# Supplementary material for: A Generic Program for Multistate Protein Design
Source: PLoS One. 2011 Jul 6;6(7):e20937. doi: 10.1371/journal.pone.0020937 (PMC3130737; doi:10.1371/journal.pone.0020937)
Supplement: File S2 — Design models generated by this study for both the heterodimerization task and the orthogonal interface redesign task. (BZ2) [file pone.0020937.s002.bz2 › SupplementaryMaterials/select_orthogonal_interface_designs/design9/redocked_027.d16_v11.3_repeated_1_7.0dG_02_RalA3andExo84_0024_0001.pdb]

ATOM      1  N   SER A  11      18.084 -20.105 -21.847  1.00  0.00              
ATOM      2  CA  SER A  11      16.963 -19.464 -22.604  1.00  0.00              
ATOM      3  C   SER A  11      15.615 -19.675 -21.918  1.00  0.00              
ATOM      4  O   SER A  11      15.405 -20.690 -21.252  1.00  0.00              
ATOM      5  CB  SER A  11      16.904 -20.003 -24.020  1.00  0.00              
ATOM      6  OG  SER A  11      18.048 -19.670 -24.758  1.00  0.00              
ATOM      7 1H   SER A  11      18.641 -20.813 -22.282  1.00  0.00              
ATOM      8 2H   SER A  11      18.839 -19.546 -21.503  1.00  0.00              
ATOM      9 3H   SER A  11      17.896 -20.598 -20.998  1.00  0.00              
ATOM     10  HA  SER A  11      17.117 -18.400 -22.787  1.00  0.00              
ATOM     11 1HB  SER A  11      16.814 -21.088 -23.976  1.00  0.00              
ATOM     12 2HB  SER A  11      16.028 -19.586 -24.516  1.00  0.00              
ATOM     13  HG  SER A  11      17.971 -20.028 -25.646  1.00  0.00              
ATOM     14  N   LEU A  12      14.708 -18.712 -22.086  1.00  0.00              
ATOM     15  CA  LEU A  12      13.384 -18.763 -21.454  1.00  0.00              
ATOM     16  C   LEU A  12      12.469 -19.813 -22.116  1.00  0.00              
ATOM     17  O   LEU A  12      12.403 -19.909 -23.342  1.00  0.00              
ATOM     18  CB  LEU A  12      12.705 -17.381 -21.529  1.00  0.00              
ATOM     19  CG  LEU A  12      12.936 -16.320 -20.438  1.00  0.00              
ATOM     20  CD1 LEU A  12      14.423 -16.016 -20.294  1.00  0.00              
ATOM     21  CD2 LEU A  12      12.153 -15.047 -20.784  1.00  0.00              
ATOM     22  H   LEU A  12      14.945 -17.922 -22.670  1.00  0.00              
ATOM     23  HA  LEU A  12      13.488 -19.070 -20.414  1.00  0.00              
ATOM     24 1HB  LEU A  12      13.152 -17.013 -22.451  1.00  0.00              
ATOM     25 2HB  LEU A  12      11.626 -17.468 -21.658  1.00  0.00              
ATOM     26  HG  LEU A  12      12.530 -16.718 -19.508  1.00  0.00              
ATOM     27 1HD1 LEU A  12      14.568 -15.264 -19.518  1.00  0.00              
ATOM     28 2HD1 LEU A  12      14.956 -16.926 -20.018  1.00  0.00              
ATOM     29 3HD1 LEU A  12      14.810 -15.640 -21.239  1.00  0.00              
ATOM     30 1HD2 LEU A  12      12.318 -14.298 -20.010  1.00  0.00              
ATOM     31 2HD2 LEU A  12      12.494 -14.660 -21.744  1.00  0.00              
ATOM     32 3HD2 LEU A  12      11.089 -15.279 -20.844  1.00  0.00              
ATOM     33  N   ALA A  13      11.770 -20.601 -21.306  1.00  0.00              
ATOM     34  CA  ALA A  13      10.847 -21.584 -21.847  1.00  0.00              
ATOM     35  C   ALA A  13       9.561 -20.825 -22.206  1.00  0.00              
ATOM     36  O   ALA A  13       9.246 -19.789 -21.606  1.00  0.00              
ATOM     37  CB  ALA A  13      10.566 -22.698 -20.812  1.00  0.00              
ATOM     38  H   ALA A  13      11.874 -20.523 -20.304  1.00  0.00              
ATOM     39  HA  ALA A  13      11.287 -22.020 -22.744  1.00  0.00              
ATOM     40 1HB  ALA A  13       9.873 -23.423 -21.239  1.00  0.00              
ATOM     41 2HB  ALA A  13      11.499 -23.198 -20.553  1.00  0.00              
ATOM     42 3HB  ALA A  13      10.127 -22.261 -19.917  1.00  0.00              
ATOM     43  N   GLU A  14       8.836 -21.343 -23.190  1.00  0.00              
ATOM     44  CA  GLU A  14       7.571 -20.762 -23.617  1.00  0.00              
ATOM     45  C   GLU A  14       6.481 -21.822 -23.459  1.00  0.00              
ATOM     46  O   GLU A  14       6.518 -22.860 -24.109  1.00  0.00              
ATOM     47  CB  GLU A  14       7.648 -20.268 -25.063  1.00  0.00              
ATOM     48  CG  GLU A  14       6.381 -19.589 -25.564  1.00  0.00              
ATOM     49  CD  GLU A  14       6.537 -19.121 -26.984  1.00  0.00              
ATOM     50  OE1 GLU A  14       7.562 -19.382 -27.567  1.00  0.00              
ATOM     51  OE2 GLU A  14       5.589 -18.601 -27.524  1.00  0.00              
ATOM     52  H   GLU A  14       9.180 -22.171 -23.655  1.00  0.00              
ATOM     53  HA  GLU A  14       7.320 -19.914 -22.979  1.00  0.00              
ATOM     54 1HB  GLU A  14       8.480 -19.565 -25.116  1.00  0.00              
ATOM     55 2HB  GLU A  14       7.865 -21.136 -25.686  1.00  0.00              
ATOM     56 1HG  GLU A  14       5.493 -20.216 -25.485  1.00  0.00              
ATOM     57 2HG  GLU A  14       6.275 -18.727 -24.907  1.00  0.00              
ATOM     58  N   HIS A  15       5.527 -21.565 -22.572  1.00  0.00              
ATOM     59  CA  HIS A  15       4.445 -22.508 -22.322  1.00  0.00              
ATOM     60  C   HIS A  15       3.237 -22.094 -23.141  1.00  0.00              
ATOM     61  O   HIS A  15       2.710 -20.993 -22.979  1.00  0.00              
ATOM     62  CB  HIS A  15       4.114 -22.532 -20.828  1.00  0.00              
ATOM     63  CG  HIS A  15       5.280 -22.924 -19.972  1.00  0.00              
ATOM     64  ND1 HIS A  15       5.768 -24.214 -19.929  1.00  0.00              
ATOM     65  CD2 HIS A  15       6.064 -22.198 -19.141  1.00  0.00              
ATOM     66  CE1 HIS A  15       6.799 -24.264 -19.106  1.00  0.00              
ATOM     67  NE2 HIS A  15       7.001 -23.054 -18.615  1.00  0.00              
ATOM     68  H   HIS A  15       5.551 -20.696 -22.058  1.00  0.00              
ATOM     69  HA  HIS A  15       4.746 -23.505 -22.644  1.00  0.00              
ATOM     70 1HB  HIS A  15       3.798 -21.542 -20.497  1.00  0.00              
ATOM     71 2HB  HIS A  15       3.319 -23.251 -20.631  1.00  0.00              
ATOM     72  HD2 HIS A  15       6.064 -21.146 -18.855  1.00  0.00              
ATOM     73  HE1 HIS A  15       7.327 -25.201 -18.933  1.00  0.00              
ATOM     74  HE2 HIS A  15       7.724 -22.792 -17.960  1.00  0.00              
ATOM     75  N   HIS A  16       2.786 -22.993 -24.006  1.00  0.00              
ATOM     76  CA  HIS A  16       1.748 -22.676 -24.991  1.00  0.00              
ATOM     77  C   HIS A  16       0.358 -23.092 -24.537  1.00  0.00              
ATOM     78  O   HIS A  16      -0.010 -24.272 -24.624  1.00  0.00              
ATOM     79  CB  HIS A  16       2.065 -23.342 -26.334  1.00  0.00              
ATOM     80  CG  HIS A  16       3.303 -22.813 -26.990  1.00  0.00              
ATOM     81  ND1 HIS A  16       4.570 -23.218 -26.623  1.00  0.00              
ATOM     82  CD2 HIS A  16       3.469 -21.913 -27.987  1.00  0.00              
ATOM     83  CE1 HIS A  16       5.462 -22.588 -27.368  1.00  0.00              
ATOM     84  NE2 HIS A  16       4.820 -21.792 -28.203  1.00  0.00              
ATOM     85  H   HIS A  16       3.174 -23.925 -23.981  1.00  0.00              
ATOM     86  HA  HIS A  16       1.698 -21.597 -25.136  1.00  0.00              
ATOM     87 1HB  HIS A  16       2.219 -24.413 -26.196  1.00  0.00              
ATOM     88 2HB  HIS A  16       1.247 -23.180 -27.035  1.00  0.00              
ATOM     89  HD2 HIS A  16       2.766 -21.330 -28.583  1.00  0.00              
ATOM     90  HE1 HIS A  16       6.527 -22.773 -27.232  1.00  0.00              
ATOM     91  HE2 HIS A  16       5.245 -21.188 -28.892  1.00  0.00              
ATOM     92  N   VAL A  17      -0.413 -22.116 -24.060  1.00  0.00              
ATOM     93  CA  VAL A  17      -1.762 -22.363 -23.551  1.00  0.00              
ATOM     94  C   VAL A  17      -2.809 -22.141 -24.637  1.00  0.00              
ATOM     95  O   VAL A  17      -2.837 -21.078 -25.269  1.00  0.00              
ATOM     96  CB  VAL A  17      -2.091 -21.410 -22.358  1.00  0.00              
ATOM     97  CG1 VAL A  17      -3.528 -21.611 -21.884  1.00  0.00              
ATOM     98  CG2 VAL A  17      -1.117 -21.677 -21.194  1.00  0.00              
ATOM     99  H   VAL A  17      -0.048 -21.174 -24.051  1.00  0.00              
ATOM    100  HA  VAL A  17      -1.887 -23.403 -23.249  1.00  0.00              
ATOM    101  HB  VAL A  17      -1.939 -20.378 -22.676  1.00  0.00              
ATOM    102 1HG1 VAL A  17      -3.735 -20.937 -21.052  1.00  0.00              
ATOM    103 2HG1 VAL A  17      -4.215 -21.398 -22.703  1.00  0.00              
ATOM    104 3HG1 VAL A  17      -3.663 -22.642 -21.556  1.00  0.00              
ATOM    105 1HG2 VAL A  17      -1.350 -21.011 -20.364  1.00  0.00              
ATOM    106 2HG2 VAL A  17      -1.216 -22.712 -20.867  1.00  0.00              
ATOM    107 3HG2 VAL A  17      -0.094 -21.498 -21.527  1.00  0.00              
ATOM    108  N   ILE A  18      -3.673 -23.132 -24.840  1.00  0.00              
ATOM    109  CA  ILE A  18      -4.777 -23.005 -25.802  1.00  0.00              
ATOM    110  C   ILE A  18      -6.073 -22.840 -25.027  1.00  0.00              
ATOM    111  O   ILE A  18      -6.395 -23.677 -24.170  1.00  0.00              
ATOM    112  CB  ILE A  18      -4.950 -24.276 -26.693  1.00  0.00              
ATOM    113  CG1 ILE A  18      -3.631 -24.627 -27.395  1.00  0.00              
ATOM    114  CG2 ILE A  18      -6.078 -24.047 -27.720  1.00  0.00              
ATOM    115  CD1 ILE A  18      -3.089 -23.547 -28.304  1.00  0.00              
ATOM    116  H   ILE A  18      -3.570 -23.993 -24.321  1.00  0.00              
ATOM    117  HA  ILE A  18      -4.659 -22.106 -26.405  1.00  0.00              
ATOM    118  HB  ILE A  18      -5.198 -25.125 -26.057  1.00  0.00              
ATOM    119 1HG1 ILE A  18      -2.897 -24.839 -26.619  1.00  0.00              
ATOM    120 2HG1 ILE A  18      -3.807 -25.529 -27.983  1.00  0.00              
ATOM    121 1HG2 ILE A  18      -6.192 -24.936 -28.339  1.00  0.00              
ATOM    122 2HG2 ILE A  18      -7.011 -23.846 -27.197  1.00  0.00              
ATOM    123 3HG2 ILE A  18      -5.826 -23.195 -28.353  1.00  0.00              
ATOM    124 1HD1 ILE A  18      -2.156 -23.884 -28.756  1.00  0.00              
ATOM    125 2HD1 ILE A  18      -3.815 -23.333 -29.089  1.00  0.00              
ATOM    126 3HD1 ILE A  18      -2.904 -22.643 -27.726  1.00  0.00              
ATOM    127  N   MET A  19      -6.809 -21.765 -25.304  1.00  0.00              
ATOM    128  CA  MET A  19      -8.119 -21.583 -24.680  1.00  0.00              
ATOM    129  C   MET A  19      -9.123 -22.359 -25.529  1.00  0.00              
ATOM    130  O   MET A  19      -9.213 -22.149 -26.738  1.00  0.00              
ATOM    131  CB  MET A  19      -8.527 -20.106 -24.662  1.00  0.00              
ATOM    132  CG  MET A  19      -7.537 -19.179 -23.971  1.00  0.00              
ATOM    133  SD  MET A  19      -7.329 -19.602 -22.239  1.00  0.00              
ATOM    134  CE  MET A  19      -8.901 -19.076 -21.532  1.00  0.00              
ATOM    135  H   MET A  19      -6.470 -21.064 -25.948  1.00  0.00              
ATOM    136  HA  MET A  19      -8.109 -21.991 -23.670  1.00  0.00              
ATOM    137 1HB  MET A  19      -8.645 -19.797 -25.699  1.00  0.00              
ATOM    138 2HB  MET A  19      -9.489 -20.047 -24.152  1.00  0.00              
ATOM    139 1HG  MET A  19      -6.580 -19.259 -24.485  1.00  0.00              
ATOM    140 2HG  MET A  19      -7.910 -18.159 -24.057  1.00  0.00              
ATOM    141 1HE  MET A  19      -8.906 -19.281 -20.461  1.00  0.00              
ATOM    142 2HE  MET A  19      -9.034 -18.006 -21.698  1.00  0.00              
ATOM    143 3HE  MET A  19      -9.715 -19.622 -22.010  1.00  0.00              
ATOM    144  N   VAL A  20      -9.867 -23.263 -24.905  1.00  0.00              
ATOM    145  CA  VAL A  20     -10.868 -24.050 -25.625  1.00  0.00              
ATOM    146  C   VAL A  20     -12.234 -23.903 -24.958  1.00  0.00              
ATOM    147  O   VAL A  20     -12.339 -23.974 -23.727  1.00  0.00              
ATOM    148  CB  VAL A  20     -10.448 -25.551 -25.663  1.00  0.00              
ATOM    149  CG1 VAL A  20     -11.509 -26.390 -26.351  1.00  0.00              
ATOM    150  CG2 VAL A  20      -9.112 -25.689 -26.384  1.00  0.00              
ATOM    151  H   VAL A  20      -9.743 -23.413 -23.914  1.00  0.00              
ATOM    152  HA  VAL A  20     -11.000 -23.686 -26.645  1.00  0.00              
ATOM    153  HB  VAL A  20     -10.303 -25.904 -24.642  1.00  0.00              
ATOM    154 1HG1 VAL A  20     -11.195 -27.435 -26.365  1.00  0.00              
ATOM    155 2HG1 VAL A  20     -12.451 -26.303 -25.808  1.00  0.00              
ATOM    156 3HG1 VAL A  20     -11.645 -26.039 -27.373  1.00  0.00              
ATOM    157 1HG2 VAL A  20      -8.818 -26.738 -26.410  1.00  0.00              
ATOM    158 2HG2 VAL A  20      -9.210 -25.314 -27.403  1.00  0.00              
ATOM    159 3HG2 VAL A  20      -8.352 -25.114 -25.856  1.00  0.00              
ATOM    160  N   GLY A  21     -13.270 -23.684 -25.772  1.00  0.00              
ATOM    161  CA  GLY A  21     -14.618 -23.538 -25.248  1.00  0.00              
ATOM    162  C   GLY A  21     -15.559 -22.763 -26.156  1.00  0.00              
ATOM    163  O   GLY A  21     -15.111 -22.073 -27.070  1.00  0.00              
ATOM    164  H   GLY A  21     -13.120 -23.618 -26.769  1.00  0.00              
ATOM    165 1HA  GLY A  21     -15.050 -24.527 -25.096  1.00  0.00              
ATOM    166 2HA  GLY A  21     -14.575 -23.012 -24.295  1.00  0.00              
ATOM    167  N   SER A  22     -16.863 -22.879 -25.890  1.00  0.00              
ATOM    168  CA  SER A  22     -17.904 -22.251 -26.701  1.00  0.00              
ATOM    169  C   SER A  22     -17.841 -20.732 -26.609  1.00  0.00              
ATOM    170  O   SER A  22     -17.341 -20.180 -25.630  1.00  0.00              
ATOM    171  CB  SER A  22     -19.271 -22.746 -26.272  1.00  0.00              
ATOM    172  OG  SER A  22     -19.415 -24.127 -26.464  1.00  0.00              
ATOM    173  H   SER A  22     -17.130 -23.430 -25.087  1.00  0.00              
ATOM    174  HA  SER A  22     -17.882 -22.558 -27.748  1.00  0.00              
ATOM    175 1HB  SER A  22     -19.407 -22.520 -25.214  1.00  0.00              
ATOM    176 2HB  SER A  22     -20.030 -22.226 -26.854  1.00  0.00              
ATOM    177  HG  SER A  22     -20.132 -24.453 -25.915  1.00  0.00              
ATOM    178  N   GLY A  23     -18.373 -20.068 -27.631  1.00  0.00              
ATOM    179  CA  GLY A  23     -18.396 -18.617 -27.634  1.00  0.00              
ATOM    180  C   GLY A  23     -19.190 -18.069 -26.462  1.00  0.00              
ATOM    181  O   GLY A  23     -20.284 -18.555 -26.159  1.00  0.00              
ATOM    182  H   GLY A  23     -18.767 -20.568 -28.416  1.00  0.00              
ATOM    183 1HA  GLY A  23     -17.373 -18.244 -27.571  1.00  0.00              
ATOM    184 2HA  GLY A  23     -18.852 -18.270 -28.561  1.00  0.00              
ATOM    185  N   GLY A  24     -18.629 -17.070 -25.786  1.00  0.00              
ATOM    186  CA  GLY A  24     -19.271 -16.528 -24.601  1.00  0.00              
ATOM    187  C   GLY A  24     -18.955 -17.119 -23.233  1.00  0.00              
ATOM    188  O   GLY A  24     -19.408 -16.577 -22.228  1.00  0.00              
ATOM    189  H   GLY A  24     -17.750 -16.678 -26.091  1.00  0.00              
ATOM    190 1HA  GLY A  24     -19.016 -15.472 -24.509  1.00  0.00              
ATOM    191 2HA  GLY A  24     -20.351 -16.632 -24.702  1.00  0.00              
ATOM    192  N   VAL A  25     -18.191 -18.201 -23.154  1.00  0.00              
ATOM    193  CA  VAL A  25     -17.848 -18.728 -21.834  1.00  0.00              
ATOM    194  C   VAL A  25     -16.865 -17.883 -21.015  1.00  0.00              
ATOM    195  O   VAL A  25     -16.758 -18.075 -19.804  1.00  0.00              
ATOM    196  CB  VAL A  25     -17.309 -20.185 -21.907  1.00  0.00              
ATOM    197  CG1 VAL A  25     -18.357 -21.089 -22.554  1.00  0.00              
ATOM    198  CG2 VAL A  25     -15.987 -20.230 -22.659  1.00  0.00              
ATOM    199  H   VAL A  25     -17.840 -18.669 -23.977  1.00  0.00              
ATOM    200  HA  VAL A  25     -18.720 -18.756 -21.179  1.00  0.00              
ATOM    201  HB  VAL A  25     -17.109 -20.539 -20.896  1.00  0.00              
ATOM    202 1HG1 VAL A  25     -17.976 -22.109 -22.603  1.00  0.00              
ATOM    203 2HG1 VAL A  25     -19.270 -21.071 -21.958  1.00  0.00              
ATOM    204 3HG1 VAL A  25     -18.573 -20.733 -23.561  1.00  0.00              
ATOM    205 1HG2 VAL A  25     -15.626 -21.257 -22.699  1.00  0.00              
ATOM    206 2HG2 VAL A  25     -16.133 -19.856 -23.673  1.00  0.00              
ATOM    207 3HG2 VAL A  25     -15.254 -19.608 -22.145  1.00  0.00              
ATOM    208  N   GLY A  26     -16.147 -16.965 -21.660  1.00  0.00              
ATOM    209  CA  GLY A  26     -15.211 -16.114 -20.935  1.00  0.00              
ATOM    210  C   GLY A  26     -13.733 -16.401 -21.179  1.00  0.00              
ATOM    211  O   GLY A  26     -12.881 -16.060 -20.357  1.00  0.00              
ATOM    212  H   GLY A  26     -16.245 -16.849 -22.658  1.00  0.00              
ATOM    213 1HA  GLY A  26     -15.380 -15.075 -21.219  1.00  0.00              
ATOM    214 2HA  GLY A  26     -15.381 -16.229 -19.865  1.00  0.00              
ATOM    215  N   LYS A  27     -13.413 -17.021 -22.311  1.00  0.00              
ATOM    216  CA  LYS A  27     -12.016 -17.254 -22.670  1.00  0.00              
ATOM    217  C   LYS A  27     -11.252 -15.923 -22.769  1.00  0.00              
ATOM    218  O   LYS A  27     -10.197 -15.748 -22.148  1.00  0.00              
ATOM    219  CB  LYS A  27     -11.935 -18.007 -24.004  1.00  0.00              
ATOM    220  CG  LYS A  27     -12.628 -19.363 -23.972  1.00  0.00              
ATOM    221  CD  LYS A  27     -12.326 -20.202 -25.231  1.00  0.00              
ATOM    222  CE  LYS A  27     -12.802 -19.522 -26.514  1.00  0.00              
ATOM    223  NZ  LYS A  27     -14.290 -19.377 -26.581  1.00  0.00              
ATOM    224  H   LYS A  27     -14.141 -17.337 -22.936  1.00  0.00              
ATOM    225  HA  LYS A  27     -11.528 -17.841 -21.891  1.00  0.00              
ATOM    226 1HB  LYS A  27     -12.396 -17.370 -24.759  1.00  0.00              
ATOM    227 2HB  LYS A  27     -10.877 -18.135 -24.236  1.00  0.00              
ATOM    228 1HG  LYS A  27     -12.285 -19.906 -23.091  1.00  0.00              
ATOM    229 2HG  LYS A  27     -13.704 -19.201 -23.903  1.00  0.00              
ATOM    230 1HD  LYS A  27     -11.248 -20.358 -25.293  1.00  0.00              
ATOM    231 2HD  LYS A  27     -12.827 -21.164 -25.135  1.00  0.00              
ATOM    232 1HE  LYS A  27     -12.349 -18.533 -26.566  1.00  0.00              
ATOM    233 2HE  LYS A  27     -12.467 -20.119 -27.362  1.00  0.00              
ATOM    234 1HZ  LYS A  27     -14.545 -18.924 -27.448  1.00  0.00              
ATOM    235 2HZ  LYS A  27     -14.720 -20.291 -26.540  1.00  0.00              
ATOM    236 3HZ  LYS A  27     -14.610 -18.820 -25.802  1.00  0.00              
ATOM    237  N   SER A  28     -11.797 -14.984 -23.536  1.00  0.00              
ATOM    238  CA  SER A  28     -11.150 -13.687 -23.699  1.00  0.00              
ATOM    239  C   SER A  28     -11.096 -12.904 -22.399  1.00  0.00              
ATOM    240  O   SER A  28     -10.156 -12.132 -22.159  1.00  0.00              
ATOM    241  CB  SER A  28     -11.871 -12.880 -24.762  1.00  0.00              
ATOM    242  OG  SER A  28     -11.796 -13.485 -26.023  1.00  0.00              
ATOM    243  H   SER A  28     -12.668 -15.162 -24.015  1.00  0.00              
ATOM    244  HA  SER A  28     -10.145 -13.754 -24.119  1.00  0.00              
ATOM    245 1HB  SER A  28     -12.918 -12.784 -24.476  1.00  0.00              
ATOM    246 2HB  SER A  28     -11.418 -11.891 -24.816  1.00  0.00              
ATOM    247  HG  SER A  28     -10.918 -13.851 -26.151  1.00  0.00              
ATOM    248  N   ALA A  29     -12.108 -13.099 -21.560  1.00  0.00              
ATOM    249  CA  ALA A  29     -12.153 -12.430 -20.267  1.00  0.00              
ATOM    250  C   ALA A  29     -11.008 -12.908 -19.380  1.00  0.00              
ATOM    251  O   ALA A  29     -10.349 -12.107 -18.734  1.00  0.00              
ATOM    252  CB  ALA A  29     -13.497 -12.686 -19.585  1.00  0.00              
ATOM    253  H   ALA A  29     -12.861 -13.721 -21.818  1.00  0.00              
ATOM    254  HA  ALA A  29     -12.028 -11.358 -20.423  1.00  0.00              
ATOM    255 1HB  ALA A  29     -13.517 -12.179 -18.620  1.00  0.00              
ATOM    256 2HB  ALA A  29     -14.303 -12.304 -20.212  1.00  0.00              
ATOM    257 3HB  ALA A  29     -13.631 -13.756 -19.435  1.00  0.00              
ATOM    258  N   LEU A  30     -10.776 -14.217 -19.349  1.00  0.00              
ATOM    259  CA  LEU A  30      -9.701 -14.752 -18.526  1.00  0.00              
ATOM    260  C   LEU A  30      -8.355 -14.321 -19.115  1.00  0.00              
ATOM    261  O   LEU A  30      -7.432 -13.953 -18.381  1.00  0.00              
ATOM    262  CB  LEU A  30      -9.780 -16.283 -18.456  1.00  0.00              
ATOM    263  CG  LEU A  30     -10.951 -16.871 -17.667  1.00  0.00              
ATOM    264  CD1 LEU A  30     -11.021 -18.389 -17.858  1.00  0.00              
ATOM    265  CD2 LEU A  30     -10.793 -16.506 -16.177  1.00  0.00              
ATOM    266  H   LEU A  30     -11.341 -14.851 -19.894  1.00  0.00              
ATOM    267  HA  LEU A  30      -9.770 -14.338 -17.521  1.00  0.00              
ATOM    268 1HB  LEU A  30      -9.907 -16.502 -19.515  1.00  0.00              
ATOM    269 2HB  LEU A  30      -8.845 -16.719 -18.105  1.00  0.00              
ATOM    270  HG  LEU A  30     -11.861 -16.396 -18.035  1.00  0.00              
ATOM    271 1HD1 LEU A  30     -11.860 -18.790 -17.289  1.00  0.00              
ATOM    272 2HD1 LEU A  30     -11.160 -18.616 -18.915  1.00  0.00              
ATOM    273 3HD1 LEU A  30     -10.096 -18.843 -17.506  1.00  0.00              
ATOM    274 1HD2 LEU A  30     -11.627 -16.923 -15.610  1.00  0.00              
ATOM    275 2HD2 LEU A  30      -9.856 -16.915 -15.799  1.00  0.00              
ATOM    276 3HD2 LEU A  30     -10.787 -15.422 -16.066  1.00  0.00              
ATOM    277  N   THR A  31      -8.257 -14.351 -20.440  1.00  0.00              
ATOM    278  CA  THR A  31      -7.016 -14.032 -21.140  1.00  0.00              
ATOM    279  C   THR A  31      -6.611 -12.573 -20.954  1.00  0.00              
ATOM    280  O   THR A  31      -5.442 -12.266 -20.746  1.00  0.00              
ATOM    281  CB  THR A  31      -7.132 -14.327 -22.647  1.00  0.00              
ATOM    282  OG1 THR A  31      -7.367 -15.728 -22.845  1.00  0.00              
ATOM    283  CG2 THR A  31      -5.856 -13.924 -23.369  1.00  0.00              
ATOM    284  H   THR A  31      -9.074 -14.604 -20.977  1.00  0.00              
ATOM    285  HA  THR A  31      -6.198 -14.623 -20.728  1.00  0.00              
ATOM    286  HB  THR A  31      -7.973 -13.766 -23.054  1.00  0.00              
ATOM    287  HG1 THR A  31      -7.744 -15.868 -23.718  1.00  0.00              
ATOM    288 1HG2 THR A  31      -5.958 -14.140 -24.433  1.00  0.00              
ATOM    289 2HG2 THR A  31      -5.681 -12.857 -23.230  1.00  0.00              
ATOM    290 3HG2 THR A  31      -5.016 -14.486 -22.963  1.00  0.00              
ATOM    291  N   LEU A  32      -7.591 -11.679 -21.035  1.00  0.00              
ATOM    292  CA  LEU A  32      -7.328 -10.261 -20.907  1.00  0.00              
ATOM    293  C   LEU A  32      -7.172  -9.804 -19.464  1.00  0.00              
ATOM    294  O   LEU A  32      -6.472  -8.822 -19.199  1.00  0.00              
ATOM    295  CB  LEU A  32      -8.452  -9.470 -21.588  1.00  0.00              
ATOM    296  CG  LEU A  32      -8.553  -9.656 -23.107  1.00  0.00              
ATOM    297  CD1 LEU A  32      -9.763  -8.905 -23.646  1.00  0.00              
ATOM    298  CD2 LEU A  32      -7.274  -9.162 -23.767  1.00  0.00              
ATOM    299  H   LEU A  32      -8.539 -11.992 -21.189  1.00  0.00              
ATOM    300  HA  LEU A  32      -6.378 -10.021 -21.384  1.00  0.00              
ATOM    301 1HB  LEU A  32      -9.311  -9.924 -21.098  1.00  0.00              
ATOM    302 2HB  LEU A  32      -8.409  -8.410 -21.337  1.00  0.00              
ATOM    303  HG  LEU A  32      -8.634 -10.727 -23.298  1.00  0.00              
ATOM    304 1HD1 LEU A  32      -9.827  -9.044 -24.725  1.00  0.00              
ATOM    305 2HD1 LEU A  32     -10.669  -9.291 -23.177  1.00  0.00              
ATOM    306 3HD1 LEU A  32      -9.662  -7.844 -23.422  1.00  0.00              
ATOM    307 1HD2 LEU A  32      -7.348  -9.296 -24.847  1.00  0.00              
ATOM    308 2HD2 LEU A  32      -7.132  -8.105 -23.541  1.00  0.00              
ATOM    309 3HD2 LEU A  32      -6.425  -9.731 -23.388  1.00  0.00              
ATOM    310  N   GLN A  33      -7.819 -10.494 -18.534  1.00  0.00              
ATOM    311  CA  GLN A  33      -7.621 -10.184 -17.116  1.00  0.00              
ATOM    312  C   GLN A  33      -6.202 -10.628 -16.765  1.00  0.00              
ATOM    313  O   GLN A  33      -5.476  -9.946 -16.040  1.00  0.00              
ATOM    314  CB  GLN A  33      -8.648 -10.893 -16.230  1.00  0.00              
ATOM    315  CG  GLN A  33      -8.538 -10.552 -14.753  1.00  0.00              
ATOM    316  CD  GLN A  33      -8.791  -9.081 -14.479  1.00  0.00              
ATOM    317  OE1 GLN A  33      -9.749  -8.496 -14.990  1.00  0.00              
ATOM    318  NE2 GLN A  33      -7.929  -8.474 -13.672  1.00  0.00              
ATOM    319  H   GLN A  33      -8.453 -11.237 -18.791  1.00  0.00              
ATOM    320  HA  GLN A  33      -7.713  -9.109 -16.961  1.00  0.00              
ATOM    321 1HB  GLN A  33      -9.633 -10.611 -16.601  1.00  0.00              
ATOM    322 2HB  GLN A  33      -8.501 -11.963 -16.372  1.00  0.00              
ATOM    323 1HG  GLN A  33      -9.039 -11.128 -13.976  1.00  0.00              
ATOM    324 2HG  GLN A  33      -7.464 -10.732 -14.703  1.00  0.00              
ATOM    325 1HE2 GLN A  33      -8.044  -7.504 -13.454  1.00  0.00              
ATOM    326 2HE2 GLN A  33      -7.164  -8.987 -13.280  1.00  0.00              
ATOM    327  N   PHE A  34      -5.808 -11.785 -17.289  1.00  0.00              
ATOM    328  CA  PHE A  34      -4.466 -12.304 -17.047  1.00  0.00              
ATOM    329  C   PHE A  34      -3.369 -11.415 -17.658  1.00  0.00              
ATOM    330  O   PHE A  34      -2.462 -10.957 -16.964  1.00  0.00              
ATOM    331  CB  PHE A  34      -4.346 -13.730 -17.607  1.00  0.00              
ATOM    332  CG  PHE A  34      -2.971 -14.311 -17.479  1.00  0.00              
ATOM    333  CD1 PHE A  34      -2.095 -14.305 -18.548  1.00  0.00              
ATOM    334  CD2 PHE A  34      -2.542 -14.840 -16.267  1.00  0.00              
ATOM    335  CE1 PHE A  34      -0.797 -14.819 -18.419  1.00  0.00              
ATOM    336  CE2 PHE A  34      -1.250 -15.353 -16.126  1.00  0.00              
ATOM    337  CZ  PHE A  34      -0.377 -15.340 -17.209  1.00  0.00              
ATOM    338  H   PHE A  34      -6.444 -12.315 -17.866  1.00  0.00              
ATOM    339  HA  PHE A  34      -4.264 -12.322 -15.975  1.00  0.00              
ATOM    340 1HB  PHE A  34      -5.020 -14.400 -17.076  1.00  0.00              
ATOM    341 2HB  PHE A  34      -4.591 -13.737 -18.669  1.00  0.00              
ATOM    342  HD1 PHE A  34      -2.423 -13.893 -19.503  1.00  0.00              
ATOM    343  HD2 PHE A  34      -3.227 -14.849 -15.418  1.00  0.00              
ATOM    344  HE1 PHE A  34      -0.120 -14.807 -19.273  1.00  0.00              
ATOM    345  HE2 PHE A  34      -0.926 -15.764 -15.170  1.00  0.00              
ATOM    346  HZ  PHE A  34       0.632 -15.738 -17.107  1.00  0.00              
ATOM    347  N   MET A  35      -3.470 -11.163 -18.955  1.00  0.00              
ATOM    348  CA  MET A  35      -2.474 -10.371 -19.676  1.00  0.00              
ATOM    349  C   MET A  35      -2.447  -8.887 -19.347  1.00  0.00              
ATOM    350  O   MET A  35      -1.380  -8.294 -19.150  1.00  0.00              
ATOM    351  CB  MET A  35      -2.693 -10.543 -21.178  1.00  0.00              
ATOM    352  CG  MET A  35      -2.330 -11.920 -21.714  1.00  0.00              
ATOM    353  SD  MET A  35      -0.563 -12.097 -22.034  1.00  0.00              
ATOM    354  CE  MET A  35      -0.450 -13.857 -22.345  1.00  0.00              
ATOM    355  H   MET A  35      -4.264 -11.532 -19.459  1.00  0.00              
ATOM    356  HA  MET A  35      -1.471 -10.711 -19.418  1.00  0.00              
ATOM    357 1HB  MET A  35      -3.747 -10.345 -21.369  1.00  0.00              
ATOM    358 2HB  MET A  35      -2.085  -9.787 -21.676  1.00  0.00              
ATOM    359 1HG  MET A  35      -2.636 -12.663 -20.978  1.00  0.00              
ATOM    360 2HG  MET A  35      -2.879 -12.079 -22.641  1.00  0.00              
ATOM    361 1HE  MET A  35       0.585 -14.123 -22.560  1.00  0.00              
ATOM    362 2HE  MET A  35      -0.792 -14.405 -21.466  1.00  0.00              
ATOM    363 3HE  MET A  35      -1.076 -14.116 -23.200  1.00  0.00              
ATOM    364  N   LYS A  36      -3.627  -8.288 -19.303  1.00  0.00              
ATOM    365  CA  LYS A  36      -3.708  -6.856 -19.097  1.00  0.00              
ATOM    366  C   LYS A  36      -4.472  -6.348 -17.888  1.00  0.00              
ATOM    367  O   LYS A  36      -4.637  -5.141 -17.733  1.00  0.00              
ATOM    368  CB  LYS A  36      -4.312  -6.222 -20.351  1.00  0.00              
ATOM    369  CG  LYS A  36      -3.441  -6.337 -21.596  1.00  0.00              
ATOM    370  CD  LYS A  36      -4.076  -5.627 -22.782  1.00  0.00              
ATOM    371  CE  LYS A  36      -3.267  -5.842 -24.053  1.00  0.00              
ATOM    372  NZ  LYS A  36      -3.891  -5.176 -25.229  1.00  0.00              
ATOM    373  H   LYS A  36      -4.480  -8.818 -19.413  1.00  0.00              
ATOM    374  HA  LYS A  36      -2.710  -6.451 -18.925  1.00  0.00              
ATOM    375 1HB  LYS A  36      -5.268  -6.715 -20.530  1.00  0.00              
ATOM    376 2HB  LYS A  36      -4.483  -5.169 -20.126  1.00  0.00              
ATOM    377 1HG  LYS A  36      -2.470  -5.891 -21.381  1.00  0.00              
ATOM    378 2HG  LYS A  36      -3.312  -7.393 -21.831  1.00  0.00              
ATOM    379 1HD  LYS A  36      -5.084  -6.018 -22.922  1.00  0.00              
ATOM    380 2HD  LYS A  36      -4.128  -4.561 -22.562  1.00  0.00              
ATOM    381 1HE  LYS A  36      -2.268  -5.438 -23.895  1.00  0.00              
ATOM    382 2HE  LYS A  36      -3.200  -6.914 -24.238  1.00  0.00              
ATOM    383 1HZ  LYS A  36      -3.325  -5.342 -26.049  1.00  0.00              
ATOM    384 2HZ  LYS A  36      -4.817  -5.551 -25.377  1.00  0.00              
ATOM    385 3HZ  LYS A  36      -3.953  -4.182 -25.059  1.00  0.00              
ATOM    386  N   ASP A  37      -4.935  -7.251 -17.034  1.00  0.00              
ATOM    387  CA  ASP A  37      -5.810  -6.840 -15.946  1.00  0.00              
ATOM    388  C   ASP A  37      -7.074  -6.154 -16.434  1.00  0.00              
ATOM    389  O   ASP A  37      -7.555  -5.235 -15.783  1.00  0.00              
ATOM    390  CB  ASP A  37      -5.058  -5.912 -14.989  1.00  0.00              
ATOM    391  CG  ASP A  37      -3.872  -6.560 -14.287  1.00  0.00              
ATOM    392  OD1 ASP A  37      -4.042  -7.618 -13.729  1.00  0.00              
ATOM    393  OD2 ASP A  37      -2.776  -6.077 -14.447  1.00  0.00              
ATOM    394  H   ASP A  37      -4.689  -8.227 -17.126  1.00  0.00              
ATOM    395  HA  ASP A  37      -6.149  -7.717 -15.393  1.00  0.00              
ATOM    396 1HB  ASP A  37      -4.740  -4.977 -15.450  1.00  0.00              
ATOM    397 2HB  ASP A  37      -5.844  -5.710 -14.261  1.00  0.00              
ATOM    398  N   GLU A  38      -7.615  -6.591 -17.565  1.00  0.00              
ATOM    399  CA  GLU A  38      -8.841  -5.989 -18.069  1.00  0.00              
ATOM    400  C   GLU A  38     -10.000  -6.992 -18.168  1.00  0.00              
ATOM    401  O   GLU A  38      -9.788  -8.190 -18.384  1.00  0.00              
ATOM    402  CB  GLU A  38      -8.582  -5.354 -19.437  1.00  0.00              
ATOM    403  CG  GLU A  38      -7.610  -4.184 -19.414  1.00  0.00              
ATOM    404  CD  GLU A  38      -7.449  -3.580 -20.781  1.00  0.00              
ATOM    405  OE1 GLU A  38      -8.039  -4.085 -21.706  1.00  0.00              
ATOM    406  OE2 GLU A  38      -6.828  -2.548 -20.883  1.00  0.00              
ATOM    407  H   GLU A  38      -7.184  -7.341 -18.087  1.00  0.00              
ATOM    408  HA  GLU A  38      -9.185  -5.217 -17.379  1.00  0.00              
ATOM    409 1HB  GLU A  38      -8.189  -6.140 -20.083  1.00  0.00              
ATOM    410 2HB  GLU A  38      -9.546  -5.018 -19.820  1.00  0.00              
ATOM    411 1HG  GLU A  38      -7.886  -3.405 -18.704  1.00  0.00              
ATOM    412 2HG  GLU A  38      -6.669  -4.638 -19.105  1.00  0.00              
ATOM    413  N   PHE A  39     -11.221  -6.487 -17.998  1.00  0.00              
ATOM    414  CA  PHE A  39     -12.428  -7.305 -18.046  1.00  0.00              
ATOM    415  C   PHE A  39     -13.587  -6.473 -18.566  1.00  0.00              
ATOM    416  O   PHE A  39     -13.810  -5.356 -18.101  1.00  0.00              
ATOM    417  CB  PHE A  39     -12.798  -7.861 -16.657  1.00  0.00              
ATOM    418  CG  PHE A  39     -14.127  -8.594 -16.630  1.00  0.00              
ATOM    419  CD1 PHE A  39     -15.292  -7.945 -16.227  1.00  0.00              
ATOM    420  CD2 PHE A  39     -14.224  -9.909 -17.065  1.00  0.00              
ATOM    421  CE1 PHE A  39     -16.536  -8.596 -16.261  1.00  0.00              
ATOM    422  CE2 PHE A  39     -15.461 -10.574 -17.105  1.00  0.00              
ATOM    423  CZ  PHE A  39     -16.619  -9.912 -16.701  1.00  0.00              
ATOM    424  H   PHE A  39     -11.305  -5.494 -17.830  1.00  0.00              
ATOM    425  HA  PHE A  39     -12.284  -8.137 -18.737  1.00  0.00              
ATOM    426 1HB  PHE A  39     -12.042  -8.571 -16.324  1.00  0.00              
ATOM    427 2HB  PHE A  39     -12.873  -7.048 -15.936  1.00  0.00              
ATOM    428  HD1 PHE A  39     -15.235  -6.914 -15.881  1.00  0.00              
ATOM    429  HD2 PHE A  39     -13.317 -10.426 -17.380  1.00  0.00              
ATOM    430  HE1 PHE A  39     -17.435  -8.070 -15.942  1.00  0.00              
ATOM    431  HE2 PHE A  39     -15.516 -11.606 -17.451  1.00  0.00              
ATOM    432  HZ  PHE A  39     -17.583 -10.419 -16.728  1.00  0.00              
ATOM    433  N   VAL A  40     -14.314  -7.018 -19.534  1.00  0.00              
ATOM    434  CA  VAL A  40     -15.568  -6.422 -19.982  1.00  0.00              
ATOM    435  C   VAL A  40     -16.676  -7.459 -19.887  1.00  0.00              
ATOM    436  O   VAL A  40     -16.425  -8.664 -19.914  1.00  0.00              
ATOM    437  CB  VAL A  40     -15.472  -5.923 -21.431  1.00  0.00              
ATOM    438  CG1 VAL A  40     -14.416  -4.839 -21.538  1.00  0.00              
ATOM    439  CG2 VAL A  40     -15.126  -7.085 -22.345  1.00  0.00              
ATOM    440  H   VAL A  40     -13.991  -7.869 -19.970  1.00  0.00              
ATOM    441  HA  VAL A  40     -15.868  -5.596 -19.336  1.00  0.00              
ATOM    442  HB  VAL A  40     -16.447  -5.545 -21.740  1.00  0.00              
ATOM    443 1HG1 VAL A  40     -14.355  -4.491 -22.569  1.00  0.00              
ATOM    444 2HG1 VAL A  40     -14.684  -4.005 -20.890  1.00  0.00              
ATOM    445 3HG1 VAL A  40     -13.449  -5.240 -21.233  1.00  0.00              
ATOM    446 1HG2 VAL A  40     -15.059  -6.731 -23.373  1.00  0.00              
ATOM    447 2HG2 VAL A  40     -14.169  -7.511 -22.044  1.00  0.00              
ATOM    448 3HG2 VAL A  40     -15.902  -7.847 -22.274  1.00  0.00              
ATOM    449  N   GLU A  41     -17.909  -6.986 -19.782  1.00  0.00              
ATOM    450  CA  GLU A  41     -19.045  -7.882 -19.675  1.00  0.00              
ATOM    451  C   GLU A  41     -19.511  -8.456 -21.016  1.00  0.00              
ATOM    452  O   GLU A  41     -19.832  -9.637 -21.103  1.00  0.00              
ATOM    453  CB  GLU A  41     -20.207  -7.154 -18.995  1.00  0.00              
ATOM    454  CG  GLU A  41     -19.968  -6.817 -17.530  1.00  0.00              
ATOM    455  CD  GLU A  41     -21.130  -6.063 -16.946  1.00  0.00              
ATOM    456  OE1 GLU A  41     -22.050  -5.773 -17.672  1.00  0.00              
ATOM    457  OE2 GLU A  41     -21.150  -5.874 -15.753  1.00  0.00              
ATOM    458  H   GLU A  41     -18.067  -5.989 -19.776  1.00  0.00              
ATOM    459  HA  GLU A  41     -18.773  -8.755 -19.080  1.00  0.00              
ATOM    460 1HB  GLU A  41     -20.378  -6.234 -19.556  1.00  0.00              
ATOM    461 2HB  GLU A  41     -21.082  -7.799 -19.081  1.00  0.00              
ATOM    462 1HG  GLU A  41     -19.756  -7.690 -16.914  1.00  0.00              
ATOM    463 2HG  GLU A  41     -19.092  -6.170 -17.556  1.00  0.00              
ATOM    464  N   ASP A  42     -19.523  -7.644 -22.069  1.00  0.00              
ATOM    465  CA  ASP A  42     -19.876  -8.161 -23.395  1.00  0.00              
ATOM    466  C   ASP A  42     -18.807  -9.003 -24.095  1.00  0.00              
ATOM    467  O   ASP A  42     -17.612  -8.746 -23.967  1.00  0.00              
ATOM    468  CB  ASP A  42     -20.257  -6.991 -24.305  1.00  0.00              
ATOM    469  CG  ASP A  42     -21.604  -6.357 -23.984  1.00  0.00              
ATOM    470  OD1 ASP A  42     -22.340  -6.930 -23.217  1.00  0.00              
ATOM    471  OD2 ASP A  42     -21.820  -5.237 -24.380  1.00  0.00              
ATOM    472  H   ASP A  42     -19.290  -6.666 -21.968  1.00  0.00              
ATOM    473  HA  ASP A  42     -20.723  -8.843 -23.312  1.00  0.00              
ATOM    474 1HB  ASP A  42     -19.494  -6.214 -24.357  1.00  0.00              
ATOM    475 2HB  ASP A  42     -20.318  -7.506 -25.264  1.00  0.00              
ATOM    476  N   TYR A  43     -19.267 -10.006 -24.840  1.00  0.00              
ATOM    477  CA  TYR A  43     -18.407 -10.904 -25.614  1.00  0.00              
ATOM    478  C   TYR A  43     -17.757 -10.156 -26.779  1.00  0.00              
ATOM    479  O   TYR A  43     -18.424  -9.436 -27.517  1.00  0.00              
ATOM    480  CB  TYR A  43     -19.206 -12.101 -26.133  1.00  0.00              
ATOM    481  CG  TYR A  43     -18.439 -12.978 -27.098  1.00  0.00              
ATOM    482  CD1 TYR A  43     -17.422 -13.808 -26.652  1.00  0.00              
ATOM    483  CD2 TYR A  43     -18.737 -12.973 -28.453  1.00  0.00              
ATOM    484  CE1 TYR A  43     -16.718 -14.611 -27.529  1.00  0.00              
ATOM    485  CE2 TYR A  43     -18.040 -13.772 -29.339  1.00  0.00              
ATOM    486  CZ  TYR A  43     -17.031 -14.590 -28.873  1.00  0.00              
ATOM    487  OH  TYR A  43     -16.334 -15.388 -29.752  1.00  0.00              
ATOM    488  H   TYR A  43     -20.267 -10.141 -24.864  1.00  0.00              
ATOM    489  HA  TYR A  43     -17.598 -11.276 -24.984  1.00  0.00              
ATOM    490 1HB  TYR A  43     -19.505 -12.691 -25.266  1.00  0.00              
ATOM    491 2HB  TYR A  43     -20.093 -11.706 -26.628  1.00  0.00              
ATOM    492  HD1 TYR A  43     -17.180 -13.819 -25.589  1.00  0.00              
ATOM    493  HD2 TYR A  43     -19.535 -12.325 -28.815  1.00  0.00              
ATOM    494  HE1 TYR A  43     -15.920 -15.258 -27.165  1.00  0.00              
ATOM    495  HE2 TYR A  43     -18.288 -13.754 -30.401  1.00  0.00              
ATOM    496  HH  TYR A  43     -15.656 -15.915 -29.323  1.00  0.00              
ATOM    497  N   GLU A  44     -16.454 -10.352 -26.949  1.00  0.00              
ATOM    498  CA  GLU A  44     -15.726  -9.811 -28.091  1.00  0.00              
ATOM    499  C   GLU A  44     -15.499 -10.877 -29.173  1.00  0.00              
ATOM    500  O   GLU A  44     -14.732 -11.814 -28.970  1.00  0.00              
ATOM    501  CB  GLU A  44     -14.387  -9.228 -27.636  1.00  0.00              
ATOM    502  CG  GLU A  44     -13.555  -8.615 -28.754  1.00  0.00              
ATOM    503  CD  GLU A  44     -12.295  -7.992 -28.219  1.00  0.00              
ATOM    504  OE1 GLU A  44     -12.082  -8.054 -27.032  1.00  0.00              
ATOM    505  OE2 GLU A  44     -11.492  -7.554 -29.008  1.00  0.00              
ATOM    506  H   GLU A  44     -15.954 -10.895 -26.259  1.00  0.00              
ATOM    507  HA  GLU A  44     -16.311  -9.020 -28.562  1.00  0.00              
ATOM    508 1HB  GLU A  44     -14.609  -8.465 -26.889  1.00  0.00              
ATOM    509 2HB  GLU A  44     -13.827 -10.039 -27.170  1.00  0.00              
ATOM    510 1HG  GLU A  44     -13.303  -9.321 -29.544  1.00  0.00              
ATOM    511 2HG  GLU A  44     -14.202  -7.836 -29.157  1.00  0.00              
ATOM    512  N   PRO A  45     -16.160 -10.737 -30.339  1.00  0.00              
ATOM    513  CA  PRO A  45     -15.998 -11.682 -31.449  1.00  0.00              
ATOM    514  C   PRO A  45     -14.534 -11.973 -31.757  1.00  0.00              
ATOM    515  O   PRO A  45     -13.788 -11.115 -32.226  1.00  0.00              
ATOM    516  CB  PRO A  45     -16.727 -10.992 -32.595  1.00  0.00              
ATOM    517  CG  PRO A  45     -17.848 -10.308 -31.879  1.00  0.00              
ATOM    518  CD  PRO A  45     -17.146  -9.716 -30.674  1.00  0.00              
ATOM    519  HA  PRO A  45     -16.430 -12.670 -31.233  1.00  0.00              
ATOM    520 1HB  PRO A  45     -16.070 -10.284 -33.121  1.00  0.00              
ATOM    521 2HB  PRO A  45     -17.083 -11.717 -33.341  1.00  0.00              
ATOM    522 1HG  PRO A  45     -18.317  -9.543 -32.515  1.00  0.00              
ATOM    523 2HG  PRO A  45     -18.636 -11.023 -31.600  1.00  0.00              
ATOM    524 1HD  PRO A  45     -16.664  -8.754 -30.904  1.00  0.00              
ATOM    525 2HD  PRO A  45     -17.836  -9.536 -29.837  1.00  0.00              
ATOM    526  N   THR A  46     -14.137 -13.204 -31.470  1.00  0.00              
ATOM    527  CA  THR A  46     -12.757 -13.641 -31.644  1.00  0.00              
ATOM    528  C   THR A  46     -12.629 -14.773 -32.660  1.00  0.00              
ATOM    529  O   THR A  46     -13.287 -15.793 -32.522  1.00  0.00              
ATOM    530  CB  THR A  46     -12.148 -14.103 -30.307  1.00  0.00              
ATOM    531  OG1 THR A  46     -12.161 -13.016 -29.372  1.00  0.00              
ATOM    532  CG2 THR A  46     -10.716 -14.576 -30.508  1.00  0.00              
ATOM    533  H   THR A  46     -14.821 -13.858 -31.118  1.00  0.00              
ATOM    534  HA  THR A  46     -12.158 -12.821 -32.040  1.00  0.00              
ATOM    535  HB  THR A  46     -12.747 -14.921 -29.908  1.00  0.00              
ATOM    536  HG1 THR A  46     -13.066 -12.729 -29.229  1.00  0.00              
ATOM    537 1HG2 THR A  46     -10.303 -14.898 -29.553  1.00  0.00              
ATOM    538 2HG2 THR A  46     -10.704 -15.410 -31.210  1.00  0.00              
ATOM    539 3HG2 THR A  46     -10.116 -13.758 -30.906  1.00  0.00              
ATOM    540  N   THR A  47     -11.783 -14.588 -33.675  1.00  0.00              
ATOM    541  CA  THR A  47     -11.573 -15.640 -34.660  1.00  0.00              
ATOM    542  C   THR A  47     -10.371 -16.394 -34.089  1.00  0.00              
ATOM    543  O   THR A  47     -10.481 -17.570 -33.744  1.00  0.00              
ATOM    544  CB  THR A  47     -11.284 -15.115 -36.079  1.00  0.00              
ATOM    545  OG1 THR A  47     -12.401 -14.347 -36.544  1.00  0.00              
ATOM    546  CG2 THR A  47     -11.035 -16.271 -37.035  1.00  0.00              
ATOM    547  H   THR A  47     -11.281 -13.718 -33.770  1.00  0.00              
ATOM    548  HA  THR A  47     -12.459 -16.272 -34.719  1.00  0.00              
ATOM    549  HB  THR A  47     -10.403 -14.475 -36.047  1.00  0.00              
ATOM    550  HG1 THR A  47     -12.371 -14.287 -37.502  1.00  0.00              
ATOM    551 1HG2 THR A  47     -10.832 -15.881 -38.032  1.00  0.00              
ATOM    552 2HG2 THR A  47     -10.178 -16.850 -36.689  1.00  0.00              
ATOM    553 3HG2 THR A  47     -11.916 -16.911 -37.068  1.00  0.00              
ATOM    554  N   ALA A  48      -9.235 -15.700 -33.962  1.00  0.00              
ATOM    555  CA  ALA A  48      -8.026 -16.262 -33.336  1.00  0.00              
ATOM    556  C   ALA A  48      -7.035 -15.148 -32.999  1.00  0.00              
ATOM    557  O   ALA A  48      -6.558 -14.436 -33.886  1.00  0.00              
ATOM    558  CB  ALA A  48      -7.367 -17.298 -34.270  1.00  0.00              
ATOM    559  H   ALA A  48      -9.213 -14.753 -34.312  1.00  0.00              
ATOM    560  HA  ALA A  48      -8.310 -16.752 -32.404  1.00  0.00              
ATOM    561 1HB  ALA A  48      -6.475 -17.702 -33.791  1.00  0.00              
ATOM    562 2HB  ALA A  48      -8.070 -18.107 -34.470  1.00  0.00              
ATOM    563 3HB  ALA A  48      -7.089 -16.817 -35.207  1.00  0.00              
ATOM    564  N   ASP A  49      -6.735 -15.005 -31.711  1.00  0.00              
ATOM    565  CA  ASP A  49      -5.763 -14.014 -31.238  1.00  0.00              
ATOM    566  C   ASP A  49      -4.643 -14.694 -30.455  1.00  0.00              
ATOM    567  O   ASP A  49      -4.899 -15.613 -29.687  1.00  0.00              
ATOM    568  CB  ASP A  49      -6.446 -12.954 -30.370  1.00  0.00              
ATOM    569  CG  ASP A  49      -7.415 -12.053 -31.123  1.00  0.00              
ATOM    570  OD1 ASP A  49      -7.419 -12.095 -32.330  1.00  0.00              
ATOM    571  OD2 ASP A  49      -8.249 -11.451 -30.489  1.00  0.00              
ATOM    572  H   ASP A  49      -7.194 -15.604 -31.040  1.00  0.00              
ATOM    573  HA  ASP A  49      -5.299 -13.516 -32.090  1.00  0.00              
ATOM    574 1HB  ASP A  49      -6.942 -13.367 -29.491  1.00  0.00              
ATOM    575 2HB  ASP A  49      -5.578 -12.373 -30.059  1.00  0.00              
ATOM    576  N   SER A  50      -3.416 -14.214 -30.656  1.00  0.00              
ATOM    577  CA  SER A  50      -2.231 -14.734 -29.971  1.00  0.00              
ATOM    578  C   SER A  50      -1.700 -13.680 -29.001  1.00  0.00              
ATOM    579  O   SER A  50      -1.406 -12.547 -29.402  1.00  0.00              
ATOM    580  CB  SER A  50      -1.164 -15.129 -30.973  1.00  0.00              
ATOM    581  OG  SER A  50       0.015 -15.555 -30.347  1.00  0.00              
ATOM    582  H   SER A  50      -3.310 -13.456 -31.315  1.00  0.00              
ATOM    583  HA  SER A  50      -2.406 -15.683 -29.463  1.00  0.00              
ATOM    584 1HB  SER A  50      -1.550 -15.940 -31.591  1.00  0.00              
ATOM    585 2HB  SER A  50      -0.940 -14.269 -31.603  1.00  0.00              
ATOM    586  HG  SER A  50       0.662 -15.795 -31.014  1.00  0.00              
ATOM    587  N   TYR A  51      -1.586 -14.056 -27.731  1.00  0.00              
ATOM    588  CA  TYR A  51      -1.014 -13.187 -26.705  1.00  0.00              
ATOM    589  C   TYR A  51       0.267 -13.818 -26.167  1.00  0.00              
ATOM    590  O   TYR A  51       0.400 -15.048 -26.166  1.00  0.00              
ATOM    591  CB  TYR A  51      -2.012 -12.947 -25.570  1.00  0.00              
ATOM    592  CG  TYR A  51      -3.341 -12.390 -26.029  1.00  0.00              
ATOM    593  CD1 TYR A  51      -4.302 -13.214 -26.597  1.00  0.00              
ATOM    594  CD2 TYR A  51      -3.632 -11.041 -25.893  1.00  0.00              
ATOM    595  CE1 TYR A  51      -5.517 -12.711 -27.019  1.00  0.00              
ATOM    596  CE2 TYR A  51      -4.844 -10.526 -26.310  1.00  0.00              
ATOM    597  CZ  TYR A  51      -5.784 -11.364 -26.873  1.00  0.00              
ATOM    598  OH  TYR A  51      -6.993 -10.857 -27.290  1.00  0.00              
ATOM    599  H   TYR A  51      -1.910 -14.977 -27.471  1.00  0.00              
ATOM    600  HA  TYR A  51      -0.752 -12.222 -27.141  1.00  0.00              
ATOM    601 1HB  TYR A  51      -2.172 -13.905 -25.073  1.00  0.00              
ATOM    602 2HB  TYR A  51      -1.546 -12.250 -24.874  1.00  0.00              
ATOM    603  HD1 TYR A  51      -4.083 -14.277 -26.708  1.00  0.00              
ATOM    604  HD2 TYR A  51      -2.884 -10.384 -25.448  1.00  0.00              
ATOM    605  HE1 TYR A  51      -6.262 -13.370 -27.463  1.00  0.00              
ATOM    606  HE2 TYR A  51      -5.053  -9.462 -26.195  1.00  0.00              
ATOM    607  HH  TYR A  51      -7.571 -11.525 -27.665  1.00  0.00              
ATOM    608  N   PHE A  52       1.212 -12.989 -25.725  1.00  0.00              
ATOM    609  CA  PHE A  52       2.448 -13.517 -25.153  1.00  0.00              
ATOM    610  C   PHE A  52       2.914 -12.596 -24.021  1.00  0.00              
ATOM    611  O   PHE A  52       2.814 -11.373 -24.125  1.00  0.00              
ATOM    612  CB  PHE A  52       3.533 -13.649 -26.224  1.00  0.00              
ATOM    613  CG  PHE A  52       3.918 -12.344 -26.860  1.00  0.00              
ATOM    614  CD1 PHE A  52       4.966 -11.591 -26.351  1.00  0.00              
ATOM    615  CD2 PHE A  52       3.234 -11.867 -27.968  1.00  0.00              
ATOM    616  CE1 PHE A  52       5.321 -10.390 -26.936  1.00  0.00              
ATOM    617  CE2 PHE A  52       3.588 -10.668 -28.555  1.00  0.00              
ATOM    618  CZ  PHE A  52       4.633  -9.928 -28.038  1.00  0.00              
ATOM    619  H   PHE A  52       1.083 -11.988 -25.781  1.00  0.00              
ATOM    620  HA  PHE A  52       2.266 -14.504 -24.725  1.00  0.00              
ATOM    621 1HB  PHE A  52       4.441 -14.064 -25.789  1.00  0.00              
ATOM    622 2HB  PHE A  52       3.188 -14.298 -27.028  1.00  0.00              
ATOM    623  HD1 PHE A  52       5.511 -11.956 -25.481  1.00  0.00              
ATOM    624  HD2 PHE A  52       2.409 -12.451 -28.376  1.00  0.00              
ATOM    625  HE1 PHE A  52       6.146  -9.808 -26.526  1.00  0.00              
ATOM    626  HE2 PHE A  52       3.043 -10.304 -29.426  1.00  0.00              
ATOM    627  HZ  PHE A  52       4.912  -8.982 -28.498  1.00  0.00              
ATOM    628  N   LYS A  53       3.402 -13.182 -22.932  1.00  0.00              
ATOM    629  CA  LYS A  53       3.801 -12.380 -21.777  1.00  0.00              
ATOM    630  C   LYS A  53       4.878 -13.070 -20.964  1.00  0.00              
ATOM    631  O   LYS A  53       4.815 -14.283 -20.727  1.00  0.00              
ATOM    632  CB  LYS A  53       2.593 -12.080 -20.888  1.00  0.00              
ATOM    633  CG  LYS A  53       2.879 -11.123 -19.739  1.00  0.00              
ATOM    634  CD  LYS A  53       1.603 -10.745 -19.001  1.00  0.00              
ATOM    635  CE  LYS A  53       1.865  -9.671 -17.956  1.00  0.00              
ATOM    636  NZ  LYS A  53       0.616  -9.255 -17.261  1.00  0.00              
ATOM    637  H   LYS A  53       3.501 -14.186 -22.892  1.00  0.00              
ATOM    638  HA  LYS A  53       4.228 -11.435 -22.114  1.00  0.00              
ATOM    639 1HB  LYS A  53       1.822 -11.654 -21.531  1.00  0.00              
ATOM    640 2HB  LYS A  53       2.245 -13.032 -20.488  1.00  0.00              
ATOM    641 1HG  LYS A  53       3.569 -11.608 -19.048  1.00  0.00              
ATOM    642 2HG  LYS A  53       3.345 -10.224 -20.144  1.00  0.00              
ATOM    643 1HD  LYS A  53       0.878 -10.377 -19.728  1.00  0.00              
ATOM    644 2HD  LYS A  53       1.207 -11.636 -18.514  1.00  0.00              
ATOM    645 1HE  LYS A  53       2.570 -10.067 -17.227  1.00  0.00              
ATOM    646 2HE  LYS A  53       2.306  -8.808 -18.455  1.00  0.00              
ATOM    647 1HZ  LYS A  53       0.832  -8.543 -16.578  1.00  0.00              
ATOM    648 2HZ  LYS A  53      -0.039  -8.886 -17.936  1.00  0.00              
ATOM    649 3HZ  LYS A  53       0.207 -10.054 -16.797  1.00  0.00              
ATOM    650  N   LYS A  54       5.870 -12.296 -20.536  1.00  0.00              
ATOM    651  CA  LYS A  54       6.921 -12.844 -19.694  1.00  0.00              
ATOM    652  C   LYS A  54       6.399 -12.830 -18.268  1.00  0.00              
ATOM    653  O   LYS A  54       5.955 -11.804 -17.779  1.00  0.00              
ATOM    654  CB  LYS A  54       8.218 -12.042 -19.816  1.00  0.00              
ATOM    655  CG  LYS A  54       9.395 -12.629 -19.048  1.00  0.00              
ATOM    656  CD  LYS A  54      10.687 -11.891 -19.366  1.00  0.00              
ATOM    657  CE  LYS A  54      10.712 -10.514 -18.720  1.00  0.00              
ATOM    658  NZ  LYS A  54      12.010  -9.820 -18.939  1.00  0.00              
ATOM    659  H   LYS A  54       5.902 -11.320 -20.791  1.00  0.00              
ATOM    660  HA  LYS A  54       7.132 -13.873 -19.989  1.00  0.00              
ATOM    661 1HB  LYS A  54       8.466 -11.995 -20.877  1.00  0.00              
ATOM    662 2HB  LYS A  54       8.009 -11.038 -19.448  1.00  0.00              
ATOM    663 1HG  LYS A  54       9.184 -12.551 -17.980  1.00  0.00              
ATOM    664 2HG  LYS A  54       9.499 -13.678 -19.321  1.00  0.00              
ATOM    665 1HD  LYS A  54      11.525 -12.482 -18.994  1.00  0.00              
ATOM    666 2HD  LYS A  54      10.769 -11.786 -20.447  1.00  0.00              
ATOM    667 1HE  LYS A  54       9.906  -9.920 -19.149  1.00  0.00              
ATOM    668 2HE  LYS A  54      10.542 -10.635 -17.650  1.00  0.00              
ATOM    669 1HZ  LYS A  54      11.985  -8.912 -18.496  1.00  0.00              
ATOM    670 2HZ  LYS A  54      12.758 -10.369 -18.540  1.00  0.00              
ATOM    671 3HZ  LYS A  54      12.167  -9.706 -19.930  1.00  0.00              
ATOM    672  N   VAL A  55       6.422 -13.980 -17.615  1.00  0.00              
ATOM    673  CA  VAL A  55       5.887 -14.079 -16.270  1.00  0.00              
ATOM    674  C   VAL A  55       6.862 -14.860 -15.419  1.00  0.00              
ATOM    675  O   VAL A  55       7.841 -15.412 -15.927  1.00  0.00              
ATOM    676  CB  VAL A  55       4.507 -14.763 -16.239  1.00  0.00              
ATOM    677  CG1 VAL A  55       3.484 -13.933 -17.000  1.00  0.00              
ATOM    678  CG2 VAL A  55       4.594 -16.165 -16.824  1.00  0.00              
ATOM    679  H   VAL A  55       6.814 -14.802 -18.051  1.00  0.00              
ATOM    680  HA  VAL A  55       5.790 -13.096 -15.808  1.00  0.00              
ATOM    681  HB  VAL A  55       4.189 -14.872 -15.202  1.00  0.00              
ATOM    682 1HG1 VAL A  55       2.514 -14.431 -16.967  1.00  0.00              
ATOM    683 2HG1 VAL A  55       3.400 -12.948 -16.540  1.00  0.00              
ATOM    684 3HG1 VAL A  55       3.801 -13.825 -18.037  1.00  0.00              
ATOM    685 1HG2 VAL A  55       3.611 -16.634 -16.793  1.00  0.00              
ATOM    686 2HG2 VAL A  55       4.937 -16.107 -17.857  1.00  0.00              
ATOM    687 3HG2 VAL A  55       5.297 -16.760 -16.240  1.00  0.00              
ATOM    688  N   VAL A  56       6.597 -14.898 -14.119  1.00  0.00              
ATOM    689  CA  VAL A  56       7.500 -15.571 -13.208  1.00  0.00              
ATOM    690  C   VAL A  56       6.754 -16.812 -12.756  1.00  0.00              
ATOM    691  O   VAL A  56       5.668 -16.716 -12.173  1.00  0.00              
ATOM    692  CB  VAL A  56       7.897 -14.705 -11.997  1.00  0.00              
ATOM    693  CG1 VAL A  56       8.813 -15.482 -11.064  1.00  0.00              
ATOM    694  CG2 VAL A  56       8.571 -13.422 -12.458  1.00  0.00              
ATOM    695  H   VAL A  56       5.765 -14.458 -13.752  1.00  0.00              
ATOM    696  HA  VAL A  56       8.417 -15.877 -13.712  1.00  0.00              
ATOM    697  HB  VAL A  56       6.994 -14.413 -11.460  1.00  0.00              
ATOM    698 1HG1 VAL A  56       9.083 -14.855 -10.214  1.00  0.00              
ATOM    699 2HG1 VAL A  56       8.298 -16.374 -10.707  1.00  0.00              
ATOM    700 3HG1 VAL A  56       9.716 -15.773 -11.600  1.00  0.00              
ATOM    701 1HG2 VAL A  56       8.844 -12.822 -11.590  1.00  0.00              
ATOM    702 2HG2 VAL A  56       9.468 -13.668 -13.027  1.00  0.00              
ATOM    703 3HG2 VAL A  56       7.885 -12.856 -13.088  1.00  0.00              
ATOM    704  N   LEU A  57       7.323 -17.976 -13.055  1.00  0.00              
ATOM    705  CA  LEU A  57       6.723 -19.246 -12.662  1.00  0.00              
ATOM    706  C   LEU A  57       7.577 -19.843 -11.548  1.00  0.00              
ATOM    707  O   LEU A  57       8.657 -20.372 -11.808  1.00  0.00              
ATOM    708  CB  LEU A  57       6.673 -20.221 -13.855  1.00  0.00              
ATOM    709  CG  LEU A  57       6.102 -21.605 -13.523  1.00  0.00              
ATOM    710  CD1 LEU A  57       4.642 -21.453 -13.085  1.00  0.00              
ATOM    711  CD2 LEU A  57       6.204 -22.529 -14.723  1.00  0.00              
ATOM    712  H   LEU A  57       8.193 -17.981 -13.568  1.00  0.00              
ATOM    713  HA  LEU A  57       5.720 -19.071 -12.274  1.00  0.00              
ATOM    714 1HB  LEU A  57       5.989 -19.675 -14.503  1.00  0.00              
ATOM    715 2HB  LEU A  57       7.644 -20.309 -14.344  1.00  0.00              
ATOM    716  HG  LEU A  57       6.720 -22.030 -12.732  1.00  0.00              
ATOM    717 1HD1 LEU A  57       4.229 -22.434 -12.846  1.00  0.00              
ATOM    718 2HD1 LEU A  57       4.591 -20.816 -12.202  1.00  0.00              
ATOM    719 3HD1 LEU A  57       4.065 -21.004 -13.892  1.00  0.00              
ATOM    720 1HD2 LEU A  57       5.794 -23.505 -14.465  1.00  0.00              
ATOM    721 2HD2 LEU A  57       5.643 -22.106 -15.557  1.00  0.00              
ATOM    722 3HD2 LEU A  57       7.250 -22.640 -15.009  1.00  0.00              
ATOM    723  N   ASP A  58       7.091 -19.743 -10.313  1.00  0.00              
ATOM    724  CA  ASP A  58       7.803 -20.254  -9.143  1.00  0.00              
ATOM    725  C   ASP A  58       9.240 -19.774  -9.064  1.00  0.00              
ATOM    726  O   ASP A  58      10.155 -20.541  -8.760  1.00  0.00              
ATOM    727  CB  ASP A  58       7.751 -21.785  -9.115  1.00  0.00              
ATOM    728  CG  ASP A  58       6.331 -22.303  -8.965  1.00  0.00              
ATOM    729  OD1 ASP A  58       5.591 -21.748  -8.124  1.00  0.00              
ATOM    730  OD2 ASP A  58       5.949 -23.261  -9.672  1.00  0.00              
ATOM    731  H   ASP A  58       6.195 -19.296 -10.187  1.00  0.00              
ATOM    732  HA  ASP A  58       7.326 -19.890  -8.232  1.00  0.00              
ATOM    733 1HB  ASP A  58       8.249 -22.252  -9.966  1.00  0.00              
ATOM    734 2HB  ASP A  58       8.323 -21.979  -8.206  1.00  0.00              
ATOM    735  N   GLY A  59       9.424 -18.494  -9.358  1.00  0.00              
ATOM    736  CA  GLY A  59      10.747 -17.913  -9.363  1.00  0.00              
ATOM    737  C   GLY A  59      11.505 -17.994 -10.671  1.00  0.00              
ATOM    738  O   GLY A  59      12.573 -17.407 -10.780  1.00  0.00              
ATOM    739  H   GLY A  59       8.630 -17.912  -9.582  1.00  0.00              
ATOM    740 1HA  GLY A  59      10.672 -16.854  -9.114  1.00  0.00              
ATOM    741 2HA  GLY A  59      11.361 -18.418  -8.618  1.00  0.00              
ATOM    742  N   GLU A  60      10.961 -18.694 -11.661  1.00  0.00              
ATOM    743  CA  GLU A  60      11.634 -18.839 -12.957  1.00  0.00              
ATOM    744  C   GLU A  60      11.190 -17.841 -14.018  1.00  0.00              
ATOM    745  O   GLU A  60      10.018 -17.516 -14.118  1.00  0.00              
ATOM    746  CB  GLU A  60      11.427 -20.259 -13.488  1.00  0.00              
ATOM    747  CG  GLU A  60      12.013 -21.352 -12.606  1.00  0.00              
ATOM    748  CD  GLU A  60      11.715 -22.718 -13.158  1.00  0.00              
ATOM    749  OE1 GLU A  60      10.985 -22.805 -14.117  1.00  0.00              
ATOM    750  OE2 GLU A  60      12.304 -23.666 -12.694  1.00  0.00              
ATOM    751  H   GLU A  60      10.064 -19.137 -11.520  1.00  0.00              
ATOM    752  HA  GLU A  60      12.703 -18.655 -12.841  1.00  0.00              
ATOM    753 1HB  GLU A  60      10.351 -20.409 -13.585  1.00  0.00              
ATOM    754 2HB  GLU A  60      11.890 -20.301 -14.474  1.00  0.00              
ATOM    755 1HG  GLU A  60      13.087 -21.252 -12.448  1.00  0.00              
ATOM    756 2HG  GLU A  60      11.494 -21.223 -11.658  1.00  0.00              
ATOM    757  N   GLU A  61      12.132 -17.362 -14.814  1.00  0.00              
ATOM    758  CA  GLU A  61      11.806 -16.412 -15.869  1.00  0.00              
ATOM    759  C   GLU A  61      11.289 -17.265 -17.023  1.00  0.00              
ATOM    760  O   GLU A  61      12.060 -17.969 -17.663  1.00  0.00              
ATOM    761  CB  GLU A  61      13.015 -15.572 -16.285  1.00  0.00              
ATOM    762  CG  GLU A  61      13.560 -14.667 -15.189  1.00  0.00              
ATOM    763  CD  GLU A  61      14.757 -13.891 -15.665  1.00  0.00              
ATOM    764  OE1 GLU A  61      15.163 -14.090 -16.785  1.00  0.00              
ATOM    765  OE2 GLU A  61      15.197 -13.021 -14.952  1.00  0.00              
ATOM    766  H   GLU A  61      13.092 -17.653 -14.694  1.00  0.00              
ATOM    767  HA  GLU A  61      11.029 -15.729 -15.524  1.00  0.00              
ATOM    768 1HB  GLU A  61      13.793 -16.268 -16.600  1.00  0.00              
ATOM    769 2HB  GLU A  61      12.705 -14.964 -17.136  1.00  0.00              
ATOM    770 1HG  GLU A  61      12.818 -13.977 -14.788  1.00  0.00              
ATOM    771 2HG  GLU A  61      13.865 -15.364 -14.410  1.00  0.00              
ATOM    772  N   VAL A  62       9.988 -17.228 -17.270  1.00  0.00              
ATOM    773  CA  VAL A  62       9.414 -18.003 -18.366  1.00  0.00              
ATOM    774  C   VAL A  62       8.435 -17.111 -19.128  1.00  0.00              
ATOM    775  O   VAL A  62       8.103 -16.004 -18.676  1.00  0.00              
ATOM    776  CB  VAL A  62       8.650 -19.244 -17.828  1.00  0.00              
ATOM    777  CG1 VAL A  62       9.610 -20.175 -17.091  1.00  0.00              
ATOM    778  CG2 VAL A  62       7.552 -18.807 -16.881  1.00  0.00              
ATOM    779  H   VAL A  62       9.380 -16.660 -16.699  1.00  0.00              
ATOM    780  HA  VAL A  62      10.180 -18.307 -19.080  1.00  0.00              
ATOM    781  HB  VAL A  62       8.168 -19.754 -18.663  1.00  0.00              
ATOM    782 1HG1 VAL A  62       9.063 -21.041 -16.718  1.00  0.00              
ATOM    783 2HG1 VAL A  62      10.392 -20.507 -17.774  1.00  0.00              
ATOM    784 3HG1 VAL A  62      10.061 -19.644 -16.252  1.00  0.00              
ATOM    785 1HG2 VAL A  62       7.021 -19.683 -16.510  1.00  0.00              
ATOM    786 2HG2 VAL A  62       7.991 -18.264 -16.044  1.00  0.00              
ATOM    787 3HG2 VAL A  62       6.854 -18.157 -17.408  1.00  0.00              
ATOM    788  N   GLU A  63       7.984 -17.583 -20.284  1.00  0.00              
ATOM    789  CA  GLU A  63       6.982 -16.847 -21.026  1.00  0.00              
ATOM    790  C   GLU A  63       5.769 -17.728 -21.228  1.00  0.00              
ATOM    791  O   GLU A  63       5.876 -18.958 -21.264  1.00  0.00              
ATOM    792  CB  GLU A  63       7.533 -16.371 -22.372  1.00  0.00              
ATOM    793  CG  GLU A  63       8.672 -15.368 -22.266  1.00  0.00              
ATOM    794  CD  GLU A  63       9.129 -14.914 -23.625  1.00  0.00              
ATOM    795  OE1 GLU A  63       8.603 -15.396 -24.599  1.00  0.00              
ATOM    796  OE2 GLU A  63       9.922 -14.005 -23.689  1.00  0.00              
ATOM    797  H   GLU A  63       8.331 -18.455 -20.657  1.00  0.00              
ATOM    798  HA  GLU A  63       6.668 -15.972 -20.456  1.00  0.00              
ATOM    799 1HB  GLU A  63       7.878 -17.257 -22.906  1.00  0.00              
ATOM    800 2HB  GLU A  63       6.702 -15.920 -22.915  1.00  0.00              
ATOM    801 1HG  GLU A  63       8.429 -14.498 -21.656  1.00  0.00              
ATOM    802 2HG  GLU A  63       9.469 -15.935 -21.786  1.00  0.00              
ATOM    803  N   ILE A  64       4.607 -17.100 -21.352  1.00  0.00              
ATOM    804  CA  ILE A  64       3.396 -17.865 -21.584  1.00  0.00              
ATOM    805  C   ILE A  64       2.834 -17.312 -22.888  1.00  0.00              
ATOM    806  O   ILE A  64       2.923 -16.115 -23.133  1.00  0.00              
ATOM    807  CB  ILE A  64       2.387 -17.691 -20.430  1.00  0.00              
ATOM    808  CG1 ILE A  64       1.054 -18.335 -20.808  1.00  0.00              
ATOM    809  CG2 ILE A  64       2.197 -16.222 -20.110  1.00  0.00              
ATOM    810  CD1 ILE A  64       0.094 -18.452 -19.647  1.00  0.00              
ATOM    811  H   ILE A  64       4.547 -16.094 -21.288  1.00  0.00              
ATOM    812  HA  ILE A  64       3.629 -18.920 -21.721  1.00  0.00              
ATOM    813  HB  ILE A  64       2.763 -18.209 -19.548  1.00  0.00              
ATOM    814 1HG1 ILE A  64       0.610 -17.724 -21.593  1.00  0.00              
ATOM    815 2HG1 ILE A  64       1.274 -19.326 -21.204  1.00  0.00              
ATOM    816 1HG2 ILE A  64       1.481 -16.118 -19.294  1.00  0.00              
ATOM    817 2HG2 ILE A  64       3.150 -15.788 -19.813  1.00  0.00              
ATOM    818 3HG2 ILE A  64       1.819 -15.703 -20.991  1.00  0.00              
ATOM    819 1HD1 ILE A  64      -0.832 -18.918 -19.986  1.00  0.00              
ATOM    820 2HD1 ILE A  64       0.541 -19.064 -18.863  1.00  0.00              
ATOM    821 3HD1 ILE A  64      -0.125 -17.461 -19.253  1.00  0.00              
ATOM    822  N   SER A  65       2.318 -18.192 -23.736  1.00  0.00              
ATOM    823  CA  SER A  65       1.685 -17.783 -24.991  1.00  0.00              
ATOM    824  C   SER A  65       0.240 -18.277 -24.890  1.00  0.00              
ATOM    825  O   SER A  65      -0.002 -19.434 -24.562  1.00  0.00              
ATOM    826  CB  SER A  65       2.398 -18.363 -26.197  1.00  0.00              
ATOM    827  OG  SER A  65       1.763 -18.021 -27.399  1.00  0.00              
ATOM    828  H   SER A  65       2.366 -19.174 -23.507  1.00  0.00              
ATOM    829  HA  SER A  65       1.780 -16.716 -25.196  1.00  0.00              
ATOM    830 1HB  SER A  65       3.418 -17.981 -26.215  1.00  0.00              
ATOM    831 2HB  SER A  65       2.418 -19.447 -26.103  1.00  0.00              
ATOM    832  HG  SER A  65       2.244 -18.406 -28.135  1.00  0.00              
ATOM    833  N   ILE A  66      -0.723 -17.403 -25.139  1.00  0.00              
ATOM    834  CA  ILE A  66      -2.122 -17.821 -25.074  1.00  0.00              
ATOM    835  C   ILE A  66      -2.792 -17.674 -26.439  1.00  0.00              
ATOM    836  O   ILE A  66      -2.813 -16.583 -27.006  1.00  0.00              
ATOM    837  CB  ILE A  66      -2.916 -16.965 -24.064  1.00  0.00              
ATOM    838  CG1 ILE A  66      -2.329 -17.103 -22.660  1.00  0.00              
ATOM    839  CG2 ILE A  66      -4.372 -17.397 -24.046  1.00  0.00              
ATOM    840  CD1 ILE A  66      -2.984 -16.160 -21.642  1.00  0.00              
ATOM    841  H   ILE A  66      -0.505 -16.446 -25.375  1.00  0.00              
ATOM    842  HA  ILE A  66      -2.195 -18.881 -24.836  1.00  0.00              
ATOM    843  HB  ILE A  66      -2.847 -15.917 -24.356  1.00  0.00              
ATOM    844 1HG1 ILE A  66      -2.469 -18.138 -22.351  1.00  0.00              
ATOM    845 2HG1 ILE A  66      -1.263 -16.888 -22.732  1.00  0.00              
ATOM    846 1HG2 ILE A  66      -4.924 -16.789 -23.331  1.00  0.00              
ATOM    847 2HG2 ILE A  66      -4.802 -17.269 -25.038  1.00  0.00              
ATOM    848 3HG2 ILE A  66      -4.437 -18.446 -23.756  1.00  0.00              
ATOM    849 1HD1 ILE A  66      -2.525 -16.304 -20.663  1.00  0.00              
ATOM    850 2HD1 ILE A  66      -2.843 -15.126 -21.959  1.00  0.00              
ATOM    851 3HD1 ILE A  66      -4.049 -16.377 -21.577  1.00  0.00              
ATOM    852  N   LEU A  67      -3.303 -18.781 -26.968  1.00  0.00              
ATOM    853  CA  LEU A  67      -4.001 -18.753 -28.240  1.00  0.00              
ATOM    854  C   LEU A  67      -5.475 -18.842 -27.877  1.00  0.00              
ATOM    855  O   LEU A  67      -5.946 -19.854 -27.368  1.00  0.00              
ATOM    856  CB  LEU A  67      -3.565 -19.901 -29.159  1.00  0.00              
ATOM    857  CG  LEU A  67      -4.281 -19.961 -30.514  1.00  0.00              
ATOM    858  CD1 LEU A  67      -3.969 -18.710 -31.325  1.00  0.00              
ATOM    859  CD2 LEU A  67      -3.848 -21.211 -31.264  1.00  0.00              
ATOM    860  H   LEU A  67      -3.206 -19.660 -26.479  1.00  0.00              
ATOM    861  HA  LEU A  67      -3.791 -17.814 -28.751  1.00  0.00              
ATOM    862 1HB  LEU A  67      -2.520 -19.628 -29.300  1.00  0.00              
ATOM    863 2HB  LEU A  67      -3.623 -20.866 -28.655  1.00  0.00              
ATOM    864  HG  LEU A  67      -5.349 -20.046 -30.312  1.00  0.00              
ATOM    865 1HD1 LEU A  67      -4.483 -18.761 -32.285  1.00  0.00              
ATOM    866 2HD1 LEU A  67      -4.309 -17.829 -30.780  1.00  0.00              
ATOM    867 3HD1 LEU A  67      -2.895 -18.643 -31.491  1.00  0.00              
ATOM    868 1HD2 LEU A  67      -4.359 -21.253 -32.227  1.00  0.00              
ATOM    869 2HD2 LEU A  67      -2.770 -21.185 -31.425  1.00  0.00              
ATOM    870 3HD2 LEU A  67      -4.106 -22.094 -30.679  1.00  0.00              
ATOM    871  N   ASP A  68      -6.180 -17.751 -28.124  1.00  0.00              
ATOM    872  CA  ASP A  68      -7.590 -17.630 -27.831  1.00  0.00              
ATOM    873  C   ASP A  68      -8.332 -17.631 -29.164  1.00  0.00              
ATOM    874  O   ASP A  68      -8.238 -16.670 -29.922  1.00  0.00              
ATOM    875  CB  ASP A  68      -7.887 -16.360 -27.030  1.00  0.00              
ATOM    876  CG  ASP A  68      -9.354 -16.176 -26.663  1.00  0.00              
ATOM    877  OD1 ASP A  68     -10.146 -17.014 -27.024  1.00  0.00              
ATOM    878  OD2 ASP A  68      -9.647 -15.289 -25.897  1.00  0.00              
ATOM    879  H   ASP A  68      -5.696 -16.968 -28.539  1.00  0.00              
ATOM    880  HA  ASP A  68      -7.920 -18.487 -27.243  1.00  0.00              
ATOM    881 1HB  ASP A  68      -7.274 -16.257 -26.135  1.00  0.00              
ATOM    882 2HB  ASP A  68      -7.598 -15.602 -27.759  1.00  0.00              
ATOM    883  N   THR A  69      -9.066 -18.700 -29.450  1.00  0.00              
ATOM    884  CA  THR A  69      -9.765 -18.793 -30.726  1.00  0.00              
ATOM    885  C   THR A  69     -11.273 -18.893 -30.566  1.00  0.00              
ATOM    886  O   THR A  69     -11.786 -18.977 -29.451  1.00  0.00              
ATOM    887  CB  THR A  69      -9.276 -20.006 -31.540  1.00  0.00              
ATOM    888  OG1 THR A  69      -9.776 -21.213 -30.950  1.00  0.00              
ATOM    889  CG2 THR A  69      -7.756 -20.051 -31.568  1.00  0.00              
ATOM    890  H   THR A  69      -9.147 -19.459 -28.788  1.00  0.00              
ATOM    891  HA  THR A  69      -9.595 -17.886 -31.307  1.00  0.00              
ATOM    892  HB  THR A  69      -9.655 -19.925 -32.558  1.00  0.00              
ATOM    893  HG1 THR A  69     -10.688 -21.347 -31.221  1.00  0.00              
ATOM    894 1HG2 THR A  69      -7.430 -20.915 -32.147  1.00  0.00              
ATOM    895 2HG2 THR A  69      -7.373 -19.139 -32.026  1.00  0.00              
ATOM    896 3HG2 THR A  69      -7.377 -20.133 -30.550  1.00  0.00              
ATOM    897  N   ALA A  70     -11.973 -18.889 -31.697  1.00  0.00              
ATOM    898  CA  ALA A  70     -13.421 -19.114 -31.735  1.00  0.00              
ATOM    899  C   ALA A  70     -13.789 -20.500 -31.237  1.00  0.00              
ATOM    900  O   ALA A  70     -13.039 -21.459 -31.426  1.00  0.00              
ATOM    901  CB  ALA A  70     -13.941 -18.921 -33.166  1.00  0.00              
ATOM    902  H   ALA A  70     -11.479 -18.725 -32.563  1.00  0.00              
ATOM    903  HA  ALA A  70     -13.904 -18.397 -31.071  1.00  0.00              
ATOM    904 1HB  ALA A  70     -15.017 -19.089 -33.187  1.00  0.00              
ATOM    905 2HB  ALA A  70     -13.726 -17.905 -33.497  1.00  0.00              
ATOM    906 3HB  ALA A  70     -13.450 -19.631 -33.829  1.00  0.00              
ATOM    907  N   GLY A  71     -14.949 -20.608 -30.603  1.00  0.00              
ATOM    908  CA  GLY A  71     -15.405 -21.904 -30.144  1.00  0.00              
ATOM    909  C   GLY A  71     -15.840 -22.784 -31.302  1.00  0.00              
ATOM    910  O   GLY A  71     -15.840 -24.008 -31.203  1.00  0.00              
ATOM    911  H   GLY A  71     -15.525 -19.795 -30.433  1.00  0.00              
ATOM    912 1HA  GLY A  71     -14.593 -22.399 -29.611  1.00  0.00              
ATOM    913 2HA  GLY A  71     -16.250 -21.766 -29.470  1.00  0.00              
ATOM    914  N   LEU A  72     -16.188 -22.157 -32.418  1.00  0.00              
ATOM    915  CA  LEU A  72     -16.547 -22.899 -33.619  1.00  0.00              
ATOM    916  C   LEU A  72     -15.621 -22.607 -34.793  1.00  0.00              
ATOM    917  O   LEU A  72     -15.131 -21.493 -34.926  1.00  0.00              
ATOM    918  CB  LEU A  72     -17.998 -22.587 -34.004  1.00  0.00              
ATOM    919  CG  LEU A  72     -19.050 -22.969 -32.955  1.00  0.00              
ATOM    920  CD1 LEU A  72     -20.424 -22.480 -33.390  1.00  0.00              
ATOM    921  CD2 LEU A  72     -19.050 -24.479 -32.762  1.00  0.00              
ATOM    922  H   LEU A  72     -16.207 -21.148 -32.440  1.00  0.00              
ATOM    923  HA  LEU A  72     -16.449 -23.968 -33.431  1.00  0.00              
ATOM    924 1HB  LEU A  72     -17.930 -21.504 -34.088  1.00  0.00              
ATOM    925 2HB  LEU A  72     -18.258 -23.010 -34.975  1.00  0.00              
ATOM    926  HG  LEU A  72     -18.747 -22.513 -32.012  1.00  0.00              
ATOM    927 1HD1 LEU A  72     -21.164 -22.756 -32.639  1.00  0.00              
ATOM    928 2HD1 LEU A  72     -20.407 -21.396 -33.499  1.00  0.00              
ATOM    929 3HD1 LEU A  72     -20.688 -22.937 -34.343  1.00  0.00              
ATOM    930 1HD2 LEU A  72     -19.798 -24.749 -32.015  1.00  0.00              
ATOM    931 2HD2 LEU A  72     -19.288 -24.967 -33.707  1.00  0.00              
ATOM    932 3HD2 LEU A  72     -18.066 -24.803 -32.424  1.00  0.00              
ATOM    933  N   ASN A  73     -15.376 -23.607 -35.636  1.00  0.00              
ATOM    934  CA  ASN A  73     -14.492 -23.428 -36.790  1.00  0.00              
ATOM    935  C   ASN A  73     -15.041 -24.253 -37.940  1.00  0.00              
ATOM    936  O   ASN A  73     -15.374 -25.426 -37.773  1.00  0.00              
ATOM    937  CB  ASN A  73     -13.056 -23.813 -36.487  1.00  0.00              
ATOM    938  CG  ASN A  73     -12.081 -23.408 -37.558  1.00  0.00              
ATOM    939  OD1 ASN A  73     -12.088 -23.951 -38.668  1.00  0.00              
ATOM    940  ND2 ASN A  73     -11.192 -22.516 -37.203  1.00  0.00              
ATOM    941  H   ASN A  73     -15.805 -24.508 -35.479  1.00  0.00              
ATOM    942  HA  ASN A  73     -14.484 -22.379 -37.090  1.00  0.00              
ATOM    943 1HB  ASN A  73     -12.618 -23.610 -35.509  1.00  0.00              
ATOM    944 2HB  ASN A  73     -13.256 -24.881 -36.580  1.00  0.00              
ATOM    945 1HD2 ASN A  73     -10.512 -22.199 -37.865  1.00  0.00              
ATOM    946 2HD2 ASN A  73     -11.193 -22.151 -36.273  1.00  0.00              
ATOM    947  N   SER A  74     -15.127 -23.627 -39.108  1.00  0.00              
ATOM    948  CA  SER A  74     -15.661 -24.275 -40.302  1.00  0.00              
ATOM    949  C   SER A  74     -14.847 -25.448 -40.822  1.00  0.00              
ATOM    950  O   SER A  74     -15.416 -26.448 -41.268  1.00  0.00              
ATOM    951  CB  SER A  74     -15.809 -23.242 -41.402  1.00  0.00              
ATOM    952  OG  SER A  74     -16.774 -22.275 -41.090  1.00  0.00              
ATOM    953  H   SER A  74     -14.810 -22.670 -39.168  1.00  0.00              
ATOM    954  HA  SER A  74     -16.687 -24.626 -40.182  1.00  0.00              
ATOM    955 1HB  SER A  74     -14.848 -22.749 -41.548  1.00  0.00              
ATOM    956 2HB  SER A  74     -16.099 -23.749 -42.321  1.00  0.00              
ATOM    957  HG  SER A  74     -16.836 -21.642 -41.809  1.00  0.00              
ATOM    958  N   ARG A  75     -13.523 -25.326 -40.772  1.00  0.00              
ATOM    959  CA  ARG A  75     -12.660 -26.398 -41.232  1.00  0.00              
ATOM    960  C   ARG A  75     -12.046 -27.216 -40.116  1.00  0.00              
ATOM    961  O   ARG A  75     -11.485 -26.665 -39.167  1.00  0.00              
ATOM    962  CB  ARG A  75     -11.582 -25.876 -42.171  1.00  0.00              
ATOM    963  CG  ARG A  75     -10.691 -26.947 -42.779  1.00  0.00              
ATOM    964  CD  ARG A  75     -11.412 -27.944 -43.612  1.00  0.00              
ATOM    965  NE  ARG A  75     -10.548 -28.857 -44.343  1.00  0.00              
ATOM    966  CZ  ARG A  75     -10.985 -29.834 -45.161  1.00  0.00              
ATOM    967  NH1 ARG A  75     -12.270 -30.054 -45.328  1.00  0.00              
ATOM    968  NH2 ARG A  75     -10.085 -30.584 -45.774  1.00  0.00              
ATOM    969  H   ARG A  75     -13.106 -24.480 -40.410  1.00  0.00              
ATOM    970  HA  ARG A  75     -13.240 -27.114 -41.815  1.00  0.00              
ATOM    971 1HB  ARG A  75     -12.090 -25.336 -42.968  1.00  0.00              
ATOM    972 2HB  ARG A  75     -10.968 -25.183 -41.596  1.00  0.00              
ATOM    973 1HG  ARG A  75      -9.944 -26.462 -43.408  1.00  0.00              
ATOM    974 2HG  ARG A  75     -10.192 -27.483 -41.971  1.00  0.00              
ATOM    975 1HD  ARG A  75     -12.053 -28.545 -42.969  1.00  0.00              
ATOM    976 2HD  ARG A  75     -12.023 -27.417 -44.344  1.00  0.00              
ATOM    977  HE  ARG A  75      -9.538 -28.913 -44.361  1.00  0.00              
ATOM    978 1HH1 ARG A  75     -12.945 -29.483 -44.838  1.00  0.00              
ATOM    979 2HH1 ARG A  75     -12.577 -30.791 -45.945  1.00  0.00              
ATOM    980 1HH2 ARG A  75      -9.101 -30.413 -45.621  1.00  0.00              
ATOM    981 2HH2 ARG A  75     -10.385 -31.323 -46.392  1.00  0.00              
ATOM    982  N   ALA A  76     -12.134 -28.536 -40.248  1.00  0.00              
ATOM    983  CA  ALA A  76     -11.616 -29.449 -39.242  1.00  0.00              
ATOM    984  C   ALA A  76     -10.097 -29.337 -39.137  1.00  0.00              
ATOM    985  O   ALA A  76      -9.539 -29.379 -38.038  1.00  0.00              
ATOM    986  CB  ALA A  76     -12.009 -30.886 -39.578  1.00  0.00              
ATOM    987  H   ALA A  76     -12.574 -28.914 -41.075  1.00  0.00              
ATOM    988  HA  ALA A  76     -12.033 -29.174 -38.273  1.00  0.00              
ATOM    989 1HB  ALA A  76     -11.614 -31.558 -38.815  1.00  0.00              
ATOM    990 2HB  ALA A  76     -13.096 -30.969 -39.607  1.00  0.00              
ATOM    991 3HB  ALA A  76     -11.597 -31.158 -40.548  1.00  0.00              
ATOM    992  N   SER A  77      -9.426 -29.188 -40.278  1.00  0.00              
ATOM    993  CA  SER A  77      -7.968 -29.113 -40.289  1.00  0.00              
ATOM    994  C   SER A  77      -7.467 -27.841 -39.603  1.00  0.00              
ATOM    995  O   SER A  77      -6.480 -27.880 -38.876  1.00  0.00              
ATOM    996  CB  SER A  77      -7.456 -29.180 -41.715  1.00  0.00              
ATOM    997  OG  SER A  77      -6.059 -29.094 -41.777  1.00  0.00              
ATOM    998  H   SER A  77      -9.929 -29.125 -41.153  1.00  0.00              
ATOM    999  HA  SER A  77      -7.486 -29.984 -39.843  1.00  0.00              
ATOM   1000 1HB  SER A  77      -7.773 -30.126 -42.154  1.00  0.00              
ATOM   1001 2HB  SER A  77      -7.888 -28.356 -42.280  1.00  0.00              
ATOM   1002  HG  SER A  77      -5.795 -28.829 -42.661  1.00  0.00              
ATOM   1003  N   LEU A  78      -8.146 -26.725 -39.838  1.00  0.00              
ATOM   1004  CA  LEU A  78      -7.759 -25.459 -39.221  1.00  0.00              
ATOM   1005  C   LEU A  78      -7.947 -25.556 -37.705  1.00  0.00              
ATOM   1006  O   LEU A  78      -7.073 -25.156 -36.935  1.00  0.00              
ATOM   1007  CB  LEU A  78      -8.580 -24.300 -39.801  1.00  0.00              
ATOM   1008  CG  LEU A  78      -8.404 -24.066 -41.307  1.00  0.00              
ATOM   1009  CD1 LEU A  78      -9.257 -22.886 -41.754  1.00  0.00              
ATOM   1010  CD2 LEU A  78      -6.935 -23.818 -41.615  1.00  0.00              
ATOM   1011  H   LEU A  78      -8.945 -26.747 -40.455  1.00  0.00              
ATOM   1012  HA  LEU A  78      -6.703 -25.268 -39.411  1.00  0.00              
ATOM   1013 1HB  LEU A  78      -9.582 -24.673 -39.595  1.00  0.00              
ATOM   1014 2HB  LEU A  78      -8.416 -23.374 -39.250  1.00  0.00              
ATOM   1015  HG  LEU A  78      -8.701 -24.984 -41.814  1.00  0.00              
ATOM   1016 1HD1 LEU A  78      -9.126 -22.727 -42.825  1.00  0.00              
ATOM   1017 2HD1 LEU A  78     -10.306 -23.095 -41.545  1.00  0.00              
ATOM   1018 3HD1 LEU A  78      -8.950 -21.990 -41.215  1.00  0.00              
ATOM   1019 1HD2 LEU A  78      -6.812 -23.652 -42.686  1.00  0.00              
ATOM   1020 2HD2 LEU A  78      -6.592 -22.939 -41.069  1.00  0.00              
ATOM   1021 3HD2 LEU A  78      -6.348 -24.685 -41.313  1.00  0.00              
ATOM   1022  N   ARG A  79      -9.088 -26.099 -37.289  1.00  0.00              
ATOM   1023  CA  ARG A  79      -9.354 -26.334 -35.878  1.00  0.00              
ATOM   1024  C   ARG A  79      -8.234 -27.182 -35.270  1.00  0.00              
ATOM   1025  O   ARG A  79      -7.690 -26.839 -34.215  1.00  0.00              
ATOM   1026  CB  ARG A  79     -10.700 -27.048 -35.697  1.00  0.00              
ATOM   1027  CG  ARG A  79     -10.988 -27.441 -34.244  1.00  0.00              
ATOM   1028  CD  ARG A  79     -11.989 -28.568 -34.184  1.00  0.00              
ATOM   1029  NE  ARG A  79     -11.498 -29.741 -34.905  1.00  0.00              
ATOM   1030  CZ  ARG A  79     -12.284 -30.597 -35.545  1.00  0.00              
ATOM   1031  NH1 ARG A  79     -13.595 -30.408 -35.544  1.00  0.00              
ATOM   1032  NH2 ARG A  79     -11.761 -31.619 -36.208  1.00  0.00              
ATOM   1033  H   ARG A  79      -9.788 -26.355 -37.970  1.00  0.00              
ATOM   1034  HA  ARG A  79      -9.368 -25.384 -35.342  1.00  0.00              
ATOM   1035 1HB  ARG A  79     -11.471 -26.370 -36.060  1.00  0.00              
ATOM   1036 2HB  ARG A  79     -10.674 -27.939 -36.325  1.00  0.00              
ATOM   1037 1HG  ARG A  79     -10.053 -27.754 -33.777  1.00  0.00              
ATOM   1038 2HG  ARG A  79     -11.381 -26.569 -33.721  1.00  0.00              
ATOM   1039 1HD  ARG A  79     -12.160 -28.834 -33.141  1.00  0.00              
ATOM   1040 2HD  ARG A  79     -12.924 -28.235 -34.633  1.00  0.00              
ATOM   1041  HE  ARG A  79     -10.550 -30.072 -35.029  1.00  0.00              
ATOM   1042 1HH1 ARG A  79     -13.988 -29.614 -35.058  1.00  0.00              
ATOM   1043 2HH1 ARG A  79     -14.196 -31.057 -36.030  1.00  0.00              
ATOM   1044 1HH2 ARG A  79     -10.758 -31.746 -36.225  1.00  0.00              
ATOM   1045 2HH2 ARG A  79     -12.366 -32.266 -36.691  1.00  0.00              
ATOM   1046  N   ASP A  80      -7.884 -28.275 -35.939  1.00  0.00              
ATOM   1047  CA  ASP A  80      -6.867 -29.191 -35.432  1.00  0.00              
ATOM   1048  C   ASP A  80      -5.491 -28.522 -35.382  1.00  0.00              
ATOM   1049  O   ASP A  80      -4.672 -28.833 -34.509  1.00  0.00              
ATOM   1050  CB  ASP A  80      -6.773 -30.442 -36.314  1.00  0.00              
ATOM   1051  CG  ASP A  80      -7.999 -31.336 -36.203  1.00  0.00              
ATOM   1052  OD1 ASP A  80      -8.903 -31.043 -35.390  1.00  0.00              
ATOM   1053  OD2 ASP A  80      -8.060 -32.339 -36.943  1.00  0.00              
ATOM   1054  H   ASP A  80      -8.334 -28.477 -36.821  1.00  0.00              
ATOM   1055  HA  ASP A  80      -7.107 -29.479 -34.408  1.00  0.00              
ATOM   1056 1HB  ASP A  80      -6.558 -30.222 -37.359  1.00  0.00              
ATOM   1057 2HB  ASP A  80      -5.912 -30.933 -35.859  1.00  0.00              
ATOM   1058  N   ASP A  81      -5.223 -27.629 -36.329  1.00  0.00              
ATOM   1059  CA  ASP A  81      -3.944 -26.929 -36.326  1.00  0.00              
ATOM   1060  C   ASP A  81      -3.846 -25.991 -35.111  1.00  0.00              
ATOM   1061  O   ASP A  81      -2.789 -25.878 -34.485  1.00  0.00              
ATOM   1062  CB  ASP A  81      -3.760 -26.142 -37.626  1.00  0.00              
ATOM   1063  CG  ASP A  81      -3.472 -27.004 -38.848  1.00  0.00              
ATOM   1064  OD1 ASP A  81      -3.179 -28.164 -38.677  1.00  0.00              
ATOM   1065  OD2 ASP A  81      -3.699 -26.544 -39.941  1.00  0.00              
ATOM   1066  H   ASP A  81      -5.894 -27.426 -37.056  1.00  0.00              
ATOM   1067  HA  ASP A  81      -3.130 -27.648 -36.236  1.00  0.00              
ATOM   1068 1HB  ASP A  81      -4.588 -25.467 -37.846  1.00  0.00              
ATOM   1069 2HB  ASP A  81      -2.873 -25.561 -37.374  1.00  0.00              
ATOM   1070  N   TYR A  82      -4.950 -25.339 -34.765  1.00  0.00              
ATOM   1071  CA  TYR A  82      -4.953 -24.419 -33.629  1.00  0.00              
ATOM   1072  C   TYR A  82      -4.585 -25.192 -32.359  1.00  0.00              
ATOM   1073  O   TYR A  82      -3.767 -24.754 -31.550  1.00  0.00              
ATOM   1074  CB  TYR A  82      -6.317 -23.743 -33.473  1.00  0.00              
ATOM   1075  CG  TYR A  82      -6.593 -22.673 -34.507  1.00  0.00              
ATOM   1076  CD1 TYR A  82      -7.706 -22.748 -35.331  1.00  0.00              
ATOM   1077  CD2 TYR A  82      -5.739 -21.590 -34.654  1.00  0.00              
ATOM   1078  CE1 TYR A  82      -7.962 -21.774 -36.276  1.00  0.00              
ATOM   1079  CE2 TYR A  82      -5.985 -20.610 -35.596  1.00  0.00              
ATOM   1080  CZ  TYR A  82      -7.098 -20.705 -36.405  1.00  0.00              
ATOM   1081  OH  TYR A  82      -7.349 -19.731 -37.344  1.00  0.00              
ATOM   1082  H   TYR A  82      -5.803 -25.477 -35.289  1.00  0.00              
ATOM   1083  HA  TYR A  82      -4.201 -23.644 -33.779  1.00  0.00              
ATOM   1084 1HB  TYR A  82      -7.075 -24.524 -33.548  1.00  0.00              
ATOM   1085 2HB  TYR A  82      -6.346 -23.302 -32.477  1.00  0.00              
ATOM   1086  HD1 TYR A  82      -8.384 -23.595 -35.223  1.00  0.00              
ATOM   1087  HD2 TYR A  82      -4.861 -21.521 -34.011  1.00  0.00              
ATOM   1088  HE1 TYR A  82      -8.841 -21.846 -36.917  1.00  0.00              
ATOM   1089  HE2 TYR A  82      -5.301 -19.767 -35.697  1.00  0.00              
ATOM   1090  HH  TYR A  82      -6.687 -19.035 -37.349  1.00  0.00              
ATOM   1091  N   PHE A  83      -5.242 -26.337 -32.187  1.00  0.00              
ATOM   1092  CA  PHE A  83      -5.027 -27.213 -31.040  1.00  0.00              
ATOM   1093  C   PHE A  83      -3.615 -27.769 -30.978  1.00  0.00              
ATOM   1094  O   PHE A  83      -2.955 -27.705 -29.940  1.00  0.00              
ATOM   1095  CB  PHE A  83      -6.020 -28.382 -31.088  1.00  0.00              
ATOM   1096  CG  PHE A  83      -7.447 -28.002 -30.776  1.00  0.00              
ATOM   1097  CD1 PHE A  83      -7.777 -26.720 -30.361  1.00  0.00              
ATOM   1098  CD2 PHE A  83      -8.466 -28.942 -30.909  1.00  0.00              
ATOM   1099  CE1 PHE A  83      -9.092 -26.375 -30.084  1.00  0.00              
ATOM   1100  CE2 PHE A  83      -9.787 -28.603 -30.631  1.00  0.00              
ATOM   1101  CZ  PHE A  83     -10.100 -27.319 -30.219  1.00  0.00              
ATOM   1102  H   PHE A  83      -5.919 -26.603 -32.888  1.00  0.00              
ATOM   1103  HA  PHE A  83      -5.160 -26.651 -30.115  1.00  0.00              
ATOM   1104 1HB  PHE A  83      -6.032 -28.824 -32.084  1.00  0.00              
ATOM   1105 2HB  PHE A  83      -5.740 -29.142 -30.360  1.00  0.00              
ATOM   1106  HD1 PHE A  83      -6.987 -25.976 -30.254  1.00  0.00              
ATOM   1107  HD2 PHE A  83      -8.220 -29.954 -31.233  1.00  0.00              
ATOM   1108  HE1 PHE A  83      -9.333 -25.363 -29.760  1.00  0.00              
ATOM   1109  HE2 PHE A  83     -10.576 -29.349 -30.736  1.00  0.00              
ATOM   1110  HZ  PHE A  83     -11.133 -27.050 -29.999  1.00  0.00              
ATOM   1111  N   ARG A  84      -3.152 -28.316 -32.099  1.00  0.00              
ATOM   1112  CA  ARG A  84      -1.846 -28.952 -32.163  1.00  0.00              
ATOM   1113  C   ARG A  84      -0.678 -28.003 -31.913  1.00  0.00              
ATOM   1114  O   ARG A  84       0.360 -28.415 -31.403  1.00  0.00              
ATOM   1115  CB  ARG A  84      -1.663 -29.701 -33.475  1.00  0.00              
ATOM   1116  CG  ARG A  84      -0.472 -30.645 -33.512  1.00  0.00              
ATOM   1117  CD  ARG A  84      -0.521 -31.650 -34.605  1.00  0.00              
ATOM   1118  NE  ARG A  84      -1.522 -32.689 -34.423  1.00  0.00              
ATOM   1119  CZ  ARG A  84      -2.086 -33.391 -35.424  1.00  0.00              
ATOM   1120  NH1 ARG A  84      -1.782 -33.145 -36.679  1.00  0.00              
ATOM   1121  NH2 ARG A  84      -2.974 -34.320 -35.113  1.00  0.00              
ATOM   1122  H   ARG A  84      -3.725 -28.287 -32.930  1.00  0.00              
ATOM   1123  HA  ARG A  84      -1.763 -29.704 -31.378  1.00  0.00              
ATOM   1124 1HB  ARG A  84      -2.577 -30.268 -33.648  1.00  0.00              
ATOM   1125 2HB  ARG A  84      -1.549 -28.949 -34.256  1.00  0.00              
ATOM   1126 1HG  ARG A  84       0.435 -30.054 -33.641  1.00  0.00              
ATOM   1127 2HG  ARG A  84      -0.425 -31.180 -32.564  1.00  0.00              
ATOM   1128 1HD  ARG A  84      -0.745 -31.143 -35.543  1.00  0.00              
ATOM   1129 2HD  ARG A  84       0.449 -32.140 -34.679  1.00  0.00              
ATOM   1130  HE  ARG A  84      -1.938 -33.041 -33.571  1.00  0.00              
ATOM   1131 1HH1 ARG A  84      -1.115 -32.420 -36.902  1.00  0.00              
ATOM   1132 2HH1 ARG A  84      -2.217 -33.683 -37.415  1.00  0.00              
ATOM   1133 1HH2 ARG A  84      -3.210 -34.484 -34.143  1.00  0.00              
ATOM   1134 2HH2 ARG A  84      -3.413 -34.860 -35.843  1.00  0.00              
ATOM   1135  N   SER A  85      -0.843 -26.734 -32.271  1.00  0.00              
ATOM   1136  CA  SER A  85       0.208 -25.750 -32.034  1.00  0.00              
ATOM   1137  C   SER A  85       0.444 -25.539 -30.533  1.00  0.00              
ATOM   1138  O   SER A  85       1.474 -25.008 -30.142  1.00  0.00              
ATOM   1139  CB  SER A  85      -0.150 -24.438 -32.704  1.00  0.00              
ATOM   1140  OG  SER A  85      -1.239 -23.810 -32.085  1.00  0.00              
ATOM   1141  H   SER A  85      -1.702 -26.439 -32.713  1.00  0.00              
ATOM   1142  HA  SER A  85       1.151 -25.996 -32.525  1.00  0.00              
ATOM   1143 1HB  SER A  85       0.714 -23.776 -32.658  1.00  0.00              
ATOM   1144 2HB  SER A  85      -0.400 -24.635 -33.746  1.00  0.00              
ATOM   1145  HG  SER A  85      -2.006 -24.386 -32.126  1.00  0.00              
ATOM   1146  N   GLY A  86      -0.497 -25.966 -29.701  1.00  0.00              
ATOM   1147  CA  GLY A  86      -0.335 -25.790 -28.267  1.00  0.00              
ATOM   1148  C   GLY A  86       0.350 -26.887 -27.484  1.00  0.00              
ATOM   1149  O   GLY A  86       0.736 -27.926 -28.032  1.00  0.00              
ATOM   1150  H   GLY A  86      -1.332 -26.414 -30.050  1.00  0.00              
ATOM   1151 1HA  GLY A  86       0.255 -24.892 -28.083  1.00  0.00              
ATOM   1152 2HA  GLY A  86      -1.317 -25.678 -27.809  1.00  0.00              
ATOM   1153  N   GLU A  87       0.495 -26.653 -26.183  1.00  0.00              
ATOM   1154  CA  GLU A  87       1.141 -27.611 -25.289  1.00  0.00              
ATOM   1155  C   GLU A  87       0.187 -28.032 -24.176  1.00  0.00              
ATOM   1156  O   GLU A  87       0.197 -29.183 -23.736  1.00  0.00              
ATOM   1157  CB  GLU A  87       2.410 -26.994 -24.687  1.00  0.00              
ATOM   1158  CG  GLU A  87       3.532 -26.784 -25.702  1.00  0.00              
ATOM   1159  CD  GLU A  87       4.680 -25.922 -25.180  1.00  0.00              
ATOM   1160  OE1 GLU A  87       5.730 -25.869 -25.864  1.00  0.00              
ATOM   1161  OE2 GLU A  87       4.537 -25.285 -24.105  1.00  0.00              
ATOM   1162  H   GLU A  87       0.146 -25.784 -25.803  1.00  0.00              
ATOM   1163  HA  GLU A  87       1.402 -28.514 -25.841  1.00  0.00              
ATOM   1164 1HB  GLU A  87       2.122 -26.037 -24.252  1.00  0.00              
ATOM   1165 2HB  GLU A  87       2.747 -27.665 -23.897  1.00  0.00              
ATOM   1166 1HG  GLU A  87       3.955 -27.715 -26.079  1.00  0.00              
ATOM   1167 2HG  GLU A  87       3.044 -26.253 -26.518  1.00  0.00              
ATOM   1168  N   GLY A  88      -0.640 -27.093 -23.724  1.00  0.00              
ATOM   1169  CA  GLY A  88      -1.578 -27.373 -22.653  1.00  0.00              
ATOM   1170  C   GLY A  88      -2.906 -26.729 -22.963  1.00  0.00              
ATOM   1171  O   GLY A  88      -2.972 -25.748 -23.700  1.00  0.00              
ATOM   1172  H   GLY A  88      -0.619 -26.168 -24.130  1.00  0.00              
ATOM   1173 1HA  GLY A  88      -1.703 -28.452 -22.562  1.00  0.00              
ATOM   1174 2HA  GLY A  88      -1.182 -26.974 -21.720  1.00  0.00              
ATOM   1175  N   PHE A  89      -3.970 -27.253 -22.379  1.00  0.00              
ATOM   1176  CA  PHE A  89      -5.286 -26.718 -22.648  1.00  0.00              
ATOM   1177  C   PHE A  89      -6.098 -26.291 -21.436  1.00  0.00              
ATOM   1178  O   PHE A  89      -6.103 -26.968 -20.429  1.00  0.00              
ATOM   1179  CB  PHE A  89      -6.100 -27.775 -23.410  1.00  0.00              
ATOM   1180  CG  PHE A  89      -5.510 -28.152 -24.738  1.00  0.00              
ATOM   1181  CD1 PHE A  89      -4.439 -29.037 -24.813  1.00  0.00              
ATOM   1182  CD2 PHE A  89      -5.987 -27.571 -25.908  1.00  0.00              
ATOM   1183  CE1 PHE A  89      -3.845 -29.334 -26.035  1.00  0.00              
ATOM   1184  CE2 PHE A  89      -5.402 -27.858 -27.137  1.00  0.00              
ATOM   1185  CZ  PHE A  89      -4.328 -28.741 -27.201  1.00  0.00              
ATOM   1186  H   PHE A  89      -3.875 -28.030 -21.741  1.00  0.00              
ATOM   1187  HA  PHE A  89      -5.200 -25.799 -23.229  1.00  0.00              
ATOM   1188 1HB  PHE A  89      -6.164 -28.693 -22.827  1.00  0.00              
ATOM   1189 2HB  PHE A  89      -7.104 -27.403 -23.611  1.00  0.00              
ATOM   1190  HD1 PHE A  89      -4.067 -29.500 -23.898  1.00  0.00              
ATOM   1191  HD2 PHE A  89      -6.829 -26.879 -25.855  1.00  0.00              
ATOM   1192  HE1 PHE A  89      -3.006 -30.028 -26.078  1.00  0.00              
ATOM   1193  HE2 PHE A  89      -5.780 -27.394 -28.048  1.00  0.00              
ATOM   1194  HZ  PHE A  89      -3.864 -28.966 -28.161  1.00  0.00              
ATOM   1195  N   LEU A  90      -6.790 -25.167 -21.559  1.00  0.00              
ATOM   1196  CA  LEU A  90      -7.703 -24.710 -20.525  1.00  0.00              
ATOM   1197  C   LEU A  90      -9.062 -24.930 -21.171  1.00  0.00              
ATOM   1198  O   LEU A  90      -9.435 -24.216 -22.109  1.00  0.00              
ATOM   1199  CB  LEU A  90      -7.523 -23.221 -20.216  1.00  0.00              
ATOM   1200  CG  LEU A  90      -6.211 -22.854 -19.514  1.00  0.00              
ATOM   1201  CD1 LEU A  90      -6.187 -21.353 -19.237  1.00  0.00              
ATOM   1202  CD2 LEU A  90      -6.082 -23.639 -18.200  1.00  0.00              
ATOM   1203  H   LEU A  90      -6.680 -24.613 -22.396  1.00  0.00              
ATOM   1204  HA  LEU A  90      -7.574 -25.317 -19.630  1.00  0.00              
ATOM   1205 1HB  LEU A  90      -7.525 -22.828 -21.232  1.00  0.00              
ATOM   1206 2HB  LEU A  90      -8.374 -22.816 -19.668  1.00  0.00              
ATOM   1207  HG  LEU A  90      -5.395 -23.168 -20.167  1.00  0.00              
ATOM   1208 1HD1 LEU A  90      -5.254 -21.090 -18.737  1.00  0.00              
ATOM   1209 2HD1 LEU A  90      -6.260 -20.808 -20.177  1.00  0.00              
ATOM   1210 3HD1 LEU A  90      -7.027 -21.089 -18.597  1.00  0.00              
ATOM   1211 1HD2 LEU A  90      -5.146 -23.373 -17.708  1.00  0.00              
ATOM   1212 2HD2 LEU A  90      -6.919 -23.393 -17.546  1.00  0.00              
ATOM   1213 3HD2 LEU A  90      -6.088 -24.708 -18.412  1.00  0.00              
ATOM   1214  N   CYS A  91      -9.780 -25.938 -20.694  1.00  0.00              
ATOM   1215  CA  CYS A  91     -11.102 -26.241 -21.227  1.00  0.00              
ATOM   1216  C   CYS A  91     -12.078 -25.428 -20.408  1.00  0.00              
ATOM   1217  O   CYS A  91     -12.418 -25.789 -19.281  1.00  0.00              
ATOM   1218  CB  CYS A  91     -11.400 -27.732 -21.093  1.00  0.00              
ATOM   1219  SG  CYS A  91     -13.004 -28.180 -21.766  1.00  0.00              
ATOM   1220  H   CYS A  91      -9.408 -26.509 -19.948  1.00  0.00              
ATOM   1221  HA  CYS A  91     -11.186 -26.069 -22.300  1.00  0.00              
ATOM   1222 1HB  CYS A  91     -10.653 -28.316 -21.632  1.00  0.00              
ATOM   1223 2HB  CYS A  91     -11.401 -28.023 -20.043  1.00  0.00              
ATOM   1224  HG  CYS A  91     -12.618 -28.209 -23.038  1.00  0.00              
ATOM   1225  N   VAL A  92     -12.515 -24.322 -20.986  1.00  0.00              
ATOM   1226  CA  VAL A  92     -13.418 -23.414 -20.310  1.00  0.00              
ATOM   1227  C   VAL A  92     -14.893 -23.502 -20.677  1.00  0.00              
ATOM   1228  O   VAL A  92     -15.260 -23.515 -21.844  1.00  0.00              
ATOM   1229  CB  VAL A  92     -12.967 -21.964 -20.548  1.00  0.00              
ATOM   1230  CG1 VAL A  92     -13.904 -20.992 -19.828  1.00  0.00              
ATOM   1231  CG2 VAL A  92     -11.535 -21.791 -20.073  1.00  0.00              
ATOM   1232  H   VAL A  92     -12.210 -24.105 -21.924  1.00  0.00              
ATOM   1233  HA  VAL A  92     -13.458 -23.618 -19.239  1.00  0.00              
ATOM   1234  HB  VAL A  92     -12.981 -21.760 -21.619  1.00  0.00              
ATOM   1235 1HG1 VAL A  92     -13.572 -19.968 -20.005  1.00  0.00              
ATOM   1236 2HG1 VAL A  92     -14.918 -21.116 -20.206  1.00  0.00              
ATOM   1237 3HG1 VAL A  92     -13.888 -21.197 -18.757  1.00  0.00              
ATOM   1238 1HG2 VAL A  92     -11.216 -20.763 -20.243  1.00  0.00              
ATOM   1239 2HG2 VAL A  92     -11.476 -22.019 -19.009  1.00  0.00              
ATOM   1240 3HG2 VAL A  92     -10.883 -22.467 -20.626  1.00  0.00              
ATOM   1241  N   PHE A  93     -15.729 -23.561 -19.647  1.00  0.00              
ATOM   1242  CA  PHE A  93     -17.168 -23.628 -19.812  1.00  0.00              
ATOM   1243  C   PHE A  93     -17.717 -22.662 -18.761  1.00  0.00              
ATOM   1244  O   PHE A  93     -16.982 -22.201 -17.884  1.00  0.00              
ATOM   1245  CB  PHE A  93     -17.691 -25.068 -19.612  1.00  0.00              
ATOM   1246  CG  PHE A  93     -17.638 -25.565 -18.190  1.00  0.00              
ATOM   1247  CD1 PHE A  93     -18.736 -25.410 -17.338  1.00  0.00              
ATOM   1248  CD2 PHE A  93     -16.506 -26.225 -17.714  1.00  0.00              
ATOM   1249  CE1 PHE A  93     -18.705 -25.909 -16.038  1.00  0.00              
ATOM   1250  CE2 PHE A  93     -16.464 -26.727 -16.421  1.00  0.00              
ATOM   1251  CZ  PHE A  93     -17.569 -26.570 -15.575  1.00  0.00              
ATOM   1252  H   PHE A  93     -15.340 -23.559 -18.715  1.00  0.00              
ATOM   1253  HA  PHE A  93     -17.441 -23.301 -20.816  1.00  0.00              
ATOM   1254 1HB  PHE A  93     -18.734 -25.135 -19.918  1.00  0.00              
ATOM   1255 2HB  PHE A  93     -17.097 -25.766 -20.199  1.00  0.00              
ATOM   1256  HD1 PHE A  93     -19.623 -24.892 -17.702  1.00  0.00              
ATOM   1257  HD2 PHE A  93     -15.647 -26.346 -18.375  1.00  0.00              
ATOM   1258  HE1 PHE A  93     -19.568 -25.782 -15.386  1.00  0.00              
ATOM   1259  HE2 PHE A  93     -15.573 -27.242 -16.061  1.00  0.00              
ATOM   1260  HZ  PHE A  93     -17.542 -26.961 -14.558  1.00  0.00              
ATOM   1261  N   SER A  94     -18.985 -22.312 -18.886  1.00  0.00              
ATOM   1262  CA  SER A  94     -19.627 -21.444 -17.909  1.00  0.00              
ATOM   1263  C   SER A  94     -20.469 -22.303 -16.979  1.00  0.00              
ATOM   1264  O   SER A  94     -21.197 -23.189 -17.433  1.00  0.00              
ATOM   1265  CB  SER A  94     -20.513 -20.423 -18.617  1.00  0.00              
ATOM   1266  OG  SER A  94     -21.352 -19.766 -17.690  1.00  0.00              
ATOM   1267  H   SER A  94     -19.522 -22.652 -19.671  1.00  0.00              
ATOM   1268  HA  SER A  94     -18.924 -20.819 -17.357  1.00  0.00              
ATOM   1269 1HB  SER A  94     -19.874 -19.695 -19.116  1.00  0.00              
ATOM   1270 2HB  SER A  94     -21.119 -20.942 -19.359  1.00  0.00              
ATOM   1271  HG  SER A  94     -22.096 -19.376 -18.154  1.00  0.00              
ATOM   1272  N   ILE A  95     -20.369 -22.050 -15.679  1.00  0.00              
ATOM   1273  CA  ILE A  95     -21.210 -22.771 -14.737  1.00  0.00              
ATOM   1274  C   ILE A  95     -22.688 -22.401 -14.871  1.00  0.00              
ATOM   1275  O   ILE A  95     -23.555 -23.088 -14.332  1.00  0.00              
ATOM   1276  CB  ILE A  95     -20.784 -22.523 -13.276  1.00  0.00              
ATOM   1277  CG1 ILE A  95     -21.012 -21.062 -12.903  1.00  0.00              
ATOM   1278  CG2 ILE A  95     -19.332 -22.928 -13.079  1.00  0.00              
ATOM   1279  CD1 ILE A  95     -20.913 -20.824 -11.407  1.00  0.00              
ATOM   1280  H   ILE A  95     -19.716 -21.362 -15.329  1.00  0.00              
ATOM   1281  HA  ILE A  95     -21.190 -23.840 -14.945  1.00  0.00              
ATOM   1282  HB  ILE A  95     -21.421 -23.111 -12.615  1.00  0.00              
ATOM   1283 1HG1 ILE A  95     -20.262 -20.472 -13.428  1.00  0.00              
ATOM   1284 2HG1 ILE A  95     -22.004 -20.787 -13.262  1.00  0.00              
ATOM   1285 1HG2 ILE A  95     -19.041 -22.748 -12.044  1.00  0.00              
ATOM   1286 2HG2 ILE A  95     -19.214 -23.985 -13.310  1.00  0.00              
ATOM   1287 3HG2 ILE A  95     -18.697 -22.339 -13.741  1.00  0.00              
ATOM   1288 1HD1 ILE A  95     -21.084 -19.769 -11.193  1.00  0.00              
ATOM   1289 2HD1 ILE A  95     -21.664 -21.424 -10.892  1.00  0.00              
ATOM   1290 3HD1 ILE A  95     -19.922 -21.108 -11.057  1.00  0.00              
ATOM   1291  N   THR A  96     -22.975 -21.320 -15.593  1.00  0.00              
ATOM   1292  CA  THR A  96     -24.350 -20.874 -15.784  1.00  0.00              
ATOM   1293  C   THR A  96     -24.966 -21.395 -17.086  1.00  0.00              
ATOM   1294  O   THR A  96     -26.111 -21.085 -17.406  1.00  0.00              
ATOM   1295  CB  THR A  96     -24.428 -19.337 -15.804  1.00  0.00              
ATOM   1296  OG1 THR A  96     -23.738 -18.842 -16.955  1.00  0.00              
ATOM   1297  CG2 THR A  96     -23.792 -18.750 -14.548  1.00  0.00              
ATOM   1298  H   THR A  96     -22.223 -20.795 -16.018  1.00  0.00              
ATOM   1299  HA  THR A  96     -24.980 -21.270 -14.987  1.00  0.00              
ATOM   1300  HB  THR A  96     -25.474 -19.036 -15.855  1.00  0.00              
ATOM   1301  HG1 THR A  96     -24.037 -17.950 -17.147  1.00  0.00              
ATOM   1302 1HG2 THR A  96     -23.859 -17.662 -14.582  1.00  0.00              
ATOM   1303 2HG2 THR A  96     -24.319 -19.119 -13.668  1.00  0.00              
ATOM   1304 3HG2 THR A  96     -22.746 -19.048 -14.497  1.00  0.00              
ATOM   1305  N   GLU A  97     -24.214 -22.184 -17.842  1.00  0.00              
ATOM   1306  CA  GLU A  97     -24.754 -22.747 -19.067  1.00  0.00              
ATOM   1307  C   GLU A  97     -24.431 -24.235 -19.198  1.00  0.00              
ATOM   1308  O   GLU A  97     -23.299 -24.623 -19.506  1.00  0.00              
ATOM   1309  CB  GLU A  97     -24.218 -21.984 -20.280  1.00  0.00              
ATOM   1310  CG  GLU A  97     -24.599 -22.590 -21.624  1.00  0.00              
ATOM   1311  CD  GLU A  97     -26.091 -22.693 -21.773  1.00  0.00              
ATOM   1312  OE1 GLU A  97     -26.731 -21.673 -21.869  1.00  0.00              
ATOM   1313  OE2 GLU A  97     -26.581 -23.790 -21.903  1.00  0.00              
ATOM   1314  H   GLU A  97     -23.263 -22.402 -17.578  1.00  0.00              
ATOM   1315  HA  GLU A  97     -25.842 -22.674 -19.059  1.00  0.00              
ATOM   1316 1HB  GLU A  97     -24.610 -20.969 -20.217  1.00  0.00              
ATOM   1317 2HB  GLU A  97     -23.132 -21.961 -20.188  1.00  0.00              
ATOM   1318 1HG  GLU A  97     -24.186 -22.051 -22.476  1.00  0.00              
ATOM   1319 2HG  GLU A  97     -24.169 -23.590 -21.585  1.00  0.00              
ATOM   1320  N   MET A  98     -25.441 -25.065 -18.958  1.00  0.00              
ATOM   1321  CA  MET A  98     -25.291 -26.511 -19.030  1.00  0.00              
ATOM   1322  C   MET A  98     -24.761 -27.017 -20.378  1.00  0.00              
ATOM   1323  O   MET A  98     -24.046 -28.015 -20.426  1.00  0.00              
ATOM   1324  CB  MET A  98     -26.633 -27.170 -18.722  1.00  0.00              
ATOM   1325  CG  MET A  98     -26.583 -28.689 -18.631  1.00  0.00              
ATOM   1326  SD  MET A  98     -25.561 -29.270 -17.263  1.00  0.00              
ATOM   1327  CE  MET A  98     -26.606 -28.867 -15.866  1.00  0.00              
ATOM   1328  H   MET A  98     -26.341 -24.675 -18.717  1.00  0.00              
ATOM   1329  HA  MET A  98     -24.553 -26.845 -18.301  1.00  0.00              
ATOM   1330 1HB  MET A  98     -26.977 -26.761 -17.773  1.00  0.00              
ATOM   1331 2HB  MET A  98     -27.321 -26.877 -19.516  1.00  0.00              
ATOM   1332 1HG  MET A  98     -27.600 -29.056 -18.500  1.00  0.00              
ATOM   1333 2HG  MET A  98     -26.177 -29.071 -19.568  1.00  0.00              
ATOM   1334 1HE  MET A  98     -26.111 -29.167 -14.942  1.00  0.00              
ATOM   1335 2HE  MET A  98     -26.791 -27.792 -15.847  1.00  0.00              
ATOM   1336 3HE  MET A  98     -27.555 -29.397 -15.957  1.00  0.00              
ATOM   1337  N   GLU A  99     -25.083 -26.335 -21.473  1.00  0.00              
ATOM   1338  CA  GLU A  99     -24.641 -26.815 -22.781  1.00  0.00              
ATOM   1339  C   GLU A  99     -23.134 -26.633 -22.988  1.00  0.00              
ATOM   1340  O   GLU A  99     -22.506 -27.418 -23.700  1.00  0.00              
ATOM   1341  CB  GLU A  99     -25.410 -26.095 -23.892  1.00  0.00              
ATOM   1342  CG  GLU A  99     -26.884 -26.462 -23.976  1.00  0.00              
ATOM   1343  CD  GLU A  99     -27.581 -25.679 -25.054  1.00  0.00              
ATOM   1344  OE1 GLU A  99     -26.942 -24.870 -25.682  1.00  0.00              
ATOM   1345  OE2 GLU A  99     -28.722 -25.969 -25.327  1.00  0.00              
ATOM   1346  H   GLU A  99     -25.631 -25.488 -21.418  1.00  0.00              
ATOM   1347  HA  GLU A  99     -24.824 -27.887 -22.863  1.00  0.00              
ATOM   1348 1HB  GLU A  99     -25.313 -25.025 -23.704  1.00  0.00              
ATOM   1349 2HB  GLU A  99     -24.919 -26.345 -24.833  1.00  0.00              
ATOM   1350 1HG  GLU A  99     -27.058 -27.527 -24.132  1.00  0.00              
ATOM   1351 2HG  GLU A  99     -27.277 -26.170 -23.003  1.00  0.00              
ATOM   1352  N   SER A 100     -22.549 -25.614 -22.357  1.00  0.00              
ATOM   1353  CA  SER A 100     -21.122 -25.332 -22.544  1.00  0.00              
ATOM   1354  C   SER A 100     -20.349 -26.378 -21.742  1.00  0.00              
ATOM   1355  O   SER A 100     -19.252 -26.799 -22.130  1.00  0.00              
ATOM   1356  CB  SER A 100     -20.764 -23.915 -22.059  1.00  0.00              
ATOM   1357  OG  SER A 100     -20.882 -23.777 -20.651  1.00  0.00              
ATOM   1358  H   SER A 100     -23.091 -25.023 -21.742  1.00  0.00              
ATOM   1359  HA  SER A 100     -20.822 -25.294 -23.592  1.00  0.00              
ATOM   1360 1HB  SER A 100     -19.736 -23.698 -22.348  1.00  0.00              
ATOM   1361 2HB  SER A 100     -21.433 -23.202 -22.538  1.00  0.00              
ATOM   1362  HG  SER A 100     -21.805 -23.648 -20.419  1.00  0.00              
ATOM   1363  N   PHE A 101     -20.943 -26.818 -20.633  1.00  0.00              
ATOM   1364  CA  PHE A 101     -20.363 -27.887 -19.840  1.00  0.00              
ATOM   1365  C   PHE A 101     -20.464 -29.205 -20.596  1.00  0.00              
ATOM   1366  O   PHE A 101     -19.493 -29.962 -20.689  1.00  0.00              
ATOM   1367  CB  PHE A 101     -21.059 -27.993 -18.482  1.00  0.00              
ATOM   1368  CG  PHE A 101     -20.619 -29.175 -17.666  1.00  0.00              
ATOM   1369  CD1 PHE A 101     -19.313 -29.271 -17.207  1.00  0.00              
ATOM   1370  CD2 PHE A 101     -21.507 -30.193 -17.357  1.00  0.00              
ATOM   1371  CE1 PHE A 101     -18.907 -30.358 -16.456  1.00  0.00              
ATOM   1372  CE2 PHE A 101     -21.104 -31.280 -16.606  1.00  0.00              
ATOM   1373  CZ  PHE A 101     -19.802 -31.362 -16.155  1.00  0.00              
ATOM   1374  H   PHE A 101     -21.814 -26.402 -20.335  1.00  0.00              
ATOM   1375  HA  PHE A 101     -19.303 -27.690 -19.671  1.00  0.00              
ATOM   1376 1HB  PHE A 101     -20.851 -27.107 -17.884  1.00  0.00              
ATOM   1377 2HB  PHE A 101     -22.135 -28.093 -18.619  1.00  0.00              
ATOM   1378  HD1 PHE A 101     -18.606 -28.476 -17.443  1.00  0.00              
ATOM   1379  HD2 PHE A 101     -22.536 -30.128 -17.713  1.00  0.00              
ATOM   1380  HE1 PHE A 101     -17.878 -30.421 -16.101  1.00  0.00              
ATOM   1381  HE2 PHE A 101     -21.813 -32.073 -16.369  1.00  0.00              
ATOM   1382  HZ  PHE A 101     -19.483 -32.220 -15.565  1.00  0.00              
ATOM   1383  N   ALA A 102     -21.648 -29.470 -21.139  1.00  0.00              
ATOM   1384  CA  ALA A 102     -21.878 -30.704 -21.882  1.00  0.00              
ATOM   1385  C   ALA A 102     -20.888 -30.798 -23.039  1.00  0.00              
ATOM   1386  O   ALA A 102     -20.401 -31.880 -23.372  1.00  0.00              
ATOM   1387  CB  ALA A 102     -23.304 -30.739 -22.410  1.00  0.00              
ATOM   1388  H   ALA A 102     -22.404 -28.808 -21.038  1.00  0.00              
ATOM   1389  HA  ALA A 102     -21.707 -31.550 -21.216  1.00  0.00              
ATOM   1390 1HB  ALA A 102     -23.463 -31.664 -22.962  1.00  0.00              
ATOM   1391 2HB  ALA A 102     -24.003 -30.690 -21.575  1.00  0.00              
ATOM   1392 3HB  ALA A 102     -23.468 -29.889 -23.071  1.00  0.00              
ATOM   1393  N   ALA A 103     -20.573 -29.651 -23.630  1.00  0.00              
ATOM   1394  CA  ALA A 103     -19.644 -29.605 -24.747  1.00  0.00              
ATOM   1395  C   ALA A 103     -18.201 -29.995 -24.404  1.00  0.00              
ATOM   1396  O   ALA A 103     -17.426 -30.345 -25.293  1.00  0.00              
ATOM   1397  CB  ALA A 103     -19.673 -28.210 -25.380  1.00  0.00              
ATOM   1398  H   ALA A 103     -20.986 -28.791 -23.298  1.00  0.00              
ATOM   1399  HA  ALA A 103     -19.961 -30.331 -25.496  1.00  0.00              
ATOM   1400 1HB  ALA A 103     -18.976 -28.177 -26.217  1.00  0.00              
ATOM   1401 2HB  ALA A 103     -20.680 -27.993 -25.737  1.00  0.00              
ATOM   1402 3HB  ALA A 103     -19.384 -27.468 -24.637  1.00  0.00              
ATOM   1403  N   THR A 104     -17.839 -29.952 -23.126  1.00  0.00              
ATOM   1404  CA  THR A 104     -16.455 -30.213 -22.748  1.00  0.00              
ATOM   1405  C   THR A 104     -15.978 -31.629 -23.040  1.00  0.00              
ATOM   1406  O   THR A 104     -14.784 -31.861 -23.227  1.00  0.00              
ATOM   1407  CB  THR A 104     -16.203 -29.903 -21.246  1.00  0.00              
ATOM   1408  OG1 THR A 104     -16.985 -30.776 -20.425  1.00  0.00              
ATOM   1409  CG2 THR A 104     -16.570 -28.452 -20.928  1.00  0.00              
ATOM   1410  H   THR A 104     -18.514 -29.739 -22.405  1.00  0.00              
ATOM   1411  HA  THR A 104     -15.787 -29.577 -23.330  1.00  0.00              
ATOM   1412  HB  THR A 104     -15.150 -30.067 -21.021  1.00  0.00              
ATOM   1413  HG1 THR A 104     -16.822 -30.576 -19.500  1.00  0.00              
ATOM   1414 1HG2 THR A 104     -16.387 -28.255 -19.872  1.00  0.00              
ATOM   1415 2HG2 THR A 104     -15.961 -27.782 -21.535  1.00  0.00              
ATOM   1416 3HG2 THR A 104     -17.623 -28.286 -21.151  1.00  0.00              
ATOM   1417  N   ALA A 105     -16.900 -32.582 -23.081  1.00  0.00              
ATOM   1418  CA  ALA A 105     -16.539 -33.941 -23.476  1.00  0.00              
ATOM   1419  C   ALA A 105     -16.115 -34.008 -24.946  1.00  0.00              
ATOM   1420  O   ALA A 105     -15.160 -34.717 -25.296  1.00  0.00              
ATOM   1421  CB  ALA A 105     -17.713 -34.897 -23.218  1.00  0.00              
ATOM   1422  H   ALA A 105     -17.859 -32.379 -22.841  1.00  0.00              
ATOM   1423  HA  ALA A 105     -15.683 -34.262 -22.882  1.00  0.00              
ATOM   1424 1HB  ALA A 105     -17.431 -35.907 -23.516  1.00  0.00              
ATOM   1425 2HB  ALA A 105     -17.963 -34.889 -22.157  1.00  0.00              
ATOM   1426 3HB  ALA A 105     -18.577 -34.576 -23.798  1.00  0.00              
ATOM   1427  N   ASP A 106     -16.810 -33.266 -25.804  1.00  0.00              
ATOM   1428  CA  ASP A 106     -16.449 -33.231 -27.216  1.00  0.00              
ATOM   1429  C   ASP A 106     -15.170 -32.438 -27.457  1.00  0.00              
ATOM   1430  O   ASP A 106     -14.381 -32.786 -28.339  1.00  0.00              
ATOM   1431  CB  ASP A 106     -17.594 -32.639 -28.042  1.00  0.00              
ATOM   1432  CG  ASP A 106     -18.798 -33.557 -28.198  1.00  0.00              
ATOM   1433  OD1 ASP A 106     -18.678 -34.720 -27.891  1.00  0.00              
ATOM   1434  OD2 ASP A 106     -19.866 -33.063 -28.471  1.00  0.00              
ATOM   1435  H   ASP A 106     -17.595 -32.718 -25.483  1.00  0.00              
ATOM   1436  HA  ASP A 106     -16.248 -34.242 -27.571  1.00  0.00              
ATOM   1437 1HB  ASP A 106     -17.926 -31.663 -27.687  1.00  0.00              
ATOM   1438 2HB  ASP A 106     -17.096 -32.526 -29.006  1.00  0.00              
ATOM   1439  N   PHE A 107     -14.970 -31.367 -26.687  1.00  0.00              
ATOM   1440  CA  PHE A 107     -13.775 -30.542 -26.847  1.00  0.00              
ATOM   1441  C   PHE A 107     -12.572 -31.377 -26.431  1.00  0.00              
ATOM   1442  O   PHE A 107     -11.549 -31.369 -27.102  1.00  0.00              
ATOM   1443  CB  PHE A 107     -13.841 -29.279 -25.972  1.00  0.00              
ATOM   1444  CG  PHE A 107     -14.691 -28.176 -26.550  1.00  0.00              
ATOM   1445  CD1 PHE A 107     -14.373 -27.602 -27.775  1.00  0.00              
ATOM   1446  CD2 PHE A 107     -15.782 -27.674 -25.840  1.00  0.00              
ATOM   1447  CE1 PHE A 107     -15.122 -26.537 -28.288  1.00  0.00              
ATOM   1448  CE2 PHE A 107     -16.539 -26.615 -26.340  1.00  0.00              
ATOM   1449  CZ  PHE A 107     -16.209 -26.042 -27.565  1.00  0.00              
ATOM   1450  H   PHE A 107     -15.649 -31.118 -25.982  1.00  0.00              
ATOM   1451  HA  PHE A 107     -13.658 -30.259 -27.894  1.00  0.00              
ATOM   1452 1HB  PHE A 107     -14.264 -29.519 -24.999  1.00  0.00              
ATOM   1453 2HB  PHE A 107     -12.843 -28.863 -25.841  1.00  0.00              
ATOM   1454  HD1 PHE A 107     -13.527 -27.992 -28.341  1.00  0.00              
ATOM   1455  HD2 PHE A 107     -16.039 -28.123 -24.881  1.00  0.00              
ATOM   1456  HE1 PHE A 107     -14.856 -26.097 -29.249  1.00  0.00              
ATOM   1457  HE2 PHE A 107     -17.387 -26.234 -25.772  1.00  0.00              
ATOM   1458  HZ  PHE A 107     -16.793 -25.212 -27.959  1.00  0.00              
ATOM   1459  N   ARG A 108     -12.701 -32.111 -25.331  1.00  0.00              
ATOM   1460  CA  ARG A 108     -11.613 -32.976 -24.887  1.00  0.00              
ATOM   1461  C   ARG A 108     -11.359 -34.109 -25.890  1.00  0.00              
ATOM   1462  O   ARG A 108     -10.207 -34.468 -26.152  1.00  0.00              
ATOM   1463  CB  ARG A 108     -11.914 -33.556 -23.497  1.00  0.00              
ATOM   1464  CG  ARG A 108     -10.810 -34.474 -22.979  1.00  0.00              
ATOM   1465  CD  ARG A 108     -11.088 -34.979 -21.572  1.00  0.00              
ATOM   1466  NE  ARG A 108     -10.129 -36.005 -21.154  1.00  0.00              
ATOM   1467  CZ  ARG A 108      -8.909 -35.762 -20.668  1.00  0.00              
ATOM   1468  NH1 ARG A 108      -8.475 -34.512 -20.525  1.00  0.00              
ATOM   1469  NH2 ARG A 108      -8.115 -36.772 -20.318  1.00  0.00              
ATOM   1470  H   ARG A 108     -13.554 -32.078 -24.790  1.00  0.00              
ATOM   1471  HA  ARG A 108     -10.687 -32.403 -24.827  1.00  0.00              
ATOM   1472 1HB  ARG A 108     -12.047 -32.712 -22.823  1.00  0.00              
ATOM   1473 2HB  ARG A 108     -12.851 -34.107 -23.579  1.00  0.00              
ATOM   1474 1HG  ARG A 108     -10.725 -35.328 -23.651  1.00  0.00              
ATOM   1475 2HG  ARG A 108      -9.871 -33.918 -22.977  1.00  0.00              
ATOM   1476 1HD  ARG A 108     -11.027 -34.142 -20.877  1.00  0.00              
ATOM   1477 2HD  ARG A 108     -12.089 -35.406 -21.542  1.00  0.00              
ATOM   1478  HE  ARG A 108     -10.218 -37.012 -21.161  1.00  0.00              
ATOM   1479 1HH1 ARG A 108      -9.073 -33.739 -20.784  1.00  0.00              
ATOM   1480 2HH1 ARG A 108      -7.551 -34.340 -20.156  1.00  0.00              
ATOM   1481 1HH2 ARG A 108      -8.439 -37.724 -20.420  1.00  0.00              
ATOM   1482 2HH2 ARG A 108      -7.193 -36.583 -19.952  1.00  0.00              
ATOM   1483  N   GLU A 109     -12.424 -34.673 -26.456  1.00  0.00              
ATOM   1484  CA  GLU A 109     -12.248 -35.723 -27.459  1.00  0.00              
ATOM   1485  C   GLU A 109     -11.372 -35.199 -28.591  1.00  0.00              
ATOM   1486  O   GLU A 109     -10.426 -35.862 -29.024  1.00  0.00              
ATOM   1487  CB  GLU A 109     -13.598 -36.198 -28.001  1.00  0.00              
ATOM   1488  CG  GLU A 109     -13.504 -37.306 -29.041  1.00  0.00              
ATOM   1489  CD  GLU A 109     -14.868 -37.737 -29.504  1.00  0.00              
ATOM   1490  OE1 GLU A 109     -15.836 -37.208 -29.014  1.00  0.00              
ATOM   1491  OE2 GLU A 109     -14.941 -38.514 -30.427  1.00  0.00              
ATOM   1492  H   GLU A 109     -13.358 -34.385 -26.203  1.00  0.00              
ATOM   1493  HA  GLU A 109     -11.738 -36.578 -27.014  1.00  0.00              
ATOM   1494 1HB  GLU A 109     -14.178 -36.550 -27.148  1.00  0.00              
ATOM   1495 2HB  GLU A 109     -14.089 -35.329 -28.440  1.00  0.00              
ATOM   1496 1HG  GLU A 109     -12.895 -37.039 -29.904  1.00  0.00              
ATOM   1497 2HG  GLU A 109     -13.028 -38.123 -28.501  1.00  0.00              
ATOM   1498  N   GLN A 110     -11.689 -33.999 -29.068  1.00  0.00              
ATOM   1499  CA  GLN A 110     -10.917 -33.395 -30.144  1.00  0.00              
ATOM   1500  C   GLN A 110      -9.472 -33.104 -29.731  1.00  0.00              
ATOM   1501  O   GLN A 110      -8.532 -33.346 -30.507  1.00  0.00              
ATOM   1502  CB  GLN A 110     -11.588 -32.099 -30.607  1.00  0.00              
ATOM   1503  CG  GLN A 110     -12.890 -32.308 -31.361  1.00  0.00              
ATOM   1504  CD  GLN A 110     -13.655 -31.014 -31.566  1.00  0.00              
ATOM   1505  OE1 GLN A 110     -13.269 -29.961 -31.051  1.00  0.00              
ATOM   1506  NE2 GLN A 110     -14.747 -31.085 -32.318  1.00  0.00              
ATOM   1507  H   GLN A 110     -12.474 -33.495 -28.683  1.00  0.00              
ATOM   1508  HA  GLN A 110     -10.851 -34.090 -30.981  1.00  0.00              
ATOM   1509 1HB  GLN A 110     -11.771 -31.502 -29.713  1.00  0.00              
ATOM   1510 2HB  GLN A 110     -10.871 -31.584 -31.246  1.00  0.00              
ATOM   1511 1HG  GLN A 110     -12.951 -32.882 -32.286  1.00  0.00              
ATOM   1512 2HG  GLN A 110     -13.368 -32.867 -30.556  1.00  0.00              
ATOM   1513 1HE2 GLN A 110     -15.293 -30.264 -32.489  1.00  0.00              
ATOM   1514 2HE2 GLN A 110     -15.025 -31.960 -32.716  1.00  0.00              
ATOM   1515  N   ILE A 111      -9.290 -32.602 -28.510  1.00  0.00              
ATOM   1516  CA  ILE A 111      -7.958 -32.310 -27.991  1.00  0.00              
ATOM   1517  C   ILE A 111      -7.088 -33.567 -27.896  1.00  0.00              
ATOM   1518  O   ILE A 111      -5.909 -33.543 -28.253  1.00  0.00              
ATOM   1519  CB  ILE A 111      -8.023 -31.649 -26.578  1.00  0.00              
ATOM   1520  CG1 ILE A 111      -8.596 -30.230 -26.682  1.00  0.00              
ATOM   1521  CG2 ILE A 111      -6.638 -31.602 -25.967  1.00  0.00              
ATOM   1522  CD1 ILE A 111      -9.001 -29.615 -25.347  1.00  0.00              
ATOM   1523  H   ILE A 111     -10.095 -32.418 -27.928  1.00  0.00              
ATOM   1524  HA  ILE A 111      -7.413 -31.662 -28.676  1.00  0.00              
ATOM   1525  HB  ILE A 111      -8.686 -32.234 -25.942  1.00  0.00              
ATOM   1526 1HG1 ILE A 111      -7.835 -29.605 -27.148  1.00  0.00              
ATOM   1527 2HG1 ILE A 111      -9.471 -30.281 -27.331  1.00  0.00              
ATOM   1528 1HG2 ILE A 111      -6.691 -31.139 -24.982  1.00  0.00              
ATOM   1529 2HG2 ILE A 111      -6.247 -32.614 -25.871  1.00  0.00              
ATOM   1530 3HG2 ILE A 111      -5.977 -31.017 -26.607  1.00  0.00              
ATOM   1531 1HD1 ILE A 111      -9.396 -28.613 -25.512  1.00  0.00              
ATOM   1532 2HD1 ILE A 111      -9.767 -30.234 -24.877  1.00  0.00              
ATOM   1533 3HD1 ILE A 111      -8.132 -29.557 -24.694  1.00  0.00              
ATOM   1534  N   LEU A 112      -7.666 -34.656 -27.395  1.00  0.00              
ATOM   1535  CA  LEU A 112      -6.914 -35.901 -27.226  1.00  0.00              
ATOM   1536  C   LEU A 112      -6.557 -36.514 -28.584  1.00  0.00              
ATOM   1537  O   LEU A 112      -5.459 -37.042 -28.762  1.00  0.00              
ATOM   1538  CB  LEU A 112      -7.720 -36.897 -26.383  1.00  0.00              
ATOM   1539  CG  LEU A 112      -7.918 -36.500 -24.914  1.00  0.00              
ATOM   1540  CD1 LEU A 112      -8.838 -37.497 -24.223  1.00  0.00              
ATOM   1541  CD2 LEU A 112      -6.567 -36.440 -24.217  1.00  0.00              
ATOM   1542  H   LEU A 112      -8.638 -34.628 -27.127  1.00  0.00              
ATOM   1543  HA  LEU A 112      -5.972 -35.692 -26.721  1.00  0.00              
ATOM   1544 1HB  LEU A 112      -8.669 -36.851 -26.914  1.00  0.00              
ATOM   1545 2HB  LEU A 112      -7.314 -37.906 -26.452  1.00  0.00              
ATOM   1546  HG  LEU A 112      -8.343 -35.496 -24.905  1.00  0.00              
ATOM   1547 1HD1 LEU A 112      -8.973 -37.206 -23.181  1.00  0.00              
ATOM   1548 2HD1 LEU A 112      -9.806 -37.506 -24.724  1.00  0.00              
ATOM   1549 3HD1 LEU A 112      -8.396 -38.491 -24.268  1.00  0.00              
ATOM   1550 1HD2 LEU A 112      -6.709 -36.156 -23.174  1.00  0.00              
ATOM   1551 2HD2 LEU A 112      -6.088 -37.418 -24.266  1.00  0.00              
ATOM   1552 3HD2 LEU A 112      -5.935 -35.701 -24.710  1.00  0.00              
ATOM   1553  N   ARG A 113      -7.482 -36.426 -29.534  1.00  0.00              
ATOM   1554  CA  ARG A 113      -7.257 -36.936 -30.892  1.00  0.00              
ATOM   1555  C   ARG A 113      -6.146 -36.167 -31.620  1.00  0.00              
ATOM   1556  O   ARG A 113      -5.264 -36.757 -32.247  1.00  0.00              
ATOM   1557  CB  ARG A 113      -8.557 -36.840 -31.702  1.00  0.00              
ATOM   1558  CG  ARG A 113      -8.415 -37.265 -33.165  1.00  0.00              
ATOM   1559  CD  ARG A 113      -9.693 -37.004 -33.956  1.00  0.00              
ATOM   1560  NE  ARG A 113     -10.200 -35.632 -33.840  1.00  0.00              
ATOM   1561  CZ  ARG A 113      -9.715 -34.572 -34.490  1.00  0.00              
ATOM   1562  NH1 ARG A 113      -8.690 -34.704 -35.320  1.00  0.00              
ATOM   1563  NH2 ARG A 113     -10.268 -33.371 -34.315  1.00  0.00              
ATOM   1564  H   ARG A 113      -8.367 -35.995 -29.312  1.00  0.00              
ATOM   1565  HA  ARG A 113      -6.924 -37.973 -30.846  1.00  0.00              
ATOM   1566 1HB  ARG A 113      -9.288 -37.476 -31.206  1.00  0.00              
ATOM   1567 2HB  ARG A 113      -8.886 -35.802 -31.654  1.00  0.00              
ATOM   1568 1HG  ARG A 113      -7.595 -36.703 -33.612  1.00  0.00              
ATOM   1569 2HG  ARG A 113      -8.184 -38.331 -33.195  1.00  0.00              
ATOM   1570 1HD  ARG A 113      -9.501 -37.196 -35.011  1.00  0.00              
ATOM   1571 2HD  ARG A 113     -10.473 -37.675 -33.601  1.00  0.00              
ATOM   1572  HE  ARG A 113     -10.961 -35.272 -33.280  1.00  0.00              
ATOM   1573 1HH1 ARG A 113      -8.272 -35.613 -35.462  1.00  0.00              
ATOM   1574 2HH1 ARG A 113      -8.331 -33.895 -35.806  1.00  0.00              
ATOM   1575 1HH2 ARG A 113     -11.055 -33.267 -33.689  1.00  0.00              
ATOM   1576 2HH2 ARG A 113      -9.898 -32.572 -34.807  1.00  0.00              
ATOM   1577  N   VAL A 114      -6.202 -34.841 -31.531  1.00  0.00              
ATOM   1578  CA  VAL A 114      -5.234 -33.973 -32.190  1.00  0.00              
ATOM   1579  C   VAL A 114      -3.842 -34.109 -31.583  1.00  0.00              
ATOM   1580  O   VAL A 114      -2.841 -34.199 -32.309  1.00  0.00              
ATOM   1581  CB  VAL A 114      -5.676 -32.493 -32.101  1.00  0.00              
ATOM   1582  CG1 VAL A 114      -4.558 -31.584 -32.554  1.00  0.00              
ATOM   1583  CG2 VAL A 114      -6.911 -32.271 -32.949  1.00  0.00              
ATOM   1584  H   VAL A 114      -6.944 -34.426 -30.985  1.00  0.00              
ATOM   1585  HA  VAL A 114      -5.101 -34.250 -33.237  1.00  0.00              
ATOM   1586  HB  VAL A 114      -5.948 -32.267 -31.070  1.00  0.00              
ATOM   1587 1HG1 VAL A 114      -4.883 -30.546 -32.485  1.00  0.00              
ATOM   1588 2HG1 VAL A 114      -3.686 -31.734 -31.917  1.00  0.00              
ATOM   1589 3HG1 VAL A 114      -4.298 -31.814 -33.587  1.00  0.00              
ATOM   1590 1HG2 VAL A 114      -7.217 -31.228 -32.881  1.00  0.00              
ATOM   1591 2HG2 VAL A 114      -6.687 -32.518 -33.987  1.00  0.00              
ATOM   1592 3HG2 VAL A 114      -7.718 -32.909 -32.590  1.00  0.00              
ATOM   1593  N   LYS A 115      -3.778 -34.126 -30.254  1.00  0.00              
ATOM   1594  CA  LYS A 115      -2.504 -34.239 -29.555  1.00  0.00              
ATOM   1595  C   LYS A 115      -1.996 -35.681 -29.463  1.00  0.00              
ATOM   1596  O   LYS A 115      -0.793 -35.908 -29.308  1.00  0.00              
ATOM   1597  CB  LYS A 115      -2.628 -33.643 -28.152  1.00  0.00              
ATOM   1598  CG  LYS A 115      -2.861 -32.138 -28.126  1.00  0.00              
ATOM   1599  CD  LYS A 115      -1.606 -31.376 -28.525  1.00  0.00              
ATOM   1600  CE  LYS A 115      -0.535 -31.469 -27.448  1.00  0.00              
ATOM   1601  NZ  LYS A 115       0.721 -30.782 -27.852  1.00  0.00              
ATOM   1602  H   LYS A 115      -4.631 -34.059 -29.716  1.00  0.00              
ATOM   1603  HA  LYS A 115      -1.733 -33.696 -30.103  1.00  0.00              
ATOM   1604 1HB  LYS A 115      -3.461 -34.147 -27.663  1.00  0.00              
ATOM   1605 2HB  LYS A 115      -1.703 -33.875 -27.623  1.00  0.00              
ATOM   1606 1HG  LYS A 115      -3.667 -31.900 -28.821  1.00  0.00              
ATOM   1607 2HG  LYS A 115      -3.156 -31.850 -27.117  1.00  0.00              
ATOM   1608 1HD  LYS A 115      -1.224 -31.799 -29.456  1.00  0.00              
ATOM   1609 2HD  LYS A 115      -1.870 -30.331 -28.684  1.00  0.00              
ATOM   1610 1HE  LYS A 115      -0.923 -31.011 -26.540  1.00  0.00              
ATOM   1611 2HE  LYS A 115      -0.328 -32.523 -27.263  1.00  0.00              
ATOM   1612 1HZ  LYS A 115       1.404 -30.867 -27.112  1.00  0.00              
ATOM   1613 2HZ  LYS A 115       1.083 -31.207 -28.695  1.00  0.00              
ATOM   1614 3HZ  LYS A 115       0.530 -29.805 -28.023  1.00  0.00              
ATOM   1615  N   GLU A 116      -2.906 -36.648 -29.555  1.00  0.00              
ATOM   1616  CA  GLU A 116      -2.537 -38.058 -29.426  1.00  0.00              
ATOM   1617  C   GLU A 116      -1.796 -38.292 -28.111  1.00  0.00              
ATOM   1618  O   GLU A 116      -0.779 -38.982 -28.074  1.00  0.00              
ATOM   1619  CB  GLU A 116      -1.674 -38.504 -30.608  1.00  0.00              
ATOM   1620  CG  GLU A 116      -2.357 -38.389 -31.964  1.00  0.00              
ATOM   1621  CD  GLU A 116      -1.448 -38.841 -33.073  1.00  0.00              
ATOM   1622  OE1 GLU A 116      -0.335 -39.212 -32.789  1.00  0.00              
ATOM   1623  OE2 GLU A 116      -1.902 -38.921 -34.190  1.00  0.00              
ATOM   1624  H   GLU A 116      -3.873 -36.405 -29.718  1.00  0.00              
ATOM   1625  HA  GLU A 116      -3.436 -38.675 -29.402  1.00  0.00              
ATOM   1626 1HB  GLU A 116      -0.778 -37.883 -30.600  1.00  0.00              
ATOM   1627 2HB  GLU A 116      -1.399 -39.543 -30.428  1.00  0.00              
ATOM   1628 1HG  GLU A 116      -3.299 -38.935 -32.022  1.00  0.00              
ATOM   1629 2HG  GLU A 116      -2.550 -37.322 -32.064  1.00  0.00              
ATOM   1630  N   ASP A 117      -2.321 -37.713 -27.034  1.00  0.00              
ATOM   1631  CA  ASP A 117      -1.664 -37.768 -25.735  1.00  0.00              
ATOM   1632  C   ASP A 117      -2.671 -37.613 -24.589  1.00  0.00              
ATOM   1633  O   ASP A 117      -3.155 -36.515 -24.315  1.00  0.00              
ATOM   1634  CB  ASP A 117      -0.587 -36.685 -25.641  1.00  0.00              
ATOM   1635  CG  ASP A 117       0.232 -36.722 -24.357  1.00  0.00              
ATOM   1636  OD1 ASP A 117      -0.056 -37.540 -23.516  1.00  0.00              
ATOM   1637  OD2 ASP A 117       1.229 -36.044 -24.293  1.00  0.00              
ATOM   1638  H   ASP A 117      -3.199 -37.223 -27.122  1.00  0.00              
ATOM   1639  HA  ASP A 117      -1.195 -38.743 -25.599  1.00  0.00              
ATOM   1640 1HB  ASP A 117       0.086 -36.665 -26.499  1.00  0.00              
ATOM   1641 2HB  ASP A 117      -1.212 -35.791 -25.647  1.00  0.00              
ATOM   1642  N   GLU A 118      -2.972 -38.730 -23.928  1.00  0.00              
ATOM   1643  CA  GLU A 118      -3.878 -38.768 -22.779  1.00  0.00              
ATOM   1644  C   GLU A 118      -3.390 -37.979 -21.580  1.00  0.00              
ATOM   1645  O   GLU A 118      -4.178 -37.598 -20.716  1.00  0.00              
ATOM   1646  CB  GLU A 118      -4.124 -40.219 -22.359  1.00  0.00              
ATOM   1647  CG  GLU A 118      -4.990 -41.015 -23.325  1.00  0.00              
ATOM   1648  CD  GLU A 118      -5.145 -42.440 -22.872  1.00  0.00              
ATOM   1649  OE1 GLU A 118      -4.552 -42.797 -21.882  1.00  0.00              
ATOM   1650  OE2 GLU A 118      -5.944 -43.141 -23.447  1.00  0.00              
ATOM   1651  H   GLU A 118      -2.546 -39.588 -24.247  1.00  0.00              
ATOM   1652  HA  GLU A 118      -4.831 -38.310 -23.044  1.00  0.00              
ATOM   1653 1HB  GLU A 118      -3.147 -40.695 -22.271  1.00  0.00              
ATOM   1654 2HB  GLU A 118      -4.603 -40.191 -21.380  1.00  0.00              
ATOM   1655 1HG  GLU A 118      -5.974 -40.577 -23.487  1.00  0.00              
ATOM   1656 2HG  GLU A 118      -4.425 -40.990 -24.256  1.00  0.00              
ATOM   1657  N   ASN A 119      -2.082 -37.761 -21.517  1.00  0.00              
ATOM   1658  CA  ASN A 119      -1.492 -37.005 -20.425  1.00  0.00              
ATOM   1659  C   ASN A 119      -1.245 -35.551 -20.786  1.00  0.00              
ATOM   1660  O   ASN A 119      -0.507 -34.857 -20.088  1.00  0.00              
ATOM   1661  CB  ASN A 119      -0.200 -37.646 -19.954  1.00  0.00              
ATOM   1662  CG  ASN A 119      -0.398 -38.952 -19.237  1.00  0.00              
ATOM   1663  OD1 ASN A 119      -1.450 -39.200 -18.637  1.00  0.00              
ATOM   1664  ND2 ASN A 119       0.637 -39.753 -19.225  1.00  0.00              
ATOM   1665  H   ASN A 119      -1.482 -38.128 -22.242  1.00  0.00              
ATOM   1666  HA  ASN A 119      -2.178 -36.983 -19.577  1.00  0.00              
ATOM   1667 1HB  ASN A 119       0.657 -37.732 -20.624  1.00  0.00              
ATOM   1668 2HB  ASN A 119      -0.007 -36.866 -19.217  1.00  0.00              
ATOM   1669 1HD2 ASN A 119       0.577 -40.640 -18.766  1.00  0.00              
ATOM   1670 2HD2 ASN A 119       1.486 -39.478 -19.675  1.00  0.00              
ATOM   1671  N   VAL A 120      -1.853 -35.088 -21.874  1.00  0.00              
ATOM   1672  CA  VAL A 120      -1.688 -33.692 -22.281  1.00  0.00              
ATOM   1673  C   VAL A 120      -2.150 -32.772 -21.140  1.00  0.00              
ATOM   1674  O   VAL A 120      -3.218 -32.979 -20.575  1.00  0.00              
ATOM   1675  CB  VAL A 120      -2.481 -33.368 -23.562  1.00  0.00              
ATOM   1676  CG1 VAL A 120      -3.977 -33.451 -23.298  1.00  0.00              
ATOM   1677  CG2 VAL A 120      -2.109 -31.989 -24.084  1.00  0.00              
ATOM   1678  H   VAL A 120      -2.436 -35.697 -22.429  1.00  0.00              
ATOM   1679  HA  VAL A 120      -0.639 -33.451 -22.456  1.00  0.00              
ATOM   1680  HB  VAL A 120      -2.208 -34.084 -24.337  1.00  0.00              
ATOM   1681 1HG1 VAL A 120      -4.521 -33.219 -24.213  1.00  0.00              
ATOM   1682 2HG1 VAL A 120      -4.233 -34.458 -22.968  1.00  0.00              
ATOM   1683 3HG1 VAL A 120      -4.250 -32.734 -22.523  1.00  0.00              
ATOM   1684 1HG2 VAL A 120      -2.677 -31.776 -24.989  1.00  0.00              
ATOM   1685 2HG2 VAL A 120      -2.339 -31.239 -23.326  1.00  0.00              
ATOM   1686 3HG2 VAL A 120      -1.043 -31.960 -24.310  1.00  0.00              
ATOM   1687  N   PRO A 121      -1.325 -31.778 -20.758  1.00  0.00              
ATOM   1688  CA  PRO A 121      -1.706 -30.809 -19.714  1.00  0.00              
ATOM   1689  C   PRO A 121      -3.112 -30.329 -20.019  1.00  0.00              
ATOM   1690  O   PRO A 121      -3.365 -29.774 -21.084  1.00  0.00              
ATOM   1691  CB  PRO A 121      -0.660 -29.723 -19.858  1.00  0.00              
ATOM   1692  CG  PRO A 121       0.549 -30.522 -20.256  1.00  0.00              
ATOM   1693  CD  PRO A 121      -0.005 -31.492 -21.282  1.00  0.00              
ATOM   1694  HA  PRO A 121      -1.725 -31.253 -18.708  1.00  0.00              
ATOM   1695 1HB  PRO A 121      -0.948 -28.984 -20.620  1.00  0.00              
ATOM   1696 2HB  PRO A 121      -0.515 -29.176 -18.915  1.00  0.00              
ATOM   1697 1HG  PRO A 121       1.334 -29.875 -20.675  1.00  0.00              
ATOM   1698 2HG  PRO A 121       0.987 -31.038 -19.388  1.00  0.00              
ATOM   1699 1HD  PRO A 121      -0.052 -31.051 -22.288  1.00  0.00              
ATOM   1700 2HD  PRO A 121       0.602 -32.406 -21.360  1.00  0.00              
ATOM   1701  N   PHE A 122      -4.015 -30.527 -19.070  1.00  0.00              
ATOM   1702  CA  PHE A 122      -5.401 -30.134 -19.247  1.00  0.00              
ATOM   1703  C   PHE A 122      -6.011 -29.725 -17.909  1.00  0.00              
ATOM   1704  O   PHE A 122      -5.900 -30.441 -16.917  1.00  0.00              
ATOM   1705  CB  PHE A 122      -6.120 -31.363 -19.828  1.00  0.00              
ATOM   1706  CG  PHE A 122      -7.584 -31.176 -20.132  1.00  0.00              
ATOM   1707  CD1 PHE A 122      -8.547 -31.325 -19.142  1.00  0.00              
ATOM   1708  CD2 PHE A 122      -8.002 -30.968 -21.446  1.00  0.00              
ATOM   1709  CE1 PHE A 122      -9.911 -31.278 -19.457  1.00  0.00              
ATOM   1710  CE2 PHE A 122      -9.357 -30.919 -21.774  1.00  0.00              
ATOM   1711  CZ  PHE A 122     -10.318 -31.077 -20.780  1.00  0.00              
ATOM   1712  H   PHE A 122      -3.734 -30.961 -18.202  1.00  0.00              
ATOM   1713  HA  PHE A 122      -5.458 -29.264 -19.903  1.00  0.00              
ATOM   1714 1HB  PHE A 122      -5.659 -31.656 -20.770  1.00  0.00              
ATOM   1715 2HB  PHE A 122      -6.069 -32.193 -19.125  1.00  0.00              
ATOM   1716  HD1 PHE A 122      -8.231 -31.479 -18.109  1.00  0.00              
ATOM   1717  HD2 PHE A 122      -7.248 -30.844 -22.225  1.00  0.00              
ATOM   1718  HE1 PHE A 122     -10.656 -31.397 -18.671  1.00  0.00              
ATOM   1719  HE2 PHE A 122      -9.665 -30.758 -22.807  1.00  0.00              
ATOM   1720  HZ  PHE A 122     -11.378 -31.048 -21.027  1.00  0.00              
ATOM   1721  N   LEU A 123      -6.647 -28.564 -17.880  1.00  0.00              
ATOM   1722  CA  LEU A 123      -7.304 -28.110 -16.669  1.00  0.00              
ATOM   1723  C   LEU A 123      -8.751 -27.825 -17.036  1.00  0.00              
ATOM   1724  O   LEU A 123      -9.014 -27.155 -18.031  1.00  0.00              
ATOM   1725  CB  LEU A 123      -6.633 -26.835 -16.156  1.00  0.00              
ATOM   1726  CG  LEU A 123      -7.244 -26.191 -14.916  1.00  0.00              
ATOM   1727  CD1 LEU A 123      -7.103 -27.142 -13.750  1.00  0.00              
ATOM   1728  CD2 LEU A 123      -6.549 -24.874 -14.611  1.00  0.00              
ATOM   1729  H   LEU A 123      -6.681 -27.983 -18.705  1.00  0.00              
ATOM   1730  HA  LEU A 123      -7.273 -28.900 -15.919  1.00  0.00              
ATOM   1731 1HB  LEU A 123      -5.651 -27.237 -15.910  1.00  0.00              
ATOM   1732 2HB  LEU A 123      -6.533 -26.087 -16.942  1.00  0.00              
ATOM   1733  HG  LEU A 123      -8.285 -25.966 -15.147  1.00  0.00              
ATOM   1734 1HD1 LEU A 123      -7.537 -26.692 -12.858  1.00  0.00              
ATOM   1735 2HD1 LEU A 123      -7.623 -28.073 -13.975  1.00  0.00              
ATOM   1736 3HD1 LEU A 123      -6.048 -27.348 -13.575  1.00  0.00              
ATOM   1737 1HD2 LEU A 123      -6.996 -24.425 -13.724  1.00  0.00              
ATOM   1738 2HD2 LEU A 123      -5.489 -25.054 -14.432  1.00  0.00              
ATOM   1739 3HD2 LEU A 123      -6.664 -24.197 -15.457  1.00  0.00              
ATOM   1740  N   LEU A 124      -9.696 -28.358 -16.268  1.00  0.00              
ATOM   1741  CA  LEU A 124     -11.096 -28.103 -16.567  1.00  0.00              
ATOM   1742  C   LEU A 124     -11.419 -26.839 -15.783  1.00  0.00              
ATOM   1743  O   LEU A 124     -11.210 -26.793 -14.566  1.00  0.00              
ATOM   1744  CB  LEU A 124     -11.998 -29.277 -16.167  1.00  0.00              
ATOM   1745  CG  LEU A 124     -13.496 -29.067 -16.421  1.00  0.00              
ATOM   1746  CD1 LEU A 124     -13.755 -28.910 -17.914  1.00  0.00              
ATOM   1747  CD2 LEU A 124     -14.278 -30.245 -15.860  1.00  0.00              
ATOM   1748  H   LEU A 124      -9.460 -28.939 -15.477  1.00  0.00              
ATOM   1749  HA  LEU A 124     -11.216 -27.938 -17.637  1.00  0.00              
ATOM   1750 1HB  LEU A 124     -11.607 -30.038 -16.841  1.00  0.00              
ATOM   1751 2HB  LEU A 124     -11.826 -29.584 -15.135  1.00  0.00              
ATOM   1752  HG  LEU A 124     -13.796 -28.175 -15.871  1.00  0.00              
ATOM   1753 1HD1 LEU A 124     -14.821 -28.761 -18.085  1.00  0.00              
ATOM   1754 2HD1 LEU A 124     -13.204 -28.048 -18.290  1.00  0.00              
ATOM   1755 3HD1 LEU A 124     -13.426 -29.807 -18.436  1.00  0.00              
ATOM   1756 1HD2 LEU A 124     -15.342 -30.094 -16.041  1.00  0.00              
ATOM   1757 2HD2 LEU A 124     -13.953 -31.164 -16.348  1.00  0.00              
ATOM   1758 3HD2 LEU A 124     -14.100 -30.322 -14.787  1.00  0.00              
ATOM   1759  N   VAL A 125     -11.918 -25.819 -16.475  1.00  0.00              
ATOM   1760  CA  VAL A 125     -12.211 -24.541 -15.844  1.00  0.00              
ATOM   1761  C   VAL A 125     -13.672 -24.113 -15.902  1.00  0.00              
ATOM   1762  O   VAL A 125     -14.217 -23.881 -16.980  1.00  0.00              
ATOM   1763  CB  VAL A 125     -11.359 -23.423 -16.474  1.00  0.00              
ATOM   1764  CG1 VAL A 125     -11.684 -22.081 -15.835  1.00  0.00              
ATOM   1765  CG2 VAL A 125      -9.878 -23.736 -16.328  1.00  0.00              
ATOM   1766  H   VAL A 125     -12.097 -25.933 -17.463  1.00  0.00              
ATOM   1767  HA  VAL A 125     -12.021 -24.576 -14.771  1.00  0.00              
ATOM   1768  HB  VAL A 125     -11.569 -23.377 -17.543  1.00  0.00              
ATOM   1769 1HG1 VAL A 125     -11.073 -21.303 -16.293  1.00  0.00              
ATOM   1770 2HG1 VAL A 125     -12.739 -21.851 -15.989  1.00  0.00              
ATOM   1771 3HG1 VAL A 125     -11.473 -22.126 -14.767  1.00  0.00              
ATOM   1772 1HG2 VAL A 125      -9.290 -22.937 -16.779  1.00  0.00              
ATOM   1773 2HG2 VAL A 125      -9.627 -23.819 -15.270  1.00  0.00              
ATOM   1774 3HG2 VAL A 125      -9.653 -24.678 -16.830  1.00  0.00              
ATOM   1775  N   GLY A 126     -14.302 -24.010 -14.733  1.00  0.00              
ATOM   1776  CA  GLY A 126     -15.684 -23.569 -14.675  1.00  0.00              
ATOM   1777  C   GLY A 126     -15.636 -22.076 -14.414  1.00  0.00              
ATOM   1778  O   GLY A 126     -15.174 -21.638 -13.362  1.00  0.00              
ATOM   1779  H   GLY A 126     -13.822 -24.239 -13.874  1.00  0.00              
ATOM   1780 1HA  GLY A 126     -16.170 -23.794 -15.624  1.00  0.00              
ATOM   1781 2HA  GLY A 126     -16.194 -24.100 -13.872  1.00  0.00              
ATOM   1782  N   ASN A 127     -16.103 -21.287 -15.369  1.00  0.00              
ATOM   1783  CA  ASN A 127     -16.039 -19.837 -15.245  1.00  0.00              
ATOM   1784  C   ASN A 127     -17.342 -19.215 -14.754  1.00  0.00              
ATOM   1785  O   ASN A 127     -18.384 -19.877 -14.726  1.00  0.00              
ATOM   1786  CB  ASN A 127     -15.632 -19.202 -16.561  1.00  0.00              
ATOM   1787  CG  ASN A 127     -15.181 -17.774 -16.430  1.00  0.00              
ATOM   1788  OD1 ASN A 127     -14.726 -17.341 -15.365  1.00  0.00              
ATOM   1789  ND2 ASN A 127     -15.379 -17.020 -17.481  1.00  0.00              
ATOM   1790  H   ASN A 127     -16.511 -21.693 -16.200  1.00  0.00              
ATOM   1791  HA  ASN A 127     -15.294 -19.562 -14.497  1.00  0.00              
ATOM   1792 1HB  ASN A 127     -14.970 -19.724 -17.252  1.00  0.00              
ATOM   1793 2HB  ASN A 127     -16.649 -19.213 -16.954  1.00  0.00              
ATOM   1794 1HD2 ASN A 127     -15.103 -16.058 -17.465  1.00  0.00              
ATOM   1795 2HD2 ASN A 127     -15.806 -17.404 -18.299  1.00  0.00              
ATOM   1796  N   LYS A 128     -17.265 -17.932 -14.385  1.00  0.00              
ATOM   1797  CA  LYS A 128     -18.412 -17.134 -13.957  1.00  0.00              
ATOM   1798  C   LYS A 128     -18.950 -17.590 -12.597  1.00  0.00              
ATOM   1799  O   LYS A 128     -20.165 -17.584 -12.366  1.00  0.00              
ATOM   1800  CB  LYS A 128     -19.529 -17.172 -15.006  1.00  0.00              
ATOM   1801  CG  LYS A 128     -19.060 -16.786 -16.403  1.00  0.00              
ATOM   1802  CD  LYS A 128     -20.214 -16.616 -17.369  1.00  0.00              
ATOM   1803  CE  LYS A 128     -19.707 -16.460 -18.787  1.00  0.00              
ATOM   1804  NZ  LYS A 128     -20.829 -16.275 -19.744  1.00  0.00              
ATOM   1805  H   LYS A 128     -16.350 -17.505 -14.409  1.00  0.00              
ATOM   1806  HA  LYS A 128     -18.111 -16.094 -13.829  1.00  0.00              
ATOM   1807 1HB  LYS A 128     -19.924 -18.189 -15.015  1.00  0.00              
ATOM   1808 2HB  LYS A 128     -20.305 -16.485 -14.673  1.00  0.00              
ATOM   1809 1HG  LYS A 128     -18.510 -15.847 -16.336  1.00  0.00              
ATOM   1810 2HG  LYS A 128     -18.398 -17.568 -16.774  1.00  0.00              
ATOM   1811 1HD  LYS A 128     -20.857 -17.495 -17.301  1.00  0.00              
ATOM   1812 2HD  LYS A 128     -20.780 -15.730 -17.081  1.00  0.00              
ATOM   1813 1HE  LYS A 128     -19.047 -15.595 -18.821  1.00  0.00              
ATOM   1814 2HE  LYS A 128     -19.144 -17.356 -19.048  1.00  0.00              
ATOM   1815 1HZ  LYS A 128     -20.459 -16.174 -20.679  1.00  0.00              
ATOM   1816 2HZ  LYS A 128     -21.439 -17.080 -19.707  1.00  0.00              
ATOM   1817 3HZ  LYS A 128     -21.349 -15.446 -19.496  1.00  0.00              
ATOM   1818  N   SER A 129     -18.041 -17.961 -11.697  1.00  0.00              
ATOM   1819  CA  SER A 129     -18.418 -18.372 -10.340  1.00  0.00              
ATOM   1820  C   SER A 129     -19.042 -17.236  -9.529  1.00  0.00              
ATOM   1821  O   SER A 129     -19.642 -17.485  -8.492  1.00  0.00              
ATOM   1822  CB  SER A 129     -17.210 -18.925  -9.574  1.00  0.00              
ATOM   1823  OG  SER A 129     -16.259 -17.902  -9.303  1.00  0.00              
ATOM   1824  H   SER A 129     -17.065 -17.960 -11.957  1.00  0.00              
ATOM   1825  HA  SER A 129     -19.092 -19.230 -10.319  1.00  0.00              
ATOM   1826 1HB  SER A 129     -17.559 -19.353  -8.635  1.00  0.00              
ATOM   1827 2HB  SER A 129     -16.742 -19.704 -10.175  1.00  0.00              
ATOM   1828  HG  SER A 129     -15.689 -18.179  -8.580  1.00  0.00              
ATOM   1829  N   ASP A 130     -18.895 -15.996  -9.989  1.00  0.00              
ATOM   1830  CA  ASP A 130     -19.528 -14.862  -9.318  1.00  0.00              
ATOM   1831  C   ASP A 130     -21.041 -14.885  -9.565  1.00  0.00              
ATOM   1832  O   ASP A 130     -21.801 -14.190  -8.889  1.00  0.00              
ATOM   1833  CB  ASP A 130     -18.926 -13.540  -9.802  1.00  0.00              
ATOM   1834  CG  ASP A 130     -19.047 -13.306 -11.302  1.00  0.00              
ATOM   1835  OD1 ASP A 130     -18.409 -14.011 -12.047  1.00  0.00              
ATOM   1836  OD2 ASP A 130     -19.888 -12.534 -11.696  1.00  0.00              
ATOM   1837  H   ASP A 130     -18.338 -15.831 -10.816  1.00  0.00              
ATOM   1838  HA  ASP A 130     -19.375 -14.938  -8.241  1.00  0.00              
ATOM   1839 1HB  ASP A 130     -19.304 -12.669  -9.267  1.00  0.00              
ATOM   1840 2HB  ASP A 130     -17.878 -13.701  -9.543  1.00  0.00              
ATOM   1841  N   LEU A 131     -21.475 -15.691 -10.532  1.00  0.00              
ATOM   1842  CA  LEU A 131     -22.896 -15.815 -10.846  1.00  0.00              
ATOM   1843  C   LEU A 131     -23.484 -17.078 -10.217  1.00  0.00              
ATOM   1844  O   LEU A 131     -24.260 -17.788 -10.850  1.00  0.00              
ATOM   1845  CB  LEU A 131     -23.101 -15.865 -12.365  1.00  0.00              
ATOM   1846  CG  LEU A 131     -22.605 -14.661 -13.158  1.00  0.00              
ATOM   1847  CD1 LEU A 131     -22.820 -14.903 -14.641  1.00  0.00              
ATOM   1848  CD2 LEU A 131     -23.336 -13.410 -12.687  1.00  0.00              
ATOM   1849  H   LEU A 131     -20.806 -16.230 -11.062  1.00  0.00              
ATOM   1850  HA  LEU A 131     -23.439 -14.972 -10.420  1.00  0.00              
ATOM   1851 1HB  LEU A 131     -22.488 -16.734 -12.598  1.00  0.00              
ATOM   1852 2HB  LEU A 131     -24.139 -16.074 -12.626  1.00  0.00              
ATOM   1853  HG  LEU A 131     -21.547 -14.536 -12.929  1.00  0.00              
ATOM   1854 1HD1 LEU A 131     -22.465 -14.041 -15.206  1.00  0.00              
ATOM   1855 2HD1 LEU A 131     -22.267 -15.790 -14.949  1.00  0.00              
ATOM   1856 3HD1 LEU A 131     -23.882 -15.051 -14.836  1.00  0.00              
ATOM   1857 1HD2 LEU A 131     -22.982 -12.547 -13.253  1.00  0.00              
ATOM   1858 2HD2 LEU A 131     -24.408 -13.533 -12.845  1.00  0.00              
ATOM   1859 3HD2 LEU A 131     -23.142 -13.252 -11.626  1.00  0.00              
ATOM   1860  N   GLU A 132     -23.114 -17.342  -8.968  1.00  0.00              
ATOM   1861  CA  GLU A 132     -23.591 -18.510  -8.233  1.00  0.00              
ATOM   1862  C   GLU A 132     -25.101 -18.736  -8.312  1.00  0.00              
ATOM   1863  O   GLU A 132     -25.562 -19.872  -8.457  1.00  0.00              
ATOM   1864  CB  GLU A 132     -23.183 -18.405  -6.761  1.00  0.00              
ATOM   1865  CG  GLU A 132     -23.539 -19.630  -5.938  1.00  0.00              
ATOM   1866  CD  GLU A 132     -22.659 -20.830  -6.264  1.00  0.00              
ATOM   1867  OE1 GLU A 132     -23.080 -21.977  -5.977  1.00  0.00              
ATOM   1868  OE2 GLU A 132     -21.544 -20.626  -6.797  1.00  0.00              
ATOM   1869  H   GLU A 132     -22.477 -16.702  -8.516  1.00  0.00              
ATOM   1870  HA  GLU A 132     -23.159 -19.416  -8.658  1.00  0.00              
ATOM   1871 1HB  GLU A 132     -22.105 -18.247  -6.740  1.00  0.00              
ATOM   1872 2HB  GLU A 132     -23.687 -17.529  -6.353  1.00  0.00              
ATOM   1873 1HG  GLU A 132     -23.504 -19.455  -4.863  1.00  0.00              
ATOM   1874 2HG  GLU A 132     -24.562 -19.851  -6.236  1.00  0.00              
ATOM   1875  N   ASP A 133     -25.871 -17.659  -8.214  1.00  0.00              
ATOM   1876  CA  ASP A 133     -27.321 -17.780  -8.265  1.00  0.00              
ATOM   1877  C   ASP A 133     -27.811 -18.257  -9.636  1.00  0.00              
ATOM   1878  O   ASP A 133     -28.907 -18.806  -9.749  1.00  0.00              
ATOM   1879  CB  ASP A 133     -27.973 -16.441  -7.912  1.00  0.00              
ATOM   1880  CG  ASP A 133     -27.877 -16.063  -6.440  1.00  0.00              
ATOM   1881  OD1 ASP A 133     -27.530 -16.910  -5.651  1.00  0.00              
ATOM   1882  OD2 ASP A 133     -27.997 -14.900  -6.137  1.00  0.00              
ATOM   1883  H   ASP A 133     -25.458 -16.744  -8.103  1.00  0.00              
ATOM   1884  HA  ASP A 133     -27.654 -18.533  -7.550  1.00  0.00              
ATOM   1885 1HB  ASP A 133     -27.620 -15.610  -8.524  1.00  0.00              
ATOM   1886 2HB  ASP A 133     -29.011 -16.661  -8.163  1.00  0.00              
ATOM   1887  N   LYS A 134     -26.990 -18.063 -10.666  1.00  0.00              
ATOM   1888  CA  LYS A 134     -27.333 -18.507 -12.015  1.00  0.00              
ATOM   1889  C   LYS A 134     -26.762 -19.878 -12.363  1.00  0.00              
ATOM   1890  O   LYS A 134     -26.893 -20.338 -13.493  1.00  0.00              
ATOM   1891  CB  LYS A 134     -26.838 -17.484 -13.036  1.00  0.00              
ATOM   1892  CG  LYS A 134     -27.459 -16.110 -12.871  1.00  0.00              
ATOM   1893  CD  LYS A 134     -26.925 -15.139 -13.913  1.00  0.00              
ATOM   1894  CE  LYS A 134     -27.494 -13.737 -13.710  1.00  0.00              
ATOM   1895  NZ  LYS A 134     -27.000 -12.782 -14.743  1.00  0.00              
ATOM   1896  H   LYS A 134     -26.107 -17.596 -10.511  1.00  0.00              
ATOM   1897  HA  LYS A 134     -28.414 -18.616 -12.104  1.00  0.00              
ATOM   1898 1HB  LYS A 134     -25.756 -17.416 -12.921  1.00  0.00              
ATOM   1899 2HB  LYS A 134     -27.073 -17.878 -14.025  1.00  0.00              
ATOM   1900 1HG  LYS A 134     -28.540 -16.204 -12.978  1.00  0.00              
ATOM   1901 2HG  LYS A 134     -27.224 -15.741 -11.873  1.00  0.00              
ATOM   1902 1HD  LYS A 134     -25.838 -15.106 -13.832  1.00  0.00              
ATOM   1903 2HD  LYS A 134     -27.203 -15.503 -14.902  1.00  0.00              
ATOM   1904 1HE  LYS A 134     -28.580 -13.798 -13.760  1.00  0.00              
ATOM   1905 2HE  LYS A 134     -27.196 -13.388 -12.721  1.00  0.00              
ATOM   1906 1HZ  LYS A 134     -27.398 -11.868 -14.574  1.00  0.00              
ATOM   1907 2HZ  LYS A 134     -25.992 -12.724 -14.696  1.00  0.00              
ATOM   1908 3HZ  LYS A 134     -27.276 -13.104 -15.659  1.00  0.00              
ATOM   1909  N   ARG A 135     -26.138 -20.532 -11.394  1.00  0.00              
ATOM   1910  CA  ARG A 135     -25.499 -21.818 -11.637  1.00  0.00              
ATOM   1911  C   ARG A 135     -26.463 -22.903 -12.128  1.00  0.00              
ATOM   1912  O   ARG A 135     -27.480 -23.181 -11.493  1.00  0.00              
ATOM   1913  CB  ARG A 135     -24.802 -22.306 -10.367  1.00  0.00              
ATOM   1914  CG  ARG A 135     -24.071 -23.627 -10.539  1.00  0.00              
ATOM   1915  CD  ARG A 135     -23.647 -24.211  -9.207  1.00  0.00              
ATOM   1916  NE  ARG A 135     -22.571 -23.447  -8.574  1.00  0.00              
ATOM   1917  CZ  ARG A 135     -21.275 -23.586  -8.845  1.00  0.00              
ATOM   1918  NH1 ARG A 135     -20.860 -24.470  -9.748  1.00  0.00              
ATOM   1919  NH2 ARG A 135     -20.388 -22.840  -8.201  1.00  0.00              
ATOM   1920  H   ARG A 135     -26.102 -20.133 -10.466  1.00  0.00              
ATOM   1921  HA  ARG A 135     -24.761 -21.719 -12.434  1.00  0.00              
ATOM   1922 1HB  ARG A 135     -24.097 -21.529 -10.072  1.00  0.00              
ATOM   1923 2HB  ARG A 135     -25.570 -22.408  -9.601  1.00  0.00              
ATOM   1924 1HG  ARG A 135     -24.736 -24.328 -11.044  1.00  0.00              
ATOM   1925 2HG  ARG A 135     -23.188 -23.456 -11.156  1.00  0.00              
ATOM   1926 1HD  ARG A 135     -24.504 -24.219  -8.534  1.00  0.00              
ATOM   1927 2HD  ARG A 135     -23.299 -25.232  -9.363  1.00  0.00              
ATOM   1928  HE  ARG A 135     -22.622 -22.726  -7.867  1.00  0.00              
ATOM   1929 1HH1 ARG A 135     -21.533 -25.043 -10.235  1.00  0.00              
ATOM   1930 2HH1 ARG A 135     -19.874 -24.563  -9.942  1.00  0.00              
ATOM   1931 1HH2 ARG A 135     -20.700 -22.172  -7.510  1.00  0.00              
ATOM   1932 2HH2 ARG A 135     -19.405 -22.943  -8.403  1.00  0.00              
ATOM   1933  N   GLN A 136     -26.128 -23.510 -13.265  1.00  0.00              
ATOM   1934  CA  GLN A 136     -26.854 -24.670 -13.770  1.00  0.00              
ATOM   1935  C   GLN A 136     -26.004 -25.916 -13.528  1.00  0.00              
ATOM   1936  O   GLN A 136     -26.527 -27.001 -13.270  1.00  0.00              
ATOM   1937  CB  GLN A 136     -27.140 -24.524 -15.271  1.00  0.00              
ATOM   1938  CG  GLN A 136     -28.034 -23.345 -15.630  1.00  0.00              
ATOM   1939  CD  GLN A 136     -28.354 -23.273 -17.117  1.00  0.00              
ATOM   1940  OE1 GLN A 136     -27.984 -24.163 -17.891  1.00  0.00              
ATOM   1941  NE2 GLN A 136     -29.060 -22.221 -17.522  1.00  0.00              
ATOM   1942  H   GLN A 136     -25.344 -23.153 -13.792  1.00  0.00              
ATOM   1943  HA  GLN A 136     -27.788 -24.783 -13.221  1.00  0.00              
ATOM   1944 1HB  GLN A 136     -26.174 -24.418 -15.767  1.00  0.00              
ATOM   1945 2HB  GLN A 136     -27.612 -25.453 -15.593  1.00  0.00              
ATOM   1946 1HG  GLN A 136     -28.949 -23.112 -15.087  1.00  0.00              
ATOM   1947 2HG  GLN A 136     -27.278 -22.591 -15.404  1.00  0.00              
ATOM   1948 1HE2 GLN A 136     -29.299 -22.121 -18.488  1.00  0.00              
ATOM   1949 2HE2 GLN A 136     -29.353 -21.531 -16.861  1.00  0.00              
ATOM   1950  N   VAL A 137     -24.686 -25.748 -13.620  1.00  0.00              
ATOM   1951  CA  VAL A 137     -23.750 -26.864 -13.506  1.00  0.00              
ATOM   1952  C   VAL A 137     -23.230 -26.928 -12.076  1.00  0.00              
ATOM   1953  O   VAL A 137     -22.540 -26.017 -11.626  1.00  0.00              
ATOM   1954  CB  VAL A 137     -22.534 -26.691 -14.450  1.00  0.00              
ATOM   1955  CG1 VAL A 137     -21.594 -27.887 -14.301  1.00  0.00              
ATOM   1956  CG2 VAL A 137     -22.996 -26.551 -15.891  1.00  0.00              
ATOM   1957  H   VAL A 137     -24.325 -24.817 -13.774  1.00  0.00              
ATOM   1958  HA  VAL A 137     -24.244 -27.817 -13.696  1.00  0.00              
ATOM   1959  HB  VAL A 137     -22.015 -25.767 -14.192  1.00  0.00              
ATOM   1960 1HG1 VAL A 137     -20.739 -27.762 -14.966  1.00  0.00              
ATOM   1961 2HG1 VAL A 137     -21.246 -27.950 -13.271  1.00  0.00              
ATOM   1962 3HG1 VAL A 137     -22.125 -28.802 -14.561  1.00  0.00              
ATOM   1963 1HG2 VAL A 137     -22.131 -26.429 -16.542  1.00  0.00              
ATOM   1964 2HG2 VAL A 137     -23.548 -27.445 -16.183  1.00  0.00              
ATOM   1965 3HG2 VAL A 137     -23.644 -25.679 -15.982  1.00  0.00              
ATOM   1966  N   SER A 138     -23.551 -28.003 -11.360  1.00  0.00              
ATOM   1967  CA  SER A 138     -23.119 -28.108  -9.973  1.00  0.00              
ATOM   1968  C   SER A 138     -21.630 -28.412  -9.887  1.00  0.00              
ATOM   1969  O   SER A 138     -21.014 -28.846 -10.862  1.00  0.00              
ATOM   1970  CB  SER A 138     -23.903 -29.201  -9.241  1.00  0.00              
ATOM   1971  OG  SER A 138     -23.502 -30.494  -9.659  1.00  0.00              
ATOM   1972  H   SER A 138     -24.092 -28.753 -11.765  1.00  0.00              
ATOM   1973  HA  SER A 138     -23.355 -27.225  -9.378  1.00  0.00              
ATOM   1974 1HB  SER A 138     -23.727 -29.098  -8.170  1.00  0.00              
ATOM   1975 2HB  SER A 138     -24.964 -29.069  -9.448  1.00  0.00              
ATOM   1976  HG  SER A 138     -24.189 -31.128  -9.440  1.00  0.00              
ATOM   1977  N   VAL A 139     -21.064 -28.180  -8.711  1.00  0.00              
ATOM   1978  CA  VAL A 139     -19.661 -28.477  -8.459  1.00  0.00              
ATOM   1979  C   VAL A 139     -19.422 -29.982  -8.578  1.00  0.00              
ATOM   1980  O   VAL A 139     -18.411 -30.418  -9.132  1.00  0.00              
ATOM   1981  CB  VAL A 139     -19.244 -27.991  -7.043  1.00  0.00              
ATOM   1982  CG1 VAL A 139     -17.843 -28.472  -6.703  1.00  0.00              
ATOM   1983  CG2 VAL A 139     -19.309 -26.473  -6.983  1.00  0.00              
ATOM   1984  H   VAL A 139     -21.624 -27.784  -7.970  1.00  0.00              
ATOM   1985  HA  VAL A 139     -19.017 -28.015  -9.208  1.00  0.00              
ATOM   1986  HB  VAL A 139     -19.957 -28.375  -6.313  1.00  0.00              
ATOM   1987 1HG1 VAL A 139     -17.569 -28.122  -5.708  1.00  0.00              
ATOM   1988 2HG1 VAL A 139     -17.817 -29.561  -6.724  1.00  0.00              
ATOM   1989 3HG1 VAL A 139     -17.136 -28.078  -7.433  1.00  0.00              
ATOM   1990 1HG2 VAL A 139     -19.017 -26.135  -5.990  1.00  0.00              
ATOM   1991 2HG2 VAL A 139     -18.629 -26.051  -7.725  1.00  0.00              
ATOM   1992 3HG2 VAL A 139     -20.326 -26.143  -7.194  1.00  0.00              
ATOM   1993  N   GLU A 140     -20.360 -30.777  -8.067  1.00  0.00              
ATOM   1994  CA  GLU A 140     -20.218 -32.229  -8.115  1.00  0.00              
ATOM   1995  C   GLU A 140     -20.202 -32.752  -9.544  1.00  0.00              
ATOM   1996  O   GLU A 140     -19.413 -33.638  -9.864  1.00  0.00              
ATOM   1997  CB  GLU A 140     -21.345 -32.900  -7.328  1.00  0.00              
ATOM   1998  CG  GLU A 140     -21.256 -32.714  -5.820  1.00  0.00              
ATOM   1999  CD  GLU A 140     -22.461 -33.288  -5.127  1.00  0.00              
ATOM   2000  OE1 GLU A 140     -23.353 -33.739  -5.803  1.00  0.00              
ATOM   2001  OE2 GLU A 140     -22.441 -33.378  -3.922  1.00  0.00              
ATOM   2002  H   GLU A 140     -21.183 -30.377  -7.638  1.00  0.00              
ATOM   2003  HA  GLU A 140     -19.264 -32.522  -7.676  1.00  0.00              
ATOM   2004 1HB  GLU A 140     -22.282 -32.477  -7.690  1.00  0.00              
ATOM   2005 2HB  GLU A 140     -21.311 -33.963  -7.565  1.00  0.00              
ATOM   2006 1HG  GLU A 140     -20.352 -33.137  -5.383  1.00  0.00              
ATOM   2007 2HG  GLU A 140     -21.247 -31.632  -5.695  1.00  0.00              
ATOM   2008  N   GLU A 141     -21.076 -32.213 -10.394  1.00  0.00              
ATOM   2009  CA  GLU A 141     -21.129 -32.626 -11.801  1.00  0.00              
ATOM   2010  C   GLU A 141     -19.737 -32.528 -12.414  1.00  0.00              
ATOM   2011  O   GLU A 141     -19.186 -33.513 -12.916  1.00  0.00              
ATOM   2012  CB  GLU A 141     -22.035 -31.712 -12.628  1.00  0.00              
ATOM   2013  CG  GLU A 141     -23.511 -31.964 -12.555  1.00  0.00              
ATOM   2014  CD  GLU A 141     -24.289 -30.891 -13.295  1.00  0.00              
ATOM   2015  OE1 GLU A 141     -24.114 -30.788 -14.527  1.00  0.00              
ATOM   2016  OE2 GLU A 141     -25.065 -30.146 -12.657  1.00  0.00              
ATOM   2017  H   GLU A 141     -21.716 -31.505 -10.064  1.00  0.00              
ATOM   2018  HA  GLU A 141     -21.447 -33.667 -11.869  1.00  0.00              
ATOM   2019 1HB  GLU A 141     -21.850 -30.691 -12.292  1.00  0.00              
ATOM   2020 2HB  GLU A 141     -21.726 -31.813 -13.669  1.00  0.00              
ATOM   2021 1HG  GLU A 141     -23.801 -32.946 -12.929  1.00  0.00              
ATOM   2022 2HG  GLU A 141     -23.729 -31.903 -11.490  1.00  0.00              
ATOM   2023  N   ALA A 142     -19.190 -31.314 -12.374  1.00  0.00              
ATOM   2024  CA  ALA A 142     -17.922 -30.997 -13.022  1.00  0.00              
ATOM   2025  C   ALA A 142     -16.738 -31.723 -12.405  1.00  0.00              
ATOM   2026  O   ALA A 142     -15.806 -32.092 -13.117  1.00  0.00              
ATOM   2027  CB  ALA A 142     -17.689 -29.486 -13.000  1.00  0.00              
ATOM   2028  H   ALA A 142     -19.681 -30.588 -11.873  1.00  0.00              
ATOM   2029  HA  ALA A 142     -17.970 -31.322 -14.061  1.00  0.00              
ATOM   2030 1HB  ALA A 142     -16.741 -29.258 -13.486  1.00  0.00              
ATOM   2031 2HB  ALA A 142     -18.498 -28.984 -13.532  1.00  0.00              
ATOM   2032 3HB  ALA A 142     -17.661 -29.137 -11.969  1.00  0.00              
ATOM   2033  N   LYS A 143     -16.762 -31.928 -11.088  1.00  0.00              
ATOM   2034  CA  LYS A 143     -15.659 -32.617 -10.412  1.00  0.00              
ATOM   2035  C   LYS A 143     -15.710 -34.106 -10.717  1.00  0.00              
ATOM   2036  O   LYS A 143     -14.677 -34.780 -10.767  1.00  0.00              
ATOM   2037  CB  LYS A 143     -15.735 -32.429  -8.895  1.00  0.00              
ATOM   2038  CG  LYS A 143     -15.267 -31.083  -8.378  1.00  0.00              
ATOM   2039  CD  LYS A 143     -15.250 -31.064  -6.852  1.00  0.00              
ATOM   2040  CE  LYS A 143     -14.571 -29.806  -6.308  1.00  0.00              
ATOM   2041  NZ  LYS A 143     -14.607 -29.748  -4.815  1.00  0.00              
ATOM   2042  H   LYS A 143     -17.548 -31.606 -10.542  1.00  0.00              
ATOM   2043  HA  LYS A 143     -14.705 -32.241 -10.785  1.00  0.00              
ATOM   2044 1HB  LYS A 143     -16.776 -32.574  -8.606  1.00  0.00              
ATOM   2045 2HB  LYS A 143     -15.121 -33.210  -8.444  1.00  0.00              
ATOM   2046 1HG  LYS A 143     -14.263 -30.895  -8.761  1.00  0.00              
ATOM   2047 2HG  LYS A 143     -15.945 -30.315  -8.749  1.00  0.00              
ATOM   2048 1HD  LYS A 143     -16.279 -31.102  -6.492  1.00  0.00              
ATOM   2049 2HD  LYS A 143     -14.710 -31.944  -6.499  1.00  0.00              
ATOM   2050 1HE  LYS A 143     -13.536 -29.804  -6.645  1.00  0.00              
ATOM   2051 2HE  LYS A 143     -15.087 -28.937  -6.716  1.00  0.00              
ATOM   2052 1HZ  LYS A 143     -14.150 -28.904  -4.501  1.00  0.00              
ATOM   2053 2HZ  LYS A 143     -15.567 -29.748  -4.500  1.00  0.00              
ATOM   2054 3HZ  LYS A 143     -14.127 -30.551  -4.435  1.00  0.00              
ATOM   2055  N   ASN A 144     -16.922 -34.618 -10.900  1.00  0.00              
ATOM   2056  CA  ASN A 144     -17.086 -36.011 -11.278  1.00  0.00              
ATOM   2057  C   ASN A 144     -16.634 -36.249 -12.703  1.00  0.00              
ATOM   2058  O   ASN A 144     -16.009 -37.270 -13.003  1.00  0.00              
ATOM   2059  CB  ASN A 144     -18.522 -36.470 -11.102  1.00  0.00              
ATOM   2060  CG  ASN A 144     -18.917 -36.685  -9.668  1.00  0.00              
ATOM   2061  OD1 ASN A 144     -18.067 -36.874  -8.790  1.00  0.00              
ATOM   2062  ND2 ASN A 144     -20.205 -36.738  -9.438  1.00  0.00              
ATOM   2063  H   ASN A 144     -17.742 -34.041 -10.777  1.00  0.00              
ATOM   2064  HA  ASN A 144     -16.460 -36.642 -10.645  1.00  0.00              
ATOM   2065 1HB  ASN A 144     -19.337 -35.968 -11.626  1.00  0.00              
ATOM   2066 2HB  ASN A 144     -18.336 -37.439 -11.564  1.00  0.00              
ATOM   2067 1HD2 ASN A 144     -20.541 -36.878  -8.506  1.00  0.00              
ATOM   2068 2HD2 ASN A 144     -20.852 -36.638 -10.194  1.00  0.00              
ATOM   2069  N   ARG A 145     -16.930 -35.301 -13.584  1.00  0.00              
ATOM   2070  CA  ARG A 145     -16.457 -35.412 -14.956  1.00  0.00              
ATOM   2071  C   ARG A 145     -14.933 -35.363 -14.990  1.00  0.00              
ATOM   2072  O   ARG A 145     -14.294 -36.168 -15.657  1.00  0.00              
ATOM   2073  CB  ARG A 145     -17.018 -34.280 -15.821  1.00  0.00              
ATOM   2074  CG  ARG A 145     -16.630 -34.433 -17.279  1.00  0.00              
ATOM   2075  CD  ARG A 145     -17.443 -33.552 -18.204  1.00  0.00              
ATOM   2076  NE  ARG A 145     -18.843 -33.966 -18.299  1.00  0.00              
ATOM   2077  CZ  ARG A 145     -19.698 -33.483 -19.197  1.00  0.00              
ATOM   2078  NH1 ARG A 145     -19.294 -32.574 -20.080  1.00  0.00              
ATOM   2079  NH2 ARG A 145     -20.960 -33.898 -19.208  1.00  0.00              
ATOM   2080  H   ARG A 145     -17.481 -34.497 -13.316  1.00  0.00              
ATOM   2081  HA  ARG A 145     -16.758 -36.373 -15.374  1.00  0.00              
ATOM   2082 1HB  ARG A 145     -18.101 -34.300 -15.707  1.00  0.00              
ATOM   2083 2HB  ARG A 145     -16.628 -33.346 -15.416  1.00  0.00              
ATOM   2084 1HG  ARG A 145     -15.577 -34.172 -17.387  1.00  0.00              
ATOM   2085 2HG  ARG A 145     -16.777 -35.474 -17.569  1.00  0.00              
ATOM   2086 1HD  ARG A 145     -17.415 -32.528 -17.833  1.00  0.00              
ATOM   2087 2HD  ARG A 145     -17.007 -33.587 -19.201  1.00  0.00              
ATOM   2088  HE  ARG A 145     -19.356 -34.638 -17.744  1.00  0.00              
ATOM   2089 1HH1 ARG A 145     -18.336 -32.253 -20.067  1.00  0.00              
ATOM   2090 2HH1 ARG A 145     -19.946 -32.209 -20.759  1.00  0.00              
ATOM   2091 1HH2 ARG A 145     -21.268 -34.582 -18.532  1.00  0.00              
ATOM   2092 2HH2 ARG A 145     -21.604 -33.526 -19.891  1.00  0.00              
ATOM   2093  N   ALA A 146     -14.355 -34.413 -14.263  1.00  0.00              
ATOM   2094  CA  ALA A 146     -12.900 -34.307 -14.173  1.00  0.00              
ATOM   2095  C   ALA A 146     -12.282 -35.510 -13.477  1.00  0.00              
ATOM   2096  O   ALA A 146     -11.166 -35.918 -13.804  1.00  0.00              
ATOM   2097  CB  ALA A 146     -12.507 -33.024 -13.442  1.00  0.00              
ATOM   2098  H   ALA A 146     -14.928 -33.750 -13.762  1.00  0.00              
ATOM   2099  HA  ALA A 146     -12.488 -34.280 -15.182  1.00  0.00              
ATOM   2100 1HB  ALA A 146     -11.421 -32.958 -13.382  1.00  0.00              
ATOM   2101 2HB  ALA A 146     -12.894 -32.162 -13.985  1.00  0.00              
ATOM   2102 3HB  ALA A 146     -12.925 -33.036 -12.436  1.00  0.00              
ATOM   2103  N   GLU A 147     -12.998 -36.071 -12.507  1.00  0.00              
ATOM   2104  CA  GLU A 147     -12.510 -37.259 -11.821  1.00  0.00              
ATOM   2105  C   GLU A 147     -12.369 -38.428 -12.790  1.00  0.00              
ATOM   2106  O   GLU A 147     -11.341 -39.105 -12.804  1.00  0.00              
ATOM   2107  CB  GLU A 147     -13.446 -37.635 -10.670  1.00  0.00              
ATOM   2108  CG  GLU A 147     -13.013 -38.865  -9.885  1.00  0.00              
ATOM   2109  CD  GLU A 147     -13.963 -39.153  -8.755  1.00  0.00              
ATOM   2110  OE1 GLU A 147     -14.905 -38.416  -8.594  1.00  0.00              
ATOM   2111  OE2 GLU A 147     -13.811 -40.173  -8.124  1.00  0.00              
ATOM   2112  H   GLU A 147     -13.888 -35.678 -12.238  1.00  0.00              
ATOM   2113  HA  GLU A 147     -11.516 -37.069 -11.414  1.00  0.00              
ATOM   2114 1HB  GLU A 147     -13.490 -36.775 -10.002  1.00  0.00              
ATOM   2115 2HB  GLU A 147     -14.431 -37.810 -11.104  1.00  0.00              
ATOM   2116 1HG  GLU A 147     -12.902 -39.756 -10.501  1.00  0.00              
ATOM   2117 2HG  GLU A 147     -12.043 -38.581  -9.479  1.00  0.00              
ATOM   2118  N   GLN A 148     -13.385 -38.661 -13.612  1.00  0.00              
ATOM   2119  CA  GLN A 148     -13.296 -39.752 -14.574  1.00  0.00              
ATOM   2120  C   GLN A 148     -12.227 -39.469 -15.630  1.00  0.00              
ATOM   2121  O   GLN A 148     -11.669 -40.395 -16.227  1.00  0.00              
ATOM   2122  CB  GLN A 148     -14.650 -39.978 -15.252  1.00  0.00              
ATOM   2123  CG  GLN A 148     -15.717 -40.552 -14.336  1.00  0.00              
ATOM   2124  CD  GLN A 148     -17.053 -40.716 -15.035  1.00  0.00              
ATOM   2125  OE1 GLN A 148     -17.184 -40.431 -16.228  1.00  0.00              
ATOM   2126  NE2 GLN A 148     -18.055 -41.175 -14.294  1.00  0.00              
ATOM   2127  H   GLN A 148     -14.222 -38.096 -13.586  1.00  0.00              
ATOM   2128  HA  GLN A 148     -12.993 -40.666 -14.063  1.00  0.00              
ATOM   2129 1HB  GLN A 148     -14.974 -39.011 -15.637  1.00  0.00              
ATOM   2130 2HB  GLN A 148     -14.475 -40.659 -16.085  1.00  0.00              
ATOM   2131 1HG  GLN A 148     -15.552 -41.434 -13.718  1.00  0.00              
ATOM   2132 2HG  GLN A 148     -15.768 -39.668 -13.698  1.00  0.00              
ATOM   2133 1HE2 GLN A 148     -18.960 -41.304 -14.700  1.00  0.00              
ATOM   2134 2HE2 GLN A 148     -17.906 -41.392 -13.329  1.00  0.00              
ATOM   2135  N   TRP A 149     -11.934 -38.187 -15.846  1.00  0.00              
ATOM   2136  CA  TRP A 149     -10.894 -37.790 -16.793  1.00  0.00              
ATOM   2137  C   TRP A 149      -9.533 -37.834 -16.118  1.00  0.00              
ATOM   2138  O   TRP A 149      -8.499 -37.848 -16.785  1.00  0.00              
ATOM   2139  CB  TRP A 149     -11.135 -36.369 -17.305  1.00  0.00              
ATOM   2140  CG  TRP A 149     -12.312 -36.226 -18.202  1.00  0.00              
ATOM   2141  CD1 TRP A 149     -13.053 -37.230 -18.754  1.00  0.00              
ATOM   2142  CD2 TRP A 149     -12.860 -35.004 -18.696  1.00  0.00              
ATOM   2143  NE1 TRP A 149     -14.029 -36.707 -19.563  1.00  0.00              
ATOM   2144  CE2 TRP A 149     -13.933 -35.342 -19.548  1.00  0.00              
ATOM   2145  CE3 TRP A 149     -12.548 -33.654 -18.508  1.00  0.00              
ATOM   2146  CZ2 TRP A 149     -14.699 -34.376 -20.209  1.00  0.00              
ATOM   2147  CZ3 TRP A 149     -13.305 -32.697 -19.161  1.00  0.00              
ATOM   2148  CH2 TRP A 149     -14.370 -33.061 -20.002  1.00  0.00              
ATOM   2149  H   TRP A 149     -12.443 -37.473 -15.346  1.00  0.00              
ATOM   2150  HA  TRP A 149     -10.868 -38.490 -17.628  1.00  0.00              
ATOM   2151 1HB  TRP A 149     -11.308 -35.691 -16.469  1.00  0.00              
ATOM   2152 2HB  TRP A 149     -10.274 -36.026 -17.878  1.00  0.00              
ATOM   2153  HD1 TRP A 149     -12.779 -38.249 -18.487  1.00  0.00              
ATOM   2154  HE1 TRP A 149     -14.708 -37.241 -20.087  1.00  0.00              
ATOM   2155  HE3 TRP A 149     -11.734 -33.319 -17.866  1.00  0.00              
ATOM   2156  HZ2 TRP A 149     -15.517 -34.703 -20.851  1.00  0.00              
ATOM   2157  HZ3 TRP A 149     -13.053 -31.647 -19.005  1.00  0.00              
ATOM   2158  HH2 TRP A 149     -14.945 -32.281 -20.500  1.00  0.00              
ATOM   2159  N   ASN A 150      -9.547 -37.848 -14.790  1.00  0.00              
ATOM   2160  CA  ASN A 150      -8.328 -37.800 -13.998  1.00  0.00              
ATOM   2161  C   ASN A 150      -7.569 -36.490 -14.206  1.00  0.00              
ATOM   2162  O   ASN A 150      -6.344 -36.483 -14.351  1.00  0.00              
ATOM   2163  CB  ASN A 150      -7.427 -38.982 -14.307  1.00  0.00              
ATOM   2164  CG  ASN A 150      -6.410 -39.264 -13.237  1.00  0.00              
ATOM   2165  OD1 ASN A 150      -6.622 -38.965 -12.056  1.00  0.00              
ATOM   2166  ND2 ASN A 150      -5.274 -39.763 -13.654  1.00  0.00              
ATOM   2167  H   ASN A 150     -10.439 -37.893 -14.318  1.00  0.00              
ATOM   2168  HA  ASN A 150      -8.575 -37.840 -12.936  1.00  0.00              
ATOM   2169 1HB  ASN A 150      -7.846 -39.926 -14.660  1.00  0.00              
ATOM   2170 2HB  ASN A 150      -6.934 -38.472 -15.134  1.00  0.00              
ATOM   2171 1HD2 ASN A 150      -4.551 -39.976 -12.997  1.00  0.00              
ATOM   2172 2HD2 ASN A 150      -5.130 -39.932 -14.629  1.00  0.00              
ATOM   2173  N   VAL A 151      -8.312 -35.388 -14.227  1.00  0.00              
ATOM   2174  CA  VAL A 151      -7.733 -34.058 -14.402  1.00  0.00              
ATOM   2175  C   VAL A 151      -8.239 -33.154 -13.278  1.00  0.00              
ATOM   2176  O   VAL A 151      -9.153 -33.526 -12.538  1.00  0.00              
ATOM   2177  CB  VAL A 151      -8.128 -33.409 -15.767  1.00  0.00              
ATOM   2178  CG1 VAL A 151      -7.647 -34.273 -16.916  1.00  0.00              
ATOM   2179  CG2 VAL A 151      -9.621 -33.187 -15.832  1.00  0.00              
ATOM   2180  H   VAL A 151      -9.312 -35.478 -14.117  1.00  0.00              
ATOM   2181  HA  VAL A 151      -6.646 -34.084 -14.314  1.00  0.00              
ATOM   2182  HB  VAL A 151      -7.657 -32.430 -15.843  1.00  0.00              
ATOM   2183 1HG1 VAL A 151      -7.928 -33.811 -17.862  1.00  0.00              
ATOM   2184 2HG1 VAL A 151      -6.563 -34.371 -16.868  1.00  0.00              
ATOM   2185 3HG1 VAL A 151      -8.105 -35.260 -16.845  1.00  0.00              
ATOM   2186 1HG2 VAL A 151      -9.880 -32.733 -16.789  1.00  0.00              
ATOM   2187 2HG2 VAL A 151     -10.135 -34.143 -15.732  1.00  0.00              
ATOM   2188 3HG2 VAL A 151      -9.926 -32.524 -15.023  1.00  0.00              
ATOM   2189  N   ASN A 152      -7.650 -31.970 -13.146  1.00  0.00              
ATOM   2190  CA  ASN A 152      -8.068 -31.056 -12.099  1.00  0.00              
ATOM   2191  C   ASN A 152      -9.199 -30.178 -12.572  1.00  0.00              
ATOM   2192  O   ASN A 152      -9.367 -29.949 -13.764  1.00  0.00              
ATOM   2193  CB  ASN A 152      -6.914 -30.202 -11.607  1.00  0.00              
ATOM   2194  CG  ASN A 152      -5.874 -30.973 -10.842  1.00  0.00              
ATOM   2195  OD1 ASN A 152      -6.161 -32.017 -10.245  1.00  0.00              
ATOM   2196  ND2 ASN A 152      -4.689 -30.422 -10.788  1.00  0.00              
ATOM   2197  H   ASN A 152      -6.907 -31.694 -13.772  1.00  0.00              
ATOM   2198  HA  ASN A 152      -8.445 -31.620 -11.244  1.00  0.00              
ATOM   2199 1HB  ASN A 152      -6.417 -29.497 -12.274  1.00  0.00              
ATOM   2200 2HB  ASN A 152      -7.537 -29.655 -10.900  1.00  0.00              
ATOM   2201 1HD2 ASN A 152      -3.947 -30.879 -10.295  1.00  0.00              
ATOM   2202 2HD2 ASN A 152      -4.524 -29.545 -11.238  1.00  0.00              
ATOM   2203  N   TYR A 153      -9.994 -29.719 -11.618  1.00  0.00              
ATOM   2204  CA  TYR A 153     -11.117 -28.839 -11.879  1.00  0.00              
ATOM   2205  C   TYR A 153     -11.031 -27.634 -10.955  1.00  0.00              
ATOM   2206  O   TYR A 153     -10.831 -27.780  -9.744  1.00  0.00              
ATOM   2207  CB  TYR A 153     -12.438 -29.550 -11.606  1.00  0.00              
ATOM   2208  CG  TYR A 153     -13.627 -28.624 -11.700  1.00  0.00              
ATOM   2209  CD1 TYR A 153     -14.452 -28.397 -10.599  1.00  0.00              
ATOM   2210  CD2 TYR A 153     -13.941 -27.987 -12.900  1.00  0.00              
ATOM   2211  CE1 TYR A 153     -15.568 -27.561 -10.694  1.00  0.00              
ATOM   2212  CE2 TYR A 153     -15.046 -27.152 -13.005  1.00  0.00              
ATOM   2213  CZ  TYR A 153     -15.857 -26.946 -11.900  1.00  0.00              
ATOM   2214  OH  TYR A 153     -16.970 -26.147 -12.017  1.00  0.00              
ATOM   2215  H   TYR A 153      -9.801 -30.000 -10.668  1.00  0.00              
ATOM   2216  HA  TYR A 153     -11.072 -28.476 -12.906  1.00  0.00              
ATOM   2217 1HB  TYR A 153     -12.530 -30.353 -12.339  1.00  0.00              
ATOM   2218 2HB  TYR A 153     -12.373 -29.976 -10.605  1.00  0.00              
ATOM   2219  HD1 TYR A 153     -14.214 -28.887  -9.654  1.00  0.00              
ATOM   2220  HD2 TYR A 153     -13.302 -28.155 -13.768  1.00  0.00              
ATOM   2221  HE1 TYR A 153     -16.205 -27.391  -9.826  1.00  0.00              
ATOM   2222  HE2 TYR A 153     -15.271 -26.663 -13.953  1.00  0.00              
ATOM   2223  HH  TYR A 153     -17.464 -26.068 -11.197  1.00  0.00              
ATOM   2224  N   VAL A 154     -11.200 -26.445 -11.519  1.00  0.00              
ATOM   2225  CA  VAL A 154     -11.167 -25.232 -10.722  1.00  0.00              
ATOM   2226  C   VAL A 154     -12.186 -24.255 -11.252  1.00  0.00              
ATOM   2227  O   VAL A 154     -12.463 -24.234 -12.449  1.00  0.00              
ATOM   2228  CB  VAL A 154      -9.768 -24.576 -10.758  1.00  0.00              
ATOM   2229  CG1 VAL A 154      -9.412 -24.254 -12.179  1.00  0.00              
ATOM   2230  CG2 VAL A 154      -9.752 -23.295  -9.898  1.00  0.00              
ATOM   2231  H   VAL A 154     -11.355 -26.376 -12.515  1.00  0.00              
ATOM   2232  HA  VAL A 154     -11.448 -25.430  -9.687  1.00  0.00              
ATOM   2233  HB  VAL A 154      -9.044 -25.262 -10.319  1.00  0.00              
ATOM   2234 1HG1 VAL A 154      -8.426 -23.791 -12.211  1.00  0.00              
ATOM   2235 2HG1 VAL A 154      -9.401 -25.171 -12.768  1.00  0.00              
ATOM   2236 3HG1 VAL A 154     -10.149 -23.565 -12.591  1.00  0.00              
ATOM   2237 1HG2 VAL A 154      -8.759 -22.845  -9.933  1.00  0.00              
ATOM   2238 2HG2 VAL A 154     -10.485 -22.589 -10.286  1.00  0.00              
ATOM   2239 3HG2 VAL A 154     -10.000 -23.547  -8.867  1.00  0.00              
ATOM   2240  N   GLU A 155     -12.771 -23.471 -10.355  1.00  0.00              
ATOM   2241  CA  GLU A 155     -13.796 -22.521 -10.756  1.00  0.00              
ATOM   2242  C   GLU A 155     -13.179 -21.149 -10.617  1.00  0.00              
ATOM   2243  O   GLU A 155     -12.441 -20.885  -9.676  1.00  0.00              
ATOM   2244  CB  GLU A 155     -15.047 -22.631  -9.883  1.00  0.00              
ATOM   2245  CG  GLU A 155     -15.829 -23.912 -10.107  1.00  0.00              
ATOM   2246  CD  GLU A 155     -17.218 -23.883  -9.483  1.00  0.00              
ATOM   2247  OE1 GLU A 155     -17.526 -22.938  -8.722  1.00  0.00              
ATOM   2248  OE2 GLU A 155     -17.994 -24.821  -9.752  1.00  0.00              
ATOM   2249  H   GLU A 155     -12.507 -23.528  -9.381  1.00  0.00              
ATOM   2250  HA  GLU A 155     -14.075 -22.695 -11.796  1.00  0.00              
ATOM   2251 1HB  GLU A 155     -14.717 -22.574  -8.846  1.00  0.00              
ATOM   2252 2HB  GLU A 155     -15.673 -21.769 -10.114  1.00  0.00              
ATOM   2253 1HG  GLU A 155     -15.932 -24.179 -11.159  1.00  0.00              
ATOM   2254 2HG  GLU A 155     -15.233 -24.668  -9.598  1.00  0.00              
ATOM   2255  N   THR A 156     -13.481 -20.282 -11.568  1.00  0.00              
ATOM   2256  CA  THR A 156     -12.921 -18.949 -11.570  1.00  0.00              
ATOM   2257  C   THR A 156     -13.983 -17.905 -11.807  1.00  0.00              
ATOM   2258  O   THR A 156     -15.137 -18.215 -12.106  1.00  0.00              
ATOM   2259  CB  THR A 156     -11.905 -18.783 -12.725  1.00  0.00              
ATOM   2260  OG1 THR A 156     -12.611 -18.795 -13.979  1.00  0.00              
ATOM   2261  CG2 THR A 156     -10.885 -19.915 -12.721  1.00  0.00              
ATOM   2262  H   THR A 156     -14.114 -20.552 -12.307  1.00  0.00              
ATOM   2263  HA  THR A 156     -12.489 -18.729 -10.594  1.00  0.00              
ATOM   2264  HB  THR A 156     -11.386 -17.833 -12.607  1.00  0.00              
ATOM   2265  HG1 THR A 156     -13.242 -18.072 -13.998  1.00  0.00              
ATOM   2266 1HG2 THR A 156     -10.183 -19.774 -13.543  1.00  0.00              
ATOM   2267 2HG2 THR A 156     -10.344 -19.913 -11.775  1.00  0.00              
ATOM   2268 3HG2 THR A 156     -11.400 -20.867 -12.843  1.00  0.00              
ATOM   2269  N   SER A 157     -13.571 -16.656 -11.656  1.00  0.00              
ATOM   2270  CA  SER A 157     -14.424 -15.531 -11.964  1.00  0.00              
ATOM   2271  C   SER A 157     -13.530 -14.472 -12.588  1.00  0.00              
ATOM   2272  O   SER A 157     -12.682 -13.891 -11.916  1.00  0.00              
ATOM   2273  CB  SER A 157     -15.092 -14.936 -10.731  1.00  0.00              
ATOM   2274  OG  SER A 157     -15.770 -13.745 -11.109  1.00  0.00              
ATOM   2275  H   SER A 157     -12.635 -16.485 -11.315  1.00  0.00              
ATOM   2276  HA  SER A 157     -15.279 -15.794 -12.588  1.00  0.00              
ATOM   2277 1HB  SER A 157     -15.794 -15.666 -10.329  1.00  0.00              
ATOM   2278 2HB  SER A 157     -14.326 -14.722  -9.986  1.00  0.00              
ATOM   2279  HG  SER A 157     -16.612 -13.970 -11.513  1.00  0.00              
ATOM   2280  N   ALA A 158     -13.695 -14.241 -13.883  1.00  0.00              
ATOM   2281  CA  ALA A 158     -12.912 -13.210 -14.548  1.00  0.00              
ATOM   2282  C   ALA A 158     -13.386 -11.837 -14.042  1.00  0.00              
ATOM   2283  O   ALA A 158     -12.610 -10.886 -13.946  1.00  0.00              
ATOM   2284  CB  ALA A 158     -13.103 -13.322 -16.064  1.00  0.00              
ATOM   2285  H   ALA A 158     -14.363 -14.774 -14.420  1.00  0.00              
ATOM   2286  HA  ALA A 158     -11.863 -13.342 -14.282  1.00  0.00              
ATOM   2287 1HB  ALA A 158     -12.516 -12.549 -16.560  1.00  0.00              
ATOM   2288 2HB  ALA A 158     -12.770 -14.303 -16.401  1.00  0.00              
ATOM   2289 3HB  ALA A 158     -14.156 -13.190 -16.308  1.00  0.00              
ATOM   2290  N   LYS A 159     -14.674 -11.742 -13.722  1.00  0.00              
ATOM   2291  CA  LYS A 159     -15.261 -10.491 -13.240  1.00  0.00              
ATOM   2292  C   LYS A 159     -14.733 -10.026 -11.879  1.00  0.00              
ATOM   2293  O   LYS A 159     -14.357  -8.866 -11.723  1.00  0.00              
ATOM   2294  CB  LYS A 159     -16.786 -10.622 -13.177  1.00  0.00              
ATOM   2295  CG  LYS A 159     -17.509  -9.335 -12.796  1.00  0.00              
ATOM   2296  CD  LYS A 159     -19.023  -9.469 -12.919  1.00  0.00              
ATOM   2297  CE  LYS A 159     -19.712  -8.154 -12.561  1.00  0.00              
ATOM   2298  NZ  LYS A 159     -21.195  -8.231 -12.652  1.00  0.00              
ATOM   2299  H   LYS A 159     -15.262 -12.558 -13.814  1.00  0.00              
ATOM   2300  HA  LYS A 159     -15.009  -9.678 -13.922  1.00  0.00              
ATOM   2301 1HB  LYS A 159     -17.120 -10.949 -14.162  1.00  0.00              
ATOM   2302 2HB  LYS A 159     -17.011 -11.396 -12.443  1.00  0.00              
ATOM   2303 1HG  LYS A 159     -17.255  -9.089 -11.764  1.00  0.00              
ATOM   2304 2HG  LYS A 159     -17.166  -8.538 -13.454  1.00  0.00              
ATOM   2305 1HD  LYS A 159     -19.265  -9.746 -13.946  1.00  0.00              
ATOM   2306 2HD  LYS A 159     -19.359 -10.256 -12.243  1.00  0.00              
ATOM   2307 1HE  LYS A 159     -19.433  -7.888 -11.543  1.00  0.00              
ATOM   2308 2HE  LYS A 159     -19.356  -7.385 -13.247  1.00  0.00              
ATOM   2309 1HZ  LYS A 159     -21.595  -7.337 -12.407  1.00  0.00              
ATOM   2310 2HZ  LYS A 159     -21.463  -8.472 -13.596  1.00  0.00              
ATOM   2311 3HZ  LYS A 159     -21.535  -8.939 -12.015  1.00  0.00              
ATOM   2312  N   THR A 160     -14.704 -10.922 -10.898  1.00  0.00              
ATOM   2313  CA  THR A 160     -14.174 -10.580  -9.572  1.00  0.00              
ATOM   2314  C   THR A 160     -12.738 -11.050  -9.339  1.00  0.00              
ATOM   2315  O   THR A 160     -12.228 -10.951  -8.229  1.00  0.00              
ATOM   2316  CB  THR A 160     -15.061 -11.169  -8.459  1.00  0.00              
ATOM   2317  OG1 THR A 160     -15.079 -12.598  -8.565  1.00  0.00              
ATOM   2318  CG2 THR A 160     -16.482 -10.638  -8.572  1.00  0.00              
ATOM   2319  H   THR A 160     -15.051 -11.855 -11.064  1.00  0.00              
ATOM   2320  HA  THR A 160     -14.133  -9.496  -9.459  1.00  0.00              
ATOM   2321  HB  THR A 160     -14.646 -10.891  -7.490  1.00  0.00              
ATOM   2322  HG1 THR A 160     -15.432 -12.851  -9.422  1.00  0.00              
ATOM   2323 1HG2 THR A 160     -17.093 -11.064  -7.777  1.00  0.00              
ATOM   2324 2HG2 THR A 160     -16.472  -9.552  -8.480  1.00  0.00              
ATOM   2325 3HG2 THR A 160     -16.897 -10.916  -9.540  1.00  0.00              
ATOM   2326  N   ARG A 161     -12.104 -11.564 -10.392  1.00  0.00              
ATOM   2327  CA  ARG A 161     -10.683 -11.931 -10.380  1.00  0.00              
ATOM   2328  C   ARG A 161     -10.342 -13.139  -9.522  1.00  0.00              
ATOM   2329  O   ARG A 161      -9.174 -13.367  -9.208  1.00  0.00              
ATOM   2330  CB  ARG A 161      -9.811 -10.746  -9.993  1.00  0.00              
ATOM   2331  CG  ARG A 161     -10.044  -9.486 -10.811  1.00  0.00              
ATOM   2332  CD  ARG A 161      -9.101  -8.378 -10.511  1.00  0.00              
ATOM   2333  NE  ARG A 161      -9.024  -8.016  -9.105  1.00  0.00              
ATOM   2334  CZ  ARG A 161      -9.845  -7.140  -8.494  1.00  0.00              
ATOM   2335  NH1 ARG A 161     -10.780  -6.506  -9.166  1.00  0.00              
ATOM   2336  NH2 ARG A 161      -9.670  -6.916  -7.203  1.00  0.00              
ATOM   2337  H   ARG A 161     -12.642 -11.703 -11.236  1.00  0.00              
ATOM   2338  HA  ARG A 161     -10.367 -12.216 -11.384  1.00  0.00              
ATOM   2339 1HB  ARG A 161     -10.009 -10.535  -8.943  1.00  0.00              
ATOM   2340 2HB  ARG A 161      -8.774 -11.063 -10.110  1.00  0.00              
ATOM   2341 1HG  ARG A 161      -9.944  -9.734 -11.868  1.00  0.00              
ATOM   2342 2HG  ARG A 161     -11.056  -9.128 -10.615  1.00  0.00              
ATOM   2343 1HD  ARG A 161      -8.100  -8.670 -10.828  1.00  0.00              
ATOM   2344 2HD  ARG A 161      -9.412  -7.490 -11.060  1.00  0.00              
ATOM   2345  HE  ARG A 161      -8.384  -8.338  -8.391  1.00  0.00              
ATOM   2346 1HH1 ARG A 161     -10.889  -6.675 -10.156  1.00  0.00              
ATOM   2347 2HH1 ARG A 161     -11.385  -5.853  -8.690  1.00  0.00              
ATOM   2348 1HH2 ARG A 161      -8.934  -7.398  -6.705  1.00  0.00              
ATOM   2349 2HH2 ARG A 161     -10.270  -6.264  -6.721  1.00  0.00              
ATOM   2350  N   ALA A 162     -11.359 -13.920  -9.163  1.00  0.00              
ATOM   2351  CA  ALA A 162     -11.153 -15.148  -8.389  1.00  0.00              
ATOM   2352  C   ALA A 162     -10.516 -16.240  -9.254  1.00  0.00              
ATOM   2353  O   ALA A 162     -11.070 -16.628 -10.270  1.00  0.00              
ATOM   2354  CB  ALA A 162     -12.487 -15.638  -7.836  1.00  0.00              
ATOM   2355  H   ALA A 162     -12.297 -13.660  -9.432  1.00  0.00              
ATOM   2356  HA  ALA A 162     -10.465 -14.934  -7.571  1.00  0.00              
ATOM   2357 1HB  ALA A 162     -12.330 -16.550  -7.261  1.00  0.00              
ATOM   2358 2HB  ALA A 162     -12.917 -14.872  -7.189  1.00  0.00              
ATOM   2359 3HB  ALA A 162     -13.169 -15.842  -8.660  1.00  0.00              
ATOM   2360  N   ASN A 163      -9.357 -16.724  -8.815  1.00  0.00              
ATOM   2361  CA  ASN A 163      -8.610 -17.790  -9.472  1.00  0.00              
ATOM   2362  C   ASN A 163      -8.224 -17.565 -10.950  1.00  0.00              
ATOM   2363  O   ASN A 163      -8.021 -18.529 -11.688  1.00  0.00              
ATOM   2364  CB  ASN A 163      -9.355 -19.134  -9.347  1.00  0.00              
ATOM   2365  CG  ASN A 163      -9.467 -19.623  -7.895  1.00  0.00              
ATOM   2366  OD1 ASN A 163      -8.611 -19.315  -7.071  1.00  0.00              
ATOM   2367  ND2 ASN A 163     -10.511 -20.391  -7.587  1.00  0.00              
ATOM   2368  H   ASN A 163      -8.987 -16.313  -7.970  1.00  0.00              
ATOM   2369  HA  ASN A 163      -7.640 -17.915  -8.987  1.00  0.00              
ATOM   2370 1HB  ASN A 163     -10.300 -19.298  -9.867  1.00  0.00              
ATOM   2371 2HB  ASN A 163      -8.563 -19.692  -9.849  1.00  0.00              
ATOM   2372 1HD2 ASN A 163     -10.622 -20.731  -6.653  1.00  0.00              
ATOM   2373 2HD2 ASN A 163     -11.182 -20.627  -8.290  1.00  0.00              
ATOM   2374  N   VAL A 164      -8.083 -16.317 -11.388  1.00  0.00              
ATOM   2375  CA  VAL A 164      -7.791 -16.073 -12.796  1.00  0.00              
ATOM   2376  C   VAL A 164      -6.361 -16.442 -13.193  1.00  0.00              
ATOM   2377  O   VAL A 164      -6.158 -17.155 -14.174  1.00  0.00              
ATOM   2378  CB  VAL A 164      -8.118 -14.605 -13.187  1.00  0.00              
ATOM   2379  CG1 VAL A 164      -7.650 -14.301 -14.633  1.00  0.00              
ATOM   2380  CG2 VAL A 164      -9.618 -14.388 -13.086  1.00  0.00              
ATOM   2381  H   VAL A 164      -8.175 -15.532 -10.761  1.00  0.00              
ATOM   2382  HA  VAL A 164      -8.403 -16.703 -13.443  1.00  0.00              
ATOM   2383  HB  VAL A 164      -7.640 -13.934 -12.474  1.00  0.00              
ATOM   2384 1HG1 VAL A 164      -7.889 -13.267 -14.883  1.00  0.00              
ATOM   2385 2HG1 VAL A 164      -6.572 -14.450 -14.706  1.00  0.00              
ATOM   2386 3HG1 VAL A 164      -8.158 -14.969 -15.328  1.00  0.00              
ATOM   2387 1HG2 VAL A 164      -9.856 -13.361 -13.359  1.00  0.00              
ATOM   2388 2HG2 VAL A 164     -10.129 -15.072 -13.764  1.00  0.00              
ATOM   2389 3HG2 VAL A 164      -9.945 -14.578 -12.064  1.00  0.00              
ATOM   2390  N   ASP A 165      -5.369 -15.979 -12.438  1.00  0.00              
ATOM   2391  CA  ASP A 165      -3.983 -16.323 -12.736  1.00  0.00              
ATOM   2392  C   ASP A 165      -3.777 -17.809 -12.460  1.00  0.00              
ATOM   2393  O   ASP A 165      -3.022 -18.478 -13.159  1.00  0.00              
ATOM   2394  CB  ASP A 165      -3.004 -15.530 -11.855  1.00  0.00              
ATOM   2395  CG  ASP A 165      -2.927 -14.052 -12.229  1.00  0.00              
ATOM   2396  OD1 ASP A 165      -3.451 -13.666 -13.301  1.00  0.00              
ATOM   2397  OD2 ASP A 165      -2.317 -13.276 -11.458  1.00  0.00              
ATOM   2398  H   ASP A 165      -5.568 -15.382 -11.648  1.00  0.00              
ATOM   2399  HA  ASP A 165      -3.777 -16.143 -13.791  1.00  0.00              
ATOM   2400 1HB  ASP A 165      -3.194 -15.641 -10.787  1.00  0.00              
ATOM   2401 2HB  ASP A 165      -2.068 -16.028 -12.112  1.00  0.00              
ATOM   2402  N   LYS A 166      -4.459 -18.317 -11.440  1.00  0.00              
ATOM   2403  CA  LYS A 166      -4.331 -19.713 -11.064  1.00  0.00              
ATOM   2404  C   LYS A 166      -4.425 -20.689 -12.242  1.00  0.00              
ATOM   2405  O   LYS A 166      -3.617 -21.602 -12.340  1.00  0.00              
ATOM   2406  CB  LYS A 166      -5.381 -20.091 -10.007  1.00  0.00              
ATOM   2407  CG  LYS A 166      -5.316 -21.552  -9.553  1.00  0.00              
ATOM   2408  CD  LYS A 166      -6.280 -21.839  -8.411  1.00  0.00              
ATOM   2409  CE  LYS A 166      -6.375 -23.336  -8.143  1.00  0.00              
ATOM   2410  NZ  LYS A 166      -5.069 -23.917  -7.713  1.00  0.00              
ATOM   2411  H   LYS A 166      -5.082 -17.721 -10.912  1.00  0.00              
ATOM   2412  HA  LYS A 166      -3.343 -19.891 -10.637  1.00  0.00              
ATOM   2413 1HB  LYS A 166      -5.222 -19.436  -9.149  1.00  0.00              
ATOM   2414 2HB  LYS A 166      -6.360 -19.888 -10.441  1.00  0.00              
ATOM   2415 1HG  LYS A 166      -5.568 -22.189 -10.402  1.00  0.00              
ATOM   2416 2HG  LYS A 166      -4.300 -21.768  -9.226  1.00  0.00              
ATOM   2417 1HD  LYS A 166      -5.921 -21.326  -7.517  1.00  0.00              
ATOM   2418 2HD  LYS A 166      -7.262 -21.452  -8.679  1.00  0.00              
ATOM   2419 1HE  LYS A 166      -7.115 -23.496  -7.362  1.00  0.00              
ATOM   2420 2HE  LYS A 166      -6.703 -23.826  -9.060  1.00  0.00              
ATOM   2421 1HZ  LYS A 166      -5.179 -24.908  -7.549  1.00  0.00              
ATOM   2422 2HZ  LYS A 166      -4.380 -23.771  -8.438  1.00  0.00              
ATOM   2423 3HZ  LYS A 166      -4.764 -23.466  -6.863  1.00  0.00              
ATOM   2424  N   VAL A 167      -5.403 -20.509 -13.127  1.00  0.00              
ATOM   2425  CA  VAL A 167      -5.563 -21.480 -14.213  1.00  0.00              
ATOM   2426  C   VAL A 167      -4.402 -21.452 -15.199  1.00  0.00              
ATOM   2427  O   VAL A 167      -4.098 -22.465 -15.831  1.00  0.00              
ATOM   2428  CB  VAL A 167      -6.928 -21.311 -14.964  1.00  0.00              
ATOM   2429  CG1 VAL A 167      -8.053 -21.435 -13.970  1.00  0.00              
ATOM   2430  CG2 VAL A 167      -7.019 -19.974 -15.679  1.00  0.00              
ATOM   2431  H   VAL A 167      -6.035 -19.723 -13.071  1.00  0.00              
ATOM   2432  HA  VAL A 167      -5.563 -22.503 -13.834  1.00  0.00              
ATOM   2433  HB  VAL A 167      -7.003 -22.076 -15.738  1.00  0.00              
ATOM   2434 1HG1 VAL A 167      -9.008 -21.319 -14.483  1.00  0.00              
ATOM   2435 2HG1 VAL A 167      -8.013 -22.416 -13.496  1.00  0.00              
ATOM   2436 3HG1 VAL A 167      -7.954 -20.660 -13.211  1.00  0.00              
ATOM   2437 1HG2 VAL A 167      -7.980 -19.897 -16.188  1.00  0.00              
ATOM   2438 2HG2 VAL A 167      -6.928 -19.167 -14.952  1.00  0.00              
ATOM   2439 3HG2 VAL A 167      -6.215 -19.896 -16.411  1.00  0.00              
ATOM   2440  N   PHE A 168      -3.707 -20.322 -15.293  1.00  0.00              
ATOM   2441  CA  PHE A 168      -2.628 -20.208 -16.272  1.00  0.00              
ATOM   2442  C   PHE A 168      -1.309 -20.735 -15.715  1.00  0.00              
ATOM   2443  O   PHE A 168      -0.556 -21.411 -16.417  1.00  0.00              
ATOM   2444  CB  PHE A 168      -2.479 -18.756 -16.711  1.00  0.00              
ATOM   2445  CG  PHE A 168      -3.629 -18.266 -17.528  1.00  0.00              
ATOM   2446  CD1 PHE A 168      -3.732 -18.607 -18.874  1.00  0.00              
ATOM   2447  CD2 PHE A 168      -4.619 -17.484 -16.951  1.00  0.00              
ATOM   2448  CE1 PHE A 168      -4.811 -18.172 -19.638  1.00  0.00              
ATOM   2449  CE2 PHE A 168      -5.699 -17.041 -17.697  1.00  0.00              
ATOM   2450  CZ  PHE A 168      -5.799 -17.386 -19.051  1.00  0.00              
ATOM   2451  H   PHE A 168      -3.913 -19.535 -14.695  1.00  0.00              
ATOM   2452  HA  PHE A 168      -2.857 -20.818 -17.147  1.00  0.00              
ATOM   2453 1HB  PHE A 168      -2.408 -18.105 -15.841  1.00  0.00              
ATOM   2454 2HB  PHE A 168      -1.585 -18.640 -17.323  1.00  0.00              
ATOM   2455  HD1 PHE A 168      -2.955 -19.223 -19.328  1.00  0.00              
ATOM   2456  HD2 PHE A 168      -4.538 -17.217 -15.897  1.00  0.00              
ATOM   2457  HE1 PHE A 168      -4.880 -18.448 -20.690  1.00  0.00              
ATOM   2458  HE2 PHE A 168      -6.470 -16.426 -17.234  1.00  0.00              
ATOM   2459  HZ  PHE A 168      -6.644 -17.039 -19.644  1.00  0.00              
ATOM   2460  N   PHE A 169      -1.029 -20.431 -14.451  1.00  0.00              
ATOM   2461  CA  PHE A 169       0.220 -20.878 -13.851  1.00  0.00              
ATOM   2462  C   PHE A 169       0.182 -22.373 -13.520  1.00  0.00              
ATOM   2463  O   PHE A 169       1.205 -23.047 -13.608  1.00  0.00              
ATOM   2464  CB  PHE A 169       0.534 -20.054 -12.603  1.00  0.00              
ATOM   2465  CG  PHE A 169       1.036 -18.680 -12.915  1.00  0.00              
ATOM   2466  CD1 PHE A 169       2.322 -18.490 -13.416  1.00  0.00              
ATOM   2467  CD2 PHE A 169       0.206 -17.576 -12.767  1.00  0.00              
ATOM   2468  CE1 PHE A 169       2.768 -17.218 -13.770  1.00  0.00              
ATOM   2469  CE2 PHE A 169       0.644 -16.303 -13.117  1.00  0.00              
ATOM   2470  CZ  PHE A 169       1.919 -16.121 -13.621  1.00  0.00              
ATOM   2471  H   PHE A 169      -1.676 -19.890 -13.896  1.00  0.00              
ATOM   2472  HA  PHE A 169       1.039 -20.743 -14.558  1.00  0.00              
ATOM   2473 1HB  PHE A 169      -0.363 -19.934 -11.998  1.00  0.00              
ATOM   2474 2HB  PHE A 169       1.306 -20.547 -12.014  1.00  0.00              
ATOM   2475  HD1 PHE A 169       2.982 -19.350 -13.530  1.00  0.00              
ATOM   2476  HD2 PHE A 169      -0.800 -17.716 -12.370  1.00  0.00              
ATOM   2477  HE1 PHE A 169       3.776 -17.085 -14.163  1.00  0.00              
ATOM   2478  HE2 PHE A 169      -0.020 -15.448 -12.993  1.00  0.00              
ATOM   2479  HZ  PHE A 169       2.261 -15.125 -13.898  1.00  0.00              
ATOM   2480  N   ASP A 170      -0.982 -22.892 -13.137  1.00  0.00              
ATOM   2481  CA  ASP A 170      -1.081 -24.310 -12.794  1.00  0.00              
ATOM   2482  C   ASP A 170      -0.921 -25.125 -14.088  1.00  0.00              
ATOM   2483  O   ASP A 170      -0.275 -26.163 -14.092  1.00  0.00              
ATOM   2484  CB  ASP A 170      -2.435 -24.634 -12.148  1.00  0.00              
ATOM   2485  CG  ASP A 170      -2.540 -24.146 -10.698  1.00  0.00              
ATOM   2486  OD1 ASP A 170      -1.510 -23.763 -10.096  1.00  0.00              
ATOM   2487  OD2 ASP A 170      -3.666 -24.149 -10.161  1.00  0.00              
ATOM   2488  H   ASP A 170      -1.808 -22.313 -13.077  1.00  0.00              
ATOM   2489  HA  ASP A 170      -0.274 -24.582 -12.113  1.00  0.00              
ATOM   2490 1HB  ASP A 170      -3.289 -24.281 -12.728  1.00  0.00              
ATOM   2491 2HB  ASP A 170      -2.403 -25.724 -12.172  1.00  0.00              
ATOM   2492  N   LEU A 171      -1.514 -24.661 -15.186  1.00  0.00              
ATOM   2493  CA  LEU A 171      -1.318 -25.345 -16.468  1.00  0.00              
ATOM   2494  C   LEU A 171       0.139 -25.218 -16.891  1.00  0.00              
ATOM   2495  O   LEU A 171       0.722 -26.160 -17.430  1.00  0.00              
ATOM   2496  CB  LEU A 171      -2.247 -24.767 -17.544  1.00  0.00              
ATOM   2497  CG  LEU A 171      -2.164 -25.452 -18.914  1.00  0.00              
ATOM   2498  CD1 LEU A 171      -2.545 -26.921 -18.788  1.00  0.00              
ATOM   2499  CD2 LEU A 171      -3.082 -24.739 -19.895  1.00  0.00              
ATOM   2500  H   LEU A 171      -2.100 -23.839 -15.151  1.00  0.00              
ATOM   2501  HA  LEU A 171      -1.538 -26.406 -16.353  1.00  0.00              
ATOM   2502 1HB  LEU A 171      -3.208 -24.977 -17.079  1.00  0.00              
ATOM   2503 2HB  LEU A 171      -2.121 -23.690 -17.649  1.00  0.00              
ATOM   2504  HG  LEU A 171      -1.140 -25.337 -19.272  1.00  0.00              
ATOM   2505 1HD1 LEU A 171      -2.483 -27.398 -19.766  1.00  0.00              
ATOM   2506 2HD1 LEU A 171      -1.861 -27.416 -18.099  1.00  0.00              
ATOM   2507 3HD1 LEU A 171      -3.563 -27.001 -18.409  1.00  0.00              
ATOM   2508 1HD2 LEU A 171      -3.021 -25.226 -20.869  1.00  0.00              
ATOM   2509 2HD2 LEU A 171      -4.108 -24.781 -19.531  1.00  0.00              
ATOM   2510 3HD2 LEU A 171      -2.774 -23.697 -19.992  1.00  0.00              
ATOM   2511  N   MET A 172       0.739 -24.054 -16.659  1.00  0.00              
ATOM   2512  CA  MET A 172       2.159 -23.931 -16.956  1.00  0.00              
ATOM   2513  C   MET A 172       2.968 -24.936 -16.140  1.00  0.00              
ATOM   2514  O   MET A 172       3.969 -25.449 -16.623  1.00  0.00              
ATOM   2515  CB  MET A 172       2.674 -22.515 -16.682  1.00  0.00              
ATOM   2516  CG  MET A 172       2.201 -21.480 -17.711  1.00  0.00              
ATOM   2517  SD  MET A 172       2.512 -19.798 -17.153  1.00  0.00              
ATOM   2518  CE  MET A 172       4.232 -19.727 -17.203  1.00  0.00              
ATOM   2519  H   MET A 172       0.243 -23.257 -16.286  1.00  0.00              
ATOM   2520  HA  MET A 172       2.340 -24.158 -18.006  1.00  0.00              
ATOM   2521 1HB  MET A 172       2.323 -22.237 -15.689  1.00  0.00              
ATOM   2522 2HB  MET A 172       3.764 -22.567 -16.682  1.00  0.00              
ATOM   2523 1HG  MET A 172       2.734 -21.662 -18.644  1.00  0.00              
ATOM   2524 2HG  MET A 172       1.132 -21.623 -17.870  1.00  0.00              
ATOM   2525 1HE  MET A 172       4.565 -18.740 -16.882  1.00  0.00              
ATOM   2526 2HE  MET A 172       4.647 -20.485 -16.537  1.00  0.00              
ATOM   2527 3HE  MET A 172       4.574 -19.912 -18.222  1.00  0.00              
ATOM   2528  N   ARG A 173       2.547 -25.220 -14.911  1.00  0.00              
ATOM   2529  CA  ARG A 173       3.216 -26.259 -14.126  1.00  0.00              
ATOM   2530  C   ARG A 173       3.070 -27.659 -14.734  1.00  0.00              
ATOM   2531  O   ARG A 173       4.008 -28.467 -14.702  1.00  0.00              
ATOM   2532  CB  ARG A 173       2.719 -26.246 -12.675  1.00  0.00              
ATOM   2533  CG  ARG A 173       3.199 -25.011 -11.898  1.00  0.00              
ATOM   2534  CD  ARG A 173       2.754 -25.006 -10.433  1.00  0.00              
ATOM   2535  NE  ARG A 173       3.167 -23.764  -9.769  1.00  0.00              
ATOM   2536  CZ  ARG A 173       2.381 -22.705  -9.591  1.00  0.00              
ATOM   2537  NH1 ARG A 173       1.132 -22.730 -10.013  1.00  0.00              
ATOM   2538  NH2 ARG A 173       2.851 -21.601  -9.016  1.00  0.00              
ATOM   2539  H   ARG A 173       1.765 -24.725 -14.507  1.00  0.00              
ATOM   2540  HA  ARG A 173       4.289 -26.067 -14.099  1.00  0.00              
ATOM   2541 1HB  ARG A 173       1.630 -26.272 -12.712  1.00  0.00              
ATOM   2542 2HB  ARG A 173       3.088 -27.157 -12.204  1.00  0.00              
ATOM   2543 1HG  ARG A 173       4.289 -24.984 -11.928  1.00  0.00              
ATOM   2544 2HG  ARG A 173       2.801 -24.120 -12.384  1.00  0.00              
ATOM   2545 1HD  ARG A 173       1.669 -25.093 -10.392  1.00  0.00              
ATOM   2546 2HD  ARG A 173       3.206 -25.856  -9.922  1.00  0.00              
ATOM   2547  HE  ARG A 173       4.058 -23.518  -9.360  1.00  0.00              
ATOM   2548 1HH1 ARG A 173       0.773 -23.555 -10.471  1.00  0.00              
ATOM   2549 2HH1 ARG A 173       0.540 -21.924  -9.877  1.00  0.00              
ATOM   2550 1HH2 ARG A 173       3.813 -21.565  -8.711  1.00  0.00              
ATOM   2551 2HH2 ARG A 173       2.244 -20.805  -8.888  1.00  0.00              
ATOM   2552  N   GLU A 174       1.903 -27.955 -15.294  1.00  0.00              
ATOM   2553  CA  GLU A 174       1.705 -29.263 -15.905  1.00  0.00              
ATOM   2554  C   GLU A 174       2.561 -29.345 -17.153  1.00  0.00              
ATOM   2555  O   GLU A 174       3.170 -30.379 -17.421  1.00  0.00              
ATOM   2556  CB  GLU A 174       0.244 -29.490 -16.253  1.00  0.00              
ATOM   2557  CG  GLU A 174      -0.634 -29.668 -15.028  1.00  0.00              
ATOM   2558  CD  GLU A 174      -2.092 -29.838 -15.382  1.00  0.00              
ATOM   2559  OE1 GLU A 174      -2.908 -30.042 -14.456  1.00  0.00              
ATOM   2560  OE2 GLU A 174      -2.424 -29.768 -16.588  1.00  0.00              
ATOM   2561  H   GLU A 174       1.146 -27.286 -15.306  1.00  0.00              
ATOM   2562  HA  GLU A 174       2.028 -30.045 -15.217  1.00  0.00              
ATOM   2563 1HB  GLU A 174      -0.084 -28.625 -16.829  1.00  0.00              
ATOM   2564 2HB  GLU A 174       0.200 -30.382 -16.879  1.00  0.00              
ATOM   2565 1HG  GLU A 174      -0.329 -30.499 -14.394  1.00  0.00              
ATOM   2566 2HG  GLU A 174      -0.508 -28.732 -14.486  1.00  0.00              
ATOM   2567  N   ILE A 175       2.633 -28.246 -17.903  1.00  0.00              
ATOM   2568  CA  ILE A 175       3.398 -28.231 -19.146  1.00  0.00              
ATOM   2569  C   ILE A 175       4.874 -28.366 -18.796  1.00  0.00              
ATOM   2570  O   ILE A 175       5.627 -29.103 -19.442  1.00  0.00              
ATOM   2571  CB  ILE A 175       3.166 -26.917 -19.926  1.00  0.00              
ATOM   2572  CG1 ILE A 175       1.719 -26.860 -20.416  1.00  0.00              
ATOM   2573  CG2 ILE A 175       4.138 -26.816 -21.086  1.00  0.00              
ATOM   2574  CD1 ILE A 175       1.310 -25.486 -20.942  1.00  0.00              
ATOM   2575  H   ILE A 175       2.151 -27.407 -17.612  1.00  0.00              
ATOM   2576  HA  ILE A 175       3.143 -29.091 -19.764  1.00  0.00              
ATOM   2577  HB  ILE A 175       3.312 -26.073 -19.253  1.00  0.00              
ATOM   2578 1HG1 ILE A 175       1.615 -27.602 -21.208  1.00  0.00              
ATOM   2579 2HG1 ILE A 175       1.081 -27.136 -19.576  1.00  0.00              
ATOM   2580 1HG2 ILE A 175       3.963 -25.886 -21.628  1.00  0.00              
ATOM   2581 2HG2 ILE A 175       5.159 -26.827 -20.708  1.00  0.00              
ATOM   2582 3HG2 ILE A 175       3.991 -27.660 -21.760  1.00  0.00              
ATOM   2583 1HD1 ILE A 175       0.272 -25.516 -21.273  1.00  0.00              
ATOM   2584 2HD1 ILE A 175       1.416 -24.745 -20.149  1.00  0.00              
ATOM   2585 3HD1 ILE A 175       1.949 -25.213 -21.781  1.00  0.00              
ATOM   2586  N   ARG A 176       5.288 -27.662 -17.757  1.00  0.00              
ATOM   2587  CA  ARG A 176       6.675 -27.730 -17.335  1.00  0.00              
ATOM   2588  C   ARG A 176       7.053 -29.160 -16.884  1.00  0.00              
ATOM   2589  O   ARG A 176       8.127 -29.666 -17.217  1.00  0.00              
ATOM   2590  CB  ARG A 176       6.989 -26.694 -16.266  1.00  0.00              
ATOM   2591  CG  ARG A 176       8.422 -26.714 -15.758  1.00  0.00              
ATOM   2592  CD  ARG A 176       8.719 -25.690 -14.724  1.00  0.00              
ATOM   2593  NE  ARG A 176       7.914 -25.800 -13.518  1.00  0.00              
ATOM   2594  CZ  ARG A 176       7.895 -24.890 -12.524  1.00  0.00              
ATOM   2595  NH1 ARG A 176       8.660 -23.821 -12.570  1.00  0.00              
ATOM   2596  NH2 ARG A 176       7.103 -25.111 -11.490  1.00  0.00              
ATOM   2597  H   ARG A 176       4.647 -27.071 -17.246  1.00  0.00              
ATOM   2598  HA  ARG A 176       7.328 -27.491 -18.175  1.00  0.00              
ATOM   2599 1HB  ARG A 176       6.774 -25.717 -16.697  1.00  0.00              
ATOM   2600 2HB  ARG A 176       6.311 -26.881 -15.434  1.00  0.00              
ATOM   2601 1HG  ARG A 176       8.624 -27.694 -15.326  1.00  0.00              
ATOM   2602 2HG  ARG A 176       9.091 -26.543 -16.602  1.00  0.00              
ATOM   2603 1HD  ARG A 176       9.764 -25.778 -14.428  1.00  0.00              
ATOM   2604 2HD  ARG A 176       8.543 -24.700 -15.144  1.00  0.00              
ATOM   2605  HE  ARG A 176       7.273 -26.530 -13.235  1.00  0.00              
ATOM   2606 1HH1 ARG A 176       9.273 -23.676 -13.360  1.00  0.00              
ATOM   2607 2HH1 ARG A 176       8.631 -23.151 -11.816  1.00  0.00              
ATOM   2608 1HH2 ARG A 176       6.535 -25.947 -11.462  1.00  0.00              
ATOM   2609 2HH2 ARG A 176       7.070 -24.446 -10.732  1.00  0.00              
ATOM   2610  N   ALA A 177       6.159 -29.807 -16.142  1.00  0.00              
ATOM   2611  CA  ALA A 177       6.393 -31.176 -15.676  1.00  0.00              
ATOM   2612  C   ALA A 177       6.558 -32.130 -16.852  1.00  0.00              
ATOM   2613  O   ALA A 177       7.392 -33.029 -16.804  1.00  0.00              
ATOM   2614  CB  ALA A 177       5.238 -31.641 -14.799  1.00  0.00              
ATOM   2615  H   ALA A 177       5.297 -29.342 -15.892  1.00  0.00              
ATOM   2616  HA  ALA A 177       7.320 -31.197 -15.103  1.00  0.00              
ATOM   2617 1HB  ALA A 177       5.426 -32.659 -14.461  1.00  0.00              
ATOM   2618 2HB  ALA A 177       5.150 -30.982 -13.935  1.00  0.00              
ATOM   2619 3HB  ALA A 177       4.313 -31.614 -15.372  1.00  0.00              
ATOM   2620  N   ARG A 178       5.752 -31.938 -17.892  1.00  0.00              
ATOM   2621  CA  ARG A 178       5.868 -32.736 -19.117  1.00  0.00              
ATOM   2622  C   ARG A 178       7.196 -32.480 -19.818  1.00  0.00              
ATOM   2623  O   ARG A 178       7.853 -33.411 -20.288  1.00  0.00              
ATOM   2624  CB  ARG A 178       4.724 -32.420 -20.089  1.00  0.00              
ATOM   2625  CG  ARG A 178       3.366 -32.927 -19.643  1.00  0.00              
ATOM   2626  CD  ARG A 178       3.366 -34.438 -19.479  1.00  0.00              
ATOM   2627  NE  ARG A 178       3.832 -35.110 -20.688  1.00  0.00              
ATOM   2628  CZ  ARG A 178       3.080 -35.345 -21.761  1.00  0.00              
ATOM   2629  NH1 ARG A 178       1.808 -34.965 -21.783  1.00  0.00              
ATOM   2630  NH2 ARG A 178       3.603 -35.957 -22.817  1.00  0.00              
ATOM   2631  H   ARG A 178       5.040 -31.222 -17.837  1.00  0.00              
ATOM   2632  HA  ARG A 178       5.846 -33.798 -18.869  1.00  0.00              
ATOM   2633 1HB  ARG A 178       4.690 -31.337 -20.198  1.00  0.00              
ATOM   2634 2HB  ARG A 178       4.985 -32.873 -21.045  1.00  0.00              
ATOM   2635 1HG  ARG A 178       3.116 -32.459 -18.691  1.00  0.00              
ATOM   2636 2HG  ARG A 178       2.627 -32.643 -20.394  1.00  0.00              
ATOM   2637 1HD  ARG A 178       4.022 -34.704 -18.652  1.00  0.00              
ATOM   2638 2HD  ARG A 178       2.352 -34.769 -19.259  1.00  0.00              
ATOM   2639  HE  ARG A 178       4.746 -35.486 -20.905  1.00  0.00              
ATOM   2640 1HH1 ARG A 178       1.410 -34.496 -20.982  1.00  0.00              
ATOM   2641 2HH1 ARG A 178       1.244 -35.147 -22.600  1.00  0.00              
ATOM   2642 1HH2 ARG A 178       4.573 -36.242 -22.803  1.00  0.00              
ATOM   2643 2HH2 ARG A 178       3.031 -36.134 -23.629  1.00  0.00              
ATOM   2644  N   LYS A 179       7.592 -31.215 -19.888  1.00  0.00              
ATOM   2645  CA  LYS A 179       8.866 -30.860 -20.495  1.00  0.00              
ATOM   2646  C   LYS A 179      10.039 -31.479 -19.741  1.00  0.00              
ATOM   2647  O   LYS A 179      11.017 -31.913 -20.340  1.00  0.00              
ATOM   2648  CB  LYS A 179       9.027 -29.336 -20.531  1.00  0.00              
ATOM   2649  CG  LYS A 179       8.134 -28.648 -21.564  1.00  0.00              
ATOM   2650  CD  LYS A 179       8.225 -27.130 -21.489  1.00  0.00              
ATOM   2651  CE  LYS A 179       7.418 -26.495 -22.627  1.00  0.00              
ATOM   2652  NZ  LYS A 179       7.271 -25.017 -22.465  1.00  0.00              
ATOM   2653  H   LYS A 179       7.004 -30.483 -19.515  1.00  0.00              
ATOM   2654  HA  LYS A 179       8.914 -31.254 -21.511  1.00  0.00              
ATOM   2655 1HB  LYS A 179       8.788 -28.966 -19.533  1.00  0.00              
ATOM   2656 2HB  LYS A 179      10.073 -29.130 -20.753  1.00  0.00              
ATOM   2657 1HG  LYS A 179       8.441 -28.974 -22.558  1.00  0.00              
ATOM   2658 2HG  LYS A 179       7.102 -28.951 -21.386  1.00  0.00              
ATOM   2659 1HD  LYS A 179       7.831 -26.806 -20.525  1.00  0.00              
ATOM   2660 2HD  LYS A 179       9.272 -26.841 -21.569  1.00  0.00              
ATOM   2661 1HE  LYS A 179       7.928 -26.705 -23.565  1.00  0.00              
ATOM   2662 2HE  LYS A 179       6.429 -26.954 -22.641  1.00  0.00              
ATOM   2663 1HZ  LYS A 179       6.733 -24.647 -23.236  1.00  0.00              
ATOM   2664 2HZ  LYS A 179       6.795 -24.818 -21.597  1.00  0.00              
ATOM   2665 3HZ  LYS A 179       8.185 -24.588 -22.455  1.00  0.00              
ATOM   2666  N   MET A 180       9.928 -31.515 -18.422  1.00  0.00              
ATOM   2667  CA  MET A 180      10.925 -32.158 -17.585  1.00  0.00              
ATOM   2668  C   MET A 180      11.052 -33.656 -17.872  1.00  0.00              
ATOM   2669  O   MET A 180      12.149 -34.162 -18.110  1.00  0.00              
ATOM   2670  CB  MET A 180      10.584 -31.932 -16.113  1.00  0.00              
ATOM   2671  CG  MET A 180      11.512 -32.639 -15.136  1.00  0.00              
ATOM   2672  SD  MET A 180      10.976 -32.469 -13.422  1.00  0.00              
ATOM   2673  CE  MET A 180       9.507 -33.493 -13.423  1.00  0.00              
ATOM   2674  H   MET A 180       9.125 -31.083 -17.987  1.00  0.00              
ATOM   2675  HA  MET A 180      11.909 -31.736 -17.788  1.00  0.00              
ATOM   2676 1HB  MET A 180      10.624 -30.857 -15.940  1.00  0.00              
ATOM   2677 2HB  MET A 180       9.563 -32.286 -15.966  1.00  0.00              
ATOM   2678 1HG  MET A 180      11.540 -33.696 -15.399  1.00  0.00              
ATOM   2679 2HG  MET A 180      12.508 -32.211 -15.243  1.00  0.00              
ATOM   2680 1HE  MET A 180       9.060 -33.490 -12.429  1.00  0.00              
ATOM   2681 2HE  MET A 180       8.791 -33.101 -14.146  1.00  0.00              
ATOM   2682 3HE  MET A 180       9.777 -34.514 -13.696  1.00  0.00              
ATOM   2683  N   GLU A 181       9.924 -34.356 -17.851  1.00  0.00              
ATOM   2684  CA  GLU A 181       9.908 -35.795 -18.059  1.00  0.00              
ATOM   2685  C   GLU A 181      10.300 -36.182 -19.480  1.00  0.00              
ATOM   2686  O   GLU A 181      10.877 -37.245 -19.702  1.00  0.00              
ATOM   2687  CB  GLU A 181       8.523 -36.358 -17.731  1.00  0.00              
ATOM   2688  CG  GLU A 181       8.162 -36.316 -16.253  1.00  0.00              
ATOM   2689  CD  GLU A 181       6.756 -36.797 -16.021  1.00  0.00              
ATOM   2690  OE1 GLU A 181       6.095 -37.126 -16.976  1.00  0.00              
ATOM   2691  OE2 GLU A 181       6.381 -36.943 -14.881  1.00  0.00              
ATOM   2692  H   GLU A 181       9.053 -33.874 -17.687  1.00  0.00              
ATOM   2693  HA  GLU A 181      10.644 -36.271 -17.410  1.00  0.00              
ATOM   2694 1HB  GLU A 181       7.799 -35.772 -18.298  1.00  0.00              
ATOM   2695 2HB  GLU A 181       8.508 -37.391 -18.079  1.00  0.00              
ATOM   2696 1HG  GLU A 181       8.847 -36.882 -15.623  1.00  0.00              
ATOM   2697 2HG  GLU A 181       8.229 -35.258 -16.003  1.00  0.00              
ATOM   2698  N   ASP A 182       9.985 -35.310 -20.434  1.00  0.00              
ATOM   2699  CA  ASP A 182      10.288 -35.551 -21.844  1.00  0.00              
ATOM   2700  C   ASP A 182      11.698 -35.117 -22.257  1.00  0.00              
ATOM   2701  O   ASP A 182      12.255 -35.655 -23.216  1.00  0.00              
ATOM   2702  CB  ASP A 182       9.255 -34.849 -22.740  1.00  0.00              
ATOM   2703  CG  ASP A 182       7.881 -35.516 -22.697  1.00  0.00              
ATOM   2704  OD1 ASP A 182       6.900 -34.897 -23.162  1.00  0.00              
ATOM   2705  OD2 ASP A 182       7.781 -36.656 -22.197  1.00  0.00              
ATOM   2706  H   ASP A 182       9.520 -34.453 -20.170  1.00  0.00              
ATOM   2707  HA  ASP A 182      10.253 -36.621 -22.051  1.00  0.00              
ATOM   2708 1HB  ASP A 182       9.164 -33.780 -22.543  1.00  0.00              
ATOM   2709 2HB  ASP A 182       9.713 -35.001 -23.717  1.00  0.00              
ATOM   2710  N   SER A 183      12.271 -34.150 -21.543  1.00  0.00              
ATOM   2711  CA  SER A 183      13.632 -33.691 -21.828  1.00  0.00              
ATOM   2712  C   SER A 183      14.531 -33.864 -20.601  1.00  0.00              
ATOM   2713  O   SER A 183      15.236 -32.898 -20.229  1.00  0.00              
ATOM   2714  OXT SER A 183      14.551 -34.911 -20.015  1.00  0.00              
ATOM   2715  CB  SER A 183      13.616 -32.242 -22.275  1.00  0.00              
ATOM   2716  OG  SER A 183      14.905 -31.752 -22.522  1.00  0.00              
ATOM   2717  H   SER A 183      11.756 -33.722 -20.786  1.00  0.00              
ATOM   2718  HA  SER A 183      14.080 -34.178 -22.695  1.00  0.00              
ATOM   2719 1HB  SER A 183      13.026 -32.166 -23.188  1.00  0.00              
ATOM   2720 2HB  SER A 183      13.152 -31.641 -21.493  1.00  0.00              
ATOM   2721  HG  SER A 183      14.850 -30.835 -22.802  1.00  0.00              
ATOM   2722  N   GLY D 171     -14.103 -20.720 -62.116  1.00  0.00              
ATOM   2723  CA  GLY D 171     -13.309 -21.531 -61.152  1.00  0.00              
ATOM   2724  C   GLY D 171     -12.428 -20.652 -60.288  1.00  0.00              
ATOM   2725  O   GLY D 171     -12.868 -19.624 -59.774  1.00  0.00              
ATOM   2726 1H   GLY D 171     -13.998 -20.867 -63.099  1.00  0.00              
ATOM   2727 2H   GLY D 171     -15.102 -20.751 -62.091  1.00  0.00              
ATOM   2728 3H   GLY D 171     -14.010 -19.724 -62.128  1.00  0.00              
ATOM   2729 1HA  GLY D 171     -13.990 -22.090 -60.511  1.00  0.00              
ATOM   2730 2HA  GLY D 171     -12.680 -22.227 -61.706  1.00  0.00              
ATOM   2731  N   GLN D 172     -11.171 -21.047 -60.143  1.00  0.00              
ATOM   2732  CA  GLN D 172     -10.198 -20.270 -59.384  1.00  0.00              
ATOM   2733  C   GLN D 172      -9.907 -18.900 -60.012  1.00  0.00              
ATOM   2734  O   GLN D 172      -9.666 -18.800 -61.219  1.00  0.00              
ATOM   2735  CB  GLN D 172      -8.892 -21.060 -59.252  1.00  0.00              
ATOM   2736  CG  GLN D 172      -7.848 -20.393 -58.373  1.00  0.00              
ATOM   2737  CD  GLN D 172      -6.547 -21.173 -58.327  1.00  0.00              
ATOM   2738  OE1 GLN D 172      -5.790 -21.203 -59.301  1.00  0.00              
ATOM   2739  NE2 GLN D 172      -6.281 -21.812 -57.192  1.00  0.00              
ATOM   2740  H   GLN D 172     -10.881 -21.913 -60.574  1.00  0.00              
ATOM   2741  HA  GLN D 172     -10.596 -20.055 -58.392  1.00  0.00              
ATOM   2742 1HB  GLN D 172      -9.154 -22.035 -58.839  1.00  0.00              
ATOM   2743 2HB  GLN D 172      -8.498 -21.187 -60.259  1.00  0.00              
ATOM   2744 1HG  GLN D 172      -7.601 -19.335 -58.450  1.00  0.00              
ATOM   2745 2HG  GLN D 172      -8.389 -20.572 -57.443  1.00  0.00              
ATOM   2746 1HE2 GLN D 172      -5.439 -22.343 -57.103  1.00  0.00              
ATOM   2747 2HE2 GLN D 172      -6.924 -21.762 -56.428  1.00  0.00              
ATOM   2748  N   TYR D 173      -9.949 -17.845 -59.199  1.00  0.00              
ATOM   2749  CA  TYR D 173      -9.576 -16.506 -59.659  1.00  0.00              
ATOM   2750  C   TYR D 173      -8.969 -15.657 -58.539  1.00  0.00              
ATOM   2751  O   TYR D 173      -9.087 -15.998 -57.369  1.00  0.00              
ATOM   2752  CB  TYR D 173     -10.786 -15.777 -60.255  1.00  0.00              
ATOM   2753  CG  TYR D 173     -11.830 -15.387 -59.248  1.00  0.00              
ATOM   2754  CD1 TYR D 173     -12.804 -16.297 -58.833  1.00  0.00              
ATOM   2755  CD2 TYR D 173     -11.848 -14.099 -58.704  1.00  0.00              
ATOM   2756  CE1 TYR D 173     -13.774 -15.934 -57.896  1.00  0.00              
ATOM   2757  CE2 TYR D 173     -12.811 -13.726 -57.768  1.00  0.00              
ATOM   2758  CZ  TYR D 173     -13.770 -14.648 -57.371  1.00  0.00              
ATOM   2759  OH  TYR D 173     -14.732 -14.282 -56.457  1.00  0.00              
ATOM   2760  H   TYR D 173     -10.246 -17.972 -58.242  1.00  0.00              
ATOM   2761  HA  TYR D 173      -8.806 -16.580 -60.427  1.00  0.00              
ATOM   2762 1HB  TYR D 173     -10.411 -14.881 -60.753  1.00  0.00              
ATOM   2763 2HB  TYR D 173     -11.230 -16.444 -60.995  1.00  0.00              
ATOM   2764  HD1 TYR D 173     -12.798 -17.303 -59.254  1.00  0.00              
ATOM   2765  HD2 TYR D 173     -11.093 -13.382 -59.023  1.00  0.00              
ATOM   2766  HE1 TYR D 173     -14.530 -16.652 -57.579  1.00  0.00              
ATOM   2767  HE2 TYR D 173     -12.805 -12.716 -57.355  1.00  0.00              
ATOM   2768  HH  TYR D 173     -15.345 -14.993 -56.252  1.00  0.00              
ATOM   2769  N   LEU D 174      -8.316 -14.558 -58.906  1.00  0.00              
ATOM   2770  CA  LEU D 174      -7.670 -13.694 -57.925  1.00  0.00              
ATOM   2771  C   LEU D 174      -8.725 -12.825 -57.245  1.00  0.00              
ATOM   2772  O   LEU D 174      -9.393 -12.010 -57.881  1.00  0.00              
ATOM   2773  CB  LEU D 174      -6.609 -12.821 -58.605  1.00  0.00              
ATOM   2774  CG  LEU D 174      -5.796 -11.885 -57.699  1.00  0.00              
ATOM   2775  CD1 LEU D 174      -4.938 -12.694 -56.725  1.00  0.00              
ATOM   2776  CD2 LEU D 174      -4.907 -11.000 -58.561  1.00  0.00              
ATOM   2777  H   LEU D 174      -8.266 -14.314 -59.885  1.00  0.00              
ATOM   2778  HA  LEU D 174      -7.199 -14.304 -57.156  1.00  0.00              
ATOM   2779 1HB  LEU D 174      -5.960 -13.603 -58.993  1.00  0.00              
ATOM   2780 2HB  LEU D 174      -7.026 -12.250 -59.434  1.00  0.00              
ATOM   2781  HG  LEU D 174      -6.506 -11.241 -57.179  1.00  0.00              
ATOM   2782 1HD1 LEU D 174      -4.368 -12.016 -56.089  1.00  0.00              
ATOM   2783 2HD1 LEU D 174      -5.583 -13.316 -56.102  1.00  0.00              
ATOM   2784 3HD1 LEU D 174      -4.252 -13.329 -57.285  1.00  0.00              
ATOM   2785 1HD2 LEU D 174      -4.328 -10.333 -57.920  1.00  0.00              
ATOM   2786 2HD2 LEU D 174      -4.229 -11.623 -59.144  1.00  0.00              
ATOM   2787 3HD2 LEU D 174      -5.526 -10.408 -59.236  1.00  0.00              
ATOM   2788  N   VAL D 175      -8.869 -13.013 -55.941  1.00  0.00              
ATOM   2789  CA  VAL D 175      -9.820 -12.248 -55.148  1.00  0.00              
ATOM   2790  C   VAL D 175      -9.252 -10.965 -54.552  1.00  0.00              
ATOM   2791  O   VAL D 175      -9.917  -9.928 -54.559  1.00  0.00              
ATOM   2792  CB  VAL D 175     -10.383 -13.109 -54.000  1.00  0.00              
ATOM   2793  CG1 VAL D 175     -11.293 -12.277 -53.109  1.00  0.00              
ATOM   2794  CG2 VAL D 175     -11.134 -14.311 -54.553  1.00  0.00              
ATOM   2795  H   VAL D 175      -8.299 -13.711 -55.486  1.00  0.00              
ATOM   2796  HA  VAL D 175     -10.647 -11.885 -55.760  1.00  0.00              
ATOM   2797  HB  VAL D 175      -9.553 -13.498 -53.410  1.00  0.00              
ATOM   2798 1HG1 VAL D 175     -11.682 -12.901 -52.303  1.00  0.00              
ATOM   2799 2HG1 VAL D 175     -10.728 -11.447 -52.685  1.00  0.00              
ATOM   2800 3HG1 VAL D 175     -12.124 -11.889 -53.698  1.00  0.00              
ATOM   2801 1HG2 VAL D 175     -11.524 -14.908 -53.730  1.00  0.00              
ATOM   2802 2HG2 VAL D 175     -11.959 -13.967 -55.177  1.00  0.00              
ATOM   2803 3HG2 VAL D 175     -10.456 -14.919 -55.152  1.00  0.00              
ATOM   2804  N   TYR D 176      -8.024 -11.025 -54.053  1.00  0.00              
ATOM   2805  CA  TYR D 176      -7.414  -9.860 -53.434  1.00  0.00              
ATOM   2806  C   TYR D 176      -5.894  -9.986 -53.461  1.00  0.00              
ATOM   2807  O   TYR D 176      -5.351 -11.098 -53.436  1.00  0.00              
ATOM   2808  CB  TYR D 176      -7.923  -9.770 -51.981  1.00  0.00              
ATOM   2809  CG  TYR D 176      -7.499  -8.541 -51.213  1.00  0.00              
ATOM   2810  CD1 TYR D 176      -6.386  -8.563 -50.373  1.00  0.00              
ATOM   2811  CD2 TYR D 176      -8.213  -7.343 -51.336  1.00  0.00              
ATOM   2812  CE1 TYR D 176      -5.992  -7.430 -49.675  1.00  0.00              
ATOM   2813  CE2 TYR D 176      -7.826  -6.198 -50.644  1.00  0.00              
ATOM   2814  CZ  TYR D 176      -6.720  -6.243 -49.819  1.00  0.00              
ATOM   2815  OH  TYR D 176      -6.334  -5.099 -49.156  1.00  0.00              
ATOM   2816  H   TYR D 176      -7.500 -11.889 -54.100  1.00  0.00              
ATOM   2817  HA  TYR D 176      -7.673  -8.963 -53.998  1.00  0.00              
ATOM   2818 1HB  TYR D 176      -9.013  -9.799 -52.019  1.00  0.00              
ATOM   2819 2HB  TYR D 176      -7.554 -10.652 -51.457  1.00  0.00              
ATOM   2820  HD1 TYR D 176      -5.823  -9.490 -50.268  1.00  0.00              
ATOM   2821  HD2 TYR D 176      -9.089  -7.316 -51.986  1.00  0.00              
ATOM   2822  HE1 TYR D 176      -5.121  -7.460 -49.020  1.00  0.00              
ATOM   2823  HE2 TYR D 176      -8.394  -5.276 -50.757  1.00  0.00              
ATOM   2824  HH  TYR D 176      -6.901  -4.348 -49.344  1.00  0.00              
ATOM   2825  N   ASN D 177      -5.206  -8.852 -53.536  1.00  0.00              
ATOM   2826  CA  ASN D 177      -3.749  -8.857 -53.573  1.00  0.00              
ATOM   2827  C   ASN D 177      -3.183  -7.578 -52.969  1.00  0.00              
ATOM   2828  O   ASN D 177      -3.897  -6.583 -52.830  1.00  0.00              
ATOM   2829  CB  ASN D 177      -3.223  -9.048 -55.000  1.00  0.00              
ATOM   2830  CG  ASN D 177      -3.455  -7.839 -55.884  1.00  0.00              
ATOM   2831  OD1 ASN D 177      -4.594  -7.481 -56.179  1.00  0.00              
ATOM   2832  ND2 ASN D 177      -2.369  -7.210 -56.316  1.00  0.00              
ATOM   2833  H   ASN D 177      -5.697  -7.969 -53.567  1.00  0.00              
ATOM   2834  HA  ASN D 177      -3.366  -9.682 -52.970  1.00  0.00              
ATOM   2835 1HB  ASN D 177      -2.223  -9.447 -55.177  1.00  0.00              
ATOM   2836 2HB  ASN D 177      -3.965  -9.811 -55.239  1.00  0.00              
ATOM   2837 1HD2 ASN D 177      -2.460  -6.405 -56.903  1.00  0.00              
ATOM   2838 2HD2 ASN D 177      -1.463  -7.541 -56.056  1.00  0.00              
ATOM   2839  N   GLY D 178      -1.906  -7.615 -52.593  1.00  0.00              
ATOM   2840  CA  GLY D 178      -1.269  -6.448 -52.011  1.00  0.00              
ATOM   2841  C   GLY D 178       0.124  -6.713 -51.469  1.00  0.00              
ATOM   2842  O   GLY D 178       0.512  -7.867 -51.283  1.00  0.00              
ATOM   2843  H   GLY D 178      -1.369  -8.462 -52.711  1.00  0.00              
ATOM   2844 1HA  GLY D 178      -1.184  -5.672 -52.772  1.00  0.00              
ATOM   2845 2HA  GLY D 178      -1.880  -6.082 -51.186  1.00  0.00              
ATOM   2846  N   ASP D 179       0.875  -5.642 -51.229  1.00  0.00              
ATOM   2847  CA  ASP D 179       2.247  -5.745 -50.745  1.00  0.00              
ATOM   2848  C   ASP D 179       2.265  -5.922 -49.230  1.00  0.00              
ATOM   2849  O   ASP D 179       1.500  -5.289 -48.502  1.00  0.00              
ATOM   2850  CB  ASP D 179       3.038  -4.479 -51.077  1.00  0.00              
ATOM   2851  CG  ASP D 179       3.263  -4.305 -52.557  1.00  0.00              
ATOM   2852  OD1 ASP D 179       3.709  -5.278 -53.197  1.00  0.00              
ATOM   2853  OD2 ASP D 179       2.999  -3.199 -53.072  1.00  0.00              
ATOM   2854  H   ASP D 179       0.477  -4.728 -51.388  1.00  0.00              
ATOM   2855  HA  ASP D 179       2.725  -6.626 -51.174  1.00  0.00              
ATOM   2856 1HB  ASP D 179       2.608  -3.573 -50.648  1.00  0.00              
ATOM   2857 2HB  ASP D 179       3.981  -4.705 -50.579  1.00  0.00              
ATOM   2858  N   LEU D 180       3.163  -6.778 -48.764  1.00  0.00              
ATOM   2859  CA  LEU D 180       3.296  -7.049 -47.344  1.00  0.00              
ATOM   2860  C   LEU D 180       4.777  -7.004 -47.023  1.00  0.00              
ATOM   2861  O   LEU D 180       5.612  -7.259 -47.896  1.00  0.00              
ATOM   2862  CB  LEU D 180       2.745  -8.443 -47.011  1.00  0.00              
ATOM   2863  CG  LEU D 180       1.242  -8.665 -47.173  1.00  0.00              
ATOM   2864  CD1 LEU D 180       0.931 -10.140 -47.067  1.00  0.00              
ATOM   2865  CD2 LEU D 180       0.485  -7.865 -46.124  1.00  0.00              
ATOM   2866  H   LEU D 180       3.772  -7.255 -49.415  1.00  0.00              
ATOM   2867  HA  LEU D 180       2.783  -6.275 -46.774  1.00  0.00              
ATOM   2868 1HB  LEU D 180       3.276  -9.027 -47.760  1.00  0.00              
ATOM   2869 2HB  LEU D 180       3.046  -8.769 -46.016  1.00  0.00              
ATOM   2870  HG  LEU D 180       0.961  -8.277 -48.152  1.00  0.00              
ATOM   2871 1HD1 LEU D 180      -0.141 -10.295 -47.183  1.00  0.00              
ATOM   2872 2HD1 LEU D 180       1.463 -10.681 -47.848  1.00  0.00              
ATOM   2873 3HD1 LEU D 180       1.246 -10.507 -46.090  1.00  0.00              
ATOM   2874 1HD2 LEU D 180      -0.587  -8.029 -46.246  1.00  0.00              
ATOM   2875 2HD2 LEU D 180       0.791  -8.188 -45.128  1.00  0.00              
ATOM   2876 3HD2 LEU D 180       0.707  -6.804 -46.244  1.00  0.00              
ATOM   2877  N   VAL D 181       5.110  -6.660 -45.782  1.00  0.00              
ATOM   2878  CA  VAL D 181       6.496  -6.694 -45.360  1.00  0.00              
ATOM   2879  C   VAL D 181       6.624  -7.870 -44.395  1.00  0.00              
ATOM   2880  O   VAL D 181       5.975  -7.906 -43.350  1.00  0.00              
ATOM   2881  CB  VAL D 181       6.926  -5.396 -44.650  1.00  0.00              
ATOM   2882  CG1 VAL D 181       8.390  -5.512 -44.217  1.00  0.00              
ATOM   2883  CG2 VAL D 181       6.749  -4.211 -45.590  1.00  0.00              
ATOM   2884  H   VAL D 181       4.401  -6.373 -45.121  1.00  0.00              
ATOM   2885  HA  VAL D 181       7.163  -6.878 -46.203  1.00  0.00              
ATOM   2886  HB  VAL D 181       6.274  -5.229 -43.792  1.00  0.00              
ATOM   2887 1HG1 VAL D 181       8.694  -4.594 -43.713  1.00  0.00              
ATOM   2888 2HG1 VAL D 181       8.501  -6.354 -43.533  1.00  0.00              
ATOM   2889 3HG1 VAL D 181       9.017  -5.669 -45.095  1.00  0.00              
ATOM   2890 1HG2 VAL D 181       7.054  -3.296 -45.084  1.00  0.00              
ATOM   2891 2HG2 VAL D 181       7.365  -4.357 -46.478  1.00  0.00              
ATOM   2892 3HG2 VAL D 181       5.701  -4.131 -45.883  1.00  0.00              
ATOM   2893  N   GLU D 182       7.456  -8.839 -44.756  1.00  0.00              
ATOM   2894  CA  GLU D 182       7.638 -10.009 -43.918  1.00  0.00              
ATOM   2895  C   GLU D 182       8.634  -9.775 -42.791  1.00  0.00              
ATOM   2896  O   GLU D 182       9.667  -9.142 -42.984  1.00  0.00              
ATOM   2897  CB  GLU D 182       8.086 -11.203 -44.774  1.00  0.00              
ATOM   2898  CG  GLU D 182       8.251 -12.471 -43.968  1.00  0.00              
ATOM   2899  CD  GLU D 182       8.741 -13.651 -44.791  1.00  0.00              
ATOM   2900  OE1 GLU D 182       8.983 -13.499 -46.015  1.00  0.00              
ATOM   2901  OE2 GLU D 182       8.879 -14.739 -44.202  1.00  0.00              
ATOM   2902  H   GLU D 182       7.973  -8.768 -45.621  1.00  0.00              
ATOM   2903  HA  GLU D 182       6.697 -10.262 -43.428  1.00  0.00              
ATOM   2904 1HB  GLU D 182       7.330 -11.342 -45.548  1.00  0.00              
ATOM   2905 2HB  GLU D 182       9.033 -10.924 -45.238  1.00  0.00              
ATOM   2906 1HG  GLU D 182       8.914 -12.358 -43.110  1.00  0.00              
ATOM   2907 2HG  GLU D 182       7.242 -12.687 -43.619  1.00  0.00              
ATOM   2908  N   TYR D 183       8.295 -10.282 -41.612  1.00  0.00              
ATOM   2909  CA  TYR D 183       9.177 -10.245 -40.453  1.00  0.00              
ATOM   2910  C   TYR D 183       9.299 -11.666 -39.917  1.00  0.00              
ATOM   2911  O   TYR D 183       8.340 -12.434 -39.987  1.00  0.00              
ATOM   2912  CB  TYR D 183       8.589  -9.362 -39.344  1.00  0.00              
ATOM   2913  CG  TYR D 183       8.532  -7.891 -39.678  1.00  0.00              
ATOM   2914  CD1 TYR D 183       7.511  -7.373 -40.474  1.00  0.00              
ATOM   2915  CD2 TYR D 183       9.506  -7.012 -39.200  1.00  0.00              
ATOM   2916  CE1 TYR D 183       7.456  -6.026 -40.781  1.00  0.00              
ATOM   2917  CE2 TYR D 183       9.464  -5.656 -39.509  1.00  0.00              
ATOM   2918  CZ  TYR D 183       8.435  -5.171 -40.301  1.00  0.00              
ATOM   2919  OH  TYR D 183       8.396  -3.840 -40.627  1.00  0.00              
ATOM   2920  H   TYR D 183       7.385 -10.711 -41.523  1.00  0.00              
ATOM   2921  HA  TYR D 183      10.167  -9.898 -40.752  1.00  0.00              
ATOM   2922 1HB  TYR D 183       7.578  -9.722 -39.146  1.00  0.00              
ATOM   2923 2HB  TYR D 183       9.206  -9.502 -38.457  1.00  0.00              
ATOM   2924  HD1 TYR D 183       6.747  -8.052 -40.857  1.00  0.00              
ATOM   2925  HD2 TYR D 183      10.307  -7.406 -38.576  1.00  0.00              
ATOM   2926  HE1 TYR D 183       6.653  -5.635 -41.404  1.00  0.00              
ATOM   2927  HE2 TYR D 183      10.238  -4.986 -39.131  1.00  0.00              
ATOM   2928  HH  TYR D 183       7.643  -3.610 -41.178  1.00  0.00              
ATOM   2929  N   GLU D 184      10.473 -12.009 -39.388  1.00  0.00              
ATOM   2930  CA  GLU D 184      10.695 -13.337 -38.822  1.00  0.00              
ATOM   2931  C   GLU D 184       9.784 -13.366 -37.573  1.00  0.00              
ATOM   2932  O   GLU D 184       9.854 -12.484 -36.714  1.00  0.00              
ATOM   2933  CB  GLU D 184      12.165 -13.581 -38.471  1.00  0.00              
ATOM   2934  CG  GLU D 184      12.502 -15.029 -38.150  1.00  0.00              
ATOM   2935  CD  GLU D 184      12.137 -15.374 -36.735  1.00  0.00              
ATOM   2936  OE1 GLU D 184      12.541 -14.665 -35.846  1.00  0.00              
ATOM   2937  OE2 GLU D 184      11.359 -16.282 -36.547  1.00  0.00              
ATOM   2938  H   GLU D 184      11.228 -11.337 -39.378  1.00  0.00              
ATOM   2939  HA  GLU D 184      10.395 -14.100 -39.541  1.00  0.00              
ATOM   2940 1HB  GLU D 184      12.754 -13.252 -39.328  1.00  0.00              
ATOM   2941 2HB  GLU D 184      12.395 -12.955 -37.610  1.00  0.00              
ATOM   2942 1HG  GLU D 184      12.038 -15.744 -38.829  1.00  0.00              
ATOM   2943 2HG  GLU D 184      13.584 -15.072 -38.266  1.00  0.00              
ATOM   2944  N   ALA D 185       8.932 -14.377 -37.499  1.00  0.00              
ATOM   2945  CA  ALA D 185       7.929 -14.519 -36.448  1.00  0.00              
ATOM   2946  C   ALA D 185       8.366 -14.487 -34.995  1.00  0.00              
ATOM   2947  O   ALA D 185       7.693 -13.877 -34.167  1.00  0.00              
ATOM   2948  CB  ALA D 185       7.110 -15.792 -36.701  1.00  0.00              
ATOM   2949  H   ALA D 185       8.991 -15.082 -38.220  1.00  0.00              
ATOM   2950  HA  ALA D 185       7.242 -13.675 -36.505  1.00  0.00              
ATOM   2951 1HB  ALA D 185       6.359 -15.901 -35.918  1.00  0.00              
ATOM   2952 2HB  ALA D 185       6.616 -15.722 -37.670  1.00  0.00              
ATOM   2953 3HB  ALA D 185       7.771 -16.657 -36.691  1.00  0.00              
ATOM   2954  N   ASP D 186       9.471 -15.143 -34.668  1.00  0.00              
ATOM   2955  CA  ASP D 186       9.877 -15.187 -33.267  1.00  0.00              
ATOM   2956  C   ASP D 186      10.632 -13.980 -32.752  1.00  0.00              
ATOM   2957  O   ASP D 186      10.439 -13.599 -31.585  1.00  0.00              
ATOM   2958  CB  ASP D 186      10.729 -16.436 -33.028  1.00  0.00              
ATOM   2959  CG  ASP D 186       9.982 -17.751 -33.206  1.00  0.00              
ATOM   2960  OD1 ASP D 186       8.951 -17.913 -32.598  1.00  0.00              
ATOM   2961  OD2 ASP D 186      10.361 -18.514 -34.062  1.00  0.00              
ATOM   2962  H   ASP D 186      10.037 -15.612 -35.360  1.00  0.00              
ATOM   2963  HA  ASP D 186       8.995 -15.227 -32.628  1.00  0.00              
ATOM   2964 1HB  ASP D 186      11.645 -16.456 -33.618  1.00  0.00              
ATOM   2965 2HB  ASP D 186      10.977 -16.299 -31.975  1.00  0.00              
ATOM   2966  N   HIS D 187      11.466 -13.357 -33.586  1.00  0.00              
ATOM   2967  CA  HIS D 187      12.235 -12.198 -33.124  1.00  0.00              
ATOM   2968  C   HIS D 187      11.879 -10.909 -33.838  1.00  0.00              
ATOM   2969  O   HIS D 187      12.446  -9.853 -33.546  1.00  0.00              
ATOM   2970  CB  HIS D 187      13.736 -12.461 -33.282  1.00  0.00              
ATOM   2971  CG  HIS D 187      14.228 -13.631 -32.488  1.00  0.00              
ATOM   2972  ND1 HIS D 187      14.277 -13.627 -31.110  1.00  0.00              
ATOM   2973  CD2 HIS D 187      14.694 -14.841 -32.878  1.00  0.00              
ATOM   2974  CE1 HIS D 187      14.752 -14.786 -30.686  1.00  0.00              
ATOM   2975  NE2 HIS D 187      15.012 -15.539 -31.739  1.00  0.00              
ATOM   2976  H   HIS D 187      11.578 -13.673 -34.538  1.00  0.00              
ATOM   2977  HA  HIS D 187      12.018 -12.009 -32.073  1.00  0.00              
ATOM   2978 1HB  HIS D 187      13.974 -12.671 -34.325  1.00  0.00              
ATOM   2979 2HB  HIS D 187      14.306 -11.595 -32.948  1.00  0.00              
ATOM   2980  HD2 HIS D 187      14.840 -15.298 -33.857  1.00  0.00              
ATOM   2981  HE1 HIS D 187      14.868 -14.982 -29.620  1.00  0.00              
ATOM   2982  HE2 HIS D 187      15.385 -16.477 -31.719  1.00  0.00              
ATOM   2983  N   MET D 188      10.942 -10.988 -34.771  1.00  0.00              
ATOM   2984  CA  MET D 188      10.469  -9.788 -35.475  1.00  0.00              
ATOM   2985  C   MET D 188      11.536  -9.020 -36.258  1.00  0.00              
ATOM   2986  O   MET D 188      11.455  -7.800 -36.407  1.00  0.00              
ATOM   2987  CB  MET D 188       9.807  -8.823 -34.490  1.00  0.00              
ATOM   2988  CG  MET D 188       8.675  -9.416 -33.672  1.00  0.00              
ATOM   2989  SD  MET D 188       7.421 -10.251 -34.686  1.00  0.00              
ATOM   2990  CE  MET D 188       7.232  -9.096 -36.042  1.00  0.00              
ATOM   2991  H   MET D 188      10.542 -11.886 -35.008  1.00  0.00              
ATOM   2992  HA  MET D 188       9.739 -10.066 -36.234  1.00  0.00              
ATOM   2993 1HB  MET D 188      10.587  -8.470 -33.817  1.00  0.00              
ATOM   2994 2HB  MET D 188       9.424  -7.986 -35.074  1.00  0.00              
ATOM   2995 1HG  MET D 188       9.100 -10.135 -32.974  1.00  0.00              
ATOM   2996 2HG  MET D 188       8.199  -8.607 -33.118  1.00  0.00              
ATOM   2997 1HE  MET D 188       6.491  -9.477 -36.745  1.00  0.00              
ATOM   2998 2HE  MET D 188       6.902  -8.131 -35.654  1.00  0.00              
ATOM   2999 3HE  MET D 188       8.188  -8.974 -36.551  1.00  0.00              
ATOM   3000  N   ALA D 189      12.542  -9.723 -36.756  1.00  0.00              
ATOM   3001  CA  ALA D 189      13.539  -9.081 -37.598  1.00  0.00              
ATOM   3002  C   ALA D 189      12.925  -8.908 -38.991  1.00  0.00              
ATOM   3003  O   ALA D 189      12.263  -9.811 -39.504  1.00  0.00              
ATOM   3004  CB  ALA D 189      14.779  -9.933 -37.675  1.00  0.00              
ATOM   3005  H   ALA D 189      12.627 -10.709 -36.557  1.00  0.00              
ATOM   3006  HA  ALA D 189      13.772  -8.102 -37.179  1.00  0.00              
ATOM   3007 1HB  ALA D 189      15.518  -9.441 -38.309  1.00  0.00              
ATOM   3008 2HB  ALA D 189      15.192 -10.069 -36.676  1.00  0.00              
ATOM   3009 3HB  ALA D 189      14.527 -10.904 -38.100  1.00  0.00              
ATOM   3010  N   GLN D 190      13.143  -7.750 -39.599  1.00  0.00              
ATOM   3011  CA  GLN D 190      12.598  -7.487 -40.922  1.00  0.00              
ATOM   3012  C   GLN D 190      13.303  -8.318 -41.983  1.00  0.00              
ATOM   3013  O   GLN D 190      14.530  -8.315 -42.073  1.00  0.00              
ATOM   3014  CB  GLN D 190      12.718  -5.999 -41.264  1.00  0.00              
ATOM   3015  CG  GLN D 190      12.084  -5.613 -42.589  1.00  0.00              
ATOM   3016  CD  GLN D 190      12.103  -4.113 -42.824  1.00  0.00              
ATOM   3017  OE1 GLN D 190      12.573  -3.344 -41.981  1.00  0.00              
ATOM   3018  NE2 GLN D 190      11.586  -3.689 -43.972  1.00  0.00              
ATOM   3019  H   GLN D 190      13.696  -7.040 -39.144  1.00  0.00              
ATOM   3020  HA  GLN D 190      11.548  -7.778 -40.948  1.00  0.00              
ATOM   3021 1HB  GLN D 190      12.239  -5.449 -40.452  1.00  0.00              
ATOM   3022 2HB  GLN D 190      13.782  -5.765 -41.282  1.00  0.00              
ATOM   3023 1HG  GLN D 190      12.339  -6.101 -43.529  1.00  0.00              
ATOM   3024 2HG  GLN D 190      11.077  -5.903 -42.292  1.00  0.00              
ATOM   3025 1HE2 GLN D 190      11.569  -2.711 -44.181  1.00  0.00              
ATOM   3026 2HE2 GLN D 190      11.214  -4.347 -44.627  1.00  0.00              
ATOM   3027  N   LEU D 191      12.525  -9.043 -42.778  1.00  0.00              
ATOM   3028  CA  LEU D 191      13.088  -9.914 -43.797  1.00  0.00              
ATOM   3029  C   LEU D 191      12.873  -9.222 -45.144  1.00  0.00              
ATOM   3030  O   LEU D 191      13.564  -8.249 -45.440  1.00  0.00              
ATOM   3031  CB  LEU D 191      12.414 -11.285 -43.744  1.00  0.00              
ATOM   3032  CG  LEU D 191      12.601 -11.989 -42.393  1.00  0.00              
ATOM   3033  CD1 LEU D 191      11.861 -13.328 -42.392  1.00  0.00              
ATOM   3034  CD2 LEU D 191      14.087 -12.194 -42.115  1.00  0.00              
ATOM   3035  H   LEU D 191      11.522  -8.991 -42.676  1.00  0.00              
ATOM   3036  HA  LEU D 191      14.157 -10.033 -43.626  1.00  0.00              
ATOM   3037 1HB  LEU D 191      11.379 -10.979 -43.884  1.00  0.00              
ATOM   3038 2HB  LEU D 191      12.721 -11.917 -44.576  1.00  0.00              
ATOM   3039  HG  LEU D 191      12.209 -11.322 -41.625  1.00  0.00              
ATOM   3040 1HD1 LEU D 191      12.001 -13.818 -41.428  1.00  0.00              
ATOM   3041 2HD1 LEU D 191      10.799 -13.158 -42.561  1.00  0.00              
ATOM   3042 3HD1 LEU D 191      12.259 -13.963 -43.182  1.00  0.00              
ATOM   3043 1HD2 LEU D 191      14.210 -12.694 -41.153  1.00  0.00              
ATOM   3044 2HD2 LEU D 191      14.524 -12.808 -42.901  1.00  0.00              
ATOM   3045 3HD2 LEU D 191      14.588 -11.227 -42.086  1.00  0.00              
ATOM   3046  N   GLN D 192      11.932  -9.674 -45.959  1.00  0.00              
ATOM   3047  CA  GLN D 192      11.741  -8.999 -47.243  1.00  0.00              
ATOM   3048  C   GLN D 192      10.305  -8.586 -47.573  1.00  0.00              
ATOM   3049  O   GLN D 192       9.357  -9.034 -46.935  1.00  0.00              
ATOM   3050  CB  GLN D 192      12.260  -9.900 -48.367  1.00  0.00              
ATOM   3051  CG  GLN D 192      13.746 -10.206 -48.285  1.00  0.00              
ATOM   3052  CD  GLN D 192      14.603  -8.972 -48.497  1.00  0.00              
ATOM   3053  OE1 GLN D 192      14.234  -8.065 -49.247  1.00  0.00              
ATOM   3054  NE2 GLN D 192      15.755  -8.933 -47.839  1.00  0.00              
ATOM   3055  H   GLN D 192      11.348 -10.465 -45.726  1.00  0.00              
ATOM   3056  HA  GLN D 192      12.287  -8.056 -47.245  1.00  0.00              
ATOM   3057 1HB  GLN D 192      11.689 -10.828 -48.314  1.00  0.00              
ATOM   3058 2HB  GLN D 192      12.040  -9.392 -49.306  1.00  0.00              
ATOM   3059 1HG  GLN D 192      14.184 -10.783 -47.471  1.00  0.00              
ATOM   3060 2HG  GLN D 192      13.762 -10.799 -49.199  1.00  0.00              
ATOM   3061 1HE2 GLN D 192      16.364  -8.144 -47.940  1.00  0.00              
ATOM   3062 2HE2 GLN D 192      16.017  -9.692 -47.241  1.00  0.00              
ATOM   3063  N   ARG D 193      10.168  -7.693 -48.549  1.00  0.00              
ATOM   3064  CA  ARG D 193       8.862  -7.261 -49.036  1.00  0.00              
ATOM   3065  C   ARG D 193       8.355  -8.386 -49.927  1.00  0.00              
ATOM   3066  O   ARG D 193       9.083  -8.890 -50.769  1.00  0.00              
ATOM   3067  CB  ARG D 193       8.883  -5.913 -49.741  1.00  0.00              
ATOM   3068  CG  ARG D 193       7.518  -5.386 -50.154  1.00  0.00              
ATOM   3069  CD  ARG D 193       7.553  -4.072 -50.847  1.00  0.00              
ATOM   3070  NE  ARG D 193       8.019  -2.969 -50.023  1.00  0.00              
ATOM   3071  CZ  ARG D 193       7.250  -2.282 -49.155  1.00  0.00              
ATOM   3072  NH1 ARG D 193       5.972  -2.557 -49.021  1.00  0.00              
ATOM   3073  NH2 ARG D 193       7.810  -1.309 -48.457  1.00  0.00              
ATOM   3074  H   ARG D 193      11.002  -7.303 -48.966  1.00  0.00              
ATOM   3075  HA  ARG D 193       8.184  -7.119 -48.194  1.00  0.00              
ATOM   3076 1HB  ARG D 193       9.350  -5.204 -49.058  1.00  0.00              
ATOM   3077 2HB  ARG D 193       9.506  -6.027 -50.627  1.00  0.00              
ATOM   3078 1HG  ARG D 193       7.057  -6.109 -50.828  1.00  0.00              
ATOM   3079 2HG  ARG D 193       6.902  -5.279 -49.260  1.00  0.00              
ATOM   3080 1HD  ARG D 193       8.219  -4.143 -51.705  1.00  0.00              
ATOM   3081 2HD  ARG D 193       6.547  -3.824 -51.186  1.00  0.00              
ATOM   3082  HE  ARG D 193       8.939  -2.554 -49.962  1.00  0.00              
ATOM   3083 1HH1 ARG D 193       5.554  -3.292 -49.575  1.00  0.00              
ATOM   3084 2HH1 ARG D 193       5.412  -2.030 -48.366  1.00  0.00              
ATOM   3085 1HH2 ARG D 193       8.791  -1.102 -48.585  1.00  0.00              
ATOM   3086 2HH2 ARG D 193       7.257  -0.780 -47.801  1.00  0.00              
ATOM   3087  N   VAL D 194       7.111  -8.792 -49.725  1.00  0.00              
ATOM   3088  CA  VAL D 194       6.544  -9.871 -50.514  1.00  0.00              
ATOM   3089  C   VAL D 194       5.234  -9.355 -51.071  1.00  0.00              
ATOM   3090  O   VAL D 194       4.749  -8.292 -50.657  1.00  0.00              
ATOM   3091  CB  VAL D 194       6.259 -11.136 -49.651  1.00  0.00              
ATOM   3092  CG1 VAL D 194       7.535 -11.638 -49.030  1.00  0.00              
ATOM   3093  CG2 VAL D 194       5.245 -10.826 -48.585  1.00  0.00              
ATOM   3094  H   VAL D 194       6.544  -8.351 -49.016  1.00  0.00              
ATOM   3095  HA  VAL D 194       7.188 -10.129 -51.355  1.00  0.00              
ATOM   3096  HB  VAL D 194       5.825 -11.909 -50.286  1.00  0.00              
ATOM   3097 1HG1 VAL D 194       7.324 -12.523 -48.428  1.00  0.00              
ATOM   3098 2HG1 VAL D 194       8.245 -11.896 -49.816  1.00  0.00              
ATOM   3099 3HG1 VAL D 194       7.960 -10.862 -48.395  1.00  0.00              
ATOM   3100 1HG2 VAL D 194       5.056 -11.720 -47.991  1.00  0.00              
ATOM   3101 2HG2 VAL D 194       5.626 -10.035 -47.941  1.00  0.00              
ATOM   3102 3HG2 VAL D 194       4.315 -10.498 -49.052  1.00  0.00              
ATOM   3103  N   HIS D 195       4.661 -10.087 -52.017  1.00  0.00              
ATOM   3104  CA  HIS D 195       3.377  -9.694 -52.559  1.00  0.00              
ATOM   3105  C   HIS D 195       2.426 -10.872 -52.419  1.00  0.00              
ATOM   3106  O   HIS D 195       2.744 -11.985 -52.837  1.00  0.00              
ATOM   3107  CB  HIS D 195       3.481  -9.275 -54.034  1.00  0.00              
ATOM   3108  CG  HIS D 195       2.235  -8.616 -54.545  1.00  0.00              
ATOM   3109  ND1 HIS D 195       2.000  -7.266 -54.408  1.00  0.00              
ATOM   3110  CD2 HIS D 195       1.112  -9.138 -55.096  1.00  0.00              
ATOM   3111  CE1 HIS D 195       0.785  -6.984 -54.846  1.00  0.00              
ATOM   3112  NE2 HIS D 195       0.226  -8.104 -55.270  1.00  0.00              
ATOM   3113  H   HIS D 195       5.111 -10.921 -52.371  1.00  0.00              
ATOM   3114  HA  HIS D 195       2.978  -8.858 -51.984  1.00  0.00              
ATOM   3115 1HB  HIS D 195       4.294  -8.560 -54.165  1.00  0.00              
ATOM   3116 2HB  HIS D 195       3.660 -10.148 -54.660  1.00  0.00              
ATOM   3117  HD1 HIS D 195       2.661  -6.578 -54.105  1.00  0.00              
ATOM   3118  HD2 HIS D 195       0.832 -10.150 -55.387  1.00  0.00              
ATOM   3119  HE1 HIS D 195       0.408  -5.961 -54.819  1.00  0.00              
ATOM   3120  N   GLY D 196       1.267 -10.624 -51.824  1.00  0.00              
ATOM   3121  CA  GLY D 196       0.305 -11.682 -51.612  1.00  0.00              
ATOM   3122  C   GLY D 196      -0.735 -11.740 -52.714  1.00  0.00              
ATOM   3123  O   GLY D 196      -1.147 -10.707 -53.238  1.00  0.00              
ATOM   3124  H   GLY D 196       1.047  -9.689 -51.511  1.00  0.00              
ATOM   3125 1HA  GLY D 196       0.828 -12.638 -51.579  1.00  0.00              
ATOM   3126 2HA  GLY D 196      -0.204 -11.516 -50.664  1.00  0.00              
ATOM   3127  N   PHE D 197      -1.149 -12.956 -53.063  1.00  0.00              
ATOM   3128  CA  PHE D 197      -2.180 -13.176 -54.069  1.00  0.00              
ATOM   3129  C   PHE D 197      -3.240 -14.092 -53.481  1.00  0.00              
ATOM   3130  O   PHE D 197      -3.136 -15.322 -53.562  1.00  0.00              
ATOM   3131  CB  PHE D 197      -1.620 -13.852 -55.325  1.00  0.00              
ATOM   3132  CG  PHE D 197      -0.574 -13.059 -56.046  1.00  0.00              
ATOM   3133  CD1 PHE D 197       0.771 -13.268 -55.795  1.00  0.00              
ATOM   3134  CD2 PHE D 197      -0.939 -12.149 -57.034  1.00  0.00              
ATOM   3135  CE1 PHE D 197       1.744 -12.598 -56.522  1.00  0.00              
ATOM   3136  CE2 PHE D 197       0.019 -11.473 -57.762  1.00  0.00              
ATOM   3137  CZ  PHE D 197       1.361 -11.693 -57.517  1.00  0.00              
ATOM   3138  H   PHE D 197      -0.727 -13.755 -52.608  1.00  0.00              
ATOM   3139  HA  PHE D 197      -2.653 -12.227 -54.327  1.00  0.00              
ATOM   3140 1HB  PHE D 197      -1.156 -14.802 -55.065  1.00  0.00              
ATOM   3141 2HB  PHE D 197      -2.420 -14.026 -56.044  1.00  0.00              
ATOM   3142  HD1 PHE D 197       1.063 -13.973 -55.016  1.00  0.00              
ATOM   3143  HD2 PHE D 197      -1.996 -11.973 -57.229  1.00  0.00              
ATOM   3144  HE1 PHE D 197       2.799 -12.779 -56.314  1.00  0.00              
ATOM   3145  HE2 PHE D 197      -0.285 -10.764 -58.533  1.00  0.00              
ATOM   3146  HZ  PHE D 197       2.119 -11.164 -58.094  1.00  0.00              
ATOM   3147  N   LEU D 198      -4.268 -13.490 -52.906  1.00  0.00              
ATOM   3148  CA  LEU D 198      -5.378 -14.241 -52.348  1.00  0.00              
ATOM   3149  C   LEU D 198      -6.329 -14.669 -53.457  1.00  0.00              
ATOM   3150  O   LEU D 198      -6.873 -13.813 -54.165  1.00  0.00              
ATOM   3151  CB  LEU D 198      -6.162 -13.362 -51.365  1.00  0.00              
ATOM   3152  CG  LEU D 198      -6.948 -14.004 -50.217  1.00  0.00              
ATOM   3153  CD1 LEU D 198      -8.400 -13.637 -50.348  1.00  0.00              
ATOM   3154  CD2 LEU D 198      -6.780 -15.484 -50.195  1.00  0.00              
ATOM   3155  H   LEU D 198      -4.280 -12.482 -52.853  1.00  0.00              
ATOM   3156  HA  LEU D 198      -5.005 -15.149 -51.876  1.00  0.00              
ATOM   3157 1HB  LEU D 198      -5.336 -12.795 -50.936  1.00  0.00              
ATOM   3158 2HB  LEU D 198      -6.838 -12.681 -51.882  1.00  0.00              
ATOM   3159  HG  LEU D 198      -6.529 -13.626 -49.284  1.00  0.00              
ATOM   3160 1HD1 LEU D 198      -8.967 -14.092 -49.535  1.00  0.00              
ATOM   3161 2HD1 LEU D 198      -8.508 -12.553 -50.302  1.00  0.00              
ATOM   3162 3HD1 LEU D 198      -8.782 -13.999 -51.302  1.00  0.00              
ATOM   3163 1HD2 LEU D 198      -7.353 -15.904 -49.368  1.00  0.00              
ATOM   3164 2HD2 LEU D 198      -7.139 -15.903 -51.135  1.00  0.00              
ATOM   3165 3HD2 LEU D 198      -5.726 -15.729 -50.068  1.00  0.00              
ATOM   3166  N   MET D 199      -6.522 -15.982 -53.599  1.00  0.00              
ATOM   3167  CA  MET D 199      -7.378 -16.541 -54.636  1.00  0.00              
ATOM   3168  C   MET D 199      -8.543 -17.223 -53.895  1.00  0.00              
ATOM   3169  O   MET D 199      -8.493 -17.344 -52.668  1.00  0.00              
ATOM   3170  CB  MET D 199      -6.542 -17.466 -55.535  1.00  0.00              
ATOM   3171  CG  MET D 199      -5.537 -16.619 -56.366  1.00  0.00              
ATOM   3172  SD  MET D 199      -4.385 -17.561 -57.273  1.00  0.00              
ATOM   3173  CE  MET D 199      -3.301 -18.115 -55.960  1.00  0.00              
ATOM   3174  H   MET D 199      -6.054 -16.605 -52.958  1.00  0.00              
ATOM   3175  HA  MET D 199      -7.761 -15.744 -55.273  1.00  0.00              
ATOM   3176 1HB  MET D 199      -6.033 -18.171 -54.878  1.00  0.00              
ATOM   3177 2HB  MET D 199      -7.243 -18.005 -56.174  1.00  0.00              
ATOM   3178 1HG  MET D 199      -6.107 -16.006 -57.063  1.00  0.00              
ATOM   3179 2HG  MET D 199      -4.989 -15.974 -55.680  1.00  0.00              
ATOM   3180 1HE  MET D 199      -2.507 -18.733 -56.381  1.00  0.00              
ATOM   3181 2HE  MET D 199      -2.863 -17.250 -55.461  1.00  0.00              
ATOM   3182 3HE  MET D 199      -3.874 -18.700 -55.240  1.00  0.00              
ATOM   3183  N   ASN D 200      -9.590 -17.643 -54.600  1.00  0.00              
ATOM   3184  CA  ASN D 200     -10.759 -18.163 -53.881  1.00  0.00              
ATOM   3185  C   ASN D 200     -10.629 -19.501 -53.140  1.00  0.00              
ATOM   3186  O   ASN D 200     -11.575 -19.953 -52.468  1.00  0.00              
ATOM   3187  CB  ASN D 200     -11.986 -18.176 -54.808  1.00  0.00              
ATOM   3188  CG  ASN D 200     -11.851 -19.147 -55.940  1.00  0.00              
ATOM   3189  OD1 ASN D 200     -10.862 -19.870 -56.024  1.00  0.00              
ATOM   3190  ND2 ASN D 200     -12.849 -19.186 -56.814  1.00  0.00              
ATOM   3191  H   ASN D 200      -9.606 -17.615 -55.609  1.00  0.00              
ATOM   3192  HA  ASN D 200     -11.027 -17.484 -53.070  1.00  0.00              
ATOM   3193 1HB  ASN D 200     -12.995 -18.226 -54.397  1.00  0.00              
ATOM   3194 2HB  ASN D 200     -11.796 -17.170 -55.179  1.00  0.00              
ATOM   3195 1HD2 ASN D 200     -12.810 -19.818 -57.590  1.00  0.00              
ATOM   3196 2HD2 ASN D 200     -13.641 -18.586 -56.699  1.00  0.00              
ATOM   3197  N   ASP D 201      -9.462 -20.117 -53.223  1.00  0.00              
ATOM   3198  CA  ASP D 201      -9.273 -21.325 -52.455  1.00  0.00              
ATOM   3199  C   ASP D 201      -7.900 -21.453 -51.816  1.00  0.00              
ATOM   3200  O   ASP D 201      -7.653 -22.416 -51.118  1.00  0.00              
ATOM   3201  CB  ASP D 201      -9.614 -22.559 -53.314  1.00  0.00              
ATOM   3202  CG  ASP D 201      -8.728 -22.708 -54.541  1.00  0.00              
ATOM   3203  OD1 ASP D 201      -7.785 -21.908 -54.735  1.00  0.00              
ATOM   3204  OD2 ASP D 201      -9.009 -23.638 -55.325  1.00  0.00              
ATOM   3205  H   ASP D 201      -8.705 -19.777 -53.799  1.00  0.00              
ATOM   3206  HA  ASP D 201      -9.967 -21.339 -51.614  1.00  0.00              
ATOM   3207 1HB  ASP D 201      -9.625 -23.492 -52.749  1.00  0.00              
ATOM   3208 2HB  ASP D 201     -10.630 -22.305 -53.620  1.00  0.00              
ATOM   3209  N   CYS D 202      -7.034 -20.458 -52.009  1.00  0.00              
ATOM   3210  CA  CYS D 202      -5.682 -20.478 -51.441  1.00  0.00              
ATOM   3211  C   CYS D 202      -5.039 -19.094 -51.497  1.00  0.00              
ATOM   3212  O   CYS D 202      -5.413 -18.252 -52.319  1.00  0.00              
ATOM   3213  CB  CYS D 202      -4.942 -21.452 -52.359  1.00  0.00              
ATOM   3214  SG  CYS D 202      -4.860 -20.934 -54.090  1.00  0.00              
ATOM   3215  H   CYS D 202      -7.322 -19.664 -52.566  1.00  0.00              
ATOM   3216  HA  CYS D 202      -5.646 -20.864 -50.422  1.00  0.00              
ATOM   3217 1HB  CYS D 202      -3.910 -21.571 -52.028  1.00  0.00              
ATOM   3218 2HB  CYS D 202      -5.440 -22.422 -52.357  1.00  0.00              
ATOM   3219  HG  CYS D 202      -4.607 -22.142 -54.584  1.00  0.00              
ATOM   3220  N   LEU D 203      -4.068 -18.873 -50.614  1.00  0.00              
ATOM   3221  CA  LEU D 203      -3.289 -17.645 -50.579  1.00  0.00              
ATOM   3222  C   LEU D 203      -1.891 -17.968 -51.071  1.00  0.00              
ATOM   3223  O   LEU D 203      -1.169 -18.754 -50.448  1.00  0.00              
ATOM   3224  CB  LEU D 203      -3.204 -17.095 -49.155  1.00  0.00              
ATOM   3225  CG  LEU D 203      -2.301 -15.876 -48.967  1.00  0.00              
ATOM   3226  CD1 LEU D 203      -2.838 -14.700 -49.793  1.00  0.00              
ATOM   3227  CD2 LEU D 203      -2.242 -15.507 -47.487  1.00  0.00              
ATOM   3228  H   LEU D 203      -3.872 -19.599 -49.938  1.00  0.00              
ATOM   3229  HA  LEU D 203      -3.733 -16.912 -51.252  1.00  0.00              
ATOM   3230 1HB  LEU D 203      -4.245 -16.811 -49.012  1.00  0.00              
ATOM   3231 2HB  LEU D 203      -2.938 -17.872 -48.437  1.00  0.00              
ATOM   3232  HG  LEU D 203      -1.298 -16.166 -49.279  1.00  0.00              
ATOM   3233 1HD1 LEU D 203      -2.191 -13.835 -49.658  1.00  0.00              
ATOM   3234 2HD1 LEU D 203      -2.857 -14.976 -50.848  1.00  0.00              
ATOM   3235 3HD1 LEU D 203      -3.847 -14.456 -49.463  1.00  0.00              
ATOM   3236 1HD2 LEU D 203      -1.597 -14.638 -47.354  1.00  0.00              
ATOM   3237 2HD2 LEU D 203      -3.245 -15.275 -47.129  1.00  0.00              
ATOM   3238 3HD2 LEU D 203      -1.839 -16.346 -46.919  1.00  0.00              
ATOM   3239  N   LEU D 204      -1.514 -17.377 -52.198  1.00  0.00              
ATOM   3240  CA  LEU D 204      -0.182 -17.565 -52.743  1.00  0.00              
ATOM   3241  C   LEU D 204       0.653 -16.352 -52.374  1.00  0.00              
ATOM   3242  O   LEU D 204       0.308 -15.219 -52.731  1.00  0.00              
ATOM   3243  CB  LEU D 204      -0.232 -17.711 -54.271  1.00  0.00              
ATOM   3244  CG  LEU D 204       1.105 -17.888 -55.004  1.00  0.00              
ATOM   3245  CD1 LEU D 204       1.740 -19.206 -54.630  1.00  0.00              
ATOM   3246  CD2 LEU D 204       0.877 -17.824 -56.514  1.00  0.00              
ATOM   3247  H   LEU D 204      -2.166 -16.783 -52.689  1.00  0.00              
ATOM   3248  HA  LEU D 204       0.275 -18.446 -52.294  1.00  0.00              
ATOM   3249 1HB  LEU D 204      -0.807 -18.633 -54.341  1.00  0.00              
ATOM   3250 2HB  LEU D 204      -0.790 -16.899 -54.736  1.00  0.00              
ATOM   3251  HG  LEU D 204       1.740 -17.046 -54.726  1.00  0.00              
ATOM   3252 1HD1 LEU D 204       2.688 -19.316 -55.158  1.00  0.00              
ATOM   3253 2HD1 LEU D 204       1.920 -19.232 -53.556  1.00  0.00              
ATOM   3254 3HD1 LEU D 204       1.073 -20.022 -54.908  1.00  0.00              
ATOM   3255 1HD2 LEU D 204       1.829 -17.950 -57.031  1.00  0.00              
ATOM   3256 2HD2 LEU D 204       0.194 -18.619 -56.813  1.00  0.00              
ATOM   3257 3HD2 LEU D 204       0.446 -16.857 -56.777  1.00  0.00              
ATOM   3258  N   VAL D 205       1.742 -16.596 -51.652  1.00  0.00              
ATOM   3259  CA  VAL D 205       2.628 -15.523 -51.212  1.00  0.00              
ATOM   3260  C   VAL D 205       3.914 -15.600 -52.025  1.00  0.00              
ATOM   3261  O   VAL D 205       4.631 -16.601 -51.977  1.00  0.00              
ATOM   3262  CB  VAL D 205       2.956 -15.612 -49.709  1.00  0.00              
ATOM   3263  CG1 VAL D 205       3.906 -14.495 -49.304  1.00  0.00              
ATOM   3264  CG2 VAL D 205       1.680 -15.552 -48.882  1.00  0.00              
ATOM   3265  H   VAL D 205       1.961 -17.549 -51.401  1.00  0.00              
ATOM   3266  HA  VAL D 205       2.192 -14.543 -51.407  1.00  0.00              
ATOM   3267  HB  VAL D 205       3.421 -16.578 -49.506  1.00  0.00              
ATOM   3268 1HG1 VAL D 205       4.126 -14.574 -48.238  1.00  0.00              
ATOM   3269 2HG1 VAL D 205       4.832 -14.581 -49.873  1.00  0.00              
ATOM   3270 3HG1 VAL D 205       3.441 -13.531 -49.507  1.00  0.00              
ATOM   3271 1HG2 VAL D 205       1.930 -15.617 -47.823  1.00  0.00              
ATOM   3272 2HG2 VAL D 205       1.166 -14.611 -49.077  1.00  0.00              
ATOM   3273 3HG2 VAL D 205       1.031 -16.384 -49.153  1.00  0.00              
ATOM   3274  N   ALA D 206       4.193 -14.545 -52.782  1.00  0.00              
ATOM   3275  CA  ALA D 206       5.383 -14.499 -53.627  1.00  0.00              
ATOM   3276  C   ALA D 206       6.460 -13.671 -52.960  1.00  0.00              
ATOM   3277  O   ALA D 206       6.214 -12.539 -52.551  1.00  0.00              
ATOM   3278  CB  ALA D 206       5.046 -13.898 -54.982  1.00  0.00              
ATOM   3279  H   ALA D 206       3.565 -13.753 -52.774  1.00  0.00              
ATOM   3280  HA  ALA D 206       5.763 -15.513 -53.751  1.00  0.00              
ATOM   3281 1HB  ALA D 206       5.944 -13.870 -55.600  1.00  0.00              
ATOM   3282 2HB  ALA D 206       4.287 -14.506 -55.472  1.00  0.00              
ATOM   3283 3HB  ALA D 206       4.669 -12.884 -54.847  1.00  0.00              
ATOM   3284  N   THR D 207       7.652 -14.247 -52.866  1.00  0.00              
ATOM   3285  CA  THR D 207       8.804 -13.577 -52.275  1.00  0.00              
ATOM   3286  C   THR D 207       9.881 -13.343 -53.326  1.00  0.00              
ATOM   3287  O   THR D 207      10.335 -14.275 -53.984  1.00  0.00              
ATOM   3288  CB  THR D 207       9.400 -14.389 -51.110  1.00  0.00              
ATOM   3289  OG1 THR D 207       8.412 -14.554 -50.084  1.00  0.00              
ATOM   3290  CG2 THR D 207      10.613 -13.677 -50.530  1.00  0.00              
ATOM   3291  H   THR D 207       7.759 -15.187 -53.219  1.00  0.00              
ATOM   3292  HA  THR D 207       8.508 -12.597 -51.901  1.00  0.00              
ATOM   3293  HB  THR D 207       9.697 -15.371 -51.477  1.00  0.00              
ATOM   3294  HG1 THR D 207       7.814 -15.265 -50.328  1.00  0.00              
ATOM   3295 1HG2 THR D 207      11.020 -14.266 -49.708  1.00  0.00              
ATOM   3296 2HG2 THR D 207      11.371 -13.560 -51.304  1.00  0.00              
ATOM   3297 3HG2 THR D 207      10.315 -12.696 -50.161  1.00  0.00              
ATOM   3298  N   TRP D 208      10.293 -12.089 -53.462  1.00  0.00              
ATOM   3299  CA  TRP D 208      11.301 -11.697 -54.441  1.00  0.00              
ATOM   3300  C   TRP D 208      12.517 -11.125 -53.710  1.00  0.00              
ATOM   3301  O   TRP D 208      12.369 -10.296 -52.813  1.00  0.00              
ATOM   3302  CB  TRP D 208      10.734 -10.674 -55.428  1.00  0.00              
ATOM   3303  CG  TRP D 208       9.782 -11.265 -56.421  1.00  0.00              
ATOM   3304  CD1 TRP D 208       8.442 -11.452 -56.257  1.00  0.00              
ATOM   3305  CD2 TRP D 208      10.097 -11.746 -57.734  1.00  0.00              
ATOM   3306  NE1 TRP D 208       7.902 -12.021 -57.383  1.00  0.00              
ATOM   3307  CE2 TRP D 208       8.898 -12.209 -58.306  1.00  0.00              
ATOM   3308  CE3 TRP D 208      11.278 -11.829 -58.482  1.00  0.00              
ATOM   3309  CZ2 TRP D 208       8.843 -12.748 -59.583  1.00  0.00              
ATOM   3310  CZ3 TRP D 208      11.222 -12.367 -59.761  1.00  0.00              
ATOM   3311  CH2 TRP D 208      10.040 -12.813 -60.297  1.00  0.00              
ATOM   3312  H   TRP D 208       9.892 -11.383 -52.860  1.00  0.00              
ATOM   3313  HA  TRP D 208      11.629 -12.570 -55.003  1.00  0.00              
ATOM   3314 1HB  TRP D 208      10.185  -9.898 -54.894  1.00  0.00              
ATOM   3315 2HB  TRP D 208      11.542 -10.218 -56.000  1.00  0.00              
ATOM   3316  HD1 TRP D 208       8.016 -11.140 -55.304  1.00  0.00              
ATOM   3317  HE1 TRP D 208       6.928 -12.261 -57.512  1.00  0.00              
ATOM   3318  HE3 TRP D 208      12.242 -11.488 -58.107  1.00  0.00              
ATOM   3319  HZ2 TRP D 208       7.883 -13.089 -59.969  1.00  0.00              
ATOM   3320  HZ3 TRP D 208      12.149 -12.428 -60.333  1.00  0.00              
ATOM   3321  HH2 TRP D 208      10.040 -13.228 -61.305  1.00  0.00              
ATOM   3322  N   LEU D 209      13.713 -11.576 -54.088  1.00  0.00              
ATOM   3323  CA  LEU D 209      14.945 -11.016 -53.532  1.00  0.00              
ATOM   3324  C   LEU D 209      15.921 -10.521 -54.595  1.00  0.00              
ATOM   3325  O   LEU D 209      16.551 -11.311 -55.308  1.00  0.00              
ATOM   3326  CB  LEU D 209      15.632 -12.060 -52.643  1.00  0.00              
ATOM   3327  CG  LEU D 209      16.989 -11.638 -52.068  1.00  0.00              
ATOM   3328  CD1 LEU D 209      16.816 -10.426 -51.161  1.00  0.00              
ATOM   3329  CD2 LEU D 209      17.602 -12.800 -51.301  1.00  0.00              
ATOM   3330  H   LEU D 209      13.776 -12.319 -54.769  1.00  0.00              
ATOM   3331  HA  LEU D 209      14.709 -10.137 -52.933  1.00  0.00              
ATOM   3332 1HB  LEU D 209      14.893 -12.130 -51.848  1.00  0.00              
ATOM   3333 2HB  LEU D 209      15.715 -13.024 -53.146  1.00  0.00              
ATOM   3334  HG  LEU D 209      17.644 -11.412 -52.910  1.00  0.00              
ATOM   3335 1HD1 LEU D 209      17.786 -10.133 -50.757  1.00  0.00              
ATOM   3336 2HD1 LEU D 209      16.399  -9.599 -51.735  1.00  0.00              
ATOM   3337 3HD1 LEU D 209      16.144 -10.678 -50.343  1.00  0.00              
ATOM   3338 1HD2 LEU D 209      18.567 -12.498 -50.894  1.00  0.00              
ATOM   3339 2HD2 LEU D 209      16.938 -13.091 -50.487  1.00  0.00              
ATOM   3340 3HD2 LEU D 209      17.743 -13.646 -51.975  1.00  0.00              
ATOM   3341  N   PRO D 210      16.062  -9.193 -54.707  1.00  0.00              
ATOM   3342  CA  PRO D 210      16.954  -8.607 -55.707  1.00  0.00              
ATOM   3343  C   PRO D 210      18.389  -9.076 -55.492  1.00  0.00              
ATOM   3344  O   PRO D 210      18.904  -9.028 -54.374  1.00  0.00              
ATOM   3345  CB  PRO D 210      16.802  -7.095 -55.508  1.00  0.00              
ATOM   3346  CG  PRO D 210      15.467  -6.937 -54.867  1.00  0.00              
ATOM   3347  CD  PRO D 210      15.308  -8.136 -53.972  1.00  0.00              
ATOM   3348  HA  PRO D 210      16.701  -8.912 -56.734  1.00  0.00              
ATOM   3349 1HB  PRO D 210      17.602  -6.691 -54.869  1.00  0.00              
ATOM   3350 2HB  PRO D 210      16.850  -6.556 -56.466  1.00  0.00              
ATOM   3351 1HG  PRO D 210      15.411  -6.003 -54.290  1.00  0.00              
ATOM   3352 2HG  PRO D 210      14.666  -6.897 -55.620  1.00  0.00              
ATOM   3353 1HD  PRO D 210      15.732  -7.967 -52.971  1.00  0.00              
ATOM   3354 2HD  PRO D 210      14.253  -8.414 -53.831  1.00  0.00              
ATOM   3355  N   GLN D 211      19.022  -9.551 -56.559  1.00  0.00              
ATOM   3356  CA  GLN D 211      20.437  -9.902 -56.518  1.00  0.00              
ATOM   3357  C   GLN D 211      21.094  -9.362 -57.782  1.00  0.00              
ATOM   3358  O   GLN D 211      20.432  -9.221 -58.815  1.00  0.00              
ATOM   3359  CB  GLN D 211      20.634 -11.416 -56.415  1.00  0.00              
ATOM   3360  CG  GLN D 211      20.094 -12.029 -55.136  1.00  0.00              
ATOM   3361  CD  GLN D 211      20.481 -13.489 -54.984  1.00  0.00              
ATOM   3362  OE1 GLN D 211      21.212 -14.040 -55.811  1.00  0.00              
ATOM   3363  NE2 GLN D 211      19.991 -14.122 -53.926  1.00  0.00              
ATOM   3364  H   GLN D 211      18.509  -9.674 -57.420  1.00  0.00              
ATOM   3365  HA  GLN D 211      20.905  -9.427 -55.656  1.00  0.00              
ATOM   3366 1HB  GLN D 211      20.132 -11.859 -57.277  1.00  0.00              
ATOM   3367 2HB  GLN D 211      21.706 -11.599 -56.488  1.00  0.00              
ATOM   3368 1HG  GLN D 211      20.201 -11.551 -54.162  1.00  0.00              
ATOM   3369 2HG  GLN D 211      19.050 -11.980 -55.451  1.00  0.00              
ATOM   3370 1HE2 GLN D 211      20.213 -15.088 -53.773  1.00  0.00              
ATOM   3371 2HE2 GLN D 211      19.401 -13.638 -53.280  1.00  0.00              
ATOM   3372  N   ARG D 212      22.386  -9.054 -57.690  1.00  0.00              
ATOM   3373  CA  ARG D 212      23.110  -8.411 -58.784  1.00  0.00              
ATOM   3374  C   ARG D 212      22.867  -9.119 -60.115  1.00  0.00              
ATOM   3375  O   ARG D 212      22.418  -8.500 -61.083  1.00  0.00              
ATOM   3376  CB  ARG D 212      24.597  -8.285 -58.486  1.00  0.00              
ATOM   3377  CG  ARG D 212      25.385  -7.474 -59.501  1.00  0.00              
ATOM   3378  CD  ARG D 212      26.841  -7.387 -59.218  1.00  0.00              
ATOM   3379  NE  ARG D 212      27.551  -8.652 -59.320  1.00  0.00              
ATOM   3380  CZ  ARG D 212      28.785  -8.879 -58.828  1.00  0.00              
ATOM   3381  NH1 ARG D 212      29.464  -7.921 -58.234  1.00  0.00              
ATOM   3382  NH2 ARG D 212      29.305 -10.084 -58.980  1.00  0.00              
ATOM   3383  H   ARG D 212      22.879  -9.272 -56.836  1.00  0.00              
ATOM   3384  HA  ARG D 212      22.751  -7.389 -58.913  1.00  0.00              
ATOM   3385 1HB  ARG D 212      24.687  -7.819 -57.505  1.00  0.00              
ATOM   3386 2HB  ARG D 212      24.999  -9.298 -58.445  1.00  0.00              
ATOM   3387 1HG  ARG D 212      25.261  -7.930 -60.483  1.00  0.00              
ATOM   3388 2HG  ARG D 212      24.986  -6.459 -59.519  1.00  0.00              
ATOM   3389 1HD  ARG D 212      27.299  -6.699 -59.927  1.00  0.00              
ATOM   3390 2HD  ARG D 212      26.983  -7.013 -58.205  1.00  0.00              
ATOM   3391  HE  ARG D 212      27.260  -9.521 -59.747  1.00  0.00              
ATOM   3392 1HH1 ARG D 212      29.059  -7.001 -58.143  1.00  0.00              
ATOM   3393 2HH1 ARG D 212      30.387  -8.112 -57.873  1.00  0.00              
ATOM   3394 1HH2 ARG D 212      28.776 -10.804 -59.453  1.00  0.00              
ATOM   3395 2HH2 ARG D 212      30.228 -10.281 -58.622  1.00  0.00              
ATOM   3396  N   ARG D 213      23.147 -10.418 -60.162  1.00  0.00              
ATOM   3397  CA  ARG D 213      22.920 -11.189 -61.382  1.00  0.00              
ATOM   3398  C   ARG D 213      22.245 -12.532 -61.128  1.00  0.00              
ATOM   3399  O   ARG D 213      22.485 -13.509 -61.843  1.00  0.00              
ATOM   3400  CB  ARG D 213      24.208 -11.371 -62.175  1.00  0.00              
ATOM   3401  CG  ARG D 213      24.826 -10.082 -62.694  1.00  0.00              
ATOM   3402  CD  ARG D 213      24.060  -9.433 -63.788  1.00  0.00              
ATOM   3403  NE  ARG D 213      24.717  -8.278 -64.379  1.00  0.00              
ATOM   3404  CZ  ARG D 213      24.600  -7.015 -63.923  1.00  0.00              
ATOM   3405  NH1 ARG D 213      23.827  -6.734 -62.898  1.00  0.00              
ATOM   3406  NH2 ARG D 213      25.266  -6.061 -64.550  1.00  0.00              
ATOM   3407  H   ARG D 213      23.519 -10.886 -59.347  1.00  0.00              
ATOM   3408  HA  ARG D 213      22.241 -10.646 -62.040  1.00  0.00              
ATOM   3409 1HB  ARG D 213      24.917 -11.872 -61.519  1.00  0.00              
ATOM   3410 2HB  ARG D 213      23.972 -12.020 -63.018  1.00  0.00              
ATOM   3411 1HG  ARG D 213      24.897  -9.374 -61.868  1.00  0.00              
ATOM   3412 2HG  ARG D 213      25.826 -10.305 -63.068  1.00  0.00              
ATOM   3413 1HD  ARG D 213      23.898 -10.159 -64.585  1.00  0.00              
ATOM   3414 2HD  ARG D 213      23.100  -9.100 -63.399  1.00  0.00              
ATOM   3415  HE  ARG D 213      25.332  -8.225 -65.181  1.00  0.00              
ATOM   3416 1HH1 ARG D 213      23.311  -7.473 -62.441  1.00  0.00              
ATOM   3417 2HH1 ARG D 213      23.754  -5.782 -62.571  1.00  0.00              
ATOM   3418 1HH2 ARG D 213      25.842  -6.292 -65.349  1.00  0.00              
ATOM   3419 2HH2 ARG D 213      25.196  -5.107 -64.230  1.00  0.00              
ATOM   3420  N   GLY D 214      21.382 -12.569 -60.117  1.00  0.00              
ATOM   3421  CA  GLY D 214      20.755 -13.824 -59.747  1.00  0.00              
ATOM   3422  C   GLY D 214      19.425 -13.652 -59.046  1.00  0.00              
ATOM   3423  O   GLY D 214      19.171 -14.314 -58.041  1.00  0.00              
ATOM   3424  H   GLY D 214      21.153 -11.734 -59.599  1.00  0.00              
ATOM   3425 1HA  GLY D 214      20.584 -14.416 -60.647  1.00  0.00              
ATOM   3426 2HA  GLY D 214      21.418 -14.369 -59.076  1.00  0.00              
ATOM   3427  N   MET D 215      18.574 -12.770 -59.572  1.00  0.00              
ATOM   3428  CA  MET D 215      17.272 -12.465 -58.960  1.00  0.00              
ATOM   3429  C   MET D 215      16.588 -13.735 -58.444  1.00  0.00              
ATOM   3430  O   MET D 215      16.296 -14.660 -59.202  1.00  0.00              
ATOM   3431  CB  MET D 215      16.384 -11.752 -59.987  1.00  0.00              
ATOM   3432  CG  MET D 215      14.989 -11.353 -59.498  1.00  0.00              
ATOM   3433  SD  MET D 215      14.970 -10.046 -58.257  1.00  0.00              
ATOM   3434  CE  MET D 215      15.446  -8.617 -59.262  1.00  0.00              
ATOM   3435  H   MET D 215      18.841 -12.297 -60.422  1.00  0.00              
ATOM   3436  HA  MET D 215      17.410 -11.815 -58.097  1.00  0.00              
ATOM   3437 1HB  MET D 215      16.915 -10.854 -60.298  1.00  0.00              
ATOM   3438 2HB  MET D 215      16.277 -12.426 -60.838  1.00  0.00              
ATOM   3439 1HG  MET D 215      14.411 -11.015 -60.357  1.00  0.00              
ATOM   3440 2HG  MET D 215      14.516 -12.236 -59.065  1.00  0.00              
ATOM   3441 1HE  MET D 215      15.480  -7.726 -58.637  1.00  0.00              
ATOM   3442 2HE  MET D 215      16.430  -8.791 -59.698  1.00  0.00              
ATOM   3443 3HE  MET D 215      14.717  -8.473 -60.059  1.00  0.00              
ATOM   3444  N   TYR D 216      16.330 -13.764 -57.138  1.00  0.00              
ATOM   3445  CA  TYR D 216      15.710 -14.919 -56.498  1.00  0.00              
ATOM   3446  C   TYR D 216      14.198 -14.783 -56.324  1.00  0.00              
ATOM   3447  O   TYR D 216      13.687 -13.725 -55.948  1.00  0.00              
ATOM   3448  CB  TYR D 216      16.349 -15.184 -55.137  1.00  0.00              
ATOM   3449  CG  TYR D 216      15.754 -16.361 -54.397  1.00  0.00              
ATOM   3450  CD1 TYR D 216      16.070 -17.668 -54.757  1.00  0.00              
ATOM   3451  CD2 TYR D 216      14.850 -16.166 -53.348  1.00  0.00              
ATOM   3452  CE1 TYR D 216      15.502 -18.754 -54.094  1.00  0.00              
ATOM   3453  CE2 TYR D 216      14.271 -17.248 -52.674  1.00  0.00              
ATOM   3454  CZ  TYR D 216      14.604 -18.541 -53.054  1.00  0.00              
ATOM   3455  OH  TYR D 216      14.047 -19.622 -52.401  1.00  0.00              
ATOM   3456  H   TYR D 216      16.571 -12.959 -56.574  1.00  0.00              
ATOM   3457  HA  TYR D 216      15.844 -15.803 -57.122  1.00  0.00              
ATOM   3458 1HB  TYR D 216      17.412 -15.362 -55.308  1.00  0.00              
ATOM   3459 2HB  TYR D 216      16.224 -14.280 -54.542  1.00  0.00              
ATOM   3460  HD1 TYR D 216      16.772 -17.834 -55.574  1.00  0.00              
ATOM   3461  HD2 TYR D 216      14.592 -15.148 -53.056  1.00  0.00              
ATOM   3462  HE1 TYR D 216      15.758 -19.774 -54.387  1.00  0.00              
ATOM   3463  HE2 TYR D 216      13.568 -17.071 -51.861  1.00  0.00              
ATOM   3464  HH  TYR D 216      14.349 -20.466 -52.747  1.00  0.00              
ATOM   3465  N   ARG D 217      13.487 -15.872 -56.595  1.00  0.00              
ATOM   3466  CA  ARG D 217      12.035 -15.886 -56.486  1.00  0.00              
ATOM   3467  C   ARG D 217      11.545 -17.200 -55.885  1.00  0.00              
ATOM   3468  O   ARG D 217      11.911 -18.278 -56.346  1.00  0.00              
ATOM   3469  CB  ARG D 217      11.358 -15.591 -57.816  1.00  0.00              
ATOM   3470  CG  ARG D 217      11.561 -16.650 -58.887  1.00  0.00              
ATOM   3471  CD  ARG D 217      10.916 -16.339 -60.188  1.00  0.00              
ATOM   3472  NE  ARG D 217      11.142 -17.331 -61.227  1.00  0.00              
ATOM   3473  CZ  ARG D 217      10.731 -17.209 -62.503  1.00  0.00              
ATOM   3474  NH1 ARG D 217      10.041 -16.161 -62.897  1.00  0.00              
ATOM   3475  NH2 ARG D 217      11.019 -18.185 -63.347  1.00  0.00              
ATOM   3476  H   ARG D 217      13.967 -16.713 -56.882  1.00  0.00              
ATOM   3477  HA  ARG D 217      11.707 -15.094 -55.812  1.00  0.00              
ATOM   3478 1HB  ARG D 217      10.293 -15.482 -57.615  1.00  0.00              
ATOM   3479 2HB  ARG D 217      11.759 -14.641 -58.173  1.00  0.00              
ATOM   3480 1HG  ARG D 217      12.631 -16.767 -59.062  1.00  0.00              
ATOM   3481 2HG  ARG D 217      11.149 -17.593 -58.524  1.00  0.00              
ATOM   3482 1HD  ARG D 217       9.839 -16.260 -60.039  1.00  0.00              
ATOM   3483 2HD  ARG D 217      11.301 -15.387 -60.556  1.00  0.00              
ATOM   3484  HE  ARG D 217      11.615 -18.223 -61.173  1.00  0.00              
ATOM   3485 1HH1 ARG D 217       9.815 -15.433 -62.234  1.00  0.00              
ATOM   3486 2HH1 ARG D 217       9.742 -16.088 -63.857  1.00  0.00              
ATOM   3487 1HH2 ARG D 217      11.534 -18.992 -63.024  1.00  0.00              
ATOM   3488 2HH2 ARG D 217      10.722 -18.119 -64.310  1.00  0.00              
ATOM   3489  N   TYR D 218      10.716 -17.093 -54.851  1.00  0.00              
ATOM   3490  CA  TYR D 218      10.121 -18.252 -54.189  1.00  0.00              
ATOM   3491  C   TYR D 218       8.626 -18.009 -53.979  1.00  0.00              
ATOM   3492  O   TYR D 218       8.228 -16.962 -53.467  1.00  0.00              
ATOM   3493  CB  TYR D 218      10.812 -18.534 -52.853  1.00  0.00              
ATOM   3494  CG  TYR D 218      10.231 -19.710 -52.099  1.00  0.00              
ATOM   3495  CD1 TYR D 218      10.429 -21.009 -52.543  1.00  0.00              
ATOM   3496  CD2 TYR D 218       9.487 -19.517 -50.945  1.00  0.00              
ATOM   3497  CE1 TYR D 218       9.902 -22.087 -51.859  1.00  0.00              
ATOM   3498  CE2 TYR D 218       8.955 -20.587 -50.252  1.00  0.00              
ATOM   3499  CZ  TYR D 218       9.164 -21.872 -50.712  1.00  0.00              
ATOM   3500  OH  TYR D 218       8.637 -22.940 -50.025  1.00  0.00              
ATOM   3501  H   TYR D 218      10.497 -16.167 -54.513  1.00  0.00              
ATOM   3502  HA  TYR D 218      10.225 -19.134 -54.821  1.00  0.00              
ATOM   3503 1HB  TYR D 218      11.863 -18.724 -53.068  1.00  0.00              
ATOM   3504 2HB  TYR D 218      10.721 -17.634 -52.247  1.00  0.00              
ATOM   3505  HD1 TYR D 218      11.014 -21.172 -53.449  1.00  0.00              
ATOM   3506  HD2 TYR D 218       9.325 -18.501 -50.587  1.00  0.00              
ATOM   3507  HE1 TYR D 218      10.066 -23.102 -52.219  1.00  0.00              
ATOM   3508  HE2 TYR D 218       8.373 -20.415 -49.346  1.00  0.00              
ATOM   3509  HH  TYR D 218       8.144 -22.678 -49.244  1.00  0.00              
ATOM   3510  N   ASN D 219       7.806 -18.971 -54.384  1.00  0.00              
ATOM   3511  CA  ASN D 219       6.351 -18.886 -54.256  1.00  0.00              
ATOM   3512  C   ASN D 219       5.890 -19.914 -53.243  1.00  0.00              
ATOM   3513  O   ASN D 219       6.093 -21.114 -53.436  1.00  0.00              
ATOM   3514  CB  ASN D 219       5.677 -19.165 -55.607  1.00  0.00              
ATOM   3515  CG  ASN D 219       6.077 -18.165 -56.661  1.00  0.00              
ATOM   3516  OD1 ASN D 219       5.775 -16.984 -56.542  1.00  0.00              
ATOM   3517  ND2 ASN D 219       6.761 -18.629 -57.700  1.00  0.00              
ATOM   3518  H   ASN D 219       8.215 -19.796 -54.800  1.00  0.00              
ATOM   3519  HA  ASN D 219       6.069 -17.897 -53.888  1.00  0.00              
ATOM   3520 1HB  ASN D 219       5.664 -20.171 -56.026  1.00  0.00              
ATOM   3521 2HB  ASN D 219       4.684 -18.913 -55.235  1.00  0.00              
ATOM   3522 1HD2 ASN D 219       7.050 -18.004 -58.427  1.00  0.00              
ATOM   3523 2HD2 ASN D 219       6.987 -19.600 -57.755  1.00  0.00              
ATOM   3524  N   ALA D 220       5.258 -19.439 -52.174  1.00  0.00              
ATOM   3525  CA  ALA D 220       4.704 -20.311 -51.151  1.00  0.00              
ATOM   3526  C   ALA D 220       3.186 -20.320 -51.206  1.00  0.00              
ATOM   3527  O   ALA D 220       2.534 -19.278 -51.063  1.00  0.00              
ATOM   3528  CB  ALA D 220       5.162 -19.850 -49.771  1.00  0.00              
ATOM   3529  H   ALA D 220       5.163 -18.439 -52.072  1.00  0.00              
ATOM   3530  HA  ALA D 220       5.043 -21.330 -51.340  1.00  0.00              
ATOM   3531 1HB  ALA D 220       4.744 -20.508 -49.011  1.00  0.00              
ATOM   3532 2HB  ALA D 220       6.251 -19.885 -49.720  1.00  0.00              
ATOM   3533 3HB  ALA D 220       4.822 -18.831 -49.596  1.00  0.00              
ATOM   3534  N   LEU D 221       2.631 -21.509 -51.399  1.00  0.00              
ATOM   3535  CA  LEU D 221       1.197 -21.656 -51.578  1.00  0.00              
ATOM   3536  C   LEU D 221       0.604 -22.079 -50.255  1.00  0.00              
ATOM   3537  O   LEU D 221       1.069 -23.040 -49.634  1.00  0.00              
ATOM   3538  CB  LEU D 221       0.880 -22.703 -52.652  1.00  0.00              
ATOM   3539  CG  LEU D 221      -0.632 -22.841 -52.838  1.00  0.00              
ATOM   3540  CD1 LEU D 221      -1.175 -21.537 -53.414  1.00  0.00              
ATOM   3541  CD2 LEU D 221      -0.948 -23.997 -53.764  1.00  0.00              
ATOM   3542  H   LEU D 221       3.217 -22.331 -51.422  1.00  0.00              
ATOM   3543  HA  LEU D 221       0.765 -20.697 -51.861  1.00  0.00              
ATOM   3544 1HB  LEU D 221       1.349 -22.225 -53.511  1.00  0.00              
ATOM   3545 2HB  LEU D 221       1.375 -23.653 -52.449  1.00  0.00              
ATOM   3546  HG  LEU D 221      -1.058 -23.080 -51.864  1.00  0.00              
ATOM   3547 1HD1 LEU D 221      -2.254 -21.621 -53.552  1.00  0.00              
ATOM   3548 2HD1 LEU D 221      -0.961 -20.719 -52.726  1.00  0.00              
ATOM   3549 3HD1 LEU D 221      -0.701 -21.337 -54.374  1.00  0.00              
ATOM   3550 1HD2 LEU D 221      -2.029 -24.081 -53.884  1.00  0.00              
ATOM   3551 2HD2 LEU D 221      -0.487 -23.822 -54.738  1.00  0.00              
ATOM   3552 3HD2 LEU D 221      -0.560 -24.922 -53.340  1.00  0.00              
ATOM   3553  N   TYR D 222      -0.418 -21.356 -49.821  1.00  0.00              
ATOM   3554  CA  TYR D 222      -1.149 -21.717 -48.616  1.00  0.00              
ATOM   3555  C   TYR D 222      -2.623 -21.987 -48.867  1.00  0.00              
ATOM   3556  O   TYR D 222      -3.436 -21.072 -48.827  1.00  0.00              
ATOM   3557  CB  TYR D 222      -1.017 -20.593 -47.575  1.00  0.00              
ATOM   3558  CG  TYR D 222       0.405 -20.293 -47.170  1.00  0.00              
ATOM   3559  CD1 TYR D 222       1.100 -19.233 -47.728  1.00  0.00              
ATOM   3560  CD2 TYR D 222       1.077 -21.113 -46.263  1.00  0.00              
ATOM   3561  CE1 TYR D 222       2.437 -18.990 -47.398  1.00  0.00              
ATOM   3562  CE2 TYR D 222       2.399 -20.882 -45.928  1.00  0.00              
ATOM   3563  CZ  TYR D 222       3.079 -19.824 -46.494  1.00  0.00              
ATOM   3564  OH  TYR D 222       4.404 -19.604 -46.172  1.00  0.00              
ATOM   3565  H   TYR D 222      -0.698 -20.537 -50.339  1.00  0.00              
ATOM   3566  HA  TYR D 222      -0.752 -22.646 -48.207  1.00  0.00              
ATOM   3567 1HB  TYR D 222      -1.468 -19.697 -48.006  1.00  0.00              
ATOM   3568 2HB  TYR D 222      -1.586 -20.898 -46.696  1.00  0.00              
ATOM   3569  HD1 TYR D 222       0.587 -18.582 -48.438  1.00  0.00              
ATOM   3570  HD2 TYR D 222       0.543 -21.950 -45.814  1.00  0.00              
ATOM   3571  HE1 TYR D 222       2.972 -18.153 -47.844  1.00  0.00              
ATOM   3572  HE2 TYR D 222       2.904 -21.537 -45.218  1.00  0.00              
ATOM   3573  HH  TYR D 222       4.749 -20.245 -45.546  1.00  0.00              
ATOM   3574  N   PRO D 223      -2.984 -23.250 -49.142  1.00  0.00              
ATOM   3575  CA  PRO D 223      -4.385 -23.639 -49.360  1.00  0.00              
ATOM   3576  C   PRO D 223      -5.218 -23.224 -48.138  1.00  0.00              
ATOM   3577  O   PRO D 223      -4.785 -23.402 -46.991  1.00  0.00              
ATOM   3578  CB  PRO D 223      -4.342 -25.157 -49.553  1.00  0.00              
ATOM   3579  CG  PRO D 223      -2.956 -25.432 -50.027  1.00  0.00              
ATOM   3580  CD  PRO D 223      -2.083 -24.444 -49.303  1.00  0.00              
ATOM   3581  HA  PRO D 223      -4.837 -23.133 -50.226  1.00  0.00              
ATOM   3582 1HB  PRO D 223      -4.555 -25.690 -48.614  1.00  0.00              
ATOM   3583 2HB  PRO D 223      -5.089 -25.491 -50.290  1.00  0.00              
ATOM   3584 1HG  PRO D 223      -2.655 -26.466 -49.799  1.00  0.00              
ATOM   3585 2HG  PRO D 223      -2.876 -25.307 -51.118  1.00  0.00              
ATOM   3586 1HD  PRO D 223      -1.746 -24.822 -48.326  1.00  0.00              
ATOM   3587 2HD  PRO D 223      -1.180 -24.186 -49.876  1.00  0.00              
ATOM   3588  N   LEU D 224      -6.416 -22.696 -48.377  1.00  0.00              
ATOM   3589  CA  LEU D 224      -7.241 -22.215 -47.285  1.00  0.00              
ATOM   3590  C   LEU D 224      -7.818 -23.297 -46.380  1.00  0.00              
ATOM   3591  O   LEU D 224      -8.324 -22.991 -45.297  1.00  0.00              
ATOM   3592  CB  LEU D 224      -8.361 -21.322 -47.821  1.00  0.00              
ATOM   3593  CG  LEU D 224      -7.861 -20.011 -48.428  1.00  0.00              
ATOM   3594  CD1 LEU D 224      -9.033 -19.268 -49.057  1.00  0.00              
ATOM   3595  CD2 LEU D 224      -7.205 -19.154 -47.353  1.00  0.00              
ATOM   3596  H   LEU D 224      -6.760 -22.624 -49.323  1.00  0.00              
ATOM   3597  HA  LEU D 224      -6.638 -21.606 -46.612  1.00  0.00              
ATOM   3598 1HB  LEU D 224      -8.754 -21.978 -48.596  1.00  0.00              
ATOM   3599 2HB  LEU D 224      -9.130 -21.144 -47.069  1.00  0.00              
ATOM   3600  HG  LEU D 224      -7.094 -20.264 -49.160  1.00  0.00              
ATOM   3601 1HD1 LEU D 224      -8.679 -18.331 -49.491  1.00  0.00              
ATOM   3602 2HD1 LEU D 224      -9.476 -19.884 -49.839  1.00  0.00              
ATOM   3603 3HD1 LEU D 224      -9.782 -19.054 -48.295  1.00  0.00              
ATOM   3604 1HD2 LEU D 224      -6.853 -18.222 -47.798  1.00  0.00              
ATOM   3605 2HD2 LEU D 224      -7.931 -18.932 -46.571  1.00  0.00              
ATOM   3606 3HD2 LEU D 224      -6.361 -19.693 -46.924  1.00  0.00              
ATOM   3607  N   ASP D 225      -7.745 -24.556 -46.796  1.00  0.00              
ATOM   3608  CA  ASP D 225      -8.215 -25.614 -45.918  1.00  0.00              
ATOM   3609  C   ASP D 225      -7.121 -26.075 -44.955  1.00  0.00              
ATOM   3610  O   ASP D 225      -7.351 -26.955 -44.130  1.00  0.00              
ATOM   3611  CB  ASP D 225      -8.762 -26.804 -46.726  1.00  0.00              
ATOM   3612  CG  ASP D 225      -7.713 -27.463 -47.595  1.00  0.00              
ATOM   3613  OD1 ASP D 225      -8.042 -28.478 -48.238  1.00  0.00              
ATOM   3614  OD2 ASP D 225      -6.565 -26.983 -47.638  1.00  0.00              
ATOM   3615  H   ASP D 225      -7.372 -24.798 -47.703  1.00  0.00              
ATOM   3616  HA  ASP D 225      -9.030 -25.243 -45.296  1.00  0.00              
ATOM   3617 1HB  ASP D 225      -9.268 -27.549 -46.114  1.00  0.00              
ATOM   3618 2HB  ASP D 225      -9.492 -26.290 -47.352  1.00  0.00              
ATOM   3619  N   ARG D 226      -5.935 -25.473 -45.062  1.00  0.00              
ATOM   3620  CA  ARG D 226      -4.806 -25.797 -44.181  1.00  0.00              
ATOM   3621  C   ARG D 226      -4.287 -24.538 -43.453  1.00  0.00              
ATOM   3622  O   ARG D 226      -3.808 -24.610 -42.316  1.00  0.00              
ATOM   3623  CB  ARG D 226      -3.690 -26.515 -44.925  1.00  0.00              
ATOM   3624  CG  ARG D 226      -4.040 -27.913 -45.410  1.00  0.00              
ATOM   3625  CD  ARG D 226      -2.939 -28.607 -46.125  1.00  0.00              
ATOM   3626  NE  ARG D 226      -3.306 -29.894 -46.693  1.00  0.00              
ATOM   3627  CZ  ARG D 226      -2.510 -30.634 -47.489  1.00  0.00              
ATOM   3628  NH1 ARG D 226      -1.319 -30.205 -47.844  1.00  0.00              
ATOM   3629  NH2 ARG D 226      -2.968 -31.795 -47.924  1.00  0.00              
ATOM   3630  H   ARG D 226      -5.815 -24.769 -45.776  1.00  0.00              
ATOM   3631  HA  ARG D 226      -5.130 -26.490 -43.405  1.00  0.00              
ATOM   3632 1HB  ARG D 226      -3.427 -25.894 -45.780  1.00  0.00              
ATOM   3633 2HB  ARG D 226      -2.841 -26.574 -44.244  1.00  0.00              
ATOM   3634 1HG  ARG D 226      -4.315 -28.520 -44.547  1.00  0.00              
ATOM   3635 2HG  ARG D 226      -4.890 -27.841 -46.089  1.00  0.00              
ATOM   3636 1HD  ARG D 226      -2.595 -27.975 -46.944  1.00  0.00              
ATOM   3637 2HD  ARG D 226      -2.118 -28.779 -45.430  1.00  0.00              
ATOM   3638  HE  ARG D 226      -4.164 -30.420 -46.596  1.00  0.00              
ATOM   3639 1HH1 ARG D 226      -0.991 -29.307 -47.517  1.00  0.00              
ATOM   3640 2HH1 ARG D 226      -0.738 -30.775 -48.441  1.00  0.00              
ATOM   3641 1HH2 ARG D 226      -3.893 -32.102 -47.656  1.00  0.00              
ATOM   3642 2HH2 ARG D 226      -2.392 -32.369 -48.522  1.00  0.00              
ATOM   3643  N   LEU D 227      -4.389 -23.395 -44.119  1.00  0.00              
ATOM   3644  CA  LEU D 227      -3.874 -22.137 -43.588  1.00  0.00              
ATOM   3645  C   LEU D 227      -4.562 -21.550 -42.367  1.00  0.00              
ATOM   3646  O   LEU D 227      -5.738 -21.190 -42.417  1.00  0.00              
ATOM   3647  CB  LEU D 227      -3.876 -21.073 -44.684  1.00  0.00              
ATOM   3648  CG  LEU D 227      -3.348 -19.686 -44.303  1.00  0.00              
ATOM   3649  CD1 LEU D 227      -1.857 -19.775 -43.908  1.00  0.00              
ATOM   3650  CD2 LEU D 227      -3.511 -18.759 -45.486  1.00  0.00              
ATOM   3651  H   LEU D 227      -4.840 -23.398 -45.024  1.00  0.00              
ATOM   3652  HA  LEU D 227      -2.853 -22.280 -43.235  1.00  0.00              
ATOM   3653 1HB  LEU D 227      -3.190 -21.542 -45.387  1.00  0.00              
ATOM   3654 2HB  LEU D 227      -4.858 -20.971 -45.146  1.00  0.00              
ATOM   3655  HG  LEU D 227      -3.972 -19.312 -43.491  1.00  0.00              
ATOM   3656 1HD1 LEU D 227      -1.492 -18.784 -43.638  1.00  0.00              
ATOM   3657 2HD1 LEU D 227      -1.747 -20.443 -43.054  1.00  0.00              
ATOM   3658 3HD1 LEU D 227      -1.279 -20.157 -44.748  1.00  0.00              
ATOM   3659 1HD2 LEU D 227      -3.138 -17.768 -45.223  1.00  0.00              
ATOM   3660 2HD2 LEU D 227      -2.948 -19.147 -46.334  1.00  0.00              
ATOM   3661 3HD2 LEU D 227      -4.566 -18.689 -45.750  1.00  0.00              
ATOM   3662  N   ALA D 228      -3.810 -21.430 -41.276  1.00  0.00              
ATOM   3663  CA  ALA D 228      -4.334 -20.836 -40.051  1.00  0.00              
ATOM   3664  C   ALA D 228      -3.943 -19.373 -40.106  1.00  0.00              
ATOM   3665  O   ALA D 228      -2.795 -19.038 -40.381  1.00  0.00              
ATOM   3666  CB  ALA D 228      -3.710 -21.508 -38.805  1.00  0.00              
ATOM   3667  H   ALA D 228      -2.855 -21.757 -41.294  1.00  0.00              
ATOM   3668  HA  ALA D 228      -5.418 -20.948 -40.044  1.00  0.00              
ATOM   3669 1HB  ALA D 228      -4.117 -21.050 -37.903  1.00  0.00              
ATOM   3670 2HB  ALA D 228      -3.948 -22.572 -38.808  1.00  0.00              
ATOM   3671 3HB  ALA D 228      -2.630 -21.375 -38.824  1.00  0.00              
ATOM   3672  N   VAL D 229      -4.901 -18.494 -39.856  1.00  0.00              
ATOM   3673  CA  VAL D 229      -4.656 -17.059 -39.946  1.00  0.00              
ATOM   3674  C   VAL D 229      -4.849 -16.517 -38.537  1.00  0.00              
ATOM   3675  O   VAL D 229      -5.867 -16.797 -37.889  1.00  0.00              
ATOM   3676  CB  VAL D 229      -5.601 -16.348 -40.932  1.00  0.00              
ATOM   3677  CG1 VAL D 229      -5.326 -14.851 -40.947  1.00  0.00              
ATOM   3678  CG2 VAL D 229      -5.451 -16.929 -42.330  1.00  0.00              
ATOM   3679  H   VAL D 229      -5.822 -18.820 -39.598  1.00  0.00              
ATOM   3680  HA  VAL D 229      -3.632 -16.851 -40.259  1.00  0.00              
ATOM   3681  HB  VAL D 229      -6.632 -16.525 -40.625  1.00  0.00              
ATOM   3682 1HG1 VAL D 229      -6.003 -14.363 -41.649  1.00  0.00              
ATOM   3683 2HG1 VAL D 229      -5.483 -14.442 -39.950  1.00  0.00              
ATOM   3684 3HG1 VAL D 229      -4.296 -14.673 -41.256  1.00  0.00              
ATOM   3685 1HG2 VAL D 229      -6.126 -16.416 -43.013  1.00  0.00              
ATOM   3686 2HG2 VAL D 229      -4.423 -16.799 -42.668  1.00  0.00              
ATOM   3687 3HG2 VAL D 229      -5.694 -17.992 -42.310  1.00  0.00              
ATOM   3688  N   VAL D 230      -3.866 -15.752 -38.064  1.00  0.00              
ATOM   3689  CA  VAL D 230      -3.907 -15.208 -36.716  1.00  0.00              
ATOM   3690  C   VAL D 230      -3.755 -13.700 -36.651  1.00  0.00              
ATOM   3691  O   VAL D 230      -2.879 -13.115 -37.285  1.00  0.00              
ATOM   3692  CB  VAL D 230      -2.812 -15.843 -35.838  1.00  0.00              
ATOM   3693  CG1 VAL D 230      -2.830 -15.237 -34.443  1.00  0.00              
ATOM   3694  CG2 VAL D 230      -2.994 -17.351 -35.766  1.00  0.00              
ATOM   3695  H   VAL D 230      -3.074 -15.544 -38.654  1.00  0.00              
ATOM   3696  HA  VAL D 230      -4.879 -15.376 -36.250  1.00  0.00              
ATOM   3697  HB  VAL D 230      -1.840 -15.663 -36.300  1.00  0.00              
ATOM   3698 1HG1 VAL D 230      -2.050 -15.697 -33.836  1.00  0.00              
ATOM   3699 2HG1 VAL D 230      -2.652 -14.164 -34.509  1.00  0.00              
ATOM   3700 3HG1 VAL D 230      -3.801 -15.417 -33.981  1.00  0.00              
ATOM   3701 1HG2 VAL D 230      -2.212 -17.783 -35.143  1.00  0.00              
ATOM   3702 2HG2 VAL D 230      -3.969 -17.578 -35.334  1.00  0.00              
ATOM   3703 3HG2 VAL D 230      -2.934 -17.774 -36.769  1.00  0.00              
ATOM   3704  N   ASN D 231      -4.610 -13.079 -35.857  1.00  0.00              
ATOM   3705  CA  ASN D 231      -4.576 -11.636 -35.673  1.00  0.00              
ATOM   3706  C   ASN D 231      -3.487 -11.342 -34.646  1.00  0.00              
ATOM   3707  O   ASN D 231      -3.635 -11.667 -33.477  1.00  0.00              
ATOM   3708  CB  ASN D 231      -5.916 -11.072 -35.235  1.00  0.00              
ATOM   3709  CG  ASN D 231      -5.944  -9.571 -35.155  1.00  0.00              
ATOM   3710  OD1 ASN D 231      -4.966  -8.933 -34.748  1.00  0.00              
ATOM   3711  ND2 ASN D 231      -7.085  -9.011 -35.464  1.00  0.00              
ATOM   3712  H   ASN D 231      -5.305 -13.622 -35.365  1.00  0.00              
ATOM   3713  HA  ASN D 231      -4.319 -11.149 -36.615  1.00  0.00              
ATOM   3714 1HB  ASN D 231      -6.844 -11.424 -35.687  1.00  0.00              
ATOM   3715 2HB  ASN D 231      -5.827 -11.476 -34.226  1.00  0.00              
ATOM   3716 1HD2 ASN D 231      -7.177  -8.015 -35.434  1.00  0.00              
ATOM   3717 2HD2 ASN D 231      -7.864  -9.577 -35.730  1.00  0.00              
ATOM   3718  N   VAL D 232      -2.389 -10.748 -35.087  1.00  0.00              
ATOM   3719  CA  VAL D 232      -1.294 -10.410 -34.183  1.00  0.00              
ATOM   3720  C   VAL D 232      -1.668  -9.109 -33.477  1.00  0.00              
ATOM   3721  O   VAL D 232      -1.885  -8.082 -34.121  1.00  0.00              
ATOM   3722  CB  VAL D 232       0.049 -10.245 -34.918  1.00  0.00              
ATOM   3723  CG1 VAL D 232       1.141  -9.826 -33.945  1.00  0.00              
ATOM   3724  CG2 VAL D 232       0.433 -11.537 -35.623  1.00  0.00              
ATOM   3725  H   VAL D 232      -2.305 -10.521 -36.069  1.00  0.00              
ATOM   3726  HA  VAL D 232      -1.166 -11.172 -33.413  1.00  0.00              
ATOM   3727  HB  VAL D 232      -0.061  -9.483 -35.690  1.00  0.00              
ATOM   3728 1HG1 VAL D 232       2.084  -9.714 -34.481  1.00  0.00              
ATOM   3729 2HG1 VAL D 232       0.872  -8.877 -33.483  1.00  0.00              
ATOM   3730 3HG1 VAL D 232       1.252 -10.588 -33.173  1.00  0.00              
ATOM   3731 1HG2 VAL D 232       1.384 -11.402 -36.138  1.00  0.00              
ATOM   3732 2HG2 VAL D 232       0.527 -12.337 -34.889  1.00  0.00              
ATOM   3733 3HG2 VAL D 232      -0.337 -11.798 -36.349  1.00  0.00              
ATOM   3734  N   LYS D 233      -1.764  -9.162 -32.154  1.00  0.00              
ATOM   3735  CA  LYS D 233      -2.112  -7.977 -31.391  1.00  0.00              
ATOM   3736  C   LYS D 233      -0.989  -6.935 -31.363  1.00  0.00              
ATOM   3737  O   LYS D 233       0.191  -7.275 -31.376  1.00  0.00              
ATOM   3738  CB  LYS D 233      -2.490  -8.374 -29.963  1.00  0.00              
ATOM   3739  CG  LYS D 233      -3.843  -9.063 -29.839  1.00  0.00              
ATOM   3740  CD  LYS D 233      -4.983  -8.108 -30.159  1.00  0.00              
ATOM   3741  CE  LYS D 233      -6.336  -8.767 -29.939  1.00  0.00              
ATOM   3742  NZ  LYS D 233      -7.461  -7.869 -30.320  1.00  0.00              
ATOM   3743  H   LYS D 233      -1.593 -10.030 -31.665  1.00  0.00              
ATOM   3744  HA  LYS D 233      -2.960  -7.475 -31.857  1.00  0.00              
ATOM   3745 1HB  LYS D 233      -1.709  -9.041 -29.599  1.00  0.00              
ATOM   3746 2HB  LYS D 233      -2.494  -7.461 -29.368  1.00  0.00              
ATOM   3747 1HG  LYS D 233      -3.867  -9.904 -30.533  1.00  0.00              
ATOM   3748 2HG  LYS D 233      -3.952  -9.431 -28.820  1.00  0.00              
ATOM   3749 1HD  LYS D 233      -4.894  -7.233 -29.513  1.00  0.00              
ATOM   3750 2HD  LYS D 233      -4.895  -7.798 -31.200  1.00  0.00              
ATOM   3751 1HE  LYS D 233      -6.377  -9.673 -30.541  1.00  0.00              
ATOM   3752 2HE  LYS D 233      -6.422  -9.028 -28.885  1.00  0.00              
ATOM   3753 1HZ  LYS D 233      -8.338  -8.342 -30.159  1.00  0.00              
ATOM   3754 2HZ  LYS D 233      -7.424  -7.027 -29.761  1.00  0.00              
ATOM   3755 3HZ  LYS D 233      -7.382  -7.627 -31.297  1.00  0.00              
ATOM   3756  N   ASP D 234      -1.361  -5.657 -31.338  1.00  0.00              
ATOM   3757  CA  ASP D 234      -0.372  -4.582 -31.325  1.00  0.00              
ATOM   3758  C   ASP D 234       0.444  -4.603 -30.036  1.00  0.00              
ATOM   3759  O   ASP D 234      -0.088  -4.861 -28.957  1.00  0.00              
ATOM   3760  CB  ASP D 234      -1.053  -3.221 -31.492  1.00  0.00              
ATOM   3761  CG  ASP D 234      -1.575  -2.949 -32.898  1.00  0.00              
ATOM   3762  OD1 ASP D 234      -1.241  -3.693 -33.789  1.00  0.00              
ATOM   3763  OD2 ASP D 234      -2.421  -2.100 -33.040  1.00  0.00              
ATOM   3764  H   ASP D 234      -2.343  -5.423 -31.328  1.00  0.00              
ATOM   3765  HA  ASP D 234       0.335  -4.720 -32.143  1.00  0.00              
ATOM   3766 1HB  ASP D 234      -1.850  -3.042 -30.769  1.00  0.00              
ATOM   3767 2HB  ASP D 234      -0.213  -2.558 -31.282  1.00  0.00              
ATOM   3768  N   ASN D 235       1.741  -4.334 -30.193  1.00  0.00              
ATOM   3769  CA  ASN D 235       2.749  -4.290 -29.130  1.00  0.00              
ATOM   3770  C   ASN D 235       3.887  -3.518 -29.821  1.00  0.00              
ATOM   3771  O   ASN D 235       4.147  -3.718 -30.999  1.00  0.00              
ATOM   3772  CB  ASN D 235       3.156  -5.735 -28.785  1.00  0.00              
ATOM   3773  CG  ASN D 235       4.024  -5.833 -27.536  1.00  0.00              
ATOM   3774  OD1 ASN D 235       3.579  -5.541 -26.423  1.00  0.00              
ATOM   3775  ND2 ASN D 235       5.260  -6.274 -27.719  1.00  0.00              
ATOM   3776  H   ASN D 235       2.021  -4.148 -31.145  1.00  0.00              
ATOM   3777  HA  ASN D 235       2.350  -3.762 -28.262  1.00  0.00              
ATOM   3778 1HB  ASN D 235       2.418  -6.536 -28.780  1.00  0.00              
ATOM   3779 2HB  ASN D 235       3.794  -5.833 -29.663  1.00  0.00              
ATOM   3780 1HD2 ASN D 235       5.879  -6.363 -26.938  1.00  0.00              
ATOM   3781 2HD2 ASN D 235       5.573  -6.520 -28.636  1.00  0.00              
ATOM   3782  N   PRO D 236       4.570  -2.615 -29.096  1.00  0.00              
ATOM   3783  CA  PRO D 236       5.641  -1.778 -29.653  1.00  0.00              
ATOM   3784  C   PRO D 236       6.448  -2.121 -30.920  1.00  0.00              
ATOM   3785  O   PRO D 236       6.554  -1.284 -31.809  1.00  0.00              
ATOM   3786  CB  PRO D 236       6.489  -1.499 -28.433  1.00  0.00              
ATOM   3787  CG  PRO D 236       5.382  -1.149 -27.455  1.00  0.00              
ATOM   3788  CD  PRO D 236       4.330  -2.251 -27.717  1.00  0.00              
ATOM   3789  HA  PRO D 236       5.282  -0.796 -29.992  1.00  0.00              
ATOM   3790 1HB  PRO D 236       7.080  -2.380 -28.142  1.00  0.00              
ATOM   3791 2HB  PRO D 236       7.200  -0.681 -28.615  1.00  0.00              
ATOM   3792 1HG  PRO D 236       5.749  -1.158 -26.419  1.00  0.00              
ATOM   3793 2HG  PRO D 236       4.985  -0.141 -27.648  1.00  0.00              
ATOM   3794 1HD  PRO D 236       4.463  -3.118 -27.051  1.00  0.00              
ATOM   3795 2HD  PRO D 236       3.302  -1.890 -27.569  1.00  0.00              
ATOM   3796  N   PRO D 237       7.054  -3.314 -31.021  1.00  0.00              
ATOM   3797  CA  PRO D 237       7.882  -3.405 -32.235  1.00  0.00              
ATOM   3798  C   PRO D 237       6.951  -3.713 -33.406  1.00  0.00              
ATOM   3799  O   PRO D 237       7.292  -3.526 -34.581  1.00  0.00              
ATOM   3800  CB  PRO D 237       8.825  -4.564 -31.921  1.00  0.00              
ATOM   3801  CG  PRO D 237       7.953  -5.473 -31.078  1.00  0.00              
ATOM   3802  CD  PRO D 237       7.226  -4.494 -30.175  1.00  0.00              
ATOM   3803  HA  PRO D 237       8.399  -2.463 -32.468  1.00  0.00              
ATOM   3804 1HB  PRO D 237       9.178  -5.056 -32.839  1.00  0.00              
ATOM   3805 2HB  PRO D 237       9.716  -4.221 -31.375  1.00  0.00              
ATOM   3806 1HG  PRO D 237       7.262  -6.055 -31.705  1.00  0.00              
ATOM   3807 2HG  PRO D 237       8.559  -6.195 -30.512  1.00  0.00              
ATOM   3808 1HD  PRO D 237       6.252  -4.881 -29.840  1.00  0.00              
ATOM   3809 2HD  PRO D 237       7.804  -4.257 -29.270  1.00  0.00              
ATOM   3810  N   MET D 238       5.756  -4.170 -33.048  1.00  0.00              
ATOM   3811  CA  MET D 238       4.737  -4.581 -33.996  1.00  0.00              
ATOM   3812  C   MET D 238       3.639  -3.550 -34.220  1.00  0.00              
ATOM   3813  O   MET D 238       3.120  -2.937 -33.276  1.00  0.00              
ATOM   3814  CB  MET D 238       4.117  -5.896 -33.529  1.00  0.00              
ATOM   3815  CG  MET D 238       5.081  -7.074 -33.504  1.00  0.00              
ATOM   3816  SD  MET D 238       4.243  -8.654 -33.268  1.00  0.00              
ATOM   3817  CE  MET D 238       3.840  -8.566 -31.526  1.00  0.00              
ATOM   3818  H   MET D 238       5.561  -4.231 -32.060  1.00  0.00              
ATOM   3819  HA  MET D 238       5.182  -4.725 -34.981  1.00  0.00              
ATOM   3820 1HB  MET D 238       3.727  -5.724 -32.526  1.00  0.00              
ATOM   3821 2HB  MET D 238       3.291  -6.117 -34.207  1.00  0.00              
ATOM   3822 1HG  MET D 238       5.619  -7.092 -34.452  1.00  0.00              
ATOM   3823 2HG  MET D 238       5.786  -6.918 -32.688  1.00  0.00              
ATOM   3824 1HE  MET D 238       3.317  -9.475 -31.227  1.00  0.00              
ATOM   3825 2HE  MET D 238       4.758  -8.468 -30.945  1.00  0.00              
ATOM   3826 3HE  MET D 238       3.201  -7.702 -31.344  1.00  0.00              
ATOM   3827  N   LYS D 239       3.274  -3.398 -35.488  1.00  0.00              
ATOM   3828  CA  LYS D 239       2.232  -2.478 -35.894  1.00  0.00              
ATOM   3829  C   LYS D 239       1.576  -3.018 -37.165  1.00  0.00              
ATOM   3830  O   LYS D 239       2.254  -3.314 -38.139  1.00  0.00              
ATOM   3831  CB  LYS D 239       2.799  -1.076 -36.125  1.00  0.00              
ATOM   3832  CG  LYS D 239       1.764  -0.042 -36.548  1.00  0.00              
ATOM   3833  CD  LYS D 239       2.381   1.343 -36.666  1.00  0.00              
ATOM   3834  CE  LYS D 239       1.324   2.399 -36.957  1.00  0.00              
ATOM   3835  NZ  LYS D 239       0.709   2.213 -38.300  1.00  0.00              
ATOM   3836  H   LYS D 239       3.746  -3.949 -36.192  1.00  0.00              
ATOM   3837  HA  LYS D 239       1.469  -2.418 -35.117  1.00  0.00              
ATOM   3838 1HB  LYS D 239       3.263  -0.761 -35.189  1.00  0.00              
ATOM   3839 2HB  LYS D 239       3.562  -1.161 -36.896  1.00  0.00              
ATOM   3840 1HG  LYS D 239       1.353  -0.340 -37.514  1.00  0.00              
ATOM   3841 2HG  LYS D 239       0.966  -0.023 -35.805  1.00  0.00              
ATOM   3842 1HD  LYS D 239       2.882   1.581 -35.725  1.00  0.00              
ATOM   3843 2HD  LYS D 239       3.114   1.331 -37.472  1.00  0.00              
ATOM   3844 1HE  LYS D 239       0.553   2.331 -36.192  1.00  0.00              
ATOM   3845 2HE  LYS D 239       1.798   3.380 -36.907  1.00  0.00              
ATOM   3846 1HZ  LYS D 239       0.016   2.932 -38.454  1.00  0.00              
ATOM   3847 2HZ  LYS D 239       1.426   2.279 -39.009  1.00  0.00              
ATOM   3848 3HZ  LYS D 239       0.270   1.307 -38.346  1.00  0.00              
ATOM   3849  N   ASP D 240       0.254  -3.164 -37.121  1.00  0.00              
ATOM   3850  CA  ASP D 240      -0.549  -3.645 -38.249  1.00  0.00              
ATOM   3851  C   ASP D 240      -0.114  -4.985 -38.829  1.00  0.00              
ATOM   3852  O   ASP D 240      -0.029  -5.148 -40.048  1.00  0.00              
ATOM   3853  CB  ASP D 240      -0.548  -2.603 -39.366  1.00  0.00              
ATOM   3854  CG  ASP D 240      -1.120  -1.280 -38.918  1.00  0.00              
ATOM   3855  OD1 ASP D 240      -2.204  -1.291 -38.295  1.00  0.00              
ATOM   3856  OD2 ASP D 240      -0.478  -0.243 -39.193  1.00  0.00              
ATOM   3857  H   ASP D 240      -0.206  -2.927 -36.253  1.00  0.00              
ATOM   3858  HA  ASP D 240      -1.576  -3.816 -37.925  1.00  0.00              
ATOM   3859 1HB  ASP D 240       0.429  -2.464 -39.829  1.00  0.00              
ATOM   3860 2HB  ASP D 240      -1.222  -3.082 -40.076  1.00  0.00              
ATOM   3861  N   MET D 241       0.124  -5.955 -37.960  1.00  0.00              
ATOM   3862  CA  MET D 241       0.608  -7.231 -38.438  1.00  0.00              
ATOM   3863  C   MET D 241      -0.369  -8.354 -38.271  1.00  0.00              
ATOM   3864  O   MET D 241      -1.241  -8.319 -37.404  1.00  0.00              
ATOM   3865  CB  MET D 241       1.911  -7.584 -37.722  1.00  0.00              
ATOM   3866  CG  MET D 241       3.053  -6.609 -37.978  1.00  0.00              
ATOM   3867  SD  MET D 241       4.556  -7.049 -37.084  1.00  0.00              
ATOM   3868  CE  MET D 241       5.646  -5.717 -37.576  1.00  0.00              
ATOM   3869  H   MET D 241      -0.027  -5.825 -36.969  1.00  0.00              
ATOM   3870  HA  MET D 241       0.794  -7.179 -39.510  1.00  0.00              
ATOM   3871 1HB  MET D 241       1.691  -7.613 -36.656  1.00  0.00              
ATOM   3872 2HB  MET D 241       2.201  -8.578 -38.064  1.00  0.00              
ATOM   3873 1HG  MET D 241       3.262  -6.602 -39.048  1.00  0.00              
ATOM   3874 2HG  MET D 241       2.729  -5.617 -37.666  1.00  0.00              
ATOM   3875 1HE  MET D 241       6.620  -5.849 -37.103  1.00  0.00              
ATOM   3876 2HE  MET D 241       5.765  -5.726 -38.660  1.00  0.00              
ATOM   3877 3HE  MET D 241       5.218  -4.763 -37.266  1.00  0.00              
ATOM   3878  N   PHE D 242      -0.239  -9.346 -39.141  1.00  0.00              
ATOM   3879  CA  PHE D 242      -1.063 -10.532 -39.044  1.00  0.00              
ATOM   3880  C   PHE D 242      -0.118 -11.699 -39.324  1.00  0.00              
ATOM   3881  O   PHE D 242       0.962 -11.522 -39.905  1.00  0.00              
ATOM   3882  CB  PHE D 242      -2.283 -10.512 -39.978  1.00  0.00              
ATOM   3883  CG  PHE D 242      -1.961 -10.453 -41.446  1.00  0.00              
ATOM   3884  CD1 PHE D 242      -1.823  -9.229 -42.091  1.00  0.00              
ATOM   3885  CD2 PHE D 242      -1.883 -11.619 -42.197  1.00  0.00              
ATOM   3886  CE1 PHE D 242      -1.615  -9.164 -43.481  1.00  0.00              
ATOM   3887  CE2 PHE D 242      -1.674 -11.570 -43.589  1.00  0.00              
ATOM   3888  CZ  PHE D 242      -1.543 -10.338 -44.228  1.00  0.00              
ATOM   3889  H   PHE D 242       0.442  -9.280 -39.884  1.00  0.00              
ATOM   3890  HA  PHE D 242      -1.475 -10.615 -38.037  1.00  0.00              
ATOM   3891 1HB  PHE D 242      -2.877 -11.415 -39.838  1.00  0.00              
ATOM   3892 2HB  PHE D 242      -2.898  -9.638 -39.771  1.00  0.00              
ATOM   3893  HD1 PHE D 242      -1.875  -8.311 -41.507  1.00  0.00              
ATOM   3894  HD2 PHE D 242      -1.986 -12.580 -41.695  1.00  0.00              
ATOM   3895  HE1 PHE D 242      -1.512  -8.197 -43.971  1.00  0.00              
ATOM   3896  HE2 PHE D 242      -1.618 -12.493 -44.168  1.00  0.00              
ATOM   3897  HZ  PHE D 242      -1.387 -10.291 -45.305  1.00  0.00              
ATOM   3898  N   LYS D 243      -0.520 -12.890 -38.906  1.00  0.00              
ATOM   3899  CA  LYS D 243       0.356 -14.034 -39.017  1.00  0.00              
ATOM   3900  C   LYS D 243      -0.269 -15.205 -39.736  1.00  0.00              
ATOM   3901  O   LYS D 243      -1.452 -15.509 -39.556  1.00  0.00              
ATOM   3902  CB  LYS D 243       0.812 -14.473 -37.625  1.00  0.00              
ATOM   3903  CG  LYS D 243       1.709 -15.704 -37.617  1.00  0.00              
ATOM   3904  CD  LYS D 243       2.392 -15.883 -36.269  1.00  0.00              
ATOM   3905  CE  LYS D 243       1.417 -16.390 -35.216  1.00  0.00              
ATOM   3906  NZ  LYS D 243       2.104 -16.734 -33.942  1.00  0.00              
ATOM   3907  H   LYS D 243      -1.440 -13.012 -38.507  1.00  0.00              
ATOM   3908  HA  LYS D 243       1.232 -13.771 -39.610  1.00  0.00              
ATOM   3909 1HB  LYS D 243       1.348 -13.632 -37.184  1.00  0.00              
ATOM   3910 2HB  LYS D 243      -0.086 -14.676 -37.042  1.00  0.00              
ATOM   3911 1HG  LYS D 243       1.096 -16.580 -37.833  1.00  0.00              
ATOM   3912 2HG  LYS D 243       2.463 -15.589 -38.394  1.00  0.00              
ATOM   3913 1HD  LYS D 243       3.207 -16.598 -36.385  1.00  0.00              
ATOM   3914 2HD  LYS D 243       2.796 -14.921 -35.954  1.00  0.00              
ATOM   3915 1HE  LYS D 243       0.678 -15.612 -35.032  1.00  0.00              
ATOM   3916 2HE  LYS D 243       0.919 -17.276 -35.611  1.00  0.00              
ATOM   3917 1HZ  LYS D 243       1.424 -17.066 -33.272  1.00  0.00              
ATOM   3918 2HZ  LYS D 243       2.789 -17.457 -34.112  1.00  0.00              
ATOM   3919 3HZ  LYS D 243       2.564 -15.913 -33.576  1.00  0.00              
ATOM   3920  N   LEU D 244       0.545 -15.849 -40.556  1.00  0.00              
ATOM   3921  CA  LEU D 244       0.152 -17.057 -41.247  1.00  0.00              
ATOM   3922  C   LEU D 244       0.886 -18.247 -40.612  1.00  0.00              
ATOM   3923  O   LEU D 244       2.109 -18.240 -40.487  1.00  0.00              
ATOM   3924  CB  LEU D 244       0.505 -16.964 -42.735  1.00  0.00              
ATOM   3925  CG  LEU D 244      -0.111 -15.813 -43.545  1.00  0.00              
ATOM   3926  CD1 LEU D 244       0.270 -15.998 -45.014  1.00  0.00              
ATOM   3927  CD2 LEU D 244      -1.644 -15.787 -43.392  1.00  0.00              
ATOM   3928  H   LEU D 244       1.474 -15.480 -40.702  1.00  0.00              
ATOM   3929  HA  LEU D 244      -0.918 -17.218 -41.120  1.00  0.00              
ATOM   3930 1HB  LEU D 244       1.579 -16.805 -42.652  1.00  0.00              
ATOM   3931 2HB  LEU D 244       0.314 -17.902 -43.255  1.00  0.00              
ATOM   3932  HG  LEU D 244       0.266 -14.881 -43.125  1.00  0.00              
ATOM   3933 1HD1 LEU D 244      -0.159 -15.191 -45.607  1.00  0.00              
ATOM   3934 2HD1 LEU D 244       1.356 -15.984 -45.112  1.00  0.00              
ATOM   3935 3HD1 LEU D 244      -0.114 -16.954 -45.370  1.00  0.00              
ATOM   3936 1HD2 LEU D 244      -2.053 -14.963 -43.974  1.00  0.00              
ATOM   3937 2HD2 LEU D 244      -2.061 -16.729 -43.751  1.00  0.00              
ATOM   3938 3HD2 LEU D 244      -1.904 -15.653 -42.341  1.00  0.00              
ATOM   3939  N   LEU D 245       0.123 -19.256 -40.216  1.00  0.00              
ATOM   3940  CA  LEU D 245       0.684 -20.452 -39.605  1.00  0.00              
ATOM   3941  C   LEU D 245       0.312 -21.657 -40.460  1.00  0.00              
ATOM   3942  O   LEU D 245      -0.874 -21.925 -40.677  1.00  0.00              
ATOM   3943  CB  LEU D 245       0.178 -20.621 -38.167  1.00  0.00              
ATOM   3944  CG  LEU D 245       0.663 -21.887 -37.448  1.00  0.00              
ATOM   3945  CD1 LEU D 245       2.176 -21.846 -37.282  1.00  0.00              
ATOM   3946  CD2 LEU D 245      -0.026 -22.000 -36.096  1.00  0.00              
ATOM   3947  H   LEU D 245      -0.875 -19.190 -40.342  1.00  0.00              
ATOM   3948  HA  LEU D 245       1.771 -20.376 -39.583  1.00  0.00              
ATOM   3949 1HB  LEU D 245       0.630 -19.739 -37.715  1.00  0.00              
ATOM   3950 2HB  LEU D 245      -0.907 -20.542 -38.109  1.00  0.00              
ATOM   3951  HG  LEU D 245       0.353 -22.740 -38.052  1.00  0.00              
ATOM   3952 1HD1 LEU D 245       2.510 -22.749 -36.771  1.00  0.00              
ATOM   3953 2HD1 LEU D 245       2.648 -21.789 -38.262  1.00  0.00              
ATOM   3954 3HD1 LEU D 245       2.453 -20.973 -36.693  1.00  0.00              
ATOM   3955 1HD2 LEU D 245       0.319 -22.901 -35.587  1.00  0.00              
ATOM   3956 2HD2 LEU D 245       0.214 -21.126 -35.491  1.00  0.00              
ATOM   3957 3HD2 LEU D 245      -1.105 -22.056 -36.241  1.00  0.00              
ATOM   3958  N   MET D 246       1.321 -22.346 -40.980  1.00  0.00              
ATOM   3959  CA  MET D 246       1.115 -23.591 -41.718  1.00  0.00              
ATOM   3960  C   MET D 246       2.406 -24.387 -41.557  1.00  0.00              
ATOM   3961  O   MET D 246       3.480 -23.931 -41.959  1.00  0.00              
ATOM   3962  CB  MET D 246       0.827 -23.372 -43.215  1.00  0.00              
ATOM   3963  CG  MET D 246       0.562 -24.719 -43.910  1.00  0.00              
ATOM   3964  SD  MET D 246       0.152 -24.631 -45.660  1.00  0.00              
ATOM   3965  CE  MET D 246      -1.368 -23.816 -45.608  1.00  0.00              
ATOM   3966  H   MET D 246       2.261 -21.996 -40.859  1.00  0.00              
ATOM   3967  HA  MET D 246       0.281 -24.144 -41.288  1.00  0.00              
ATOM   3968 1HB  MET D 246      -0.038 -22.712 -43.279  1.00  0.00              
ATOM   3969 2HB  MET D 246       1.699 -22.870 -43.638  1.00  0.00              
ATOM   3970 1HG  MET D 246       1.457 -25.334 -43.812  1.00  0.00              
ATOM   3971 2HG  MET D 246      -0.270 -25.204 -43.401  1.00  0.00              
ATOM   3972 1HE  MET D 246      -1.746 -23.688 -46.622  1.00  0.00              
ATOM   3973 2HE  MET D 246      -2.076 -24.406 -45.026  1.00  0.00              
ATOM   3974 3HE  MET D 246      -1.241 -22.838 -45.144  1.00  0.00              
ATOM   3975  N   PHE D 247       2.296 -25.572 -40.958  1.00  0.00              
ATOM   3976  CA  PHE D 247       3.459 -26.429 -40.732  1.00  0.00              
ATOM   3977  C   PHE D 247       4.321 -26.561 -41.962  1.00  0.00              
ATOM   3978  O   PHE D 247       3.825 -26.846 -43.046  1.00  0.00              
ATOM   3979  CB  PHE D 247       3.017 -27.818 -40.268  1.00  0.00              
ATOM   3980  CG  PHE D 247       4.156 -28.762 -40.008  1.00  0.00              
ATOM   3981  CD1 PHE D 247       4.883 -28.687 -38.829  1.00  0.00              
ATOM   3982  CD2 PHE D 247       4.506 -29.725 -40.942  1.00  0.00              
ATOM   3983  CE1 PHE D 247       5.932 -29.555 -38.589  1.00  0.00              
ATOM   3984  CE2 PHE D 247       5.553 -30.594 -40.706  1.00  0.00              
ATOM   3985  CZ  PHE D 247       6.267 -30.508 -39.527  1.00  0.00              
ATOM   3986  H   PHE D 247       1.385 -25.886 -40.652  1.00  0.00              
ATOM   3987  HA  PHE D 247       4.098 -25.991 -39.964  1.00  0.00              
ATOM   3988 1HB  PHE D 247       2.458 -27.742 -39.336  1.00  0.00              
ATOM   3989 2HB  PHE D 247       2.393 -28.286 -41.027  1.00  0.00              
ATOM   3990  HD1 PHE D 247       4.617 -27.935 -38.087  1.00  0.00              
ATOM   3991  HD2 PHE D 247       3.942 -29.792 -41.873  1.00  0.00              
ATOM   3992  HE1 PHE D 247       6.494 -29.485 -37.658  1.00  0.00              
ATOM   3993  HE2 PHE D 247       5.817 -31.347 -41.448  1.00  0.00              
ATOM   3994  HZ  PHE D 247       7.094 -31.191 -39.339  1.00  0.00              
ATOM   3995  N   PRO D 248       5.639 -26.364 -41.810  1.00  0.00              
ATOM   3996  CA  PRO D 248       6.355 -26.092 -40.558  1.00  0.00              
ATOM   3997  C   PRO D 248       6.520 -24.601 -40.267  1.00  0.00              
ATOM   3998  O   PRO D 248       7.175 -24.222 -39.294  1.00  0.00              
ATOM   3999  CB  PRO D 248       7.699 -26.748 -40.809  1.00  0.00              
ATOM   4000  CG  PRO D 248       7.948 -26.353 -42.252  1.00  0.00              
ATOM   4001  CD  PRO D 248       6.577 -26.549 -42.908  1.00  0.00              
ATOM   4002  HA  PRO D 248       5.823 -26.471 -39.673  1.00  0.00              
ATOM   4003 1HB  PRO D 248       8.469 -26.368 -40.120  1.00  0.00              
ATOM   4004 2HB  PRO D 248       7.649 -27.837 -40.665  1.00  0.00              
ATOM   4005 1HG  PRO D 248       8.298 -25.311 -42.326  1.00  0.00              
ATOM   4006 2HG  PRO D 248       8.724 -26.985 -42.710  1.00  0.00              
ATOM   4007 1HD  PRO D 248       6.389 -25.819 -43.708  1.00  0.00              
ATOM   4008 2HD  PRO D 248       6.470 -27.549 -43.357  1.00  0.00              
ATOM   4009  N   GLU D 249       5.919 -23.756 -41.096  1.00  0.00              
ATOM   4010  CA  GLU D 249       6.141 -22.321 -40.987  1.00  0.00              
ATOM   4011  C   GLU D 249       5.201 -21.453 -40.165  1.00  0.00              
ATOM   4012  O   GLU D 249       4.038 -21.762 -39.949  1.00  0.00              
ATOM   4013  CB  GLU D 249       6.169 -21.698 -42.381  1.00  0.00              
ATOM   4014  CG  GLU D 249       7.261 -22.171 -43.281  1.00  0.00              
ATOM   4015  CD  GLU D 249       7.157 -21.509 -44.637  1.00  0.00              
ATOM   4016  OE1 GLU D 249       6.098 -21.658 -45.283  1.00  0.00              
ATOM   4017  OE2 GLU D 249       8.125 -20.830 -45.045  1.00  0.00              
ATOM   4018  H   GLU D 249       5.299 -24.104 -41.813  1.00  0.00              
ATOM   4019  HA  GLU D 249       7.087 -22.130 -40.478  1.00  0.00              
ATOM   4020 1HB  GLU D 249       5.209 -21.921 -42.847  1.00  0.00              
ATOM   4021 2HB  GLU D 249       6.266 -20.623 -42.246  1.00  0.00              
ATOM   4022 1HG  GLU D 249       8.258 -22.018 -42.872  1.00  0.00              
ATOM   4023 2HG  GLU D 249       7.069 -23.239 -43.378  1.00  0.00              
ATOM   4024  N   SER D 250       5.756 -20.315 -39.767  1.00  0.00              
ATOM   4025  CA  SER D 250       5.083 -19.296 -38.990  1.00  0.00              
ATOM   4026  C   SER D 250       5.694 -18.037 -39.618  1.00  0.00              
ATOM   4027  O   SER D 250       6.899 -17.837 -39.542  1.00  0.00              
ATOM   4028  CB  SER D 250       5.346 -19.415 -37.501  1.00  0.00              
ATOM   4029  OG  SER D 250       4.717 -18.397 -36.773  1.00  0.00              
ATOM   4030  H   SER D 250       6.718 -20.172 -40.039  1.00  0.00              
ATOM   4031  HA  SER D 250       3.997 -19.392 -38.998  1.00  0.00              
ATOM   4032 1HB  SER D 250       4.972 -20.379 -37.158  1.00  0.00              
ATOM   4033 2HB  SER D 250       6.420 -19.362 -37.331  1.00  0.00              
ATOM   4034  HG  SER D 250       4.908 -18.508 -35.838  1.00  0.00              
ATOM   4035  N   ARG D 251       4.880 -17.206 -40.268  1.00  0.00              
ATOM   4036  CA  ARG D 251       5.406 -15.994 -40.883  1.00  0.00              
ATOM   4037  C   ARG D 251       4.494 -14.833 -40.574  1.00  0.00              
ATOM   4038  O   ARG D 251       3.288 -14.918 -40.763  1.00  0.00              
ATOM   4039  CB  ARG D 251       5.509 -16.163 -42.408  1.00  0.00              
ATOM   4040  CG  ARG D 251       6.425 -17.305 -42.855  1.00  0.00              
ATOM   4041  CD  ARG D 251       6.264 -17.617 -44.344  1.00  0.00              
ATOM   4042  NE  ARG D 251       6.936 -16.637 -45.195  1.00  0.00              
ATOM   4043  CZ  ARG D 251       6.775 -16.555 -46.512  1.00  0.00              
ATOM   4044  NH1 ARG D 251       5.960 -17.395 -47.139  1.00  0.00              
ATOM   4045  NH2 ARG D 251       7.439 -15.641 -47.203  1.00  0.00              
ATOM   4046  H   ARG D 251       3.894 -17.408 -40.344  1.00  0.00              
ATOM   4047  HA  ARG D 251       6.387 -15.765 -40.466  1.00  0.00              
ATOM   4048 1HB  ARG D 251       4.500 -16.341 -42.779  1.00  0.00              
ATOM   4049 2HB  ARG D 251       5.881 -15.221 -42.808  1.00  0.00              
ATOM   4050 1HG  ARG D 251       7.458 -17.017 -42.660  1.00  0.00              
ATOM   4051 2HG  ARG D 251       6.179 -18.195 -42.274  1.00  0.00              
ATOM   4052 1HD  ARG D 251       6.690 -18.600 -44.548  1.00  0.00              
ATOM   4053 2HD  ARG D 251       5.204 -17.622 -44.593  1.00  0.00              
ATOM   4054  HE  ARG D 251       7.589 -15.907 -44.945  1.00  0.00              
ATOM   4055 1HH1 ARG D 251       5.462 -18.099 -46.612  1.00  0.00              
ATOM   4056 2HH1 ARG D 251       5.842 -17.328 -48.140  1.00  0.00              
ATOM   4057 1HH2 ARG D 251       8.068 -15.011 -46.724  1.00  0.00              
ATOM   4058 2HH2 ARG D 251       7.317 -15.581 -48.202  1.00  0.00              
ATOM   4059  N   ILE D 252       5.073 -13.750 -40.078  1.00  0.00              
ATOM   4060  CA  ILE D 252       4.301 -12.569 -39.737  1.00  0.00              
ATOM   4061  C   ILE D 252       4.465 -11.522 -40.838  1.00  0.00              
ATOM   4062  O   ILE D 252       5.588 -11.235 -41.274  1.00  0.00              
ATOM   4063  CB  ILE D 252       4.731 -11.973 -38.384  1.00  0.00              
ATOM   4064  CG1 ILE D 252       4.499 -12.984 -37.258  1.00  0.00              
ATOM   4065  CG2 ILE D 252       3.977 -10.681 -38.108  1.00  0.00              
ATOM   4066  CD1 ILE D 252       4.923 -12.487 -35.894  1.00  0.00              
ATOM   4067  H   ILE D 252       6.073 -13.744 -39.934  1.00  0.00              
ATOM   4068  HA  ILE D 252       3.237 -12.802 -39.705  1.00  0.00              
ATOM   4069  HB  ILE D 252       5.801 -11.771 -38.409  1.00  0.00              
ATOM   4070 1HG1 ILE D 252       3.434 -13.216 -37.245  1.00  0.00              
ATOM   4071 2HG1 ILE D 252       5.062 -13.883 -37.508  1.00  0.00              
ATOM   4072 1HG2 ILE D 252       4.292 -10.274 -37.148  1.00  0.00              
ATOM   4073 2HG2 ILE D 252       4.191  -9.960 -38.896  1.00  0.00              
ATOM   4074 3HG2 ILE D 252       2.906 -10.883 -38.082  1.00  0.00              
ATOM   4075 1HD1 ILE D 252       4.728 -13.258 -35.149  1.00  0.00              
ATOM   4076 2HD1 ILE D 252       5.989 -12.256 -35.906  1.00  0.00              
ATOM   4077 3HD1 ILE D 252       4.360 -11.590 -35.642  1.00  0.00              
ATOM   4078  N   PHE D 253       3.342 -10.983 -41.298  1.00  0.00              
ATOM   4079  CA  PHE D 253       3.339  -9.987 -42.366  1.00  0.00              
ATOM   4080  C   PHE D 253       2.718  -8.677 -41.896  1.00  0.00              
ATOM   4081  O   PHE D 253       1.616  -8.657 -41.346  1.00  0.00              
ATOM   4082  CB  PHE D 253       2.553 -10.512 -43.579  1.00  0.00              
ATOM   4083  CG  PHE D 253       3.111 -11.780 -44.149  1.00  0.00              
ATOM   4084  CD1 PHE D 253       4.141 -11.745 -45.079  1.00  0.00              
ATOM   4085  CD2 PHE D 253       2.645 -13.020 -43.702  1.00  0.00              
ATOM   4086  CE1 PHE D 253       4.708 -12.930 -45.561  1.00  0.00              
ATOM   4087  CE2 PHE D 253       3.203 -14.208 -44.177  1.00  0.00              
ATOM   4088  CZ  PHE D 253       4.237 -14.161 -45.108  1.00  0.00              
ATOM   4089  H   PHE D 253       2.463 -11.274 -40.895  1.00  0.00              
ATOM   4090  HA  PHE D 253       4.365  -9.757 -42.660  1.00  0.00              
ATOM   4091 1HB  PHE D 253       1.521 -10.720 -43.296  1.00  0.00              
ATOM   4092 2HB  PHE D 253       2.566  -9.774 -44.380  1.00  0.00              
ATOM   4093  HD1 PHE D 253       4.505 -10.779 -45.432  1.00  0.00              
ATOM   4094  HD2 PHE D 253       1.835 -13.052 -42.973  1.00  0.00              
ATOM   4095  HE1 PHE D 253       5.517 -12.889 -46.291  1.00  0.00              
ATOM   4096  HE2 PHE D 253       2.833 -15.169 -43.823  1.00  0.00              
ATOM   4097  HZ  PHE D 253       4.677 -15.084 -45.483  1.00  0.00              
ATOM   4098  N   GLN D 254       3.439  -7.588 -42.121  1.00  0.00              
ATOM   4099  CA  GLN D 254       2.936  -6.259 -41.810  1.00  0.00              
ATOM   4100  C   GLN D 254       2.193  -5.693 -43.015  1.00  0.00              
ATOM   4101  O   GLN D 254       2.725  -5.669 -44.121  1.00  0.00              
ATOM   4102  CB  GLN D 254       4.094  -5.335 -41.452  1.00  0.00              
ATOM   4103  CG  GLN D 254       3.670  -3.925 -41.093  1.00  0.00              
ATOM   4104  CD  GLN D 254       4.835  -3.074 -40.630  1.00  0.00              
ATOM   4105  OE1 GLN D 254       5.808  -2.877 -41.357  1.00  0.00              
ATOM   4106  NE2 GLN D 254       4.745  -2.569 -39.409  1.00  0.00              
ATOM   4107  H   GLN D 254       4.363  -7.683 -42.518  1.00  0.00              
ATOM   4108  HA  GLN D 254       2.224  -6.321 -40.988  1.00  0.00              
ATOM   4109 1HB  GLN D 254       4.612  -5.790 -40.609  1.00  0.00              
ATOM   4110 2HB  GLN D 254       4.758  -5.311 -42.316  1.00  0.00              
ATOM   4111 1HG  GLN D 254       3.045  -3.313 -41.744  1.00  0.00              
ATOM   4112 2HG  GLN D 254       3.094  -4.228 -40.219  1.00  0.00              
ATOM   4113 1HE2 GLN D 254       5.484  -1.999 -39.048  1.00  0.00              
ATOM   4114 2HE2 GLN D 254       3.939  -2.757 -38.847  1.00  0.00              
ATOM   4115  N   ALA D 255       0.961  -5.252 -42.793  1.00  0.00              
ATOM   4116  CA  ALA D 255       0.157  -4.665 -43.860  1.00  0.00              
ATOM   4117  C   ALA D 255       0.501  -3.173 -43.929  1.00  0.00              
ATOM   4118  O   ALA D 255       1.018  -2.606 -42.957  1.00  0.00              
ATOM   4119  CB  ALA D 255      -1.325  -4.865 -43.569  1.00  0.00              
ATOM   4120  H   ALA D 255       0.569  -5.323 -41.865  1.00  0.00              
ATOM   4121  HA  ALA D 255       0.424  -5.144 -44.803  1.00  0.00              
ATOM   4122 1HB  ALA D 255      -1.915  -4.423 -44.372  1.00  0.00              
ATOM   4123 2HB  ALA D 255      -1.541  -5.931 -43.502  1.00  0.00              
ATOM   4124 3HB  ALA D 255      -1.578  -4.383 -42.626  1.00  0.00              
ATOM   4125  N   GLU D 256       0.224  -2.533 -45.063  1.00  0.00              
ATOM   4126  CA  GLU D 256       0.512  -1.109 -45.198  1.00  0.00              
ATOM   4127  C   GLU D 256      -0.050  -0.268 -44.057  1.00  0.00              
ATOM   4128  O   GLU D 256       0.638   0.595 -43.518  1.00  0.00              
ATOM   4129  CB  GLU D 256      -0.035  -0.593 -46.532  1.00  0.00              
ATOM   4130  CG  GLU D 256       0.236   0.882 -46.793  1.00  0.00              
ATOM   4131  CD  GLU D 256      -0.270   1.299 -48.145  1.00  0.00              
ATOM   4132  OE1 GLU D 256      -0.777   0.462 -48.853  1.00  0.00              
ATOM   4133  OE2 GLU D 256      -0.252   2.474 -48.428  1.00  0.00              
ATOM   4134  H   GLU D 256      -0.188  -3.028 -45.841  1.00  0.00              
ATOM   4135  HA  GLU D 256       1.590  -0.946 -45.169  1.00  0.00              
ATOM   4136 1HB  GLU D 256       0.428  -1.190 -47.318  1.00  0.00              
ATOM   4137 2HB  GLU D 256      -1.111  -0.769 -46.525  1.00  0.00              
ATOM   4138 1HG  GLU D 256      -0.181   1.541 -46.031  1.00  0.00              
ATOM   4139 2HG  GLU D 256       1.323   0.950 -46.775  1.00  0.00              
ATOM   4140  N   ASN D 257      -1.295  -0.521 -43.687  1.00  0.00              
ATOM   4141  CA  ASN D 257      -1.904   0.174 -42.558  1.00  0.00              
ATOM   4142  C   ASN D 257      -3.017  -0.676 -41.973  1.00  0.00              
ATOM   4143  O   ASN D 257      -3.257  -1.785 -42.434  1.00  0.00              
ATOM   4144  CB  ASN D 257      -2.459   1.528 -43.011  1.00  0.00              
ATOM   4145  CG  ASN D 257      -3.502   1.391 -44.096  1.00  0.00              
ATOM   4146  OD1 ASN D 257      -4.495   0.665 -43.936  1.00  0.00              
ATOM   4147  ND2 ASN D 257      -3.292   2.088 -45.210  1.00  0.00              
ATOM   4148  H   ASN D 257      -1.837  -1.208 -44.192  1.00  0.00              
ATOM   4149  HA  ASN D 257      -1.162   0.327 -41.773  1.00  0.00              
ATOM   4150 1HB  ASN D 257      -2.774   2.275 -42.280  1.00  0.00              
ATOM   4151 2HB  ASN D 257      -1.516   1.836 -43.461  1.00  0.00              
ATOM   4152 1HD2 ASN D 257      -3.949   2.036 -45.964  1.00  0.00              
ATOM   4153 2HD2 ASN D 257      -2.478   2.663 -45.295  1.00  0.00              
ATOM   4154  N   ALA D 258      -3.702  -0.149 -40.963  1.00  0.00              
ATOM   4155  CA  ALA D 258      -4.751  -0.894 -40.274  1.00  0.00              
ATOM   4156  C   ALA D 258      -5.913  -1.295 -41.178  1.00  0.00              
ATOM   4157  O   ALA D 258      -6.467  -2.392 -41.045  1.00  0.00              
ATOM   4158  CB  ALA D 258      -5.274  -0.082 -39.092  1.00  0.00              
ATOM   4159  H   ALA D 258      -3.489   0.793 -40.665  1.00  0.00              
ATOM   4160  HA  ALA D 258      -4.329  -1.828 -39.901  1.00  0.00              
ATOM   4161 1HB  ALA D 258      -6.056  -0.646 -38.583  1.00  0.00              
ATOM   4162 2HB  ALA D 258      -4.458   0.114 -38.395  1.00  0.00              
ATOM   4163 3HB  ALA D 258      -5.682   0.862 -39.450  1.00  0.00              
ATOM   4164  N   LYS D 259      -6.293  -0.406 -42.090  1.00  0.00              
ATOM   4165  CA  LYS D 259      -7.384  -0.711 -43.001  1.00  0.00              
ATOM   4166  C   LYS D 259      -7.014  -1.867 -43.920  1.00  0.00              
ATOM   4167  O   LYS D 259      -7.827  -2.755 -44.171  1.00  0.00              
ATOM   4168  CB  LYS D 259      -7.753   0.524 -43.825  1.00  0.00              
ATOM   4169  CG  LYS D 259      -8.929   0.319 -44.771  1.00  0.00              
ATOM   4170  CD  LYS D 259      -9.300   1.613 -45.481  1.00  0.00              
ATOM   4171  CE  LYS D 259     -10.463   1.404 -46.441  1.00  0.00              
ATOM   4172  NZ  LYS D 259     -10.825   2.658 -47.157  1.00  0.00              
ATOM   4173  H   LYS D 259      -5.828   0.488 -42.159  1.00  0.00              
ATOM   4174  HA  LYS D 259      -8.260  -1.028 -42.434  1.00  0.00              
ATOM   4175 1HB  LYS D 259      -7.990   1.320 -43.120  1.00  0.00              
ATOM   4176 2HB  LYS D 259      -6.870   0.801 -44.401  1.00  0.00              
ATOM   4177 1HG  LYS D 259      -8.653  -0.434 -45.509  1.00  0.00              
ATOM   4178 2HG  LYS D 259      -9.781  -0.035 -44.192  1.00  0.00              
ATOM   4179 1HD  LYS D 259      -9.578   2.354 -44.730  1.00  0.00              
ATOM   4180 2HD  LYS D 259      -8.432   1.967 -46.035  1.00  0.00              
ATOM   4181 1HE  LYS D 259     -10.176   0.643 -47.164  1.00  0.00              
ATOM   4182 2HE  LYS D 259     -11.320   1.054 -45.867  1.00  0.00              
ATOM   4183 1HZ  LYS D 259     -11.598   2.478 -47.781  1.00  0.00              
ATOM   4184 2HZ  LYS D 259     -11.092   3.364 -46.485  1.00  0.00              
ATOM   4185 3HZ  LYS D 259     -10.030   2.982 -47.689  1.00  0.00              
ATOM   4186  N   ILE D 260      -5.791  -1.852 -44.427  1.00  0.00              
ATOM   4187  CA  ILE D 260      -5.330  -2.925 -45.303  1.00  0.00              
ATOM   4188  C   ILE D 260      -5.256  -4.262 -44.550  1.00  0.00              
ATOM   4189  O   ILE D 260      -5.625  -5.305 -45.090  1.00  0.00              
ATOM   4190  CB  ILE D 260      -3.945  -2.605 -45.888  1.00  0.00              
ATOM   4191  CG1 ILE D 260      -4.033  -1.357 -46.776  1.00  0.00              
ATOM   4192  CG2 ILE D 260      -3.425  -3.795 -46.694  1.00  0.00              
ATOM   4193  CD1 ILE D 260      -4.991  -1.491 -47.937  1.00  0.00              
ATOM   4194  H   ILE D 260      -5.165  -1.092 -44.209  1.00  0.00              
ATOM   4195  HA  ILE D 260      -6.045  -3.099 -46.106  1.00  0.00              
ATOM   4196  HB  ILE D 260      -3.257  -2.384 -45.072  1.00  0.00              
ATOM   4197 1HG1 ILE D 260      -4.348  -0.529 -46.143  1.00  0.00              
ATOM   4198 2HG1 ILE D 260      -3.032  -1.161 -47.157  1.00  0.00              
ATOM   4199 1HG2 ILE D 260      -2.445  -3.557 -47.105  1.00  0.00              
ATOM   4200 2HG2 ILE D 260      -3.344  -4.666 -46.045  1.00  0.00              
ATOM   4201 3HG2 ILE D 260      -4.115  -4.013 -47.509  1.00  0.00              
ATOM   4202 1HD1 ILE D 260      -4.994  -0.566 -48.515  1.00  0.00              
ATOM   4203 2HD1 ILE D 260      -4.677  -2.317 -48.576  1.00  0.00              
ATOM   4204 3HD1 ILE D 260      -5.995  -1.684 -47.560  1.00  0.00              
ATOM   4205  N   LYS D 261      -4.792  -4.226 -43.301  1.00  0.00              
ATOM   4206  CA  LYS D 261      -4.769  -5.433 -42.486  1.00  0.00              
ATOM   4207  C   LYS D 261      -6.173  -5.968 -42.338  1.00  0.00              
ATOM   4208  O   LYS D 261      -6.409  -7.173 -42.500  1.00  0.00              
ATOM   4209  CB  LYS D 261      -4.190  -5.169 -41.087  1.00  0.00              
ATOM   4210  CG  LYS D 261      -4.318  -6.392 -40.178  1.00  0.00              
ATOM   4211  CD  LYS D 261      -3.721  -6.161 -38.785  1.00  0.00              
ATOM   4212  CE  LYS D 261      -4.209  -7.227 -37.814  1.00  0.00              
ATOM   4213  NZ  LYS D 261      -3.557  -7.123 -36.467  1.00  0.00              
ATOM   4214  H   LYS D 261      -4.449  -3.360 -42.908  1.00  0.00              
ATOM   4215  HA  LYS D 261      -4.172  -6.201 -42.981  1.00  0.00              
ATOM   4216 1HB  LYS D 261      -3.143  -4.895 -41.222  1.00  0.00              
ATOM   4217 2HB  LYS D 261      -4.734  -4.321 -40.670  1.00  0.00              
ATOM   4218 1HG  LYS D 261      -5.375  -6.636 -40.071  1.00  0.00              
ATOM   4219 2HG  LYS D 261      -3.799  -7.228 -40.645  1.00  0.00              
ATOM   4220 1HD  LYS D 261      -2.634  -6.195 -38.861  1.00  0.00              
ATOM   4221 2HD  LYS D 261      -4.028  -5.174 -38.435  1.00  0.00              
ATOM   4222 1HE  LYS D 261      -5.286  -7.117 -37.698  1.00  0.00              
ATOM   4223 2HE  LYS D 261      -3.987  -8.204 -38.243  1.00  0.00              
ATOM   4224 1HZ  LYS D 261      -3.913  -7.852 -35.864  1.00  0.00              
ATOM   4225 2HZ  LYS D 261      -2.556  -7.228 -36.567  1.00  0.00              
ATOM   4226 3HZ  LYS D 261      -3.762  -6.221 -36.063  1.00  0.00              
ATOM   4227  N   ARG D 262      -7.112  -5.069 -42.042  1.00  0.00              
ATOM   4228  CA  ARG D 262      -8.499  -5.462 -41.834  1.00  0.00              
ATOM   4229  C   ARG D 262      -9.086  -6.071 -43.107  1.00  0.00              
ATOM   4230  O   ARG D 262      -9.820  -7.056 -43.050  1.00  0.00              
ATOM   4231  CB  ARG D 262      -9.350  -4.313 -41.317  1.00  0.00              
ATOM   4232  CG  ARG D 262      -9.094  -3.930 -39.869  1.00  0.00              
ATOM   4233  CD  ARG D 262      -9.829  -2.720 -39.416  1.00  0.00              
ATOM   4234  NE  ARG D 262      -9.568  -2.337 -38.037  1.00  0.00              
ATOM   4235  CZ  ARG D 262     -10.068  -1.237 -37.441  1.00  0.00              
ATOM   4236  NH1 ARG D 262     -10.821  -0.390 -38.107  1.00  0.00              
ATOM   4237  NH2 ARG D 262      -9.759  -1.018 -36.176  1.00  0.00              
ATOM   4238  H   ARG D 262      -6.860  -4.096 -41.959  1.00  0.00              
ATOM   4239  HA  ARG D 262      -8.553  -6.232 -41.064  1.00  0.00              
ATOM   4240 1HB  ARG D 262      -9.148  -3.455 -41.957  1.00  0.00              
ATOM   4241 2HB  ARG D 262     -10.392  -4.612 -41.430  1.00  0.00              
ATOM   4242 1HG  ARG D 262      -9.394  -4.763 -39.232  1.00  0.00              
ATOM   4243 2HG  ARG D 262      -8.027  -3.741 -39.743  1.00  0.00              
ATOM   4244 1HD  ARG D 262      -9.548  -1.878 -40.047  1.00  0.00              
ATOM   4245 2HD  ARG D 262     -10.899  -2.902 -39.508  1.00  0.00              
ATOM   4246  HE  ARG D 262      -9.005  -2.799 -37.336  1.00  0.00              
ATOM   4247 1HH1 ARG D 262     -11.033  -0.562 -39.079  1.00  0.00              
ATOM   4248 2HH1 ARG D 262     -11.186   0.429 -37.642  1.00  0.00              
ATOM   4249 1HH2 ARG D 262      -9.163  -1.671 -35.684  1.00  0.00              
ATOM   4250 2HH2 ARG D 262     -10.118  -0.201 -35.705  1.00  0.00              
ATOM   4251  N   GLU D 263      -8.755  -5.485 -44.250  1.00  0.00              
ATOM   4252  CA  GLU D 263      -9.215  -6.005 -45.534  1.00  0.00              
ATOM   4253  C   GLU D 263      -8.631  -7.384 -45.837  1.00  0.00              
ATOM   4254  O   GLU D 263      -9.315  -8.240 -46.407  1.00  0.00              
ATOM   4255  CB  GLU D 263      -8.840  -5.047 -46.665  1.00  0.00              
ATOM   4256  CG  GLU D 263      -9.661  -3.779 -46.712  1.00  0.00              
ATOM   4257  CD  GLU D 263      -9.162  -2.811 -47.771  1.00  0.00              
ATOM   4258  OE1 GLU D 263      -8.111  -3.091 -48.393  1.00  0.00              
ATOM   4259  OE2 GLU D 263      -9.821  -1.766 -47.971  1.00  0.00              
ATOM   4260  H   GLU D 263      -8.171  -4.660 -44.234  1.00  0.00              
ATOM   4261  HA  GLU D 263     -10.297  -6.137 -45.513  1.00  0.00              
ATOM   4262 1HB  GLU D 263      -7.788  -4.791 -46.528  1.00  0.00              
ATOM   4263 2HB  GLU D 263      -8.963  -5.594 -47.600  1.00  0.00              
ATOM   4264 1HG  GLU D 263     -10.725  -3.957 -46.869  1.00  0.00              
ATOM   4265 2HG  GLU D 263      -9.511  -3.338 -45.728  1.00  0.00              
ATOM   4266  N   TRP D 264      -7.371  -7.597 -45.462  1.00  0.00              
ATOM   4267  CA  TRP D 264      -6.752  -8.910 -45.637  1.00  0.00              
ATOM   4268  C   TRP D 264      -7.512  -9.928 -44.816  1.00  0.00              
ATOM   4269  O   TRP D 264      -7.840 -10.999 -45.309  1.00  0.00              
ATOM   4270  CB  TRP D 264      -5.273  -8.904 -45.204  1.00  0.00              
ATOM   4271  CG  TRP D 264      -4.293  -8.601 -46.312  1.00  0.00              
ATOM   4272  CD1 TRP D 264      -3.519  -7.485 -46.438  1.00  0.00              
ATOM   4273  CD2 TRP D 264      -3.957  -9.448 -47.424  1.00  0.00              
ATOM   4274  NE1 TRP D 264      -2.721  -7.586 -47.554  1.00  0.00              
ATOM   4275  CE2 TRP D 264      -2.970  -8.780 -48.176  1.00  0.00              
ATOM   4276  CE3 TRP D 264      -4.397 -10.709 -47.854  1.00  0.00              
ATOM   4277  CZ2 TRP D 264      -2.410  -9.330 -49.332  1.00  0.00              
ATOM   4278  CZ3 TRP D 264      -3.838 -11.258 -49.008  1.00  0.00              
ATOM   4279  CH2 TRP D 264      -2.858 -10.569 -49.730  1.00  0.00              
ATOM   4280  H   TRP D 264      -6.831  -6.851 -45.052  1.00  0.00              
ATOM   4281  HA  TRP D 264      -6.810  -9.209 -46.684  1.00  0.00              
ATOM   4282 1HB  TRP D 264      -5.105  -8.145 -44.441  1.00  0.00              
ATOM   4283 2HB  TRP D 264      -4.990  -9.881 -44.814  1.00  0.00              
ATOM   4284  HD1 TRP D 264      -3.639  -6.715 -45.679  1.00  0.00              
ATOM   4285  HE1 TRP D 264      -2.055  -6.892 -47.865  1.00  0.00              
ATOM   4286  HE3 TRP D 264      -5.159 -11.283 -47.328  1.00  0.00              
ATOM   4287  HZ2 TRP D 264      -1.647  -8.762 -49.866  1.00  0.00              
ATOM   4288  HZ3 TRP D 264      -4.185 -12.238 -49.334  1.00  0.00              
ATOM   4289  HH2 TRP D 264      -2.442 -11.025 -50.630  1.00  0.00              
ATOM   4290  N   LEU D 265      -7.813  -9.586 -43.562  1.00  0.00              
ATOM   4291  CA  LEU D 265      -8.517 -10.514 -42.692  1.00  0.00              
ATOM   4292  C   LEU D 265      -9.934 -10.817 -43.176  1.00  0.00              
ATOM   4293  O   LEU D 265     -10.400 -11.956 -43.072  1.00  0.00              
ATOM   4294  CB  LEU D 265      -8.556  -9.953 -41.264  1.00  0.00              
ATOM   4295  CG  LEU D 265      -7.203  -9.910 -40.543  1.00  0.00              
ATOM   4296  CD1 LEU D 265      -7.342  -9.177 -39.216  1.00  0.00              
ATOM   4297  CD2 LEU D 265      -6.698 -11.329 -40.325  1.00  0.00              
ATOM   4298  H   LEU D 265      -7.553  -8.677 -43.206  1.00  0.00              
ATOM   4299  HA  LEU D 265      -8.000 -11.473 -42.686  1.00  0.00              
ATOM   4300 1HB  LEU D 265      -8.896  -8.942 -41.481  1.00  0.00              
ATOM   4301 2HB  LEU D 265      -9.299 -10.463 -40.651  1.00  0.00              
ATOM   4302  HG  LEU D 265      -6.499  -9.404 -41.204  1.00  0.00              
ATOM   4303 1HD1 LEU D 265      -6.377  -9.151 -38.710  1.00  0.00              
ATOM   4304 2HD1 LEU D 265      -7.683  -8.157 -39.397  1.00  0.00              
ATOM   4305 3HD1 LEU D 265      -8.066  -9.696 -38.588  1.00  0.00              
ATOM   4306 1HD2 LEU D 265      -5.736 -11.297 -39.812  1.00  0.00              
ATOM   4307 2HD2 LEU D 265      -7.415 -11.882 -39.718  1.00  0.00              
ATOM   4308 3HD2 LEU D 265      -6.579 -11.825 -41.288  1.00  0.00              
ATOM   4309  N   GLU D 266     -10.611  -9.803 -43.708  1.00  0.00              
ATOM   4310  CA  GLU D 266     -11.969  -9.969 -44.230  1.00  0.00              
ATOM   4311  C   GLU D 266     -11.993 -10.865 -45.477  1.00  0.00              
ATOM   4312  O   GLU D 266     -12.875 -11.718 -45.622  1.00  0.00              
ATOM   4313  CB  GLU D 266     -12.582  -8.605 -44.551  1.00  0.00              
ATOM   4314  CG  GLU D 266     -12.966  -7.784 -43.329  1.00  0.00              
ATOM   4315  CD  GLU D 266     -13.362  -6.386 -43.712  1.00  0.00              
ATOM   4316  OE1 GLU D 266     -13.265  -6.058 -44.870  1.00  0.00              
ATOM   4317  OE2 GLU D 266     -13.868  -5.680 -42.870  1.00  0.00              
ATOM   4318  H   GLU D 266     -10.175  -8.893 -43.752  1.00  0.00              
ATOM   4319  HA  GLU D 266     -12.593 -10.467 -43.487  1.00  0.00              
ATOM   4320 1HB  GLU D 266     -11.848  -8.057 -45.141  1.00  0.00              
ATOM   4321 2HB  GLU D 266     -13.471  -8.790 -45.156  1.00  0.00              
ATOM   4322 1HG  GLU D 266     -13.759  -8.235 -42.734  1.00  0.00              
ATOM   4323 2HG  GLU D 266     -12.047  -7.753 -42.743  1.00  0.00              
ATOM   4324  N   VAL D 267     -11.036 -10.681 -46.384  1.00  0.00              
ATOM   4325  CA  VAL D 267     -11.040 -11.486 -47.597  1.00  0.00              
ATOM   4326  C   VAL D 267     -10.541 -12.899 -47.331  1.00  0.00              
ATOM   4327  O   VAL D 267     -10.938 -13.832 -48.011  1.00  0.00              
ATOM   4328  CB  VAL D 267     -10.214 -10.850 -48.750  1.00  0.00              
ATOM   4329  CG1 VAL D 267     -10.787  -9.490 -49.087  1.00  0.00              
ATOM   4330  CG2 VAL D 267      -8.736 -10.734 -48.370  1.00  0.00              
ATOM   4331  H   VAL D 267     -10.306  -9.995 -46.252  1.00  0.00              
ATOM   4332  HA  VAL D 267     -12.052 -11.620 -47.981  1.00  0.00              
ATOM   4333  HB  VAL D 267     -10.261 -11.502 -49.622  1.00  0.00              
ATOM   4334 1HG1 VAL D 267     -10.210  -9.041 -49.897  1.00  0.00              
ATOM   4335 2HG1 VAL D 267     -11.826  -9.600 -49.401  1.00  0.00              
ATOM   4336 3HG1 VAL D 267     -10.741  -8.847 -48.209  1.00  0.00              
ATOM   4337 1HG2 VAL D 267      -8.183 -10.286 -49.196  1.00  0.00              
ATOM   4338 2HG2 VAL D 267      -8.638 -10.107 -47.483  1.00  0.00              
ATOM   4339 3HG2 VAL D 267      -8.335 -11.726 -48.161  1.00  0.00              
ATOM   4340  N   LEU D 268      -9.681 -13.070 -46.330  1.00  0.00              
ATOM   4341  CA  LEU D 268      -9.218 -14.416 -46.014  1.00  0.00              
ATOM   4342  C   LEU D 268     -10.379 -15.205 -45.435  1.00  0.00              
ATOM   4343  O   LEU D 268     -10.592 -16.368 -45.783  1.00  0.00              
ATOM   4344  CB  LEU D 268      -8.051 -14.368 -45.019  1.00  0.00              
ATOM   4345  CG  LEU D 268      -6.731 -13.877 -45.618  1.00  0.00              
ATOM   4346  CD1 LEU D 268      -5.714 -13.581 -44.509  1.00  0.00              
ATOM   4347  CD2 LEU D 268      -6.203 -14.941 -46.600  1.00  0.00              
ATOM   4348  H   LEU D 268      -9.341 -12.293 -45.784  1.00  0.00              
ATOM   4349  HA  LEU D 268      -8.893 -14.914 -46.927  1.00  0.00              
ATOM   4350 1HB  LEU D 268      -8.448 -13.634 -44.317  1.00  0.00              
ATOM   4351 2HB  LEU D 268      -7.916 -15.322 -44.508  1.00  0.00              
ATOM   4352  HG  LEU D 268      -6.950 -12.971 -46.185  1.00  0.00              
ATOM   4353 1HD1 LEU D 268      -4.782 -13.233 -44.954  1.00  0.00              
ATOM   4354 2HD1 LEU D 268      -6.111 -12.811 -43.848  1.00  0.00              
ATOM   4355 3HD1 LEU D 268      -5.527 -14.490 -43.938  1.00  0.00              
ATOM   4356 1HD2 LEU D 268      -5.262 -14.599 -47.034  1.00  0.00              
ATOM   4357 2HD2 LEU D 268      -6.040 -15.878 -46.068  1.00  0.00              
ATOM   4358 3HD2 LEU D 268      -6.932 -15.097 -47.394  1.00  0.00              
ATOM   4359  N   GLU D 269     -11.144 -14.565 -44.554  1.00  0.00              
ATOM   4360  CA  GLU D 269     -12.330 -15.201 -43.988  1.00  0.00              
ATOM   4361  C   GLU D 269     -13.399 -15.466 -45.058  1.00  0.00              
ATOM   4362  O   GLU D 269     -14.010 -16.535 -45.082  1.00  0.00              
ATOM   4363  CB  GLU D 269     -12.910 -14.334 -42.868  1.00  0.00              
ATOM   4364  CG  GLU D 269     -12.154 -14.422 -41.550  1.00  0.00              
ATOM   4365  CD  GLU D 269     -12.702 -13.451 -40.541  1.00  0.00              
ATOM   4366  OE1 GLU D 269     -13.581 -12.698 -40.885  1.00  0.00              
ATOM   4367  OE2 GLU D 269     -12.323 -13.538 -39.396  1.00  0.00              
ATOM   4368  H   GLU D 269     -10.906 -13.626 -44.270  1.00  0.00              
ATOM   4369  HA  GLU D 269     -12.066 -16.175 -43.576  1.00  0.00              
ATOM   4370 1HB  GLU D 269     -12.899 -13.304 -43.225  1.00  0.00              
ATOM   4371 2HB  GLU D 269     -13.941 -14.656 -42.717  1.00  0.00              
ATOM   4372 1HG  GLU D 269     -12.144 -15.423 -41.121  1.00  0.00              
ATOM   4373 2HG  GLU D 269     -11.139 -14.132 -41.817  1.00  0.00              
ATOM   4374  N   GLU D 270     -13.618 -14.498 -45.941  1.00  0.00              
ATOM   4375  CA  GLU D 270     -14.609 -14.683 -46.999  1.00  0.00              
ATOM   4376  C   GLU D 270     -14.257 -15.819 -47.963  1.00  0.00              
ATOM   4377  O   GLU D 270     -15.138 -16.598 -48.346  1.00  0.00              
ATOM   4378  CB  GLU D 270     -14.782 -13.380 -47.780  1.00  0.00              
ATOM   4379  CG  GLU D 270     -15.825 -13.445 -48.888  1.00  0.00              
ATOM   4380  CD  GLU D 270     -15.995 -12.109 -49.557  1.00  0.00              
ATOM   4381  OE1 GLU D 270     -15.342 -11.176 -49.152  1.00  0.00              
ATOM   4382  OE2 GLU D 270     -16.690 -12.045 -50.543  1.00  0.00              
ATOM   4383  H   GLU D 270     -13.104 -13.629 -45.893  1.00  0.00              
ATOM   4384  HA  GLU D 270     -15.567 -14.965 -46.562  1.00  0.00              
ATOM   4385 1HB  GLU D 270     -15.066 -12.610 -47.061  1.00  0.00              
ATOM   4386 2HB  GLU D 270     -13.811 -13.133 -48.210  1.00  0.00              
ATOM   4387 1HG  GLU D 270     -15.610 -14.201 -49.641  1.00  0.00              
ATOM   4388 2HG  GLU D 270     -16.741 -13.705 -48.362  1.00  0.00              
ATOM   4389  N   THR D 271     -12.985 -15.942 -48.346  1.00  0.00              
ATOM   4390  CA  THR D 271     -12.636 -16.985 -49.307  1.00  0.00              
ATOM   4391  C   THR D 271     -12.555 -18.337 -48.585  1.00  0.00              
ATOM   4392  O   THR D 271     -12.764 -19.388 -49.205  1.00  0.00              
ATOM   4393  CB  THR D 271     -11.306 -16.667 -50.060  1.00  0.00              
ATOM   4394  OG1 THR D 271     -10.257 -16.431 -49.118  1.00  0.00              
ATOM   4395  CG2 THR D 271     -11.472 -15.423 -50.912  1.00  0.00              
ATOM   4396  H   THR D 271     -12.259 -15.336 -47.991  1.00  0.00              
ATOM   4397  HA  THR D 271     -13.415 -17.064 -50.065  1.00  0.00              
ATOM   4398  HB  THR D 271     -11.048 -17.514 -50.694  1.00  0.00              
ATOM   4399  HG1 THR D 271     -10.491 -15.685 -48.560  1.00  0.00              
ATOM   4400 1HG2 THR D 271     -10.538 -15.213 -51.433  1.00  0.00              
ATOM   4401 2HG2 THR D 271     -12.267 -15.585 -51.640  1.00  0.00              
ATOM   4402 3HG2 THR D 271     -11.730 -14.579 -50.274  1.00  0.00              
ATOM   4403  N   LYS D 272     -12.299 -18.320 -47.274  1.00  0.00              
ATOM   4404  CA  LYS D 272     -12.363 -19.558 -46.506  1.00  0.00              
ATOM   4405  C   LYS D 272     -13.807 -20.048 -46.515  1.00  0.00              
ATOM   4406  O   LYS D 272     -14.073 -21.232 -46.683  1.00  0.00              
ATOM   4407  CB  LYS D 272     -11.866 -19.351 -45.074  1.00  0.00              
ATOM   4408  CG  LYS D 272     -11.868 -20.612 -44.220  1.00  0.00              
ATOM   4409  CD  LYS D 272     -11.608 -20.288 -42.756  1.00  0.00              
ATOM   4410  CE  LYS D 272     -12.779 -19.539 -42.138  1.00  0.00              
ATOM   4411  NZ  LYS D 272     -12.534 -19.207 -40.708  1.00  0.00              
ATOM   4412  H   LYS D 272     -12.061 -17.460 -46.802  1.00  0.00              
ATOM   4413  HA  LYS D 272     -11.737 -20.317 -46.977  1.00  0.00              
ATOM   4414 1HB  LYS D 272     -10.850 -18.960 -45.142  1.00  0.00              
ATOM   4415 2HB  LYS D 272     -12.512 -18.602 -44.616  1.00  0.00              
ATOM   4416 1HG  LYS D 272     -12.840 -21.096 -44.319  1.00  0.00              
ATOM   4417 2HG  LYS D 272     -11.091 -21.281 -44.588  1.00  0.00              
ATOM   4418 1HD  LYS D 272     -11.449 -21.223 -42.217  1.00  0.00              
ATOM   4419 2HD  LYS D 272     -10.710 -19.675 -42.690  1.00  0.00              
ATOM   4420 1HE  LYS D 272     -12.933 -18.620 -42.702  1.00  0.00              
ATOM   4421 2HE  LYS D 272     -13.666 -20.167 -42.217  1.00  0.00              
ATOM   4422 1HZ  LYS D 272     -13.332 -18.712 -40.336  1.00  0.00              
ATOM   4423 2HZ  LYS D 272     -12.392 -20.058 -40.183  1.00  0.00              
ATOM   4424 3HZ  LYS D 272     -11.712 -18.624 -40.634  1.00  0.00              
ATOM   4425  N   ARG D 273     -14.736 -19.124 -46.325  1.00  0.00              
ATOM   4426  CA  ARG D 273     -16.153 -19.464 -46.296  1.00  0.00              
ATOM   4427  C   ARG D 273     -16.603 -19.935 -47.681  1.00  0.00              
ATOM   4428  O   ARG D 273     -17.422 -20.845 -47.793  1.00  0.00              
ATOM   4429  CB  ARG D 273     -17.014 -18.323 -45.775  1.00  0.00              
ATOM   4430  CG  ARG D 273     -16.873 -18.043 -44.287  1.00  0.00              
ATOM   4431  CD  ARG D 273     -17.661 -16.879 -43.805  1.00  0.00              
ATOM   4432  NE  ARG D 273     -17.518 -16.601 -42.385  1.00  0.00              
ATOM   4433  CZ  ARG D 273     -18.065 -15.544 -41.754  1.00  0.00              
ATOM   4434  NH1 ARG D 273     -18.758 -14.644 -42.416  1.00  0.00              
ATOM   4435  NH2 ARG D 273     -17.865 -15.422 -40.453  1.00  0.00              
ATOM   4436  H   ARG D 273     -14.459 -18.160 -46.198  1.00  0.00              
ATOM   4437  HA  ARG D 273     -16.320 -20.288 -45.602  1.00  0.00              
ATOM   4438 1HB  ARG D 273     -16.736 -17.432 -46.336  1.00  0.00              
ATOM   4439 2HB  ARG D 273     -18.050 -18.581 -45.993  1.00  0.00              
ATOM   4440 1HG  ARG D 273     -17.203 -18.923 -43.735  1.00  0.00              
ATOM   4441 2HG  ARG D 273     -15.821 -17.850 -44.069  1.00  0.00              
ATOM   4442 1HD  ARG D 273     -17.343 -15.988 -44.346  1.00  0.00              
ATOM   4443 2HD  ARG D 273     -18.717 -17.063 -43.997  1.00  0.00              
ATOM   4444  HE  ARG D 273     -17.017 -17.118 -41.674  1.00  0.00              
ATOM   4445 1HH1 ARG D 273     -18.887 -14.742 -43.413  1.00  0.00              
ATOM   4446 2HH1 ARG D 273     -19.160 -13.859 -41.924  1.00  0.00              
ATOM   4447 1HH2 ARG D 273     -17.314 -16.113 -39.963  1.00  0.00              
ATOM   4448 2HH2 ARG D 273     -18.263 -14.639 -39.956  1.00  0.00              
ATOM   4449  N   ALA D 274     -16.056 -19.311 -48.724  1.00  0.00              
ATOM   4450  CA  ALA D 274     -16.343 -19.689 -50.109  1.00  0.00              
ATOM   4451  C   ALA D 274     -15.888 -21.113 -50.394  1.00  0.00              
ATOM   4452  O   ALA D 274     -16.580 -21.875 -51.065  1.00  0.00              
ATOM   4453  CB  ALA D 274     -15.655 -18.729 -51.060  1.00  0.00              
ATOM   4454  H   ALA D 274     -15.419 -18.549 -48.545  1.00  0.00              
ATOM   4455  HA  ALA D 274     -17.421 -19.653 -50.265  1.00  0.00              
ATOM   4456 1HB  ALA D 274     -15.875 -19.016 -52.088  1.00  0.00              
ATOM   4457 2HB  ALA D 274     -16.019 -17.716 -50.882  1.00  0.00              
ATOM   4458 3HB  ALA D 274     -14.580 -18.763 -50.897  1.00  0.00              
ATOM   4459  N   LEU D 275     -14.712 -21.463 -49.890  1.00  0.00              
ATOM   4460  CA  LEU D 275     -14.183 -22.809 -50.052  1.00  0.00              
ATOM   4461  C   LEU D 275     -15.111 -23.777 -49.327  1.00  0.00              
ATOM   4462  O   LEU D 275     -15.479 -24.826 -49.858  1.00  0.00              
ATOM   4463  CB  LEU D 275     -12.750 -22.906 -49.509  1.00  0.00              
ATOM   4464  CG  LEU D 275     -12.099 -24.288 -49.629  1.00  0.00              
ATOM   4465  CD1 LEU D 275     -12.064 -24.724 -51.088  1.00  0.00              
ATOM   4466  CD2 LEU D 275     -10.694 -24.241 -49.048  1.00  0.00              
ATOM   4467  H   LEU D 275     -14.171 -20.781 -49.380  1.00  0.00              
ATOM   4468  HA  LEU D 275     -14.172 -23.072 -51.109  1.00  0.00              
ATOM   4469 1HB  LEU D 275     -12.260 -22.201 -50.180  1.00  0.00              
ATOM   4470 2HB  LEU D 275     -12.682 -22.539 -48.485  1.00  0.00              
ATOM   4471  HG  LEU D 275     -12.687 -24.978 -49.024  1.00  0.00              
ATOM   4472 1HD1 LEU D 275     -11.600 -25.707 -51.164  1.00  0.00              
ATOM   4473 2HD1 LEU D 275     -13.081 -24.774 -51.477  1.00  0.00              
ATOM   4474 3HD1 LEU D 275     -11.486 -24.004 -51.669  1.00  0.00              
ATOM   4475 1HD2 LEU D 275     -10.232 -25.225 -49.132  1.00  0.00              
ATOM   4476 2HD2 LEU D 275     -10.098 -23.510 -49.594  1.00  0.00              
ATOM   4477 3HD2 LEU D 275     -10.745 -23.954 -47.997  1.00  0.00              
ATOM   4478  N   SER D 276     -15.495 -23.394 -48.115  1.00  0.00              
ATOM   4479  CA  SER D 276     -16.427 -24.168 -47.305  1.00  0.00              
ATOM   4480  C   SER D 276     -17.790 -24.328 -47.974  1.00  0.00              
ATOM   4481  O   SER D 276     -18.461 -25.344 -47.787  1.00  0.00              
ATOM   4482  CB  SER D 276     -16.586 -23.516 -45.945  1.00  0.00              
ATOM   4483  OG  SER D 276     -15.396 -23.540 -45.207  1.00  0.00              
ATOM   4484  H   SER D 276     -15.123 -22.531 -47.746  1.00  0.00              
ATOM   4485  HA  SER D 276     -16.048 -25.155 -47.034  1.00  0.00              
ATOM   4486 1HB  SER D 276     -16.894 -22.481 -46.090  1.00  0.00              
ATOM   4487 2HB  SER D 276     -17.358 -24.049 -45.391  1.00  0.00              
ATOM   4488  HG  SER D 276     -15.433 -22.872 -44.519  1.00  0.00              
ATOM   4489  N   ASP D 277     -18.200 -23.327 -48.752  1.00  0.00              
ATOM   4490  CA  ASP D 277     -19.488 -23.391 -49.438  1.00  0.00              
ATOM   4491  C   ASP D 277     -19.344 -24.083 -50.791  1.00  0.00              
ATOM   4492  O   ASP D 277     -20.334 -24.421 -51.443  1.00  0.00              
ATOM   4493  CB  ASP D 277     -20.072 -21.988 -49.620  1.00  0.00              
ATOM   4494  CG  ASP D 277     -20.577 -21.344 -48.336  1.00  0.00              
ATOM   4495  OD1 ASP D 277     -20.750 -22.050 -47.370  1.00  0.00              
ATOM   4496  OD2 ASP D 277     -20.635 -20.138 -48.282  1.00  0.00              
ATOM   4497  H   ASP D 277     -17.617 -22.512 -48.875  1.00  0.00              
ATOM   4498  HA  ASP D 277     -20.189 -23.985 -48.851  1.00  0.00              
ATOM   4499 1HB  ASP D 277     -19.396 -21.299 -50.130  1.00  0.00              
ATOM   4500 2HB  ASP D 277     -20.918 -22.215 -50.269  1.00  0.00              
ATOM   4501  N   LYS D 278     -18.095 -24.290 -51.200  1.00  0.00              
ATOM   4502  CA  LYS D 278     -17.779 -24.966 -52.453  1.00  0.00              
ATOM   4503  C   LYS D 278     -17.792 -26.471 -52.198  1.00  0.00              
ATOM   4504  O   LYS D 278     -18.301 -27.247 -53.006  1.00  0.00              
ATOM   4505  CB  LYS D 278     -16.393 -24.540 -52.954  1.00  0.00              
ATOM   4506  CG  LYS D 278     -15.975 -25.187 -54.269  1.00  0.00              
ATOM   4507  CD  LYS D 278     -14.652 -24.625 -54.772  1.00  0.00              
ATOM   4508  CE  LYS D 278     -14.251 -25.267 -56.092  1.00  0.00              
ATOM   4509  NZ  LYS D 278     -13.008 -24.663 -56.648  1.00  0.00              
ATOM   4510  H   LYS D 278     -17.342 -23.960 -50.614  1.00  0.00              
ATOM   4511  HA  LYS D 278     -18.540 -24.736 -53.199  1.00  0.00              
ATOM   4512 1HB  LYS D 278     -16.416 -23.457 -53.073  1.00  0.00              
ATOM   4513 2HB  LYS D 278     -15.676 -24.806 -52.177  1.00  0.00              
ATOM   4514 1HG  LYS D 278     -15.876 -26.261 -54.110  1.00  0.00              
ATOM   4515 2HG  LYS D 278     -16.752 -24.999 -55.009  1.00  0.00              
ATOM   4516 1HD  LYS D 278     -14.759 -23.548 -54.906  1.00  0.00              
ATOM   4517 2HD  LYS D 278     -13.884 -24.822 -54.024  1.00  0.00              
ATOM   4518 1HE  LYS D 278     -14.094 -26.330 -55.922  1.00  0.00              
ATOM   4519 2HE  LYS D 278     -15.069 -25.130 -56.800  1.00  0.00              
ATOM   4520 1HZ  LYS D 278     -12.777 -25.114 -57.521  1.00  0.00              
ATOM   4521 2HZ  LYS D 278     -13.156 -23.675 -56.806  1.00  0.00              
ATOM   4522 3HZ  LYS D 278     -12.251 -24.788 -55.991  1.00  0.00              
ATOM   4523  N   ARG D 279     -17.226 -26.872 -51.065  1.00  0.00              
ATOM   4524  CA  ARG D 279     -17.164 -28.278 -50.689  1.00  0.00              
ATOM   4525  C   ARG D 279     -18.426 -28.710 -49.947  1.00  0.00              
ATOM   4526  O   ARG D 279     -19.090 -29.656 -50.425  1.00  0.00              
ATOM   4527  OXT ARG D 279     -18.754 -28.146 -48.940  1.00  0.00              
ATOM   4528  CB  ARG D 279     -15.936 -28.534 -49.812  1.00  0.00              
ATOM   4529  CG  ARG D 279     -14.619 -28.303 -50.525  1.00  0.00              
ATOM   4530  CD  ARG D 279     -13.436 -28.548 -49.607  1.00  0.00              
ATOM   4531  NE  ARG D 279     -12.170 -28.302 -50.287  1.00  0.00              
ATOM   4532  CZ  ARG D 279     -10.973 -28.455 -49.730  1.00  0.00              
ATOM   4533  NH1 ARG D 279     -10.873 -28.855 -48.467  1.00  0.00              
ATOM   4534  NH2 ARG D 279      -9.875 -28.209 -50.435  1.00  0.00              
ATOM   4535  H   ARG D 279     -16.829 -26.181 -50.445  1.00  0.00              
ATOM   4536  HA  ARG D 279     -17.104 -28.897 -51.584  1.00  0.00              
ATOM   4537 1HB  ARG D 279     -16.013 -27.868 -48.954  1.00  0.00              
ATOM   4538 2HB  ARG D 279     -15.996 -29.570 -49.475  1.00  0.00              
ATOM   4539 1HG  ARG D 279     -14.562 -28.982 -51.376  1.00  0.00              
ATOM   4540 2HG  ARG D 279     -14.595 -27.273 -50.882  1.00  0.00              
ATOM   4541 1HD  ARG D 279     -13.511 -27.882 -48.749  1.00  0.00              
ATOM   4542 2HD  ARG D 279     -13.460 -29.583 -49.266  1.00  0.00              
ATOM   4543  HE  ARG D 279     -11.996 -27.997 -51.235  1.00  0.00              
ATOM   4544 1HH1 ARG D 279     -11.710 -29.043 -47.932  1.00  0.00              
ATOM   4545 2HH1 ARG D 279      -9.963 -28.969 -48.047  1.00  0.00              
ATOM   4546 1HH2 ARG D 279      -9.954 -27.907 -51.397  1.00  0.00              
ATOM   4547 2HH2 ARG D 279      -8.968 -28.324 -50.009  1.00  0.00              
TER                                                                             
# All scores below are weighted scores, not raw scores.
#BEGIN_POSE_ENERGIES_TABLE 027.d16_v11.3_repeated_1_7.0dG_02_RalA3andExo84_0024_0001.pdb
label fa_atr fa_rep fa_sol fa_intra_rep pro_close fa_pair hbond_sr_bb hbond_lr_bb hbond_bb_sc hbond_sc dslf_ss_dst dslf_cs_ang dslf_ss_dih dslf_ca_dih rama omega fa_dun p_aa_pp ref total
weights 0.8 0.44 0.65 0.004 1 0.49 0.585 1.17 1.17 1.1 0.5 2 5 5 0.2 0.5 0.56 0.32 1 NA
pose -1087.84 99.7002 539.564 2.38267 0.586316 -27.5133 -65.6904 -115.314 -30.7779 -32.3976 0 0 0 0 -7.85705 12.0642 193.748 -22.1979 -70.13 -611.673
SER_p:NtermProteinFull_1 -0.405792 0.00592437 0.210771 0.000883926 0 0 0 0 0 0 0 0 0 0 0 0.0158486 0.571486 0 -0.37 0.0291213
LEU_2 -2.11757 0.22659 0.839332 0.00671657 0 0 0 0 0 0 0 0 0 0 -0.263868 0.0255452 1.81409 -0.063647 -0.1 0.367188
ALA_3 -1.91677 0.0310044 1.20156 0.000677522 0 0 0 0 0 0 0 0 0 0 -0.241606 0.018986 0 -0.0713188 0.16 -0.817475
GLU_4 -3.7563 0.135168 2.48821 0.00632777 0 -0.0863707 0 0 -0.289506 0 0 0 0 0 0.091456 0.00313815 0.912842 0.108576 -0.81 -1.19646
HIS_5 -6.85343 0.415563 3.47381 0.00293947 0 0.072263 0 0 0 -0.355385 0 0 0 0 -0.0541135 0.36121 0.664084 0.00556785 0.56 -1.7075
HIS_6 -5.92017 0.418913 3.15829 0.00283989 0 -0.141846 0 0 -0.673385 0 0 0 0 0 0.0650934 0.0139387 1.19665 -0.0979488 0.56 -1.41763
VAL_7 -4.17211 0.334368 1.21532 0.0119046 0 0 0 0 0 0 0 0 0 0 -0.213577 0.0690908 0.0245862 -0.233042 0.29 -2.67346
ILE_8 -5.14669 0.590628 1.62579 0.015693 0 0 0 0 0 0 0 0 0 0 -0.239064 0.113085 0.826378 -0.373807 0.24 -2.34799
MET_9 -4.44359 0.235623 1.5506 0.00425046 0 0 0 0 0 0 0 0 0 0 -0.109672 0.00201484 0.878676 0.0336939 -0.34 -2.1884
VAL_10 -3.96083 0.495072 1.03375 0.010595 0 0 0 0 0 0 0 0 0 0 -0.197825 0.0010287 0.117943 -0.37759 0.29 -2.58785
GLY_11 -2.31824 0.231323 1.24132 0.000136632 0 0 0 0 -0.775907 0 0 0 0 0 0.200949 0.041718 0 -0.77003 -0.17 -2.31873
SER_12 -2.34002 0.218749 1.54113 0.000805659 0 -0.0623576 0 0 0 0 0 0 0 0 -0.2752 0.0102407 0.751491 -0.160362 -0.37 -0.685527
GLY_13 -1.06034 0.073135 0.606307 2.10886e-05 0 0 0 0 0 0 0 0 0 0 0.102607 0.0656381 0 0.466885 -0.17 0.0842506
GLY_14 -1.45268 0.138483 0.942818 2.3921e-05 0 0 0 0 -0.55854 0 0 0 0 0 -0.354584 0.0314237 0 -0.794702 -0.17 -2.21776
VAL_15 -4.28249 0.322961 1.81883 0.0101445 0 0 0 0 -0.81923 0 0 0 0 0 -0.0467844 0.00522612 0.294771 0.248525 0.29 -2.15805
GLY_16 -2.30954 0.338456 1.28628 2.31858e-05 0 0 0 0 0 0 0 0 0 0 0.00687749 0.0895542 0 -0.795795 -0.17 -1.55414
LYS_17 -5.81912 0.487995 3.70741 0.00754351 0 -0.0462005 0 0 -0.775907 0 0 0 0 0 -0.055921 9.52473e-05 2.45866 -0.0481234 -0.65 -0.733566
SER_18 -2.98759 0.325948 2.15185 0.0010489 0 -0.144524 0 0 0 -0.659088 0 0 0 0 -0.217286 0.0113651 0.617153 0.00670272 -0.37 -1.26442
ALA_19 -3.09484 0.358206 1.29582 0.000711667 0 0 0 0 0 0 0 0 0 0 -0.111818 3.97459e-06 0 -0.139904 0.16 -1.53181
LEU_20 -5.21998 0.19381 1.88634 0.00572363 0 0 0 0 0 0 0 0 0 0 -0.0962835 0.0485245 0.297926 -0.113821 -0.1 -3.09776
THR_21 -4.90771 0.205158 2.39641 0.0113623 0 -0.123699 0 0 0 -0.00833649 0 0 0 0 -0.0428789 0.0106666 0.0765629 0.092242 -0.27 -2.56022
LEU_22 -4.71508 0.292441 2.25755 0.00770336 0 0 0 0 0 0 0 0 0 0 -0.123762 0.145475 0.113728 -0.0915639 -0.1 -2.21351
GLN_23 -5.7439 0.395812 3.60391 0.0121047 0 -0.201183 0 0 0 0 0 0 0 0 -0.141561 0.00625898 1.12876 -0.107691 -0.97 -2.01749
PHE_24 -6.51045 0.723884 1.67459 0.0258356 0 0 0 0 -0.0204249 0 0 0 0 0 0.129823 0.0223654 0.155849 -0.156701 0.63 -3.32523
MET_25 -5.07888 0.606816 1.70673 0.0028569 0 0 0 0 -0.542739 0 0 0 0 0 -0.0438025 0.106366 2.69582 -0.0592215 -0.34 -0.946055
LYS_26 -2.76331 0.340012 1.52141 0.00506182 0 -0.232864 0 0 0 0 0 0 0 0 0.056549 0.273866 0.643748 0.0735264 -0.65 -0.732002
ASP_27 -2.63414 0.287193 1.86004 0.00499871 0 -0.262718 0 0 0 0 0 0 0 0 -0.122329 0.00673355 0.581719 -0.178111 -0.67 -1.12661
GLU_28 -3.26289 0.239882 1.97521 0.00532242 0 -0.18012 0 0 0 0 0 0 0 0 -0.0385712 0.00247077 0.744373 0.043633 -0.81 -1.2807
PHE_29 -4.41076 0.226915 1.16372 0.0254872 0 0 0 0 0 0 0 0 0 0 0.0662129 0.446482 0.388307 -0.05569 0.63 -1.51933
VAL_30 -2.05579 0.0602902 0.866342 0.0145044 0 0 0 0 0 0 0 0 0 0 -0.140582 0.000984699 0.11261 -0.182932 0.29 -1.03457
GLU_31 -1.32044 0.011952 0.782214 0.00557474 0 -0.419248 0 0 0 0 0 0 0 0 -0.117245 0.07935 0.839098 -0.160025 -0.81 -1.10877
ASP_32 -1.19268 0.0276994 0.807391 0.00359697 0 -0.00142468 0 0 0 0 0 0 0 0 -0.18435 0.0121515 0.466936 0.0352666 -0.67 -0.695416
TYR_33 -3.52938 0.147557 1.24601 0.0263103 0 0 0 0 -0.0844409 0 0 0 0 0 -0.280613 0.185507 0.468725 0.0141536 0.51 -1.29618
GLU_34 -2.24319 0.221549 1.34118 0.00733545 0.00024859 -0.172721 0 0 -0.450368 0 0 0 0 0 0.0301308 0.00695071 0.819949 0.108775 -0.81 -1.14016
PRO_35 -1.71208 0.293856 0.499068 0.00131411 0.030923 0 0 0 0 0 0 0 0 0 0.195517 0.0376989 0.411024 -0.462901 0.02 -0.685585
THR_36 -3.01186 0.115201 2.19622 0.00982129 0 -0.0809955 0 0 -0.534809 0 0 0 0 0 -0.010081 0.0211438 0.0506081 -0.0974582 -0.27 -1.61221
THR_37 -1.92826 0.0544376 1.2586 0.00506105 0 0.0838096 0 0 0 -0.317213 0 0 0 0 0.607949 0.109147 0.210259 -0.0129481 -0.27 -0.199155
ALA_38 -2.90227 0.145915 1.12051 0.000934295 0 0 0 0 0 0 0 0 0 0 1.05147 0.0271026 0 0.00908472 0.16 -0.387257
ASP_39 -4.25894 0.256791 2.95585 0.00289028 0 -0.506369 0 0 0 -0.0130826 0 0 0 0 0.185972 0.00515456 0.691789 0.380239 -0.67 -0.969705
SER_40 -1.89641 0.0463088 1.10127 0.00134237 0 -0.00852951 0 0 0 0 0 0 0 0 0.0832814 0.079416 0.329615 0.260843 -0.37 -0.372859
TYR_41 -5.42133 0.303761 2.00609 0.0269429 0 0 0 0 0 -0.0130826 0 0 0 0 -0.14202 0.0217355 0.678791 -0.17663 0.51 -2.20575
PHE_42 -2.07809 0.159594 0.867646 0.0304162 0 0 0 0 0 0 0 0 0 0 -0.0418788 0.0558879 0.814059 0.00201013 0.63 0.439642
LYS_43 -3.93377 0.309974 2.10357 0.00477181 0 -0.173609 0 0 -0.563164 0 0 0 0 0 0.11421 0.0437441 0.843334 -0.0040109 -0.65 -1.90495
LYS_44 -2.00827 0.116688 0.79908 0.00600691 0 -0.235574 0 0 0 0 0 0 0 0 -0.128939 0.0413268 1.64256 -0.0272461 -0.65 -0.444366
VAL_45 -3.91574 0.600677 1.20409 0.0110472 0 0 0 0 0 0 0 0 0 0 -0.0260564 0.0356622 0.0355321 -0.144682 0.29 -1.90947
VAL_46 -2.20939 0.176792 0.87242 0.00901156 0 0 0 0 0 0 0 0 0 0 -0.192119 0.00446858 0.00697884 -0.329898 0.29 -1.37173
LEU_47 -5.82359 0.597417 2.65336 0.00961814 0 0 0 0 0 0 0 0 0 0 0.11583 0.00260239 0.50488 -0.0944622 -0.1 -2.13435
ASP_48 -2.77784 0.237992 2.42608 0.00497434 0 -0.464102 0 0 0 -1.02579 0 0 0 0 -0.0953266 0.0183419 0.638335 -0.293014 -0.67 -2.00036
GLY_49 -1.14868 0.227452 0.53251 1.61058e-05 0 0 0 0 0 0 0 0 0 0 -0.346881 0.0028719 0 -0.792912 -0.17 -1.69562
GLU_50 -3.78311 0.333671 2.43752 0.00592533 0 -0.334875 0 0 0 -0.277039 0 0 0 0 -0.112964 0.00190394 0.923447 0.018706 -0.81 -1.59681
GLU_51 -1.50954 0.18935 0.761799 0.00548484 0 -0.174667 0 0 0 0 0 0 0 0 0.0255511 0.00239648 1.14927 0.0331675 -0.81 -0.327184
VAL_52 -4.57363 0.622161 1.78973 0.0128195 0 0 0 0 0 0 0 0 0 0 -0.0684491 0.0940111 0.0168489 -0.183497 0.29 -2.00001
GLU_53 -3.73182 0.184226 1.83579 0.00526209 0 -0.0738786 0 0 0 0 0 0 0 0 -0.0381869 0.0129625 0.730151 0.0431029 -0.81 -1.84239
ILE_54 -4.76684 0.340982 1.12826 0.0205213 0 0 0 0 0 0 0 0 0 0 -0.0992369 0.0509451 1.4922 -0.224905 0.24 -1.81807
SER_55 -3.15637 0.166744 1.90535 0.00107495 0 -0.006053 0 0 0 0 0 0 0 0 0.0674646 0.00274534 0.341475 0.221282 -0.37 -0.826292
ILE_56 -5.05617 0.492146 1.30133 0.0199593 0 0 0 0 0 0 0 0 0 0 -0.186821 0.0204084 0.159139 -0.386476 0.24 -3.39648
LEU_57 -3.98704 0.40473 1.23725 0.00765667 0 0 0 0 0 0 0 0 0 0 0.000960351 0.0047068 0.373653 -0.0985863 -0.1 -2.15666
ASP_58 -4.6271 0.167215 3.42629 0.00871726 0 -0.402898 0 0 0 -0.667425 0 0 0 0 -0.0671047 0.0239575 0.286808 -0.124641 -0.67 -2.64617
THR_59 -3.2872 0.275095 1.51578 0.00712505 0 -0.00448537 0 0 -0.149744 0 0 0 0 0 -0.0890259 0.202528 0.310462 -0.385664 -0.27 -1.87513
ALA_60 -2.15017 0.265698 1.33132 0.000796499 0 0 0 0 -0.149744 0 0 0 0 0 -0.322046 0.0338115 0 -0.105232 0.16 -0.935563
GLY_61 -1.37755 0.0870267 0.767416 1.46069e-05 0 0 0 0 0 0 0 0 0 0 -0.00815721 0.0666786 0 0.261115 -0.17 -0.373457
LEU_62 -1.23183 0.20008 0.682254 0.00694884 0 0 0 0 0 0 0 0 0 0 -0.115017 0.000824207 0.137254 -0.104812 -0.1 -0.524301
ASN_63 -2.77718 0.194076 2.53357 0.00643453 0 -0.131193 0 0 -0.272213 0 0 0 0 0 0.138107 0.00899918 1.16279 0.111239 -0.89 0.0846337
SER_64 -0.986108 0.0268055 0.810586 0.00102614 0 -0.317813 0 0 0 0 0 0 0 0 -0.139277 0.00214465 0.49403 0.0966194 -0.37 -0.381986
ARG_65 -5.03707 0.420292 3.154 0.0120092 0 -0.461609 0 0 -0.280288 0 0 0 0 0 -0.045392 0.00929771 2.45278 0.051876 -0.98 -0.704108
ALA_66 -3.02715 0.240208 2.02952 0.000750447 0 0 0 0 0 0 0 0 0 0 -0.187787 0.0181459 0 -0.154923 0.16 -0.921229
SER_67 -3.4988 0.368309 2.23031 0.00130452 0 -0.437735 0 0 -0.0160023 0 0 0 0 0 -0.112267 0.00204923 0.729134 0.108093 -0.37 -0.995613
LEU_68 -5.86312 1.0327 2.79097 0.00842059 0 0 0 0 0 0 0 0 0 0 -0.0778678 0.0904704 0.917884 -0.109761 -0.1 -1.3103
ARG_69 -7.17747 0.537623 4.92866 0.0233805 0 -0.519466 0 0 0 -0.770936 0 0 0 0 -0.0232925 0.0313511 2.24437 -0.0984029 -0.98 -1.80418
ASP_70 -5.90254 0.389717 4.24387 0.00320886 0 -0.717872 0 0 0 -1.61257 0 0 0 0 -0.169237 0.0102248 0.572319 0.00108819 -0.67 -3.85179
ASP_71 -3.98517 0.325818 2.68717 0.0030676 0 -0.265904 0 0 0 0 0 0 0 0 -0.139051 0.000694777 0.299965 0.0180816 -0.67 -1.72534
TYR_72 -5.86466 0.692305 2.39687 0.0238185 0 0 0 0 -0.757294 0 0 0 0 0 -0.0167307 6.83608e-05 1.30963 -0.0377557 0.51 -1.74376
PHE_73 -6.06604 0.338778 1.71391 0.0315021 0 0 0 0 0 0 0 0 0 0 0.0291022 0.058614 1.47643 -0.0839158 0.63 -1.87161
ARG_74 -3.57238 0.638234 2.42358 0.0104445 0 -0.325069 0 0 -1.0565 0 0 0 0 0 -0.219547 0.0151349 2.50005 -0.0747097 -0.98 -0.640752
SER_75 -2.13464 0.165175 1.46022 0.00154514 0 -0.0320032 0 0 -0.632075 0 0 0 0 0 -0.252496 0.000360931 0.137432 -0.185807 -0.37 -1.84229
GLY_76 -2.25643 0.670531 1.26602 1.88656e-05 0 0 0 0 -0.641071 0 0 0 0 0 -0.0441973 0.00031439 0 -0.293999 -0.17 -1.46881
GLU_77 -5.12613 0.506992 3.42871 0.00403799 0 -0.607225 0 0 -0.673385 -0.0791513 0 0 0 0 0.289332 0.00427649 0.842518 -0.0756852 -0.81 -2.29571
GLY_78 -3.09087 0.412804 1.24237 0.000228796 0 0 0 0 0 0 0 0 0 0 0.555234 0.0124554 0 0.351139 -0.17 -0.686645
PHE_79 -7.0287 0.850836 1.4666 0.0255145 0 0 0 0 0 0 0 0 0 0 -0.12944 0.167316 0.560153 -0.112956 0.63 -3.57068
LEU_80 -4.7973 0.563694 1.03661 0.00865064 0 0 0 0 0 0 0 0 0 0 0.07828 0.000895082 0.858579 -0.0966333 -0.1 -2.44722
CYS_81 -3.42746 0.0961917 1.70891 0.00194919 0 0 0 0 0 0 0 0 0 0 0.0300516 0.0236608 0.284819 -0.0277121 1.7 0.390413
VAL_82 -4.01336 0.286179 1.13976 0.0179494 0 0 0 0 0 0 0 0 0 0 -0.190522 0.00450376 0.0985552 -0.246052 0.29 -2.61298
PHE_83 -7.57673 0.674291 1.82956 0.0260963 0 0 0 0 0 0 0 0 0 0 -0.103613 0.0366102 0.467134 -0.179231 0.63 -4.19588
SER_84 -4.24593 0.623804 2.752 0.0018946 0 -0.0943146 0 0 -1.26806 -0.408997 0 0 0 0 0.00851606 0.0821593 0.609155 0.165891 -0.37 -2.14388
ILE_85 -5.89984 0.327377 2.74654 0.0210649 0 0 0 0 0 0 0 0 0 0 -0.0321986 0.000106743 0.573077 0.240043 0.24 -1.78383
THR_86 -3.87786 0.624433 2.06141 0.00527011 0 0.0602721 0 0 -0.506351 -0.408997 0 0 0 0 -0.175908 0.0204668 0.135353 -0.0722886 -0.27 -2.40419
GLU_87 -4.73647 0.399789 3.18558 0.0127212 0 -0.0533465 0 0 -0.449091 0 0 0 0 0 0.324018 0.00150385 1.63862 0.0111945 -0.81 -0.475476
MET_88 -3.91132 0.183136 2.10989 0.00686417 0 0 0 0 -0.465585 0 0 0 0 0 -0.0509859 0.028582 1.30979 -0.0352805 -0.34 -1.16491
GLU_89 -2.98321 0.291657 1.70669 0.00536095 0 0.0600621 0 0 -0.449091 0 0 0 0 0 -0.248465 0.0344568 0.82713 -0.144174 -0.81 -1.70957
SER_90 -4.07429 0.335466 2.41622 0.00113249 0 -0.169663 0 0 -0.761708 0 0 0 0 0 -0.181585 0.12132 0.354812 -0.000987919 -0.37 -2.32929
PHE_91 -8.30115 0.959369 3.06626 0.0259503 0 0 0 0 0 0 0 0 0 0 0.00592466 0.000794432 0.665076 -0.000955365 0.63 -2.94873
ALA_92 -2.93351 0.287385 1.68227 0.000765322 0 0 0 0 0 0 0 0 0 0 -0.18114 0.000150594 0 -0.169484 0.16 -1.15356
ALA_93 -3.5182 0.488448 1.67878 0.000923525 0 0 0 0 0 0 0 0 0 0 -0.256034 0.107878 0 -0.0738425 0.16 -1.41204
THR_94 -5.05163 0.489564 2.85405 0.00402478 0 0.0598622 0 0 0 -0.447125 0 0 0 0 -0.129265 0.159963 0.332556 0.129416 -0.27 -1.86859
ALA_95 -2.92443 0.226786 1.64807 0.000678935 0 0 0 0 0 0 0 0 0 0 -0.174378 0.0225014 0 -0.136845 0.16 -1.17762
ASP_96 -3.09005 0.197826 1.89016 0.00325783 0 0.040761 0 0 0 0 0 0 0 0 -0.165312 0.000199082 0.357273 -0.0286278 -0.67 -1.46452
PHE_97 -6.0009 0.509082 2.24051 0.0210043 0 0 0 0 0 0 0 0 0 0 -0.0457394 0.0225587 1.05181 0.0338992 0.63 -1.53777
ARG_98 -7.61345 0.664092 4.10899 0.0117345 0 -0.00654815 0 0 0 0 0 0 0 0 -0.19792 0.0278158 2.13172 -0.0803788 -0.98 -1.93395
GLU_99 -3.14236 0.273852 1.7995 0.00671423 0 -0.021768 0 0 0 0 0 0 0 0 -0.114799 0.000716672 0.899639 -0.092993 -0.81 -1.2015
GLN_100 -5.2176 0.383259 3.48482 0.00546507 0 -0.198386 0 0 0 0 0 0 0 0 -0.13173 0.00895459 0.934107 -0.0980063 -0.97 -1.79912
ILE_101 -5.68544 0.421733 1.36731 0.0223786 0 0 0 0 0 0 0 0 0 0 -0.0137651 0.0143937 0.187474 -0.0689693 0.24 -3.51489
LEU_102 -4.42029 0.33804 2.15443 0.00737361 0 0 0 0 0 0 0 0 0 0 -0.107585 0.0164125 0.285493 -0.116232 -0.1 -1.94237
ARG_103 -4.47701 0.341001 3.46891 0.015382 0 -0.527249 0 0 0 -0.841638 0 0 0 0 -0.137007 0.00770217 1.96792 -0.058889 -0.98 -1.22087
VAL_104 -5.13811 0.52739 2.67832 0.0185236 0 0 0 0 -1.0565 0 0 0 0 0 -0.0184539 0.00168615 0.0995717 -0.0621272 0.29 -2.65969
LYS_105 -4.0661 0.426246 2.08548 0.00962244 0 -0.18304 0 0 -0.641071 0 0 0 0 0 -0.212886 0.0310943 2.22361 -0.0578497 -0.65 -1.03489
GLU_106 -1.82621 0.261513 1.16881 0.007129 0 -0.134405 0 0 0 0 0 0 0 0 0.000253042 0.111604 0.591812 0.0703555 -0.81 -0.55914
ASP_107 -3.93715 0.430268 2.96501 0.0105973 0 -0.606759 0 0 -0.253552 -0.692275 0 0 0 0 0.153238 0.0214603 0.23092 -0.481534 -0.67 -2.82978
GLU_108 -1.48193 0.212098 0.902838 0.00554648 0 -0.008834 0 0 0 0 0 0 0 0 -0.267437 0.00233108 0.925294 -0.122993 -0.81 -0.643086
ASN_109 -2.59768 0.373579 1.91139 0.00693937 0 -0.16245 0 0 -0.445525 0 0 0 0 0 -0.241629 0.00557052 0.737437 -0.370682 -0.89 -1.67305
VAL_110 -3.84846 0.674756 1.60481 0.0213996 0.0100468 0 0 0 0 0 0 0 0 0 -0.181557 0.0375382 1.24008 0.104043 0.29 -0.0473422
PRO_111 -4.27089 0.643376 1.37072 0.00139802 0.0875366 0 0 0 0 0 0 0 0 0 -0.00114757 0.00554871 0.423046 -0.549995 0.02 -2.27041
PHE_112 -5.78026 0.233452 1.89548 0.0245209 0 0 0 0 -0.112374 0 0 0 0 0 0.0650238 0.0272177 0.505388 -0.0620693 0.63 -2.57362
LEU_113 -4.49142 0.327863 1.43385 0.0079166 0 0 0 0 0 0 0 0 0 0 0.00441542 0.00253273 0.492881 -0.035575 -0.1 -2.35754
LEU_114 -5.35566 0.284615 1.38505 0.00742427 0 0 0 0 0 0 0 0 0 0 -0.107491 0.0359657 0.405958 -0.105542 -0.1 -3.54969
VAL_115 -5.11904 0.228104 1.40168 0.0160882 0 0 0 0 0 0 0 0 0 0 -0.158815 0.0185636 0.0103068 -0.342598 0.29 -3.65571
GLY_116 -3.0823 0.263429 1.49844 1.94481e-05 0 0 0 0 0 0 0 0 0 0 1.28123 0.0502235 0 0.663327 -0.17 0.504367
ASN_117 -5.34517 0.618566 4.14013 0.00606008 0 -0.250054 0 0 -1.3608 -0.329352 0 0 0 0 0.0462686 0.0622242 1.56978 -0.0337885 -0.89 -1.76613
LYS_118 -4.80708 0.843296 3.1625 0.00553317 0 0.0758341 0 0 -1.05202 0 0 0 0 0 0.00465884 0.0260184 0.877013 0.106547 -0.65 -1.4077
SER_119 -2.95499 0.49638 1.95407 0.00146019 0 -0.27185 0 0 0 0 0 0 0 0 -0.246739 0.0686285 0.120409 -0.200405 -0.37 -1.40304
ASP_120 -3.41656 0.579715 2.85052 0.00386178 0 -0.369745 0 0 0 -0.600594 0 0 0 0 -0.219787 0.00500565 1.45269 -0.0797359 -0.67 -0.464631
LEU_121 -4.33294 0.67882 2.07598 0.00878389 0 0 0 0 0 0 0 0 0 0 0.404787 4.72087e-06 0.0220146 0.0730105 -0.1 -1.16954
GLU_122 -3.01392 0.562124 2.37085 0.0138636 0 -0.388088 0 0 0 -0.59813 0 0 0 0 -0.00773056 0.0019364 1.87259 -0.111229 -0.81 -0.107735
ASP_123 -1.26302 0.228678 0.733137 0.00331058 0 -0.000955893 0 0 0 0 0 0 0 0 -0.177936 0.0131266 0.381647 -0.0234321 -0.67 -0.775444
LYS_124 -2.94474 0.415931 1.3276 0.00466931 0 -0.0304683 0 0 0 0 0 0 0 0 -0.185961 0.0476406 0.663213 -0.0854056 -0.65 -1.43752
ARG_125 -6.19557 0.500045 4.52476 0.0153493 0 -0.72936 0 0 -0.507315 -1.85834 0 0 0 0 -0.172854 0.297618 1.6805 0.0681068 -0.98 -3.35706
GLN_126 -3.68573 0.131363 2.39092 0.00411782 0 -0.0813967 0 0 -0.465585 0 0 0 0 0 0.0511784 0.0932845 0.952111 -0.125734 -0.97 -1.70547
VAL_127 -4.99766 0.38773 1.90623 0.0117244 0 0 0 0 -0.507315 0 0 0 0 0 -0.171526 0.0165417 0.0452549 -0.243399 0.29 -3.26241
SER_128 -3.4639 0.336426 2.3128 0.00161173 0 -0.121519 0 0 -0.78956 0 0 0 0 0 -0.267316 0.036864 0.24452 -0.241828 -0.37 -2.3219
VAL_129 -3.20875 0.252265 1.92869 0.0133329 0 0 0 0 0 0 0 0 0 0 -0.0472317 0.0029365 0.0452318 0.0212044 0.29 -0.702317
GLU_130 -2.68404 0.42759 1.66629 0.00547461 0 -0.01803 0 0 0 0 0 0 0 0 -0.207403 0.00653808 0.904441 -0.115824 -0.81 -0.824965
GLU_131 -5.31923 0.443262 3.38043 0.00289221 0 -0.0488835 0 0 -0.78956 0 0 0 0 0 0.0730958 0.17945 1.63317 -0.0986807 -0.81 -1.35405
ALA_132 -4.35008 0.51258 1.37288 0.000796587 0 0 0 0 0 0 0 0 0 0 -0.231251 0.000131152 0 -0.158305 0.16 -2.69325
LYS_133 -4.10843 0.402011 1.85878 0.00316214 0 -0.0285154 0 0 0 0 0 0 0 0 -0.237412 0.0727136 1.12792 -0.0474112 -0.65 -1.60718
ASN_134 -3.8837 0.291225 2.57691 0.0043449 0 -0.0485464 0 0 0 0 0 0 0 0 0.0205289 0.0775638 0.336548 0.109201 -0.89 -1.40592
ARG_135 -7.23185 0.564221 4.16924 0.011244 0 0.0244981 0 0 0 -0.447125 0 0 0 0 -0.127932 0.0366286 2.41876 -0.0627531 -0.98 -1.62507
ALA_136 -4.62829 0.296697 1.8232 0.000782472 0 0 0 0 0 0 0 0 0 0 -0.243907 0.0297674 0 -0.157514 0.16 -2.71927
GLU_137 -3.07009 0.544557 1.84388 0.00719992 0 -0.055716 0 0 0 0 0 0 0 0 -0.154915 0.00480987 0.981022 -0.105506 -0.81 -0.814762
GLN_138 -2.19043 0.185647 1.11 0.00457989 0 -0.0427066 0 0 0 0 0 0 0 0 -0.230373 0.0279766 0.81993 -0.0583565 -0.97 -1.34373
TRP_139 -8.15723 1.16147 2.82056 0.0251183 0 0 0 0 0 0 0 0 0 0 -0.168117 0.0870696 0.905413 0.0139689 0.91 -2.40175
ASN_140 -1.72912 0.367003 1.0724 0.0117671 0 0 0 0 0 0 0 0 0 0 -0.246731 0.00231752 0.758729 -0.508301 -0.89 -1.16193
VAL_141 -3.79934 0.219773 1.44854 0.0131272 0 0 0 0 0 0 0 0 0 0 -0.0684577 0.000474242 0.0394374 -0.184133 0.29 -2.04058
ASN_142 -1.89215 0.0630859 1.1066 0.00387649 0 -0.0951935 0 0 0 0 0 0 0 0 -0.0304786 0.00827082 0.592774 0.0281156 -0.89 -1.1051
TYR_143 -6.14771 0.743579 1.94152 0.0260521 0 0 0 0 0 -0.492313 0 0 0 0 -0.0636193 0.00961641 1.07715 -0.0982368 0.51 -2.49397
VAL_144 -3.88443 0.488678 1.23527 0.0198282 0 0 0 0 0 0 0 0 0 0 -0.0540589 0.0160456 0.667844 -0.143096 0.29 -1.36391
GLU_145 -4.11783 0.64889 3.12753 0.00379553 0 -0.379635 0 0 -0.56918 -1.75252 0 0 0 0 -0.0422894 0.0181116 1.05356 0.0625946 -0.81 -2.75697
THR_146 -4.61798 0.362334 2.78436 0.0109807 0 -0.19093 0 0 0 -0.329352 0 0 0 0 -0.153964 0.167067 0.146681 -0.409221 -0.27 -2.50002
SER_147 -4.77025 0.407182 3.39743 0.00249407 0 -0.211998 0 0 -0.556351 -1.13519 0 0 0 0 0.399068 0.023291 0.172862 -0.0530629 -0.37 -2.69452
ALA_148 -3.09428 0.210058 1.11853 0.000702956 0 0 0 0 -0.0480969 0 0 0 0 0 -0.222871 0.00190326 0 -0.106448 0.16 -1.9805
LYS_149 -3.33773 0.355348 1.64823 0.00543363 0 -0.595702 0 0 0 0 0 0 0 0 -0.109311 0.0199486 0.903173 -0.042735 -0.65 -1.80335
THR_150 -2.56455 0.382139 1.75414 0.0048421 0 -0.111778 0 0 -0.556351 -0.534594 0 0 0 0 -0.141073 0.221574 0.0140876 -0.0690212 -0.27 -1.87059
ARG_151 -2.79167 0.28555 1.69874 0.0117797 0 -0.0720953 0 0 0 0 0 0 0 0 0.106948 0.0415453 0.99594 0.221748 -0.98 -0.481507
ALA_152 -2.85942 0.312877 1.69434 0.00110522 0 0 0 0 0 0 0 0 0 0 -0.110915 0.0150891 0 0.147863 0.16 -0.639063
ASN_153 -3.39052 0.189129 1.95209 0.00669019 0 -0.0996085 0 0 -0.56918 0 0 0 0 0 -0.185819 0.0560358 0.704756 -0.424206 -0.89 -2.65063
VAL_154 -4.22004 0.583461 1.43412 0.0124017 0 0 0 0 0 0 0 0 0 0 0.0455951 0.0154028 0.00849565 -0.123414 0.29 -1.95398
ASP_155 -3.28868 0.368185 1.81561 0.00298214 0 -0.0863732 0 0 0 0 0 0 0 0 -0.169097 0.00528601 0.326724 -0.012155 -0.67 -1.70752
LYS_156 -4.05898 0.523918 2.47645 0.00790074 0 -0.356749 0 0 0 -0.447614 0 0 0 0 0.0369059 0.0739928 1.53147 -0.0753153 -0.65 -0.938028
VAL_157 -4.62531 0.84066 0.990774 0.00924753 0 0 0 0 0 0 0 0 0 0 -0.103196 0.0548715 0.605266 0.152769 0.29 -1.78492
PHE_158 -7.69264 0.89212 1.51185 0.0215775 0 0 0 0 0 0 0 0 0 0 0.0435521 0.00475626 0.308719 0.022781 0.63 -4.25728
PHE_159 -6.06247 0.516449 2.38837 0.0215978 0 0 0 0 0 0 0 0 0 0 -0.089949 0.00193623 0.391035 0.0788188 0.63 -2.12422
ASP_160 -4.45881 0.336671 3.24178 0.00285149 0 -0.534771 0 0 0 -0.537156 0 0 0 0 -0.126657 0.0920052 0.333574 0.0173147 -0.67 -2.30319
LEU_161 -6.14559 0.963515 1.98597 0.00865503 0 0 0 0 0 0 0 0 0 0 -0.112139 0.108579 0.60907 -0.117316 -0.1 -2.79926
MET_162 -6.6523 0.924652 2.23246 0.00350213 0 0 0 0 0 0 0 0 0 0 -0.105256 0.135533 1.2066 -0.0893303 -0.34 -2.68414
ARG_163 -6.00228 0.567579 4.24376 0.0110401 0 -0.494626 0 0 0 -0.756468 0 0 0 0 -0.211597 0.00302003 1.84792 -0.0837254 -0.98 -1.85539
GLU_164 -4.84124 0.284646 2.80666 0.00474274 0 -0.0706809 0 0 -0.112374 0 0 0 0 0 -0.213078 0.0167873 0.878642 -0.142597 -0.81 -2.19849
ILE_165 -6.72001 0.530383 2.346 0.0177261 0 0 0 0 0 0 0 0 0 0 -0.0438642 0.00130054 0.131863 -0.0682459 0.24 -3.56485
ARG_166 -6.01507 0.464399 4.25624 0.0103057 0 -0.734153 0 0 0 -0.635903 0 0 0 0 -0.161405 0.00667634 1.81193 -0.0765299 -0.98 -2.0535
ALA_167 -3.35025 0.199495 1.63365 0.000783586 0 0 0 0 0 0 0 0 0 0 -0.161467 0.0736098 0 -0.157003 0.16 -1.60118
ARG_168 -5.75471 0.512594 4.0464 0.0155339 0 -0.88694 0 0 -0.191973 -0.716663 0 0 0 0 -0.170856 0.0222825 3.27808 -0.0704198 -0.98 -0.896669
LYS_169 -5.27349 0.381558 3.97624 0.00334761 0 -0.226887 0 0 -0.289506 -0.434536 0 0 0 0 -0.207649 0.0936931 1.08811 -0.0406099 -0.65 -1.57974
MET_170 -3.03005 0.269709 1.51979 0.00852718 0 0 0 0 0 0 0 0 0 0 0.0382225 0.0253443 1.14758 -0.0353599 -0.34 -0.396242
GLU_171 -2.49962 0.0691415 1.49452 0.00550102 0 -0.154412 0 0 0 0 0 0 0 0 -0.269084 0.00140056 0.845178 -0.139913 -0.81 -1.45729
ASP_172 -2.37901 0.170154 1.83506 0.0034616 0 -0.328433 0 0 0 -0.0243882 0 0 0 0 -0.163032 0.0189206 0.57024 -0.0734276 -0.67 -1.04045
SER_p:CtermProteinFull_173 -1.49218 0.0668205 1.15896 0.00480385 0 0 0 0 0 0 0 0 0 0 0 0 0.340913 0 -0.37 -0.290683
GLY_p:NtermProteinFull_174 -0.797721 0.0549634 0.724959 0.000141437 0 0 0 0 -0.139941 0 0 0 0 0 0 0.0317463 0 0 -0.17 -0.295852
GLN_175 -2.12996 0.0827429 1.91292 0.00440232 0 -0.087007 0 0 0 -0.397772 0 0 0 0 -0.235589 0.144763 1.34649 0.0684975 -0.97 -0.260509
TYR_176 -3.7934 0.200479 1.80482 0.0265587 0 0 0 0 0 0 0 0 0 0 -0.111304 0.0121515 0.264722 -0.303845 0.51 -1.38982
LEU_177 -3.21506 0.164193 1.00523 0.00664375 0 0 0 0 0 0 0 0 0 0 -0.0955101 0.00393782 0.275509 -0.0787754 -0.1 -2.03383
VAL_178 -3.25443 0.144576 0.851701 0.0177719 0 0 0 0 0 0 0 0 0 0 0.0836512 0.0122872 0.0284667 -0.0693915 0.29 -1.89537
TYR_179 -6.40763 0.496934 2.52021 0.022223 0 0 0 0 0 -0.302443 0 0 0 0 -0.0333473 0.000264227 0.787688 -0.0919243 0.51 -2.49802
ASN_180 -3.26844 0.17257 1.58521 0.00574242 0 0.0027239 0 0 0 -0.447184 0 0 0 0 0.0600612 0.000293024 1.367 0.12508 -0.89 -1.28695
GLY_181 -2.84672 0.095448 1.66279 0.000175598 0 0 0 0 0 0 0 0 0 0 0.248136 0.0174406 0 -0.643842 -0.17 -1.63657
ASP_182 -2.34133 0.0351707 1.71223 0.00281193 0 -0.0937759 0 0 0 -0.424307 0 0 0 0 -0.0877681 3.78681e-06 0.648637 0.0647158 -0.67 -1.15362
LEU_183 -5.18402 0.446605 1.68817 0.00533449 0 0 0 0 0 0 0 0 0 0 -0.00323027 0.11936 0.282228 0.0912052 -0.1 -2.65435
VAL_184 -3.98957 0.100605 1.98708 0.0103522 0 0 0 0 0 0 0 0 0 0 -0.191389 0.00287633 0.0111216 -0.326105 0.29 -2.10503
GLU_185 -5.67977 0.325637 3.32611 0.00701221 0 -0.344584 0 0 0 -1.14448 0 0 0 0 -0.19816 0.127538 1.10404 -0.018179 -0.81 -3.30484
TYR_186 -7.29874 0.626684 2.72812 0.0229055 0 0 0 0 0 -0.550845 0 0 0 0 -0.153185 0.0063787 0.403629 -0.211727 0.51 -3.91678
GLU_187 -4.95672 0.318216 3.14535 0.00785535 0 0.0224668 0 0 -0.590672 0 0 0 0 0 -0.216799 0.108005 2.24264 0.0206346 -0.81 -0.70903
ALA_188 -2.86525 0.207696 1.43387 0.00100809 0 0 0 0 0 0 0 0 0 0 -0.104771 0.0490438 0 -0.155179 0.16 -1.27358
ASP_189 -2.4248 0.14056 1.59649 0.00280145 0 0.00668955 0 0 -0.325994 0 0 0 0 0 -0.136435 0.00540346 0.466389 -0.0882321 -0.67 -1.42713
HIS_190 -2.41148 0.273587 1.3504 0.00286509 0 -0.141144 0 0 -0.264678 0 0 0 0 0 -0.0812506 0.0540981 0.343452 -0.252892 0.56 -0.567033
MET_191 -3.70594 0.435096 1.35159 0.0155672 0 0 0 0 0 0 0 0 0 0 0.0990549 0.112566 1.05754 0.194291 -0.34 -0.780237
ALA_192 -2.42735 0.166342 1.25807 0.000947741 0 0 0 0 0 0 0 0 0 0 -0.233198 0.000276202 0 0.00263824 0.16 -1.07227
GLN_193 -2.41756 0.0907728 1.04972 0.00534798 0 -0.0834325 0 0 0 0 0 0 0 0 -0.205553 0.0255571 0.792616 0.0135457 -0.97 -1.69899
LEU_194 -3.60243 0.184357 1.61039 0.00941734 0 0 0 0 0 0 0 0 0 0 2.59054 5.83403e-07 0.159426 0.0881773 -0.1 0.939878
GLN_195 -2.73436 0.155769 1.76662 0.00492423 0 -0.0133906 0 0 0 0 0 0 0 0 -0.0402191 0.0751788 0.962114 0.012253 -0.97 -0.781107
ARG_196 -2.24921 0.0513283 1.39734 0.0101747 0 -0.061501 0 0 0 0 0 0 0 0 -0.220246 0.00307416 1.42755 -0.00899372 -0.98 -0.630479
VAL_197 -4.32181 0.396513 1.89656 0.0149369 0 0 0 0 0 0 0 0 0 0 -0.0830939 0.038304 0.0423701 -0.196797 0.29 -1.92302
HIS_D_198 -6.0259 0.329269 3.01235 0.00376117 0 -0.0302228 0 0 0 -0.871491 0 0 0 0 -0.0297717 0.0112274 1.83453 0.0502902 0.56 -1.15595
GLY_199 -3.08551 0.144246 1.38587 4.1839e-05 0 0 0 0 0 0 0 0 0 0 0.465439 0.0281166 0 0.424652 -0.17 -0.807144
PHE_200 -5.38686 0.291865 1.62583 0.023616 0 0 0 0 0 0 0 0 0 0 0.0491152 0.0280266 0.334355 -0.193026 0.63 -2.59707
LEU_201 -6.13961 0.735874 1.82924 0.0185812 0 0 0 0 0 0 0 0 0 0 -0.129117 0.011436 3.10202 -0.0803117 -0.1 -0.751887
MET_202 -5.27275 0.572487 2.45103 0.00402051 0 0 0 0 0 0 0 0 0 0 0.0662878 0.203121 1.12345 0.155518 -0.34 -1.03684
ASN_203 -3.90113 0.115069 2.94064 0.00834957 0 -0.16253 0 0 -0.139941 0 0 0 0 0 -0.0478011 0.108471 0.770644 -0.124277 -0.89 -1.3225
ASP_204 -3.53679 0.378203 2.59959 0.00686657 0 -0.316446 0 0 0 -0.397772 0 0 0 0 0.408928 4.39992e-05 0.170644 -0.225915 -0.67 -1.58265
CYS_205 -4.24403 0.357526 2.12141 0.00193495 0 0 0 0 0 0 0 0 0 0 -0.0144278 0.0799623 0.161863 -0.147453 1.7 0.0167833
LEU_206 -5.02008 0.262317 1.15483 0.00913017 0 0 0 0 0 0 0 0 0 0 -0.00146619 0.0291653 0.438128 -0.111125 -0.1 -3.3391
LEU_207 -4.38537 0.188709 1.50637 0.00684196 0 0 0 0 0 0 0 0 0 0 -0.0524149 0.00307611 0.374474 -0.124811 -0.1 -2.58313
VAL_208 -3.88612 0.0403789 1.54678 0.0106042 0 0 0 0 0 0 0 0 0 0 -0.188609 0.00521848 0.00680466 -0.31975 0.29 -2.49469
ALA_209 -2.79158 0.097424 1.59399 0.000961678 0 0 0 0 0 0 0 0 0 0 0.0801152 0.00739329 0 0.229193 0.16 -0.62251
THR_210 -2.97242 0.113748 1.93328 0.00841189 0 0.0177213 0 0 0 0 0 0 0 0 -0.0259671 0.00626292 0.0470565 -0.0942024 -0.27 -1.23611
TRP_211 -3.24002 0.118482 1.13609 0.0212489 0 0 0 0 0 0 0 0 0 0 -0.0253257 0.128893 0.524694 -0.0508881 0.91 -0.476821
LEU_212 -3.4509 0.35664 1.69757 0.0106834 0.00109692 0 0 0 0 0 0 0 0 0 0.167589 0.00510931 0.358495 -0.0405683 -0.1 -0.994277
PRO_213 -1.69635 0.388282 0.516604 0.00098148 0.0291364 0 0 0 0 0 0 0 0 0 -0.191056 0.206057 0.17594 -0.474697 0.02 -1.02511
GLN_214 -3.27945 0.398682 1.99437 0.00421936 0 0 0 0 0 0 0 0 0 0 -0.0827216 0.170796 1.0229 -0.00344157 -0.97 -0.744637
ARG_215 -1.52804 0.34846 0.992121 0.00955653 0 -0.0881198 0 0 -0.157261 0 0 0 0 0 0.20189 0.0092903 1.28392 -0.0846949 -0.98 0.00711992
ARG_216 -1.62421 0.215159 1.01213 0.0120232 0 -0.0881198 0 0 -0.157261 0 0 0 0 0 0.158487 0.0757128 1.19332 -0.291884 -0.98 -0.474644
GLY_217 -1.61799 0.363036 1.04754 0.000144756 0 0 0 0 0 0 0 0 0 0 2.09493 0.0335887 0 -0.23724 -0.17 1.51402
MET_218 -2.51431 0.365881 1.06054 0.00540435 0 0 0 0 0 0 0 0 0 0 0.267233 0.00994954 1.06593 0.131235 -0.34 0.0518641
TYR_219 -4.2548 0.225816 1.95591 0.0245195 0 0 0 0 0 0 0 0 0 0 -0.152283 0.00186338 0.841999 -0.101663 0.51 -0.948639
ARG_220 -2.58508 0.136832 0.842865 0.0110636 0 0.00187286 0 0 0 0 0 0 0 0 0.00367479 0.0215118 2.66055 -0.0708781 -0.98 0.0424065
TYR_221 -3.59455 0.148538 1.88758 0.0247634 0 0 0 0 0 0 0 0 0 0 -0.0237714 0.000174254 0.516689 -0.11547 0.51 -0.646042
ASN_222 -2.20147 0.0598353 1.25737 0.00321661 0 0.00197909 0 0 0 0 0 0 0 0 -0.00342434 0.0440415 0.891058 0.108074 -0.89 -0.729328
ALA_223 -3.14658 0.0845652 1.51379 0.00100359 0 0 0 0 0 0 0 0 0 0 0.236634 0.119638 0 0.358286 0.16 -0.672666
LEU_224 -3.02301 0.127207 0.6626 0.0145378 0 0 0 0 0 0 0 0 0 0 -0.0927912 0.120652 0.510197 -0.145977 -0.1 -1.92658
TYR_225 -6.84859 0.565021 2.58782 0.0239228 0.00109259 0 0 0 0 -1.04944 0 0 0 0 0.0752202 0.0197943 0.179665 -0.113987 0.51 -4.04949
PRO_226 -3.59367 0.484935 1.35696 0.000896903 0.0926513 0 0 0 0 0 0 0 0 0 -0.260922 0.04806 0.169389 -0.619105 0.02 -2.3008
LEU_227 -4.72018 0.447308 1.65267 0.00932637 0 0 0 0 0 0 0 0 0 0 -0.151969 0.0658503 0.0700361 0.0210947 -0.1 -2.70587
ASP_228 -4.15055 0.427212 3.15641 0.00926217 0 -0.598749 0 0 -0.0240769 -0.549816 0 0 0 0 -0.252534 0.00977114 0.6164 -0.217193 -0.67 -2.24386
ARG_229 -3.20896 0.664127 1.81557 0.0068558 0 -0.236932 0 0 0 0 0 0 0 0 0.171293 0.0586576 0.884574 -0.10271 -0.98 -0.927533
LEU_230 -4.85227 0.637932 0.962019 0.0102588 0 0 0 0 0 0 0 0 0 0 -0.0994816 0.0263608 0.27381 -0.0394215 -0.1 -3.18079
ALA_231 -3.04581 0.0766015 1.28687 0.000820231 0 0 0 0 0 0 0 0 0 0 -0.0129518 0.0475689 0 0.142406 0.16 -1.3445
VAL_232 -2.4624 0.101158 0.673288 0.00921738 0 0 0 0 -0.125219 0 0 0 0 0 -0.206772 0.0208354 0.0417102 -0.363886 0.29 -2.02206
VAL_233 -3.60876 0.152607 1.34229 0.0153011 0 0 0 0 0 0 0 0 0 0 -0.198932 0.00512272 0.110859 -0.378714 0.29 -2.27023
ASN_234 -3.24419 0.105248 2.88104 0.0112925 0 -0.188893 0 0 0 -0.622228 0 0 0 0 -0.113809 0.00228129 0.820165 -0.225253 -0.89 -1.46435
VAL_235 -3.7311 0.306191 1.79988 0.0103728 0 0 0 0 -0.0671393 0 0 0 0 0 -0.210425 6.27892e-05 0.00756125 -0.181225 0.29 -1.77582
LYS_236 -2.64234 0.173208 1.98288 0.00551574 0 -0.660956 0 0 0 0 0 0 0 0 -0.230073 0.00235659 1.61039 0.0948208 -0.65 -0.314199
ASP_237 -1.18699 0.0373768 1.01075 0.0032255 0 -0.426354 0 0 -0.0285044 0 0 0 0 0 -0.233246 7.59357e-05 0.454729 0.0146378 -0.67 -1.0243
ASN_238 -3.1638 0.933389 1.85366 0.00497748 0.0211236 0 0 0 0 0 0 0 0 0 0.299292 0.0304579 0.836303 0.186181 -0.89 0.111585
PRO_239 -1.3941 0.527757 0.69634 0.00137174 0.129607 0 0 0 0 0 0 0 0 0 4 0.162744 2.01722 -0.211539 0.02 5.9494
PRO_240 -1.85863 0.482569 0.570693 0.00260334 0.0643237 0 0 0 0 0 0 0 0 0 -0.0184347 0.0389149 0.4752 0.00809152 0.02 -0.21467
MET_241 -4.05601 1.51687 1.48739 0.0029854 0 0 0 0 0 0 0 0 0 0 -0.108035 0.00423329 1.49182 -0.0422573 -0.34 -0.0430082
LYS_242 -2.68925 0.195144 2.24332 0.00607692 0 -0.402984 0 0 -0.580201 -0.437499 0 0 0 0 0.178896 0.0061603 1.31878 -0.0714662 -0.65 -0.883012
ASP_243 -4.12511 0.170221 3.03068 0.00565606 0 -0.493743 0 0 -0.0285044 -0.437499 0 0 0 0 -0.120148 0.0520935 0.699262 -0.29541 -0.67 -2.2125
MET_244 -5.79139 0.505764 2.29596 0.00266334 0 0 0 0 -0.526702 0 0 0 0 0 -0.0783799 0.0730518 1.00548 -0.0536943 -0.34 -2.90725
PHE_245 -5.80053 0.169823 1.56248 0.0233853 0 0 0 0 0 0 0 0 0 0 -0.129363 0.154089 0.378188 -0.207022 0.63 -3.21895
LYS_246 -4.46651 0.244578 1.8946 0.00749531 0 -0.160561 0 0 0 0 0 0 0 0 -0.0706156 0.12614 1.73122 0.0631666 -0.65 -1.28049
LEU_247 -4.13987 0.345418 0.803699 0.00622011 0 0 0 0 0 0 0 0 0 0 -0.0440254 0.000713383 0.64159 -0.141651 -0.1 -2.62791
LEU_248 -2.88294 0.252145 1.30385 0.00832391 0 0 0 0 0 0 0 0 0 0 0.0515205 0.159541 0.33223 -0.08824 -0.1 -0.96357
[truncated: 4,361 more chars]
