# Supplementary material for: A Generic Program for Multistate Protein Design
Source: PLoS One. 2011 Jul 6;6(7):e20937. doi: 10.1371/journal.pone.0020937 (PMC3130737; doi:10.1371/journal.pone.0020937)
Supplement: File S2 — Design models generated by this study for both the heterodimerization task and the orthogonal interface redesign task. (BZ2) [file pone.0020937.s002.bz2 › SupplementaryMaterials/select_orthogonal_interface_designs/design8/027.d16_v11.3_repeated_1_6.5dG_02_RalA3andExo84.pdb]

ATOM      1  N   SER A  11      18.084 -20.105 -21.847  1.00  0.00              
ATOM      2  CA  SER A  11      16.963 -19.464 -22.604  1.00  0.00              
ATOM      3  C   SER A  11      15.615 -19.675 -21.918  1.00  0.00              
ATOM      4  O   SER A  11      15.405 -20.690 -21.252  1.00  0.00              
ATOM      5  CB  SER A  11      16.904 -20.003 -24.020  1.00  0.00              
ATOM      6  OG  SER A  11      18.048 -19.670 -24.758  1.00  0.00              
ATOM      7 1H   SER A  11      18.641 -20.813 -22.282  1.00  0.00              
ATOM      8 2H   SER A  11      18.839 -19.546 -21.503  1.00  0.00              
ATOM      9 3H   SER A  11      17.896 -20.598 -20.998  1.00  0.00              
ATOM     10  HA  SER A  11      17.117 -18.400 -22.787  1.00  0.00              
ATOM     11 1HB  SER A  11      16.814 -21.088 -23.976  1.00  0.00              
ATOM     12 2HB  SER A  11      16.028 -19.586 -24.516  1.00  0.00              
ATOM     13  HG  SER A  11      17.971 -20.028 -25.646  1.00  0.00              
ATOM     14  N   LEU A  12      14.708 -18.712 -22.086  1.00  0.00              
ATOM     15  CA  LEU A  12      13.384 -18.763 -21.454  1.00  0.00              
ATOM     16  C   LEU A  12      12.469 -19.813 -22.116  1.00  0.00              
ATOM     17  O   LEU A  12      12.403 -19.909 -23.342  1.00  0.00              
ATOM     18  CB  LEU A  12      12.705 -17.381 -21.529  1.00  0.00              
ATOM     19  CG  LEU A  12      12.936 -16.320 -20.438  1.00  0.00              
ATOM     20  CD1 LEU A  12      14.423 -16.016 -20.294  1.00  0.00              
ATOM     21  CD2 LEU A  12      12.153 -15.047 -20.784  1.00  0.00              
ATOM     22  H   LEU A  12      14.945 -17.922 -22.670  1.00  0.00              
ATOM     23  HA  LEU A  12      13.488 -19.070 -20.414  1.00  0.00              
ATOM     24 1HB  LEU A  12      13.152 -17.013 -22.451  1.00  0.00              
ATOM     25 2HB  LEU A  12      11.626 -17.468 -21.658  1.00  0.00              
ATOM     26  HG  LEU A  12      12.530 -16.718 -19.508  1.00  0.00              
ATOM     27 1HD1 LEU A  12      14.568 -15.264 -19.518  1.00  0.00              
ATOM     28 2HD1 LEU A  12      14.956 -16.926 -20.018  1.00  0.00              
ATOM     29 3HD1 LEU A  12      14.810 -15.640 -21.239  1.00  0.00              
ATOM     30 1HD2 LEU A  12      12.318 -14.298 -20.010  1.00  0.00              
ATOM     31 2HD2 LEU A  12      12.494 -14.660 -21.744  1.00  0.00              
ATOM     32 3HD2 LEU A  12      11.089 -15.279 -20.844  1.00  0.00              
ATOM     33  N   ALA A  13      11.770 -20.601 -21.306  1.00  0.00              
ATOM     34  CA  ALA A  13      10.847 -21.584 -21.847  1.00  0.00              
ATOM     35  C   ALA A  13       9.561 -20.825 -22.206  1.00  0.00              
ATOM     36  O   ALA A  13       9.246 -19.789 -21.606  1.00  0.00              
ATOM     37  CB  ALA A  13      10.566 -22.698 -20.812  1.00  0.00              
ATOM     38  H   ALA A  13      11.874 -20.523 -20.304  1.00  0.00              
ATOM     39  HA  ALA A  13      11.287 -22.020 -22.744  1.00  0.00              
ATOM     40 1HB  ALA A  13       9.873 -23.423 -21.239  1.00  0.00              
ATOM     41 2HB  ALA A  13      11.499 -23.198 -20.553  1.00  0.00              
ATOM     42 3HB  ALA A  13      10.127 -22.261 -19.917  1.00  0.00              
ATOM     43  N   GLU A  14       8.836 -21.343 -23.190  1.00  0.00              
ATOM     44  CA  GLU A  14       7.571 -20.762 -23.617  1.00  0.00              
ATOM     45  C   GLU A  14       6.481 -21.822 -23.459  1.00  0.00              
ATOM     46  O   GLU A  14       6.518 -22.860 -24.109  1.00  0.00              
ATOM     47  CB  GLU A  14       7.648 -20.268 -25.063  1.00  0.00              
ATOM     48  CG  GLU A  14       6.381 -19.589 -25.564  1.00  0.00              
ATOM     49  CD  GLU A  14       6.537 -19.121 -26.984  1.00  0.00              
ATOM     50  OE1 GLU A  14       7.562 -19.382 -27.567  1.00  0.00              
ATOM     51  OE2 GLU A  14       5.589 -18.601 -27.524  1.00  0.00              
ATOM     52  H   GLU A  14       9.180 -22.171 -23.655  1.00  0.00              
ATOM     53  HA  GLU A  14       7.321 -19.914 -22.979  1.00  0.00              
ATOM     54 1HB  GLU A  14       8.480 -19.565 -25.116  1.00  0.00              
ATOM     55 2HB  GLU A  14       7.865 -21.136 -25.686  1.00  0.00              
ATOM     56 1HG  GLU A  14       5.493 -20.216 -25.485  1.00  0.00              
ATOM     57 2HG  GLU A  14       6.275 -18.727 -24.907  1.00  0.00              
ATOM     58  N   HIS A  15       5.527 -21.565 -22.572  1.00  0.00              
ATOM     59  CA  HIS A  15       4.445 -22.508 -22.322  1.00  0.00              
ATOM     60  C   HIS A  15       3.237 -22.094 -23.141  1.00  0.00              
ATOM     61  O   HIS A  15       2.710 -20.993 -22.979  1.00  0.00              
ATOM     62  CB  HIS A  15       4.114 -22.532 -20.828  1.00  0.00              
ATOM     63  CG  HIS A  15       5.280 -22.924 -19.972  1.00  0.00              
ATOM     64  ND1 HIS A  15       5.768 -24.214 -19.929  1.00  0.00              
ATOM     65  CD2 HIS A  15       6.064 -22.198 -19.141  1.00  0.00              
ATOM     66  CE1 HIS A  15       6.799 -24.264 -19.106  1.00  0.00              
ATOM     67  NE2 HIS A  15       7.001 -23.054 -18.615  1.00  0.00              
ATOM     68  H   HIS A  15       5.551 -20.696 -22.058  1.00  0.00              
ATOM     69  HA  HIS A  15       4.746 -23.505 -22.644  1.00  0.00              
ATOM     70 1HB  HIS A  15       3.798 -21.542 -20.497  1.00  0.00              
ATOM     71 2HB  HIS A  15       3.319 -23.251 -20.631  1.00  0.00              
ATOM     72  HD2 HIS A  15       6.064 -21.146 -18.855  1.00  0.00              
ATOM     73  HE1 HIS A  15       7.327 -25.201 -18.933  1.00  0.00              
ATOM     74  HE2 HIS A  15       7.724 -22.792 -17.960  1.00  0.00              
ATOM     75  N   HIS A  16       2.786 -22.993 -24.006  1.00  0.00              
ATOM     76  CA  HIS A  16       1.748 -22.676 -24.991  1.00  0.00              
ATOM     77  C   HIS A  16       0.358 -23.092 -24.537  1.00  0.00              
ATOM     78  O   HIS A  16      -0.010 -24.272 -24.624  1.00  0.00              
ATOM     79  CB  HIS A  16       2.065 -23.342 -26.334  1.00  0.00              
ATOM     80  CG  HIS A  16       3.303 -22.813 -26.990  1.00  0.00              
ATOM     81  ND1 HIS A  16       4.570 -23.218 -26.623  1.00  0.00              
ATOM     82  CD2 HIS A  16       3.469 -21.913 -27.987  1.00  0.00              
ATOM     83  CE1 HIS A  16       5.462 -22.588 -27.368  1.00  0.00              
ATOM     84  NE2 HIS A  16       4.820 -21.792 -28.203  1.00  0.00              
ATOM     85  H   HIS A  16       3.174 -23.925 -23.981  1.00  0.00              
ATOM     86  HA  HIS A  16       1.697 -21.597 -25.139  1.00  0.00              
ATOM     87 1HB  HIS A  16       2.219 -24.413 -26.196  1.00  0.00              
ATOM     88 2HB  HIS A  16       1.247 -23.180 -27.035  1.00  0.00              
ATOM     89  HD2 HIS A  16       2.766 -21.330 -28.583  1.00  0.00              
ATOM     90  HE1 HIS A  16       6.527 -22.773 -27.232  1.00  0.00              
ATOM     91  HE2 HIS A  16       5.245 -21.188 -28.892  1.00  0.00              
ATOM     92  N   VAL A  17      -0.413 -22.116 -24.060  1.00  0.00              
ATOM     93  CA  VAL A  17      -1.762 -22.363 -23.551  1.00  0.00              
ATOM     94  C   VAL A  17      -2.809 -22.141 -24.637  1.00  0.00              
ATOM     95  O   VAL A  17      -2.837 -21.078 -25.269  1.00  0.00              
ATOM     96  CB  VAL A  17      -2.091 -21.410 -22.358  1.00  0.00              
ATOM     97  CG1 VAL A  17      -3.528 -21.611 -21.884  1.00  0.00              
ATOM     98  CG2 VAL A  17      -1.117 -21.677 -21.194  1.00  0.00              
ATOM     99  H   VAL A  17      -0.048 -21.174 -24.051  1.00  0.00              
ATOM    100  HA  VAL A  17      -1.887 -23.403 -23.249  1.00  0.00              
ATOM    101  HB  VAL A  17      -1.939 -20.378 -22.676  1.00  0.00              
ATOM    102 1HG1 VAL A  17      -3.735 -20.937 -21.052  1.00  0.00              
ATOM    103 2HG1 VAL A  17      -4.215 -21.398 -22.703  1.00  0.00              
ATOM    104 3HG1 VAL A  17      -3.663 -22.642 -21.556  1.00  0.00              
ATOM    105 1HG2 VAL A  17      -1.350 -21.011 -20.364  1.00  0.00              
ATOM    106 2HG2 VAL A  17      -1.216 -22.712 -20.867  1.00  0.00              
ATOM    107 3HG2 VAL A  17      -0.094 -21.498 -21.527  1.00  0.00              
ATOM    108  N   ILE A  18      -3.673 -23.132 -24.840  1.00  0.00              
ATOM    109  CA  ILE A  18      -4.777 -23.005 -25.802  1.00  0.00              
ATOM    110  C   ILE A  18      -6.073 -22.840 -25.027  1.00  0.00              
ATOM    111  O   ILE A  18      -6.395 -23.677 -24.170  1.00  0.00              
ATOM    112  CB  ILE A  18      -4.950 -24.276 -26.693  1.00  0.00              
ATOM    113  CG1 ILE A  18      -3.631 -24.627 -27.395  1.00  0.00              
ATOM    114  CG2 ILE A  18      -6.078 -24.047 -27.720  1.00  0.00              
ATOM    115  CD1 ILE A  18      -3.089 -23.547 -28.304  1.00  0.00              
ATOM    116  H   ILE A  18      -3.570 -23.993 -24.321  1.00  0.00              
ATOM    117  HA  ILE A  18      -4.659 -22.106 -26.405  1.00  0.00              
ATOM    118  HB  ILE A  18      -5.198 -25.125 -26.057  1.00  0.00              
ATOM    119 1HG1 ILE A  18      -2.897 -24.839 -26.619  1.00  0.00              
ATOM    120 2HG1 ILE A  18      -3.807 -25.529 -27.983  1.00  0.00              
ATOM    121 1HG2 ILE A  18      -6.192 -24.936 -28.339  1.00  0.00              
ATOM    122 2HG2 ILE A  18      -7.011 -23.846 -27.197  1.00  0.00              
ATOM    123 3HG2 ILE A  18      -5.826 -23.195 -28.353  1.00  0.00              
ATOM    124 1HD1 ILE A  18      -2.156 -23.884 -28.756  1.00  0.00              
ATOM    125 2HD1 ILE A  18      -3.815 -23.333 -29.089  1.00  0.00              
ATOM    126 3HD1 ILE A  18      -2.904 -22.643 -27.726  1.00  0.00              
ATOM    127  N   MET A  19      -6.809 -21.765 -25.304  1.00  0.00              
ATOM    128  CA  MET A  19      -8.119 -21.583 -24.680  1.00  0.00              
ATOM    129  C   MET A  19      -9.123 -22.359 -25.529  1.00  0.00              
ATOM    130  O   MET A  19      -9.213 -22.149 -26.738  1.00  0.00              
ATOM    131  CB  MET A  19      -8.527 -20.106 -24.662  1.00  0.00              
ATOM    132  CG  MET A  19      -7.537 -19.179 -23.971  1.00  0.00              
ATOM    133  SD  MET A  19      -7.329 -19.602 -22.239  1.00  0.00              
ATOM    134  CE  MET A  19      -8.901 -19.076 -21.532  1.00  0.00              
ATOM    135  H   MET A  19      -6.470 -21.064 -25.948  1.00  0.00              
ATOM    136  HA  MET A  19      -8.109 -21.991 -23.670  1.00  0.00              
ATOM    137 1HB  MET A  19      -8.645 -19.797 -25.699  1.00  0.00              
ATOM    138 2HB  MET A  19      -9.489 -20.047 -24.152  1.00  0.00              
ATOM    139 1HG  MET A  19      -6.580 -19.259 -24.485  1.00  0.00              
ATOM    140 2HG  MET A  19      -7.910 -18.159 -24.057  1.00  0.00              
ATOM    141 1HE  MET A  19      -8.906 -19.281 -20.461  1.00  0.00              
ATOM    142 2HE  MET A  19      -9.034 -18.006 -21.698  1.00  0.00              
ATOM    143 3HE  MET A  19      -9.715 -19.622 -22.010  1.00  0.00              
ATOM    144  N   VAL A  20      -9.867 -23.263 -24.905  1.00  0.00              
ATOM    145  CA  VAL A  20     -10.868 -24.050 -25.625  1.00  0.00              
ATOM    146  C   VAL A  20     -12.234 -23.903 -24.958  1.00  0.00              
ATOM    147  O   VAL A  20     -12.339 -23.974 -23.727  1.00  0.00              
ATOM    148  CB  VAL A  20     -10.448 -25.551 -25.663  1.00  0.00              
ATOM    149  CG1 VAL A  20     -11.509 -26.390 -26.351  1.00  0.00              
ATOM    150  CG2 VAL A  20      -9.112 -25.689 -26.384  1.00  0.00              
ATOM    151  H   VAL A  20      -9.743 -23.413 -23.914  1.00  0.00              
ATOM    152  HA  VAL A  20     -11.000 -23.686 -26.645  1.00  0.00              
ATOM    153  HB  VAL A  20     -10.303 -25.904 -24.642  1.00  0.00              
ATOM    154 1HG1 VAL A  20     -11.195 -27.435 -26.365  1.00  0.00              
ATOM    155 2HG1 VAL A  20     -12.451 -26.303 -25.808  1.00  0.00              
ATOM    156 3HG1 VAL A  20     -11.645 -26.039 -27.373  1.00  0.00              
ATOM    157 1HG2 VAL A  20      -8.818 -26.738 -26.410  1.00  0.00              
ATOM    158 2HG2 VAL A  20      -9.210 -25.314 -27.403  1.00  0.00              
ATOM    159 3HG2 VAL A  20      -8.352 -25.114 -25.856  1.00  0.00              
ATOM    160  N   GLY A  21     -13.270 -23.684 -25.772  1.00  0.00              
ATOM    161  CA  GLY A  21     -14.618 -23.538 -25.248  1.00  0.00              
ATOM    162  C   GLY A  21     -15.559 -22.763 -26.156  1.00  0.00              
ATOM    163  O   GLY A  21     -15.111 -22.073 -27.070  1.00  0.00              
ATOM    164  H   GLY A  21     -13.120 -23.618 -26.769  1.00  0.00              
ATOM    165 1HA  GLY A  21     -15.050 -24.527 -25.096  1.00  0.00              
ATOM    166 2HA  GLY A  21     -14.575 -23.012 -24.295  1.00  0.00              
ATOM    167  N   SER A  22     -16.863 -22.879 -25.890  1.00  0.00              
ATOM    168  CA  SER A  22     -17.904 -22.251 -26.701  1.00  0.00              
ATOM    169  C   SER A  22     -17.841 -20.732 -26.609  1.00  0.00              
ATOM    170  O   SER A  22     -17.341 -20.180 -25.630  1.00  0.00              
ATOM    171  CB  SER A  22     -19.271 -22.746 -26.272  1.00  0.00              
ATOM    172  OG  SER A  22     -19.415 -24.127 -26.464  1.00  0.00              
ATOM    173  H   SER A  22     -17.130 -23.430 -25.087  1.00  0.00              
ATOM    174  HA  SER A  22     -17.882 -22.558 -27.748  1.00  0.00              
ATOM    175 1HB  SER A  22     -19.407 -22.520 -25.214  1.00  0.00              
ATOM    176 2HB  SER A  22     -20.030 -22.226 -26.854  1.00  0.00              
ATOM    177  HG  SER A  22     -20.291 -24.399 -26.181  1.00  0.00              
ATOM    178  N   GLY A  23     -18.373 -20.068 -27.631  1.00  0.00              
ATOM    179  CA  GLY A  23     -18.396 -18.617 -27.634  1.00  0.00              
ATOM    180  C   GLY A  23     -19.190 -18.069 -26.462  1.00  0.00              
ATOM    181  O   GLY A  23     -20.284 -18.555 -26.159  1.00  0.00              
ATOM    182  H   GLY A  23     -18.767 -20.568 -28.416  1.00  0.00              
ATOM    183 1HA  GLY A  23     -17.373 -18.244 -27.571  1.00  0.00              
ATOM    184 2HA  GLY A  23     -18.852 -18.270 -28.561  1.00  0.00              
ATOM    185  N   GLY A  24     -18.629 -17.070 -25.786  1.00  0.00              
ATOM    186  CA  GLY A  24     -19.271 -16.528 -24.601  1.00  0.00              
ATOM    187  C   GLY A  24     -18.955 -17.119 -23.233  1.00  0.00              
ATOM    188  O   GLY A  24     -19.408 -16.577 -22.228  1.00  0.00              
ATOM    189  H   GLY A  24     -17.750 -16.678 -26.091  1.00  0.00              
ATOM    190 1HA  GLY A  24     -19.016 -15.472 -24.509  1.00  0.00              
ATOM    191 2HA  GLY A  24     -20.351 -16.632 -24.702  1.00  0.00              
ATOM    192  N   VAL A  25     -18.191 -18.201 -23.154  1.00  0.00              
ATOM    193  CA  VAL A  25     -17.848 -18.728 -21.834  1.00  0.00              
ATOM    194  C   VAL A  25     -16.865 -17.883 -21.015  1.00  0.00              
ATOM    195  O   VAL A  25     -16.758 -18.075 -19.804  1.00  0.00              
ATOM    196  CB  VAL A  25     -17.309 -20.185 -21.907  1.00  0.00              
ATOM    197  CG1 VAL A  25     -18.357 -21.089 -22.554  1.00  0.00              
ATOM    198  CG2 VAL A  25     -15.987 -20.230 -22.659  1.00  0.00              
ATOM    199  H   VAL A  25     -17.840 -18.669 -23.977  1.00  0.00              
ATOM    200  HA  VAL A  25     -18.720 -18.756 -21.179  1.00  0.00              
ATOM    201  HB  VAL A  25     -17.109 -20.539 -20.896  1.00  0.00              
ATOM    202 1HG1 VAL A  25     -17.976 -22.109 -22.603  1.00  0.00              
ATOM    203 2HG1 VAL A  25     -19.270 -21.071 -21.958  1.00  0.00              
ATOM    204 3HG1 VAL A  25     -18.573 -20.733 -23.561  1.00  0.00              
ATOM    205 1HG2 VAL A  25     -15.626 -21.257 -22.699  1.00  0.00              
ATOM    206 2HG2 VAL A  25     -16.133 -19.856 -23.673  1.00  0.00              
ATOM    207 3HG2 VAL A  25     -15.254 -19.608 -22.145  1.00  0.00              
ATOM    208  N   GLY A  26     -16.147 -16.965 -21.660  1.00  0.00              
ATOM    209  CA  GLY A  26     -15.211 -16.114 -20.935  1.00  0.00              
ATOM    210  C   GLY A  26     -13.733 -16.401 -21.179  1.00  0.00              
ATOM    211  O   GLY A  26     -12.881 -16.060 -20.357  1.00  0.00              
ATOM    212  H   GLY A  26     -16.245 -16.849 -22.658  1.00  0.00              
ATOM    213 1HA  GLY A  26     -15.380 -15.075 -21.219  1.00  0.00              
ATOM    214 2HA  GLY A  26     -15.381 -16.229 -19.865  1.00  0.00              
ATOM    215  N   LYS A  27     -13.413 -17.021 -22.311  1.00  0.00              
ATOM    216  CA  LYS A  27     -12.016 -17.254 -22.670  1.00  0.00              
ATOM    217  C   LYS A  27     -11.252 -15.923 -22.769  1.00  0.00              
ATOM    218  O   LYS A  27     -10.197 -15.748 -22.148  1.00  0.00              
ATOM    219  CB  LYS A  27     -11.935 -18.007 -24.004  1.00  0.00              
ATOM    220  CG  LYS A  27     -12.628 -19.363 -23.972  1.00  0.00              
ATOM    221  CD  LYS A  27     -12.326 -20.202 -25.231  1.00  0.00              
ATOM    222  CE  LYS A  27     -12.802 -19.522 -26.514  1.00  0.00              
ATOM    223  NZ  LYS A  27     -14.290 -19.377 -26.581  1.00  0.00              
ATOM    224  H   LYS A  27     -14.141 -17.337 -22.936  1.00  0.00              
ATOM    225  HA  LYS A  27     -11.528 -17.841 -21.891  1.00  0.00              
ATOM    226 1HB  LYS A  27     -12.396 -17.370 -24.759  1.00  0.00              
ATOM    227 2HB  LYS A  27     -10.877 -18.135 -24.236  1.00  0.00              
ATOM    228 1HG  LYS A  27     -12.285 -19.906 -23.091  1.00  0.00              
ATOM    229 2HG  LYS A  27     -13.704 -19.201 -23.903  1.00  0.00              
ATOM    230 1HD  LYS A  27     -11.248 -20.358 -25.293  1.00  0.00              
ATOM    231 2HD  LYS A  27     -12.827 -21.164 -25.135  1.00  0.00              
ATOM    232 1HE  LYS A  27     -12.349 -18.533 -26.566  1.00  0.00              
ATOM    233 2HE  LYS A  27     -12.467 -20.119 -27.362  1.00  0.00              
ATOM    234 1HZ  LYS A  27     -14.545 -18.924 -27.448  1.00  0.00              
ATOM    235 2HZ  LYS A  27     -14.720 -20.291 -26.540  1.00  0.00              
ATOM    236 3HZ  LYS A  27     -14.610 -18.820 -25.802  1.00  0.00              
ATOM    237  N   SER A  28     -11.797 -14.984 -23.536  1.00  0.00              
ATOM    238  CA  SER A  28     -11.150 -13.687 -23.699  1.00  0.00              
ATOM    239  C   SER A  28     -11.096 -12.904 -22.399  1.00  0.00              
ATOM    240  O   SER A  28     -10.156 -12.132 -22.159  1.00  0.00              
ATOM    241  CB  SER A  28     -11.871 -12.880 -24.762  1.00  0.00              
ATOM    242  OG  SER A  28     -11.796 -13.485 -26.023  1.00  0.00              
ATOM    243  H   SER A  28     -12.668 -15.162 -24.015  1.00  0.00              
ATOM    244  HA  SER A  28     -10.145 -13.754 -24.119  1.00  0.00              
ATOM    245 1HB  SER A  28     -12.918 -12.784 -24.476  1.00  0.00              
ATOM    246 2HB  SER A  28     -11.418 -11.891 -24.816  1.00  0.00              
ATOM    247  HG  SER A  28     -10.918 -13.851 -26.151  1.00  0.00              
ATOM    248  N   ALA A  29     -12.108 -13.099 -21.560  1.00  0.00              
ATOM    249  CA  ALA A  29     -12.153 -12.430 -20.267  1.00  0.00              
ATOM    250  C   ALA A  29     -11.008 -12.908 -19.380  1.00  0.00              
ATOM    251  O   ALA A  29     -10.349 -12.107 -18.734  1.00  0.00              
ATOM    252  CB  ALA A  29     -13.497 -12.686 -19.585  1.00  0.00              
ATOM    253  H   ALA A  29     -12.861 -13.721 -21.818  1.00  0.00              
ATOM    254  HA  ALA A  29     -12.028 -11.358 -20.423  1.00  0.00              
ATOM    255 1HB  ALA A  29     -13.517 -12.179 -18.620  1.00  0.00              
ATOM    256 2HB  ALA A  29     -14.303 -12.304 -20.212  1.00  0.00              
ATOM    257 3HB  ALA A  29     -13.631 -13.756 -19.435  1.00  0.00              
ATOM    258  N   LEU A  30     -10.776 -14.217 -19.349  1.00  0.00              
ATOM    259  CA  LEU A  30      -9.701 -14.752 -18.526  1.00  0.00              
ATOM    260  C   LEU A  30      -8.355 -14.321 -19.115  1.00  0.00              
ATOM    261  O   LEU A  30      -7.432 -13.953 -18.381  1.00  0.00              
ATOM    262  CB  LEU A  30      -9.780 -16.283 -18.456  1.00  0.00              
ATOM    263  CG  LEU A  30     -10.951 -16.871 -17.667  1.00  0.00              
ATOM    264  CD1 LEU A  30     -11.021 -18.389 -17.858  1.00  0.00              
ATOM    265  CD2 LEU A  30     -10.793 -16.506 -16.177  1.00  0.00              
ATOM    266  H   LEU A  30     -11.341 -14.851 -19.894  1.00  0.00              
ATOM    267  HA  LEU A  30      -9.770 -14.338 -17.521  1.00  0.00              
ATOM    268 1HB  LEU A  30      -9.907 -16.502 -19.515  1.00  0.00              
ATOM    269 2HB  LEU A  30      -8.845 -16.719 -18.105  1.00  0.00              
ATOM    270  HG  LEU A  30     -11.861 -16.396 -18.035  1.00  0.00              
ATOM    271 1HD1 LEU A  30     -11.860 -18.790 -17.289  1.00  0.00              
ATOM    272 2HD1 LEU A  30     -11.160 -18.616 -18.915  1.00  0.00              
ATOM    273 3HD1 LEU A  30     -10.096 -18.843 -17.506  1.00  0.00              
ATOM    274 1HD2 LEU A  30     -11.627 -16.923 -15.610  1.00  0.00              
ATOM    275 2HD2 LEU A  30      -9.856 -16.915 -15.799  1.00  0.00              
ATOM    276 3HD2 LEU A  30     -10.787 -15.422 -16.066  1.00  0.00              
ATOM    277  N   THR A  31      -8.257 -14.351 -20.440  1.00  0.00              
ATOM    278  CA  THR A  31      -7.016 -14.032 -21.140  1.00  0.00              
ATOM    279  C   THR A  31      -6.611 -12.573 -20.954  1.00  0.00              
ATOM    280  O   THR A  31      -5.442 -12.266 -20.746  1.00  0.00              
ATOM    281  CB  THR A  31      -7.132 -14.327 -22.647  1.00  0.00              
ATOM    282  OG1 THR A  31      -7.367 -15.728 -22.845  1.00  0.00              
ATOM    283  CG2 THR A  31      -5.856 -13.924 -23.369  1.00  0.00              
ATOM    284  H   THR A  31      -9.074 -14.604 -20.977  1.00  0.00              
ATOM    285  HA  THR A  31      -6.198 -14.623 -20.728  1.00  0.00              
ATOM    286  HB  THR A  31      -7.973 -13.766 -23.054  1.00  0.00              
ATOM    287  HG1 THR A  31      -7.743 -15.868 -23.718  1.00  0.00              
ATOM    288 1HG2 THR A  31      -5.958 -14.140 -24.433  1.00  0.00              
ATOM    289 2HG2 THR A  31      -5.681 -12.857 -23.230  1.00  0.00              
ATOM    290 3HG2 THR A  31      -5.016 -14.486 -22.963  1.00  0.00              
ATOM    291  N   LEU A  32      -7.591 -11.679 -21.035  1.00  0.00              
ATOM    292  CA  LEU A  32      -7.328 -10.261 -20.907  1.00  0.00              
ATOM    293  C   LEU A  32      -7.172  -9.804 -19.464  1.00  0.00              
ATOM    294  O   LEU A  32      -6.472  -8.822 -19.199  1.00  0.00              
ATOM    295  CB  LEU A  32      -8.422  -9.451 -21.626  1.00  0.00              
ATOM    296  CG  LEU A  32      -8.477  -9.645 -23.149  1.00  0.00              
ATOM    297  CD1 LEU A  32      -9.675  -8.896 -23.721  1.00  0.00              
ATOM    298  CD2 LEU A  32      -7.182  -9.152 -23.783  1.00  0.00              
ATOM    299  H   LEU A  32      -8.539 -11.992 -21.189  1.00  0.00              
ATOM    300  HA  LEU A  32      -6.378 -10.021 -21.384  1.00  0.00              
ATOM    301 1HB  LEU A  32      -9.303  -9.891 -21.159  1.00  0.00              
ATOM    302 2HB  LEU A  32      -8.369  -8.392 -21.376  1.00  0.00              
ATOM    303  HG  LEU A  32      -8.549 -10.717 -23.337  1.00  0.00              
ATOM    304 1HD1 LEU A  32      -9.710  -9.036 -24.802  1.00  0.00              
ATOM    305 2HD1 LEU A  32     -10.592  -9.283 -23.276  1.00  0.00              
ATOM    306 3HD1 LEU A  32      -9.581  -7.834 -23.497  1.00  0.00              
ATOM    307 1HD2 LEU A  32      -7.230  -9.294 -24.863  1.00  0.00              
ATOM    308 2HD2 LEU A  32      -7.047  -8.093 -23.562  1.00  0.00              
ATOM    309 3HD2 LEU A  32      -6.341  -9.717 -23.380  1.00  0.00              
ATOM    310  N   GLN A  33      -7.819 -10.494 -18.534  1.00  0.00              
ATOM    311  CA  GLN A  33      -7.621 -10.184 -17.116  1.00  0.00              
ATOM    312  C   GLN A  33      -6.202 -10.628 -16.765  1.00  0.00              
ATOM    313  O   GLN A  33      -5.476  -9.946 -16.040  1.00  0.00              
ATOM    314  CB  GLN A  33      -8.648 -10.893 -16.230  1.00  0.00              
ATOM    315  CG  GLN A  33      -8.538 -10.552 -14.753  1.00  0.00              
ATOM    316  CD  GLN A  33      -8.791  -9.081 -14.479  1.00  0.00              
ATOM    317  OE1 GLN A  33      -9.749  -8.496 -14.990  1.00  0.00              
ATOM    318  NE2 GLN A  33      -7.929  -8.474 -13.672  1.00  0.00              
ATOM    319  H   GLN A  33      -8.453 -11.237 -18.791  1.00  0.00              
ATOM    320  HA  GLN A  33      -7.713  -9.109 -16.961  1.00  0.00              
ATOM    321 1HB  GLN A  33      -9.633 -10.611 -16.601  1.00  0.00              
ATOM    322 2HB  GLN A  33      -8.501 -11.963 -16.372  1.00  0.00              
ATOM    323 1HG  GLN A  33      -9.039 -11.128 -13.976  1.00  0.00              
ATOM    324 2HG  GLN A  33      -7.464 -10.732 -14.703  1.00  0.00              
ATOM    325 1HE2 GLN A  33      -8.044  -7.504 -13.454  1.00  0.00              
ATOM    326 2HE2 GLN A  33      -7.164  -8.987 -13.280  1.00  0.00              
ATOM    327  N   PHE A  34      -5.808 -11.785 -17.289  1.00  0.00              
ATOM    328  CA  PHE A  34      -4.466 -12.304 -17.047  1.00  0.00              
ATOM    329  C   PHE A  34      -3.369 -11.415 -17.658  1.00  0.00              
ATOM    330  O   PHE A  34      -2.462 -10.957 -16.964  1.00  0.00              
ATOM    331  CB  PHE A  34      -4.346 -13.730 -17.607  1.00  0.00              
ATOM    332  CG  PHE A  34      -2.971 -14.311 -17.479  1.00  0.00              
ATOM    333  CD1 PHE A  34      -2.095 -14.305 -18.548  1.00  0.00              
ATOM    334  CD2 PHE A  34      -2.542 -14.840 -16.267  1.00  0.00              
ATOM    335  CE1 PHE A  34      -0.797 -14.819 -18.419  1.00  0.00              
ATOM    336  CE2 PHE A  34      -1.250 -15.353 -16.126  1.00  0.00              
ATOM    337  CZ  PHE A  34      -0.377 -15.340 -17.209  1.00  0.00              
ATOM    338  H   PHE A  34      -6.444 -12.315 -17.866  1.00  0.00              
ATOM    339  HA  PHE A  34      -4.264 -12.322 -15.975  1.00  0.00              
ATOM    340 1HB  PHE A  34      -5.020 -14.400 -17.076  1.00  0.00              
ATOM    341 2HB  PHE A  34      -4.591 -13.737 -18.669  1.00  0.00              
ATOM    342  HD1 PHE A  34      -2.423 -13.893 -19.503  1.00  0.00              
ATOM    343  HD2 PHE A  34      -3.227 -14.849 -15.418  1.00  0.00              
ATOM    344  HE1 PHE A  34      -0.120 -14.807 -19.273  1.00  0.00              
ATOM    345  HE2 PHE A  34      -0.926 -15.764 -15.170  1.00  0.00              
ATOM    346  HZ  PHE A  34       0.632 -15.738 -17.107  1.00  0.00              
ATOM    347  N   MET A  35      -3.470 -11.163 -18.955  1.00  0.00              
ATOM    348  CA  MET A  35      -2.474 -10.371 -19.676  1.00  0.00              
ATOM    349  C   MET A  35      -2.447  -8.887 -19.347  1.00  0.00              
ATOM    350  O   MET A  35      -1.380  -8.294 -19.150  1.00  0.00              
ATOM    351  CB  MET A  35      -2.714 -10.470 -21.187  1.00  0.00              
ATOM    352  CG  MET A  35      -2.423 -11.826 -21.801  1.00  0.00              
ATOM    353  SD  MET A  35      -0.655 -11.997 -22.071  1.00  0.00              
ATOM    354  CE  MET A  35      -0.510 -13.727 -22.233  1.00  0.00              
ATOM    355  H   MET A  35      -4.264 -11.532 -19.459  1.00  0.00              
ATOM    356  HA  MET A  35      -1.471 -10.711 -19.418  1.00  0.00              
ATOM    357 1HB  MET A  35      -3.759 -10.219 -21.360  1.00  0.00              
ATOM    358 2HB  MET A  35      -2.077  -9.722 -21.660  1.00  0.00              
ATOM    359 1HG  MET A  35      -2.783 -12.593 -21.116  1.00  0.00              
ATOM    360 2HG  MET A  35      -2.965 -11.895 -22.743  1.00  0.00              
ATOM    361 1HE  MET A  35       0.533 -13.991 -22.406  1.00  0.00              
ATOM    362 2HE  MET A  35      -0.860 -14.209 -21.318  1.00  0.00              
ATOM    363 3HE  MET A  35      -1.115 -14.066 -23.075  1.00  0.00              
ATOM    364  N   LYS A  36      -3.627  -8.288 -19.303  1.00  0.00              
ATOM    365  CA  LYS A  36      -3.708  -6.856 -19.097  1.00  0.00              
ATOM    366  C   LYS A  36      -4.472  -6.348 -17.888  1.00  0.00              
ATOM    367  O   LYS A  36      -4.637  -5.141 -17.733  1.00  0.00              
ATOM    368  CB  LYS A  36      -4.312  -6.222 -20.351  1.00  0.00              
ATOM    369  CG  LYS A  36      -3.441  -6.337 -21.596  1.00  0.00              
ATOM    370  CD  LYS A  36      -4.076  -5.627 -22.782  1.00  0.00              
ATOM    371  CE  LYS A  36      -3.267  -5.842 -24.053  1.00  0.00              
ATOM    372  NZ  LYS A  36      -3.891  -5.176 -25.229  1.00  0.00              
ATOM    373  H   LYS A  36      -4.480  -8.818 -19.413  1.00  0.00              
ATOM    374  HA  LYS A  36      -2.711  -6.450 -18.927  1.00  0.00              
ATOM    375 1HB  LYS A  36      -5.268  -6.715 -20.530  1.00  0.00              
ATOM    376 2HB  LYS A  36      -4.483  -5.169 -20.126  1.00  0.00              
ATOM    377 1HG  LYS A  36      -2.470  -5.891 -21.381  1.00  0.00              
ATOM    378 2HG  LYS A  36      -3.312  -7.393 -21.831  1.00  0.00              
ATOM    379 1HD  LYS A  36      -5.084  -6.018 -22.922  1.00  0.00              
ATOM    380 2HD  LYS A  36      -4.128  -4.561 -22.562  1.00  0.00              
ATOM    381 1HE  LYS A  36      -2.268  -5.438 -23.895  1.00  0.00              
ATOM    382 2HE  LYS A  36      -3.200  -6.914 -24.238  1.00  0.00              
ATOM    383 1HZ  LYS A  36      -3.325  -5.342 -26.049  1.00  0.00              
ATOM    384 2HZ  LYS A  36      -4.817  -5.551 -25.377  1.00  0.00              
ATOM    385 3HZ  LYS A  36      -3.953  -4.182 -25.059  1.00  0.00              
ATOM    386  N   ASP A  37      -4.935  -7.251 -17.034  1.00  0.00              
ATOM    387  CA  ASP A  37      -5.810  -6.840 -15.946  1.00  0.00              
ATOM    388  C   ASP A  37      -7.074  -6.154 -16.434  1.00  0.00              
ATOM    389  O   ASP A  37      -7.555  -5.235 -15.783  1.00  0.00              
ATOM    390  CB  ASP A  37      -5.058  -5.912 -14.989  1.00  0.00              
ATOM    391  CG  ASP A  37      -3.872  -6.560 -14.287  1.00  0.00              
ATOM    392  OD1 ASP A  37      -4.042  -7.618 -13.729  1.00  0.00              
ATOM    393  OD2 ASP A  37      -2.776  -6.077 -14.447  1.00  0.00              
ATOM    394  H   ASP A  37      -4.689  -8.227 -17.126  1.00  0.00              
ATOM    395  HA  ASP A  37      -6.149  -7.717 -15.393  1.00  0.00              
ATOM    396 1HB  ASP A  37      -4.740  -4.977 -15.450  1.00  0.00              
ATOM    397 2HB  ASP A  37      -5.844  -5.710 -14.261  1.00  0.00              
ATOM    398  N   GLU A  38      -7.615  -6.591 -17.565  1.00  0.00              
ATOM    399  CA  GLU A  38      -8.841  -5.989 -18.069  1.00  0.00              
ATOM    400  C   GLU A  38     -10.000  -6.992 -18.168  1.00  0.00              
ATOM    401  O   GLU A  38      -9.788  -8.190 -18.384  1.00  0.00              
ATOM    402  CB  GLU A  38      -8.582  -5.354 -19.437  1.00  0.00              
ATOM    403  CG  GLU A  38      -7.610  -4.184 -19.414  1.00  0.00              
ATOM    404  CD  GLU A  38      -7.449  -3.580 -20.781  1.00  0.00              
ATOM    405  OE1 GLU A  38      -8.039  -4.085 -21.706  1.00  0.00              
ATOM    406  OE2 GLU A  38      -6.828  -2.548 -20.883  1.00  0.00              
ATOM    407  H   GLU A  38      -7.184  -7.341 -18.087  1.00  0.00              
ATOM    408  HA  GLU A  38      -9.185  -5.217 -17.379  1.00  0.00              
ATOM    409 1HB  GLU A  38      -8.189  -6.140 -20.083  1.00  0.00              
ATOM    410 2HB  GLU A  38      -9.546  -5.018 -19.820  1.00  0.00              
ATOM    411 1HG  GLU A  38      -7.886  -3.405 -18.704  1.00  0.00              
ATOM    412 2HG  GLU A  38      -6.669  -4.638 -19.105  1.00  0.00              
ATOM    413  N   PHE A  39     -11.221  -6.487 -17.998  1.00  0.00              
ATOM    414  CA  PHE A  39     -12.428  -7.305 -18.046  1.00  0.00              
ATOM    415  C   PHE A  39     -13.587  -6.473 -18.566  1.00  0.00              
ATOM    416  O   PHE A  39     -13.810  -5.356 -18.101  1.00  0.00              
ATOM    417  CB  PHE A  39     -12.798  -7.861 -16.657  1.00  0.00              
ATOM    418  CG  PHE A  39     -14.127  -8.594 -16.630  1.00  0.00              
ATOM    419  CD1 PHE A  39     -15.292  -7.945 -16.227  1.00  0.00              
ATOM    420  CD2 PHE A  39     -14.224  -9.909 -17.065  1.00  0.00              
ATOM    421  CE1 PHE A  39     -16.536  -8.596 -16.261  1.00  0.00              
ATOM    422  CE2 PHE A  39     -15.461 -10.574 -17.105  1.00  0.00              
ATOM    423  CZ  PHE A  39     -16.619  -9.912 -16.701  1.00  0.00              
ATOM    424  H   PHE A  39     -11.305  -5.494 -17.830  1.00  0.00              
ATOM    425  HA  PHE A  39     -12.284  -8.137 -18.737  1.00  0.00              
ATOM    426 1HB  PHE A  39     -12.042  -8.571 -16.324  1.00  0.00              
ATOM    427 2HB  PHE A  39     -12.873  -7.048 -15.936  1.00  0.00              
ATOM    428  HD1 PHE A  39     -15.235  -6.914 -15.881  1.00  0.00              
ATOM    429  HD2 PHE A  39     -13.317 -10.426 -17.380  1.00  0.00              
ATOM    430  HE1 PHE A  39     -17.435  -8.070 -15.942  1.00  0.00              
ATOM    431  HE2 PHE A  39     -15.516 -11.606 -17.451  1.00  0.00              
ATOM    432  HZ  PHE A  39     -17.583 -10.419 -16.728  1.00  0.00              
ATOM    433  N   VAL A  40     -14.314  -7.018 -19.534  1.00  0.00              
ATOM    434  CA  VAL A  40     -15.568  -6.422 -19.982  1.00  0.00              
ATOM    435  C   VAL A  40     -16.676  -7.459 -19.887  1.00  0.00              
ATOM    436  O   VAL A  40     -16.425  -8.664 -19.914  1.00  0.00              
ATOM    437  CB  VAL A  40     -15.472  -5.923 -21.431  1.00  0.00              
ATOM    438  CG1 VAL A  40     -14.416  -4.839 -21.538  1.00  0.00              
ATOM    439  CG2 VAL A  40     -15.126  -7.085 -22.345  1.00  0.00              
ATOM    440  H   VAL A  40     -13.991  -7.869 -19.970  1.00  0.00              
ATOM    441  HA  VAL A  40     -15.868  -5.596 -19.336  1.00  0.00              
ATOM    442  HB  VAL A  40     -16.447  -5.545 -21.740  1.00  0.00              
ATOM    443 1HG1 VAL A  40     -14.355  -4.491 -22.569  1.00  0.00              
ATOM    444 2HG1 VAL A  40     -14.684  -4.005 -20.890  1.00  0.00              
ATOM    445 3HG1 VAL A  40     -13.449  -5.240 -21.233  1.00  0.00              
ATOM    446 1HG2 VAL A  40     -15.059  -6.731 -23.373  1.00  0.00              
ATOM    447 2HG2 VAL A  40     -14.169  -7.511 -22.044  1.00  0.00              
ATOM    448 3HG2 VAL A  40     -15.902  -7.847 -22.274  1.00  0.00              
ATOM    449  N   GLU A  41     -17.909  -6.986 -19.782  1.00  0.00              
ATOM    450  CA  GLU A  41     -19.045  -7.882 -19.675  1.00  0.00              
ATOM    451  C   GLU A  41     -19.511  -8.456 -21.016  1.00  0.00              
ATOM    452  O   GLU A  41     -19.832  -9.637 -21.103  1.00  0.00              
ATOM    453  CB  GLU A  41     -20.207  -7.154 -18.995  1.00  0.00              
ATOM    454  CG  GLU A  41     -19.968  -6.817 -17.530  1.00  0.00              
ATOM    455  CD  GLU A  41     -21.130  -6.063 -16.946  1.00  0.00              
ATOM    456  OE1 GLU A  41     -22.050  -5.773 -17.672  1.00  0.00              
ATOM    457  OE2 GLU A  41     -21.150  -5.874 -15.753  1.00  0.00              
ATOM    458  H   GLU A  41     -18.067  -5.989 -19.776  1.00  0.00              
ATOM    459  HA  GLU A  41     -18.773  -8.755 -19.080  1.00  0.00              
ATOM    460 1HB  GLU A  41     -20.378  -6.234 -19.556  1.00  0.00              
ATOM    461 2HB  GLU A  41     -21.082  -7.799 -19.081  1.00  0.00              
ATOM    462 1HG  GLU A  41     -19.756  -7.690 -16.914  1.00  0.00              
ATOM    463 2HG  GLU A  41     -19.092  -6.170 -17.556  1.00  0.00              
ATOM    464  N   ASP A  42     -19.523  -7.644 -22.069  1.00  0.00              
ATOM    465  CA  ASP A  42     -19.876  -8.161 -23.395  1.00  0.00              
ATOM    466  C   ASP A  42     -18.807  -9.003 -24.095  1.00  0.00              
ATOM    467  O   ASP A  42     -17.612  -8.746 -23.967  1.00  0.00              
ATOM    468  CB  ASP A  42     -20.257  -6.991 -24.305  1.00  0.00              
ATOM    469  CG  ASP A  42     -21.604  -6.357 -23.984  1.00  0.00              
ATOM    470  OD1 ASP A  42     -22.340  -6.930 -23.217  1.00  0.00              
ATOM    471  OD2 ASP A  42     -21.820  -5.237 -24.380  1.00  0.00              
ATOM    472  H   ASP A  42     -19.290  -6.666 -21.968  1.00  0.00              
ATOM    473  HA  ASP A  42     -20.723  -8.843 -23.312  1.00  0.00              
ATOM    474 1HB  ASP A  42     -19.494  -6.214 -24.357  1.00  0.00              
ATOM    475 2HB  ASP A  42     -20.318  -7.506 -25.264  1.00  0.00              
ATOM    476  N   TYR A  43     -19.267 -10.006 -24.840  1.00  0.00              
ATOM    477  CA  TYR A  43     -18.407 -10.904 -25.614  1.00  0.00              
ATOM    478  C   TYR A  43     -17.757 -10.156 -26.779  1.00  0.00              
ATOM    479  O   TYR A  43     -18.424  -9.436 -27.517  1.00  0.00              
ATOM    480  CB  TYR A  43     -19.206 -12.101 -26.133  1.00  0.00              
ATOM    481  CG  TYR A  43     -18.439 -12.978 -27.098  1.00  0.00              
ATOM    482  CD1 TYR A  43     -17.422 -13.808 -26.652  1.00  0.00              
ATOM    483  CD2 TYR A  43     -18.737 -12.973 -28.453  1.00  0.00              
ATOM    484  CE1 TYR A  43     -16.718 -14.611 -27.529  1.00  0.00              
ATOM    485  CE2 TYR A  43     -18.040 -13.772 -29.339  1.00  0.00              
ATOM    486  CZ  TYR A  43     -17.031 -14.590 -28.873  1.00  0.00              
ATOM    487  OH  TYR A  43     -16.334 -15.388 -29.752  1.00  0.00              
ATOM    488  H   TYR A  43     -20.267 -10.141 -24.864  1.00  0.00              
ATOM    489  HA  TYR A  43     -17.598 -11.276 -24.984  1.00  0.00              
ATOM    490 1HB  TYR A  43     -19.505 -12.691 -25.266  1.00  0.00              
ATOM    491 2HB  TYR A  43     -20.093 -11.706 -26.628  1.00  0.00              
ATOM    492  HD1 TYR A  43     -17.180 -13.819 -25.589  1.00  0.00              
ATOM    493  HD2 TYR A  43     -19.535 -12.325 -28.815  1.00  0.00              
ATOM    494  HE1 TYR A  43     -15.920 -15.258 -27.165  1.00  0.00              
ATOM    495  HE2 TYR A  43     -18.288 -13.754 -30.401  1.00  0.00              
ATOM    496  HH  TYR A  43     -15.656 -15.915 -29.323  1.00  0.00              
ATOM    497  N   GLU A  44     -16.454 -10.352 -26.949  1.00  0.00              
ATOM    498  CA  GLU A  44     -15.726  -9.811 -28.091  1.00  0.00              
ATOM    499  C   GLU A  44     -15.499 -10.877 -29.173  1.00  0.00              
ATOM    500  O   GLU A  44     -14.732 -11.814 -28.970  1.00  0.00              
ATOM    501  CB  GLU A  44     -14.387  -9.228 -27.636  1.00  0.00              
ATOM    502  CG  GLU A  44     -13.555  -8.615 -28.754  1.00  0.00              
ATOM    503  CD  GLU A  44     -12.295  -7.992 -28.219  1.00  0.00              
ATOM    504  OE1 GLU A  44     -12.082  -8.054 -27.032  1.00  0.00              
ATOM    505  OE2 GLU A  44     -11.492  -7.554 -29.008  1.00  0.00              
ATOM    506  H   GLU A  44     -15.954 -10.895 -26.259  1.00  0.00              
ATOM    507  HA  GLU A  44     -16.311  -9.020 -28.562  1.00  0.00              
ATOM    508 1HB  GLU A  44     -14.609  -8.465 -26.889  1.00  0.00              
ATOM    509 2HB  GLU A  44     -13.827 -10.039 -27.170  1.00  0.00              
ATOM    510 1HG  GLU A  44     -13.303  -9.321 -29.544  1.00  0.00              
ATOM    511 2HG  GLU A  44     -14.202  -7.836 -29.157  1.00  0.00              
ATOM    512  N   PRO A  45     -16.160 -10.737 -30.339  1.00  0.00              
ATOM    513  CA  PRO A  45     -15.998 -11.682 -31.449  1.00  0.00              
ATOM    514  C   PRO A  45     -14.534 -11.973 -31.757  1.00  0.00              
ATOM    515  O   PRO A  45     -13.788 -11.115 -32.226  1.00  0.00              
ATOM    516  CB  PRO A  45     -16.727 -10.992 -32.595  1.00  0.00              
ATOM    517  CG  PRO A  45     -17.848 -10.308 -31.879  1.00  0.00              
ATOM    518  CD  PRO A  45     -17.146  -9.716 -30.674  1.00  0.00              
ATOM    519  HA  PRO A  45     -16.430 -12.670 -31.233  1.00  0.00              
ATOM    520 1HB  PRO A  45     -16.070 -10.284 -33.121  1.00  0.00              
ATOM    521 2HB  PRO A  45     -17.083 -11.717 -33.341  1.00  0.00              
ATOM    522 1HG  PRO A  45     -18.317  -9.543 -32.515  1.00  0.00              
ATOM    523 2HG  PRO A  45     -18.636 -11.023 -31.600  1.00  0.00              
ATOM    524 1HD  PRO A  45     -16.664  -8.754 -30.904  1.00  0.00              
ATOM    525 2HD  PRO A  45     -17.836  -9.536 -29.837  1.00  0.00              
ATOM    526  N   THR A  46     -14.137 -13.204 -31.470  1.00  0.00              
ATOM    527  CA  THR A  46     -12.757 -13.641 -31.644  1.00  0.00              
ATOM    528  C   THR A  46     -12.629 -14.773 -32.660  1.00  0.00              
ATOM    529  O   THR A  46     -13.287 -15.793 -32.522  1.00  0.00              
ATOM    530  CB  THR A  46     -12.191 -14.191 -30.298  1.00  0.00              
ATOM    531  OG1 THR A  46     -12.212 -13.158 -29.308  1.00  0.00              
ATOM    532  CG2 THR A  46     -10.765 -14.724 -30.480  1.00  0.00              
ATOM    533  H   THR A  46     -14.821 -13.858 -31.118  1.00  0.00              
ATOM    534  HA  THR A  46     -12.158 -12.821 -32.040  1.00  0.00              
ATOM    535  HB  THR A  46     -12.834 -14.998 -29.946  1.00  0.00              
ATOM    536  HG1 THR A  46     -13.023 -12.651 -29.391  1.00  0.00              
ATOM    537 1HG2 THR A  46     -10.394 -15.101 -29.528  1.00  0.00              
ATOM    538 2HG2 THR A  46     -10.770 -15.530 -31.215  1.00  0.00              
ATOM    539 3HG2 THR A  46     -10.119 -13.920 -30.829  1.00  0.00              
ATOM    540  N   THR A  47     -11.783 -14.588 -33.675  1.00  0.00              
ATOM    541  CA  THR A  47     -11.573 -15.640 -34.660  1.00  0.00              
ATOM    542  C   THR A  47     -10.371 -16.394 -34.089  1.00  0.00              
ATOM    543  O   THR A  47     -10.481 -17.570 -33.744  1.00  0.00              
ATOM    544  CB  THR A  47     -11.284 -15.115 -36.079  1.00  0.00              
ATOM    545  OG1 THR A  47     -10.112 -14.289 -36.056  1.00  0.00              
ATOM    546  CG2 THR A  47     -12.461 -14.304 -36.597  1.00  0.00              
ATOM    547  H   THR A  47     -11.281 -13.718 -33.770  1.00  0.00              
ATOM    548  HA  THR A  47     -12.460 -16.271 -34.722  1.00  0.00              
ATOM    549  HB  THR A  47     -11.107 -15.962 -36.741  1.00  0.00              
ATOM    550  HG1 THR A  47      -9.753 -14.220 -36.944  1.00  0.00              
ATOM    551 1HG2 THR A  47     -12.238 -13.942 -37.601  1.00  0.00              
ATOM    552 2HG2 THR A  47     -13.351 -14.933 -36.627  1.00  0.00              
ATOM    553 3HG2 THR A  47     -12.637 -13.456 -35.936  1.00  0.00              
ATOM    554  N   ALA A  48      -9.235 -15.700 -33.962  1.00  0.00              
ATOM    555  CA  ALA A  48      -8.026 -16.262 -33.336  1.00  0.00              
ATOM    556  C   ALA A  48      -7.035 -15.148 -32.999  1.00  0.00              
ATOM    557  O   ALA A  48      -6.558 -14.436 -33.886  1.00  0.00              
ATOM    558  CB  ALA A  48      -7.367 -17.298 -34.270  1.00  0.00              
ATOM    559  H   ALA A  48      -9.213 -14.753 -34.312  1.00  0.00              
ATOM    560  HA  ALA A  48      -8.310 -16.752 -32.404  1.00  0.00              
ATOM    561 1HB  ALA A  48      -6.475 -17.702 -33.791  1.00  0.00              
ATOM    562 2HB  ALA A  48      -8.070 -18.107 -34.470  1.00  0.00              
ATOM    563 3HB  ALA A  48      -7.089 -16.817 -35.207  1.00  0.00              
ATOM    564  N   ASP A  49      -6.735 -15.005 -31.711  1.00  0.00              
ATOM    565  CA  ASP A  49      -5.763 -14.014 -31.238  1.00  0.00              
ATOM    566  C   ASP A  49      -4.643 -14.694 -30.455  1.00  0.00              
ATOM    567  O   ASP A  49      -4.899 -15.613 -29.687  1.00  0.00              
ATOM    568  CB  ASP A  49      -6.446 -12.954 -30.370  1.00  0.00              
ATOM    569  CG  ASP A  49      -7.467 -12.099 -31.108  1.00  0.00              
ATOM    570  OD1 ASP A  49      -7.118 -11.526 -32.112  1.00  0.00              
ATOM    571  OD2 ASP A  49      -8.621 -12.151 -30.754  1.00  0.00              
ATOM    572  H   ASP A  49      -7.194 -15.604 -31.040  1.00  0.00              
ATOM    573  HA  ASP A  49      -5.299 -13.516 -32.090  1.00  0.00              
ATOM    574 1HB  ASP A  49      -6.899 -13.360 -29.465  1.00  0.00              
ATOM    575 2HB  ASP A  49      -5.585 -12.341 -30.103  1.00  0.00              
ATOM    576  N   SER A  50      -3.416 -14.214 -30.656  1.00  0.00              
ATOM    577  CA  SER A  50      -2.231 -14.734 -29.971  1.00  0.00              
ATOM    578  C   SER A  50      -1.700 -13.680 -29.001  1.00  0.00              
ATOM    579  O   SER A  50      -1.406 -12.547 -29.402  1.00  0.00              
ATOM    580  CB  SER A  50      -1.164 -15.129 -30.973  1.00  0.00              
ATOM    581  OG  SER A  50      -1.453 -16.351 -31.595  1.00  0.00              
ATOM    582  H   SER A  50      -3.310 -13.456 -31.315  1.00  0.00              
ATOM    583  HA  SER A  50      -2.406 -15.683 -29.463  1.00  0.00              
ATOM    584 1HB  SER A  50      -1.095 -14.352 -31.733  1.00  0.00              
ATOM    585 2HB  SER A  50      -0.210 -15.213 -30.454  1.00  0.00              
ATOM    586  HG  SER A  50      -0.648 -16.718 -31.968  1.00  0.00              
ATOM    587  N   TYR A  51      -1.586 -14.056 -27.731  1.00  0.00              
ATOM    588  CA  TYR A  51      -1.014 -13.187 -26.705  1.00  0.00              
ATOM    589  C   TYR A  51       0.267 -13.818 -26.167  1.00  0.00              
ATOM    590  O   TYR A  51       0.400 -15.048 -26.166  1.00  0.00              
ATOM    591  CB  TYR A  51      -2.012 -12.947 -25.570  1.00  0.00              
ATOM    592  CG  TYR A  51      -3.341 -12.390 -26.029  1.00  0.00              
ATOM    593  CD1 TYR A  51      -4.302 -13.214 -26.597  1.00  0.00              
ATOM    594  CD2 TYR A  51      -3.632 -11.041 -25.893  1.00  0.00              
ATOM    595  CE1 TYR A  51      -5.517 -12.711 -27.019  1.00  0.00              
ATOM    596  CE2 TYR A  51      -4.844 -10.526 -26.310  1.00  0.00              
ATOM    597  CZ  TYR A  51      -5.784 -11.364 -26.873  1.00  0.00              
ATOM    598  OH  TYR A  51      -6.993 -10.857 -27.290  1.00  0.00              
ATOM    599  H   TYR A  51      -1.910 -14.977 -27.471  1.00  0.00              
ATOM    600  HA  TYR A  51      -0.752 -12.222 -27.141  1.00  0.00              
ATOM    601 1HB  TYR A  51      -2.172 -13.905 -25.073  1.00  0.00              
ATOM    602 2HB  TYR A  51      -1.546 -12.250 -24.874  1.00  0.00              
ATOM    603  HD1 TYR A  51      -4.083 -14.277 -26.708  1.00  0.00              
ATOM    604  HD2 TYR A  51      -2.884 -10.384 -25.448  1.00  0.00              
ATOM    605  HE1 TYR A  51      -6.262 -13.370 -27.463  1.00  0.00              
ATOM    606  HE2 TYR A  51      -5.053  -9.462 -26.195  1.00  0.00              
ATOM    607  HH  TYR A  51      -7.075  -9.912 -27.141  1.00  0.00              
ATOM    608  N   PHE A  52       1.212 -12.989 -25.725  1.00  0.00              
ATOM    609  CA  PHE A  52       2.448 -13.517 -25.153  1.00  0.00              
ATOM    610  C   PHE A  52       2.914 -12.596 -24.021  1.00  0.00              
ATOM    611  O   PHE A  52       2.814 -11.373 -24.125  1.00  0.00              
ATOM    612  CB  PHE A  52       3.533 -13.649 -26.224  1.00  0.00              
ATOM    613  CG  PHE A  52       3.098 -14.426 -27.434  1.00  0.00              
ATOM    614  CD1 PHE A  52       2.410 -13.803 -28.465  1.00  0.00              
ATOM    615  CD2 PHE A  52       3.376 -15.780 -27.544  1.00  0.00              
ATOM    616  CE1 PHE A  52       2.009 -14.517 -29.579  1.00  0.00              
ATOM    617  CE2 PHE A  52       2.978 -16.495 -28.657  1.00  0.00              
ATOM    618  CZ  PHE A  52       2.294 -15.863 -29.675  1.00  0.00              
ATOM    619  H   PHE A  52       1.083 -11.988 -25.781  1.00  0.00              
ATOM    620  HA  PHE A  52       2.265 -14.503 -24.725  1.00  0.00              
ATOM    621 1HB  PHE A  52       3.833 -12.664 -26.577  1.00  0.00              
ATOM    622 2HB  PHE A  52       4.400 -14.168 -25.816  1.00  0.00              
ATOM    623  HD1 PHE A  52       2.186 -12.739 -28.389  1.00  0.00              
ATOM    624  HD2 PHE A  52       3.916 -16.280 -26.739  1.00  0.00              
ATOM    625  HE1 PHE A  52       1.469 -14.015 -30.381  1.00  0.00              
ATOM    626  HE2 PHE A  52       3.203 -17.559 -28.731  1.00  0.00              
ATOM    627  HZ  PHE A  52       1.978 -16.426 -30.552  1.00  0.00              
ATOM    628  N   LYS A  53       3.402 -13.182 -22.932  1.00  0.00              
ATOM    629  CA  LYS A  53       3.801 -12.380 -21.777  1.00  0.00              
ATOM    630  C   LYS A  53       4.878 -13.070 -20.964  1.00  0.00              
ATOM    631  O   LYS A  53       4.815 -14.283 -20.727  1.00  0.00              
ATOM    632  CB  LYS A  53       2.593 -12.080 -20.888  1.00  0.00              
ATOM    633  CG  LYS A  53       2.879 -11.123 -19.739  1.00  0.00              
ATOM    634  CD  LYS A  53       1.603 -10.745 -19.001  1.00  0.00              
ATOM    635  CE  LYS A  53       1.865  -9.671 -17.956  1.00  0.00              
ATOM    636  NZ  LYS A  53       0.616  -9.255 -17.261  1.00  0.00              
ATOM    637  H   LYS A  53       3.501 -14.186 -22.892  1.00  0.00              
ATOM    638  HA  LYS A  53       4.228 -11.435 -22.114  1.00  0.00              
ATOM    639 1HB  LYS A  53       1.822 -11.654 -21.531  1.00  0.00              
ATOM    640 2HB  LYS A  53       2.245 -13.032 -20.488  1.00  0.00              
ATOM    641 1HG  LYS A  53       3.569 -11.608 -19.048  1.00  0.00              
ATOM    642 2HG  LYS A  53       3.345 -10.224 -20.144  1.00  0.00              
ATOM    643 1HD  LYS A  53       0.878 -10.377 -19.728  1.00  0.00              
ATOM    644 2HD  LYS A  53       1.207 -11.636 -18.514  1.00  0.00              
ATOM    645 1HE  LYS A  53       2.570 -10.067 -17.227  1.00  0.00              
ATOM    646 2HE  LYS A  53       2.306  -8.808 -18.455  1.00  0.00              
ATOM    647 1HZ  LYS A  53       0.832  -8.543 -16.578  1.00  0.00              
ATOM    648 2HZ  LYS A  53      -0.039  -8.886 -17.936  1.00  0.00              
ATOM    649 3HZ  LYS A  53       0.207 -10.054 -16.797  1.00  0.00              
ATOM    650  N   LYS A  54       5.870 -12.296 -20.536  1.00  0.00              
ATOM    651  CA  LYS A  54       6.921 -12.844 -19.694  1.00  0.00              
ATOM    652  C   LYS A  54       6.399 -12.830 -18.268  1.00  0.00              
ATOM    653  O   LYS A  54       5.955 -11.804 -17.779  1.00  0.00              
ATOM    654  CB  LYS A  54       8.218 -12.042 -19.816  1.00  0.00              
ATOM    655  CG  LYS A  54       9.395 -12.629 -19.048  1.00  0.00              
ATOM    656  CD  LYS A  54      10.687 -11.891 -19.366  1.00  0.00              
ATOM    657  CE  LYS A  54      10.712 -10.514 -18.720  1.00  0.00              
ATOM    658  NZ  LYS A  54      12.010  -9.820 -18.939  1.00  0.00              
ATOM    659  H   LYS A  54       5.902 -11.320 -20.791  1.00  0.00              
ATOM    660  HA  LYS A  54       7.132 -13.873 -19.989  1.00  0.00              
ATOM    661 1HB  LYS A  54       8.466 -11.995 -20.877  1.00  0.00              
ATOM    662 2HB  LYS A  54       8.009 -11.038 -19.448  1.00  0.00              
ATOM    663 1HG  LYS A  54       9.184 -12.551 -17.980  1.00  0.00              
ATOM    664 2HG  LYS A  54       9.499 -13.678 -19.321  1.00  0.00              
ATOM    665 1HD  LYS A  54      11.525 -12.482 -18.994  1.00  0.00              
ATOM    666 2HD  LYS A  54      10.769 -11.786 -20.447  1.00  0.00              
ATOM    667 1HE  LYS A  54       9.906  -9.920 -19.149  1.00  0.00              
ATOM    668 2HE  LYS A  54      10.542 -10.635 -17.650  1.00  0.00              
ATOM    669 1HZ  LYS A  54      11.985  -8.912 -18.496  1.00  0.00              
ATOM    670 2HZ  LYS A  54      12.758 -10.369 -18.540  1.00  0.00              
ATOM    671 3HZ  LYS A  54      12.167  -9.706 -19.930  1.00  0.00              
ATOM    672  N   VAL A  55       6.422 -13.980 -17.615  1.00  0.00              
ATOM    673  CA  VAL A  55       5.887 -14.079 -16.270  1.00  0.00              
ATOM    674  C   VAL A  55       6.862 -14.860 -15.419  1.00  0.00              
ATOM    675  O   VAL A  55       7.841 -15.412 -15.927  1.00  0.00              
ATOM    676  CB  VAL A  55       4.507 -14.763 -16.239  1.00  0.00              
ATOM    677  CG1 VAL A  55       3.484 -13.933 -17.000  1.00  0.00              
ATOM    678  CG2 VAL A  55       4.594 -16.165 -16.824  1.00  0.00              
ATOM    679  H   VAL A  55       6.814 -14.802 -18.051  1.00  0.00              
ATOM    680  HA  VAL A  55       5.790 -13.096 -15.808  1.00  0.00              
ATOM    681  HB  VAL A  55       4.189 -14.872 -15.202  1.00  0.00              
ATOM    682 1HG1 VAL A  55       2.514 -14.431 -16.967  1.00  0.00              
ATOM    683 2HG1 VAL A  55       3.400 -12.948 -16.540  1.00  0.00              
ATOM    684 3HG1 VAL A  55       3.801 -13.825 -18.037  1.00  0.00              
ATOM    685 1HG2 VAL A  55       3.611 -16.634 -16.793  1.00  0.00              
ATOM    686 2HG2 VAL A  55       4.937 -16.107 -17.857  1.00  0.00              
ATOM    687 3HG2 VAL A  55       5.297 -16.760 -16.240  1.00  0.00              
ATOM    688  N   VAL A  56       6.597 -14.898 -14.119  1.00  0.00              
ATOM    689  CA  VAL A  56       7.500 -15.571 -13.208  1.00  0.00              
ATOM    690  C   VAL A  56       6.754 -16.812 -12.756  1.00  0.00              
ATOM    691  O   VAL A  56       5.668 -16.716 -12.173  1.00  0.00              
ATOM    692  CB  VAL A  56       7.897 -14.705 -11.997  1.00  0.00              
ATOM    693  CG1 VAL A  56       8.813 -15.482 -11.064  1.00  0.00              
ATOM    694  CG2 VAL A  56       8.571 -13.422 -12.458  1.00  0.00              
ATOM    695  H   VAL A  56       5.765 -14.458 -13.752  1.00  0.00              
ATOM    696  HA  VAL A  56       8.417 -15.877 -13.712  1.00  0.00              
ATOM    697  HB  VAL A  56       6.994 -14.413 -11.460  1.00  0.00              
ATOM    698 1HG1 VAL A  56       9.083 -14.855 -10.214  1.00  0.00              
ATOM    699 2HG1 VAL A  56       8.298 -16.374 -10.707  1.00  0.00              
ATOM    700 3HG1 VAL A  56       9.716 -15.773 -11.600  1.00  0.00              
ATOM    701 1HG2 VAL A  56       8.844 -12.822 -11.590  1.00  0.00              
ATOM    702 2HG2 VAL A  56       9.468 -13.668 -13.027  1.00  0.00              
ATOM    703 3HG2 VAL A  56       7.885 -12.856 -13.088  1.00  0.00              
ATOM    704  N   LEU A  57       7.323 -17.976 -13.055  1.00  0.00              
ATOM    705  CA  LEU A  57       6.723 -19.246 -12.662  1.00  0.00              
ATOM    706  C   LEU A  57       7.577 -19.843 -11.548  1.00  0.00              
ATOM    707  O   LEU A  57       8.657 -20.372 -11.808  1.00  0.00              
ATOM    708  CB  LEU A  57       6.673 -20.221 -13.855  1.00  0.00              
ATOM    709  CG  LEU A  57       6.102 -21.605 -13.523  1.00  0.00              
ATOM    710  CD1 LEU A  57       4.642 -21.453 -13.085  1.00  0.00              
ATOM    711  CD2 LEU A  57       6.204 -22.529 -14.723  1.00  0.00              
ATOM    712  H   LEU A  57       8.193 -17.981 -13.568  1.00  0.00              
ATOM    713  HA  LEU A  57       5.720 -19.071 -12.274  1.00  0.00              
ATOM    714 1HB  LEU A  57       5.989 -19.675 -14.503  1.00  0.00              
ATOM    715 2HB  LEU A  57       7.644 -20.309 -14.344  1.00  0.00              
ATOM    716  HG  LEU A  57       6.720 -22.030 -12.732  1.00  0.00              
ATOM    717 1HD1 LEU A  57       4.229 -22.434 -12.846  1.00  0.00              
ATOM    718 2HD1 LEU A  57       4.591 -20.816 -12.202  1.00  0.00              
ATOM    719 3HD1 LEU A  57       4.065 -21.004 -13.892  1.00  0.00              
ATOM    720 1HD2 LEU A  57       5.794 -23.505 -14.465  1.00  0.00              
ATOM    721 2HD2 LEU A  57       5.643 -22.106 -15.557  1.00  0.00              
ATOM    722 3HD2 LEU A  57       7.250 -22.640 -15.009  1.00  0.00              
ATOM    723  N   ASP A  58       7.091 -19.743 -10.313  1.00  0.00              
ATOM    724  CA  ASP A  58       7.803 -20.254  -9.143  1.00  0.00              
ATOM    725  C   ASP A  58       9.240 -19.774  -9.064  1.00  0.00              
ATOM    726  O   ASP A  58      10.155 -20.541  -8.760  1.00  0.00              
ATOM    727  CB  ASP A  58       7.751 -21.785  -9.115  1.00  0.00              
ATOM    728  CG  ASP A  58       6.331 -22.303  -8.965  1.00  0.00              
ATOM    729  OD1 ASP A  58       5.591 -21.748  -8.124  1.00  0.00              
ATOM    730  OD2 ASP A  58       5.949 -23.261  -9.672  1.00  0.00              
ATOM    731  H   ASP A  58       6.195 -19.296 -10.187  1.00  0.00              
ATOM    732  HA  ASP A  58       7.326 -19.890  -8.232  1.00  0.00              
ATOM    733 1HB  ASP A  58       8.249 -22.252  -9.966  1.00  0.00              
ATOM    734 2HB  ASP A  58       8.323 -21.979  -8.206  1.00  0.00              
ATOM    735  N   GLY A  59       9.424 -18.494  -9.358  1.00  0.00              
ATOM    736  CA  GLY A  59      10.747 -17.913  -9.363  1.00  0.00              
ATOM    737  C   GLY A  59      11.505 -17.994 -10.671  1.00  0.00              
ATOM    738  O   GLY A  59      12.573 -17.407 -10.780  1.00  0.00              
ATOM    739  H   GLY A  59       8.630 -17.912  -9.582  1.00  0.00              
ATOM    740 1HA  GLY A  59      10.672 -16.854  -9.114  1.00  0.00              
ATOM    741 2HA  GLY A  59      11.361 -18.418  -8.618  1.00  0.00              
ATOM    742  N   GLU A  60      10.961 -18.694 -11.661  1.00  0.00              
ATOM    743  CA  GLU A  60      11.634 -18.839 -12.957  1.00  0.00              
ATOM    744  C   GLU A  60      11.190 -17.841 -14.018  1.00  0.00              
ATOM    745  O   GLU A  60      10.018 -17.516 -14.118  1.00  0.00              
ATOM    746  CB  GLU A  60      11.427 -20.259 -13.488  1.00  0.00              
ATOM    747  CG  GLU A  60      12.013 -21.352 -12.606  1.00  0.00              
ATOM    748  CD  GLU A  60      11.715 -22.718 -13.158  1.00  0.00              
ATOM    749  OE1 GLU A  60      10.985 -22.805 -14.117  1.00  0.00              
ATOM    750  OE2 GLU A  60      12.304 -23.666 -12.694  1.00  0.00              
ATOM    751  H   GLU A  60      10.064 -19.137 -11.520  1.00  0.00              
ATOM    752  HA  GLU A  60      12.703 -18.655 -12.841  1.00  0.00              
ATOM    753 1HB  GLU A  60      10.351 -20.409 -13.585  1.00  0.00              
ATOM    754 2HB  GLU A  60      11.890 -20.301 -14.474  1.00  0.00              
ATOM    755 1HG  GLU A  60      13.087 -21.252 -12.448  1.00  0.00              
ATOM    756 2HG  GLU A  60      11.494 -21.223 -11.658  1.00  0.00              
ATOM    757  N   GLU A  61      12.132 -17.362 -14.814  1.00  0.00              
ATOM    758  CA  GLU A  61      11.806 -16.412 -15.869  1.00  0.00              
ATOM    759  C   GLU A  61      11.289 -17.265 -17.023  1.00  0.00              
ATOM    760  O   GLU A  61      12.060 -17.969 -17.663  1.00  0.00              
ATOM    761  CB  GLU A  61      13.015 -15.572 -16.285  1.00  0.00              
ATOM    762  CG  GLU A  61      13.560 -14.667 -15.189  1.00  0.00              
ATOM    763  CD  GLU A  61      14.757 -13.891 -15.665  1.00  0.00              
ATOM    764  OE1 GLU A  61      15.163 -14.090 -16.785  1.00  0.00              
ATOM    765  OE2 GLU A  61      15.197 -13.021 -14.952  1.00  0.00              
ATOM    766  H   GLU A  61      13.092 -17.653 -14.694  1.00  0.00              
ATOM    767  HA  GLU A  61      11.029 -15.729 -15.524  1.00  0.00              
ATOM    768 1HB  GLU A  61      13.793 -16.268 -16.600  1.00  0.00              
ATOM    769 2HB  GLU A  61      12.705 -14.964 -17.136  1.00  0.00              
ATOM    770 1HG  GLU A  61      12.818 -13.977 -14.788  1.00  0.00              
ATOM    771 2HG  GLU A  61      13.865 -15.364 -14.410  1.00  0.00              
ATOM    772  N   VAL A  62       9.988 -17.228 -17.270  1.00  0.00              
ATOM    773  CA  VAL A  62       9.414 -18.003 -18.366  1.00  0.00              
ATOM    774  C   VAL A  62       8.435 -17.111 -19.128  1.00  0.00              
ATOM    775  O   VAL A  62       8.103 -16.004 -18.676  1.00  0.00              
ATOM    776  CB  VAL A  62       8.650 -19.244 -17.828  1.00  0.00              
ATOM    777  CG1 VAL A  62       9.610 -20.175 -17.091  1.00  0.00              
ATOM    778  CG2 VAL A  62       7.552 -18.807 -16.881  1.00  0.00              
ATOM    779  H   VAL A  62       9.380 -16.660 -16.699  1.00  0.00              
ATOM    780  HA  VAL A  62      10.180 -18.307 -19.080  1.00  0.00              
ATOM    781  HB  VAL A  62       8.168 -19.754 -18.663  1.00  0.00              
ATOM    782 1HG1 VAL A  62       9.063 -21.041 -16.718  1.00  0.00              
ATOM    783 2HG1 VAL A  62      10.392 -20.507 -17.774  1.00  0.00              
ATOM    784 3HG1 VAL A  62      10.061 -19.644 -16.252  1.00  0.00              
ATOM    785 1HG2 VAL A  62       7.021 -19.683 -16.510  1.00  0.00              
ATOM    786 2HG2 VAL A  62       7.991 -18.264 -16.044  1.00  0.00              
ATOM    787 3HG2 VAL A  62       6.854 -18.157 -17.408  1.00  0.00              
ATOM    788  N   GLU A  63       7.984 -17.583 -20.284  1.00  0.00              
ATOM    789  CA  GLU A  63       6.982 -16.847 -21.026  1.00  0.00              
ATOM    790  C   GLU A  63       5.769 -17.728 -21.228  1.00  0.00              
ATOM    791  O   GLU A  63       5.876 -18.958 -21.264  1.00  0.00              
ATOM    792  CB  GLU A  63       7.533 -16.371 -22.372  1.00  0.00              
ATOM    793  CG  GLU A  63       8.672 -15.368 -22.266  1.00  0.00              
ATOM    794  CD  GLU A  63       9.129 -14.914 -23.625  1.00  0.00              
ATOM    795  OE1 GLU A  63       8.603 -15.396 -24.599  1.00  0.00              
ATOM    796  OE2 GLU A  63       9.922 -14.005 -23.689  1.00  0.00              
ATOM    797  H   GLU A  63       8.331 -18.455 -20.657  1.00  0.00              
ATOM    798  HA  GLU A  63       6.668 -15.972 -20.456  1.00  0.00              
ATOM    799 1HB  GLU A  63       7.878 -17.257 -22.906  1.00  0.00              
ATOM    800 2HB  GLU A  63       6.702 -15.920 -22.915  1.00  0.00              
ATOM    801 1HG  GLU A  63       8.429 -14.498 -21.656  1.00  0.00              
ATOM    802 2HG  GLU A  63       9.469 -15.935 -21.786  1.00  0.00              
ATOM    803  N   ILE A  64       4.607 -17.100 -21.352  1.00  0.00              
ATOM    804  CA  ILE A  64       3.396 -17.865 -21.584  1.00  0.00              
ATOM    805  C   ILE A  64       2.834 -17.312 -22.888  1.00  0.00              
ATOM    806  O   ILE A  64       2.923 -16.115 -23.133  1.00  0.00              
ATOM    807  CB  ILE A  64       2.387 -17.691 -20.430  1.00  0.00              
ATOM    808  CG1 ILE A  64       1.054 -18.335 -20.808  1.00  0.00              
ATOM    809  CG2 ILE A  64       2.197 -16.222 -20.110  1.00  0.00              
ATOM    810  CD1 ILE A  64       0.094 -18.452 -19.647  1.00  0.00              
ATOM    811  H   ILE A  64       4.547 -16.094 -21.288  1.00  0.00              
ATOM    812  HA  ILE A  64       3.629 -18.920 -21.721  1.00  0.00              
ATOM    813  HB  ILE A  64       2.763 -18.209 -19.548  1.00  0.00              
ATOM    814 1HG1 ILE A  64       0.610 -17.724 -21.593  1.00  0.00              
ATOM    815 2HG1 ILE A  64       1.274 -19.326 -21.204  1.00  0.00              
ATOM    816 1HG2 ILE A  64       1.481 -16.118 -19.294  1.00  0.00              
ATOM    817 2HG2 ILE A  64       3.150 -15.788 -19.813  1.00  0.00              
ATOM    818 3HG2 ILE A  64       1.819 -15.703 -20.991  1.00  0.00              
ATOM    819 1HD1 ILE A  64      -0.832 -18.918 -19.986  1.00  0.00              
ATOM    820 2HD1 ILE A  64       0.541 -19.064 -18.863  1.00  0.00              
ATOM    821 3HD1 ILE A  64      -0.125 -17.461 -19.253  1.00  0.00              
ATOM    822  N   SER A  65       2.318 -18.192 -23.736  1.00  0.00              
ATOM    823  CA  SER A  65       1.685 -17.783 -24.991  1.00  0.00              
ATOM    824  C   SER A  65       0.240 -18.277 -24.890  1.00  0.00              
ATOM    825  O   SER A  65      -0.002 -19.434 -24.562  1.00  0.00              
ATOM    826  CB  SER A  65       2.398 -18.363 -26.197  1.00  0.00              
ATOM    827  OG  SER A  65       2.413 -19.763 -26.177  1.00  0.00              
ATOM    828  H   SER A  65       2.366 -19.174 -23.507  1.00  0.00              
ATOM    829  HA  SER A  65       1.679 -16.698 -25.097  1.00  0.00              
ATOM    830 1HB  SER A  65       1.886 -18.027 -27.099  1.00  0.00              
ATOM    831 2HB  SER A  65       3.424 -17.997 -26.206  1.00  0.00              
ATOM    832  HG  SER A  65       3.108 -20.067 -25.588  1.00  0.00              
ATOM    833  N   ILE A  66      -0.723 -17.403 -25.139  1.00  0.00              
ATOM    834  CA  ILE A  66      -2.122 -17.821 -25.074  1.00  0.00              
ATOM    835  C   ILE A  66      -2.792 -17.674 -26.439  1.00  0.00              
ATOM    836  O   ILE A  66      -2.813 -16.583 -27.006  1.00  0.00              
ATOM    837  CB  ILE A  66      -2.916 -16.965 -24.064  1.00  0.00              
ATOM    838  CG1 ILE A  66      -2.329 -17.103 -22.660  1.00  0.00              
ATOM    839  CG2 ILE A  66      -4.372 -17.397 -24.046  1.00  0.00              
ATOM    840  CD1 ILE A  66      -2.984 -16.160 -21.642  1.00  0.00              
ATOM    841  H   ILE A  66      -0.505 -16.446 -25.375  1.00  0.00              
ATOM    842  HA  ILE A  66      -2.195 -18.881 -24.836  1.00  0.00              
ATOM    843  HB  ILE A  66      -2.847 -15.917 -24.356  1.00  0.00              
ATOM    844 1HG1 ILE A  66      -2.469 -18.138 -22.351  1.00  0.00              
ATOM    845 2HG1 ILE A  66      -1.263 -16.888 -22.732  1.00  0.00              
ATOM    846 1HG2 ILE A  66      -4.924 -16.789 -23.331  1.00  0.00              
ATOM    847 2HG2 ILE A  66      -4.802 -17.269 -25.038  1.00  0.00              
ATOM    848 3HG2 ILE A  66      -4.437 -18.446 -23.756  1.00  0.00              
ATOM    849 1HD1 ILE A  66      -2.525 -16.304 -20.663  1.00  0.00              
ATOM    850 2HD1 ILE A  66      -2.843 -15.126 -21.959  1.00  0.00              
ATOM    851 3HD1 ILE A  66      -4.049 -16.377 -21.577  1.00  0.00              
ATOM    852  N   LEU A  67      -3.303 -18.781 -26.968  1.00  0.00              
ATOM    853  CA  LEU A  67      -4.001 -18.753 -28.240  1.00  0.00              
ATOM    854  C   LEU A  67      -5.475 -18.842 -27.877  1.00  0.00              
ATOM    855  O   LEU A  67      -5.946 -19.854 -27.368  1.00  0.00              
ATOM    856  CB  LEU A  67      -3.565 -19.901 -29.159  1.00  0.00              
ATOM    857  CG  LEU A  67      -4.281 -19.961 -30.514  1.00  0.00              
ATOM    858  CD1 LEU A  67      -3.969 -18.710 -31.325  1.00  0.00              
ATOM    859  CD2 LEU A  67      -3.848 -21.211 -31.264  1.00  0.00              
ATOM    860  H   LEU A  67      -3.206 -19.660 -26.479  1.00  0.00              
ATOM    861  HA  LEU A  67      -3.791 -17.814 -28.751  1.00  0.00              
ATOM    862 1HB  LEU A  67      -2.520 -19.628 -29.300  1.00  0.00              
ATOM    863 2HB  LEU A  67      -3.623 -20.866 -28.655  1.00  0.00              
ATOM    864  HG  LEU A  67      -5.349 -20.046 -30.312  1.00  0.00              
ATOM    865 1HD1 LEU A  67      -4.483 -18.761 -32.285  1.00  0.00              
ATOM    866 2HD1 LEU A  67      -4.309 -17.829 -30.780  1.00  0.00              
ATOM    867 3HD1 LEU A  67      -2.895 -18.643 -31.491  1.00  0.00              
ATOM    868 1HD2 LEU A  67      -4.359 -21.253 -32.227  1.00  0.00              
ATOM    869 2HD2 LEU A  67      -2.770 -21.185 -31.425  1.00  0.00              
ATOM    870 3HD2 LEU A  67      -4.106 -22.094 -30.679  1.00  0.00              
ATOM    871  N   ASP A  68      -6.180 -17.751 -28.124  1.00  0.00              
ATOM    872  CA  ASP A  68      -7.590 -17.630 -27.831  1.00  0.00              
ATOM    873  C   ASP A  68      -8.332 -17.631 -29.164  1.00  0.00              
ATOM    874  O   ASP A  68      -8.238 -16.670 -29.922  1.00  0.00              
ATOM    875  CB  ASP A  68      -7.887 -16.360 -27.030  1.00  0.00              
ATOM    876  CG  ASP A  68      -9.354 -16.176 -26.663  1.00  0.00              
ATOM    877  OD1 ASP A  68     -10.146 -17.014 -27.024  1.00  0.00              
ATOM    878  OD2 ASP A  68      -9.647 -15.289 -25.897  1.00  0.00              
ATOM    879  H   ASP A  68      -5.696 -16.968 -28.539  1.00  0.00              
ATOM    880  HA  ASP A  68      -7.920 -18.487 -27.243  1.00  0.00              
ATOM    881 1HB  ASP A  68      -7.274 -16.257 -26.135  1.00  0.00              
ATOM    882 2HB  ASP A  68      -7.598 -15.602 -27.759  1.00  0.00              
ATOM    883  N   THR A  69      -9.066 -18.700 -29.450  1.00  0.00              
ATOM    884  CA  THR A  69      -9.765 -18.793 -30.726  1.00  0.00              
ATOM    885  C   THR A  69     -11.273 -18.893 -30.566  1.00  0.00              
ATOM    886  O   THR A  69     -11.786 -18.977 -29.451  1.00  0.00              
ATOM    887  CB  THR A  69      -9.276 -20.006 -31.540  1.00  0.00              
ATOM    888  OG1 THR A  69      -9.776 -21.213 -30.950  1.00  0.00              
ATOM    889  CG2 THR A  69      -7.756 -20.051 -31.568  1.00  0.00              
ATOM    890  H   THR A  69      -9.147 -19.459 -28.788  1.00  0.00              
ATOM    891  HA  THR A  69      -9.595 -17.886 -31.307  1.00  0.00              
ATOM    892  HB  THR A  69      -9.655 -19.925 -32.558  1.00  0.00              
ATOM    893  HG1 THR A  69     -10.688 -21.347 -31.221  1.00  0.00              
ATOM    894 1HG2 THR A  69      -7.430 -20.915 -32.147  1.00  0.00              
ATOM    895 2HG2 THR A  69      -7.373 -19.139 -32.026  1.00  0.00              
ATOM    896 3HG2 THR A  69      -7.377 -20.133 -30.550  1.00  0.00              
ATOM    897  N   ALA A  70     -11.973 -18.889 -31.697  1.00  0.00              
ATOM    898  CA  ALA A  70     -13.421 -19.114 -31.735  1.00  0.00              
ATOM    899  C   ALA A  70     -13.789 -20.500 -31.237  1.00  0.00              
ATOM    900  O   ALA A  70     -13.039 -21.459 -31.426  1.00  0.00              
ATOM    901  CB  ALA A  70     -13.941 -18.921 -33.166  1.00  0.00              
ATOM    902  H   ALA A  70     -11.479 -18.725 -32.563  1.00  0.00              
ATOM    903  HA  ALA A  70     -13.904 -18.397 -31.071  1.00  0.00              
ATOM    904 1HB  ALA A  70     -15.017 -19.089 -33.187  1.00  0.00              
ATOM    905 2HB  ALA A  70     -13.726 -17.905 -33.497  1.00  0.00              
ATOM    906 3HB  ALA A  70     -13.450 -19.631 -33.829  1.00  0.00              
ATOM    907  N   GLY A  71     -14.949 -20.608 -30.603  1.00  0.00              
ATOM    908  CA  GLY A  71     -15.405 -21.904 -30.144  1.00  0.00              
ATOM    909  C   GLY A  71     -15.840 -22.784 -31.302  1.00  0.00              
ATOM    910  O   GLY A  71     -15.840 -24.008 -31.203  1.00  0.00              
ATOM    911  H   GLY A  71     -15.525 -19.795 -30.433  1.00  0.00              
ATOM    912 1HA  GLY A  71     -14.593 -22.399 -29.611  1.00  0.00              
ATOM    913 2HA  GLY A  71     -16.250 -21.766 -29.470  1.00  0.00              
ATOM    914  N   LEU A  72     -16.188 -22.157 -32.418  1.00  0.00              
ATOM    915  CA  LEU A  72     -16.547 -22.899 -33.619  1.00  0.00              
ATOM    916  C   LEU A  72     -15.621 -22.607 -34.793  1.00  0.00              
ATOM    917  O   LEU A  72     -15.131 -21.493 -34.926  1.00  0.00              
ATOM    918  CB  LEU A  72     -17.998 -22.587 -34.004  1.00  0.00              
ATOM    919  CG  LEU A  72     -19.050 -22.969 -32.955  1.00  0.00              
ATOM    920  CD1 LEU A  72     -20.424 -22.480 -33.390  1.00  0.00              
ATOM    921  CD2 LEU A  72     -19.050 -24.479 -32.762  1.00  0.00              
ATOM    922  H   LEU A  72     -16.207 -21.148 -32.440  1.00  0.00              
ATOM    923  HA  LEU A  72     -16.449 -23.968 -33.431  1.00  0.00              
ATOM    924 1HB  LEU A  72     -17.930 -21.504 -34.088  1.00  0.00              
ATOM    925 2HB  LEU A  72     -18.258 -23.010 -34.975  1.00  0.00              
ATOM    926  HG  LEU A  72     -18.747 -22.513 -32.012  1.00  0.00              
ATOM    927 1HD1 LEU A  72     -21.164 -22.756 -32.639  1.00  0.00              
ATOM    928 2HD1 LEU A  72     -20.407 -21.396 -33.499  1.00  0.00              
ATOM    929 3HD1 LEU A  72     -20.688 -22.937 -34.343  1.00  0.00              
ATOM    930 1HD2 LEU A  72     -19.798 -24.749 -32.015  1.00  0.00              
ATOM    931 2HD2 LEU A  72     -19.288 -24.967 -33.707  1.00  0.00              
ATOM    932 3HD2 LEU A  72     -18.066 -24.803 -32.424  1.00  0.00              
ATOM    933  N   ASP A  73     -15.376 -23.607 -35.636  1.00  0.00              
ATOM    934  CA  ASP A  73     -14.492 -23.428 -36.790  1.00  0.00              
ATOM    935  C   ASP A  73     -15.041 -24.253 -37.940  1.00  0.00              
ATOM    936  O   ASP A  73     -15.374 -25.426 -37.773  1.00  0.00              
ATOM    937  CB  ASP A  73     -13.054 -23.842 -36.466  1.00  0.00              
ATOM    938  CG  ASP A  73     -12.024 -23.391 -37.493  1.00  0.00              
ATOM    939  OD1 ASP A  73     -12.139 -23.780 -38.631  1.00  0.00              
ATOM    940  OD2 ASP A  73     -11.226 -22.544 -37.171  1.00  0.00              
ATOM    941  H   ASP A  73     -15.805 -24.508 -35.479  1.00  0.00              
ATOM    942  HA  ASP A  73     -14.483 -22.380 -37.089  1.00  0.00              
ATOM    943 1HB  ASP A  73     -12.729 -23.540 -35.470  1.00  0.00              
ATOM    944 2HB  ASP A  73     -13.154 -24.927 -36.504  1.00  0.00              
ATOM    945  N   SER A  74     -15.127 -23.627 -39.108  1.00  0.00              
ATOM    946  CA  SER A  74     -15.661 -24.275 -40.302  1.00  0.00              
ATOM    947  C   SER A  74     -14.847 -25.448 -40.822  1.00  0.00              
ATOM    948  O   SER A  74     -15.416 -26.448 -41.268  1.00  0.00              
ATOM    949  CB  SER A  74     -15.809 -23.242 -41.402  1.00  0.00              
ATOM    950  OG  SER A  74     -14.571 -22.731 -41.814  1.00  0.00              
ATOM    951  H   SER A  74     -14.810 -22.670 -39.168  1.00  0.00              
ATOM    952  HA  SER A  74     -16.635 -24.709 -40.077  1.00  0.00              
ATOM    953 1HB  SER A  74     -16.301 -23.708 -42.254  1.00  0.00              
ATOM    954 2HB  SER A  74     -16.424 -22.423 -41.031  1.00  0.00              
ATOM    955  HG  SER A  74     -14.661 -22.338 -42.685  1.00  0.00              
ATOM    956  N   ARG A  75     -13.523 -25.326 -40.772  1.00  0.00              
ATOM    957  CA  ARG A  75     -12.660 -26.398 -41.232  1.00  0.00              
ATOM    958  C   ARG A  75     -12.046 -27.216 -40.116  1.00  0.00              
ATOM    959  O   ARG A  75     -11.485 -26.665 -39.167  1.00  0.00              
ATOM    960  CB  ARG A  75     -11.582 -25.876 -42.171  1.00  0.00              
ATOM    961  CG  ARG A  75     -10.868 -26.946 -42.982  1.00  0.00              
ATOM    962  CD  ARG A  75     -11.691 -27.545 -44.064  1.00  0.00              
ATOM    963  NE  ARG A  75     -10.960 -28.432 -44.956  1.00  0.00              
ATOM    964  CZ  ARG A  75     -11.503 -29.077 -46.006  1.00  0.00              
ATOM    965  NH1 ARG A  75     -12.784 -28.970 -46.279  1.00  0.00              
ATOM    966  NH2 ARG A  75     -10.716 -29.842 -46.743  1.00  0.00              
ATOM    967  H   ARG A  75     -13.106 -24.480 -40.410  1.00  0.00              
ATOM    968  HA  ARG A  75     -13.242 -27.113 -41.813  1.00  0.00              
ATOM    969 1HB  ARG A  75     -12.064 -25.173 -42.849  1.00  0.00              
ATOM    970 2HB  ARG A  75     -10.854 -25.347 -41.556  1.00  0.00              
ATOM    971 1HG  ARG A  75      -9.984 -26.502 -43.439  1.00  0.00              
ATOM    972 2HG  ARG A  75     -10.565 -27.747 -42.307  1.00  0.00              
ATOM    973 1HD  ARG A  75     -12.497 -28.125 -43.616  1.00  0.00              
ATOM    974 2HD  ARG A  75     -12.113 -26.746 -44.672  1.00  0.00              
ATOM    975  HE  ARG A  75      -9.984 -28.698 -44.942  1.00  0.00              
ATOM    976 1HH1 ARG A  75     -13.376 -28.395 -45.695  1.00  0.00              
ATOM    977 2HH1 ARG A  75     -13.172 -29.462 -47.070  1.00  0.00              
ATOM    978 1HH2 ARG A  75      -9.737 -29.928 -46.509  1.00  0.00              
ATOM    979 2HH2 ARG A  75     -11.097 -30.338 -47.535  1.00  0.00              
ATOM    980  N   ALA A  76     -12.134 -28.536 -40.248  1.00  0.00              
ATOM    981  CA  ALA A  76     -11.616 -29.449 -39.242  1.00  0.00              
ATOM    982  C   ALA A  76     -10.097 -29.337 -39.137  1.00  0.00              
ATOM    983  O   ALA A  76      -9.539 -29.379 -38.038  1.00  0.00              
ATOM    984  CB  ALA A  76     -12.009 -30.886 -39.578  1.00  0.00              
ATOM    985  H   ALA A  76     -12.574 -28.914 -41.075  1.00  0.00              
ATOM    986  HA  ALA A  76     -12.033 -29.174 -38.273  1.00  0.00              
ATOM    987 1HB  ALA A  76     -11.614 -31.558 -38.815  1.00  0.00              
ATOM    988 2HB  ALA A  76     -13.096 -30.969 -39.607  1.00  0.00              
ATOM    989 3HB  ALA A  76     -11.597 -31.158 -40.548  1.00  0.00              
ATOM    990  N   SER A  77      -9.426 -29.188 -40.278  1.00  0.00              
ATOM    991  CA  SER A  77      -7.968 -29.113 -40.289  1.00  0.00              
ATOM    992  C   SER A  77      -7.467 -27.841 -39.603  1.00  0.00              
ATOM    993  O   SER A  77      -6.480 -27.880 -38.876  1.00  0.00              
ATOM    994  CB  SER A  77      -7.456 -29.180 -41.715  1.00  0.00              
ATOM    995  OG  SER A  77      -7.851 -28.068 -42.469  1.00  0.00              
ATOM    996  H   SER A  77      -9.929 -29.125 -41.153  1.00  0.00              
ATOM    997  HA  SER A  77      -7.486 -29.984 -39.843  1.00  0.00              
ATOM    998 1HB  SER A  77      -6.368 -29.225 -41.692  1.00  0.00              
ATOM    999 2HB  SER A  77      -7.846 -30.083 -42.183  1.00  0.00              
ATOM   1000  HG  SER A  77      -7.277 -27.980 -43.233  1.00  0.00              
ATOM   1001  N   LEU A  78      -8.146 -26.725 -39.838  1.00  0.00              
ATOM   1002  CA  LEU A  78      -7.759 -25.459 -39.221  1.00  0.00              
ATOM   1003  C   LEU A  78      -7.947 -25.556 -37.705  1.00  0.00              
ATOM   1004  O   LEU A  78      -7.073 -25.156 -36.935  1.00  0.00              
ATOM   1005  CB  LEU A  78      -8.580 -24.300 -39.801  1.00  0.00              
ATOM   1006  CG  LEU A  78      -8.404 -24.066 -41.307  1.00  0.00              
ATOM   1007  CD1 LEU A  78      -9.257 -22.886 -41.754  1.00  0.00              
ATOM   1008  CD2 LEU A  78      -6.935 -23.818 -41.615  1.00  0.00              
ATOM   1009  H   LEU A  78      -8.945 -26.747 -40.455  1.00  0.00              
ATOM   1010  HA  LEU A  78      -6.704 -25.266 -39.412  1.00  0.00              
ATOM   1011 1HB  LEU A  78      -9.582 -24.673 -39.595  1.00  0.00              
ATOM   1012 2HB  LEU A  78      -8.416 -23.374 -39.250  1.00  0.00              
ATOM   1013  HG  LEU A  78      -8.701 -24.984 -41.814  1.00  0.00              
ATOM   1014 1HD1 LEU A  78      -9.126 -22.727 -42.825  1.00  0.00              
ATOM   1015 2HD1 LEU A  78     -10.306 -23.095 -41.545  1.00  0.00              
ATOM   1016 3HD1 LEU A  78      -8.950 -21.990 -41.215  1.00  0.00              
ATOM   1017 1HD2 LEU A  78      -6.812 -23.652 -42.686  1.00  0.00              
ATOM   1018 2HD2 LEU A  78      -6.592 -22.939 -41.069  1.00  0.00              
ATOM   1019 3HD2 LEU A  78      -6.348 -24.685 -41.313  1.00  0.00              
ATOM   1020  N   ARG A  79      -9.088 -26.099 -37.289  1.00  0.00              
ATOM   1021  CA  ARG A  79      -9.354 -26.334 -35.878  1.00  0.00              
ATOM   1022  C   ARG A  79      -8.234 -27.182 -35.270  1.00  0.00              
ATOM   1023  O   ARG A  79      -7.690 -26.839 -34.215  1.00  0.00              
ATOM   1024  CB  ARG A  79     -10.700 -27.048 -35.697  1.00  0.00              
ATOM   1025  CG  ARG A  79     -10.988 -27.441 -34.244  1.00  0.00              
ATOM   1026  CD  ARG A  79     -11.989 -28.568 -34.184  1.00  0.00              
ATOM   1027  NE  ARG A  79     -11.498 -29.741 -34.905  1.00  0.00              
ATOM   1028  CZ  ARG A  79     -12.284 -30.597 -35.545  1.00  0.00              
ATOM   1029  NH1 ARG A  79     -13.595 -30.408 -35.544  1.00  0.00              
ATOM   1030  NH2 ARG A  79     -11.761 -31.619 -36.208  1.00  0.00              
ATOM   1031  H   ARG A  79      -9.788 -26.355 -37.970  1.00  0.00              
ATOM   1032  HA  ARG A  79      -9.368 -25.384 -35.342  1.00  0.00              
ATOM   1033 1HB  ARG A  79     -11.471 -26.370 -36.060  1.00  0.00              
ATOM   1034 2HB  ARG A  79     -10.674 -27.939 -36.325  1.00  0.00              
ATOM   1035 1HG  ARG A  79     -10.053 -27.754 -33.777  1.00  0.00              
ATOM   1036 2HG  ARG A  79     -11.381 -26.569 -33.721  1.00  0.00              
ATOM   1037 1HD  ARG A  79     -12.160 -28.834 -33.141  1.00  0.00              
ATOM   1038 2HD  ARG A  79     -12.924 -28.235 -34.633  1.00  0.00              
ATOM   1039  HE  ARG A  79     -10.550 -30.072 -35.029  1.00  0.00              
ATOM   1040 1HH1 ARG A  79     -13.988 -29.614 -35.058  1.00  0.00              
ATOM   1041 2HH1 ARG A  79     -14.196 -31.057 -36.030  1.00  0.00              
ATOM   1042 1HH2 ARG A  79     -10.758 -31.746 -36.225  1.00  0.00              
ATOM   1043 2HH2 ARG A  79     -12.366 -32.266 -36.691  1.00  0.00              
ATOM   1044  N   ASP A  80      -7.884 -28.275 -35.939  1.00  0.00              
ATOM   1045  CA  ASP A  80      -6.867 -29.191 -35.432  1.00  0.00              
ATOM   1046  C   ASP A  80      -5.491 -28.522 -35.382  1.00  0.00              
ATOM   1047  O   ASP A  80      -4.672 -28.833 -34.509  1.00  0.00              
ATOM   1048  CB  ASP A  80      -6.773 -30.442 -36.314  1.00  0.00              
ATOM   1049  CG  ASP A  80      -7.999 -31.336 -36.203  1.00  0.00              
ATOM   1050  OD1 ASP A  80      -8.903 -31.043 -35.390  1.00  0.00              
ATOM   1051  OD2 ASP A  80      -8.060 -32.339 -36.943  1.00  0.00              
ATOM   1052  H   ASP A  80      -8.334 -28.477 -36.821  1.00  0.00              
ATOM   1053  HA  ASP A  80      -7.107 -29.479 -34.408  1.00  0.00              
ATOM   1054 1HB  ASP A  80      -6.558 -30.222 -37.359  1.00  0.00              
ATOM   1055 2HB  ASP A  80      -5.912 -30.933 -35.859  1.00  0.00              
ATOM   1056  N   ASP A  81      -5.223 -27.629 -36.329  1.00  0.00              
ATOM   1057  CA  ASP A  81      -3.944 -26.929 -36.326  1.00  0.00              
ATOM   1058  C   ASP A  81      -3.846 -25.991 -35.111  1.00  0.00              
ATOM   1059  O   ASP A  81      -2.789 -25.878 -34.485  1.00  0.00              
ATOM   1060  CB  ASP A  81      -3.760 -26.142 -37.626  1.00  0.00              
ATOM   1061  CG  ASP A  81      -3.472 -27.004 -38.848  1.00  0.00              
ATOM   1062  OD1 ASP A  81      -3.179 -28.164 -38.677  1.00  0.00              
ATOM   1063  OD2 ASP A  81      -3.699 -26.544 -39.941  1.00  0.00              
ATOM   1064  H   ASP A  81      -5.894 -27.426 -37.056  1.00  0.00              
ATOM   1065  HA  ASP A  81      -3.130 -27.648 -36.236  1.00  0.00              
ATOM   1066 1HB  ASP A  81      -4.588 -25.467 -37.846  1.00  0.00              
ATOM   1067 2HB  ASP A  81      -2.873 -25.561 -37.374  1.00  0.00              
ATOM   1068  N   TYR A  82      -4.950 -25.339 -34.765  1.00  0.00              
ATOM   1069  CA  TYR A  82      -4.953 -24.419 -33.629  1.00  0.00              
ATOM   1070  C   TYR A  82      -4.585 -25.192 -32.359  1.00  0.00              
ATOM   1071  O   TYR A  82      -3.767 -24.754 -31.550  1.00  0.00              
ATOM   1072  CB  TYR A  82      -6.317 -23.743 -33.473  1.00  0.00              
ATOM   1073  CG  TYR A  82      -6.565 -22.627 -34.464  1.00  0.00              
ATOM   1074  CD1 TYR A  82      -5.537 -21.784 -34.860  1.00  0.00              
ATOM   1075  CD2 TYR A  82      -7.827 -22.421 -35.002  1.00  0.00              
ATOM   1076  CE1 TYR A  82      -5.758 -20.764 -35.765  1.00  0.00              
ATOM   1077  CE2 TYR A  82      -8.059 -21.404 -35.908  1.00  0.00              
ATOM   1078  CZ  TYR A  82      -7.022 -20.577 -36.287  1.00  0.00              
ATOM   1079  OH  TYR A  82      -7.248 -19.563 -37.189  1.00  0.00              
ATOM   1080  H   TYR A  82      -5.803 -25.477 -35.289  1.00  0.00              
ATOM   1081  HA  TYR A  82      -4.201 -23.644 -33.779  1.00  0.00              
ATOM   1082 1HB  TYR A  82      -7.077 -24.516 -33.599  1.00  0.00              
ATOM   1083 2HB  TYR A  82      -6.366 -23.346 -32.460  1.00  0.00              
ATOM   1084  HD1 TYR A  82      -4.541 -21.938 -34.444  1.00  0.00              
ATOM   1085  HD2 TYR A  82      -8.642 -23.078 -34.698  1.00  0.00              
ATOM   1086  HE1 TYR A  82      -4.941 -20.109 -36.067  1.00  0.00              
ATOM   1087  HE2 TYR A  82      -9.058 -21.258 -36.318  1.00  0.00              
ATOM   1088  HH  TYR A  82      -6.460 -19.050 -37.382  1.00  0.00              
ATOM   1089  N   PHE A  83      -5.242 -26.337 -32.187  1.00  0.00              
ATOM   1090  CA  PHE A  83      -5.027 -27.213 -31.040  1.00  0.00              
ATOM   1091  C   PHE A  83      -3.615 -27.769 -30.978  1.00  0.00              
ATOM   1092  O   PHE A  83      -2.955 -27.705 -29.940  1.00  0.00              
ATOM   1093  CB  PHE A  83      -6.020 -28.382 -31.088  1.00  0.00              
ATOM   1094  CG  PHE A  83      -7.447 -28.002 -30.776  1.00  0.00              
ATOM   1095  CD1 PHE A  83      -7.777 -26.720 -30.361  1.00  0.00              
ATOM   1096  CD2 PHE A  83      -8.466 -28.942 -30.909  1.00  0.00              
ATOM   1097  CE1 PHE A  83      -9.092 -26.375 -30.084  1.00  0.00              
ATOM   1098  CE2 PHE A  83      -9.787 -28.603 -30.631  1.00  0.00              
ATOM   1099  CZ  PHE A  83     -10.100 -27.319 -30.219  1.00  0.00              
ATOM   1100  H   PHE A  83      -5.919 -26.603 -32.888  1.00  0.00              
ATOM   1101  HA  PHE A  83      -5.160 -26.651 -30.115  1.00  0.00              
ATOM   1102 1HB  PHE A  83      -6.032 -28.824 -32.084  1.00  0.00              
ATOM   1103 2HB  PHE A  83      -5.740 -29.142 -30.360  1.00  0.00              
ATOM   1104  HD1 PHE A  83      -6.987 -25.976 -30.254  1.00  0.00              
ATOM   1105  HD2 PHE A  83      -8.220 -29.954 -31.233  1.00  0.00              
ATOM   1106  HE1 PHE A  83      -9.333 -25.363 -29.760  1.00  0.00              
ATOM   1107  HE2 PHE A  83     -10.576 -29.349 -30.736  1.00  0.00              
ATOM   1108  HZ  PHE A  83     -11.133 -27.050 -29.999  1.00  0.00              
ATOM   1109  N   ARG A  84      -3.152 -28.316 -32.099  1.00  0.00              
ATOM   1110  CA  ARG A  84      -1.846 -28.952 -32.163  1.00  0.00              
ATOM   1111  C   ARG A  84      -0.678 -28.003 -31.913  1.00  0.00              
ATOM   1112  O   ARG A  84       0.360 -28.415 -31.403  1.00  0.00              
ATOM   1113  CB  ARG A  84      -1.663 -29.701 -33.475  1.00  0.00              
ATOM   1114  CG  ARG A  84      -0.472 -30.645 -33.512  1.00  0.00              
ATOM   1115  CD  ARG A  84      -0.521 -31.650 -34.605  1.00  0.00              
ATOM   1116  NE  ARG A  84      -1.522 -32.689 -34.423  1.00  0.00              
ATOM   1117  CZ  ARG A  84      -2.086 -33.391 -35.424  1.00  0.00              
ATOM   1118  NH1 ARG A  84      -1.782 -33.145 -36.679  1.00  0.00              
ATOM   1119  NH2 ARG A  84      -2.974 -34.320 -35.113  1.00  0.00              
ATOM   1120  H   ARG A  84      -3.725 -28.287 -32.930  1.00  0.00              
ATOM   1121  HA  ARG A  84      -1.763 -29.704 -31.378  1.00  0.00              
ATOM   1122 1HB  ARG A  84      -2.577 -30.268 -33.648  1.00  0.00              
ATOM   1123 2HB  ARG A  84      -1.549 -28.949 -34.256  1.00  0.00              
ATOM   1124 1HG  ARG A  84       0.435 -30.054 -33.641  1.00  0.00              
ATOM   1125 2HG  ARG A  84      -0.425 -31.180 -32.564  1.00  0.00              
ATOM   1126 1HD  ARG A  84      -0.745 -31.143 -35.543  1.00  0.00              
ATOM   1127 2HD  ARG A  84       0.449 -32.140 -34.679  1.00  0.00              
ATOM   1128  HE  ARG A  84      -1.938 -33.041 -33.571  1.00  0.00              
ATOM   1129 1HH1 ARG A  84      -1.115 -32.420 -36.902  1.00  0.00              
ATOM   1130 2HH1 ARG A  84      -2.217 -33.683 -37.415  1.00  0.00              
ATOM   1131 1HH2 ARG A  84      -3.210 -34.484 -34.143  1.00  0.00              
ATOM   1132 2HH2 ARG A  84      -3.413 -34.860 -35.843  1.00  0.00              
ATOM   1133  N   SER A  85      -0.843 -26.734 -32.271  1.00  0.00              
ATOM   1134  CA  SER A  85       0.208 -25.750 -32.034  1.00  0.00              
ATOM   1135  C   SER A  85       0.444 -25.539 -30.533  1.00  0.00              
ATOM   1136  O   SER A  85       1.474 -25.008 -30.142  1.00  0.00              
ATOM   1137  CB  SER A  85      -0.150 -24.438 -32.704  1.00  0.00              
ATOM   1138  OG  SER A  85      -1.239 -23.810 -32.085  1.00  0.00              
ATOM   1139  H   SER A  85      -1.702 -26.439 -32.713  1.00  0.00              
ATOM   1140  HA  SER A  85       1.151 -25.996 -32.525  1.00  0.00              
ATOM   1141 1HB  SER A  85       0.714 -23.776 -32.658  1.00  0.00              
ATOM   1142 2HB  SER A  85      -0.400 -24.635 -33.746  1.00  0.00              
ATOM   1143  HG  SER A  85      -2.006 -24.386 -32.126  1.00  0.00              
ATOM   1144  N   GLY A  86      -0.497 -25.966 -29.701  1.00  0.00              
ATOM   1145  CA  GLY A  86      -0.335 -25.790 -28.267  1.00  0.00              
ATOM   1146  C   GLY A  86       0.350 -26.887 -27.484  1.00  0.00              
ATOM   1147  O   GLY A  86       0.736 -27.926 -28.032  1.00  0.00              
ATOM   1148  H   GLY A  86      -1.332 -26.414 -30.050  1.00  0.00              
ATOM   1149 1HA  GLY A  86       0.255 -24.892 -28.083  1.00  0.00              
ATOM   1150 2HA  GLY A  86      -1.317 -25.678 -27.809  1.00  0.00              
ATOM   1151  N   GLU A  87       0.495 -26.653 -26.183  1.00  0.00              
ATOM   1152  CA  GLU A  87       1.141 -27.611 -25.289  1.00  0.00              
ATOM   1153  C   GLU A  87       0.187 -28.032 -24.176  1.00  0.00              
ATOM   1154  O   GLU A  87       0.197 -29.183 -23.736  1.00  0.00              
ATOM   1155  CB  GLU A  87       2.410 -26.994 -24.687  1.00  0.00              
ATOM   1156  CG  GLU A  87       3.532 -26.784 -25.702  1.00  0.00              
ATOM   1157  CD  GLU A  87       4.680 -25.922 -25.180  1.00  0.00              
ATOM   1158  OE1 GLU A  87       5.730 -25.869 -25.864  1.00  0.00              
ATOM   1159  OE2 GLU A  87       4.537 -25.285 -24.105  1.00  0.00              
ATOM   1160  H   GLU A  87       0.146 -25.784 -25.803  1.00  0.00              
ATOM   1161  HA  GLU A  87       1.402 -28.514 -25.841  1.00  0.00              
ATOM   1162 1HB  GLU A  87       2.122 -26.037 -24.252  1.00  0.00              
ATOM   1163 2HB  GLU A  87       2.747 -27.665 -23.897  1.00  0.00              
ATOM   1164 1HG  GLU A  87       3.955 -27.715 -26.079  1.00  0.00              
ATOM   1165 2HG  GLU A  87       3.044 -26.253 -26.518  1.00  0.00              
ATOM   1166  N   GLY A  88      -0.640 -27.093 -23.724  1.00  0.00              
ATOM   1167  CA  GLY A  88      -1.578 -27.373 -22.653  1.00  0.00              
ATOM   1168  C   GLY A  88      -2.906 -26.729 -22.963  1.00  0.00              
ATOM   1169  O   GLY A  88      -2.972 -25.748 -23.700  1.00  0.00              
ATOM   1170  H   GLY A  88      -0.619 -26.168 -24.130  1.00  0.00              
ATOM   1171 1HA  GLY A  88      -1.703 -28.452 -22.562  1.00  0.00              
ATOM   1172 2HA  GLY A  88      -1.182 -26.974 -21.720  1.00  0.00              
ATOM   1173  N   PHE A  89      -3.970 -27.253 -22.379  1.00  0.00              
ATOM   1174  CA  PHE A  89      -5.286 -26.718 -22.648  1.00  0.00              
ATOM   1175  C   PHE A  89      -6.098 -26.291 -21.436  1.00  0.00              
ATOM   1176  O   PHE A  89      -6.103 -26.968 -20.429  1.00  0.00              
ATOM   1177  CB  PHE A  89      -6.100 -27.775 -23.410  1.00  0.00              
ATOM   1178  CG  PHE A  89      -5.510 -28.152 -24.738  1.00  0.00              
ATOM   1179  CD1 PHE A  89      -4.439 -29.037 -24.813  1.00  0.00              
ATOM   1180  CD2 PHE A  89      -5.987 -27.571 -25.908  1.00  0.00              
ATOM   1181  CE1 PHE A  89      -3.845 -29.334 -26.035  1.00  0.00              
ATOM   1182  CE2 PHE A  89      -5.402 -27.858 -27.137  1.00  0.00              
ATOM   1183  CZ  PHE A  89      -4.328 -28.741 -27.201  1.00  0.00              
ATOM   1184  H   PHE A  89      -3.875 -28.030 -21.741  1.00  0.00              
ATOM   1185  HA  PHE A  89      -5.200 -25.799 -23.229  1.00  0.00              
ATOM   1186 1HB  PHE A  89      -6.164 -28.693 -22.827  1.00  0.00              
ATOM   1187 2HB  PHE A  89      -7.104 -27.403 -23.611  1.00  0.00              
ATOM   1188  HD1 PHE A  89      -4.067 -29.500 -23.898  1.00  0.00              
ATOM   1189  HD2 PHE A  89      -6.829 -26.879 -25.855  1.00  0.00              
ATOM   1190  HE1 PHE A  89      -3.006 -30.028 -26.078  1.00  0.00              
ATOM   1191  HE2 PHE A  89      -5.780 -27.394 -28.048  1.00  0.00              
ATOM   1192  HZ  PHE A  89      -3.864 -28.966 -28.161  1.00  0.00              
ATOM   1193  N   LEU A  90      -6.790 -25.167 -21.559  1.00  0.00              
ATOM   1194  CA  LEU A  90      -7.703 -24.710 -20.525  1.00  0.00              
ATOM   1195  C   LEU A  90      -9.062 -24.930 -21.171  1.00  0.00              
ATOM   1196  O   LEU A  90      -9.435 -24.216 -22.109  1.00  0.00              
ATOM   1197  CB  LEU A  90      -7.523 -23.221 -20.216  1.00  0.00              
ATOM   1198  CG  LEU A  90      -6.211 -22.854 -19.514  1.00  0.00              
ATOM   1199  CD1 LEU A  90      -6.187 -21.353 -19.237  1.00  0.00              
ATOM   1200  CD2 LEU A  90      -6.082 -23.639 -18.200  1.00  0.00              
ATOM   1201  H   LEU A  90      -6.680 -24.613 -22.396  1.00  0.00              
ATOM   1202  HA  LEU A  90      -7.574 -25.317 -19.630  1.00  0.00              
ATOM   1203 1HB  LEU A  90      -7.525 -22.828 -21.232  1.00  0.00              
ATOM   1204 2HB  LEU A  90      -8.374 -22.816 -19.668  1.00  0.00              
ATOM   1205  HG  LEU A  90      -5.395 -23.168 -20.167  1.00  0.00              
ATOM   1206 1HD1 LEU A  90      -5.254 -21.090 -18.737  1.00  0.00              
ATOM   1207 2HD1 LEU A  90      -6.260 -20.808 -20.177  1.00  0.00              
ATOM   1208 3HD1 LEU A  90      -7.027 -21.089 -18.597  1.00  0.00              
ATOM   1209 1HD2 LEU A  90      -5.146 -23.373 -17.708  1.00  0.00              
ATOM   1210 2HD2 LEU A  90      -6.919 -23.393 -17.546  1.00  0.00              
ATOM   1211 3HD2 LEU A  90      -6.088 -24.708 -18.412  1.00  0.00              
ATOM   1212  N   CYS A  91      -9.780 -25.938 -20.694  1.00  0.00              
ATOM   1213  CA  CYS A  91     -11.102 -26.241 -21.227  1.00  0.00              
ATOM   1214  C   CYS A  91     -12.078 -25.428 -20.408  1.00  0.00              
ATOM   1215  O   CYS A  91     -12.418 -25.789 -19.281  1.00  0.00              
ATOM   1216  CB  CYS A  91     -11.400 -27.732 -21.093  1.00  0.00              
ATOM   1217  SG  CYS A  91     -13.004 -28.180 -21.766  1.00  0.00              
ATOM   1218  H   CYS A  91      -9.408 -26.509 -19.948  1.00  0.00              
ATOM   1219  HA  CYS A  91     -11.186 -26.069 -22.300  1.00  0.00              
ATOM   1220 1HB  CYS A  91     -10.653 -28.316 -21.632  1.00  0.00              
ATOM   1221 2HB  CYS A  91     -11.401 -28.023 -20.043  1.00  0.00              
ATOM   1222  HG  CYS A  91     -12.618 -28.209 -23.038  1.00  0.00              
ATOM   1223  N   VAL A  92     -12.515 -24.322 -20.986  1.00  0.00              
ATOM   1224  CA  VAL A  92     -13.418 -23.414 -20.310  1.00  0.00              
ATOM   1225  C   VAL A  92     -14.893 -23.502 -20.677  1.00  0.00              
ATOM   1226  O   VAL A  92     -15.260 -23.515 -21.844  1.00  0.00              
ATOM   1227  CB  VAL A  92     -12.967 -21.964 -20.548  1.00  0.00              
ATOM   1228  CG1 VAL A  92     -13.904 -20.992 -19.828  1.00  0.00              
ATOM   1229  CG2 VAL A  92     -11.535 -21.791 -20.073  1.00  0.00              
ATOM   1230  H   VAL A  92     -12.210 -24.105 -21.924  1.00  0.00              
ATOM   1231  HA  VAL A  92     -13.458 -23.618 -19.239  1.00  0.00              
ATOM   1232  HB  VAL A  92     -12.981 -21.760 -21.619  1.00  0.00              
ATOM   1233 1HG1 VAL A  92     -13.572 -19.968 -20.005  1.00  0.00              
ATOM   1234 2HG1 VAL A  92     -14.918 -21.116 -20.206  1.00  0.00              
ATOM   1235 3HG1 VAL A  92     -13.888 -21.197 -18.757  1.00  0.00              
ATOM   1236 1HG2 VAL A  92     -11.216 -20.763 -20.243  1.00  0.00              
ATOM   1237 2HG2 VAL A  92     -11.476 -22.019 -19.009  1.00  0.00              
ATOM   1238 3HG2 VAL A  92     -10.883 -22.467 -20.626  1.00  0.00              
ATOM   1239  N   PHE A  93     -15.729 -23.561 -19.647  1.00  0.00              
ATOM   1240  CA  PHE A  93     -17.168 -23.628 -19.812  1.00  0.00              
ATOM   1241  C   PHE A  93     -17.717 -22.662 -18.761  1.00  0.00              
ATOM   1242  O   PHE A  93     -16.982 -22.201 -17.884  1.00  0.00              
ATOM   1243  CB  PHE A  93     -17.691 -25.068 -19.612  1.00  0.00              
ATOM   1244  CG  PHE A  93     -17.638 -25.565 -18.190  1.00  0.00              
ATOM   1245  CD1 PHE A  93     -18.736 -25.410 -17.338  1.00  0.00              
ATOM   1246  CD2 PHE A  93     -16.506 -26.225 -17.714  1.00  0.00              
ATOM   1247  CE1 PHE A  93     -18.705 -25.909 -16.038  1.00  0.00              
ATOM   1248  CE2 PHE A  93     -16.464 -26.727 -16.421  1.00  0.00              
ATOM   1249  CZ  PHE A  93     -17.569 -26.570 -15.575  1.00  0.00              
ATOM   1250  H   PHE A  93     -15.340 -23.559 -18.715  1.00  0.00              
ATOM   1251  HA  PHE A  93     -17.441 -23.301 -20.816  1.00  0.00              
ATOM   1252 1HB  PHE A  93     -18.734 -25.135 -19.918  1.00  0.00              
ATOM   1253 2HB  PHE A  93     -17.097 -25.766 -20.199  1.00  0.00              
ATOM   1254  HD1 PHE A  93     -19.623 -24.892 -17.702  1.00  0.00              
ATOM   1255  HD2 PHE A  93     -15.647 -26.346 -18.375  1.00  0.00              
ATOM   1256  HE1 PHE A  93     -19.568 -25.782 -15.386  1.00  0.00              
ATOM   1257  HE2 PHE A  93     -15.573 -27.242 -16.061  1.00  0.00              
ATOM   1258  HZ  PHE A  93     -17.542 -26.961 -14.558  1.00  0.00              
ATOM   1259  N   SER A  94     -18.985 -22.312 -18.886  1.00  0.00              
ATOM   1260  CA  SER A  94     -19.627 -21.444 -17.909  1.00  0.00              
ATOM   1261  C   SER A  94     -20.469 -22.303 -16.979  1.00  0.00              
ATOM   1262  O   SER A  94     -21.197 -23.189 -17.433  1.00  0.00              
ATOM   1263  CB  SER A  94     -20.513 -20.423 -18.617  1.00  0.00              
ATOM   1264  OG  SER A  94     -21.352 -19.766 -17.690  1.00  0.00              
ATOM   1265  H   SER A  94     -19.522 -22.652 -19.671  1.00  0.00              
ATOM   1266  HA  SER A  94     -18.924 -20.819 -17.357  1.00  0.00              
ATOM   1267 1HB  SER A  94     -19.874 -19.695 -19.116  1.00  0.00              
ATOM   1268 2HB  SER A  94     -21.119 -20.942 -19.359  1.00  0.00              
ATOM   1269  HG  SER A  94     -22.096 -19.376 -18.154  1.00  0.00              
ATOM   1270  N   ILE A  95     -20.369 -22.050 -15.679  1.00  0.00              
ATOM   1271  CA  ILE A  95     -21.210 -22.771 -14.737  1.00  0.00              
ATOM   1272  C   ILE A  95     -22.688 -22.401 -14.871  1.00  0.00              
ATOM   1273  O   ILE A  95     -23.555 -23.088 -14.332  1.00  0.00              
ATOM   1274  CB  ILE A  95     -20.784 -22.523 -13.276  1.00  0.00              
ATOM   1275  CG1 ILE A  95     -21.012 -21.062 -12.903  1.00  0.00              
ATOM   1276  CG2 ILE A  95     -19.332 -22.928 -13.079  1.00  0.00              
ATOM   1277  CD1 ILE A  95     -20.913 -20.824 -11.407  1.00  0.00              
ATOM   1278  H   ILE A  95     -19.716 -21.362 -15.329  1.00  0.00              
ATOM   1279  HA  ILE A  95     -21.190 -23.840 -14.945  1.00  0.00              
ATOM   1280  HB  ILE A  95     -21.421 -23.111 -12.615  1.00  0.00              
ATOM   1281 1HG1 ILE A  95     -20.262 -20.472 -13.428  1.00  0.00              
ATOM   1282 2HG1 ILE A  95     -22.004 -20.787 -13.262  1.00  0.00              
ATOM   1283 1HG2 ILE A  95     -19.041 -22.748 -12.044  1.00  0.00              
ATOM   1284 2HG2 ILE A  95     -19.214 -23.985 -13.310  1.00  0.00              
ATOM   1285 3HG2 ILE A  95     -18.697 -22.339 -13.741  1.00  0.00              
ATOM   1286 1HD1 ILE A  95     -21.084 -19.769 -11.193  1.00  0.00              
ATOM   1287 2HD1 ILE A  95     -21.664 -21.424 -10.892  1.00  0.00              
ATOM   1288 3HD1 ILE A  95     -19.922 -21.108 -11.057  1.00  0.00              
ATOM   1289  N   THR A  96     -22.975 -21.320 -15.593  1.00  0.00              
ATOM   1290  CA  THR A  96     -24.350 -20.874 -15.784  1.00  0.00              
ATOM   1291  C   THR A  96     -24.966 -21.395 -17.086  1.00  0.00              
ATOM   1292  O   THR A  96     -26.111 -21.085 -17.406  1.00  0.00              
ATOM   1293  CB  THR A  96     -24.428 -19.337 -15.804  1.00  0.00              
ATOM   1294  OG1 THR A  96     -23.738 -18.842 -16.955  1.00  0.00              
ATOM   1295  CG2 THR A  96     -23.792 -18.750 -14.548  1.00  0.00              
ATOM   1296  H   THR A  96     -22.223 -20.795 -16.018  1.00  0.00              
ATOM   1297  HA  THR A  96     -24.980 -21.270 -14.987  1.00  0.00              
ATOM   1298  HB  THR A  96     -25.474 -19.036 -15.855  1.00  0.00              
ATOM   1299  HG1 THR A  96     -24.037 -17.950 -17.147  1.00  0.00              
ATOM   1300 1HG2 THR A  96     -23.859 -17.662 -14.582  1.00  0.00              
ATOM   1301 2HG2 THR A  96     -24.319 -19.119 -13.668  1.00  0.00              
ATOM   1302 3HG2 THR A  96     -22.746 -19.048 -14.497  1.00  0.00              
ATOM   1303  N   GLU A  97     -24.214 -22.184 -17.842  1.00  0.00              
ATOM   1304  CA  GLU A  97     -24.754 -22.747 -19.067  1.00  0.00              
ATOM   1305  C   GLU A  97     -24.431 -24.235 -19.198  1.00  0.00              
ATOM   1306  O   GLU A  97     -23.299 -24.623 -19.506  1.00  0.00              
ATOM   1307  CB  GLU A  97     -24.218 -21.984 -20.280  1.00  0.00              
ATOM   1308  CG  GLU A  97     -24.599 -22.590 -21.624  1.00  0.00              
ATOM   1309  CD  GLU A  97     -26.091 -22.693 -21.773  1.00  0.00              
ATOM   1310  OE1 GLU A  97     -26.731 -21.673 -21.869  1.00  0.00              
ATOM   1311  OE2 GLU A  97     -26.581 -23.790 -21.903  1.00  0.00              
ATOM   1312  H   GLU A  97     -23.263 -22.402 -17.578  1.00  0.00              
ATOM   1313  HA  GLU A  97     -25.842 -22.674 -19.059  1.00  0.00              
ATOM   1314 1HB  GLU A  97     -24.610 -20.969 -20.217  1.00  0.00              
ATOM   1315 2HB  GLU A  97     -23.132 -21.961 -20.188  1.00  0.00              
ATOM   1316 1HG  GLU A  97     -24.186 -22.051 -22.476  1.00  0.00              
ATOM   1317 2HG  GLU A  97     -24.169 -23.590 -21.585  1.00  0.00              
ATOM   1318  N   MET A  98     -25.441 -25.065 -18.958  1.00  0.00              
ATOM   1319  CA  MET A  98     -25.291 -26.511 -19.030  1.00  0.00              
ATOM   1320  C   MET A  98     -24.761 -27.017 -20.378  1.00  0.00              
ATOM   1321  O   MET A  98     -24.046 -28.015 -20.426  1.00  0.00              
ATOM   1322  CB  MET A  98     -26.633 -27.170 -18.722  1.00  0.00              
ATOM   1323  CG  MET A  98     -26.583 -28.689 -18.631  1.00  0.00              
ATOM   1324  SD  MET A  98     -25.561 -29.270 -17.263  1.00  0.00              
ATOM   1325  CE  MET A  98     -26.606 -28.867 -15.866  1.00  0.00              
ATOM   1326  H   MET A  98     -26.341 -24.675 -18.717  1.00  0.00              
ATOM   1327  HA  MET A  98     -24.553 -26.845 -18.301  1.00  0.00              
ATOM   1328 1HB  MET A  98     -26.977 -26.761 -17.773  1.00  0.00              
ATOM   1329 2HB  MET A  98     -27.321 -26.877 -19.516  1.00  0.00              
ATOM   1330 1HG  MET A  98     -27.600 -29.056 -18.500  1.00  0.00              
ATOM   1331 2HG  MET A  98     -26.177 -29.071 -19.568  1.00  0.00              
ATOM   1332 1HE  MET A  98     -26.111 -29.167 -14.942  1.00  0.00              
ATOM   1333 2HE  MET A  98     -26.791 -27.792 -15.847  1.00  0.00              
ATOM   1334 3HE  MET A  98     -27.555 -29.397 -15.957  1.00  0.00              
ATOM   1335  N   GLU A  99     -25.083 -26.335 -21.473  1.00  0.00              
ATOM   1336  CA  GLU A  99     -24.641 -26.815 -22.781  1.00  0.00              
ATOM   1337  C   GLU A  99     -23.134 -26.633 -22.988  1.00  0.00              
ATOM   1338  O   GLU A  99     -22.506 -27.418 -23.700  1.00  0.00              
ATOM   1339  CB  GLU A  99     -25.410 -26.095 -23.892  1.00  0.00              
ATOM   1340  CG  GLU A  99     -26.884 -26.462 -23.976  1.00  0.00              
ATOM   1341  CD  GLU A  99     -27.581 -25.679 -25.054  1.00  0.00              
ATOM   1342  OE1 GLU A  99     -26.942 -24.870 -25.682  1.00  0.00              
ATOM   1343  OE2 GLU A  99     -28.722 -25.969 -25.327  1.00  0.00              
ATOM   1344  H   GLU A  99     -25.631 -25.488 -21.418  1.00  0.00              
ATOM   1345  HA  GLU A  99     -24.824 -27.887 -22.863  1.00  0.00              
ATOM   1346 1HB  GLU A  99     -25.313 -25.025 -23.704  1.00  0.00              
ATOM   1347 2HB  GLU A  99     -24.919 -26.345 -24.833  1.00  0.00              
ATOM   1348 1HG  GLU A  99     -27.058 -27.527 -24.132  1.00  0.00              
ATOM   1349 2HG  GLU A  99     -27.277 -26.170 -23.003  1.00  0.00              
ATOM   1350  N   SER A 100     -22.549 -25.614 -22.357  1.00  0.00              
ATOM   1351  CA  SER A 100     -21.122 -25.332 -22.544  1.00  0.00              
ATOM   1352  C   SER A 100     -20.349 -26.378 -21.742  1.00  0.00              
ATOM   1353  O   SER A 100     -19.252 -26.799 -22.130  1.00  0.00              
ATOM   1354  CB  SER A 100     -20.764 -23.915 -22.059  1.00  0.00              
ATOM   1355  OG  SER A 100     -20.882 -23.777 -20.651  1.00  0.00              
ATOM   1356  H   SER A 100     -23.091 -25.023 -21.742  1.00  0.00              
ATOM   1357  HA  SER A 100     -20.822 -25.294 -23.592  1.00  0.00              
ATOM   1358 1HB  SER A 100     -19.736 -23.698 -22.348  1.00  0.00              
ATOM   1359 2HB  SER A 100     -21.433 -23.202 -22.538  1.00  0.00              
ATOM   1360  HG  SER A 100     -21.805 -23.648 -20.419  1.00  0.00              
ATOM   1361  N   PHE A 101     -20.943 -26.818 -20.633  1.00  0.00              
ATOM   1362  CA  PHE A 101     -20.363 -27.887 -19.840  1.00  0.00              
ATOM   1363  C   PHE A 101     -20.464 -29.205 -20.596  1.00  0.00              
ATOM   1364  O   PHE A 101     -19.493 -29.962 -20.689  1.00  0.00              
ATOM   1365  CB  PHE A 101     -21.059 -27.993 -18.482  1.00  0.00              
ATOM   1366  CG  PHE A 101     -20.619 -29.175 -17.666  1.00  0.00              
ATOM   1367  CD1 PHE A 101     -19.313 -29.271 -17.207  1.00  0.00              
ATOM   1368  CD2 PHE A 101     -21.507 -30.193 -17.357  1.00  0.00              
ATOM   1369  CE1 PHE A 101     -18.907 -30.358 -16.456  1.00  0.00              
ATOM   1370  CE2 PHE A 101     -21.104 -31.280 -16.606  1.00  0.00              
ATOM   1371  CZ  PHE A 101     -19.802 -31.362 -16.155  1.00  0.00              
ATOM   1372  H   PHE A 101     -21.814 -26.402 -20.335  1.00  0.00              
ATOM   1373  HA  PHE A 101     -19.303 -27.690 -19.671  1.00  0.00              
ATOM   1374 1HB  PHE A 101     -20.851 -27.107 -17.884  1.00  0.00              
ATOM   1375 2HB  PHE A 101     -22.135 -28.093 -18.619  1.00  0.00              
ATOM   1376  HD1 PHE A 101     -18.606 -28.476 -17.443  1.00  0.00              
ATOM   1377  HD2 PHE A 101     -22.536 -30.128 -17.713  1.00  0.00              
ATOM   1378  HE1 PHE A 101     -17.878 -30.421 -16.101  1.00  0.00              
ATOM   1379  HE2 PHE A 101     -21.813 -32.073 -16.369  1.00  0.00              
ATOM   1380  HZ  PHE A 101     -19.483 -32.220 -15.565  1.00  0.00              
ATOM   1381  N   ALA A 102     -21.648 -29.470 -21.139  1.00  0.00              
ATOM   1382  CA  ALA A 102     -21.878 -30.704 -21.882  1.00  0.00              
ATOM   1383  C   ALA A 102     -20.888 -30.798 -23.039  1.00  0.00              
ATOM   1384  O   ALA A 102     -20.401 -31.880 -23.372  1.00  0.00              
ATOM   1385  CB  ALA A 102     -23.304 -30.739 -22.410  1.00  0.00              
ATOM   1386  H   ALA A 102     -22.404 -28.808 -21.038  1.00  0.00              
ATOM   1387  HA  ALA A 102     -21.707 -31.550 -21.216  1.00  0.00              
ATOM   1388 1HB  ALA A 102     -23.463 -31.664 -22.962  1.00  0.00              
ATOM   1389 2HB  ALA A 102     -24.003 -30.690 -21.575  1.00  0.00              
ATOM   1390 3HB  ALA A 102     -23.468 -29.889 -23.071  1.00  0.00              
ATOM   1391  N   ALA A 103     -20.573 -29.651 -23.630  1.00  0.00              
ATOM   1392  CA  ALA A 103     -19.644 -29.605 -24.747  1.00  0.00              
ATOM   1393  C   ALA A 103     -18.201 -29.995 -24.404  1.00  0.00              
ATOM   1394  O   ALA A 103     -17.426 -30.345 -25.293  1.00  0.00              
ATOM   1395  CB  ALA A 103     -19.673 -28.210 -25.380  1.00  0.00              
ATOM   1396  H   ALA A 103     -20.986 -28.791 -23.298  1.00  0.00              
ATOM   1397  HA  ALA A 103     -19.961 -30.331 -25.496  1.00  0.00              
ATOM   1398 1HB  ALA A 103     -18.976 -28.177 -26.217  1.00  0.00              
ATOM   1399 2HB  ALA A 103     -20.680 -27.993 -25.737  1.00  0.00              
ATOM   1400 3HB  ALA A 103     -19.384 -27.468 -24.637  1.00  0.00              
ATOM   1401  N   THR A 104     -17.839 -29.952 -23.126  1.00  0.00              
ATOM   1402  CA  THR A 104     -16.455 -30.213 -22.748  1.00  0.00              
ATOM   1403  C   THR A 104     -15.978 -31.629 -23.040  1.00  0.00              
ATOM   1404  O   THR A 104     -14.784 -31.861 -23.227  1.00  0.00              
ATOM   1405  CB  THR A 104     -16.203 -29.903 -21.246  1.00  0.00              
ATOM   1406  OG1 THR A 104     -16.985 -30.776 -20.425  1.00  0.00              
ATOM   1407  CG2 THR A 104     -16.570 -28.452 -20.928  1.00  0.00              
ATOM   1408  H   THR A 104     -18.514 -29.739 -22.405  1.00  0.00              
ATOM   1409  HA  THR A 104     -15.787 -29.577 -23.330  1.00  0.00              
ATOM   1410  HB  THR A 104     -15.150 -30.067 -21.021  1.00  0.00              
ATOM   1411  HG1 THR A 104     -16.822 -30.576 -19.500  1.00  0.00              
ATOM   1412 1HG2 THR A 104     -16.387 -28.255 -19.872  1.00  0.00              
ATOM   1413 2HG2 THR A 104     -15.961 -27.782 -21.535  1.00  0.00              
ATOM   1414 3HG2 THR A 104     -17.623 -28.286 -21.151  1.00  0.00              
ATOM   1415  N   ALA A 105     -16.900 -32.582 -23.081  1.00  0.00              
ATOM   1416  CA  ALA A 105     -16.539 -33.941 -23.476  1.00  0.00              
ATOM   1417  C   ALA A 105     -16.115 -34.008 -24.946  1.00  0.00              
ATOM   1418  O   ALA A 105     -15.160 -34.717 -25.296  1.00  0.00              
ATOM   1419  CB  ALA A 105     -17.713 -34.897 -23.218  1.00  0.00              
ATOM   1420  H   ALA A 105     -17.859 -32.379 -22.841  1.00  0.00              
ATOM   1421  HA  ALA A 105     -15.683 -34.262 -22.882  1.00  0.00              
ATOM   1422 1HB  ALA A 105     -17.431 -35.907 -23.516  1.00  0.00              
ATOM   1423 2HB  ALA A 105     -17.963 -34.889 -22.157  1.00  0.00              
ATOM   1424 3HB  ALA A 105     -18.577 -34.576 -23.798  1.00  0.00              
ATOM   1425  N   ASP A 106     -16.810 -33.266 -25.804  1.00  0.00              
ATOM   1426  CA  ASP A 106     -16.449 -33.231 -27.216  1.00  0.00              
ATOM   1427  C   ASP A 106     -15.170 -32.438 -27.457  1.00  0.00              
ATOM   1428  O   ASP A 106     -14.381 -32.786 -28.339  1.00  0.00              
ATOM   1429  CB  ASP A 106     -17.594 -32.639 -28.042  1.00  0.00              
ATOM   1430  CG  ASP A 106     -18.798 -33.557 -28.198  1.00  0.00              
ATOM   1431  OD1 ASP A 106     -18.678 -34.720 -27.891  1.00  0.00              
ATOM   1432  OD2 ASP A 106     -19.866 -33.063 -28.471  1.00  0.00              
ATOM   1433  H   ASP A 106     -17.595 -32.718 -25.483  1.00  0.00              
ATOM   1434  HA  ASP A 106     -16.248 -34.242 -27.571  1.00  0.00              
ATOM   1435 1HB  ASP A 106     -17.926 -31.663 -27.687  1.00  0.00              
ATOM   1436 2HB  ASP A 106     -17.096 -32.526 -29.006  1.00  0.00              
ATOM   1437  N   PHE A 107     -14.970 -31.367 -26.687  1.00  0.00              
ATOM   1438  CA  PHE A 107     -13.775 -30.542 -26.847  1.00  0.00              
ATOM   1439  C   PHE A 107     -12.572 -31.377 -26.431  1.00  0.00              
ATOM   1440  O   PHE A 107     -11.549 -31.369 -27.102  1.00  0.00              
ATOM   1441  CB  PHE A 107     -13.841 -29.279 -25.972  1.00  0.00              
ATOM   1442  CG  PHE A 107     -14.691 -28.176 -26.550  1.00  0.00              
ATOM   1443  CD1 PHE A 107     -14.373 -27.602 -27.775  1.00  0.00              
ATOM   1444  CD2 PHE A 107     -15.782 -27.674 -25.840  1.00  0.00              
ATOM   1445  CE1 PHE A 107     -15.122 -26.537 -28.288  1.00  0.00              
ATOM   1446  CE2 PHE A 107     -16.539 -26.615 -26.340  1.00  0.00              
ATOM   1447  CZ  PHE A 107     -16.209 -26.042 -27.565  1.00  0.00              
ATOM   1448  H   PHE A 107     -15.649 -31.118 -25.982  1.00  0.00              
ATOM   1449  HA  PHE A 107     -13.658 -30.259 -27.894  1.00  0.00              
ATOM   1450 1HB  PHE A 107     -14.264 -29.519 -24.999  1.00  0.00              
ATOM   1451 2HB  PHE A 107     -12.843 -28.863 -25.841  1.00  0.00              
ATOM   1452  HD1 PHE A 107     -13.527 -27.992 -28.341  1.00  0.00              
ATOM   1453  HD2 PHE A 107     -16.039 -28.123 -24.881  1.00  0.00              
ATOM   1454  HE1 PHE A 107     -14.856 -26.097 -29.249  1.00  0.00              
ATOM   1455  HE2 PHE A 107     -17.387 -26.234 -25.772  1.00  0.00              
ATOM   1456  HZ  PHE A 107     -16.793 -25.212 -27.959  1.00  0.00              
ATOM   1457  N   ARG A 108     -12.701 -32.111 -25.331  1.00  0.00              
ATOM   1458  CA  ARG A 108     -11.613 -32.976 -24.887  1.00  0.00              
ATOM   1459  C   ARG A 108     -11.359 -34.109 -25.890  1.00  0.00              
ATOM   1460  O   ARG A 108     -10.207 -34.468 -26.152  1.00  0.00              
ATOM   1461  CB  ARG A 108     -11.914 -33.556 -23.497  1.00  0.00              
ATOM   1462  CG  ARG A 108     -10.810 -34.474 -22.979  1.00  0.00              
ATOM   1463  CD  ARG A 108     -11.088 -34.979 -21.572  1.00  0.00              
ATOM   1464  NE  ARG A 108     -10.129 -36.005 -21.154  1.00  0.00              
ATOM   1465  CZ  ARG A 108      -8.909 -35.762 -20.668  1.00  0.00              
ATOM   1466  NH1 ARG A 108      -8.475 -34.512 -20.525  1.00  0.00              
ATOM   1467  NH2 ARG A 108      -8.115 -36.772 -20.318  1.00  0.00              
ATOM   1468  H   ARG A 108     -13.554 -32.078 -24.790  1.00  0.00              
ATOM   1469  HA  ARG A 108     -10.687 -32.403 -24.827  1.00  0.00              
ATOM   1470 1HB  ARG A 108     -12.047 -32.712 -22.823  1.00  0.00              
ATOM   1471 2HB  ARG A 108     -12.851 -34.107 -23.579  1.00  0.00              
ATOM   1472 1HG  ARG A 108     -10.725 -35.328 -23.651  1.00  0.00              
ATOM   1473 2HG  ARG A 108      -9.871 -33.918 -22.977  1.00  0.00              
ATOM   1474 1HD  ARG A 108     -11.027 -34.142 -20.877  1.00  0.00              
ATOM   1475 2HD  ARG A 108     -12.089 -35.406 -21.542  1.00  0.00              
ATOM   1476  HE  ARG A 108     -10.218 -37.012 -21.161  1.00  0.00              
ATOM   1477 1HH1 ARG A 108      -9.073 -33.739 -20.784  1.00  0.00              
ATOM   1478 2HH1 ARG A 108      -7.551 -34.340 -20.156  1.00  0.00              
ATOM   1479 1HH2 ARG A 108      -8.439 -37.724 -20.420  1.00  0.00              
ATOM   1480 2HH2 ARG A 108      -7.193 -36.583 -19.952  1.00  0.00              
ATOM   1481  N   GLU A 109     -12.424 -34.673 -26.456  1.00  0.00              
ATOM   1482  CA  GLU A 109     -12.248 -35.723 -27.459  1.00  0.00              
ATOM   1483  C   GLU A 109     -11.372 -35.199 -28.591  1.00  0.00              
ATOM   1484  O   GLU A 109     -10.426 -35.862 -29.024  1.00  0.00              
ATOM   1485  CB  GLU A 109     -13.598 -36.198 -28.001  1.00  0.00              
ATOM   1486  CG  GLU A 109     -13.504 -37.306 -29.041  1.00  0.00              
ATOM   1487  CD  GLU A 109     -14.868 -37.737 -29.504  1.00  0.00              
ATOM   1488  OE1 GLU A 109     -15.836 -37.208 -29.014  1.00  0.00              
ATOM   1489  OE2 GLU A 109     -14.941 -38.514 -30.427  1.00  0.00              
ATOM   1490  H   GLU A 109     -13.358 -34.385 -26.203  1.00  0.00              
ATOM   1491  HA  GLU A 109     -11.738 -36.578 -27.014  1.00  0.00              
ATOM   1492 1HB  GLU A 109     -14.178 -36.550 -27.148  1.00  0.00              
ATOM   1493 2HB  GLU A 109     -14.089 -35.329 -28.440  1.00  0.00              
ATOM   1494 1HG  GLU A 109     -12.895 -37.039 -29.904  1.00  0.00              
ATOM   1495 2HG  GLU A 109     -13.028 -38.123 -28.501  1.00  0.00              
ATOM   1496  N   GLN A 110     -11.689 -33.999 -29.068  1.00  0.00              
ATOM   1497  CA  GLN A 110     -10.917 -33.395 -30.144  1.00  0.00              
ATOM   1498  C   GLN A 110      -9.472 -33.104 -29.731  1.00  0.00              
ATOM   1499  O   GLN A 110      -8.532 -33.346 -30.507  1.00  0.00              
ATOM   1500  CB  GLN A 110     -11.588 -32.099 -30.607  1.00  0.00              
ATOM   1501  CG  GLN A 110     -12.890 -32.308 -31.361  1.00  0.00              
ATOM   1502  CD  GLN A 110     -13.655 -31.014 -31.566  1.00  0.00              
ATOM   1503  OE1 GLN A 110     -13.269 -29.961 -31.051  1.00  0.00              
ATOM   1504  NE2 GLN A 110     -14.747 -31.085 -32.318  1.00  0.00              
ATOM   1505  H   GLN A 110     -12.474 -33.495 -28.683  1.00  0.00              
ATOM   1506  HA  GLN A 110     -10.851 -34.090 -30.981  1.00  0.00              
ATOM   1507 1HB  GLN A 110     -11.771 -31.502 -29.713  1.00  0.00              
ATOM   1508 2HB  GLN A 110     -10.871 -31.584 -31.246  1.00  0.00              
ATOM   1509 1HG  GLN A 110     -12.951 -32.882 -32.286  1.00  0.00              
ATOM   1510 2HG  GLN A 110     -13.368 -32.867 -30.556  1.00  0.00              
ATOM   1511 1HE2 GLN A 110     -15.293 -30.264 -32.489  1.00  0.00              
ATOM   1512 2HE2 GLN A 110     -15.025 -31.960 -32.716  1.00  0.00              
ATOM   1513  N   ILE A 111      -9.290 -32.602 -28.510  1.00  0.00              
ATOM   1514  CA  ILE A 111      -7.958 -32.310 -27.991  1.00  0.00              
ATOM   1515  C   ILE A 111      -7.088 -33.567 -27.896  1.00  0.00              
ATOM   1516  O   ILE A 111      -5.909 -33.543 -28.253  1.00  0.00              
ATOM   1517  CB  ILE A 111      -8.023 -31.649 -26.578  1.00  0.00              
ATOM   1518  CG1 ILE A 111      -8.596 -30.230 -26.682  1.00  0.00              
ATOM   1519  CG2 ILE A 111      -6.638 -31.602 -25.967  1.00  0.00              
ATOM   1520  CD1 ILE A 111      -9.001 -29.615 -25.347  1.00  0.00              
ATOM   1521  H   ILE A 111     -10.095 -32.418 -27.928  1.00  0.00              
ATOM   1522  HA  ILE A 111      -7.413 -31.662 -28.676  1.00  0.00              
ATOM   1523  HB  ILE A 111      -8.686 -32.234 -25.942  1.00  0.00              
ATOM   1524 1HG1 ILE A 111      -7.835 -29.605 -27.148  1.00  0.00              
ATOM   1525 2HG1 ILE A 111      -9.471 -30.281 -27.331  1.00  0.00              
ATOM   1526 1HG2 ILE A 111      -6.691 -31.139 -24.982  1.00  0.00              
ATOM   1527 2HG2 ILE A 111      -6.247 -32.614 -25.871  1.00  0.00              
ATOM   1528 3HG2 ILE A 111      -5.977 -31.017 -26.607  1.00  0.00              
ATOM   1529 1HD1 ILE A 111      -9.396 -28.613 -25.512  1.00  0.00              
ATOM   1530 2HD1 ILE A 111      -9.767 -30.234 -24.877  1.00  0.00              
ATOM   1531 3HD1 ILE A 111      -8.132 -29.557 -24.694  1.00  0.00              
ATOM   1532  N   LEU A 112      -7.666 -34.656 -27.395  1.00  0.00              
ATOM   1533  CA  LEU A 112      -6.914 -35.901 -27.226  1.00  0.00              
ATOM   1534  C   LEU A 112      -6.557 -36.514 -28.584  1.00  0.00              
ATOM   1535  O   LEU A 112      -5.459 -37.042 -28.762  1.00  0.00              
ATOM   1536  CB  LEU A 112      -7.720 -36.897 -26.383  1.00  0.00              
ATOM   1537  CG  LEU A 112      -7.918 -36.500 -24.914  1.00  0.00              
ATOM   1538  CD1 LEU A 112      -8.838 -37.497 -24.223  1.00  0.00              
ATOM   1539  CD2 LEU A 112      -6.567 -36.440 -24.217  1.00  0.00              
ATOM   1540  H   LEU A 112      -8.638 -34.628 -27.127  1.00  0.00              
ATOM   1541  HA  LEU A 112      -5.972 -35.692 -26.721  1.00  0.00              
ATOM   1542 1HB  LEU A 112      -8.669 -36.851 -26.914  1.00  0.00              
ATOM   1543 2HB  LEU A 112      -7.314 -37.906 -26.452  1.00  0.00              
ATOM   1544  HG  LEU A 112      -8.343 -35.496 -24.905  1.00  0.00              
ATOM   1545 1HD1 LEU A 112      -8.973 -37.206 -23.181  1.00  0.00              
ATOM   1546 2HD1 LEU A 112      -9.806 -37.506 -24.724  1.00  0.00              
ATOM   1547 3HD1 LEU A 112      -8.396 -38.491 -24.268  1.00  0.00              
ATOM   1548 1HD2 LEU A 112      -6.709 -36.156 -23.174  1.00  0.00              
ATOM   1549 2HD2 LEU A 112      -6.088 -37.418 -24.266  1.00  0.00              
ATOM   1550 3HD2 LEU A 112      -5.935 -35.701 -24.710  1.00  0.00              
ATOM   1551  N   ARG A 113      -7.482 -36.426 -29.534  1.00  0.00              
ATOM   1552  CA  ARG A 113      -7.257 -36.936 -30.892  1.00  0.00              
ATOM   1553  C   ARG A 113      -6.146 -36.167 -31.620  1.00  0.00              
ATOM   1554  O   ARG A 113      -5.264 -36.757 -32.247  1.00  0.00              
ATOM   1555  CB  ARG A 113      -8.557 -36.840 -31.702  1.00  0.00              
ATOM   1556  CG  ARG A 113      -8.415 -37.265 -33.165  1.00  0.00              
ATOM   1557  CD  ARG A 113      -9.693 -37.004 -33.956  1.00  0.00              
ATOM   1558  NE  ARG A 113     -10.200 -35.632 -33.840  1.00  0.00              
ATOM   1559  CZ  ARG A 113      -9.715 -34.572 -34.490  1.00  0.00              
ATOM   1560  NH1 ARG A 113      -8.690 -34.704 -35.320  1.00  0.00              
ATOM   1561  NH2 ARG A 113     -10.268 -33.371 -34.315  1.00  0.00              
ATOM   1562  H   ARG A 113      -8.367 -35.995 -29.312  1.00  0.00              
ATOM   1563  HA  ARG A 113      -6.924 -37.973 -30.846  1.00  0.00              
ATOM   1564 1HB  ARG A 113      -9.288 -37.476 -31.206  1.00  0.00              
ATOM   1565 2HB  ARG A 113      -8.886 -35.802 -31.654  1.00  0.00              
ATOM   1566 1HG  ARG A 113      -7.595 -36.703 -33.612  1.00  0.00              
ATOM   1567 2HG  ARG A 113      -8.184 -38.331 -33.195  1.00  0.00              
ATOM   1568 1HD  ARG A 113      -9.501 -37.196 -35.011  1.00  0.00              
ATOM   1569 2HD  ARG A 113     -10.473 -37.675 -33.601  1.00  0.00              
ATOM   1570  HE  ARG A 113     -10.961 -35.272 -33.280  1.00  0.00              
ATOM   1571 1HH1 ARG A 113      -8.272 -35.613 -35.462  1.00  0.00              
ATOM   1572 2HH1 ARG A 113      -8.331 -33.895 -35.806  1.00  0.00              
ATOM   1573 1HH2 ARG A 113     -11.055 -33.267 -33.689  1.00  0.00              
ATOM   1574 2HH2 ARG A 113      -9.898 -32.572 -34.807  1.00  0.00              
ATOM   1575  N   VAL A 114      -6.202 -34.841 -31.531  1.00  0.00              
ATOM   1576  CA  VAL A 114      -5.234 -33.973 -32.190  1.00  0.00              
ATOM   1577  C   VAL A 114      -3.842 -34.109 -31.583  1.00  0.00              
ATOM   1578  O   VAL A 114      -2.841 -34.199 -32.309  1.00  0.00              
ATOM   1579  CB  VAL A 114      -5.676 -32.493 -32.101  1.00  0.00              
ATOM   1580  CG1 VAL A 114      -4.558 -31.584 -32.554  1.00  0.00              
ATOM   1581  CG2 VAL A 114      -6.911 -32.271 -32.949  1.00  0.00              
ATOM   1582  H   VAL A 114      -6.944 -34.426 -30.985  1.00  0.00              
ATOM   1583  HA  VAL A 114      -5.101 -34.250 -33.237  1.00  0.00              
ATOM   1584  HB  VAL A 114      -5.948 -32.267 -31.070  1.00  0.00              
ATOM   1585 1HG1 VAL A 114      -4.883 -30.546 -32.485  1.00  0.00              
ATOM   1586 2HG1 VAL A 114      -3.686 -31.734 -31.917  1.00  0.00              
ATOM   1587 3HG1 VAL A 114      -4.298 -31.814 -33.587  1.00  0.00              
ATOM   1588 1HG2 VAL A 114      -7.217 -31.228 -32.881  1.00  0.00              
ATOM   1589 2HG2 VAL A 114      -6.687 -32.518 -33.987  1.00  0.00              
ATOM   1590 3HG2 VAL A 114      -7.718 -32.909 -32.590  1.00  0.00              
ATOM   1591  N   LYS A 115      -3.778 -34.126 -30.254  1.00  0.00              
ATOM   1592  CA  LYS A 115      -2.504 -34.239 -29.555  1.00  0.00              
ATOM   1593  C   LYS A 115      -1.996 -35.681 -29.463  1.00  0.00              
ATOM   1594  O   LYS A 115      -0.793 -35.908 -29.308  1.00  0.00              
ATOM   1595  CB  LYS A 115      -2.628 -33.643 -28.152  1.00  0.00              
ATOM   1596  CG  LYS A 115      -2.861 -32.138 -28.126  1.00  0.00              
ATOM   1597  CD  LYS A 115      -1.606 -31.376 -28.525  1.00  0.00              
ATOM   1598  CE  LYS A 115      -0.535 -31.469 -27.448  1.00  0.00              
ATOM   1599  NZ  LYS A 115       0.721 -30.782 -27.852  1.00  0.00              
ATOM   1600  H   LYS A 115      -4.631 -34.059 -29.716  1.00  0.00              
ATOM   1601  HA  LYS A 115      -1.733 -33.696 -30.103  1.00  0.00              
ATOM   1602 1HB  LYS A 115      -3.461 -34.147 -27.663  1.00  0.00              
ATOM   1603 2HB  LYS A 115      -1.703 -33.875 -27.623  1.00  0.00              
ATOM   1604 1HG  LYS A 115      -3.667 -31.900 -28.821  1.00  0.00              
ATOM   1605 2HG  LYS A 115      -3.156 -31.850 -27.117  1.00  0.00              
ATOM   1606 1HD  LYS A 115      -1.224 -31.799 -29.456  1.00  0.00              
ATOM   1607 2HD  LYS A 115      -1.870 -30.331 -28.684  1.00  0.00              
ATOM   1608 1HE  LYS A 115      -0.923 -31.011 -26.540  1.00  0.00              
ATOM   1609 2HE  LYS A 115      -0.328 -32.523 -27.263  1.00  0.00              
ATOM   1610 1HZ  LYS A 115       1.404 -30.867 -27.112  1.00  0.00              
ATOM   1611 2HZ  LYS A 115       1.083 -31.207 -28.695  1.00  0.00              
ATOM   1612 3HZ  LYS A 115       0.530 -29.805 -28.023  1.00  0.00              
ATOM   1613  N   GLU A 116      -2.906 -36.648 -29.555  1.00  0.00              
ATOM   1614  CA  GLU A 116      -2.537 -38.058 -29.426  1.00  0.00              
ATOM   1615  C   GLU A 116      -1.796 -38.292 -28.111  1.00  0.00              
ATOM   1616  O   GLU A 116      -0.779 -38.982 -28.074  1.00  0.00              
ATOM   1617  CB  GLU A 116      -1.674 -38.504 -30.608  1.00  0.00              
ATOM   1618  CG  GLU A 116      -2.357 -38.389 -31.964  1.00  0.00              
ATOM   1619  CD  GLU A 116      -1.448 -38.841 -33.073  1.00  0.00              
ATOM   1620  OE1 GLU A 116      -0.335 -39.212 -32.789  1.00  0.00              
ATOM   1621  OE2 GLU A 116      -1.902 -38.921 -34.190  1.00  0.00              
ATOM   1622  H   GLU A 116      -3.873 -36.405 -29.718  1.00  0.00              
ATOM   1623  HA  GLU A 116      -3.436 -38.675 -29.402  1.00  0.00              
ATOM   1624 1HB  GLU A 116      -0.778 -37.883 -30.600  1.00  0.00              
ATOM   1625 2HB  GLU A 116      -1.399 -39.543 -30.428  1.00  0.00              
ATOM   1626 1HG  GLU A 116      -3.299 -38.935 -32.022  1.00  0.00              
ATOM   1627 2HG  GLU A 116      -2.550 -37.322 -32.064  1.00  0.00              
ATOM   1628  N   ASP A 117      -2.321 -37.713 -27.034  1.00  0.00              
ATOM   1629  CA  ASP A 117      -1.664 -37.768 -25.735  1.00  0.00              
ATOM   1630  C   ASP A 117      -2.671 -37.613 -24.589  1.00  0.00              
ATOM   1631  O   ASP A 117      -3.155 -36.515 -24.315  1.00  0.00              
ATOM   1632  CB  ASP A 117      -0.587 -36.685 -25.641  1.00  0.00              
ATOM   1633  CG  ASP A 117       0.232 -36.722 -24.357  1.00  0.00              
ATOM   1634  OD1 ASP A 117      -0.056 -37.540 -23.516  1.00  0.00              
ATOM   1635  OD2 ASP A 117       1.229 -36.044 -24.293  1.00  0.00              
ATOM   1636  H   ASP A 117      -3.199 -37.223 -27.122  1.00  0.00              
ATOM   1637  HA  ASP A 117      -1.195 -38.743 -25.599  1.00  0.00              
ATOM   1638 1HB  ASP A 117       0.086 -36.665 -26.499  1.00  0.00              
ATOM   1639 2HB  ASP A 117      -1.212 -35.791 -25.647  1.00  0.00              
ATOM   1640  N   GLU A 118      -2.972 -38.730 -23.928  1.00  0.00              
ATOM   1641  CA  GLU A 118      -3.878 -38.768 -22.779  1.00  0.00              
ATOM   1642  C   GLU A 118      -3.390 -37.979 -21.580  1.00  0.00              
ATOM   1643  O   GLU A 118      -4.178 -37.598 -20.716  1.00  0.00              
ATOM   1644  CB  GLU A 118      -4.124 -40.219 -22.359  1.00  0.00              
ATOM   1645  CG  GLU A 118      -4.990 -41.015 -23.325  1.00  0.00              
ATOM   1646  CD  GLU A 118      -5.145 -42.440 -22.872  1.00  0.00              
ATOM   1647  OE1 GLU A 118      -4.552 -42.797 -21.882  1.00  0.00              
ATOM   1648  OE2 GLU A 118      -5.944 -43.141 -23.447  1.00  0.00              
ATOM   1649  H   GLU A 118      -2.546 -39.588 -24.247  1.00  0.00              
ATOM   1650  HA  GLU A 118      -4.831 -38.310 -23.044  1.00  0.00              
ATOM   1651 1HB  GLU A 118      -3.147 -40.695 -22.271  1.00  0.00              
ATOM   1652 2HB  GLU A 118      -4.603 -40.191 -21.380  1.00  0.00              
ATOM   1653 1HG  GLU A 118      -5.974 -40.577 -23.487  1.00  0.00              
ATOM   1654 2HG  GLU A 118      -4.425 -40.990 -24.256  1.00  0.00              
ATOM   1655  N   ASN A 119      -2.082 -37.761 -21.517  1.00  0.00              
ATOM   1656  CA  ASN A 119      -1.492 -37.005 -20.425  1.00  0.00              
ATOM   1657  C   ASN A 119      -1.245 -35.551 -20.786  1.00  0.00              
ATOM   1658  O   ASN A 119      -0.507 -34.857 -20.088  1.00  0.00              
ATOM   1659  CB  ASN A 119      -0.200 -37.646 -19.954  1.00  0.00              
ATOM   1660  CG  ASN A 119      -0.398 -38.952 -19.237  1.00  0.00              
ATOM   1661  OD1 ASN A 119      -1.450 -39.200 -18.637  1.00  0.00              
ATOM   1662  ND2 ASN A 119       0.637 -39.753 -19.225  1.00  0.00              
ATOM   1663  H   ASN A 119      -1.482 -38.128 -22.242  1.00  0.00              
ATOM   1664  HA  ASN A 119      -2.178 -36.983 -19.577  1.00  0.00              
ATOM   1665 1HB  ASN A 119       0.657 -37.732 -20.624  1.00  0.00              
ATOM   1666 2HB  ASN A 119      -0.007 -36.866 -19.217  1.00  0.00              
ATOM   1667 1HD2 ASN A 119       0.577 -40.640 -18.766  1.00  0.00              
ATOM   1668 2HD2 ASN A 119       1.486 -39.478 -19.675  1.00  0.00              
ATOM   1669  N   VAL A 120      -1.853 -35.088 -21.874  1.00  0.00              
ATOM   1670  CA  VAL A 120      -1.688 -33.692 -22.281  1.00  0.00              
ATOM   1671  C   VAL A 120      -2.150 -32.772 -21.140  1.00  0.00              
ATOM   1672  O   VAL A 120      -3.218 -32.979 -20.575  1.00  0.00              
ATOM   1673  CB  VAL A 120      -2.481 -33.368 -23.562  1.00  0.00              
ATOM   1674  CG1 VAL A 120      -3.977 -33.451 -23.298  1.00  0.00              
ATOM   1675  CG2 VAL A 120      -2.109 -31.989 -24.084  1.00  0.00              
ATOM   1676  H   VAL A 120      -2.436 -35.697 -22.429  1.00  0.00              
ATOM   1677  HA  VAL A 120      -0.639 -33.451 -22.456  1.00  0.00              
ATOM   1678  HB  VAL A 120      -2.208 -34.084 -24.337  1.00  0.00              
ATOM   1679 1HG1 VAL A 120      -4.521 -33.219 -24.213  1.00  0.00              
ATOM   1680 2HG1 VAL A 120      -4.233 -34.458 -22.968  1.00  0.00              
ATOM   1681 3HG1 VAL A 120      -4.250 -32.734 -22.523  1.00  0.00              
ATOM   1682 1HG2 VAL A 120      -2.677 -31.776 -24.989  1.00  0.00              
ATOM   1683 2HG2 VAL A 120      -2.339 -31.239 -23.326  1.00  0.00              
ATOM   1684 3HG2 VAL A 120      -1.043 -31.960 -24.310  1.00  0.00              
ATOM   1685  N   PRO A 121      -1.325 -31.778 -20.758  1.00  0.00              
ATOM   1686  CA  PRO A 121      -1.706 -30.809 -19.714  1.00  0.00              
ATOM   1687  C   PRO A 121      -3.112 -30.329 -20.019  1.00  0.00              
ATOM   1688  O   PRO A 121      -3.365 -29.774 -21.084  1.00  0.00              
ATOM   1689  CB  PRO A 121      -0.660 -29.723 -19.858  1.00  0.00              
ATOM   1690  CG  PRO A 121       0.549 -30.522 -20.256  1.00  0.00              
ATOM   1691  CD  PRO A 121      -0.005 -31.492 -21.282  1.00  0.00              
ATOM   1692  HA  PRO A 121      -1.725 -31.253 -18.708  1.00  0.00              
ATOM   1693 1HB  PRO A 121      -0.948 -28.984 -20.620  1.00  0.00              
ATOM   1694 2HB  PRO A 121      -0.515 -29.176 -18.915  1.00  0.00              
ATOM   1695 1HG  PRO A 121       1.334 -29.875 -20.675  1.00  0.00              
ATOM   1696 2HG  PRO A 121       0.987 -31.038 -19.388  1.00  0.00              
ATOM   1697 1HD  PRO A 121      -0.052 -31.051 -22.288  1.00  0.00              
ATOM   1698 2HD  PRO A 121       0.602 -32.406 -21.360  1.00  0.00              
ATOM   1699  N   PHE A 122      -4.015 -30.527 -19.070  1.00  0.00              
ATOM   1700  CA  PHE A 122      -5.401 -30.134 -19.247  1.00  0.00              
ATOM   1701  C   PHE A 122      -6.011 -29.725 -17.909  1.00  0.00              
ATOM   1702  O   PHE A 122      -5.900 -30.441 -16.917  1.00  0.00              
ATOM   1703  CB  PHE A 122      -6.120 -31.363 -19.828  1.00  0.00              
ATOM   1704  CG  PHE A 122      -7.584 -31.176 -20.132  1.00  0.00              
ATOM   1705  CD1 PHE A 122      -8.547 -31.325 -19.142  1.00  0.00              
ATOM   1706  CD2 PHE A 122      -8.002 -30.968 -21.446  1.00  0.00              
ATOM   1707  CE1 PHE A 122      -9.911 -31.278 -19.457  1.00  0.00              
ATOM   1708  CE2 PHE A 122      -9.357 -30.919 -21.774  1.00  0.00              
ATOM   1709  CZ  PHE A 122     -10.318 -31.077 -20.780  1.00  0.00              
ATOM   1710  H   PHE A 122      -3.734 -30.961 -18.202  1.00  0.00              
ATOM   1711  HA  PHE A 122      -5.458 -29.264 -19.903  1.00  0.00              
ATOM   1712 1HB  PHE A 122      -5.659 -31.656 -20.770  1.00  0.00              
ATOM   1713 2HB  PHE A 122      -6.069 -32.193 -19.125  1.00  0.00              
ATOM   1714  HD1 PHE A 122      -8.231 -31.479 -18.109  1.00  0.00              
ATOM   1715  HD2 PHE A 122      -7.248 -30.844 -22.225  1.00  0.00              
ATOM   1716  HE1 PHE A 122     -10.656 -31.397 -18.671  1.00  0.00              
ATOM   1717  HE2 PHE A 122      -9.665 -30.758 -22.807  1.00  0.00              
ATOM   1718  HZ  PHE A 122     -11.378 -31.048 -21.027  1.00  0.00              
ATOM   1719  N   LEU A 123      -6.647 -28.564 -17.880  1.00  0.00              
ATOM   1720  CA  LEU A 123      -7.304 -28.110 -16.669  1.00  0.00              
ATOM   1721  C   LEU A 123      -8.751 -27.825 -17.036  1.00  0.00              
ATOM   1722  O   LEU A 123      -9.014 -27.155 -18.031  1.00  0.00              
ATOM   1723  CB  LEU A 123      -6.633 -26.835 -16.156  1.00  0.00              
ATOM   1724  CG  LEU A 123      -7.244 -26.191 -14.916  1.00  0.00              
ATOM   1725  CD1 LEU A 123      -7.103 -27.142 -13.750  1.00  0.00              
ATOM   1726  CD2 LEU A 123      -6.549 -24.874 -14.611  1.00  0.00              
ATOM   1727  H   LEU A 123      -6.681 -27.983 -18.705  1.00  0.00              
ATOM   1728  HA  LEU A 123      -7.273 -28.900 -15.919  1.00  0.00              
ATOM   1729 1HB  LEU A 123      -5.651 -27.237 -15.910  1.00  0.00              
ATOM   1730 2HB  LEU A 123      -6.533 -26.087 -16.942  1.00  0.00              
ATOM   1731  HG  LEU A 123      -8.285 -25.966 -15.147  1.00  0.00              
ATOM   1732 1HD1 LEU A 123      -7.537 -26.692 -12.858  1.00  0.00              
ATOM   1733 2HD1 LEU A 123      -7.623 -28.073 -13.975  1.00  0.00              
ATOM   1734 3HD1 LEU A 123      -6.048 -27.348 -13.575  1.00  0.00              
ATOM   1735 1HD2 LEU A 123      -6.996 -24.425 -13.724  1.00  0.00              
ATOM   1736 2HD2 LEU A 123      -5.489 -25.054 -14.432  1.00  0.00              
ATOM   1737 3HD2 LEU A 123      -6.664 -24.197 -15.457  1.00  0.00              
ATOM   1738  N   LEU A 124      -9.696 -28.358 -16.268  1.00  0.00              
ATOM   1739  CA  LEU A 124     -11.096 -28.103 -16.567  1.00  0.00              
ATOM   1740  C   LEU A 124     -11.419 -26.839 -15.783  1.00  0.00              
ATOM   1741  O   LEU A 124     -11.210 -26.793 -14.566  1.00  0.00              
ATOM   1742  CB  LEU A 124     -11.998 -29.277 -16.167  1.00  0.00              
ATOM   1743  CG  LEU A 124     -13.496 -29.067 -16.421  1.00  0.00              
ATOM   1744  CD1 LEU A 124     -13.755 -28.910 -17.914  1.00  0.00              
ATOM   1745  CD2 LEU A 124     -14.278 -30.245 -15.860  1.00  0.00              
ATOM   1746  H   LEU A 124      -9.460 -28.939 -15.477  1.00  0.00              
ATOM   1747  HA  LEU A 124     -11.216 -27.938 -17.637  1.00  0.00              
ATOM   1748 1HB  LEU A 124     -11.607 -30.038 -16.841  1.00  0.00              
ATOM   1749 2HB  LEU A 124     -11.826 -29.584 -15.135  1.00  0.00              
ATOM   1750  HG  LEU A 124     -13.796 -28.175 -15.871  1.00  0.00              
ATOM   1751 1HD1 LEU A 124     -14.821 -28.761 -18.085  1.00  0.00              
ATOM   1752 2HD1 LEU A 124     -13.204 -28.048 -18.290  1.00  0.00              
ATOM   1753 3HD1 LEU A 124     -13.426 -29.807 -18.436  1.00  0.00              
ATOM   1754 1HD2 LEU A 124     -15.342 -30.094 -16.041  1.00  0.00              
ATOM   1755 2HD2 LEU A 124     -13.953 -31.164 -16.348  1.00  0.00              
ATOM   1756 3HD2 LEU A 124     -14.100 -30.322 -14.787  1.00  0.00              
ATOM   1757  N   VAL A 125     -11.918 -25.819 -16.475  1.00  0.00              
ATOM   1758  CA  VAL A 125     -12.211 -24.541 -15.844  1.00  0.00              
ATOM   1759  C   VAL A 125     -13.672 -24.113 -15.902  1.00  0.00              
ATOM   1760  O   VAL A 125     -14.217 -23.881 -16.980  1.00  0.00              
ATOM   1761  CB  VAL A 125     -11.359 -23.423 -16.474  1.00  0.00              
ATOM   1762  CG1 VAL A 125     -11.684 -22.081 -15.835  1.00  0.00              
ATOM   1763  CG2 VAL A 125      -9.878 -23.736 -16.328  1.00  0.00              
ATOM   1764  H   VAL A 125     -12.097 -25.933 -17.463  1.00  0.00              
ATOM   1765  HA  VAL A 125     -12.021 -24.576 -14.771  1.00  0.00              
ATOM   1766  HB  VAL A 125     -11.569 -23.377 -17.543  1.00  0.00              
ATOM   1767 1HG1 VAL A 125     -11.073 -21.303 -16.293  1.00  0.00              
ATOM   1768 2HG1 VAL A 125     -12.739 -21.851 -15.989  1.00  0.00              
ATOM   1769 3HG1 VAL A 125     -11.473 -22.126 -14.767  1.00  0.00              
ATOM   1770 1HG2 VAL A 125      -9.290 -22.937 -16.779  1.00  0.00              
ATOM   1771 2HG2 VAL A 125      -9.627 -23.819 -15.270  1.00  0.00              
ATOM   1772 3HG2 VAL A 125      -9.653 -24.678 -16.830  1.00  0.00              
ATOM   1773  N   GLY A 126     -14.302 -24.010 -14.733  1.00  0.00              
ATOM   1774  CA  GLY A 126     -15.684 -23.569 -14.675  1.00  0.00              
ATOM   1775  C   GLY A 126     -15.636 -22.076 -14.414  1.00  0.00              
ATOM   1776  O   GLY A 126     -15.174 -21.638 -13.362  1.00  0.00              
ATOM   1777  H   GLY A 126     -13.822 -24.239 -13.874  1.00  0.00              
ATOM   1778 1HA  GLY A 126     -16.170 -23.794 -15.624  1.00  0.00              
ATOM   1779 2HA  GLY A 126     -16.194 -24.100 -13.872  1.00  0.00              
ATOM   1780  N   ASN A 127     -16.103 -21.287 -15.369  1.00  0.00              
ATOM   1781  CA  ASN A 127     -16.039 -19.837 -15.245  1.00  0.00              
ATOM   1782  C   ASN A 127     -17.342 -19.215 -14.754  1.00  0.00              
ATOM   1783  O   ASN A 127     -18.384 -19.877 -14.726  1.00  0.00              
ATOM   1784  CB  ASN A 127     -15.632 -19.202 -16.561  1.00  0.00              
ATOM   1785  CG  ASN A 127     -15.181 -17.774 -16.430  1.00  0.00              
ATOM   1786  OD1 ASN A 127     -14.726 -17.341 -15.365  1.00  0.00              
ATOM   1787  ND2 ASN A 127     -15.379 -17.020 -17.481  1.00  0.00              
ATOM   1788  H   ASN A 127     -16.511 -21.693 -16.200  1.00  0.00              
ATOM   1789  HA  ASN A 127     -15.294 -19.562 -14.497  1.00  0.00              
ATOM   1790 1HB  ASN A 127     -14.970 -19.724 -17.252  1.00  0.00              
ATOM   1791 2HB  ASN A 127     -16.649 -19.213 -16.954  1.00  0.00              
ATOM   1792 1HD2 ASN A 127     -15.103 -16.058 -17.465  1.00  0.00              
ATOM   1793 2HD2 ASN A 127     -15.806 -17.404 -18.299  1.00  0.00              
ATOM   1794  N   LYS A 128     -17.265 -17.932 -14.385  1.00  0.00              
ATOM   1795  CA  LYS A 128     -18.412 -17.134 -13.957  1.00  0.00              
ATOM   1796  C   LYS A 128     -18.950 -17.590 -12.597  1.00  0.00              
ATOM   1797  O   LYS A 128     -20.165 -17.584 -12.366  1.00  0.00              
ATOM   1798  CB  LYS A 128     -19.529 -17.172 -15.006  1.00  0.00              
ATOM   1799  CG  LYS A 128     -19.060 -16.786 -16.403  1.00  0.00              
ATOM   1800  CD  LYS A 128     -20.214 -16.616 -17.369  1.00  0.00              
ATOM   1801  CE  LYS A 128     -19.707 -16.460 -18.787  1.00  0.00              
ATOM   1802  NZ  LYS A 128     -20.829 -16.275 -19.744  1.00  0.00              
ATOM   1803  H   LYS A 128     -16.350 -17.505 -14.409  1.00  0.00              
ATOM   1804  HA  LYS A 128     -18.111 -16.094 -13.829  1.00  0.00              
ATOM   1805 1HB  LYS A 128     -19.924 -18.189 -15.015  1.00  0.00              
ATOM   1806 2HB  LYS A 128     -20.305 -16.485 -14.673  1.00  0.00              
ATOM   1807 1HG  LYS A 128     -18.510 -15.847 -16.336  1.00  0.00              
ATOM   1808 2HG  LYS A 128     -18.398 -17.568 -16.774  1.00  0.00              
ATOM   1809 1HD  LYS A 128     -20.857 -17.495 -17.301  1.00  0.00              
ATOM   1810 2HD  LYS A 128     -20.780 -15.730 -17.081  1.00  0.00              
ATOM   1811 1HE  LYS A 128     -19.047 -15.595 -18.821  1.00  0.00              
ATOM   1812 2HE  LYS A 128     -19.144 -17.356 -19.048  1.00  0.00              
ATOM   1813 1HZ  LYS A 128     -20.459 -16.174 -20.679  1.00  0.00              
ATOM   1814 2HZ  LYS A 128     -21.439 -17.080 -19.707  1.00  0.00              
ATOM   1815 3HZ  LYS A 128     -21.349 -15.446 -19.496  1.00  0.00              
ATOM   1816  N   SER A 129     -18.041 -17.961 -11.697  1.00  0.00              
ATOM   1817  CA  SER A 129     -18.418 -18.372 -10.340  1.00  0.00              
ATOM   1818  C   SER A 129     -19.042 -17.236  -9.529  1.00  0.00              
ATOM   1819  O   SER A 129     -19.642 -17.485  -8.492  1.00  0.00              
ATOM   1820  CB  SER A 129     -17.210 -18.925  -9.574  1.00  0.00              
ATOM   1821  OG  SER A 129     -16.259 -17.902  -9.303  1.00  0.00              
ATOM   1822  H   SER A 129     -17.065 -17.960 -11.957  1.00  0.00              
ATOM   1823  HA  SER A 129     -19.092 -19.230 -10.319  1.00  0.00              
ATOM   1824 1HB  SER A 129     -17.559 -19.353  -8.635  1.00  0.00              
ATOM   1825 2HB  SER A 129     -16.742 -19.704 -10.175  1.00  0.00              
ATOM   1826  HG  SER A 129     -15.405 -18.301  -9.117  1.00  0.00              
ATOM   1827  N   ASP A 130     -18.895 -15.996  -9.989  1.00  0.00              
ATOM   1828  CA  ASP A 130     -19.528 -14.862  -9.318  1.00  0.00              
ATOM   1829  C   ASP A 130     -21.041 -14.885  -9.565  1.00  0.00              
ATOM   1830  O   ASP A 130     -21.801 -14.190  -8.889  1.00  0.00              
ATOM   1831  CB  ASP A 130     -18.926 -13.540  -9.802  1.00  0.00              
ATOM   1832  CG  ASP A 130     -19.047 -13.306 -11.302  1.00  0.00              
ATOM   1833  OD1 ASP A 130     -18.409 -14.011 -12.047  1.00  0.00              
ATOM   1834  OD2 ASP A 130     -19.888 -12.534 -11.696  1.00  0.00              
ATOM   1835  H   ASP A 130     -18.338 -15.831 -10.816  1.00  0.00              
ATOM   1836  HA  ASP A 130     -19.375 -14.938  -8.241  1.00  0.00              
ATOM   1837 1HB  ASP A 130     -19.304 -12.669  -9.267  1.00  0.00              
ATOM   1838 2HB  ASP A 130     -17.878 -13.701  -9.543  1.00  0.00              
ATOM   1839  N   LEU A 131     -21.475 -15.691 -10.532  1.00  0.00              
ATOM   1840  CA  LEU A 131     -22.896 -15.815 -10.846  1.00  0.00              
ATOM   1841  C   LEU A 131     -23.484 -17.078 -10.217  1.00  0.00              
ATOM   1842  O   LEU A 131     -24.260 -17.788 -10.850  1.00  0.00              
ATOM   1843  CB  LEU A 131     -23.101 -15.865 -12.365  1.00  0.00              
ATOM   1844  CG  LEU A 131     -22.605 -14.661 -13.158  1.00  0.00              
ATOM   1845  CD1 LEU A 131     -22.820 -14.903 -14.641  1.00  0.00              
ATOM   1846  CD2 LEU A 131     -23.336 -13.410 -12.687  1.00  0.00              
ATOM   1847  H   LEU A 131     -20.806 -16.230 -11.062  1.00  0.00              
ATOM   1848  HA  LEU A 131     -23.439 -14.972 -10.420  1.00  0.00              
ATOM   1849 1HB  LEU A 131     -22.488 -16.734 -12.598  1.00  0.00              
ATOM   1850 2HB  LEU A 131     -24.139 -16.074 -12.626  1.00  0.00              
ATOM   1851  HG  LEU A 131     -21.547 -14.536 -12.929  1.00  0.00              
ATOM   1852 1HD1 LEU A 131     -22.465 -14.041 -15.206  1.00  0.00              
ATOM   1853 2HD1 LEU A 131     -22.267 -15.790 -14.949  1.00  0.00              
ATOM   1854 3HD1 LEU A 131     -23.882 -15.051 -14.836  1.00  0.00              
ATOM   1855 1HD2 LEU A 131     -22.982 -12.547 -13.253  1.00  0.00              
ATOM   1856 2HD2 LEU A 131     -24.408 -13.533 -12.845  1.00  0.00              
ATOM   1857 3HD2 LEU A 131     -23.142 -13.252 -11.626  1.00  0.00              
ATOM   1858  N   GLU A 132     -23.114 -17.342  -8.968  1.00  0.00              
ATOM   1859  CA  GLU A 132     -23.591 -18.510  -8.233  1.00  0.00              
ATOM   1860  C   GLU A 132     -25.101 -18.736  -8.312  1.00  0.00              
ATOM   1861  O   GLU A 132     -25.562 -19.872  -8.457  1.00  0.00              
ATOM   1862  CB  GLU A 132     -23.183 -18.405  -6.761  1.00  0.00              
ATOM   1863  CG  GLU A 132     -23.539 -19.630  -5.938  1.00  0.00              
ATOM   1864  CD  GLU A 132     -22.659 -20.830  -6.264  1.00  0.00              
ATOM   1865  OE1 GLU A 132     -23.080 -21.977  -5.977  1.00  0.00              
ATOM   1866  OE2 GLU A 132     -21.544 -20.626  -6.797  1.00  0.00              
ATOM   1867  H   GLU A 132     -22.477 -16.702  -8.516  1.00  0.00              
ATOM   1868  HA  GLU A 132     -23.159 -19.416  -8.658  1.00  0.00              
ATOM   1869 1HB  GLU A 132     -22.105 -18.247  -6.740  1.00  0.00              
ATOM   1870 2HB  GLU A 132     -23.687 -17.529  -6.353  1.00  0.00              
ATOM   1871 1HG  GLU A 132     -23.504 -19.455  -4.863  1.00  0.00              
ATOM   1872 2HG  GLU A 132     -24.562 -19.851  -6.236  1.00  0.00              
ATOM   1873  N   ASP A 133     -25.871 -17.659  -8.214  1.00  0.00              
ATOM   1874  CA  ASP A 133     -27.321 -17.780  -8.265  1.00  0.00              
ATOM   1875  C   ASP A 133     -27.811 -18.257  -9.636  1.00  0.00              
ATOM   1876  O   ASP A 133     -28.907 -18.806  -9.749  1.00  0.00              
ATOM   1877  CB  ASP A 133     -27.973 -16.441  -7.912  1.00  0.00              
ATOM   1878  CG  ASP A 133     -27.877 -16.063  -6.440  1.00  0.00              
ATOM   1879  OD1 ASP A 133     -27.530 -16.910  -5.651  1.00  0.00              
ATOM   1880  OD2 ASP A 133     -27.997 -14.900  -6.137  1.00  0.00              
ATOM   1881  H   ASP A 133     -25.458 -16.744  -8.103  1.00  0.00              
ATOM   1882  HA  ASP A 133     -27.654 -18.533  -7.550  1.00  0.00              
ATOM   1883 1HB  ASP A 133     -27.620 -15.610  -8.524  1.00  0.00              
ATOM   1884 2HB  ASP A 133     -29.011 -16.661  -8.163  1.00  0.00              
ATOM   1885  N   LYS A 134     -26.990 -18.063 -10.666  1.00  0.00              
ATOM   1886  CA  LYS A 134     -27.333 -18.507 -12.015  1.00  0.00              
ATOM   1887  C   LYS A 134     -26.762 -19.878 -12.363  1.00  0.00              
ATOM   1888  O   LYS A 134     -26.893 -20.338 -13.493  1.00  0.00              
ATOM   1889  CB  LYS A 134     -26.838 -17.484 -13.036  1.00  0.00              
ATOM   1890  CG  LYS A 134     -27.459 -16.110 -12.871  1.00  0.00              
ATOM   1891  CD  LYS A 134     -26.925 -15.139 -13.913  1.00  0.00              
ATOM   1892  CE  LYS A 134     -27.494 -13.737 -13.710  1.00  0.00              
ATOM   1893  NZ  LYS A 134     -27.000 -12.782 -14.743  1.00  0.00              
ATOM   1894  H   LYS A 134     -26.107 -17.596 -10.511  1.00  0.00              
ATOM   1895  HA  LYS A 134     -28.414 -18.616 -12.104  1.00  0.00              
ATOM   1896 1HB  LYS A 134     -25.756 -17.416 -12.921  1.00  0.00              
ATOM   1897 2HB  LYS A 134     -27.073 -17.878 -14.025  1.00  0.00              
ATOM   1898 1HG  LYS A 134     -28.540 -16.204 -12.978  1.00  0.00              
ATOM   1899 2HG  LYS A 134     -27.224 -15.741 -11.873  1.00  0.00              
ATOM   1900 1HD  LYS A 134     -25.838 -15.106 -13.832  1.00  0.00              
ATOM   1901 2HD  LYS A 134     -27.203 -15.503 -14.902  1.00  0.00              
ATOM   1902 1HE  LYS A 134     -28.580 -13.798 -13.760  1.00  0.00              
ATOM   1903 2HE  LYS A 134     -27.196 -13.388 -12.721  1.00  0.00              
ATOM   1904 1HZ  LYS A 134     -27.398 -11.868 -14.574  1.00  0.00              
ATOM   1905 2HZ  LYS A 134     -25.992 -12.724 -14.696  1.00  0.00              
ATOM   1906 3HZ  LYS A 134     -27.276 -13.104 -15.659  1.00  0.00              
ATOM   1907  N   ARG A 135     -26.138 -20.532 -11.394  1.00  0.00              
ATOM   1908  CA  ARG A 135     -25.499 -21.818 -11.637  1.00  0.00              
ATOM   1909  C   ARG A 135     -26.463 -22.903 -12.128  1.00  0.00              
ATOM   1910  O   ARG A 135     -27.480 -23.181 -11.493  1.00  0.00              
ATOM   1911  CB  ARG A 135     -24.802 -22.306 -10.367  1.00  0.00              
ATOM   1912  CG  ARG A 135     -24.071 -23.627 -10.539  1.00  0.00              
ATOM   1913  CD  ARG A 135     -23.647 -24.211  -9.207  1.00  0.00              
ATOM   1914  NE  ARG A 135     -22.571 -23.447  -8.574  1.00  0.00              
ATOM   1915  CZ  ARG A 135     -21.275 -23.586  -8.845  1.00  0.00              
ATOM   1916  NH1 ARG A 135     -20.860 -24.470  -9.748  1.00  0.00              
ATOM   1917  NH2 ARG A 135     -20.388 -22.840  -8.201  1.00  0.00              
ATOM   1918  H   ARG A 135     -26.102 -20.133 -10.466  1.00  0.00              
ATOM   1919  HA  ARG A 135     -24.761 -21.719 -12.434  1.00  0.00              
ATOM   1920 1HB  ARG A 135     -24.097 -21.529 -10.072  1.00  0.00              
ATOM   1921 2HB  ARG A 135     -25.570 -22.408  -9.601  1.00  0.00              
ATOM   1922 1HG  ARG A 135     -24.736 -24.328 -11.044  1.00  0.00              
ATOM   1923 2HG  ARG A 135     -23.188 -23.456 -11.156  1.00  0.00              
ATOM   1924 1HD  ARG A 135     -24.504 -24.219  -8.534  1.00  0.00              
ATOM   1925 2HD  ARG A 135     -23.299 -25.232  -9.363  1.00  0.00              
ATOM   1926  HE  ARG A 135     -22.622 -22.726  -7.867  1.00  0.00              
ATOM   1927 1HH1 ARG A 135     -21.533 -25.043 -10.235  1.00  0.00              
ATOM   1928 2HH1 ARG A 135     -19.874 -24.563  -9.942  1.00  0.00              
ATOM   1929 1HH2 ARG A 135     -20.700 -22.172  -7.510  1.00  0.00              
ATOM   1930 2HH2 ARG A 135     -19.405 -22.943  -8.403  1.00  0.00              
ATOM   1931  N   GLN A 136     -26.128 -23.510 -13.265  1.00  0.00              
ATOM   1932  CA  GLN A 136     -26.854 -24.670 -13.770  1.00  0.00              
ATOM   1933  C   GLN A 136     -26.004 -25.916 -13.528  1.00  0.00              
ATOM   1934  O   GLN A 136     -26.527 -27.001 -13.270  1.00  0.00              
ATOM   1935  CB  GLN A 136     -27.140 -24.524 -15.271  1.00  0.00              
ATOM   1936  CG  GLN A 136     -28.034 -23.345 -15.630  1.00  0.00              
ATOM   1937  CD  GLN A 136     -28.354 -23.273 -17.117  1.00  0.00              
ATOM   1938  OE1 GLN A 136     -27.984 -24.163 -17.891  1.00  0.00              
ATOM   1939  NE2 GLN A 136     -29.060 -22.221 -17.522  1.00  0.00              
ATOM   1940  H   GLN A 136     -25.344 -23.153 -13.792  1.00  0.00              
ATOM   1941  HA  GLN A 136     -27.788 -24.783 -13.221  1.00  0.00              
ATOM   1942 1HB  GLN A 136     -26.174 -24.418 -15.767  1.00  0.00              
ATOM   1943 2HB  GLN A 136     -27.612 -25.453 -15.593  1.00  0.00              
ATOM   1944 1HG  GLN A 136     -28.949 -23.112 -15.087  1.00  0.00              
ATOM   1945 2HG  GLN A 136     -27.278 -22.591 -15.404  1.00  0.00              
ATOM   1946 1HE2 GLN A 136     -29.299 -22.121 -18.488  1.00  0.00              
ATOM   1947 2HE2 GLN A 136     -29.353 -21.531 -16.861  1.00  0.00              
ATOM   1948  N   VAL A 137     -24.686 -25.748 -13.620  1.00  0.00              
ATOM   1949  CA  VAL A 137     -23.750 -26.864 -13.506  1.00  0.00              
ATOM   1950  C   VAL A 137     -23.230 -26.928 -12.076  1.00  0.00              
ATOM   1951  O   VAL A 137     -22.540 -26.017 -11.626  1.00  0.00              
ATOM   1952  CB  VAL A 137     -22.534 -26.691 -14.450  1.00  0.00              
ATOM   1953  CG1 VAL A 137     -21.594 -27.887 -14.301  1.00  0.00              
ATOM   1954  CG2 VAL A 137     -22.996 -26.551 -15.891  1.00  0.00              
ATOM   1955  H   VAL A 137     -24.325 -24.817 -13.774  1.00  0.00              
ATOM   1956  HA  VAL A 137     -24.244 -27.817 -13.696  1.00  0.00              
ATOM   1957  HB  VAL A 137     -22.015 -25.767 -14.192  1.00  0.00              
ATOM   1958 1HG1 VAL A 137     -20.739 -27.762 -14.966  1.00  0.00              
ATOM   1959 2HG1 VAL A 137     -21.246 -27.950 -13.271  1.00  0.00              
ATOM   1960 3HG1 VAL A 137     -22.125 -28.802 -14.561  1.00  0.00              
ATOM   1961 1HG2 VAL A 137     -22.131 -26.429 -16.542  1.00  0.00              
ATOM   1962 2HG2 VAL A 137     -23.548 -27.445 -16.183  1.00  0.00              
ATOM   1963 3HG2 VAL A 137     -23.644 -25.679 -15.982  1.00  0.00              
ATOM   1964  N   SER A 138     -23.551 -28.003 -11.360  1.00  0.00              
ATOM   1965  CA  SER A 138     -23.119 -28.108  -9.973  1.00  0.00              
ATOM   1966  C   SER A 138     -21.630 -28.412  -9.887  1.00  0.00              
ATOM   1967  O   SER A 138     -21.014 -28.846 -10.862  1.00  0.00              
ATOM   1968  CB  SER A 138     -23.903 -29.201  -9.241  1.00  0.00              
ATOM   1969  OG  SER A 138     -23.502 -30.494  -9.659  1.00  0.00              
ATOM   1970  H   SER A 138     -24.092 -28.753 -11.765  1.00  0.00              
ATOM   1971  HA  SER A 138     -23.355 -27.225  -9.378  1.00  0.00              
ATOM   1972 1HB  SER A 138     -23.727 -29.098  -8.170  1.00  0.00              
ATOM   1973 2HB  SER A 138     -24.964 -29.069  -9.448  1.00  0.00              
ATOM   1974  HG  SER A 138     -24.189 -31.128  -9.440  1.00  0.00              
ATOM   1975  N   VAL A 139     -21.064 -28.180  -8.711  1.00  0.00              
ATOM   1976  CA  VAL A 139     -19.661 -28.477  -8.459  1.00  0.00              
ATOM   1977  C   VAL A 139     -19.422 -29.982  -8.578  1.00  0.00              
ATOM   1978  O   VAL A 139     -18.411 -30.418  -9.132  1.00  0.00              
ATOM   1979  CB  VAL A 139     -19.244 -27.991  -7.043  1.00  0.00              
ATOM   1980  CG1 VAL A 139     -17.843 -28.472  -6.703  1.00  0.00              
ATOM   1981  CG2 VAL A 139     -19.309 -26.473  -6.983  1.00  0.00              
ATOM   1982  H   VAL A 139     -21.624 -27.784  -7.970  1.00  0.00              
ATOM   1983  HA  VAL A 139     -19.017 -28.015  -9.208  1.00  0.00              
ATOM   1984  HB  VAL A 139     -19.957 -28.375  -6.313  1.00  0.00              
ATOM   1985 1HG1 VAL A 139     -17.569 -28.122  -5.708  1.00  0.00              
ATOM   1986 2HG1 VAL A 139     -17.817 -29.561  -6.724  1.00  0.00              
ATOM   1987 3HG1 VAL A 139     -17.136 -28.078  -7.433  1.00  0.00              
ATOM   1988 1HG2 VAL A 139     -19.017 -26.135  -5.990  1.00  0.00              
ATOM   1989 2HG2 VAL A 139     -18.629 -26.051  -7.725  1.00  0.00              
ATOM   1990 3HG2 VAL A 139     -20.326 -26.143  -7.194  1.00  0.00              
ATOM   1991  N   GLU A 140     -20.360 -30.777  -8.067  1.00  0.00              
ATOM   1992  CA  GLU A 140     -20.218 -32.229  -8.115  1.00  0.00              
ATOM   1993  C   GLU A 140     -20.202 -32.752  -9.544  1.00  0.00              
ATOM   1994  O   GLU A 140     -19.413 -33.638  -9.864  1.00  0.00              
ATOM   1995  CB  GLU A 140     -21.345 -32.900  -7.328  1.00  0.00              
ATOM   1996  CG  GLU A 140     -21.256 -32.714  -5.820  1.00  0.00              
ATOM   1997  CD  GLU A 140     -22.461 -33.288  -5.127  1.00  0.00              
ATOM   1998  OE1 GLU A 140     -23.353 -33.739  -5.803  1.00  0.00              
ATOM   1999  OE2 GLU A 140     -22.441 -33.378  -3.922  1.00  0.00              
ATOM   2000  H   GLU A 140     -21.183 -30.377  -7.638  1.00  0.00              
ATOM   2001  HA  GLU A 140     -19.264 -32.522  -7.676  1.00  0.00              
ATOM   2002 1HB  GLU A 140     -22.282 -32.477  -7.690  1.00  0.00              
ATOM   2003 2HB  GLU A 140     -21.311 -33.963  -7.565  1.00  0.00              
ATOM   2004 1HG  GLU A 140     -20.352 -33.137  -5.383  1.00  0.00              
ATOM   2005 2HG  GLU A 140     -21.247 -31.632  -5.695  1.00  0.00              
ATOM   2006  N   GLU A 141     -21.076 -32.213 -10.394  1.00  0.00              
ATOM   2007  CA  GLU A 141     -21.129 -32.626 -11.801  1.00  0.00              
ATOM   2008  C   GLU A 141     -19.737 -32.528 -12.414  1.00  0.00              
ATOM   2009  O   GLU A 141     -19.186 -33.513 -12.916  1.00  0.00              
ATOM   2010  CB  GLU A 141     -22.035 -31.712 -12.628  1.00  0.00              
ATOM   2011  CG  GLU A 141     -23.511 -31.964 -12.555  1.00  0.00              
ATOM   2012  CD  GLU A 141     -24.289 -30.891 -13.295  1.00  0.00              
ATOM   2013  OE1 GLU A 141     -24.114 -30.788 -14.527  1.00  0.00              
ATOM   2014  OE2 GLU A 141     -25.065 -30.146 -12.657  1.00  0.00              
ATOM   2015  H   GLU A 141     -21.716 -31.505 -10.064  1.00  0.00              
ATOM   2016  HA  GLU A 141     -21.447 -33.667 -11.869  1.00  0.00              
ATOM   2017 1HB  GLU A 141     -21.850 -30.691 -12.292  1.00  0.00              
ATOM   2018 2HB  GLU A 141     -21.726 -31.813 -13.669  1.00  0.00              
ATOM   2019 1HG  GLU A 141     -23.801 -32.946 -12.929  1.00  0.00              
ATOM   2020 2HG  GLU A 141     -23.729 -31.903 -11.490  1.00  0.00              
ATOM   2021  N   ALA A 142     -19.190 -31.314 -12.374  1.00  0.00              
ATOM   2022  CA  ALA A 142     -17.922 -30.997 -13.022  1.00  0.00              
ATOM   2023  C   ALA A 142     -16.738 -31.723 -12.405  1.00  0.00              
ATOM   2024  O   ALA A 142     -15.806 -32.092 -13.117  1.00  0.00              
ATOM   2025  CB  ALA A 142     -17.689 -29.486 -13.000  1.00  0.00              
ATOM   2026  H   ALA A 142     -19.681 -30.588 -11.873  1.00  0.00              
ATOM   2027  HA  ALA A 142     -17.970 -31.322 -14.061  1.00  0.00              
ATOM   2028 1HB  ALA A 142     -16.741 -29.258 -13.486  1.00  0.00              
ATOM   2029 2HB  ALA A 142     -18.498 -28.984 -13.532  1.00  0.00              
ATOM   2030 3HB  ALA A 142     -17.661 -29.137 -11.969  1.00  0.00              
ATOM   2031  N   LYS A 143     -16.762 -31.928 -11.088  1.00  0.00              
ATOM   2032  CA  LYS A 143     -15.659 -32.617 -10.412  1.00  0.00              
ATOM   2033  C   LYS A 143     -15.710 -34.106 -10.717  1.00  0.00              
ATOM   2034  O   LYS A 143     -14.677 -34.780 -10.767  1.00  0.00              
ATOM   2035  CB  LYS A 143     -15.735 -32.429  -8.895  1.00  0.00              
ATOM   2036  CG  LYS A 143     -15.267 -31.083  -8.378  1.00  0.00              
ATOM   2037  CD  LYS A 143     -15.250 -31.064  -6.852  1.00  0.00              
ATOM   2038  CE  LYS A 143     -14.571 -29.806  -6.308  1.00  0.00              
ATOM   2039  NZ  LYS A 143     -14.607 -29.748  -4.815  1.00  0.00              
ATOM   2040  H   LYS A 143     -17.548 -31.606 -10.542  1.00  0.00              
ATOM   2041  HA  LYS A 143     -14.705 -32.241 -10.785  1.00  0.00              
ATOM   2042 1HB  LYS A 143     -16.776 -32.574  -8.606  1.00  0.00              
ATOM   2043 2HB  LYS A 143     -15.121 -33.210  -8.444  1.00  0.00              
ATOM   2044 1HG  LYS A 143     -14.263 -30.895  -8.761  1.00  0.00              
ATOM   2045 2HG  LYS A 143     -15.945 -30.315  -8.749  1.00  0.00              
ATOM   2046 1HD  LYS A 143     -16.279 -31.102  -6.492  1.00  0.00              
ATOM   2047 2HD  LYS A 143     -14.710 -31.944  -6.499  1.00  0.00              
ATOM   2048 1HE  LYS A 143     -13.536 -29.804  -6.645  1.00  0.00              
ATOM   2049 2HE  LYS A 143     -15.087 -28.937  -6.716  1.00  0.00              
ATOM   2050 1HZ  LYS A 143     -14.150 -28.904  -4.501  1.00  0.00              
ATOM   2051 2HZ  LYS A 143     -15.567 -29.748  -4.500  1.00  0.00              
ATOM   2052 3HZ  LYS A 143     -14.127 -30.551  -4.435  1.00  0.00              
ATOM   2053  N   ASN A 144     -16.922 -34.618 -10.900  1.00  0.00              
ATOM   2054  CA  ASN A 144     -17.086 -36.011 -11.278  1.00  0.00              
ATOM   2055  C   ASN A 144     -16.634 -36.249 -12.703  1.00  0.00              
ATOM   2056  O   ASN A 144     -16.009 -37.270 -13.003  1.00  0.00              
ATOM   2057  CB  ASN A 144     -18.522 -36.470 -11.102  1.00  0.00              
ATOM   2058  CG  ASN A 144     -18.917 -36.685  -9.668  1.00  0.00              
ATOM   2059  OD1 ASN A 144     -18.067 -36.874  -8.790  1.00  0.00              
ATOM   2060  ND2 ASN A 144     -20.205 -36.738  -9.438  1.00  0.00              
ATOM   2061  H   ASN A 144     -17.742 -34.041 -10.777  1.00  0.00              
ATOM   2062  HA  ASN A 144     -16.460 -36.642 -10.645  1.00  0.00              
ATOM   2063 1HB  ASN A 144     -19.337 -35.968 -11.626  1.00  0.00              
ATOM   2064 2HB  ASN A 144     -18.336 -37.439 -11.564  1.00  0.00              
ATOM   2065 1HD2 ASN A 144     -20.541 -36.878  -8.506  1.00  0.00              
ATOM   2066 2HD2 ASN A 144     -20.852 -36.638 -10.194  1.00  0.00              
ATOM   2067  N   ARG A 145     -16.930 -35.301 -13.584  1.00  0.00              
ATOM   2068  CA  ARG A 145     -16.457 -35.412 -14.956  1.00  0.00              
ATOM   2069  C   ARG A 145     -14.933 -35.363 -14.990  1.00  0.00              
ATOM   2070  O   ARG A 145     -14.294 -36.168 -15.657  1.00  0.00              
ATOM   2071  CB  ARG A 145     -17.018 -34.280 -15.821  1.00  0.00              
ATOM   2072  CG  ARG A 145     -16.630 -34.433 -17.279  1.00  0.00              
ATOM   2073  CD  ARG A 145     -17.443 -33.552 -18.204  1.00  0.00              
ATOM   2074  NE  ARG A 145     -18.843 -33.966 -18.299  1.00  0.00              
ATOM   2075  CZ  ARG A 145     -19.698 -33.483 -19.197  1.00  0.00              
ATOM   2076  NH1 ARG A 145     -19.294 -32.574 -20.080  1.00  0.00              
ATOM   2077  NH2 ARG A 145     -20.960 -33.898 -19.208  1.00  0.00              
ATOM   2078  H   ARG A 145     -17.481 -34.497 -13.316  1.00  0.00              
ATOM   2079  HA  ARG A 145     -16.758 -36.373 -15.374  1.00  0.00              
ATOM   2080 1HB  ARG A 145     -18.101 -34.300 -15.707  1.00  0.00              
ATOM   2081 2HB  ARG A 145     -16.628 -33.346 -15.416  1.00  0.00              
ATOM   2082 1HG  ARG A 145     -15.577 -34.172 -17.387  1.00  0.00              
ATOM   2083 2HG  ARG A 145     -16.777 -35.474 -17.569  1.00  0.00              
ATOM   2084 1HD  ARG A 145     -17.415 -32.528 -17.833  1.00  0.00              
ATOM   2085 2HD  ARG A 145     -17.007 -33.587 -19.201  1.00  0.00              
ATOM   2086  HE  ARG A 145     -19.356 -34.638 -17.744  1.00  0.00              
ATOM   2087 1HH1 ARG A 145     -18.336 -32.253 -20.067  1.00  0.00              
ATOM   2088 2HH1 ARG A 145     -19.946 -32.209 -20.759  1.00  0.00              
ATOM   2089 1HH2 ARG A 145     -21.268 -34.582 -18.532  1.00  0.00              
ATOM   2090 2HH2 ARG A 145     -21.604 -33.526 -19.891  1.00  0.00              
ATOM   2091  N   ALA A 146     -14.355 -34.413 -14.263  1.00  0.00              
ATOM   2092  CA  ALA A 146     -12.900 -34.307 -14.173  1.00  0.00              
ATOM   2093  C   ALA A 146     -12.282 -35.510 -13.477  1.00  0.00              
ATOM   2094  O   ALA A 146     -11.166 -35.918 -13.804  1.00  0.00              
ATOM   2095  CB  ALA A 146     -12.507 -33.024 -13.442  1.00  0.00              
ATOM   2096  H   ALA A 146     -14.928 -33.750 -13.762  1.00  0.00              
ATOM   2097  HA  ALA A 146     -12.488 -34.280 -15.182  1.00  0.00              
ATOM   2098 1HB  ALA A 146     -11.421 -32.958 -13.382  1.00  0.00              
ATOM   2099 2HB  ALA A 146     -12.894 -32.162 -13.985  1.00  0.00              
ATOM   2100 3HB  ALA A 146     -12.925 -33.036 -12.436  1.00  0.00              
ATOM   2101  N   GLU A 147     -12.998 -36.071 -12.507  1.00  0.00              
ATOM   2102  CA  GLU A 147     -12.510 -37.259 -11.821  1.00  0.00              
ATOM   2103  C   GLU A 147     -12.369 -38.428 -12.790  1.00  0.00              
ATOM   2104  O   GLU A 147     -11.341 -39.105 -12.804  1.00  0.00              
ATOM   2105  CB  GLU A 147     -13.446 -37.635 -10.670  1.00  0.00              
ATOM   2106  CG  GLU A 147     -13.013 -38.865  -9.885  1.00  0.00              
ATOM   2107  CD  GLU A 147     -13.963 -39.153  -8.755  1.00  0.00              
ATOM   2108  OE1 GLU A 147     -14.905 -38.416  -8.594  1.00  0.00              
ATOM   2109  OE2 GLU A 147     -13.811 -40.173  -8.124  1.00  0.00              
ATOM   2110  H   GLU A 147     -13.888 -35.678 -12.238  1.00  0.00              
ATOM   2111  HA  GLU A 147     -11.516 -37.069 -11.414  1.00  0.00              
ATOM   2112 1HB  GLU A 147     -13.490 -36.775 -10.002  1.00  0.00              
ATOM   2113 2HB  GLU A 147     -14.431 -37.810 -11.104  1.00  0.00              
ATOM   2114 1HG  GLU A 147     -12.902 -39.756 -10.501  1.00  0.00              
ATOM   2115 2HG  GLU A 147     -12.043 -38.581  -9.479  1.00  0.00              
ATOM   2116  N   GLN A 148     -13.385 -38.661 -13.612  1.00  0.00              
ATOM   2117  CA  GLN A 148     -13.296 -39.752 -14.574  1.00  0.00              
ATOM   2118  C   GLN A 148     -12.227 -39.469 -15.630  1.00  0.00              
ATOM   2119  O   GLN A 148     -11.669 -40.395 -16.227  1.00  0.00              
ATOM   2120  CB  GLN A 148     -14.650 -39.978 -15.252  1.00  0.00              
ATOM   2121  CG  GLN A 148     -15.717 -40.552 -14.336  1.00  0.00              
ATOM   2122  CD  GLN A 148     -17.053 -40.716 -15.035  1.00  0.00              
ATOM   2123  OE1 GLN A 148     -17.184 -40.431 -16.228  1.00  0.00              
ATOM   2124  NE2 GLN A 148     -18.055 -41.175 -14.294  1.00  0.00              
ATOM   2125  H   GLN A 148     -14.222 -38.096 -13.586  1.00  0.00              
ATOM   2126  HA  GLN A 148     -12.993 -40.666 -14.063  1.00  0.00              
ATOM   2127 1HB  GLN A 148     -14.974 -39.011 -15.637  1.00  0.00              
ATOM   2128 2HB  GLN A 148     -14.475 -40.659 -16.085  1.00  0.00              
ATOM   2129 1HG  GLN A 148     -15.552 -41.434 -13.718  1.00  0.00              
ATOM   2130 2HG  GLN A 148     -15.768 -39.668 -13.698  1.00  0.00              
ATOM   2131 1HE2 GLN A 148     -18.960 -41.304 -14.700  1.00  0.00              
ATOM   2132 2HE2 GLN A 148     -17.906 -41.392 -13.329  1.00  0.00              
ATOM   2133  N   TRP A 149     -11.934 -38.187 -15.846  1.00  0.00              
ATOM   2134  CA  TRP A 149     -10.894 -37.790 -16.793  1.00  0.00              
ATOM   2135  C   TRP A 149      -9.533 -37.834 -16.118  1.00  0.00              
ATOM   2136  O   TRP A 149      -8.499 -37.848 -16.785  1.00  0.00              
ATOM   2137  CB  TRP A 149     -11.135 -36.369 -17.305  1.00  0.00              
ATOM   2138  CG  TRP A 149     -12.312 -36.226 -18.202  1.00  0.00              
ATOM   2139  CD1 TRP A 149     -13.053 -37.230 -18.754  1.00  0.00              
ATOM   2140  CD2 TRP A 149     -12.860 -35.004 -18.696  1.00  0.00              
ATOM   2141  NE1 TRP A 149     -14.029 -36.707 -19.563  1.00  0.00              
ATOM   2142  CE2 TRP A 149     -13.933 -35.342 -19.548  1.00  0.00              
ATOM   2143  CE3 TRP A 149     -12.548 -33.654 -18.508  1.00  0.00              
ATOM   2144  CZ2 TRP A 149     -14.699 -34.376 -20.209  1.00  0.00              
ATOM   2145  CZ3 TRP A 149     -13.305 -32.697 -19.161  1.00  0.00              
ATOM   2146  CH2 TRP A 149     -14.370 -33.061 -20.002  1.00  0.00              
ATOM   2147  H   TRP A 149     -12.443 -37.473 -15.346  1.00  0.00              
ATOM   2148  HA  TRP A 149     -10.868 -38.490 -17.628  1.00  0.00              
ATOM   2149 1HB  TRP A 149     -11.308 -35.691 -16.469  1.00  0.00              
ATOM   2150 2HB  TRP A 149     -10.274 -36.026 -17.878  1.00  0.00              
ATOM   2151  HD1 TRP A 149     -12.779 -38.249 -18.487  1.00  0.00              
ATOM   2152  HE1 TRP A 149     -14.708 -37.241 -20.087  1.00  0.00              
ATOM   2153  HE3 TRP A 149     -11.734 -33.319 -17.866  1.00  0.00              
ATOM   2154  HZ2 TRP A 149     -15.517 -34.703 -20.851  1.00  0.00              
ATOM   2155  HZ3 TRP A 149     -13.053 -31.647 -19.005  1.00  0.00              
ATOM   2156  HH2 TRP A 149     -14.945 -32.281 -20.500  1.00  0.00              
ATOM   2157  N   ASN A 150      -9.547 -37.848 -14.790  1.00  0.00              
ATOM   2158  CA  ASN A 150      -8.328 -37.800 -13.998  1.00  0.00              
ATOM   2159  C   ASN A 150      -7.569 -36.490 -14.206  1.00  0.00              
ATOM   2160  O   ASN A 150      -6.344 -36.483 -14.351  1.00  0.00              
ATOM   2161  CB  ASN A 150      -7.427 -38.982 -14.307  1.00  0.00              
ATOM   2162  CG  ASN A 150      -6.410 -39.264 -13.237  1.00  0.00              
ATOM   2163  OD1 ASN A 150      -6.622 -38.965 -12.056  1.00  0.00              
ATOM   2164  ND2 ASN A 150      -5.274 -39.763 -13.654  1.00  0.00              
ATOM   2165  H   ASN A 150     -10.439 -37.893 -14.318  1.00  0.00              
ATOM   2166  HA  ASN A 150      -8.575 -37.840 -12.936  1.00  0.00              
ATOM   2167 1HB  ASN A 150      -7.846 -39.926 -14.660  1.00  0.00              
ATOM   2168 2HB  ASN A 150      -6.934 -38.472 -15.134  1.00  0.00              
ATOM   2169 1HD2 ASN A 150      -4.551 -39.976 -12.997  1.00  0.00              
ATOM   2170 2HD2 ASN A 150      -5.130 -39.932 -14.629  1.00  0.00              
ATOM   2171  N   VAL A 151      -8.312 -35.388 -14.227  1.00  0.00              
ATOM   2172  CA  VAL A 151      -7.733 -34.058 -14.402  1.00  0.00              
ATOM   2173  C   VAL A 151      -8.239 -33.154 -13.278  1.00  0.00              
ATOM   2174  O   VAL A 151      -9.153 -33.526 -12.538  1.00  0.00              
ATOM   2175  CB  VAL A 151      -8.128 -33.409 -15.767  1.00  0.00              
ATOM   2176  CG1 VAL A 151      -7.647 -34.273 -16.916  1.00  0.00              
ATOM   2177  CG2 VAL A 151      -9.621 -33.187 -15.832  1.00  0.00              
ATOM   2178  H   VAL A 151      -9.312 -35.478 -14.117  1.00  0.00              
ATOM   2179  HA  VAL A 151      -6.646 -34.084 -14.314  1.00  0.00              
ATOM   2180  HB  VAL A 151      -7.657 -32.430 -15.843  1.00  0.00              
ATOM   2181 1HG1 VAL A 151      -7.928 -33.811 -17.862  1.00  0.00              
ATOM   2182 2HG1 VAL A 151      -6.563 -34.371 -16.868  1.00  0.00              
ATOM   2183 3HG1 VAL A 151      -8.105 -35.260 -16.845  1.00  0.00              
ATOM   2184 1HG2 VAL A 151      -9.880 -32.733 -16.789  1.00  0.00              
ATOM   2185 2HG2 VAL A 151     -10.135 -34.143 -15.732  1.00  0.00              
ATOM   2186 3HG2 VAL A 151      -9.926 -32.524 -15.023  1.00  0.00              
ATOM   2187  N   ASN A 152      -7.650 -31.970 -13.146  1.00  0.00              
ATOM   2188  CA  ASN A 152      -8.068 -31.056 -12.099  1.00  0.00              
ATOM   2189  C   ASN A 152      -9.199 -30.178 -12.572  1.00  0.00              
ATOM   2190  O   ASN A 152      -9.367 -29.949 -13.764  1.00  0.00              
ATOM   2191  CB  ASN A 152      -6.914 -30.202 -11.607  1.00  0.00              
ATOM   2192  CG  ASN A 152      -5.874 -30.973 -10.842  1.00  0.00              
ATOM   2193  OD1 ASN A 152      -6.161 -32.017 -10.245  1.00  0.00              
ATOM   2194  ND2 ASN A 152      -4.689 -30.422 -10.788  1.00  0.00              
ATOM   2195  H   ASN A 152      -6.907 -31.694 -13.772  1.00  0.00              
ATOM   2196  HA  ASN A 152      -8.445 -31.620 -11.244  1.00  0.00              
ATOM   2197 1HB  ASN A 152      -6.417 -29.497 -12.274  1.00  0.00              
ATOM   2198 2HB  ASN A 152      -7.537 -29.655 -10.900  1.00  0.00              
ATOM   2199 1HD2 ASN A 152      -3.947 -30.879 -10.295  1.00  0.00              
ATOM   2200 2HD2 ASN A 152      -4.524 -29.545 -11.238  1.00  0.00              
ATOM   2201  N   TYR A 153      -9.994 -29.719 -11.618  1.00  0.00              
ATOM   2202  CA  TYR A 153     -11.117 -28.839 -11.879  1.00  0.00              
ATOM   2203  C   TYR A 153     -11.031 -27.634 -10.955  1.00  0.00              
ATOM   2204  O   TYR A 153     -10.831 -27.780  -9.744  1.00  0.00              
ATOM   2205  CB  TYR A 153     -12.438 -29.550 -11.606  1.00  0.00              
ATOM   2206  CG  TYR A 153     -13.627 -28.624 -11.700  1.00  0.00              
ATOM   2207  CD1 TYR A 153     -14.452 -28.397 -10.599  1.00  0.00              
ATOM   2208  CD2 TYR A 153     -13.941 -27.987 -12.900  1.00  0.00              
ATOM   2209  CE1 TYR A 153     -15.568 -27.561 -10.694  1.00  0.00              
ATOM   2210  CE2 TYR A 153     -15.046 -27.152 -13.005  1.00  0.00              
ATOM   2211  CZ  TYR A 153     -15.857 -26.946 -11.900  1.00  0.00              
ATOM   2212  OH  TYR A 153     -16.970 -26.147 -12.017  1.00  0.00              
ATOM   2213  H   TYR A 153      -9.801 -30.000 -10.668  1.00  0.00              
ATOM   2214  HA  TYR A 153     -11.072 -28.476 -12.906  1.00  0.00              
ATOM   2215 1HB  TYR A 153     -12.530 -30.353 -12.339  1.00  0.00              
ATOM   2216 2HB  TYR A 153     -12.373 -29.976 -10.605  1.00  0.00              
ATOM   2217  HD1 TYR A 153     -14.214 -28.887  -9.654  1.00  0.00              
ATOM   2218  HD2 TYR A 153     -13.302 -28.155 -13.768  1.00  0.00              
ATOM   2219  HE1 TYR A 153     -16.205 -27.391  -9.826  1.00  0.00              
ATOM   2220  HE2 TYR A 153     -15.271 -26.663 -13.953  1.00  0.00              
ATOM   2221  HH  TYR A 153     -17.464 -26.068 -11.197  1.00  0.00              
ATOM   2222  N   VAL A 154     -11.200 -26.445 -11.519  1.00  0.00              
ATOM   2223  CA  VAL A 154     -11.167 -25.232 -10.722  1.00  0.00              
ATOM   2224  C   VAL A 154     -12.186 -24.255 -11.252  1.00  0.00              
ATOM   2225  O   VAL A 154     -12.463 -24.234 -12.449  1.00  0.00              
ATOM   2226  CB  VAL A 154      -9.768 -24.576 -10.758  1.00  0.00              
ATOM   2227  CG1 VAL A 154      -9.412 -24.254 -12.179  1.00  0.00              
ATOM   2228  CG2 VAL A 154      -9.752 -23.295  -9.898  1.00  0.00              
ATOM   2229  H   VAL A 154     -11.355 -26.376 -12.515  1.00  0.00              
ATOM   2230  HA  VAL A 154     -11.448 -25.430  -9.687  1.00  0.00              
ATOM   2231  HB  VAL A 154      -9.044 -25.262 -10.319  1.00  0.00              
ATOM   2232 1HG1 VAL A 154      -8.426 -23.791 -12.211  1.00  0.00              
ATOM   2233 2HG1 VAL A 154      -9.401 -25.171 -12.768  1.00  0.00              
ATOM   2234 3HG1 VAL A 154     -10.149 -23.565 -12.591  1.00  0.00              
ATOM   2235 1HG2 VAL A 154      -8.759 -22.845  -9.933  1.00  0.00              
ATOM   2236 2HG2 VAL A 154     -10.485 -22.589 -10.286  1.00  0.00              
ATOM   2237 3HG2 VAL A 154     -10.000 -23.547  -8.867  1.00  0.00              
ATOM   2238  N   GLU A 155     -12.771 -23.471 -10.355  1.00  0.00              
ATOM   2239  CA  GLU A 155     -13.796 -22.521 -10.756  1.00  0.00              
ATOM   2240  C   GLU A 155     -13.179 -21.149 -10.617  1.00  0.00              
ATOM   2241  O   GLU A 155     -12.441 -20.885  -9.676  1.00  0.00              
ATOM   2242  CB  GLU A 155     -15.047 -22.631  -9.883  1.00  0.00              
ATOM   2243  CG  GLU A 155     -15.829 -23.912 -10.107  1.00  0.00              
ATOM   2244  CD  GLU A 155     -17.218 -23.883  -9.483  1.00  0.00              
ATOM   2245  OE1 GLU A 155     -17.526 -22.938  -8.722  1.00  0.00              
ATOM   2246  OE2 GLU A 155     -17.994 -24.821  -9.752  1.00  0.00              
ATOM   2247  H   GLU A 155     -12.507 -23.528  -9.381  1.00  0.00              
ATOM   2248  HA  GLU A 155     -14.075 -22.695 -11.796  1.00  0.00              
ATOM   2249 1HB  GLU A 155     -14.717 -22.574  -8.846  1.00  0.00              
ATOM   2250 2HB  GLU A 155     -15.673 -21.769 -10.114  1.00  0.00              
ATOM   2251 1HG  GLU A 155     -15.932 -24.179 -11.159  1.00  0.00              
ATOM   2252 2HG  GLU A 155     -15.233 -24.668  -9.598  1.00  0.00              
ATOM   2253  N   THR A 156     -13.481 -20.282 -11.568  1.00  0.00              
ATOM   2254  CA  THR A 156     -12.921 -18.949 -11.570  1.00  0.00              
ATOM   2255  C   THR A 156     -13.983 -17.905 -11.807  1.00  0.00              
ATOM   2256  O   THR A 156     -15.137 -18.215 -12.106  1.00  0.00              
ATOM   2257  CB  THR A 156     -11.905 -18.783 -12.725  1.00  0.00              
ATOM   2258  OG1 THR A 156     -12.611 -18.795 -13.979  1.00  0.00              
ATOM   2259  CG2 THR A 156     -10.885 -19.915 -12.721  1.00  0.00              
ATOM   2260  H   THR A 156     -14.114 -20.552 -12.307  1.00  0.00              
ATOM   2261  HA  THR A 156     -12.489 -18.729 -10.594  1.00  0.00              
ATOM   2262  HB  THR A 156     -11.386 -17.833 -12.607  1.00  0.00              
ATOM   2263  HG1 THR A 156     -13.242 -18.072 -13.998  1.00  0.00              
ATOM   2264 1HG2 THR A 156     -10.183 -19.774 -13.543  1.00  0.00              
ATOM   2265 2HG2 THR A 156     -10.344 -19.913 -11.775  1.00  0.00              
ATOM   2266 3HG2 THR A 156     -11.400 -20.867 -12.843  1.00  0.00              
ATOM   2267  N   SER A 157     -13.571 -16.656 -11.656  1.00  0.00              
ATOM   2268  CA  SER A 157     -14.424 -15.531 -11.964  1.00  0.00              
ATOM   2269  C   SER A 157     -13.530 -14.472 -12.588  1.00  0.00              
ATOM   2270  O   SER A 157     -12.682 -13.891 -11.916  1.00  0.00              
ATOM   2271  CB  SER A 157     -15.092 -14.936 -10.731  1.00  0.00              
ATOM   2272  OG  SER A 157     -15.770 -13.745 -11.109  1.00  0.00              
ATOM   2273  H   SER A 157     -12.635 -16.485 -11.315  1.00  0.00              
ATOM   2274  HA  SER A 157     -15.279 -15.794 -12.588  1.00  0.00              
ATOM   2275 1HB  SER A 157     -15.794 -15.666 -10.329  1.00  0.00              
ATOM   2276 2HB  SER A 157     -14.326 -14.722  -9.986  1.00  0.00              
ATOM   2277  HG  SER A 157     -16.612 -13.970 -11.513  1.00  0.00              
ATOM   2278  N   ALA A 158     -13.695 -14.241 -13.883  1.00  0.00              
ATOM   2279  CA  ALA A 158     -12.912 -13.210 -14.548  1.00  0.00              
ATOM   2280  C   ALA A 158     -13.386 -11.837 -14.042  1.00  0.00              
ATOM   2281  O   ALA A 158     -12.610 -10.886 -13.946  1.00  0.00              
ATOM   2282  CB  ALA A 158     -13.103 -13.322 -16.064  1.00  0.00              
ATOM   2283  H   ALA A 158     -14.363 -14.774 -14.420  1.00  0.00              
ATOM   2284  HA  ALA A 158     -11.863 -13.342 -14.282  1.00  0.00              
ATOM   2285 1HB  ALA A 158     -12.516 -12.549 -16.560  1.00  0.00              
ATOM   2286 2HB  ALA A 158     -12.770 -14.303 -16.401  1.00  0.00              
ATOM   2287 3HB  ALA A 158     -14.156 -13.190 -16.308  1.00  0.00              
ATOM   2288  N   LYS A 159     -14.674 -11.742 -13.722  1.00  0.00              
ATOM   2289  CA  LYS A 159     -15.261 -10.491 -13.240  1.00  0.00              
ATOM   2290  C   LYS A 159     -14.733 -10.026 -11.879  1.00  0.00              
ATOM   2291  O   LYS A 159     -14.357  -8.866 -11.723  1.00  0.00              
ATOM   2292  CB  LYS A 159     -16.786 -10.622 -13.177  1.00  0.00              
ATOM   2293  CG  LYS A 159     -17.509  -9.335 -12.796  1.00  0.00              
ATOM   2294  CD  LYS A 159     -19.023  -9.469 -12.919  1.00  0.00              
ATOM   2295  CE  LYS A 159     -19.712  -8.154 -12.561  1.00  0.00              
ATOM   2296  NZ  LYS A 159     -21.195  -8.231 -12.652  1.00  0.00              
ATOM   2297  H   LYS A 159     -15.262 -12.558 -13.814  1.00  0.00              
ATOM   2298  HA  LYS A 159     -15.009  -9.678 -13.922  1.00  0.00              
ATOM   2299 1HB  LYS A 159     -17.120 -10.949 -14.162  1.00  0.00              
ATOM   2300 2HB  LYS A 159     -17.011 -11.396 -12.443  1.00  0.00              
ATOM   2301 1HG  LYS A 159     -17.255  -9.089 -11.764  1.00  0.00              
ATOM   2302 2HG  LYS A 159     -17.166  -8.538 -13.454  1.00  0.00              
ATOM   2303 1HD  LYS A 159     -19.265  -9.746 -13.946  1.00  0.00              
ATOM   2304 2HD  LYS A 159     -19.359 -10.256 -12.243  1.00  0.00              
ATOM   2305 1HE  LYS A 159     -19.433  -7.888 -11.543  1.00  0.00              
ATOM   2306 2HE  LYS A 159     -19.356  -7.385 -13.247  1.00  0.00              
ATOM   2307 1HZ  LYS A 159     -21.595  -7.337 -12.407  1.00  0.00              
ATOM   2308 2HZ  LYS A 159     -21.463  -8.472 -13.596  1.00  0.00              
ATOM   2309 3HZ  LYS A 159     -21.535  -8.939 -12.015  1.00  0.00              
ATOM   2310  N   THR A 160     -14.704 -10.922 -10.898  1.00  0.00              
ATOM   2311  CA  THR A 160     -14.174 -10.580  -9.572  1.00  0.00              
ATOM   2312  C   THR A 160     -12.738 -11.050  -9.339  1.00  0.00              
ATOM   2313  O   THR A 160     -12.228 -10.951  -8.229  1.00  0.00              
ATOM   2314  CB  THR A 160     -15.061 -11.169  -8.459  1.00  0.00              
ATOM   2315  OG1 THR A 160     -15.079 -12.598  -8.565  1.00  0.00              
ATOM   2316  CG2 THR A 160     -16.482 -10.638  -8.572  1.00  0.00              
ATOM   2317  H   THR A 160     -15.051 -11.855 -11.064  1.00  0.00              
ATOM   2318  HA  THR A 160     -14.133  -9.496  -9.459  1.00  0.00              
ATOM   2319  HB  THR A 160     -14.646 -10.891  -7.490  1.00  0.00              
ATOM   2320  HG1 THR A 160     -15.432 -12.851  -9.422  1.00  0.00              
ATOM   2321 1HG2 THR A 160     -17.093 -11.064  -7.777  1.00  0.00              
ATOM   2322 2HG2 THR A 160     -16.472  -9.552  -8.480  1.00  0.00              
ATOM   2323 3HG2 THR A 160     -16.897 -10.916  -9.540  1.00  0.00              
ATOM   2324  N   ARG A 161     -12.104 -11.564 -10.392  1.00  0.00              
ATOM   2325  CA  ARG A 161     -10.683 -11.931 -10.380  1.00  0.00              
ATOM   2326  C   ARG A 161     -10.342 -13.139  -9.522  1.00  0.00              
ATOM   2327  O   ARG A 161      -9.174 -13.367  -9.208  1.00  0.00              
ATOM   2328  CB  ARG A 161      -9.811 -10.746  -9.993  1.00  0.00              
ATOM   2329  CG  ARG A 161     -10.044  -9.486 -10.811  1.00  0.00              
ATOM   2330  CD  ARG A 161      -9.101  -8.378 -10.511  1.00  0.00              
ATOM   2331  NE  ARG A 161      -9.024  -8.016  -9.105  1.00  0.00              
ATOM   2332  CZ  ARG A 161      -9.845  -7.140  -8.494  1.00  0.00              
ATOM   2333  NH1 ARG A 161     -10.780  -6.506  -9.166  1.00  0.00              
ATOM   2334  NH2 ARG A 161      -9.670  -6.916  -7.203  1.00  0.00              
ATOM   2335  H   ARG A 161     -12.642 -11.703 -11.236  1.00  0.00              
ATOM   2336  HA  ARG A 161     -10.367 -12.216 -11.384  1.00  0.00              
ATOM   2337 1HB  ARG A 161     -10.009 -10.535  -8.943  1.00  0.00              
ATOM   2338 2HB  ARG A 161      -8.774 -11.063 -10.110  1.00  0.00              
ATOM   2339 1HG  ARG A 161      -9.944  -9.734 -11.868  1.00  0.00              
ATOM   2340 2HG  ARG A 161     -11.056  -9.128 -10.615  1.00  0.00              
ATOM   2341 1HD  ARG A 161      -8.100  -8.670 -10.828  1.00  0.00              
ATOM   2342 2HD  ARG A 161      -9.412  -7.490 -11.060  1.00  0.00              
ATOM   2343  HE  ARG A 161      -8.384  -8.338  -8.391  1.00  0.00              
ATOM   2344 1HH1 ARG A 161     -10.889  -6.675 -10.156  1.00  0.00              
ATOM   2345 2HH1 ARG A 161     -11.385  -5.853  -8.690  1.00  0.00              
ATOM   2346 1HH2 ARG A 161      -8.934  -7.398  -6.705  1.00  0.00              
ATOM   2347 2HH2 ARG A 161     -10.270  -6.264  -6.721  1.00  0.00              
ATOM   2348  N   ALA A 162     -11.359 -13.920  -9.163  1.00  0.00              
ATOM   2349  CA  ALA A 162     -11.153 -15.148  -8.389  1.00  0.00              
ATOM   2350  C   ALA A 162     -10.516 -16.240  -9.254  1.00  0.00              
ATOM   2351  O   ALA A 162     -11.070 -16.628 -10.270  1.00  0.00              
ATOM   2352  CB  ALA A 162     -12.487 -15.638  -7.836  1.00  0.00              
ATOM   2353  H   ALA A 162     -12.297 -13.660  -9.432  1.00  0.00              
ATOM   2354  HA  ALA A 162     -10.465 -14.934  -7.571  1.00  0.00              
ATOM   2355 1HB  ALA A 162     -12.330 -16.550  -7.261  1.00  0.00              
ATOM   2356 2HB  ALA A 162     -12.917 -14.872  -7.189  1.00  0.00              
ATOM   2357 3HB  ALA A 162     -13.169 -15.842  -8.660  1.00  0.00              
ATOM   2358  N   ASN A 163      -9.357 -16.724  -8.815  1.00  0.00              
ATOM   2359  CA  ASN A 163      -8.610 -17.790  -9.472  1.00  0.00              
ATOM   2360  C   ASN A 163      -8.224 -17.565 -10.950  1.00  0.00              
ATOM   2361  O   ASN A 163      -8.021 -18.529 -11.688  1.00  0.00              
ATOM   2362  CB  ASN A 163      -9.355 -19.134  -9.347  1.00  0.00              
ATOM   2363  CG  ASN A 163      -9.467 -19.623  -7.895  1.00  0.00              
ATOM   2364  OD1 ASN A 163      -8.611 -19.315  -7.071  1.00  0.00              
ATOM   2365  ND2 ASN A 163     -10.511 -20.391  -7.587  1.00  0.00              
ATOM   2366  H   ASN A 163      -8.987 -16.313  -7.970  1.00  0.00              
ATOM   2367  HA  ASN A 163      -7.640 -17.915  -8.987  1.00  0.00              
ATOM   2368 1HB  ASN A 163     -10.300 -19.298  -9.867  1.00  0.00              
ATOM   2369 2HB  ASN A 163      -8.563 -19.692  -9.849  1.00  0.00              
ATOM   2370 1HD2 ASN A 163     -10.622 -20.731  -6.653  1.00  0.00              
ATOM   2371 2HD2 ASN A 163     -11.182 -20.627  -8.290  1.00  0.00              
ATOM   2372  N   VAL A 164      -8.083 -16.317 -11.388  1.00  0.00              
ATOM   2373  CA  VAL A 164      -7.791 -16.073 -12.796  1.00  0.00              
ATOM   2374  C   VAL A 164      -6.361 -16.442 -13.193  1.00  0.00              
ATOM   2375  O   VAL A 164      -6.158 -17.155 -14.174  1.00  0.00              
ATOM   2376  CB  VAL A 164      -8.118 -14.605 -13.187  1.00  0.00              
ATOM   2377  CG1 VAL A 164      -7.650 -14.301 -14.633  1.00  0.00              
ATOM   2378  CG2 VAL A 164      -9.618 -14.388 -13.086  1.00  0.00              
ATOM   2379  H   VAL A 164      -8.175 -15.532 -10.761  1.00  0.00              
ATOM   2380  HA  VAL A 164      -8.403 -16.703 -13.443  1.00  0.00              
ATOM   2381  HB  VAL A 164      -7.640 -13.934 -12.474  1.00  0.00              
ATOM   2382 1HG1 VAL A 164      -7.889 -13.267 -14.883  1.00  0.00              
ATOM   2383 2HG1 VAL A 164      -6.572 -14.450 -14.706  1.00  0.00              
ATOM   2384 3HG1 VAL A 164      -8.158 -14.969 -15.328  1.00  0.00              
ATOM   2385 1HG2 VAL A 164      -9.856 -13.361 -13.359  1.00  0.00              
ATOM   2386 2HG2 VAL A 164     -10.129 -15.072 -13.764  1.00  0.00              
ATOM   2387 3HG2 VAL A 164      -9.945 -14.578 -12.064  1.00  0.00              
ATOM   2388  N   ASP A 165      -5.369 -15.979 -12.438  1.00  0.00              
ATOM   2389  CA  ASP A 165      -3.983 -16.323 -12.736  1.00  0.00              
ATOM   2390  C   ASP A 165      -3.777 -17.809 -12.460  1.00  0.00              
ATOM   2391  O   ASP A 165      -3.022 -18.478 -13.159  1.00  0.00              
ATOM   2392  CB  ASP A 165      -3.004 -15.530 -11.855  1.00  0.00              
ATOM   2393  CG  ASP A 165      -2.927 -14.052 -12.229  1.00  0.00              
ATOM   2394  OD1 ASP A 165      -3.451 -13.666 -13.301  1.00  0.00              
ATOM   2395  OD2 ASP A 165      -2.317 -13.276 -11.458  1.00  0.00              
ATOM   2396  H   ASP A 165      -5.568 -15.382 -11.648  1.00  0.00              
ATOM   2397  HA  ASP A 165      -3.777 -16.143 -13.791  1.00  0.00              
ATOM   2398 1HB  ASP A 165      -3.194 -15.641 -10.787  1.00  0.00              
ATOM   2399 2HB  ASP A 165      -2.068 -16.028 -12.112  1.00  0.00              
ATOM   2400  N   LYS A 166      -4.459 -18.317 -11.440  1.00  0.00              
ATOM   2401  CA  LYS A 166      -4.331 -19.713 -11.064  1.00  0.00              
ATOM   2402  C   LYS A 166      -4.425 -20.689 -12.242  1.00  0.00              
ATOM   2403  O   LYS A 166      -3.617 -21.602 -12.340  1.00  0.00              
ATOM   2404  CB  LYS A 166      -5.381 -20.091 -10.007  1.00  0.00              
ATOM   2405  CG  LYS A 166      -5.316 -21.552  -9.553  1.00  0.00              
ATOM   2406  CD  LYS A 166      -6.280 -21.839  -8.411  1.00  0.00              
ATOM   2407  CE  LYS A 166      -6.375 -23.336  -8.143  1.00  0.00              
ATOM   2408  NZ  LYS A 166      -5.069 -23.917  -7.713  1.00  0.00              
ATOM   2409  H   LYS A 166      -5.082 -17.721 -10.912  1.00  0.00              
ATOM   2410  HA  LYS A 166      -3.343 -19.891 -10.637  1.00  0.00              
ATOM   2411 1HB  LYS A 166      -5.222 -19.436  -9.149  1.00  0.00              
ATOM   2412 2HB  LYS A 166      -6.360 -19.888 -10.441  1.00  0.00              
ATOM   2413 1HG  LYS A 166      -5.568 -22.189 -10.402  1.00  0.00              
ATOM   2414 2HG  LYS A 166      -4.300 -21.768  -9.226  1.00  0.00              
ATOM   2415 1HD  LYS A 166      -5.921 -21.326  -7.517  1.00  0.00              
ATOM   2416 2HD  LYS A 166      -7.262 -21.452  -8.679  1.00  0.00              
ATOM   2417 1HE  LYS A 166      -7.115 -23.496  -7.362  1.00  0.00              
ATOM   2418 2HE  LYS A 166      -6.703 -23.826  -9.060  1.00  0.00              
ATOM   2419 1HZ  LYS A 166      -5.179 -24.908  -7.549  1.00  0.00              
ATOM   2420 2HZ  LYS A 166      -4.380 -23.771  -8.438  1.00  0.00              
ATOM   2421 3HZ  LYS A 166      -4.764 -23.466  -6.863  1.00  0.00              
ATOM   2422  N   VAL A 167      -5.403 -20.509 -13.127  1.00  0.00              
ATOM   2423  CA  VAL A 167      -5.563 -21.480 -14.213  1.00  0.00              
ATOM   2424  C   VAL A 167      -4.402 -21.452 -15.199  1.00  0.00              
ATOM   2425  O   VAL A 167      -4.098 -22.465 -15.831  1.00  0.00              
ATOM   2426  CB  VAL A 167      -6.928 -21.311 -14.964  1.00  0.00              
ATOM   2427  CG1 VAL A 167      -8.053 -21.435 -13.970  1.00  0.00              
ATOM   2428  CG2 VAL A 167      -7.019 -19.974 -15.679  1.00  0.00              
ATOM   2429  H   VAL A 167      -6.035 -19.723 -13.071  1.00  0.00              
ATOM   2430  HA  VAL A 167      -5.563 -22.503 -13.834  1.00  0.00              
ATOM   2431  HB  VAL A 167      -7.003 -22.076 -15.738  1.00  0.00              
ATOM   2432 1HG1 VAL A 167      -9.008 -21.319 -14.483  1.00  0.00              
ATOM   2433 2HG1 VAL A 167      -8.013 -22.416 -13.496  1.00  0.00              
ATOM   2434 3HG1 VAL A 167      -7.954 -20.660 -13.211  1.00  0.00              
ATOM   2435 1HG2 VAL A 167      -7.980 -19.897 -16.188  1.00  0.00              
ATOM   2436 2HG2 VAL A 167      -6.928 -19.167 -14.952  1.00  0.00              
ATOM   2437 3HG2 VAL A 167      -6.215 -19.896 -16.411  1.00  0.00              
ATOM   2438  N   PHE A 168      -3.707 -20.322 -15.293  1.00  0.00              
ATOM   2439  CA  PHE A 168      -2.628 -20.208 -16.272  1.00  0.00              
ATOM   2440  C   PHE A 168      -1.309 -20.735 -15.715  1.00  0.00              
ATOM   2441  O   PHE A 168      -0.556 -21.411 -16.417  1.00  0.00              
ATOM   2442  CB  PHE A 168      -2.479 -18.756 -16.711  1.00  0.00              
ATOM   2443  CG  PHE A 168      -3.629 -18.266 -17.528  1.00  0.00              
ATOM   2444  CD1 PHE A 168      -3.732 -18.607 -18.874  1.00  0.00              
ATOM   2445  CD2 PHE A 168      -4.619 -17.484 -16.951  1.00  0.00              
ATOM   2446  CE1 PHE A 168      -4.811 -18.172 -19.638  1.00  0.00              
ATOM   2447  CE2 PHE A 168      -5.699 -17.041 -17.697  1.00  0.00              
ATOM   2448  CZ  PHE A 168      -5.799 -17.386 -19.051  1.00  0.00              
ATOM   2449  H   PHE A 168      -3.913 -19.535 -14.695  1.00  0.00              
ATOM   2450  HA  PHE A 168      -2.857 -20.818 -17.147  1.00  0.00              
ATOM   2451 1HB  PHE A 168      -2.408 -18.105 -15.841  1.00  0.00              
ATOM   2452 2HB  PHE A 168      -1.585 -18.640 -17.323  1.00  0.00              
ATOM   2453  HD1 PHE A 168      -2.955 -19.223 -19.328  1.00  0.00              
ATOM   2454  HD2 PHE A 168      -4.538 -17.217 -15.897  1.00  0.00              
ATOM   2455  HE1 PHE A 168      -4.880 -18.448 -20.690  1.00  0.00              
ATOM   2456  HE2 PHE A 168      -6.470 -16.426 -17.234  1.00  0.00              
ATOM   2457  HZ  PHE A 168      -6.644 -17.039 -19.644  1.00  0.00              
ATOM   2458  N   PHE A 169      -1.029 -20.431 -14.451  1.00  0.00              
ATOM   2459  CA  PHE A 169       0.220 -20.878 -13.851  1.00  0.00              
ATOM   2460  C   PHE A 169       0.182 -22.373 -13.520  1.00  0.00              
ATOM   2461  O   PHE A 169       1.205 -23.047 -13.608  1.00  0.00              
ATOM   2462  CB  PHE A 169       0.534 -20.054 -12.603  1.00  0.00              
ATOM   2463  CG  PHE A 169       1.036 -18.680 -12.915  1.00  0.00              
ATOM   2464  CD1 PHE A 169       2.322 -18.490 -13.416  1.00  0.00              
ATOM   2465  CD2 PHE A 169       0.206 -17.576 -12.767  1.00  0.00              
ATOM   2466  CE1 PHE A 169       2.768 -17.218 -13.770  1.00  0.00              
ATOM   2467  CE2 PHE A 169       0.644 -16.303 -13.117  1.00  0.00              
ATOM   2468  CZ  PHE A 169       1.919 -16.121 -13.621  1.00  0.00              
ATOM   2469  H   PHE A 169      -1.676 -19.890 -13.896  1.00  0.00              
ATOM   2470  HA  PHE A 169       1.039 -20.743 -14.558  1.00  0.00              
ATOM   2471 1HB  PHE A 169      -0.363 -19.934 -11.998  1.00  0.00              
ATOM   2472 2HB  PHE A 169       1.306 -20.547 -12.014  1.00  0.00              
ATOM   2473  HD1 PHE A 169       2.982 -19.350 -13.530  1.00  0.00              
ATOM   2474  HD2 PHE A 169      -0.800 -17.716 -12.370  1.00  0.00              
ATOM   2475  HE1 PHE A 169       3.776 -17.085 -14.163  1.00  0.00              
ATOM   2476  HE2 PHE A 169      -0.020 -15.448 -12.993  1.00  0.00              
ATOM   2477  HZ  PHE A 169       2.261 -15.125 -13.898  1.00  0.00              
ATOM   2478  N   ASP A 170      -0.982 -22.892 -13.137  1.00  0.00              
ATOM   2479  CA  ASP A 170      -1.081 -24.310 -12.794  1.00  0.00              
ATOM   2480  C   ASP A 170      -0.921 -25.125 -14.088  1.00  0.00              
ATOM   2481  O   ASP A 170      -0.275 -26.163 -14.092  1.00  0.00              
ATOM   2482  CB  ASP A 170      -2.435 -24.634 -12.148  1.00  0.00              
ATOM   2483  CG  ASP A 170      -2.540 -24.146 -10.698  1.00  0.00              
ATOM   2484  OD1 ASP A 170      -1.510 -23.763 -10.096  1.00  0.00              
ATOM   2485  OD2 ASP A 170      -3.666 -24.149 -10.161  1.00  0.00              
ATOM   2486  H   ASP A 170      -1.808 -22.313 -13.077  1.00  0.00              
ATOM   2487  HA  ASP A 170      -0.274 -24.582 -12.113  1.00  0.00              
ATOM   2488 1HB  ASP A 170      -3.289 -24.281 -12.728  1.00  0.00              
ATOM   2489 2HB  ASP A 170      -2.403 -25.724 -12.172  1.00  0.00              
ATOM   2490  N   LEU A 171      -1.514 -24.661 -15.186  1.00  0.00              
ATOM   2491  CA  LEU A 171      -1.318 -25.345 -16.468  1.00  0.00              
ATOM   2492  C   LEU A 171       0.139 -25.218 -16.891  1.00  0.00              
ATOM   2493  O   LEU A 171       0.722 -26.160 -17.430  1.00  0.00              
ATOM   2494  CB  LEU A 171      -2.247 -24.767 -17.544  1.00  0.00              
ATOM   2495  CG  LEU A 171      -2.164 -25.452 -18.914  1.00  0.00              
ATOM   2496  CD1 LEU A 171      -2.545 -26.921 -18.788  1.00  0.00              
ATOM   2497  CD2 LEU A 171      -3.082 -24.739 -19.895  1.00  0.00              
ATOM   2498  H   LEU A 171      -2.100 -23.839 -15.151  1.00  0.00              
ATOM   2499  HA  LEU A 171      -1.538 -26.406 -16.353  1.00  0.00              
ATOM   2500 1HB  LEU A 171      -3.208 -24.977 -17.079  1.00  0.00              
ATOM   2501 2HB  LEU A 171      -2.121 -23.690 -17.649  1.00  0.00              
ATOM   2502  HG  LEU A 171      -1.140 -25.337 -19.272  1.00  0.00              
ATOM   2503 1HD1 LEU A 171      -2.483 -27.398 -19.766  1.00  0.00              
ATOM   2504 2HD1 LEU A 171      -1.861 -27.416 -18.099  1.00  0.00              
ATOM   2505 3HD1 LEU A 171      -3.563 -27.001 -18.409  1.00  0.00              
ATOM   2506 1HD2 LEU A 171      -3.021 -25.226 -20.869  1.00  0.00              
ATOM   2507 2HD2 LEU A 171      -4.108 -24.781 -19.531  1.00  0.00              
ATOM   2508 3HD2 LEU A 171      -2.774 -23.697 -19.992  1.00  0.00              
ATOM   2509  N   MET A 172       0.739 -24.054 -16.659  1.00  0.00              
ATOM   2510  CA  MET A 172       2.159 -23.931 -16.956  1.00  0.00              
ATOM   2511  C   MET A 172       2.968 -24.936 -16.140  1.00  0.00              
ATOM   2512  O   MET A 172       3.969 -25.449 -16.623  1.00  0.00              
ATOM   2513  CB  MET A 172       2.674 -22.515 -16.682  1.00  0.00              
ATOM   2514  CG  MET A 172       2.201 -21.480 -17.711  1.00  0.00              
ATOM   2515  SD  MET A 172       2.512 -19.798 -17.153  1.00  0.00              
ATOM   2516  CE  MET A 172       4.232 -19.727 -17.203  1.00  0.00              
ATOM   2517  H   MET A 172       0.243 -23.257 -16.286  1.00  0.00              
ATOM   2518  HA  MET A 172       2.340 -24.158 -18.006  1.00  0.00              
ATOM   2519 1HB  MET A 172       2.323 -22.237 -15.689  1.00  0.00              
ATOM   2520 2HB  MET A 172       3.764 -22.567 -16.682  1.00  0.00              
ATOM   2521 1HG  MET A 172       2.734 -21.662 -18.644  1.00  0.00              
ATOM   2522 2HG  MET A 172       1.132 -21.623 -17.870  1.00  0.00              
ATOM   2523 1HE  MET A 172       4.565 -18.740 -16.882  1.00  0.00              
ATOM   2524 2HE  MET A 172       4.647 -20.485 -16.537  1.00  0.00              
ATOM   2525 3HE  MET A 172       4.574 -19.912 -18.222  1.00  0.00              
ATOM   2526  N   ARG A 173       2.547 -25.220 -14.911  1.00  0.00              
ATOM   2527  CA  ARG A 173       3.216 -26.259 -14.126  1.00  0.00              
ATOM   2528  C   ARG A 173       3.070 -27.659 -14.734  1.00  0.00              
ATOM   2529  O   ARG A 173       4.008 -28.467 -14.702  1.00  0.00              
ATOM   2530  CB  ARG A 173       2.719 -26.246 -12.675  1.00  0.00              
ATOM   2531  CG  ARG A 173       3.199 -25.011 -11.898  1.00  0.00              
ATOM   2532  CD  ARG A 173       2.754 -25.006 -10.433  1.00  0.00              
ATOM   2533  NE  ARG A 173       3.167 -23.764  -9.769  1.00  0.00              
ATOM   2534  CZ  ARG A 173       2.381 -22.705  -9.591  1.00  0.00              
ATOM   2535  NH1 ARG A 173       1.132 -22.730 -10.013  1.00  0.00              
ATOM   2536  NH2 ARG A 173       2.851 -21.601  -9.016  1.00  0.00              
ATOM   2537  H   ARG A 173       1.765 -24.725 -14.507  1.00  0.00              
ATOM   2538  HA  ARG A 173       4.289 -26.067 -14.099  1.00  0.00              
ATOM   2539 1HB  ARG A 173       1.630 -26.272 -12.712  1.00  0.00              
ATOM   2540 2HB  ARG A 173       3.088 -27.157 -12.204  1.00  0.00              
ATOM   2541 1HG  ARG A 173       4.289 -24.984 -11.928  1.00  0.00              
ATOM   2542 2HG  ARG A 173       2.801 -24.120 -12.384  1.00  0.00              
ATOM   2543 1HD  ARG A 173       1.669 -25.093 -10.392  1.00  0.00              
ATOM   2544 2HD  ARG A 173       3.206 -25.856  -9.922  1.00  0.00              
ATOM   2545  HE  ARG A 173       4.058 -23.518  -9.360  1.00  0.00              
ATOM   2546 1HH1 ARG A 173       0.773 -23.555 -10.471  1.00  0.00              
ATOM   2547 2HH1 ARG A 173       0.540 -21.924  -9.877  1.00  0.00              
ATOM   2548 1HH2 ARG A 173       3.813 -21.565  -8.711  1.00  0.00              
ATOM   2549 2HH2 ARG A 173       2.244 -20.805  -8.888  1.00  0.00              
ATOM   2550  N   GLU A 174       1.903 -27.955 -15.294  1.00  0.00              
ATOM   2551  CA  GLU A 174       1.705 -29.263 -15.905  1.00  0.00              
ATOM   2552  C   GLU A 174       2.561 -29.345 -17.153  1.00  0.00              
ATOM   2553  O   GLU A 174       3.170 -30.379 -17.421  1.00  0.00              
ATOM   2554  CB  GLU A 174       0.244 -29.490 -16.253  1.00  0.00              
ATOM   2555  CG  GLU A 174      -0.634 -29.668 -15.028  1.00  0.00              
ATOM   2556  CD  GLU A 174      -2.092 -29.838 -15.382  1.00  0.00              
ATOM   2557  OE1 GLU A 174      -2.908 -30.042 -14.456  1.00  0.00              
ATOM   2558  OE2 GLU A 174      -2.424 -29.768 -16.588  1.00  0.00              
ATOM   2559  H   GLU A 174       1.146 -27.286 -15.306  1.00  0.00              
ATOM   2560  HA  GLU A 174       2.028 -30.045 -15.217  1.00  0.00              
ATOM   2561 1HB  GLU A 174      -0.084 -28.625 -16.829  1.00  0.00              
ATOM   2562 2HB  GLU A 174       0.200 -30.382 -16.879  1.00  0.00              
ATOM   2563 1HG  GLU A 174      -0.329 -30.499 -14.394  1.00  0.00              
ATOM   2564 2HG  GLU A 174      -0.508 -28.732 -14.486  1.00  0.00              
ATOM   2565  N   ILE A 175       2.633 -28.246 -17.903  1.00  0.00              
ATOM   2566  CA  ILE A 175       3.398 -28.231 -19.146  1.00  0.00              
ATOM   2567  C   ILE A 175       4.874 -28.366 -18.796  1.00  0.00              
ATOM   2568  O   ILE A 175       5.627 -29.103 -19.442  1.00  0.00              
ATOM   2569  CB  ILE A 175       3.166 -26.917 -19.926  1.00  0.00              
ATOM   2570  CG1 ILE A 175       1.719 -26.860 -20.416  1.00  0.00              
ATOM   2571  CG2 ILE A 175       4.138 -26.816 -21.086  1.00  0.00              
ATOM   2572  CD1 ILE A 175       1.310 -25.486 -20.942  1.00  0.00              
ATOM   2573  H   ILE A 175       2.151 -27.407 -17.612  1.00  0.00              
ATOM   2574  HA  ILE A 175       3.143 -29.091 -19.764  1.00  0.00              
ATOM   2575  HB  ILE A 175       3.312 -26.073 -19.253  1.00  0.00              
ATOM   2576 1HG1 ILE A 175       1.615 -27.602 -21.208  1.00  0.00              
ATOM   2577 2HG1 ILE A 175       1.081 -27.136 -19.576  1.00  0.00              
ATOM   2578 1HG2 ILE A 175       3.963 -25.886 -21.628  1.00  0.00              
ATOM   2579 2HG2 ILE A 175       5.159 -26.827 -20.708  1.00  0.00              
ATOM   2580 3HG2 ILE A 175       3.991 -27.660 -21.760  1.00  0.00              
ATOM   2581 1HD1 ILE A 175       0.272 -25.516 -21.273  1.00  0.00              
ATOM   2582 2HD1 ILE A 175       1.416 -24.745 -20.149  1.00  0.00              
ATOM   2583 3HD1 ILE A 175       1.949 -25.213 -21.781  1.00  0.00              
ATOM   2584  N   ARG A 176       5.288 -27.662 -17.757  1.00  0.00              
ATOM   2585  CA  ARG A 176       6.675 -27.730 -17.335  1.00  0.00              
ATOM   2586  C   ARG A 176       7.053 -29.160 -16.884  1.00  0.00              
ATOM   2587  O   ARG A 176       8.127 -29.666 -17.217  1.00  0.00              
ATOM   2588  CB  ARG A 176       6.989 -26.694 -16.266  1.00  0.00              
ATOM   2589  CG  ARG A 176       8.422 -26.714 -15.758  1.00  0.00              
ATOM   2590  CD  ARG A 176       8.719 -25.690 -14.724  1.00  0.00              
ATOM   2591  NE  ARG A 176       7.914 -25.800 -13.518  1.00  0.00              
ATOM   2592  CZ  ARG A 176       7.895 -24.890 -12.524  1.00  0.00              
ATOM   2593  NH1 ARG A 176       8.660 -23.821 -12.570  1.00  0.00              
ATOM   2594  NH2 ARG A 176       7.103 -25.111 -11.490  1.00  0.00              
ATOM   2595  H   ARG A 176       4.647 -27.071 -17.246  1.00  0.00              
ATOM   2596  HA  ARG A 176       7.328 -27.491 -18.175  1.00  0.00              
ATOM   2597 1HB  ARG A 176       6.774 -25.717 -16.697  1.00  0.00              
ATOM   2598 2HB  ARG A 176       6.311 -26.881 -15.434  1.00  0.00              
ATOM   2599 1HG  ARG A 176       8.624 -27.694 -15.326  1.00  0.00              
ATOM   2600 2HG  ARG A 176       9.091 -26.543 -16.602  1.00  0.00              
ATOM   2601 1HD  ARG A 176       9.764 -25.778 -14.428  1.00  0.00              
ATOM   2602 2HD  ARG A 176       8.543 -24.700 -15.144  1.00  0.00              
ATOM   2603  HE  ARG A 176       7.273 -26.530 -13.235  1.00  0.00              
ATOM   2604 1HH1 ARG A 176       9.273 -23.676 -13.360  1.00  0.00              
ATOM   2605 2HH1 ARG A 176       8.631 -23.151 -11.816  1.00  0.00              
ATOM   2606 1HH2 ARG A 176       6.535 -25.947 -11.462  1.00  0.00              
ATOM   2607 2HH2 ARG A 176       7.070 -24.446 -10.732  1.00  0.00              
ATOM   2608  N   ALA A 177       6.159 -29.807 -16.142  1.00  0.00              
ATOM   2609  CA  ALA A 177       6.393 -31.176 -15.676  1.00  0.00              
ATOM   2610  C   ALA A 177       6.558 -32.130 -16.852  1.00  0.00              
ATOM   2611  O   ALA A 177       7.392 -33.029 -16.804  1.00  0.00              
ATOM   2612  CB  ALA A 177       5.238 -31.641 -14.799  1.00  0.00              
ATOM   2613  H   ALA A 177       5.297 -29.342 -15.892  1.00  0.00              
ATOM   2614  HA  ALA A 177       7.320 -31.197 -15.103  1.00  0.00              
ATOM   2615 1HB  ALA A 177       5.426 -32.659 -14.461  1.00  0.00              
ATOM   2616 2HB  ALA A 177       5.150 -30.982 -13.935  1.00  0.00              
ATOM   2617 3HB  ALA A 177       4.313 -31.614 -15.372  1.00  0.00              
ATOM   2618  N   ARG A 178       5.752 -31.938 -17.892  1.00  0.00              
ATOM   2619  CA  ARG A 178       5.868 -32.736 -19.117  1.00  0.00              
ATOM   2620  C   ARG A 178       7.196 -32.480 -19.818  1.00  0.00              
ATOM   2621  O   ARG A 178       7.853 -33.411 -20.288  1.00  0.00              
ATOM   2622  CB  ARG A 178       4.724 -32.420 -20.089  1.00  0.00              
ATOM   2623  CG  ARG A 178       3.366 -32.927 -19.643  1.00  0.00              
ATOM   2624  CD  ARG A 178       3.366 -34.438 -19.479  1.00  0.00              
ATOM   2625  NE  ARG A 178       3.832 -35.110 -20.688  1.00  0.00              
ATOM   2626  CZ  ARG A 178       3.080 -35.345 -21.761  1.00  0.00              
ATOM   2627  NH1 ARG A 178       1.808 -34.965 -21.783  1.00  0.00              
ATOM   2628  NH2 ARG A 178       3.603 -35.957 -22.817  1.00  0.00              
ATOM   2629  H   ARG A 178       5.040 -31.222 -17.837  1.00  0.00              
ATOM   2630  HA  ARG A 178       5.846 -33.798 -18.869  1.00  0.00              
ATOM   2631 1HB  ARG A 178       4.690 -31.337 -20.198  1.00  0.00              
ATOM   2632 2HB  ARG A 178       4.985 -32.873 -21.045  1.00  0.00              
ATOM   2633 1HG  ARG A 178       3.116 -32.459 -18.691  1.00  0.00              
ATOM   2634 2HG  ARG A 178       2.627 -32.643 -20.394  1.00  0.00              
ATOM   2635 1HD  ARG A 178       4.022 -34.704 -18.652  1.00  0.00              
ATOM   2636 2HD  ARG A 178       2.352 -34.769 -19.259  1.00  0.00              
ATOM   2637  HE  ARG A 178       4.746 -35.486 -20.905  1.00  0.00              
ATOM   2638 1HH1 ARG A 178       1.410 -34.496 -20.982  1.00  0.00              
ATOM   2639 2HH1 ARG A 178       1.244 -35.147 -22.600  1.00  0.00              
ATOM   2640 1HH2 ARG A 178       4.573 -36.242 -22.803  1.00  0.00              
ATOM   2641 2HH2 ARG A 178       3.031 -36.134 -23.629  1.00  0.00              
ATOM   2642  N   LYS A 179       7.592 -31.215 -19.888  1.00  0.00              
ATOM   2643  CA  LYS A 179       8.866 -30.860 -20.495  1.00  0.00              
ATOM   2644  C   LYS A 179      10.039 -31.479 -19.741  1.00  0.00              
ATOM   2645  O   LYS A 179      11.017 -31.913 -20.340  1.00  0.00              
ATOM   2646  CB  LYS A 179       9.027 -29.336 -20.531  1.00  0.00              
ATOM   2647  CG  LYS A 179       8.134 -28.648 -21.564  1.00  0.00              
ATOM   2648  CD  LYS A 179       8.225 -27.130 -21.489  1.00  0.00              
ATOM   2649  CE  LYS A 179       7.418 -26.495 -22.627  1.00  0.00              
ATOM   2650  NZ  LYS A 179       7.271 -25.017 -22.465  1.00  0.00              
ATOM   2651  H   LYS A 179       7.004 -30.483 -19.515  1.00  0.00              
ATOM   2652  HA  LYS A 179       8.914 -31.254 -21.511  1.00  0.00              
ATOM   2653 1HB  LYS A 179       8.788 -28.966 -19.533  1.00  0.00              
ATOM   2654 2HB  LYS A 179      10.073 -29.130 -20.753  1.00  0.00              
ATOM   2655 1HG  LYS A 179       8.441 -28.974 -22.558  1.00  0.00              
ATOM   2656 2HG  LYS A 179       7.102 -28.951 -21.386  1.00  0.00              
ATOM   2657 1HD  LYS A 179       7.831 -26.806 -20.525  1.00  0.00              
ATOM   2658 2HD  LYS A 179       9.272 -26.841 -21.569  1.00  0.00              
ATOM   2659 1HE  LYS A 179       7.928 -26.705 -23.565  1.00  0.00              
ATOM   2660 2HE  LYS A 179       6.429 -26.954 -22.641  1.00  0.00              
ATOM   2661 1HZ  LYS A 179       6.733 -24.647 -23.236  1.00  0.00              
ATOM   2662 2HZ  LYS A 179       6.795 -24.818 -21.597  1.00  0.00              
ATOM   2663 3HZ  LYS A 179       8.185 -24.588 -22.455  1.00  0.00              
ATOM   2664  N   MET A 180       9.928 -31.515 -18.422  1.00  0.00              
ATOM   2665  CA  MET A 180      10.925 -32.158 -17.585  1.00  0.00              
ATOM   2666  C   MET A 180      11.052 -33.656 -17.872  1.00  0.00              
ATOM   2667  O   MET A 180      12.149 -34.162 -18.110  1.00  0.00              
ATOM   2668  CB  MET A 180      10.584 -31.932 -16.113  1.00  0.00              
ATOM   2669  CG  MET A 180      11.512 -32.639 -15.136  1.00  0.00              
ATOM   2670  SD  MET A 180      10.976 -32.469 -13.422  1.00  0.00              
ATOM   2671  CE  MET A 180       9.507 -33.493 -13.423  1.00  0.00              
ATOM   2672  H   MET A 180       9.125 -31.083 -17.987  1.00  0.00              
ATOM   2673  HA  MET A 180      11.909 -31.736 -17.788  1.00  0.00              
ATOM   2674 1HB  MET A 180      10.624 -30.857 -15.940  1.00  0.00              
ATOM   2675 2HB  MET A 180       9.563 -32.286 -15.966  1.00  0.00              
ATOM   2676 1HG  MET A 180      11.540 -33.696 -15.399  1.00  0.00              
ATOM   2677 2HG  MET A 180      12.508 -32.211 -15.243  1.00  0.00              
ATOM   2678 1HE  MET A 180       9.060 -33.490 -12.429  1.00  0.00              
ATOM   2679 2HE  MET A 180       8.791 -33.101 -14.146  1.00  0.00              
ATOM   2680 3HE  MET A 180       9.777 -34.514 -13.696  1.00  0.00              
ATOM   2681  N   GLU A 181       9.924 -34.356 -17.851  1.00  0.00              
ATOM   2682  CA  GLU A 181       9.908 -35.795 -18.059  1.00  0.00              
ATOM   2683  C   GLU A 181      10.300 -36.182 -19.480  1.00  0.00              
ATOM   2684  O   GLU A 181      10.877 -37.245 -19.702  1.00  0.00              
ATOM   2685  CB  GLU A 181       8.523 -36.358 -17.731  1.00  0.00              
ATOM   2686  CG  GLU A 181       8.162 -36.316 -16.253  1.00  0.00              
ATOM   2687  CD  GLU A 181       6.756 -36.797 -16.021  1.00  0.00              
ATOM   2688  OE1 GLU A 181       6.095 -37.126 -16.976  1.00  0.00              
ATOM   2689  OE2 GLU A 181       6.381 -36.943 -14.881  1.00  0.00              
ATOM   2690  H   GLU A 181       9.053 -33.874 -17.687  1.00  0.00              
ATOM   2691  HA  GLU A 181      10.644 -36.271 -17.410  1.00  0.00              
ATOM   2692 1HB  GLU A 181       7.799 -35.772 -18.298  1.00  0.00              
ATOM   2693 2HB  GLU A 181       8.508 -37.391 -18.079  1.00  0.00              
ATOM   2694 1HG  GLU A 181       8.847 -36.882 -15.623  1.00  0.00              
ATOM   2695 2HG  GLU A 181       8.229 -35.258 -16.003  1.00  0.00              
ATOM   2696  N   ASP A 182       9.985 -35.310 -20.434  1.00  0.00              
ATOM   2697  CA  ASP A 182      10.288 -35.551 -21.844  1.00  0.00              
ATOM   2698  C   ASP A 182      11.698 -35.117 -22.257  1.00  0.00              
ATOM   2699  O   ASP A 182      12.255 -35.655 -23.216  1.00  0.00              
ATOM   2700  CB  ASP A 182       9.255 -34.849 -22.740  1.00  0.00              
ATOM   2701  CG  ASP A 182       7.881 -35.516 -22.697  1.00  0.00              
ATOM   2702  OD1 ASP A 182       6.900 -34.897 -23.162  1.00  0.00              
ATOM   2703  OD2 ASP A 182       7.781 -36.656 -22.197  1.00  0.00              
ATOM   2704  H   ASP A 182       9.520 -34.453 -20.170  1.00  0.00              
ATOM   2705  HA  ASP A 182      10.253 -36.621 -22.051  1.00  0.00              
ATOM   2706 1HB  ASP A 182       9.164 -33.780 -22.543  1.00  0.00              
ATOM   2707 2HB  ASP A 182       9.713 -35.001 -23.717  1.00  0.00              
ATOM   2708  N   SER A 183      12.271 -34.150 -21.543  1.00  0.00              
ATOM   2709  CA  SER A 183      13.632 -33.691 -21.828  1.00  0.00              
ATOM   2710  C   SER A 183      14.531 -33.864 -20.601  1.00  0.00              
ATOM   2711  O   SER A 183      15.236 -32.898 -20.229  1.00  0.00              
ATOM   2712  OXT SER A 183      14.551 -34.911 -20.015  1.00  0.00              
ATOM   2713  CB  SER A 183      13.616 -32.242 -22.275  1.00  0.00              
ATOM   2714  OG  SER A 183      14.905 -31.752 -22.522  1.00  0.00              
ATOM   2715  H   SER A 183      11.756 -33.722 -20.786  1.00  0.00              
ATOM   2716  HA  SER A 183      14.080 -34.178 -22.695  1.00  0.00              
ATOM   2717 1HB  SER A 183      13.026 -32.166 -23.188  1.00  0.00              
ATOM   2718 2HB  SER A 183      13.152 -31.641 -21.493  1.00  0.00              
ATOM   2719  HG  SER A 183      14.850 -30.835 -22.802  1.00  0.00              
ATOM   2720  N   GLY D 171     -11.923 -19.350 -63.093  1.00  0.00              
ATOM   2721  CA  GLY D 171     -11.288 -20.272 -62.111  1.00  0.00              
ATOM   2722  C   GLY D 171     -10.430 -19.513 -61.119  1.00  0.00              
ATOM   2723  O   GLY D 171     -10.838 -18.481 -60.587  1.00  0.00              
ATOM   2724 1H   GLY D 171     -11.736 -19.455 -64.070  1.00  0.00              
ATOM   2725 2H   GLY D 171     -12.919 -19.302 -63.162  1.00  0.00              
ATOM   2726 3H   GLY D 171     -11.753 -18.366 -63.038  1.00  0.00              
ATOM   2727 1HA  GLY D 171     -12.068 -20.806 -61.568  1.00  0.00              
ATOM   2728 2HA  GLY D 171     -10.664 -20.987 -62.645  1.00  0.00              
ATOM   2729  N   GLN D 172      -9.226 -20.015 -60.884  1.00  0.00              
ATOM   2730  CA  GLN D 172      -8.274 -19.360 -59.994  1.00  0.00              
ATOM   2731  C   GLN D 172      -7.822 -17.987 -60.511  1.00  0.00              
ATOM   2732  O   GLN D 172      -7.460 -17.844 -61.683  1.00  0.00              
ATOM   2733  CB  GLN D 172      -7.050 -20.258 -59.791  1.00  0.00              
ATOM   2734  CG  GLN D 172      -6.047 -19.724 -58.782  1.00  0.00              
ATOM   2735  CD  GLN D 172      -4.819 -20.608 -58.664  1.00  0.00              
ATOM   2736  OE1 GLN D 172      -3.977 -20.648 -59.565  1.00  0.00              
ATOM   2737  NE2 GLN D 172      -4.712 -21.325 -57.550  1.00  0.00              
ATOM   2738  H   GLN D 172      -8.962 -20.878 -61.337  1.00  0.00              
ATOM   2739  HA  GLN D 172      -8.748 -19.166 -59.032  1.00  0.00              
ATOM   2740 1HB  GLN D 172      -7.423 -21.229 -59.462  1.00  0.00              
ATOM   2741 2HB  GLN D 172      -6.572 -20.364 -60.764  1.00  0.00              
ATOM   2742 1HG  GLN D 172      -5.715 -18.687 -58.773  1.00  0.00              
ATOM   2743 2HG  GLN D 172      -6.687 -19.907 -57.918  1.00  0.00              
ATOM   2744 1HE2 GLN D 172      -3.925 -21.926 -57.416  1.00  0.00              
ATOM   2745 2HE2 GLN D 172      -5.419 -21.263 -56.846  1.00  0.00              
ATOM   2746  N   TYR D 173      -7.862 -16.976 -59.644  1.00  0.00              
ATOM   2747  CA  TYR D 173      -7.346 -15.649 -59.987  1.00  0.00              
ATOM   2748  C   TYR D 173      -6.787 -14.911 -58.768  1.00  0.00              
ATOM   2749  O   TYR D 173      -7.042 -15.302 -57.636  1.00  0.00              
ATOM   2750  CB  TYR D 173      -8.435 -14.795 -60.647  1.00  0.00              
ATOM   2751  CG  TYR D 173      -9.539 -14.375 -59.718  1.00  0.00              
ATOM   2752  CD1 TYR D 173     -10.614 -15.223 -59.448  1.00  0.00              
ATOM   2753  CD2 TYR D 173      -9.511 -13.120 -59.102  1.00  0.00              
ATOM   2754  CE1 TYR D 173     -11.638 -14.833 -58.584  1.00  0.00              
ATOM   2755  CE2 TYR D 173     -10.528 -12.719 -58.237  1.00  0.00              
ATOM   2756  CZ  TYR D 173     -11.588 -13.580 -57.985  1.00  0.00              
ATOM   2757  OH  TYR D 173     -12.602 -13.186 -57.142  1.00  0.00              
ATOM   2758  H   TYR D 173      -8.257 -17.128 -58.727  1.00  0.00              
ATOM   2759  HA  TYR D 173      -6.515 -15.744 -60.686  1.00  0.00              
ATOM   2760 1HB  TYR D 173      -7.948 -13.907 -61.054  1.00  0.00              
ATOM   2761 2HB  TYR D 173      -8.856 -15.384 -61.463  1.00  0.00              
ATOM   2762  HD1 TYR D 173     -10.643 -16.203 -59.926  1.00  0.00              
ATOM   2763  HD2 TYR D 173      -8.677 -12.450 -59.308  1.00  0.00              
ATOM   2764  HE1 TYR D 173     -12.473 -15.503 -58.380  1.00  0.00              
ATOM   2765  HE2 TYR D 173     -10.486 -11.736 -57.766  1.00  0.00              
ATOM   2766  HH  TYR D 173     -13.283 -13.855 -57.036  1.00  0.00              
ATOM   2767  N   LEU D 174      -6.021 -13.851 -59.008  1.00  0.00              
ATOM   2768  CA  LEU D 174      -5.408 -13.094 -57.923  1.00  0.00              
ATOM   2769  C   LEU D 174      -6.455 -12.179 -57.291  1.00  0.00              
ATOM   2770  O   LEU D 174      -6.995 -11.281 -57.936  1.00  0.00              
ATOM   2771  CB  LEU D 174      -4.224 -12.275 -58.450  1.00  0.00              
ATOM   2772  CG  LEU D 174      -3.433 -11.456 -57.419  1.00  0.00              
ATOM   2773  CD1 LEU D 174      -2.736 -12.382 -56.421  1.00  0.00              
ATOM   2774  CD2 LEU D 174      -2.402 -10.602 -58.143  1.00  0.00              
ATOM   2775  H   LEU D 174      -5.859 -13.561 -59.962  1.00  0.00              
ATOM   2776  HA  LEU D 174      -5.061 -13.779 -57.151  1.00  0.00              
ATOM   2777 1HB  LEU D 174      -3.602 -13.086 -58.823  1.00  0.00              
ATOM   2778 2HB  LEU D 174      -4.516 -11.630 -59.278  1.00  0.00              
ATOM   2779  HG  LEU D 174      -4.139 -10.785 -56.929  1.00  0.00              
ATOM   2780 1HD1 LEU D 174      -2.180 -11.786 -55.697  1.00  0.00              
ATOM   2781 2HD1 LEU D 174      -3.482 -12.981 -55.898  1.00  0.00              
ATOM   2782 3HD1 LEU D 174      -2.049 -13.040 -56.953  1.00  0.00              
ATOM   2783 1HD2 LEU D 174      -1.838 -10.018 -57.413  1.00  0.00              
ATOM   2784 2HD2 LEU D 174      -1.720 -11.247 -58.697  1.00  0.00              
ATOM   2785 3HD2 LEU D 174      -2.907  -9.928 -58.835  1.00  0.00              
ATOM   2786  N   VAL D 175      -6.737 -12.423 -56.019  1.00  0.00              
ATOM   2787  CA  VAL D 175      -7.699 -11.626 -55.272  1.00  0.00              
ATOM   2788  C   VAL D 175      -7.095 -10.426 -54.552  1.00  0.00              
ATOM   2789  O   VAL D 175      -7.676  -9.340 -54.558  1.00  0.00              
ATOM   2790  CB  VAL D 175      -8.432 -12.497 -54.234  1.00  0.00              
ATOM   2791  CG1 VAL D 175      -9.358 -11.642 -53.381  1.00  0.00              
ATOM   2792  CG2 VAL D 175      -9.215 -13.604 -54.923  1.00  0.00              
ATOM   2793  H   VAL D 175      -6.267 -13.187 -55.556  1.00  0.00              
ATOM   2794  HA  VAL D 175      -8.432 -11.166 -55.935  1.00  0.00              
ATOM   2795  HB  VAL D 175      -7.694 -12.982 -53.595  1.00  0.00              
ATOM   2796 1HG1 VAL D 175      -9.868 -12.274 -52.653  1.00  0.00              
ATOM   2797 2HG1 VAL D 175      -8.775 -10.884 -52.859  1.00  0.00              
ATOM   2798 3HG1 VAL D 175     -10.097 -11.158 -54.020  1.00  0.00              
ATOM   2799 1HG2 VAL D 175      -9.726 -14.210 -54.176  1.00  0.00              
ATOM   2800 2HG2 VAL D 175      -9.949 -13.163 -55.598  1.00  0.00              
ATOM   2801 3HG2 VAL D 175      -8.531 -14.233 -55.493  1.00  0.00              
ATOM   2802  N   TYR D 176      -5.928 -10.611 -53.947  1.00  0.00              
ATOM   2803  CA  TYR D 176      -5.294  -9.532 -53.207  1.00  0.00              
ATOM   2804  C   TYR D 176      -3.792  -9.779 -53.103  1.00  0.00              
ATOM   2805  O   TYR D 176      -3.340 -10.931 -53.094  1.00  0.00              
ATOM   2806  CB  TYR D 176      -5.931  -9.478 -51.804  1.00  0.00              
ATOM   2807  CG  TYR D 176      -5.491  -8.328 -50.929  1.00  0.00              
ATOM   2808  CD1 TYR D 176      -4.468  -8.484 -49.993  1.00  0.00              
ATOM   2809  CD2 TYR D 176      -6.098  -7.072 -51.045  1.00  0.00              
ATOM   2810  CE1 TYR D 176      -4.059  -7.424 -49.196  1.00  0.00              
ATOM   2811  CE2 TYR D 176      -5.693  -6.000 -50.254  1.00  0.00              
ATOM   2812  CZ  TYR D 176      -4.678  -6.177 -49.335  1.00  0.00              
ATOM   2813  OH  TYR D 176      -4.272  -5.104 -48.573  1.00  0.00              
ATOM   2814  H   TYR D 176      -5.469 -11.510 -53.998  1.00  0.00              
ATOM   2815  HA  TYR D 176      -5.430  -8.590 -53.738  1.00  0.00              
ATOM   2816 1HB  TYR D 176      -7.012  -9.416 -51.943  1.00  0.00              
ATOM   2817 2HB  TYR D 176      -5.682 -10.413 -51.302  1.00  0.00              
ATOM   2818  HD1 TYR D 176      -3.990  -9.458 -49.893  1.00  0.00              
ATOM   2819  HD2 TYR D 176      -6.903  -6.941 -51.769  1.00  0.00              
ATOM   2820  HE1 TYR D 176      -3.259  -7.559 -48.468  1.00  0.00              
ATOM   2821  HE2 TYR D 176      -6.177  -5.030 -50.363  1.00  0.00              
ATOM   2822  HH  TYR D 176      -4.759  -4.300 -48.767  1.00  0.00              
ATOM   2823  N   ASN D 177      -3.017  -8.702 -53.047  1.00  0.00              
ATOM   2824  CA  ASN D 177      -1.567  -8.823 -52.951  1.00  0.00              
ATOM   2825  C   ASN D 177      -0.967  -7.627 -52.223  1.00  0.00              
ATOM   2826  O   ASN D 177      -1.614  -6.586 -52.091  1.00  0.00              
ATOM   2827  CB  ASN D 177      -0.923  -8.981 -54.333  1.00  0.00              
ATOM   2828  CG  ASN D 177      -0.978  -7.713 -55.161  1.00  0.00              
ATOM   2829  OD1 ASN D 177      -2.053  -7.249 -55.537  1.00  0.00              
ATOM   2830  ND2 ASN D 177       0.189  -7.152 -55.454  1.00  0.00              
ATOM   2831  H   ASN D 177      -3.434  -7.782 -53.070  1.00  0.00              
ATOM   2832  HA  ASN D 177      -1.307  -9.706 -52.366  1.00  0.00              
ATOM   2833 1HB  ASN D 177       0.056  -9.449 -54.442  1.00  0.00              
ATOM   2834 2HB  ASN D 177      -1.694  -9.668 -54.684  1.00  0.00              
ATOM   2835 1HD2 ASN D 177       0.215  -6.312 -55.998  1.00  0.00              
ATOM   2836 2HD2 ASN D 177       1.038  -7.568 -55.133  1.00  0.00              
ATOM   2837  N   GLY D 178       0.262  -7.786 -51.735  1.00  0.00              
ATOM   2838  CA  GLY D 178       0.927  -6.706 -51.029  1.00  0.00              
ATOM   2839  C   GLY D 178       2.237  -7.111 -50.379  1.00  0.00              
ATOM   2840  O   GLY D 178       2.518  -8.300 -50.227  1.00  0.00              
ATOM   2841  H   GLY D 178       0.742  -8.666 -51.854  1.00  0.00              
ATOM   2842 1HA  GLY D 178       1.143  -5.901 -51.731  1.00  0.00              
ATOM   2843 2HA  GLY D 178       0.270  -6.335 -50.243  1.00  0.00              
ATOM   2844  N   ASP D 179       3.041  -6.118 -50.008  1.00  0.00              
ATOM   2845  CA  ASP D 179       4.348  -6.356 -49.408  1.00  0.00              
ATOM   2846  C   ASP D 179       4.208  -6.613 -47.911  1.00  0.00              
ATOM   2847  O   ASP D 179       3.427  -5.959 -47.220  1.00  0.00              
ATOM   2848  CB  ASP D 179       5.261  -5.142 -49.591  1.00  0.00              
ATOM   2849  CG  ASP D 179       5.639  -4.910 -51.031  1.00  0.00              
ATOM   2850  OD1 ASP D 179       6.069  -5.881 -51.685  1.00  0.00              
ATOM   2851  OD2 ASP D 179       5.509  -3.761 -51.502  1.00  0.00              
ATOM   2852  H   ASP D 179       2.730  -5.167 -50.148  1.00  0.00              
ATOM   2853  HA  ASP D 179       4.796  -7.250 -49.843  1.00  0.00              
ATOM   2854 1HB  ASP D 179       4.861  -4.228 -49.150  1.00  0.00              
ATOM   2855 2HB  ASP D 179       6.132  -5.469 -49.023  1.00  0.00              
ATOM   2856  N   LEU D 180       4.990  -7.561 -47.417  1.00  0.00              
ATOM   2857  CA  LEU D 180       4.966  -7.916 -46.009  1.00  0.00              
ATOM   2858  C   LEU D 180       6.409  -8.007 -45.552  1.00  0.00              
ATOM   2859  O   LEU D 180       7.302  -8.283 -46.359  1.00  0.00              
ATOM   2860  CB  LEU D 180       4.282  -9.276 -45.811  1.00  0.00              
ATOM   2861  CG  LEU D 180       2.789  -9.368 -46.123  1.00  0.00              
ATOM   2862  CD1 LEU D 180       2.359 -10.816 -46.133  1.00  0.00              
ATOM   2863  CD2 LEU D 180       1.998  -8.565 -45.101  1.00  0.00              
ATOM   2864  H   LEU D 180       5.621  -8.051 -48.037  1.00  0.00              
ATOM   2865  HA  LEU D 180       4.461  -7.133 -45.444  1.00  0.00              
ATOM   2866 1HB  LEU D 180       4.837  -9.862 -46.542  1.00  0.00              
ATOM   2867 2HB  LEU D 180       4.461  -9.677 -44.814  1.00  0.00              
ATOM   2868  HG  LEU D 180       2.633  -8.908 -47.099  1.00  0.00              
ATOM   2869 1HD1 LEU D 180       1.295 -10.878 -46.356  1.00  0.00              
ATOM   2870 2HD1 LEU D 180       2.921 -11.357 -46.893  1.00  0.00              
ATOM   2871 3HD1 LEU D 180       2.551 -11.258 -45.155  1.00  0.00              
ATOM   2872 1HD2 LEU D 180       0.933  -8.635 -45.330  1.00  0.00              
ATOM   2873 2HD2 LEU D 180       2.182  -8.963 -44.103  1.00  0.00              
ATOM   2874 3HD2 LEU D 180       2.310  -7.521 -45.137  1.00  0.00              
ATOM   2875  N   VAL D 181       6.647  -7.756 -44.268  1.00  0.00              
ATOM   2876  CA  VAL D 181       7.980  -7.924 -43.724  1.00  0.00              
ATOM   2877  C   VAL D 181       7.926  -9.155 -42.823  1.00  0.00              
ATOM   2878  O   VAL D 181       7.179  -9.193 -41.846  1.00  0.00              
ATOM   2879  CB  VAL D 181       8.436  -6.704 -42.902  1.00  0.00              
ATOM   2880  CG1 VAL D 181       9.839  -6.960 -42.345  1.00  0.00              
ATOM   2881  CG2 VAL D 181       8.440  -5.461 -43.782  1.00  0.00              
ATOM   2882  H   VAL D 181       5.902  -7.448 -43.659  1.00  0.00              
ATOM   2883  HA  VAL D 181       8.708  -8.117 -44.513  1.00  0.00              
ATOM   2884  HB  VAL D 181       7.720  -6.530 -42.099  1.00  0.00              
ATOM   2885 1HG1 VAL D 181      10.162  -6.097 -41.762  1.00  0.00              
ATOM   2886 2HG1 VAL D 181       9.821  -7.843 -41.705  1.00  0.00              
ATOM   2887 3HG1 VAL D 181      10.534  -7.121 -43.170  1.00  0.00              
ATOM   2888 1HG2 VAL D 181       8.763  -4.601 -43.197  1.00  0.00              
ATOM   2889 2HG2 VAL D 181       9.125  -5.610 -44.617  1.00  0.00              
ATOM   2890 3HG2 VAL D 181       7.434  -5.282 -44.164  1.00  0.00              
ATOM   2891  N   GLU D 182       8.713 -10.168 -43.164  1.00  0.00              
ATOM   2892  CA  GLU D 182       8.725 -11.391 -42.384  1.00  0.00              
ATOM   2893  C   GLU D 182       9.624 -11.297 -41.159  1.00  0.00              
ATOM   2894  O   GLU D 182      10.715 -10.740 -41.219  1.00  0.00              
ATOM   2895  CB  GLU D 182       9.162 -12.571 -43.265  1.00  0.00              
ATOM   2896  CG  GLU D 182       9.153 -13.889 -42.524  1.00  0.00              
ATOM   2897  CD  GLU D 182       9.629 -15.060 -43.367  1.00  0.00              
ATOM   2898  OE1 GLU D 182       9.997 -14.864 -44.553  1.00  0.00              
ATOM   2899  OE2 GLU D 182       9.627 -16.185 -42.834  1.00  0.00              
ATOM   2900  H   GLU D 182       9.314 -10.094 -43.972  1.00  0.00              
ATOM   2901  HA  GLU D 182       7.725 -11.592 -41.997  1.00  0.00              
ATOM   2902 1HB  GLU D 182       8.475 -12.608 -44.111  1.00  0.00              
ATOM   2903 2HB  GLU D 182      10.167 -12.346 -43.623  1.00  0.00              
ATOM   2904 1HG  GLU D 182       9.737 -13.874 -41.604  1.00  0.00              
ATOM   2905 2HG  GLU D 182       8.102 -14.040 -42.282  1.00  0.00              
ATOM   2906  N   TYR D 183       9.136 -11.836 -40.048  1.00  0.00              
ATOM   2907  CA  TYR D 183       9.904 -11.931 -38.813  1.00  0.00              
ATOM   2908  C   TYR D 183       9.866 -13.383 -38.353  1.00  0.00              
ATOM   2909  O   TYR D 183       8.863 -14.066 -38.556  1.00  0.00              
ATOM   2910  CB  TYR D 183       9.281 -11.062 -37.712  1.00  0.00              
ATOM   2911  CG  TYR D 183       9.367  -9.576 -37.961  1.00  0.00              
ATOM   2912  CD1 TYR D 183       8.469  -8.937 -38.815  1.00  0.00              
ATOM   2913  CD2 TYR D 183      10.354  -8.805 -37.345  1.00  0.00              
ATOM   2914  CE1 TYR D 183       8.545  -7.575 -39.045  1.00  0.00              
ATOM   2915  CE2 TYR D 183      10.445  -7.435 -37.576  1.00  0.00              
ATOM   2916  CZ  TYR D 183       9.536  -6.828 -38.428  1.00  0.00              
ATOM   2917  OH  TYR D 183       9.628  -5.483 -38.676  1.00  0.00              
ATOM   2918  H   TYR D 183       8.192 -12.194 -40.068  1.00  0.00              
ATOM   2919  HA  TYR D 183      10.941 -11.650 -39.000  1.00  0.00              
ATOM   2920 1HB  TYR D 183       8.231 -11.349 -37.628  1.00  0.00              
ATOM   2921 2HB  TYR D 183       9.798 -11.298 -36.782  1.00  0.00              
ATOM   2922  HD1 TYR D 183       7.696  -9.531 -39.306  1.00  0.00              
ATOM   2923  HD2 TYR D 183      11.060  -9.294 -36.675  1.00  0.00              
ATOM   2924  HE1 TYR D 183       7.837  -7.089 -39.714  1.00  0.00              
ATOM   2925  HE2 TYR D 183      11.227  -6.851 -37.089  1.00  0.00              
ATOM   2926  HH  TYR D 183       8.951  -5.165 -39.279  1.00  0.00              
ATOM   2927  N   GLU D 184      10.955 -13.847 -37.741  1.00  0.00              
ATOM   2928  CA  GLU D 184      11.021 -15.216 -37.237  1.00  0.00              
ATOM   2929  C   GLU D 184       9.996 -15.236 -36.080  1.00  0.00              
ATOM   2930  O   GLU D 184      10.049 -14.409 -35.168  1.00  0.00              
ATOM   2931  CB  GLU D 184      12.428 -15.596 -36.769  1.00  0.00              
ATOM   2932  CG  GLU D 184      12.623 -17.081 -36.505  1.00  0.00              
ATOM   2933  CD  GLU D 184      12.099 -17.469 -35.152  1.00  0.00              
ATOM   2934  OE1 GLU D 184      12.469 -16.842 -34.189  1.00  0.00              
ATOM   2935  OE2 GLU D 184      11.241 -18.319 -35.090  1.00  0.00              
ATOM   2936  H   GLU D 184      11.754 -13.239 -37.622  1.00  0.00              
ATOM   2937  HA  GLU D 184      10.734 -15.914 -38.024  1.00  0.00              
ATOM   2938 1HB  GLU D 184      13.120 -15.271 -37.547  1.00  0.00              
ATOM   2939 2HB  GLU D 184      12.622 -15.036 -35.854  1.00  0.00              
ATOM   2940 1HG  GLU D 184      12.173 -17.720 -37.265  1.00  0.00              
ATOM   2941 2HG  GLU D 184      13.705 -17.205 -36.524  1.00  0.00              
ATOM   2942  N   ALA D 185       9.066 -16.178 -36.144  1.00  0.00              
ATOM   2943  CA  ALA D 185       7.960 -16.293 -35.200  1.00  0.00              
ATOM   2944  C   ALA D 185       8.257 -16.372 -33.713  1.00  0.00              
ATOM   2945  O   ALA D 185       7.556 -15.754 -32.915  1.00  0.00              
ATOM   2946  CB  ALA D 185       7.075 -17.481 -35.601  1.00  0.00              
ATOM   2947  H   ALA D 185       9.141 -16.847 -36.898  1.00  0.00              
ATOM   2948  HA  ALA D 185       7.347 -15.394 -35.268  1.00  0.00              
ATOM   2949 1HB  ALA D 185       6.247 -17.570 -34.898  1.00  0.00              
ATOM   2950 2HB  ALA D 185       6.683 -17.321 -36.606  1.00  0.00              
ATOM   2951 3HB  ALA D 185       7.665 -18.396 -35.583  1.00  0.00              
ATOM   2952  N   ASP D 186       9.273 -17.131 -33.327  1.00  0.00              
ATOM   2953  CA  ASP D 186       9.539 -17.281 -31.900  1.00  0.00              
ATOM   2954  C   ASP D 186      10.330 -16.167 -31.247  1.00  0.00              
ATOM   2955  O   ASP D 186      10.056 -15.833 -30.082  1.00  0.00              
ATOM   2956  CB  ASP D 186      10.268 -18.605 -31.659  1.00  0.00              
ATOM   2957  CG  ASP D 186       9.445 -19.845 -31.983  1.00  0.00              
ATOM   2958  OD1 ASP D 186       8.351 -19.955 -31.482  1.00  0.00              
ATOM   2959  OD2 ASP D 186       9.845 -20.590 -32.845  1.00  0.00              
ATOM   2960  H   ASP D 186       9.866 -17.608 -33.991  1.00  0.00              
ATOM   2961  HA  ASP D 186       8.599 -17.282 -31.347  1.00  0.00              
ATOM   2962 1HB  ASP D 186      11.233 -18.668 -32.164  1.00  0.00              
ATOM   2963 2HB  ASP D 186      10.424 -18.545 -30.582  1.00  0.00              
ATOM   2964  N   HIS D 187      11.285 -15.571 -31.963  1.00  0.00              
ATOM   2965  CA  HIS D 187      12.091 -14.503 -31.365  1.00  0.00              
ATOM   2966  C   HIS D 187      11.903 -13.154 -32.030  1.00  0.00              
ATOM   2967  O   HIS D 187      12.518 -12.164 -31.625  1.00  0.00              
ATOM   2968  CB  HIS D 187      13.576 -14.877 -31.401  1.00  0.00              
ATOM   2969  CG  HIS D 187      13.902 -16.122 -30.636  1.00  0.00              
ATOM   2970  ND1 HIS D 187      13.819 -16.193 -29.261  1.00  0.00              
ATOM   2971  CD2 HIS D 187      14.310 -17.344 -31.052  1.00  0.00              
ATOM   2972  CE1 HIS D 187      14.163 -17.407 -28.865  1.00  0.00              
ATOM   2973  NE2 HIS D 187      14.465 -18.123 -29.932  1.00  0.00              
ATOM   2974  H   HIS D 187      11.463 -15.845 -32.918  1.00  0.00              
ATOM   2975  HA  HIS D 187      11.789 -14.353 -30.329  1.00  0.00              
ATOM   2976 1HB  HIS D 187      13.896 -15.051 -32.429  1.00  0.00              
ATOM   2977 2HB  HIS D 187      14.175 -14.078 -30.965  1.00  0.00              
ATOM   2978  HD2 HIS D 187      14.514 -17.760 -32.039  1.00  0.00              
ATOM   2979  HE1 HIS D 187      14.161 -17.666 -27.807  1.00  0.00              
ATOM   2980  HE2 HIS D 187      14.763 -19.088 -29.934  1.00  0.00              
ATOM   2981  N   MET D 188      11.056 -13.109 -33.048  1.00  0.00              
ATOM   2982  CA  MET D 188      10.745 -11.840 -33.719  1.00  0.00              
ATOM   2983  C   MET D 188      11.937 -11.120 -34.355  1.00  0.00              
ATOM   2984  O   MET D 188      11.963  -9.892 -34.438  1.00  0.00              
ATOM   2985  CB  MET D 188      10.066 -10.877 -32.743  1.00  0.00              
ATOM   2986  CG  MET D 188       8.820 -11.418 -32.069  1.00  0.00              
ATOM   2987  SD  MET D 188       7.609 -12.096 -33.241  1.00  0.00              
ATOM   2988  CE  MET D 188       7.638 -10.860 -34.537  1.00  0.00              
ATOM   2989  H   MET D 188      10.614 -13.958 -33.373  1.00  0.00              
ATOM   2990  HA  MET D 188      10.072 -12.018 -34.557  1.00  0.00              
ATOM   2991 1HB  MET D 188      10.803 -10.624 -31.982  1.00  0.00              
ATOM   2992 2HB  MET D 188       9.805  -9.982 -33.309  1.00  0.00              
ATOM   2993 1HG  MET D 188       9.121 -12.205 -31.379  1.00  0.00              
ATOM   2994 2HG  MET D 188       8.355 -10.604 -31.513  1.00  0.00              
ATOM   2995 1HE  MET D 188       6.941 -11.143 -35.326  1.00  0.00              
ATOM   2996 2HE  MET D 188       7.346  -9.893 -34.124  1.00  0.00              
ATOM   2997 3HE  MET D 188       8.645 -10.789 -34.949  1.00  0.00              
ATOM   2998  N   ALA D 189      12.930 -11.875 -34.800  1.00  0.00              
ATOM   2999  CA  ALA D 189      14.048 -11.273 -35.508  1.00  0.00              
ATOM   3000  C   ALA D 189      13.585 -10.979 -36.938  1.00  0.00              
ATOM   3001  O   ALA D 189      12.909 -11.797 -37.562  1.00  0.00              
ATOM   3002  CB  ALA D 189      15.222 -12.217 -35.522  1.00  0.00              
ATOM   3003  H   ALA D 189      12.921 -12.874 -34.653  1.00  0.00              
ATOM   3004  HA  ALA D 189      14.314 -10.339 -35.012  1.00  0.00              
ATOM   3005 1HB  ALA D 189      16.053 -11.754 -36.056  1.00  0.00              
ATOM   3006 2HB  ALA D 189      15.526 -12.438 -34.499  1.00  0.00              
ATOM   3007 3HB  ALA D 189      14.939 -13.141 -36.025  1.00  0.00              
ATOM   3008  N   GLN D 190      13.947  -9.812 -37.454  1.00  0.00              
ATOM   3009  CA  GLN D 190      13.552  -9.437 -38.803  1.00  0.00              
ATOM   3010  C   GLN D 190      14.291 -10.266 -39.843  1.00  0.00              
ATOM   3011  O   GLN D 190      15.517 -10.357 -39.820  1.00  0.00              
ATOM   3012  CB  GLN D 190      13.816  -7.948 -39.044  1.00  0.00              
ATOM   3013  CG  GLN D 190      13.343  -7.443 -40.396  1.00  0.00              
ATOM   3014  CD  GLN D 190      13.497  -5.940 -40.538  1.00  0.00              
ATOM   3015  OE1 GLN D 190      13.941  -5.256 -39.612  1.00  0.00              
ATOM   3016  NE2 GLN D 190      13.126  -5.416 -41.702  1.00  0.00              
ATOM   3017  H   GLN D 190      14.506  -9.173 -36.909  1.00  0.00              
ATOM   3018  HA  GLN D 190      12.490  -9.640 -38.942  1.00  0.00              
ATOM   3019 1HB  GLN D 190      13.305  -7.404 -38.248  1.00  0.00              
ATOM   3020 2HB  GLN D 190      14.892  -7.800 -38.951  1.00  0.00              
ATOM   3021 1HG  GLN D 190      13.649  -7.901 -41.336  1.00  0.00              
ATOM   3022 2HG  GLN D 190      12.293  -7.666 -40.210  1.00  0.00              
ATOM   3023 1HE2 GLN D 190      13.203  -4.430 -41.853  1.00  0.00              
ATOM   3024 2HE2 GLN D 190      12.769  -6.007 -42.426  1.00  0.00              
ATOM   3025  N   LEU D 191      13.540 -10.883 -40.747  1.00  0.00              
ATOM   3026  CA  LEU D 191      14.130 -11.742 -41.761  1.00  0.00              
ATOM   3027  C   LEU D 191      14.098 -10.966 -43.078  1.00  0.00              
ATOM   3028  O   LEU D 191      14.885 -10.038 -43.252  1.00  0.00              
ATOM   3029  CB  LEU D 191      13.353 -13.056 -41.851  1.00  0.00              
ATOM   3030  CG  LEU D 191      13.356 -13.842 -40.533  1.00  0.00              
ATOM   3031  CD1 LEU D 191      12.521 -15.115 -40.679  1.00  0.00              
ATOM   3032  CD2 LEU D 191      14.789 -14.180 -40.133  1.00  0.00              
ATOM   3033  H   LEU D 191      12.538 -10.756 -40.734  1.00  0.00              
ATOM   3034  HA  LEU D 191      15.165 -11.956 -41.500  1.00  0.00              
ATOM   3035 1HB  LEU D 191      12.362 -12.660 -42.066  1.00  0.00              
ATOM   3036 2HB  LEU D 191      13.689 -13.666 -42.688  1.00  0.00              
ATOM   3037  HG  LEU D 191      12.944 -13.186 -39.765  1.00  0.00              
ATOM   3038 1HD1 LEU D 191      12.530 -15.664 -39.737  1.00  0.00              
ATOM   3039 2HD1 LEU D 191      11.495 -14.851 -40.934  1.00  0.00              
ATOM   3040 3HD1 LEU D 191      12.943 -15.738 -41.466  1.00  0.00              
ATOM   3041 1HD2 LEU D 191      14.781 -14.738 -39.195  1.00  0.00              
ATOM   3042 2HD2 LEU D 191      15.252 -14.786 -40.911  1.00  0.00              
ATOM   3043 3HD2 LEU D 191      15.356 -13.260 -40.001  1.00  0.00              
ATOM   3044  N   GLN D 192      13.208 -11.298 -44.001  1.00  0.00              
ATOM   3045  CA  GLN D 192      13.192 -10.544 -45.255  1.00  0.00              
ATOM   3046  C   GLN D 192      11.829  -9.999 -45.689  1.00  0.00              
ATOM   3047  O   GLN D 192      10.793 -10.402 -45.168  1.00  0.00              
ATOM   3048  CB  GLN D 192      13.746 -11.424 -46.378  1.00  0.00              
ATOM   3049  CG  GLN D 192      15.190 -11.852 -46.179  1.00  0.00              
ATOM   3050  CD  GLN D 192      16.154 -10.682 -46.239  1.00  0.00              
ATOM   3051  OE1 GLN D 192      15.928  -9.710 -46.964  1.00  0.00              
ATOM   3052  NE2 GLN D 192      17.238 -10.771 -45.477  1.00  0.00              
ATOM   3053  H   GLN D 192      12.546 -12.050 -43.870  1.00  0.00              
ATOM   3054  HA  GLN D 192      13.803  -9.648 -45.149  1.00  0.00              
ATOM   3055 1HB  GLN D 192      13.104 -12.304 -46.433  1.00  0.00              
ATOM   3056 2HB  GLN D 192      13.656 -10.851 -47.301  1.00  0.00              
ATOM   3057 1HG  GLN D 192      15.504 -12.505 -45.364  1.00  0.00              
ATOM   3058 2HG  GLN D 192      15.249 -12.396 -47.122  1.00  0.00              
ATOM   3059 1HE2 GLN D 192      17.911 -10.029 -45.475  1.00  0.00              
ATOM   3060 2HE2 GLN D 192      17.383 -11.578 -44.904  1.00  0.00              
ATOM   3061  N   ARG D 193      11.854  -9.049 -46.619  1.00  0.00              
ATOM   3062  CA  ARG D 193      10.637  -8.488 -47.196  1.00  0.00              
ATOM   3063  C   ARG D 193      10.134  -9.520 -48.195  1.00  0.00              
ATOM   3064  O   ARG D 193      10.899 -10.037 -48.996  1.00  0.00              
ATOM   3065  CB  ARG D 193      10.826  -7.111 -47.815  1.00  0.00              
ATOM   3066  CG  ARG D 193       9.551  -6.455 -48.319  1.00  0.00              
ATOM   3067  CD  ARG D 193       9.751  -5.114 -48.926  1.00  0.00              
ATOM   3068  NE  ARG D 193      10.218  -4.096 -47.999  1.00  0.00              
ATOM   3069  CZ  ARG D 193       9.424  -3.396 -47.166  1.00  0.00              
ATOM   3070  NH1 ARG D 193       8.121  -3.573 -47.165  1.00  0.00              
ATOM   3071  NH2 ARG D 193       9.986  -2.509 -46.363  1.00  0.00              
ATOM   3072  H   ARG D 193      12.751  -8.706 -46.934  1.00  0.00              
ATOM   3073  HA  ARG D 193       9.894  -8.335 -46.412  1.00  0.00              
ATOM   3074 1HB  ARG D 193      11.278  -6.479 -47.051  1.00  0.00              
ATOM   3075 2HB  ARG D 193      11.521  -7.229 -48.646  1.00  0.00              
ATOM   3076 1HG  ARG D 193       9.103  -7.102 -49.074  1.00  0.00              
ATOM   3077 2HG  ARG D 193       8.862  -6.345 -47.480  1.00  0.00              
ATOM   3078 1HD  ARG D 193      10.489  -5.193 -49.723  1.00  0.00              
ATOM   3079 2HD  ARG D 193       8.804  -4.768 -49.340  1.00  0.00              
ATOM   3080  HE  ARG D 193      11.157  -3.761 -47.830  1.00  0.00              
ATOM   3081 1HH1 ARG D 193       7.704  -4.242 -47.798  1.00  0.00              
ATOM   3082 2HH1 ARG D 193       7.543  -3.038 -46.534  1.00  0.00              
ATOM   3083 1HH2 ARG D 193      10.988  -2.375 -46.388  1.00  0.00              
ATOM   3084 2HH2 ARG D 193       9.414  -1.972 -45.730  1.00  0.00              
ATOM   3085  N   VAL D 194       8.849  -9.835 -48.132  1.00  0.00              
ATOM   3086  CA  VAL D 194       8.280 -10.822 -49.032  1.00  0.00              
ATOM   3087  C   VAL D 194       7.072 -10.173 -49.674  1.00  0.00              
ATOM   3088  O   VAL D 194       6.631  -9.098 -49.244  1.00  0.00              
ATOM   3089  CB  VAL D 194       7.819 -12.103 -48.275  1.00  0.00              
ATOM   3090  CG1 VAL D 194       8.989 -12.738 -47.571  1.00  0.00              
ATOM   3091  CG2 VAL D 194       6.734 -11.768 -47.290  1.00  0.00              
ATOM   3092  H   VAL D 194       8.252  -9.387 -47.453  1.00  0.00              
ATOM   3093  HA  VAL D 194       8.981 -11.086 -49.825  1.00  0.00              
ATOM   3094  HB  VAL D 194       7.391 -12.804 -48.992  1.00  0.00              
ATOM   3095 1HG1 VAL D 194       8.655 -13.633 -47.045  1.00  0.00              
ATOM   3096 2HG1 VAL D 194       9.749 -13.011 -48.303  1.00  0.00              
ATOM   3097 3HG1 VAL D 194       9.408 -12.033 -46.855  1.00  0.00              
ATOM   3098 1HG2 VAL D 194       6.423 -12.674 -46.770  1.00  0.00              
ATOM   3099 2HG2 VAL D 194       7.111 -11.045 -46.568  1.00  0.00              
ATOM   3100 3HG2 VAL D 194       5.881 -11.342 -47.819  1.00  0.00              
ATOM   3101  N   HIS D 195       6.539 -10.806 -50.711  1.00  0.00              
ATOM   3102  CA  HIS D 195       5.346 -10.283 -51.343  1.00  0.00              
ATOM   3103  C   HIS D 195       4.299 -11.387 -51.361  1.00  0.00              
ATOM   3104  O   HIS D 195       4.571 -12.498 -51.813  1.00  0.00              
ATOM   3105  CB  HIS D 195       5.621  -9.798 -52.775  1.00  0.00              
ATOM   3106  CG  HIS D 195       4.483  -9.015 -53.357  1.00  0.00              
ATOM   3107  ND1 HIS D 195       4.339  -7.659 -53.162  1.00  0.00              
ATOM   3108  CD2 HIS D 195       3.382  -9.415 -54.039  1.00  0.00              
ATOM   3109  CE1 HIS D 195       3.196  -7.258 -53.692  1.00  0.00              
ATOM   3110  NE2 HIS D 195       2.597  -8.305 -54.231  1.00  0.00              
ATOM   3111  H   HIS D 195       6.956 -11.654 -51.071  1.00  0.00              
ATOM   3112  HA  HIS D 195       4.958  -9.449 -50.759  1.00  0.00              
ATOM   3113 1HB  HIS D 195       6.495  -9.145 -52.789  1.00  0.00              
ATOM   3114 2HB  HIS D 195       5.793 -10.649 -53.433  1.00  0.00              
ATOM   3115  HD1 HIS D 195       5.018  -7.044 -52.760  1.00  0.00              
ATOM   3116  HD2 HIS D 195       3.055 -10.385 -54.414  1.00  0.00              
ATOM   3117  HE1 HIS D 195       2.896  -6.210 -53.639  1.00  0.00              
ATOM   3118  N   GLY D 196       3.111 -11.077 -50.860  1.00  0.00              
ATOM   3119  CA  GLY D 196       2.056 -12.064 -50.800  1.00  0.00              
ATOM   3120  C   GLY D 196       1.125 -11.980 -51.994  1.00  0.00              
ATOM   3121  O   GLY D 196       0.844 -10.891 -52.491  1.00  0.00              
ATOM   3122  H   GLY D 196       2.933 -10.145 -50.514  1.00  0.00              
ATOM   3123 1HA  GLY D 196       2.500 -13.060 -50.777  1.00  0.00              
ATOM   3124 2HA  GLY D 196       1.472 -11.907 -49.894  1.00  0.00              
ATOM   3125  N   PHE D 197       0.655 -13.139 -52.451  1.00  0.00              
ATOM   3126  CA  PHE D 197      -0.288 -13.222 -53.558  1.00  0.00              
ATOM   3127  C   PHE D 197      -1.466 -14.079 -53.125  1.00  0.00              
ATOM   3128  O   PHE D 197      -1.448 -15.308 -53.269  1.00  0.00              
ATOM   3129  CB  PHE D 197       0.336 -13.875 -54.796  1.00  0.00              
ATOM   3130  CG  PHE D 197       1.503 -13.132 -55.370  1.00  0.00              
ATOM   3131  CD1 PHE D 197       2.799 -13.462 -55.010  1.00  0.00              
ATOM   3132  CD2 PHE D 197       1.304 -12.146 -56.331  1.00  0.00              
ATOM   3133  CE1 PHE D 197       3.884 -12.836 -55.604  1.00  0.00              
ATOM   3134  CE2 PHE D 197       2.376 -11.512 -56.927  1.00  0.00              
ATOM   3135  CZ  PHE D 197       3.668 -11.852 -56.574  1.00  0.00              
ATOM   3136  H   PHE D 197       0.970 -13.992 -52.008  1.00  0.00              
ATOM   3137  HA  PHE D 197      -0.661 -12.227 -53.802  1.00  0.00              
ATOM   3138 1HB  PHE D 197       0.700 -14.871 -54.551  1.00  0.00              
ATOM   3139 2HB  PHE D 197      -0.402 -13.946 -55.594  1.00  0.00              
ATOM   3140  HD1 PHE D 197       2.961 -14.228 -54.251  1.00  0.00              
ATOM   3141  HD2 PHE D 197       0.287 -11.875 -56.611  1.00  0.00              
ATOM   3142  HE1 PHE D 197       4.898 -13.112 -55.312  1.00  0.00              
ATOM   3143  HE2 PHE D 197       2.201 -10.742 -57.679  1.00  0.00              
ATOM   3144  HZ  PHE D 197       4.515 -11.357 -57.047  1.00  0.00              
ATOM   3145  N   LEU D 198      -2.496 -13.427 -52.611  1.00  0.00              
ATOM   3146  CA  LEU D 198      -3.708 -14.114 -52.202  1.00  0.00              
ATOM   3147  C   LEU D 198      -4.578 -14.406 -53.417  1.00  0.00              
ATOM   3148  O   LEU D 198      -4.986 -13.473 -54.119  1.00  0.00              
ATOM   3149  CB  LEU D 198      -4.513 -13.227 -51.244  1.00  0.00              
ATOM   3150  CG  LEU D 198      -5.452 -13.863 -50.213  1.00  0.00              
ATOM   3151  CD1 LEU D 198      -6.853 -13.373 -50.454  1.00  0.00              
ATOM   3152  CD2 LEU D 198      -5.399 -15.350 -50.264  1.00  0.00              
ATOM   3153  H   LEU D 198      -2.437 -12.425 -52.500  1.00  0.00              
ATOM   3154  HA  LEU D 198      -3.450 -15.072 -51.752  1.00  0.00              
ATOM   3155 1HB  LEU D 198      -3.692 -12.752 -50.709  1.00  0.00              
ATOM   3156 2HB  LEU D 198      -5.084 -12.468 -51.779  1.00  0.00              
ATOM   3157  HG  LEU D 198      -5.096 -13.569 -49.225  1.00  0.00              
ATOM   3158 1HD1 LEU D 198      -7.527 -13.823 -49.724  1.00  0.00              
ATOM   3159 2HD1 LEU D 198      -6.882 -12.288 -50.353  1.00  0.00              
ATOM   3160 3HD1 LEU D 198      -7.168 -13.653 -51.459  1.00  0.00              
ATOM   3161 1HD2 LEU D 198      -6.078 -15.765 -49.519  1.00  0.00              
ATOM   3162 2HD2 LEU D 198      -5.697 -15.690 -51.256  1.00  0.00              
ATOM   3163 3HD2 LEU D 198      -4.383 -15.686 -50.056  1.00  0.00              
ATOM   3164  N   MET D 199      -4.855 -15.689 -53.654  1.00  0.00              
ATOM   3165  CA  MET D 199      -5.647 -16.123 -54.796  1.00  0.00              
ATOM   3166  C   MET D 199      -6.926 -16.746 -54.206  1.00  0.00              
ATOM   3167  O   MET D 199      -7.003 -16.935 -52.989  1.00  0.00              
ATOM   3168  CB  MET D 199      -4.802 -17.064 -55.668  1.00  0.00              
ATOM   3169  CG  MET D 199      -3.661 -16.259 -56.352  1.00  0.00              
ATOM   3170  SD  MET D 199      -2.502 -17.242 -57.205  1.00  0.00              
ATOM   3171  CE  MET D 199      -1.593 -17.949 -55.834  1.00  0.00              
ATOM   3172  H   MET D 199      -4.499 -16.381 -53.011  1.00  0.00              
ATOM   3173  HA  MET D 199      -5.905 -15.266 -55.417  1.00  0.00              
ATOM   3174 1HB  MET D 199      -4.412 -17.841 -55.010  1.00  0.00              
ATOM   3175 2HB  MET D 199      -5.477 -17.511 -56.399  1.00  0.00              
ATOM   3176 1HG  MET D 199      -4.114 -15.566 -57.061  1.00  0.00              
ATOM   3177 2HG  MET D 199      -3.134 -15.697 -55.582  1.00  0.00              
ATOM   3178 1HE  MET D 199      -0.811 -18.607 -56.216  1.00  0.00              
ATOM   3179 2HE  MET D 199      -1.141 -17.150 -55.246  1.00  0.00              
ATOM   3180 3HE  MET D 199      -2.275 -18.523 -55.205  1.00  0.00              
ATOM   3181  N   ASN D 200      -7.930 -17.043 -55.027  1.00  0.00              
ATOM   3182  CA  ASN D 200      -9.198 -17.504 -54.450  1.00  0.00              
ATOM   3183  C   ASN D 200      -9.241 -18.885 -53.781  1.00  0.00              
ATOM   3184  O   ASN D 200     -10.278 -19.293 -53.226  1.00  0.00              
ATOM   3185  CB  ASN D 200     -10.328 -17.370 -55.484  1.00  0.00              
ATOM   3186  CG  ASN D 200     -10.159 -18.288 -56.655  1.00  0.00              
ATOM   3187  OD1 ASN D 200      -9.224 -19.083 -56.691  1.00  0.00              
ATOM   3188  ND2 ASN D 200     -11.069 -18.201 -57.617  1.00  0.00              
ATOM   3189  H   ASN D 200      -7.847 -16.961 -56.030  1.00  0.00              
ATOM   3190  HA  ASN D 200      -9.490 -16.849 -53.628  1.00  0.00              
ATOM   3191 1HB  ASN D 200     -11.373 -17.359 -55.171  1.00  0.00              
ATOM   3192 2HB  ASN D 200     -10.028 -16.364 -55.776  1.00  0.00              
ATOM   3193 1HD2 ASN D 200     -11.004 -18.793 -58.422  1.00  0.00              
ATOM   3194 2HD2 ASN D 200     -11.821 -17.546 -57.539  1.00  0.00              
ATOM   3195  N   ASP D 201      -8.121 -19.588 -53.794  1.00  0.00              
ATOM   3196  CA  ASP D 201      -8.098 -20.845 -53.085  1.00  0.00              
ATOM   3197  C   ASP D 201      -6.806 -21.117 -52.332  1.00  0.00              
ATOM   3198  O   ASP D 201      -6.700 -22.132 -51.673  1.00  0.00              
ATOM   3199  CB  ASP D 201      -8.447 -22.002 -54.043  1.00  0.00              
ATOM   3200  CG  ASP D 201      -7.462 -22.157 -55.191  1.00  0.00              
ATOM   3201  OD1 ASP D 201      -6.447 -21.427 -55.250  1.00  0.00              
ATOM   3202  OD2 ASP D 201      -7.736 -23.020 -56.051  1.00  0.00              
ATOM   3203  H   ASP D 201      -7.289 -19.280 -54.277  1.00  0.00              
ATOM   3204  HA  ASP D 201      -8.869 -20.848 -52.313  1.00  0.00              
ATOM   3205 1HB  ASP D 201      -8.583 -22.959 -53.538  1.00  0.00              
ATOM   3206 2HB  ASP D 201      -9.407 -21.651 -54.425  1.00  0.00              
ATOM   3207  N   CYS D 202      -5.853 -20.186 -52.386  1.00  0.00              
ATOM   3208  CA  CYS D 202      -4.567 -20.345 -51.699  1.00  0.00              
ATOM   3209  C   CYS D 202      -3.818 -19.016 -51.614  1.00  0.00              
ATOM   3210  O   CYS D 202      -4.048 -18.105 -52.415  1.00  0.00              
ATOM   3211  CB  CYS D 202      -3.818 -21.326 -52.602  1.00  0.00              
ATOM   3212  SG  CYS D 202      -3.532 -20.727 -54.284  1.00  0.00              
ATOM   3213  H   CYS D 202      -6.025 -19.344 -52.919  1.00  0.00              
ATOM   3214  HA  CYS D 202      -4.658 -20.785 -50.706  1.00  0.00              
ATOM   3215 1HB  CYS D 202      -2.834 -21.545 -52.186  1.00  0.00              
ATOM   3216 2HB  CYS D 202      -4.385 -22.252 -52.703  1.00  0.00              
ATOM   3217  HG  CYS D 202      -3.324 -21.924 -54.824  1.00  0.00              
ATOM   3218  N   LEU D 203      -2.923 -18.921 -50.634  1.00  0.00              
ATOM   3219  CA  LEU D 203      -2.060 -17.763 -50.456  1.00  0.00              
ATOM   3220  C   LEU D 203      -0.650 -18.172 -50.836  1.00  0.00              
ATOM   3221  O   LEU D 203      -0.052 -19.045 -50.198  1.00  0.00              
ATOM   3222  CB  LEU D 203      -2.070 -17.297 -49.000  1.00  0.00              
ATOM   3223  CG  LEU D 203      -1.100 -16.166 -48.658  1.00  0.00              
ATOM   3224  CD1 LEU D 203      -1.465 -14.909 -49.458  1.00  0.00              
ATOM   3225  CD2 LEU D 203      -1.155 -15.881 -47.159  1.00  0.00              
ATOM   3226  H   LEU D 203      -2.847 -19.694 -49.988  1.00  0.00              
ATOM   3227  HA  LEU D 203      -2.381 -16.963 -51.122  1.00  0.00              
ATOM   3228 1HB  LEU D 203      -3.096 -16.937 -48.935  1.00  0.00              
ATOM   3229 2HB  LEU D 203      -1.933 -18.129 -48.308  1.00  0.00              
ATOM   3230  HG  LEU D 203      -0.096 -16.519 -48.894  1.00  0.00              
ATOM   3231 1HD1 LEU D 203      -0.771 -14.107 -49.213  1.00  0.00              
ATOM   3232 2HD1 LEU D 203      -1.404 -15.127 -50.525  1.00  0.00              
ATOM   3233 3HD1 LEU D 203      -2.480 -14.602 -49.208  1.00  0.00              
ATOM   3234 1HD2 LEU D 203      -0.462 -15.075 -46.917  1.00  0.00              
ATOM   3235 2HD2 LEU D 203      -2.167 -15.587 -46.881  1.00  0.00              
ATOM   3236 3HD2 LEU D 203      -0.873 -16.778 -46.608  1.00  0.00              
ATOM   3237  N   LEU D 204      -0.123 -17.555 -51.887  1.00  0.00              
ATOM   3238  CA  LEU D 204       1.237 -17.821 -52.318  1.00  0.00              
ATOM   3239  C   LEU D 204       2.122 -16.701 -51.803  1.00  0.00              
ATOM   3240  O   LEU D 204       1.899 -15.526 -52.122  1.00  0.00              
ATOM   3241  CB  LEU D 204       1.322 -17.883 -53.851  1.00  0.00              
ATOM   3242  CG  LEU D 204       2.706 -18.129 -54.468  1.00  0.00              
ATOM   3243  CD1 LEU D 204       3.201 -19.511 -54.117  1.00  0.00              
ATOM   3244  CD2 LEU D 204       2.629 -17.968 -55.986  1.00  0.00              
ATOM   3245  H   LEU D 204      -0.679 -16.886 -52.399  1.00  0.00              
ATOM   3246  HA  LEU D 204       1.581 -18.759 -51.883  1.00  0.00              
ATOM   3247 1HB  LEU D 204       0.689 -18.751 -54.028  1.00  0.00              
ATOM   3248 2HB  LEU D 204       0.874 -17.005 -54.316  1.00  0.00              
ATOM   3249  HG  LEU D 204       3.373 -17.356 -54.084  1.00  0.00              
ATOM   3250 1HD1 LEU D 204       4.184 -19.670 -54.562  1.00  0.00              
ATOM   3251 2HD1 LEU D 204       3.275 -19.608 -53.034  1.00  0.00              
ATOM   3252 3HD1 LEU D 204       2.504 -20.255 -54.502  1.00  0.00              
ATOM   3253 1HD2 LEU D 204       3.614 -18.143 -56.420  1.00  0.00              
ATOM   3254 2HD2 LEU D 204       1.919 -18.689 -56.393  1.00  0.00              
ATOM   3255 3HD2 LEU D 204       2.299 -16.957 -56.229  1.00  0.00              
ATOM   3256  N   VAL D 205       3.115 -17.069 -51.001  1.00  0.00              
ATOM   3257  CA  VAL D 205       4.034 -16.095 -50.419  1.00  0.00              
ATOM   3258  C   VAL D 205       5.382 -16.233 -51.114  1.00  0.00              
ATOM   3259  O   VAL D 205       6.013 -17.290 -51.061  1.00  0.00              
ATOM   3260  CB  VAL D 205       4.209 -16.289 -48.900  1.00  0.00              
ATOM   3261  CG1 VAL D 205       5.197 -15.275 -48.345  1.00  0.00              
ATOM   3262  CG2 VAL D 205       2.868 -16.169 -48.191  1.00  0.00              
ATOM   3263  H   VAL D 205       3.237 -18.048 -50.788  1.00  0.00              
ATOM   3264  HA  VAL D 205       3.693 -15.074 -50.594  1.00  0.00              
ATOM   3265  HB  VAL D 205       4.578 -17.298 -48.713  1.00  0.00              
ATOM   3266 1HG1 VAL D 205       5.308 -15.426 -47.270  1.00  0.00              
ATOM   3267 2HG1 VAL D 205       6.164 -15.405 -48.831  1.00  0.00              
ATOM   3268 3HG1 VAL D 205       4.828 -14.267 -48.532  1.00  0.00              
ATOM   3269 1HG2 VAL D 205       3.010 -16.309 -47.119  1.00  0.00              
ATOM   3270 2HG2 VAL D 205       2.447 -15.181 -48.376  1.00  0.00              
ATOM   3271 3HG2 VAL D 205       2.187 -16.931 -48.569  1.00  0.00              
ATOM   3272  N   ALA D 206       5.811 -15.166 -51.779  1.00  0.00              
ATOM   3273  CA  ALA D 206       7.076 -15.172 -52.507  1.00  0.00              
ATOM   3274  C   ALA D 206       8.144 -14.470 -51.697  1.00  0.00              
ATOM   3275  O   ALA D 206       7.946 -13.345 -51.246  1.00  0.00              
ATOM   3276  CB  ALA D 206       6.917 -14.476 -53.849  1.00  0.00              
ATOM   3277  H   ALA D 206       5.246 -14.328 -51.781  1.00  0.00              
ATOM   3278  HA  ALA D 206       7.389 -16.206 -52.657  1.00  0.00              
ATOM   3279 1HB  ALA D 206       7.869 -14.489 -54.380  1.00  0.00              
ATOM   3280 2HB  ALA D 206       6.164 -14.995 -54.442  1.00  0.00              
ATOM   3281 3HB  ALA D 206       6.606 -13.444 -53.689  1.00  0.00              
ATOM   3282  N   THR D 207       9.275 -15.144 -51.529  1.00  0.00              
ATOM   3283  CA  THR D 207      10.412 -14.601 -50.797  1.00  0.00              
ATOM   3284  C   THR D 207      11.599 -14.400 -51.729  1.00  0.00              
ATOM   3285  O   THR D 207      12.042 -15.330 -52.397  1.00  0.00              
ATOM   3286  CB  THR D 207      10.831 -15.518 -49.633  1.00  0.00              
ATOM   3287  OG1 THR D 207       9.740 -15.656 -48.713  1.00  0.00              
ATOM   3288  CG2 THR D 207      12.033 -14.938 -48.903  1.00  0.00              
ATOM   3289  H   THR D 207       9.344 -16.070 -51.926  1.00  0.00              
ATOM   3290  HA  THR D 207      10.157 -13.621 -50.393  1.00  0.00              
ATOM   3291  HB  THR D 207      11.087 -16.500 -50.029  1.00  0.00              
ATOM   3292  HG1 THR D 207       9.116 -16.303 -49.052  1.00  0.00              
ATOM   3293 1HG2 THR D 207      12.314 -15.599 -48.084  1.00  0.00              
ATOM   3294 2HG2 THR D 207      12.868 -14.842 -49.596  1.00  0.00              
ATOM   3295 3HG2 THR D 207      11.776 -13.956 -48.505  1.00  0.00              
ATOM   3296  N   TRP D 208      12.116 -13.178 -51.752  1.00  0.00              
ATOM   3297  CA  TRP D 208      13.239 -12.818 -52.610  1.00  0.00              
ATOM   3298  C   TRP D 208      14.420 -12.385 -51.739  1.00  0.00              
ATOM   3299  O   TRP D 208      14.249 -11.595 -50.811  1.00  0.00              
ATOM   3300  CB  TRP D 208      12.848 -11.703 -53.582  1.00  0.00              
ATOM   3301  CG  TRP D 208      11.953 -12.163 -54.692  1.00  0.00              
ATOM   3302  CD1 TRP D 208      10.594 -12.249 -54.662  1.00  0.00              
ATOM   3303  CD2 TRP D 208      12.355 -12.598 -55.997  1.00  0.00              
ATOM   3304  NE1 TRP D 208      10.122 -12.713 -55.864  1.00  0.00              
ATOM   3305  CE2 TRP D 208      11.185 -12.933 -56.702  1.00  0.00              
ATOM   3306  CE3 TRP D 208      13.593 -12.737 -56.637  1.00  0.00              
ATOM   3307  CZ2 TRP D 208      11.212 -13.398 -58.008  1.00  0.00              
ATOM   3308  CZ3 TRP D 208      13.619 -13.202 -57.946  1.00  0.00              
ATOM   3309  CH2 TRP D 208      12.463 -13.522 -58.613  1.00  0.00              
ATOM   3310  H   TRP D 208      11.713 -12.475 -51.149  1.00  0.00              
ATOM   3311  HA  TRP D 208      13.553 -13.686 -53.191  1.00  0.00              
ATOM   3312 1HB  TRP D 208      12.311 -10.914 -53.055  1.00  0.00              
ATOM   3313 2HB  TRP D 208      13.739 -11.284 -54.050  1.00  0.00              
ATOM   3314  HD1 TRP D 208      10.103 -11.954 -53.735  1.00  0.00              
ATOM   3315  HE1 TRP D 208       9.150 -12.867 -56.095  1.00  0.00              
ATOM   3316  HE3 TRP D 208      14.539 -12.495 -56.156  1.00  0.00              
ATOM   3317  HZ2 TRP D 208      10.270 -13.640 -58.500  1.00  0.00              
ATOM   3318  HZ3 TRP D 208      14.589 -13.307 -58.433  1.00  0.00              
ATOM   3319  HH2 TRP D 208      12.528 -13.883 -59.640  1.00  0.00              
ATOM   3320  N   LEU D 209      15.609 -12.911 -52.032  1.00  0.00              
ATOM   3321  CA  LEU D 209      16.821 -12.482 -51.334  1.00  0.00              
ATOM   3322  C   LEU D 209      17.928 -12.013 -52.272  1.00  0.00              
ATOM   3323  O   LEU D 209      18.562 -12.813 -52.970  1.00  0.00              
ATOM   3324  CB  LEU D 209      17.339 -13.623 -50.450  1.00  0.00              
ATOM   3325  CG  LEU D 209      18.663 -13.342 -49.729  1.00  0.00              
ATOM   3326  CD1 LEU D 209      18.496 -12.169 -48.771  1.00  0.00              
ATOM   3327  CD2 LEU D 209      19.110 -14.588 -48.980  1.00  0.00              
ATOM   3328  H   LEU D 209      15.680 -13.620 -52.748  1.00  0.00              
ATOM   3329  HA  LEU D 209      16.595 -11.619 -50.708  1.00  0.00              
ATOM   3330 1HB  LEU D 209      16.524 -13.674 -49.731  1.00  0.00              
ATOM   3331 2HB  LEU D 209      17.397 -14.563 -50.999  1.00  0.00              
ATOM   3332  HG  LEU D 209      19.410 -13.126 -50.493  1.00  0.00              
ATOM   3333 1HD1 LEU D 209      19.442 -11.977 -48.264  1.00  0.00              
ATOM   3334 2HD1 LEU D 209      18.199 -11.282 -49.331  1.00  0.00              
ATOM   3335 3HD1 LEU D 209      17.731 -12.408 -48.034  1.00  0.00              
ATOM   3336 1HD2 LEU D 209      20.052 -14.387 -48.469  1.00  0.00              
ATOM   3337 2HD2 LEU D 209      18.351 -14.867 -48.249  1.00  0.00              
ATOM   3338 3HD2 LEU D 209      19.251 -15.407 -49.687  1.00  0.00              
ATOM   3339  N   PRO D 210      18.179 -10.696 -52.292  1.00  0.00              
ATOM   3340  CA  PRO D 210      19.204 -10.133 -53.170  1.00  0.00              
ATOM   3341  C   PRO D 210      20.573 -10.727 -52.853  1.00  0.00              
ATOM   3342  O   PRO D 210      20.981 -10.779 -51.692  1.00  0.00              
ATOM   3343  CB  PRO D 210      19.149  -8.626 -52.896  1.00  0.00              
ATOM   3344  CG  PRO D 210      17.774  -8.394 -52.371  1.00  0.00              
ATOM   3345  CD  PRO D 210      17.440  -9.622 -51.567  1.00  0.00              
ATOM   3346  HA  PRO D 210      19.028 -10.363 -54.231  1.00  0.00              
ATOM   3347 1HB  PRO D 210      19.912  -8.322 -52.164  1.00  0.00              
ATOM   3348 2HB  PRO D 210      19.329  -8.043 -53.812  1.00  0.00              
ATOM   3349 1HG  PRO D 210      17.734  -7.490 -51.747  1.00  0.00              
ATOM   3350 2HG  PRO D 210      17.054  -8.251 -53.190  1.00  0.00              
ATOM   3351 1HD  PRO D 210      17.778  -9.540 -50.523  1.00  0.00              
ATOM   3352 2HD  PRO D 210      16.359  -9.821 -51.540  1.00  0.00              
ATOM   3353  N   GLN D 211      21.267 -11.195 -53.884  1.00  0.00              
ATOM   3354  CA  GLN D 211      22.641 -11.660 -53.735  1.00  0.00              
ATOM   3355  C   GLN D 211      23.455 -11.110 -54.900  1.00  0.00              
ATOM   3356  O   GLN D 211      22.907 -10.863 -55.978  1.00  0.00              
ATOM   3357  CB  GLN D 211      22.713 -13.189 -53.705  1.00  0.00              
ATOM   3358  CG  GLN D 211      22.008 -13.822 -52.519  1.00  0.00              
ATOM   3359  CD  GLN D 211      22.268 -15.314 -52.419  1.00  0.00              
ATOM   3360  OE1 GLN D 211      23.031 -15.879 -53.208  1.00  0.00              
ATOM   3361  NE2 GLN D 211      21.632 -15.960 -51.450  1.00  0.00              
ATOM   3362  H   GLN D 211      20.831 -11.231 -54.794  1.00  0.00              
ATOM   3363  HA  GLN D 211      23.060 -11.271 -52.807  1.00  0.00              
ATOM   3364 1HB  GLN D 211      22.264 -13.544 -54.634  1.00  0.00              
ATOM   3365 2HB  GLN D 211      23.770 -13.454 -53.690  1.00  0.00              
ATOM   3366 1HG  GLN D 211      22.057 -13.406 -51.513  1.00  0.00              
ATOM   3367 2HG  GLN D 211      21.006 -13.673 -52.924  1.00  0.00              
ATOM   3368 1HE2 GLN D 211      21.765 -16.947 -51.335  1.00  0.00              
ATOM   3369 2HE2 GLN D 211      21.022 -15.464 -50.833  1.00  0.00              
ATOM   3370  N   ARG D 212      24.752 -10.913 -54.672  1.00  0.00              
ATOM   3371  CA  ARG D 212      25.623 -10.274 -55.655  1.00  0.00              
ATOM   3372  C   ARG D 212      25.456 -10.890 -57.043  1.00  0.00              
ATOM   3373  O   ARG D 212      25.150 -10.187 -58.009  1.00  0.00              
ATOM   3374  CB  ARG D 212      27.080 -10.284 -55.216  1.00  0.00              
ATOM   3375  CG  ARG D 212      28.021  -9.487 -56.105  1.00  0.00              
ATOM   3376  CD  ARG D 212      29.445  -9.533 -55.685  1.00  0.00              
ATOM   3377  NE  ARG D 212      30.064 -10.844 -55.797  1.00  0.00              
ATOM   3378  CZ  ARG D 212      31.225 -11.195 -55.209  1.00  0.00              
ATOM   3379  NH1 ARG D 212      31.915 -10.328 -54.500  1.00  0.00              
ATOM   3380  NH2 ARG D 212      31.665 -12.429 -55.384  1.00  0.00              
ATOM   3381  H   ARG D 212      25.143 -11.214 -53.791  1.00  0.00              
ATOM   3382  HA  ARG D 212      25.356  -9.222 -55.755  1.00  0.00              
ATOM   3383 1HB  ARG D 212      27.111  -9.879 -54.205  1.00  0.00              
ATOM   3384 2HB  ARG D 212      27.399 -11.327 -55.199  1.00  0.00              
ATOM   3385 1HG  ARG D 212      27.957  -9.880 -57.119  1.00  0.00              
ATOM   3386 2HG  ARG D 212      27.703  -8.444 -56.099  1.00  0.00              
ATOM   3387 1HD  ARG D 212      30.020  -8.848 -56.308  1.00  0.00              
ATOM   3388 2HD  ARG D 212      29.518  -9.225 -54.643  1.00  0.00              
ATOM   3389  HE  ARG D 212      29.751 -11.663 -56.300  1.00  0.00              
ATOM   3390 1HH1 ARG D 212      31.573  -9.384 -54.392  1.00  0.00              
ATOM   3391 2HH1 ARG D 212      32.782 -10.611 -54.068  1.00  0.00              
ATOM   3392 1HH2 ARG D 212      31.131 -13.078 -55.946  1.00  0.00              
ATOM   3393 2HH2 ARG D 212      32.532 -12.718 -54.956  1.00  0.00              
ATOM   3394  N   ARG D 213      25.640 -12.203 -57.141  1.00  0.00              
ATOM   3395  CA  ARG D 213      25.474 -12.888 -58.420  1.00  0.00              
ATOM   3396  C   ARG D 213      24.678 -14.184 -58.309  1.00  0.00              
ATOM   3397  O   ARG D 213      24.911 -15.139 -59.056  1.00  0.00              
ATOM   3398  CB  ARG D 213      26.814 -13.132 -59.102  1.00  0.00              
ATOM   3399  CG  ARG D 213      27.574 -11.872 -59.485  1.00  0.00              
ATOM   3400  CD  ARG D 213      26.968 -11.107 -60.604  1.00  0.00              
ATOM   3401  NE  ARG D 213      27.763  -9.980 -61.063  1.00  0.00              
ATOM   3402  CZ  ARG D 213      27.699  -8.737 -60.545  1.00  0.00              
ATOM   3403  NH1 ARG D 213      26.855  -8.448 -59.580  1.00  0.00              
ATOM   3404  NH2 ARG D 213      28.492  -7.808 -61.051  1.00  0.00              
ATOM   3405  H   ARG D 213      25.897 -12.741 -56.325  1.00  0.00              
ATOM   3406  HA  ARG D 213      24.905 -12.259 -59.105  1.00  0.00              
ATOM   3407 1HB  ARG D 213      27.417 -13.722 -58.415  1.00  0.00              
ATOM   3408 2HB  ARG D 213      26.611 -13.715 -60.000  1.00  0.00              
ATOM   3409 1HG  ARG D 213      27.619 -11.216 -58.615  1.00  0.00              
ATOM   3410 2HG  ARG D 213      28.586 -12.155 -59.779  1.00  0.00              
ATOM   3411 1HD  ARG D 213      26.828 -11.775 -61.454  1.00  0.00              
ATOM   3412 2HD  ARG D 213      26.003 -10.718 -60.285  1.00  0.00              
ATOM   3413  HE  ARG D 213      28.454  -9.935 -61.800  1.00  0.00              
ATOM   3414 1HH1 ARG D 213      26.243  -9.166 -59.216  1.00  0.00              
ATOM   3415 2HH1 ARG D 213      26.823  -7.512 -59.205  1.00  0.00              
ATOM   3416 1HH2 ARG D 213      29.122  -8.043 -61.806  1.00  0.00              
ATOM   3417 2HH2 ARG D 213      28.464  -6.870 -60.682  1.00  0.00              
ATOM   3418  N   GLY D 214      23.722 -14.204 -57.385  1.00  0.00              
ATOM   3419  CA  GLY D 214      22.970 -15.422 -57.149  1.00  0.00              
ATOM   3420  C   GLY D 214      21.595 -15.180 -56.563  1.00  0.00              
ATOM   3421  O   GLY D 214      21.197 -15.871 -55.627  1.00  0.00              
ATOM   3422  H   GLY D 214      23.508 -13.381 -56.841  1.00  0.00              
ATOM   3423 1HA  GLY D 214      22.842 -15.950 -58.094  1.00  0.00              
ATOM   3424 2HA  GLY D 214      23.523 -16.053 -56.453  1.00  0.00              
ATOM   3425  N   MET D 215      20.868 -14.206 -57.111  1.00  0.00              
ATOM   3426  CA  MET D 215      19.540 -13.829 -56.604  1.00  0.00              
ATOM   3427  C   MET D 215      18.716 -15.065 -56.228  1.00  0.00              
ATOM   3428  O   MET D 215      18.429 -15.923 -57.064  1.00  0.00              
ATOM   3429  CB  MET D 215      18.810 -12.994 -57.663  1.00  0.00              
ATOM   3430  CG  MET D 215      17.409 -12.510 -57.280  1.00  0.00              
ATOM   3431  SD  MET D 215      17.370 -11.272 -55.971  1.00  0.00              
ATOM   3432  CE  MET D 215      18.047  -9.836 -56.842  1.00  0.00              
ATOM   3433  H   MET D 215      21.250 -13.712 -57.904  1.00  0.00              
ATOM   3434  HA  MET D 215      19.644 -13.239 -55.694  1.00  0.00              
ATOM   3435 1HB  MET D 215      19.435 -12.127 -57.870  1.00  0.00              
ATOM   3436 2HB  MET D 215      18.735 -13.612 -58.559  1.00  0.00              
ATOM   3437 1HG  MET D 215      16.943 -12.082 -58.167  1.00  0.00              
ATOM   3438 2HG  MET D 215      16.832 -13.373 -56.946  1.00  0.00              
ATOM   3439 1HE  MET D 215      18.088  -8.984 -56.164  1.00  0.00              
ATOM   3440 2HE  MET D 215      19.052 -10.066 -57.196  1.00  0.00              
ATOM   3441 3HE  MET D 215      17.410  -9.592 -57.692  1.00  0.00              
ATOM   3442  N   TYR D 216      18.333 -15.141 -54.955  1.00  0.00              
ATOM   3443  CA  TYR D 216      17.569 -16.274 -54.445  1.00  0.00              
ATOM   3444  C   TYR D 216      16.062 -16.026 -54.401  1.00  0.00              
ATOM   3445  O   TYR D 216      15.599 -14.951 -54.011  1.00  0.00              
ATOM   3446  CB  TYR D 216      18.053 -16.660 -53.049  1.00  0.00              
ATOM   3447  CG  TYR D 216      17.303 -17.822 -52.438  1.00  0.00              
ATOM   3448  CD1 TYR D 216      17.553 -19.130 -52.844  1.00  0.00              
ATOM   3449  CD2 TYR D 216      16.320 -17.610 -51.466  1.00  0.00              
ATOM   3450  CE1 TYR D 216      16.844 -20.200 -52.302  1.00  0.00              
ATOM   3451  CE2 TYR D 216      15.600 -18.675 -50.913  1.00  0.00              
ATOM   3452  CZ  TYR D 216      15.869 -19.970 -51.337  1.00  0.00              
ATOM   3453  OH  TYR D 216      15.172 -21.035 -50.803  1.00  0.00              
ATOM   3454  H   TYR D 216      18.579 -14.389 -54.325  1.00  0.00              
ATOM   3455  HA  TYR D 216      17.695 -17.133 -55.105  1.00  0.00              
ATOM   3456 1HB  TYR D 216      19.111 -16.914 -53.133  1.00  0.00              
ATOM   3457 2HB  TYR D 216      17.940 -15.781 -52.415  1.00  0.00              
ATOM   3458  HD1 TYR D 216      18.315 -19.309 -53.602  1.00  0.00              
ATOM   3459  HD2 TYR D 216      16.113 -16.591 -51.139  1.00  0.00              
ATOM   3460  HE1 TYR D 216      17.049 -21.220 -52.630  1.00  0.00              
ATOM   3461  HE2 TYR D 216      14.837 -18.485 -50.158  1.00  0.00              
ATOM   3462  HH  TYR D 216      15.441 -21.881 -51.169  1.00  0.00              
ATOM   3463  N   ARG D 217      15.300 -17.038 -54.800  1.00  0.00              
ATOM   3464  CA  ARG D 217      13.847 -16.941 -54.825  1.00  0.00              
ATOM   3465  C   ARG D 217      13.204 -18.240 -54.351  1.00  0.00              
ATOM   3466  O   ARG D 217      13.530 -19.319 -54.840  1.00  0.00              
ATOM   3467  CB  ARG D 217      13.325 -16.523 -56.192  1.00  0.00              
ATOM   3468  CG  ARG D 217      13.549 -17.538 -57.301  1.00  0.00              
ATOM   3469  CD  ARG D 217      13.056 -17.108 -58.634  1.00  0.00              
ATOM   3470  NE  ARG D 217      13.305 -18.060 -59.705  1.00  0.00              
ATOM   3471  CZ  ARG D 217      13.028 -17.839 -61.004  1.00  0.00              
ATOM   3472  NH1 ARG D 217      12.460 -16.719 -61.396  1.00  0.00              
ATOM   3473  NH2 ARG D 217      13.321 -18.789 -61.875  1.00  0.00              
ATOM   3474  H   ARG D 217      15.740 -17.899 -55.092  1.00  0.00              
ATOM   3475  HA  ARG D 217      13.517 -16.161 -54.138  1.00  0.00              
ATOM   3476 1HB  ARG D 217      12.257 -16.339 -56.082  1.00  0.00              
ATOM   3477 2HB  ARG D 217      13.828 -15.591 -56.453  1.00  0.00              
ATOM   3478 1HG  ARG D 217      14.619 -17.731 -57.384  1.00  0.00              
ATOM   3479 2HG  ARG D 217      13.034 -18.462 -57.033  1.00  0.00              
ATOM   3480 1HD  ARG D 217      11.979 -16.951 -58.580  1.00  0.00              
ATOM   3481 2HD  ARG D 217      13.545 -16.173 -58.908  1.00  0.00              
ATOM   3482  HE  ARG D 217      13.702 -18.989 -59.662  1.00  0.00              
ATOM   3483 1HH1 ARG D 217      12.227 -16.011 -60.715  1.00  0.00              
ATOM   3484 2HH1 ARG D 217      12.261 -16.573 -62.374  1.00  0.00              
ATOM   3485 1HH2 ARG D 217      13.741 -19.651 -61.555  1.00  0.00              
ATOM   3486 2HH2 ARG D 217      13.123 -18.650 -62.855  1.00  0.00              
ATOM   3487  N   TYR D 218      12.291 -18.121 -53.392  1.00  0.00              
ATOM   3488  CA  TYR D 218      11.549 -19.261 -52.857  1.00  0.00              
ATOM   3489  C   TYR D 218      10.064 -18.909 -52.770  1.00  0.00              
ATOM   3490  O   TYR D 218       9.699 -17.862 -52.235  1.00  0.00              
ATOM   3491  CB  TYR D 218      12.086 -19.667 -51.483  1.00  0.00              
ATOM   3492  CG  TYR D 218      11.349 -20.830 -50.856  1.00  0.00              
ATOM   3493  CD1 TYR D 218      11.490 -22.116 -51.357  1.00  0.00              
ATOM   3494  CD2 TYR D 218      10.515 -20.638 -49.765  1.00  0.00              
ATOM   3495  CE1 TYR D 218      10.820 -23.182 -50.789  1.00  0.00              
ATOM   3496  CE2 TYR D 218       9.840 -21.696 -49.189  1.00  0.00              
ATOM   3497  CZ  TYR D 218       9.994 -22.968 -49.703  1.00  0.00              
ATOM   3498  OH  TYR D 218       9.325 -24.025 -49.132  1.00  0.00              
ATOM   3499  H   TYR D 218      12.111 -17.199 -53.021  1.00  0.00              
ATOM   3500  HA  TYR D 218      11.646 -20.114 -53.529  1.00  0.00              
ATOM   3501 1HB  TYR D 218      13.136 -19.930 -51.612  1.00  0.00              
ATOM   3502 2HB  TYR D 218      12.006 -18.795 -50.835  1.00  0.00              
ATOM   3503  HD1 TYR D 218      12.145 -22.278 -52.214  1.00  0.00              
ATOM   3504  HD2 TYR D 218      10.396 -19.632 -49.364  1.00  0.00              
ATOM   3505  HE1 TYR D 218      10.941 -24.187 -51.192  1.00  0.00              
ATOM   3506  HE2 TYR D 218       9.188 -21.525 -48.331  1.00  0.00              
ATOM   3507  HH  TYR D 218       8.780 -23.765 -48.385  1.00  0.00              
ATOM   3508  N   ASN D 219       9.216 -19.780 -53.305  1.00  0.00              
ATOM   3509  CA  ASN D 219       7.766 -19.584 -53.305  1.00  0.00              
ATOM   3510  C   ASN D 219       7.134 -20.623 -52.401  1.00  0.00              
ATOM   3511  O   ASN D 219       7.264 -21.824 -52.646  1.00  0.00              
ATOM   3512  CB  ASN D 219       7.205 -19.737 -54.726  1.00  0.00              
ATOM   3513  CG  ASN D 219       7.778 -18.719 -55.678  1.00  0.00              
ATOM   3514  OD1 ASN D 219       7.556 -17.526 -55.517  1.00  0.00              
ATOM   3515  ND2 ASN D 219       8.522 -19.182 -56.676  1.00  0.00              
ATOM   3516  H   ASN D 219       9.600 -20.612 -53.730  1.00  0.00              
ATOM   3517  HA  ASN D 219       7.526 -18.597 -52.906  1.00  0.00              
ATOM   3518 1HB  ASN D 219       7.156 -20.716 -55.204  1.00  0.00              
ATOM   3519 2HB  ASN D 219       6.203 -19.426 -54.432  1.00  0.00              
ATOM   3520 1HD2 ASN D 219       8.925 -18.546 -57.335  1.00  0.00              
ATOM   3521 2HD2 ASN D 219       8.678 -20.164 -56.768  1.00  0.00              
ATOM   3522  N   ALA D 220       6.441 -20.155 -51.368  1.00  0.00              
ATOM   3523  CA  ALA D 220       5.727 -21.032 -50.454  1.00  0.00              
ATOM   3524  C   ALA D 220       4.225 -20.915 -50.647  1.00  0.00              
ATOM   3525  O   ALA D 220       3.643 -19.833 -50.503  1.00  0.00              
ATOM   3526  CB  ALA D 220       6.085 -20.682 -49.013  1.00  0.00              
ATOM   3527  H   ALA D 220       6.412 -19.157 -51.216  1.00  0.00              
ATOM   3528  HA  ALA D 220       6.004 -22.064 -50.670  1.00  0.00              
ATOM   3529 1HB  ALA D 220       5.547 -21.343 -48.334  1.00  0.00              
ATOM   3530 2HB  ALA D 220       7.158 -20.807 -48.865  1.00  0.00              
ATOM   3531 3HB  ALA D 220       5.807 -19.649 -48.809  1.00  0.00              
ATOM   3532  N   LEU D 221       3.603 -22.044 -50.960  1.00  0.00              
ATOM   3533  CA  LEU D 221       2.186 -22.065 -51.278  1.00  0.00              
ATOM   3534  C   LEU D 221       1.439 -22.508 -50.042  1.00  0.00              
ATOM   3535  O   LEU D 221       1.768 -23.534 -49.439  1.00  0.00              
ATOM   3536  CB  LEU D 221       1.895 -23.026 -52.437  1.00  0.00              
ATOM   3537  CG  LEU D 221       0.401 -23.032 -52.768  1.00  0.00              
ATOM   3538  CD1 LEU D 221       0.016 -21.660 -53.312  1.00  0.00              
ATOM   3539  CD2 LEU D 221       0.089 -24.109 -53.786  1.00  0.00              
ATOM   3540  H   LEU D 221       4.125 -22.908 -50.979  1.00  0.00              
ATOM   3541  HA  LEU D 221       1.856 -21.061 -51.542  1.00  0.00              
ATOM   3542 1HB  LEU D 221       2.478 -22.543 -53.219  1.00  0.00              
ATOM   3543 2HB  LEU D 221       2.295 -24.022 -52.246  1.00  0.00              
ATOM   3544  HG  LEU D 221      -0.133 -23.286 -51.852  1.00  0.00              
ATOM   3545 1HD1 LEU D 221      -1.048 -21.649 -53.553  1.00  0.00              
ATOM   3546 2HD1 LEU D 221       0.224 -20.899 -52.560  1.00  0.00              
ATOM   3547 3HD1 LEU D 221       0.593 -21.449 -54.211  1.00  0.00              
ATOM   3548 1HD2 LEU D 221      -0.979 -24.099 -54.009  1.00  0.00              
ATOM   3549 2HD2 LEU D 221       0.653 -23.921 -54.701  1.00  0.00              
ATOM   3550 3HD2 LEU D 221       0.364 -25.083 -53.384  1.00  0.00              
ATOM   3551  N   TYR D 222       0.437 -21.728 -49.661  1.00  0.00              
ATOM   3552  CA  TYR D 222      -0.431 -22.091 -48.551  1.00  0.00              
ATOM   3553  C   TYR D 222      -1.890 -22.228 -48.951  1.00  0.00              
ATOM   3554  O   TYR D 222      -2.632 -21.254 -48.931  1.00  0.00              
ATOM   3555  CB  TYR D 222      -0.314 -21.037 -47.437  1.00  0.00              
ATOM   3556  CG  TYR D 222       1.081 -20.875 -46.887  1.00  0.00              
ATOM   3557  CD1 TYR D 222       1.904 -19.846 -47.316  1.00  0.00              
ATOM   3558  CD2 TYR D 222       1.599 -21.792 -45.973  1.00  0.00              
ATOM   3559  CE1 TYR D 222       3.218 -19.730 -46.851  1.00  0.00              
ATOM   3560  CE2 TYR D 222       2.897 -21.686 -45.506  1.00  0.00              
ATOM   3561  CZ  TYR D 222       3.706 -20.659 -45.944  1.00  0.00              
ATOM   3562  OH  TYR D 222       5.007 -20.563 -45.489  1.00  0.00              
ATOM   3563  H   TYR D 222       0.271 -20.863 -50.152  1.00  0.00              
ATOM   3564  HA  TYR D 222      -0.146 -23.069 -48.163  1.00  0.00              
ATOM   3565 1HB  TYR D 222      -0.653 -20.087 -47.854  1.00  0.00              
ATOM   3566 2HB  TYR D 222      -0.986 -21.341 -46.634  1.00  0.00              
ATOM   3567  HD1 TYR D 222       1.512 -19.120 -48.029  1.00  0.00              
ATOM   3568  HD2 TYR D 222       0.963 -22.606 -45.625  1.00  0.00              
ATOM   3569  HE1 TYR D 222       3.855 -18.916 -47.196  1.00  0.00              
ATOM   3570  HE2 TYR D 222       3.281 -22.416 -44.793  1.00  0.00              
ATOM   3571  HH  TYR D 222       5.241 -21.262 -44.874  1.00  0.00              
ATOM   3572  N   PRO D 223      -2.318 -23.442 -49.332  1.00  0.00              
ATOM   3573  CA  PRO D 223      -3.717 -23.704 -49.700  1.00  0.00              
ATOM   3574  C   PRO D 223      -4.629 -23.288 -48.537  1.00  0.00              
ATOM   3575  O   PRO D 223      -4.322 -23.560 -47.368  1.00  0.00              
ATOM   3576  CB  PRO D 223      -3.770 -25.209 -49.978  1.00  0.00              
ATOM   3577  CG  PRO D 223      -2.370 -25.570 -50.339  1.00  0.00              
ATOM   3578  CD  PRO D 223      -1.498 -24.694 -49.481  1.00  0.00              
ATOM   3579  HA  PRO D 223      -4.044 -23.119 -50.573  1.00  0.00              
ATOM   3580 1HB  PRO D 223      -4.111 -25.771 -49.096  1.00  0.00              
ATOM   3581 2HB  PRO D 223      -4.466 -25.443 -50.799  1.00  0.00              
ATOM   3582 1HG  PRO D 223      -2.171 -26.635 -50.147  1.00  0.00              
ATOM   3583 2HG  PRO D 223      -2.177 -25.395 -51.409  1.00  0.00              
ATOM   3584 1HD  PRO D 223      -1.285 -25.149 -48.502  1.00  0.00              
ATOM   3585 2HD  PRO D 223      -0.527 -24.481 -49.953  1.00  0.00              
ATOM   3586  N   LEU D 224      -5.755 -22.653 -48.852  1.00  0.00              
ATOM   3587  CA  LEU D 224      -6.642 -22.165 -47.813  1.00  0.00              
ATOM   3588  C   LEU D 224      -7.383 -23.242 -47.030  1.00  0.00              
ATOM   3589  O   LEU D 224      -7.966 -22.953 -45.982  1.00  0.00              
ATOM   3590  CB  LEU D 224      -7.635 -21.158 -48.395  1.00  0.00              
ATOM   3591  CG  LEU D 224      -6.982 -19.861 -48.875  1.00  0.00              
ATOM   3592  CD1 LEU D 224      -8.029 -18.994 -49.563  1.00  0.00              
ATOM   3593  CD2 LEU D 224      -6.369 -19.117 -47.696  1.00  0.00              
ATOM   3594  H   LEU D 224      -6.001 -22.504 -49.820  1.00  0.00              
ATOM   3595  HA  LEU D 224      -6.062 -21.643 -47.053  1.00  0.00              
ATOM   3596 1HB  LEU D 224      -8.001 -21.738 -49.240  1.00  0.00              
ATOM   3597 2HB  LEU D 224      -8.457 -20.958 -47.707  1.00  0.00              
ATOM   3598  HG  LEU D 224      -6.170 -20.137 -49.548  1.00  0.00              
ATOM   3599 1HD1 LEU D 224      -7.566 -18.068 -49.906  1.00  0.00              
ATOM   3600 2HD1 LEU D 224      -8.441 -19.531 -50.417  1.00  0.00              
ATOM   3601 3HD1 LEU D 224      -8.829 -18.761 -48.861  1.00  0.00              
ATOM   3602 1HD2 LEU D 224      -5.907 -18.195 -48.050  1.00  0.00              
ATOM   3603 2HD2 LEU D 224      -7.148 -18.878 -46.971  1.00  0.00              
ATOM   3604 3HD2 LEU D 224      -5.613 -19.744 -47.224  1.00  0.00              
ATOM   3605  N   ASP D 225      -7.366 -24.480 -47.512  1.00  0.00              
ATOM   3606  CA  ASP D 225      -7.996 -25.541 -46.745  1.00  0.00              
ATOM   3607  C   ASP D 225      -7.037 -26.138 -45.716  1.00  0.00              
ATOM   3608  O   ASP D 225      -7.410 -27.038 -44.969  1.00  0.00              
ATOM   3609  CB  ASP D 225      -8.551 -26.639 -47.669  1.00  0.00              
ATOM   3610  CG  ASP D 225      -7.477 -27.334 -48.476  1.00  0.00              
ATOM   3611  OD1 ASP D 225      -7.819 -28.285 -49.206  1.00  0.00              
ATOM   3612  OD2 ASP D 225      -6.297 -26.947 -48.386  1.00  0.00              
ATOM   3613  H   ASP D 225      -6.927 -24.704 -48.394  1.00  0.00              
ATOM   3614  HA  ASP D 225      -8.837 -25.139 -46.179  1.00  0.00              
ATOM   3615 1HB  ASP D 225      -9.168 -27.372 -47.151  1.00  0.00              
ATOM   3616 2HB  ASP D 225      -9.178 -26.036 -48.327  1.00  0.00              
ATOM   3617  N   ARG D 226      -5.804 -25.629 -45.678  1.00  0.00              
ATOM   3618  CA  ARG D 226      -4.792 -26.088 -44.718  1.00  0.00              
ATOM   3619  C   ARG D 226      -4.252 -24.915 -43.873  1.00  0.00              
ATOM   3620  O   ARG D 226      -3.890 -25.085 -42.703  1.00  0.00              
ATOM   3621  CB  ARG D 226      -3.667 -26.854 -45.398  1.00  0.00              
ATOM   3622  CG  ARG D 226      -4.084 -28.166 -46.043  1.00  0.00              
ATOM   3623  CD  ARG D 226      -4.475 -29.226 -45.079  1.00  0.00              
ATOM   3624  NE  ARG D 226      -4.841 -30.492 -45.691  1.00  0.00              
ATOM   3625  CZ  ARG D 226      -6.089 -30.822 -46.080  1.00  0.00              
ATOM   3626  NH1 ARG D 226      -7.097 -30.000 -45.888  1.00  0.00              
ATOM   3627  NH2 ARG D 226      -6.277 -32.005 -46.638  1.00  0.00              
ATOM   3628  H   ARG D 226      -5.564 -24.901 -46.335  1.00  0.00              
ATOM   3629  HA  ARG D 226      -5.240 -26.793 -44.017  1.00  0.00              
ATOM   3630 1HB  ARG D 226      -3.248 -26.196 -46.158  1.00  0.00              
ATOM   3631 2HB  ARG D 226      -2.913 -27.053 -44.636  1.00  0.00              
ATOM   3632 1HG  ARG D 226      -4.937 -27.975 -46.696  1.00  0.00              
ATOM   3633 2HG  ARG D 226      -3.250 -28.541 -46.636  1.00  0.00              
ATOM   3634 1HD  ARG D 226      -3.639 -29.418 -44.407  1.00  0.00              
ATOM   3635 2HD  ARG D 226      -5.332 -28.881 -44.502  1.00  0.00              
ATOM   3636  HE  ARG D 226      -4.263 -31.291 -45.917  1.00  0.00              
ATOM   3637 1HH1 ARG D 226      -6.939 -29.106 -45.444  1.00  0.00              
ATOM   3638 2HH1 ARG D 226      -8.024 -30.266 -46.186  1.00  0.00              
ATOM   3639 1HH2 ARG D 226      -5.494 -32.632 -46.761  1.00  0.00              
ATOM   3640 2HH2 ARG D 226      -7.202 -32.277 -46.937  1.00  0.00              
ATOM   3641  N   LEU D 227      -4.203 -23.734 -44.476  1.00  0.00              
ATOM   3642  CA  LEU D 227      -3.648 -22.551 -43.826  1.00  0.00              
ATOM   3643  C   LEU D 227      -4.403 -21.975 -42.641  1.00  0.00              
ATOM   3644  O   LEU D 227      -5.538 -21.520 -42.776  1.00  0.00              
ATOM   3645  CB  LEU D 227      -3.465 -21.435 -44.853  1.00  0.00              
ATOM   3646  CG  LEU D 227      -2.872 -20.117 -44.343  1.00  0.00              
ATOM   3647  CD1 LEU D 227      -1.437 -20.346 -43.820  1.00  0.00              
ATOM   3648  CD2 LEU D 227      -2.851 -19.119 -45.479  1.00  0.00              
ATOM   3649  H   LEU D 227      -4.564 -23.654 -45.417  1.00  0.00              
ATOM   3650  HA  LEU D 227      -2.680 -22.795 -43.391  1.00  0.00              
ATOM   3651 1HB  LEU D 227      -2.752 -21.921 -45.517  1.00  0.00              
ATOM   3652 2HB  LEU D 227      -4.387 -21.230 -45.396  1.00  0.00              
ATOM   3653  HG  LEU D 227      -3.541 -19.737 -43.571  1.00  0.00              
ATOM   3654 1HD1 LEU D 227      -1.026 -19.403 -43.460  1.00  0.00              
ATOM   3655 2HD1 LEU D 227      -1.460 -21.065 -43.001  1.00  0.00              
ATOM   3656 3HD1 LEU D 227      -0.812 -20.730 -44.625  1.00  0.00              
ATOM   3657 1HD2 LEU D 227      -2.431 -18.177 -45.125  1.00  0.00              
ATOM   3658 2HD2 LEU D 227      -2.241 -19.507 -46.294  1.00  0.00              
ATOM   3659 3HD2 LEU D 227      -3.868 -18.951 -45.834  1.00  0.00              
ATOM   3660  N   ALA D 228      -3.752 -21.973 -41.480  1.00  0.00              
ATOM   3661  CA  ALA D 228      -4.344 -21.404 -40.275  1.00  0.00              
ATOM   3662  C   ALA D 228      -3.840 -19.976 -40.207  1.00  0.00              
ATOM   3663  O   ALA D 228      -2.649 -19.721 -40.356  1.00  0.00              
ATOM   3664  CB  ALA D 228      -3.895 -22.188 -39.020  1.00  0.00              
ATOM   3665  H   ALA D 228      -2.827 -22.375 -41.431  1.00  0.00              
ATOM   3666  HA  ALA D 228      -5.430 -21.427 -40.374  1.00  0.00              
ATOM   3667 1HB  ALA D 228      -4.350 -21.746 -38.133  1.00  0.00              
ATOM   3668 2HB  ALA D 228      -4.211 -23.228 -39.107  1.00  0.00              
ATOM   3669 3HB  ALA D 228      -2.811 -22.142 -38.932  1.00  0.00              
ATOM   3670  N   VAL D 229      -4.749 -19.037 -39.994  1.00  0.00              
ATOM   3671  CA  VAL D 229      -4.389 -17.624 -39.976  1.00  0.00              
ATOM   3672  C   VAL D 229      -4.674 -17.142 -38.560  1.00  0.00              
ATOM   3673  O   VAL D 229      -5.768 -17.372 -38.026  1.00  0.00              
ATOM   3674  CB  VAL D 229      -5.179 -16.788 -41.000  1.00  0.00              
ATOM   3675  CG1 VAL D 229      -4.792 -15.320 -40.901  1.00  0.00              
ATOM   3676  CG2 VAL D 229      -4.940 -17.306 -42.410  1.00  0.00              
ATOM   3677  H   VAL D 229      -5.712 -19.301 -39.841  1.00  0.00              
ATOM   3678  HA  VAL D 229      -3.326 -17.483 -40.180  1.00  0.00              
ATOM   3679  HB  VAL D 229      -6.245 -16.897 -40.799  1.00  0.00              
ATOM   3680 1HG1 VAL D 229      -5.360 -14.743 -41.631  1.00  0.00              
ATOM   3681 2HG1 VAL D 229      -5.012 -14.952 -39.899  1.00  0.00              
ATOM   3682 3HG1 VAL D 229      -3.726 -15.210 -41.103  1.00  0.00              
ATOM   3683 1HG2 VAL D 229      -5.506 -16.705 -43.120  1.00  0.00              
ATOM   3684 2HG2 VAL D 229      -3.878 -17.242 -42.645  1.00  0.00              
ATOM   3685 3HG2 VAL D 229      -5.264 -18.345 -42.476  1.00  0.00              
ATOM   3686  N   VAL D 230      -3.686 -16.485 -37.955  1.00  0.00              
ATOM   3687  CA  VAL D 230      -3.815 -16.010 -36.586  1.00  0.00              
ATOM   3688  C   VAL D 230      -3.556 -14.525 -36.418  1.00  0.00              
ATOM   3689  O   VAL D 230      -2.582 -13.980 -36.934  1.00  0.00              
ATOM   3690  CB  VAL D 230      -2.859 -16.775 -35.651  1.00  0.00              
ATOM   3691  CG1 VAL D 230      -2.965 -16.243 -34.230  1.00  0.00              
ATOM   3692  CG2 VAL D 230      -3.162 -18.266 -35.685  1.00  0.00              
ATOM   3693  H   VAL D 230      -2.828 -16.311 -38.457  1.00  0.00              
ATOM   3694  HA  VAL D 230      -4.836 -16.123 -36.221  1.00  0.00              
ATOM   3695  HB  VAL D 230      -1.838 -16.651 -36.010  1.00  0.00              
ATOM   3696 1HG1 VAL D 230      -2.283 -16.796 -33.583  1.00  0.00              
ATOM   3697 2HG1 VAL D 230      -2.701 -15.186 -34.216  1.00  0.00              
ATOM   3698 3HG1 VAL D 230      -3.986 -16.368 -33.870  1.00  0.00              
ATOM   3699 1HG2 VAL D 230      -2.477 -18.791 -35.019  1.00  0.00              
ATOM   3700 2HG2 VAL D 230      -4.188 -18.435 -35.358  1.00  0.00              
ATOM   3701 3HG2 VAL D 230      -3.037 -18.640 -36.701  1.00  0.00              
ATOM   3702  N   ASN D 231      -4.434 -13.879 -35.670  1.00  0.00              
ATOM   3703  CA  ASN D 231      -4.309 -12.455 -35.398  1.00  0.00              
ATOM   3704  C   ASN D 231      -3.304 -12.304 -34.261  1.00  0.00              
ATOM   3705  O   ASN D 231      -3.587 -12.676 -33.131  1.00  0.00              
ATOM   3706  CB  ASN D 231      -5.638 -11.808 -35.052  1.00  0.00              
ATOM   3707  CG  ASN D 231      -5.561 -10.316 -34.886  1.00  0.00              
ATOM   3708  OD1 ASN D 231      -4.582  -9.780 -34.355  1.00  0.00              
ATOM   3709  ND2 ASN D 231      -6.622  -9.650 -35.265  1.00  0.00              
ATOM   3710  H   ASN D 231      -5.212 -14.389 -35.277  1.00  0.00              
ATOM   3711  HA  ASN D 231      -3.928 -11.941 -36.283  1.00  0.00              
ATOM   3712 1HB  ASN D 231      -6.543 -12.061 -35.606  1.00  0.00              
ATOM   3713 2HB  ASN D 231      -5.677 -12.269 -34.065  1.00  0.00              
ATOM   3714 1HD2 ASN D 231      -6.641  -8.653 -35.184  1.00  0.00              
ATOM   3715 2HD2 ASN D 231      -7.413 -10.138 -35.634  1.00  0.00              
ATOM   3716  N   VAL D 232      -2.127 -11.778 -34.564  1.00  0.00              
ATOM   3717  CA  VAL D 232      -1.101 -11.577 -33.545  1.00  0.00              
ATOM   3718  C   VAL D 232      -1.442 -10.289 -32.800  1.00  0.00              
ATOM   3719  O   VAL D 232      -1.518  -9.215 -33.399  1.00  0.00              
ATOM   3720  CB  VAL D 232       0.315 -11.482 -34.143  1.00  0.00              
ATOM   3721  CG1 VAL D 232       1.337 -11.204 -33.051  1.00  0.00              
ATOM   3722  CG2 VAL D 232       0.667 -12.762 -34.886  1.00  0.00              
ATOM   3723  H   VAL D 232      -1.933 -11.508 -35.519  1.00  0.00              
ATOM   3724  HA  VAL D 232      -1.104 -12.387 -32.814  1.00  0.00              
ATOM   3725  HB  VAL D 232       0.337 -10.675 -34.875  1.00  0.00              
ATOM   3726 1HG1 VAL D 232       2.332 -11.140 -33.491  1.00  0.00              
ATOM   3727 2HG1 VAL D 232       1.097 -10.262 -32.559  1.00  0.00              
ATOM   3728 3HG1 VAL D 232       1.316 -12.012 -32.319  1.00  0.00              
ATOM   3729 1HG2 VAL D 232       1.670 -12.678 -35.303  1.00  0.00              
ATOM   3730 2HG2 VAL D 232       0.630 -13.605 -34.195  1.00  0.00              
ATOM   3731 3HG2 VAL D 232      -0.048 -12.923 -35.693  1.00  0.00              
ATOM   3732  N   LYS D 233      -1.667 -10.403 -31.497  1.00  0.00              
ATOM   3733  CA  LYS D 233      -1.996  -9.235 -30.700  1.00  0.00              
ATOM   3734  C   LYS D 233      -0.806  -8.290 -30.507  1.00  0.00              
ATOM   3735  O   LYS D 233       0.341  -8.723 -30.433  1.00  0.00              
ATOM   3736  CB  LYS D 233      -2.539  -9.674 -29.339  1.00  0.00              
ATOM   3737  CG  LYS D 233      -3.158  -8.551 -28.517  1.00  0.00              
ATOM   3738  CD  LYS D 233      -4.536  -8.176 -29.042  1.00  0.00              
ATOM   3739  CE  LYS D 233      -5.142  -7.033 -28.241  1.00  0.00              
ATOM   3740  NZ  LYS D 233      -6.431  -6.568 -28.823  1.00  0.00              
ATOM   3741  H   LYS D 233      -1.610 -11.306 -31.047  1.00  0.00              
ATOM   3742  HA  LYS D 233      -2.756  -8.642 -31.210  1.00  0.00              
ATOM   3743 1HB  LYS D 233      -3.289 -10.442 -29.527  1.00  0.00              
ATOM   3744 2HB  LYS D 233      -1.705 -10.109 -28.787  1.00  0.00              
ATOM   3745 1HG  LYS D 233      -3.241  -8.884 -27.482  1.00  0.00              
ATOM   3746 2HG  LYS D 233      -2.501  -7.683 -28.567  1.00  0.00              
ATOM   3747 1HD  LYS D 233      -4.440  -7.877 -30.087  1.00  0.00              
ATOM   3748 2HD  LYS D 233      -5.183  -9.050 -28.973  1.00  0.00              
ATOM   3749 1HE  LYS D 233      -5.308  -7.380 -27.222  1.00  0.00              
ATOM   3750 2HE  LYS D 233      -4.430  -6.208 -28.232  1.00  0.00              
ATOM   3751 1HZ  LYS D 233      -6.798  -5.811 -28.264  1.00  0.00              
ATOM   3752 2HZ  LYS D 233      -6.277  -6.245 -29.768  1.00  0.00              
ATOM   3753 3HZ  LYS D 233      -7.091  -7.332 -28.831  1.00  0.00              
ATOM   3754  N   ASP D 234      -1.081  -6.989 -30.440  1.00  0.00              
ATOM   3755  CA  ASP D 234      -0.019  -5.999 -30.273  1.00  0.00              
ATOM   3756  C   ASP D 234       0.666  -6.153 -28.919  1.00  0.00              
ATOM   3757  O   ASP D 234       0.015  -6.423 -27.910  1.00  0.00              
ATOM   3758  CB  ASP D 234      -0.577  -4.581 -30.421  1.00  0.00              
ATOM   3759  CG  ASP D 234      -0.940  -4.195 -31.850  1.00  0.00              
ATOM   3760  OD1 ASP D 234      -0.579  -4.916 -32.749  1.00  0.00              
ATOM   3761  OD2 ASP D 234      -1.702  -3.274 -32.018  1.00  0.00              
ATOM   3762  H   ASP D 234      -2.039  -6.677 -30.506  1.00  0.00              
ATOM   3763  HA  ASP D 234       0.750  -6.151 -31.030  1.00  0.00              
ATOM   3764 1HB  ASP D 234      -1.423  -4.376 -29.764  1.00  0.00              
ATOM   3765 2HB  ASP D 234       0.287  -4.000 -30.096  1.00  0.00              
ATOM   3766  N   ASN D 235       1.988  -5.982 -28.941  1.00  0.00              
ATOM   3767  CA  ASN D 235       2.891  -6.075 -27.789  1.00  0.00              
ATOM   3768  C   ASN D 235       4.144  -5.362 -28.327  1.00  0.00              
ATOM   3769  O   ASN D 235       4.500  -5.521 -29.486  1.00  0.00              
ATOM   3770  CB  ASN D 235       3.153  -7.564 -27.495  1.00  0.00              
ATOM   3771  CG  ASN D 235       3.887  -7.797 -26.180  1.00  0.00              
ATOM   3772  OD1 ASN D 235       3.361  -7.528 -25.097  1.00  0.00              
ATOM   3773  ND2 ASN D 235       5.098  -8.326 -26.276  1.00  0.00              
ATOM   3774  H   ASN D 235       2.371  -5.770 -29.851  1.00  0.00              
ATOM   3775  HA  ASN D 235       2.451  -5.562 -26.932  1.00  0.00              
ATOM   3776 1HB  ASN D 235       2.359  -8.302 -27.605  1.00  0.00              
ATOM   3777 2HB  ASN D 235       3.862  -7.667 -28.316  1.00  0.00              
ATOM   3778 1HD2 ASN D 235       5.631  -8.505 -25.448  1.00  0.00              
ATOM   3779 2HD2 ASN D 235       5.478  -8.548 -27.173  1.00  0.00              
ATOM   3780  N   PRO D 236       4.821  -4.556 -27.490  1.00  0.00              
ATOM   3781  CA  PRO D 236       6.001  -3.781 -27.896  1.00  0.00              
ATOM   3782  C   PRO D 236       6.897  -4.121 -29.103  1.00  0.00              
ATOM   3783  O   PRO D 236       7.150  -3.250 -29.927  1.00  0.00              
ATOM   3784  CB  PRO D 236       6.747  -3.635 -26.590  1.00  0.00              
ATOM   3785  CG  PRO D 236       5.581  -3.248 -25.698  1.00  0.00              
ATOM   3786  CD  PRO D 236       4.479  -4.247 -26.119  1.00  0.00              
ATOM   3787  HA  PRO D 236       5.750  -2.756 -28.208  1.00  0.00              
ATOM   3788 1HB  PRO D 236       7.239  -4.575 -26.299  1.00  0.00              
ATOM   3789 2HB  PRO D 236       7.532  -2.868 -26.657  1.00  0.00              
ATOM   3790 1HG  PRO D 236       5.845  -3.341 -24.635  1.00  0.00              
ATOM   3791 2HG  PRO D 236       5.281  -2.203 -25.866  1.00  0.00              
ATOM   3792 1HD  PRO D 236       4.482  -5.155 -25.497  1.00  0.00              
ATOM   3793 2HD  PRO D 236       3.471  -3.812 -26.045  1.00  0.00              
ATOM   3794  N   PRO D 237       7.418  -5.352 -29.219  1.00  0.00              
ATOM   3795  CA  PRO D 237       8.349  -5.446 -30.355  1.00  0.00              
ATOM   3796  C   PRO D 237       7.514  -5.617 -31.623  1.00  0.00              
ATOM   3797  O   PRO D 237       7.978  -5.397 -32.748  1.00  0.00              
ATOM   3798  CB  PRO D 237       9.168  -6.692 -30.026  1.00  0.00              
ATOM   3799  CG  PRO D 237       8.153  -7.571 -29.322  1.00  0.00              
ATOM   3800  CD  PRO D 237       7.419  -6.585 -28.432  1.00  0.00              
ATOM   3801  HA  PRO D 237       8.956  -4.537 -30.484  1.00  0.00              
ATOM   3802 1HB  PRO D 237       9.568  -7.163 -30.936  1.00  0.00              
ATOM   3803 2HB  PRO D 237      10.026  -6.451 -29.382  1.00  0.00              
ATOM   3804 1HG  PRO D 237       7.483  -8.062 -30.043  1.00  0.00              
ATOM   3805 2HG  PRO D 237       8.646  -8.368 -28.747  1.00  0.00              
ATOM   3806 1HD  PRO D 237       6.391  -6.909 -28.211  1.00  0.00              
ATOM   3807 2HD  PRO D 237       7.924  -6.442 -27.466  1.00  0.00              
ATOM   3808  N   MET D 238       6.259  -5.994 -31.403  1.00  0.00              
ATOM   3809  CA  MET D 238       5.307  -6.271 -32.463  1.00  0.00              
ATOM   3810  C   MET D 238       4.316  -5.145 -32.724  1.00  0.00              
ATOM   3811  O   MET D 238       3.757  -4.542 -31.797  1.00  0.00              
ATOM   3812  CB  MET D 238       4.548  -7.555 -32.131  1.00  0.00              
ATOM   3813  CG  MET D 238       5.413  -8.807 -32.095  1.00  0.00              
ATOM   3814  SD  MET D 238       4.460 -10.302 -31.765  1.00  0.00              
ATOM   3815  CE  MET D 238       4.156 -10.126 -30.009  1.00  0.00              
ATOM   3816  H   MET D 238       5.966  -6.090 -30.442  1.00  0.00              
ATOM   3817  HA  MET D 238       5.832  -6.399 -33.409  1.00  0.00              
ATOM   3818 1HB  MET D 238       4.082  -7.407 -31.159  1.00  0.00              
ATOM   3819 2HB  MET D 238       3.774  -7.671 -32.891  1.00  0.00              
ATOM   3820 1HG  MET D 238       5.909  -8.905 -33.060  1.00  0.00              
ATOM   3821 2HG  MET D 238       6.162  -8.679 -31.314  1.00  0.00              
ATOM   3822 1HE  MET D 238       3.574 -10.978 -29.654  1.00  0.00              
ATOM   3823 2HE  MET D 238       5.106 -10.088 -29.477  1.00  0.00              
ATOM   3824 3HE  MET D 238       3.600  -9.206 -29.827  1.00  0.00              
ATOM   3825  N   LYS D 239       4.087  -4.898 -34.009  1.00  0.00              
ATOM   3826  CA  LYS D 239       3.161  -3.877 -34.453  1.00  0.00              
ATOM   3827  C   LYS D 239       2.590  -4.295 -35.808  1.00  0.00              
ATOM   3828  O   LYS D 239       3.334  -4.594 -36.732  1.00  0.00              
ATOM   3829  CB  LYS D 239       3.851  -2.515 -34.547  1.00  0.00              
ATOM   3830  CG  LYS D 239       2.942  -1.380 -35.001  1.00  0.00              
ATOM   3831  CD  LYS D 239       3.671  -0.045 -34.979  1.00  0.00              
ATOM   3832  CE  LYS D 239       2.729   1.106 -35.302  1.00  0.00              
ATOM   3833  NZ  LYS D 239       2.233   1.041 -36.704  1.00  0.00              
ATOM   3834  H   LYS D 239       4.581  -5.448 -34.698  1.00  0.00              
ATOM   3835  HA  LYS D 239       2.335  -3.796 -33.746  1.00  0.00              
ATOM   3836 1HB  LYS D 239       4.246  -2.288 -33.556  1.00  0.00              
ATOM   3837 2HB  LYS D 239       4.676  -2.621 -35.249  1.00  0.00              
ATOM   3838 1HG  LYS D 239       2.604  -1.593 -36.016  1.00  0.00              
ATOM   3839 2HG  LYS D 239       2.081  -1.336 -34.334  1.00  0.00              
ATOM   3840 1HD  LYS D 239       4.096   0.102 -33.984  1.00  0.00              
ATOM   3841 2HD  LYS D 239       4.474  -0.074 -35.715  1.00  0.00              
ATOM   3842 1HE  LYS D 239       1.885   1.061 -34.616  1.00  0.00              
ATOM   3843 2HE  LYS D 239       3.269   2.042 -35.151  1.00  0.00              
ATOM   3844 1HZ  LYS D 239       1.614   1.820 -36.878  1.00  0.00              
ATOM   3845 2HZ  LYS D 239       3.017   1.085 -37.340  1.00  0.00              
ATOM   3846 3HZ  LYS D 239       1.733   0.177 -36.844  1.00  0.00              
ATOM   3847  N   ASP D 240       1.263  -4.336 -35.894  1.00  0.00              
ATOM   3848  CA  ASP D 240       0.537  -4.691 -37.117  1.00  0.00              
ATOM   3849  C   ASP D 240       0.923  -6.030 -37.733  1.00  0.00              
ATOM   3850  O   ASP D 240       1.112  -6.136 -38.947  1.00  0.00              
ATOM   3851  CB  ASP D 240       0.724  -3.596 -38.165  1.00  0.00              
ATOM   3852  CG  ASP D 240       0.213  -2.256 -37.693  1.00  0.00              
ATOM   3853  OD1 ASP D 240      -0.923  -2.212 -37.173  1.00  0.00              
ATOM   3854  OD2 ASP D 240       0.955  -1.262 -37.846  1.00  0.00              
ATOM   3855  H   ASP D 240       0.741  -4.108 -35.059  1.00  0.00              
ATOM   3856  HA  ASP D 240      -0.526  -4.796 -36.897  1.00  0.00              
ATOM   3857 1HB  ASP D 240       1.748  -3.512 -38.528  1.00  0.00              
ATOM   3858 2HB  ASP D 240       0.086  -3.982 -38.961  1.00  0.00              
ATOM   3859  N   MET D 241       1.003  -7.060 -36.905  1.00  0.00              
ATOM   3860  CA  MET D 241       1.433  -8.344 -37.412  1.00  0.00              
ATOM   3861  C   MET D 241       0.363  -9.392 -37.402  1.00  0.00              
ATOM   3862  O   MET D 241      -0.583  -9.332 -36.618  1.00  0.00              
ATOM   3863  CB  MET D 241       2.632  -8.838 -36.603  1.00  0.00              
ATOM   3864  CG  MET D 241       3.863  -7.946 -36.695  1.00  0.00              
ATOM   3865  SD  MET D 241       5.236  -8.552 -35.695  1.00  0.00              
ATOM   3866  CE  MET D 241       6.466  -7.289 -36.006  1.00  0.00              
ATOM   3867  H   MET D 241       0.769  -6.970 -35.926  1.00  0.00              
ATOM   3868  HA  MET D 241       1.724  -8.252 -38.458  1.00  0.00              
ATOM   3869 1HB  MET D 241       2.309  -8.905 -35.565  1.00  0.00              
ATOM   3870 2HB  MET D 241       2.877  -9.833 -36.975  1.00  0.00              
ATOM   3871 1HG  MET D 241       4.173  -7.901 -37.739  1.00  0.00              
ATOM   3872 2HG  MET D 241       3.586  -6.949 -36.355  1.00  0.00              
ATOM   3873 1HE  MET D 241       7.377  -7.523 -35.455  1.00  0.00              
ATOM   3874 2HE  MET D 241       6.687  -7.251 -37.073  1.00  0.00              
ATOM   3875 3HE  MET D 241       6.083  -6.321 -35.680  1.00  0.00              
ATOM   3876  N   PHE D 242       0.500 -10.345 -38.314  1.00  0.00              
ATOM   3877  CA  PHE D 242      -0.416 -11.464 -38.363  1.00  0.00              
ATOM   3878  C   PHE D 242       0.460 -12.687 -38.625  1.00  0.00              
ATOM   3879  O   PHE D 242       1.601 -12.568 -39.093  1.00  0.00              
ATOM   3880  CB  PHE D 242      -1.537 -11.297 -39.402  1.00  0.00              
ATOM   3881  CG  PHE D 242      -1.072 -11.187 -40.828  1.00  0.00              
ATOM   3882  CD1 PHE D 242      -0.781  -9.947 -41.384  1.00  0.00              
ATOM   3883  CD2 PHE D 242      -1.011 -12.315 -41.637  1.00  0.00              
ATOM   3884  CE1 PHE D 242      -0.437  -9.826 -42.743  1.00  0.00              
ATOM   3885  CE2 PHE D 242      -0.667 -12.211 -42.999  1.00  0.00              
ATOM   3886  CZ  PHE D 242      -0.383 -10.962 -43.549  1.00  0.00              
ATOM   3887  H   PHE D 242       1.252 -10.295 -38.987  1.00  0.00              
ATOM   3888  HA  PHE D 242      -0.928 -11.565 -37.405  1.00  0.00              
ATOM   3889 1HB  PHE D 242      -2.208 -12.155 -39.371  1.00  0.00              
ATOM   3890 2HB  PHE D 242      -2.101 -10.388 -39.200  1.00  0.00              
ATOM   3891  HD1 PHE D 242      -0.819  -9.059 -40.754  1.00  0.00              
ATOM   3892  HD2 PHE D 242      -1.234 -13.290 -41.204  1.00  0.00              
ATOM   3893  HE1 PHE D 242      -0.215  -8.847 -43.163  1.00  0.00              
ATOM   3894  HE2 PHE D 242      -0.625 -13.104 -43.624  1.00  0.00              
ATOM   3895  HZ  PHE D 242      -0.121 -10.871 -44.602  1.00  0.00              
ATOM   3896  N   LYS D 243      -0.069 -13.862 -38.317  1.00  0.00              
ATOM   3897  CA  LYS D 243       0.725 -15.065 -38.415  1.00  0.00              
ATOM   3898  C   LYS D 243       0.085 -16.143 -39.257  1.00  0.00              
ATOM   3899  O   LYS D 243      -1.129 -16.360 -39.204  1.00  0.00              
ATOM   3900  CB  LYS D 243       1.012 -15.612 -37.016  1.00  0.00              
ATOM   3901  CG  LYS D 243       1.808 -16.910 -36.999  1.00  0.00              
ATOM   3902  CD  LYS D 243       2.344 -17.213 -35.608  1.00  0.00              
ATOM   3903  CE  LYS D 243       1.237 -17.694 -34.680  1.00  0.00              
ATOM   3904  NZ  LYS D 243       1.771 -18.158 -33.371  1.00  0.00              
ATOM   3905  H   LYS D 243      -1.029 -13.930 -38.011  1.00  0.00              
ATOM   3906  HA  LYS D 243       1.672 -14.843 -38.910  1.00  0.00              
ATOM   3907 1HB  LYS D 243       1.565 -14.841 -36.479  1.00  0.00              
ATOM   3908 2HB  LYS D 243       0.049 -15.772 -36.531  1.00  0.00              
ATOM   3909 1HG  LYS D 243       1.155 -17.721 -37.322  1.00  0.00              
ATOM   3910 2HG  LYS D 243       2.640 -16.815 -37.696  1.00  0.00              
ATOM   3911 1HD  LYS D 243       3.110 -17.985 -35.691  1.00  0.00              
ATOM   3912 2HD  LYS D 243       2.788 -16.305 -35.201  1.00  0.00              
ATOM   3913 1HE  LYS D 243       0.545 -16.869 -34.518  1.00  0.00              
ATOM   3914 2HE  LYS D 243       0.714 -18.515 -35.170  1.00  0.00              
ATOM   3915 1HZ  LYS D 243       1.007 -18.469 -32.787  1.00  0.00              
ATOM   3916 2HZ  LYS D 243       2.413 -18.924 -33.521  1.00  0.00              
ATOM   3917 3HZ  LYS D 243       2.255 -17.398 -32.916  1.00  0.00              
ATOM   3918  N   LEU D 244       0.923 -16.807 -40.036  1.00  0.00              
ATOM   3919  CA  LEU D 244       0.508 -17.942 -40.830  1.00  0.00              
ATOM   3920  C   LEU D 244       1.086 -19.219 -40.203  1.00  0.00              
ATOM   3921  O   LEU D 244       2.288 -19.317 -39.967  1.00  0.00              
ATOM   3922  CB  LEU D 244       1.008 -17.800 -42.272  1.00  0.00              
ATOM   3923  CG  LEU D 244       0.560 -16.562 -43.065  1.00  0.00              
ATOM   3924  CD1 LEU D 244       1.065 -16.701 -44.501  1.00  0.00              
ATOM   3925  CD2 LEU D 244      -0.974 -16.421 -43.051  1.00  0.00              
ATOM   3926  H   LEU D 244       1.887 -16.507 -40.074  1.00  0.00              
ATOM   3927  HA  LEU D 244      -0.579 -18.023 -40.811  1.00  0.00              
ATOM   3928 1HB  LEU D 244       2.078 -17.733 -42.082  1.00  0.00              
ATOM   3929 2HB  LEU D 244       0.797 -18.691 -42.862  1.00  0.00              
ATOM   3930  HG  LEU D 244       0.965 -15.687 -42.557  1.00  0.00              
ATOM   3931 1HD1 LEU D 244       0.757 -15.832 -45.082  1.00  0.00              
ATOM   3932 2HD1 LEU D 244       2.153 -16.769 -44.499  1.00  0.00              
ATOM   3933 3HD1 LEU D 244       0.646 -17.603 -44.947  1.00  0.00              
ATOM   3934 1HD2 LEU D 244      -1.262 -15.537 -43.618  1.00  0.00              
ATOM   3935 2HD2 LEU D 244      -1.425 -17.306 -43.502  1.00  0.00              
ATOM   3936 3HD2 LEU D 244      -1.322 -16.321 -42.022  1.00  0.00              
ATOM   3937  N   LEU D 245       0.215 -20.182 -39.939  1.00  0.00              
ATOM   3938  CA  LEU D 245       0.623 -21.450 -39.351  1.00  0.00              
ATOM   3939  C   LEU D 245       0.244 -22.574 -40.307  1.00  0.00              
ATOM   3940  O   LEU D 245      -0.932 -22.734 -40.646  1.00  0.00              
ATOM   3941  CB  LEU D 245      -0.030 -21.652 -37.978  1.00  0.00              
ATOM   3942  CG  LEU D 245       0.129 -23.055 -37.379  1.00  0.00              
ATOM   3943  CD1 LEU D 245       1.600 -23.344 -37.111  1.00  0.00              
ATOM   3944  CD2 LEU D 245      -0.683 -23.156 -36.097  1.00  0.00              
ATOM   3945  H   LEU D 245      -0.759 -20.029 -40.151  1.00  0.00              
ATOM   3946  HA  LEU D 245       1.705 -21.464 -39.226  1.00  0.00              
ATOM   3947 1HB  LEU D 245       0.547 -20.931 -37.400  1.00  0.00              
ATOM   3948 2HB  LEU D 245      -1.079 -21.357 -37.982  1.00  0.00              
ATOM   3949  HG  LEU D 245      -0.289 -23.762 -38.096  1.00  0.00              
ATOM   3950 1HD1 LEU D 245       1.703 -24.343 -36.686  1.00  0.00              
ATOM   3951 2HD1 LEU D 245       2.158 -23.289 -38.045  1.00  0.00              
ATOM   3952 3HD1 LEU D 245       1.993 -22.610 -36.409  1.00  0.00              
ATOM   3953 1HD2 LEU D 245      -0.570 -24.154 -35.673  1.00  0.00              
ATOM   3954 2HD2 LEU D 245      -0.328 -22.414 -35.381  1.00  0.00              
ATOM   3955 3HD2 LEU D 245      -1.735 -22.973 -36.316  1.00  0.00              
ATOM   3956  N   MET D 246       1.244 -23.315 -40.773  1.00  0.00              
ATOM   3957  CA  MET D 246       1.016 -24.499 -41.599  1.00  0.00              
ATOM   3958  C   MET D 246       2.222 -25.404 -41.368  1.00  0.00              
ATOM   3959  O   MET D 246       3.361 -25.015 -41.643  1.00  0.00              
ATOM   3960  CB  MET D 246       0.889 -24.179 -43.100  1.00  0.00              
ATOM   3961  CG  MET D 246       0.591 -25.463 -43.895  1.00  0.00              
ATOM   3962  SD  MET D 246       0.358 -25.251 -45.667  1.00  0.00              
ATOM   3963  CE  MET D 246      -1.094 -24.320 -45.706  1.00  0.00              
ATOM   3964  H   MET D 246       2.192 -23.048 -40.546  1.00  0.00              
ATOM   3965  HA  MET D 246       0.105 -25.005 -41.279  1.00  0.00              
ATOM   3966 1HB  MET D 246       0.087 -23.449 -43.204  1.00  0.00              
ATOM   3967 2HB  MET D 246       1.833 -23.728 -43.411  1.00  0.00              
ATOM   3968 1HG  MET D 246       1.424 -26.152 -43.753  1.00  0.00              
ATOM   3969 2HG  MET D 246      -0.320 -25.905 -43.494  1.00  0.00              
ATOM   3970 1HE  MET D 246      -1.363 -24.109 -46.741  1.00  0.00              
ATOM   3971 2HE  MET D 246      -1.897 -24.880 -45.227  1.00  0.00              
ATOM   3972 3HE  MET D 246      -0.938 -23.381 -45.175  1.00  0.00              
ATOM   3973  N   PHE D 247       1.966 -26.605 -40.853  1.00  0.00              
ATOM   3974  CA  PHE D 247       3.034 -27.564 -40.574  1.00  0.00              
ATOM   3975  C   PHE D 247       3.997 -27.701 -41.726  1.00  0.00              
ATOM   3976  O   PHE D 247       3.587 -27.888 -42.865  1.00  0.00              
ATOM   3977  CB  PHE D 247       2.446 -28.935 -40.235  1.00  0.00              
ATOM   3978  CG  PHE D 247       3.481 -29.980 -39.929  1.00  0.00              
ATOM   3979  CD1 PHE D 247       4.095 -30.026 -38.686  1.00  0.00              
ATOM   3980  CD2 PHE D 247       3.845 -30.918 -40.883  1.00  0.00              
ATOM   3981  CE1 PHE D 247       5.048 -30.987 -38.404  1.00  0.00              
ATOM   3982  CE2 PHE D 247       4.796 -31.880 -40.604  1.00  0.00              
ATOM   3983  CZ  PHE D 247       5.398 -31.914 -39.362  1.00  0.00              
ATOM   3984  H   PHE D 247       1.009 -26.860 -40.651  1.00  0.00              
ATOM   3985  HA  PHE D 247       3.628 -27.220 -39.726  1.00  0.00              
ATOM   3986 1HB  PHE D 247       1.808 -28.863 -39.355  1.00  0.00              
ATOM   3987 2HB  PHE D 247       1.864 -29.311 -41.075  1.00  0.00              
ATOM   3988  HD1 PHE D 247       3.817 -29.294 -37.928  1.00  0.00              
ATOM   3989  HD2 PHE D 247       3.369 -30.891 -41.864  1.00  0.00              
ATOM   3990  HE1 PHE D 247       5.522 -31.011 -37.423  1.00  0.00              
ATOM   3991  HE2 PHE D 247       5.072 -32.612 -41.363  1.00  0.00              
ATOM   3992  HZ  PHE D 247       6.150 -32.670 -39.141  1.00  0.00              
ATOM   3993  N   PRO D 248       5.306 -27.619 -41.443  1.00  0.00              
ATOM   3994  CA  PRO D 248       5.917 -27.471 -40.117  1.00  0.00              
ATOM   3995  C   PRO D 248       6.166 -26.016 -39.724  1.00  0.00              
ATOM   3996  O   PRO D 248       6.751 -25.742 -38.674  1.00  0.00              
ATOM   3997  CB  PRO D 248       7.226 -28.220 -40.283  1.00  0.00              
ATOM   3998  CG  PRO D 248       7.641 -27.771 -41.671  1.00  0.00              
ATOM   3999  CD  PRO D 248       6.328 -27.822 -42.460  1.00  0.00              
ATOM   4000  HA  PRO D 248       5.276 -27.852 -39.308  1.00  0.00              
ATOM   4001 1HB  PRO D 248       7.953 -27.939 -39.505  1.00  0.00              
ATOM   4002 2HB  PRO D 248       7.080 -29.307 -40.209  1.00  0.00              
ATOM   4003 1HG  PRO D 248       8.074 -26.759 -41.650  1.00  0.00              
ATOM   4004 2HG  PRO D 248       8.407 -28.439 -42.093  1.00  0.00              
ATOM   4005 1HD  PRO D 248       6.273 -27.038 -43.229  1.00  0.00              
ATOM   4006 2HD  PRO D 248       6.189 -28.785 -42.975  1.00  0.00              
ATOM   4007  N   GLU D 249       5.712 -25.083 -40.552  1.00  0.00              
ATOM   4008  CA  GLU D 249       6.030 -23.678 -40.338  1.00  0.00              
ATOM   4009  C   GLU D 249       5.084 -22.781 -39.555  1.00  0.00              
ATOM   4010  O   GLU D 249       3.886 -23.006 -39.465  1.00  0.00              
ATOM   4011  CB  GLU D 249       6.238 -22.988 -41.685  1.00  0.00              
ATOM   4012  CG  GLU D 249       7.373 -23.500 -42.508  1.00  0.00              
ATOM   4013  CD  GLU D 249       7.449 -22.762 -43.826  1.00  0.00              
ATOM   4014  OE1 GLU D 249       6.448 -22.791 -44.573  1.00  0.00              
ATOM   4015  OE2 GLU D 249       8.500 -22.143 -44.103  1.00  0.00              
ATOM   4016  H   GLU D 249       5.139 -25.342 -41.342  1.00  0.00              
ATOM   4017  HA  GLU D 249       6.935 -23.592 -39.736  1.00  0.00              
ATOM   4018 1HB  GLU D 249       5.313 -23.108 -42.249  1.00  0.00              
ATOM   4019 2HB  GLU D 249       6.403 -21.932 -41.478  1.00  0.00              
ATOM   4020 1HG  GLU D 249       8.335 -23.449 -42.001  1.00  0.00              
ATOM   4021 2HG  GLU D 249       7.111 -24.542 -42.685  1.00  0.00              
ATOM   4022  N   SER D 250       5.683 -21.714 -39.042  1.00  0.00              
ATOM   4023  CA  SER D 250       5.018 -20.686 -38.270  1.00  0.00              
ATOM   4024  C   SER D 250       5.779 -19.449 -38.764  1.00  0.00              
ATOM   4025  O   SER D 250       6.983 -19.351 -38.566  1.00  0.00              
ATOM   4026  CB  SER D 250       5.246 -20.911 -36.774  1.00  0.00              
ATOM   4027  OG  SER D 250       4.644 -19.870 -36.036  1.00  0.00              
ATOM   4028  H   SER D 250       6.675 -21.635 -39.216  1.00  0.00              
ATOM   4029  HA  SER D 250       3.933 -20.693 -38.383  1.00  0.00              
ATOM   4030 1HB  SER D 250       4.808 -21.869 -36.495  1.00  0.00              
ATOM   4031 2HB  SER D 250       6.318 -20.934 -36.583  1.00  0.00              
ATOM   4032  HG  SER D 250       4.790 -20.016 -35.099  1.00  0.00              
ATOM   4033  N   ARG D 251       5.096 -18.523 -39.435  1.00  0.00              
ATOM   4034  CA  ARG D 251       5.768 -17.327 -39.926  1.00  0.00              
ATOM   4035  C   ARG D 251       4.921 -16.113 -39.633  1.00  0.00              
ATOM   4036  O   ARG D 251       3.736 -16.091 -39.936  1.00  0.00              
ATOM   4037  CB  ARG D 251       6.003 -17.424 -41.443  1.00  0.00              
ATOM   4038  CG  ARG D 251       6.869 -18.611 -41.871  1.00  0.00              
ATOM   4039  CD  ARG D 251       6.828 -18.831 -43.385  1.00  0.00              
ATOM   4040  NE  ARG D 251       7.650 -17.865 -44.111  1.00  0.00              
ATOM   4041  CZ  ARG D 251       7.623 -17.702 -45.430  1.00  0.00              
ATOM   4042  NH1 ARG D 251       6.810 -18.440 -46.178  1.00  0.00              
ATOM   4043  NH2 ARG D 251       8.417 -16.810 -46.002  1.00  0.00              
ATOM   4044  H   ARG D 251       4.109 -18.640 -39.612  1.00  0.00              
ATOM   4045  HA  ARG D 251       6.718 -17.199 -39.407  1.00  0.00              
ATOM   4046 1HB  ARG D 251       5.024 -17.500 -41.914  1.00  0.00              
ATOM   4047 2HB  ARG D 251       6.482 -16.495 -41.750  1.00  0.00              
ATOM   4048 1HG  ARG D 251       7.898 -18.418 -41.566  1.00  0.00              
ATOM   4049 2HG  ARG D 251       6.502 -19.507 -41.369  1.00  0.00              
ATOM   4050 1HD  ARG D 251       7.196 -19.833 -43.607  1.00  0.00              
ATOM   4051 2HD  ARG D 251       5.799 -18.737 -43.729  1.00  0.00              
ATOM   4052  HE  ARG D 251       8.330 -17.204 -43.760  1.00  0.00              
ATOM   4053 1HH1 ARG D 251       6.212 -19.128 -45.741  1.00  0.00              
ATOM   4054 2HH1 ARG D 251       6.794 -18.311 -47.179  1.00  0.00              
ATOM   4055 1HH2 ARG D 251       9.043 -16.258 -45.431  1.00  0.00              
ATOM   4056 2HH2 ARG D 251       8.396 -16.688 -47.003  1.00  0.00              
ATOM   4057  N   ILE D 252       5.530 -15.108 -39.023  1.00  0.00              
ATOM   4058  CA  ILE D 252       4.820 -13.888 -38.684  1.00  0.00              
ATOM   4059  C   ILE D 252       5.167 -12.802 -39.701  1.00  0.00              
ATOM   4060  O   ILE D 252       6.345 -12.584 -40.015  1.00  0.00              
ATOM   4061  CB  ILE D 252       5.164 -13.400 -37.264  1.00  0.00              
ATOM   4062  CG1 ILE D 252       4.687 -14.414 -36.221  1.00  0.00              
ATOM   4063  CG2 ILE D 252       4.543 -12.036 -37.006  1.00  0.00              
ATOM   4064  CD1 ILE D 252       5.034 -14.036 -34.799  1.00  0.00              
ATOM   4065  H   ILE D 252       6.509 -15.190 -38.788  1.00  0.00              
ATOM   4066  HA  ILE D 252       3.744 -14.035 -38.762  1.00  0.00              
ATOM   4067  HB  ILE D 252       6.246 -13.332 -37.164  1.00  0.00              
ATOM   4068 1HG1 ILE D 252       3.606 -14.500 -36.322  1.00  0.00              
ATOM   4069 2HG1 ILE D 252       5.151 -15.371 -36.465  1.00  0.00              
ATOM   4070 1HG2 ILE D 252       4.795 -11.706 -35.999  1.00  0.00              
ATOM   4071 2HG2 ILE D 252       4.928 -11.318 -37.729  1.00  0.00              
ATOM   4072 3HG2 ILE D 252       3.460 -12.104 -37.105  1.00  0.00              
ATOM   4073 1HD1 ILE D 252       4.665 -14.803 -34.118  1.00  0.00              
ATOM   4074 2HD1 ILE D 252       6.116 -13.952 -34.697  1.00  0.00              
ATOM   4075 3HD1 ILE D 252       4.571 -13.081 -34.553  1.00  0.00              
ATOM   4076  N   PHE D 253       4.137 -12.151 -40.229  1.00  0.00              
ATOM   4077  CA  PHE D 253       4.312 -11.103 -41.232  1.00  0.00              
ATOM   4078  C   PHE D 253       3.749  -9.774 -40.743  1.00  0.00              
ATOM   4079  O   PHE D 253       2.604  -9.694 -40.296  1.00  0.00              
ATOM   4080  CB  PHE D 253       3.608 -11.499 -42.540  1.00  0.00              
ATOM   4081  CG  PHE D 253       4.120 -12.777 -43.131  1.00  0.00              
ATOM   4082  CD1 PHE D 253       5.234 -12.776 -43.960  1.00  0.00              
ATOM   4083  CD2 PHE D 253       3.521 -13.997 -42.803  1.00  0.00              
ATOM   4084  CE1 PHE D 253       5.754 -13.977 -44.458  1.00  0.00              
ATOM   4085  CE2 PHE D 253       4.031 -15.199 -43.295  1.00  0.00              
ATOM   4086  CZ  PHE D 253       5.150 -15.187 -44.124  1.00  0.00              
ATOM   4087  H   PHE D 253       3.204 -12.390 -39.926  1.00  0.00              
ATOM   4088  HA  PHE D 253       5.375 -10.941 -41.417  1.00  0.00              
ATOM   4089 1HB  PHE D 253       2.541 -11.638 -42.365  1.00  0.00              
ATOM   4090 2HB  PHE D 253       3.753 -10.724 -43.291  1.00  0.00              
ATOM   4091  HD1 PHE D 253       5.702 -11.826 -44.220  1.00  0.00              
ATOM   4092  HD2 PHE D 253       2.645 -14.001 -42.154  1.00  0.00              
ATOM   4093  HE1 PHE D 253       6.629 -13.963 -45.107  1.00  0.00              
ATOM   4094  HE2 PHE D 253       3.557 -16.145 -43.034  1.00  0.00              
ATOM   4095  HZ  PHE D 253       5.553 -16.122 -44.511  1.00  0.00              
ATOM   4096  N   GLN D 254       4.568  -8.736 -40.836  1.00  0.00              
ATOM   4097  CA  GLN D 254       4.140  -7.389 -40.494  1.00  0.00              
ATOM   4098  C   GLN D 254       3.560  -6.703 -41.726  1.00  0.00              
ATOM   4099  O   GLN D 254       4.196  -6.664 -42.775  1.00  0.00              
ATOM   4100  CB  GLN D 254       5.325  -6.581 -39.978  1.00  0.00              
ATOM   4101  CG  GLN D 254       4.976  -5.162 -39.576  1.00  0.00              
ATOM   4102  CD  GLN D 254       6.152  -4.433 -38.959  1.00  0.00              
ATOM   4103  OE1 GLN D 254       7.202  -4.278 -39.581  1.00  0.00              
ATOM   4104  NE2 GLN D 254       5.984  -3.987 -37.723  1.00  0.00              
ATOM   4105  H   GLN D 254       5.516  -8.885 -41.152  1.00  0.00              
ATOM   4106  HA  GLN D 254       3.349  -7.436 -39.746  1.00  0.00              
ATOM   4107 1HB  GLN D 254       5.724  -7.120 -39.119  1.00  0.00              
ATOM   4108 2HB  GLN D 254       6.068  -6.566 -40.775  1.00  0.00              
ATOM   4109 1HG  GLN D 254       4.464  -4.469 -40.243  1.00  0.00              
ATOM   4110 2HG  GLN D 254       4.298  -5.463 -38.777  1.00  0.00              
ATOM   4111 1HE2 GLN D 254       6.726  -3.498 -37.263  1.00  0.00              
ATOM   4112 2HE2 GLN D 254       5.116  -4.138 -37.249  1.00  0.00              
ATOM   4113  N   ALA D 255       2.349  -6.176 -41.592  1.00  0.00              
ATOM   4114  CA  ALA D 255       1.698  -5.471 -42.691  1.00  0.00              
ATOM   4115  C   ALA D 255       2.158  -4.010 -42.639  1.00  0.00              
ATOM   4116  O   ALA D 255       2.621  -3.538 -41.592  1.00  0.00              
ATOM   4117  CB  ALA D 255       0.184  -5.566 -42.548  1.00  0.00              
ATOM   4118  H   ALA D 255       1.866  -6.263 -40.709  1.00  0.00              
ATOM   4119  HA  ALA D 255       2.016  -5.920 -43.632  1.00  0.00              
ATOM   4120 1HB  ALA D 255      -0.292  -5.037 -43.374  1.00  0.00              
ATOM   4121 2HB  ALA D 255      -0.118  -6.613 -42.565  1.00  0.00              
ATOM   4122 3HB  ALA D 255      -0.121  -5.115 -41.605  1.00  0.00              
ATOM   4123  N   GLU D 256       2.040  -3.292 -43.754  1.00  0.00              
ATOM   4124  CA  GLU D 256       2.446  -1.891 -43.777  1.00  0.00              
ATOM   4125  C   GLU D 256       1.843  -1.068 -42.644  1.00  0.00              
ATOM   4126  O   GLU D 256       2.539  -0.292 -41.994  1.00  0.00              
ATOM   4127  CB  GLU D 256       2.070  -1.263 -45.122  1.00  0.00              
ATOM   4128  CG  GLU D 256       2.475   0.197 -45.269  1.00  0.00              
ATOM   4129  CD  GLU D 256       2.133   0.723 -46.635  1.00  0.00              
ATOM   4130  OE1 GLU D 256       1.634  -0.032 -47.434  1.00  0.00              
ATOM   4131  OE2 GLU D 256       2.267   1.906 -46.844  1.00  0.00              
ATOM   4132  H   GLU D 256       1.668  -3.711 -44.594  1.00  0.00              
ATOM   4133  HA  GLU D 256       3.525  -1.817 -43.641  1.00  0.00              
ATOM   4134 1HB  GLU D 256       2.559  -1.854 -45.897  1.00  0.00              
ATOM   4135 2HB  GLU D 256       0.988  -1.352 -45.224  1.00  0.00              
ATOM   4136 1HG  GLU D 256       2.038   0.846 -44.511  1.00  0.00              
ATOM   4137 2HG  GLU D 256       3.557   0.176 -45.148  1.00  0.00              
ATOM   4138  N   ASN D 257       0.552  -1.238 -42.405  1.00  0.00              
ATOM   4139  CA  ASN D 257      -0.108  -0.556 -41.297  1.00  0.00              
ATOM   4140  C   ASN D 257      -1.332  -1.343 -40.867  1.00  0.00              
ATOM   4141  O   ASN D 257      -1.610  -2.404 -41.413  1.00  0.00              
ATOM   4142  CB  ASN D 257      -0.513   0.860 -41.717  1.00  0.00              
ATOM   4143  CG  ASN D 257      -1.455   0.864 -42.899  1.00  0.00              
ATOM   4144  OD1 ASN D 257      -2.511   0.213 -42.874  1.00  0.00              
ATOM   4145  ND2 ASN D 257      -1.087   1.599 -43.946  1.00  0.00              
ATOM   4146  H   ASN D 257       0.011  -1.852 -42.997  1.00  0.00              
ATOM   4147  HA  ASN D 257       0.565  -0.504 -40.440  1.00  0.00              
ATOM   4148 1HB  ASN D 257      -0.839   1.591 -40.975  1.00  0.00              
ATOM   4149 2HB  ASN D 257       0.489   1.114 -42.060  1.00  0.00              
ATOM   4150 1HD2 ASN D 257      -1.671   1.640 -44.758  1.00  0.00              
ATOM   4151 2HD2 ASN D 257      -0.228   2.110 -43.922  1.00  0.00              
ATOM   4152  N   ALA D 258      -2.069  -0.816 -39.894  1.00  0.00              
ATOM   4153  CA  ALA D 258      -3.232  -1.509 -39.349  1.00  0.00              
ATOM   4154  C   ALA D 258      -4.329  -1.767 -40.378  1.00  0.00              
ATOM   4155  O   ALA D 258      -4.975  -2.821 -40.361  1.00  0.00              
ATOM   4156  CB  ALA D 258      -3.803  -0.720 -38.174  1.00  0.00              
ATOM   4157  H   ALA D 258      -1.815   0.089 -39.523  1.00  0.00              
ATOM   4158  HA  ALA D 258      -2.919  -2.491 -38.995  1.00  0.00              
ATOM   4159 1HB  ALA D 258      -4.670  -1.245 -37.773  1.00  0.00              
ATOM   4160 2HB  ALA D 258      -3.045  -0.627 -37.395  1.00  0.00              
ATOM   4161 3HB  ALA D 258      -4.103   0.271 -38.511  1.00  0.00              
ATOM   4162  N   LYS D 259      -4.552  -0.804 -41.266  1.00  0.00              
ATOM   4163  CA  LYS D 259      -5.571  -0.972 -42.289  1.00  0.00              
ATOM   4164  C   LYS D 259      -5.203  -2.105 -43.238  1.00  0.00              
ATOM   4165  O   LYS D 259      -6.053  -2.910 -43.614  1.00  0.00              
ATOM   4166  CB  LYS D 259      -5.766   0.330 -43.069  1.00  0.00              
ATOM   4167  CG  LYS D 259      -6.858   0.270 -44.129  1.00  0.00              
ATOM   4168  CD  LYS D 259      -7.061   1.625 -44.791  1.00  0.00              
ATOM   4169  CE  LYS D 259      -8.139   1.561 -45.864  1.00  0.00              
ATOM   4170  NZ  LYS D 259      -8.335   2.876 -46.534  1.00  0.00              
ATOM   4171  H   LYS D 259      -4.017   0.052 -41.239  1.00  0.00              
ATOM   4172  HA  LYS D 259      -6.518  -1.245 -41.825  1.00  0.00              
ATOM   4173 1HB  LYS D 259      -6.008   1.105 -42.342  1.00  0.00              
ATOM   4174 2HB  LYS D 259      -4.813   0.565 -43.544  1.00  0.00              
ATOM   4175 1HG  LYS D 259      -6.570  -0.463 -44.882  1.00  0.00              
ATOM   4176 2HG  LYS D 259      -7.786  -0.044 -43.652  1.00  0.00              
ATOM   4177 1HD  LYS D 259      -7.352   2.346 -44.026  1.00  0.00              
ATOM   4178 2HD  LYS D 259      -6.119   1.936 -45.242  1.00  0.00              
ATOM   4179 1HE  LYS D 259      -7.842   0.818 -46.602  1.00  0.00              
ATOM   4180 2HE  LYS D 259      -9.071   1.252 -45.393  1.00  0.00              
ATOM   4181 1HZ  LYS D 259      -9.056   2.791 -47.236  1.00  0.00              
ATOM   4182 2HZ  LYS D 259      -8.611   3.565 -45.849  1.00  0.00              
ATOM   4183 3HZ  LYS D 259      -7.471   3.162 -46.971  1.00  0.00              
ATOM   4184  N   ILE D 260      -3.940  -2.162 -43.630  1.00  0.00              
ATOM   4185  CA  ILE D 260      -3.479  -3.221 -44.522  1.00  0.00              
ATOM   4186  C   ILE D 260      -3.579  -4.597 -43.846  1.00  0.00              
ATOM   4187  O   ILE D 260      -3.972  -5.578 -44.479  1.00  0.00              
ATOM   4188  CB  ILE D 260      -2.025  -2.984 -44.958  1.00  0.00              
ATOM   4189  CG1 ILE D 260      -1.933  -1.689 -45.775  1.00  0.00              
ATOM   4190  CG2 ILE D 260      -1.521  -4.169 -45.783  1.00  0.00              
ATOM   4191  CD1 ILE D 260      -2.783  -1.684 -47.024  1.00  0.00              
ATOM   4192  H   ILE D 260      -3.282  -1.467 -43.311  1.00  0.00              
ATOM   4193  HA  ILE D 260      -4.125  -3.296 -45.396  1.00  0.00              
ATOM   4194  HB  ILE D 260      -1.403  -2.862 -44.071  1.00  0.00              
ATOM   4195 1HG1 ILE D 260      -2.244  -0.872 -45.125  1.00  0.00              
ATOM   4196 2HG1 ILE D 260      -0.888  -1.554 -46.051  1.00  0.00              
ATOM   4197 1HG2 ILE D 260      -0.491  -3.989 -46.088  1.00  0.00              
ATOM   4198 2HG2 ILE D 260      -1.569  -5.076 -45.182  1.00  0.00              
ATOM   4199 3HG2 ILE D 260      -2.145  -4.287 -46.669  1.00  0.00              
ATOM   4200 1HD1 ILE D 260      -2.661  -0.733 -47.544  1.00  0.00              
ATOM   4201 2HD1 ILE D 260      -2.473  -2.498 -47.680  1.00  0.00              
ATOM   4202 3HD1 ILE D 260      -3.830  -1.815 -46.753  1.00  0.00              
ATOM   4203  N   LYS D 261      -3.235  -4.664 -42.560  1.00  0.00              
ATOM   4204  CA  LYS D 261      -3.381  -5.910 -41.820  1.00  0.00              
ATOM   4205  C   LYS D 261      -4.829  -6.337 -41.832  1.00  0.00              
ATOM   4206  O   LYS D 261      -5.139  -7.509 -42.087  1.00  0.00              
ATOM   4207  CB  LYS D 261      -2.920  -5.767 -40.361  1.00  0.00              
ATOM   4208  CG  LYS D 261      -3.226  -7.021 -39.541  1.00  0.00              
ATOM   4209  CD  LYS D 261      -2.750  -6.912 -38.088  1.00  0.00              
ATOM   4210  CE  LYS D 261      -3.407  -7.984 -37.231  1.00  0.00              
ATOM   4211  NZ  LYS D 261      -2.881  -8.004 -35.826  1.00  0.00              
ATOM   4212  H   LYS D 261      -2.867  -3.850 -42.087  1.00  0.00              
ATOM   4213  HA  LYS D 261      -2.800  -6.696 -42.304  1.00  0.00              
ATOM   4214 1HB  LYS D 261      -1.847  -5.572 -40.383  1.00  0.00              
ATOM   4215 2HB  LYS D 261      -3.436  -4.901 -39.945  1.00  0.00              
ATOM   4216 1HG  LYS D 261      -4.304  -7.184 -39.546  1.00  0.00              
ATOM   4217 2HG  LYS D 261      -2.730  -7.871 -40.008  1.00  0.00              
ATOM   4218 1HD  LYS D 261      -1.666  -7.030 -38.067  1.00  0.00              
ATOM   4219 2HD  LYS D 261      -3.013  -5.923 -37.710  1.00  0.00              
ATOM   4220 1HE  LYS D 261      -4.479  -7.794 -37.207  1.00  0.00              
ATOM   4221 2HE  LYS D 261      -3.220  -8.952 -37.695  1.00  0.00              
ATOM   4222 1HZ  LYS D 261      -3.347  -8.732 -35.303  1.00  0.00              
ATOM   4223 2HZ  LYS D 261      -1.886  -8.184 -35.841  1.00  0.00              
ATOM   4224 3HZ  LYS D 261      -3.055  -7.110 -35.390  1.00  0.00              
ATOM   4225  N   ARG D 262      -5.722  -5.382 -41.570  1.00  0.00              
ATOM   4226  CA  ARG D 262      -7.148  -5.672 -41.514  1.00  0.00              
ATOM   4227  C   ARG D 262      -7.655  -6.164 -42.869  1.00  0.00              
ATOM   4228  O   ARG D 262      -8.463  -7.089 -42.938  1.00  0.00              
ATOM   4229  CB  ARG D 262      -7.955  -4.486 -41.009  1.00  0.00              
ATOM   4230  CG  ARG D 262      -7.811  -4.201 -39.523  1.00  0.00              
ATOM   4231  CD  ARG D 262      -8.492  -2.961 -39.068  1.00  0.00              
ATOM   4232  NE  ARG D 262      -8.336  -2.673 -37.651  1.00  0.00              
ATOM   4233  CZ  ARG D 262      -8.806  -1.569 -37.039  1.00  0.00              
ATOM   4234  NH1 ARG D 262      -9.426  -0.630 -37.719  1.00  0.00              
ATOM   4235  NH2 ARG D 262      -8.604  -1.442 -35.740  1.00  0.00              
ATOM   4236  H   ARG D 262      -5.406  -4.438 -41.407  1.00  0.00              
ATOM   4237  HA  ARG D 262      -7.334  -6.473 -40.799  1.00  0.00              
ATOM   4238 1HB  ARG D 262      -7.629  -3.615 -41.576  1.00  0.00              
ATOM   4239 2HB  ARG D 262      -9.001  -4.694 -41.234  1.00  0.00              
ATOM   4240 1HG  ARG D 262      -8.232  -5.039 -38.967  1.00  0.00              
ATOM   4241 2HG  ARG D 262      -6.749  -4.106 -39.290  1.00  0.00              
ATOM   4242 1HD  ARG D 262      -8.089  -2.113 -39.620  1.00  0.00              
ATOM   4243 2HD  ARG D 262      -9.559  -3.051 -39.268  1.00  0.00              
ATOM   4244  HE  ARG D 262      -7.879  -3.215 -36.930  1.00  0.00              
ATOM   4245 1HH1 ARG D 262      -9.557  -0.734 -38.715  1.00  0.00              
ATOM   4246 2HH1 ARG D 262      -9.771   0.190 -37.241  1.00  0.00              
ATOM   4247 1HH2 ARG D 262      -8.109  -2.165 -35.235  1.00  0.00              
ATOM   4248 2HH2 ARG D 262      -8.944  -0.624 -35.256  1.00  0.00              
ATOM   4249  N   GLU D 263      -7.173  -5.548 -43.940  1.00  0.00              
ATOM   4250  CA  GLU D 263      -7.546  -5.962 -45.289  1.00  0.00              
ATOM   4251  C   GLU D 263      -7.041  -7.366 -45.619  1.00  0.00              
ATOM   4252  O   GLU D 263      -7.730  -8.133 -46.299  1.00  0.00              
ATOM   4253  CB  GLU D 263      -6.993  -4.980 -46.322  1.00  0.00              
ATOM   4254  CG  GLU D 263      -7.708  -3.649 -46.368  1.00  0.00              
ATOM   4255  CD  GLU D 263      -7.039  -2.670 -47.318  1.00  0.00              
ATOM   4256  OE1 GLU D 263      -5.957  -3.001 -47.857  1.00  0.00              
ATOM   4257  OE2 GLU D 263      -7.595  -1.566 -47.515  1.00  0.00              
ATOM   4258  H   GLU D 263      -6.532  -4.775 -43.822  1.00  0.00              
ATOM   4259  HA  GLU D 263      -8.632  -6.006 -45.375  1.00  0.00              
ATOM   4260 1HB  GLU D 263      -5.943  -4.817 -46.075  1.00  0.00              
ATOM   4261 2HB  GLU D 263      -7.067  -5.465 -47.295  1.00  0.00              
ATOM   4262 1HG  GLU D 263      -8.763  -3.732 -46.632  1.00  0.00              
ATOM   4263 2HG  GLU D 263      -7.620  -3.273 -45.350  1.00  0.00              
ATOM   4264  N   TRP D 264      -5.843  -7.699 -45.144  1.00  0.00              
ATOM   4265  CA  TRP D 264      -5.311  -9.047 -45.340  1.00  0.00              
ATOM   4266  C   TRP D 264      -6.220 -10.041 -44.653  1.00  0.00              
ATOM   4267  O   TRP D 264      -6.579 -11.055 -45.237  1.00  0.00              
ATOM   4268  CB  TRP D 264      -3.883  -9.183 -44.774  1.00  0.00              
ATOM   4269  CG  TRP D 264      -2.782  -8.902 -45.768  1.00  0.00              
ATOM   4270  CD1 TRP D 264      -1.918  -7.847 -45.756  1.00  0.00              
ATOM   4271  CD2 TRP D 264      -2.406  -9.715 -46.893  1.00  0.00              
ATOM   4272  NE1 TRP D 264      -1.026  -7.954 -46.799  1.00  0.00              
ATOM   4273  CE2 TRP D 264      -1.304  -9.090 -47.511  1.00  0.00              
ATOM   4274  CE3 TRP D 264      -2.897 -10.912 -47.436  1.00  0.00              
ATOM   4275  CZ2 TRP D 264      -0.679  -9.622 -48.641  1.00  0.00              
ATOM   4276  CZ3 TRP D 264      -2.273 -11.443 -48.564  1.00  0.00              
ATOM   4277  CH2 TRP D 264      -1.179 -10.799 -49.152  1.00  0.00              
ATOM   4278  H   TRP D 264      -5.289  -7.021 -44.643  1.00  0.00              
ATOM   4279  HA  TRP D 264      -5.291  -9.286 -46.403  1.00  0.00              
ATOM   4280 1HB  TRP D 264      -3.732  -8.480 -43.955  1.00  0.00              
ATOM   4281 2HB  TRP D 264      -3.714 -10.198 -44.418  1.00  0.00              
ATOM   4282  HD1 TRP D 264      -2.051  -7.111 -44.967  1.00  0.00              
ATOM   4283  HE1 TRP D 264      -0.283  -7.301 -47.006  1.00  0.00              
ATOM   4284  HE3 TRP D 264      -3.747 -11.449 -47.016  1.00  0.00              
ATOM   4285  HZ2 TRP D 264       0.172  -9.091 -49.069  1.00  0.00              
ATOM   4286  HZ3 TRP D 264      -2.660 -12.374 -48.978  1.00  0.00              
ATOM   4287  HH2 TRP D 264      -0.715 -11.239 -50.035  1.00  0.00              
ATOM   4288  N   LEU D 265      -6.613  -9.742 -43.414  1.00  0.00              
ATOM   4289  CA  LEU D 265      -7.465 -10.654 -42.668  1.00  0.00              
ATOM   4290  C   LEU D 265      -8.848 -10.816 -43.297  1.00  0.00              
ATOM   4291  O   LEU D 265      -9.406 -11.918 -43.304  1.00  0.00              
ATOM   4292  CB  LEU D 265      -7.597 -10.168 -41.219  1.00  0.00              
ATOM   4293  CG  LEU D 265      -6.320 -10.273 -40.376  1.00  0.00              
ATOM   4294  CD1 LEU D 265      -6.530  -9.601 -39.026  1.00  0.00              
ATOM   4295  CD2 LEU D 265      -5.947 -11.737 -40.198  1.00  0.00              
ATOM   4296  H   LEU D 265      -6.320  -8.877 -42.982  1.00  0.00              
ATOM   4297  HA  LEU D 265      -7.025 -11.651 -42.673  1.00  0.00              
ATOM   4298 1HB  LEU D 265      -7.838  -9.122 -41.405  1.00  0.00              
ATOM   4299 2HB  LEU D 265      -8.432 -10.648 -40.708  1.00  0.00              
ATOM   4300  HG  LEU D 265      -5.520  -9.790 -40.939  1.00  0.00              
ATOM   4301 1HD1 LEU D 265      -5.618  -9.680 -38.434  1.00  0.00              
ATOM   4302 2HD1 LEU D 265      -6.773  -8.549 -39.176  1.00  0.00              
ATOM   4303 3HD1 LEU D 265      -7.347 -10.092 -38.499  1.00  0.00              
ATOM   4304 1HD2 LEU D 265      -5.038 -11.810 -39.600  1.00  0.00              
ATOM   4305 2HD2 LEU D 265      -6.758 -12.261 -39.694  1.00  0.00              
ATOM   4306 3HD2 LEU D 265      -5.774 -12.190 -41.175  1.00  0.00              
ATOM   4307  N   GLU D 266      -9.393  -9.725 -43.827  1.00  0.00              
ATOM   4308  CA  GLU D 266     -10.703  -9.753 -44.480  1.00  0.00              
ATOM   4309  C   GLU D 266     -10.675 -10.578 -45.775  1.00  0.00              
ATOM   4310  O   GLU D 266     -11.601 -11.348 -46.050  1.00  0.00              
ATOM   4311  CB  GLU D 266     -11.178  -8.329 -44.774  1.00  0.00              
ATOM   4312  CG  GLU D 266     -11.614  -7.545 -43.545  1.00  0.00              
ATOM   4313  CD  GLU D 266     -11.865  -6.101 -43.879  1.00  0.00              
ATOM   4314  OE1 GLU D 266     -11.633  -5.722 -45.002  1.00  0.00              
ATOM   4315  OE2 GLU D 266     -12.394  -5.402 -43.046  1.00  0.00              
ATOM   4316  H   GLU D 266      -8.887  -8.852 -43.777  1.00  0.00              
ATOM   4317  HA  GLU D 266     -11.430 -10.238 -43.828  1.00  0.00              
ATOM   4318 1HB  GLU D 266     -10.352  -7.812 -45.261  1.00  0.00              
ATOM   4319 2HB  GLU D 266     -12.016  -8.410 -45.467  1.00  0.00              
ATOM   4320 1HG  GLU D 266     -12.492  -7.961 -43.053  1.00  0.00              
ATOM   4321 2HG  GLU D 266     -10.755  -7.619 -42.877  1.00  0.00              
ATOM   4322  N   VAL D 267      -9.625 -10.425 -46.578  1.00  0.00              
ATOM   4323  CA  VAL D 267      -9.574 -11.163 -47.832  1.00  0.00              
ATOM   4324  C   VAL D 267      -9.210 -12.623 -47.606  1.00  0.00              
ATOM   4325  O   VAL D 267      -9.610 -13.484 -48.374  1.00  0.00              
ATOM   4326  CB  VAL D 267      -8.596 -10.536 -48.865  1.00  0.00              
ATOM   4327  CG1 VAL D 267      -9.030  -9.119 -49.172  1.00  0.00              
ATOM   4328  CG2 VAL D 267      -7.156 -10.560 -48.346  1.00  0.00              
ATOM   4329  H   VAL D 267      -8.861  -9.808 -46.339  1.00  0.00              
ATOM   4330  HA  VAL D 267     -10.552 -11.195 -48.313  1.00  0.00              
ATOM   4331  HB  VAL D 267      -8.608 -11.136 -49.775  1.00  0.00              
ATOM   4332 1HG1 VAL D 267      -8.346  -8.676 -49.897  1.00  0.00              
ATOM   4333 2HG1 VAL D 267     -10.039  -9.128 -49.585  1.00  0.00              
ATOM   4334 3HG1 VAL D 267      -9.019  -8.528 -48.256  1.00  0.00              
ATOM   4335 1HG2 VAL D 267      -6.494 -10.115 -49.090  1.00  0.00              
ATOM   4336 2HG2 VAL D 267      -7.096  -9.990 -47.418  1.00  0.00              
ATOM   4337 3HG2 VAL D 267      -6.853 -11.590 -48.160  1.00  0.00              
ATOM   4338  N   LEU D 268      -8.465 -12.915 -46.543  1.00  0.00              
ATOM   4339  CA  LEU D 268      -8.138 -14.309 -46.267  1.00  0.00              
ATOM   4340  C   LEU D 268      -9.405 -15.030 -45.844  1.00  0.00              
ATOM   4341  O   LEU D 268      -9.671 -16.153 -46.278  1.00  0.00              
ATOM   4342  CB  LEU D 268      -7.071 -14.407 -45.168  1.00  0.00              
ATOM   4343  CG  LEU D 268      -5.666 -13.993 -45.614  1.00  0.00              
ATOM   4344  CD1 LEU D 268      -4.741 -13.839 -44.401  1.00  0.00              
ATOM   4345  CD2 LEU D 268      -5.129 -15.044 -46.605  1.00  0.00              
ATOM   4346  H   LEU D 268      -8.121 -12.197 -45.923  1.00  0.00              
ATOM   4347  HA  LEU D 268      -7.765 -14.783 -47.175  1.00  0.00              
ATOM   4348 1HB  LEU D 268      -7.476 -13.681 -44.463  1.00  0.00              
ATOM   4349 2HB  LEU D 268      -7.058 -15.394 -44.705  1.00  0.00              
ATOM   4350  HG  LEU D 268      -5.761 -13.044 -46.144  1.00  0.00              
ATOM   4351 1HD1 LEU D 268      -3.747 -13.544 -44.738  1.00  0.00              
ATOM   4352 2HD1 LEU D 268      -5.140 -13.075 -43.735  1.00  0.00              
ATOM   4353 3HD1 LEU D 268      -4.678 -14.788 -43.871  1.00  0.00              
ATOM   4354 1HD2 LEU D 268      -4.127 -14.757 -46.930  1.00  0.00              
ATOM   4355 2HD2 LEU D 268      -5.088 -16.017 -46.117  1.00  0.00              
ATOM   4356 3HD2 LEU D 268      -5.788 -15.099 -47.470  1.00  0.00              
ATOM   4357  N   GLU D 269     -10.200 -14.378 -45.000  1.00  0.00              
ATOM   4358  CA  GLU D 269     -11.479 -14.944 -44.583  1.00  0.00              
ATOM   4359  C   GLU D 269     -12.458 -15.066 -45.760  1.00  0.00              
ATOM   4360  O   GLU D 269     -13.143 -16.080 -45.903  1.00  0.00              
ATOM   4361  CB  GLU D 269     -12.096 -14.092 -43.471  1.00  0.00              
ATOM   4362  CG  GLU D 269     -11.381 -14.193 -42.132  1.00  0.00              
ATOM   4363  CD  GLU D 269     -11.363 -15.609 -41.628  1.00  0.00              
ATOM   4364  OE1 GLU D 269     -12.409 -16.209 -41.559  1.00  0.00              
ATOM   4365  OE2 GLU D 269     -10.293 -16.131 -41.418  1.00  0.00              
ATOM   4366  H   GLU D 269      -9.920 -13.477 -44.640  1.00  0.00              
ATOM   4367  HA  GLU D 269     -11.330 -15.958 -44.208  1.00  0.00              
ATOM   4368 1HB  GLU D 269     -12.077 -13.058 -43.815  1.00  0.00              
ATOM   4369 2HB  GLU D 269     -13.130 -14.418 -43.356  1.00  0.00              
ATOM   4370 1HG  GLU D 269     -10.363 -13.803 -42.152  1.00  0.00              
ATOM   4371 2HG  GLU D 269     -11.990 -13.580 -41.469  1.00  0.00              
ATOM   4372  N   GLU D 270     -12.518 -14.039 -46.600  1.00  0.00              
ATOM   4373  CA  GLU D 270     -13.414 -14.088 -47.753  1.00  0.00              
ATOM   4374  C   GLU D 270     -13.059 -15.197 -48.747  1.00  0.00              
ATOM   4375  O   GLU D 270     -13.955 -15.881 -49.254  1.00  0.00              
ATOM   4376  CB  GLU D 270     -13.413 -12.736 -48.468  1.00  0.00              
ATOM   4377  CG  GLU D 270     -14.347 -12.659 -49.668  1.00  0.00              
ATOM   4378  CD  GLU D 270     -14.351 -11.281 -50.269  1.00  0.00              
ATOM   4379  OE1 GLU D 270     -13.672 -10.426 -49.752  1.00  0.00              
ATOM   4380  OE2 GLU D 270     -14.942 -11.110 -51.309  1.00  0.00              
ATOM   4381  H   GLU D 270     -11.947 -13.218 -46.454  1.00  0.00              
ATOM   4382  HA  GLU D 270     -14.428 -14.314 -47.423  1.00  0.00              
ATOM   4383 1HB  GLU D 270     -13.706 -11.985 -47.733  1.00  0.00              
ATOM   4384 2HB  GLU D 270     -12.390 -12.546 -48.792  1.00  0.00              
ATOM   4385 1HG  GLU D 270     -14.119 -13.390 -50.442  1.00  0.00              
ATOM   4386 2HG  GLU D 270     -15.327 -12.872 -49.244  1.00  0.00              
ATOM   4387  N   THR D 271     -11.769 -15.402 -49.019  1.00  0.00              
ATOM   4388  CA  THR D 271     -11.409 -16.418 -50.004  1.00  0.00              
ATOM   4389  C   THR D 271     -11.500 -17.808 -49.360  1.00  0.00              
ATOM   4390  O   THR D 271     -11.727 -18.805 -50.057  1.00  0.00              
ATOM   4391  CB  THR D 271      -9.993 -16.170 -50.613  1.00  0.00              
ATOM   4392  OG1 THR D 271      -9.024 -16.069 -49.567  1.00  0.00              
ATOM   4393  CG2 THR D 271      -9.983 -14.874 -51.401  1.00  0.00              
ATOM   4394  H   THR D 271     -11.036 -14.876 -48.564  1.00  0.00              
ATOM   4395  HA  THR D 271     -12.115 -16.394 -50.834  1.00  0.00              
ATOM   4396  HB  THR D 271      -9.740 -17.001 -51.270  1.00  0.00              
ATOM   4397  HG1 THR D 271      -9.253 -15.336 -48.989  1.00  0.00              
ATOM   4398 1HG2 THR D 271      -8.990 -14.713 -51.821  1.00  0.00              
ATOM   4399 2HG2 THR D 271     -10.714 -14.933 -52.207  1.00  0.00              
ATOM   4400 3HG2 THR D 271     -10.236 -14.046 -50.740  1.00  0.00              
ATOM   4401  N   LYS D 272     -11.370 -17.880 -48.032  1.00  0.00              
ATOM   4402  CA  LYS D 272     -11.600 -19.147 -47.348  1.00  0.00              
ATOM   4403  C   LYS D 272     -13.069 -19.518 -47.518  1.00  0.00              
ATOM   4404  O   LYS D 272     -13.407 -20.667 -47.779  1.00  0.00              
ATOM   4405  CB  LYS D 272     -11.228 -19.056 -45.867  1.00  0.00              
ATOM   4406  CG  LYS D 272      -9.743 -19.236 -45.579  1.00  0.00              
ATOM   4407  CD  LYS D 272      -9.375 -18.687 -44.209  1.00  0.00              
ATOM   4408  CE  LYS D 272     -10.009 -19.506 -43.095  1.00  0.00              
ATOM   4409  NZ  LYS D 272      -9.611 -19.015 -41.748  1.00  0.00              
ATOM   4410  H   LYS D 272     -11.114 -17.068 -47.490  1.00  0.00              
ATOM   4411  HA  LYS D 272     -10.992 -19.929 -47.805  1.00  0.00              
ATOM   4412 1HB  LYS D 272     -11.549 -18.075 -45.517  1.00  0.00              
ATOM   4413 2HB  LYS D 272     -11.794 -19.830 -45.347  1.00  0.00              
ATOM   4414 1HG  LYS D 272      -9.509 -20.300 -45.620  1.00  0.00              
ATOM   4415 2HG  LYS D 272      -9.176 -18.710 -46.347  1.00  0.00              
ATOM   4416 1HD  LYS D 272      -8.289 -18.710 -44.106  1.00  0.00              
ATOM   4417 2HD  LYS D 272      -9.722 -17.655 -44.143  1.00  0.00              
ATOM   4418 1HE  LYS D 272     -11.091 -19.443 -43.198  1.00  0.00              
ATOM   4419 2HE  LYS D 272      -9.693 -20.542 -43.211  1.00  0.00              
ATOM   4420 1HZ  LYS D 272     -10.051 -19.584 -41.038  1.00  0.00              
ATOM   4421 2HZ  LYS D 272      -8.607 -19.074 -41.651  1.00  0.00              
ATOM   4422 3HZ  LYS D 272      -9.904 -18.055 -41.639  1.00  0.00              
ATOM   4423  N   ARG D 273     -13.940 -18.533 -47.359  1.00  0.00              
ATOM   4424  CA  ARG D 273     -15.375 -18.759 -47.479  1.00  0.00              
ATOM   4425  C   ARG D 273     -15.725 -19.119 -48.925  1.00  0.00              
ATOM   4426  O   ARG D 273     -16.596 -19.953 -49.165  1.00  0.00              
ATOM   4427  CB  ARG D 273     -16.194 -17.582 -46.971  1.00  0.00              
ATOM   4428  CG  ARG D 273     -16.174 -17.392 -45.462  1.00  0.00              
ATOM   4429  CD  ARG D 273     -16.914 -16.196 -44.986  1.00  0.00              
ATOM   4430  NE  ARG D 273     -16.887 -16.005 -43.544  1.00  0.00              
ATOM   4431  CZ  ARG D 273     -17.410 -14.942 -42.903  1.00  0.00              
ATOM   4432  NH1 ARG D 273     -17.968 -13.956 -43.570  1.00  0.00              
ATOM   4433  NH2 ARG D 273     -17.327 -14.905 -41.585  1.00  0.00              
ATOM   4434  H   ARG D 273     -13.604 -17.603 -47.150  1.00  0.00              
ATOM   4435  HA  ARG D 273     -15.668 -19.603 -46.854  1.00  0.00              
ATOM   4436 1HB  ARG D 273     -15.798 -16.688 -47.451  1.00  0.00              
ATOM   4437 2HB  ARG D 273     -17.221 -17.745 -47.298  1.00  0.00              
ATOM   4438 1HG  ARG D 273     -16.620 -18.271 -44.996  1.00  0.00              
ATOM   4439 2HG  ARG D 273     -15.136 -17.297 -45.139  1.00  0.00              
ATOM   4440 1HD  ARG D 273     -16.480 -15.307 -45.441  1.00  0.00              
ATOM   4441 2HD  ARG D 273     -17.958 -16.284 -45.284  1.00  0.00              
ATOM   4442  HE  ARG D 273     -16.497 -16.598 -42.823  1.00  0.00              
ATOM   4443 1HH1 ARG D 273     -18.008 -13.991 -44.579  1.00  0.00              
ATOM   4444 2HH1 ARG D 273     -18.354 -13.168 -43.071  1.00  0.00              
ATOM   4445 1HH2 ARG D 273     -16.879 -15.663 -41.089  1.00  0.00              
ATOM   4446 2HH2 ARG D 273     -17.710 -14.120 -41.080  1.00  0.00              
ATOM   4447  N   ALA D 274     -15.035 -18.488 -49.875  1.00  0.00              
ATOM   4448  CA  ALA D 274     -15.216 -18.769 -51.300  1.00  0.00              
ATOM   4449  C   ALA D 274     -14.845 -20.208 -51.627  1.00  0.00              
ATOM   4450  O   ALA D 274     -15.525 -20.876 -52.402  1.00  0.00              
ATOM   4451  CB  ALA D 274     -14.370 -17.819 -52.126  1.00  0.00              
ATOM   4452  H   ALA D 274     -14.362 -17.790 -49.594  1.00  0.00              
ATOM   4453  HA  ALA D 274     -16.269 -18.639 -51.551  1.00  0.00              
ATOM   4454 1HB  ALA D 274     -14.512 -18.034 -53.185  1.00  0.00              
ATOM   4455 2HB  ALA D 274     -14.672 -16.791 -51.922  1.00  0.00              
ATOM   4456 3HB  ALA D 274     -13.321 -17.948 -51.868  1.00  0.00              
ATOM   4457  N   LEU D 275     -13.752 -20.678 -51.039  1.00  0.00              
ATOM   4458  CA  LEU D 275     -13.313 -22.052 -51.232  1.00  0.00              
ATOM   4459  C   LEU D 275     -14.376 -22.978 -50.654  1.00  0.00              
ATOM   4460  O   LEU D 275     -14.770 -23.965 -51.277  1.00  0.00              
ATOM   4461  CB  LEU D 275     -11.950 -22.292 -50.568  1.00  0.00              
ATOM   4462  CG  LEU D 275     -11.396 -23.714 -50.710  1.00  0.00              
ATOM   4463  CD1 LEU D 275     -11.255 -24.075 -52.183  1.00  0.00              
ATOM   4464  CD2 LEU D 275     -10.054 -23.811 -50.001  1.00  0.00              
ATOM   4465  H   LEU D 275     -13.212 -20.069 -50.443  1.00  0.00              
ATOM   4466  HA  LEU D 275     -13.221 -22.260 -52.297  1.00  0.00              
ATOM   4467 1HB  LEU D 275     -11.346 -21.595 -51.148  1.00  0.00              
ATOM   4468 2HB  LEU D 275     -11.952 -21.986 -49.522  1.00  0.00              
ATOM   4469  HG  LEU D 275     -12.090 -24.385 -50.203  1.00  0.00              
ATOM   4470 1HD1 LEU D 275     -10.861 -25.087 -52.274  1.00  0.00              
ATOM   4471 2HD1 LEU D 275     -12.231 -24.022 -52.665  1.00  0.00              
ATOM   4472 3HD1 LEU D 275     -10.572 -23.375 -52.665  1.00  0.00              
ATOM   4473 1HD2 LEU D 275      -9.661 -24.823 -50.101  1.00  0.00              
ATOM   4474 2HD2 LEU D 275      -9.355 -23.103 -50.446  1.00  0.00              
ATOM   4475 3HD2 LEU D 275     -10.183 -23.576 -48.944  1.00  0.00              
ATOM   4476  N   SER D 276     -14.844 -22.629 -49.461  1.00  0.00              
ATOM   4477  CA  SER D 276     -15.905 -23.367 -48.787  1.00  0.00              
ATOM   4478  C   SER D 276     -17.206 -23.381 -49.586  1.00  0.00              
ATOM   4479  O   SER D 276     -17.967 -24.348 -49.522  1.00  0.00              
ATOM   4480  CB  SER D 276     -16.144 -22.776 -47.411  1.00  0.00              
ATOM   4481  OG  SER D 276     -15.034 -22.933 -46.570  1.00  0.00              
ATOM   4482  H   SER D 276     -14.445 -21.819 -49.009  1.00  0.00              
ATOM   4483  HA  SER D 276     -15.629 -24.393 -48.540  1.00  0.00              
ATOM   4484 1HB  SER D 276     -16.357 -21.713 -47.521  1.00  0.00              
ATOM   4485 2HB  SER D 276     -17.003 -23.273 -46.962  1.00  0.00              
ATOM   4486  HG  SER D 276     -14.381 -22.259 -46.774  1.00  0.00              
ATOM   4487  N   ASP D 277     -17.463 -22.311 -50.337  1.00  0.00              
ATOM   4488  CA  ASP D 277     -18.681 -22.235 -51.140  1.00  0.00              
ATOM   4489  C   ASP D 277     -18.461 -22.865 -52.513  1.00  0.00              
ATOM   4490  O   ASP D 277     -19.407 -23.088 -53.272  1.00  0.00              
ATOM   4491  CB  ASP D 277     -19.137 -20.782 -51.291  1.00  0.00              
ATOM   4492  CG  ASP D 277     -19.713 -20.167 -50.022  1.00  0.00              
ATOM   4493  OD1 ASP D 277     -20.030 -20.906 -49.120  1.00  0.00              
ATOM   4494  OD2 ASP D 277     -19.685 -18.965 -49.902  1.00  0.00              
ATOM   4495  H   ASP D 277     -16.811 -21.540 -50.358  1.00  0.00              
ATOM   4496  HA  ASP D 277     -19.478 -22.800 -50.656  1.00  0.00              
ATOM   4497 1HB  ASP D 277     -18.366 -20.124 -51.695  1.00  0.00              
ATOM   4498 2HB  ASP D 277     -19.932 -20.906 -52.027  1.00  0.00              
ATOM   4499  N   LYS D 278     -17.198 -23.150 -52.818  1.00  0.00              
ATOM   4500  CA  LYS D 278     -16.815 -23.784 -54.075  1.00  0.00              
ATOM   4501  C   LYS D 278     -16.966 -25.294 -53.912  1.00  0.00              
ATOM   4502  O   LYS D 278     -17.453 -25.983 -54.808  1.00  0.00              
ATOM   4503  CB  LYS D 278     -15.360 -23.445 -54.421  1.00  0.00              
ATOM   4504  CG  LYS D 278     -14.868 -24.054 -55.729  1.00  0.00              
ATOM   4505  CD  LYS D 278     -13.464 -23.576 -56.075  1.00  0.00              
ATOM   4506  CE  LYS D 278     -12.988 -24.178 -57.389  1.00  0.00              
ATOM   4507  NZ  LYS D 278     -11.656 -23.648 -57.792  1.00  0.00              
ATOM   4508  H   LYS D 278     -16.481 -22.913 -52.147  1.00  0.00              
ATOM   4509  HA  LYS D 278     -17.482 -23.456 -54.872  1.00  0.00              
ATOM   4510 1HB  LYS D 278     -15.289 -22.359 -54.477  1.00  0.00              
ATOM   4511 2HB  LYS D 278     -14.742 -23.808 -53.599  1.00  0.00              
ATOM   4512 1HG  LYS D 278     -14.866 -25.140 -55.626  1.00  0.00              
ATOM   4513 2HG  LYS D 278     -15.554 -23.766 -56.524  1.00  0.00              
ATOM   4514 1HD  LYS D 278     -13.476 -22.488 -56.154  1.00  0.00              
ATOM   4515 2HD  LYS D 278     -12.788 -23.873 -55.273  1.00  0.00              
ATOM   4516 1HE  LYS D 278     -12.929 -25.258 -57.268  1.00  0.00              
ATOM   4517 2HE  LYS D 278     -13.722 -23.939 -58.159  1.00  0.00              
ATOM   4518 1HZ  LYS D 278     -11.377 -24.070 -58.666  1.00  0.00              
ATOM   4519 2HZ  LYS D 278     -11.713 -22.645 -57.904  1.00  0.00              
ATOM   4520 3HZ  LYS D 278     -10.977 -23.868 -57.077  1.00  0.00              
ATOM   4521  N   ARG D 279     -16.543 -25.798 -52.758  1.00  0.00              
ATOM   4522  CA  ARG D 279     -16.623 -27.222 -52.462  1.00  0.00              
ATOM   4523  C   ARG D 279     -17.980 -27.589 -51.866  1.00  0.00              
ATOM   4524  O   ARG D 279     -18.664 -28.452 -52.457  1.00  0.00              
ATOM   4525  OXT ARG D 279     -18.357 -27.053 -50.861  1.00  0.00              
ATOM   4526  CB  ARG D 279     -15.508 -27.621 -51.494  1.00  0.00              
ATOM   4527  CG  ARG D 279     -14.115 -27.461 -52.069  1.00  0.00              
ATOM   4528  CD  ARG D 279     -13.047 -27.848 -51.063  1.00  0.00              
ATOM   4529  NE  ARG D 279     -11.707 -27.670 -51.609  1.00  0.00              
ATOM   4530  CZ  ARG D 279     -10.583 -27.947 -50.955  1.00  0.00              
ATOM   4531  NH1 ARG D 279     -10.635 -28.419 -49.714  1.00  0.00              
ATOM   4532  NH2 ARG D 279      -9.408 -27.754 -51.541  1.00  0.00              
ATOM   4533  H   ARG D 279     -16.156 -25.174 -52.065  1.00  0.00              
ATOM   4534  HA  ARG D 279     -16.526 -27.797 -53.384  1.00  0.00              
ATOM   4535 1HB  ARG D 279     -15.616 -26.997 -50.608  1.00  0.00              
ATOM   4536 2HB  ARG D 279     -15.678 -28.665 -51.226  1.00  0.00              
ATOM   4537 1HG  ARG D 279     -14.028 -28.097 -52.950  1.00  0.00              
ATOM   4538 2HG  ARG D 279     -13.979 -26.419 -52.360  1.00  0.00              
ATOM   4539 1HD  ARG D 279     -13.153 -27.223 -50.177  1.00  0.00              
ATOM   4540 2HD  ARG D 279     -13.181 -28.894 -50.788  1.00  0.00              
ATOM   4541  HE  ARG D 279     -11.421 -27.331 -52.517  1.00  0.00              
ATOM   4542 1HH1 ARG D 279     -11.531 -28.567 -49.270  1.00  0.00              
ATOM   4543 2HH1 ARG D 279      -9.781 -28.628 -49.220  1.00  0.00              
ATOM   4544 1HH2 ARG D 279      -9.371 -27.397 -52.486  1.00  0.00              
ATOM   4545 2HH2 ARG D 279      -8.557 -27.964 -51.042  1.00  0.00              
TER                                                                             
# All scores below are weighted scores, not raw scores.
#BEGIN_POSE_ENERGIES_TABLE msd_output_1_RalA3andExo84_14.pdb
label fa_atr fa_rep fa_sol fa_intra_rep pro_close fa_pair hbond_sr_bb hbond_lr_bb hbond_bb_sc hbond_sc dslf_ss_dst dslf_cs_ang dslf_ss_dih dslf_ca_dih rama omega fa_dun p_aa_pp ref total
weights 0.8 0.44 0.65 0.004 1 0.49 0.585 1.17 1.17 1.1 0.5 2 5 5 0.2 0.5 0.56 0.32 1 NA
pose -1098.51 105.175 546.011 2.38183 0.582567 -28.1622 -65.6916 -117.39 -33.9899 -32.512 0 0 0 0 -7.77733 12.0766 198.336 -22.0625 -69.91 -611.445
SER_p:NtermProteinFull_1 -0.405786 0.0059248 0.210764 0.000884484 0 0.00988142 0 0 0 0 0 0 0 0 0 0.0158486 0.571486 0 -0.37 0.0390036
LEU_2 -2.11758 0.226546 0.839337 0.00671657 0 0 0 0 0 0 0 0 0 0 -0.263868 0.0255452 1.81409 -0.063647 -0.1 0.367136
ALA_3 -1.91679 0.0310605 1.20156 0.000677522 0 0 0 -0.840889 0 0 0 0 0 0 -0.241606 0.018986 0 -0.0713188 0.16 -1.65832
GLU_4 -4.1753 0.135445 2.93254 0.00632748 0 -0.0751094 0 0 -0.289506 0 0 0 0 0 0.091456 0.00313815 0.912842 0.108576 -0.81 -1.15959
HIS_5 -6.95359 0.415451 3.5855 0.00293947 0 0.072263 0 -1.72731 0 -0.355385 0 0 0 0 -0.0541135 0.36121 0.664084 0.00556785 0.56 -3.42338
HIS_6 -6.23093 0.663984 3.58419 0.00284084 0 -0.235346 0 -1.50143 -0.673385 0 0 0 0 0 0.0650934 0.0139387 1.19666 -0.0979488 0.56 -2.65234
VAL_7 -4.19263 0.334364 1.24456 0.0119046 0 0 0 -1.53184 0 0 0 0 0 0 -0.213577 0.0690908 0.0245862 -0.233042 0.29 -4.19658
ILE_8 -5.14672 0.590746 1.62579 0.015693 0 0 0 -1.68993 0 0 0 0 0 0 -0.239064 0.113085 0.826378 -0.373807 0.24 -4.03783
MET_9 -4.44358 0.235623 1.5506 0.00425046 0 0 0 -0.875046 0 0 0 0 0 0 -0.109672 0.00201484 0.878676 0.0336939 -0.34 -3.06344
VAL_10 -3.96083 0.495072 1.03375 0.010595 0 0 0 -1.53337 0 0 0 0 0 0 -0.197825 0.0010287 0.117943 -0.37759 0.29 -4.12122
GLY_11 -2.31824 0.231323 1.24132 0.000136632 0 0 0 0 -0.775907 0 0 0 0 0 0.200949 0.041718 0 -0.77003 -0.17 -2.31873
SER_12 -2.34002 0.218749 1.54113 0.000805534 0 -0.0623576 -0.224182 0 0 0 0 0 0 0 -0.2752 0.0102407 0.751491 -0.160362 -0.37 -0.90971
GLY_13 -1.06034 0.073135 0.606307 2.10886e-05 0 0 0 0 0 0 0 0 0 0 0.102607 0.0656381 0 0.466885 -0.17 0.0842506
GLY_14 -1.45268 0.138483 0.942818 2.3921e-05 0 0 0 0 -0.55854 0 0 0 0 0 -0.354584 0.0314237 0 -0.794702 -0.17 -2.21776
VAL_15 -4.28249 0.322961 1.81883 0.0101445 0 0 -0.224182 0 -0.81923 0 0 0 0 0 -0.0467844 0.00522612 0.294771 0.248525 0.29 -2.38223
GLY_16 -2.30954 0.338456 1.28628 2.31858e-05 0 0 -0.434892 0 0 0 0 0 0 0 0.00687749 0.0895542 0 -0.795795 -0.17 -1.98904
LYS_17 -5.81912 0.487995 3.70741 0.00754351 0 -0.0425387 -0.43031 0 -0.775907 0 0 0 0 0 -0.055921 9.52473e-05 2.45866 -0.0481234 -0.65 -1.16021
SER_18 -2.97941 0.288418 2.15506 0.0010489 0 -0.145052 -0.382006 0 0 -0.659088 0 0 0 0 -0.217286 0.0113651 0.617153 0.00670272 -0.37 -1.6731
ALA_19 -3.0819 0.358206 1.29132 0.000711667 0 0 -0.368574 0 0 0 0 0 0 0 -0.111818 3.97459e-06 0 -0.139904 0.16 -1.89196
LEU_20 -5.21848 0.19381 1.88586 0.00572363 0 0 -0.83988 0 0 0 0 0 0 0 -0.0962835 0.0485245 0.297926 -0.113821 -0.1 -3.93662
THR_21 -4.91798 0.207758 2.40001 0.0113626 0 -0.123699 -0.824766 0 0 -0.00822557 0 0 0 0 -0.0428789 0.0106666 0.0765629 0.092242 -0.27 -3.38895
LEU_22 -4.73546 0.261789 2.25778 0.00740394 0 0 -0.67243 -0.457751 0 0 0 0 0 0 -0.123762 0.145475 0.117743 -0.0915639 -0.1 -3.39077
GLN_23 -5.74113 0.395812 3.60314 0.0121047 0 -0.201183 -0.514068 0 0 0 0 0 0 0 -0.141561 0.00625898 1.12876 -0.107691 -0.97 -2.52955
PHE_24 -6.49237 0.66098 1.67118 0.0258356 0 0 -0.404989 0 -0.0210533 0 0 0 0 0 0.129823 0.0223654 0.155849 -0.156701 0.63 -3.77908
MET_25 -4.99296 0.405261 1.68377 0.00294252 0 0 -0.394456 0 -0.5837 0 0 0 0 0 -0.0438025 0.106366 2.58218 -0.0592215 -0.34 -1.63362
LYS_26 -2.99319 0.340323 1.89369 0.00506378 0 -0.320509 -0.290424 0 0 0 0 0 0 0 0.056549 0.273866 0.643748 0.0735264 -0.65 -0.967348
ASP_27 -2.63467 0.287191 1.86044 0.00499871 0 -0.262718 -0.145494 0 0 0 0 0 0 0 -0.122329 0.00673355 0.581719 -0.178111 -0.67 -1.27224
GLU_28 -3.2564 0.239938 1.97266 0.00532572 0 -0.180121 0 -0.457751 0 0 0 0 0 0 -0.0385712 0.00247077 0.744374 0.043633 -0.81 -1.73445
PHE_29 -4.40984 0.226916 1.16336 0.0254872 0 0 0 0 0 0 0 0 0 0 0.0662129 0.446482 0.388307 -0.05569 0.63 -1.51877
VAL_30 -2.05477 0.0602902 0.866779 0.0145044 0 0 0 0 0 0 0 0 0 0 -0.140582 0.000984699 0.11261 -0.182932 0.29 -1.03312
GLU_31 -1.32044 0.011952 0.782214 0.00557474 0 -0.419248 0 0 0 0 0 0 0 0 -0.117245 0.07935 0.839098 -0.160025 -0.81 -1.10877
ASP_32 -1.19268 0.0276994 0.807389 0.00359697 0 -0.00142468 0 0 0 0 0 0 0 0 -0.18435 0.0121515 0.466936 0.0352666 -0.67 -0.695417
TYR_33 -3.53878 0.147557 1.25718 0.0263103 0 0 0 0 -0.0844409 0 0 0 0 0 -0.280613 0.185507 0.468725 0.0141536 0.51 -1.29441
GLU_34 -2.19637 0.220786 1.23923 0.00732737 0.00024859 -0.266584 0 0 -0.427903 0 0 0 0 0 0.0301308 0.00695071 0.81995 0.108775 -0.81 -1.26746
PRO_35 -1.7088 0.295053 0.495116 0.00131411 0.030923 0 0 0 0 0 0 0 0 0 0.195517 0.0376989 0.411024 -0.462901 0.02 -0.685054
THR_36 -3.12994 0.202286 2.26376 0.0112824 0 -0.116833 0 0 -0.512344 0 0 0 0 0 -0.010081 0.0211438 0.0533612 -0.0974582 -0.27 -1.58483
THR_37 -1.70835 0.0585105 1.04813 0.00284916 0 -0.188961 0 -0.643261 -0.378925 0 0 0 0 0 0.607949 0.109147 0.657047 -0.0129481 -0.27 -0.71882
ALA_38 -3.21877 0.245033 1.37041 0.000934295 0 0 0 -0.5821 -0.378925 0 0 0 0 0 1.05147 0.0271026 0 0.00908472 0.16 -1.31576
ASP_39 -4.30037 0.422371 2.82818 0.00213896 0 -0.347527 0 -1.67449 0 0 0 0 0 0 0.185972 0.00515456 0.624337 0.380239 -0.67 -2.544
SER_40 -3.51252 0.693992 1.91814 0.0010667 0 -0.0425488 0 -1.3234 0 0 0 0 0 0 0.0832814 0.079416 0.80711 0.260843 -0.37 -1.40462
TYR_41 -6.31333 1.00193 2.07894 0.0269412 0 0 0 -1.42895 0 0 0 0 0 0 -0.14202 0.0217355 0.680985 -0.17663 0.51 -3.74039
PHE_42 -3.82843 2.22061 1.5239 0.0261162 0 0 0 0 0 0 0 0 0 0 -0.0418788 0.0558879 1.17575 0.00201013 0.63 1.76397
LYS_43 -3.80785 0.216766 2.05949 0.00477181 0 -0.173609 0 -1.59761 -0.604754 0 0 0 0 0 0.11421 0.0437441 0.843334 -0.0040109 -0.65 -3.55552
LYS_44 -2.0081 0.116708 0.79902 0.00600691 0 -0.237401 0 0 0 0 0 0 0 0 -0.128939 0.0413268 1.64256 -0.0272461 -0.65 -0.446061
VAL_45 -3.91574 0.600677 1.2041 0.0110472 0 0 0 -1.51301 0 0 0 0 0 0 -0.0260564 0.0356622 0.0355321 -0.144682 0.29 -3.42248
VAL_46 -2.20939 0.176792 0.87242 0.00901156 0 0 0 0 0 0 0 0 0 0 -0.192119 0.00446858 0.00697884 -0.329898 0.29 -1.37173
LEU_47 -5.82359 0.597417 2.65336 0.00961814 0 0 -0.743961 0 0 0 0 0 0 0 0.11583 0.00260239 0.50488 -0.0944622 -0.1 -2.87831
ASP_48 -2.77784 0.237992 2.42608 0.00497434 0 -0.464102 0 0 0 -1.02579 0 0 0 0 -0.0953266 0.0183419 0.638335 -0.293014 -0.67 -2.00036
GLY_49 -1.14868 0.227452 0.53251 1.61058e-05 0 0 0 0 0 0 0 0 0 0 -0.346881 0.0028719 0 -0.792912 -0.17 -1.69562
GLU_50 -3.78311 0.333671 2.43752 0.00592533 0 -0.334875 -0.743961 0 0 -0.277039 0 0 0 0 -0.112964 0.00190394 0.923447 0.018706 -0.81 -2.34077
GLU_51 -1.50954 0.18935 0.761799 0.00548484 0 -0.174667 0 0 0 0 0 0 0 0 0.0255511 0.00239648 1.14927 0.0331675 -0.81 -0.327184
VAL_52 -4.57363 0.622172 1.78974 0.0128195 0 0 0 -1.51301 0 0 0 0 0 0 -0.0684491 0.0940111 0.0168489 -0.183497 0.29 -3.51299
GLU_53 -3.72953 0.184083 1.83265 0.00526201 0 -0.122392 0 -1.70481 0 0 0 0 0 0 -0.0381869 0.0129625 0.730154 0.0431029 -0.81 -3.59669
ILE_54 -4.82434 0.342481 1.1742 0.0205213 0 0 0 -1.59761 0 0 0 0 0 0 -0.0992369 0.0509451 1.4922 -0.224905 0.24 -3.42574
SER_55 -3.99018 1.79432 2.38747 0.00108201 0 -0.048713 0 -1.5465 0 0 0 0 0 0 0.0674646 0.00274534 1.44898 0.221282 -0.37 -0.0320549
ILE_56 -5.02526 0.463554 1.26345 0.0199593 0 0 0 -1.42895 0 0 0 0 0 0 -0.186821 0.0204084 0.159139 -0.386476 0.24 -4.86099
LEU_57 -4.15436 0.251981 1.35299 0.0076551 0 0 0 -1.72378 0 0 0 0 0 0 0.000960351 0.0047068 0.373653 -0.0985863 -0.1 -4.08477
ASP_58 -4.65782 0.176151 3.45848 0.00871726 0 -0.406712 0 -1.67449 0 -0.667314 0 0 0 0 -0.0671047 0.0239575 0.286808 -0.124641 -0.67 -4.31397
THR_59 -3.36033 0.275699 1.53244 0.00712505 0 -0.00130285 0 0 -0.153962 0 0 0 0 0 -0.0890259 0.202528 0.310462 -0.385664 -0.27 -1.93204
ALA_60 -2.15536 0.265698 1.33832 0.000796499 0 0 0 -0.643261 -0.153962 0 0 0 0 0 -0.322046 0.0338115 0 -0.105232 0.16 -1.58123
GLY_61 -1.37759 0.0870267 0.76743 1.46069e-05 0 0 0 0 0 0 0 0 0 0 -0.00815721 0.0666786 0 0.261115 -0.17 -0.37348
LEU_62 -1.23333 0.200182 0.685873 0.00694884 0 0 0 0 0 0 0 0 0 0 -0.115017 0.000824207 0.137254 -0.104812 -0.1 -0.522077
ASP_63 -2.64121 0.0543405 2.14689 0.004773 0 -0.212955 0 0 -0.202956 0 0 0 0 0 0.216624 0.00899918 0.735035 0.24397 -0.67 -0.316486
SER_64 -0.89193 0.0249923 0.741019 0.00135236 0 -0.351621 0 0 -0.0601918 0 0 0 0 0 -0.139277 0.00214465 0.612063 0.0966194 -0.37 -0.334829
ARG_65 -4.68503 0.249685 3.10063 0.00978996 0 -0.738037 -0.407588 0 -0.263148 0 0 0 0 0 -0.045392 0.00929771 2.45311 0.051876 -0.98 -1.2448
ALA_66 -2.90528 0.217536 1.97789 0.000750447 0 0 -0.417932 0 0 0 0 0 0 0 -0.187787 0.0181459 0 -0.154923 0.16 -1.29159
SER_67 -3.62666 0.280024 2.6207 0.00117994 0 -0.0935396 -0.36067 0 -0.34871 0 0 0 0 0 -0.112267 0.00204923 0.666313 0.108093 -0.37 -1.23349
LEU_68 -5.46021 0.827715 2.82135 0.00845189 0 0 -0.400152 0 -0.0841751 0 0 0 0 0 -0.0778678 0.0904704 0.917884 -0.109761 -0.1 -1.56629
ARG_69 -7.0549 0.509357 4.89601 0.0233805 0 -0.525427 -0.731194 0 0 -0.747214 0 0 0 0 -0.0232925 0.0313511 2.24437 -0.0984029 -0.98 -2.45596
ASP_70 -5.89709 0.389717 4.23928 0.00320886 0 -0.70426 -0.837476 0 0 -1.5545 0 0 0 0 -0.169237 0.0102248 0.572319 0.00108819 -0.67 -4.61673
ASP_71 -4.20093 0.325614 2.65403 0.0030676 0 -0.165895 -0.708666 0 0 0 0 0 0 0 -0.139051 0.000694777 0.299965 0.0180816 -0.67 -2.58309
TYR_72 -6.01365 0.515573 2.44883 0.0298071 0 0 -0.400152 0 -1.27544 0 0 0 0 0 -0.0167307 6.83608e-05 2.23002 -0.0377557 0.51 -2.00943
PHE_73 -6.06578 0.338753 1.71377 0.0315021 0 0 -0.660594 0 0 0 0 0 0 0 0.0291022 0.058614 1.47643 -0.0839158 0.63 -2.53212
ARG_74 -3.57238 0.638234 2.42358 0.0104445 0 -0.325069 -0.419544 0 -1.09114 0 0 0 0 0 -0.219547 0.0151349 2.50005 -0.0747097 -0.98 -1.09493
SER_75 -2.22535 0.263047 1.47996 0.00154514 0 -0.0608841 -0.347995 0 -0.64893 0 0 0 0 0 -0.252496 0.000360931 0.137432 -0.185807 -0.37 -2.20912
GLY_76 -2.25643 0.670545 1.26602 1.88656e-05 0 0 -0.336988 0 -0.641071 0 0 0 0 0 -0.0441973 0.00031439 0 -0.293999 -0.17 -1.80579
GLU_77 -5.126 0.507674 3.42866 0.00403799 0 -0.600065 0 -0.709507 -0.673385 -0.0791513 0 0 0 0 0.289332 0.00427649 0.842518 -0.0756852 -0.81 -2.99729
GLY_78 -3.09088 0.412804 1.24237 0.000228796 0 0 0 -1.64567 0 0 0 0 0 0 0.555234 0.0124554 0 0.351139 -0.17 -2.33232
PHE_79 -7.0287 0.850836 1.4666 0.0255145 0 0 0 -1.46273 0 0 0 0 0 0 -0.12944 0.167316 0.560153 -0.112956 0.63 -5.03341
LEU_80 -4.7973 0.563694 1.03661 0.00865064 0 0 0 -1.66651 0 0 0 0 0 0 0.07828 0.000895082 0.858579 -0.0966333 -0.1 -4.11373
CYS_81 -3.42746 0.0961917 1.70891 0.00194919 0 0 0 -1.58732 0 0 0 0 0 0 0.0300516 0.0236608 0.284819 -0.0277121 1.7 -1.19691
VAL_82 -4.01336 0.286179 1.13976 0.0179494 0 0 0 -0.703044 0 0 0 0 0 0 -0.190522 0.00450376 0.0985552 -0.246052 0.29 -3.31602
PHE_83 -7.57673 0.674291 1.82956 0.0260963 0 0 0 -1.55891 0 0 0 0 0 0 -0.103613 0.0366102 0.467134 -0.179231 0.63 -5.75479
SER_84 -4.24593 0.623804 2.752 0.0018946 0 -0.0943146 -0.273683 0 -1.26806 -0.408997 0 0 0 0 0.00851606 0.0821593 0.609155 0.165891 -0.37 -2.41757
ILE_85 -5.89984 0.327377 2.74654 0.0210649 0 0 0 -2.36865 0 0 0 0 0 0 -0.0321986 0.000106743 0.573077 0.240043 0.24 -4.15248
THR_86 -3.87786 0.624433 2.06141 0.00527011 0 0.0602721 0 0 -0.506351 -0.408997 0 0 0 0 -0.175908 0.0204668 0.135353 -0.0722886 -0.27 -2.40419
GLU_87 -4.73647 0.399789 3.18558 0.0127212 0 -0.0533465 -0.615601 0 -0.449091 0 0 0 0 0 0.324018 0.00150385 1.63862 0.0111945 -0.81 -1.09108
MET_88 -3.91132 0.183136 2.10989 0.00686417 0 0 -0.421444 0 -0.465585 0 0 0 0 0 -0.0509859 0.028582 1.30979 -0.0352805 -0.34 -1.58635
GLU_89 -2.98321 0.291657 1.70669 0.00536095 0 0.0600621 -0.303313 0 -0.449091 0 0 0 0 0 -0.248465 0.0344568 0.82713 -0.144174 -0.81 -2.01289
SER_90 -4.07429 0.335466 2.41622 0.00113249 0 -0.169663 -0.156766 0 -0.761708 0 0 0 0 0 -0.181585 0.12132 0.354812 -0.000987919 -0.37 -2.48606
PHE_91 -8.30115 0.959369 3.06626 0.0259503 0 0 -0.557553 0 0 0 0 0 0 0 0.00592466 0.000794432 0.665076 -0.000955365 0.63 -3.50628
ALA_92 -2.93351 0.287385 1.68227 0.000765322 0 0 -0.516331 0 0 0 0 0 0 0 -0.18114 0.000150594 0 -0.169484 0.16 -1.6699
ALA_93 -3.5182 0.488448 1.67878 0.000923525 0 0 -0.759262 0 0 0 0 0 0 0 -0.256034 0.107878 0 -0.0738425 0.16 -2.17131
THR_94 -5.05163 0.489564 2.85405 0.00402478 0 0.0598622 -0.781869 0 0 -0.447125 0 0 0 0 -0.129265 0.159963 0.332556 0.129416 -0.27 -2.65046
ALA_95 -2.92443 0.226786 1.64807 0.000678935 0 0 -0.466684 0 0 0 0 0 0 0 -0.174378 0.0225014 0 -0.136845 0.16 -1.6443
ASP_96 -3.09005 0.197826 1.89016 0.00325783 0 0.040761 -0.460027 0 0 0 0 0 0 0 -0.165312 0.000199082 0.357273 -0.0286278 -0.67 -1.92454
PHE_97 -6.0009 0.509082 2.24051 0.0210043 0 0 -0.849775 0 0 0 0 0 0 0 -0.0457394 0.0225587 1.05181 0.0338992 0.63 -2.38755
ARG_98 -7.61345 0.664092 4.10899 0.0117345 0 -0.00654815 -0.773773 0 0 0 0 0 0 0 -0.19792 0.0278158 2.13172 -0.0803788 -0.98 -2.70772
GLU_99 -3.14236 0.273852 1.7995 0.00671423 0 -0.021768 -0.791135 0 0 0 0 0 0 0 -0.114799 0.000716672 0.899639 -0.092993 -0.81 -1.99264
GLN_100 -5.2176 0.383259 3.48482 0.00546507 0 -0.198386 -0.859873 0 0 0 0 0 0 0 -0.13173 0.00895459 0.934107 -0.0980063 -0.97 -2.65899
ILE_101 -5.68544 0.421733 1.36731 0.0223786 0 0 -0.863032 0 0 0 0 0 0 0 -0.0137651 0.0143937 0.187474 -0.0689693 0.24 -4.37792
LEU_102 -4.42029 0.33804 2.15443 0.00737361 0 0 -0.624727 -0.0185498 0 0 0 0 0 0 -0.107585 0.0164125 0.285493 -0.116232 -0.1 -2.58564
ARG_103 -4.47701 0.341001 3.46891 0.015382 0 -0.527249 -0.419339 0 0 -0.807285 0 0 0 0 -0.137007 0.00770217 1.96792 -0.058889 -0.98 -1.60586
VAL_104 -5.13811 0.52739 2.67832 0.0185236 0 0 -0.437223 0 -1.09114 0 0 0 0 0 -0.0184539 0.00168615 0.0995717 -0.0621272 0.29 -3.13155
LYS_105 -4.0661 0.426246 2.08548 0.00962244 0 -0.18304 -0.431829 0 -0.641071 0 0 0 0 0 -0.212886 0.0310943 2.22361 -0.0578497 -0.65 -1.46672
GLU_106 -1.82621 0.261513 1.16881 0.007129 0 -0.134405 -0.260422 0 0 0 0 0 0 0 0.000253042 0.111604 0.591812 0.0703555 -0.81 -0.819561
ASP_107 -3.93715 0.430268 2.96501 0.0105973 0 -0.606759 -0.272916 -0.0185498 -0.253552 -0.692275 0 0 0 0 0.153238 0.0214603 0.23092 -0.481534 -0.67 -3.12125
GLU_108 -1.48193 0.212098 0.902838 0.00554648 0 -0.008834 0 0 0 0 0 0 0 0 -0.267437 0.00233108 0.925294 -0.122993 -0.81 -0.643086
ASN_109 -2.59768 0.373579 1.91139 0.00693937 0 -0.16245 0 0 -0.445525 0 0 0 0 0 -0.241629 0.00557052 0.737437 -0.370682 -0.89 -1.67305
VAL_110 -3.84846 0.674756 1.60481 0.0213996 0.0100468 0 -0.272916 0 0 0 0 0 0 0 -0.181557 0.0375382 1.24008 0.104043 0.29 -0.320259
PRO_111 -4.27089 0.643376 1.37072 0.00139802 0.0875366 0 0 -0.698174 0 0 0 0 0 0 -0.00114757 0.00554871 0.423046 -0.549995 0.02 -2.96859
PHE_112 -5.78026 0.233452 1.89548 0.0245209 0 0 0 0 -0.112374 0 0 0 0 0 0.0650238 0.0272177 0.505388 -0.0620693 0.63 -2.57362
LEU_113 -4.49142 0.327863 1.43385 0.0079166 0 0 0 -1.52322 0 0 0 0 0 0 0.00441542 0.00253273 0.492881 -0.035575 -0.1 -3.88077
LEU_114 -5.35566 0.284615 1.38505 0.00742427 0 0 0 -1.59943 0 0 0 0 0 0 -0.107491 0.0359657 0.405958 -0.105542 -0.1 -5.14912
VAL_115 -5.11904 0.228104 1.40168 0.0160882 0 0 0 -1.57135 0 0 0 0 0 0 -0.158815 0.0185636 0.0103068 -0.342598 0.29 -5.22706
GLY_116 -3.0823 0.263429 1.49844 1.94481e-05 0 0 0 -1.60259 0 0 0 0 0 0 1.28123 0.0502235 0 0.663327 -0.17 -1.09822
ASN_117 -5.34517 0.618566 4.14013 0.00606008 0 -0.250054 0 -1.61929 -1.3608 -0.329352 0 0 0 0 0.0462686 0.0622242 1.56978 -0.0337885 -0.89 -3.38542
LYS_118 -4.80708 0.843296 3.1625 0.00553317 0 0.0758341 -0.381211 0 -1.05202 0 0 0 0 0 0.00465884 0.0260184 0.877013 0.106547 -0.65 -1.78891
SER_119 -2.95499 0.49638 1.95407 0.00146019 0 -0.27185 -0.00198443 -0.848683 0 0 0 0 0 0 -0.246739 0.0686285 0.120409 -0.200405 -0.37 -2.2537
ASP_120 -3.41656 0.579715 2.85052 0.00386178 0 -0.369745 0 0 0 -0.600594 0 0 0 0 -0.219787 0.00500565 1.45269 -0.0797359 -0.67 -0.464631
LEU_121 -4.33294 0.67882 2.07598 0.00878389 0 0 -0.704689 0 0 0 0 0 0 0 0.404787 4.72087e-06 0.0220146 0.0730105 -0.1 -1.87423
GLU_122 -3.01392 0.562124 2.37085 0.0138636 0 -0.388088 -0.334738 0 0 -0.59813 0 0 0 0 -0.00773056 0.0019364 1.87259 -0.111229 -0.81 -0.442474
ASP_123 -1.26302 0.228678 0.733137 0.00331058 0 -0.000955893 0 0 0 0 0 0 0 0 -0.177936 0.0131266 0.381647 -0.0234321 -0.67 -0.775444
LYS_124 -2.94474 0.415931 1.3276 0.00466931 0 -0.0304683 -0.323478 0 0 0 0 0 0 0 -0.185961 0.0476406 0.663213 -0.0854056 -0.65 -1.761
ARG_125 -6.19557 0.500045 4.52476 0.0153493 0 -0.72936 -0.332754 0 -0.507315 -1.85834 0 0 0 0 -0.172854 0.297618 1.6805 0.0681068 -0.98 -3.68981
GLN_126 -3.68573 0.131363 2.39092 0.00411782 0 -0.0813967 0 -0.709381 -0.465585 0 0 0 0 0 0.0511784 0.0932845 0.952111 -0.125734 -0.97 -2.41485
VAL_127 -4.99766 0.38773 1.90623 0.0117244 0 0 0 -0.856203 -0.507315 0 0 0 0 0 -0.171526 0.0165417 0.0452549 -0.243399 0.29 -4.11862
SER_128 -3.4639 0.336426 2.3128 0.00161173 0 -0.121519 -0.195213 0 -0.78956 0 0 0 0 0 -0.267316 0.036864 0.24452 -0.241828 -0.37 -2.51711
VAL_129 -3.20875 0.252265 1.92869 0.0133329 0 0 -0.415959 0 0 0 0 0 0 0 -0.0472317 0.0029365 0.0452318 0.0212044 0.29 -1.11828
GLU_130 -2.68404 0.42759 1.66629 0.00547461 0 -0.01803 -0.396676 0 0 0 0 0 0 0 -0.207403 0.00653808 0.904441 -0.115824 -0.81 -1.22164
GLU_131 -5.31923 0.443262 3.38043 0.00289221 0 -0.0488835 -0.425329 0 -0.78956 0 0 0 0 0 0.0730958 0.17945 1.63317 -0.0986807 -0.81 -1.77938
ALA_132 -4.35008 0.51258 1.37288 0.000796587 0 0 -0.615373 0 0 0 0 0 0 0 -0.231251 0.000131152 0 -0.158305 0.16 -3.30862
LYS_133 -4.10843 0.402011 1.85878 0.00316214 0 -0.0285154 -0.675305 0 0 0 0 0 0 0 -0.237412 0.0727136 1.12792 -0.0474112 -0.65 -2.28249
ASN_134 -3.8837 0.291225 2.57691 0.0043449 0 -0.0485464 -0.827738 0 0 0 0 0 0 0 0.0205289 0.0775638 0.336548 0.109201 -0.89 -2.23366
ARG_135 -7.23185 0.564221 4.16924 0.011244 0 0.0244981 -0.616088 0 0 -0.447125 0 0 0 0 -0.127932 0.0366286 2.41876 -0.0627531 -0.98 -2.24116
ALA_136 -4.62829 0.296697 1.8232 0.000782472 0 0 -0.610317 -0.827296 0 0 0 0 0 0 -0.243907 0.0297674 0 -0.157514 0.16 -4.15688
GLU_137 -3.07009 0.544557 1.84388 0.00719992 0 -0.055716 -0.370942 0 0 0 0 0 0 0 -0.154915 0.00480987 0.981022 -0.105506 -0.81 -1.1857
GLN_138 -2.19043 0.185647 1.11 0.00457989 0 -0.0427066 -0.431063 0 0 0 0 0 0 0 -0.230373 0.0279766 0.81993 -0.0583565 -0.97 -1.7748
TRP_139 -8.15723 1.16147 2.82056 0.0251183 0 0 -0.190759 0 0 0 0 0 0 0 -0.168117 0.0870696 0.905413 0.0139689 0.91 -2.59251
ASN_140 -1.72912 0.367003 1.0724 0.0117671 0 0 -0.301753 0 0 0 0 0 0 0 -0.246731 0.00231752 0.758729 -0.508301 -0.89 -1.46368
VAL_141 -3.79934 0.219773 1.44854 0.0131272 0 0 0 -0.827296 0 0 0 0 0 0 -0.0684577 0.000474242 0.0394374 -0.184133 0.29 -2.86787
ASN_142 -1.89215 0.0630859 1.1066 0.00387649 0 -0.0951935 0 -0.854734 0 0 0 0 0 0 -0.0304786 0.00827082 0.592774 0.0281156 -0.89 -1.95983
TYR_143 -6.14771 0.743579 1.94152 0.0260521 0 0 0 0 0 -0.492313 0 0 0 0 -0.0636193 0.00961641 1.07715 -0.0982368 0.51 -2.49397
VAL_144 -3.88443 0.488678 1.23527 0.0198282 0 0 0 -1.54815 0 0 0 0 0 0 -0.0540589 0.0160456 0.667844 -0.143096 0.29 -2.91207
GLU_145 -4.11783 0.64889 3.12753 0.00379553 0 -0.379635 0 0 -0.56918 -1.75252 0 0 0 0 -0.0422894 0.0181116 1.05356 0.0625946 -0.81 -2.75697
THR_146 -4.61798 0.362334 2.78436 0.0109807 0 -0.19093 0 -1.64781 0 -0.329352 0 0 0 0 -0.153964 0.167067 0.146681 -0.409221 -0.27 -4.14783
SER_147 -4.77025 0.407182 3.39743 0.00249407 0 -0.211998 -0.117857 -0.76148 -0.556351 -1.13519 0 0 0 0 0.399068 0.023291 0.172862 -0.0530629 -0.37 -3.57386
ALA_148 -3.09428 0.210058 1.11853 0.000702956 0 0 0 0 -0.0480969 0 0 0 0 0 -0.222871 0.00190326 0 -0.106448 0.16 -1.9805
LYS_149 -3.33773 0.355348 1.64823 0.00543363 0 -0.595702 0 0 0 0 0 0 0 0 -0.109311 0.0199486 0.903173 -0.042735 -0.65 -1.80335
THR_150 -2.56455 0.382139 1.75414 0.0048421 0 -0.111778 0 0 -0.556351 -0.534594 0 0 0 0 -0.141073 0.221574 0.0140876 -0.0690212 -0.27 -1.87059
ARG_151 -2.79167 0.28555 1.69874 0.0117797 0 -0.0720953 -0.161041 0 0 0 0 0 0 0 0.106948 0.0415453 0.99594 0.221748 -0.98 -0.642548
ALA_152 -2.85942 0.312877 1.69434 0.00110522 0 0 0 -0.76148 0 0 0 0 0 0 -0.110915 0.0150891 0 0.147863 0.16 -1.40054
ASN_153 -3.39052 0.189129 1.95209 0.00669019 0 -0.0996085 -0.0744488 0 -0.56918 0 0 0 0 0 -0.185819 0.0560358 0.704756 -0.424206 -0.89 -2.72508
VAL_154 -4.22004 0.583461 1.43412 0.0124017 0 0 -0.0662212 0 0 0 0 0 0 0 0.0455951 0.0154028 0.00849565 -0.123414 0.29 -2.0202
ASP_155 -3.28868 0.368185 1.81561 0.00298214 0 -0.0863732 -0.648211 0 0 0 0 0 0 0 -0.169097 0.00528601 0.326724 -0.012155 -0.67 -2.35573
LYS_156 -4.05898 0.523918 2.47645 0.00790074 0 -0.356749 -0.42325 0 0 -0.447614 0 0 0 0 0.0369059 0.0739928 1.53147 -0.0753153 -0.65 -1.36128
VAL_157 -4.62531 0.84066 0.990774 0.00924753 0 0 -0.197749 0 0 0 0 0 0 0 -0.103196 0.0548715 0.605266 0.152769 0.29 -1.98267
PHE_158 -7.69264 0.89212 1.51185 0.0215775 0 0 -0.650959 0 0 0 0 0 0 0 0.0435521 0.00475626 0.308719 0.022781 0.63 -4.90824
PHE_159 -6.06247 0.516449 2.38837 0.0215978 0 0 -0.723887 0 0 0 0 0 0 0 -0.089949 0.00193623 0.391035 0.0788188 0.63 -2.84811
ASP_160 -4.45881 0.336671 3.24178 0.00285149 0 -0.534771 -0.721641 0 0 -0.537156 0 0 0 0 -0.126657 0.0920052 0.333574 0.0173147 -0.67 -3.02484
LEU_161 -6.14559 0.963515 1.98597 0.00865503 0 0 -0.508731 0 0 0 0 0 0 0 -0.112139 0.108579 0.60907 -0.117316 -0.1 -3.30799
MET_162 -6.6523 0.924652 2.23246 0.00350213 0 0 -0.746501 0 0 0 0 0 0 0 -0.105256 0.135533 1.2066 -0.0893303 -0.34 -3.43064
ARG_163 -6.00228 0.567579 4.24376 0.0110401 0 -0.494626 -0.756064 0 0 -0.756468 0 0 0 0 -0.211597 0.00302003 1.84792 -0.0837254 -0.98 -2.61145
GLU_164 -4.84124 0.284646 2.80666 0.00474274 0 -0.0706809 -0.712645 0 -0.112374 0 0 0 0 0 -0.213078 0.0167873 0.878642 -0.142597 -0.81 -2.91113
ILE_165 -6.72001 0.530383 2.346 0.0177261 0 0 -0.839776 0 0 0 0 0 0 0 -0.0438642 0.00130054 0.131863 -0.0682459 0.24 -4.40462
ARG_166 -6.01507 0.464399 4.25624 0.0103057 0 -0.734153 -0.765248 0 0 -0.635903 0 0 0 0 -0.161405 0.00667634 1.81193 -0.0765299 -0.98 -2.81875
ALA_167 -3.35025 0.199495 1.63365 0.000783586 0 0 -0.83722 0 0 0 0 0 0 0 -0.161467 0.0736098 0 -0.157003 0.16 -2.4384
ARG_168 -5.75471 0.512594 4.0464 0.0155339 0 -0.88694 -0.788619 0 -0.191973 -0.716663 0 0 0 0 -0.170856 0.0222825 3.27808 -0.0704198 -0.98 -1.68529
LYS_169 -5.27349 0.381558 3.97624 0.00334761 0 -0.226889 -0.743351 0 -0.289506 -0.434536 0 0 0 0 -0.207649 0.0936931 1.08811 -0.0406099 -0.65 -2.32309
MET_170 -3.03005 0.269709 1.51979 0.00852718 0 0 -0.400221 0 0 0 0 0 0 0 0.0382225 0.0253443 1.14758 -0.0353599 -0.34 -0.796462
GLU_171 -2.49962 0.0691415 1.49452 0.00550102 0 -0.154412 -0.426318 0 0 0 0 0 0 0 -0.269084 0.00140056 0.845178 -0.139913 -0.81 -1.88361
ASP_172 -2.37901 0.170154 1.83506 0.0034616 0 -0.328433 -0.374365 0 0 -0.0243882 0 0 0 0 -0.163032 0.0189206 0.57024 -0.0734276 -0.67 -1.41482
SER_p:CtermProteinFull_173 -1.49218 0.0668205 1.15896 0.00480385 0 0 -0.312042 0 0 0 0 0 0 0 0 0 0.340913 0 -0.37 -0.602725
GLY_p:NtermProteinFull_174 -0.797855 0.0548547 0.725073 0.000141591 0 0 0 0 -0.13974 0 0 0 0 0 0 0.0314261 0 0 -0.17 -0.296099
GLN_175 -2.12998 0.0825837 1.91272 0.00439412 0 -0.0870063 0 0 0 -0.397588 0 0 0 0 -0.235817 0.147867 1.34666 0.0684446 -0.97 -0.257726
TYR_176 -3.79335 0.200159 1.80475 0.0265667 0 0 0 -0.194304 0 0 0 0 0 0 -0.111275 0.0126411 0.265396 -0.303971 0.51 -1.58339
LEU_177 -3.2149 0.163731 1.00513 0.00663964 0 0 0 0 0 0 0 0 0 0 -0.0948366 0.00396811 0.275372 -0.0787606 -0.1 -2.03366
VAL_178 -3.25456 0.144587 0.851823 0.017759 0 0 0 -0.435145 0 0 0 0 0 0 0.0833778 0.0124159 0.0283816 -0.0696416 0.29 -2.331
TYR_179 -6.40754 0.496751 2.52019 0.0222289 0 0 0 -1.25635 0 -0.301939 0 0 0 0 -0.0342017 0.000224122 0.791536 -0.0923706 0.51 -3.75148
ASN_180 -3.26904 0.172691 1.58551 0.00574036 0 0.00271926 0 0 0 -0.447255 0 0 0 0 0.0599769 0.000324679 1.36696 0.124363 -0.89 -1.288
GLY_181 -2.84698 0.0953098 1.66292 0.000175746 0 0 0 -1.18863 0 0 0 0 0 0 0.248046 0.0174991 0 -0.64423 -0.17 -2.82589
ASP_182 -2.34131 0.0352979 1.71225 0.00280353 0 -0.0937753 0 0 0 -0.42424 0 0 0 0 -0.0881587 5.53344e-06 0.648766 0.064613 -0.67 -1.15375
LEU_183 -5.1842 0.446748 1.68804 0.00532909 0 0 0 -1.67864 0 0 0 0 0 0 -0.00331473 0.120972 0.279718 0.0909644 -0.1 -4.33439
VAL_184 -3.98946 0.100605 1.98693 0.0103837 0 0 0 -1.49057 0 0 0 0 0 0 -0.191323 0.00294826 0.0112489 -0.326011 0.29 -3.59524
GLU_185 -5.6793 0.325984 3.32591 0.00700977 0 -0.34457 0 -1.61409 0 -1.14486 0 0 0 0 -0.19817 0.128211 1.10408 -0.0181931 -0.81 -4.91799
TYR_186 -7.30603 0.627312 2.72651 0.0228817 0 0 0 -1.01654 0 -0.550562 0 0 0 0 -0.153156 0.00612906 0.405257 -0.211573 0.51 -4.93977
GLU_187 -4.95115 0.318327 3.14433 0.00785346 0 0.0247272 -0.311613 -0.819752 -0.663722 0 0 0 0 0 -0.216758 0.109047 2.24276 0.0206343 -0.81 -1.90532
ALA_188 -2.85965 0.175101 1.44319 0.00100704 0 0 0 0 0 0 0 0 0 0 -0.104796 0.0490934 0 -0.155175 0.16 -1.29122
ASP_189 -2.52923 0.141164 1.77675 0.00279282 0 0.038038 0 0 -0.381961 0 0 0 0 0 -0.136092 0.00512507 0.466758 -0.0878736 -0.67 -1.37453
HIS_190 -2.41041 0.273602 1.34982 0.00286973 0 -0.137221 0 0 -0.28176 0 0 0 0 0 -0.0817952 0.0532037 0.343712 -0.252555 0.56 -0.580533
MET_191 -3.69723 0.428591 1.34221 0.0155307 0 0 -0.311613 0 0 0 0 0 0 0 0.0989036 0.112514 1.05537 0.19427 -0.34 -1.10146
ALA_192 -2.42714 0.165804 1.25778 0.000951049 0 0 0 -0.819752 0 0 0 0 0 0 -0.233178 0.000353054 0 0.00273675 0.16 -1.89244
GLN_193 -2.4175 0.0907724 1.0495 0.00534232 0 -0.0834329 0 0 0 0 0 0 0 0 -0.20563 0.0249291 0.792619 0.0133088 -0.97 -1.70009
LEU_194 -3.6021 0.184338 1.61005 0.00940888 0 0 0 -0.805608 0 0 0 0 0 0 2.59205 1.08986e-06 0.159555 0.0893876 -0.1 0.13709
GLN_195 -2.73451 0.155962 1.76692 0.00491751 0 -0.0133909 0 -0.808481 0 0 0 0 0 0 -0.0403833 0.0754054 0.960902 0.0118636 -0.97 -1.59079
ARG_196 -2.24924 0.0513387 1.3973 0.0101628 0 -0.0615006 0 0 0 0 0 0 0 0 -0.219601 0.00320451 1.42733 -0.00872411 -0.98 -0.629722
VAL_197 -4.32162 0.395888 1.89628 0.0149554 0 0 0 -1.67864 0 0 0 0 0 0 -0.0837211 0.0389097 0.0425829 -0.197345 0.29 -3.60271
HIS_D_198 -6.02597 0.329812 3.01236 0.0037634 0 -0.0302185 0 -1.71103 0 -0.871495 0 0 0 0 -0.0299175 0.011417 1.83412 0.0503787 0.56 -2.86679
GLY_199 -3.08575 0.144271 1.38595 4.18127e-05 0 0 0 -1.18863 0 0 0 0 0 0 0.463789 0.0278744 0 0.424163 -0.17 -1.9983
PHE_200 -5.38676 0.292448 1.62567 0.023619 0 0 0 -1.34132 0 0 0 0 0 0 0.0490678 0.0274411 0.33486 -0.192586 0.63 -3.93756
LEU_201 -6.13965 0.735598 1.82932 0.018589 0 0 0 -1.6915 0 0 0 0 0 0 -0.129197 0.0115379 3.10091 -0.0802144 -0.1 -2.44461
MET_202 -5.27305 0.57188 2.45123 0.00402925 0 0 -0.376777 0 0 0 0 0 0 0 0.0658004 0.200648 1.12389 0.15583 -0.34 -1.41652
ASN_203 -3.90127 0.114873 2.94078 0.00835514 0 -0.162536 0 -0.194304 -0.13974 0 0 0 0 0 -0.0477738 0.109409 0.771278 -0.12404 -0.89 -1.51497
ASP_204 -3.53683 0.37742 2.5995 0.00687597 0 -0.316501 0 -0.633394 0 -0.397588 0 0 0 0 0.408167 3.82144e-05 0.1709 -0.225969 -0.67 -2.21738
CYS_205 -4.24404 0.35787 2.12145 0.00193643 0 0 -0.376777 0 0 0 0 0 0 0 -0.0139459 0.0801952 0.162363 -0.146557 1.7 -0.357509
LEU_206 -5.01989 0.262404 1.15497 0.00912263 0 0 0 -1.327 0 0 0 0 0 0 -0.00176068 0.0294594 0.438129 -0.111244 -0.1 -4.66581
LEU_207 -4.38494 0.188792 1.50637 0.00683692 0 0 0 -1.34132 0 0 0 0 0 0 -0.0524459 0.00298933 0.374935 -0.12484 -0.1 -3.92361
VAL_208 -3.88609 0.0404318 1.54693 0.0106339 0 0 0 -1.72272 0 0 0 0 0 0 -0.188502 0.00507601 0.00685391 -0.319727 0.29 -4.21711
ALA_209 -2.79157 0.0969511 1.5937 0.000965624 0 0 0 -1.71103 0 0 0 0 0 0 0.079525 0.00727463 0 0.228841 0.16 -2.33534
THR_210 -2.97213 0.113564 1.9331 0.00841921 0 0.017712 0 -1.69573 0 0 0 0 0 0 -0.0259661 0.00671195 0.0471089 -0.0942473 -0.27 -2.93146
TRP_211 -3.23984 0.118586 1.13612 0.0212451 0 0 0 0 0 0 0 0 0 0 -0.0250683 0.128746 0.525045 -0.050182 0.91 -0.475357
LEU_212 -3.45105 0.357737 1.69771 0.0106842 0.000876165 0 0 -1.55644 0 0 0 0 0 0 0.167468 0.00506319 0.358035 -0.0408902 -0.1 -2.55081
PRO_213 -1.69655 0.388802 0.5167 0.000980213 0.0282873 0 0 0 0 0 0 0 0 0 -0.191333 0.207598 0.175629 -0.474917 0.02 -1.0248
GLN_214 -3.27989 0.398168 1.99465 0.00422042 0 0 0 0 0 0 0 0 0 0 -0.0825325 0.173807 1.02374 -0.00346589 -0.97 -0.741293
ARG_215 -1.52787 0.348 0.991914 0.00954508 0 -0.0881214 0 0 -0.157417 0 0 0 0 0 0.199368 0.00899277 1.28455 -0.0844735 -0.98 0.00448495
ARG_216 -1.6241 0.215502 1.01198 0.012023 0 -0.0881214 0 0 -0.157417 0 0 0 0 0 0.158871 0.0765277 1.19315 -0.291113 -0.98 -0.472695
GLY_217 -1.61797 0.363663 1.04757 0.000144086 0 0 0 0 0 0 0 0 0 0 2.09511 0.0332535 0 -0.23657 -0.17 1.5152
MET_218 -2.51446 0.366346 1.06056 0.00539896 0 0 0 0 0 0 0 0 0 0 0.27207 0.00944471 1.06437 0.12982 -0.34 0.0535508
TYR_219 -4.2547 0.226207 1.95596 0.0245206 0 0 0 -1.55644 0 0 0 0 0 0 -0.152271 0.00205842 0.843508 -0.101868 0.51 -2.50301
ARG_220 -2.58449 0.136789 0.842722 0.0110736 0 0.00187303 0 0 0 0 0 0 0 0 0.00384115 0.0215874 2.65992 -0.0707754 -0.98 0.0425383
TYR_221 -3.59467 0.148344 1.88762 0.0247529 0 0 0 -1.69573 0 0 0 0 0 0 -0.0239627 0.000161405 0.517622 -0.115274 0.51 -2.34114
ASN_222 -2.20172 0.0596756 1.25742 0.00321348 0 0.00197941 0 0 0 0 0 0 0 0 -0.00332991 0.04522 0.890638 0.108357 -0.89 -0.728545
ALA_223 -3.14666 0.0844963 1.51372 0.00100349 0 0 0 -1.72272 0 0 0 0 0 0 0.235721 0.122124 0 0.358004 0.16 -2.39431
LEU_224 -3.02233 0.127112 0.662648 0.0145517 0 0 0 0 0 0 0 0 0 0 -0.0926809 0.119123 0.510525 -0.146174 -0.1 -1.92723
TYR_225 -6.84852 0.56544 2.58806 0.0239215 0.00121424 0 0 -1.327 0 -1.04911 0 0 0 0 0.0752045 0.019266 0.179568 -0.113912 0.51 -5.37588
PRO_226 -3.53962 0.485402 1.34062 0.000899069 0.0902162 0 -0.746925 0 0 0 0 0 0 0 -0.260949 0.0479929 0.169751 -0.618449 0.02 -3.01106
LEU_227 -4.85661 0.465851 1.55426 0.00929841 0 0 0 -0.633394 0 0 0 0 0 0 -0.151741 0.0663333 0.0699488 0.0212493 -0.1 -3.55481
ASP_228 -4.36667 0.362389 3.67831 0.00927862 0 -0.550118 0 0 -0.510214 -0.47282 0 0 0 0 -0.252526 0.0103318 0.61609 -0.217325 -0.67 -2.36327
ARG_229 -4.04194 0.509041 2.78709 0.010538 0 -0.28495 -0.343035 0 -0.245679 0 0 0 0 0 0.171278 0.0581782 1.36584 -0.102751 -0.98 -1.0964
LEU_230 -4.8476 0.728254 0.999372 0.0102712 0 0 -0.40389 0 0 0 0 0 0 0 -0.0994551 0.0258177 0.272871 -0.0394129 -0.1 -3.45377
ALA_231 -3.2492 0.113691 1.29796 0.000819909 0 0 0 -1.60784 0 0 0 0 0 0 -0.0126136 0.0477768 0 0.143014 0.16 -3.10639
VAL_232 -2.65126 0.115653 0.914349 0.00921406 0 0 0 0 -0.626506 0 0 0 0 0 -0.206858 0.0203164 0.0415965 -0.363848 0.29 -2.45735
VAL_233 -3.9808 0.631986 1.48559 0.0153391 0 0 0 -1.68905 0 0 0 0 0 0 -0.198922 0.00510048 0.110998 -0.378716 0.29 -3.70847
ASN_234 -3.95609 0.469547 3.24815 0.0112136 0 -0.17406 0 -1.29957 0 -0.640564 0 0 0 0 -0.113719 0.00241366 0.817412 -0.224984 -0.89 -2.75025
VAL_235 -4.06065 0.24276 1.90756 0.0103795 0 0 0 0 -0.0688611 0 0 0 0 0 -0.210844 8.117e-05 0.00755385 -0.181258 0.29 -2.06327
LYS_236 -3.22116 0.501201 1.91125 0.00638984 0 -0.682516 0 -0.605925 0 0 0 0 0 0 -0.230002 0.00264853 2.6258 0.0945864 -0.65 -0.24773
ASP_237 -1.43136 0.152439 1.122 0.0032273 0 -0.64896 0 0 -0.0295706 0 0 0 0 0 -0.233254 6.67233e-05 0.454701 0.0146089 -0.67 -1.26609
ASN_238 -3.02141 0.963461 1.82619 0.00497449 0.0240402 0 -0.343845 0 0 0 0 0 0 0 0.298364 0.0283658 0.838025 0.186485 -0.89 -0.085348
PRO_239 -1.39389 0.527727 0.696307 0.00137063 0.130413 0 0 0 0 0 0 0 0 0 4 0.164759 2.01076 -0.212468 0.02 5.94497
[truncated: 5,752 more chars]
