# Supplementary material for: A Generic Program for Multistate Protein Design
Source: PLoS One. 2011 Jul 6;6(7):e20937. doi: 10.1371/journal.pone.0020937 (PMC3130737; doi:10.1371/journal.pone.0020937)
Supplement: File S2 — Design models generated by this study for both the heterodimerization task and the orthogonal interface redesign task. (BZ2) [file pone.0020937.s002.bz2 › SupplementaryMaterials/select_orthogonal_interface_designs/design8/redocked_027.d16_v11.3_repeated_1_6.5dG_02_RalA2andSec5_0006_0001.pdb]

ATOM      1  N   SER A  11      15.761 -17.974 -25.282  1.00  0.00              
ATOM      2  CA  SER A  11      16.400 -18.935 -24.339  1.00  0.00              
ATOM      3  C   SER A  11      15.513 -19.210 -23.124  1.00  0.00              
ATOM      4  O   SER A  11      15.750 -20.161 -22.371  1.00  0.00              
ATOM      5  CB  SER A  11      17.748 -18.412 -23.884  1.00  0.00              
ATOM      6  OG  SER A  11      17.629 -17.246 -23.116  1.00  0.00              
ATOM      7 1H   SER A  11      16.213 -17.108 -25.495  1.00  0.00              
ATOM      8 2H   SER A  11      15.569 -18.250 -26.224  1.00  0.00              
ATOM      9 3H   SER A  11      14.858 -17.597 -25.076  1.00  0.00              
ATOM     10  HA  SER A  11      16.684 -19.878 -24.808  1.00  0.00              
ATOM     11 1HB  SER A  11      18.237 -19.181 -23.287  1.00  0.00              
ATOM     12 2HB  SER A  11      18.354 -18.196 -24.763  1.00  0.00              
ATOM     13  HG  SER A  11      18.502 -16.948 -22.848  1.00  0.00              
ATOM     14  N   LEU A  12      14.494 -18.377 -22.931  1.00  0.00              
ATOM     15  CA  LEU A  12      13.562 -18.562 -21.824  1.00  0.00              
ATOM     16  C   LEU A  12      12.626 -19.721 -22.132  1.00  0.00              
ATOM     17  O   LEU A  12      12.237 -19.922 -23.285  1.00  0.00              
ATOM     18  CB  LEU A  12      12.726 -17.298 -21.603  1.00  0.00              
ATOM     19  CG  LEU A  12      13.293 -16.164 -20.746  1.00  0.00              
ATOM     20  CD1 LEU A  12      14.597 -15.649 -21.344  1.00  0.00              
ATOM     21  CD2 LEU A  12      12.261 -15.046 -20.660  1.00  0.00              
ATOM     22  H   LEU A  12      14.361 -17.599 -23.561  1.00  0.00              
ATOM     23  HA  LEU A  12      14.114 -18.819 -20.921  1.00  0.00              
ATOM     24 1HB  LEU A  12      12.655 -16.950 -22.633  1.00  0.00              
ATOM     25 2HB  LEU A  12      11.730 -17.533 -21.228  1.00  0.00              
ATOM     26  HG  LEU A  12      13.446 -16.561 -19.743  1.00  0.00              
ATOM     27 1HD1 LEU A  12      14.988 -14.842 -20.723  1.00  0.00              
ATOM     28 2HD1 LEU A  12      15.324 -16.460 -21.385  1.00  0.00              
ATOM     29 3HD1 LEU A  12      14.412 -15.275 -22.350  1.00  0.00              
ATOM     30 1HD2 LEU A  12      12.657 -14.233 -20.050  1.00  0.00              
ATOM     31 2HD2 LEU A  12      12.041 -14.675 -21.661  1.00  0.00              
ATOM     32 3HD2 LEU A  12      11.347 -15.428 -20.206  1.00  0.00              
ATOM     33  N   ALA A  13      12.274 -20.491 -21.107  1.00  0.00              
ATOM     34  CA  ALA A  13      11.361 -21.608 -21.305  1.00  0.00              
ATOM     35  C   ALA A  13      10.017 -20.956 -21.621  1.00  0.00              
ATOM     36  O   ALA A  13       9.688 -19.905 -21.071  1.00  0.00              
ATOM     37  CB  ALA A  13      11.258 -22.447 -20.032  1.00  0.00              
ATOM     38  H   ALA A  13      12.636 -20.309 -20.183  1.00  0.00              
ATOM     39  HA  ALA A  13      11.718 -22.207 -22.143  1.00  0.00              
ATOM     40 1HB  ALA A  13      10.572 -23.277 -20.198  1.00  0.00              
ATOM     41 2HB  ALA A  13      12.242 -22.837 -19.772  1.00  0.00              
ATOM     42 3HB  ALA A  13      10.886 -21.827 -19.218  1.00  0.00              
ATOM     43  N   GLU A  14       9.253 -21.570 -22.517  1.00  0.00              
ATOM     44  CA  GLU A  14       7.937 -21.056 -22.880  1.00  0.00              
ATOM     45  C   GLU A  14       6.883 -22.065 -22.446  1.00  0.00              
ATOM     46  O   GLU A  14       6.831 -23.177 -22.974  1.00  0.00              
ATOM     47  CB  GLU A  14       7.842 -20.787 -24.384  1.00  0.00              
ATOM     48  CG  GLU A  14       6.515 -20.194 -24.834  1.00  0.00              
ATOM     49  CD  GLU A  14       6.510 -19.925 -26.313  1.00  0.00              
ATOM     50  OE1 GLU A  14       7.485 -20.231 -26.956  1.00  0.00              
ATOM     51  OE2 GLU A  14       5.491 -19.518 -26.819  1.00  0.00              
ATOM     52  H   GLU A  14       9.591 -22.413 -22.959  1.00  0.00              
ATOM     53  HA  GLU A  14       7.747 -20.120 -22.353  1.00  0.00              
ATOM     54 1HB  GLU A  14       8.650 -20.100 -24.636  1.00  0.00              
ATOM     55 2HB  GLU A  14       8.004 -21.740 -24.889  1.00  0.00              
ATOM     56 1HG  GLU A  14       5.654 -20.811 -24.575  1.00  0.00              
ATOM     57 2HG  GLU A  14       6.459 -19.251 -24.293  1.00  0.00              
ATOM     58  N   HIS A  15       6.059 -21.676 -21.478  1.00  0.00              
ATOM     59  CA  HIS A  15       5.002 -22.543 -20.974  1.00  0.00              
ATOM     60  C   HIS A  15       3.700 -22.282 -21.731  1.00  0.00              
ATOM     61  O   HIS A  15       3.148 -21.173 -21.687  1.00  0.00              
ATOM     62  CB  HIS A  15       4.823 -22.315 -19.475  1.00  0.00              
ATOM     63  CG  HIS A  15       6.081 -22.526 -18.693  1.00  0.00              
ATOM     64  ND1 HIS A  15       6.719 -23.748 -18.628  1.00  0.00              
ATOM     65  CD2 HIS A  15       6.833 -21.670 -17.961  1.00  0.00              
ATOM     66  CE1 HIS A  15       7.808 -23.634 -17.889  1.00  0.00              
ATOM     67  NE2 HIS A  15       7.901 -22.383 -17.473  1.00  0.00              
ATOM     68  H   HIS A  15       6.169 -20.753 -21.082  1.00  0.00              
ATOM     69  HA  HIS A  15       5.270 -23.585 -21.146  1.00  0.00              
ATOM     70 1HB  HIS A  15       4.501 -21.289 -19.286  1.00  0.00              
ATOM     71 2HB  HIS A  15       4.081 -23.006 -19.077  1.00  0.00              
ATOM     72  HD2 HIS A  15       6.731 -20.610 -17.725  1.00  0.00              
ATOM     73  HE1 HIS A  15       8.454 -24.495 -17.717  1.00  0.00              
ATOM     74  HE2 HIS A  15       8.635 -22.004 -16.891  1.00  0.00              
ATOM     75  N   HIS A  16       3.221 -23.312 -22.425  1.00  0.00              
ATOM     76  CA  HIS A  16       2.036 -23.196 -23.259  1.00  0.00              
ATOM     77  C   HIS A  16       0.751 -23.541 -22.529  1.00  0.00              
ATOM     78  O   HIS A  16       0.329 -24.706 -22.458  1.00  0.00              
ATOM     79  CB  HIS A  16       2.174 -24.088 -24.497  1.00  0.00              
ATOM     80  CG  HIS A  16       1.099 -23.874 -25.516  1.00  0.00              
ATOM     81  ND1 HIS A  16       1.027 -24.602 -26.685  1.00  0.00              
ATOM     82  CD2 HIS A  16       0.053 -23.015 -25.542  1.00  0.00              
ATOM     83  CE1 HIS A  16      -0.019 -24.199 -27.387  1.00  0.00              
ATOM     84  NE2 HIS A  16      -0.625 -23.237 -26.715  1.00  0.00              
ATOM     85  H   HIS A  16       3.697 -24.200 -22.368  1.00  0.00              
ATOM     86  HA  HIS A  16       1.913 -22.162 -23.579  1.00  0.00              
ATOM     87 1HB  HIS A  16       3.122 -23.892 -24.999  1.00  0.00              
ATOM     88 2HB  HIS A  16       2.127 -25.138 -24.209  1.00  0.00              
ATOM     89  HD1 HIS A  16       1.612 -25.372 -26.939  1.00  0.00              
ATOM     90  HD2 HIS A  16      -0.296 -22.252 -24.845  1.00  0.00              
ATOM     91  HE1 HIS A  16      -0.250 -24.654 -28.349  1.00  0.00              
ATOM     92  N   VAL A  17       0.128 -22.503 -21.991  1.00  0.00              
ATOM     93  CA  VAL A  17      -1.096 -22.646 -21.225  1.00  0.00              
ATOM     94  C   VAL A  17      -2.322 -22.522 -22.114  1.00  0.00              
ATOM     95  O   VAL A  17      -2.441 -21.593 -22.912  1.00  0.00              
ATOM     96  CB  VAL A  17      -1.141 -21.578 -20.099  1.00  0.00              
ATOM     97  CG1 VAL A  17      -2.486 -21.616 -19.378  1.00  0.00              
ATOM     98  CG2 VAL A  17       0.001 -21.824 -19.120  1.00  0.00              
ATOM     99  H   VAL A  17       0.522 -21.582 -22.120  1.00  0.00              
ATOM    100  HA  VAL A  17      -1.173 -23.640 -20.783  1.00  0.00              
ATOM    101  HB  VAL A  17      -0.987 -20.593 -20.539  1.00  0.00              
ATOM    102 1HG1 VAL A  17      -2.499 -20.859 -18.592  1.00  0.00              
ATOM    103 2HG1 VAL A  17      -3.287 -21.411 -20.090  1.00  0.00              
ATOM    104 3HG1 VAL A  17      -2.635 -22.600 -18.936  1.00  0.00              
ATOM    105 1HG2 VAL A  17      -0.030 -21.074 -18.330  1.00  0.00              
ATOM    106 2HG2 VAL A  17      -0.103 -22.817 -18.683  1.00  0.00              
ATOM    107 3HG2 VAL A  17       0.953 -21.756 -19.647  1.00  0.00              
ATOM    108  N   ILE A  18      -3.239 -23.469 -21.967  1.00  0.00              
ATOM    109  CA  ILE A  18      -4.494 -23.421 -22.686  1.00  0.00              
ATOM    110  C   ILE A  18      -5.658 -23.365 -21.706  1.00  0.00              
ATOM    111  O   ILE A  18      -5.759 -24.189 -20.793  1.00  0.00              
ATOM    112  CB  ILE A  18      -4.653 -24.648 -23.606  1.00  0.00              
ATOM    113  CG1 ILE A  18      -3.541 -24.639 -24.662  1.00  0.00              
ATOM    114  CG2 ILE A  18      -6.034 -24.635 -24.252  1.00  0.00              
ATOM    115  CD1 ILE A  18      -3.547 -25.835 -25.574  1.00  0.00              
ATOM    116  H   ILE A  18      -3.060 -24.240 -21.340  1.00  0.00              
ATOM    117  HA  ILE A  18      -4.567 -22.505 -23.271  1.00  0.00              
ATOM    118  HB  ILE A  18      -4.532 -25.554 -23.014  1.00  0.00              
ATOM    119 1HG1 ILE A  18      -3.663 -23.733 -25.255  1.00  0.00              
ATOM    120 2HG1 ILE A  18      -2.590 -24.598 -24.130  1.00  0.00              
ATOM    121 1HG2 ILE A  18      -6.139 -25.504 -24.902  1.00  0.00              
ATOM    122 2HG2 ILE A  18      -6.799 -24.667 -23.478  1.00  0.00              
ATOM    123 3HG2 ILE A  18      -6.152 -23.726 -24.841  1.00  0.00              
ATOM    124 1HD1 ILE A  18      -2.729 -25.753 -26.290  1.00  0.00              
ATOM    125 2HD1 ILE A  18      -3.421 -26.744 -24.984  1.00  0.00              
ATOM    126 3HD1 ILE A  18      -4.493 -25.879 -26.110  1.00  0.00              
ATOM    127  N   MET A  19      -6.520 -22.371 -21.899  1.00  0.00              
ATOM    128  CA  MET A  19      -7.741 -22.225 -21.113  1.00  0.00              
ATOM    129  C   MET A  19      -8.857 -22.995 -21.803  1.00  0.00              
ATOM    130  O   MET A  19      -9.146 -22.726 -22.962  1.00  0.00              
ATOM    131  CB  MET A  19      -8.173 -20.749 -21.045  1.00  0.00              
ATOM    132  CG  MET A  19      -7.128 -19.773 -20.528  1.00  0.00              
ATOM    133  SD  MET A  19      -6.699 -20.067 -18.816  1.00  0.00              
ATOM    134  CE  MET A  19      -8.165 -19.431 -17.933  1.00  0.00              
ATOM    135  H   MET A  19      -6.315 -21.693 -22.620  1.00  0.00              
ATOM    136  HA  MET A  19      -7.597 -22.651 -20.120  1.00  0.00              
ATOM    137 1HB  MET A  19      -8.457 -20.455 -22.055  1.00  0.00              
ATOM    138 2HB  MET A  19      -9.046 -20.703 -20.394  1.00  0.00              
ATOM    139 1HG  MET A  19      -6.235 -19.874 -21.144  1.00  0.00              
ATOM    140 2HG  MET A  19      -7.527 -18.764 -20.629  1.00  0.00              
ATOM    141 1HE  MET A  19      -8.026 -19.555 -16.859  1.00  0.00              
ATOM    142 2HE  MET A  19      -8.297 -18.373 -18.163  1.00  0.00              
ATOM    143 3HE  MET A  19      -9.050 -19.984 -18.251  1.00  0.00              
ATOM    144  N   VAL A  20      -9.485 -23.937 -21.103  1.00  0.00              
ATOM    145  CA  VAL A  20     -10.592 -24.690 -21.695  1.00  0.00              
ATOM    146  C   VAL A  20     -11.811 -24.629 -20.787  1.00  0.00              
ATOM    147  O   VAL A  20     -11.693 -24.378 -19.584  1.00  0.00              
ATOM    148  CB  VAL A  20     -10.246 -26.178 -21.940  1.00  0.00              
ATOM    149  CG1 VAL A  20      -9.072 -26.294 -22.885  1.00  0.00              
ATOM    150  CG2 VAL A  20      -9.953 -26.869 -20.617  1.00  0.00              
ATOM    151  H   VAL A  20      -9.203 -24.142 -20.155  1.00  0.00              
ATOM    152  HA  VAL A  20     -10.909 -24.251 -22.642  1.00  0.00              
ATOM    153  HB  VAL A  20     -11.113 -26.676 -22.377  1.00  0.00              
ATOM    154 1HG1 VAL A  20      -8.840 -27.347 -23.049  1.00  0.00              
ATOM    155 2HG1 VAL A  20      -9.324 -25.827 -23.836  1.00  0.00              
ATOM    156 3HG1 VAL A  20      -8.206 -25.795 -22.451  1.00  0.00              
ATOM    157 1HG2 VAL A  20      -9.712 -27.916 -20.799  1.00  0.00              
ATOM    158 2HG2 VAL A  20      -9.108 -26.381 -20.132  1.00  0.00              
ATOM    159 3HG2 VAL A  20     -10.829 -26.806 -19.972  1.00  0.00              
ATOM    160  N   GLY A  21     -12.981 -24.864 -21.370  1.00  0.00              
ATOM    161  CA  GLY A  21     -14.212 -24.770 -20.613  1.00  0.00              
ATOM    162  C   GLY A  21     -15.301 -24.104 -21.426  1.00  0.00              
ATOM    163  O   GLY A  21     -15.014 -23.437 -22.417  1.00  0.00              
ATOM    164  H   GLY A  21     -13.023 -25.111 -22.348  1.00  0.00              
ATOM    165 1HA  GLY A  21     -14.537 -25.773 -20.336  1.00  0.00              
ATOM    166 2HA  GLY A  21     -14.032 -24.185 -19.712  1.00  0.00              
ATOM    167  N   SER A  22     -16.548 -24.287 -21.008  1.00  0.00              
ATOM    168  CA  SER A  22     -17.693 -23.723 -21.715  1.00  0.00              
ATOM    169  C   SER A  22     -17.819 -22.215 -21.592  1.00  0.00              
ATOM    170  O   SER A  22     -17.178 -21.589 -20.750  1.00  0.00              
ATOM    171  CB  SER A  22     -18.965 -24.381 -21.219  1.00  0.00              
ATOM    172  OG  SER A  22     -19.258 -24.028 -19.895  1.00  0.00              
ATOM    173  H   SER A  22     -16.706 -24.834 -20.173  1.00  0.00              
ATOM    174  HA  SER A  22     -17.713 -23.974 -22.777  1.00  0.00              
ATOM    175 1HB  SER A  22     -19.790 -24.071 -21.859  1.00  0.00              
ATOM    176 2HB  SER A  22     -18.846 -25.462 -21.280  1.00  0.00              
ATOM    177  HG  SER A  22     -20.188 -24.191 -19.719  1.00  0.00              
ATOM    178  N   GLY A  23     -18.678 -21.643 -22.429  1.00  0.00              
ATOM    179  CA  GLY A  23     -18.890 -20.208 -22.416  1.00  0.00              
ATOM    180  C   GLY A  23     -19.506 -19.661 -21.140  1.00  0.00              
ATOM    181  O   GLY A  23     -20.358 -20.311 -20.531  1.00  0.00              
ATOM    182  H   GLY A  23     -19.194 -22.211 -23.085  1.00  0.00              
ATOM    183 1HA  GLY A  23     -17.932 -19.705 -22.550  1.00  0.00              
ATOM    184 2HA  GLY A  23     -19.557 -19.939 -23.234  1.00  0.00              
ATOM    185  N   GLY A  24     -19.061 -18.474 -20.731  1.00  0.00              
ATOM    186  CA  GLY A  24     -19.570 -17.853 -19.519  1.00  0.00              
ATOM    187  C   GLY A  24     -18.959 -18.231 -18.182  1.00  0.00              
ATOM    188  O   GLY A  24     -19.389 -17.722 -17.148  1.00  0.00              
ATOM    189  H   GLY A  24     -18.355 -17.993 -21.271  1.00  0.00              
ATOM    190 1HA  GLY A  24     -19.440 -16.773 -19.591  1.00  0.00              
ATOM    191 2HA  GLY A  24     -20.630 -18.085 -19.418  1.00  0.00              
ATOM    192  N   VAL A  25     -17.951 -19.094 -18.188  1.00  0.00              
ATOM    193  CA  VAL A  25     -17.329 -19.540 -16.942  1.00  0.00              
ATOM    194  C   VAL A  25     -16.243 -18.589 -16.423  1.00  0.00              
ATOM    195  O   VAL A  25     -15.872 -18.648 -15.249  1.00  0.00              
ATOM    196  CB  VAL A  25     -16.712 -20.942 -17.111  1.00  0.00              
ATOM    197  CG1 VAL A  25     -17.772 -21.940 -17.550  1.00  0.00              
ATOM    198  CG2 VAL A  25     -15.570 -20.904 -18.114  1.00  0.00              
ATOM    199  H   VAL A  25     -17.604 -19.450 -19.067  1.00  0.00              
ATOM    200  HA  VAL A  25     -18.051 -19.565 -16.125  1.00  0.00              
ATOM    201  HB  VAL A  25     -16.287 -21.259 -16.158  1.00  0.00              
ATOM    202 1HG1 VAL A  25     -17.319 -22.926 -17.665  1.00  0.00              
ATOM    203 2HG1 VAL A  25     -18.560 -21.989 -16.799  1.00  0.00              
ATOM    204 3HG1 VAL A  25     -18.197 -21.625 -18.503  1.00  0.00              
ATOM    205 1HG2 VAL A  25     -15.145 -21.902 -18.221  1.00  0.00              
ATOM    206 2HG2 VAL A  25     -15.945 -20.563 -19.079  1.00  0.00              
ATOM    207 3HG2 VAL A  25     -14.799 -20.218 -17.762  1.00  0.00              
ATOM    208  N   GLY A  26     -15.745 -17.720 -17.298  1.00  0.00              
ATOM    209  CA  GLY A  26     -14.716 -16.766 -16.905  1.00  0.00              
ATOM    210  C   GLY A  26     -13.300 -17.044 -17.381  1.00  0.00              
ATOM    211  O   GLY A  26     -12.335 -16.592 -16.753  1.00  0.00              
ATOM    212  H   GLY A  26     -16.080 -17.717 -18.251  1.00  0.00              
ATOM    213 1HA  GLY A  26     -14.976 -15.781 -17.294  1.00  0.00              
ATOM    214 2HA  GLY A  26     -14.665 -16.725 -15.818  1.00  0.00              
ATOM    215  N   LYS A  27     -13.152 -17.784 -18.475  1.00  0.00              
ATOM    216  CA  LYS A  27     -11.817 -18.014 -19.023  1.00  0.00              
ATOM    217  C   LYS A  27     -11.109 -16.689 -19.324  1.00  0.00              
ATOM    218  O   LYS A  27      -9.998 -16.444 -18.844  1.00  0.00              
ATOM    219  CB  LYS A  27     -11.891 -18.870 -20.288  1.00  0.00              
ATOM    220  CG  LYS A  27     -12.485 -20.258 -20.065  1.00  0.00              
ATOM    221  CD  LYS A  27     -12.324 -21.157 -21.303  1.00  0.00              
ATOM    222  CE  LYS A  27     -13.059 -20.604 -22.521  1.00  0.00              
ATOM    223  NZ  LYS A  27     -14.537 -20.608 -22.336  1.00  0.00              
ATOM    224  H   LYS A  27     -13.950 -18.194 -18.939  1.00  0.00              
ATOM    225  HA  LYS A  27     -11.202 -18.536 -18.289  1.00  0.00              
ATOM    226 1HB  LYS A  27     -12.498 -18.323 -21.009  1.00  0.00              
ATOM    227 2HB  LYS A  27     -10.874 -18.966 -20.670  1.00  0.00              
ATOM    228 1HG  LYS A  27     -11.978 -20.720 -19.218  1.00  0.00              
ATOM    229 2HG  LYS A  27     -13.545 -20.148 -19.837  1.00  0.00              
ATOM    230 1HD  LYS A  27     -11.261 -21.240 -21.537  1.00  0.00              
ATOM    231 2HD  LYS A  27     -12.720 -22.145 -21.070  1.00  0.00              
ATOM    232 1HE  LYS A  27     -12.719 -19.583 -22.692  1.00  0.00              
ATOM    233 2HE  LYS A  27     -12.801 -21.220 -23.383  1.00  0.00              
ATOM    234 1HZ  LYS A  27     -14.981 -20.235 -23.164  1.00  0.00              
ATOM    235 2HZ  LYS A  27     -14.855 -21.555 -22.180  1.00  0.00              
ATOM    236 3HZ  LYS A  27     -14.778 -20.037 -21.539  1.00  0.00              
ATOM    237  N   SER A  28     -11.760 -15.826 -20.097  1.00  0.00              
ATOM    238  CA  SER A  28     -11.167 -14.546 -20.468  1.00  0.00              
ATOM    239  C   SER A  28     -10.954 -13.635 -19.283  1.00  0.00              
ATOM    240  O   SER A  28     -10.010 -12.840 -19.265  1.00  0.00              
ATOM    241  CB  SER A  28     -12.038 -13.853 -21.498  1.00  0.00              
ATOM    242  OG  SER A  28     -12.242 -14.647 -22.634  1.00  0.00              
ATOM    243  H   SER A  28     -12.683 -16.059 -20.436  1.00  0.00              
ATOM    244  HA  SER A  28     -10.225 -14.646 -21.009  1.00  0.00              
ATOM    245 1HB  SER A  28     -13.003 -13.629 -21.044  1.00  0.00              
ATOM    246 2HB  SER A  28     -11.554 -12.924 -21.796  1.00  0.00              
ATOM    247  HG  SER A  28     -11.426 -15.099 -22.859  1.00  0.00              
ATOM    248  N   ALA A  29     -11.843 -13.735 -18.303  1.00  0.00              
ATOM    249  CA  ALA A  29     -11.750 -12.910 -17.114  1.00  0.00              
ATOM    250  C   ALA A  29     -10.498 -13.296 -16.336  1.00  0.00              
ATOM    251  O   ALA A  29      -9.767 -12.429 -15.866  1.00  0.00              
ATOM    252  CB  ALA A  29     -12.985 -13.092 -16.249  1.00  0.00              
ATOM    253  H   ALA A  29     -12.602 -14.397 -18.384  1.00  0.00              
ATOM    254  HA  ALA A  29     -11.662 -11.867 -17.418  1.00  0.00              
ATOM    255 1HB  ALA A  29     -12.901 -12.467 -15.361  1.00  0.00              
ATOM    256 2HB  ALA A  29     -13.871 -12.801 -16.814  1.00  0.00              
ATOM    257 3HB  ALA A  29     -13.070 -14.136 -15.951  1.00  0.00              
ATOM    258  N   LEU A  30     -10.256 -14.595 -16.199  1.00  0.00              
ATOM    259  CA  LEU A  30      -9.066 -15.063 -15.485  1.00  0.00              
ATOM    260  C   LEU A  30      -7.813 -14.685 -16.273  1.00  0.00              
ATOM    261  O   LEU A  30      -6.814 -14.291 -15.692  1.00  0.00              
ATOM    262  CB  LEU A  30      -9.105 -16.586 -15.305  1.00  0.00              
ATOM    263  CG  LEU A  30     -10.129 -17.174 -14.328  1.00  0.00              
ATOM    264  CD1 LEU A  30     -10.175 -18.702 -14.489  1.00  0.00              
ATOM    265  CD2 LEU A  30      -9.754 -16.786 -12.898  1.00  0.00              
ATOM    266  H   LEU A  30     -10.896 -15.273 -16.588  1.00  0.00              
ATOM    267  HA  LEU A  30      -9.004 -14.569 -14.516  1.00  0.00              
ATOM    268 1HB  LEU A  30      -9.375 -16.878 -16.318  1.00  0.00              
ATOM    269 2HB  LEU A  30      -8.122 -16.989 -15.060  1.00  0.00              
ATOM    270  HG  LEU A  30     -11.092 -16.717 -14.555  1.00  0.00              
ATOM    271 1HD1 LEU A  30     -10.903 -19.120 -13.794  1.00  0.00              
ATOM    272 2HD1 LEU A  30     -10.463 -18.953 -15.509  1.00  0.00              
ATOM    273 3HD1 LEU A  30      -9.191 -19.120 -14.276  1.00  0.00              
ATOM    274 1HD2 LEU A  30     -10.484 -17.204 -12.205  1.00  0.00              
ATOM    275 2HD2 LEU A  30      -8.764 -17.177 -12.662  1.00  0.00              
ATOM    276 3HD2 LEU A  30      -9.748 -15.700 -12.805  1.00  0.00              
ATOM    277  N   THR A  31      -7.885 -14.815 -17.595  1.00  0.00              
ATOM    278  CA  THR A  31      -6.771 -14.493 -18.480  1.00  0.00              
ATOM    279  C   THR A  31      -6.404 -13.000 -18.423  1.00  0.00              
ATOM    280  O   THR A  31      -5.221 -12.640 -18.380  1.00  0.00              
ATOM    281  CB  THR A  31      -7.091 -14.878 -19.936  1.00  0.00              
ATOM    282  OG1 THR A  31      -7.308 -16.292 -20.023  1.00  0.00              
ATOM    283  CG2 THR A  31      -5.943 -14.488 -20.855  1.00  0.00              
ATOM    284  H   THR A  31      -8.750 -15.152 -17.995  1.00  0.00              
ATOM    285  HA  THR A  31      -5.878 -15.031 -18.160  1.00  0.00              
ATOM    286  HB  THR A  31      -7.997 -14.360 -20.249  1.00  0.00              
ATOM    287  HG1 THR A  31      -7.800 -16.491 -20.823  1.00  0.00              
ATOM    288 1HG2 THR A  31      -6.188 -14.768 -21.880  1.00  0.00              
ATOM    289 2HG2 THR A  31      -5.783 -13.411 -20.800  1.00  0.00              
ATOM    290 3HG2 THR A  31      -5.037 -15.006 -20.544  1.00  0.00              
ATOM    291  N   LEU A  32      -7.422 -12.140 -18.400  1.00  0.00              
ATOM    292  CA  LEU A  32      -7.212 -10.700 -18.353  1.00  0.00              
ATOM    293  C   LEU A  32      -6.835 -10.175 -16.971  1.00  0.00              
ATOM    294  O   LEU A  32      -6.162  -9.155 -16.866  1.00  0.00              
ATOM    295  CB  LEU A  32      -8.474  -9.986 -18.852  1.00  0.00              
ATOM    296  CG  LEU A  32      -8.814 -10.217 -20.330  1.00  0.00              
ATOM    297  CD1 LEU A  32     -10.140  -9.552 -20.671  1.00  0.00              
ATOM    298  CD2 LEU A  32      -7.695  -9.667 -21.202  1.00  0.00              
ATOM    299  H   LEU A  32      -8.365 -12.500 -18.415  1.00  0.00              
ATOM    300  HA  LEU A  32      -6.370 -10.433 -18.991  1.00  0.00              
ATOM    301 1HB  LEU A  32      -9.215 -10.471 -18.218  1.00  0.00              
ATOM    302 2HB  LEU A  32      -8.449  -8.919 -18.630  1.00  0.00              
ATOM    303  HG  LEU A  32      -8.859 -11.295 -20.487  1.00  0.00              
ATOM    304 1HD1 LEU A  32     -10.373  -9.721 -21.723  1.00  0.00              
ATOM    305 2HD1 LEU A  32     -10.930  -9.977 -20.053  1.00  0.00              
ATOM    306 3HD1 LEU A  32     -10.069  -8.481 -20.485  1.00  0.00              
ATOM    307 1HD2 LEU A  32      -7.937  -9.832 -22.252  1.00  0.00              
ATOM    308 2HD2 LEU A  32      -7.582  -8.598 -21.019  1.00  0.00              
ATOM    309 3HD2 LEU A  32      -6.761 -10.176 -20.961  1.00  0.00              
ATOM    310  N   GLN A  33      -7.265 -10.856 -15.915  1.00  0.00              
ATOM    311  CA  GLN A  33      -6.832 -10.469 -14.580  1.00  0.00              
ATOM    312  C   GLN A  33      -5.345 -10.822 -14.463  1.00  0.00              
ATOM    313  O   GLN A  33      -4.544 -10.055 -13.925  1.00  0.00              
ATOM    314  CB  GLN A  33      -7.641 -11.220 -13.517  1.00  0.00              
ATOM    315  CG  GLN A  33      -7.328 -10.838 -12.078  1.00  0.00              
ATOM    316  CD  GLN A  33      -7.628  -9.378 -11.763  1.00  0.00              
ATOM    317  OE1 GLN A  33      -6.719  -8.576 -11.551  1.00  0.00              
ATOM    318  NE2 GLN A  33      -8.911  -9.028 -11.739  1.00  0.00              
ATOM    319  H   GLN A  33      -7.891 -11.642 -16.021  1.00  0.00              
ATOM    320  HA  GLN A  33      -6.950  -9.393 -14.456  1.00  0.00              
ATOM    321 1HB  GLN A  33      -8.693 -11.022 -13.723  1.00  0.00              
ATOM    322 2HB  GLN A  33      -7.437 -12.281 -13.659  1.00  0.00              
ATOM    323 1HG  GLN A  33      -7.663 -11.428 -11.225  1.00  0.00              
ATOM    324 2HG  GLN A  33      -6.249 -10.948 -12.192  1.00  0.00              
ATOM    325 1HE2 GLN A  33      -9.169  -8.082 -11.536  1.00  0.00              
ATOM    326 2HE2 GLN A  33      -9.620  -9.710 -11.924  1.00  0.00              
ATOM    327  N   PHE A  34      -4.969 -11.983 -14.984  1.00  0.00              
ATOM    328  CA  PHE A  34      -3.568 -12.394 -14.938  1.00  0.00              
ATOM    329  C   PHE A  34      -2.700 -11.523 -15.842  1.00  0.00              
ATOM    330  O   PHE A  34      -1.666 -11.009 -15.417  1.00  0.00              
ATOM    331  CB  PHE A  34      -3.427 -13.858 -15.367  1.00  0.00              
ATOM    332  CG  PHE A  34      -2.004 -14.355 -15.374  1.00  0.00              
ATOM    333  CD1 PHE A  34      -1.388 -14.745 -14.198  1.00  0.00              
ATOM    334  CD2 PHE A  34      -1.279 -14.419 -16.565  1.00  0.00              
ATOM    335  CE1 PHE A  34      -0.063 -15.201 -14.190  1.00  0.00              
ATOM    336  CE2 PHE A  34       0.049 -14.872 -16.574  1.00  0.00              
ATOM    337  CZ  PHE A  34       0.656 -15.263 -15.380  1.00  0.00              
ATOM    338  H   PHE A  34      -5.647 -12.594 -15.417  1.00  0.00              
ATOM    339  HA  PHE A  34      -3.179 -12.270 -13.926  1.00  0.00              
ATOM    340 1HB  PHE A  34      -3.980 -14.504 -14.685  1.00  0.00              
ATOM    341 2HB  PHE A  34      -3.808 -13.990 -16.379  1.00  0.00              
ATOM    342  HD1 PHE A  34      -1.947 -14.696 -13.263  1.00  0.00              
ATOM    343  HD2 PHE A  34      -1.757 -14.113 -17.496  1.00  0.00              
ATOM    344  HE1 PHE A  34       0.403 -15.505 -13.253  1.00  0.00              
ATOM    345  HE2 PHE A  34       0.606 -14.919 -17.510  1.00  0.00              
ATOM    346  HZ  PHE A  34       1.687 -15.614 -15.378  1.00  0.00              
ATOM    347  N   MET A  35      -3.135 -11.345 -17.085  1.00  0.00              
ATOM    348  CA  MET A  35      -2.363 -10.593 -18.067  1.00  0.00              
ATOM    349  C   MET A  35      -2.274  -9.095 -17.801  1.00  0.00              
ATOM    350  O   MET A  35      -1.181  -8.511 -17.863  1.00  0.00              
ATOM    351  CB  MET A  35      -2.935 -10.799 -19.476  1.00  0.00              
ATOM    352  CG  MET A  35      -2.626 -12.157 -20.131  1.00  0.00              
ATOM    353  SD  MET A  35      -0.845 -12.411 -20.459  1.00  0.00              
ATOM    354  CE  MET A  35      -0.509 -11.065 -21.585  1.00  0.00              
ATOM    355  H   MET A  35      -4.023 -11.742 -17.357  1.00  0.00              
ATOM    356  HA  MET A  35      -1.326 -10.928 -18.060  1.00  0.00              
ATOM    357 1HB  MET A  35      -4.015 -10.683 -19.399  1.00  0.00              
ATOM    358 2HB  MET A  35      -2.529 -10.005 -20.103  1.00  0.00              
ATOM    359 1HG  MET A  35      -2.977 -12.944 -19.464  1.00  0.00              
ATOM    360 2HG  MET A  35      -3.169 -12.210 -21.074  1.00  0.00              
ATOM    361 1HE  MET A  35       0.542 -11.086 -21.876  1.00  0.00              
ATOM    362 2HE  MET A  35      -1.135 -11.168 -22.472  1.00  0.00              
ATOM    363 3HE  MET A  35      -0.730 -10.117 -21.094  1.00  0.00              
ATOM    364  N   LYS A  36      -3.421  -8.479 -17.507  1.00  0.00              
ATOM    365  CA  LYS A  36      -3.472  -7.042 -17.304  1.00  0.00              
ATOM    366  C   LYS A  36      -3.914  -6.503 -15.948  1.00  0.00              
ATOM    367  O   LYS A  36      -4.039  -5.292 -15.775  1.00  0.00              
ATOM    368  CB  LYS A  36      -4.382  -6.443 -18.378  1.00  0.00              
ATOM    369  CG  LYS A  36      -3.862  -6.598 -19.801  1.00  0.00              
ATOM    370  CD  LYS A  36      -4.981  -6.437 -20.819  1.00  0.00              
ATOM    371  CE  LYS A  36      -4.449  -6.511 -22.243  1.00  0.00              
ATOM    372  NZ  LYS A  36      -3.909  -7.860 -22.566  1.00  0.00              
ATOM    373  H   LYS A  36      -4.271  -9.018 -17.424  1.00  0.00              
ATOM    374  HA  LYS A  36      -2.470  -6.621 -17.392  1.00  0.00              
ATOM    375 1HB  LYS A  36      -5.349  -6.938 -18.289  1.00  0.00              
ATOM    376 2HB  LYS A  36      -4.494  -5.383 -18.147  1.00  0.00              
ATOM    377 1HG  LYS A  36      -3.099  -5.840 -19.975  1.00  0.00              
ATOM    378 2HG  LYS A  36      -3.419  -7.589 -19.901  1.00  0.00              
ATOM    379 1HD  LYS A  36      -5.712  -7.231 -20.661  1.00  0.00              
ATOM    380 2HD  LYS A  36      -5.458  -5.470 -20.661  1.00  0.00              
ATOM    381 1HE  LYS A  36      -5.265  -6.275 -22.925  1.00  0.00              
ATOM    382 2HE  LYS A  36      -3.659  -5.769 -22.352  1.00  0.00              
ATOM    383 1HZ  LYS A  36      -3.567  -7.867 -23.516  1.00  0.00              
ATOM    384 2HZ  LYS A  36      -3.152  -8.080 -21.934  1.00  0.00              
ATOM    385 3HZ  LYS A  36      -4.641  -8.548 -22.466  1.00  0.00              
ATOM    386  N   ASP A  37      -4.149  -7.391 -14.985  1.00  0.00              
ATOM    387  CA  ASP A  37      -4.687  -6.975 -13.689  1.00  0.00              
ATOM    388  C   ASP A  37      -6.019  -6.231 -13.795  1.00  0.00              
ATOM    389  O   ASP A  37      -6.236  -5.226 -13.109  1.00  0.00              
ATOM    390  CB  ASP A  37      -3.677  -6.054 -12.996  1.00  0.00              
ATOM    391  CG  ASP A  37      -2.353  -6.740 -12.743  1.00  0.00              
ATOM    392  OD1 ASP A  37      -2.356  -7.856 -12.186  1.00  0.00              
ATOM    393  OD2 ASP A  37      -1.306  -6.168 -13.116  1.00  0.00              
ATOM    394  H   ASP A  37      -3.955  -8.369 -15.146  1.00  0.00              
ATOM    395  HA  ASP A  37      -4.899  -7.853 -13.078  1.00  0.00              
ATOM    396 1HB  ASP A  37      -3.528  -5.106 -13.513  1.00  0.00              
ATOM    397 2HB  ASP A  37      -4.194  -5.877 -12.052  1.00  0.00              
ATOM    398  N   GLU A  38      -6.913  -6.722 -14.638  1.00  0.00              
ATOM    399  CA  GLU A  38      -8.198  -6.064 -14.797  1.00  0.00              
ATOM    400  C   GLU A  38      -9.336  -7.074 -14.877  1.00  0.00              
ATOM    401  O   GLU A  38      -9.128  -8.256 -15.178  1.00  0.00              
ATOM    402  CB  GLU A  38      -8.191  -5.179 -16.045  1.00  0.00              
ATOM    403  CG  GLU A  38      -8.023  -5.939 -17.354  1.00  0.00              
ATOM    404  CD  GLU A  38      -7.916  -4.998 -18.522  1.00  0.00              
ATOM    405  OE1 GLU A  38      -7.958  -3.810 -18.309  1.00  0.00              
ATOM    406  OE2 GLU A  38      -7.680  -5.462 -19.612  1.00  0.00              
ATOM    407  H   GLU A  38      -6.716  -7.553 -15.178  1.00  0.00              
ATOM    408  HA  GLU A  38      -8.404  -5.440 -13.927  1.00  0.00              
ATOM    409 1HB  GLU A  38      -9.138  -4.640 -16.059  1.00  0.00              
ATOM    410 2HB  GLU A  38      -7.371  -4.471 -15.930  1.00  0.00              
ATOM    411 1HG  GLU A  38      -7.170  -6.617 -17.355  1.00  0.00              
ATOM    412 2HG  GLU A  38      -8.944  -6.515 -17.435  1.00  0.00              
ATOM    413  N   PHE A  39     -10.535  -6.571 -14.610  1.00  0.00              
ATOM    414  CA  PHE A  39     -11.760  -7.354 -14.659  1.00  0.00              
ATOM    415  C   PHE A  39     -12.889  -6.397 -15.010  1.00  0.00              
ATOM    416  O   PHE A  39     -13.040  -5.352 -14.390  1.00  0.00              
ATOM    417  CB  PHE A  39     -12.091  -8.010 -13.315  1.00  0.00              
ATOM    418  CG  PHE A  39     -13.412  -8.749 -13.328  1.00  0.00              
ATOM    419  CD1 PHE A  39     -13.492 -10.059 -13.814  1.00  0.00              
ATOM    420  CD2 PHE A  39     -14.582  -8.119 -12.912  1.00  0.00              
ATOM    421  CE1 PHE A  39     -14.715 -10.730 -13.885  1.00  0.00              
ATOM    422  CE2 PHE A  39     -15.820  -8.782 -12.981  1.00  0.00              
ATOM    423  CZ  PHE A  39     -15.882 -10.090 -13.468  1.00  0.00              
ATOM    424  H   PHE A  39     -10.586  -5.593 -14.361  1.00  0.00              
ATOM    425  HA  PHE A  39     -11.682  -8.115 -15.437  1.00  0.00              
ATOM    426 1HB  PHE A  39     -11.322  -8.734 -13.052  1.00  0.00              
ATOM    427 2HB  PHE A  39     -12.157  -7.252 -12.535  1.00  0.00              
ATOM    428  HD1 PHE A  39     -12.583 -10.562 -14.141  1.00  0.00              
ATOM    429  HD2 PHE A  39     -14.532  -7.098 -12.532  1.00  0.00              
ATOM    430  HE1 PHE A  39     -14.755 -11.750 -14.266  1.00  0.00              
ATOM    431  HE2 PHE A  39     -16.729  -8.279 -12.655  1.00  0.00              
ATOM    432  HZ  PHE A  39     -16.839 -10.608 -13.524  1.00  0.00              
ATOM    433  N   VAL A  40     -13.668  -6.732 -16.025  1.00  0.00              
ATOM    434  CA  VAL A  40     -14.818  -5.901 -16.387  1.00  0.00              
ATOM    435  C   VAL A  40     -16.007  -6.829 -16.568  1.00  0.00              
ATOM    436  O   VAL A  40     -15.832  -8.019 -16.813  1.00  0.00              
ATOM    437  CB  VAL A  40     -14.585  -5.089 -17.675  1.00  0.00              
ATOM    438  CG1 VAL A  40     -13.428  -4.118 -17.490  1.00  0.00              
ATOM    439  CG2 VAL A  40     -14.316  -6.018 -18.849  1.00  0.00              
ATOM    440  H   VAL A  40     -13.477  -7.567 -16.561  1.00  0.00              
ATOM    441  HA  VAL A  40     -15.068  -5.200 -15.589  1.00  0.00              
ATOM    442  HB  VAL A  40     -15.492  -4.533 -17.913  1.00  0.00              
ATOM    443 1HG1 VAL A  40     -13.278  -3.552 -18.410  1.00  0.00              
ATOM    444 2HG1 VAL A  40     -13.657  -3.431 -16.676  1.00  0.00              
ATOM    445 3HG1 VAL A  40     -12.521  -4.673 -17.254  1.00  0.00              
ATOM    446 1HG2 VAL A  40     -14.154  -5.428 -19.751  1.00  0.00              
ATOM    447 2HG2 VAL A  40     -13.428  -6.617 -18.642  1.00  0.00              
ATOM    448 3HG2 VAL A  40     -15.172  -6.677 -18.996  1.00  0.00              
ATOM    449  N   GLU A  41     -17.208  -6.285 -16.415  1.00  0.00              
ATOM    450  CA  GLU A  41     -18.425  -7.052 -16.638  1.00  0.00              
ATOM    451  C   GLU A  41     -18.767  -6.898 -18.117  1.00  0.00              
ATOM    452  O   GLU A  41     -19.302  -5.864 -18.535  1.00  0.00              
ATOM    453  CB  GLU A  41     -19.573  -6.569 -15.748  1.00  0.00              
ATOM    454  CG  GLU A  41     -19.328  -6.745 -14.256  1.00  0.00              
ATOM    455  CD  GLU A  41     -20.475  -6.207 -13.447  1.00  0.00              
ATOM    456  OE1 GLU A  41     -21.404  -5.703 -14.031  1.00  0.00              
ATOM    457  OE2 GLU A  41     -20.477  -6.399 -12.254  1.00  0.00              
ATOM    458  H   GLU A  41     -17.281  -5.316 -16.137  1.00  0.00              
ATOM    459  HA  GLU A  41     -18.245  -8.104 -16.414  1.00  0.00              
ATOM    460 1HB  GLU A  41     -19.723  -5.512 -15.968  1.00  0.00              
ATOM    461 2HB  GLU A  41     -20.460  -7.131 -16.039  1.00  0.00              
ATOM    462 1HG  GLU A  41     -19.134  -7.778 -13.967  1.00  0.00              
ATOM    463 2HG  GLU A  41     -18.439  -6.144 -14.069  1.00  0.00              
ATOM    464  N   ASP A  42     -18.451  -7.913 -18.912  1.00  0.00              
ATOM    465  CA  ASP A  42     -18.721  -7.842 -20.340  1.00  0.00              
ATOM    466  C   ASP A  42     -18.942  -9.208 -20.967  1.00  0.00              
ATOM    467  O   ASP A  42     -18.542 -10.233 -20.420  1.00  0.00              
ATOM    468  CB  ASP A  42     -17.573  -7.126 -21.056  1.00  0.00              
ATOM    469  CG  ASP A  42     -17.944  -6.545 -22.414  1.00  0.00              
ATOM    470  OD1 ASP A  42     -19.091  -6.636 -22.784  1.00  0.00              
ATOM    471  OD2 ASP A  42     -17.122  -5.881 -22.998  1.00  0.00              
ATOM    472  H   ASP A  42     -18.020  -8.745 -18.533  1.00  0.00              
ATOM    473  HA  ASP A  42     -19.644  -7.289 -20.514  1.00  0.00              
ATOM    474 1HB  ASP A  42     -17.096  -6.356 -20.450  1.00  0.00              
ATOM    475 2HB  ASP A  42     -16.884  -7.960 -21.195  1.00  0.00              
ATOM    476  N   TYR A  43     -19.585  -9.203 -22.127  1.00  0.00              
ATOM    477  CA  TYR A  43     -19.916 -10.425 -22.845  1.00  0.00              
ATOM    478  C   TYR A  43     -19.130 -10.494 -24.141  1.00  0.00              
ATOM    479  O   TYR A  43     -19.538  -9.916 -25.150  1.00  0.00              
ATOM    480  CB  TYR A  43     -21.418 -10.500 -23.128  1.00  0.00              
ATOM    481  CG  TYR A  43     -21.850 -11.782 -23.806  1.00  0.00              
ATOM    482  CD1 TYR A  43     -21.855 -12.986 -23.117  1.00  0.00              
ATOM    483  CD2 TYR A  43     -22.253 -11.783 -25.133  1.00  0.00              
ATOM    484  CE1 TYR A  43     -22.248 -14.159 -23.731  1.00  0.00              
ATOM    485  CE2 TYR A  43     -22.649 -12.950 -25.757  1.00  0.00              
ATOM    486  CZ  TYR A  43     -22.645 -14.137 -25.052  1.00  0.00              
ATOM    487  OH  TYR A  43     -23.039 -15.302 -25.669  1.00  0.00              
ATOM    488  H   TYR A  43     -19.853  -8.313 -22.522  1.00  0.00              
ATOM    489  HA  TYR A  43     -19.635 -11.293 -22.248  1.00  0.00              
ATOM    490 1HB  TYR A  43     -21.932 -10.404 -22.171  1.00  0.00              
ATOM    491 2HB  TYR A  43     -21.669  -9.651 -23.763  1.00  0.00              
ATOM    492  HD1 TYR A  43     -21.540 -12.996 -22.073  1.00  0.00              
ATOM    493  HD2 TYR A  43     -22.254 -10.843 -25.684  1.00  0.00              
ATOM    494  HE1 TYR A  43     -22.246 -15.098 -23.177  1.00  0.00              
ATOM    495  HE2 TYR A  43     -22.962 -12.931 -26.801  1.00  0.00              
ATOM    496  HH  TYR A  43     -23.295 -15.174 -26.586  1.00  0.00              
ATOM    497  N   GLU A  44     -17.993 -11.185 -24.109  1.00  0.00              
ATOM    498  CA  GLU A  44     -17.172 -11.325 -25.305  1.00  0.00              
ATOM    499  C   GLU A  44     -16.775 -12.772 -25.573  1.00  0.00              
ATOM    500  O   GLU A  44     -15.721 -13.223 -25.136  1.00  0.00              
ATOM    501  CB  GLU A  44     -15.917 -10.457 -25.186  1.00  0.00              
ATOM    502  CG  GLU A  44     -16.187  -8.959 -25.186  1.00  0.00              
ATOM    503  CD  GLU A  44     -14.909  -8.174 -25.088  1.00  0.00              
ATOM    504  OE1 GLU A  44     -13.863  -8.776 -25.082  1.00  0.00              
ATOM    505  OE2 GLU A  44     -14.971  -6.967 -25.131  1.00  0.00              
ATOM    506  H   GLU A  44     -17.690 -11.620 -23.250  1.00  0.00              
ATOM    507  HA  GLU A  44     -17.738 -11.007 -26.181  1.00  0.00              
ATOM    508 1HB  GLU A  44     -15.424 -10.736 -24.255  1.00  0.00              
ATOM    509 2HB  GLU A  44     -15.274 -10.709 -26.029  1.00  0.00              
ATOM    510 1HG  GLU A  44     -16.754  -8.620 -26.053  1.00  0.00              
ATOM    511 2HG  GLU A  44     -16.778  -8.805 -24.284  1.00  0.00              
ATOM    512  N   PRO A  45     -17.618 -13.519 -26.304  1.00  0.00              
ATOM    513  CA  PRO A  45     -17.332 -14.917 -26.639  1.00  0.00              
ATOM    514  C   PRO A  45     -15.997 -15.051 -27.367  1.00  0.00              
ATOM    515  O   PRO A  45     -15.702 -14.299 -28.295  1.00  0.00              
ATOM    516  CB  PRO A  45     -18.512 -15.341 -27.520  1.00  0.00              
ATOM    517  CG  PRO A  45     -19.627 -14.443 -27.104  1.00  0.00              
ATOM    518  CD  PRO A  45     -18.984 -13.111 -26.826  1.00  0.00              
ATOM    519  HA  PRO A  45     -17.234 -15.556 -25.749  1.00  0.00              
ATOM    520 1HB  PRO A  45     -18.281 -15.220 -28.588  1.00  0.00              
ATOM    521 2HB  PRO A  45     -18.772 -16.398 -27.363  1.00  0.00              
ATOM    522 1HG  PRO A  45     -20.386 -14.359 -27.896  1.00  0.00              
ATOM    523 2HG  PRO A  45     -20.137 -14.831 -26.210  1.00  0.00              
ATOM    524 1HD  PRO A  45     -18.914 -12.486 -27.728  1.00  0.00              
ATOM    525 2HD  PRO A  45     -19.540 -12.529 -26.075  1.00  0.00              
ATOM    526  N   THR A  46     -15.200 -16.020 -26.940  1.00  0.00              
ATOM    527  CA  THR A  46     -13.901 -16.285 -27.543  1.00  0.00              
ATOM    528  C   THR A  46     -13.927 -17.314 -28.666  1.00  0.00              
ATOM    529  O   THR A  46     -14.327 -18.455 -28.463  1.00  0.00              
ATOM    530  CB  THR A  46     -12.896 -16.759 -26.477  1.00  0.00              
ATOM    531  OG1 THR A  46     -12.605 -15.681 -25.578  1.00  0.00              
ATOM    532  CG2 THR A  46     -11.606 -17.229 -27.132  1.00  0.00              
ATOM    533  H   THR A  46     -15.511 -16.594 -26.168  1.00  0.00              
ATOM    534  HA  THR A  46     -13.522 -15.378 -28.015  1.00  0.00              
ATOM    535  HB  THR A  46     -13.337 -17.581 -25.914  1.00  0.00              
ATOM    536  HG1 THR A  46     -11.963 -15.092 -25.981  1.00  0.00              
ATOM    537 1HG2 THR A  46     -10.908 -17.560 -26.363  1.00  0.00              
ATOM    538 2HG2 THR A  46     -11.822 -18.056 -27.808  1.00  0.00              
ATOM    539 3HG2 THR A  46     -11.164 -16.407 -27.694  1.00  0.00              
ATOM    540  N   THR A  47     -13.502 -16.896 -29.853  1.00  0.00              
ATOM    541  CA  THR A  47     -13.315 -17.815 -30.968  1.00  0.00              
ATOM    542  C   THR A  47     -11.956 -18.427 -30.640  1.00  0.00              
ATOM    543  O   THR A  47     -11.843 -19.627 -30.417  1.00  0.00              
ATOM    544  CB  THR A  47     -13.310 -17.134 -32.349  1.00  0.00              
ATOM    545  OG1 THR A  47     -12.267 -16.152 -32.397  1.00  0.00              
ATOM    546  CG2 THR A  47     -14.647 -16.462 -32.618  1.00  0.00              
ATOM    547  H   THR A  47     -13.304 -15.914 -29.986  1.00  0.00              
ATOM    548  HA  THR A  47     -14.115 -18.556 -30.974  1.00  0.00              
ATOM    549  HB  THR A  47     -13.122 -17.887 -33.115  1.00  0.00              
ATOM    550  HG1 THR A  47     -12.449 -15.527 -33.103  1.00  0.00              
ATOM    551 1HG2 THR A  47     -14.624 -15.987 -33.599  1.00  0.00              
ATOM    552 2HG2 THR A  47     -15.441 -17.208 -32.594  1.00  0.00              
ATOM    553 3HG2 THR A  47     -14.834 -15.708 -31.854  1.00  0.00              
ATOM    554  N   ALA A  48     -10.933 -17.578 -30.589  1.00  0.00              
ATOM    555  CA  ALA A  48      -9.591 -17.970 -30.161  1.00  0.00              
ATOM    556  C   ALA A  48      -8.802 -16.694 -29.873  1.00  0.00              
ATOM    557  O   ALA A  48      -8.700 -15.816 -30.729  1.00  0.00              
ATOM    558  CB  ALA A  48      -8.889 -18.800 -31.243  1.00  0.00              
ATOM    559  H   ALA A  48     -11.103 -16.620 -30.860  1.00  0.00              
ATOM    560  HA  ALA A  48      -9.674 -18.560 -29.248  1.00  0.00              
ATOM    561 1HB  ALA A  48      -7.892 -19.077 -30.898  1.00  0.00              
ATOM    562 2HB  ALA A  48      -9.467 -19.701 -31.444  1.00  0.00              
ATOM    563 3HB  ALA A  48      -8.805 -18.212 -32.155  1.00  0.00              
ATOM    564  N   ASP A  49      -8.262 -16.593 -28.659  1.00  0.00              
ATOM    565  CA  ASP A  49      -7.466 -15.431 -28.258  1.00  0.00              
ATOM    566  C   ASP A  49      -6.054 -15.860 -27.866  1.00  0.00              
ATOM    567  O   ASP A  49      -5.864 -16.923 -27.262  1.00  0.00              
ATOM    568  CB  ASP A  49      -8.135 -14.689 -27.098  1.00  0.00              
ATOM    569  CG  ASP A  49      -9.381 -13.906 -27.487  1.00  0.00              
ATOM    570  OD1 ASP A  49      -9.388 -13.326 -28.547  1.00  0.00              
ATOM    571  OD2 ASP A  49     -10.369 -14.022 -26.802  1.00  0.00              
ATOM    572  H   ASP A  49      -8.408 -17.341 -27.997  1.00  0.00              
ATOM    573  HA  ASP A  49      -7.368 -14.743 -29.098  1.00  0.00              
ATOM    574 1HB  ASP A  49      -8.360 -15.330 -26.245  1.00  0.00              
ATOM    575 2HB  ASP A  49      -7.338 -13.994 -26.831  1.00  0.00              
ATOM    576  N   SER A  50      -5.072 -15.024 -28.200  1.00  0.00              
ATOM    577  CA  SER A  50      -3.671 -15.296 -27.870  1.00  0.00              
ATOM    578  C   SER A  50      -3.052 -14.200 -27.014  1.00  0.00              
ATOM    579  O   SER A  50      -3.114 -13.009 -27.346  1.00  0.00              
ATOM    580  CB  SER A  50      -2.866 -15.475 -29.143  1.00  0.00              
ATOM    581  OG  SER A  50      -1.507 -15.690 -28.880  1.00  0.00              
ATOM    582  H   SER A  50      -5.304 -14.177 -28.697  1.00  0.00              
ATOM    583  HA  SER A  50      -3.521 -16.259 -27.379  1.00  0.00              
ATOM    584 1HB  SER A  50      -3.262 -16.332 -29.687  1.00  0.00              
ATOM    585 2HB  SER A  50      -2.972 -14.578 -29.752  1.00  0.00              
ATOM    586  HG  SER A  50      -1.035 -15.798 -29.709  1.00  0.00              
ATOM    587  N   TYR A  51      -2.435 -14.629 -25.917  1.00  0.00              
ATOM    588  CA  TYR A  51      -1.705 -13.750 -25.024  1.00  0.00              
ATOM    589  C   TYR A  51      -0.342 -14.367 -24.750  1.00  0.00              
ATOM    590  O   TYR A  51      -0.186 -15.587 -24.778  1.00  0.00              
ATOM    591  CB  TYR A  51      -2.473 -13.525 -23.719  1.00  0.00              
ATOM    592  CG  TYR A  51      -3.816 -12.856 -23.906  1.00  0.00              
ATOM    593  CD1 TYR A  51      -4.962 -13.606 -24.127  1.00  0.00              
ATOM    594  CD2 TYR A  51      -3.935 -11.475 -23.860  1.00  0.00              
ATOM    595  CE1 TYR A  51      -6.191 -12.999 -24.299  1.00  0.00              
ATOM    596  CE2 TYR A  51      -5.159 -10.857 -24.029  1.00  0.00              
ATOM    597  CZ  TYR A  51      -6.285 -11.623 -24.249  1.00  0.00              
ATOM    598  OH  TYR A  51      -7.507 -11.013 -24.418  1.00  0.00              
ATOM    599  H   TYR A  51      -2.482 -15.616 -25.705  1.00  0.00              
ATOM    600  HA  TYR A  51      -1.552 -12.782 -25.501  1.00  0.00              
ATOM    601 1HB  TYR A  51      -2.616 -14.503 -23.256  1.00  0.00              
ATOM    602 2HB  TYR A  51      -1.845 -12.907 -23.078  1.00  0.00              
ATOM    603  HD1 TYR A  51      -4.880 -14.692 -24.165  1.00  0.00              
ATOM    604  HD2 TYR A  51      -3.041 -10.875 -23.686  1.00  0.00              
ATOM    605  HE1 TYR A  51      -7.083 -13.601 -24.472  1.00  0.00              
ATOM    606  HE2 TYR A  51      -5.231  -9.770 -23.990  1.00  0.00              
ATOM    607  HH  TYR A  51      -8.222 -11.638 -24.564  1.00  0.00              
ATOM    608  N   PHE A  52       0.646 -13.520 -24.493  1.00  0.00              
ATOM    609  CA  PHE A  52       1.971 -13.999 -24.157  1.00  0.00              
ATOM    610  C   PHE A  52       2.716 -12.889 -23.456  1.00  0.00              
ATOM    611  O   PHE A  52       2.620 -11.722 -23.844  1.00  0.00              
ATOM    612  CB  PHE A  52       2.729 -14.457 -25.404  1.00  0.00              
ATOM    613  CG  PHE A  52       2.912 -13.378 -26.433  1.00  0.00              
ATOM    614  CD1 PHE A  52       4.051 -12.586 -26.432  1.00  0.00              
ATOM    615  CD2 PHE A  52       1.947 -13.151 -27.402  1.00  0.00              
ATOM    616  CE1 PHE A  52       4.221 -11.592 -27.378  1.00  0.00              
ATOM    617  CE2 PHE A  52       2.115 -12.160 -28.349  1.00  0.00              
ATOM    618  CZ  PHE A  52       3.253 -11.379 -28.336  1.00  0.00              
ATOM    619  H   PHE A  52       0.477 -12.525 -24.531  1.00  0.00              
ATOM    620  HA  PHE A  52       1.896 -14.846 -23.474  1.00  0.00              
ATOM    621 1HB  PHE A  52       3.726 -14.802 -25.133  1.00  0.00              
ATOM    622 2HB  PHE A  52       2.188 -15.266 -25.895  1.00  0.00              
ATOM    623  HD1 PHE A  52       4.817 -12.755 -25.675  1.00  0.00              
ATOM    624  HD2 PHE A  52       1.047 -13.767 -27.412  1.00  0.00              
ATOM    625  HE1 PHE A  52       5.121 -10.977 -27.365  1.00  0.00              
ATOM    626  HE2 PHE A  52       1.349 -11.992 -29.106  1.00  0.00              
ATOM    627  HZ  PHE A  52       3.386 -10.596 -29.081  1.00  0.00              
ATOM    628  N   LYS A  53       3.442 -13.251 -22.405  1.00  0.00              
ATOM    629  CA  LYS A  53       4.293 -12.293 -21.724  1.00  0.00              
ATOM    630  C   LYS A  53       5.335 -13.001 -20.877  1.00  0.00              
ATOM    631  O   LYS A  53       5.234 -14.208 -20.624  1.00  0.00              
ATOM    632  CB  LYS A  53       3.467 -11.356 -20.840  1.00  0.00              
ATOM    633  CG  LYS A  53       2.778 -11.996 -19.647  1.00  0.00              
ATOM    634  CD  LYS A  53       2.124 -10.899 -18.789  1.00  0.00              
ATOM    635  CE  LYS A  53       1.329 -11.455 -17.616  1.00  0.00              
ATOM    636  NZ  LYS A  53       0.792 -10.344 -16.747  1.00  0.00              
ATOM    637  H   LYS A  53       3.408 -14.203 -22.069  1.00  0.00              
ATOM    638  HA  LYS A  53       4.837 -11.696 -22.457  1.00  0.00              
ATOM    639 1HB  LYS A  53       4.143 -10.581 -20.476  1.00  0.00              
ATOM    640 2HB  LYS A  53       2.706 -10.903 -21.477  1.00  0.00              
ATOM    641 1HG  LYS A  53       2.025 -12.693 -20.015  1.00  0.00              
ATOM    642 2HG  LYS A  53       3.523 -12.539 -19.068  1.00  0.00              
ATOM    643 1HD  LYS A  53       2.908 -10.247 -18.402  1.00  0.00              
ATOM    644 2HD  LYS A  53       1.451 -10.320 -19.421  1.00  0.00              
ATOM    645 1HE  LYS A  53       0.505 -12.046 -18.011  1.00  0.00              
ATOM    646 2HE  LYS A  53       1.987 -12.096 -17.031  1.00  0.00              
ATOM    647 1HZ  LYS A  53       0.270 -10.740 -15.978  1.00  0.00              
ATOM    648 2HZ  LYS A  53       1.561  -9.797 -16.386  1.00  0.00              
ATOM    649 3HZ  LYS A  53       0.186  -9.751 -17.296  1.00  0.00              
ATOM    650  N   LYS A  54       6.342 -12.242 -20.455  1.00  0.00              
ATOM    651  CA  LYS A  54       7.381 -12.766 -19.591  1.00  0.00              
ATOM    652  C   LYS A  54       6.919 -12.661 -18.149  1.00  0.00              
ATOM    653  O   LYS A  54       6.365 -11.649 -17.738  1.00  0.00              
ATOM    654  CB  LYS A  54       8.675 -11.963 -19.746  1.00  0.00              
ATOM    655  CG  LYS A  54       9.360 -12.112 -21.091  1.00  0.00              
ATOM    656  CD  LYS A  54      10.608 -11.246 -21.142  1.00  0.00              
ATOM    657  CE  LYS A  54      11.301 -11.345 -22.492  1.00  0.00              
ATOM    658  NZ  LYS A  54      12.516 -10.475 -22.544  1.00  0.00              
ATOM    659  H   LYS A  54       6.383 -11.275 -20.744  1.00  0.00              
ATOM    660  HA  LYS A  54       7.550 -13.820 -19.815  1.00  0.00              
ATOM    661 1HB  LYS A  54       8.422 -10.915 -19.588  1.00  0.00              
ATOM    662 2HB  LYS A  54       9.354 -12.294 -18.960  1.00  0.00              
ATOM    663 1HG  LYS A  54       9.626 -13.161 -21.229  1.00  0.00              
ATOM    664 2HG  LYS A  54       8.662 -11.810 -21.870  1.00  0.00              
ATOM    665 1HD  LYS A  54      10.319 -10.211 -20.957  1.00  0.00              
ATOM    666 2HD  LYS A  54      11.292 -11.576 -20.360  1.00  0.00              
ATOM    667 1HE  LYS A  54      11.584 -12.384 -22.656  1.00  0.00              
ATOM    668 2HE  LYS A  54      10.594 -11.036 -23.262  1.00  0.00              
ATOM    669 1HZ  LYS A  54      12.954 -10.561 -23.450  1.00  0.00              
ATOM    670 2HZ  LYS A  54      12.249  -9.513 -22.389  1.00  0.00              
ATOM    671 3HZ  LYS A  54      13.167 -10.762 -21.827  1.00  0.00              
ATOM    672  N   VAL A  55       7.150 -13.718 -17.388  1.00  0.00              
ATOM    673  CA  VAL A  55       6.754 -13.757 -15.995  1.00  0.00              
ATOM    674  C   VAL A  55       7.961 -14.332 -15.266  1.00  0.00              
ATOM    675  O   VAL A  55       8.867 -14.863 -15.901  1.00  0.00              
ATOM    676  CB  VAL A  55       5.510 -14.670 -15.779  1.00  0.00              
ATOM    677  CG1 VAL A  55       4.306 -14.096 -16.524  1.00  0.00              
ATOM    678  CG2 VAL A  55       5.797 -16.081 -16.273  1.00  0.00              
ATOM    679  H   VAL A  55       7.613 -14.520 -17.790  1.00  0.00              
ATOM    680  HA  VAL A  55       6.551 -12.756 -15.612  1.00  0.00              
ATOM    681  HB  VAL A  55       5.306 -14.744 -14.710  1.00  0.00              
ATOM    682 1HG1 VAL A  55       3.440 -14.740 -16.369  1.00  0.00              
ATOM    683 2HG1 VAL A  55       4.086 -13.096 -16.147  1.00  0.00              
ATOM    684 3HG1 VAL A  55       4.530 -14.041 -17.589  1.00  0.00              
ATOM    685 1HG2 VAL A  55       4.920 -16.707 -16.116  1.00  0.00              
ATOM    686 2HG2 VAL A  55       6.036 -16.051 -17.337  1.00  0.00              
ATOM    687 3HG2 VAL A  55       6.643 -16.495 -15.723  1.00  0.00              
ATOM    688  N   VAL A  56       7.981 -14.214 -13.947  1.00  0.00              
ATOM    689  CA  VAL A  56       9.073 -14.755 -13.157  1.00  0.00              
ATOM    690  C   VAL A  56       8.530 -15.859 -12.272  1.00  0.00              
ATOM    691  O   VAL A  56       7.741 -15.602 -11.365  1.00  0.00              
ATOM    692  CB  VAL A  56       9.754 -13.681 -12.288  1.00  0.00              
ATOM    693  CG1 VAL A  56      10.864 -14.298 -11.451  1.00  0.00              
ATOM    694  CG2 VAL A  56      10.304 -12.562 -13.159  1.00  0.00              
ATOM    695  H   VAL A  56       7.224 -13.737 -13.479  1.00  0.00              
ATOM    696  HA  VAL A  56       9.833 -15.212 -13.792  1.00  0.00              
ATOM    697  HB  VAL A  56       9.009 -13.234 -11.630  1.00  0.00              
ATOM    698 1HG1 VAL A  56      11.335 -13.525 -10.843  1.00  0.00              
ATOM    699 2HG1 VAL A  56      10.446 -15.066 -10.801  1.00  0.00              
ATOM    700 3HG1 VAL A  56      11.610 -14.745 -12.109  1.00  0.00              
ATOM    701 1HG2 VAL A  56      10.781 -11.811 -12.529  1.00  0.00              
ATOM    702 2HG2 VAL A  56      11.036 -12.970 -13.855  1.00  0.00              
ATOM    703 3HG2 VAL A  56       9.489 -12.101 -13.717  1.00  0.00              
ATOM    704  N   LEU A  57       8.945 -17.091 -12.550  1.00  0.00              
ATOM    705  CA  LEU A  57       8.452 -18.250 -11.815  1.00  0.00              
ATOM    706  C   LEU A  57       9.482 -18.720 -10.802  1.00  0.00              
ATOM    707  O   LEU A  57      10.519 -19.270 -11.169  1.00  0.00              
ATOM    708  CB  LEU A  57       8.131 -19.395 -12.778  1.00  0.00              
ATOM    709  CG  LEU A  57       7.635 -20.670 -12.095  1.00  0.00              
ATOM    710  CD1 LEU A  57       6.313 -20.406 -11.381  1.00  0.00              
ATOM    711  CD2 LEU A  57       7.485 -21.769 -13.127  1.00  0.00              
ATOM    712  H   LEU A  57       9.620 -17.228 -13.289  1.00  0.00              
ATOM    713  HA  LEU A  57       7.560 -17.974 -11.254  1.00  0.00              
ATOM    714 1HB  LEU A  57       7.325 -18.929 -13.344  1.00  0.00              
ATOM    715 2HB  LEU A  57       8.966 -19.608 -13.445  1.00  0.00              
ATOM    716  HG  LEU A  57       8.406 -20.979 -11.388  1.00  0.00              
ATOM    717 1HD1 LEU A  57       5.970 -21.320 -10.899  1.00  0.00              
ATOM    718 2HD1 LEU A  57       6.455 -19.630 -10.628  1.00  0.00              
ATOM    719 3HD1 LEU A  57       5.568 -20.078 -12.106  1.00  0.00              
ATOM    720 1HD2 LEU A  57       7.132 -22.679 -12.641  1.00  0.00              
ATOM    721 2HD2 LEU A  57       6.766 -21.460 -13.885  1.00  0.00              
ATOM    722 3HD2 LEU A  57       8.449 -21.960 -13.599  1.00  0.00              
ATOM    723  N   ASP A  58       9.176 -18.518  -9.526  1.00  0.00              
ATOM    724  CA  ASP A  58      10.062 -18.950  -8.460  1.00  0.00              
ATOM    725  C   ASP A  58      11.473 -18.401  -8.676  1.00  0.00              
ATOM    726  O   ASP A  58      12.467 -19.108  -8.502  1.00  0.00              
ATOM    727  CB  ASP A  58      10.069 -20.480  -8.371  1.00  0.00              
ATOM    728  CG  ASP A  58       8.716 -21.039  -7.950  1.00  0.00              
ATOM    729  OD1 ASP A  58       8.132 -20.490  -6.989  1.00  0.00              
ATOM    730  OD2 ASP A  58       8.237 -22.021  -8.560  1.00  0.00              
ATOM    731  H   ASP A  58       8.310 -18.055  -9.289  1.00  0.00              
ATOM    732  HA  ASP A  58       9.713 -18.554  -7.506  1.00  0.00              
ATOM    733 1HB  ASP A  58      10.422 -20.966  -9.281  1.00  0.00              
ATOM    734 2HB  ASP A  58      10.800 -20.622  -7.575  1.00  0.00              
ATOM    735  N   GLY A  59      11.539 -17.133  -9.080  1.00  0.00              
ATOM    736  CA  GLY A  59      12.810 -16.474  -9.329  1.00  0.00              
ATOM    737  C   GLY A  59      13.414 -16.661 -10.707  1.00  0.00              
ATOM    738  O   GLY A  59      14.422 -16.035 -11.036  1.00  0.00              
ATOM    739  H   GLY A  59      10.682 -16.616  -9.216  1.00  0.00              
ATOM    740 1HA  GLY A  59      12.686 -15.399  -9.194  1.00  0.00              
ATOM    741 2HA  GLY A  59      13.549 -16.845  -8.620  1.00  0.00              
ATOM    742  N   GLU A  60      12.813 -17.523 -11.519  1.00  0.00              
ATOM    743  CA  GLU A  60      13.310 -17.730 -12.870  1.00  0.00              
ATOM    744  C   GLU A  60      12.431 -17.108 -13.941  1.00  0.00              
ATOM    745  O   GLU A  60      11.272 -17.488 -14.130  1.00  0.00              
ATOM    746  CB  GLU A  60      13.466 -19.228 -13.143  1.00  0.00              
ATOM    747  CG  GLU A  60      14.009 -19.563 -14.524  1.00  0.00              
ATOM    748  CD  GLU A  60      14.142 -21.048 -14.714  1.00  0.00              
ATOM    749  OE1 GLU A  60      13.812 -21.775 -13.808  1.00  0.00              
ATOM    750  OE2 GLU A  60      14.467 -21.461 -15.802  1.00  0.00              
ATOM    751  H   GLU A  60      12.004 -18.043 -11.207  1.00  0.00              
ATOM    752  HA  GLU A  60      14.281 -17.247 -12.985  1.00  0.00              
ATOM    753 1HB  GLU A  60      14.141 -19.621 -12.382  1.00  0.00              
ATOM    754 2HB  GLU A  60      12.480 -19.678 -13.022  1.00  0.00              
ATOM    755 1HG  GLU A  60      13.415 -19.145 -15.337  1.00  0.00              
ATOM    756 2HG  GLU A  60      14.998 -19.107 -14.528  1.00  0.00              
ATOM    757  N   GLU A  61      12.998 -16.142 -14.649  1.00  0.00              
ATOM    758  CA  GLU A  61      12.259 -15.447 -15.681  1.00  0.00              
ATOM    759  C   GLU A  61      12.001 -16.391 -16.850  1.00  0.00              
ATOM    760  O   GLU A  61      12.933 -16.922 -17.444  1.00  0.00              
ATOM    761  CB  GLU A  61      13.019 -14.204 -16.148  1.00  0.00              
ATOM    762  CG  GLU A  61      12.235 -13.306 -17.095  1.00  0.00              
ATOM    763  CD  GLU A  61      13.029 -12.087 -17.475  1.00  0.00              
ATOM    764  OE1 GLU A  61      14.130 -11.947 -17.000  1.00  0.00              
ATOM    765  OE2 GLU A  61      12.583 -11.354 -18.325  1.00  0.00              
ATOM    766  H   GLU A  61      13.957 -15.882 -14.470  1.00  0.00              
ATOM    767  HA  GLU A  61      11.289 -15.134 -15.294  1.00  0.00              
ATOM    768 1HB  GLU A  61      13.288 -13.641 -15.254  1.00  0.00              
ATOM    769 2HB  GLU A  61      13.925 -14.552 -16.645  1.00  0.00              
ATOM    770 1HG  GLU A  61      11.900 -13.816 -17.997  1.00  0.00              
ATOM    771 2HG  GLU A  61      11.370 -13.006 -16.505  1.00  0.00              
ATOM    772  N   VAL A  62      10.729 -16.611 -17.154  1.00  0.00              
ATOM    773  CA  VAL A  62      10.329 -17.498 -18.238  1.00  0.00              
ATOM    774  C   VAL A  62       9.219 -16.787 -19.008  1.00  0.00              
ATOM    775  O   VAL A  62       8.812 -15.686 -18.651  1.00  0.00              
ATOM    776  CB  VAL A  62       9.745 -18.835 -17.702  1.00  0.00              
ATOM    777  CG1 VAL A  62      10.815 -19.619 -16.936  1.00  0.00              
ATOM    778  CG2 VAL A  62       8.536 -18.551 -16.803  1.00  0.00              
ATOM    779  H   VAL A  62      10.017 -16.143 -16.612  1.00  0.00              
ATOM    780  HA  VAL A  62      11.152 -17.672 -18.932  1.00  0.00              
ATOM    781  HB  VAL A  62       9.389 -19.428 -18.544  1.00  0.00              
ATOM    782 1HG1 VAL A  62      10.389 -20.553 -16.568  1.00  0.00              
ATOM    783 2HG1 VAL A  62      11.650 -19.840 -17.601  1.00  0.00              
ATOM    784 3HG1 VAL A  62      11.169 -19.025 -16.093  1.00  0.00              
ATOM    785 1HG2 VAL A  62       8.131 -19.490 -16.431  1.00  0.00              
ATOM    786 2HG2 VAL A  62       8.847 -17.931 -15.962  1.00  0.00              
ATOM    787 3HG2 VAL A  62       7.771 -18.028 -17.377  1.00  0.00              
ATOM    788  N   GLU A  63       8.739 -17.422 -20.067  1.00  0.00              
ATOM    789  CA  GLU A  63       7.666 -16.857 -20.862  1.00  0.00              
ATOM    790  C   GLU A  63       6.438 -17.736 -20.686  1.00  0.00              
ATOM    791  O   GLU A  63       6.552 -18.952 -20.526  1.00  0.00              
ATOM    792  CB  GLU A  63       8.060 -16.756 -22.337  1.00  0.00              
ATOM    793  CG  GLU A  63       9.196 -15.782 -22.619  1.00  0.00              
ATOM    794  CD  GLU A  63       9.478 -15.684 -24.092  1.00  0.00              
ATOM    795  OE1 GLU A  63       8.844 -16.381 -24.847  1.00  0.00              
ATOM    796  OE2 GLU A  63      10.245 -14.831 -24.474  1.00  0.00              
ATOM    797  H   GLU A  63       9.126 -18.318 -20.329  1.00  0.00              
ATOM    798  HA  GLU A  63       7.428 -15.855 -20.503  1.00  0.00              
ATOM    799 1HB  GLU A  63       8.352 -17.756 -22.658  1.00  0.00              
ATOM    800 2HB  GLU A  63       7.171 -16.443 -22.884  1.00  0.00              
ATOM    801 1HG  GLU A  63       9.023 -14.785 -22.216  1.00  0.00              
ATOM    802 2HG  GLU A  63      10.050 -16.233 -22.116  1.00  0.00              
ATOM    803  N   ILE A  64       5.264 -17.115 -20.694  1.00  0.00              
ATOM    804  CA  ILE A  64       4.025 -17.862 -20.578  1.00  0.00              
ATOM    805  C   ILE A  64       3.162 -17.451 -21.763  1.00  0.00              
ATOM    806  O   ILE A  64       3.086 -16.274 -22.099  1.00  0.00              
ATOM    807  CB  ILE A  64       3.263 -17.527 -19.270  1.00  0.00              
ATOM    808  CG1 ILE A  64       1.995 -18.380 -19.178  1.00  0.00              
ATOM    809  CG2 ILE A  64       2.872 -16.056 -19.244  1.00  0.00              
ATOM    810  CD1 ILE A  64       1.331 -18.335 -17.797  1.00  0.00              
ATOM    811  H   ILE A  64       5.225 -16.110 -20.782  1.00  0.00              
ATOM    812  HA  ILE A  64       4.213 -18.932 -20.660  1.00  0.00              
ATOM    813  HB  ILE A  64       3.905 -17.747 -18.418  1.00  0.00              
ATOM    814 1HG1 ILE A  64       1.300 -18.011 -19.931  1.00  0.00              
ATOM    815 2HG1 ILE A  64       2.277 -19.406 -19.416  1.00  0.00              
ATOM    816 1HG2 ILE A  64       2.338 -15.836 -18.321  1.00  0.00              
ATOM    817 2HG2 ILE A  64       3.769 -15.440 -19.299  1.00  0.00              
ATOM    818 3HG2 ILE A  64       2.229 -15.835 -20.096  1.00  0.00              
ATOM    819 1HD1 ILE A  64       0.438 -18.961 -17.800  1.00  0.00              
ATOM    820 2HD1 ILE A  64       2.029 -18.703 -17.045  1.00  0.00              
ATOM    821 3HD1 ILE A  64       1.052 -17.309 -17.560  1.00  0.00              
ATOM    822  N   SER A  65       2.550 -18.429 -22.413  1.00  0.00              
ATOM    823  CA  SER A  65       1.693 -18.163 -23.548  1.00  0.00              
ATOM    824  C   SER A  65       0.331 -18.683 -23.123  1.00  0.00              
ATOM    825  O   SER A  65       0.215 -19.802 -22.643  1.00  0.00              
ATOM    826  CB  SER A  65       2.195 -18.839 -24.809  1.00  0.00              
ATOM    827  OG  SER A  65       3.416 -18.304 -25.242  1.00  0.00              
ATOM    828  H   SER A  65       2.683 -19.384 -22.110  1.00  0.00              
ATOM    829  HA  SER A  65       1.704 -17.119 -23.864  1.00  0.00              
ATOM    830 1HB  SER A  65       2.326 -19.902 -24.606  1.00  0.00              
ATOM    831 2HB  SER A  65       1.452 -18.709 -25.595  1.00  0.00              
ATOM    832  HG  SER A  65       3.850 -18.931 -25.826  1.00  0.00              
ATOM    833  N   ILE A  66      -0.695 -17.856 -23.281  1.00  0.00              
ATOM    834  CA  ILE A  66      -2.048 -18.272 -22.950  1.00  0.00              
ATOM    835  C   ILE A  66      -2.943 -18.305 -24.181  1.00  0.00              
ATOM    836  O   ILE A  66      -3.123 -17.299 -24.873  1.00  0.00              
ATOM    837  CB  ILE A  66      -2.696 -17.308 -21.921  1.00  0.00              
ATOM    838  CG1 ILE A  66      -1.858 -17.262 -20.641  1.00  0.00              
ATOM    839  CG2 ILE A  66      -4.123 -17.756 -21.621  1.00  0.00              
ATOM    840  CD1 ILE A  66      -2.249 -16.135 -19.670  1.00  0.00              
ATOM    841  H   ILE A  66      -0.540 -16.924 -23.635  1.00  0.00              
ATOM    842  HA  ILE A  66      -2.055 -19.298 -22.583  1.00  0.00              
ATOM    843  HB  ILE A  66      -2.704 -16.300 -22.334  1.00  0.00              
ATOM    844 1HG1 ILE A  66      -1.974 -18.224 -20.142  1.00  0.00              
ATOM    845 2HG1 ILE A  66      -0.817 -17.134 -20.939  1.00  0.00              
ATOM    846 1HG2 ILE A  66      -4.574 -17.076 -20.898  1.00  0.00              
ATOM    847 2HG2 ILE A  66      -4.708 -17.746 -22.540  1.00  0.00              
ATOM    848 3HG2 ILE A  66      -4.110 -18.766 -21.210  1.00  0.00              
ATOM    849 1HD1 ILE A  66      -1.606 -16.172 -18.790  1.00  0.00              
ATOM    850 2HD1 ILE A  66      -2.129 -15.170 -20.164  1.00  0.00              
ATOM    851 3HD1 ILE A  66      -3.286 -16.260 -19.365  1.00  0.00              
ATOM    852  N   LEU A  67      -3.479 -19.482 -24.468  1.00  0.00              
ATOM    853  CA  LEU A  67      -4.349 -19.647 -25.611  1.00  0.00              
ATOM    854  C   LEU A  67      -5.720 -19.838 -24.965  1.00  0.00              
ATOM    855  O   LEU A  67      -5.922 -20.769 -24.181  1.00  0.00              
ATOM    856  CB  LEU A  67      -3.939 -20.835 -26.491  1.00  0.00              
ATOM    857  CG  LEU A  67      -4.850 -21.099 -27.696  1.00  0.00              
ATOM    858  CD1 LEU A  67      -4.793 -19.923 -28.662  1.00  0.00              
ATOM    859  CD2 LEU A  67      -4.420 -22.385 -28.386  1.00  0.00              
ATOM    860  H   LEU A  67      -3.280 -20.280 -23.882  1.00  0.00              
ATOM    861  HA  LEU A  67      -4.316 -18.749 -26.227  1.00  0.00              
ATOM    862 1HB  LEU A  67      -2.967 -20.478 -26.828  1.00  0.00              
ATOM    863 2HB  LEU A  67      -3.809 -21.745 -25.905  1.00  0.00              
ATOM    864  HG  LEU A  67      -5.860 -21.249 -27.312  1.00  0.00              
ATOM    865 1HD1 LEU A  67      -5.444 -20.120 -29.514  1.00  0.00              
ATOM    866 2HD1 LEU A  67      -5.127 -19.019 -28.153  1.00  0.00              
ATOM    867 3HD1 LEU A  67      -3.770 -19.788 -29.010  1.00  0.00              
ATOM    868 1HD2 LEU A  67      -5.069 -22.572 -29.242  1.00  0.00              
ATOM    869 2HD2 LEU A  67      -3.389 -22.289 -28.726  1.00  0.00              
ATOM    870 3HD2 LEU A  67      -4.495 -23.217 -27.686  1.00  0.00              
ATOM    871  N   ASP A  68      -6.632 -18.915 -25.256  1.00  0.00              
ATOM    872  CA  ASP A  68      -8.013 -18.990 -24.791  1.00  0.00              
ATOM    873  C   ASP A  68      -8.760 -19.585 -25.968  1.00  0.00              
ATOM    874  O   ASP A  68      -8.908 -18.942 -27.010  1.00  0.00              
ATOM    875  CB  ASP A  68      -8.577 -17.624 -24.391  1.00  0.00              
ATOM    876  CG  ASP A  68     -10.004 -17.663 -23.862  1.00  0.00              
ATOM    877  OD1 ASP A  68     -10.595 -18.717 -23.881  1.00  0.00              
ATOM    878  OD2 ASP A  68     -10.435 -16.684 -23.301  1.00  0.00              
ATOM    879  H   ASP A  68      -6.347 -18.131 -25.825  1.00  0.00              
ATOM    880  HA  ASP A  68      -8.073 -19.638 -23.916  1.00  0.00              
ATOM    881 1HB  ASP A  68      -7.944 -17.082 -23.688  1.00  0.00              
ATOM    882 2HB  ASP A  68      -8.562 -17.121 -25.358  1.00  0.00              
ATOM    883  N   THR A  69      -9.215 -20.821 -25.798  1.00  0.00              
ATOM    884  CA  THR A  69      -9.912 -21.543 -26.856  1.00  0.00              
ATOM    885  C   THR A  69     -11.423 -21.385 -26.951  1.00  0.00              
ATOM    886  O   THR A  69     -12.080 -20.862 -26.057  1.00  0.00              
ATOM    887  CB  THR A  69      -9.616 -23.049 -26.736  1.00  0.00              
ATOM    888  OG1 THR A  69     -10.136 -23.544 -25.495  1.00  0.00              
ATOM    889  CG2 THR A  69      -8.117 -23.304 -26.790  1.00  0.00              
ATOM    890  H   THR A  69      -9.072 -21.272 -24.906  1.00  0.00              
ATOM    891  HA  THR A  69      -9.581 -21.181 -27.830  1.00  0.00              
ATOM    892  HB  THR A  69     -10.102 -23.573 -27.558  1.00  0.00              
ATOM    893  HG1 THR A  69     -10.238 -24.497 -25.549  1.00  0.00              
ATOM    894 1HG2 THR A  69      -7.927 -24.374 -26.703  1.00  0.00              
ATOM    895 2HG2 THR A  69      -7.720 -22.939 -27.737  1.00  0.00              
ATOM    896 3HG2 THR A  69      -7.630 -22.782 -25.967  1.00  0.00              
ATOM    897  N   ALA A  70     -11.964 -21.897 -28.047  1.00  0.00              
ATOM    898  CA  ALA A  70     -13.389 -21.803 -28.324  1.00  0.00              
ATOM    899  C   ALA A  70     -14.202 -22.573 -27.288  1.00  0.00              
ATOM    900  O   ALA A  70     -13.951 -23.758 -27.036  1.00  0.00              
ATOM    901  CB  ALA A  70     -13.682 -22.343 -29.724  1.00  0.00              
ATOM    902  H   ALA A  70     -11.364 -22.368 -28.710  1.00  0.00              
ATOM    903  HA  ALA A  70     -13.689 -20.757 -28.261  1.00  0.00              
ATOM    904 1HB  ALA A  70     -14.751 -22.270 -29.925  1.00  0.00              
ATOM    905 2HB  ALA A  70     -13.133 -21.758 -30.462  1.00  0.00              
ATOM    906 3HB  ALA A  70     -13.373 -23.386 -29.784  1.00  0.00              
ATOM    907  N   GLY A  71     -15.177 -21.892 -26.694  1.00  0.00              
ATOM    908  CA  GLY A  71     -16.051 -22.536 -25.736  1.00  0.00              
ATOM    909  C   GLY A  71     -17.174 -23.286 -26.420  1.00  0.00              
ATOM    910  O   GLY A  71     -17.781 -24.174 -25.825  1.00  0.00              
ATOM    911  H   GLY A  71     -15.317 -20.915 -26.908  1.00  0.00              
ATOM    912 1HA  GLY A  71     -15.470 -23.241 -25.141  1.00  0.00              
ATOM    913 2HA  GLY A  71     -16.482 -21.779 -25.082  1.00  0.00              
ATOM    914  N   GLN A  72     -17.455 -22.923 -27.668  1.00  0.00              
ATOM    915  CA  GLN A  72     -18.510 -23.568 -28.442  1.00  0.00              
ATOM    916  C   GLN A  72     -18.123 -24.983 -28.856  1.00  0.00              
ATOM    917  O   GLN A  72     -16.941 -25.305 -28.978  1.00  0.00              
ATOM    918  CB  GLN A  72     -18.839 -22.740 -29.687  1.00  0.00              
ATOM    919  CG  GLN A  72     -19.396 -21.359 -29.388  1.00  0.00              
ATOM    920  CD  GLN A  72     -20.703 -21.416 -28.620  1.00  0.00              
ATOM    921  OE1 GLN A  72     -21.641 -22.114 -29.014  1.00  0.00              
ATOM    922  NE2 GLN A  72     -20.774 -20.676 -27.519  1.00  0.00              
ATOM    923  H   GLN A  72     -16.919 -22.178 -28.092  1.00  0.00              
ATOM    924  HA  GLN A  72     -19.405 -23.666 -27.828  1.00  0.00              
ATOM    925 1HB  GLN A  72     -17.915 -22.650 -30.258  1.00  0.00              
ATOM    926 2HB  GLN A  72     -19.566 -23.313 -30.262  1.00  0.00              
ATOM    927 1HG  GLN A  72     -18.791 -20.559 -28.960  1.00  0.00              
ATOM    928 2HG  GLN A  72     -19.618 -21.127 -30.430  1.00  0.00              
ATOM    929 1HE2 GLN A  72     -21.612 -20.672 -26.972  1.00  0.00              
ATOM    930 2HE2 GLN A  72     -19.991 -20.122 -27.237  1.00  0.00              
ATOM    931  N   ASP A  73     -19.129 -25.825 -29.068  1.00  0.00              
ATOM    932  CA  ASP A  73     -18.902 -27.221 -29.421  1.00  0.00              
ATOM    933  C   ASP A  73     -19.071 -27.452 -30.919  1.00  0.00              
ATOM    934  O   ASP A  73     -19.324 -28.573 -31.359  1.00  0.00              
ATOM    935  CB  ASP A  73     -19.853 -28.131 -28.639  1.00  0.00              
ATOM    936  CG  ASP A  73     -21.330 -27.871 -28.901  1.00  0.00              
ATOM    937  OD1 ASP A  73     -21.633 -26.939 -29.608  1.00  0.00              
ATOM    938  OD2 ASP A  73     -22.133 -28.692 -28.526  1.00  0.00              
ATOM    939  H   ASP A  73     -20.077 -25.488 -28.983  1.00  0.00              
ATOM    940  HA  ASP A  73     -17.876 -27.500 -29.181  1.00  0.00              
ATOM    941 1HB  ASP A  73     -19.643 -29.193 -28.769  1.00  0.00              
ATOM    942 2HB  ASP A  73     -19.607 -27.833 -27.619  1.00  0.00              
ATOM    943  N   SER A  74     -18.928 -26.385 -31.697  1.00  0.00              
ATOM    944  CA  SER A  74     -18.939 -26.492 -33.152  1.00  0.00              
ATOM    945  C   SER A  74     -17.548 -26.832 -33.677  1.00  0.00              
ATOM    946  O   SER A  74     -17.353 -26.994 -34.883  1.00  0.00              
ATOM    947  CB  SER A  74     -19.440 -25.201 -33.770  1.00  0.00              
ATOM    948  OG  SER A  74     -18.564 -24.132 -33.540  1.00  0.00              
ATOM    949  H   SER A  74     -18.809 -25.476 -31.271  1.00  0.00              
ATOM    950  HA  SER A  74     -19.671 -27.209 -33.528  1.00  0.00              
ATOM    951 1HB  SER A  74     -19.546 -25.348 -34.845  1.00  0.00              
ATOM    952 2HB  SER A  74     -20.412 -24.962 -33.340  1.00  0.00              
ATOM    953  HG  SER A  74     -18.916 -23.337 -33.946  1.00  0.00              
ATOM    954  N   ARG A  75     -16.588 -26.934 -32.765  1.00  0.00              
ATOM    955  CA  ARG A  75     -15.197 -27.176 -33.134  1.00  0.00              
ATOM    956  C   ARG A  75     -14.765 -28.577 -32.712  1.00  0.00              
ATOM    957  O   ARG A  75     -15.119 -29.046 -31.630  1.00  0.00              
ATOM    958  CB  ARG A  75     -14.260 -26.111 -32.585  1.00  0.00              
ATOM    959  CG  ARG A  75     -14.542 -24.698 -33.072  1.00  0.00              
ATOM    960  CD  ARG A  75     -14.033 -24.408 -34.437  1.00  0.00              
ATOM    961  NE  ARG A  75     -14.246 -23.039 -34.881  1.00  0.00              
ATOM    962  CZ  ARG A  75     -13.966 -22.584 -36.118  1.00  0.00              
ATOM    963  NH1 ARG A  75     -13.430 -23.371 -37.024  1.00  0.00              
ATOM    964  NH2 ARG A  75     -14.224 -21.317 -36.389  1.00  0.00              
ATOM    965  H   ARG A  75     -16.829 -26.842 -31.788  1.00  0.00              
ATOM    966  HA  ARG A  75     -15.088 -27.124 -34.218  1.00  0.00              
ATOM    967 1HB  ARG A  75     -14.345 -26.140 -31.500  1.00  0.00              
ATOM    968 2HB  ARG A  75     -13.249 -26.395 -32.878  1.00  0.00              
ATOM    969 1HG  ARG A  75     -15.621 -24.541 -33.075  1.00  0.00              
ATOM    970 2HG  ARG A  75     -14.075 -23.994 -32.382  1.00  0.00              
ATOM    971 1HD  ARG A  75     -12.960 -24.596 -34.462  1.00  0.00              
ATOM    972 2HD  ARG A  75     -14.534 -25.063 -35.148  1.00  0.00              
ATOM    973  HE  ARG A  75     -14.615 -22.247 -34.372  1.00  0.00              
ATOM    974 1HH1 ARG A  75     -13.222 -24.333 -36.795  1.00  0.00              
ATOM    975 2HH1 ARG A  75     -13.228 -23.010 -37.945  1.00  0.00              
ATOM    976 1HH2 ARG A  75     -14.621 -20.721 -35.676  1.00  0.00              
ATOM    977 2HH2 ARG A  75     -14.024 -20.950 -37.308  1.00  0.00              
ATOM    978  N   ALA A  76     -13.997 -29.239 -33.571  1.00  0.00              
ATOM    979  CA  ALA A  76     -13.533 -30.594 -33.300  1.00  0.00              
ATOM    980  C   ALA A  76     -12.053 -30.736 -33.635  1.00  0.00              
ATOM    981  O   ALA A  76     -11.225 -30.966 -32.755  1.00  0.00              
ATOM    982  CB  ALA A  76     -14.351 -31.595 -34.105  1.00  0.00              
ATOM    983  H   ALA A  76     -13.727 -28.791 -34.435  1.00  0.00              
ATOM    984  HA  ALA A  76     -13.651 -30.798 -32.236  1.00  0.00              
ATOM    985 1HB  ALA A  76     -13.998 -32.605 -33.894  1.00  0.00              
ATOM    986 2HB  ALA A  76     -15.402 -31.514 -33.826  1.00  0.00              
ATOM    987 3HB  ALA A  76     -14.240 -31.385 -35.167  1.00  0.00              
ATOM    988  N   SER A  77     -11.729 -30.597 -34.917  1.00  0.00              
ATOM    989  CA  SER A  77     -10.355 -30.730 -35.385  1.00  0.00              
ATOM    990  C   SER A  77      -9.497 -29.588 -34.853  1.00  0.00              
ATOM    991  O   SER A  77      -8.321 -29.776 -34.536  1.00  0.00              
ATOM    992  CB  SER A  77     -10.316 -30.765 -36.900  1.00  0.00              
ATOM    993  OG  SER A  77     -10.733 -29.553 -37.466  1.00  0.00              
ATOM    994  H   SER A  77     -12.458 -30.393 -35.586  1.00  0.00              
ATOM    995  HA  SER A  77      -9.904 -31.692 -35.136  1.00  0.00              
ATOM    996 1HB  SER A  77      -9.294 -30.971 -37.218  1.00  0.00              
ATOM    997 2HB  SER A  77     -10.971 -31.562 -37.248  1.00  0.00              
ATOM    998  HG  SER A  77     -10.410 -29.493 -38.368  1.00  0.00              
ATOM    999  N   LEU A  78     -10.093 -28.404 -34.763  1.00  0.00              
ATOM   1000  CA  LEU A  78      -9.384 -27.227 -34.280  1.00  0.00              
ATOM   1001  C   LEU A  78      -9.131 -27.384 -32.786  1.00  0.00              
ATOM   1002  O   LEU A  78      -8.026 -27.136 -32.302  1.00  0.00              
ATOM   1003  CB  LEU A  78     -10.183 -25.950 -34.570  1.00  0.00              
ATOM   1004  CG  LEU A  78      -9.522 -24.647 -34.105  1.00  0.00              
ATOM   1005  CD1 LEU A  78      -8.184 -24.460 -34.807  1.00  0.00              
ATOM   1006  CD2 LEU A  78     -10.450 -23.475 -34.392  1.00  0.00              
ATOM   1007  H   LEU A  78     -11.061 -28.316 -35.037  1.00  0.00              
ATOM   1008  HA  LEU A  78      -8.418 -27.153 -34.778  1.00  0.00              
ATOM   1009 1HB  LEU A  78     -10.198 -25.994 -35.658  1.00  0.00              
ATOM   1010 2HB  LEU A  78     -11.202 -26.017 -34.191  1.00  0.00              
ATOM   1011  HG  LEU A  78      -9.396 -24.715 -33.024  1.00  0.00              
ATOM   1012 1HD1 LEU A  78      -7.722 -23.531 -34.470  1.00  0.00              
ATOM   1013 2HD1 LEU A  78      -7.528 -25.297 -34.569  1.00  0.00              
ATOM   1014 3HD1 LEU A  78      -8.342 -24.416 -35.884  1.00  0.00              
ATOM   1015 1HD2 LEU A  78      -9.980 -22.549 -34.059  1.00  0.00              
ATOM   1016 2HD2 LEU A  78     -10.646 -23.420 -35.462  1.00  0.00              
ATOM   1017 3HD2 LEU A  78     -11.390 -23.616 -33.857  1.00  0.00              
ATOM   1018  N   ARG A  79     -10.169 -27.799 -32.064  1.00  0.00              
ATOM   1019  CA  ARG A  79     -10.049 -28.133 -30.650  1.00  0.00              
ATOM   1020  C   ARG A  79      -8.903 -29.111 -30.431  1.00  0.00              
ATOM   1021  O   ARG A  79      -8.053 -28.907 -29.564  1.00  0.00              
ATOM   1022  CB  ARG A  79     -11.343 -28.773 -30.145  1.00  0.00              
ATOM   1023  CG  ARG A  79     -12.435 -27.795 -29.772  1.00  0.00              
ATOM   1024  CD  ARG A  79     -12.172 -27.165 -28.416  1.00  0.00              
ATOM   1025  NE  ARG A  79     -13.323 -26.402 -27.945  1.00  0.00              
ATOM   1026  CZ  ARG A  79     -14.378 -26.940 -27.339  1.00  0.00              
ATOM   1027  NH1 ARG A  79     -14.428 -28.249 -27.127  1.00  0.00              
ATOM   1028  NH2 ARG A  79     -15.386 -26.170 -26.950  1.00  0.00              
ATOM   1029  H   ARG A  79     -11.069 -27.883 -32.516  1.00  0.00              
ATOM   1030  HA  ARG A  79      -9.817 -27.235 -30.077  1.00  0.00              
ATOM   1031 1HB  ARG A  79     -11.704 -29.428 -30.937  1.00  0.00              
ATOM   1032 2HB  ARG A  79     -11.082 -29.369 -29.270  1.00  0.00              
ATOM   1033 1HG  ARG A  79     -12.477 -27.015 -30.533  1.00  0.00              
ATOM   1034 2HG  ARG A  79     -13.385 -28.329 -29.748  1.00  0.00              
ATOM   1035 1HD  ARG A  79     -11.953 -27.954 -27.696  1.00  0.00              
ATOM   1036 2HD  ARG A  79     -11.314 -26.498 -28.496  1.00  0.00              
ATOM   1037  HE  ARG A  79     -13.501 -25.408 -27.996  1.00  0.00              
ATOM   1038 1HH1 ARG A  79     -13.662 -28.836 -27.425  1.00  0.00              
ATOM   1039 2HH1 ARG A  79     -15.231 -28.651 -26.667  1.00  0.00              
ATOM   1040 1HH2 ARG A  79     -15.349 -25.174 -27.115  1.00  0.00              
ATOM   1041 2HH2 ARG A  79     -16.184 -26.582 -26.491  1.00  0.00              
ATOM   1042  N   ASP A  80      -8.899 -30.177 -31.226  1.00  0.00              
ATOM   1043  CA  ASP A  80      -7.897 -31.226 -31.117  1.00  0.00              
ATOM   1044  C   ASP A  80      -6.483 -30.717 -31.362  1.00  0.00              
ATOM   1045  O   ASP A  80      -5.553 -31.070 -30.637  1.00  0.00              
ATOM   1046  CB  ASP A  80      -8.217 -32.359 -32.095  1.00  0.00              
ATOM   1047  CG  ASP A  80      -9.390 -33.236 -31.681  1.00  0.00              
ATOM   1048  OD1 ASP A  80      -9.802 -33.147 -30.548  1.00  0.00              
ATOM   1049  OD2 ASP A  80      -9.964 -33.869 -32.535  1.00  0.00              
ATOM   1050  H   ASP A  80      -9.619 -30.255 -31.930  1.00  0.00              
ATOM   1051  HA  ASP A  80      -7.891 -31.627 -30.103  1.00  0.00              
ATOM   1052 1HB  ASP A  80      -8.363 -32.019 -33.121  1.00  0.00              
ATOM   1053 2HB  ASP A  80      -7.293 -32.934 -32.030  1.00  0.00              
ATOM   1054  N   ASP A  81      -6.325 -29.884 -32.384  1.00  0.00              
ATOM   1055  CA  ASP A  81      -5.018 -29.333 -32.716  1.00  0.00              
ATOM   1056  C   ASP A  81      -4.486 -28.444 -31.592  1.00  0.00              
ATOM   1057  O   ASP A  81      -3.305 -28.504 -31.244  1.00  0.00              
ATOM   1058  CB  ASP A  81      -5.090 -28.542 -34.024  1.00  0.00              
ATOM   1059  CG  ASP A  81      -5.233 -29.402 -35.273  1.00  0.00              
ATOM   1060  OD1 ASP A  81      -5.045 -30.592 -35.175  1.00  0.00              
ATOM   1061  OD2 ASP A  81      -5.680 -28.893 -36.272  1.00  0.00              
ATOM   1062  H   ASP A  81      -7.125 -29.624 -32.944  1.00  0.00              
ATOM   1063  HA  ASP A  81      -4.296 -30.141 -32.836  1.00  0.00              
ATOM   1064 1HB  ASP A  81      -5.862 -27.772 -34.024  1.00  0.00              
ATOM   1065 2HB  ASP A  81      -4.106 -28.072 -34.018  1.00  0.00              
ATOM   1066  N   TYR A  82      -5.364 -27.619 -31.028  1.00  0.00              
ATOM   1067  CA  TYR A  82      -4.988 -26.738 -29.926  1.00  0.00              
ATOM   1068  C   TYR A  82      -4.504 -27.574 -28.747  1.00  0.00              
ATOM   1069  O   TYR A  82      -3.431 -27.332 -28.193  1.00  0.00              
ATOM   1070  CB  TYR A  82      -6.164 -25.853 -29.507  1.00  0.00              
ATOM   1071  CG  TYR A  82      -6.410 -24.682 -30.433  1.00  0.00              
ATOM   1072  CD1 TYR A  82      -5.453 -24.291 -31.357  1.00  0.00              
ATOM   1073  CD2 TYR A  82      -7.601 -23.973 -30.380  1.00  0.00              
ATOM   1074  CE1 TYR A  82      -5.673 -23.222 -32.205  1.00  0.00              
ATOM   1075  CE2 TYR A  82      -7.832 -22.903 -31.223  1.00  0.00              
ATOM   1076  CZ  TYR A  82      -6.865 -22.530 -32.134  1.00  0.00              
ATOM   1077  OH  TYR A  82      -7.090 -21.466 -32.977  1.00  0.00              
ATOM   1078  H   TYR A  82      -6.314 -27.600 -31.370  1.00  0.00              
ATOM   1079  HA  TYR A  82      -4.165 -26.092 -30.233  1.00  0.00              
ATOM   1080 1HB  TYR A  82      -7.051 -26.487 -29.479  1.00  0.00              
ATOM   1081 2HB  TYR A  82      -5.949 -25.484 -28.504  1.00  0.00              
ATOM   1082  HD1 TYR A  82      -4.514 -24.842 -31.407  1.00  0.00              
ATOM   1083  HD2 TYR A  82      -8.360 -24.272 -29.658  1.00  0.00              
ATOM   1084  HE1 TYR A  82      -4.912 -22.926 -32.926  1.00  0.00              
ATOM   1085  HE2 TYR A  82      -8.774 -22.357 -31.165  1.00  0.00              
ATOM   1086  HH  TYR A  82      -6.354 -21.293 -33.569  1.00  0.00              
ATOM   1087  N   PHE A  83      -5.308 -28.567 -28.381  1.00  0.00              
ATOM   1088  CA  PHE A  83      -5.012 -29.433 -27.249  1.00  0.00              
ATOM   1089  C   PHE A  83      -3.713 -30.217 -27.389  1.00  0.00              
ATOM   1090  O   PHE A  83      -2.926 -30.304 -26.449  1.00  0.00              
ATOM   1091  CB  PHE A  83      -6.180 -30.398 -27.023  1.00  0.00              
ATOM   1092  CG  PHE A  83      -7.464 -29.721 -26.617  1.00  0.00              
ATOM   1093  CD1 PHE A  83      -8.626 -30.462 -26.432  1.00  0.00              
ATOM   1094  CD2 PHE A  83      -7.511 -28.349 -26.402  1.00  0.00              
ATOM   1095  CE1 PHE A  83      -9.813 -29.844 -26.037  1.00  0.00              
ATOM   1096  CE2 PHE A  83      -8.691 -27.726 -26.010  1.00  0.00              
ATOM   1097  CZ  PHE A  83      -9.844 -28.476 -25.827  1.00  0.00              
ATOM   1098  H   PHE A  83      -6.154 -28.721 -28.911  1.00  0.00              
ATOM   1099  HA  PHE A  83      -4.877 -28.832 -26.349  1.00  0.00              
ATOM   1100 1HB  PHE A  83      -6.396 -30.948 -27.938  1.00  0.00              
ATOM   1101 2HB  PHE A  83      -5.936 -31.101 -26.228  1.00  0.00              
ATOM   1102  HD1 PHE A  83      -8.602 -31.539 -26.597  1.00  0.00              
ATOM   1103  HD2 PHE A  83      -6.605 -27.759 -26.546  1.00  0.00              
ATOM   1104  HE1 PHE A  83     -10.715 -30.439 -25.895  1.00  0.00              
ATOM   1105  HE2 PHE A  83      -8.711 -26.648 -25.847  1.00  0.00              
ATOM   1106  HZ  PHE A  83     -10.770 -27.991 -25.521  1.00  0.00              
ATOM   1107  N   ARG A  84      -3.488 -30.783 -28.565  1.00  0.00              
ATOM   1108  CA  ARG A  84      -2.281 -31.558 -28.815  1.00  0.00              
ATOM   1109  C   ARG A  84      -1.027 -30.690 -28.751  1.00  0.00              
ATOM   1110  O   ARG A  84       0.024 -31.137 -28.292  1.00  0.00              
ATOM   1111  CB  ARG A  84      -2.361 -32.323 -30.128  1.00  0.00              
ATOM   1112  CG  ARG A  84      -1.183 -33.245 -30.403  1.00  0.00              
ATOM   1113  CD  ARG A  84      -1.353 -34.116 -31.595  1.00  0.00              
ATOM   1114  NE  ARG A  84      -0.220 -34.983 -31.874  1.00  0.00              
ATOM   1115  CZ  ARG A  84      -0.123 -35.795 -32.944  1.00  0.00              
ATOM   1116  NH1 ARG A  84      -1.102 -35.883 -33.818  1.00  0.00              
ATOM   1117  NH2 ARG A  84       0.973 -36.520 -33.081  1.00  0.00              
ATOM   1118  H   ARG A  84      -4.166 -30.675 -29.305  1.00  0.00              
ATOM   1119  HA  ARG A  84      -2.163 -32.318 -28.042  1.00  0.00              
ATOM   1120 1HB  ARG A  84      -3.277 -32.910 -30.099  1.00  0.00              
ATOM   1121 2HB  ARG A  84      -2.429 -31.581 -30.924  1.00  0.00              
ATOM   1122 1HG  ARG A  84      -0.293 -32.634 -30.558  1.00  0.00              
ATOM   1123 2HG  ARG A  84      -1.036 -33.887 -29.535  1.00  0.00              
ATOM   1124 1HD  ARG A  84      -2.223 -34.754 -31.445  1.00  0.00              
ATOM   1125 2HD  ARG A  84      -1.509 -33.489 -32.472  1.00  0.00              
ATOM   1126  HE  ARG A  84       0.634 -35.117 -31.348  1.00  0.00              
ATOM   1127 1HH1 ARG A  84      -1.941 -35.336 -33.689  1.00  0.00              
ATOM   1128 2HH1 ARG A  84      -1.010 -36.498 -34.613  1.00  0.00              
ATOM   1129 1HH2 ARG A  84       1.709 -36.454 -32.390  1.00  0.00              
ATOM   1130 2HH2 ARG A  84       1.071 -37.137 -33.873  1.00  0.00              
ATOM   1131  N   SER A  85      -1.140 -29.442 -29.197  1.00  0.00              
ATOM   1132  CA  SER A  85       0.001 -28.529 -29.185  1.00  0.00              
ATOM   1133  C   SER A  85       0.232 -27.870 -27.832  1.00  0.00              
ATOM   1134  O   SER A  85       1.235 -27.187 -27.644  1.00  0.00              
ATOM   1135  CB  SER A  85      -0.189 -27.465 -30.249  1.00  0.00              
ATOM   1136  OG  SER A  85      -1.254 -26.605 -29.950  1.00  0.00              
ATOM   1137  H   SER A  85      -2.028 -29.115 -29.550  1.00  0.00              
ATOM   1138  HA  SER A  85       0.934 -28.997 -29.503  1.00  0.00              
ATOM   1139 1HB  SER A  85       0.728 -26.882 -30.324  1.00  0.00              
ATOM   1140 2HB  SER A  85      -0.386 -27.955 -31.201  1.00  0.00              
ATOM   1141  HG  SER A  85      -1.340 -25.949 -30.645  1.00  0.00              
ATOM   1142  N   GLY A  86      -0.690 -28.068 -26.896  1.00  0.00              
ATOM   1143  CA  GLY A  86      -0.528 -27.479 -25.576  1.00  0.00              
ATOM   1144  C   GLY A  86       0.473 -28.160 -24.663  1.00  0.00              
ATOM   1145  O   GLY A  86       0.940 -29.256 -24.948  1.00  0.00              
ATOM   1146  H   GLY A  86      -1.508 -28.628 -27.088  1.00  0.00              
ATOM   1147 1HA  GLY A  86      -0.196 -26.446 -25.685  1.00  0.00              
ATOM   1148 2HA  GLY A  86      -1.486 -27.499 -25.057  1.00  0.00              
ATOM   1149  N   GLU A  87       0.793 -27.507 -23.549  1.00  0.00              
ATOM   1150  CA  GLU A  87       1.704 -28.072 -22.564  1.00  0.00              
ATOM   1151  C   GLU A  87       1.001 -28.206 -21.216  1.00  0.00              
ATOM   1152  O   GLU A  87       1.244 -29.156 -20.468  1.00  0.00              
ATOM   1153  CB  GLU A  87       2.959 -27.208 -22.428  1.00  0.00              
ATOM   1154  CG  GLU A  87       3.888 -27.254 -23.633  1.00  0.00              
ATOM   1155  CD  GLU A  87       5.023 -26.280 -23.486  1.00  0.00              
ATOM   1156  OE1 GLU A  87       5.028 -25.542 -22.529  1.00  0.00              
ATOM   1157  OE2 GLU A  87       5.943 -26.348 -24.266  1.00  0.00              
ATOM   1158  H   GLU A  87       0.392 -26.595 -23.384  1.00  0.00              
ATOM   1159  HA  GLU A  87       2.005 -29.074 -22.871  1.00  0.00              
ATOM   1160 1HB  GLU A  87       2.624 -26.183 -22.268  1.00  0.00              
ATOM   1161 2HB  GLU A  87       3.493 -27.558 -21.545  1.00  0.00              
ATOM   1162 1HG  GLU A  87       4.287 -28.248 -23.835  1.00  0.00              
ATOM   1163 2HG  GLU A  87       3.250 -26.946 -24.460  1.00  0.00              
ATOM   1164  N   GLY A  88       0.120 -27.257 -20.913  1.00  0.00              
ATOM   1165  CA  GLY A  88      -0.628 -27.293 -19.666  1.00  0.00              
ATOM   1166  C   GLY A  88      -2.033 -26.761 -19.877  1.00  0.00              
ATOM   1167  O   GLY A  88      -2.258 -25.922 -20.759  1.00  0.00              
ATOM   1168  H   GLY A  88      -0.035 -26.495 -21.558  1.00  0.00              
ATOM   1169 1HA  GLY A  88      -0.680 -28.323 -19.311  1.00  0.00              
ATOM   1170 2HA  GLY A  88      -0.116 -26.680 -18.925  1.00  0.00              
ATOM   1171  N   PHE A  89      -2.980 -27.228 -19.064  1.00  0.00              
ATOM   1172  CA  PHE A  89      -4.356 -26.762 -19.159  1.00  0.00              
ATOM   1173  C   PHE A  89      -4.965 -26.225 -17.867  1.00  0.00              
ATOM   1174  O   PHE A  89      -4.690 -26.744 -16.782  1.00  0.00              
ATOM   1175  CB  PHE A  89      -5.261 -27.899 -19.667  1.00  0.00              
ATOM   1176  CG  PHE A  89      -4.915 -28.383 -21.042  1.00  0.00              
ATOM   1177  CD1 PHE A  89      -3.908 -29.324 -21.231  1.00  0.00              
ATOM   1178  CD2 PHE A  89      -5.561 -27.855 -22.160  1.00  0.00              
ATOM   1179  CE1 PHE A  89      -3.543 -29.728 -22.518  1.00  0.00              
ATOM   1180  CE2 PHE A  89      -5.206 -28.252 -23.446  1.00  0.00              
ATOM   1181  CZ  PHE A  89      -4.195 -29.188 -23.628  1.00  0.00              
ATOM   1182  H   PHE A  89      -2.741 -27.918 -18.366  1.00  0.00              
ATOM   1183  HA  PHE A  89      -4.413 -25.913 -19.842  1.00  0.00              
ATOM   1184 1HB  PHE A  89      -5.186 -28.762 -19.007  1.00  0.00              
ATOM   1185 2HB  PHE A  89      -6.296 -27.564 -19.708  1.00  0.00              
ATOM   1186  HD1 PHE A  89      -3.403 -29.746 -20.361  1.00  0.00              
ATOM   1187  HD2 PHE A  89      -6.354 -27.120 -22.015  1.00  0.00              
ATOM   1188  HE1 PHE A  89      -2.750 -30.464 -22.653  1.00  0.00              
ATOM   1189  HE2 PHE A  89      -5.719 -27.829 -24.309  1.00  0.00              
ATOM   1190  HZ  PHE A  89      -3.911 -29.499 -24.632  1.00  0.00              
ATOM   1191  N   LEU A  90      -5.785 -25.178 -17.991  1.00  0.00              
ATOM   1192  CA  LEU A  90      -6.607 -24.708 -16.873  1.00  0.00              
ATOM   1193  C   LEU A  90      -8.032 -24.992 -17.343  1.00  0.00              
ATOM   1194  O   LEU A  90      -8.551 -24.334 -18.256  1.00  0.00              
ATOM   1195  CB  LEU A  90      -6.435 -23.206 -16.607  1.00  0.00              
ATOM   1196  CG  LEU A  90      -5.057 -22.754 -16.116  1.00  0.00              
ATOM   1197  CD1 LEU A  90      -5.066 -21.250 -15.811  1.00  0.00              
ATOM   1198  CD2 LEU A  90      -4.691 -23.544 -14.864  1.00  0.00              
ATOM   1199  H   LEU A  90      -5.840 -24.698 -18.878  1.00  0.00              
ATOM   1200  HA  LEU A  90      -6.362 -25.276 -15.976  1.00  0.00              
ATOM   1201 1HB  LEU A  90      -6.606 -22.826 -17.613  1.00  0.00              
ATOM   1202 2HB  LEU A  90      -7.206 -22.823 -15.938  1.00  0.00              
ATOM   1203  HG  LEU A  90      -4.337 -23.005 -16.895  1.00  0.00              
ATOM   1204 1HD1 LEU A  90      -4.080 -20.943 -15.463  1.00  0.00              
ATOM   1205 2HD1 LEU A  90      -5.320 -20.696 -16.715  1.00  0.00              
ATOM   1206 3HD1 LEU A  90      -5.804 -21.040 -15.037  1.00  0.00              
ATOM   1207 1HD2 LEU A  90      -3.710 -23.227 -14.508  1.00  0.00              
ATOM   1208 2HD2 LEU A  90      -5.435 -23.361 -14.087  1.00  0.00              
ATOM   1209 3HD2 LEU A  90      -4.666 -24.608 -15.098  1.00  0.00              
ATOM   1210  N   CYS A  91      -8.643 -26.003 -16.738  1.00  0.00              
ATOM   1211  CA  CYS A  91      -9.998 -26.406 -17.072  1.00  0.00              
ATOM   1212  C   CYS A  91     -10.919 -25.601 -16.179  1.00  0.00              
ATOM   1213  O   CYS A  91     -11.090 -25.908 -14.997  1.00  0.00              
ATOM   1214  CB  CYS A  91     -10.145 -27.910 -16.819  1.00  0.00              
ATOM   1215  SG  CYS A  91     -11.749 -28.559 -17.233  1.00  0.00              
ATOM   1216  H   CYS A  91      -8.143 -26.506 -16.019  1.00  0.00              
ATOM   1217  HA  CYS A  91     -10.232 -26.303 -18.132  1.00  0.00              
ATOM   1218 1HB  CYS A  91      -9.424 -28.466 -17.418  1.00  0.00              
ATOM   1219 2HB  CYS A  91      -9.988 -28.131 -15.763  1.00  0.00              
ATOM   1220  HG  CYS A  91     -11.530 -28.644 -18.541  1.00  0.00              
ATOM   1221  N   VAL A  92     -11.519 -24.571 -16.759  1.00  0.00              
ATOM   1222  CA  VAL A  92     -12.357 -23.636 -16.019  1.00  0.00              
ATOM   1223  C   VAL A  92     -13.869 -23.857 -16.118  1.00  0.00              
ATOM   1224  O   VAL A  92     -14.415 -24.007 -17.201  1.00  0.00              
ATOM   1225  CB  VAL A  92     -12.061 -22.183 -16.490  1.00  0.00              
ATOM   1226  CG1 VAL A  92     -12.918 -21.181 -15.717  1.00  0.00              
ATOM   1227  CG2 VAL A  92     -10.562 -21.871 -16.334  1.00  0.00              
ATOM   1228  H   VAL A  92     -11.386 -24.436 -17.751  1.00  0.00              
ATOM   1229  HA  VAL A  92     -12.194 -23.722 -14.944  1.00  0.00              
ATOM   1230  HB  VAL A  92     -12.297 -22.100 -17.551  1.00  0.00              
ATOM   1231 1HG1 VAL A  92     -12.696 -20.171 -16.062  1.00  0.00              
ATOM   1232 2HG1 VAL A  92     -13.972 -21.398 -15.885  1.00  0.00              
ATOM   1233 3HG1 VAL A  92     -12.696 -21.258 -14.653  1.00  0.00              
ATOM   1234 1HG2 VAL A  92     -10.365 -20.852 -16.666  1.00  0.00              
ATOM   1235 2HG2 VAL A  92     -10.277 -21.972 -15.286  1.00  0.00              
ATOM   1236 3HG2 VAL A  92      -9.979 -22.568 -16.937  1.00  0.00              
ATOM   1237  N   PHE A  93     -14.524 -23.886 -14.962  1.00  0.00              
ATOM   1238  CA  PHE A  93     -15.970 -24.055 -14.884  1.00  0.00              
ATOM   1239  C   PHE A  93     -16.375 -23.079 -13.793  1.00  0.00              
ATOM   1240  O   PHE A  93     -15.512 -22.571 -13.070  1.00  0.00              
ATOM   1241  CB  PHE A  93     -16.382 -25.501 -14.511  1.00  0.00              
ATOM   1242  CG  PHE A  93     -16.038 -25.906 -13.095  1.00  0.00              
ATOM   1243  CD1 PHE A  93     -14.790 -26.441 -12.795  1.00  0.00              
ATOM   1244  CD2 PHE A  93     -16.960 -25.740 -12.066  1.00  0.00              
ATOM   1245  CE1 PHE A  93     -14.461 -26.806 -11.484  1.00  0.00              
ATOM   1246  CE2 PHE A  93     -16.643 -26.101 -10.748  1.00  0.00              
ATOM   1247  CZ  PHE A  93     -15.391 -26.633 -10.456  1.00  0.00              
ATOM   1248  H   PHE A  93     -13.993 -23.786 -14.108  1.00  0.00              
ATOM   1249  HA  PHE A  93     -16.425 -23.798 -15.842  1.00  0.00              
ATOM   1250 1HB  PHE A  93     -17.460 -25.621 -14.610  1.00  0.00              
ATOM   1251 2HB  PHE A  93     -15.878 -26.213 -15.163  1.00  0.00              
ATOM   1252  HD1 PHE A  93     -14.061 -26.574 -13.594  1.00  0.00              
ATOM   1253  HD2 PHE A  93     -17.941 -25.324 -12.295  1.00  0.00              
ATOM   1254  HE1 PHE A  93     -13.478 -27.226 -11.266  1.00  0.00              
ATOM   1255  HE2 PHE A  93     -17.375 -25.965  -9.952  1.00  0.00              
ATOM   1256  HZ  PHE A  93     -15.136 -26.916  -9.435  1.00  0.00              
ATOM   1257  N   SER A  94     -17.664 -22.779 -13.692  1.00  0.00              
ATOM   1258  CA  SER A  94     -18.135 -21.882 -12.646  1.00  0.00              
ATOM   1259  C   SER A  94     -18.675 -22.701 -11.485  1.00  0.00              
ATOM   1260  O   SER A  94     -19.419 -23.660 -11.700  1.00  0.00              
ATOM   1261  CB  SER A  94     -19.247 -20.977 -13.163  1.00  0.00              
ATOM   1262  OG  SER A  94     -19.851 -20.291 -12.078  1.00  0.00              
ATOM   1263  H   SER A  94     -18.331 -23.171 -14.342  1.00  0.00              
ATOM   1264  HA  SER A  94     -17.377 -21.173 -12.310  1.00  0.00              
ATOM   1265 1HB  SER A  94     -18.817 -20.263 -13.865  1.00  0.00              
ATOM   1266 2HB  SER A  94     -19.986 -21.590 -13.678  1.00  0.00              
ATOM   1267  HG  SER A  94     -20.719 -19.979 -12.341  1.00  0.00              
ATOM   1268  N   ILE A  95     -18.314 -22.335 -10.258  1.00  0.00              
ATOM   1269  CA  ILE A  95     -18.837 -23.063  -9.114  1.00  0.00              
ATOM   1270  C   ILE A  95     -20.336 -22.820  -8.975  1.00  0.00              
ATOM   1271  O   ILE A  95     -21.013 -23.530  -8.238  1.00  0.00              
ATOM   1272  CB  ILE A  95     -18.166 -22.649  -7.778  1.00  0.00              
ATOM   1273  CG1 ILE A  95     -18.500 -21.189  -7.458  1.00  0.00              
ATOM   1274  CG2 ILE A  95     -16.672 -22.915  -7.841  1.00  0.00              
ATOM   1275  CD1 ILE A  95     -18.174 -20.797  -6.031  1.00  0.00              
ATOM   1276  H   ILE A  95     -17.684 -21.561 -10.103  1.00  0.00              
ATOM   1277  HA  ILE A  95     -18.733 -24.137  -9.262  1.00  0.00              
ATOM   1278  HB  ILE A  95     -18.607 -23.226  -6.966  1.00  0.00              
ATOM   1279 1HG1 ILE A  95     -17.932 -20.567  -8.149  1.00  0.00              
ATOM   1280 2HG1 ILE A  95     -19.566 -21.053  -7.641  1.00  0.00              
ATOM   1281 1HG2 ILE A  95     -16.210 -22.621  -6.898  1.00  0.00              
ATOM   1282 2HG2 ILE A  95     -16.497 -23.976  -8.014  1.00  0.00              
ATOM   1283 3HG2 ILE A  95     -16.233 -22.338  -8.655  1.00  0.00              
ATOM   1284 1HD1 ILE A  95     -18.435 -19.751  -5.871  1.00  0.00              
ATOM   1285 2HD1 ILE A  95     -18.742 -21.422  -5.342  1.00  0.00              
ATOM   1286 3HD1 ILE A  95     -17.108 -20.935  -5.851  1.00  0.00              
ATOM   1287  N   THR A  96     -20.857 -21.815  -9.676  1.00  0.00              
ATOM   1288  CA  THR A  96     -22.279 -21.506  -9.597  1.00  0.00              
ATOM   1289  C   THR A  96     -23.115 -22.219 -10.666  1.00  0.00              
ATOM   1290  O   THR A  96     -24.327 -22.029 -10.729  1.00  0.00              
ATOM   1291  CB  THR A  96     -22.543 -19.987  -9.734  1.00  0.00              
ATOM   1292  OG1 THR A  96     -22.211 -19.557 -11.059  1.00  0.00              
ATOM   1293  CG2 THR A  96     -21.718 -19.202  -8.719  1.00  0.00              
ATOM   1294  H   THR A  96     -20.264 -21.255 -10.273  1.00  0.00              
ATOM   1295  HA  THR A  96     -22.680 -21.855  -8.645  1.00  0.00              
ATOM   1296  HB  THR A  96     -23.602 -19.795  -9.563  1.00  0.00              
ATOM   1297  HG1 THR A  96     -22.652 -18.724 -11.245  1.00  0.00              
ATOM   1298 1HG2 THR A  96     -21.920 -18.137  -8.834  1.00  0.00              
ATOM   1299 2HG2 THR A  96     -21.986 -19.516  -7.711  1.00  0.00              
ATOM   1300 3HG2 THR A  96     -20.658 -19.391  -8.889  1.00  0.00              
ATOM   1301  N   GLU A  97     -22.474 -23.029 -11.505  1.00  0.00              
ATOM   1302  CA  GLU A  97     -23.198 -23.735 -12.552  1.00  0.00              
ATOM   1303  C   GLU A  97     -22.746 -25.181 -12.710  1.00  0.00              
ATOM   1304  O   GLU A  97     -21.661 -25.445 -13.232  1.00  0.00              
ATOM   1305  CB  GLU A  97     -23.043 -22.997 -13.884  1.00  0.00              
ATOM   1306  CG  GLU A  97     -23.815 -23.618 -15.040  1.00  0.00              
ATOM   1307  CD  GLU A  97     -23.575 -22.869 -16.322  1.00  0.00              
ATOM   1308  OE1 GLU A  97     -22.843 -21.909 -16.298  1.00  0.00              
ATOM   1309  OE2 GLU A  97     -24.031 -23.322 -17.345  1.00  0.00              
ATOM   1310  H   GLU A  97     -21.476 -23.161 -11.422  1.00  0.00              
ATOM   1311  HA  GLU A  97     -24.257 -23.787 -12.298  1.00  0.00              
ATOM   1312 1HB  GLU A  97     -23.389 -21.976 -13.725  1.00  0.00              
ATOM   1313 2HB  GLU A  97     -21.979 -22.988 -14.122  1.00  0.00              
ATOM   1314 1HG  GLU A  97     -23.594 -24.674 -15.191  1.00  0.00              
ATOM   1315 2HG  GLU A  97     -24.856 -23.505 -14.743  1.00  0.00              
ATOM   1316  N   MET A  98     -23.597 -26.108 -12.265  1.00  0.00              
ATOM   1317  CA  MET A  98     -23.317 -27.539 -12.325  1.00  0.00              
ATOM   1318  C   MET A  98     -23.129 -28.035 -13.754  1.00  0.00              
ATOM   1319  O   MET A  98     -22.407 -29.002 -13.998  1.00  0.00              
ATOM   1320  CB  MET A  98     -24.457 -28.321 -11.661  1.00  0.00              
ATOM   1321  CG  MET A  98     -24.224 -29.825 -11.580  1.00  0.00              
ATOM   1322  SD  MET A  98     -22.776 -30.273 -10.604  1.00  0.00              
ATOM   1323  CE  MET A  98     -23.342 -29.919  -8.933  1.00  0.00              
ATOM   1324  H   MET A  98     -24.471 -25.794 -11.870  1.00  0.00              
ATOM   1325  HA  MET A  98     -22.381 -27.756 -11.811  1.00  0.00              
ATOM   1326 1HB  MET A  98     -24.576 -27.916 -10.657  1.00  0.00              
ATOM   1327 2HB  MET A  98     -25.359 -28.123 -12.242  1.00  0.00              
ATOM   1328 1HG  MET A  98     -25.106 -30.281 -11.131  1.00  0.00              
ATOM   1329 2HG  MET A  98     -24.095 -30.203 -12.594  1.00  0.00              
ATOM   1330 1HE  MET A  98     -22.548 -30.149  -8.223  1.00  0.00              
ATOM   1331 2HE  MET A  98     -23.606 -28.864  -8.854  1.00  0.00              
ATOM   1332 3HE  MET A  98     -24.218 -30.530  -8.708  1.00  0.00              
ATOM   1333  N   GLU A  99     -23.787 -27.378 -14.698  1.00  0.00              
ATOM   1334  CA  GLU A  99     -23.669 -27.760 -16.093  1.00  0.00              
ATOM   1335  C   GLU A  99     -22.251 -27.534 -16.614  1.00  0.00              
ATOM   1336  O   GLU A  99     -21.717 -28.375 -17.338  1.00  0.00              
ATOM   1337  CB  GLU A  99     -24.675 -26.980 -16.943  1.00  0.00              
ATOM   1338  CG  GLU A  99     -26.128 -27.372 -16.714  1.00  0.00              
ATOM   1339  CD  GLU A  99     -27.062 -26.475 -17.478  1.00  0.00              
ATOM   1340  OE1 GLU A  99     -26.595 -25.545 -18.090  1.00  0.00              
ATOM   1341  OE2 GLU A  99     -28.229 -26.783 -17.542  1.00  0.00              
ATOM   1342  H   GLU A  99     -24.380 -26.599 -14.450  1.00  0.00              
ATOM   1343  HA  GLU A  99     -23.869 -28.826 -16.203  1.00  0.00              
ATOM   1344 1HB  GLU A  99     -24.543 -25.925 -16.706  1.00  0.00              
ATOM   1345 2HB  GLU A  99     -24.413 -27.154 -17.987  1.00  0.00              
ATOM   1346 1HG  GLU A  99     -26.341 -28.412 -16.962  1.00  0.00              
ATOM   1347 2HG  GLU A  99     -26.270 -27.218 -15.645  1.00  0.00              
ATOM   1348  N   SER A 100     -21.636 -26.409 -16.245  1.00  0.00              
ATOM   1349  CA  SER A 100     -20.278 -26.107 -16.711  1.00  0.00              
ATOM   1350  C   SER A 100     -19.266 -27.046 -16.049  1.00  0.00              
ATOM   1351  O   SER A 100     -18.240 -27.376 -16.639  1.00  0.00              
ATOM   1352  CB  SER A 100     -19.918 -24.630 -16.438  1.00  0.00              
ATOM   1353  OG  SER A 100     -19.763 -24.357 -15.051  1.00  0.00              
ATOM   1354  H   SER A 100     -22.105 -25.752 -15.637  1.00  0.00              
ATOM   1355  HA  SER A 100     -20.176 -26.139 -17.797  1.00  0.00              
ATOM   1356 1HB  SER A 100     -18.983 -24.400 -16.949  1.00  0.00              
ATOM   1357 2HB  SER A 100     -20.712 -23.998 -16.834  1.00  0.00              
ATOM   1358  HG  SER A 100     -20.584 -24.552 -14.594  1.00  0.00              
ATOM   1359  N   PHE A 101     -19.569 -27.488 -14.831  1.00  0.00              
ATOM   1360  CA  PHE A 101     -18.741 -28.482 -14.146  1.00  0.00              
ATOM   1361  C   PHE A 101     -18.854 -29.848 -14.840  1.00  0.00              
ATOM   1362  O   PHE A 101     -17.861 -30.534 -15.046  1.00  0.00              
ATOM   1363  CB  PHE A 101     -19.190 -28.614 -12.685  1.00  0.00              
ATOM   1364  CG  PHE A 101     -18.460 -29.683 -11.916  1.00  0.00              
ATOM   1365  CD1 PHE A 101     -17.097 -29.574 -11.670  1.00  0.00              
ATOM   1366  CD2 PHE A 101     -19.144 -30.793 -11.428  1.00  0.00              
ATOM   1367  CE1 PHE A 101     -16.419 -30.560 -10.940  1.00  0.00              
ATOM   1368  CE2 PHE A 101     -18.476 -31.791 -10.695  1.00  0.00              
ATOM   1369  CZ  PHE A 101     -17.111 -31.670 -10.451  1.00  0.00              
ATOM   1370  H   PHE A 101     -20.391 -27.129 -14.368  1.00  0.00              
ATOM   1371  HA  PHE A 101     -17.692 -28.187 -14.195  1.00  0.00              
ATOM   1372 1HB  PHE A 101     -19.019 -27.678 -12.154  1.00  0.00              
ATOM   1373 2HB  PHE A 101     -20.248 -28.868 -12.640  1.00  0.00              
ATOM   1374  HD1 PHE A 101     -16.554 -28.709 -12.050  1.00  0.00              
ATOM   1375  HD2 PHE A 101     -20.213 -30.884 -11.622  1.00  0.00              
ATOM   1376  HE1 PHE A 101     -15.350 -30.460 -10.753  1.00  0.00              
ATOM   1377  HE2 PHE A 101     -19.021 -32.656 -10.318  1.00  0.00              
ATOM   1378  HZ  PHE A 101     -16.584 -32.436  -9.884  1.00  0.00              
ATOM   1379  N   ALA A 102     -20.071 -30.242 -15.191  1.00  0.00              
ATOM   1380  CA  ALA A 102     -20.274 -31.514 -15.887  1.00  0.00              
ATOM   1381  C   ALA A 102     -19.546 -31.498 -17.236  1.00  0.00              
ATOM   1382  O   ALA A 102     -19.008 -32.508 -17.681  1.00  0.00              
ATOM   1383  CB  ALA A 102     -21.771 -31.764 -16.095  1.00  0.00              
ATOM   1384  H   ALA A 102     -20.872 -29.664 -14.980  1.00  0.00              
ATOM   1385  HA  ALA A 102     -19.847 -32.315 -15.283  1.00  0.00              
ATOM   1386 1HB  ALA A 102     -21.911 -32.713 -16.613  1.00  0.00              
ATOM   1387 2HB  ALA A 102     -22.272 -31.802 -15.127  1.00  0.00              
ATOM   1388 3HB  ALA A 102     -22.194 -30.959 -16.692  1.00  0.00              
ATOM   1389  N   ALA A 103     -19.522 -30.333 -17.877  1.00  0.00              
ATOM   1390  CA  ALA A 103     -18.860 -30.188 -19.170  1.00  0.00              
ATOM   1391  C   ALA A 103     -17.366 -30.511 -19.125  1.00  0.00              
ATOM   1392  O   ALA A 103     -16.785 -30.918 -20.129  1.00  0.00              
ATOM   1393  CB  ALA A 103     -19.074 -28.771 -19.693  1.00  0.00              
ATOM   1394  H   ALA A 103     -19.972 -29.530 -17.462  1.00  0.00              
ATOM   1395  HA  ALA A 103     -19.300 -30.899 -19.870  1.00  0.00              
ATOM   1396 1HB  ALA A 103     -18.579 -28.663 -20.659  1.00  0.00              
ATOM   1397 2HB  ALA A 103     -20.141 -28.582 -19.809  1.00  0.00              
ATOM   1398 3HB  ALA A 103     -18.652 -28.056 -18.989  1.00  0.00              
ATOM   1399  N   THR A 104     -16.745 -30.342 -17.964  1.00  0.00              
ATOM   1400  CA  THR A 104     -15.301 -30.538 -17.859  1.00  0.00              
ATOM   1401  C   THR A 104     -14.847 -31.964 -18.158  1.00  0.00              
ATOM   1402  O   THR A 104     -13.685 -32.183 -18.504  1.00  0.00              
ATOM   1403  CB  THR A 104     -14.784 -30.152 -16.474  1.00  0.00              
ATOM   1404  OG1 THR A 104     -15.363 -31.017 -15.492  1.00  0.00              
ATOM   1405  CG2 THR A 104     -15.140 -28.712 -16.169  1.00  0.00              
ATOM   1406  H   THR A 104     -17.266 -30.076 -17.141  1.00  0.00              
ATOM   1407  HA  THR A 104     -14.790 -29.924 -18.601  1.00  0.00              
ATOM   1408  HB  THR A 104     -13.701 -30.273 -16.453  1.00  0.00              
ATOM   1409  HG1 THR A 104     -14.828 -30.997 -14.694  1.00  0.00              
ATOM   1410 1HG2 THR A 104     -14.767 -28.448 -15.180  1.00  0.00              
ATOM   1411 2HG2 THR A 104     -14.687 -28.059 -16.915  1.00  0.00              
ATOM   1412 3HG2 THR A 104     -16.223 -28.594 -16.191  1.00  0.00              
ATOM   1413  N   ALA A 105     -15.751 -32.929 -18.016  1.00  0.00              
ATOM   1414  CA  ALA A 105     -15.421 -34.318 -18.329  1.00  0.00              
ATOM   1415  C   ALA A 105     -15.127 -34.458 -19.821  1.00  0.00              
ATOM   1416  O   ALA A 105     -14.266 -35.235 -20.227  1.00  0.00              
ATOM   1417  CB  ALA A 105     -16.572 -35.235 -17.939  1.00  0.00              
ATOM   1418  H   ALA A 105     -16.680 -32.706 -17.688  1.00  0.00              
ATOM   1419  HA  ALA A 105     -14.523 -34.597 -17.778  1.00  0.00              
ATOM   1420 1HB  ALA A 105     -16.311 -36.266 -18.178  1.00  0.00              
ATOM   1421 2HB  ALA A 105     -16.761 -35.147 -16.868  1.00  0.00              
ATOM   1422 3HB  ALA A 105     -17.467 -34.951 -18.490  1.00  0.00              
ATOM   1423  N   ASP A 106     -15.848 -33.694 -20.637  1.00  0.00              
ATOM   1424  CA  ASP A 106     -15.664 -33.742 -22.081  1.00  0.00              
ATOM   1425  C   ASP A 106     -14.342 -33.098 -22.493  1.00  0.00              
ATOM   1426  O   ASP A 106     -13.674 -33.573 -23.410  1.00  0.00              
ATOM   1427  CB  ASP A 106     -16.830 -33.050 -22.792  1.00  0.00              
ATOM   1428  CG  ASP A 106     -18.136 -33.833 -22.765  1.00  0.00              
ATOM   1429  OD1 ASP A 106     -18.104 -34.994 -22.430  1.00  0.00              
ATOM   1430  OD2 ASP A 106     -19.170 -33.230 -22.925  1.00  0.00              
ATOM   1431  H   ASP A 106     -16.537 -33.066 -20.249  1.00  0.00              
ATOM   1432  HA  ASP A 106     -15.618 -34.780 -22.413  1.00  0.00              
ATOM   1433 1HB  ASP A 106     -17.010 -32.033 -22.443  1.00  0.00              
ATOM   1434 2HB  ASP A 106     -16.444 -33.023 -23.811  1.00  0.00              
ATOM   1435  N   PHE A 107     -13.971 -32.013 -21.817  1.00  0.00              
ATOM   1436  CA  PHE A 107     -12.713 -31.328 -22.109  1.00  0.00              
ATOM   1437  C   PHE A 107     -11.521 -32.192 -21.697  1.00  0.00              
ATOM   1438  O   PHE A 107     -10.502 -32.230 -22.390  1.00  0.00              
ATOM   1439  CB  PHE A 107     -12.679 -29.968 -21.395  1.00  0.00              
ATOM   1440  CG  PHE A 107     -13.554 -28.922 -22.046  1.00  0.00              
ATOM   1441  CD1 PHE A 107     -13.117 -28.234 -23.171  1.00  0.00              
ATOM   1442  CD2 PHE A 107     -14.824 -28.646 -21.548  1.00  0.00              
ATOM   1443  CE1 PHE A 107     -13.930 -27.286 -23.795  1.00  0.00              
ATOM   1444  CE2 PHE A 107     -15.644 -27.700 -22.164  1.00  0.00              
ATOM   1445  CZ  PHE A 107     -15.196 -27.020 -23.293  1.00  0.00              
ATOM   1446  H   PHE A 107     -14.569 -31.654 -21.087  1.00  0.00              
ATOM   1447  HA  PHE A 107     -12.625 -31.158 -23.183  1.00  0.00              
ATOM   1448 1HB  PHE A 107     -13.027 -30.074 -20.369  1.00  0.00              
ATOM   1449 2HB  PHE A 107     -11.665 -29.571 -21.394  1.00  0.00              
ATOM   1450  HD1 PHE A 107     -12.123 -28.441 -23.569  1.00  0.00              
ATOM   1451  HD2 PHE A 107     -15.175 -29.178 -20.663  1.00  0.00              
ATOM   1452  HE1 PHE A 107     -13.571 -26.756 -24.677  1.00  0.00              
ATOM   1453  HE2 PHE A 107     -16.636 -27.494 -21.762  1.00  0.00              
ATOM   1454  HZ  PHE A 107     -15.832 -26.282 -23.780  1.00  0.00              
ATOM   1455  N   ARG A 108     -11.670 -32.891 -20.575  1.00  0.00              
ATOM   1456  CA  ARG A 108     -10.664 -33.816 -20.062  1.00  0.00              
ATOM   1457  C   ARG A 108     -10.454 -34.978 -21.038  1.00  0.00              
ATOM   1458  O   ARG A 108      -9.325 -35.366 -21.341  1.00  0.00              
ATOM   1459  CB  ARG A 108     -11.141 -34.352 -18.706  1.00  0.00              
ATOM   1460  CG  ARG A 108     -10.223 -35.353 -18.018  1.00  0.00              
ATOM   1461  CD  ARG A 108      -8.923 -34.714 -17.609  1.00  0.00              
ATOM   1462  NE  ARG A 108      -8.115 -35.598 -16.774  1.00  0.00              
ATOM   1463  CZ  ARG A 108      -6.826 -35.398 -16.527  1.00  0.00              
ATOM   1464  NH1 ARG A 108      -6.208 -34.347 -17.051  1.00  0.00              
ATOM   1465  NH2 ARG A 108      -6.153 -36.242 -15.758  1.00  0.00              
ATOM   1466  H   ARG A 108     -12.530 -32.765 -20.061  1.00  0.00              
ATOM   1467  HA  ARG A 108      -9.706 -33.304 -19.968  1.00  0.00              
ATOM   1468 1HB  ARG A 108     -11.269 -33.492 -18.051  1.00  0.00              
ATOM   1469 2HB  ARG A 108     -12.107 -34.827 -18.873  1.00  0.00              
ATOM   1470 1HG  ARG A 108     -10.730 -35.739 -17.134  1.00  0.00              
ATOM   1471 2HG  ARG A 108     -10.023 -36.173 -18.710  1.00  0.00              
ATOM   1472 1HD  ARG A 108      -8.354 -34.464 -18.504  1.00  0.00              
ATOM   1473 2HD  ARG A 108      -9.137 -33.804 -17.050  1.00  0.00              
ATOM   1474  HE  ARG A 108      -8.381 -36.442 -16.284  1.00  0.00              
ATOM   1475 1HH1 ARG A 108      -6.720 -33.703 -17.636  1.00  0.00              
ATOM   1476 2HH1 ARG A 108      -5.228 -34.196 -16.863  1.00  0.00              
ATOM   1477 1HH2 ARG A 108      -6.625 -37.042 -15.358  1.00  0.00              
ATOM   1478 2HH2 ARG A 108      -5.174 -36.083 -15.576  1.00  0.00              
ATOM   1479  N   GLU A 109     -11.567 -35.517 -21.520  1.00  0.00              
ATOM   1480  CA  GLU A 109     -11.579 -36.627 -22.470  1.00  0.00              
ATOM   1481  C   GLU A 109     -10.814 -36.253 -23.741  1.00  0.00              
ATOM   1482  O   GLU A 109      -9.921 -36.978 -24.191  1.00  0.00              
ATOM   1483  CB  GLU A 109     -13.015 -37.029 -22.814  1.00  0.00              
ATOM   1484  CG  GLU A 109     -13.127 -38.190 -23.791  1.00  0.00              
ATOM   1485  CD  GLU A 109     -14.564 -38.530 -24.074  1.00  0.00              
ATOM   1486  OE1 GLU A 109     -15.426 -37.891 -23.518  1.00  0.00              
ATOM   1487  OE2 GLU A 109     -14.803 -39.350 -24.929  1.00  0.00              
ATOM   1488  H   GLU A 109     -12.445 -35.129 -21.205  1.00  0.00              
ATOM   1489  HA  GLU A 109     -11.072 -37.490 -22.037  1.00  0.00              
ATOM   1490 1HB  GLU A 109     -13.504 -37.295 -21.876  1.00  0.00              
ATOM   1491 2HB  GLU A 109     -13.499 -36.149 -23.239  1.00  0.00              
ATOM   1492 1HG  GLU A 109     -12.603 -38.018 -24.731  1.00  0.00              
ATOM   1493 2HG  GLU A 109     -12.657 -39.017 -23.260  1.00  0.00              
ATOM   1494  N   GLN A 110     -11.169 -35.107 -24.309  1.00  0.00              
ATOM   1495  CA  GLN A 110     -10.579 -34.648 -25.556  1.00  0.00              
ATOM   1496  C   GLN A 110      -9.098 -34.326 -25.413  1.00  0.00              
ATOM   1497  O   GLN A 110      -8.298 -34.662 -26.284  1.00  0.00              
ATOM   1498  CB  GLN A 110     -11.324 -33.412 -26.067  1.00  0.00              
ATOM   1499  CG  GLN A 110     -12.717 -33.700 -26.600  1.00  0.00              
ATOM   1500  CD  GLN A 110     -13.477 -32.434 -26.947  1.00  0.00              
ATOM   1501  OE1 GLN A 110     -13.000 -31.321 -26.706  1.00  0.00              
ATOM   1502  NE2 GLN A 110     -14.668 -32.596 -27.511  1.00  0.00              
ATOM   1503  H   GLN A 110     -11.871 -34.538 -23.858  1.00  0.00              
ATOM   1504  HA  GLN A 110     -10.639 -35.441 -26.302  1.00  0.00              
ATOM   1505 1HB  GLN A 110     -11.385 -32.714 -25.232  1.00  0.00              
ATOM   1506 2HB  GLN A 110     -10.710 -32.979 -26.857  1.00  0.00              
ATOM   1507 1HG  GLN A 110     -12.909 -34.431 -27.385  1.00  0.00              
ATOM   1508 2HG  GLN A 110     -13.096 -34.080 -25.650  1.00  0.00              
ATOM   1509 1HE2 GLN A 110     -15.217 -31.797 -27.762  1.00  0.00              
ATOM   1510 2HE2 GLN A 110     -15.018 -33.516 -27.686  1.00  0.00              
ATOM   1511  N   ILE A 111      -8.728 -33.678 -24.312  1.00  0.00              
ATOM   1512  CA  ILE A 111      -7.325 -33.364 -24.072  1.00  0.00              
ATOM   1513  C   ILE A 111      -6.469 -34.627 -23.941  1.00  0.00              
ATOM   1514  O   ILE A 111      -5.424 -34.741 -24.581  1.00  0.00              
ATOM   1515  CB  ILE A 111      -7.145 -32.499 -22.797  1.00  0.00              
ATOM   1516  CG1 ILE A 111      -7.722 -31.100 -23.026  1.00  0.00              
ATOM   1517  CG2 ILE A 111      -5.667 -32.389 -22.444  1.00  0.00              
ATOM   1518  CD1 ILE A 111      -7.919 -30.306 -21.755  1.00  0.00              
ATOM   1519  H   ILE A 111      -9.418 -33.397 -23.631  1.00  0.00              
ATOM   1520  HA  ILE A 111      -6.897 -32.840 -24.926  1.00  0.00              
ATOM   1521  HB  ILE A 111      -7.686 -32.964 -21.973  1.00  0.00              
ATOM   1522 1HG1 ILE A 111      -7.034 -30.568 -23.684  1.00  0.00              
ATOM   1523 2HG1 ILE A 111      -8.681 -31.223 -23.529  1.00  0.00              
ATOM   1524 1HG2 ILE A 111      -5.551 -31.780 -21.548  1.00  0.00              
ATOM   1525 2HG2 ILE A 111      -5.262 -33.384 -22.261  1.00  0.00              
ATOM   1526 3HG2 ILE A 111      -5.129 -31.925 -23.270  1.00  0.00              
ATOM   1527 1HD1 ILE A 111      -8.330 -29.326 -21.997  1.00  0.00              
ATOM   1528 2HD1 ILE A 111      -8.608 -30.836 -21.097  1.00  0.00              
ATOM   1529 3HD1 ILE A 111      -6.961 -30.180 -21.252  1.00  0.00              
ATOM   1530  N   LEU A 112      -6.916 -35.567 -23.111  1.00  0.00              
ATOM   1531  CA  LEU A 112      -6.187 -36.816 -22.885  1.00  0.00              
ATOM   1532  C   LEU A 112      -6.085 -37.642 -24.163  1.00  0.00              
ATOM   1533  O   LEU A 112      -5.054 -38.262 -24.445  1.00  0.00              
ATOM   1534  CB  LEU A 112      -6.884 -37.649 -21.807  1.00  0.00              
ATOM   1535  CG  LEU A 112      -6.872 -37.116 -20.376  1.00  0.00              
ATOM   1536  CD1 LEU A 112      -7.726 -38.014 -19.502  1.00  0.00              
ATOM   1537  CD2 LEU A 112      -5.447 -37.054 -19.853  1.00  0.00              
ATOM   1538  H   LEU A 112      -7.786 -35.410 -22.623  1.00  0.00              
ATOM   1539  HA  LEU A 112      -5.165 -36.592 -22.582  1.00  0.00              
ATOM   1540 1HB  LEU A 112      -7.902 -37.618 -22.191  1.00  0.00              
ATOM   1541 2HB  LEU A 112      -6.530 -38.680 -21.802  1.00  0.00              
ATOM   1542  HG  LEU A 112      -7.255 -36.096 -20.407  1.00  0.00              
ATOM   1543 1HD1 LEU A 112      -7.721 -37.638 -18.479  1.00  0.00              
ATOM   1544 2HD1 LEU A 112      -8.749 -38.023 -19.879  1.00  0.00              
ATOM   1545 3HD1 LEU A 112      -7.324 -39.027 -19.518  1.00  0.00              
ATOM   1546 1HD2 LEU A 112      -5.452 -36.672 -18.831  1.00  0.00              
ATOM   1547 2HD2 LEU A 112      -5.011 -38.053 -19.866  1.00  0.00              
ATOM   1548 3HD2 LEU A 112      -4.856 -36.392 -20.485  1.00  0.00              
ATOM   1549  N   ARG A 113      -7.172 -37.647 -24.924  1.00  0.00              
ATOM   1550  CA  ARG A 113      -7.235 -38.355 -26.194  1.00  0.00              
ATOM   1551  C   ARG A 113      -6.107 -37.953 -27.148  1.00  0.00              
ATOM   1552  O   ARG A 113      -5.340 -38.801 -27.614  1.00  0.00              
ATOM   1553  CB  ARG A 113      -8.592 -38.083 -26.851  1.00  0.00              
ATOM   1554  CG  ARG A 113      -8.802 -38.769 -28.188  1.00  0.00              
ATOM   1555  CD  ARG A 113     -10.189 -38.469 -28.726  1.00  0.00              
ATOM   1556  NE  ARG A 113     -10.337 -37.057 -29.067  1.00  0.00              
ATOM   1557  CZ  ARG A 113     -11.502 -36.464 -29.297  1.00  0.00              
ATOM   1558  NH1 ARG A 113     -12.627 -37.159 -29.216  1.00  0.00              
ATOM   1559  NH2 ARG A 113     -11.541 -35.178 -29.614  1.00  0.00              
ATOM   1560  H   ARG A 113      -7.982 -37.137 -24.604  1.00  0.00              
ATOM   1561  HA  ARG A 113      -7.109 -39.425 -26.027  1.00  0.00              
ATOM   1562 1HB  ARG A 113      -9.357 -38.417 -26.151  1.00  0.00              
ATOM   1563 2HB  ARG A 113      -8.670 -37.005 -26.986  1.00  0.00              
ATOM   1564 1HG  ARG A 113      -8.046 -38.407 -28.885  1.00  0.00              
ATOM   1565 2HG  ARG A 113      -8.681 -39.844 -28.048  1.00  0.00              
ATOM   1566 1HD  ARG A 113     -10.359 -39.068 -29.620  1.00  0.00              
ATOM   1567 2HD  ARG A 113     -10.927 -38.729 -27.968  1.00  0.00              
ATOM   1568  HE  ARG A 113      -9.630 -36.343 -29.177  1.00  0.00              
ATOM   1569 1HH1 ARG A 113     -12.595 -38.140 -28.978  1.00  0.00              
ATOM   1570 2HH1 ARG A 113     -13.511 -36.705 -29.392  1.00  0.00              
ATOM   1571 1HH2 ARG A 113     -10.680 -34.651 -29.680  1.00  0.00              
ATOM   1572 2HH2 ARG A 113     -12.428 -34.731 -29.789  1.00  0.00              
ATOM   1573  N   VAL A 114      -6.001 -36.658 -27.430  1.00  0.00              
ATOM   1574  CA  VAL A 114      -5.060 -36.174 -28.436  1.00  0.00              
ATOM   1575  C   VAL A 114      -3.626 -36.052 -27.931  1.00  0.00              
ATOM   1576  O   VAL A 114      -2.684 -36.163 -28.712  1.00  0.00              
ATOM   1577  CB  VAL A 114      -5.501 -34.807 -29.023  1.00  0.00              
ATOM   1578  CG1 VAL A 114      -6.935 -34.895 -29.520  1.00  0.00              
ATOM   1579  CG2 VAL A 114      -5.360 -33.716 -27.985  1.00  0.00              
ATOM   1580  H   VAL A 114      -6.583 -35.993 -26.941  1.00  0.00              
ATOM   1581  HA  VAL A 114      -4.972 -36.875 -29.266  1.00  0.00              
ATOM   1582  HB  VAL A 114      -4.840 -34.546 -29.849  1.00  0.00              
ATOM   1583 1HG1 VAL A 114      -7.237 -33.931 -29.931  1.00  0.00              
ATOM   1584 2HG1 VAL A 114      -7.006 -35.657 -30.295  1.00  0.00              
ATOM   1585 3HG1 VAL A 114      -7.592 -35.158 -28.691  1.00  0.00              
ATOM   1586 1HG2 VAL A 114      -5.673 -32.763 -28.412  1.00  0.00              
ATOM   1587 2HG2 VAL A 114      -5.986 -33.951 -27.123  1.00  0.00              
ATOM   1588 3HG2 VAL A 114      -4.319 -33.646 -27.669  1.00  0.00              
ATOM   1589  N   LYS A 115      -3.454 -35.829 -26.634  1.00  0.00              
ATOM   1590  CA  LYS A 115      -2.113 -35.734 -26.075  1.00  0.00              
ATOM   1591  C   LYS A 115      -1.585 -37.091 -25.612  1.00  0.00              
ATOM   1592  O   LYS A 115      -0.378 -37.270 -25.453  1.00  0.00              
ATOM   1593  CB  LYS A 115      -2.092 -34.733 -24.919  1.00  0.00              
ATOM   1594  CG  LYS A 115      -1.982 -33.278 -25.366  1.00  0.00              
ATOM   1595  CD  LYS A 115      -1.475 -32.376 -24.248  1.00  0.00              
ATOM   1596  CE  LYS A 115      -0.022 -32.656 -23.920  1.00  0.00              
ATOM   1597  NZ  LYS A 115       0.877 -32.132 -24.979  1.00  0.00              
ATOM   1598  H   LYS A 115      -4.251 -35.724 -26.022  1.00  0.00              
ATOM   1599  HA  LYS A 115      -1.418 -35.388 -26.841  1.00  0.00              
ATOM   1600 1HB  LYS A 115      -3.014 -34.876 -24.355  1.00  0.00              
ATOM   1601 2HB  LYS A 115      -1.239 -34.989 -24.290  1.00  0.00              
ATOM   1602 1HG  LYS A 115      -1.293 -33.225 -26.209  1.00  0.00              
ATOM   1603 2HG  LYS A 115      -2.968 -32.937 -25.682  1.00  0.00              
ATOM   1604 1HD  LYS A 115      -1.581 -31.337 -24.565  1.00  0.00              
ATOM   1605 2HD  LYS A 115      -2.084 -32.548 -23.361  1.00  0.00              
ATOM   1606 1HE  LYS A 115       0.211 -32.181 -22.968  1.00  0.00              
ATOM   1607 2HE  LYS A 115       0.104 -33.735 -23.826  1.00  0.00              
ATOM   1608 1HZ  LYS A 115       1.837 -32.332 -24.736  1.00  0.00              
ATOM   1609 2HZ  LYS A 115       0.654 -32.575 -25.860  1.00  0.00              
ATOM   1610 3HZ  LYS A 115       0.752 -31.134 -25.063  1.00  0.00              
ATOM   1611  N   GLU A 116      -2.491 -38.047 -25.416  1.00  0.00              
ATOM   1612  CA  GLU A 116      -2.118 -39.387 -24.967  1.00  0.00              
ATOM   1613  C   GLU A 116      -1.164 -39.292 -23.783  1.00  0.00              
ATOM   1614  O   GLU A 116      -0.074 -39.868 -23.794  1.00  0.00              
ATOM   1615  CB  GLU A 116      -1.478 -40.186 -26.105  1.00  0.00              
ATOM   1616  CG  GLU A 116      -2.377 -40.389 -27.315  1.00  0.00              
ATOM   1617  CD  GLU A 116      -1.668 -41.147 -28.402  1.00  0.00              
ATOM   1618  OE1 GLU A 116      -0.553 -41.557 -28.184  1.00  0.00              
ATOM   1619  OE2 GLU A 116      -2.280 -41.414 -29.410  1.00  0.00              
ATOM   1620  H   GLU A 116      -3.465 -37.837 -25.584  1.00  0.00              
ATOM   1621  HA  GLU A 116      -3.005 -39.923 -24.627  1.00  0.00              
ATOM   1622 1HB  GLU A 116      -0.580 -39.646 -26.406  1.00  0.00              
ATOM   1623 2HB  GLU A 116      -1.197 -41.156 -25.695  1.00  0.00              
ATOM   1624 1HG  GLU A 116      -3.316 -40.888 -27.079  1.00  0.00              
ATOM   1625 2HG  GLU A 116      -2.582 -39.374 -27.655  1.00  0.00              
ATOM   1626  N   ASP A 117      -1.592 -38.561 -22.760  1.00  0.00              
ATOM   1627  CA  ASP A 117      -0.771 -38.330 -21.582  1.00  0.00              
ATOM   1628  C   ASP A 117      -1.669 -38.130 -20.367  1.00  0.00              
ATOM   1629  O   ASP A 117      -2.322 -37.096 -20.229  1.00  0.00              
ATOM   1630  CB  ASP A 117       0.094 -37.086 -21.810  1.00  0.00              
ATOM   1631  CG  ASP A 117       1.062 -36.823 -20.676  1.00  0.00              
ATOM   1632  OD1 ASP A 117       1.878 -35.885 -20.810  1.00  0.00              
ATOM   1633  OD2 ASP A 117       1.017 -37.543 -19.656  1.00  0.00              
ATOM   1634  H   ASP A 117      -2.515 -38.154 -22.804  1.00  0.00              
ATOM   1635  HA  ASP A 117      -0.147 -39.203 -21.390  1.00  0.00              
ATOM   1636 1HB  ASP A 117       0.621 -37.094 -22.764  1.00  0.00              
ATOM   1637 2HB  ASP A 117      -0.679 -36.316 -21.827  1.00  0.00              
ATOM   1638  N   GLU A 118      -1.703 -39.127 -19.491  1.00  0.00              
ATOM   1639  CA  GLU A 118      -2.532 -39.074 -18.294  1.00  0.00              
ATOM   1640  C   GLU A 118      -1.947 -38.138 -17.236  1.00  0.00              
ATOM   1641  O   GLU A 118      -2.627 -37.767 -16.278  1.00  0.00              
ATOM   1642  CB  GLU A 118      -2.708 -40.478 -17.710  1.00  0.00              
ATOM   1643  CG  GLU A 118      -3.510 -41.428 -18.589  1.00  0.00              
ATOM   1644  CD  GLU A 118      -4.908 -40.922 -18.807  1.00  0.00              
ATOM   1645  OE1 GLU A 118      -5.586 -40.671 -17.839  1.00  0.00              
ATOM   1646  OE2 GLU A 118      -5.262 -40.679 -19.936  1.00  0.00              
ATOM   1647  H   GLU A 118      -1.136 -39.945 -19.661  1.00  0.00              
ATOM   1648  HA  GLU A 118      -3.514 -38.671 -18.542  1.00  0.00              
ATOM   1649 1HB  GLU A 118      -1.709 -40.885 -17.554  1.00  0.00              
ATOM   1650 2HB  GLU A 118      -3.209 -40.364 -16.749  1.00  0.00              
ATOM   1651 1HG  GLU A 118      -3.042 -41.626 -19.553  1.00  0.00              
ATOM   1652 2HG  GLU A 118      -3.543 -42.348 -18.008  1.00  0.00              
ATOM   1653  N   ASN A 119      -0.683 -37.765 -17.411  1.00  0.00              
ATOM   1654  CA  ASN A 119      -0.033 -36.850 -16.482  1.00  0.00              
ATOM   1655  C   ASN A 119       0.172 -35.452 -17.059  1.00  0.00              
ATOM   1656  O   ASN A 119       1.081 -34.730 -16.647  1.00  0.00              
ATOM   1657  CB  ASN A 119       1.313 -37.422 -16.036  1.00  0.00              
ATOM   1658  CG  ASN A 119       1.162 -38.705 -15.242  1.00  0.00              
ATOM   1659  OD1 ASN A 119       0.627 -38.702 -14.130  1.00  0.00              
ATOM   1660  ND2 ASN A 119       1.629 -39.812 -15.811  1.00  0.00              
ATOM   1661  H   ASN A 119      -0.161 -38.120 -18.199  1.00  0.00              
ATOM   1662  HA  ASN A 119      -0.663 -36.706 -15.603  1.00  0.00              
ATOM   1663 1HB  ASN A 119       2.143 -37.511 -16.739  1.00  0.00              
ATOM   1664 2HB  ASN A 119       1.507 -36.598 -15.348  1.00  0.00              
ATOM   1665 1HD2 ASN A 119       1.555 -40.688 -15.334  1.00  0.00              
ATOM   1666 2HD2 ASN A 119       2.052 -39.769 -16.716  1.00  0.00              
ATOM   1667  N   VAL A 120      -0.669 -35.069 -18.015  1.00  0.00              
ATOM   1668  CA  VAL A 120      -0.546 -33.752 -18.626  1.00  0.00              
ATOM   1669  C   VAL A 120      -0.736 -32.682 -17.546  1.00  0.00              
ATOM   1670  O   VAL A 120      -1.675 -32.761 -16.744  1.00  0.00              
ATOM   1671  CB  VAL A 120      -1.605 -33.553 -19.739  1.00  0.00              
ATOM   1672  CG1 VAL A 120      -2.999 -33.575 -19.143  1.00  0.00              
ATOM   1673  CG2 VAL A 120      -1.366 -32.239 -20.461  1.00  0.00              
ATOM   1674  H   VAL A 120      -1.402 -35.690 -18.325  1.00  0.00              
ATOM   1675  HA  VAL A 120       0.452 -33.597 -19.036  1.00  0.00              
ATOM   1676  HB  VAL A 120      -1.497 -34.348 -20.478  1.00  0.00              
ATOM   1677 1HG1 VAL A 120      -3.735 -33.435 -19.935  1.00  0.00              
ATOM   1678 2HG1 VAL A 120      -3.171 -34.534 -18.655  1.00  0.00              
ATOM   1679 3HG1 VAL A 120      -3.095 -32.772 -18.413  1.00  0.00              
ATOM   1680 1HG2 VAL A 120      -2.116 -32.110 -21.241  1.00  0.00              
ATOM   1681 2HG2 VAL A 120      -1.436 -31.416 -19.749  1.00  0.00              
ATOM   1682 3HG2 VAL A 120      -0.373 -32.246 -20.911  1.00  0.00              
ATOM   1683  N   PRO A 121       0.162 -31.680 -17.497  1.00  0.00              
ATOM   1684  CA  PRO A 121      -0.005 -30.551 -16.569  1.00  0.00              
ATOM   1685  C   PRO A 121      -1.446 -30.048 -16.696  1.00  0.00              
ATOM   1686  O   PRO A 121      -1.871 -29.617 -17.772  1.00  0.00              
ATOM   1687  CB  PRO A 121       1.035 -29.548 -17.061  1.00  0.00              
ATOM   1688  CG  PRO A 121       2.119 -30.452 -17.563  1.00  0.00              
ATOM   1689  CD  PRO A 121       1.344 -31.527 -18.311  1.00  0.00              
ATOM   1690  HA  PRO A 121       0.145 -30.838 -15.518  1.00  0.00              
ATOM   1691 1HB  PRO A 121       0.627 -28.900 -17.851  1.00  0.00              
ATOM   1692 2HB  PRO A 121       1.377 -28.890 -16.249  1.00  0.00              
ATOM   1693 1HG  PRO A 121       2.817 -29.909 -18.217  1.00  0.00              
ATOM   1694 2HG  PRO A 121       2.709 -30.864 -16.732  1.00  0.00              
ATOM   1695 1HD  PRO A 121       1.094 -31.222 -19.338  1.00  0.00              
ATOM   1696 2HD  PRO A 121       1.905 -32.471 -18.384  1.00  0.00              
ATOM   1697  N   PHE A 122      -2.189 -30.107 -15.593  1.00  0.00              
ATOM   1698  CA  PHE A 122      -3.616 -29.821 -15.629  1.00  0.00              
ATOM   1699  C   PHE A 122      -4.119 -29.356 -14.263  1.00  0.00              
ATOM   1700  O   PHE A 122      -3.856 -29.997 -13.241  1.00  0.00              
ATOM   1701  CB  PHE A 122      -4.320 -31.128 -16.043  1.00  0.00              
ATOM   1702  CG  PHE A 122      -5.797 -31.007 -16.305  1.00  0.00              
ATOM   1703  CD1 PHE A 122      -6.268 -30.893 -17.613  1.00  0.00              
ATOM   1704  CD2 PHE A 122      -6.719 -31.082 -15.265  1.00  0.00              
ATOM   1705  CE1 PHE A 122      -7.639 -30.860 -17.880  1.00  0.00              
ATOM   1706  CE2 PHE A 122      -8.089 -31.049 -15.517  1.00  0.00              
ATOM   1707  CZ  PHE A 122      -8.551 -30.940 -16.828  1.00  0.00              
ATOM   1708  H   PHE A 122      -1.758 -30.354 -14.714  1.00  0.00              
ATOM   1709  HA  PHE A 122      -3.813 -29.005 -16.326  1.00  0.00              
ATOM   1710 1HB  PHE A 122      -3.885 -31.514 -16.964  1.00  0.00              
ATOM   1711 2HB  PHE A 122      -4.218 -31.874 -15.254  1.00  0.00              
ATOM   1712  HD1 PHE A 122      -5.552 -30.831 -18.433  1.00  0.00              
ATOM   1713  HD2 PHE A 122      -6.356 -31.167 -14.240  1.00  0.00              
ATOM   1714  HE1 PHE A 122      -7.991 -30.772 -18.908  1.00  0.00              
ATOM   1715  HE2 PHE A 122      -8.800 -31.106 -14.693  1.00  0.00              
ATOM   1716  HZ  PHE A 122      -9.621 -30.916 -17.030  1.00  0.00              
ATOM   1717  N   LEU A 123      -4.842 -28.240 -14.246  1.00  0.00              
ATOM   1718  CA  LEU A 123      -5.523 -27.795 -13.041  1.00  0.00              
ATOM   1719  C   LEU A 123      -7.022 -27.749 -13.294  1.00  0.00              
ATOM   1720  O   LEU A 123      -7.459 -27.377 -14.385  1.00  0.00              
ATOM   1721  CB  LEU A 123      -5.054 -26.404 -12.601  1.00  0.00              
ATOM   1722  CG  LEU A 123      -3.900 -26.289 -11.600  1.00  0.00              
ATOM   1723  CD1 LEU A 123      -2.576 -26.551 -12.302  1.00  0.00              
ATOM   1724  CD2 LEU A 123      -3.900 -24.892 -10.996  1.00  0.00              
ATOM   1725  H   LEU A 123      -4.920 -27.688 -15.089  1.00  0.00              
ATOM   1726  HA  LEU A 123      -5.347 -28.509 -12.237  1.00  0.00              
ATOM   1727 1HB  LEU A 123      -4.718 -26.018 -13.563  1.00  0.00              
ATOM   1728 2HB  LEU A 123      -5.880 -25.796 -12.234  1.00  0.00              
ATOM   1729  HG  LEU A 123      -4.094 -27.002 -10.799  1.00  0.00              
ATOM   1730 1HD1 LEU A 123      -1.760 -26.467 -11.584  1.00  0.00              
ATOM   1731 2HD1 LEU A 123      -2.583 -27.555 -12.728  1.00  0.00              
ATOM   1732 3HD1 LEU A 123      -2.435 -25.820 -13.098  1.00  0.00              
ATOM   1733 1HD2 LEU A 123      -3.081 -24.805 -10.281  1.00  0.00              
ATOM   1734 2HD2 LEU A 123      -3.772 -24.153 -11.787  1.00  0.00              
ATOM   1735 3HD2 LEU A 123      -4.847 -24.716 -10.485  1.00  0.00              
ATOM   1736  N   LEU A 124      -7.803 -28.145 -12.293  1.00  0.00              
ATOM   1737  CA  LEU A 124      -9.254 -28.031 -12.366  1.00  0.00              
ATOM   1738  C   LEU A 124      -9.564 -26.720 -11.650  1.00  0.00              
ATOM   1739  O   LEU A 124      -9.248 -26.560 -10.475  1.00  0.00              
ATOM   1740  CB  LEU A 124      -9.962 -29.227 -11.715  1.00  0.00              
ATOM   1741  CG  LEU A 124     -11.494 -29.159 -11.717  1.00  0.00              
ATOM   1742  CD1 LEU A 124     -12.014 -29.137 -13.148  1.00  0.00              
ATOM   1743  CD2 LEU A 124     -12.057 -30.350 -10.957  1.00  0.00              
ATOM   1744  H   LEU A 124      -7.381 -28.534 -11.463  1.00  0.00              
ATOM   1745  HA  LEU A 124      -9.564 -27.985 -13.409  1.00  0.00              
ATOM   1746 1HB  LEU A 124      -9.622 -30.018 -12.381  1.00  0.00              
ATOM   1747 2HB  LEU A 124      -9.590 -29.416 -10.708  1.00  0.00              
ATOM   1748  HG  LEU A 124     -11.779 -28.255 -11.178  1.00  0.00              
ATOM   1749 1HD1 LEU A 124     -13.103 -29.089 -13.139  1.00  0.00              
ATOM   1750 2HD1 LEU A 124     -11.617 -28.264 -13.666  1.00  0.00              
ATOM   1751 3HD1 LEU A 124     -11.696 -30.042 -13.664  1.00  0.00              
ATOM   1752 1HD2 LEU A 124     -13.146 -30.300 -10.958  1.00  0.00              
ATOM   1753 2HD2 LEU A 124     -11.735 -31.274 -11.437  1.00  0.00              
ATOM   1754 3HD2 LEU A 124     -11.695 -30.331  -9.929  1.00  0.00              
ATOM   1755  N   VAL A 125     -10.166 -25.776 -12.365  1.00  0.00              
ATOM   1756  CA  VAL A 125     -10.406 -24.452 -11.810  1.00  0.00              
ATOM   1757  C   VAL A 125     -11.879 -24.107 -11.602  1.00  0.00              
ATOM   1758  O   VAL A 125     -12.638 -23.985 -12.569  1.00  0.00              
ATOM   1759  CB  VAL A 125      -9.783 -23.368 -12.728  1.00  0.00              
ATOM   1760  CG1 VAL A 125     -10.052 -21.991 -12.167  1.00  0.00              
ATOM   1761  CG2 VAL A 125      -8.283 -23.600 -12.871  1.00  0.00              
ATOM   1762  H   VAL A 125     -10.465 -25.976 -13.309  1.00  0.00              
ATOM   1763  HA  VAL A 125      -9.997 -24.364 -10.803  1.00  0.00              
ATOM   1764  HB  VAL A 125     -10.216 -23.456 -13.724  1.00  0.00              
ATOM   1765 1HG1 VAL A 125      -9.610 -21.239 -12.821  1.00  0.00              
ATOM   1766 2HG1 VAL A 125     -11.128 -21.828 -12.104  1.00  0.00              
ATOM   1767 3HG1 VAL A 125      -9.613 -21.911 -11.173  1.00  0.00              
ATOM   1768 1HG2 VAL A 125      -7.857 -22.834 -13.517  1.00  0.00              
ATOM   1769 2HG2 VAL A 125      -7.813 -23.550 -11.889  1.00  0.00              
ATOM   1770 3HG2 VAL A 125      -8.107 -24.583 -13.308  1.00  0.00              
ATOM   1771  N   GLY A 126     -12.270 -23.948 -10.341  1.00  0.00              
ATOM   1772  CA  GLY A 126     -13.636 -23.575 -10.016  1.00  0.00              
ATOM   1773  C   GLY A 126     -13.660 -22.064  -9.857  1.00  0.00              
ATOM   1774  O   GLY A 126     -13.128 -21.527  -8.884  1.00  0.00              
ATOM   1775  H   GLY A 126     -11.606 -24.087  -9.592  1.00  0.00              
ATOM   1776 1HA  GLY A 126     -14.294 -23.894 -10.824  1.00  0.00              
ATOM   1777 2HA  GLY A 126     -13.930 -24.071  -9.092  1.00  0.00              
ATOM   1778  N   ASN A 127     -14.270 -21.376 -10.817  1.00  0.00              
ATOM   1779  CA  ASN A 127     -14.277 -19.920 -10.831  1.00  0.00              
ATOM   1780  C   ASN A 127     -15.522 -19.285 -10.201  1.00  0.00              
ATOM   1781  O   ASN A 127     -16.526 -19.957  -9.956  1.00  0.00              
ATOM   1782  CB  ASN A 127     -14.108 -19.406 -12.249  1.00  0.00              
ATOM   1783  CG  ASN A 127     -13.707 -17.959 -12.325  1.00  0.00              
ATOM   1784  OD1 ASN A 127     -13.074 -17.421 -11.410  1.00  0.00              
ATOM   1785  ND2 ASN A 127     -14.142 -17.307 -13.373  1.00  0.00              
ATOM   1786  H   ASN A 127     -14.741 -21.877 -11.557  1.00  0.00              
ATOM   1787  HA  ASN A 127     -13.448 -19.540 -10.232  1.00  0.00              
ATOM   1788 1HB  ASN A 127     -13.537 -19.975 -12.984  1.00  0.00              
ATOM   1789 2HB  ASN A 127     -15.172 -19.488 -12.474  1.00  0.00              
ATOM   1790 1HD2 ASN A 127     -13.913 -16.340 -13.489  1.00  0.00              
ATOM   1791 2HD2 ASN A 127     -14.702 -17.774 -14.056  1.00  0.00              
ATOM   1792  N   LYS A 128     -15.427 -17.981  -9.938  1.00  0.00              
ATOM   1793  CA  LYS A 128     -16.490 -17.185  -9.320  1.00  0.00              
ATOM   1794  C   LYS A 128     -16.713 -17.536  -7.859  1.00  0.00              
ATOM   1795  O   LYS A 128     -17.845 -17.568  -7.388  1.00  0.00              
ATOM   1796  CB  LYS A 128     -17.805 -17.336 -10.094  1.00  0.00              
ATOM   1797  CG  LYS A 128     -17.670 -17.071 -11.584  1.00  0.00              
ATOM   1798  CD  LYS A 128     -19.026 -17.034 -12.277  1.00  0.00              
ATOM   1799  CE  LYS A 128     -18.854 -17.006 -13.775  1.00  0.00              
ATOM   1800  NZ  LYS A 128     -20.140 -16.979 -14.498  1.00  0.00              
ATOM   1801  H   LYS A 128     -14.558 -17.530 -10.188  1.00  0.00              
ATOM   1802  HA  LYS A 128     -16.214 -16.130  -9.330  1.00  0.00              
ATOM   1803 1HB  LYS A 128     -18.157 -18.354  -9.930  1.00  0.00              
ATOM   1804 2HB  LYS A 128     -18.515 -16.633  -9.658  1.00  0.00              
ATOM   1805 1HG  LYS A 128     -17.170 -16.112 -11.721  1.00  0.00              
ATOM   1806 2HG  LYS A 128     -17.064 -17.863 -12.022  1.00  0.00              
ATOM   1807 1HD  LYS A 128     -19.589 -17.921 -11.985  1.00  0.00              
ATOM   1808 2HD  LYS A 128     -19.559 -16.142 -11.949  1.00  0.00              
ATOM   1809 1HE  LYS A 128     -18.281 -16.118 -14.037  1.00  0.00              
ATOM   1810 2HE  LYS A 128     -18.298 -17.895 -14.072  1.00  0.00              
ATOM   1811 1HZ  LYS A 128     -19.967 -16.962 -15.493  1.00  0.00              
ATOM   1812 2HZ  LYS A 128     -20.675 -17.804 -14.264  1.00  0.00              
ATOM   1813 3HZ  LYS A 128     -20.658 -16.155 -14.231  1.00  0.00              
ATOM   1814  N   SER A 129     -15.618 -17.772  -7.145  1.00  0.00              
ATOM   1815  CA  SER A 129     -15.666 -18.128  -5.733  1.00  0.00              
ATOM   1816  C   SER A 129     -16.216 -17.004  -4.864  1.00  0.00              
ATOM   1817  O   SER A 129     -16.601 -17.235  -3.718  1.00  0.00              
ATOM   1818  CB  SER A 129     -14.281 -18.522  -5.257  1.00  0.00              
ATOM   1819  OG  SER A 129     -13.397 -17.435  -5.252  1.00  0.00              
ATOM   1820  H   SER A 129     -14.721 -17.700  -7.604  1.00  0.00              
ATOM   1821  HA  SER A 129     -16.235 -19.038  -5.535  1.00  0.00              
ATOM   1822 1HB  SER A 129     -14.360 -18.920  -4.246  1.00  0.00              
ATOM   1823 2HB  SER A 129     -13.890 -19.294  -5.920  1.00  0.00              
ATOM   1824  HG  SER A 129     -12.656 -17.628  -4.672  1.00  0.00              
ATOM   1825  N   ASP A 130     -16.268 -15.791  -5.408  1.00  0.00              
ATOM   1826  CA  ASP A 130     -16.904 -14.684  -4.701  1.00  0.00              
ATOM   1827  C   ASP A 130     -18.425 -14.797  -4.692  1.00  0.00              
ATOM   1828  O   ASP A 130     -19.100 -14.062  -3.967  1.00  0.00              
ATOM   1829  CB  ASP A 130     -16.488 -13.330  -5.307  1.00  0.00              
ATOM   1830  CG  ASP A 130     -16.811 -13.216  -6.785  1.00  0.00              
ATOM   1831  OD1 ASP A 130     -16.216 -13.963  -7.585  1.00  0.00              
ATOM   1832  OD2 ASP A 130     -17.655 -12.375  -7.152  1.00  0.00              
ATOM   1833  H   ASP A 130     -15.864 -15.627  -6.319  1.00  0.00              
ATOM   1834  HA  ASP A 130     -16.600 -14.692  -3.654  1.00  0.00              
ATOM   1835 1HB  ASP A 130     -16.886 -12.471  -4.767  1.00  0.00              
ATOM   1836 2HB  ASP A 130     -15.408 -13.380  -5.165  1.00  0.00              
ATOM   1837  N   LEU A 131     -18.963 -15.711  -5.493  1.00  0.00              
ATOM   1838  CA  LEU A 131     -20.408 -15.953  -5.501  1.00  0.00              
ATOM   1839  C   LEU A 131     -20.759 -17.208  -4.698  1.00  0.00              
ATOM   1840  O   LEU A 131     -21.527 -18.064  -5.151  1.00  0.00              
ATOM   1841  CB  LEU A 131     -20.914 -16.094  -6.941  1.00  0.00              
ATOM   1842  CG  LEU A 131     -20.679 -14.894  -7.867  1.00  0.00              
ATOM   1843  CD1 LEU A 131     -21.158 -15.227  -9.279  1.00  0.00              
ATOM   1844  CD2 LEU A 131     -21.419 -13.673  -7.318  1.00  0.00              
ATOM   1845  H   LEU A 131     -18.370 -16.250  -6.107  1.00  0.00              
ATOM   1846  HA  LEU A 131     -20.920 -15.121  -5.018  1.00  0.00              
ATOM   1847 1HB  LEU A 131     -20.297 -16.931  -7.264  1.00  0.00              
ATOM   1848 2HB  LEU A 131     -21.965 -16.383  -6.974  1.00  0.00              
ATOM   1849  HG  LEU A 131     -19.612 -14.675  -7.847  1.00  0.00              
ATOM   1850 1HD1 LEU A 131     -20.988 -14.370  -9.932  1.00  0.00              
ATOM   1851 2HD1 LEU A 131     -20.604 -16.086  -9.658  1.00  0.00              
ATOM   1852 3HD1 LEU A 131     -22.221 -15.460  -9.258  1.00  0.00              
ATOM   1853 1HD2 LEU A 131     -21.251 -12.820  -7.976  1.00  0.00              
ATOM   1854 2HD2 LEU A 131     -22.487 -13.886  -7.265  1.00  0.00              
ATOM   1855 3HD2 LEU A 131     -21.046 -13.439  -6.321  1.00  0.00              
ATOM   1856  N   GLU A 132     -20.182 -17.306  -3.503  1.00  0.00              
ATOM   1857  CA  GLU A 132     -20.408 -18.437  -2.614  1.00  0.00              
ATOM   1858  C   GLU A 132     -21.884 -18.786  -2.468  1.00  0.00              
ATOM   1859  O   GLU A 132     -22.254 -19.958  -2.488  1.00  0.00              
ATOM   1860  CB  GLU A 132     -19.807 -18.150  -1.237  1.00  0.00              
ATOM   1861  CG  GLU A 132     -19.876 -19.319  -0.264  1.00  0.00              
ATOM   1862  CD  GLU A 132     -19.108 -20.504  -0.780  1.00  0.00              
ATOM   1863  OE1 GLU A 132     -17.998 -20.324  -1.219  1.00  0.00              
ATOM   1864  OE2 GLU A 132     -19.584 -21.605  -0.632  1.00  0.00              
ATOM   1865  H   GLU A 132     -19.566 -16.563  -3.207  1.00  0.00              
ATOM   1866  HA  GLU A 132     -19.936 -19.330  -3.025  1.00  0.00              
ATOM   1867 1HB  GLU A 132     -18.765 -17.872  -1.396  1.00  0.00              
ATOM   1868 2HB  GLU A 132     -20.350 -17.300  -0.822  1.00  0.00              
ATOM   1869 1HG  GLU A 132     -19.528 -19.070   0.738  1.00  0.00              
ATOM   1870 2HG  GLU A 132     -20.937 -19.561  -0.229  1.00  0.00              
ATOM   1871  N   ASP A 133     -22.721 -17.766  -2.317  1.00  0.00              
ATOM   1872  CA  ASP A 133     -24.154 -17.972  -2.139  1.00  0.00              
ATOM   1873  C   ASP A 133     -24.836 -18.600  -3.351  1.00  0.00              
ATOM   1874  O   ASP A 133     -25.896 -19.215  -3.218  1.00  0.00              
ATOM   1875  CB  ASP A 133     -24.832 -16.642  -1.804  1.00  0.00              
ATOM   1876  CG  ASP A 133     -24.548 -16.127  -0.400  1.00  0.00              
ATOM   1877  OD1 ASP A 133     -24.034 -16.879   0.395  1.00  0.00              
ATOM   1878  OD2 ASP A 133     -24.701 -14.950  -0.178  1.00  0.00              
ATOM   1879  H   ASP A 133     -22.357 -16.824  -2.326  1.00  0.00              
ATOM   1880  HA  ASP A 133     -24.328 -18.674  -1.323  1.00  0.00              
ATOM   1881 1HB  ASP A 133     -24.624 -15.853  -2.528  1.00  0.00              
ATOM   1882 2HB  ASP A 133     -25.879 -16.936  -1.878  1.00  0.00              
ATOM   1883  N   LYS A 134     -24.229 -18.449  -4.526  1.00  0.00              
ATOM   1884  CA  LYS A 134     -24.782 -19.007  -5.757  1.00  0.00              
ATOM   1885  C   LYS A 134     -24.174 -20.350  -6.138  1.00  0.00              
ATOM   1886  O   LYS A 134     -24.458 -20.892  -7.207  1.00  0.00              
ATOM   1887  CB  LYS A 134     -24.596 -18.017  -6.908  1.00  0.00              
ATOM   1888  CG  LYS A 134     -25.307 -16.684  -6.713  1.00  0.00              
ATOM   1889  CD  LYS A 134     -25.104 -15.768  -7.910  1.00  0.00              
ATOM   1890  CE  LYS A 134     -25.782 -14.422  -7.700  1.00  0.00              
ATOM   1891  NZ  LYS A 134     -25.633 -13.533  -8.883  1.00  0.00              
ATOM   1892  H   LYS A 134     -23.361 -17.933  -4.566  1.00  0.00              
ATOM   1893  HA  LYS A 134     -25.847 -19.202  -5.628  1.00  0.00              
ATOM   1894 1HB  LYS A 134     -23.524 -17.844  -7.010  1.00  0.00              
ATOM   1895 2HB  LYS A 134     -24.973 -18.499  -7.810  1.00  0.00              
ATOM   1896 1HG  LYS A 134     -26.372 -16.876  -6.578  1.00  0.00              
ATOM   1897 2HG  LYS A 134     -24.908 -16.207  -5.818  1.00  0.00              
ATOM   1898 1HD  LYS A 134     -24.033 -15.617  -8.055  1.00  0.00              
ATOM   1899 2HD  LYS A 134     -25.524 -16.251  -8.792  1.00  0.00              
ATOM   1900 1HE  LYS A 134     -26.840 -14.598  -7.510  1.00  0.00              
ATOM   1901 2HE  LYS A 134     -25.332 -13.945  -6.829  1.00  0.00              
ATOM   1902 1HZ  LYS A 134     -26.095 -12.652  -8.703  1.00  0.00              
ATOM   1903 2HZ  LYS A 134     -24.651 -13.368  -9.060  1.00  0.00              
ATOM   1904 3HZ  LYS A 134     -26.050 -13.973  -9.690  1.00  0.00              
ATOM   1905  N   ARG A 135     -23.337 -20.884  -5.259  1.00  0.00              
ATOM   1906  CA  ARG A 135     -22.632 -22.120  -5.543  1.00  0.00              
ATOM   1907  C   ARG A 135     -23.604 -23.287  -5.745  1.00  0.00              
ATOM   1908  O   ARG A 135     -24.549 -23.472  -4.970  1.00  0.00              
ATOM   1909  CB  ARG A 135     -21.669 -22.441  -4.400  1.00  0.00              
ATOM   1910  CG  ARG A 135     -20.879 -23.727  -4.607  1.00  0.00              
ATOM   1911  CD  ARG A 135     -20.233 -24.196  -3.318  1.00  0.00              
ATOM   1912  NE  ARG A 135     -19.145 -23.329  -2.878  1.00  0.00              
ATOM   1913  CZ  ARG A 135     -17.893 -23.403  -3.321  1.00  0.00              
ATOM   1914  NH1 ARG A 135     -17.553 -24.312  -4.231  1.00  0.00              
ATOM   1915  NH2 ARG A 135     -16.975 -22.577  -2.845  1.00  0.00              
ATOM   1916  H   ARG A 135     -23.184 -20.423  -4.373  1.00  0.00              
ATOM   1917  HA  ARG A 135     -22.076 -22.022  -6.476  1.00  0.00              
ATOM   1918 1HB  ARG A 135     -20.986 -21.597  -4.313  1.00  0.00              
ATOM   1919 2HB  ARG A 135     -22.268 -22.518  -3.492  1.00  0.00              
ATOM   1920 1HG  ARG A 135     -21.559 -24.496  -4.972  1.00  0.00              
ATOM   1921 2HG  ARG A 135     -20.105 -23.541  -5.353  1.00  0.00              
ATOM   1922 1HD  ARG A 135     -20.988 -24.221  -2.533  1.00  0.00              
ATOM   1923 2HD  ARG A 135     -19.833 -25.198  -3.467  1.00  0.00              
ATOM   1924  HE  ARG A 135     -19.154 -22.573  -2.207  1.00  0.00              
ATOM   1925 1HH1 ARG A 135     -18.250 -24.949  -4.589  1.00  0.00              
ATOM   1926 2HH1 ARG A 135     -16.600 -24.360  -4.559  1.00  0.00              
ATOM   1927 1HH2 ARG A 135     -17.230 -21.891  -2.147  1.00  0.00              
ATOM   1928 2HH2 ARG A 135     -16.025 -22.634  -3.181  1.00  0.00              
ATOM   1929  N   GLN A 136     -23.365 -24.059  -6.802  1.00  0.00              
ATOM   1930  CA  GLN A 136     -24.088 -25.305  -7.061  1.00  0.00              
ATOM   1931  C   GLN A 136     -23.109 -26.473  -6.971  1.00  0.00              
ATOM   1932  O   GLN A 136     -23.504 -27.614  -6.711  1.00  0.00              
ATOM   1933  CB  GLN A 136     -24.712 -25.290  -8.457  1.00  0.00              
ATOM   1934  CG  GLN A 136     -25.786 -24.238  -8.678  1.00  0.00              
ATOM   1935  CD  GLN A 136     -26.354 -24.285 -10.083  1.00  0.00              
ATOM   1936  OE1 GLN A 136     -26.032 -25.181 -10.867  1.00  0.00              
ATOM   1937  NE2 GLN A 136     -27.209 -23.326 -10.405  1.00  0.00              
ATOM   1938  H   GLN A 136     -22.649 -23.763  -7.450  1.00  0.00              
ATOM   1939  HA  GLN A 136     -24.853 -25.448  -6.298  1.00  0.00              
ATOM   1940 1HB  GLN A 136     -23.898 -25.126  -9.164  1.00  0.00              
ATOM   1941 2HB  GLN A 136     -25.140 -26.279  -8.621  1.00  0.00              
ATOM   1942 1HG  GLN A 136     -26.613 -24.085  -7.984  1.00  0.00              
ATOM   1943 2HG  GLN A 136     -25.097 -23.396  -8.611  1.00  0.00              
ATOM   1944 1HE2 GLN A 136     -27.617 -23.305 -11.319  1.00  0.00              
ATOM   1945 2HE2 GLN A 136     -27.449 -22.623  -9.735  1.00  0.00              
ATOM   1946  N   VAL A 137     -21.832 -26.187  -7.206  1.00  0.00              
ATOM   1947  CA  VAL A 137     -20.796 -27.219  -7.216  1.00  0.00              
ATOM   1948  C   VAL A 137     -19.988 -27.115  -5.928  1.00  0.00              
ATOM   1949  O   VAL A 137     -19.307 -26.118  -5.695  1.00  0.00              
ATOM   1950  CB  VAL A 137     -19.848 -27.043  -8.429  1.00  0.00              
ATOM   1951  CG1 VAL A 137     -18.793 -28.132  -8.432  1.00  0.00              
ATOM   1952  CG2 VAL A 137     -20.648 -27.067  -9.715  1.00  0.00              
ATOM   1953  H   VAL A 137     -21.572 -25.227  -7.383  1.00  0.00              
ATOM   1954  HA  VAL A 137     -21.232 -28.219  -7.228  1.00  0.00              
ATOM   1955  HB  VAL A 137     -19.369 -26.066  -8.365  1.00  0.00              
ATOM   1956 1HG1 VAL A 137     -18.133 -27.997  -9.290  1.00  0.00              
ATOM   1957 2HG1 VAL A 137     -18.209 -28.076  -7.514  1.00  0.00              
ATOM   1958 3HG1 VAL A 137     -19.276 -29.106  -8.498  1.00  0.00              
ATOM   1959 1HG2 VAL A 137     -19.977 -26.941 -10.564  1.00  0.00              
ATOM   1960 2HG2 VAL A 137     -21.170 -28.020  -9.800  1.00  0.00              
ATOM   1961 3HG2 VAL A 137     -21.376 -26.255  -9.705  1.00  0.00              
ATOM   1962  N   SER A 138     -20.066 -28.141  -5.092  1.00  0.00              
ATOM   1963  CA  SER A 138     -19.374 -28.126  -3.808  1.00  0.00              
ATOM   1964  C   SER A 138     -17.883 -28.343  -3.960  1.00  0.00              
ATOM   1965  O   SER A 138     -17.426 -28.889  -4.962  1.00  0.00              
ATOM   1966  CB  SER A 138     -19.919 -29.220  -2.895  1.00  0.00              
ATOM   1967  OG  SER A 138     -19.550 -30.491  -3.399  1.00  0.00              
ATOM   1968  H   SER A 138     -20.614 -28.950  -5.345  1.00  0.00              
ATOM   1969  HA  SER A 138     -19.548 -27.216  -3.233  1.00  0.00              
ATOM   1970 1HB  SER A 138     -19.506 -29.078  -1.896  1.00  0.00              
ATOM   1971 2HB  SER A 138     -21.004 -29.133  -2.855  1.00  0.00              
ATOM   1972  HG  SER A 138     -20.143 -30.735  -4.113  1.00  0.00              
ATOM   1973  N   VAL A 139     -17.130 -27.930  -2.946  1.00  0.00              
ATOM   1974  CA  VAL A 139     -15.684 -28.080  -2.959  1.00  0.00              
ATOM   1975  C   VAL A 139     -15.331 -29.561  -2.950  1.00  0.00              
ATOM   1976  O   VAL A 139     -14.421 -30.000  -3.654  1.00  0.00              
ATOM   1977  CB  VAL A 139     -15.049 -27.411  -1.725  1.00  0.00              
ATOM   1978  CG1 VAL A 139     -13.560 -27.739  -1.656  1.00  0.00              
ATOM   1979  CG2 VAL A 139     -15.267 -25.900  -1.787  1.00  0.00              
ATOM   1980  H   VAL A 139     -17.574 -27.501  -2.146  1.00  0.00              
ATOM   1981  HA  VAL A 139     -15.251 -27.672  -3.873  1.00  0.00              
ATOM   1982  HB  VAL A 139     -15.550 -27.774  -0.828  1.00  0.00              
ATOM   1983 1HG1 VAL A 139     -13.123 -27.261  -0.779  1.00  0.00              
ATOM   1984 2HG1 VAL A 139     -13.429 -28.818  -1.583  1.00  0.00              
ATOM   1985 3HG1 VAL A 139     -13.064 -27.371  -2.554  1.00  0.00              
ATOM   1986 1HG2 VAL A 139     -14.818 -25.431  -0.912  1.00  0.00              
ATOM   1987 2HG2 VAL A 139     -14.805 -25.503  -2.691  1.00  0.00              
ATOM   1988 3HG2 VAL A 139     -16.337 -25.688  -1.802  1.00  0.00              
ATOM   1989  N   GLU A 140     -16.062 -30.328  -2.145  1.00  0.00              
ATOM   1990  CA  GLU A 140     -15.808 -31.757  -2.020  1.00  0.00              
ATOM   1991  C   GLU A 140     -16.045 -32.487  -3.333  1.00  0.00              
ATOM   1992  O   GLU A 140     -15.248 -33.333  -3.732  1.00  0.00              
ATOM   1993  CB  GLU A 140     -16.686 -32.360  -0.921  1.00  0.00              
ATOM   1994  CG  GLU A 140     -16.305 -31.937   0.491  1.00  0.00              
ATOM   1995  CD  GLU A 140     -17.288 -32.460   1.501  1.00  0.00              
ATOM   1996  OE1 GLU A 140     -18.257 -33.060   1.104  1.00  0.00              
ATOM   1997  OE2 GLU A 140     -17.015 -32.358   2.674  1.00  0.00              
ATOM   1998  H   GLU A 140     -16.810 -29.913  -1.608  1.00  0.00              
ATOM   1999  HA  GLU A 140     -14.762 -31.925  -1.763  1.00  0.00              
ATOM   2000 1HB  GLU A 140     -17.711 -32.052  -1.128  1.00  0.00              
ATOM   2001 2HB  GLU A 140     -16.607 -33.444  -1.009  1.00  0.00              
ATOM   2002 1HG  GLU A 140     -15.297 -32.238   0.776  1.00  0.00              
ATOM   2003 2HG  GLU A 140     -16.363 -30.850   0.457  1.00  0.00              
ATOM   2004  N   GLU A 141     -17.141 -32.159  -4.006  1.00  0.00              
ATOM   2005  CA  GLU A 141     -17.464 -32.808  -5.266  1.00  0.00              
ATOM   2006  C   GLU A 141     -16.399 -32.526  -6.328  1.00  0.00              
ATOM   2007  O   GLU A 141     -15.935 -33.436  -7.016  1.00  0.00              
ATOM   2008  CB  GLU A 141     -18.838 -32.351  -5.760  1.00  0.00              
ATOM   2009  CG  GLU A 141     -19.280 -32.990  -7.069  1.00  0.00              
ATOM   2010  CD  GLU A 141     -20.666 -32.550  -7.451  1.00  0.00              
ATOM   2011  OE1 GLU A 141     -21.258 -31.805  -6.708  1.00  0.00              
ATOM   2012  OE2 GLU A 141     -21.090 -32.867  -8.538  1.00  0.00              
ATOM   2013  H   GLU A 141     -17.762 -31.449  -3.644  1.00  0.00              
ATOM   2014  HA  GLU A 141     -17.482 -33.890  -5.131  1.00  0.00              
ATOM   2015 1HB  GLU A 141     -19.556 -32.595  -4.977  1.00  0.00              
ATOM   2016 2HB  GLU A 141     -18.789 -31.269  -5.883  1.00  0.00              
ATOM   2017 1HG  GLU A 141     -18.598 -32.799  -7.897  1.00  0.00              
ATOM   2018 2HG  GLU A 141     -19.287 -34.056  -6.844  1.00  0.00              
ATOM   2019  N   ALA A 142     -16.015 -31.260  -6.454  1.00  0.00              
ATOM   2020  CA  ALA A 142     -15.020 -30.864  -7.444  1.00  0.00              
ATOM   2021  C   ALA A 142     -13.661 -31.478  -7.140  1.00  0.00              
ATOM   2022  O   ALA A 142     -12.955 -31.897  -8.052  1.00  0.00              
ATOM   2023  CB  ALA A 142     -14.911 -29.345  -7.494  1.00  0.00              
ATOM   2024  H   ALA A 142     -16.418 -30.556  -5.853  1.00  0.00              
ATOM   2025  HA  ALA A 142     -15.331 -31.235  -8.420  1.00  0.00              
ATOM   2026 1HB  ALA A 142     -14.166 -29.059  -8.237  1.00  0.00              
ATOM   2027 2HB  ALA A 142     -15.877 -28.919  -7.768  1.00  0.00              
ATOM   2028 3HB  ALA A 142     -14.612 -28.969  -6.517  1.00  0.00              
ATOM   2029  N   LYS A 143     -13.294 -31.530  -5.862  1.00  0.00              
ATOM   2030  CA  LYS A 143     -12.024 -32.140  -5.470  1.00  0.00              
ATOM   2031  C   LYS A 143     -12.043 -33.659  -5.639  1.00  0.00              
ATOM   2032  O   LYS A 143     -11.005 -34.274  -5.887  1.00  0.00              
ATOM   2033  CB  LYS A 143     -11.685 -31.813  -4.013  1.00  0.00              
ATOM   2034  CG  LYS A 143     -11.193 -30.401  -3.765  1.00  0.00              
ATOM   2035  CD  LYS A 143     -10.821 -30.220  -2.300  1.00  0.00              
ATOM   2036  CE  LYS A 143     -10.159 -28.875  -2.046  1.00  0.00              
ATOM   2037  NZ  LYS A 143      -9.843 -28.689  -0.598  1.00  0.00              
ATOM   2038  H   LYS A 143     -13.897 -31.146  -5.148  1.00  0.00              
ATOM   2039  HA  LYS A 143     -11.224 -31.775  -6.115  1.00  0.00              
ATOM   2040 1HB  LYS A 143     -12.590 -31.981  -3.429  1.00  0.00              
ATOM   2041 2HB  LYS A 143     -10.914 -32.516  -3.698  1.00  0.00              
ATOM   2042 1HG  LYS A 143     -10.322 -30.222  -4.396  1.00  0.00              
ATOM   2043 2HG  LYS A 143     -11.987 -29.705  -4.036  1.00  0.00              
ATOM   2044 1HD  LYS A 143     -11.729 -30.293  -1.700  1.00  0.00              
ATOM   2045 2HD  LYS A 143     -10.134 -31.016  -2.015  1.00  0.00              
ATOM   2046 1HE  LYS A 143      -9.243 -28.830  -2.632  1.00  0.00              
ATOM   2047 2HE  LYS A 143     -10.840 -28.092  -2.378  1.00  0.00              
ATOM   2048 1HZ  LYS A 143      -9.406 -27.788  -0.463  1.00  0.00              
ATOM   2049 2HZ  LYS A 143     -10.696 -28.733  -0.058  1.00  0.00              
ATOM   2050 3HZ  LYS A 143      -9.213 -29.417  -0.295  1.00  0.00              
ATOM   2051  N   ASN A 144     -13.222 -34.262  -5.503  1.00  0.00              
ATOM   2052  CA  ASN A 144     -13.362 -35.693  -5.757  1.00  0.00              
ATOM   2053  C   ASN A 144     -13.144 -36.028  -7.225  1.00  0.00              
ATOM   2054  O   ASN A 144     -12.510 -37.030  -7.552  1.00  0.00              
ATOM   2055  CB  ASN A 144     -14.717 -36.204  -5.303  1.00  0.00              
ATOM   2056  CG  ASN A 144     -14.840 -36.350  -3.811  1.00  0.00              
ATOM   2057  OD1 ASN A 144     -13.839 -36.446  -3.092  1.00  0.00              
ATOM   2058  ND2 ASN A 144     -16.061 -36.451  -3.352  1.00  0.00              
ATOM   2059  H   ASN A 144     -14.033 -33.730  -5.220  1.00  0.00              
ATOM   2060  HA  ASN A 144     -12.600 -36.243  -5.203  1.00  0.00              
ATOM   2061 1HB  ASN A 144     -15.638 -35.772  -5.697  1.00  0.00              
ATOM   2062 2HB  ASN A 144     -14.563 -37.190  -5.741  1.00  0.00              
ATOM   2063 1HD2 ASN A 144     -16.219 -36.550  -2.369  1.00  0.00              
ATOM   2064 2HD2 ASN A 144     -16.836 -36.427  -3.983  1.00  0.00              
ATOM   2065  N   ARG A 145     -13.671 -35.195  -8.115  1.00  0.00              
ATOM   2066  CA  ARG A 145     -13.408 -35.376  -9.535  1.00  0.00              
ATOM   2067  C   ARG A 145     -11.933 -35.165  -9.839  1.00  0.00              
ATOM   2068  O   ARG A 145     -11.333 -35.927 -10.597  1.00  0.00              
ATOM   2069  CB  ARG A 145     -14.259 -34.418 -10.374  1.00  0.00              
ATOM   2070  CG  ARG A 145     -14.083 -34.628 -11.875  1.00  0.00              
ATOM   2071  CD  ARG A 145     -15.241 -34.063 -12.665  1.00  0.00              
ATOM   2072  NE  ARG A 145     -16.475 -34.792 -12.400  1.00  0.00              
ATOM   2073  CZ  ARG A 145     -17.658 -34.470 -12.911  1.00  0.00              
ATOM   2074  NH1 ARG A 145     -17.769 -33.428 -13.724  1.00  0.00              
ATOM   2075  NH2 ARG A 145     -18.732 -35.184 -12.598  1.00  0.00              
ATOM   2076  H   ARG A 145     -14.259 -34.429  -7.817  1.00  0.00              
ATOM   2077  HA  ARG A 145     -13.648 -36.399  -9.827  1.00  0.00              
ATOM   2078 1HB  ARG A 145     -15.297 -34.583 -10.089  1.00  0.00              
ATOM   2079 2HB  ARG A 145     -13.962 -33.406 -10.098  1.00  0.00              
ATOM   2080 1HG  ARG A 145     -13.162 -34.135 -12.189  1.00  0.00              
ATOM   2081 2HG  ARG A 145     -14.006 -35.699 -12.069  1.00  0.00              
ATOM   2082 1HD  ARG A 145     -15.381 -33.018 -12.390  1.00  0.00              
ATOM   2083 2HD  ARG A 145     -15.011 -34.130 -13.728  1.00  0.00              
ATOM   2084  HE  ARG A 145     -16.630 -35.608 -11.823  1.00  0.00              
ATOM   2085 1HH1 ARG A 145     -16.952 -32.881 -13.953  1.00  0.00              
ATOM   2086 2HH1 ARG A 145     -18.670 -33.186 -14.110  1.00  0.00              
ATOM   2087 1HH2 ARG A 145     -18.646 -35.972 -11.972  1.00  0.00              
ATOM   2088 2HH2 ARG A 145     -19.629 -34.937 -12.987  1.00  0.00              
ATOM   2089  N   ALA A 146     -11.346 -34.133  -9.247  1.00  0.00              
ATOM   2090  CA  ALA A 146      -9.923 -33.881  -9.432  1.00  0.00              
ATOM   2091  C   ALA A 146      -9.089 -35.022  -8.841  1.00  0.00              
ATOM   2092  O   ALA A 146      -8.019 -35.352  -9.353  1.00  0.00              
ATOM   2093  CB  ALA A 146      -9.536 -32.552  -8.788  1.00  0.00              
ATOM   2094  H   ALA A 146     -11.884 -33.510  -8.662  1.00  0.00              
ATOM   2095  HA  ALA A 146      -9.712 -33.838 -10.501  1.00  0.00              
ATOM   2096 1HB  ALA A 146      -8.470 -32.375  -8.933  1.00  0.00              
ATOM   2097 2HB  ALA A 146     -10.105 -31.745  -9.250  1.00  0.00              
ATOM   2098 3HB  ALA A 146      -9.756 -32.587  -7.722  1.00  0.00              
ATOM   2099  N   GLU A 147      -9.580 -35.628  -7.767  1.00  0.00              
ATOM   2100  CA  GLU A 147      -8.867 -36.738  -7.150  1.00  0.00              
ATOM   2101  C   GLU A 147      -8.874 -37.957  -8.068  1.00  0.00              
ATOM   2102  O   GLU A 147      -7.862 -38.642  -8.215  1.00  0.00              
ATOM   2103  CB  GLU A 147      -9.485 -37.090  -5.795  1.00  0.00              
ATOM   2104  CG  GLU A 147      -8.779 -38.217  -5.055  1.00  0.00              
ATOM   2105  CD  GLU A 147      -9.403 -38.462  -3.710  1.00  0.00              
ATOM   2106  OE1 GLU A 147     -10.333 -37.769  -3.372  1.00  0.00              
ATOM   2107  OE2 GLU A 147      -9.026 -39.412  -3.066  1.00  0.00              
ATOM   2108  H   GLU A 147     -10.455 -35.323  -7.367  1.00  0.00              
ATOM   2109  HA  GLU A 147      -7.823 -36.466  -6.994  1.00  0.00              
ATOM   2110 1HB  GLU A 147      -9.458 -36.184  -5.189  1.00  0.00              
ATOM   2111 2HB  GLU A 147     -10.522 -37.372  -5.982  1.00  0.00              
ATOM   2112 1HG  GLU A 147      -8.748 -39.151  -5.615  1.00  0.00              
ATOM   2113 2HG  GLU A 147      -7.766 -37.840  -4.922  1.00  0.00              
ATOM   2114  N   GLN A 148     -10.011 -38.215  -8.702  1.00  0.00              
ATOM   2115  CA  GLN A 148     -10.107 -39.316  -9.651  1.00  0.00              
ATOM   2116  C   GLN A 148      -9.192 -39.028 -10.844  1.00  0.00              
ATOM   2117  O   GLN A 148      -8.577 -39.939 -11.401  1.00  0.00              
ATOM   2118  CB  GLN A 148     -11.551 -39.511 -10.121  1.00  0.00              
ATOM   2119  CG  GLN A 148     -11.757 -40.720 -11.017  1.00  0.00              
ATOM   2120  CD  GLN A 148     -11.440 -42.025 -10.312  1.00  0.00              
ATOM   2121  OE1 GLN A 148     -11.856 -42.246  -9.171  1.00  0.00              
ATOM   2122  NE2 GLN A 148     -10.697 -42.896 -10.985  1.00  0.00              
ATOM   2123  H   GLN A 148     -10.825 -37.643  -8.528  1.00  0.00              
ATOM   2124  HA  GLN A 148      -9.761 -40.236  -9.179  1.00  0.00              
ATOM   2125 1HB  GLN A 148     -12.164 -39.608  -9.224  1.00  0.00              
ATOM   2126 2HB  GLN A 148     -11.833 -38.604 -10.655  1.00  0.00              
ATOM   2127 1HG  GLN A 148     -12.660 -40.869 -11.608  1.00  0.00              
ATOM   2128 2HG  GLN A 148     -10.926 -40.477 -11.682  1.00  0.00              
ATOM   2129 1HE2 GLN A 148     -10.456 -43.774 -10.570  1.00  0.00              
ATOM   2130 2HE2 GLN A 148     -10.379 -42.675 -11.907  1.00  0.00              
ATOM   2131  N   TRP A 149      -9.104 -37.755 -11.227  1.00  0.00              
ATOM   2132  CA  TRP A 149      -8.244 -37.335 -12.333  1.00  0.00              
ATOM   2133  C   TRP A 149      -6.788 -37.230 -11.910  1.00  0.00              
ATOM   2134  O   TRP A 149      -5.890 -37.174 -12.749  1.00  0.00              
ATOM   2135  CB  TRP A 149      -8.677 -35.972 -12.883  1.00  0.00              
ATOM   2136  CG  TRP A 149      -9.998 -35.976 -13.561  1.00  0.00              
ATOM   2137  CD1 TRP A 149     -10.772 -37.064 -13.837  1.00  0.00              
ATOM   2138  CD2 TRP A 149     -10.680 -34.846 -14.112  1.00  0.00              
ATOM   2139  NE1 TRP A 149     -11.897 -36.682 -14.526  1.00  0.00              
ATOM   2140  CE2 TRP A 149     -11.866 -35.325 -14.710  1.00  0.00              
ATOM   2141  CE3 TRP A 149     -10.404 -33.472 -14.160  1.00  0.00              
ATOM   2142  CZ2 TRP A 149     -12.778 -34.480 -15.349  1.00  0.00              
ATOM   2143  CZ3 TRP A 149     -11.311 -32.632 -14.797  1.00  0.00              
ATOM   2144  CH2 TRP A 149     -12.481 -33.139 -15.381  1.00  0.00              
ATOM   2145  H   TRP A 149      -9.648 -37.060 -10.737  1.00  0.00              
ATOM   2146  HA  TRP A 149      -8.277 -38.078 -13.130  1.00  0.00              
ATOM   2147 1HB  TRP A 149      -8.753 -35.245 -12.074  1.00  0.00              
ATOM   2148 2HB  TRP A 149      -7.958 -35.619 -13.622  1.00  0.00              
ATOM   2149  HD1 TRP A 149     -10.408 -38.029 -13.489  1.00  0.00              
ATOM   2150  HE1 TRP A 149     -12.628 -37.300 -14.847  1.00  0.00              
ATOM   2151  HE3 TRP A 149      -9.512 -33.029 -13.719  1.00  0.00              
ATOM   2152  HZ2 TRP A 149     -13.677 -34.912 -15.788  1.00  0.00              
ATOM   2153  HZ3 TRP A 149     -11.089 -31.566 -14.832  1.00  0.00              
ATOM   2154  HH2 TRP A 149     -13.170 -32.451 -15.872  1.00  0.00              
ATOM   2155  N   ASN A 150      -6.561 -37.182 -10.607  1.00  0.00              
ATOM   2156  CA  ASN A 150      -5.219 -37.047 -10.062  1.00  0.00              
ATOM   2157  C   ASN A 150      -4.580 -35.699 -10.405  1.00  0.00              
ATOM   2158  O   ASN A 150      -3.394 -35.623 -10.742  1.00  0.00              
ATOM   2159  CB  ASN A 150      -4.327 -38.181 -10.532  1.00  0.00              
ATOM   2160  CG  ASN A 150      -4.798 -39.541 -10.098  1.00  0.00              
ATOM   2161  OD1 ASN A 150      -4.974 -39.808  -8.903  1.00  0.00              
ATOM   2162  ND2 ASN A 150      -4.924 -40.427 -11.053  1.00  0.00              
ATOM   2163  H   ASN A 150      -7.346 -37.241  -9.974  1.00  0.00              
ATOM   2164  HA  ASN A 150      -5.257 -37.084  -8.972  1.00  0.00              
ATOM   2165 1HB  ASN A 150      -3.990 -38.233 -11.568  1.00  0.00              
ATOM   2166 2HB  ASN A 150      -3.497 -37.877  -9.895  1.00  0.00              
ATOM   2167 1HD2 ASN A 150      -5.233 -41.354 -10.838  1.00  0.00              
ATOM   2168 2HD2 ASN A 150      -4.711 -40.177 -11.997  1.00  0.00              
ATOM   2169  N   VAL A 151      -5.377 -34.638 -10.327  1.00  0.00              
ATOM   2170  CA  VAL A 151      -4.913 -33.300 -10.682  1.00  0.00              
ATOM   2171  C   VAL A 151      -5.242 -32.359  -9.535  1.00  0.00              
ATOM   2172  O   VAL A 151      -6.035 -32.697  -8.658  1.00  0.00              
ATOM   2173  CB  VAL A 151      -5.596 -32.763 -11.955  1.00  0.00              
ATOM   2174  CG1 VAL A 151      -5.285 -33.673 -13.135  1.00  0.00              
ATOM   2175  CG2 VAL A 151      -7.096 -32.641 -11.734  1.00  0.00              
ATOM   2176  H   VAL A 151      -6.329 -34.762 -10.014  1.00  0.00              
ATOM   2177  HA  VAL A 151      -3.830 -33.276 -10.807  1.00  0.00              
ATOM   2178  HB  VAL A 151      -5.221 -31.760 -12.162  1.00  0.00              
ATOM   2179 1HG1 VAL A 151      -5.772 -33.286 -14.031  1.00  0.00              
ATOM   2180 2HG1 VAL A 151      -4.208 -33.708 -13.293  1.00  0.00              
ATOM   2181 3HG1 VAL A 151      -5.655 -34.676 -12.927  1.00  0.00              
ATOM   2182 1HG2 VAL A 151      -7.568 -32.260 -12.639  1.00  0.00              
ATOM   2183 2HG2 VAL A 151      -7.508 -33.622 -11.493  1.00  0.00              
ATOM   2184 3HG2 VAL A 151      -7.288 -31.955 -10.909  1.00  0.00              
ATOM   2185  N   ASN A 152      -4.633 -31.179  -9.542  1.00  0.00              
ATOM   2186  CA  ASN A 152      -4.903 -30.191  -8.508  1.00  0.00              
ATOM   2187  C   ASN A 152      -6.199 -29.438  -8.781  1.00  0.00              
ATOM   2188  O   ASN A 152      -6.635 -29.310  -9.930  1.00  0.00              
ATOM   2189  CB  ASN A 152      -3.761 -29.177  -8.415  1.00  0.00              
ATOM   2190  CG  ASN A 152      -2.484 -29.779  -7.878  1.00  0.00              
ATOM   2191  OD1 ASN A 152      -2.436 -30.229  -6.735  1.00  0.00              
ATOM   2192  ND2 ASN A 152      -1.442 -29.787  -8.696  1.00  0.00              
ATOM   2193  H   ASN A 152      -3.972 -30.958 -10.273  1.00  0.00              
ATOM   2194  HA  ASN A 152      -5.036 -30.689  -7.546  1.00  0.00              
ATOM   2195 1HB  ASN A 152      -3.534 -28.515  -9.252  1.00  0.00              
ATOM   2196 2HB  ASN A 152      -4.245 -28.608  -7.623  1.00  0.00              
ATOM   2197 1HD2 ASN A 152      -0.572 -30.175  -8.391  1.00  0.00              
ATOM   2198 2HD2 ASN A 152      -1.525 -29.407  -9.616  1.00  0.00              
ATOM   2199  N   TYR A 153      -6.812 -28.945  -7.711  1.00  0.00              
ATOM   2200  CA  TYR A 153      -8.051 -28.191  -7.814  1.00  0.00              
ATOM   2201  C   TYR A 153      -7.839 -26.879  -7.087  1.00  0.00              
ATOM   2202  O   TYR A 153      -7.390 -26.859  -5.945  1.00  0.00              
ATOM   2203  CB  TYR A 153      -9.225 -28.931  -7.167  1.00  0.00              
ATOM   2204  CG  TYR A 153     -10.512 -28.127  -7.149  1.00  0.00              
ATOM   2205  CD1 TYR A 153     -11.164 -27.782  -8.337  1.00  0.00              
ATOM   2206  CD2 TYR A 153     -11.083 -27.713  -5.943  1.00  0.00              
ATOM   2207  CE1 TYR A 153     -12.351 -27.052  -8.328  1.00  0.00              
ATOM   2208  CE2 TYR A 153     -12.269 -26.976  -5.922  1.00  0.00              
ATOM   2209  CZ  TYR A 153     -12.901 -26.651  -7.117  1.00  0.00              
ATOM   2210  OH  TYR A 153     -14.095 -25.950  -7.100  1.00  0.00              
ATOM   2211  H   TYR A 153      -6.404 -29.100  -6.800  1.00  0.00              
ATOM   2212  HA  TYR A 153      -8.274 -27.987  -8.862  1.00  0.00              
ATOM   2213 1HB  TYR A 153      -9.376 -29.852  -7.732  1.00  0.00              
ATOM   2214 2HB  TYR A 153      -8.930 -29.173  -6.147  1.00  0.00              
ATOM   2215  HD1 TYR A 153     -10.727 -28.094  -9.286  1.00  0.00              
ATOM   2216  HD2 TYR A 153     -10.586 -27.974  -5.009  1.00  0.00              
ATOM   2217  HE1 TYR A 153     -12.845 -26.791  -9.263  1.00  0.00              
ATOM   2218  HE2 TYR A 153     -12.696 -26.658  -4.970  1.00  0.00              
ATOM   2219  HH  TYR A 153     -14.394 -25.741  -6.211  1.00  0.00              
ATOM   2220  N   VAL A 154      -8.174 -25.781  -7.750  1.00  0.00              
ATOM   2221  CA  VAL A 154      -8.064 -24.466  -7.144  1.00  0.00              
ATOM   2222  C   VAL A 154      -9.351 -23.704  -7.409  1.00  0.00              
ATOM   2223  O   VAL A 154      -9.908 -23.788  -8.504  1.00  0.00              
ATOM   2224  CB  VAL A 154      -6.889 -23.681  -7.763  1.00  0.00              
ATOM   2225  CG1 VAL A 154      -6.783 -22.297  -7.138  1.00  0.00              
ATOM   2226  CG2 VAL A 154      -5.596 -24.461  -7.580  1.00  0.00              
ATOM   2227  H   VAL A 154      -8.514 -25.859  -8.698  1.00  0.00              
ATOM   2228  HA  VAL A 154      -7.961 -24.536  -6.061  1.00  0.00              
ATOM   2229  HB  VAL A 154      -7.057 -23.580  -8.836  1.00  0.00              
ATOM   2230 1HG1 VAL A 154      -5.949 -21.757  -7.587  1.00  0.00              
ATOM   2231 2HG1 VAL A 154      -7.707 -21.747  -7.313  1.00  0.00              
ATOM   2232 3HG1 VAL A 154      -6.616 -22.395  -6.065  1.00  0.00              
ATOM   2233 1HG2 VAL A 154      -4.769 -23.904  -8.020  1.00  0.00              
ATOM   2234 2HG2 VAL A 154      -5.410 -24.610  -6.517  1.00  0.00              
ATOM   2235 3HG2 VAL A 154      -5.683 -25.429  -8.073  1.00  0.00              
ATOM   2236  N   GLU A 155      -9.844 -22.986  -6.403  1.00  0.00              
ATOM   2237  CA  GLU A 155     -11.003 -22.133  -6.613  1.00  0.00              
ATOM   2238  C   GLU A 155     -10.469 -20.721  -6.809  1.00  0.00              
ATOM   2239  O   GLU A 155      -9.528 -20.296  -6.138  1.00  0.00              
ATOM   2240  CB  GLU A 155     -11.965 -22.183  -5.427  1.00  0.00              
ATOM   2241  CG  GLU A 155     -12.514 -23.572  -5.159  1.00  0.00              
ATOM   2242  CD  GLU A 155     -13.882 -23.531  -4.514  1.00  0.00              
ATOM   2243  OE1 GLU A 155     -14.052 -22.769  -3.543  1.00  0.00              
ATOM   2244  OE2 GLU A 155     -14.783 -24.262  -4.975  1.00  0.00              
ATOM   2245  H   GLU A 155      -9.421 -23.024  -5.487  1.00  0.00              
ATOM   2246  HA  GLU A 155     -11.536 -22.448  -7.511  1.00  0.00              
ATOM   2247 1HB  GLU A 155     -11.416 -21.825  -4.557  1.00  0.00              
ATOM   2248 2HB  GLU A 155     -12.781 -21.496  -5.650  1.00  0.00              
ATOM   2249 1HG  GLU A 155     -12.562 -24.199  -6.049  1.00  0.00              
ATOM   2250 2HG  GLU A 155     -11.801 -23.997  -4.454  1.00  0.00              
ATOM   2251  N   THR A 156     -11.076 -20.003  -7.739  1.00  0.00              
ATOM   2252  CA  THR A 156     -10.631 -18.661  -8.070  1.00  0.00              
ATOM   2253  C   THR A 156     -11.742 -17.658  -8.165  1.00  0.00              
ATOM   2254  O   THR A 156     -12.919 -18.006  -8.234  1.00  0.00              
ATOM   2255  CB  THR A 156      -9.968 -18.620  -9.448  1.00  0.00              
ATOM   2256  OG1 THR A 156     -10.935 -19.004 -10.436  1.00  0.00              
ATOM   2257  CG2 THR A 156      -8.777 -19.537  -9.511  1.00  0.00              
ATOM   2258  H   THR A 156     -11.867 -20.394  -8.232  1.00  0.00              
ATOM   2259  HA  THR A 156      -9.981 -18.283  -7.281  1.00  0.00              
ATOM   2260  HB  THR A 156      -9.641 -17.601  -9.654  1.00  0.00              
ATOM   2261  HG1 THR A 156     -11.503 -18.256 -10.636  1.00  0.00              
ATOM   2262 1HG2 THR A 156      -8.330 -19.483 -10.504  1.00  0.00              
ATOM   2263 2HG2 THR A 156      -8.044 -19.233  -8.765  1.00  0.00              
ATOM   2264 3HG2 THR A 156      -9.096 -20.560  -9.312  1.00  0.00              
ATOM   2265  N   SER A 157     -11.334 -16.397  -8.209  1.00  0.00              
ATOM   2266  CA  SER A 157     -12.243 -15.301  -8.461  1.00  0.00              
ATOM   2267  C   SER A 157     -11.514 -14.322  -9.373  1.00  0.00              
ATOM   2268  O   SER A 157     -10.571 -13.663  -8.946  1.00  0.00              
ATOM   2269  CB  SER A 157     -12.639 -14.593  -7.171  1.00  0.00              
ATOM   2270  OG  SER A 157     -13.410 -13.443  -7.470  1.00  0.00              
ATOM   2271  H   SER A 157     -10.355 -16.200  -8.059  1.00  0.00              
ATOM   2272  HA  SER A 157     -13.205 -15.620  -8.864  1.00  0.00              
ATOM   2273 1HB  SER A 157     -13.219 -15.284  -6.559  1.00  0.00              
ATOM   2274 2HB  SER A 157     -11.733 -14.308  -6.636  1.00  0.00              
ATOM   2275  HG  SER A 157     -14.317 -13.704  -7.651  1.00  0.00              
ATOM   2276  N   ALA A 158     -11.942 -14.244 -10.629  1.00  0.00              
ATOM   2277  CA  ALA A 158     -11.350 -13.311 -11.579  1.00  0.00              
ATOM   2278  C   ALA A 158     -11.725 -11.884 -11.187  1.00  0.00              
ATOM   2279  O   ALA A 158     -11.006 -10.932 -11.496  1.00  0.00              
ATOM   2280  CB  ALA A 158     -11.836 -13.619 -13.001  1.00  0.00              
ATOM   2281  H   ALA A 158     -12.696 -14.843 -10.934  1.00  0.00              
ATOM   2282  HA  ALA A 158     -10.265 -13.407 -11.534  1.00  0.00              
ATOM   2283 1HB  ALA A 158     -11.385 -12.914 -13.699  1.00  0.00              
ATOM   2284 2HB  ALA A 158     -11.548 -14.634 -13.273  1.00  0.00              
ATOM   2285 3HB  ALA A 158     -12.920 -13.525 -13.042  1.00  0.00              
ATOM   2286  N   LYS A 159     -12.854 -11.746 -10.500  1.00  0.00              
ATOM   2287  CA  LYS A 159     -13.342 -10.439 -10.076  1.00  0.00              
ATOM   2288  C   LYS A 159     -12.521  -9.821  -8.941  1.00  0.00              
ATOM   2289  O   LYS A 159     -12.139  -8.654  -9.000  1.00  0.00              
ATOM   2290  CB  LYS A 159     -14.800 -10.550  -9.646  1.00  0.00              
ATOM   2291  CG  LYS A 159     -15.420  -9.227  -9.247  1.00  0.00              
ATOM   2292  CD  LYS A 159     -16.911  -9.388  -9.001  1.00  0.00              
ATOM   2293  CE  LYS A 159     -17.562  -8.070  -8.615  1.00  0.00              
ATOM   2294  NZ  LYS A 159     -19.025  -8.251  -8.392  1.00  0.00              
ATOM   2295  H   LYS A 159     -13.388 -12.571 -10.265  1.00  0.00              
ATOM   2296  HA  LYS A 159     -13.264  -9.730 -10.901  1.00  0.00              
ATOM   2297 1HB  LYS A 159     -15.349 -10.976 -10.486  1.00  0.00              
ATOM   2298 2HB  LYS A 159     -14.834 -11.242  -8.803  1.00  0.00              
ATOM   2299 1HG  LYS A 159     -14.931  -8.876  -8.337  1.00  0.00              
ATOM   2300 2HG  LYS A 159     -15.252  -8.510 -10.049  1.00  0.00              
ATOM   2301 1HD  LYS A 159     -17.374  -9.765  -9.914  1.00  0.00              
ATOM   2302 2HD  LYS A 159     -17.056 -10.108  -8.197  1.00  0.00              
ATOM   2303 1HE  LYS A 159     -17.087  -7.708  -7.704  1.00  0.00              
ATOM   2304 2HE  LYS A 159     -17.392  -7.356  -9.422  1.00  0.00              
ATOM   2305 1HZ  LYS A 159     -19.438  -7.366  -8.137  1.00  0.00              
ATOM   2306 2HZ  LYS A 159     -19.456  -8.593  -9.240  1.00  0.00              
ATOM   2307 3HZ  LYS A 159     -19.172  -8.918  -7.648  1.00  0.00              
ATOM   2308  N   THR A 160     -12.249 -10.604  -7.904  1.00  0.00              
ATOM   2309  CA  THR A 160     -11.505 -10.094  -6.751  1.00  0.00              
ATOM   2310  C   THR A 160     -10.053 -10.536  -6.842  1.00  0.00              
ATOM   2311  O   THR A 160      -9.244 -10.222  -5.973  1.00  0.00              
ATOM   2312  CB  THR A 160     -12.070 -10.631  -5.433  1.00  0.00              
ATOM   2313  OG1 THR A 160     -11.940 -12.056  -5.420  1.00  0.00              
ATOM   2314  CG2 THR A 160     -13.545 -10.253  -5.285  1.00  0.00              
ATOM   2315  H   THR A 160     -12.557 -11.566  -7.904  1.00  0.00              
ATOM   2316  HA  THR A 160     -11.516  -9.004  -6.758  1.00  0.00              
ATOM   2317  HB  THR A 160     -11.503 -10.206  -4.604  1.00  0.00              
ATOM   2318  HG1 THR A 160     -12.649 -12.446  -5.936  1.00  0.00              
ATOM   2319 1HG2 THR A 160     -13.927 -10.644  -4.341  1.00  0.00              
ATOM   2320 2HG2 THR A 160     -13.645  -9.168  -5.295  1.00  0.00              
ATOM   2321 3HG2 THR A 160     -14.113 -10.678  -6.111  1.00  0.00              
ATOM   2322  N   ARG A 161      -9.748 -11.273  -7.908  1.00  0.00              
ATOM   2323  CA  ARG A 161      -8.396 -11.734  -8.223  1.00  0.00              
ATOM   2324  C   ARG A 161      -7.911 -12.892  -7.341  1.00  0.00              
ATOM   2325  O   ARG A 161      -6.771 -13.343  -7.462  1.00  0.00              
ATOM   2326  CB  ARG A 161      -7.395 -10.575  -8.134  1.00  0.00              
ATOM   2327  CG  ARG A 161      -5.985 -10.970  -8.566  1.00  0.00              
ATOM   2328  CD  ARG A 161      -5.059  -9.767  -8.554  1.00  0.00              
ATOM   2329  NE  ARG A 161      -3.692 -10.139  -8.903  1.00  0.00              
ATOM   2330  CZ  ARG A 161      -2.720  -9.266  -9.154  1.00  0.00              
ATOM   2331  NH1 ARG A 161      -2.963  -7.958  -9.099  1.00  0.00              
ATOM   2332  NH2 ARG A 161      -1.504  -9.702  -9.452  1.00  0.00              
ATOM   2333  H   ARG A 161     -10.508 -11.520  -8.526  1.00  0.00              
ATOM   2334  HA  ARG A 161      -8.368 -12.129  -9.239  1.00  0.00              
ATOM   2335 1HB  ARG A 161      -7.774  -9.778  -8.772  1.00  0.00              
ATOM   2336 2HB  ARG A 161      -7.389 -10.239  -7.097  1.00  0.00              
ATOM   2337 1HG  ARG A 161      -5.611 -11.729  -7.878  1.00  0.00              
ATOM   2338 2HG  ARG A 161      -6.036 -11.386  -9.573  1.00  0.00              
ATOM   2339 1HD  ARG A 161      -5.420  -9.035  -9.275  1.00  0.00              
ATOM   2340 2HD  ARG A 161      -5.062  -9.328  -7.557  1.00  0.00              
ATOM   2341  HE  ARG A 161      -3.280 -11.057  -9.007  1.00  0.00              
ATOM   2342 1HH1 ARG A 161      -3.889  -7.629  -8.865  1.00  0.00              
ATOM   2343 2HH1 ARG A 161      -2.220  -7.302  -9.291  1.00  0.00              
ATOM   2344 1HH2 ARG A 161      -1.322 -10.696  -9.488  1.00  0.00              
ATOM   2345 2HH2 ARG A 161      -0.766  -9.040  -9.643  1.00  0.00              
ATOM   2346  N   ALA A 162      -8.768 -13.380  -6.454  1.00  0.00              
ATOM   2347  CA  ALA A 162      -8.370 -14.467  -5.566  1.00  0.00              
ATOM   2348  C   ALA A 162      -7.864 -15.684  -6.351  1.00  0.00              
ATOM   2349  O   ALA A 162      -8.582 -16.255  -7.177  1.00  0.00              
ATOM   2350  CB  ALA A 162      -9.529 -14.855  -4.669  1.00  0.00              
ATOM   2351  H   ALA A 162      -9.703 -13.005  -6.383  1.00  0.00              
ATOM   2352  HA  ALA A 162      -7.544 -14.125  -4.943  1.00  0.00              
ATOM   2353 1HB  ALA A 162      -9.222 -15.667  -4.010  1.00  0.00              
ATOM   2354 2HB  ALA A 162      -9.830 -13.997  -4.070  1.00  0.00              
ATOM   2355 3HB  ALA A 162     -10.368 -15.183  -5.281  1.00  0.00              
ATOM   2356  N   ASN A 163      -6.609 -16.050  -6.104  1.00  0.00              
ATOM   2357  CA  ASN A 163      -5.985 -17.229  -6.703  1.00  0.00              
ATOM   2358  C   ASN A 163      -5.862 -17.261  -8.229  1.00  0.00              
ATOM   2359  O   ASN A 163      -5.668 -18.325  -8.817  1.00  0.00              
ATOM   2360  CB  ASN A 163      -6.719 -18.478  -6.249  1.00  0.00              
ATOM   2361  CG  ASN A 163      -6.571 -18.767  -4.781  1.00  0.00              
ATOM   2362  OD1 ASN A 163      -5.571 -18.401  -4.153  1.00  0.00              
ATOM   2363  ND2 ASN A 163      -7.522 -19.493  -4.250  1.00  0.00              
ATOM   2364  H   ASN A 163      -6.070 -15.476  -5.470  1.00  0.00              
ATOM   2365  HA  ASN A 163      -4.945 -17.302  -6.380  1.00  0.00              
ATOM   2366 1HB  ASN A 163      -7.754 -18.656  -6.546  1.00  0.00              
ATOM   2367 2HB  ASN A 163      -6.061 -19.144  -6.807  1.00  0.00              
ATOM   2368 1HD2 ASN A 163      -7.489 -19.724  -3.277  1.00  0.00              
ATOM   2369 2HD2 ASN A 163      -8.280 -19.815  -4.815  1.00  0.00              
ATOM   2370  N   VAL A 164      -5.962 -16.105  -8.876  1.00  0.00              
ATOM   2371  CA  VAL A 164      -5.792 -16.057 -10.324  1.00  0.00              
ATOM   2372  C   VAL A 164      -4.326 -16.309 -10.702  1.00  0.00              
ATOM   2373  O   VAL A 164      -4.024 -17.077 -11.621  1.00  0.00              
ATOM   2374  CB  VAL A 164      -6.242 -14.689 -10.880  1.00  0.00              
ATOM   2375  CG1 VAL A 164      -5.873 -14.574 -12.375  1.00  0.00              
ATOM   2376  CG2 VAL A 164      -7.749 -14.529 -10.669  1.00  0.00              
ATOM   2377  H   VAL A 164      -6.156 -15.250  -8.375  1.00  0.00              
ATOM   2378  HA  VAL A 164      -6.355 -16.851 -10.816  1.00  0.00              
ATOM   2379  HB  VAL A 164      -5.746 -13.898 -10.318  1.00  0.00              
ATOM   2380 1HG1 VAL A 164      -6.195 -13.604 -12.756  1.00  0.00              
ATOM   2381 2HG1 VAL A 164      -4.793 -14.668 -12.492  1.00  0.00              
ATOM   2382 3HG1 VAL A 164      -6.369 -15.366 -12.934  1.00  0.00              
ATOM   2383 1HG2 VAL A 164      -8.071 -13.564 -11.060  1.00  0.00              
ATOM   2384 2HG2 VAL A 164      -8.276 -15.327 -11.192  1.00  0.00              
ATOM   2385 3HG2 VAL A 164      -7.975 -14.582  -9.604  1.00  0.00              
ATOM   2386  N   ASP A 165      -3.412 -15.661  -9.990  1.00  0.00              
ATOM   2387  CA  ASP A 165      -1.999 -15.874 -10.254  1.00  0.00              
ATOM   2388  C   ASP A 165      -1.632 -17.307  -9.871  1.00  0.00              
ATOM   2389  O   ASP A 165      -0.756 -17.923 -10.486  1.00  0.00              
ATOM   2390  CB  ASP A 165      -1.140 -14.868  -9.484  1.00  0.00              
ATOM   2391  CG  ASP A 165      -1.199 -13.446 -10.025  1.00  0.00              
ATOM   2392  OD1 ASP A 165      -1.697 -13.264 -11.111  1.00  0.00              
ATOM   2393  OD2 ASP A 165      -0.892 -12.539  -9.289  1.00  0.00              
ATOM   2394  H   ASP A 165      -3.684 -15.017  -9.261  1.00  0.00              
ATOM   2395  HA  ASP A 165      -1.800 -15.751 -11.319  1.00  0.00              
ATOM   2396 1HB  ASP A 165      -1.340 -14.857  -8.412  1.00  0.00              
ATOM   2397 2HB  ASP A 165      -0.149 -15.284  -9.666  1.00  0.00              
ATOM   2398  N   LYS A 166      -2.320 -17.837  -8.866  1.00  0.00              
ATOM   2399  CA  LYS A 166      -2.055 -19.189  -8.373  1.00  0.00              
ATOM   2400  C   LYS A 166      -2.287 -20.263  -9.434  1.00  0.00              
ATOM   2401  O   LYS A 166      -1.483 -21.183  -9.572  1.00  0.00              
ATOM   2402  CB  LYS A 166      -2.921 -19.480  -7.147  1.00  0.00              
ATOM   2403  CG  LYS A 166      -2.744 -20.877  -6.568  1.00  0.00              
ATOM   2404  CD  LYS A 166      -3.451 -21.015  -5.228  1.00  0.00              
ATOM   2405  CE  LYS A 166      -3.431 -22.455  -4.737  1.00  0.00              
ATOM   2406  NZ  LYS A 166      -2.044 -22.972  -4.584  1.00  0.00              
ATOM   2407  H   LYS A 166      -3.048 -17.289  -8.430  1.00  0.00              
ATOM   2408  HA  LYS A 166      -1.006 -19.280  -8.091  1.00  0.00              
ATOM   2409 1HB  LYS A 166      -2.663 -18.738  -6.390  1.00  0.00              
ATOM   2410 2HB  LYS A 166      -3.960 -19.342  -7.449  1.00  0.00              
ATOM   2411 1HG  LYS A 166      -3.157 -21.599  -7.274  1.00  0.00              
ATOM   2412 2HG  LYS A 166      -1.679 -21.066  -6.439  1.00  0.00              
ATOM   2413 1HD  LYS A 166      -2.947 -20.376  -4.502  1.00  0.00              
ATOM   2414 2HD  LYS A 166      -4.483 -20.686  -5.345  1.00  0.00              
ATOM   2415 1HE  LYS A 166      -3.941 -22.495  -3.775  1.00  0.00              
ATOM   2416 2HE  LYS A 166      -3.970 -23.069  -5.458  1.00  0.00              
ATOM   2417 1HZ  LYS A 166      -2.075 -23.928  -4.258  1.00  0.00              
ATOM   2418 2HZ  LYS A 166      -1.571 -22.936  -5.476  1.00  0.00              
ATOM   2419 3HZ  LYS A 166      -1.545 -22.404  -3.915  1.00  0.00              
ATOM   2420  N   VAL A 167      -3.373 -20.165 -10.193  1.00  0.00              
ATOM   2421  CA  VAL A 167      -3.627 -21.210 -11.167  1.00  0.00              
ATOM   2422  C   VAL A 167      -2.643 -21.193 -12.328  1.00  0.00              
ATOM   2423  O   VAL A 167      -2.303 -22.250 -12.862  1.00  0.00              
ATOM   2424  CB  VAL A 167      -5.097 -21.183 -11.680  1.00  0.00              
ATOM   2425  CG1 VAL A 167      -6.036 -21.502 -10.515  1.00  0.00              
ATOM   2426  CG2 VAL A 167      -5.443 -19.829 -12.296  1.00  0.00              
ATOM   2427  H   VAL A 167      -4.024 -19.395 -10.117  1.00  0.00              
ATOM   2428  HA  VAL A 167      -3.493 -22.200 -10.730  1.00  0.00              
ATOM   2429  HB  VAL A 167      -5.209 -21.922 -12.473  1.00  0.00              
ATOM   2430 1HG1 VAL A 167      -7.068 -21.485 -10.865  1.00  0.00              
ATOM   2431 2HG1 VAL A 167      -5.802 -22.491 -10.120  1.00  0.00              
ATOM   2432 3HG1 VAL A 167      -5.908 -20.756  -9.730  1.00  0.00              
ATOM   2433 1HG2 VAL A 167      -6.475 -19.840 -12.646  1.00  0.00              
ATOM   2434 2HG2 VAL A 167      -5.322 -19.048 -11.545  1.00  0.00              
ATOM   2435 3HG2 VAL A 167      -4.777 -19.631 -13.137  1.00  0.00              
ATOM   2436  N   PHE A 168      -2.174 -20.009 -12.718  1.00  0.00              
ATOM   2437  CA  PHE A 168      -1.221 -19.921 -13.815  1.00  0.00              
ATOM   2438  C   PHE A 168       0.178 -20.342 -13.359  1.00  0.00              
ATOM   2439  O   PHE A 168       0.882 -21.053 -14.082  1.00  0.00              
ATOM   2440  CB  PHE A 168      -1.198 -18.498 -14.398  1.00  0.00              
ATOM   2441  CG  PHE A 168      -2.374 -18.200 -15.300  1.00  0.00              
ATOM   2442  CD1 PHE A 168      -2.397 -18.664 -16.615  1.00  0.00              
ATOM   2443  CD2 PHE A 168      -3.472 -17.497 -14.820  1.00  0.00              
ATOM   2444  CE1 PHE A 168      -3.496 -18.436 -17.436  1.00  0.00              
ATOM   2445  CE2 PHE A 168      -4.578 -17.263 -15.630  1.00  0.00              
ATOM   2446  CZ  PHE A 168      -4.594 -17.732 -16.940  1.00  0.00              
ATOM   2447  H   PHE A 168      -2.473 -19.161 -12.257  1.00  0.00              
ATOM   2448  HA  PHE A 168      -1.509 -20.608 -14.612  1.00  0.00              
ATOM   2449 1HB  PHE A 168      -1.221 -17.762 -13.596  1.00  0.00              
ATOM   2450 2HB  PHE A 168      -0.299 -18.353 -14.996  1.00  0.00              
ATOM   2451  HD1 PHE A 168      -1.538 -19.214 -17.000  1.00  0.00              
ATOM   2452  HD2 PHE A 168      -3.461 -17.128 -13.794  1.00  0.00              
ATOM   2453  HE1 PHE A 168      -3.496 -18.807 -18.460  1.00  0.00              
ATOM   2454  HE2 PHE A 168      -5.433 -16.711 -15.240  1.00  0.00              
ATOM   2455  HZ  PHE A 168      -5.458 -17.550 -17.576  1.00  0.00              
ATOM   2456  N   PHE A 169       0.572 -19.912 -12.162  1.00  0.00              
ATOM   2457  CA  PHE A 169       1.887 -20.246 -11.623  1.00  0.00              
ATOM   2458  C   PHE A 169       1.982 -21.738 -11.294  1.00  0.00              
ATOM   2459  O   PHE A 169       2.948 -22.399 -11.669  1.00  0.00              
ATOM   2460  CB  PHE A 169       2.194 -19.405 -10.371  1.00  0.00              
ATOM   2461  CG  PHE A 169       2.864 -18.081 -10.677  1.00  0.00              
ATOM   2462  CD1 PHE A 169       2.185 -17.081 -11.374  1.00  0.00              
ATOM   2463  CD2 PHE A 169       4.182 -17.844 -10.288  1.00  0.00              
ATOM   2464  CE1 PHE A 169       2.810 -15.860 -11.684  1.00  0.00              
ATOM   2465  CE2 PHE A 169       4.817 -16.630 -10.593  1.00  0.00              
ATOM   2466  CZ  PHE A 169       4.127 -15.636 -11.294  1.00  0.00              
ATOM   2467  H   PHE A 169      -0.054 -19.340 -11.614  1.00  0.00              
ATOM   2468  HA  PHE A 169       2.656 -20.042 -12.370  1.00  0.00              
ATOM   2469 1HB  PHE A 169       1.272 -19.174  -9.839  1.00  0.00              
ATOM   2470 2HB  PHE A 169       2.867 -19.950  -9.710  1.00  0.00              
ATOM   2471  HD1 PHE A 169       1.153 -17.253 -11.681  1.00  0.00              
ATOM   2472  HD2 PHE A 169       4.721 -18.619  -9.741  1.00  0.00              
ATOM   2473  HE1 PHE A 169       2.263 -15.092 -12.229  1.00  0.00              
ATOM   2474  HE2 PHE A 169       5.849 -16.462 -10.283  1.00  0.00              
ATOM   2475  HZ  PHE A 169       4.615 -14.693 -11.535  1.00  0.00              
ATOM   2476  N   ASP A 170       0.976 -22.274 -10.611  1.00  0.00              
ATOM   2477  CA  ASP A 170       0.973 -23.696 -10.292  1.00  0.00              
ATOM   2478  C   ASP A 170       0.937 -24.543 -11.554  1.00  0.00              
ATOM   2479  O   ASP A 170       1.538 -25.617 -11.600  1.00  0.00              
ATOM   2480  CB  ASP A 170      -0.205 -24.065  -9.385  1.00  0.00              
ATOM   2481  CG  ASP A 170       0.001 -23.608  -7.952  1.00  0.00              
ATOM   2482  OD1 ASP A 170       1.148 -23.265  -7.595  1.00  0.00              
ATOM   2483  OD2 ASP A 170      -0.971 -23.606  -7.173  1.00  0.00              
ATOM   2484  H   ASP A 170       0.202 -21.700 -10.306  1.00  0.00              
ATOM   2485  HA  ASP A 170       1.893 -23.959  -9.768  1.00  0.00              
ATOM   2486 1HB  ASP A 170      -1.168 -23.721  -9.763  1.00  0.00              
ATOM   2487 2HB  ASP A 170      -0.159 -25.152  -9.443  1.00  0.00              
ATOM   2488  N   LEU A 171       0.239 -24.073 -12.587  1.00  0.00              
ATOM   2489  CA  LEU A 171       0.231 -24.821 -13.835  1.00  0.00              
ATOM   2490  C   LEU A 171       1.629 -24.802 -14.445  1.00  0.00              
ATOM   2491  O   LEU A 171       2.111 -25.829 -14.921  1.00  0.00              
ATOM   2492  CB  LEU A 171      -0.787 -24.251 -14.836  1.00  0.00              
ATOM   2493  CG  LEU A 171      -0.846 -25.002 -16.176  1.00  0.00              
ATOM   2494  CD1 LEU A 171      -1.187 -26.476 -15.909  1.00  0.00              
ATOM   2495  CD2 LEU A 171      -1.893 -24.366 -17.129  1.00  0.00              
ATOM   2496  H   LEU A 171      -0.284 -23.212 -12.526  1.00  0.00              
ATOM   2497  HA  LEU A 171      -0.027 -25.861 -13.636  1.00  0.00              
ATOM   2498 1HB  LEU A 171      -1.702 -24.414 -14.270  1.00  0.00              
ATOM   2499 2HB  LEU A 171      -0.642 -23.182 -14.994  1.00  0.00              
ATOM   2500  HG  LEU A 171       0.129 -24.893 -16.652  1.00  0.00              
ATOM   2501 1HD1 LEU A 171      -1.231 -27.018 -16.854  1.00  0.00              
ATOM   2502 2HD1 LEU A 171      -0.419 -26.918 -15.274  1.00  0.00              
ATOM   2503 3HD1 LEU A 171      -2.153 -26.541 -15.409  1.00  0.00              
ATOM   2504 1HD2 LEU A 171      -1.911 -24.918 -18.069  1.00  0.00              
ATOM   2505 2HD2 LEU A 171      -2.879 -24.405 -16.665  1.00  0.00              
ATOM   2506 3HD2 LEU A 171      -1.624 -23.327 -17.324  1.00  0.00              
ATOM   2507  N   MET A 172       2.286 -23.644 -14.423  1.00  0.00              
ATOM   2508  CA  MET A 172       3.641 -23.556 -14.970  1.00  0.00              
ATOM   2509  C   MET A 172       4.601 -24.455 -14.185  1.00  0.00              
ATOM   2510  O   MET A 172       5.582 -24.951 -14.730  1.00  0.00              
ATOM   2511  CB  MET A 172       4.170 -22.112 -14.939  1.00  0.00              
ATOM   2512  CG  MET A 172       3.540 -21.162 -15.952  1.00  0.00              
ATOM   2513  SD  MET A 172       4.412 -19.560 -16.025  1.00  0.00              
ATOM   2514  CE  MET A 172       3.883 -18.812 -14.486  1.00  0.00              
ATOM   2515  H   MET A 172       1.859 -22.817 -14.031  1.00  0.00              
ATOM   2516  HA  MET A 172       3.649 -23.910 -16.001  1.00  0.00              
ATOM   2517 1HB  MET A 172       3.991 -21.730 -13.935  1.00  0.00              
ATOM   2518 2HB  MET A 172       5.245 -22.163 -15.122  1.00  0.00              
ATOM   2519 1HG  MET A 172       3.573 -21.638 -16.931  1.00  0.00              
ATOM   2520 2HG  MET A 172       2.502 -20.998 -15.661  1.00  0.00              
ATOM   2521 1HE  MET A 172       4.335 -17.825 -14.386  1.00  0.00              
ATOM   2522 2HE  MET A 172       2.796 -18.717 -14.481  1.00  0.00              
ATOM   2523 3HE  MET A 172       4.196 -19.440 -13.651  1.00  0.00              
ATOM   2524  N   ARG A 173       4.323 -24.651 -12.903  1.00  0.00              
ATOM   2525  CA  ARG A 173       5.133 -25.550 -12.099  1.00  0.00              
ATOM   2526  C   ARG A 173       4.901 -26.985 -12.552  1.00  0.00              
ATOM   2527  O   ARG A 173       5.831 -27.780 -12.604  1.00  0.00              
ATOM   2528  CB  ARG A 173       4.800 -25.388 -10.611  1.00  0.00              
ATOM   2529  CG  ARG A 173       5.282 -24.070 -10.039  1.00  0.00              
ATOM   2530  CD  ARG A 173       5.030 -23.967  -8.538  1.00  0.00              
ATOM   2531  NE  ARG A 173       5.499 -22.683  -8.019  1.00  0.00              
ATOM   2532  CZ  ARG A 173       4.708 -21.658  -7.713  1.00  0.00              
ATOM   2533  NH1 ARG A 173       3.389 -21.757  -7.864  1.00  0.00              
ATOM   2534  NH2 ARG A 173       5.240 -20.527  -7.268  1.00  0.00              
ATOM   2535  H   ARG A 173       3.542 -24.176 -12.474  1.00  0.00              
ATOM   2536  HA  ARG A 173       6.190 -25.325 -12.245  1.00  0.00              
ATOM   2537 1HB  ARG A 173       3.718 -25.467 -10.518  1.00  0.00              
ATOM   2538 2HB  ARG A 173       5.271 -26.220 -10.088  1.00  0.00              
ATOM   2539 1HG  ARG A 173       6.353 -23.981 -10.226  1.00  0.00              
ATOM   2540 2HG  ARG A 173       4.757 -23.260 -10.545  1.00  0.00              
ATOM   2541 1HD  ARG A 173       3.961 -24.061  -8.351  1.00  0.00              
ATOM   2542 2HD  ARG A 173       5.560 -24.775  -8.034  1.00  0.00              
ATOM   2543  HE  ARG A 173       6.442 -22.375  -7.817  1.00  0.00              
ATOM   2544 1HH1 ARG A 173       2.986 -22.616  -8.213  1.00  0.00              
ATOM   2545 2HH1 ARG A 173       2.797 -20.974  -7.629  1.00  0.00              
ATOM   2546 1HH2 ARG A 173       6.243 -20.451  -7.165  1.00  0.00              
ATOM   2547 2HH2 ARG A 173       4.643 -19.748  -7.036  1.00  0.00              
ATOM   2548  N   GLU A 174       3.659 -27.309 -12.895  1.00  0.00              
ATOM   2549  CA  GLU A 174       3.354 -28.640 -13.398  1.00  0.00              
ATOM   2550  C   GLU A 174       4.006 -28.830 -14.761  1.00  0.00              
ATOM   2551  O   GLU A 174       4.511 -29.912 -15.077  1.00  0.00              
ATOM   2552  CB  GLU A 174       1.842 -28.842 -13.487  1.00  0.00              
ATOM   2553  CG  GLU A 174       1.222 -29.181 -12.148  1.00  0.00              
ATOM   2554  CD  GLU A 174      -0.240 -29.541 -12.247  1.00  0.00              
ATOM   2555  OE1 GLU A 174      -0.607 -30.316 -13.155  1.00  0.00              
ATOM   2556  OE2 GLU A 174      -1.019 -29.053 -11.401  1.00  0.00              
ATOM   2557  H   GLU A 174       2.914 -26.633 -12.808  1.00  0.00              
ATOM   2558  HA  GLU A 174       3.769 -29.393 -12.727  1.00  0.00              
ATOM   2559 1HB  GLU A 174       1.420 -27.916 -13.877  1.00  0.00              
ATOM   2560 2HB  GLU A 174       1.669 -29.649 -14.200  1.00  0.00              
ATOM   2561 1HG  GLU A 174       1.738 -29.983 -11.621  1.00  0.00              
ATOM   2562 2HG  GLU A 174       1.316 -28.255 -11.581  1.00  0.00              
ATOM   2563  N   ILE A 175       4.007 -27.774 -15.567  1.00  0.00              
ATOM   2564  CA  ILE A 175       4.567 -27.858 -16.904  1.00  0.00              
ATOM   2565  C   ILE A 175       6.075 -28.056 -16.767  1.00  0.00              
ATOM   2566  O   ILE A 175       6.679 -28.872 -17.460  1.00  0.00              
ATOM   2567  CB  ILE A 175       4.271 -26.602 -17.743  1.00  0.00              
ATOM   2568  CG1 ILE A 175       2.774 -26.503 -18.047  1.00  0.00              
ATOM   2569  CG2 ILE A 175       5.079 -26.621 -19.032  1.00  0.00              
ATOM   2570  CD1 ILE A 175       2.352 -25.167 -18.614  1.00  0.00              
ATOM   2571  H   ILE A 175       3.615 -26.897 -15.252  1.00  0.00              
ATOM   2572  HA  ILE A 175       4.181 -28.732 -17.428  1.00  0.00              
ATOM   2573  HB  ILE A 175       4.532 -25.718 -17.163  1.00  0.00              
ATOM   2574 1HG1 ILE A 175       2.535 -27.292 -18.760  1.00  0.00              
ATOM   2575 2HG1 ILE A 175       2.241 -26.686 -17.114  1.00  0.00              
ATOM   2576 1HG2 ILE A 175       4.857 -25.726 -19.613  1.00  0.00              
ATOM   2577 2HG2 ILE A 175       6.142 -26.645 -18.794  1.00  0.00              
ATOM   2578 3HG2 ILE A 175       4.817 -27.505 -19.613  1.00  0.00              
ATOM   2579 1HD1 ILE A 175       1.279 -25.173 -18.804  1.00  0.00              
ATOM   2580 2HD1 ILE A 175       2.590 -24.377 -17.901  1.00  0.00              
ATOM   2581 3HD1 ILE A 175       2.883 -24.984 -19.548  1.00  0.00              
ATOM   2582  N   ARG A 176       6.669 -27.287 -15.861  1.00  0.00              
ATOM   2583  CA  ARG A 176       8.090 -27.389 -15.561  1.00  0.00              
ATOM   2584  C   ARG A 176       8.432 -28.823 -15.162  1.00  0.00              
ATOM   2585  O   ARG A 176       9.375 -29.412 -15.688  1.00  0.00              
ATOM   2586  CB  ARG A 176       8.536 -26.384 -14.509  1.00  0.00              
ATOM   2587  CG  ARG A 176      10.017 -26.429 -14.169  1.00  0.00              
ATOM   2588  CD  ARG A 176      10.480 -25.319 -13.298  1.00  0.00              
ATOM   2589  NE  ARG A 176       9.847 -25.277 -11.989  1.00  0.00              
ATOM   2590  CZ  ARG A 176       9.813 -24.192 -11.190  1.00  0.00              
ATOM   2591  NH1 ARG A 176      10.404 -23.072 -11.543  1.00  0.00              
ATOM   2592  NH2 ARG A 176       9.189 -24.291 -10.030  1.00  0.00              
ATOM   2593  H   ARG A 176       6.109 -26.608 -15.365  1.00  0.00              
ATOM   2594  HA  ARG A 176       8.673 -27.150 -16.451  1.00  0.00              
ATOM   2595 1HB  ARG A 176       8.284 -25.395 -14.888  1.00  0.00              
ATOM   2596 2HB  ARG A 176       7.956 -26.587 -13.609  1.00  0.00              
ATOM   2597 1HG  ARG A 176      10.227 -27.368 -13.657  1.00  0.00              
ATOM   2598 2HG  ARG A 176      10.587 -26.388 -15.098  1.00  0.00              
ATOM   2599 1HD  ARG A 176      11.553 -25.418 -13.138  1.00  0.00              
ATOM   2600 2HD  ARG A 176      10.272 -24.371 -13.792  1.00  0.00              
ATOM   2601  HE  ARG A 176       9.356 -26.004 -11.487  1.00  0.00              
ATOM   2602 1HH1 ARG A 176      10.893 -23.019 -12.426  1.00  0.00              
ATOM   2603 2HH1 ARG A 176      10.368 -22.271 -10.931  1.00  0.00              
ATOM   2604 1HH2 ARG A 176       8.755 -25.165  -9.766  1.00  0.00              
ATOM   2605 2HH2 ARG A 176       9.149 -23.494  -9.412  1.00  0.00              
ATOM   2606  N   ALA A 177       7.660 -29.378 -14.232  1.00  0.00              
ATOM   2607  CA  ALA A 177       7.914 -30.722 -13.735  1.00  0.00              
ATOM   2608  C   ALA A 177       7.860 -31.697 -14.901  1.00  0.00              
ATOM   2609  O   ALA A 177       8.708 -32.580 -15.028  1.00  0.00              
ATOM   2610  CB  ALA A 177       6.872 -31.102 -12.691  1.00  0.00              
ATOM   2611  H   ALA A 177       6.878 -28.856 -13.861  1.00  0.00              
ATOM   2612  HA  ALA A 177       8.913 -30.751 -13.300  1.00  0.00              
ATOM   2613 1HB  ALA A 177       7.074 -32.109 -12.327  1.00  0.00              
ATOM   2614 2HB  ALA A 177       6.918 -30.400 -11.859  1.00  0.00              
ATOM   2615 3HB  ALA A 177       5.880 -31.070 -13.139  1.00  0.00              
ATOM   2616  N   ARG A 178       6.862 -31.513 -15.758  1.00  0.00              
ATOM   2617  CA  ARG A 178       6.667 -32.374 -16.914  1.00  0.00              
ATOM   2618  C   ARG A 178       7.796 -32.238 -17.933  1.00  0.00              
ATOM   2619  O   ARG A 178       8.174 -33.210 -18.583  1.00  0.00              
ATOM   2620  CB  ARG A 178       5.308 -32.149 -17.562  1.00  0.00              
ATOM   2621  CG  ARG A 178       4.992 -33.078 -18.724  1.00  0.00              
ATOM   2622  CD  ARG A 178       5.003 -34.521 -18.374  1.00  0.00              
ATOM   2623  NE  ARG A 178       4.708 -35.412 -19.485  1.00  0.00              
ATOM   2624  CZ  ARG A 178       4.910 -36.744 -19.472  1.00  0.00              
ATOM   2625  NH1 ARG A 178       5.442 -37.338 -18.427  1.00  0.00              
ATOM   2626  NH2 ARG A 178       4.582 -37.436 -20.549  1.00  0.00              
ATOM   2627  H   ARG A 178       6.219 -30.750 -15.599  1.00  0.00              
ATOM   2628  HA  ARG A 178       6.673 -33.419 -16.601  1.00  0.00              
ATOM   2629 1HB  ARG A 178       4.559 -32.280 -16.783  1.00  0.00              
ATOM   2630 2HB  ARG A 178       5.291 -31.117 -17.913  1.00  0.00              
ATOM   2631 1HG  ARG A 178       4.000 -32.832 -19.104  1.00  0.00              
ATOM   2632 2HG  ARG A 178       5.732 -32.915 -19.508  1.00  0.00              
ATOM   2633 1HD  ARG A 178       5.991 -34.787 -17.997  1.00  0.00              
ATOM   2634 2HD  ARG A 178       4.258 -34.704 -17.601  1.00  0.00              
ATOM   2635  HE  ARG A 178       4.325 -35.201 -20.397  1.00  0.00              
ATOM   2636 1HH1 ARG A 178       5.704 -36.793 -17.618  1.00  0.00              
ATOM   2637 2HH1 ARG A 178       5.586 -38.338 -18.437  1.00  0.00              
ATOM   2638 1HH2 ARG A 178       4.191 -36.961 -21.351  1.00  0.00              
ATOM   2639 2HH2 ARG A 178       4.724 -38.435 -20.566  1.00  0.00              
ATOM   2640  N   LYS A 179       8.334 -31.031 -18.073  1.00  0.00              
ATOM   2641  CA  LYS A 179       9.491 -30.816 -18.934  1.00  0.00              
ATOM   2642  C   LYS A 179      10.749 -31.493 -18.394  1.00  0.00              
ATOM   2643  O   LYS A 179      11.603 -31.925 -19.163  1.00  0.00              
ATOM   2644  CB  LYS A 179       9.738 -29.315 -19.128  1.00  0.00              
ATOM   2645  CG  LYS A 179       8.728 -28.643 -20.056  1.00  0.00              
ATOM   2646  CD  LYS A 179       8.916 -27.129 -20.128  1.00  0.00              
ATOM   2647  CE  LYS A 179       8.016 -26.516 -21.206  1.00  0.00              
ATOM   2648  NZ  LYS A 179       7.987 -25.023 -21.175  1.00  0.00              
ATOM   2649  H   LYS A 179       7.938 -30.245 -17.576  1.00  0.00              
ATOM   2650  HA  LYS A 179       9.310 -31.261 -19.913  1.00  0.00              
ATOM   2651 1HB  LYS A 179       9.695 -28.854 -18.141  1.00  0.00              
ATOM   2652 2HB  LYS A 179      10.743 -29.206 -19.535  1.00  0.00              
ATOM   2653 1HG  LYS A 179       8.846 -29.062 -21.056  1.00  0.00              
ATOM   2654 2HG  LYS A 179       7.724 -28.857 -19.689  1.00  0.00              
ATOM   2655 1HD  LYS A 179       8.668 -26.702 -19.155  1.00  0.00              
ATOM   2656 2HD  LYS A 179       9.960 -26.919 -20.360  1.00  0.00              
ATOM   2657 1HE  LYS A 179       8.380 -26.839 -22.180  1.00  0.00              
ATOM   2658 2HE  LYS A 179       7.002 -26.888 -21.057  1.00  0.00              
ATOM   2659 1HZ  LYS A 179       7.379 -24.683 -21.906  1.00  0.00              
ATOM   2660 2HZ  LYS A 179       7.642 -24.712 -20.277  1.00  0.00              
ATOM   2661 3HZ  LYS A 179       8.920 -24.666 -21.319  1.00  0.00              
ATOM   2662  N   MET A 180      10.863 -31.584 -17.071  1.00  0.00              
ATOM   2663  CA  MET A 180      11.974 -32.308 -16.460  1.00  0.00              
ATOM   2664  C   MET A 180      11.830 -33.782 -16.795  1.00  0.00              
ATOM   2665  O   MET A 180      12.803 -34.462 -17.110  1.00  0.00              
ATOM   2666  CB  MET A 180      12.003 -32.095 -14.947  1.00  0.00              
ATOM   2667  CG  MET A 180      12.376 -30.684 -14.517  1.00  0.00              
ATOM   2668  SD  MET A 180      12.294 -30.458 -12.729  1.00  0.00              
ATOM   2669  CE  MET A 180      13.698 -31.436 -12.200  1.00  0.00              
ATOM   2670  H   MET A 180      10.173 -31.148 -16.477  1.00  0.00              
ATOM   2671  HA  MET A 180      12.919 -31.954 -16.872  1.00  0.00              
ATOM   2672 1HB  MET A 180      11.009 -32.338 -14.574  1.00  0.00              
ATOM   2673 2HB  MET A 180      12.727 -32.802 -14.541  1.00  0.00              
ATOM   2674 1HG  MET A 180      13.391 -30.482 -14.857  1.00  0.00              
ATOM   2675 2HG  MET A 180      11.686 -29.989 -14.997  1.00  0.00              
ATOM   2676 1HE  MET A 180      13.781 -31.395 -11.114  1.00  0.00              
ATOM   2677 2HE  MET A 180      13.560 -32.470 -12.516  1.00  0.00              
ATOM   2678 3HE  MET A 180      14.608 -31.037 -12.649  1.00  0.00              
ATOM   2679  N   GLU A 181      10.591 -34.257 -16.726  1.00  0.00              
ATOM   2680  CA  GLU A 181      10.244 -35.623 -17.087  1.00  0.00              
ATOM   2681  C   GLU A 181      10.464 -35.927 -18.566  1.00  0.00              
ATOM   2682  O   GLU A 181      10.853 -37.038 -18.924  1.00  0.00              
ATOM   2683  CB  GLU A 181       8.787 -35.905 -16.715  1.00  0.00              
ATOM   2684  CG  GLU A 181       8.529 -36.005 -15.218  1.00  0.00              
ATOM   2685  CD  GLU A 181       7.064 -36.178 -14.926  1.00  0.00              
ATOM   2686  OE1 GLU A 181       6.287 -36.152 -15.850  1.00  0.00              
ATOM   2687  OE2 GLU A 181       6.731 -36.449 -13.797  1.00  0.00              
ATOM   2688  H   GLU A 181       9.864 -33.632 -16.406  1.00  0.00              
ATOM   2689  HA  GLU A 181      10.888 -36.322 -16.552  1.00  0.00              
ATOM   2690 1HB  GLU A 181       8.189 -35.094 -17.132  1.00  0.00              
ATOM   2691 2HB  GLU A 181       8.510 -36.844 -17.194  1.00  0.00              
ATOM   2692 1HG  GLU A 181       9.091 -36.803 -14.734  1.00  0.00              
ATOM   2693 2HG  GLU A 181       8.863 -35.042 -14.835  1.00  0.00              
ATOM   2694  N   ASP A 182      10.213 -34.938 -19.416  1.00  0.00              
ATOM   2695  CA  ASP A 182      10.384 -35.097 -20.857  1.00  0.00              
ATOM   2696  C   ASP A 182      11.806 -34.858 -21.356  1.00  0.00              
ATOM   2697  O   ASP A 182      12.110 -35.130 -22.517  1.00  0.00              
ATOM   2698  CB  ASP A 182       9.427 -34.157 -21.594  1.00  0.00              
ATOM   2699  CG  ASP A 182       7.963 -34.568 -21.524  1.00  0.00              
ATOM   2700  OD1 ASP A 182       7.698 -35.689 -21.158  1.00  0.00              
ATOM   2701  OD2 ASP A 182       7.120 -33.718 -21.682  1.00  0.00              
ATOM   2702  H   ASP A 182       9.894 -34.051 -19.054  1.00  0.00              
ATOM   2703  HA  ASP A 182      10.165 -36.126 -21.143  1.00  0.00              
ATOM   2704 1HB  ASP A 182       9.526 -33.113 -21.294  1.00  0.00              
ATOM   2705 2HB  ASP A 182       9.789 -34.277 -22.616  1.00  0.00              
ATOM   2706  N   SER A 183      12.674 -34.350 -20.492  1.00  0.00              
ATOM   2707  CA  SER A 183      14.045 -34.074 -20.896  1.00  0.00              
ATOM   2708  C   SER A 183      15.047 -34.688 -19.930  1.00  0.00              
ATOM   2709  O   SER A 183      15.774 -35.610 -20.359  1.00  0.00              
ATOM   2710  OXT SER A 183      15.118 -34.284 -18.802  1.00  0.00              
ATOM   2711  CB  SER A 183      14.264 -32.577 -21.001  1.00  0.00              
ATOM   2712  OG  SER A 183      15.577 -32.262 -21.377  1.00  0.00              
ATOM   2713  H   SER A 183      12.391 -34.150 -19.543  1.00  0.00              
ATOM   2714  HA  SER A 183      14.270 -34.398 -21.913  1.00  0.00              
ATOM   2715 1HB  SER A 183      13.576 -32.176 -21.744  1.00  0.00              
ATOM   2716 2HB  SER A 183      14.055 -32.125 -20.032  1.00  0.00              
ATOM   2717  HG  SER A 183      15.674 -31.309 -21.432  1.00  0.00              
ATOM   2718  N   SER C   4      -3.295  19.774 -33.427  1.00  0.00              
ATOM   2719  CA  SER C   4      -2.816  19.796 -32.013  1.00  0.00              
ATOM   2720  C   SER C   4      -1.643  18.831 -31.844  1.00  0.00              
ATOM   2721  O   SER C   4      -0.480  19.228 -31.941  1.00  0.00              
ATOM   2722  CB  SER C   4      -3.935  19.436 -31.056  1.00  0.00              
ATOM   2723  OG  SER C   4      -4.957  20.394 -31.057  1.00  0.00              
ATOM   2724 1H   SER C   4      -4.237  19.508 -33.631  1.00  0.00              
ATOM   2725 2H   SER C   4      -3.280  20.611 -33.973  1.00  0.00              
ATOM   2726 3H   SER C   4      -2.849  19.179 -34.096  1.00  0.00              
ATOM   2727  HA  SER C   4      -2.554  20.795 -31.661  1.00  0.00              
ATOM   2728 1HB  SER C   4      -4.351  18.474 -31.352  1.00  0.00              
ATOM   2729 2HB  SER C   4      -3.523  19.357 -30.051  1.00  0.00              
ATOM   2730  HG  SER C   4      -5.643  20.130 -30.440  1.00  0.00              
ATOM   2731  N   ARG C   5      -1.958  17.563 -31.595  1.00  0.00              
ATOM   2732  CA  ARG C   5      -0.924  16.565 -31.362  1.00  0.00              
ATOM   2733  C   ARG C   5      -0.445  15.964 -32.674  1.00  0.00              
ATOM   2734  O   ARG C   5      -0.917  16.328 -33.751  1.00  0.00              
ATOM   2735  CB  ARG C   5      -1.446  15.455 -30.445  1.00  0.00              
ATOM   2736  CG  ARG C   5      -1.950  15.944 -29.096  1.00  0.00              
ATOM   2737  CD  ARG C   5      -0.834  16.547 -28.252  1.00  0.00              
ATOM   2738  NE  ARG C   5      -1.326  17.012 -26.955  1.00  0.00              
ATOM   2739  CZ  ARG C   5      -1.449  16.240 -25.879  1.00  0.00              
ATOM   2740  NH1 ARG C   5      -1.113  14.956 -25.936  1.00  0.00              
ATOM   2741  NH2 ARG C   5      -1.918  16.747 -24.747  1.00  0.00              
ATOM   2742  H   ARG C   5      -2.927  17.283 -31.567  1.00  0.00              
ATOM   2743  HA  ARG C   5      -0.057  17.034 -30.896  1.00  0.00              
ATOM   2744 1HB  ARG C   5      -2.253  14.956 -30.979  1.00  0.00              
ATOM   2745 2HB  ARG C   5      -0.624  14.755 -30.294  1.00  0.00              
ATOM   2746 1HG  ARG C   5      -2.719  16.701 -29.266  1.00  0.00              
ATOM   2747 2HG  ARG C   5      -2.386  15.098 -28.561  1.00  0.00              
ATOM   2748 1HD  ARG C   5      -0.069  15.790 -28.086  1.00  0.00              
ATOM   2749 2HD  ARG C   5      -0.402  17.391 -28.786  1.00  0.00              
ATOM   2750  HE  ARG C   5      -1.632  17.934 -26.675  1.00  0.00              
ATOM   2751 1HH1 ARG C   5      -0.762  14.568 -26.799  1.00  0.00              
ATOM   2752 2HH1 ARG C   5      -1.211  14.374 -25.116  1.00  0.00              
ATOM   2753 1HH2 ARG C   5      -2.180  17.722 -24.703  1.00  0.00              
ATOM   2754 2HH2 ARG C   5      -2.011  16.157 -23.933  1.00  0.00              
ATOM   2755  N   GLN C   6       0.505  15.039 -32.575  1.00  0.00              
ATOM   2756  CA  GLN C   6       1.010  14.352 -33.748  1.00  0.00              
ATOM   2757  C   GLN C   6       0.154  13.140 -34.095  1.00  0.00              
ATOM   2758  O   GLN C   6      -0.530  12.575 -33.241  1.00  0.00              
ATOM   2759  CB  GLN C   6       2.460  13.916 -33.523  1.00  0.00              
ATOM   2760  CG  GLN C   6       3.421  15.062 -33.252  1.00  0.00              
ATOM   2761  CD  GLN C   6       3.508  16.031 -34.416  1.00  0.00              
ATOM   2762  OE1 GLN C   6       3.757  15.631 -35.558  1.00  0.00              
ATOM   2763  NE2 GLN C   6       3.305  17.312 -34.134  1.00  0.00              
ATOM   2764  H   GLN C   6       0.882  14.808 -31.669  1.00  0.00              
ATOM   2765  HA  GLN C   6       0.961  15.018 -34.610  1.00  0.00              
ATOM   2766 1HB  GLN C   6       2.455  13.230 -32.675  1.00  0.00              
ATOM   2767 2HB  GLN C   6       2.770  13.379 -34.419  1.00  0.00              
ATOM   2768 1HG  GLN C   6       3.397  15.646 -32.332  1.00  0.00              
ATOM   2769 2HG  GLN C   6       4.311  14.432 -33.261  1.00  0.00              
ATOM   2770 1HE2 GLN C   6       3.350  17.998 -34.861  1.00  0.00              
ATOM   2771 2HE2 GLN C   6       3.107  17.594 -33.195  1.00  0.00              
ATOM   2772  N   PRO C   7       0.160  12.738 -35.371  1.00  0.00              
ATOM   2773  CA  PRO C   7      -0.612  11.563 -35.791  1.00  0.00              
ATOM   2774  C   PRO C   7      -0.276  10.307 -34.994  1.00  0.00              
ATOM   2775  O   PRO C   7       0.892   9.996 -34.756  1.00  0.00              
ATOM   2776  CB  PRO C   7      -0.239  11.405 -37.265  1.00  0.00              
ATOM   2777  CG  PRO C   7       0.094  12.811 -37.701  1.00  0.00              
ATOM   2778  CD  PRO C   7       0.856  13.346 -36.523  1.00  0.00              
ATOM   2779  HA  PRO C   7      -1.694  11.688 -35.638  1.00  0.00              
ATOM   2780 1HB  PRO C   7       0.620  10.727 -37.391  1.00  0.00              
ATOM   2781 2HB  PRO C   7      -1.070  10.985 -37.848  1.00  0.00              
ATOM   2782 1HG  PRO C   7       0.692  12.811 -38.624  1.00  0.00              
ATOM   2783 2HG  PRO C   7      -0.818  13.388 -37.911  1.00  0.00              
ATOM   2784 1HD  PRO C   7       1.917  13.054 -36.549  1.00  0.00              
ATOM   2785 2HD  PRO C   7       0.825  14.442 -36.471  1.00  0.00              
ATOM   2786  N   PRO C   8      -1.308   9.587 -34.544  1.00  0.00              
ATOM   2787  CA  PRO C   8      -1.081   8.344 -33.807  1.00  0.00              
ATOM   2788  C   PRO C   8      -0.167   7.436 -34.627  1.00  0.00              
ATOM   2789  O   PRO C   8      -0.350   7.287 -35.840  1.00  0.00              
ATOM   2790  CB  PRO C   8      -2.479   7.747 -33.612  1.00  0.00              
ATOM   2791  CG  PRO C   8      -3.395   8.923 -33.653  1.00  0.00              
ATOM   2792  CD  PRO C   8      -2.791   9.864 -34.662  1.00  0.00              
ATOM   2793  HA  PRO C   8      -0.573   8.506 -32.845  1.00  0.00              
ATOM   2794 1HB  PRO C   8      -2.724   7.026 -34.406  1.00  0.00              
ATOM   2795 2HB  PRO C   8      -2.560   7.212 -32.654  1.00  0.00              
ATOM   2796 1HG  PRO C   8      -4.411   8.627 -33.947  1.00  0.00              
ATOM   2797 2HG  PRO C   8      -3.471   9.401 -32.663  1.00  0.00              
ATOM   2798 1HD  PRO C   8      -3.153   9.668 -35.681  1.00  0.00              
ATOM   2799 2HD  PRO C   8      -3.018  10.918 -34.437  1.00  0.00              
ATOM   2800  N   LEU C   9       0.810   6.830 -33.961  1.00  0.00              
ATOM   2801  CA  LEU C   9       1.741   5.931 -34.631  1.00  0.00              
ATOM   2802  C   LEU C   9       1.774   4.602 -33.881  1.00  0.00              
ATOM   2803  O   LEU C   9       2.281   4.527 -32.767  1.00  0.00              
ATOM   2804  CB  LEU C   9       3.139   6.554 -34.708  1.00  0.00              
ATOM   2805  CG  LEU C   9       4.208   5.679 -35.373  1.00  0.00              
ATOM   2806  CD1 LEU C   9       3.834   5.410 -36.825  1.00  0.00              
ATOM   2807  CD2 LEU C   9       5.560   6.370 -35.284  1.00  0.00              
ATOM   2808  H   LEU C   9       0.913   6.994 -32.969  1.00  0.00              
ATOM   2809  HA  LEU C   9       1.392   5.733 -35.644  1.00  0.00              
ATOM   2810 1HB  LEU C   9       2.915   7.414 -35.336  1.00  0.00              
ATOM   2811 2HB  LEU C   9       3.482   6.898 -33.732  1.00  0.00              
ATOM   2812  HG  LEU C   9       4.270   4.752 -34.802  1.00  0.00              
ATOM   2813 1HD1 LEU C   9       4.599   4.788 -37.289  1.00  0.00              
ATOM   2814 2HD1 LEU C   9       2.875   4.894 -36.864  1.00  0.00              
ATOM   2815 3HD1 LEU C   9       3.761   6.355 -37.362  1.00  0.00              
ATOM   2816 1HD2 LEU C   9       6.320   5.747 -35.757  1.00  0.00              
ATOM   2817 2HD2 LEU C   9       5.511   7.333 -35.795  1.00  0.00              
ATOM   2818 3HD2 LEU C   9       5.822   6.527 -34.237  1.00  0.00              
ATOM   2819  N   VAL C  10       1.237   3.552 -34.492  1.00  0.00              
ATOM   2820  CA  VAL C  10       1.312   2.238 -33.883  1.00  0.00              
ATOM   2821  C   VAL C  10       2.676   1.641 -34.210  1.00  0.00              
ATOM   2822  O   VAL C  10       3.124   1.685 -35.362  1.00  0.00              
ATOM   2823  CB  VAL C  10       0.184   1.330 -34.394  1.00  0.00              
ATOM   2824  CG1 VAL C  10       0.350  -0.088 -33.848  1.00  0.00              
ATOM   2825  CG2 VAL C  10      -1.161   1.921 -33.965  1.00  0.00              
ATOM   2826  H   VAL C  10       0.771   3.655 -35.382  1.00  0.00              
ATOM   2827  HA  VAL C  10       1.248   2.301 -32.796  1.00  0.00              
ATOM   2828  HB  VAL C  10       0.207   1.318 -35.484  1.00  0.00              
ATOM   2829 1HG1 VAL C  10      -0.457  -0.718 -34.222  1.00  0.00              
ATOM   2830 2HG1 VAL C  10       1.308  -0.491 -34.177  1.00  0.00              
ATOM   2831 3HG1 VAL C  10       0.318  -0.064 -32.760  1.00  0.00              
ATOM   2832 1HG2 VAL C  10      -1.970   1.286 -34.322  1.00  0.00              
ATOM   2833 2HG2 VAL C  10      -1.200   1.981 -32.875  1.00  0.00              
ATOM   2834 3HG2 VAL C  10      -1.270   2.920 -34.386  1.00  0.00              
ATOM   2835  N   THR C  11       3.334   1.090 -33.192  1.00  0.00              
ATOM   2836  CA  THR C  11       4.685   0.566 -33.349  1.00  0.00              
ATOM   2837  C   THR C  11       4.858  -0.857 -32.816  1.00  0.00              
ATOM   2838  O   THR C  11       5.935  -1.427 -32.935  1.00  0.00              
ATOM   2839  CB  THR C  11       5.708   1.479 -32.648  1.00  0.00              
ATOM   2840  OG1 THR C  11       5.408   1.551 -31.248  1.00  0.00              
ATOM   2841  CG2 THR C  11       5.671   2.878 -33.244  1.00  0.00              
ATOM   2842  H   THR C  11       2.886   1.032 -32.289  1.00  0.00              
ATOM   2843  HA  THR C  11       4.933   0.499 -34.409  1.00  0.00              
ATOM   2844  HB  THR C  11       6.705   1.057 -32.776  1.00  0.00              
ATOM   2845  HG1 THR C  11       6.188   1.842 -30.769  1.00  0.00              
ATOM   2846 1HG2 THR C  11       6.401   3.508 -32.736  1.00  0.00              
ATOM   2847 2HG2 THR C  11       5.910   2.827 -34.306  1.00  0.00              
ATOM   2848 3HG2 THR C  11       4.675   3.300 -33.115  1.00  0.00              
ATOM   2849  N   GLY C  12       3.811  -1.413 -32.212  1.00  0.00              
ATOM   2850  CA  GLY C  12       3.853  -2.804 -31.784  1.00  0.00              
ATOM   2851  C   GLY C  12       2.468  -3.427 -31.803  1.00  0.00              
ATOM   2852  O   GLY C  12       1.485  -2.729 -31.595  1.00  0.00              
ATOM   2853  H   GLY C  12       2.974  -0.873 -32.048  1.00  0.00              
ATOM   2854 1HA  GLY C  12       4.504  -3.364 -32.456  1.00  0.00              
ATOM   2855 2HA  GLY C  12       4.250  -2.853 -30.771  1.00  0.00              
ATOM   2856  N   ILE C  13       2.386  -4.733 -32.049  1.00  0.00              
ATOM   2857  CA  ILE C  13       1.107  -5.443 -32.069  1.00  0.00              
ATOM   2858  C   ILE C  13       1.318  -6.829 -31.456  1.00  0.00              
ATOM   2859  O   ILE C  13       2.275  -7.535 -31.798  1.00  0.00              
ATOM   2860  CB  ILE C  13       0.562  -5.545 -33.523  1.00  0.00              
ATOM   2861  CG1 ILE C  13      -0.780  -6.286 -33.532  1.00  0.00              
ATOM   2862  CG2 ILE C  13       1.573  -6.240 -34.426  1.00  0.00              
ATOM   2863  CD1 ILE C  13      -1.925  -5.491 -32.953  1.00  0.00              
ATOM   2864  H   ILE C  13       3.237  -5.248 -32.228  1.00  0.00              
ATOM   2865  HA  ILE C  13       0.376  -4.934 -31.441  1.00  0.00              
ATOM   2866  HB  ILE C  13       0.368  -4.541 -33.900  1.00  0.00              
ATOM   2867 1HG1 ILE C  13      -1.003  -6.539 -34.567  1.00  0.00              
ATOM   2868 2HG1 ILE C  13      -0.649  -7.202 -32.955  1.00  0.00              
ATOM   2869 1HG2 ILE C  13       1.175  -6.303 -35.438  1.00  0.00              
ATOM   2870 2HG2 ILE C  13       2.503  -5.674 -34.437  1.00  0.00              
ATOM   2871 3HG2 ILE C  13       1.767  -7.245 -34.050  1.00  0.00              
ATOM   2872 1HD1 ILE C  13      -2.839  -6.086 -32.994  1.00  0.00              
ATOM   2873 2HD1 ILE C  13      -1.707  -5.238 -31.914  1.00  0.00              
ATOM   2874 3HD1 ILE C  13      -2.062  -4.577 -33.527  1.00  0.00              
ATOM   2875  N   SER C  14       0.428  -7.212 -30.543  1.00  0.00              
ATOM   2876  CA  SER C  14       0.502  -8.514 -29.890  1.00  0.00              
ATOM   2877  C   SER C  14      -0.862  -9.150 -29.634  1.00  0.00              
ATOM   2878  O   SER C  14      -1.674  -8.600 -28.891  1.00  0.00              
ATOM   2879  CB  SER C  14       1.259  -8.379 -28.583  1.00  0.00              
ATOM   2880  OG  SER C  14       2.606  -8.051 -28.787  1.00  0.00              
ATOM   2881  H   SER C  14      -0.321  -6.580 -30.295  1.00  0.00              
ATOM   2882  HA  SER C  14       1.116  -9.235 -30.431  1.00  0.00              
ATOM   2883 1HB  SER C  14       0.790  -7.596 -27.988  1.00  0.00              
ATOM   2884 2HB  SER C  14       1.202  -9.325 -28.047  1.00  0.00              
ATOM   2885  HG  SER C  14       2.945  -8.544 -29.539  1.00  0.00              
ATOM   2886  N   PRO C  15      -1.137 -10.317 -30.253  1.00  0.00              
ATOM   2887  CA  PRO C  15      -0.277 -11.060 -31.184  1.00  0.00              
ATOM   2888  C   PRO C  15      -0.267 -10.367 -32.542  1.00  0.00              
ATOM   2889  O   PRO C  15      -1.150  -9.566 -32.827  1.00  0.00              
ATOM   2890  CB  PRO C  15      -0.955 -12.424 -31.253  1.00  0.00              
ATOM   2891  CG  PRO C  15      -2.407 -12.041 -31.153  1.00  0.00              
ATOM   2892  CD  PRO C  15      -2.385 -11.018 -30.026  1.00  0.00              
ATOM   2893  HA  PRO C  15       0.773 -11.096 -30.857  1.00  0.00              
ATOM   2894 1HB  PRO C  15      -0.716 -12.945 -32.191  1.00  0.00              
ATOM   2895 2HB  PRO C  15      -0.630 -13.079 -30.431  1.00  0.00              
ATOM   2896 1HG  PRO C  15      -2.775 -11.623 -32.102  1.00  0.00              
ATOM   2897 2HG  PRO C  15      -3.034 -12.915 -30.922  1.00  0.00              
ATOM   2898 1HD  PRO C  15      -3.239 -10.326 -30.076  1.00  0.00              
ATOM   2899 2HD  PRO C  15      -2.411 -11.489 -29.035  1.00  0.00              
ATOM   2900  N   ASN C  16       0.714 -10.684 -33.387  1.00  0.00              
ATOM   2901  CA  ASN C  16       0.799 -10.055 -34.703  1.00  0.00              
ATOM   2902  C   ASN C  16      -0.087 -10.723 -35.763  1.00  0.00              
ATOM   2903  O   ASN C  16      -0.113 -10.310 -36.925  1.00  0.00              
ATOM   2904  CB  ASN C  16       2.237 -10.020 -35.186  1.00  0.00              
ATOM   2905  CG  ASN C  16       2.822 -11.381 -35.445  1.00  0.00              
ATOM   2906  OD1 ASN C  16       2.157 -12.408 -35.270  1.00  0.00              
ATOM   2907  ND2 ASN C  16       4.086 -11.397 -35.783  1.00  0.00              
ATOM   2908  H   ASN C  16       1.410 -11.365 -33.123  1.00  0.00              
ATOM   2909  HA  ASN C  16       0.439  -9.027 -34.646  1.00  0.00              
ATOM   2910 1HB  ASN C  16       2.542  -9.342 -35.984  1.00  0.00              
ATOM   2911 2HB  ASN C  16       2.616  -9.651 -34.233  1.00  0.00              
ATOM   2912 1HD2 ASN C  16       4.542 -12.268 -35.971  1.00  0.00              
ATOM   2913 2HD2 ASN C  16       4.596 -10.540 -35.853  1.00  0.00              
ATOM   2914  N   GLU C  17      -0.812 -11.755 -35.360  1.00  0.00              
ATOM   2915  CA  GLU C  17      -1.672 -12.481 -36.286  1.00  0.00              
ATOM   2916  C   GLU C  17      -2.779 -13.122 -35.477  1.00  0.00              
ATOM   2917  O   GLU C  17      -2.614 -13.392 -34.284  1.00  0.00              
ATOM   2918  CB  GLU C  17      -0.891 -13.536 -37.072  1.00  0.00              
ATOM   2919  CG  GLU C  17      -0.302 -14.649 -36.218  1.00  0.00              
ATOM   2920  CD  GLU C  17       0.527 -15.593 -37.044  1.00  0.00              
ATOM   2921  OE1 GLU C  17       0.622 -15.386 -38.230  1.00  0.00              
ATOM   2922  OE2 GLU C  17       1.155 -16.454 -36.475  1.00  0.00              
ATOM   2923  H   GLU C  17      -0.771 -12.046 -34.394  1.00  0.00              
ATOM   2924  HA  GLU C  17      -2.115 -11.787 -37.000  1.00  0.00              
ATOM   2925 1HB  GLU C  17      -1.579 -13.964 -37.801  1.00  0.00              
ATOM   2926 2HB  GLU C  17      -0.087 -13.015 -37.593  1.00  0.00              
ATOM   2927 1HG  GLU C  17       0.291 -14.285 -35.379  1.00  0.00              
ATOM   2928 2HG  GLU C  17      -1.179 -15.173 -35.840  1.00  0.00              
ATOM   2929  N   GLY C  18      -3.908 -13.373 -36.132  1.00  0.00              
ATOM   2930  CA  GLY C  18      -5.022 -13.985 -35.443  1.00  0.00              
ATOM   2931  C   GLY C  18      -6.299 -13.952 -36.251  1.00  0.00              
ATOM   2932  O   GLY C  18      -6.428 -13.210 -37.226  1.00  0.00              
ATOM   2933  H   GLY C  18      -4.000 -13.140 -37.110  1.00  0.00              
ATOM   2934 1HA  GLY C  18      -4.780 -15.027 -35.231  1.00  0.00              
ATOM   2935 2HA  GLY C  18      -5.196 -13.456 -34.507  1.00  0.00              
ATOM   2936  N   ILE C  19      -7.248 -14.775 -35.832  1.00  0.00              
ATOM   2937  CA  ILE C  19      -8.482 -14.988 -36.564  1.00  0.00              
ATOM   2938  C   ILE C  19      -9.469 -13.887 -36.188  1.00  0.00              
ATOM   2939  O   ILE C  19      -9.256 -13.161 -35.216  1.00  0.00              
ATOM   2940  CB  ILE C  19      -9.098 -16.368 -36.271  1.00  0.00              
ATOM   2941  CG1 ILE C  19      -9.482 -16.479 -34.794  1.00  0.00              
ATOM   2942  CG2 ILE C  19      -8.129 -17.476 -36.657  1.00  0.00              
ATOM   2943  CD1 ILE C  19     -10.312 -17.700 -34.468  1.00  0.00              
ATOM   2944  H   ILE C  19      -7.099 -15.273 -34.965  1.00  0.00              
ATOM   2945  HA  ILE C  19      -8.313 -14.893 -37.636  1.00  0.00              
ATOM   2946  HB  ILE C  19     -10.019 -16.475 -36.844  1.00  0.00              
ATOM   2947 1HG1 ILE C  19      -8.557 -16.504 -34.219  1.00  0.00              
ATOM   2948 2HG1 ILE C  19     -10.043 -15.580 -34.537  1.00  0.00              
ATOM   2949 1HG2 ILE C  19      -8.580 -18.445 -36.443  1.00  0.00              
ATOM   2950 2HG2 ILE C  19      -7.904 -17.408 -37.720  1.00  0.00              
ATOM   2951 3HG2 ILE C  19      -7.208 -17.370 -36.084  1.00  0.00              
ATOM   2952 1HD1 ILE C  19     -10.545 -17.709 -33.403  1.00  0.00              
ATOM   2953 2HD1 ILE C  19     -11.239 -17.675 -35.042  1.00  0.00              
ATOM   2954 3HD1 ILE C  19      -9.752 -18.599 -34.722  1.00  0.00              
ATOM   2955  N   PRO C  20     -10.553 -13.737 -36.961  1.00  0.00              
ATOM   2956  CA  PRO C  20     -11.577 -12.763 -36.581  1.00  0.00              
ATOM   2957  C   PRO C  20     -12.027 -12.957 -35.133  1.00  0.00              
ATOM   2958  O   PRO C  20     -12.169 -14.086 -34.649  1.00  0.00              
ATOM   2959  CB  PRO C  20     -12.716 -13.014 -37.575  1.00  0.00              
ATOM   2960  CG  PRO C  20     -12.042 -13.586 -38.775  1.00  0.00              
ATOM   2961  CD  PRO C  20     -10.949 -14.469 -38.236  1.00  0.00              
ATOM   2962  HA  PRO C  20     -11.215 -11.725 -36.625  1.00  0.00              
ATOM   2963 1HB  PRO C  20     -13.462 -13.712 -37.166  1.00  0.00              
ATOM   2964 2HB  PRO C  20     -13.247 -12.083 -37.822  1.00  0.00              
ATOM   2965 1HG  PRO C  20     -12.749 -14.162 -39.391  1.00  0.00              
ATOM   2966 2HG  PRO C  20     -11.630 -12.793 -39.416  1.00  0.00              
ATOM   2967 1HD  PRO C  20     -11.301 -15.492 -38.037  1.00  0.00              
ATOM   2968 2HD  PRO C  20     -10.100 -14.551 -38.930  1.00  0.00              
ATOM   2969  N   TRP C  21     -12.229 -11.833 -34.453  1.00  0.00              
ATOM   2970  CA  TRP C  21     -12.652 -11.792 -33.061  1.00  0.00              
ATOM   2971  C   TRP C  21     -11.546 -12.114 -32.057  1.00  0.00              
ATOM   2972  O   TRP C  21     -11.807 -12.408 -30.892  1.00  0.00              
ATOM   2973  CB  TRP C  21     -13.820 -12.759 -32.857  1.00  0.00              
ATOM   2974  CG  TRP C  21     -14.780 -12.322 -31.792  1.00  0.00              
ATOM   2975  CD1 TRP C  21     -15.176 -13.043 -30.706  1.00  0.00              
ATOM   2976  CD2 TRP C  21     -15.463 -11.065 -31.711  1.00  0.00              
ATOM   2977  NE1 TRP C  21     -16.064 -12.316 -29.953  1.00  0.00              
ATOM   2978  CE2 TRP C  21     -16.255 -11.095 -30.549  1.00  0.00              
ATOM   2979  CE3 TRP C  21     -15.479  -9.915 -32.510  1.00  0.00              
ATOM   2980  CZ2 TRP C  21     -17.054 -10.029 -30.167  1.00  0.00              
ATOM   2981  CZ3 TRP C  21     -16.279  -8.845 -32.125  1.00  0.00              
ATOM   2982  CH2 TRP C  21     -17.044  -8.901 -30.987  1.00  0.00              
ATOM   2983  H   TRP C  21     -12.073 -10.965 -34.946  1.00  0.00              
ATOM   2984  HA  TRP C  21     -12.974 -10.783 -32.802  1.00  0.00              
ATOM   2985 1HB  TRP C  21     -14.398 -12.853 -33.777  1.00  0.00              
ATOM   2986 2HB  TRP C  21     -13.449 -13.739 -32.560  1.00  0.00              
ATOM   2987  HD1 TRP C  21     -14.753 -14.040 -30.596  1.00  0.00              
ATOM   2988  HE1 TRP C  21     -16.505 -12.627 -29.099  1.00  0.00              
ATOM   2989  HE3 TRP C  21     -14.890  -9.817 -33.421  1.00  0.00              
ATOM   2990  HZ2 TRP C  21     -17.645 -10.115 -29.255  1.00  0.00              
ATOM   2991  HZ3 TRP C  21     -16.284  -7.956 -32.757  1.00  0.00              
ATOM   2992  HH2 TRP C  21     -17.657  -8.040 -30.721  1.00  0.00              
ATOM   2993  N   THR C  22     -10.303 -12.048 -32.524  1.00  0.00              
ATOM   2994  CA  THR C  22      -9.138 -12.224 -31.659  1.00  0.00              
ATOM   2995  C   THR C  22      -8.867 -10.857 -31.030  1.00  0.00              
ATOM   2996  O   THR C  22      -8.781  -9.858 -31.741  1.00  0.00              
ATOM   2997  CB  THR C  22      -7.895 -12.721 -32.419  1.00  0.00              
ATOM   2998  OG1 THR C  22      -8.118 -14.060 -32.881  1.00  0.00              
ATOM   2999  CG2 THR C  22      -6.672 -12.698 -31.514  1.00  0.00              
ATOM   3000  H   THR C  22     -10.161 -11.872 -33.509  1.00  0.00              
ATOM   3001  HA  THR C  22      -9.366 -12.949 -30.877  1.00  0.00              
ATOM   3002  HB  THR C  22      -7.723 -12.074 -33.278  1.00  0.00              
ATOM   3003  HG1 THR C  22      -8.284 -14.634 -32.129  1.00  0.00              
ATOM   3004 1HG2 THR C  22      -5.804 -13.053 -32.069  1.00  0.00              
ATOM   3005 2HG2 THR C  22      -6.494 -11.680 -31.171  1.00  0.00              
ATOM   3006 3HG2 THR C  22      -6.844 -13.346 -30.656  1.00  0.00              
ATOM   3007  N   LYS C  23      -8.737 -10.817 -29.712  1.00  0.00              
ATOM   3008  CA  LYS C  23      -8.443  -9.576 -29.009  1.00  0.00              
ATOM   3009  C   LYS C  23      -6.944  -9.305 -29.109  1.00  0.00              
ATOM   3010  O   LYS C  23      -6.141 -10.166 -28.767  1.00  0.00              
ATOM   3011  CB  LYS C  23      -8.886  -9.650 -27.547  1.00  0.00              
ATOM   3012  CG  LYS C  23      -8.452  -8.463 -26.697  1.00  0.00              
ATOM   3013  CD  LYS C  23      -9.172  -8.450 -25.356  1.00  0.00              
ATOM   3014  CE  LYS C  23     -10.642  -8.094 -25.520  1.00  0.00              
ATOM   3015  NZ  LYS C  23     -11.349  -8.031 -24.212  1.00  0.00              
ATOM   3016  H   LYS C  23      -8.844 -11.671 -29.183  1.00  0.00              
ATOM   3017  HA  LYS C  23      -8.971  -8.748 -29.484  1.00  0.00              
ATOM   3018 1HB  LYS C  23      -9.974  -9.718 -27.546  1.00  0.00              
ATOM   3019 2HB  LYS C  23      -8.466 -10.566 -27.131  1.00  0.00              
ATOM   3020 1HG  LYS C  23      -7.376  -8.530 -26.532  1.00  0.00              
ATOM   3021 2HG  LYS C  23      -8.679  -7.546 -27.240  1.00  0.00              
ATOM   3022 1HD  LYS C  23      -9.085  -9.439 -24.905  1.00  0.00              
ATOM   3023 2HD  LYS C  23      -8.691  -7.715 -24.711  1.00  0.00              
ATOM   3024 1HE  LYS C  23     -10.707  -7.126 -26.014  1.00  0.00              
ATOM   3025 2HE  LYS C  23     -11.109  -8.853 -26.148  1.00  0.00              
ATOM   3026 1HZ  LYS C  23     -12.319  -7.794 -24.364  1.00  0.00              
ATOM   3027 2HZ  LYS C  23     -11.290  -8.930 -23.753  1.00  0.00              
ATOM   3028 3HZ  LYS C  23     -10.917  -7.328 -23.630  1.00  0.00              
ATOM   3029  N   VAL C  24      -6.568  -8.119 -29.575  1.00  0.00              
ATOM   3030  CA  VAL C  24      -5.153  -7.772 -29.688  1.00  0.00              
ATOM   3031  C   VAL C  24      -4.766  -6.525 -28.898  1.00  0.00              
ATOM   3032  O   VAL C  24      -5.592  -5.641 -28.651  1.00  0.00              
ATOM   3033  CB  VAL C  24      -4.741  -7.530 -31.157  1.00  0.00              
ATOM   3034  CG1 VAL C  24      -5.011  -8.780 -32.000  1.00  0.00              
ATOM   3035  CG2 VAL C  24      -5.491  -6.340 -31.714  1.00  0.00              
ATOM   3036  H   VAL C  24      -7.264  -7.443 -29.856  1.00  0.00              
ATOM   3037  HA  VAL C  24      -4.518  -8.548 -29.260  1.00  0.00              
ATOM   3038  HB  VAL C  24      -3.681  -7.286 -31.192  1.00  0.00              
ATOM   3039 1HG1 VAL C  24      -4.714  -8.595 -33.032  1.00  0.00              
ATOM   3040 2HG1 VAL C  24      -4.437  -9.618 -31.603  1.00  0.00              
ATOM   3041 3HG1 VAL C  24      -6.074  -9.020 -31.966  1.00  0.00              
ATOM   3042 1HG2 VAL C  24      -5.196  -6.177 -32.749  1.00  0.00              
ATOM   3043 2HG2 VAL C  24      -6.564  -6.532 -31.667  1.00  0.00              
ATOM   3044 3HG2 VAL C  24      -5.255  -5.454 -31.125  1.00  0.00              
ATOM   3045  N   THR C  25      -3.501  -6.470 -28.495  1.00  0.00              
ATOM   3046  CA  THR C  25      -2.980  -5.303 -27.817  1.00  0.00              
ATOM   3047  C   THR C  25      -2.219  -4.487 -28.856  1.00  0.00              
ATOM   3048  O   THR C  25      -1.321  -5.003 -29.521  1.00  0.00              
ATOM   3049  CB  THR C  25      -2.055  -5.668 -26.641  1.00  0.00              
ATOM   3050  OG1 THR C  25      -2.787  -6.429 -25.672  1.00  0.00              
ATOM   3051  CG2 THR C  25      -1.507  -4.410 -25.984  1.00  0.00              
ATOM   3052  H   THR C  25      -2.886  -7.256 -28.666  1.00  0.00              
ATOM   3053  HA  THR C  25      -3.805  -4.704 -27.429  1.00  0.00              
ATOM   3054  HB  THR C  25      -1.228  -6.271 -27.014  1.00  0.00              
ATOM   3055  HG1 THR C  25      -2.847  -7.342 -25.962  1.00  0.00              
ATOM   3056 1HG2 THR C  25      -0.856  -4.688 -25.155  1.00  0.00              
ATOM   3057 2HG2 THR C  25      -0.940  -3.835 -26.716  1.00  0.00              
ATOM   3058 3HG2 THR C  25      -2.333  -3.807 -25.609  1.00  0.00              
ATOM   3059  N   ILE C  26      -2.613  -3.224 -29.009  1.00  0.00              
ATOM   3060  CA  ILE C  26      -1.967  -2.297 -29.932  1.00  0.00              
ATOM   3061  C   ILE C  26      -1.104  -1.309 -29.150  1.00  0.00              
ATOM   3062  O   ILE C  26      -1.620  -0.531 -28.340  1.00  0.00              
ATOM   3063  CB  ILE C  26      -3.023  -1.494 -30.726  1.00  0.00              
ATOM   3064  CG1 ILE C  26      -3.898  -2.443 -31.548  1.00  0.00              
ATOM   3065  CG2 ILE C  26      -2.342  -0.490 -31.634  1.00  0.00              
ATOM   3066  CD1 ILE C  26      -5.109  -1.773 -32.197  1.00  0.00              
ATOM   3067  H   ILE C  26      -3.394  -2.901 -28.454  1.00  0.00              
ATOM   3068  HA  ILE C  26      -1.281  -2.828 -30.591  1.00  0.00              
ATOM   3069  HB  ILE C  26      -3.673  -0.971 -30.023  1.00  0.00              
ATOM   3070 1HG1 ILE C  26      -3.267  -2.876 -32.325  1.00  0.00              
ATOM   3071 2HG1 ILE C  26      -4.239  -3.233 -30.879  1.00  0.00              
ATOM   3072 1HG2 ILE C  26      -3.095   0.070 -32.188  1.00  0.00              
ATOM   3073 2HG2 ILE C  26      -1.747   0.198 -31.035  1.00  0.00              
ATOM   3074 3HG2 ILE C  26      -1.694  -1.016 -32.334  1.00  0.00              
ATOM   3075 1HD1 ILE C  26      -5.677  -2.513 -32.762  1.00  0.00              
ATOM   3076 2HD1 ILE C  26      -5.745  -1.342 -31.422  1.00  0.00              
ATOM   3077 3HD1 ILE C  26      -4.773  -0.986 -32.869  1.00  0.00              
ATOM   3078  N   ARG C  27       0.207  -1.346 -29.384  1.00  0.00              
ATOM   3079  CA  ARG C  27       1.138  -0.470 -28.668  1.00  0.00              
ATOM   3080  C   ARG C  27       1.691   0.574 -29.633  1.00  0.00              
ATOM   3081  O   ARG C  27       1.976   0.278 -30.797  1.00  0.00              
ATOM   3082  CB  ARG C  27       2.296  -1.268 -28.073  1.00  0.00              
ATOM   3083  CG  ARG C  27       1.877  -2.369 -27.102  1.00  0.00              
ATOM   3084  CD  ARG C  27       1.017  -1.820 -25.976  1.00  0.00              
ATOM   3085  NE  ARG C  27       1.576  -0.627 -25.338  1.00  0.00              
ATOM   3086  CZ  ARG C  27       2.516  -0.648 -24.398  1.00  0.00              
ATOM   3087  NH1 ARG C  27       3.023  -1.801 -23.979  1.00  0.00              
ATOM   3088  NH2 ARG C  27       2.931   0.484 -23.850  1.00  0.00              
ATOM   3089  H   ARG C  27       0.569  -1.993 -30.069  1.00  0.00              
ATOM   3090  HA  ARG C  27       0.610   0.058 -27.873  1.00  0.00              
ATOM   3091 1HB  ARG C  27       2.839  -1.711 -28.909  1.00  0.00              
ATOM   3092 2HB  ARG C  27       2.941  -0.559 -27.557  1.00  0.00              
ATOM   3093 1HG  ARG C  27       1.314  -3.122 -27.652  1.00  0.00              
ATOM   3094 2HG  ARG C  27       2.776  -2.822 -26.684  1.00  0.00              
ATOM   3095 1HD  ARG C  27       0.038  -1.557 -26.374  1.00  0.00              
ATOM   3096 2HD  ARG C  27       0.906  -2.588 -25.210  1.00  0.00              
ATOM   3097  HE  ARG C  27       1.356   0.347 -25.491  1.00  0.00              
ATOM   3098 1HH1 ARG C  27       2.693  -2.668 -24.375  1.00  0.00              
ATOM   3099 2HH1 ARG C  27       3.738  -1.806 -23.265  1.00  0.00              
ATOM   3100 1HH2 ARG C  27       2.531   1.363 -24.149  1.00  0.00              
ATOM   3101 2HH2 ARG C  27       3.645   0.463 -23.137  1.00  0.00              
ATOM   3102  N   GLY C  28       1.841   1.795 -29.143  1.00  0.00              
ATOM   3103  CA  GLY C  28       2.324   2.857 -29.998  1.00  0.00              
ATOM   3104  C   GLY C  28       2.558   4.158 -29.256  1.00  0.00              
ATOM   3105  O   GLY C  28       2.743   4.169 -28.032  1.00  0.00              
ATOM   3106  H   GLY C  28       1.625   1.999 -28.177  1.00  0.00              
ATOM   3107 1HA  GLY C  28       3.268   2.551 -30.448  1.00  0.00              
ATOM   3108 2HA  GLY C  28       1.592   3.044 -30.783  1.00  0.00              
ATOM   3109  N   GLU C  29       2.538   5.249 -30.012  1.00  0.00              
ATOM   3110  CA  GLU C  29       2.713   6.592 -29.478  1.00  0.00              
ATOM   3111  C   GLU C  29       1.579   7.473 -29.947  1.00  0.00              
ATOM   3112  O   GLU C  29       1.106   7.332 -31.074  1.00  0.00              
ATOM   3113  CB  GLU C  29       4.012   7.212 -30.004  1.00  0.00              
ATOM   3114  CG  GLU C  29       5.282   6.514 -29.602  1.00  0.00              
ATOM   3115  CD  GLU C  29       6.508   7.220 -30.164  1.00  0.00              
ATOM   3116  OE1 GLU C  29       6.334   8.236 -30.865  1.00  0.00              
ATOM   3117  OE2 GLU C  29       7.637   6.762 -29.896  1.00  0.00              
ATOM   3118  H   GLU C  29       2.393   5.128 -31.004  1.00  0.00              
ATOM   3119  HA  GLU C  29       2.681   6.564 -28.389  1.00  0.00              
ATOM   3120 1HB  GLU C  29       3.944   7.215 -31.093  1.00  0.00              
ATOM   3121 2HB  GLU C  29       4.045   8.239 -29.640  1.00  0.00              
ATOM   3122 1HG  GLU C  29       5.392   6.401 -28.525  1.00  0.00              
ATOM   3123 2HG  GLU C  29       5.188   5.530 -30.060  1.00  0.00              
ATOM   3124  N   ASN C  30       1.168   8.393 -29.079  1.00  0.00              
ATOM   3125  CA  ASN C  30       0.110   9.348 -29.387  1.00  0.00              
ATOM   3126  C   ASN C  30      -1.164   8.647 -29.828  1.00  0.00              
ATOM   3127  O   ASN C  30      -1.795   9.060 -30.815  1.00  0.00              
ATOM   3128  CB  ASN C  30       0.573  10.296 -30.490  1.00  0.00              
ATOM   3129  CG  ASN C  30       1.797  11.099 -30.092  1.00  0.00              
ATOM   3130  OD1 ASN C  30       1.794  11.809 -29.089  1.00  0.00              
ATOM   3131  ND2 ASN C  30       2.858  10.987 -30.883  1.00  0.00              
ATOM   3132  H   ASN C  30       1.612   8.426 -28.171  1.00  0.00              
ATOM   3133  HA  ASN C  30      -0.148   9.916 -28.492  1.00  0.00              
ATOM   3134 1HB  ASN C  30       0.672   9.950 -31.519  1.00  0.00              
ATOM   3135 2HB  ASN C  30      -0.310  10.930 -30.403  1.00  0.00              
ATOM   3136 1HD2 ASN C  30       3.694  11.491 -30.671  1.00  0.00              
ATOM   3137 2HD2 ASN C  30       2.820  10.396 -31.690  1.00  0.00              
ATOM   3138  N   LEU C  31      -1.552   7.601 -29.105  1.00  0.00              
ATOM   3139  CA  LEU C  31      -2.724   6.844 -29.517  1.00  0.00              
ATOM   3140  C   LEU C  31      -4.000   7.392 -28.880  1.00  0.00              
ATOM   3141  O   LEU C  31      -5.074   6.815 -29.028  1.00  0.00              
ATOM   3142  CB  LEU C  31      -2.551   5.350 -29.201  1.00  0.00              
ATOM   3143  CG  LEU C  31      -1.325   4.673 -29.848  1.00  0.00              
ATOM   3144  CD1 LEU C  31      -1.332   3.176 -29.529  1.00  0.00              
ATOM   3145  CD2 LEU C  31      -1.324   4.892 -31.369  1.00  0.00              
ATOM   3146  H   LEU C  31      -1.050   7.317 -28.276  1.00  0.00              
ATOM   3147  HA  LEU C  31      -2.859   6.937 -30.594  1.00  0.00              
ATOM   3148 1HB  LEU C  31      -2.415   5.411 -28.123  1.00  0.00              
ATOM   3149 2HB  LEU C  31      -3.455   4.783 -29.421  1.00  0.00              
ATOM   3150  HG  LEU C  31      -0.434   5.161 -29.448  1.00  0.00              
ATOM   3151 1HD1 LEU C  31      -0.463   2.701 -29.988  1.00  0.00              
ATOM   3152 2HD1 LEU C  31      -1.294   3.034 -28.449  1.00  0.00              
ATOM   3153 3HD1 LEU C  31      -2.241   2.723 -29.923  1.00  0.00              
ATOM   3154 1HD2 LEU C  31      -0.451   4.406 -31.806  1.00  0.00              
ATOM   3155 2HD2 LEU C  31      -2.232   4.465 -31.798  1.00  0.00              
ATOM   3156 3HD2 LEU C  31      -1.289   5.960 -31.583  1.00  0.00              
ATOM   3157  N   GLY C  32      -3.879   8.514 -28.179  1.00  0.00              
ATOM   3158  CA  GLY C  32      -5.044   9.143 -27.588  1.00  0.00              
ATOM   3159  C   GLY C  32      -4.826   9.598 -26.160  1.00  0.00              
ATOM   3160  O   GLY C  32      -4.065   8.989 -25.408  1.00  0.00              
ATOM   3161  H   GLY C  32      -2.972   8.939 -28.052  1.00  0.00              
ATOM   3162 1HA  GLY C  32      -5.315  10.018 -28.179  1.00  0.00              
ATOM   3163 2HA  GLY C  32      -5.872   8.435 -27.590  1.00  0.00              
ATOM   3164  N   THR C  33      -5.500  10.676 -25.790  1.00  0.00              
ATOM   3165  CA  THR C  33      -5.334  11.251 -24.467  1.00  0.00              
ATOM   3166  C   THR C  33      -6.350  10.648 -23.499  1.00  0.00              
ATOM   3167  O   THR C  33      -6.214  10.790 -22.296  1.00  0.00              
ATOM   3168  CB  THR C  33      -5.471  12.800 -24.520  1.00  0.00              
ATOM   3169  OG1 THR C  33      -6.791  13.158 -24.939  1.00  0.00              
ATOM   3170  CG2 THR C  33      -4.482  13.384 -25.527  1.00  0.00              
ATOM   3171  H   THR C  33      -6.142  11.111 -26.438  1.00  0.00              
ATOM   3172  HA  THR C  33      -4.343  11.008 -24.081  1.00  0.00              
ATOM   3173  HB  THR C  33      -5.267  13.207 -23.530  1.00  0.00              
ATOM   3174  HG1 THR C  33      -6.974  14.064 -24.677  1.00  0.00              
ATOM   3175 1HG2 THR C  33      -4.589  14.468 -25.555  1.00  0.00              
ATOM   3176 2HG2 THR C  33      -3.465  13.125 -25.231  1.00  0.00              
ATOM   3177 3HG2 THR C  33      -4.686  12.975 -26.516  1.00  0.00              
ATOM   3178  N   GLY C  34      -7.352   9.954 -24.030  1.00  0.00              
ATOM   3179  CA  GLY C  34      -8.367   9.343 -23.187  1.00  0.00              
ATOM   3180  C   GLY C  34      -9.397   8.612 -24.025  1.00  0.00              
ATOM   3181  O   GLY C  34      -9.384   8.726 -25.247  1.00  0.00              
ATOM   3182  H   GLY C  34      -7.414   9.846 -25.033  1.00  0.00              
ATOM   3183 1HA  GLY C  34      -7.889   8.635 -22.510  1.00  0.00              
ATOM   3184 2HA  GLY C  34      -8.864  10.120 -22.607  1.00  0.00              
ATOM   3185  N   PRO C  35     -10.317   7.861 -23.398  1.00  0.00              
ATOM   3186  CA  PRO C  35     -11.380   7.118 -24.093  1.00  0.00              
ATOM   3187  C   PRO C  35     -12.250   7.986 -24.997  1.00  0.00              
ATOM   3188  O   PRO C  35     -12.705   7.555 -26.064  1.00  0.00              
ATOM   3189  CB  PRO C  35     -12.181   6.515 -22.941  1.00  0.00              
ATOM   3190  CG  PRO C  35     -11.159   6.341 -21.856  1.00  0.00              
ATOM   3191  CD  PRO C  35     -10.365   7.619 -21.955  1.00  0.00              
ATOM   3192  HA  PRO C  35     -10.986   6.354 -24.778  1.00  0.00              
ATOM   3193 1HB  PRO C  35     -12.998   7.181 -22.627  1.00  0.00              
ATOM   3194 2HB  PRO C  35     -12.639   5.556 -23.226  1.00  0.00              
ATOM   3195 1HG  PRO C  35     -11.638   6.215 -20.874  1.00  0.00              
ATOM   3196 2HG  PRO C  35     -10.542   5.447 -22.031  1.00  0.00              
ATOM   3197 1HD  PRO C  35     -10.848   8.451 -21.422  1.00  0.00              
ATOM   3198 2HD  PRO C  35      -9.354   7.514 -21.536  1.00  0.00              
ATOM   3199  N   THR C  36     -12.462   9.222 -24.570  1.00  0.00              
ATOM   3200  CA  THR C  36     -13.253  10.173 -25.331  1.00  0.00              
ATOM   3201  C   THR C  36     -12.495  10.842 -26.472  1.00  0.00              
ATOM   3202  O   THR C  36     -13.108  11.370 -27.404  1.00  0.00              
ATOM   3203  CB  THR C  36     -13.790  11.258 -24.394  1.00  0.00              
ATOM   3204  OG1 THR C  36     -12.694  11.972 -23.820  1.00  0.00              
ATOM   3205  CG2 THR C  36     -14.590  10.629 -23.277  1.00  0.00              
ATOM   3206  H   THR C  36     -12.059   9.511 -23.689  1.00  0.00              
ATOM   3207  HA  THR C  36     -14.081   9.656 -25.818  1.00  0.00              
ATOM   3208  HB  THR C  36     -14.427  11.934 -24.964  1.00  0.00              
ATOM   3209  HG1 THR C  36     -13.000  12.822 -23.495  1.00  0.00              
ATOM   3210 1HG2 THR C  36     -14.969  11.410 -22.617  1.00  0.00              
ATOM   3211 2HG2 THR C  36     -15.426  10.071 -23.698  1.00  0.00              
ATOM   3212 3HG2 THR C  36     -13.952   9.953 -22.710  1.00  0.00              
ATOM   3213  N   ASP C  37     -11.165  10.803 -26.401  1.00  0.00              
ATOM   3214  CA  ASP C  37     -10.314  11.323 -27.474  1.00  0.00              
ATOM   3215  C   ASP C  37     -10.204  10.382 -28.680  1.00  0.00              
ATOM   3216  O   ASP C  37     -10.155  10.817 -29.831  1.00  0.00              
ATOM   3217  CB  ASP C  37      -8.917  11.622 -26.928  1.00  0.00              
ATOM   3218  CG  ASP C  37      -7.983  12.296 -27.924  1.00  0.00              
ATOM   3219  OD1 ASP C  37      -8.358  13.308 -28.470  1.00  0.00              
ATOM   3220  OD2 ASP C  37      -6.850  11.888 -28.015  1.00  0.00              
ATOM   3221  H   ASP C  37     -10.734  10.402 -25.583  1.00  0.00              
ATOM   3222  HA  ASP C  37     -10.743  12.243 -27.872  1.00  0.00              
ATOM   3223 1HB  ASP C  37      -8.926  12.192 -25.997  1.00  0.00              
ATOM   3224 2HB  ASP C  37      -8.567  10.608 -26.732  1.00  0.00              
ATOM   3225  N   LEU C  38     -10.184   9.088 -28.403  1.00  0.00              
ATOM   3226  CA  LEU C  38     -10.236   8.059 -29.440  1.00  0.00              
ATOM   3227  C   LEU C  38     -11.596   7.975 -30.151  1.00  0.00              
ATOM   3228  O   LEU C  38     -12.612   7.673 -29.529  1.00  0.00              
ATOM   3229  CB  LEU C  38      -9.876   6.715 -28.790  1.00  0.00              
ATOM   3230  CG  LEU C  38      -9.873   5.456 -29.645  1.00  0.00              
ATOM   3231  CD1 LEU C  38      -8.808   5.586 -30.734  1.00  0.00              
ATOM   3232  CD2 LEU C  38      -9.603   4.248 -28.752  1.00  0.00              
ATOM   3233  H   LEU C  38     -10.133   8.808 -27.433  1.00  0.00              
ATOM   3234  HA  LEU C  38      -9.520   8.296 -30.226  1.00  0.00              
ATOM   3235 1HB  LEU C  38      -8.853   6.934 -28.488  1.00  0.00              
ATOM   3236 2HB  LEU C  38     -10.482   6.520 -27.906  1.00  0.00              
ATOM   3237  HG  LEU C  38     -10.872   5.348 -30.065  1.00  0.00              
ATOM   3238 1HD1 LEU C  38      -8.802   4.686 -31.349  1.00  0.00              
ATOM   3239 2HD1 LEU C  38      -9.030   6.450 -31.360  1.00  0.00              
ATOM   3240 3HD1 LEU C  38      -7.830   5.714 -30.273  1.00  0.00              
ATOM   3241 1HD2 LEU C  38      -9.598   3.342 -29.359  1.00  0.00              
ATOM   3242 2HD2 LEU C  38      -8.633   4.364 -28.266  1.00  0.00              
ATOM   3243 3HD2 LEU C  38     -10.381   4.174 -27.994  1.00  0.00              
ATOM   3244  N   ILE C  39     -11.617   8.243 -31.455  1.00  0.00              
ATOM   3245  CA  ILE C  39     -12.882   8.358 -32.189  1.00  0.00              
ATOM   3246  C   ILE C  39     -12.995   7.449 -33.398  1.00  0.00              
ATOM   3247  O   ILE C  39     -14.041   7.390 -34.051  1.00  0.00              
ATOM   3248  CB  ILE C  39     -13.125   9.794 -32.697  1.00  0.00              
ATOM   3249  CG1 ILE C  39     -11.984  10.223 -33.623  1.00  0.00              
ATOM   3250  CG2 ILE C  39     -13.274  10.737 -31.525  1.00  0.00              
ATOM   3251  CD1 ILE C  39     -12.254  11.533 -34.365  1.00  0.00              
ATOM   3252  H   ILE C  39     -10.745   8.368 -31.951  1.00  0.00              
ATOM   3253  HA  ILE C  39     -13.717   8.035 -31.568  1.00  0.00              
ATOM   3254  HB  ILE C  39     -14.034   9.809 -33.298  1.00  0.00              
ATOM   3255 1HG1 ILE C  39     -11.091  10.330 -33.007  1.00  0.00              
ATOM   3256 2HG1 ILE C  39     -11.831   9.421 -34.344  1.00  0.00              
ATOM   3257 1HG2 ILE C  39     -13.444  11.748 -31.891  1.00  0.00              
ATOM   3258 2HG2 ILE C  39     -14.119  10.427 -30.912  1.00  0.00              
ATOM   3259 3HG2 ILE C  39     -12.363  10.716 -30.925  1.00  0.00              
ATOM   3260 1HD1 ILE C  39     -11.402  11.773 -35.001  1.00  0.00              
ATOM   3261 2HD1 ILE C  39     -13.148  11.426 -34.979  1.00  0.00              
ATOM   3262 3HD1 ILE C  39     -12.406  12.336 -33.643  1.00  0.00              
ATOM   3263  N   GLY C  40     -11.913   6.747 -33.702  1.00  0.00              
ATOM   3264  CA  GLY C  40     -11.966   5.740 -34.742  1.00  0.00              
ATOM   3265  C   GLY C  40     -10.816   4.753 -34.628  1.00  0.00              
ATOM   3266  O   GLY C  40      -9.751   5.080 -34.102  1.00  0.00              
ATOM   3267  H   GLY C  40     -11.043   6.905 -33.216  1.00  0.00              
ATOM   3268 1HA  GLY C  40     -12.906   5.193 -34.661  1.00  0.00              
ATOM   3269 2HA  GLY C  40     -11.914   6.228 -35.714  1.00  0.00              
ATOM   3270  N   LEU C  41     -11.044   3.539 -35.106  1.00  0.00              
ATOM   3271  CA  LEU C  41      -9.999   2.528 -35.178  1.00  0.00              
ATOM   3272  C   LEU C  41     -10.274   1.623 -36.372  1.00  0.00              
ATOM   3273  O   LEU C  41     -11.293   0.926 -36.436  1.00  0.00              
ATOM   3274  CB  LEU C  41      -9.938   1.720 -33.879  1.00  0.00              
ATOM   3275  CG  LEU C  41      -8.900   0.597 -33.778  1.00  0.00              
ATOM   3276  CD1 LEU C  41      -7.484   1.150 -33.870  1.00  0.00              
ATOM   3277  CD2 LEU C  41      -9.114  -0.153 -32.470  1.00  0.00              
ATOM   3278  H   LEU C  41     -11.972   3.311 -35.432  1.00  0.00              
ATOM   3279  HA  LEU C  41      -9.035   3.011 -35.336  1.00  0.00              
ATOM   3280 1HB  LEU C  41      -9.666   2.517 -33.188  1.00  0.00              
ATOM   3281 2HB  LEU C  41     -10.913   1.319 -33.606  1.00  0.00              
ATOM   3282  HG  LEU C  41      -9.090  -0.095 -34.600  1.00  0.00              
ATOM   3283 1HD1 LEU C  41      -6.769   0.331 -33.795  1.00  0.00              
ATOM   3284 2HD1 LEU C  41      -7.356   1.659 -34.825  1.00  0.00              
ATOM   3285 3HD1 LEU C  41      -7.317   1.852 -33.056  1.00  0.00              
ATOM   3286 1HD2 LEU C  41      -8.381  -0.955 -32.386  1.00  0.00              
ATOM   3287 2HD2 LEU C  41      -8.996   0.535 -31.632  1.00  0.00              
ATOM   3288 3HD2 LEU C  41     -10.118  -0.576 -32.453  1.00  0.00              
ATOM   3289  N   THR C  42      -9.352   1.660 -37.327  1.00  0.00              
ATOM   3290  CA  THR C  42      -9.468   0.880 -38.549  1.00  0.00              
ATOM   3291  C   THR C  42      -8.284  -0.070 -38.697  1.00  0.00              
ATOM   3292  O   THR C  42      -7.149   0.364 -38.893  1.00  0.00              
ATOM   3293  CB  THR C  42      -9.511   1.800 -39.791  1.00  0.00              
ATOM   3294  OG1 THR C  42     -10.640   2.685 -39.701  1.00  0.00              
ATOM   3295  CG2 THR C  42      -9.625   0.978 -41.055  1.00  0.00              
ATOM   3296  H   THR C  42      -8.545   2.251 -37.196  1.00  0.00              
ATOM   3297  HA  THR C  42     -10.364   0.260 -38.508  1.00  0.00              
ATOM   3298  HB  THR C  42      -8.598   2.392 -39.823  1.00  0.00              
ATOM   3299  HG1 THR C  42     -10.427   3.416 -39.117  1.00  0.00              
ATOM   3300 1HG2 THR C  42      -9.652   1.643 -41.918  1.00  0.00              
ATOM   3301 2HG2 THR C  42      -8.766   0.312 -41.135  1.00  0.00              
ATOM   3302 3HG2 THR C  42     -10.540   0.387 -41.022  1.00  0.00              
ATOM   3303  N   ILE C  43      -8.559  -1.363 -38.596  1.00  0.00              
ATOM   3304  CA  ILE C  43      -7.518  -2.381 -38.627  1.00  0.00              
ATOM   3305  C   ILE C  43      -7.835  -3.298 -39.802  1.00  0.00              
ATOM   3306  O   ILE C  43      -8.871  -3.960 -39.813  1.00  0.00              
ATOM   3307  CB  ILE C  43      -7.501  -3.219 -37.338  1.00  0.00              
ATOM   3308  CG1 ILE C  43      -7.297  -2.306 -36.128  1.00  0.00              
ATOM   3309  CG2 ILE C  43      -6.400  -4.262 -37.410  1.00  0.00              
ATOM   3310  CD1 ILE C  43      -7.466  -3.019 -34.787  1.00  0.00              
ATOM   3311  H   ILE C  43      -9.523  -1.649 -38.495  1.00  0.00              
ATOM   3312  HA  ILE C  43      -6.545  -1.930 -38.816  1.00  0.00              
ATOM   3313  HB  ILE C  43      -8.467  -3.712 -37.223  1.00  0.00              
ATOM   3314 1HG1 ILE C  43      -6.292  -1.895 -36.198  1.00  0.00              
ATOM   3315 2HG1 ILE C  43      -8.026  -1.498 -36.204  1.00  0.00              
ATOM   3316 1HG2 ILE C  43      -6.396  -4.851 -36.492  1.00  0.00              
ATOM   3317 2HG2 ILE C  43      -6.575  -4.919 -38.260  1.00  0.00              
ATOM   3318 3HG2 ILE C  43      -5.436  -3.766 -37.526  1.00  0.00              
ATOM   3319 1HD1 ILE C  43      -7.308  -2.309 -33.974  1.00  0.00              
ATOM   3320 2HD1 ILE C  43      -8.472  -3.430 -34.717  1.00  0.00              
ATOM   3321 3HD1 ILE C  43      -6.737  -3.825 -34.708  1.00  0.00              
ATOM   3322  N   CYS C  44      -6.948  -3.330 -40.793  1.00  0.00              
ATOM   3323  CA  CYS C  44      -7.179  -4.139 -41.984  1.00  0.00              
ATOM   3324  C   CYS C  44      -8.467  -3.683 -42.660  1.00  0.00              
ATOM   3325  O   CYS C  44      -9.134  -4.470 -43.331  1.00  0.00              
ATOM   3326  CB  CYS C  44      -7.315  -5.617 -41.613  1.00  0.00              
ATOM   3327  SG  CYS C  44      -5.963  -6.288 -40.638  1.00  0.00              
ATOM   3328  H   CYS C  44      -6.099  -2.786 -40.726  1.00  0.00              
ATOM   3329  HA  CYS C  44      -6.342  -4.132 -42.682  1.00  0.00              
ATOM   3330 1HB  CYS C  44      -8.214  -5.775 -41.017  1.00  0.00              
ATOM   3331 2HB  CYS C  44      -7.361  -6.229 -42.512  1.00  0.00              
ATOM   3332  HG  CYS C  44      -6.455  -7.519 -40.545  1.00  0.00              
ATOM   3333  N   GLY C  45      -8.819  -2.417 -42.466  1.00  0.00              
ATOM   3334  CA  GLY C  45     -10.052  -1.895 -43.024  1.00  0.00              
ATOM   3335  C   GLY C  45     -11.251  -2.071 -42.120  1.00  0.00              
ATOM   3336  O   GLY C  45     -12.255  -1.377 -42.280  1.00  0.00              
ATOM   3337  H   GLY C  45      -8.224  -1.805 -41.925  1.00  0.00              
ATOM   3338 1HA  GLY C  45      -9.933  -0.828 -43.214  1.00  0.00              
ATOM   3339 2HA  GLY C  45     -10.264  -2.407 -43.962  1.00  0.00              
ATOM   3340  N   HIS C  46     -11.164  -2.992 -41.163  1.00  0.00              
ATOM   3341  CA  HIS C  46     -12.300  -3.259 -40.288  1.00  0.00              
ATOM   3342  C   HIS C  46     -12.497  -2.198 -39.197  1.00  0.00              
ATOM   3343  O   HIS C  46     -11.543  -1.776 -38.532  1.00  0.00              
ATOM   3344  CB  HIS C  46     -12.166  -4.627 -39.628  1.00  0.00              
ATOM   3345  CG  HIS C  46     -13.391  -5.046 -38.884  1.00  0.00              
ATOM   3346  ND1 HIS C  46     -14.483  -5.609 -39.509  1.00  0.00              
ATOM   3347  CD2 HIS C  46     -13.735  -4.908 -37.582  1.00  0.00              
ATOM   3348  CE1 HIS C  46     -15.446  -5.797 -38.626  1.00  0.00              
ATOM   3349  NE2 HIS C  46     -15.019  -5.378 -37.449  1.00  0.00              
ATOM   3350  H   HIS C  46     -10.309  -3.514 -41.032  1.00  0.00              
ATOM   3351  HA  HIS C  46     -13.222  -3.239 -40.868  1.00  0.00              
ATOM   3352 1HB  HIS C  46     -11.976  -5.392 -40.380  1.00  0.00              
ATOM   3353 2HB  HIS C  46     -11.347  -4.618 -38.907  1.00  0.00              
ATOM   3354  HD1 HIS C  46     -14.526  -5.913 -40.461  1.00  0.00              
ATOM   3355  HD2 HIS C  46     -13.205  -4.514 -36.714  1.00  0.00              
ATOM   3356  HE1 HIS C  46     -16.398  -6.234 -38.929  1.00  0.00              
ATOM   3357  N   ASN C  47     -13.753  -1.790 -39.015  1.00  0.00              
ATOM   3358  CA  ASN C  47     -14.128  -0.827 -37.985  1.00  0.00              
ATOM   3359  C   ASN C  47     -14.091  -1.519 -36.635  1.00  0.00              
ATOM   3360  O   ASN C  47     -15.024  -2.237 -36.276  1.00  0.00              
ATOM   3361  CB  ASN C  47     -15.495  -0.215 -38.242  1.00  0.00              
ATOM   3362  CG  ASN C  47     -15.848   0.896 -37.291  1.00  0.00              
ATOM   3363  OD1 ASN C  47     -15.327   0.973 -36.174  1.00  0.00              
ATOM   3364  ND2 ASN C  47     -16.792   1.706 -37.698  1.00  0.00              
ATOM   3365  H   ASN C  47     -14.468  -2.170 -39.618  1.00  0.00              
ATOM   3366  HA  ASN C  47     -13.408  -0.007 -37.966  1.00  0.00              
ATOM   3367 1HB  ASN C  47     -15.800   0.066 -39.251  1.00  0.00              
ATOM   3368 2HB  ASN C  47     -16.025  -1.118 -37.940  1.00  0.00              
ATOM   3369 1HD2 ASN C  47     -17.079   2.469 -37.117  1.00  0.00              
ATOM   3370 2HD2 ASN C  47     -17.225   1.564 -38.586  1.00  0.00              
ATOM   3371  N   CYS C  48     -13.022  -1.295 -35.884  1.00  0.00              
ATOM   3372  CA  CYS C  48     -12.846  -1.953 -34.591  1.00  0.00              
ATOM   3373  C   CYS C  48     -13.143  -1.022 -33.417  1.00  0.00              
ATOM   3374  O   CYS C  48     -13.003  -1.414 -32.261  1.00  0.00              
ATOM   3375  CB  CYS C  48     -11.364  -2.328 -34.613  1.00  0.00              
ATOM   3376  SG  CYS C  48     -10.902  -3.483 -35.927  1.00  0.00              
ATOM   3377  H   CYS C  48     -12.311  -0.656 -36.211  1.00  0.00              
ATOM   3378  HA  CYS C  48     -13.437  -2.862 -34.484  1.00  0.00              
ATOM   3379 1HB  CYS C  48     -10.751  -1.437 -34.765  1.00  0.00              
ATOM   3380 2HB  CYS C  48     -11.082  -2.809 -33.676  1.00  0.00              
ATOM   3381  HG  CYS C  48     -11.326  -4.578 -35.305  1.00  0.00              
ATOM   3382  N   LEU C  49     -13.558   0.201 -33.711  1.00  0.00              
ATOM   3383  CA  LEU C  49     -13.885   1.161 -32.655  1.00  0.00              
ATOM   3384  C   LEU C  49     -14.836   0.646 -31.566  1.00  0.00              
ATOM   3385  O   LEU C  49     -14.641   0.928 -30.387  1.00  0.00              
ATOM   3386  CB  LEU C  49     -14.450   2.450 -33.265  1.00  0.00              
ATOM   3387  CG  LEU C  49     -14.765   3.540 -32.232  1.00  0.00              
ATOM   3388  CD1 LEU C  49     -13.475   4.004 -31.549  1.00  0.00              
ATOM   3389  CD2 LEU C  49     -15.446   4.690 -32.901  1.00  0.00              
ATOM   3390  H   LEU C  49     -13.651   0.482 -34.677  1.00  0.00              
ATOM   3391  HA  LEU C  49     -12.981   1.423 -32.106  1.00  0.00              
ATOM   3392 1HB  LEU C  49     -13.600   2.740 -33.882  1.00  0.00              
ATOM   3393 2HB  LEU C  49     -15.309   2.250 -33.905  1.00  0.00              
ATOM   3394  HG  LEU C  49     -15.466   3.112 -31.515  1.00  0.00              
ATOM   3395 1HD1 LEU C  49     -13.707   4.778 -30.818  1.00  0.00              
ATOM   3396 2HD1 LEU C  49     -13.004   3.161 -31.047  1.00  0.00              
ATOM   3397 3HD1 LEU C  49     -12.792   4.406 -32.298  1.00  0.00              
ATOM   3398 1HD2 LEU C  49     -15.668   5.460 -32.163  1.00  0.00              
ATOM   3399 2HD2 LEU C  49     -14.792   5.103 -33.670  1.00  0.00              
ATOM   3400 3HD2 LEU C  49     -16.374   4.348 -33.359  1.00  0.00              
ATOM   3401  N   LEU C  50     -15.850  -0.121 -31.955  1.00  0.00              
ATOM   3402  CA  LEU C  50     -16.791  -0.682 -30.985  1.00  0.00              
ATOM   3403  C   LEU C  50     -16.203  -1.629 -29.944  1.00  0.00              
ATOM   3404  O   LEU C  50     -16.826  -1.874 -28.906  1.00  0.00              
ATOM   3405  CB  LEU C  50     -17.911  -1.406 -31.741  1.00  0.00              
ATOM   3406  CG  LEU C  50     -18.827  -0.502 -32.576  1.00  0.00              
ATOM   3407  CD1 LEU C  50     -19.817  -1.347 -33.366  1.00  0.00              
ATOM   3408  CD2 LEU C  50     -19.556   0.468 -31.658  1.00  0.00              
ATOM   3409  H   LEU C  50     -15.978  -0.325 -32.936  1.00  0.00              
ATOM   3410  HA  LEU C  50     -17.217   0.120 -30.383  1.00  0.00              
ATOM   3411 1HB  LEU C  50     -17.307  -2.030 -32.397  1.00  0.00              
ATOM   3412 2HB  LEU C  50     -18.502  -2.039 -31.080  1.00  0.00              
ATOM   3413  HG  LEU C  50     -18.187   0.084 -33.238  1.00  0.00              
ATOM   3414 1HD1 LEU C  50     -20.462  -0.695 -33.954  1.00  0.00              
ATOM   3415 2HD1 LEU C  50     -19.273  -2.015 -34.032  1.00  0.00              
ATOM   3416 3HD1 LEU C  50     -20.425  -1.932 -32.677  1.00  0.00              
ATOM   3417 1HD2 LEU C  50     -20.206   1.112 -32.251  1.00  0.00              
ATOM   3418 2HD2 LEU C  50     -20.156  -0.090 -30.940  1.00  0.00              
ATOM   3419 3HD2 LEU C  50     -18.830   1.081 -31.122  1.00  0.00              
ATOM   3420  N   THR C  51     -15.018  -2.167 -30.210  1.00  0.00              
ATOM   3421  CA  THR C  51     -14.336  -3.005 -29.227  1.00  0.00              
ATOM   3422  C   THR C  51     -13.080  -2.322 -28.675  1.00  0.00              
ATOM   3423  O   THR C  51     -12.408  -2.847 -27.791  1.00  0.00              
ATOM   3424  CB  THR C  51     -13.929  -4.352 -29.854  1.00  0.00              
ATOM   3425  OG1 THR C  51     -13.003  -4.116 -30.923  1.00  0.00              
ATOM   3426  CG2 THR C  51     -15.162  -5.065 -30.407  1.00  0.00              
ATOM   3427  H   THR C  51     -14.578  -1.999 -31.103  1.00  0.00              
ATOM   3428  HA  THR C  51     -14.988  -3.175 -28.370  1.00  0.00              
ATOM   3429  HB  THR C  51     -13.456  -4.972 -29.092  1.00  0.00              
ATOM   3430  HG1 THR C  51     -13.483  -3.845 -31.709  1.00  0.00              
ATOM   3431 1HG2 THR C  51     -14.863  -6.015 -30.847  1.00  0.00              
ATOM   3432 2HG2 THR C  51     -15.870  -5.245 -29.597  1.00  0.00              
ATOM   3433 3HG2 THR C  51     -15.631  -4.442 -31.167  1.00  0.00              
ATOM   3434  N   ALA C  52     -12.773  -1.147 -29.209  1.00  0.00              
ATOM   3435  CA  ALA C  52     -11.582  -0.409 -28.805  1.00  0.00              
ATOM   3436  C   ALA C  52     -11.669   0.108 -27.370  1.00  0.00              
ATOM   3437  O   ALA C  52     -12.602   0.829 -27.015  1.00  0.00              
ATOM   3438  CB  ALA C  52     -11.362   0.748 -29.749  1.00  0.00              
ATOM   3439  H   ALA C  52     -13.381  -0.754 -29.911  1.00  0.00              
ATOM   3440  HA  ALA C  52     -10.725  -1.082 -28.839  1.00  0.00              
ATOM   3441 1HB  ALA C  52     -10.472   1.299 -29.446  1.00  0.00              
ATOM   3442 2HB  ALA C  52     -11.228   0.371 -30.764  1.00  0.00              
ATOM   3443 3HB  ALA C  52     -12.225   1.411 -29.718  1.00  0.00              
ATOM   3444  N   GLU C  53     -10.689  -0.263 -26.556  1.00  0.00              
ATOM   3445  CA  GLU C  53     -10.593   0.228 -25.193  1.00  0.00              
ATOM   3446  C   GLU C  53      -9.260   0.949 -24.990  1.00  0.00              
ATOM   3447  O   GLU C  53      -8.198   0.338 -25.042  1.00  0.00              
ATOM   3448  CB  GLU C  53     -10.740  -0.921 -24.193  1.00  0.00              
ATOM   3449  CG  GLU C  53     -12.127  -1.547 -24.155  1.00  0.00              
ATOM   3450  CD  GLU C  53     -12.214  -2.618 -23.103  1.00  0.00              
ATOM   3451  OE1 GLU C  53     -11.244  -2.827 -22.414  1.00  0.00              
ATOM   3452  OE2 GLU C  53     -13.282  -3.149 -22.912  1.00  0.00              
ATOM   3453  H   GLU C  53      -9.989  -0.908 -26.897  1.00  0.00              
ATOM   3454  HA  GLU C  53     -11.384   0.955 -25.005  1.00  0.00              
ATOM   3455 1HB  GLU C  53     -10.008  -1.679 -24.469  1.00  0.00              
ATOM   3456 2HB  GLU C  53     -10.495  -0.520 -23.209  1.00  0.00              
ATOM   3457 1HG  GLU C  53     -12.926  -0.822 -24.000  1.00  0.00              
ATOM   3458 2HG  GLU C  53     -12.232  -1.997 -25.141  1.00  0.00              
ATOM   3459  N   TRP C  54      -9.329   2.258 -24.776  1.00  0.00              
ATOM   3460  CA  TRP C  54      -8.147   3.063 -24.489  1.00  0.00              
ATOM   3461  C   TRP C  54      -7.590   2.639 -23.134  1.00  0.00              
ATOM   3462  O   TRP C  54      -8.314   2.642 -22.136  1.00  0.00              
ATOM   3463  CB  TRP C  54      -8.537   4.546 -24.444  1.00  0.00              
ATOM   3464  CG  TRP C  54      -7.396   5.480 -24.161  1.00  0.00              
ATOM   3465  CD1 TRP C  54      -6.553   6.048 -25.075  1.00  0.00              
ATOM   3466  CD2 TRP C  54      -6.961   5.943 -22.877  1.00  0.00              
ATOM   3467  NE1 TRP C  54      -5.620   6.833 -24.440  1.00  0.00              
ATOM   3468  CE2 TRP C  54      -5.850   6.786 -23.089  1.00  0.00              
ATOM   3469  CE3 TRP C  54      -7.400   5.720 -21.566  1.00  0.00              
ATOM   3470  CZ2 TRP C  54      -5.172   7.415 -22.041  1.00  0.00              
ATOM   3471  CZ3 TRP C  54      -6.724   6.343 -20.521  1.00  0.00              
ATOM   3472  CH2 TRP C  54      -5.624   7.179 -20.763  1.00  0.00              
ATOM   3473  H   TRP C  54     -10.234   2.707 -24.814  1.00  0.00              
ATOM   3474  HA  TRP C  54      -7.384   2.882 -25.246  1.00  0.00              
ATOM   3475 1HB  TRP C  54      -8.953   4.856 -25.401  1.00  0.00              
ATOM   3476 2HB  TRP C  54      -9.270   4.717 -23.656  1.00  0.00              
ATOM   3477  HD1 TRP C  54      -6.732   5.808 -26.123  1.00  0.00              
ATOM   3478  HE1 TRP C  54      -4.887   7.356 -24.894  1.00  0.00              
ATOM   3479  HE3 TRP C  54      -8.252   5.086 -21.323  1.00  0.00              
ATOM   3480  HZ2 TRP C  54      -4.322   8.059 -22.272  1.00  0.00              
ATOM   3481  HZ3 TRP C  54      -7.073   6.161 -19.504  1.00  0.00              
ATOM   3482  HH2 TRP C  54      -5.119   7.653 -19.920  1.00  0.00              
ATOM   3483  N   MET C  55      -6.316   2.259 -23.098  1.00  0.00              
ATOM   3484  CA  MET C  55      -5.674   1.854 -21.849  1.00  0.00              
ATOM   3485  C   MET C  55      -4.746   2.974 -21.365  1.00  0.00              
ATOM   3486  O   MET C  55      -4.752   3.343 -20.187  1.00  0.00              
ATOM   3487  CB  MET C  55      -4.898   0.553 -22.041  1.00  0.00              
ATOM   3488  CG  MET C  55      -5.762  -0.650 -22.391  1.00  0.00              
ATOM   3489  SD  MET C  55      -6.876  -1.119 -21.052  1.00  0.00              
ATOM   3490  CE  MET C  55      -7.864  -2.377 -21.857  1.00  0.00              
ATOM   3491  H   MET C  55      -5.779   2.250 -23.954  1.00  0.00              
ATOM   3492  HA  MET C  55      -6.428   1.696 -21.078  1.00  0.00              
ATOM   3493 1HB  MET C  55      -4.178   0.727 -22.839  1.00  0.00              
ATOM   3494 2HB  MET C  55      -4.367   0.359 -21.108  1.00  0.00              
ATOM   3495 1HG  MET C  55      -6.349  -0.402 -23.274  1.00  0.00              
ATOM   3496 2HG  MET C  55      -5.103  -1.488 -22.616  1.00  0.00              
ATOM   3497 1HE  MET C  55      -8.602  -2.766 -21.156  1.00  0.00              
ATOM   3498 2HE  MET C  55      -8.374  -1.943 -22.718  1.00  0.00              
ATOM   3499 3HE  MET C  55      -7.216  -3.189 -22.190  1.00  0.00              
ATOM   3500  N   SER C  56      -3.942   3.496 -22.286  1.00  0.00              
ATOM   3501  CA  SER C  56      -3.041   4.613 -22.007  1.00  0.00              
ATOM   3502  C   SER C  56      -2.766   5.289 -23.336  1.00  0.00              
ATOM   3503  O   SER C  56      -3.261   4.846 -24.369  1.00  0.00              
ATOM   3504  CB  SER C  56      -1.714   4.124 -21.437  1.00  0.00              
ATOM   3505  OG  SER C  56      -0.939   3.509 -22.456  1.00  0.00              
ATOM   3506  H   SER C  56      -3.959   3.099 -23.214  1.00  0.00              
ATOM   3507  HA  SER C  56      -3.421   5.296 -21.246  1.00  0.00              
ATOM   3508 1HB  SER C  56      -1.176   4.977 -21.026  1.00  0.00              
ATOM   3509 2HB  SER C  56      -1.919   3.407 -20.643  1.00  0.00              
ATOM   3510  HG  SER C  56      -1.251   2.613 -22.598  1.00  0.00              
ATOM   3511  N   ALA C  57      -1.965   6.353 -23.312  1.00  0.00              
ATOM   3512  CA  ALA C  57      -1.611   7.050 -24.544  1.00  0.00              
ATOM   3513  C   ALA C  57      -0.735   6.176 -25.460  1.00  0.00              
ATOM   3514  O   ALA C  57      -0.536   6.503 -26.632  1.00  0.00              
ATOM   3515  CB  ALA C  57      -0.890   8.372 -24.212  1.00  0.00              
ATOM   3516  H   ALA C  57      -1.594   6.686 -22.435  1.00  0.00              
ATOM   3517  HA  ALA C  57      -2.525   7.272 -25.095  1.00  0.00              
ATOM   3518 1HB  ALA C  57      -0.631   8.887 -25.138  1.00  0.00              
ATOM   3519 2HB  ALA C  57      -1.549   9.006 -23.618  1.00  0.00              
ATOM   3520 3HB  ALA C  57       0.017   8.159 -23.649  1.00  0.00              
ATOM   3521  N   SER C  58      -0.221   5.070 -24.931  1.00  0.00              
ATOM   3522  CA  SER C  58       0.598   4.156 -25.728  1.00  0.00              
ATOM   3523  C   SER C  58      -0.093   2.816 -25.939  1.00  0.00              
ATOM   3524  O   SER C  58       0.477   1.900 -26.550  1.00  0.00              
ATOM   3525  CB  SER C  58       1.936   3.895 -25.029  1.00  0.00              
ATOM   3526  OG  SER C  58       1.723   3.218 -23.802  1.00  0.00              
ATOM   3527  H   SER C  58      -0.398   4.851 -23.960  1.00  0.00              
ATOM   3528  HA  SER C  58       0.894   4.570 -26.693  1.00  0.00              
ATOM   3529 1HB  SER C  58       2.559   3.287 -25.687  1.00  0.00              
ATOM   3530 2HB  SER C  58       2.427   4.851 -24.848  1.00  0.00              
ATOM   3531  HG  SER C  58       0.948   3.581 -23.367  1.00  0.00              
ATOM   3532  N   LYS C  59      -1.328   2.691 -25.471  1.00  0.00              
ATOM   3533  CA  LYS C  59      -1.964   1.384 -25.512  1.00  0.00              
ATOM   3534  C   LYS C  59      -3.469   1.363 -25.728  1.00  0.00              
ATOM   3535  O   LYS C  59      -4.226   2.008 -24.997  1.00  0.00              
ATOM   3536  CB  LYS C  59      -1.628   0.643 -24.213  1.00  0.00              
ATOM   3537  CG  LYS C  59      -2.114  -0.809 -24.143  1.00  0.00              
ATOM   3538  CD  LYS C  59      -1.652  -1.461 -22.838  1.00  0.00              
ATOM   3539  CE  LYS C  59      -2.202  -2.862 -22.690  1.00  0.00              
ATOM   3540  NZ  LYS C  59      -1.704  -3.538 -21.448  1.00  0.00              
ATOM   3541  H   LYS C  59      -1.838   3.474 -25.086  1.00  0.00              
ATOM   3542  HA  LYS C  59      -1.585   0.816 -26.362  1.00  0.00              
ATOM   3543 1HB  LYS C  59      -0.543   0.658 -24.107  1.00  0.00              
ATOM   3544 2HB  LYS C  59      -2.080   1.207 -23.398  1.00  0.00              
ATOM   3545 1HG  LYS C  59      -3.204  -0.811 -24.197  1.00  0.00              
ATOM   3546 2HG  LYS C  59      -1.707  -1.352 -24.995  1.00  0.00              
ATOM   3547 1HD  LYS C  59      -0.563  -1.496 -22.835  1.00  0.00              
ATOM   3548 2HD  LYS C  59      -1.999  -0.848 -22.004  1.00  0.00              
ATOM   3549 1HE  LYS C  59      -3.289  -2.802 -22.658  1.00  0.00              
ATOM   3550 2HE  LYS C  59      -1.899  -3.442 -23.562  1.00  0.00              
ATOM   3551 1HZ  LYS C  59      -2.095  -4.468 -21.391  1.00  0.00              
ATOM   3552 2HZ  LYS C  59      -0.696  -3.597 -21.476  1.00  0.00              
ATOM   3553 3HZ  LYS C  59      -1.989  -3.003 -20.640  1.00  0.00              
ATOM   3554  N   ILE C  60      -3.885   0.604 -26.733  1.00  0.00              
ATOM   3555  CA  ILE C  60      -5.293   0.401 -27.036  1.00  0.00              
ATOM   3556  C   ILE C  60      -5.489  -1.098 -27.212  1.00  0.00              
ATOM   3557  O   ILE C  60      -4.733  -1.747 -27.935  1.00  0.00              
ATOM   3558  CB  ILE C  60      -5.714   1.075 -28.353  1.00  0.00              
ATOM   3559  CG1 ILE C  60      -5.517   2.592 -28.263  1.00  0.00              
ATOM   3560  CG2 ILE C  60      -7.177   0.754 -28.650  1.00  0.00              
ATOM   3561  CD1 ILE C  60      -5.784   3.312 -29.594  1.00  0.00              
ATOM   3562  H   ILE C  60      -3.188   0.152 -27.307  1.00  0.00              
ATOM   3563  HA  ILE C  60      -5.915   0.719 -26.201  1.00  0.00              
ATOM   3564  HB  ILE C  60      -5.082   0.702 -29.160  1.00  0.00              
ATOM   3565 1HG1 ILE C  60      -6.199   2.963 -27.497  1.00  0.00              
ATOM   3566 2HG1 ILE C  60      -4.488   2.767 -27.946  1.00  0.00              
ATOM   3567 1HG2 ILE C  60      -7.472   1.232 -29.583  1.00  0.00              
ATOM   3568 2HG2 ILE C  60      -7.304  -0.324 -28.739  1.00  0.00              
ATOM   3569 3HG2 ILE C  60      -7.803   1.126 -27.838  1.00  0.00              
ATOM   3570 1HD1 ILE C  60      -5.628   4.385 -29.467  1.00  0.00              
ATOM   3571 2HD1 ILE C  60      -5.102   2.934 -30.355  1.00  0.00              
ATOM   3572 3HD1 ILE C  60      -6.810   3.132 -29.906  1.00  0.00              
ATOM   3573  N   VAL C  61      -6.487  -1.654 -26.530  1.00  0.00              
ATOM   3574  CA  VAL C  61      -6.792  -3.070 -26.668  1.00  0.00              
ATOM   3575  C   VAL C  61      -8.147  -3.194 -27.365  1.00  0.00              
ATOM   3576  O   VAL C  61      -9.105  -2.510 -26.997  1.00  0.00              
ATOM   3577  CB  VAL C  61      -6.829  -3.797 -25.311  1.00  0.00              
ATOM   3578  CG1 VAL C  61      -7.200  -5.260 -25.500  1.00  0.00              
ATOM   3579  CG2 VAL C  61      -5.486  -3.677 -24.605  1.00  0.00              
ATOM   3580  H   VAL C  61      -7.044  -1.089 -25.905  1.00  0.00              
ATOM   3581  HA  VAL C  61      -6.062  -3.573 -27.303  1.00  0.00              
ATOM   3582  HB  VAL C  61      -7.567  -3.314 -24.670  1.00  0.00              
ATOM   3583 1HG1 VAL C  61      -7.222  -5.759 -24.530  1.00  0.00              
ATOM   3584 2HG1 VAL C  61      -8.184  -5.329 -25.964  1.00  0.00              
ATOM   3585 3HG1 VAL C  61      -6.462  -5.744 -26.139  1.00  0.00              
ATOM   3586 1HG2 VAL C  61      -5.530  -4.195 -23.648  1.00  0.00              
ATOM   3587 2HG2 VAL C  61      -4.709  -4.124 -25.226  1.00  0.00              
ATOM   3588 3HG2 VAL C  61      -5.256  -2.625 -24.438  1.00  0.00              
ATOM   3589  N   CYS C  62      -8.219  -4.043 -28.383  1.00  0.00              
ATOM   3590  CA  CYS C  62      -9.444  -4.180 -29.165  1.00  0.00              
ATOM   3591  C   CYS C  62      -9.531  -5.576 -29.770  1.00  0.00              
ATOM   3592  O   CYS C  62      -8.654  -6.415 -29.564  1.00  0.00              
ATOM   3593  CB  CYS C  62      -9.271  -3.125 -30.258  1.00  0.00              
ATOM   3594  SG  CYS C  62      -7.940  -3.471 -31.432  1.00  0.00              
ATOM   3595  H   CYS C  62      -7.416  -4.604 -28.623  1.00  0.00              
ATOM   3596  HA  CYS C  62     -10.347  -3.951 -28.600  1.00  0.00              
ATOM   3597 1HB  CYS C  62     -10.183  -3.044 -30.852  1.00  0.00              
ATOM   3598 2HB  CYS C  62      -9.040  -2.157 -29.814  1.00  0.00              
ATOM   3599  HG  CYS C  62      -8.625  -4.340 -32.168  1.00  0.00              
ATOM   3600  N   ARG C  63     -10.609  -5.819 -30.507  1.00  0.00              
ATOM   3601  CA  ARG C  63     -10.775  -7.081 -31.212  1.00  0.00              
ATOM   3602  C   ARG C  63     -10.796  -6.810 -32.698  1.00  0.00              
ATOM   3603  O   ARG C  63     -11.452  -5.880 -33.154  1.00  0.00              
ATOM   3604  CB  ARG C  63     -12.001  -7.861 -30.758  1.00  0.00              
ATOM   3605  CG  ARG C  63     -11.831  -8.614 -29.448  1.00  0.00              
ATOM   3606  CD  ARG C  63     -13.050  -9.328 -28.990  1.00  0.00              
ATOM   3607  NE  ARG C  63     -12.932  -9.940 -27.676  1.00  0.00              
ATOM   3608  CZ  ARG C  63     -12.443 -11.174 -27.448  1.00  0.00              
ATOM   3609  NH1 ARG C  63     -12.061 -11.946 -28.442  1.00  0.00              
ATOM   3610  NH2 ARG C  63     -12.379 -11.600 -26.199  1.00  0.00              
ATOM   3611  H   ARG C  63     -11.330  -5.116 -30.581  1.00  0.00              
ATOM   3612  HA  ARG C  63      -9.930  -7.737 -30.999  1.00  0.00              
ATOM   3613 1HB  ARG C  63     -12.814  -7.144 -30.658  1.00  0.00              
ATOM   3614 2HB  ARG C  63     -12.237  -8.570 -31.551  1.00  0.00              
ATOM   3615 1HG  ARG C  63     -11.037  -9.350 -29.572  1.00  0.00              
ATOM   3616 2HG  ARG C  63     -11.547  -7.900 -28.673  1.00  0.00              
ATOM   3617 1HD  ARG C  63     -13.879  -8.621 -28.947  1.00  0.00              
ATOM   3618 2HD  ARG C  63     -13.284 -10.120 -29.699  1.00  0.00              
ATOM   3619  HE  ARG C  63     -13.179  -9.569 -26.768  1.00  0.00              
ATOM   3620 1HH1 ARG C  63     -12.133 -11.612 -29.393  1.00  0.00              
ATOM   3621 2HH1 ARG C  63     -11.698 -12.868 -28.251  1.00  0.00              
ATOM   3622 1HH2 ARG C  63     -12.693 -11.001 -25.448  1.00  0.00              
ATOM   3623 2HH2 ARG C  63     -12.018 -12.521 -26.000  1.00  0.00              
ATOM   3624  N   VAL C  64     -10.050  -7.608 -33.448  1.00  0.00              
ATOM   3625  CA  VAL C  64      -9.964  -7.421 -34.885  1.00  0.00              
ATOM   3626  C   VAL C  64     -11.004  -8.290 -35.574  1.00  0.00              
ATOM   3627  O   VAL C  64     -11.057  -9.503 -35.360  1.00  0.00              
ATOM   3628  CB  VAL C  64      -8.565  -7.762 -35.427  1.00  0.00              
ATOM   3629  CG1 VAL C  64      -8.515  -7.565 -36.936  1.00  0.00              
ATOM   3630  CG2 VAL C  64      -7.507  -6.909 -34.745  1.00  0.00              
ATOM   3631  H   VAL C  64      -9.530  -8.359 -33.017  1.00  0.00              
ATOM   3632  HA  VAL C  64     -10.199  -6.394 -35.166  1.00  0.00              
ATOM   3633  HB  VAL C  64      -8.336  -8.801 -35.187  1.00  0.00              
ATOM   3634 1HG1 VAL C  64      -7.518  -7.813 -37.302  1.00  0.00              
ATOM   3635 2HG1 VAL C  64      -9.248  -8.218 -37.412  1.00  0.00              
ATOM   3636 3HG1 VAL C  64      -8.743  -6.527 -37.174  1.00  0.00              
ATOM   3637 1HG2 VAL C  64      -6.523  -7.164 -35.140  1.00  0.00              
ATOM   3638 2HG2 VAL C  64      -7.712  -5.855 -34.934  1.00  0.00              
ATOM   3639 3HG2 VAL C  64      -7.525  -7.095 -33.672  1.00  0.00              
ATOM   3640  N   GLY C  65     -11.837  -7.652 -36.386  1.00  0.00              
ATOM   3641  CA  GLY C  65     -12.912  -8.353 -37.058  1.00  0.00              
ATOM   3642  C   GLY C  65     -12.501  -8.673 -38.480  1.00  0.00              
ATOM   3643  O   GLY C  65     -11.315  -8.710 -38.793  1.00  0.00              
ATOM   3644  H   GLY C  65     -11.724  -6.660 -36.541  1.00  0.00              
ATOM   3645 1HA  GLY C  65     -13.127  -9.276 -36.519  1.00  0.00              
ATOM   3646 2HA  GLY C  65     -13.800  -7.722 -37.063  1.00  0.00              
ATOM   3647  N   GLN C  66     -13.481  -8.898 -39.345  1.00  0.00              
ATOM   3648  CA  GLN C  66     -13.227  -9.287 -40.729  1.00  0.00              
ATOM   3649  C   GLN C  66     -12.694  -8.112 -41.540  1.00  0.00              
ATOM   3650  O   GLN C  66     -13.262  -7.023 -41.533  1.00  0.00              
ATOM   3651  CB  GLN C  66     -14.505  -9.825 -41.379  1.00  0.00              
ATOM   3652  CG  GLN C  66     -14.324 -10.286 -42.815  1.00  0.00              
ATOM   3653  CD  GLN C  66     -15.571 -10.948 -43.370  1.00  0.00              
ATOM   3654  OE1 GLN C  66     -16.560 -11.137 -42.658  1.00  0.00              
ATOM   3655  NE2 GLN C  66     -15.531 -11.309 -44.648  1.00  0.00              
ATOM   3656  H   GLN C  66     -14.436  -8.796 -39.029  1.00  0.00              
ATOM   3657  HA  GLN C  66     -12.457 -10.058 -40.756  1.00  0.00              
ATOM   3658 1HB  GLN C  66     -14.843 -10.658 -40.763  1.00  0.00              
ATOM   3659 2HB  GLN C  66     -15.240  -9.023 -41.339  1.00  0.00              
ATOM   3660 1HG  GLN C  66     -13.913  -9.645 -43.594  1.00  0.00              
ATOM   3661 2HG  GLN C  66     -13.602 -11.065 -42.567  1.00  0.00              
ATOM   3662 1HE2 GLN C  66     -16.323 -11.752 -45.070  1.00  0.00              
ATOM   3663 2HE2 GLN C  66     -14.706 -11.139 -45.189  1.00  0.00              
ATOM   3664  N   ALA C  67     -11.587  -8.341 -42.235  1.00  0.00              
ATOM   3665  CA  ALA C  67     -10.950  -7.302 -43.040  1.00  0.00              
ATOM   3666  C   ALA C  67     -11.710  -6.831 -44.276  1.00  0.00              
ATOM   3667  O   ALA C  67     -12.438  -7.593 -44.914  1.00  0.00              
ATOM   3668  CB  ALA C  67      -9.558  -7.759 -43.449  1.00  0.00              
ATOM   3669  H   ALA C  67     -11.174  -9.261 -42.207  1.00  0.00              
ATOM   3670  HA  ALA C  67     -10.851  -6.402 -42.434  1.00  0.00              
ATOM   3671 1HB  ALA C  67      -9.083  -6.982 -44.049  1.00  0.00              
ATOM   3672 2HB  ALA C  67      -8.958  -7.946 -42.558  1.00  0.00              
ATOM   3673 3HB  ALA C  67      -9.633  -8.674 -44.034  1.00  0.00              
ATOM   3674  N   LYS C  68     -11.526  -5.553 -44.590  1.00  0.00              
ATOM   3675  CA  LYS C  68     -12.234  -4.889 -45.678  1.00  0.00              
ATOM   3676  C   LYS C  68     -11.145  -4.523 -46.674  1.00  0.00              
ATOM   3677  O   LYS C  68     -11.391  -4.400 -47.873  1.00  0.00              
ATOM   3678  CB  LYS C  68     -13.003  -3.655 -45.204  1.00  0.00              
ATOM   3679  CG  LYS C  68     -14.106  -3.951 -44.197  1.00  0.00              
ATOM   3680  CD  LYS C  68     -14.910  -2.701 -43.873  1.00  0.00              
ATOM   3681  CE  LYS C  68     -15.986  -2.986 -42.836  1.00  0.00              
ATOM   3682  NZ  LYS C  68     -16.766  -1.766 -42.493  1.00  0.00              
ATOM   3683  H   LYS C  68     -10.862  -5.027 -44.042  1.00  0.00              
ATOM   3684  HA  LYS C  68     -12.953  -5.576 -46.125  1.00  0.00              
ATOM   3685 1HB  LYS C  68     -12.276  -2.976 -44.758  1.00  0.00              
ATOM   3686 2HB  LYS C  68     -13.438  -3.189 -46.090  1.00  0.00              
ATOM   3687 1HG  LYS C  68     -14.765  -4.710 -44.618  1.00  0.00              
ATOM   3688 2HG  LYS C  68     -13.648  -4.335 -43.285  1.00  0.00              
ATOM   3689 1HD  LYS C  68     -14.229  -1.939 -43.490  1.00  0.00              
ATOM   3690 2HD  LYS C  68     -15.376  -2.340 -44.790  1.00  0.00              
ATOM   3691 1HE  LYS C  68     -16.657  -3.744 -43.239  1.00  0.00              
ATOM   3692 2HE  LYS C  68     -15.503  -3.370 -41.938  1.00  0.00              
ATOM   3693 1HZ  LYS C  68     -17.470  -1.998 -41.805  1.00  0.00              
ATOM   3694 2HZ  LYS C  68     -16.146  -1.064 -42.118  1.00  0.00              
ATOM   3695 3HZ  LYS C  68     -17.217  -1.411 -43.324  1.00  0.00              
ATOM   3696  N   ASN C  69      -9.935  -4.366 -46.143  1.00  0.00              
ATOM   3697  CA  ASN C  69      -8.743  -4.010 -46.909  1.00  0.00              
ATOM   3698  C   ASN C  69      -7.830  -5.225 -46.977  1.00  0.00              
ATOM   3699  O   ASN C  69      -7.857  -6.074 -46.089  1.00  0.00              
ATOM   3700  CB  ASN C  69      -8.012  -2.818 -46.316  1.00  0.00              
ATOM   3701  CG  ASN C  69      -8.765  -1.523 -46.443  1.00  0.00              
ATOM   3702  OD1 ASN C  69      -9.589  -1.346 -47.350  1.00  0.00              
ATOM   3703  ND2 ASN C  69      -8.428  -0.589 -45.591  1.00  0.00              
ATOM   3704  H   ASN C  69      -9.857  -4.506 -45.147  1.00  0.00              
ATOM   3705  HA  ASN C  69      -9.025  -3.739 -47.927  1.00  0.00              
ATOM   3706 1HB  ASN C  69      -7.564  -2.876 -45.324  1.00  0.00              
ATOM   3707 2HB  ASN C  69      -7.227  -2.843 -47.072  1.00  0.00              
ATOM   3708 1HD2 ASN C  69      -8.887   0.300 -45.617  1.00  0.00              
ATOM   3709 2HD2 ASN C  69      -7.714  -0.763 -44.915  1.00  0.00              
ATOM   3710  N   ASP C  70      -7.014  -5.290 -48.023  1.00  0.00              
ATOM   3711  CA  ASP C  70      -6.061  -6.384 -48.168  1.00  0.00              
ATOM   3712  C   ASP C  70      -4.712  -6.018 -47.544  1.00  0.00              
ATOM   3713  O   ASP C  70      -3.766  -6.803 -47.582  1.00  0.00              
ATOM   3714  CB  ASP C  70      -5.881  -6.748 -49.645  1.00  0.00              
ATOM   3715  CG  ASP C  70      -5.297  -5.632 -50.502  1.00  0.00              
ATOM   3716  OD1 ASP C  70      -5.070  -4.567 -49.977  1.00  0.00              
ATOM   3717  OD2 ASP C  70      -4.937  -5.898 -51.622  1.00  0.00              
ATOM   3718  H   ASP C  70      -7.052  -4.575 -48.734  1.00  0.00              
ATOM   3719  HA  ASP C  70      -6.424  -7.264 -47.636  1.00  0.00              
ATOM   3720 1HB  ASP C  70      -5.310  -7.663 -49.801  1.00  0.00              
ATOM   3721 2HB  ASP C  70      -6.921  -6.915 -49.929  1.00  0.00              
ATOM   3722  N   LYS C  71      -4.631  -4.815 -46.980  1.00  0.00              
ATOM   3723  CA  LYS C  71      -3.432  -4.388 -46.259  1.00  0.00              
ATOM   3724  C   LYS C  71      -3.752  -4.500 -44.774  1.00  0.00              
ATOM   3725  O   LYS C  71      -4.855  -4.166 -44.346  1.00  0.00              
ATOM   3726  CB  LYS C  71      -3.021  -2.963 -46.630  1.00  0.00              
ATOM   3727  CG  LYS C  71      -2.552  -2.799 -48.071  1.00  0.00              
ATOM   3728  CD  LYS C  71      -2.217  -1.348 -48.381  1.00  0.00              
ATOM   3729  CE  LYS C  71      -1.795  -1.176 -49.834  1.00  0.00              
ATOM   3730  NZ  LYS C  71      -1.512   0.247 -50.165  1.00  0.00              
ATOM   3731  H   LYS C  71      -5.414  -4.181 -47.048  1.00  0.00              
ATOM   3732  HA  LYS C  71      -2.600  -5.051 -46.502  1.00  0.00              
ATOM   3733 1HB  LYS C  71      -3.887  -2.325 -46.457  1.00  0.00              
ATOM   3734 2HB  LYS C  71      -2.218  -2.675 -45.953  1.00  0.00              
ATOM   3735 1HG  LYS C  71      -1.667  -3.417 -48.219  1.00  0.00              
ATOM   3736 2HG  LYS C  71      -3.347  -3.139 -48.735  1.00  0.00              
ATOM   3737 1HD  LYS C  71      -3.099  -0.738 -48.184  1.00  0.00              
ATOM   3738 2HD  LYS C  71      -1.404  -1.031 -47.729  1.00  0.00              
ATOM   3739 1HE  LYS C  71      -0.901  -1.773 -50.003  1.00  0.00              
ATOM   3740 2HE  LYS C  71      -2.602  -1.541 -50.469  1.00  0.00              
ATOM   3741 1HZ  LYS C  71      -1.237   0.319 -51.134  1.00  0.00              
ATOM   3742 2HZ  LYS C  71      -2.341   0.803 -50.009  1.00  0.00              
ATOM   3743 3HZ  LYS C  71      -0.765   0.588 -49.577  1.00  0.00              
ATOM   3744  N   GLY C  72      -2.795  -4.985 -43.991  1.00  0.00              
ATOM   3745  CA  GLY C  72      -3.046  -5.222 -42.579  1.00  0.00              
ATOM   3746  C   GLY C  72      -2.624  -4.082 -41.674  1.00  0.00              
ATOM   3747  O   GLY C  72      -2.261  -4.299 -40.523  1.00  0.00              
ATOM   3748  H   GLY C  72      -1.884  -5.194 -44.370  1.00  0.00              
ATOM   3749 1HA  GLY C  72      -4.114  -5.382 -42.428  1.00  0.00              
ATOM   3750 2HA  GLY C  72      -2.499  -6.110 -42.264  1.00  0.00              
ATOM   3751  N   ASP C  73      -2.690  -2.862 -42.197  1.00  0.00              
ATOM   3752  CA  ASP C  73      -2.324  -1.660 -41.457  1.00  0.00              
ATOM   3753  C   ASP C  73      -3.252  -1.393 -40.261  1.00  0.00              
ATOM   3754  O   ASP C  73      -4.438  -1.739 -40.285  1.00  0.00              
ATOM   3755  CB  ASP C  73      -2.320  -0.451 -42.395  1.00  0.00              
ATOM   3756  CG  ASP C  73      -1.157  -0.421 -43.377  1.00  0.00              
ATOM   3757  OD1 ASP C  73      -0.255  -1.212 -43.225  1.00  0.00              
ATOM   3758  OD2 ASP C  73      -1.250   0.278 -44.358  1.00  0.00              
ATOM   3759  H   ASP C  73      -3.011  -2.773 -43.151  1.00  0.00              
ATOM   3760  HA  ASP C  73      -1.327  -1.779 -41.030  1.00  0.00              
ATOM   3761 1HB  ASP C  73      -3.255  -0.319 -42.937  1.00  0.00              
ATOM   3762 2HB  ASP C  73      -2.203   0.354 -41.669  1.00  0.00              
ATOM   3763  N   ILE C  74      -2.703  -0.772 -39.222  1.00  0.00              
ATOM   3764  CA  ILE C  74      -3.433  -0.480 -37.992  1.00  0.00              
ATOM   3765  C   ILE C  74      -3.540   1.047 -37.867  1.00  0.00              
ATOM   3766  O   ILE C  74      -2.566   1.727 -37.542  1.00  0.00              
ATOM   3767  CB  ILE C  74      -2.680  -1.060 -36.779  1.00  0.00              
ATOM   3768  CG1 ILE C  74      -2.509  -2.573 -36.970  1.00  0.00              
ATOM   3769  CG2 ILE C  74      -3.444  -0.768 -35.484  1.00  0.00              
ATOM   3770  CD1 ILE C  74      -1.582  -3.226 -35.978  1.00  0.00              
ATOM   3771  H   ILE C  74      -1.735  -0.496 -39.298  1.00  0.00              
ATOM   3772  HA  ILE C  74      -4.450  -0.865 -38.048  1.00  0.00              
ATOM   3773  HB  ILE C  74      -1.689  -0.610 -36.726  1.00  0.00              
ATOM   3774 1HG1 ILE C  74      -3.497  -3.025 -36.888  1.00  0.00              
ATOM   3775 2HG1 ILE C  74      -2.120  -2.731 -37.977  1.00  0.00              
ATOM   3776 1HG2 ILE C  74      -2.897  -1.186 -34.637  1.00  0.00              
ATOM   3777 2HG2 ILE C  74      -3.541   0.310 -35.356  1.00  0.00              
ATOM   3778 3HG2 ILE C  74      -4.435  -1.218 -35.536  1.00  0.00              
ATOM   3779 1HD1 ILE C  74      -1.519  -4.294 -36.186  1.00  0.00              
ATOM   3780 2HD1 ILE C  74      -0.590  -2.780 -36.059  1.00  0.00              
ATOM   3781 3HD1 ILE C  74      -1.965  -3.076 -34.969  1.00  0.00              
ATOM   3782  N   ILE C  75      -4.736   1.571 -38.123  1.00  0.00              
ATOM   3783  CA  ILE C  75      -4.983   3.012 -38.074  1.00  0.00              
ATOM   3784  C   ILE C  75      -5.798   3.492 -36.872  1.00  0.00              
ATOM   3785  O   ILE C  75      -6.974   3.140 -36.720  1.00  0.00              
ATOM   3786  CB  ILE C  75      -5.700   3.476 -39.356  1.00  0.00              
ATOM   3787  CG1 ILE C  75      -4.824   3.215 -40.583  1.00  0.00              
ATOM   3788  CG2 ILE C  75      -6.060   4.951 -39.258  1.00  0.00              
ATOM   3789  CD1 ILE C  75      -5.537   3.428 -41.899  1.00  0.00              
ATOM   3790  H   ILE C  75      -5.496   0.949 -38.359  1.00  0.00              
ATOM   3791  HA  ILE C  75      -4.048   3.558 -37.951  1.00  0.00              
ATOM   3792  HB  ILE C  75      -6.608   2.889 -39.486  1.00  0.00              
ATOM   3793 1HG1 ILE C  75      -3.969   3.886 -40.519  1.00  0.00              
ATOM   3794 2HG1 ILE C  75      -4.479   2.182 -40.520  1.00  0.00              
ATOM   3795 1HG2 ILE C  75      -6.566   5.263 -40.171  1.00  0.00              
ATOM   3796 2HG2 ILE C  75      -6.720   5.109 -38.407  1.00  0.00              
ATOM   3797 3HG2 ILE C  75      -5.152   5.540 -39.128  1.00  0.00              
ATOM   3798 1HD1 ILE C  75      -4.852   3.224 -42.722  1.00  0.00              
ATOM   3799 2HD1 ILE C  75      -6.392   2.756 -41.963  1.00  0.00              
ATOM   3800 3HD1 ILE C  75      -5.880   4.459 -41.964  1.00  0.00              
ATOM   3801  N   VAL C  76      -5.172   4.311 -36.035  1.00  0.00              
ATOM   3802  CA  VAL C  76      -5.839   4.887 -34.878  1.00  0.00              
ATOM   3803  C   VAL C  76      -6.215   6.327 -35.199  1.00  0.00              
ATOM   3804  O   VAL C  76      -5.399   7.096 -35.705  1.00  0.00              
ATOM   3805  CB  VAL C  76      -4.920   4.892 -33.627  1.00  0.00              
ATOM   3806  CG1 VAL C  76      -5.631   5.587 -32.460  1.00  0.00              
ATOM   3807  CG2 VAL C  76      -4.545   3.461 -33.245  1.00  0.00              
ATOM   3808  H   VAL C  76      -4.203   4.540 -36.211  1.00  0.00              
ATOM   3809  HA  VAL C  76      -6.770   4.366 -34.656  1.00  0.00              
ATOM   3810  HB  VAL C  76      -3.992   5.409 -33.870  1.00  0.00              
ATOM   3811 1HG1 VAL C  76      -4.981   5.586 -31.584  1.00  0.00              
ATOM   3812 2HG1 VAL C  76      -5.866   6.615 -32.736  1.00  0.00              
ATOM   3813 3HG1 VAL C  76      -6.554   5.054 -32.225  1.00  0.00              
ATOM   3814 1HG2 VAL C  76      -3.900   3.474 -32.367  1.00  0.00              
ATOM   3815 2HG2 VAL C  76      -5.450   2.895 -33.022  1.00  0.00              
ATOM   3816 3HG2 VAL C  76      -4.018   2.987 -34.074  1.00  0.00              
ATOM   3817  N   THR C  77      -7.460   6.687 -34.917  1.00  0.00              
ATOM   3818  CA  THR C  77      -7.945   8.032 -35.198  1.00  0.00              
ATOM   3819  C   THR C  77      -8.448   8.676 -33.909  1.00  0.00              
ATOM   3820  O   THR C  77      -9.345   8.148 -33.247  1.00  0.00              
ATOM   3821  CB  THR C  77      -9.072   8.028 -36.247  1.00  0.00              
ATOM   3822  OG1 THR C  77      -8.592   7.450 -37.468  1.00  0.00              
ATOM   3823  CG2 THR C  77      -9.552   9.447 -36.518  1.00  0.00              
ATOM   3824  H   THR C  77      -8.088   6.016 -34.497  1.00  0.00              
ATOM   3825  HA  THR C  77      -7.128   8.648 -35.574  1.00  0.00              
ATOM   3826  HB  THR C  77      -9.903   7.431 -35.874  1.00  0.00              
ATOM   3827  HG1 THR C  77      -8.603   6.493 -37.394  1.00  0.00              
ATOM   3828 1HG2 THR C  77     -10.349   9.425 -37.261  1.00  0.00              
ATOM   3829 2HG2 THR C  77      -9.928   9.886 -35.594  1.00  0.00              
ATOM   3830 3HG2 THR C  77      -8.722  10.046 -36.892  1.00  0.00              
ATOM   3831  N   THR C  78      -7.855   9.808 -33.552  1.00  0.00              
ATOM   3832  CA  THR C  78      -8.213  10.520 -32.335  1.00  0.00              
ATOM   3833  C   THR C  78      -8.526  11.972 -32.689  1.00  0.00              
ATOM   3834  O   THR C  78      -8.155  12.455 -33.762  1.00  0.00              
ATOM   3835  CB  THR C  78      -7.058  10.549 -31.340  1.00  0.00              
ATOM   3836  OG1 THR C  78      -5.982  11.291 -31.922  1.00  0.00              
ATOM   3837  CG2 THR C  78      -6.586   9.120 -30.972  1.00  0.00              
ATOM   3838  H   THR C  78      -7.133  10.184 -34.148  1.00  0.00              
ATOM   3839  HA  THR C  78      -9.110  10.080 -31.900  1.00  0.00              
ATOM   3840  HB  THR C  78      -7.385  11.060 -30.433  1.00  0.00              
ATOM   3841  HG1 THR C  78      -5.503  10.730 -32.537  1.00  0.00              
ATOM   3842 1HG2 THR C  78      -5.762   9.181 -30.263  1.00  0.00              
ATOM   3843 2HG2 THR C  78      -7.412   8.568 -30.525  1.00  0.00              
ATOM   3844 3HG2 THR C  78      -6.251   8.605 -31.872  1.00  0.00              
ATOM   3845  N   LYS C  79      -9.199  12.666 -31.783  1.00  0.00              
ATOM   3846  CA  LYS C  79      -9.531  14.063 -32.013  1.00  0.00              
ATOM   3847  C   LYS C  79      -8.238  14.867 -31.967  1.00  0.00              
ATOM   3848  O   LYS C  79      -7.931  15.619 -32.891  1.00  0.00              
ATOM   3849  CB  LYS C  79     -10.490  14.563 -30.928  1.00  0.00              
ATOM   3850  CG  LYS C  79     -11.885  13.959 -31.002  1.00  0.00              
ATOM   3851  CD  LYS C  79     -12.799  14.528 -29.918  1.00  0.00              
ATOM   3852  CE  LYS C  79     -14.200  13.901 -29.972  1.00  0.00              
ATOM   3853  NZ  LYS C  79     -15.130  14.484 -28.959  1.00  0.00              
ATOM   3854  H   LYS C  79      -9.487  12.227 -30.921  1.00  0.00              
ATOM   3855  HA  LYS C  79      -9.977  14.179 -33.001  1.00  0.00              
ATOM   3856 1HB  LYS C  79     -10.040  14.320 -29.966  1.00  0.00              
ATOM   3857 2HB  LYS C  79     -10.558  15.647 -31.035  1.00  0.00              
ATOM   3858 1HG  LYS C  79     -12.305  14.178 -31.984  1.00  0.00              
ATOM   3859 2HG  LYS C  79     -11.802  12.879 -30.877  1.00  0.00              
ATOM   3860 1HD  LYS C  79     -12.349  14.327 -28.945  1.00  0.00              
ATOM   3861 2HD  LYS C  79     -12.881  15.604 -30.063  1.00  0.00              
ATOM   3862 1HE  LYS C  79     -14.609  14.065 -30.967  1.00  0.00              
ATOM   3863 2HE  LYS C  79     -14.103  12.831 -29.791  1.00  0.00              
ATOM   3864 1HZ  LYS C  79     -16.033  14.038 -29.036  1.00  0.00              
ATOM   3865 2HZ  LYS C  79     -14.758  14.331 -28.032  1.00  0.00              
ATOM   3866 3HZ  LYS C  79     -15.229  15.476 -29.124  1.00  0.00              
ATOM   3867  N   SER C  80      -7.479  14.675 -30.895  1.00  0.00              
ATOM   3868  CA  SER C  80      -6.238  15.404 -30.672  1.00  0.00              
ATOM   3869  C   SER C  80      -5.106  15.197 -31.684  1.00  0.00              
ATOM   3870  O   SER C  80      -4.409  16.149 -32.030  1.00  0.00              
ATOM   3871  CB  SER C  80      -5.730  15.057 -29.286  1.00  0.00              
ATOM   3872  OG  SER C  80      -6.603  15.494 -28.281  1.00  0.00              
ATOM   3873  H   SER C  80      -7.779  13.995 -30.211  1.00  0.00              
ATOM   3874  HA  SER C  80      -6.376  16.484 -30.610  1.00  0.00              
ATOM   3875 1HB  SER C  80      -5.621  13.976 -29.215  1.00  0.00              
ATOM   3876 2HB  SER C  80      -4.759  15.530 -29.142  1.00  0.00              
ATOM   3877  HG  SER C  80      -7.331  14.873 -28.198  1.00  0.00              
ATOM   3878  N   GLY C  81      -4.917  13.966 -32.155  1.00  0.00              
ATOM   3879  CA  GLY C  81      -3.882  13.729 -33.148  1.00  0.00              
ATOM   3880  C   GLY C  81      -4.324  13.427 -34.567  1.00  0.00              
ATOM   3881  O   GLY C  81      -3.486  13.318 -35.457  1.00  0.00              
ATOM   3882  H   GLY C  81      -5.479  13.190 -31.834  1.00  0.00              
ATOM   3883 1HA  GLY C  81      -3.247  14.612 -33.219  1.00  0.00              
ATOM   3884 2HA  GLY C  81      -3.281  12.874 -32.839  1.00  0.00              
ATOM   3885  N   GLY C  82      -5.623  13.276 -34.788  1.00  0.00              
ATOM   3886  CA  GLY C  82      -6.103  12.938 -36.118  1.00  0.00              
ATOM   3887  C   GLY C  82      -5.933  11.485 -36.533  1.00  0.00              
ATOM   3888  O   GLY C  82      -5.839  10.586 -35.695  1.00  0.00              
ATOM   3889  H   GLY C  82      -6.292  13.391 -34.039  1.00  0.00              
ATOM   3890 1HA  GLY C  82      -7.169  13.158 -36.179  1.00  0.00              
ATOM   3891 2HA  GLY C  82      -5.567  13.537 -36.853  1.00  0.00              
ATOM   3892  N   ARG C  83      -5.902  11.255 -37.845  1.00  0.00              
ATOM   3893  CA  ARG C  83      -5.722   9.916 -38.389  1.00  0.00              
ATOM   3894  C   ARG C  83      -4.267   9.476 -38.335  1.00  0.00              
ATOM   3895  O   ARG C  83      -3.379  10.176 -38.825  1.00  0.00              
ATOM   3896  CB  ARG C  83      -6.283   9.792 -39.798  1.00  0.00              
ATOM   3897  CG  ARG C  83      -6.354   8.371 -40.336  1.00  0.00              
ATOM   3898  CD  ARG C  83      -7.053   8.245 -41.641  1.00  0.00              
ATOM   3899  NE  ARG C  83      -6.329   8.805 -42.769  1.00  0.00              
ATOM   3900  CZ  ARG C  83      -6.825   8.919 -44.017  1.00  0.00              
ATOM   3901  NH1 ARG C  83      -8.029   8.480 -44.310  1.00  0.00              
ATOM   3902  NH2 ARG C  83      -6.059   9.465 -44.947  1.00  0.00              
ATOM   3903  H   ARG C  83      -6.006  12.034 -38.480  1.00  0.00              
ATOM   3904  HA  ARG C  83      -6.279   9.196 -37.790  1.00  0.00              
ATOM   3905 1HB  ARG C  83      -7.286  10.218 -39.779  1.00  0.00              
ATOM   3906 2HB  ARG C  83      -5.646  10.391 -40.448  1.00  0.00              
ATOM   3907 1HG  ARG C  83      -5.336   7.998 -40.464  1.00  0.00              
ATOM   3908 2HG  ARG C  83      -6.880   7.751 -39.610  1.00  0.00              
ATOM   3909 1HD  ARG C  83      -7.220   7.188 -41.852  1.00  0.00              
ATOM   3910 2HD  ARG C  83      -8.011   8.759 -41.580  1.00  0.00              
ATOM   3911  HE  ARG C  83      -5.391   9.182 -42.812  1.00  0.00              
ATOM   3912 1HH1 ARG C  83      -8.596   8.048 -43.591  1.00  0.00              
ATOM   3913 2HH1 ARG C  83      -8.383   8.573 -45.250  1.00  0.00              
ATOM   3914 1HH2 ARG C  83      -5.130   9.781 -44.710  1.00  0.00              
ATOM   3915 2HH2 ARG C  83      -6.407   9.559 -45.890  1.00  0.00              
ATOM   3916  N   GLY C  84      -4.028   8.308 -37.749  1.00  0.00              
ATOM   3917  CA  GLY C  84      -2.670   7.817 -37.632  1.00  0.00              
ATOM   3918  C   GLY C  84      -2.294   6.755 -38.642  1.00  0.00              
ATOM   3919  O   GLY C  84      -2.982   6.546 -39.641  1.00  0.00              
ATOM   3920  H   GLY C  84      -4.787   7.751 -37.379  1.00  0.00              
ATOM   3921 1HA  GLY C  84      -1.978   8.649 -37.765  1.00  0.00              
ATOM   3922 2HA  GLY C  84      -2.531   7.386 -36.642  1.00  0.00              
ATOM   3923  N   THR C  85      -1.187   6.072 -38.364  1.00  0.00              
ATOM   3924  CA  THR C  85      -0.680   4.996 -39.206  1.00  0.00              
ATOM   3925  C   THR C  85       0.044   3.983 -38.327  1.00  0.00              
ATOM   3926  O   THR C  85      -0.021   4.054 -37.102  1.00  0.00              
ATOM   3927  CB  THR C  85       0.277   5.512 -40.298  1.00  0.00              
ATOM   3928  OG1 THR C  85       0.568   4.454 -41.220  1.00  0.00              
ATOM   3929  CG2 THR C  85       1.572   6.012 -39.678  1.00  0.00              
ATOM   3930  H   THR C  85      -0.682   6.321 -37.526  1.00  0.00              
ATOM   3931  HA  THR C  85      -1.512   4.485 -39.691  1.00  0.00              
ATOM   3932  HB  THR C  85      -0.207   6.330 -40.834  1.00  0.00              
ATOM   3933  HG1 THR C  85      -0.158   4.364 -41.840  1.00  0.00              
ATOM   3934 1HG2 THR C  85       2.235   6.375 -40.464  1.00  0.00              
ATOM   3935 2HG2 THR C  85       1.355   6.825 -38.985  1.00  0.00              
ATOM   3936 3HG2 THR C  85       2.056   5.198 -39.141  1.00  0.00              
ATOM   3937  N   SER C  86       0.726   3.032 -38.954  1.00  0.00              
ATOM   3938  CA  SER C  86       1.427   2.008 -38.196  1.00  0.00              
ATOM   3939  C   SER C  86       2.718   1.603 -38.902  1.00  0.00              
ATOM   3940  O   SER C  86       2.836   1.713 -40.125  1.00  0.00              
ATOM   3941  CB  SER C  86       0.547   0.771 -37.975  1.00  0.00              
ATOM   3942  OG  SER C  86       0.227   0.137 -39.193  1.00  0.00              
ATOM   3943  H   SER C  86       0.763   3.008 -39.963  1.00  0.00              
ATOM   3944  HA  SER C  86       1.637   2.299 -37.166  1.00  0.00              
ATOM   3945 1HB  SER C  86       1.086   0.073 -37.337  1.00  0.00              
ATOM   3946 2HB  SER C  86      -0.373   1.083 -37.480  1.00  0.00              
ATOM   3947  HG  SER C  86       0.967  -0.404 -39.476  1.00  0.00              
ATOM   3948  N   THR C  87       3.679   1.134 -38.116  1.00  0.00              
ATOM   3949  CA  THR C  87       4.912   0.580 -38.651  1.00  0.00              
ATOM   3950  C   THR C  87       4.787  -0.940 -38.700  1.00  0.00              
ATOM   3951  O   THR C  87       5.575  -1.617 -39.348  1.00  0.00              
ATOM   3952  CB  THR C  87       6.116   0.921 -37.756  1.00  0.00              
ATOM   3953  OG1 THR C  87       5.938   0.297 -36.475  1.00  0.00              
ATOM   3954  CG2 THR C  87       6.241   2.432 -37.570  1.00  0.00              
ATOM   3955  H   THR C  87       3.547   1.164 -37.116  1.00  0.00              
ATOM   3956  HA  THR C  87       5.065   0.936 -39.670  1.00  0.00              
ATOM   3957  HB  THR C  87       7.025   0.538 -38.219  1.00  0.00              
ATOM   3958  HG1 THR C  87       6.786   0.233 -36.030  1.00  0.00              
ATOM   3959 1HG2 THR C  87       7.099   2.649 -36.933  1.00  0.00              
ATOM   3960 2HG2 THR C  87       6.379   2.906 -38.541  1.00  0.00              
ATOM   3961 3HG2 THR C  87       5.336   2.817 -37.104  1.00  0.00              
ATOM   3962  N   VAL C  88       3.803  -1.471 -37.984  1.00  0.00              
ATOM   3963  CA  VAL C  88       3.577  -2.908 -37.959  1.00  0.00              
ATOM   3964  C   VAL C  88       2.223  -3.241 -38.547  1.00  0.00              
ATOM   3965  O   VAL C  88       1.407  -2.360 -38.805  1.00  0.00              
ATOM   3966  CB  VAL C  88       3.623  -3.463 -36.526  1.00  0.00              
ATOM   3967  CG1 VAL C  88       5.011  -3.213 -35.905  1.00  0.00              
ATOM   3968  CG2 VAL C  88       2.530  -2.809 -35.700  1.00  0.00              
ATOM   3969  H   VAL C  88       3.198  -0.869 -37.443  1.00  0.00              
ATOM   3970  HA  VAL C  88       4.301  -3.434 -38.583  1.00  0.00              
ATOM   3971  HB  VAL C  88       3.417  -4.532 -36.554  1.00  0.00              
ATOM   3972 1HG1 VAL C  88       5.031  -3.610 -34.890  1.00  0.00              
ATOM   3973 2HG1 VAL C  88       5.772  -3.710 -36.505  1.00  0.00              
ATOM   3974 3HG1 VAL C  88       5.209  -2.142 -35.879  1.00  0.00              
ATOM   3975 1HG2 VAL C  88       2.560  -3.202 -34.684  1.00  0.00              
ATOM   3976 2HG2 VAL C  88       2.686  -1.731 -35.680  1.00  0.00              
ATOM   3977 3HG2 VAL C  88       1.558  -3.026 -36.146  1.00  0.00              
ATOM   3978  N   SER C  89       1.979  -4.526 -38.744  1.00  0.00              
ATOM   3979  CA  SER C  89       0.756  -4.960 -39.378  1.00  0.00              
ATOM   3980  C   SER C  89       0.194  -6.166 -38.657  1.00  0.00              
ATOM   3981  O   SER C  89       0.912  -6.881 -37.956  1.00  0.00              
ATOM   3982  CB  SER C  89       1.033  -5.304 -40.842  1.00  0.00              
ATOM   3983  OG  SER C  89       1.928  -6.401 -40.916  1.00  0.00              
ATOM   3984  H   SER C  89       2.653  -5.217 -38.450  1.00  0.00              
ATOM   3985  HA  SER C  89       0.004  -4.173 -39.452  1.00  0.00              
ATOM   3986 1HB  SER C  89       0.091  -5.556 -41.324  1.00  0.00              
ATOM   3987 2HB  SER C  89       1.470  -4.432 -41.328  1.00  0.00              
ATOM   3988  HG  SER C  89       2.340  -6.419 -41.782  1.00  0.00              
ATOM   3989  N   PHE C  90      -1.101  -6.379 -38.819  1.00  0.00              
ATOM   3990  CA  PHE C  90      -1.763  -7.509 -38.196  1.00  0.00              
ATOM   3991  C   PHE C  90      -2.234  -8.446 -39.302  1.00  0.00              
ATOM   3992  O   PHE C  90      -2.967  -8.029 -40.189  1.00  0.00              
ATOM   3993  CB  PHE C  90      -2.972  -7.045 -37.387  1.00  0.00              
ATOM   3994  CG  PHE C  90      -3.739  -8.168 -36.777  1.00  0.00              
ATOM   3995  CD1 PHE C  90      -3.266  -8.805 -35.639  1.00  0.00              
ATOM   3996  CD2 PHE C  90      -4.898  -8.646 -37.382  1.00  0.00              
ATOM   3997  CE1 PHE C  90      -3.932  -9.906 -35.103  1.00  0.00              
ATOM   3998  CE2 PHE C  90      -5.572  -9.746 -36.858  1.00  0.00              
ATOM   3999  CZ  PHE C  90      -5.083 -10.380 -35.710  1.00  0.00              
ATOM   4000  H   PHE C  90      -1.643  -5.744 -39.387  1.00  0.00              
ATOM   4001  HA  PHE C  90      -1.057  -8.049 -37.563  1.00  0.00              
ATOM   4002 1HB  PHE C  90      -2.653  -6.400 -36.572  1.00  0.00              
ATOM   4003 2HB  PHE C  90      -3.665  -6.499 -38.029  1.00  0.00              
ATOM   4004  HD1 PHE C  90      -2.361  -8.433 -35.158  1.00  0.00              
ATOM   4005  HD2 PHE C  90      -5.277  -8.148 -38.276  1.00  0.00              
ATOM   4006  HE1 PHE C  90      -3.544 -10.393 -34.209  1.00  0.00              
ATOM   4007  HE2 PHE C  90      -6.479 -10.114 -37.338  1.00  0.00              
ATOM   4008  HZ  PHE C  90      -5.602 -11.244 -35.295  1.00  0.00              
ATOM   4009  N   LYS C  91      -1.821  -9.706 -39.238  1.00  0.00              
ATOM   4010  CA  LYS C  91      -2.224 -10.681 -40.241  1.00  0.00              
ATOM   4011  C   LYS C  91      -3.494 -11.389 -39.792  1.00  0.00              
ATOM   4012  O   LYS C  91      -3.489 -12.151 -38.830  1.00  0.00              
ATOM   4013  CB  LYS C  91      -1.109 -11.696 -40.493  1.00  0.00              
ATOM   4014  CG  LYS C  91      -1.205 -12.417 -41.832  1.00  0.00              
ATOM   4015  CD  LYS C  91      -0.082 -13.429 -41.997  1.00  0.00              
ATOM   4016  CE  LYS C  91       1.245 -12.743 -42.288  1.00  0.00              
ATOM   4017  NZ  LYS C  91       2.342 -13.724 -42.510  1.00  0.00              
ATOM   4018  H   LYS C  91      -1.218  -9.997 -38.483  1.00  0.00              
ATOM   4019  HA  LYS C  91      -2.449 -10.173 -41.180  1.00  0.00              
ATOM   4020 1HB  LYS C  91      -0.164 -11.152 -40.442  1.00  0.00              
ATOM   4021 2HB  LYS C  91      -1.150 -12.426 -39.686  1.00  0.00              
ATOM   4022 1HG  LYS C  91      -2.166 -12.928 -41.881  1.00  0.00              
ATOM   4023 2HG  LYS C  91      -1.148 -11.677 -42.629  1.00  0.00              
ATOM   4024 1HD  LYS C  91       0.002 -14.009 -41.076  1.00  0.00              
ATOM   4025 2HD  LYS C  91      -0.334 -14.096 -42.822  1.00  0.00              
ATOM   4026 1HE  LYS C  91       1.124 -12.127 -43.177  1.00  0.00              
ATOM   4027 2HE  LYS C  91       1.494 -12.109 -41.438  1.00  0.00              
ATOM   4028 1HZ  LYS C  91       3.203 -13.230 -42.698  1.00  0.00              
ATOM   4029 2HZ  LYS C  91       2.456 -14.296 -41.684  1.00  0.00              
ATOM   4030 3HZ  LYS C  91       2.113 -14.313 -43.297  1.00  0.00              
ATOM   4031  N   LEU C  92      -4.588 -11.119 -40.493  1.00  0.00              
ATOM   4032  CA  LEU C  92      -5.851 -11.780 -40.201  1.00  0.00              
ATOM   4033  C   LEU C  92      -5.822 -13.220 -40.709  1.00  0.00              
ATOM   4034  O   LEU C  92      -5.508 -13.467 -41.872  1.00  0.00              
ATOM   4035  CB  LEU C  92      -7.016 -11.005 -40.829  1.00  0.00              
ATOM   4036  CG  LEU C  92      -8.414 -11.496 -40.436  1.00  0.00              
ATOM   4037  CD1 LEU C  92      -8.674 -11.207 -38.963  1.00  0.00              
ATOM   4038  CD2 LEU C  92      -9.458 -10.817 -41.310  1.00  0.00              
ATOM   4039  H   LEU C  92      -4.545 -10.444 -41.244  1.00  0.00              
ATOM   4040  HA  LEU C  92      -5.998 -11.824 -39.122  1.00  0.00              
ATOM   4041 1HB  LEU C  92      -6.829 -10.023 -40.397  1.00  0.00              
ATOM   4042 2HB  LEU C  92      -6.924 -10.947 -41.914  1.00  0.00              
ATOM   4043  HG  LEU C  92      -8.450 -12.567 -40.642  1.00  0.00              
ATOM   4044 1HD1 LEU C  92      -9.669 -11.560 -38.694  1.00  0.00              
ATOM   4045 2HD1 LEU C  92      -7.931 -11.723 -38.355  1.00  0.00              
ATOM   4046 3HD1 LEU C  92      -8.609 -10.134 -38.788  1.00  0.00              
ATOM   4047 1HD2 LEU C  92     -10.452 -11.169 -41.031  1.00  0.00              
ATOM   4048 2HD2 LEU C  92      -9.401  -9.738 -41.174  1.00  0.00              
ATOM   4049 3HD2 LEU C  92      -9.269 -11.060 -42.357  1.00  0.00              
ATOM   4050  N   LEU C  93      -6.135 -14.168 -39.831  1.00  0.00              
ATOM   4051  CA  LEU C  93      -6.071 -15.584 -40.188  1.00  0.00              
ATOM   4052  C   LEU C  93      -7.453 -16.179 -40.455  1.00  0.00              
ATOM   4053  O   LEU C  93      -8.479 -15.549 -40.196  1.00  0.00              
ATOM   4054  CB  LEU C  93      -5.364 -16.370 -39.077  1.00  0.00              
ATOM   4055  CG  LEU C  93      -3.952 -15.881 -38.728  1.00  0.00              
ATOM   4056  CD1 LEU C  93      -3.394 -16.685 -37.562  1.00  0.00              
ATOM   4057  CD2 LEU C  93      -3.054 -16.007 -39.949  1.00  0.00              
ATOM   4058  H   LEU C  93      -6.424 -13.908 -38.899  1.00  0.00              
ATOM   4059  HA  LEU C  93      -5.514 -15.701 -41.117  1.00  0.00              
ATOM   4060 1HB  LEU C  93      -6.045 -16.163 -38.253  1.00  0.00              
ATOM   4061 2HB  LEU C  93      -5.356 -17.440 -39.281  1.00  0.00              
ATOM   4062  HG  LEU C  93      -4.029 -14.822 -38.478  1.00  0.00              
ATOM   4063 1HD1 LEU C  93      -2.392 -16.331 -37.321  1.00  0.00              
ATOM   4064 2HD1 LEU C  93      -4.040 -16.562 -36.692  1.00  0.00              
ATOM   4065 3HD1 LEU C  93      -3.350 -17.739 -37.835  1.00  0.00              
ATOM   4066 1HD2 LEU C  93      -2.051 -15.658 -39.700  1.00  0.00              
ATOM   4067 2HD2 LEU C  93      -3.009 -17.050 -40.262  1.00  0.00              
ATOM   4068 3HD2 LEU C  93      -3.456 -15.402 -40.762  1.00  0.00              
ATOM   4069  N   LYS C  94      -7.467 -17.404 -40.975  1.00  0.00              
ATOM   4070  CA  LYS C  94      -8.711 -18.126 -41.210  1.00  0.00              
ATOM   4071  C   LYS C  94      -8.918 -19.149 -40.091  1.00  0.00              
ATOM   4072  O   LYS C  94      -8.036 -19.960 -39.811  1.00  0.00              
ATOM   4073  CB  LYS C  94      -8.692 -18.815 -42.576  1.00  0.00              
ATOM   4074  CG  LYS C  94      -9.982 -19.543 -42.930  1.00  0.00              
ATOM   4075  CD  LYS C  94      -9.877 -20.228 -44.285  1.00  0.00              
ATOM   4076  CE  LYS C  94     -11.157 -20.974 -44.631  1.00  0.00              
ATOM   4077  NZ  LYS C  94     -11.074 -21.634 -45.962  1.00  0.00              
ATOM   4078  H   LYS C  94      -6.588 -17.843 -41.212  1.00  0.00              
ATOM   4079  HA  LYS C  94      -9.551 -17.431 -41.185  1.00  0.00              
ATOM   4080 1HB  LYS C  94      -8.496 -18.042 -43.320  1.00  0.00              
ATOM   4081 2HB  LYS C  94      -7.866 -19.525 -42.565  1.00  0.00              
ATOM   4082 1HG  LYS C  94     -10.181 -20.289 -42.161  1.00  0.00              
ATOM   4083 2HG  LYS C  94     -10.794 -18.819 -42.952  1.00  0.00              
ATOM   4084 1HD  LYS C  94      -9.682 -19.469 -45.044  1.00  0.00              
ATOM   4085 2HD  LYS C  94      -9.045 -20.930 -44.256  1.00  0.00              
ATOM   4086 1HE  LYS C  94     -11.332 -21.726 -43.862  1.00  0.00              
ATOM   4087 2HE  LYS C  94     -11.980 -20.259 -44.631  1.00  0.00              
ATOM   4088 1HZ  LYS C  94     -11.941 -22.117 -46.152  1.00  0.00              
ATOM   4089 2HZ  LYS C  94     -10.913 -20.938 -46.675  1.00  0.00              
ATOM   4090 3HZ  LYS C  94     -10.313 -22.299 -45.961  1.00  0.00              
ATOM   4091  N   PRO C  95     -10.086 -19.110 -39.427  1.00  0.00              
ATOM   4092  CA  PRO C  95     -10.445 -20.055 -38.362  1.00  0.00              
ATOM   4093  C   PRO C  95     -10.400 -21.523 -38.785  1.00  0.00              
ATOM   4094  O   PRO C  95     -11.458 -22.186 -38.730  1.00  0.00              
ATOM   4095  OXT PRO C  95      -9.367 -22.008 -39.158  1.00  0.00              
ATOM   4096  CB  PRO C  95     -11.864 -19.629 -37.972  1.00  0.00              
ATOM   4097  CG  PRO C  95     -11.931 -18.185 -38.335  1.00  0.00              
ATOM   4098  CD  PRO C  95     -11.136 -18.055 -39.607  1.00  0.00              
ATOM   4099  HA  PRO C  95      -9.750 -20.020 -37.510  1.00  0.00              
ATOM   4100 1HB  PRO C  95     -12.623 -20.212 -38.515  1.00  0.00              
ATOM   4101 2HB  PRO C  95     -12.050 -19.779 -36.899  1.00  0.00              
ATOM   4102 1HG  PRO C  95     -12.971 -17.860 -38.484  1.00  0.00              
ATOM   4103 2HG  PRO C  95     -11.508 -17.555 -37.538  1.00  0.00              
ATOM   4104 1HD  PRO C  95     -11.751 -18.231 -40.501  1.00  0.00              
ATOM   4105 2HD  PRO C  95     -10.687 -17.057 -39.717  1.00  0.00              
TER                                                                             
# All scores below are weighted scores, not raw scores.
#BEGIN_POSE_ENERGIES_TABLE 027.d16_v11.3_repeated_1_6.5dG_02_RalA2andSec5_0006_0001.pdb
label fa_atr fa_rep fa_sol fa_intra_rep pro_close fa_pair hbond_sr_bb hbond_lr_bb hbond_bb_sc hbond_sc dslf_ss_dst dslf_cs_ang dslf_ss_dih dslf_ca_dih rama omega fa_dun p_aa_pp ref total
weights 0.8 0.44 0.65 0.004 1 0.49 0.585 1.17 1.17 1.1 0.5 2 5 5 0.2 0.5 0.56 0.32 1 NA
pose -1002.43 94.5689 500.032 2.09634 1.33239 -25.6927 -51.773 -110.684 -40.5065 -24.9803 0 0 0 0 -10.9274 12.4289 163.149 -26.6979 -59.73 -579.813
SER_p:NtermProteinFull_1 -0.598573 0.14338 0.593958 0.00144488 0 0 0 0 0 0 0 0 0 0 0 0.0122648 0.159073 0 -0.37 -0.058452
LEU_2 -2.83449 0.315279 1.38288 0.00878846 0 0 0 0 0 0 0 0 0 0 -0.276526 0.00686987 1.67133 -0.0646904 -0.1 0.109445
ALA_3 -2.17129 0.114813 1.33811 0.000950196 0 0 0 0 0 0 0 0 0 0 -0.330856 0.00773803 0 -0.101098 0.16 -0.98163
GLU_4 -2.69136 0.0831383 1.95262 0.006589 0 -0.0125328 0 0 -0.345099 -0.336268 0 0 0 0 0.0957906 0.000367892 0.906522 0.117088 -0.81 -1.03315
HIS_5 -6.31732 0.232376 3.26488 0.00319992 0 0.0661095 0 0 0 -0.317464 0 0 0 0 -0.0291615 0.0693969 0.911687 -0.0120085 0.56 -1.56831
HIS_D_6 -5.54352 0.350154 2.79167 0.0115099 0 -0.117773 0 0 -1.04006 0 0 0 0 0 0.0987451 0.0139994 0.990528 -0.0994558 0.56 -1.9842
VAL_7 -4.54439 0.517062 1.4073 0.0125393 0 0 0 0 0 0 0 0 0 0 -0.206441 0.0889731 0.0957831 -0.189504 0.29 -2.52868
ILE_8 -5.68683 0.756405 1.64613 0.0187543 0 0 0 0 0 0 0 0 0 0 -0.186246 0.0996844 0.280875 -0.364611 0.24 -3.19584
MET_9 -4.86757 0.223377 1.92215 0.00407356 0 0 0 0 0 0 0 0 0 0 -0.0712541 0.0138347 0.999259 0.0568656 -0.34 -2.05927
VAL_10 -4.39459 0.62671 1.23295 0.0131663 0 0 0 0 0 0 0 0 0 0 -0.136637 0.0420237 0.0974227 -0.19761 0.29 -2.42657
GLY_11 -2.40034 0.211478 1.31142 0.000204189 0 0 0 0 -0.796391 0 0 0 0 0 0.243662 0.00763024 0 -0.802263 -0.17 -2.3946
SER_12 -2.29992 0.214016 1.70592 0.00136399 0 -0.0888053 0 0 0 0 0 0 0 0 -0.219241 6.62836e-05 0.103267 -0.266656 -0.37 -1.21999
GLY_13 -0.952942 0.0653355 0.714492 1.62206e-05 0 0 0 0 0 0 0 0 0 0 0.00342175 0.000736489 0 0.317947 -0.17 -0.0209928
GLY_14 -0.916405 0.0512283 0.746757 1.7232e-05 0 0 0 0 -0.50101 0 0 0 0 0 -0.391124 0.01429 0 -0.788608 -0.17 -1.95485
VAL_15 -4.38511 0.470425 1.97181 0.0130569 0 0 0 0 -0.820876 0 0 0 0 0 0.0379255 0.000970725 0.219291 0.230013 0.29 -1.9725
GLY_16 -2.35171 0.324019 1.2863 3.63167e-05 0 0 0 0 0 0 0 0 0 0 -0.0091646 0.0694128 0 -0.808888 -0.17 -1.66
LYS_17 -5.66777 0.476312 3.59683 0.00759927 0 -0.0548821 0 0 -0.796391 0 0 0 0 0 -0.0169081 0.00756151 2.33181 -0.0547714 -0.65 -0.820611
SER_18 -2.86995 0.305585 2.08229 0.00104571 0 -0.218937 0 0 0 -0.530099 0 0 0 0 -0.211903 0.000307536 0.877162 0.0167169 -0.37 -0.917787
ALA_19 -3.15867 0.413589 1.28266 0.000761581 0 0 0 0 0 0 0 0 0 0 -0.11283 0.00442186 0 -0.128157 0.16 -1.53822
LEU_20 -5.56214 0.329334 2.02787 0.00482332 0 0 0 0 0 0 0 0 0 0 -0.103716 2.78381e-06 0.336343 -0.115326 -0.1 -3.18281
THR_21 -4.69979 0.334613 2.28497 0.0101885 0 -0.113086 0 0 0 0 0 0 0 0 -0.0362659 0.000499801 0.0709872 0.100836 -0.27 -2.31704
LEU_22 -5.05909 0.304365 2.616 0.00764617 0 0 0 0 0 0 0 0 0 0 -0.138399 0.157923 0.116981 -0.0962559 -0.1 -2.19083
GLN_23 -6.36787 0.351784 4.09152 0.0102109 0 -0.170095 0 0 -0.576835 0 0 0 0 0 -0.137607 0.00454499 2.55473 -0.10519 -0.97 -1.3148
PHE_24 -6.57203 0.455982 2.00851 0.0243853 0 0 0 0 -0.362744 0 0 0 0 0 0.0342931 0.053267 0.206027 -0.0414349 0.63 -3.56375
MET_25 -4.96694 0.521577 2.30938 0.00495706 0 0 0 0 -0.505006 0 0 0 0 0 -0.0298745 0.0542017 1.18371 -0.0438901 -0.34 -1.81188
LYS_26 -4.0232 0.398488 3.14142 0.00689426 0 -0.242589 0 0 0 0 0 0 0 0 0.0346485 0.141739 1.63408 0.0333501 -0.65 0.474834
ASP_27 -2.77587 0.257772 2.27624 0.00534101 0 -0.547395 0 0 0 -0.00126628 0 0 0 0 -0.120576 0.000573062 0.644582 -0.246467 -0.67 -1.17707
GLU_28 -3.78335 0.222615 2.54906 0.00830012 0 -0.480997 0 0 0 0 0 0 0 0 0.0173329 0.0100681 1.134 0.0952 -0.81 -1.03776
PHE_29 -4.16515 0.257823 1.0934 0.0260536 0 0 0 0 0 0 0 0 0 0 0.117765 0.0467117 0.291728 -0.0965537 0.63 -1.79823
VAL_30 -1.86017 0.0738851 0.787122 0.0116227 0 0 0 0 0 0 0 0 0 0 -0.141992 0.0636275 0.11488 -0.198846 0.29 -0.85987
GLU_31 -0.818241 0.0118322 0.462111 0.00578039 0 -0.334788 0 0 0 0 0 0 0 0 0.066562 0.00518092 1.06449 0.0865765 -0.81 -0.260496
ASP_32 -1.83379 0.120762 1.32545 0.00507207 0 -0.0158354 0 0 -0.17394 0 0 0 0 0 0.159175 0.0177772 0.554366 0.259012 -0.67 -0.251953
TYR_33 -1.88291 0.221597 0.738359 0.0257384 0 0 0 0 -0.17394 0 0 0 0 0 0.0498644 0.00260465 0.814767 -0.155784 0.51 0.150295
GLU_34 -3.16266 0.188428 2.84063 0.0064186 0.00286099 -0.625458 0 0 0 -0.924176 0 0 0 0 0.303395 0.00324612 1.04764 0.108528 -0.81 -1.02115
PRO_35 -2.2788 0.640837 1.11511 0.000915272 0.207596 0 0 0 -0.173761 0 0 0 0 0 -0.244802 0.00290768 0.135002 -0.55346 0.02 -1.12845
THR_36 -3.46684 0.258536 2.55914 0.0168564 0 -0.117692 0 0 0 -0.45243 0 0 0 0 -0.0335071 0.308869 0.323544 -0.0247805 -0.27 -0.898299
THR_37 -2.63811 0.188317 1.58698 0.00317686 0 -0.0601181 0 0 -0.695431 0 0 0 0 0 0.512976 0.192553 0.849833 -0.00199973 -0.27 -0.331816
ALA_38 -2.57575 0.157655 1.43245 0.000985788 0 0 0 0 -1.00204 0 0 0 0 0 0.766567 0.0035377 0 -0.0196494 0.16 -1.07624
ASP_39 -4.93886 0.231813 3.8154 0.00256173 0 -0.592329 0 0 -0.79268 -0.739859 0 0 0 0 0.176456 0.00443042 1.14271 0.333882 -0.67 -2.02648
SER_40 -2.03511 0.138476 1.01591 0.0014527 0 -0.0685103 0 0 0 0 0 0 0 0 0.0722121 0.0978609 0.32835 0.214152 -0.37 -0.605207
TYR_41 -5.29043 0.537664 2.27054 0.0237875 0 0 0 0 0 0 0 0 0 0 -0.14979 0.0417836 0.167304 -0.209381 0.51 -2.09852
PHE_42 -2.53642 0.203372 0.899102 0.0309062 0 0 0 0 0 0 0 0 0 0 0.15876 0.149001 0.742906 -0.0137376 0.63 0.263889
LYS_43 -4.31687 0.34147 2.64054 0.00673695 0 -0.184446 0 0 -0.867751 0 0 0 0 0 0.121725 0.0355003 0.697518 0.137193 -0.65 -2.03838
LYS_44 -2.21979 0.167294 1.0984 0.00351991 0 -0.378599 0 0 0 0 0 0 0 0 -0.149281 0.000794883 0.89136 -0.0452915 -0.65 -1.28159
VAL_45 -3.73335 0.447969 1.27155 0.0121892 0 0 0 0 0 0 0 0 0 0 -0.114359 0.00924377 0.0425119 -0.229459 0.29 -2.00371
VAL_46 -2.60377 0.1782 0.848629 0.0111913 0 0 0 0 0 0 0 0 0 0 -0.147953 0.0403006 0.00758878 -0.314134 0.29 -1.68994
LEU_47 -5.42463 0.478003 2.48939 0.0107748 0 0 0 0 0 0 0 0 0 0 0.0190051 0.010729 0.37838 -0.0967625 -0.1 -2.23511
ASP_48 -2.83787 0.2924 2.4795 0.00420543 0 -0.465604 0 0 0 -1.03123 0 0 0 0 -0.119336 5.09254e-05 0.628656 -0.274006 -0.67 -1.99323
GLY_49 -1.1143 0.258685 0.499485 1.0972e-05 0 0 0 0 0 0 0 0 0 0 -0.32096 0.0147428 0 -0.789001 -0.17 -1.62134
GLU_50 -3.09413 0.199323 1.70823 0.008041 0 -0.214173 0 0 0 0 0 0 0 0 0.0238827 0.00917694 0.903806 0.0863433 -0.81 -1.17949
GLU_51 -2.68675 0.167796 1.27945 0.00610955 0 -0.209833 0 0 0 0 0 0 0 0 -0.138105 0.00147684 0.801036 0.0612916 -0.81 -1.52753
VAL_52 -4.77237 0.437968 2.02435 0.0136312 0 0 0 0 0 0 0 0 0 0 0.103241 0.00675471 0.0345981 -0.0460698 0.29 -1.9079
GLU_53 -3.87183 0.197468 1.93845 0.00511168 0 -0.189119 0 0 0 0 0 0 0 0 -0.0488736 0.0207868 0.799914 0.0467717 -0.81 -1.91133
ILE_54 -4.53479 0.324017 1.16273 0.0264781 0 0 0 0 0 0 0 0 0 0 -0.122427 0.00166107 1.24268 -0.301522 0.24 -1.96117
SER_55 -3.13565 0.171992 1.93562 0.000814314 0 0.0582669 0 0 0 -0.336268 0 0 0 0 0.0621435 0.0239538 0.528289 0.213779 -0.37 -0.847065
ILE_56 -4.65568 0.34159 1.21617 0.017562 0 0 0 0 0 0 0 0 0 0 -0.192573 1.2547e-05 0.196422 -0.392488 0.24 -3.22898
LEU_57 -4.3312 0.23953 1.39121 0.00708614 0 0 0 0 0 0 0 0 0 0 -0.00668363 0.0751596 0.368447 -0.116845 -0.1 -2.4733
ASP_58 -4.75979 0.267594 3.59987 0.00753818 0 -0.498458 0 0 0 -0.530099 0 0 0 0 -0.161831 0.0232757 0.246 -0.208964 -0.67 -2.68486
THR_59 -3.45474 0.180622 1.87883 0.00487169 0 0.00700383 0 0 0 0 0 0 0 0 -0.165023 0.0170393 0.0160347 -0.300027 -0.27 -2.08538
ALA_60 -2.4006 0.184825 1.58457 0.000987069 0 0 0 0 -0.990845 0 0 0 0 0 -0.240274 0.0359119 0 0.0516904 0.16 -1.61373
GLY_61 -1.7009 0.0815784 1.21518 1.45767e-05 0 0 0 0 -0.00318331 0 0 0 0 0 0.0276021 0.000280277 0 0.26615 -0.17 -0.283278
GLN_62 -2.06869 0.26489 1.53577 0.00481552 0 -0.0115877 0 0 -0.0435361 0 0 0 0 0 -0.179027 0.0258835 0.877309 0.147784 -0.97 -0.416391
ASP_63 -1.13059 0.265175 0.876478 0.00930479 0 -0.060585 0 0 0 0 0 0 0 0 -0.115919 0.173554 0.40186 -0.258452 -0.67 -0.509176
SER_64 -1.20852 0.206598 0.88987 0.00147851 0 -0.159845 0 0 0 0 0 0 0 0 -0.206799 0.067955 0.142988 -0.104324 -0.37 -0.7406
ARG_65 -3.21153 0.5806 2.03472 0.00805446 0 -0.146356 0 0 -0.158492 0 0 0 0 0 -0.066599 0.00513919 1.78026 0.00275724 -0.98 -0.151442
ALA_66 -2.13939 0.188075 1.25899 0.00056108 0 0 0 0 0 0 0 0 0 0 1.13873 0.00560983 0 -0.170776 0.16 0.441804
SER_67 -2.24219 0.109188 1.44223 0.00119947 0 -0.0707451 0 0 -0.0321966 0 0 0 0 0 -0.165791 0.00108977 0.48501 0.0655223 -0.37 -0.776676
LEU_68 -4.27278 0.562704 1.97829 0.00846726 0 0 0 0 -0.0321966 0 0 0 0 0 -0.0445446 0.221386 0.503201 -0.106144 -0.1 -1.28162
ARG_69 -7.12355 0.51389 4.51471 0.0114515 0 -0.180505 0 0 -1.03756 -0.0454439 0 0 0 0 0.0492542 0.0190145 3.45062 -0.0858926 -0.98 -0.894014
ASP_70 -4.89006 0.333917 3.25328 0.00343415 0 -0.259618 0 0 0 -0.324735 0 0 0 0 -0.0727306 2.15571e-05 0.305394 0.0522226 -0.67 -2.26887
ASP_71 -3.42027 0.232582 2.10603 0.00319114 0 -0.0540727 0 0 0 0 0 0 0 0 -0.100243 0.0079556 0.297021 0.0496799 -0.67 -1.54813
TYR_72 -5.87064 0.559638 1.95943 0.0382453 0 0 0 0 0 0 0 0 0 0 0.0255924 0.0181149 1.76248 -0.0890042 0.51 -1.08614
PHE_73 -7.55839 0.787795 2.04789 0.0378708 0 0 0 0 0 0 0 0 0 0 -0.0267572 2.19493e-05 1.44865 0.00708631 0.63 -2.62583
ARG_74 -2.99864 0.198332 1.52255 0.0087975 0 -0.0661549 0 0 -0.0133979 0 0 0 0 0 -0.232133 0.000250799 1.6649 -0.0914892 -0.98 -0.986988
SER_75 -2.57933 0.182153 1.86866 0.00156148 0 -0.0674468 0 0 -0.315803 0 0 0 0 0 -0.239024 0.00167353 0.126372 -0.149375 -0.37 -1.54056
GLY_76 -2.71893 0.478319 1.54198 3.89214e-05 0 0 0 0 -0.62887 0 0 0 0 0 -0.0889161 0.0260843 0 -0.113229 -0.17 -1.67352
GLU_77 -4.49573 0.253333 2.89855 0.005214 0 -0.625965 0 0 -0.724252 -0.0556988 0 0 0 0 0.262978 0.00598176 0.665607 -0.0753513 -0.81 -2.69534
GLY_78 -3.12576 0.461828 1.2816 0.000190298 0 0 0 0 0 0 0 0 0 0 0.599566 0.01009 0 0.333842 -0.17 -0.608641
PHE_79 -7.46088 1.01099 1.51445 0.022915 0 0 0 0 0 0 0 0 0 0 -0.13891 0.544078 0.340683 -0.142577 0.63 -3.67926
LEU_80 -5.20078 0.474087 1.04617 0.00862422 0 0 0 0 0 0 0 0 0 0 0.0932806 0.000308446 0.767053 -0.0968281 -0.1 -3.00808
CYS_81 -3.6971 0.452763 1.76491 0.00171151 0 0 0 0 0 0 0 0 0 0 0.022335 0.110835 0.275858 -0.0306754 1.7 0.600633
VAL_82 -4.29309 0.266187 1.15546 0.0145588 0 0 0 0 0 0 0 0 0 0 -0.197677 0.0113842 0.0907874 -0.250435 0.29 -2.91283
PHE_83 -7.75014 0.795786 1.91642 0.0272084 0 0 0 0 0 0 0 0 0 0 -0.106798 0.0167765 0.346158 -0.210577 0.63 -4.33516
SER_84 -4.39276 0.780918 2.87626 0.00218441 0 -0.107613 0 0 -1.31784 -0.472986 0 0 0 0 -0.00767492 0.016671 0.521243 0.120462 -0.37 -2.35114
ILE_85 -6.16848 0.411847 2.87415 0.0213294 0 0 0 0 0 0 0 0 0 0 -0.0421622 0.000744426 0.589409 0.24399 0.24 -1.82917
THR_86 -4.07993 0.830568 2.12619 0.00488845 0 0.0505199 0 0 -0.525762 -0.472986 0 0 0 0 -0.165646 0.000692043 0.215354 -0.0442928 -0.27 -2.3304
GLU_87 -4.51404 0.372804 2.93504 0.00801855 0 -0.184695 0 0 0 0 0 0 0 0 0.317059 0.0023487 0.815766 0.0256841 -0.81 -1.03202
MET_88 -3.76198 0.211814 1.83028 0.00656131 0 0 0 0 -0.435841 0 0 0 0 0 -0.112162 0.00157217 1.4487 -0.072001 -0.34 -1.22305
GLU_89 -2.76221 0.314534 1.47789 0.00549321 0 -0.0399037 0 0 0 0 0 0 0 0 -0.2158 0.00184511 0.895179 -0.122425 -0.81 -1.2554
SER_90 -4.32988 0.323566 2.7481 0.00106422 0 -0.199732 0 0 -0.792079 0 0 0 0 0 -0.223705 0.152964 0.321932 -0.0243421 -0.37 -2.39211
PHE_91 -8.06296 0.753367 2.84387 0.0230677 0 0 0 0 0 0 0 0 0 0 -0.0270298 0.0114162 0.615872 0.0262858 0.63 -3.18611
ALA_92 -2.74373 0.313668 1.55245 0.000696438 0 0 0 0 0 0 0 0 0 0 -0.211582 6.31315e-07 0 -0.167767 0.16 -1.09626
ALA_93 -3.20377 0.453199 1.58472 0.000869938 0 0 0 0 0 0 0 0 0 0 -0.228657 0.0924112 0 -0.122454 0.16 -1.26369
THR_94 -4.66116 0.617604 2.53339 0.00514994 0 0.0157747 0 0 0 0 0 0 0 0 -0.0976066 0.0274471 0.238688 0.15426 -0.27 -1.43646
ALA_95 -2.84653 0.28638 1.58231 0.000753404 0 0 0 0 0 0 0 0 0 0 -0.231662 0.000385609 0 -0.166346 0.16 -1.21472
ASP_96 -3.18419 0.263242 1.95155 0.00318792 0 -0.0151185 0 0 0 0 0 0 0 0 -0.147041 0.00619549 0.33532 -0.00720937 -0.67 -1.46407
PHE_97 -6.4467 0.524627 2.48019 0.0208106 0 0 0 0 0 0 0 0 0 0 -0.0856087 0.0437715 0.605598 0.0861443 0.63 -2.14117
ARG_98 -7.82675 0.397255 4.36875 0.0124865 0 -0.23886 0 0 -0.0325175 0 0 0 0 0 -0.137479 0.00101322 2.07201 -0.0708655 -0.98 -2.43495
GLU_99 -3.1448 0.211244 1.80254 0.00698086 0 -0.123781 0 0 0 0 0 0 0 0 -0.0720241 0.0451354 0.919591 -0.102134 -0.81 -1.26725
GLN_100 -4.89987 0.23845 3.24337 0.00494858 0 -0.343473 0 0 0 -0.0454439 0 0 0 0 -0.13599 0.0173719 0.861319 -0.101136 -0.97 -2.13045
ILE_101 -5.94214 0.695919 1.33185 0.0205696 0 0 0 0 0 0 0 0 0 0 0.0301436 0.00175205 0.204939 -0.102336 0.24 -3.5193
LEU_102 -4.95407 0.384156 2.81311 0.00586814 0 0 0 0 0 0 0 0 0 0 -0.0990744 0.0130325 0.316489 -0.108495 -0.1 -1.72898
ARG_103 -3.98621 0.296032 2.76742 0.012546 0 -0.352512 0 0 0 -0.324735 0 0 0 0 0.119312 0.225884 1.32857 -0.0810579 -0.98 -0.974762
VAL_104 -4.13722 0.329055 1.57355 0.0140494 0 0 0 0 0 0 0 0 0 0 -0.014958 0.0114869 0.64767 0.108288 0.29 -1.17808
LYS_105 -4.12641 0.596485 2.16274 0.01012 0 -0.339979 0 0 -0.642268 0 0 0 0 0 -0.166166 0.000463843 2.56984 -0.0226196 -0.65 -0.6078
GLU_106 -1.70715 0.311702 1.05649 0.0071735 0 -0.0661549 0 0 0 0 0 0 0 0 0.097908 0.0349347 0.577614 -0.0457487 -0.81 -0.54323
ASP_107 -4.1006 0.342348 3.17454 0.0106049 0 -0.667971 0 0 -0.28052 -0.068624 0 0 0 0 0.139051 0.00296261 0.216125 -0.384422 -0.67 -2.28651
GLU_108 -2.18475 0.124513 1.69828 0.00526427 0 -0.234937 0 0 0 0 0 0 0 0 -0.265531 0.010679 1.21827 -0.089833 -0.81 -0.528048
ASN_109 -2.21406 0.295622 1.61862 0.00537792 0 -0.180087 0 0 -0.28052 0 0 0 0 0 -0.167046 0.000128272 0.757213 -0.380068 -0.89 -1.43483
VAL_110 -3.58651 0.582181 1.49452 0.0234386 0.0101762 0 0 0 0 0 0 0 0 0 -0.218141 0.13597 1.26285 0.0731385 0.29 0.0676142
PRO_111 -4.35329 0.828145 1.34858 0.00125833 0.118625 0 0 0 0 0 0 0 0 0 0.0306477 0.317909 0.333835 -0.519491 0.02 -1.87378
PHE_112 -6.71347 0.542905 2.34986 0.0237479 0 0 0 0 -0.697591 0 0 0 0 0 0.155315 0.344775 0.596746 -0.091035 0.63 -2.85875
LEU_113 -5.29759 0.396571 1.76114 0.0061279 0 0 0 0 0 0 0 0 0 0 -0.0956529 0.166535 1.63669 -0.0841343 -0.1 -1.61031
LEU_114 -5.12827 0.391794 1.2988 0.00763568 0 0 0 0 0 0 0 0 0 0 -0.0648029 0.131046 0.375885 -0.120884 -0.1 -3.20879
VAL_115 -5.11457 0.227372 1.52365 0.0158255 0 0 0 0 0 0 0 0 0 0 -0.167129 0.0210771 0.00775895 -0.32241 0.29 -3.51843
GLY_116 -3.15533 0.195061 1.56712 7.64951e-06 0 0 0 0 0 0 0 0 0 0 1.57398 0.102385 0 0.606793 -0.17 0.720004
ASN_117 -5.81022 0.617382 4.52019 0.00592016 0 -0.250141 0 0 -1.36084 -0.687801 0 0 0 0 0.0292007 0.00438595 1.67993 -0.0219042 -0.89 -2.16389
LYS_118 -4.73714 0.850056 3.10627 0.0059684 0 0.0374343 0 0 -0.970026 0 0 0 0 0 0.0283578 0.000621544 0.983648 0.136129 -0.65 -1.20868
SER_119 -2.88778 0.412818 1.88262 0.00145787 0 -0.287962 0 0 0 0 0 0 0 0 -0.249458 0.19678 0.120126 -0.194564 -0.37 -1.37595
ASP_120 -3.02972 0.473721 2.55317 0.00423276 0 -0.354925 0 0 0 -0.59803 0 0 0 0 -0.214775 0.0649198 1.44043 -0.108544 -0.67 -0.43952
LEU_121 -4.17297 0.604473 1.91915 0.00792315 0 0 0 0 0 0 0 0 0 0 0.55658 2.77401e-05 0.033235 0.0780092 -0.1 -1.07357
GLU_122 -2.93537 0.491756 2.31439 0.00962986 0 -0.403856 0 0 0 -0.793962 0 0 0 0 -0.0105677 0.0087018 1.81806 -0.108452 -0.81 -0.419678
ASP_123 -1.2752 0.249445 0.735004 0.00352033 0 -0.00106382 0 0 0 0 0 0 0 0 -0.170076 0.000113737 0.364827 -0.0168189 -0.67 -0.780249
LYS_124 -2.91563 0.406938 1.31673 0.00428302 0 0.0330027 0 0 0 0 0 0 0 0 -0.169802 0.0714105 0.646436 -0.0676208 -0.65 -1.32425
ARG_125 -6.38486 0.495611 4.57361 0.0153909 0 -0.727575 0 0 -0.540215 -1.98844 0 0 0 0 -0.26479 0.282043 2.02017 0.0445651 -0.98 -3.45449
GLN_126 -3.45905 0.209271 2.09744 0.00443688 0 -0.054952 0 0 -0.435841 0 0 0 0 0 0.0935173 0.0433426 0.906706 -0.0854385 -0.97 -1.65057
VAL_127 -4.57834 0.36586 1.51864 0.0110129 0 0 0 0 -0.540215 0 0 0 0 0 -0.173744 0.0268655 0.0476793 -0.30441 0.29 -3.33665
SER_128 -2.91171 0.234097 1.93499 0.00193034 0 -0.122506 0 0 -0.354522 0 0 0 0 0 -0.27893 0.000134766 0.201424 -0.223349 -0.37 -1.88844
VAL_129 -3.36946 0.235632 1.98477 0.0151178 0 0 0 0 0 0 0 0 0 0 -0.0481563 0.00959618 0.041083 -0.00242663 0.29 -0.843851
GLU_130 -2.63242 0.290462 1.58478 0.00546787 0 -0.004417 0 0 0 0 0 0 0 0 -0.188349 0.00158959 0.915507 -0.11061 -0.81 -0.947992
GLU_131 -4.16413 0.262982 2.57982 0.00708579 0 -0.194962 0 0 -0.354522 0 0 0 0 0 -0.153824 0.00357867 0.981111 -0.106119 -0.81 -1.94898
ALA_132 -4.37723 0.42343 1.44234 0.000780252 0 0 0 0 0 0 0 0 0 0 -0.185869 0.0182655 0 -0.153418 0.16 -2.6717
LYS_133 -4.32196 0.375332 1.89426 0.00331171 0 -0.0490186 0 0 0 0 0 0 0 0 -0.250184 0.134734 0.903244 -0.0457384 -0.65 -2.00602
ASN_134 -3.73088 0.27433 2.42597 0.00444554 0 -0.0287159 0 0 0 0 0 0 0 0 0.0305554 0.151981 0.359654 0.134644 -0.89 -1.26801
ARG_135 -6.086 0.386272 3.21617 0.0111512 0 -0.157395 0 0 0 0 0 0 0 0 -0.168266 0.0324501 2.33074 -0.0698045 -0.98 -1.48468
ALA_136 -4.60218 0.284696 1.82395 0.000738699 0 0 0 0 0 0 0 0 0 0 -0.245719 0.00519864 0 -0.153922 0.16 -2.72724
GLU_137 -3.11148 0.437183 1.94497 0.00689402 0 -0.0341267 0 0 0 0 0 0 0 0 -0.205364 0.0445415 1.08677 -0.134545 -0.81 -0.775165
GLN_138 -2.38864 0.191862 1.25915 0.013049 0 -0.0309845 0 0 0 0 0 0 0 0 -0.175839 0.00934447 1.1127 -0.132875 -0.97 -1.11223
TRP_139 -8.29107 0.64037 2.99949 0.0262602 0 0 0 0 -0.0325175 0 0 0 0 0 -0.207465 0.0126068 0.94158 0.0167926 0.91 -2.98396
ASN_140 -2.38262 0.350688 1.69606 0.00521253 0 -0.0390756 0 0 0 0 0 0 0 0 -0.243527 0.0354284 0.824189 -0.483 -0.89 -1.12665
VAL_141 -3.9913 0.285211 1.46735 0.0145377 0 0 0 0 0 0 0 0 0 0 -0.119843 0.0120775 0.0311527 -0.230916 0.29 -2.24173
ASN_142 -2.23103 0.0406142 1.51166 0.00315099 0 -0.114882 0 0 0 -0.591263 0 0 0 0 -0.0824882 0.00202275 0.750518 0.0940697 -0.89 -1.50763
TYR_143 -6.29717 0.841575 2.05323 0.0234793 0 0 0 0 0 -0.504877 0 0 0 0 -0.0513379 0.02584 0.792781 -0.0703011 0.51 -2.67678
VAL_144 -3.97778 0.315414 1.37035 0.0113834 0 0 0 0 0 0 0 0 0 0 -0.135956 0.158098 0.226893 -0.31749 0.29 -2.05909
GLU_145 -4.06797 0.437311 3.14097 0.0034539 0 -0.399455 0 0 -0.601253 -1.69935 0 0 0 0 -0.0898972 0.0366592 2.32663 0.0365731 -0.81 -1.68633
THR_146 -4.89715 0.238729 2.9503 0.00576921 0 -0.181508 0 0 0 -0.687801 0 0 0 0 -0.186007 0.284538 0.0826313 -0.357872 -0.27 -3.01838
SER_147 -4.80248 0.486428 3.38253 0.00216857 0 -0.203479 0 0 -0.503106 -1.11443 0 0 0 0 0.387674 0.0210914 0.144891 -0.0448771 -0.37 -2.61359
ALA_148 -3.44837 0.290026 1.38311 0.000724922 0 0 0 0 -0.64778 0 0 0 0 0 -0.261506 0.00341657 0 -0.0819467 0.16 -2.60233
LYS_149 -3.29003 0.44376 1.48698 0.00627162 0 -0.449326 0 0 0 0 0 0 0 0 -0.0838177 0.017211 0.887742 -0.052137 -0.65 -1.68334
THR_150 -2.38516 0.681452 1.60746 0.00495878 0 -0.109255 0 0 -0.60183 -0.516402 0 0 0 0 -0.168093 0.0655586 0.0151234 -0.1104 -0.27 -1.78659
ARG_151 -4.32264 0.726698 3.1283 0.0285987 0 -0.721414 0 0 0 -0.524146 0 0 0 0 0.307228 0.00497601 3.76985 0.269404 -0.98 1.68686
ALA_152 -2.90337 0.488837 1.75105 0.00103364 0 0 0 0 -0.0987246 0 0 0 0 0 -0.0918026 0.062004 0 0.0643152 0.16 -0.566655
ASN_153 -3.78947 0.20603 2.1567 0.00811928 0 -0.0728598 0 0 -0.601253 0 0 0 0 0 -0.122584 0.0407285 0.580473 -0.38477 -0.89 -2.86888
VAL_154 -4.91078 0.781054 1.58958 0.0138592 0 0 0 0 0 0 0 0 0 0 -0.0106151 0.018438 0.0271971 -0.0895355 0.29 -2.29081
ASP_155 -3.45014 0.252194 2.24507 0.00299912 0 -0.427838 0 0 0 -0.52288 0 0 0 0 -0.174757 0.00965617 0.310917 -0.00692995 -0.67 -2.43171
LYS_156 -4.4075 0.437935 2.54157 0.00791247 0 -0.345167 0 0 0 -0.443414 0 0 0 0 -0.161077 0.028474 1.71308 -0.0410211 -0.65 -1.3192
VAL_157 -5.02147 0.548803 1.16454 0.00849029 0 0 0 0 0 0 0 0 0 0 -0.0771768 0.0013149 1.15328 0.071753 0.29 -1.86047
PHE_158 -7.5845 0.733034 1.41254 0.0207453 0 0 0 0 0 0 0 0 0 0 -0.0250704 0.000183269 0.474074 0.0460649 0.63 -4.29292
PHE_159 -6.09685 0.646086 2.48125 0.020445 0 0 0 0 0 0 0 0 0 0 0.00692149 0.0157569 2.02777 -0.0162917 0.63 -0.284908
ASP_160 -4.8488 0.290857 3.28896 0.00397834 0 -0.570005 0 0 0 -0.628748 0 0 0 0 -0.146289 0.0423483 0.322023 0.0122484 -0.67 -2.90343
LEU_161 -6.74117 1.25926 2.02288 0.0107795 0 0 0 0 0 0 0 0 0 0 -0.0886685 0.00528542 0.581007 -0.111777 -0.1 -3.1624
MET_162 -6.48662 0.541498 2.10097 0.00245616 0 0 0 0 0 0 0 0 0 0 -0.129372 0.0640033 1.20162 -0.089157 -0.34 -3.1346
ARG_163 -6.41968 0.549045 4.46543 0.01177 0 -0.558656 0 0 0 -0.838282 0 0 0 0 -0.184397 0.039003 1.97828 -0.0865654 -0.98 -2.02405
GLU_164 -5.5407 0.431579 3.44605 0.00321427 0 -0.0696026 0 0 -0.697591 -0.591263 0 0 0 0 -0.232409 0.017166 1.91641 -0.141118 -0.81 -2.26827
ILE_165 -6.92936 0.742845 2.33219 0.0175818 0 0 0 0 0 0 0 0 0 0 -0.0350262 0.0388701 0.121484 -0.0971446 0.24 -3.56857
ARG_166 -5.21502 0.437546 3.50036 0.00970976 0 -0.608812 0 0 0 -0.378279 0 0 0 0 -0.00830335 0.023601 1.5918 -0.0903382 -0.98 -1.71774
ALA_167 -3.34061 0.311993 1.70108 0.000757191 0 0 0 0 0 0 0 0 0 0 -0.111601 0.00303494 0 -0.150332 0.16 -1.42567
ARG_168 -6.37028 0.369272 4.53892 0.0128556 0 -1.08774 0 0 0 -0.385504 0 0 0 0 -0.226099 0.137813 2.13094 -0.092503 -0.98 -1.95233
LYS_169 -5.43392 0.39537 4.02339 0.00320771 0 -0.270806 0 0 -0.345099 -0.373163 0 0 0 0 -0.251995 0.124196 1.02689 -0.0405064 -0.65 -1.79244
MET_170 -2.93096 0.265759 1.5957 0.00308951 0 0 0 0 0 0 0 0 0 0 -0.107684 0.0691519 0.934395 -0.0930782 -0.34 -0.603633
GLU_171 -3.39305 0.247926 2.29885 0.00551356 0 -0.322024 0 0 0 -0.31688 0 0 0 0 -0.264033 1.26739e-05 0.868492 -0.135288 -0.81 -1.82048
ASP_172 -2.94138 0.13038 2.28216 0.00391849 0 -0.427415 0 0 0 0 0 0 0 0 -0.249398 0.00418699 0.554096 -0.12356 -0.67 -1.43702
SER_p:CtermProteinFull_173 -1.43768 0.10166 1.10387 0.0017629 0 0 0 0 0 0 0 0 0 0 0 0 0.295135 0 -0.37 -0.305246
SER_p:NtermProteinFull_174 -0.806587 0.104895 0.603953 0.000789824 0 -0.0564434 0 0 0 0 0 0 0 0 0 0.0314663 0.513627 0 -0.37 0.0216997
ARG_175 -2.41091 0.13636 1.36023 0.0123896 0 -0.0242371 0 0 0 0 0 0 0 0 0.146509 0.0296814 1.59132 0.226826 -0.98 0.0881674
GLN_176 -2.0701 0.229912 1.30292 0.00466608 0.000153507 -0.00248004 0 0 0 0 0 0 0 0 -0.163339 0.00847283 0.770918 0.00175427 -0.97 -0.88712
PRO_177 -1.97999 0.575684 0.95589 0.00104828 0.0151106 0 0 0 0 0 0 0 0 0 -0.24207 0.019315 0.256417 -0.56465 0.02 -0.943241
PRO_178 -4.73373 0.805766 1.58722 0.000902626 0.159181 0 0 0 0 0 0 0 0 0 -0.23303 0.0011036 0.124362 -0.592988 0.02 -2.86121
LEU_179 -3.78974 0.145012 1.54637 0.00865076 0 0 0 0 0 0 0 0 0 0 0.162967 0.0892673 0.284899 -0.0293341 -0.1 -1.68191
VAL_180 -4.90861 0.528659 1.54979 0.0113638 0 0 0 0 0 0 0 0 0 0 -0.230418 0.0905336 0.0477044 -0.115789 0.29 -2.73676
THR_181 -2.60485 0.220669 1.29762 0.00411139 0 -0.139336 0 0 0 0 0 0 0 0 0.030285 0.154043 0.0152655 -0.353402 -0.27 -1.64559
GLY_182 -2.31466 0.134897 1.17119 0.000188676 0 0 0 0 0 0 0 0 0 0 0.591208 0.00568529 0 0.292741 -0.17 -0.288752
ILE_183 -3.86568 0.185673 0.829088 0.0189777 0 0 0 0 -0.0439059 0 0 0 0 0 0.0325697 0.00227921 1.70773 -0.145272 0.24 -1.03854
SER_184 -2.54226 0.25948 1.43874 0.00130649 6.70179e-06 -0.0173318 0 0 -0.0439059 0 0 0 0 0 0.204039 0.00703721 1.06919 -0.0188263 -0.37 -0.0125208
PRO_185 -3.48071 0.529682 1.29919 0.00361447 0.068976 0 0 0 0 0 0 0 0 0 -0.154622 0.00130314 0.754338 -0.523552 0.02 -1.48177
ASN_186 -2.77483 0.0658219 1.58107 0.0105681 0 -0.0502569 0 0 0 0 0 0 0 0 -0.220589 0.00592679 0.841429 -0.187295 -0.89 -1.61816
GLU_187 -3.69702 0.417649 1.88876 0.00893154 0 -0.188162 0 0 0 0 0 0 0 0 0.0755135 8.44178e-06 0.899637 0.115144 -0.81 -1.28954
GLY_188 -2.99925 0.271354 1.44598 0.000211093 0 0 0 0 0 0 0 0 0 0 0.266992 0.238454 0 -0.683791 -0.17 -1.63005
ILE_189 -4.77273 0.60919 1.85069 0.0185821 0.000999001 0 0 0 -0.149047 0 0 0 0 0 0.186315 0.106989 0.112623 0.49657 0.24 -1.29982
PRO_190 -2.90892 0.685979 0.930005 0.000836769 0.263098 0 0 0 -0.301978 0 0 0 0 0 -0.2126 0.000632067 0.100053 -0.636296 0.02 -2.05919
TRP_191 -4.97393 0.819831 2.72408 0.0259152 0 0 0 0 -0.408159 0 0 0 0 0 0.386246 0.124282 1.95476 0.471513 0.91 2.03453
THR_192 -4.50062 0.257632 3.0134 0.00874511 0 -0.0896354 0 0 -0.757632 0 0 0 0 0 -0.0957484 0.013115 0.360878 0.00577097 -0.27 -2.05409
LYS_193 -4.98663 0.504058 3.50311 0.00931221 0 -1.09679 0 0 -0.79268 -0.378095 0 0 0 0 -0.155337 0.00272057 2.17354 -0.0226182 -0.65 -1.88943
VAL_194 -4.45921 0.407756 1.46289 0.0143851 0 0 0 0 0 0 0 0 0 0 -0.126166 0.0910504 0.275721 -0.160612 0.29 -2.20418
THR_195 -3.3367 0.220845 1.82374 0.00649328 0 0.143116 0 0 0 0 0 0 0 0 -0.0280806 0.0163966 0.043355 -0.0528666 -0.27 -1.4337
ILE_196 -4.52177 0.512696 1.17412 0.0175172 0 0 0 0 0 0 0 0 0 0 -0.223881 0.0128683 0.189941 -0.36133 0.24 -2.95984
ARG_197 -4.90048 0.290313 2.96354 0.0146569 0 -0.115967 0 0 0 -0.445152 0 0 0 0 -0.0738799 0.0149108 2.07424 -0.00496612 -0.98 -1.16279
GLY_198 -2.35857 0.256196 1.19429 0.000193992 0 0 0 0 0 0 0 0 0 0 0.386744 0.00974428 0 -0.77329 -0.17 -1.45469
GLU_199 -2.84776 0.174366 1.79907 0.00527158 0 -0.0432848 0 0 0 0 0 0 0 0 -0.0459404 0.0155071 0.780126 0.0174801 -0.81 -0.955164
ASN_200 -2.83023 0.342692 1.81701 0.00542211 0 -0.0375073 0 0 0 0 0 0 0 0 -0.304205 0.0523926 0.84338 -0.568221 -0.89 -1.56926
LEU_201 -5.54791 0.441355 1.39404 0.00786374 0 0 0 0 0 0 0 0 0 0 -0.126537 0.039311 0.383833 0.0187464 -0.1 -3.48929
GLY_202 -2.2889 0.485277 1.41766 7.14623e-05 0 0 0 0 -0.65708 0 0 0 0 0 0.475968 0.040098 0 -0.804337 -0.17 -1.50124
THR_203 -2.41216 0.0975158 1.69817 0.00431931 0 -0.122618 0 0 -0.580068 0 0 0 0 0 -0.193783 6.67941e-07 0.0303906 -0.166174 -0.27 -1.9144
GLY_204 -3.06918 0.367231 1.46198 0.000353966 0.0042665 0 0 0 0 0 0 0 0 0 0.166254 0.00381548 0 -0.614443 -0.17 -1.84972
PRO_205 -2.37615 0.24232 0.579294 0.000934016 0.0187321 0 0 0 0 0 0 0 0 0 -0.0469873 0.00441039 0.374048 -0.285066 0.02 -1.46846
THR_206 -1.51464 0.163089 0.929743 0.00585686 0 -0.00885001 0 0 0 0 0 0 0 0 -0.181065 0.0950738 0.0454783 -0.0427867 -0.27 -0.778098
ASP_207 -5.54296 0.332206 4.18308 0.00366791 0 -0.279502 0 0 -1.08793 -0.52223 0 0 0 0 -0.149126 0.254029 1.573 -0.051837 -0.67 -1.9576
LEU_208 -3.96565 0.151457 1.13601 0.00694592 0 0 0 0 0 0 0 0 0 0 -0.0898075 0.310494 0.309685 -0.0459836 -0.1 -2.28685
ILE_209 -3.44466 0.343056 1.06224 0.0165416 0 0 0 0 0 0 0 0 0 0 0.2769 0.247486 0.088591 -0.100338 0.24 -1.27019
GLY_210 -2.45504 0.134818 1.24986 0.000207052 0 0 0 0 0 0 0 0 0 0 0.520578 0.167113 0 0.118205 -0.17 -0.434257
LEU_211 -4.44624 0.254605 1.28257 0.00634948 0 0 0 0 0 0 0 0 0 0 0.351087 0.00777174 0.10316 0.0108585 -0.1 -2.52984
THR_212 -3.30958 0.244185 1.74689 0.00894438 0 -0.0407525 0 0 0 0 0 0 0 0 0.0934955 0.0872694 0.0318336 0.0113937 -0.27 -1.39633
ILE_213 -4.74734 0.92855 1.30875 0.0158294 0 0 0 0 0 0 0 0 0 0 -0.13874 0.0230735 0.167423 -0.380784 0.24 -2.58323
CYS_214 -3.95413 0.682265 2.05213 0.00221148 0 0 0 0 0 0 0 0 0 0 0.0522497 0.0256578 0.117218 0.161652 1.7 0.83926
GLY_215 -2.65244 0.644494 1.32638 1.99386e-05 0 0 0 0 0 0 0 0 0 0 -0.166555 0.0339468 0 -0.782517 -0.17 -1.76667
HIS_D_216 -6.45992 0.657047 3.38583 0.0050025 0 -0.0382335 0 0 -0.289418 0 0 0 0 0 -0.224985 0.0314637 1.32933 0.00363434 0.56 -1.04025
ASN_217 -2.45543 0.119009 1.83994 0.0132459 0 -0.0608923 0 0 -0.0978434 0 0 0 0 0 -0.0273618 0.0386492 0.493104 -0.224749 -0.89 -1.25233
CYS_218 -4.62161 0.399987 2.54788 0.00162678 0 0 0 0 0 0 0 0 0 0 -0.0801489 0.00326027 0.169324 0.102499 1.7 0.222811
LEU_219 -3.89206 0.448628 1.69176 0.0117824 0 0 0 0 -0.0978434 0 0 0 0 0 0.0534331 0.00912021 0.479098 -0.0248907 -0.1 -1.42098
LEU_220 -1.23692 0.147043 0.670682 0.00793584 0 0 0 0 0 0 0 0 0 0 -0.0876314 0.106047 0.10803 0.0354518 -0.1 -0.349366
THR_221 -3.16528 0.286329 1.93691 0.00508905 0 0.0318204 0 0 -0.676913 0 0 0 0 0 -0.131968 0.018145 0.0369546 -0.236981 -0.27 -2.1659
ALA_222 -2.69335 0.225513 0.861626 0.00118949 0 0 0 0 0 0 0 0 0 0 -0.173177 0.0947991 0 0.104574 0.16 -1.41883
GLU_223 -2.90443 0.057862 1.76583 0.00538233 0 -0.391021 0 0 0 0 0 0 0 0 0.108603 0.0659429 1.02082 0.114872 -0.81 -0.966133
TRP_224 -8.23642 0.510431 2.75878 0.024339 0 0 0 0 -0.65708 0 0 0 0 0 -0.243661 0.00519508 1.17409 -0.0251318 0.91 -3.77946
MET_225 -4.222 0.139313 1.59318 0.00245782 0 0 0 0 0 0 0 0 0 0 0.309446 0.0435451 1.46581 -0.0391483 -0.34 -1.0474
SER_226 -4.21473 0.82577 2.47153 0.00294207 0 -0.286497 0 0 -0.378676 -0.319598 0 0 0 0 0.0211251 0.0141447 0.190516 -0.302666 -0.37 -2.34615
ALA_227 -2.47959 0.130835 1.42332 0.000826534 0 0 0 0 0 0 0 0 0 0 -0.210324 0.0112462 0 -0.0541259 0.16 -1.01781
SER_228 -3.44726 0.726147 2.42827 0.00258248 0 -0.0913223 0 0 -0.378676 -0.76475 0 0 0 0 -0.00687621 0.252703 0.225814 -0.0176183 -0.37 -1.44099
LYS_229 -5.37406 0.573675 3.04603 0.00553728 0 -0.415177 0 0 0 0 0 0 0 0 0.117996 0.070806 0.779016 -0.0429533 -0.65 -1.88914
ILE_230 -4.63236 0.234063 1.21383 0.0180782 0 0 0 0 0 0 0 0 0 0 -0.0854173 0.0291524 0.210288 -0.288937 0.24 -3.06131
VAL_231 -3.90154 0.210685 1.61214 0.0103213 0 0 0 0 0 0 0 0 0 0 -0.195487 0.0629538 0.0521442 -0.32472 0.29 -2.1835
CYS_232 -3.79701 0.42382 1.9195 0.00230269 0 0 0 0 0 0 0 0 0 0 -0.0296755 0.079425 0.231268 -0.224072 1.7 0.305558
ARG_233 -7.75191 0.481341 5.44295 0.00880168 0 -0.456436 0 0 -0.91131 -0.833508 0 0 0 0 -0.0367175 0.0131711 1.69673 0.0312265 -0.98 -3.29566
VAL_234 -3.56683 0.229068 0.931691 0.0111748 0 0 0 0 0 0 0 0 0 0 -0.22822 0.0384408 0.0447527 -0.243957 0.29 -2.49388
GLY_235 -2.23184 0.106199 1.04848 0.000148512 0 0 0 0 0 0 0 0 0 0 0.0290889 0.0560089 0 -0.648497 -0.17 -1.81041
GLN_236 -2.07488 0.108293 1.10928 0.00564997 0 -0.00850826 0 0 -0.289418 0 0 0 0 0 -0.219062 0.00545349 0.820048 0.00294433 -0.97 -1.5102
ALA_237 -2.10101 0.241537 0.841457 0.000853559 0 0 0 0 0 0 0 0 0 0 -0.325989 0.0965414 0 -0.107325 0.16 -1.19393
LYS_238 -2.5524 0.292628 1.47029 0.00299202 0 -0.0495914 0 0 0 0 0 0 0 0 0.0871128 0.000244543 0.843997 -0.0941983 -0.65 -0.648922
ASN_239 -2.97631 0.434844 1.93067 0.00349839 0 -0.027712 0 0 0 0 0 0 0 0 0.0614476 0.0247066 0.637076 0.147505 -0.89 -0.654273
ASP_240 -0.984316 0.0701268 0.782525 0.00995162 0 -0.122916 0 0 0 0 0 0 0 0 -0.249212 0.117814 0.578477 -0.216343 -0.67 -0.683893
LYS_241 -2.04267 0.472838 1.42994 0.00308271 0 -0.157259 0 0 0 0 0 0 0 0 -0.103724 0.109388 0.786055 -0.0273129 -0.65 -0.179664
GLY_242 -1.91524 0.104175 1.16292 3.25786e-05 0 0 0 0 0 0 0 0 0 0 0.288334 0.000206305 0 0.0422901 -0.17 -0.487279
ASP_243 -2.35272 0.244026 1.65546 0.00326234 0 -0.205391 0 0 0 0 0 0 0 0 -0.204599 0.0189179 0.394667 0.0347088 -0.67 -1.08167
ILE_244 -4.30467 0.300332 0.882959 0.0149082 0 0 0 0 -0.707577 0 0 0 0 0 -0.0992994 0.00976325 0.195616 -0.295293 0.24 -3.76327
ILE_245 -3.59833 0.163404 1.65497 0.0228651 0 0 0 0 0 0 0 0 0 0 -0.214378 0.0292285 0.210554 -0.371241 0.24 -1.86293
VAL_246 -3.90467 0.341921 0.831141 0.0118465 0 0 0 0 0 0 0 0 0 0 -0.189066 0.00483494 0.0456728 -0.251561 0.29 -2.81988
THR_247 -4.19057 0.235679 2.18188 0.00741388 0 -0.0203644 0 0 0 0 0 0 0 0 0.0382898 0.00679757 0.0424634 -0.0735663 -0.27 -2.04198
THR_248 -5.05268 0.285409 2.78533 0.00483661 0 -0.133221 0 0 -0.667436 0 0 0 0 0 -0.186981 0.00411312 0.0527271 -0.292396 -0.27 -3.4703
LYS_249 -2.88 0.300099 1.55815 0.00304059 0 -0.00935553 0 0 0 0 0 0 0 0 -0.044123 0.0301923 1.01327 -0.05623 -0.65 -0.734965
SER_250 -2.77957 0.169086 2.01454 0.00111303 0 -0.256986 0 0 -0.507859 -0.52223 0 0 0 0 -0.125364 0.0178517 0.499356 0.0912951 -0.37 -1.76877
GLY_251 -2.38156 0.107314 1.27166 1.55238e-05 0 0 0 0 -0.667436 0 0 0 0 0 0.178146 0.0243263 0 0.377902 -0.17 -1.25964
GLY_252 -2.3978 0.116637 1.48107 2.12273e-05 0 0 0 0 0 0 0 0 0 0 -0.0124343 0.00551864 0 -0.804881 -0.17 -1.78187
ARG_253 -1.94338 0.0684809 0.847776 0.00854125 0 0.0264447 0 0 0 0 0 0 0 0 -0.15679 0.00477407 1.5139 0.0409386 -0.98 -0.569323
GLY_254 -2.32739 0.256922 1.129 4.73296e-05 0 0 0 0 0 0 0 0 0 0 0.0177369 0.00601042 0 -0.594359 -0.17 -1.68203
THR_255 -2.36514 0.136536 1.37293 0.0112858 0 -0.0885721 0 0 -0.390216 0 0 0 0 0 0.184289 0.00665773 0.129277 -0.312074 -0.27 -1.58502
SER_256 -3.12685 0.429142 1.89021 0.00130701 0 -0.208546 0 0 -1.30557 0 0 0 0 0 -0.0870316 0.208363 0.308848 -0.221787 -0.37 -2.48192
THR_257 -1.9344 0.185637 1.21054 0.0046522 0 -0.0921761 0 0 0 0 0 0 0 0 -0.169323 0.00106599 0.0540741 -0.241096 -0.27 -1.25103
VAL_258 -3.18949 0.160072 1.34055 0.0151195 0 0 0 0 -0.207781 0 0 0 0 0 0.0134591 0.0785283 0.0260541 -0.0727831 0.29 -1.54626
SER_259 -1.61923 0.0491622 0.852601 0.00135808 0 -0.0642848 0 0 0 0 0 0 0 0 -0.0677318 0.00268081 0.30184 -0.120454 -0.37 -1.03405
PHE_260 -6.49318 0.539355 1.61779 0.0256269 0 0 0 0 0 0 0 0 0 0 -0.081434 0.00109324 0.761931 -0.0423642 0.63 -3.04118
LYS_261 -3.14404 0.125163 1.51069 0.00611079 0 -0.182894 0 0 0 0 0 0 0 0 0.0110248 0.0411044 1.90245 0.109137 -0.65 -0.271267
LEU_262 -3.59687 0.243648 0.987194 0.00730592 0 0 0 0 0 0 0 0 0 0 -0.217596 0.0540975 0.503405 -0.0694209 -0.1 -2.18824
LEU_263 -4.12904 0.21073 1.58336 0.0073273 0 0 0 0 0 0 0 0 0 0 0.0376037 0.0648266 0.0593146 -0.0425782 -0.1 -2.30845
LYS_264 -1.00466 0.511305 0.582582 0.00500471 0.185827 0 0 0 0 0 0 0 0 0 -0.0477397 0.0229506 0.909778 0.0713085 -0.65 0.586351
PRO_p:CtermProteinFull_265 -2.4333 0.720972 1.18081 0.00434697 0.276777 0 0 0 -0.158492 0 0 0 0 0 0 0 0.119653 0 0.02 -0.269233
#END_POSE_ENERGIES_TABLE 027.d16_v11.3_repeated_1_6.5dG_02_RalA2andSec5_0006_0001.pdb
