# Supplementary material for: A Generic Program for Multistate Protein Design
Source: PLoS One. 2011 Jul 6;6(7):e20937. doi: 10.1371/journal.pone.0020937 (PMC3130737; doi:10.1371/journal.pone.0020937)
Supplement: File S2 — Design models generated by this study for both the heterodimerization task and the orthogonal interface redesign task. (BZ2) [file pone.0020937.s002.bz2 › SupplementaryMaterials/select_orthogonal_interface_designs/design8/redocked_027.d16_v11.3_repeated_1_6.5dG_02_RalA3andExo84_0030_0001.pdb]

ATOM      1  N   SER A  11      18.084 -20.105 -21.847  1.00  0.00              
ATOM      2  CA  SER A  11      16.963 -19.464 -22.604  1.00  0.00              
ATOM      3  C   SER A  11      15.615 -19.675 -21.918  1.00  0.00              
ATOM      4  O   SER A  11      15.405 -20.690 -21.252  1.00  0.00              
ATOM      5  CB  SER A  11      16.904 -20.003 -24.020  1.00  0.00              
ATOM      6  OG  SER A  11      18.048 -19.670 -24.758  1.00  0.00              
ATOM      7 1H   SER A  11      18.641 -20.813 -22.282  1.00  0.00              
ATOM      8 2H   SER A  11      18.839 -19.546 -21.503  1.00  0.00              
ATOM      9 3H   SER A  11      17.896 -20.598 -20.998  1.00  0.00              
ATOM     10  HA  SER A  11      17.117 -18.400 -22.787  1.00  0.00              
ATOM     11 1HB  SER A  11      16.814 -21.088 -23.976  1.00  0.00              
ATOM     12 2HB  SER A  11      16.028 -19.586 -24.516  1.00  0.00              
ATOM     13  HG  SER A  11      17.971 -20.028 -25.646  1.00  0.00              
ATOM     14  N   LEU A  12      14.708 -18.712 -22.086  1.00  0.00              
ATOM     15  CA  LEU A  12      13.384 -18.763 -21.454  1.00  0.00              
ATOM     16  C   LEU A  12      12.469 -19.813 -22.116  1.00  0.00              
ATOM     17  O   LEU A  12      12.403 -19.909 -23.342  1.00  0.00              
ATOM     18  CB  LEU A  12      12.705 -17.381 -21.529  1.00  0.00              
ATOM     19  CG  LEU A  12      12.936 -16.320 -20.438  1.00  0.00              
ATOM     20  CD1 LEU A  12      14.423 -16.016 -20.294  1.00  0.00              
ATOM     21  CD2 LEU A  12      12.153 -15.047 -20.784  1.00  0.00              
ATOM     22  H   LEU A  12      14.945 -17.922 -22.670  1.00  0.00              
ATOM     23  HA  LEU A  12      13.488 -19.070 -20.414  1.00  0.00              
ATOM     24 1HB  LEU A  12      13.152 -17.013 -22.451  1.00  0.00              
ATOM     25 2HB  LEU A  12      11.626 -17.468 -21.658  1.00  0.00              
ATOM     26  HG  LEU A  12      12.530 -16.718 -19.508  1.00  0.00              
ATOM     27 1HD1 LEU A  12      14.568 -15.264 -19.518  1.00  0.00              
ATOM     28 2HD1 LEU A  12      14.956 -16.926 -20.018  1.00  0.00              
ATOM     29 3HD1 LEU A  12      14.810 -15.640 -21.239  1.00  0.00              
ATOM     30 1HD2 LEU A  12      12.318 -14.298 -20.010  1.00  0.00              
ATOM     31 2HD2 LEU A  12      12.494 -14.660 -21.744  1.00  0.00              
ATOM     32 3HD2 LEU A  12      11.089 -15.279 -20.844  1.00  0.00              
ATOM     33  N   ALA A  13      11.770 -20.601 -21.306  1.00  0.00              
ATOM     34  CA  ALA A  13      10.847 -21.584 -21.847  1.00  0.00              
ATOM     35  C   ALA A  13       9.561 -20.825 -22.206  1.00  0.00              
ATOM     36  O   ALA A  13       9.246 -19.789 -21.606  1.00  0.00              
ATOM     37  CB  ALA A  13      10.566 -22.698 -20.812  1.00  0.00              
ATOM     38  H   ALA A  13      11.874 -20.523 -20.304  1.00  0.00              
ATOM     39  HA  ALA A  13      11.287 -22.020 -22.744  1.00  0.00              
ATOM     40 1HB  ALA A  13       9.873 -23.423 -21.239  1.00  0.00              
ATOM     41 2HB  ALA A  13      11.499 -23.198 -20.553  1.00  0.00              
ATOM     42 3HB  ALA A  13      10.127 -22.261 -19.917  1.00  0.00              
ATOM     43  N   GLU A  14       8.836 -21.343 -23.190  1.00  0.00              
ATOM     44  CA  GLU A  14       7.571 -20.762 -23.617  1.00  0.00              
ATOM     45  C   GLU A  14       6.481 -21.822 -23.459  1.00  0.00              
ATOM     46  O   GLU A  14       6.518 -22.860 -24.109  1.00  0.00              
ATOM     47  CB  GLU A  14       7.648 -20.268 -25.063  1.00  0.00              
ATOM     48  CG  GLU A  14       6.381 -19.589 -25.564  1.00  0.00              
ATOM     49  CD  GLU A  14       6.537 -19.121 -26.984  1.00  0.00              
ATOM     50  OE1 GLU A  14       7.562 -19.382 -27.567  1.00  0.00              
ATOM     51  OE2 GLU A  14       5.589 -18.601 -27.524  1.00  0.00              
ATOM     52  H   GLU A  14       9.180 -22.171 -23.655  1.00  0.00              
ATOM     53  HA  GLU A  14       7.320 -19.914 -22.979  1.00  0.00              
ATOM     54 1HB  GLU A  14       8.480 -19.565 -25.116  1.00  0.00              
ATOM     55 2HB  GLU A  14       7.865 -21.136 -25.686  1.00  0.00              
ATOM     56 1HG  GLU A  14       5.493 -20.216 -25.485  1.00  0.00              
ATOM     57 2HG  GLU A  14       6.275 -18.727 -24.907  1.00  0.00              
ATOM     58  N   HIS A  15       5.527 -21.565 -22.572  1.00  0.00              
ATOM     59  CA  HIS A  15       4.445 -22.508 -22.322  1.00  0.00              
ATOM     60  C   HIS A  15       3.237 -22.094 -23.141  1.00  0.00              
ATOM     61  O   HIS A  15       2.710 -20.993 -22.979  1.00  0.00              
ATOM     62  CB  HIS A  15       4.114 -22.532 -20.828  1.00  0.00              
ATOM     63  CG  HIS A  15       5.280 -22.924 -19.972  1.00  0.00              
ATOM     64  ND1 HIS A  15       5.768 -24.214 -19.929  1.00  0.00              
ATOM     65  CD2 HIS A  15       6.064 -22.198 -19.141  1.00  0.00              
ATOM     66  CE1 HIS A  15       6.799 -24.264 -19.106  1.00  0.00              
ATOM     67  NE2 HIS A  15       7.001 -23.054 -18.615  1.00  0.00              
ATOM     68  H   HIS A  15       5.551 -20.696 -22.058  1.00  0.00              
ATOM     69  HA  HIS A  15       4.746 -23.505 -22.644  1.00  0.00              
ATOM     70 1HB  HIS A  15       3.798 -21.542 -20.497  1.00  0.00              
ATOM     71 2HB  HIS A  15       3.319 -23.251 -20.631  1.00  0.00              
ATOM     72  HD2 HIS A  15       6.064 -21.146 -18.855  1.00  0.00              
ATOM     73  HE1 HIS A  15       7.327 -25.201 -18.933  1.00  0.00              
ATOM     74  HE2 HIS A  15       7.724 -22.792 -17.960  1.00  0.00              
ATOM     75  N   HIS A  16       2.786 -22.993 -24.006  1.00  0.00              
ATOM     76  CA  HIS A  16       1.748 -22.676 -24.991  1.00  0.00              
ATOM     77  C   HIS A  16       0.358 -23.092 -24.537  1.00  0.00              
ATOM     78  O   HIS A  16      -0.010 -24.272 -24.624  1.00  0.00              
ATOM     79  CB  HIS A  16       2.065 -23.342 -26.334  1.00  0.00              
ATOM     80  CG  HIS A  16       3.303 -22.813 -26.990  1.00  0.00              
ATOM     81  ND1 HIS A  16       4.560 -22.976 -26.446  1.00  0.00              
ATOM     82  CD2 HIS A  16       3.477 -22.125 -28.142  1.00  0.00              
ATOM     83  CE1 HIS A  16       5.455 -22.411 -27.238  1.00  0.00              
ATOM     84  NE2 HIS A  16       4.823 -21.887 -28.273  1.00  0.00              
ATOM     85  H   HIS A  16       3.174 -23.925 -23.981  1.00  0.00              
ATOM     86  HA  HIS A  16       1.698 -21.597 -25.136  1.00  0.00              
ATOM     87 1HB  HIS A  16       2.219 -24.413 -26.196  1.00  0.00              
ATOM     88 2HB  HIS A  16       1.247 -23.180 -27.035  1.00  0.00              
ATOM     89  HD2 HIS A  16       2.783 -21.767 -28.903  1.00  0.00              
ATOM     90  HE1 HIS A  16       6.514 -22.432 -26.983  1.00  0.00              
ATOM     91  HE2 HIS A  16       5.252 -21.391 -29.041  1.00  0.00              
ATOM     92  N   VAL A  17      -0.413 -22.116 -24.060  1.00  0.00              
ATOM     93  CA  VAL A  17      -1.762 -22.363 -23.551  1.00  0.00              
ATOM     94  C   VAL A  17      -2.809 -22.141 -24.637  1.00  0.00              
ATOM     95  O   VAL A  17      -2.837 -21.078 -25.269  1.00  0.00              
ATOM     96  CB  VAL A  17      -2.091 -21.410 -22.358  1.00  0.00              
ATOM     97  CG1 VAL A  17      -3.528 -21.611 -21.884  1.00  0.00              
ATOM     98  CG2 VAL A  17      -1.117 -21.677 -21.194  1.00  0.00              
ATOM     99  H   VAL A  17      -0.048 -21.174 -24.051  1.00  0.00              
ATOM    100  HA  VAL A  17      -1.887 -23.403 -23.249  1.00  0.00              
ATOM    101  HB  VAL A  17      -1.939 -20.378 -22.676  1.00  0.00              
ATOM    102 1HG1 VAL A  17      -3.735 -20.937 -21.052  1.00  0.00              
ATOM    103 2HG1 VAL A  17      -4.215 -21.398 -22.703  1.00  0.00              
ATOM    104 3HG1 VAL A  17      -3.663 -22.642 -21.556  1.00  0.00              
ATOM    105 1HG2 VAL A  17      -1.350 -21.011 -20.364  1.00  0.00              
ATOM    106 2HG2 VAL A  17      -1.216 -22.712 -20.867  1.00  0.00              
ATOM    107 3HG2 VAL A  17      -0.094 -21.498 -21.527  1.00  0.00              
ATOM    108  N   ILE A  18      -3.673 -23.132 -24.840  1.00  0.00              
ATOM    109  CA  ILE A  18      -4.777 -23.005 -25.802  1.00  0.00              
ATOM    110  C   ILE A  18      -6.073 -22.840 -25.027  1.00  0.00              
ATOM    111  O   ILE A  18      -6.395 -23.677 -24.170  1.00  0.00              
ATOM    112  CB  ILE A  18      -4.950 -24.276 -26.693  1.00  0.00              
ATOM    113  CG1 ILE A  18      -3.631 -24.627 -27.395  1.00  0.00              
ATOM    114  CG2 ILE A  18      -6.078 -24.047 -27.720  1.00  0.00              
ATOM    115  CD1 ILE A  18      -3.089 -23.547 -28.304  1.00  0.00              
ATOM    116  H   ILE A  18      -3.570 -23.993 -24.321  1.00  0.00              
ATOM    117  HA  ILE A  18      -4.659 -22.106 -26.405  1.00  0.00              
ATOM    118  HB  ILE A  18      -5.198 -25.125 -26.057  1.00  0.00              
ATOM    119 1HG1 ILE A  18      -2.897 -24.839 -26.619  1.00  0.00              
ATOM    120 2HG1 ILE A  18      -3.807 -25.529 -27.983  1.00  0.00              
ATOM    121 1HG2 ILE A  18      -6.192 -24.936 -28.339  1.00  0.00              
ATOM    122 2HG2 ILE A  18      -7.011 -23.846 -27.197  1.00  0.00              
ATOM    123 3HG2 ILE A  18      -5.826 -23.195 -28.353  1.00  0.00              
ATOM    124 1HD1 ILE A  18      -2.156 -23.884 -28.756  1.00  0.00              
ATOM    125 2HD1 ILE A  18      -3.815 -23.333 -29.089  1.00  0.00              
ATOM    126 3HD1 ILE A  18      -2.904 -22.643 -27.726  1.00  0.00              
ATOM    127  N   MET A  19      -6.809 -21.765 -25.304  1.00  0.00              
ATOM    128  CA  MET A  19      -8.119 -21.583 -24.680  1.00  0.00              
ATOM    129  C   MET A  19      -9.123 -22.359 -25.529  1.00  0.00              
ATOM    130  O   MET A  19      -9.213 -22.149 -26.738  1.00  0.00              
ATOM    131  CB  MET A  19      -8.527 -20.106 -24.662  1.00  0.00              
ATOM    132  CG  MET A  19      -7.537 -19.179 -23.971  1.00  0.00              
ATOM    133  SD  MET A  19      -7.329 -19.602 -22.239  1.00  0.00              
ATOM    134  CE  MET A  19      -8.901 -19.076 -21.532  1.00  0.00              
ATOM    135  H   MET A  19      -6.470 -21.064 -25.948  1.00  0.00              
ATOM    136  HA  MET A  19      -8.109 -21.991 -23.670  1.00  0.00              
ATOM    137 1HB  MET A  19      -8.645 -19.797 -25.699  1.00  0.00              
ATOM    138 2HB  MET A  19      -9.489 -20.047 -24.152  1.00  0.00              
ATOM    139 1HG  MET A  19      -6.580 -19.259 -24.485  1.00  0.00              
ATOM    140 2HG  MET A  19      -7.910 -18.159 -24.057  1.00  0.00              
ATOM    141 1HE  MET A  19      -8.906 -19.281 -20.461  1.00  0.00              
ATOM    142 2HE  MET A  19      -9.034 -18.006 -21.698  1.00  0.00              
ATOM    143 3HE  MET A  19      -9.715 -19.622 -22.010  1.00  0.00              
ATOM    144  N   VAL A  20      -9.867 -23.263 -24.905  1.00  0.00              
ATOM    145  CA  VAL A  20     -10.868 -24.050 -25.625  1.00  0.00              
ATOM    146  C   VAL A  20     -12.234 -23.903 -24.958  1.00  0.00              
ATOM    147  O   VAL A  20     -12.339 -23.974 -23.727  1.00  0.00              
ATOM    148  CB  VAL A  20     -10.448 -25.551 -25.663  1.00  0.00              
ATOM    149  CG1 VAL A  20     -11.509 -26.390 -26.351  1.00  0.00              
ATOM    150  CG2 VAL A  20      -9.112 -25.689 -26.384  1.00  0.00              
ATOM    151  H   VAL A  20      -9.743 -23.413 -23.914  1.00  0.00              
ATOM    152  HA  VAL A  20     -11.000 -23.686 -26.645  1.00  0.00              
ATOM    153  HB  VAL A  20     -10.303 -25.904 -24.642  1.00  0.00              
ATOM    154 1HG1 VAL A  20     -11.195 -27.435 -26.365  1.00  0.00              
ATOM    155 2HG1 VAL A  20     -12.451 -26.303 -25.808  1.00  0.00              
ATOM    156 3HG1 VAL A  20     -11.645 -26.039 -27.373  1.00  0.00              
ATOM    157 1HG2 VAL A  20      -8.818 -26.738 -26.410  1.00  0.00              
ATOM    158 2HG2 VAL A  20      -9.210 -25.314 -27.403  1.00  0.00              
ATOM    159 3HG2 VAL A  20      -8.352 -25.114 -25.856  1.00  0.00              
ATOM    160  N   GLY A  21     -13.270 -23.684 -25.772  1.00  0.00              
ATOM    161  CA  GLY A  21     -14.618 -23.538 -25.248  1.00  0.00              
ATOM    162  C   GLY A  21     -15.559 -22.763 -26.156  1.00  0.00              
ATOM    163  O   GLY A  21     -15.111 -22.073 -27.070  1.00  0.00              
ATOM    164  H   GLY A  21     -13.120 -23.618 -26.769  1.00  0.00              
ATOM    165 1HA  GLY A  21     -15.050 -24.527 -25.096  1.00  0.00              
ATOM    166 2HA  GLY A  21     -14.575 -23.012 -24.295  1.00  0.00              
ATOM    167  N   SER A  22     -16.863 -22.879 -25.890  1.00  0.00              
ATOM    168  CA  SER A  22     -17.904 -22.251 -26.701  1.00  0.00              
ATOM    169  C   SER A  22     -17.841 -20.732 -26.609  1.00  0.00              
ATOM    170  O   SER A  22     -17.341 -20.180 -25.630  1.00  0.00              
ATOM    171  CB  SER A  22     -19.271 -22.746 -26.272  1.00  0.00              
ATOM    172  OG  SER A  22     -19.415 -24.127 -26.464  1.00  0.00              
ATOM    173  H   SER A  22     -17.130 -23.430 -25.087  1.00  0.00              
ATOM    174  HA  SER A  22     -17.882 -22.558 -27.748  1.00  0.00              
ATOM    175 1HB  SER A  22     -19.407 -22.520 -25.214  1.00  0.00              
ATOM    176 2HB  SER A  22     -20.030 -22.226 -26.854  1.00  0.00              
ATOM    177  HG  SER A  22     -20.348 -24.351 -26.486  1.00  0.00              
ATOM    178  N   GLY A  23     -18.373 -20.068 -27.631  1.00  0.00              
ATOM    179  CA  GLY A  23     -18.396 -18.617 -27.634  1.00  0.00              
ATOM    180  C   GLY A  23     -19.190 -18.069 -26.462  1.00  0.00              
ATOM    181  O   GLY A  23     -20.284 -18.555 -26.159  1.00  0.00              
ATOM    182  H   GLY A  23     -18.767 -20.568 -28.416  1.00  0.00              
ATOM    183 1HA  GLY A  23     -17.373 -18.244 -27.571  1.00  0.00              
ATOM    184 2HA  GLY A  23     -18.852 -18.270 -28.561  1.00  0.00              
ATOM    185  N   GLY A  24     -18.629 -17.070 -25.786  1.00  0.00              
ATOM    186  CA  GLY A  24     -19.271 -16.528 -24.601  1.00  0.00              
ATOM    187  C   GLY A  24     -18.955 -17.119 -23.233  1.00  0.00              
ATOM    188  O   GLY A  24     -19.408 -16.577 -22.228  1.00  0.00              
ATOM    189  H   GLY A  24     -17.750 -16.678 -26.091  1.00  0.00              
ATOM    190 1HA  GLY A  24     -19.016 -15.472 -24.509  1.00  0.00              
ATOM    191 2HA  GLY A  24     -20.351 -16.632 -24.702  1.00  0.00              
ATOM    192  N   VAL A  25     -18.191 -18.201 -23.154  1.00  0.00              
ATOM    193  CA  VAL A  25     -17.848 -18.728 -21.834  1.00  0.00              
ATOM    194  C   VAL A  25     -16.865 -17.883 -21.015  1.00  0.00              
ATOM    195  O   VAL A  25     -16.758 -18.075 -19.804  1.00  0.00              
ATOM    196  CB  VAL A  25     -17.309 -20.185 -21.907  1.00  0.00              
ATOM    197  CG1 VAL A  25     -18.357 -21.089 -22.554  1.00  0.00              
ATOM    198  CG2 VAL A  25     -15.987 -20.230 -22.659  1.00  0.00              
ATOM    199  H   VAL A  25     -17.840 -18.669 -23.977  1.00  0.00              
ATOM    200  HA  VAL A  25     -18.720 -18.756 -21.179  1.00  0.00              
ATOM    201  HB  VAL A  25     -17.109 -20.539 -20.896  1.00  0.00              
ATOM    202 1HG1 VAL A  25     -17.976 -22.109 -22.603  1.00  0.00              
ATOM    203 2HG1 VAL A  25     -19.270 -21.071 -21.958  1.00  0.00              
ATOM    204 3HG1 VAL A  25     -18.573 -20.733 -23.561  1.00  0.00              
ATOM    205 1HG2 VAL A  25     -15.626 -21.257 -22.699  1.00  0.00              
ATOM    206 2HG2 VAL A  25     -16.133 -19.856 -23.673  1.00  0.00              
ATOM    207 3HG2 VAL A  25     -15.254 -19.608 -22.145  1.00  0.00              
ATOM    208  N   GLY A  26     -16.147 -16.965 -21.660  1.00  0.00              
ATOM    209  CA  GLY A  26     -15.211 -16.114 -20.935  1.00  0.00              
ATOM    210  C   GLY A  26     -13.733 -16.401 -21.179  1.00  0.00              
ATOM    211  O   GLY A  26     -12.881 -16.060 -20.357  1.00  0.00              
ATOM    212  H   GLY A  26     -16.245 -16.849 -22.658  1.00  0.00              
ATOM    213 1HA  GLY A  26     -15.380 -15.075 -21.219  1.00  0.00              
ATOM    214 2HA  GLY A  26     -15.381 -16.229 -19.865  1.00  0.00              
ATOM    215  N   LYS A  27     -13.413 -17.021 -22.311  1.00  0.00              
ATOM    216  CA  LYS A  27     -12.016 -17.254 -22.670  1.00  0.00              
ATOM    217  C   LYS A  27     -11.252 -15.923 -22.769  1.00  0.00              
ATOM    218  O   LYS A  27     -10.197 -15.748 -22.148  1.00  0.00              
ATOM    219  CB  LYS A  27     -11.935 -18.007 -24.004  1.00  0.00              
ATOM    220  CG  LYS A  27     -12.628 -19.363 -23.972  1.00  0.00              
ATOM    221  CD  LYS A  27     -12.326 -20.202 -25.231  1.00  0.00              
ATOM    222  CE  LYS A  27     -12.802 -19.522 -26.514  1.00  0.00              
ATOM    223  NZ  LYS A  27     -14.290 -19.377 -26.581  1.00  0.00              
ATOM    224  H   LYS A  27     -14.141 -17.337 -22.936  1.00  0.00              
ATOM    225  HA  LYS A  27     -11.528 -17.841 -21.891  1.00  0.00              
ATOM    226 1HB  LYS A  27     -12.396 -17.370 -24.759  1.00  0.00              
ATOM    227 2HB  LYS A  27     -10.877 -18.135 -24.236  1.00  0.00              
ATOM    228 1HG  LYS A  27     -12.285 -19.906 -23.091  1.00  0.00              
ATOM    229 2HG  LYS A  27     -13.704 -19.201 -23.903  1.00  0.00              
ATOM    230 1HD  LYS A  27     -11.248 -20.358 -25.293  1.00  0.00              
ATOM    231 2HD  LYS A  27     -12.827 -21.164 -25.135  1.00  0.00              
ATOM    232 1HE  LYS A  27     -12.349 -18.533 -26.566  1.00  0.00              
ATOM    233 2HE  LYS A  27     -12.467 -20.119 -27.362  1.00  0.00              
ATOM    234 1HZ  LYS A  27     -14.545 -18.924 -27.448  1.00  0.00              
ATOM    235 2HZ  LYS A  27     -14.720 -20.291 -26.540  1.00  0.00              
ATOM    236 3HZ  LYS A  27     -14.610 -18.820 -25.802  1.00  0.00              
ATOM    237  N   SER A  28     -11.797 -14.984 -23.536  1.00  0.00              
ATOM    238  CA  SER A  28     -11.150 -13.687 -23.699  1.00  0.00              
ATOM    239  C   SER A  28     -11.096 -12.904 -22.399  1.00  0.00              
ATOM    240  O   SER A  28     -10.156 -12.132 -22.159  1.00  0.00              
ATOM    241  CB  SER A  28     -11.871 -12.880 -24.762  1.00  0.00              
ATOM    242  OG  SER A  28     -11.796 -13.485 -26.023  1.00  0.00              
ATOM    243  H   SER A  28     -12.668 -15.162 -24.015  1.00  0.00              
ATOM    244  HA  SER A  28     -10.145 -13.754 -24.119  1.00  0.00              
ATOM    245 1HB  SER A  28     -12.918 -12.784 -24.476  1.00  0.00              
ATOM    246 2HB  SER A  28     -11.418 -11.891 -24.816  1.00  0.00              
ATOM    247  HG  SER A  28     -10.918 -13.851 -26.151  1.00  0.00              
ATOM    248  N   ALA A  29     -12.108 -13.099 -21.560  1.00  0.00              
ATOM    249  CA  ALA A  29     -12.153 -12.430 -20.267  1.00  0.00              
ATOM    250  C   ALA A  29     -11.008 -12.908 -19.380  1.00  0.00              
ATOM    251  O   ALA A  29     -10.349 -12.107 -18.734  1.00  0.00              
ATOM    252  CB  ALA A  29     -13.497 -12.686 -19.585  1.00  0.00              
ATOM    253  H   ALA A  29     -12.861 -13.721 -21.818  1.00  0.00              
ATOM    254  HA  ALA A  29     -12.028 -11.358 -20.423  1.00  0.00              
ATOM    255 1HB  ALA A  29     -13.517 -12.179 -18.620  1.00  0.00              
ATOM    256 2HB  ALA A  29     -14.303 -12.304 -20.212  1.00  0.00              
ATOM    257 3HB  ALA A  29     -13.631 -13.756 -19.435  1.00  0.00              
ATOM    258  N   LEU A  30     -10.776 -14.217 -19.349  1.00  0.00              
ATOM    259  CA  LEU A  30      -9.701 -14.752 -18.526  1.00  0.00              
ATOM    260  C   LEU A  30      -8.355 -14.321 -19.115  1.00  0.00              
ATOM    261  O   LEU A  30      -7.432 -13.953 -18.381  1.00  0.00              
ATOM    262  CB  LEU A  30      -9.780 -16.283 -18.456  1.00  0.00              
ATOM    263  CG  LEU A  30     -10.951 -16.871 -17.667  1.00  0.00              
ATOM    264  CD1 LEU A  30     -11.021 -18.389 -17.858  1.00  0.00              
ATOM    265  CD2 LEU A  30     -10.793 -16.506 -16.177  1.00  0.00              
ATOM    266  H   LEU A  30     -11.341 -14.851 -19.894  1.00  0.00              
ATOM    267  HA  LEU A  30      -9.770 -14.338 -17.521  1.00  0.00              
ATOM    268 1HB  LEU A  30      -9.907 -16.502 -19.515  1.00  0.00              
ATOM    269 2HB  LEU A  30      -8.845 -16.719 -18.105  1.00  0.00              
ATOM    270  HG  LEU A  30     -11.861 -16.396 -18.035  1.00  0.00              
ATOM    271 1HD1 LEU A  30     -11.860 -18.790 -17.289  1.00  0.00              
ATOM    272 2HD1 LEU A  30     -11.160 -18.616 -18.915  1.00  0.00              
ATOM    273 3HD1 LEU A  30     -10.096 -18.843 -17.506  1.00  0.00              
ATOM    274 1HD2 LEU A  30     -11.627 -16.923 -15.610  1.00  0.00              
ATOM    275 2HD2 LEU A  30      -9.856 -16.915 -15.799  1.00  0.00              
ATOM    276 3HD2 LEU A  30     -10.787 -15.422 -16.066  1.00  0.00              
ATOM    277  N   THR A  31      -8.257 -14.351 -20.440  1.00  0.00              
ATOM    278  CA  THR A  31      -7.016 -14.032 -21.140  1.00  0.00              
ATOM    279  C   THR A  31      -6.611 -12.573 -20.954  1.00  0.00              
ATOM    280  O   THR A  31      -5.442 -12.266 -20.746  1.00  0.00              
ATOM    281  CB  THR A  31      -7.132 -14.327 -22.647  1.00  0.00              
ATOM    282  OG1 THR A  31      -7.367 -15.728 -22.845  1.00  0.00              
ATOM    283  CG2 THR A  31      -5.856 -13.924 -23.369  1.00  0.00              
ATOM    284  H   THR A  31      -9.074 -14.604 -20.977  1.00  0.00              
ATOM    285  HA  THR A  31      -6.198 -14.623 -20.728  1.00  0.00              
ATOM    286  HB  THR A  31      -7.973 -13.766 -23.054  1.00  0.00              
ATOM    287  HG1 THR A  31      -7.744 -15.868 -23.718  1.00  0.00              
ATOM    288 1HG2 THR A  31      -5.958 -14.140 -24.433  1.00  0.00              
ATOM    289 2HG2 THR A  31      -5.681 -12.857 -23.230  1.00  0.00              
ATOM    290 3HG2 THR A  31      -5.016 -14.486 -22.963  1.00  0.00              
ATOM    291  N   LEU A  32      -7.591 -11.679 -21.035  1.00  0.00              
ATOM    292  CA  LEU A  32      -7.328 -10.261 -20.907  1.00  0.00              
ATOM    293  C   LEU A  32      -7.172  -9.804 -19.464  1.00  0.00              
ATOM    294  O   LEU A  32      -6.472  -8.822 -19.199  1.00  0.00              
ATOM    295  CB  LEU A  32      -8.422  -9.451 -21.626  1.00  0.00              
ATOM    296  CG  LEU A  32      -8.477  -9.645 -23.149  1.00  0.00              
ATOM    297  CD1 LEU A  32      -9.675  -8.896 -23.721  1.00  0.00              
ATOM    298  CD2 LEU A  32      -7.182  -9.152 -23.783  1.00  0.00              
ATOM    299  H   LEU A  32      -8.539 -11.992 -21.189  1.00  0.00              
ATOM    300  HA  LEU A  32      -6.378 -10.021 -21.384  1.00  0.00              
ATOM    301 1HB  LEU A  32      -9.303  -9.891 -21.159  1.00  0.00              
ATOM    302 2HB  LEU A  32      -8.369  -8.392 -21.376  1.00  0.00              
ATOM    303  HG  LEU A  32      -8.549 -10.717 -23.337  1.00  0.00              
ATOM    304 1HD1 LEU A  32      -9.710  -9.036 -24.802  1.00  0.00              
ATOM    305 2HD1 LEU A  32     -10.592  -9.283 -23.276  1.00  0.00              
ATOM    306 3HD1 LEU A  32      -9.581  -7.834 -23.497  1.00  0.00              
ATOM    307 1HD2 LEU A  32      -7.230  -9.294 -24.863  1.00  0.00              
ATOM    308 2HD2 LEU A  32      -7.047  -8.093 -23.562  1.00  0.00              
ATOM    309 3HD2 LEU A  32      -6.341  -9.717 -23.380  1.00  0.00              
ATOM    310  N   GLN A  33      -7.819 -10.494 -18.534  1.00  0.00              
ATOM    311  CA  GLN A  33      -7.621 -10.184 -17.116  1.00  0.00              
ATOM    312  C   GLN A  33      -6.202 -10.628 -16.765  1.00  0.00              
ATOM    313  O   GLN A  33      -5.476  -9.946 -16.040  1.00  0.00              
ATOM    314  CB  GLN A  33      -8.648 -10.893 -16.230  1.00  0.00              
ATOM    315  CG  GLN A  33      -8.538 -10.552 -14.753  1.00  0.00              
ATOM    316  CD  GLN A  33      -8.791  -9.081 -14.479  1.00  0.00              
ATOM    317  OE1 GLN A  33      -9.749  -8.496 -14.990  1.00  0.00              
ATOM    318  NE2 GLN A  33      -7.929  -8.474 -13.672  1.00  0.00              
ATOM    319  H   GLN A  33      -8.453 -11.237 -18.791  1.00  0.00              
ATOM    320  HA  GLN A  33      -7.713  -9.109 -16.961  1.00  0.00              
ATOM    321 1HB  GLN A  33      -9.633 -10.611 -16.601  1.00  0.00              
ATOM    322 2HB  GLN A  33      -8.501 -11.963 -16.372  1.00  0.00              
ATOM    323 1HG  GLN A  33      -9.039 -11.128 -13.976  1.00  0.00              
ATOM    324 2HG  GLN A  33      -7.464 -10.732 -14.703  1.00  0.00              
ATOM    325 1HE2 GLN A  33      -8.044  -7.504 -13.454  1.00  0.00              
ATOM    326 2HE2 GLN A  33      -7.164  -8.987 -13.280  1.00  0.00              
ATOM    327  N   PHE A  34      -5.808 -11.785 -17.289  1.00  0.00              
ATOM    328  CA  PHE A  34      -4.466 -12.304 -17.047  1.00  0.00              
ATOM    329  C   PHE A  34      -3.369 -11.415 -17.658  1.00  0.00              
ATOM    330  O   PHE A  34      -2.462 -10.957 -16.964  1.00  0.00              
ATOM    331  CB  PHE A  34      -4.346 -13.730 -17.607  1.00  0.00              
ATOM    332  CG  PHE A  34      -2.971 -14.311 -17.479  1.00  0.00              
ATOM    333  CD1 PHE A  34      -2.095 -14.305 -18.548  1.00  0.00              
ATOM    334  CD2 PHE A  34      -2.542 -14.840 -16.267  1.00  0.00              
ATOM    335  CE1 PHE A  34      -0.797 -14.819 -18.419  1.00  0.00              
ATOM    336  CE2 PHE A  34      -1.250 -15.353 -16.126  1.00  0.00              
ATOM    337  CZ  PHE A  34      -0.377 -15.340 -17.209  1.00  0.00              
ATOM    338  H   PHE A  34      -6.444 -12.315 -17.866  1.00  0.00              
ATOM    339  HA  PHE A  34      -4.264 -12.322 -15.975  1.00  0.00              
ATOM    340 1HB  PHE A  34      -5.020 -14.400 -17.076  1.00  0.00              
ATOM    341 2HB  PHE A  34      -4.591 -13.737 -18.669  1.00  0.00              
ATOM    342  HD1 PHE A  34      -2.423 -13.893 -19.503  1.00  0.00              
ATOM    343  HD2 PHE A  34      -3.227 -14.849 -15.418  1.00  0.00              
ATOM    344  HE1 PHE A  34      -0.120 -14.807 -19.273  1.00  0.00              
ATOM    345  HE2 PHE A  34      -0.926 -15.764 -15.170  1.00  0.00              
ATOM    346  HZ  PHE A  34       0.632 -15.738 -17.107  1.00  0.00              
ATOM    347  N   MET A  35      -3.470 -11.163 -18.955  1.00  0.00              
ATOM    348  CA  MET A  35      -2.474 -10.371 -19.676  1.00  0.00              
ATOM    349  C   MET A  35      -2.447  -8.887 -19.347  1.00  0.00              
ATOM    350  O   MET A  35      -1.380  -8.294 -19.150  1.00  0.00              
ATOM    351  CB  MET A  35      -2.714 -10.470 -21.187  1.00  0.00              
ATOM    352  CG  MET A  35      -2.423 -11.826 -21.801  1.00  0.00              
ATOM    353  SD  MET A  35      -0.655 -11.997 -22.071  1.00  0.00              
ATOM    354  CE  MET A  35      -0.510 -13.727 -22.233  1.00  0.00              
ATOM    355  H   MET A  35      -4.264 -11.532 -19.459  1.00  0.00              
ATOM    356  HA  MET A  35      -1.471 -10.711 -19.418  1.00  0.00              
ATOM    357 1HB  MET A  35      -3.759 -10.219 -21.360  1.00  0.00              
ATOM    358 2HB  MET A  35      -2.077  -9.722 -21.660  1.00  0.00              
ATOM    359 1HG  MET A  35      -2.783 -12.593 -21.116  1.00  0.00              
ATOM    360 2HG  MET A  35      -2.965 -11.895 -22.743  1.00  0.00              
ATOM    361 1HE  MET A  35       0.533 -13.991 -22.406  1.00  0.00              
ATOM    362 2HE  MET A  35      -0.860 -14.209 -21.318  1.00  0.00              
ATOM    363 3HE  MET A  35      -1.115 -14.066 -23.075  1.00  0.00              
ATOM    364  N   LYS A  36      -3.627  -8.288 -19.303  1.00  0.00              
ATOM    365  CA  LYS A  36      -3.708  -6.856 -19.097  1.00  0.00              
ATOM    366  C   LYS A  36      -4.472  -6.348 -17.888  1.00  0.00              
ATOM    367  O   LYS A  36      -4.637  -5.141 -17.733  1.00  0.00              
ATOM    368  CB  LYS A  36      -4.312  -6.222 -20.351  1.00  0.00              
ATOM    369  CG  LYS A  36      -3.441  -6.337 -21.596  1.00  0.00              
ATOM    370  CD  LYS A  36      -4.076  -5.627 -22.782  1.00  0.00              
ATOM    371  CE  LYS A  36      -3.267  -5.842 -24.053  1.00  0.00              
ATOM    372  NZ  LYS A  36      -3.891  -5.176 -25.229  1.00  0.00              
ATOM    373  H   LYS A  36      -4.480  -8.818 -19.413  1.00  0.00              
ATOM    374  HA  LYS A  36      -2.710  -6.451 -18.925  1.00  0.00              
ATOM    375 1HB  LYS A  36      -5.268  -6.715 -20.530  1.00  0.00              
ATOM    376 2HB  LYS A  36      -4.483  -5.169 -20.126  1.00  0.00              
ATOM    377 1HG  LYS A  36      -2.470  -5.891 -21.381  1.00  0.00              
ATOM    378 2HG  LYS A  36      -3.312  -7.393 -21.831  1.00  0.00              
ATOM    379 1HD  LYS A  36      -5.084  -6.018 -22.922  1.00  0.00              
ATOM    380 2HD  LYS A  36      -4.128  -4.561 -22.562  1.00  0.00              
ATOM    381 1HE  LYS A  36      -2.268  -5.438 -23.895  1.00  0.00              
ATOM    382 2HE  LYS A  36      -3.200  -6.914 -24.238  1.00  0.00              
ATOM    383 1HZ  LYS A  36      -3.325  -5.342 -26.049  1.00  0.00              
ATOM    384 2HZ  LYS A  36      -4.817  -5.551 -25.377  1.00  0.00              
ATOM    385 3HZ  LYS A  36      -3.953  -4.182 -25.059  1.00  0.00              
ATOM    386  N   ASP A  37      -4.935  -7.251 -17.034  1.00  0.00              
ATOM    387  CA  ASP A  37      -5.810  -6.840 -15.946  1.00  0.00              
ATOM    388  C   ASP A  37      -7.074  -6.154 -16.434  1.00  0.00              
ATOM    389  O   ASP A  37      -7.555  -5.235 -15.783  1.00  0.00              
ATOM    390  CB  ASP A  37      -5.058  -5.912 -14.989  1.00  0.00              
ATOM    391  CG  ASP A  37      -3.872  -6.560 -14.287  1.00  0.00              
ATOM    392  OD1 ASP A  37      -4.042  -7.618 -13.729  1.00  0.00              
ATOM    393  OD2 ASP A  37      -2.776  -6.077 -14.447  1.00  0.00              
ATOM    394  H   ASP A  37      -4.689  -8.227 -17.126  1.00  0.00              
ATOM    395  HA  ASP A  37      -6.149  -7.717 -15.393  1.00  0.00              
ATOM    396 1HB  ASP A  37      -4.740  -4.977 -15.450  1.00  0.00              
ATOM    397 2HB  ASP A  37      -5.844  -5.710 -14.261  1.00  0.00              
ATOM    398  N   GLU A  38      -7.615  -6.591 -17.565  1.00  0.00              
ATOM    399  CA  GLU A  38      -8.841  -5.989 -18.069  1.00  0.00              
ATOM    400  C   GLU A  38     -10.000  -6.992 -18.168  1.00  0.00              
ATOM    401  O   GLU A  38      -9.788  -8.190 -18.384  1.00  0.00              
ATOM    402  CB  GLU A  38      -8.582  -5.354 -19.437  1.00  0.00              
ATOM    403  CG  GLU A  38      -7.610  -4.184 -19.414  1.00  0.00              
ATOM    404  CD  GLU A  38      -7.449  -3.580 -20.781  1.00  0.00              
ATOM    405  OE1 GLU A  38      -8.039  -4.085 -21.706  1.00  0.00              
ATOM    406  OE2 GLU A  38      -6.828  -2.548 -20.883  1.00  0.00              
ATOM    407  H   GLU A  38      -7.184  -7.341 -18.087  1.00  0.00              
ATOM    408  HA  GLU A  38      -9.185  -5.217 -17.379  1.00  0.00              
ATOM    409 1HB  GLU A  38      -8.189  -6.140 -20.083  1.00  0.00              
ATOM    410 2HB  GLU A  38      -9.546  -5.018 -19.820  1.00  0.00              
ATOM    411 1HG  GLU A  38      -7.886  -3.405 -18.704  1.00  0.00              
ATOM    412 2HG  GLU A  38      -6.669  -4.638 -19.105  1.00  0.00              
ATOM    413  N   PHE A  39     -11.221  -6.487 -17.998  1.00  0.00              
ATOM    414  CA  PHE A  39     -12.428  -7.305 -18.046  1.00  0.00              
ATOM    415  C   PHE A  39     -13.587  -6.473 -18.566  1.00  0.00              
ATOM    416  O   PHE A  39     -13.810  -5.356 -18.101  1.00  0.00              
ATOM    417  CB  PHE A  39     -12.798  -7.861 -16.657  1.00  0.00              
ATOM    418  CG  PHE A  39     -14.127  -8.594 -16.630  1.00  0.00              
ATOM    419  CD1 PHE A  39     -15.292  -7.945 -16.227  1.00  0.00              
ATOM    420  CD2 PHE A  39     -14.224  -9.909 -17.065  1.00  0.00              
ATOM    421  CE1 PHE A  39     -16.536  -8.596 -16.261  1.00  0.00              
ATOM    422  CE2 PHE A  39     -15.461 -10.574 -17.105  1.00  0.00              
ATOM    423  CZ  PHE A  39     -16.619  -9.912 -16.701  1.00  0.00              
ATOM    424  H   PHE A  39     -11.305  -5.494 -17.830  1.00  0.00              
ATOM    425  HA  PHE A  39     -12.284  -8.137 -18.737  1.00  0.00              
ATOM    426 1HB  PHE A  39     -12.042  -8.571 -16.324  1.00  0.00              
ATOM    427 2HB  PHE A  39     -12.873  -7.048 -15.936  1.00  0.00              
ATOM    428  HD1 PHE A  39     -15.235  -6.914 -15.881  1.00  0.00              
ATOM    429  HD2 PHE A  39     -13.317 -10.426 -17.380  1.00  0.00              
ATOM    430  HE1 PHE A  39     -17.435  -8.070 -15.942  1.00  0.00              
ATOM    431  HE2 PHE A  39     -15.516 -11.606 -17.451  1.00  0.00              
ATOM    432  HZ  PHE A  39     -17.583 -10.419 -16.728  1.00  0.00              
ATOM    433  N   VAL A  40     -14.314  -7.018 -19.534  1.00  0.00              
ATOM    434  CA  VAL A  40     -15.568  -6.422 -19.982  1.00  0.00              
ATOM    435  C   VAL A  40     -16.676  -7.459 -19.887  1.00  0.00              
ATOM    436  O   VAL A  40     -16.425  -8.664 -19.914  1.00  0.00              
ATOM    437  CB  VAL A  40     -15.472  -5.923 -21.431  1.00  0.00              
ATOM    438  CG1 VAL A  40     -14.416  -4.839 -21.538  1.00  0.00              
ATOM    439  CG2 VAL A  40     -15.126  -7.085 -22.345  1.00  0.00              
ATOM    440  H   VAL A  40     -13.991  -7.869 -19.970  1.00  0.00              
ATOM    441  HA  VAL A  40     -15.868  -5.596 -19.336  1.00  0.00              
ATOM    442  HB  VAL A  40     -16.447  -5.545 -21.740  1.00  0.00              
ATOM    443 1HG1 VAL A  40     -14.355  -4.491 -22.569  1.00  0.00              
ATOM    444 2HG1 VAL A  40     -14.684  -4.005 -20.890  1.00  0.00              
ATOM    445 3HG1 VAL A  40     -13.449  -5.240 -21.233  1.00  0.00              
ATOM    446 1HG2 VAL A  40     -15.059  -6.731 -23.373  1.00  0.00              
ATOM    447 2HG2 VAL A  40     -14.169  -7.511 -22.044  1.00  0.00              
ATOM    448 3HG2 VAL A  40     -15.902  -7.847 -22.274  1.00  0.00              
ATOM    449  N   GLU A  41     -17.909  -6.986 -19.782  1.00  0.00              
ATOM    450  CA  GLU A  41     -19.045  -7.882 -19.675  1.00  0.00              
ATOM    451  C   GLU A  41     -19.511  -8.456 -21.016  1.00  0.00              
ATOM    452  O   GLU A  41     -19.832  -9.637 -21.103  1.00  0.00              
ATOM    453  CB  GLU A  41     -20.207  -7.154 -18.995  1.00  0.00              
ATOM    454  CG  GLU A  41     -19.968  -6.817 -17.530  1.00  0.00              
ATOM    455  CD  GLU A  41     -21.130  -6.063 -16.946  1.00  0.00              
ATOM    456  OE1 GLU A  41     -22.050  -5.773 -17.672  1.00  0.00              
ATOM    457  OE2 GLU A  41     -21.150  -5.874 -15.753  1.00  0.00              
ATOM    458  H   GLU A  41     -18.067  -5.989 -19.776  1.00  0.00              
ATOM    459  HA  GLU A  41     -18.773  -8.755 -19.080  1.00  0.00              
ATOM    460 1HB  GLU A  41     -20.378  -6.234 -19.556  1.00  0.00              
ATOM    461 2HB  GLU A  41     -21.082  -7.799 -19.081  1.00  0.00              
ATOM    462 1HG  GLU A  41     -19.756  -7.690 -16.914  1.00  0.00              
ATOM    463 2HG  GLU A  41     -19.092  -6.170 -17.556  1.00  0.00              
ATOM    464  N   ASP A  42     -19.523  -7.644 -22.069  1.00  0.00              
ATOM    465  CA  ASP A  42     -19.876  -8.161 -23.395  1.00  0.00              
ATOM    466  C   ASP A  42     -18.807  -9.003 -24.095  1.00  0.00              
ATOM    467  O   ASP A  42     -17.612  -8.746 -23.967  1.00  0.00              
ATOM    468  CB  ASP A  42     -20.257  -6.991 -24.305  1.00  0.00              
ATOM    469  CG  ASP A  42     -21.604  -6.357 -23.984  1.00  0.00              
ATOM    470  OD1 ASP A  42     -22.340  -6.930 -23.217  1.00  0.00              
ATOM    471  OD2 ASP A  42     -21.820  -5.237 -24.380  1.00  0.00              
ATOM    472  H   ASP A  42     -19.290  -6.666 -21.968  1.00  0.00              
ATOM    473  HA  ASP A  42     -20.723  -8.843 -23.312  1.00  0.00              
ATOM    474 1HB  ASP A  42     -19.494  -6.214 -24.357  1.00  0.00              
ATOM    475 2HB  ASP A  42     -20.318  -7.506 -25.264  1.00  0.00              
ATOM    476  N   TYR A  43     -19.267 -10.006 -24.840  1.00  0.00              
ATOM    477  CA  TYR A  43     -18.407 -10.904 -25.614  1.00  0.00              
ATOM    478  C   TYR A  43     -17.757 -10.156 -26.779  1.00  0.00              
ATOM    479  O   TYR A  43     -18.424  -9.436 -27.517  1.00  0.00              
ATOM    480  CB  TYR A  43     -19.206 -12.101 -26.133  1.00  0.00              
ATOM    481  CG  TYR A  43     -18.439 -12.978 -27.098  1.00  0.00              
ATOM    482  CD1 TYR A  43     -17.422 -13.808 -26.652  1.00  0.00              
ATOM    483  CD2 TYR A  43     -18.737 -12.973 -28.453  1.00  0.00              
ATOM    484  CE1 TYR A  43     -16.718 -14.611 -27.529  1.00  0.00              
ATOM    485  CE2 TYR A  43     -18.040 -13.772 -29.339  1.00  0.00              
ATOM    486  CZ  TYR A  43     -17.031 -14.590 -28.873  1.00  0.00              
ATOM    487  OH  TYR A  43     -16.334 -15.388 -29.752  1.00  0.00              
ATOM    488  H   TYR A  43     -20.267 -10.141 -24.864  1.00  0.00              
ATOM    489  HA  TYR A  43     -17.598 -11.276 -24.984  1.00  0.00              
ATOM    490 1HB  TYR A  43     -19.505 -12.691 -25.266  1.00  0.00              
ATOM    491 2HB  TYR A  43     -20.093 -11.706 -26.628  1.00  0.00              
ATOM    492  HD1 TYR A  43     -17.180 -13.819 -25.589  1.00  0.00              
ATOM    493  HD2 TYR A  43     -19.535 -12.325 -28.815  1.00  0.00              
ATOM    494  HE1 TYR A  43     -15.920 -15.258 -27.165  1.00  0.00              
ATOM    495  HE2 TYR A  43     -18.288 -13.754 -30.401  1.00  0.00              
ATOM    496  HH  TYR A  43     -15.656 -15.915 -29.323  1.00  0.00              
ATOM    497  N   GLU A  44     -16.454 -10.352 -26.949  1.00  0.00              
ATOM    498  CA  GLU A  44     -15.726  -9.811 -28.091  1.00  0.00              
ATOM    499  C   GLU A  44     -15.499 -10.877 -29.173  1.00  0.00              
ATOM    500  O   GLU A  44     -14.732 -11.814 -28.970  1.00  0.00              
ATOM    501  CB  GLU A  44     -14.387  -9.228 -27.636  1.00  0.00              
ATOM    502  CG  GLU A  44     -13.555  -8.615 -28.754  1.00  0.00              
ATOM    503  CD  GLU A  44     -12.295  -7.992 -28.219  1.00  0.00              
ATOM    504  OE1 GLU A  44     -12.082  -8.054 -27.032  1.00  0.00              
ATOM    505  OE2 GLU A  44     -11.492  -7.554 -29.008  1.00  0.00              
ATOM    506  H   GLU A  44     -15.954 -10.895 -26.259  1.00  0.00              
ATOM    507  HA  GLU A  44     -16.311  -9.020 -28.562  1.00  0.00              
ATOM    508 1HB  GLU A  44     -14.609  -8.465 -26.889  1.00  0.00              
ATOM    509 2HB  GLU A  44     -13.827 -10.039 -27.170  1.00  0.00              
ATOM    510 1HG  GLU A  44     -13.303  -9.321 -29.544  1.00  0.00              
ATOM    511 2HG  GLU A  44     -14.202  -7.836 -29.157  1.00  0.00              
ATOM    512  N   PRO A  45     -16.160 -10.737 -30.339  1.00  0.00              
ATOM    513  CA  PRO A  45     -15.998 -11.682 -31.449  1.00  0.00              
ATOM    514  C   PRO A  45     -14.534 -11.973 -31.757  1.00  0.00              
ATOM    515  O   PRO A  45     -13.788 -11.115 -32.226  1.00  0.00              
ATOM    516  CB  PRO A  45     -16.727 -10.992 -32.595  1.00  0.00              
ATOM    517  CG  PRO A  45     -17.848 -10.308 -31.879  1.00  0.00              
ATOM    518  CD  PRO A  45     -17.146  -9.716 -30.674  1.00  0.00              
ATOM    519  HA  PRO A  45     -16.430 -12.670 -31.233  1.00  0.00              
ATOM    520 1HB  PRO A  45     -16.070 -10.284 -33.121  1.00  0.00              
ATOM    521 2HB  PRO A  45     -17.083 -11.717 -33.341  1.00  0.00              
ATOM    522 1HG  PRO A  45     -18.317  -9.543 -32.515  1.00  0.00              
ATOM    523 2HG  PRO A  45     -18.636 -11.023 -31.600  1.00  0.00              
ATOM    524 1HD  PRO A  45     -16.664  -8.754 -30.904  1.00  0.00              
ATOM    525 2HD  PRO A  45     -17.836  -9.536 -29.837  1.00  0.00              
ATOM    526  N   THR A  46     -14.137 -13.204 -31.470  1.00  0.00              
ATOM    527  CA  THR A  46     -12.757 -13.641 -31.644  1.00  0.00              
ATOM    528  C   THR A  46     -12.629 -14.773 -32.660  1.00  0.00              
ATOM    529  O   THR A  46     -13.287 -15.793 -32.522  1.00  0.00              
ATOM    530  CB  THR A  46     -12.191 -14.191 -30.298  1.00  0.00              
ATOM    531  OG1 THR A  46     -12.212 -13.158 -29.308  1.00  0.00              
ATOM    532  CG2 THR A  46     -10.765 -14.724 -30.480  1.00  0.00              
ATOM    533  H   THR A  46     -14.821 -13.858 -31.118  1.00  0.00              
ATOM    534  HA  THR A  46     -12.158 -12.821 -32.040  1.00  0.00              
ATOM    535  HB  THR A  46     -12.834 -14.998 -29.946  1.00  0.00              
ATOM    536  HG1 THR A  46     -13.023 -12.651 -29.391  1.00  0.00              
ATOM    537 1HG2 THR A  46     -10.394 -15.101 -29.528  1.00  0.00              
ATOM    538 2HG2 THR A  46     -10.770 -15.530 -31.215  1.00  0.00              
ATOM    539 3HG2 THR A  46     -10.119 -13.920 -30.829  1.00  0.00              
ATOM    540  N   THR A  47     -11.783 -14.588 -33.675  1.00  0.00              
ATOM    541  CA  THR A  47     -11.573 -15.640 -34.660  1.00  0.00              
ATOM    542  C   THR A  47     -10.371 -16.394 -34.089  1.00  0.00              
ATOM    543  O   THR A  47     -10.481 -17.570 -33.744  1.00  0.00              
ATOM    544  CB  THR A  47     -11.284 -15.115 -36.079  1.00  0.00              
ATOM    545  OG1 THR A  47     -10.112 -14.289 -36.056  1.00  0.00              
ATOM    546  CG2 THR A  47     -12.461 -14.304 -36.597  1.00  0.00              
ATOM    547  H   THR A  47     -11.281 -13.718 -33.770  1.00  0.00              
ATOM    548  HA  THR A  47     -12.459 -16.272 -34.719  1.00  0.00              
ATOM    549  HB  THR A  47     -11.107 -15.962 -36.741  1.00  0.00              
ATOM    550  HG1 THR A  47      -9.753 -14.220 -36.944  1.00  0.00              
ATOM    551 1HG2 THR A  47     -12.238 -13.942 -37.601  1.00  0.00              
ATOM    552 2HG2 THR A  47     -13.351 -14.933 -36.627  1.00  0.00              
ATOM    553 3HG2 THR A  47     -12.637 -13.456 -35.936  1.00  0.00              
ATOM    554  N   ALA A  48      -9.235 -15.700 -33.962  1.00  0.00              
ATOM    555  CA  ALA A  48      -8.026 -16.262 -33.336  1.00  0.00              
ATOM    556  C   ALA A  48      -7.035 -15.148 -32.999  1.00  0.00              
ATOM    557  O   ALA A  48      -6.558 -14.436 -33.886  1.00  0.00              
ATOM    558  CB  ALA A  48      -7.367 -17.298 -34.270  1.00  0.00              
ATOM    559  H   ALA A  48      -9.213 -14.753 -34.312  1.00  0.00              
ATOM    560  HA  ALA A  48      -8.310 -16.752 -32.404  1.00  0.00              
ATOM    561 1HB  ALA A  48      -6.475 -17.702 -33.791  1.00  0.00              
ATOM    562 2HB  ALA A  48      -8.070 -18.107 -34.470  1.00  0.00              
ATOM    563 3HB  ALA A  48      -7.089 -16.817 -35.207  1.00  0.00              
ATOM    564  N   ASP A  49      -6.735 -15.005 -31.711  1.00  0.00              
ATOM    565  CA  ASP A  49      -5.763 -14.014 -31.238  1.00  0.00              
ATOM    566  C   ASP A  49      -4.643 -14.694 -30.455  1.00  0.00              
ATOM    567  O   ASP A  49      -4.899 -15.613 -29.687  1.00  0.00              
ATOM    568  CB  ASP A  49      -6.446 -12.954 -30.370  1.00  0.00              
ATOM    569  CG  ASP A  49      -7.415 -12.053 -31.123  1.00  0.00              
ATOM    570  OD1 ASP A  49      -7.419 -12.095 -32.330  1.00  0.00              
ATOM    571  OD2 ASP A  49      -8.249 -11.451 -30.489  1.00  0.00              
ATOM    572  H   ASP A  49      -7.194 -15.604 -31.040  1.00  0.00              
ATOM    573  HA  ASP A  49      -5.299 -13.516 -32.090  1.00  0.00              
ATOM    574 1HB  ASP A  49      -6.942 -13.367 -29.491  1.00  0.00              
ATOM    575 2HB  ASP A  49      -5.578 -12.373 -30.059  1.00  0.00              
ATOM    576  N   SER A  50      -3.416 -14.214 -30.656  1.00  0.00              
ATOM    577  CA  SER A  50      -2.231 -14.734 -29.971  1.00  0.00              
ATOM    578  C   SER A  50      -1.700 -13.680 -29.001  1.00  0.00              
ATOM    579  O   SER A  50      -1.406 -12.547 -29.402  1.00  0.00              
ATOM    580  CB  SER A  50      -1.164 -15.129 -30.973  1.00  0.00              
ATOM    581  OG  SER A  50      -1.453 -16.351 -31.595  1.00  0.00              
ATOM    582  H   SER A  50      -3.310 -13.456 -31.315  1.00  0.00              
ATOM    583  HA  SER A  50      -2.406 -15.683 -29.463  1.00  0.00              
ATOM    584 1HB  SER A  50      -1.095 -14.352 -31.733  1.00  0.00              
ATOM    585 2HB  SER A  50      -0.210 -15.213 -30.454  1.00  0.00              
ATOM    586  HG  SER A  50      -1.208 -17.073 -31.011  1.00  0.00              
ATOM    587  N   TYR A  51      -1.586 -14.056 -27.731  1.00  0.00              
ATOM    588  CA  TYR A  51      -1.014 -13.187 -26.705  1.00  0.00              
ATOM    589  C   TYR A  51       0.267 -13.818 -26.167  1.00  0.00              
ATOM    590  O   TYR A  51       0.400 -15.048 -26.166  1.00  0.00              
ATOM    591  CB  TYR A  51      -2.012 -12.947 -25.570  1.00  0.00              
ATOM    592  CG  TYR A  51      -3.341 -12.390 -26.029  1.00  0.00              
ATOM    593  CD1 TYR A  51      -4.302 -13.214 -26.597  1.00  0.00              
ATOM    594  CD2 TYR A  51      -3.632 -11.041 -25.893  1.00  0.00              
ATOM    595  CE1 TYR A  51      -5.517 -12.711 -27.019  1.00  0.00              
ATOM    596  CE2 TYR A  51      -4.844 -10.526 -26.310  1.00  0.00              
ATOM    597  CZ  TYR A  51      -5.784 -11.364 -26.873  1.00  0.00              
ATOM    598  OH  TYR A  51      -6.993 -10.857 -27.290  1.00  0.00              
ATOM    599  H   TYR A  51      -1.910 -14.977 -27.471  1.00  0.00              
ATOM    600  HA  TYR A  51      -0.752 -12.222 -27.141  1.00  0.00              
ATOM    601 1HB  TYR A  51      -2.172 -13.905 -25.073  1.00  0.00              
ATOM    602 2HB  TYR A  51      -1.546 -12.250 -24.874  1.00  0.00              
ATOM    603  HD1 TYR A  51      -4.083 -14.277 -26.708  1.00  0.00              
ATOM    604  HD2 TYR A  51      -2.884 -10.384 -25.448  1.00  0.00              
ATOM    605  HE1 TYR A  51      -6.262 -13.370 -27.463  1.00  0.00              
ATOM    606  HE2 TYR A  51      -5.053  -9.462 -26.195  1.00  0.00              
ATOM    607  HH  TYR A  51      -7.571 -11.525 -27.665  1.00  0.00              
ATOM    608  N   PHE A  52       1.212 -12.989 -25.725  1.00  0.00              
ATOM    609  CA  PHE A  52       2.448 -13.517 -25.153  1.00  0.00              
ATOM    610  C   PHE A  52       2.914 -12.596 -24.021  1.00  0.00              
ATOM    611  O   PHE A  52       2.814 -11.373 -24.125  1.00  0.00              
ATOM    612  CB  PHE A  52       3.533 -13.649 -26.224  1.00  0.00              
ATOM    613  CG  PHE A  52       3.098 -14.426 -27.434  1.00  0.00              
ATOM    614  CD1 PHE A  52       2.410 -13.803 -28.465  1.00  0.00              
ATOM    615  CD2 PHE A  52       3.376 -15.780 -27.544  1.00  0.00              
ATOM    616  CE1 PHE A  52       2.009 -14.517 -29.579  1.00  0.00              
ATOM    617  CE2 PHE A  52       2.978 -16.495 -28.657  1.00  0.00              
ATOM    618  CZ  PHE A  52       2.294 -15.863 -29.675  1.00  0.00              
ATOM    619  H   PHE A  52       1.083 -11.988 -25.781  1.00  0.00              
ATOM    620  HA  PHE A  52       2.266 -14.504 -24.725  1.00  0.00              
ATOM    621 1HB  PHE A  52       3.833 -12.664 -26.577  1.00  0.00              
ATOM    622 2HB  PHE A  52       4.400 -14.168 -25.816  1.00  0.00              
ATOM    623  HD1 PHE A  52       2.186 -12.739 -28.389  1.00  0.00              
ATOM    624  HD2 PHE A  52       3.916 -16.280 -26.739  1.00  0.00              
ATOM    625  HE1 PHE A  52       1.469 -14.015 -30.381  1.00  0.00              
ATOM    626  HE2 PHE A  52       3.203 -17.559 -28.731  1.00  0.00              
ATOM    627  HZ  PHE A  52       1.978 -16.426 -30.552  1.00  0.00              
ATOM    628  N   LYS A  53       3.402 -13.182 -22.932  1.00  0.00              
ATOM    629  CA  LYS A  53       3.801 -12.380 -21.777  1.00  0.00              
ATOM    630  C   LYS A  53       4.878 -13.070 -20.964  1.00  0.00              
ATOM    631  O   LYS A  53       4.815 -14.283 -20.727  1.00  0.00              
ATOM    632  CB  LYS A  53       2.593 -12.080 -20.888  1.00  0.00              
ATOM    633  CG  LYS A  53       2.879 -11.123 -19.739  1.00  0.00              
ATOM    634  CD  LYS A  53       1.603 -10.745 -19.001  1.00  0.00              
ATOM    635  CE  LYS A  53       1.865  -9.671 -17.956  1.00  0.00              
ATOM    636  NZ  LYS A  53       0.616  -9.255 -17.261  1.00  0.00              
ATOM    637  H   LYS A  53       3.501 -14.186 -22.892  1.00  0.00              
ATOM    638  HA  LYS A  53       4.228 -11.435 -22.114  1.00  0.00              
ATOM    639 1HB  LYS A  53       1.822 -11.654 -21.531  1.00  0.00              
ATOM    640 2HB  LYS A  53       2.245 -13.032 -20.488  1.00  0.00              
ATOM    641 1HG  LYS A  53       3.569 -11.608 -19.048  1.00  0.00              
ATOM    642 2HG  LYS A  53       3.345 -10.224 -20.144  1.00  0.00              
ATOM    643 1HD  LYS A  53       0.878 -10.377 -19.728  1.00  0.00              
ATOM    644 2HD  LYS A  53       1.207 -11.636 -18.514  1.00  0.00              
ATOM    645 1HE  LYS A  53       2.570 -10.067 -17.227  1.00  0.00              
ATOM    646 2HE  LYS A  53       2.306  -8.808 -18.455  1.00  0.00              
ATOM    647 1HZ  LYS A  53       0.832  -8.543 -16.578  1.00  0.00              
ATOM    648 2HZ  LYS A  53      -0.039  -8.886 -17.936  1.00  0.00              
ATOM    649 3HZ  LYS A  53       0.207 -10.054 -16.797  1.00  0.00              
ATOM    650  N   LYS A  54       5.870 -12.296 -20.536  1.00  0.00              
ATOM    651  CA  LYS A  54       6.921 -12.844 -19.694  1.00  0.00              
ATOM    652  C   LYS A  54       6.399 -12.830 -18.268  1.00  0.00              
ATOM    653  O   LYS A  54       5.955 -11.804 -17.779  1.00  0.00              
ATOM    654  CB  LYS A  54       8.218 -12.042 -19.816  1.00  0.00              
ATOM    655  CG  LYS A  54       9.395 -12.629 -19.048  1.00  0.00              
ATOM    656  CD  LYS A  54      10.687 -11.891 -19.366  1.00  0.00              
ATOM    657  CE  LYS A  54      10.712 -10.514 -18.720  1.00  0.00              
ATOM    658  NZ  LYS A  54      12.010  -9.820 -18.939  1.00  0.00              
ATOM    659  H   LYS A  54       5.902 -11.320 -20.791  1.00  0.00              
ATOM    660  HA  LYS A  54       7.132 -13.873 -19.989  1.00  0.00              
ATOM    661 1HB  LYS A  54       8.466 -11.995 -20.877  1.00  0.00              
ATOM    662 2HB  LYS A  54       8.009 -11.038 -19.448  1.00  0.00              
ATOM    663 1HG  LYS A  54       9.184 -12.551 -17.980  1.00  0.00              
ATOM    664 2HG  LYS A  54       9.499 -13.678 -19.321  1.00  0.00              
ATOM    665 1HD  LYS A  54      11.525 -12.482 -18.994  1.00  0.00              
ATOM    666 2HD  LYS A  54      10.769 -11.786 -20.447  1.00  0.00              
ATOM    667 1HE  LYS A  54       9.906  -9.920 -19.149  1.00  0.00              
ATOM    668 2HE  LYS A  54      10.542 -10.635 -17.650  1.00  0.00              
ATOM    669 1HZ  LYS A  54      11.985  -8.912 -18.496  1.00  0.00              
ATOM    670 2HZ  LYS A  54      12.758 -10.369 -18.540  1.00  0.00              
ATOM    671 3HZ  LYS A  54      12.167  -9.706 -19.930  1.00  0.00              
ATOM    672  N   VAL A  55       6.422 -13.980 -17.615  1.00  0.00              
ATOM    673  CA  VAL A  55       5.887 -14.079 -16.270  1.00  0.00              
ATOM    674  C   VAL A  55       6.862 -14.860 -15.419  1.00  0.00              
ATOM    675  O   VAL A  55       7.841 -15.412 -15.927  1.00  0.00              
ATOM    676  CB  VAL A  55       4.507 -14.763 -16.239  1.00  0.00              
ATOM    677  CG1 VAL A  55       3.484 -13.933 -17.000  1.00  0.00              
ATOM    678  CG2 VAL A  55       4.594 -16.165 -16.824  1.00  0.00              
ATOM    679  H   VAL A  55       6.814 -14.802 -18.051  1.00  0.00              
ATOM    680  HA  VAL A  55       5.790 -13.096 -15.808  1.00  0.00              
ATOM    681  HB  VAL A  55       4.189 -14.872 -15.202  1.00  0.00              
ATOM    682 1HG1 VAL A  55       2.514 -14.431 -16.967  1.00  0.00              
ATOM    683 2HG1 VAL A  55       3.400 -12.948 -16.540  1.00  0.00              
ATOM    684 3HG1 VAL A  55       3.801 -13.825 -18.037  1.00  0.00              
ATOM    685 1HG2 VAL A  55       3.611 -16.634 -16.793  1.00  0.00              
ATOM    686 2HG2 VAL A  55       4.937 -16.107 -17.857  1.00  0.00              
ATOM    687 3HG2 VAL A  55       5.297 -16.760 -16.240  1.00  0.00              
ATOM    688  N   VAL A  56       6.597 -14.898 -14.119  1.00  0.00              
ATOM    689  CA  VAL A  56       7.500 -15.571 -13.208  1.00  0.00              
ATOM    690  C   VAL A  56       6.754 -16.812 -12.756  1.00  0.00              
ATOM    691  O   VAL A  56       5.668 -16.716 -12.173  1.00  0.00              
ATOM    692  CB  VAL A  56       7.897 -14.705 -11.997  1.00  0.00              
ATOM    693  CG1 VAL A  56       8.813 -15.482 -11.064  1.00  0.00              
ATOM    694  CG2 VAL A  56       8.571 -13.422 -12.458  1.00  0.00              
ATOM    695  H   VAL A  56       5.765 -14.458 -13.752  1.00  0.00              
ATOM    696  HA  VAL A  56       8.417 -15.877 -13.712  1.00  0.00              
ATOM    697  HB  VAL A  56       6.994 -14.413 -11.460  1.00  0.00              
ATOM    698 1HG1 VAL A  56       9.083 -14.855 -10.214  1.00  0.00              
ATOM    699 2HG1 VAL A  56       8.298 -16.374 -10.707  1.00  0.00              
ATOM    700 3HG1 VAL A  56       9.716 -15.773 -11.600  1.00  0.00              
ATOM    701 1HG2 VAL A  56       8.844 -12.822 -11.590  1.00  0.00              
ATOM    702 2HG2 VAL A  56       9.468 -13.668 -13.027  1.00  0.00              
ATOM    703 3HG2 VAL A  56       7.885 -12.856 -13.088  1.00  0.00              
ATOM    704  N   LEU A  57       7.323 -17.976 -13.055  1.00  0.00              
ATOM    705  CA  LEU A  57       6.723 -19.246 -12.662  1.00  0.00              
ATOM    706  C   LEU A  57       7.577 -19.843 -11.548  1.00  0.00              
ATOM    707  O   LEU A  57       8.657 -20.372 -11.808  1.00  0.00              
ATOM    708  CB  LEU A  57       6.673 -20.221 -13.855  1.00  0.00              
ATOM    709  CG  LEU A  57       6.102 -21.605 -13.523  1.00  0.00              
ATOM    710  CD1 LEU A  57       4.642 -21.453 -13.085  1.00  0.00              
ATOM    711  CD2 LEU A  57       6.204 -22.529 -14.723  1.00  0.00              
ATOM    712  H   LEU A  57       8.193 -17.981 -13.568  1.00  0.00              
ATOM    713  HA  LEU A  57       5.720 -19.071 -12.274  1.00  0.00              
ATOM    714 1HB  LEU A  57       5.989 -19.675 -14.503  1.00  0.00              
ATOM    715 2HB  LEU A  57       7.644 -20.309 -14.344  1.00  0.00              
ATOM    716  HG  LEU A  57       6.720 -22.030 -12.732  1.00  0.00              
ATOM    717 1HD1 LEU A  57       4.229 -22.434 -12.846  1.00  0.00              
ATOM    718 2HD1 LEU A  57       4.591 -20.816 -12.202  1.00  0.00              
ATOM    719 3HD1 LEU A  57       4.065 -21.004 -13.892  1.00  0.00              
ATOM    720 1HD2 LEU A  57       5.794 -23.505 -14.465  1.00  0.00              
ATOM    721 2HD2 LEU A  57       5.643 -22.106 -15.557  1.00  0.00              
ATOM    722 3HD2 LEU A  57       7.250 -22.640 -15.009  1.00  0.00              
ATOM    723  N   ASP A  58       7.091 -19.743 -10.313  1.00  0.00              
ATOM    724  CA  ASP A  58       7.803 -20.254  -9.143  1.00  0.00              
ATOM    725  C   ASP A  58       9.240 -19.774  -9.064  1.00  0.00              
ATOM    726  O   ASP A  58      10.155 -20.541  -8.760  1.00  0.00              
ATOM    727  CB  ASP A  58       7.751 -21.785  -9.115  1.00  0.00              
ATOM    728  CG  ASP A  58       6.331 -22.303  -8.965  1.00  0.00              
ATOM    729  OD1 ASP A  58       5.591 -21.748  -8.124  1.00  0.00              
ATOM    730  OD2 ASP A  58       5.949 -23.261  -9.672  1.00  0.00              
ATOM    731  H   ASP A  58       6.195 -19.296 -10.187  1.00  0.00              
ATOM    732  HA  ASP A  58       7.326 -19.890  -8.232  1.00  0.00              
ATOM    733 1HB  ASP A  58       8.249 -22.252  -9.966  1.00  0.00              
ATOM    734 2HB  ASP A  58       8.323 -21.979  -8.206  1.00  0.00              
ATOM    735  N   GLY A  59       9.424 -18.494  -9.358  1.00  0.00              
ATOM    736  CA  GLY A  59      10.747 -17.913  -9.363  1.00  0.00              
ATOM    737  C   GLY A  59      11.505 -17.994 -10.671  1.00  0.00              
ATOM    738  O   GLY A  59      12.573 -17.407 -10.780  1.00  0.00              
ATOM    739  H   GLY A  59       8.630 -17.912  -9.582  1.00  0.00              
ATOM    740 1HA  GLY A  59      10.672 -16.854  -9.114  1.00  0.00              
ATOM    741 2HA  GLY A  59      11.361 -18.418  -8.618  1.00  0.00              
ATOM    742  N   GLU A  60      10.961 -18.694 -11.661  1.00  0.00              
ATOM    743  CA  GLU A  60      11.634 -18.839 -12.957  1.00  0.00              
ATOM    744  C   GLU A  60      11.190 -17.841 -14.018  1.00  0.00              
ATOM    745  O   GLU A  60      10.018 -17.516 -14.118  1.00  0.00              
ATOM    746  CB  GLU A  60      11.427 -20.259 -13.488  1.00  0.00              
ATOM    747  CG  GLU A  60      12.013 -21.352 -12.606  1.00  0.00              
ATOM    748  CD  GLU A  60      11.715 -22.718 -13.158  1.00  0.00              
ATOM    749  OE1 GLU A  60      10.985 -22.805 -14.117  1.00  0.00              
ATOM    750  OE2 GLU A  60      12.304 -23.666 -12.694  1.00  0.00              
ATOM    751  H   GLU A  60      10.064 -19.137 -11.520  1.00  0.00              
ATOM    752  HA  GLU A  60      12.703 -18.655 -12.841  1.00  0.00              
ATOM    753 1HB  GLU A  60      10.351 -20.409 -13.585  1.00  0.00              
ATOM    754 2HB  GLU A  60      11.890 -20.301 -14.474  1.00  0.00              
ATOM    755 1HG  GLU A  60      13.087 -21.252 -12.448  1.00  0.00              
ATOM    756 2HG  GLU A  60      11.494 -21.223 -11.658  1.00  0.00              
ATOM    757  N   GLU A  61      12.132 -17.362 -14.814  1.00  0.00              
ATOM    758  CA  GLU A  61      11.806 -16.412 -15.869  1.00  0.00              
ATOM    759  C   GLU A  61      11.289 -17.265 -17.023  1.00  0.00              
ATOM    760  O   GLU A  61      12.060 -17.969 -17.663  1.00  0.00              
ATOM    761  CB  GLU A  61      13.015 -15.572 -16.285  1.00  0.00              
ATOM    762  CG  GLU A  61      13.560 -14.667 -15.189  1.00  0.00              
ATOM    763  CD  GLU A  61      14.757 -13.891 -15.665  1.00  0.00              
ATOM    764  OE1 GLU A  61      15.163 -14.090 -16.785  1.00  0.00              
ATOM    765  OE2 GLU A  61      15.197 -13.021 -14.952  1.00  0.00              
ATOM    766  H   GLU A  61      13.092 -17.653 -14.694  1.00  0.00              
ATOM    767  HA  GLU A  61      11.029 -15.729 -15.524  1.00  0.00              
ATOM    768 1HB  GLU A  61      13.793 -16.268 -16.600  1.00  0.00              
ATOM    769 2HB  GLU A  61      12.705 -14.964 -17.136  1.00  0.00              
ATOM    770 1HG  GLU A  61      12.818 -13.977 -14.788  1.00  0.00              
ATOM    771 2HG  GLU A  61      13.865 -15.364 -14.410  1.00  0.00              
ATOM    772  N   VAL A  62       9.988 -17.228 -17.270  1.00  0.00              
ATOM    773  CA  VAL A  62       9.414 -18.003 -18.366  1.00  0.00              
ATOM    774  C   VAL A  62       8.435 -17.111 -19.128  1.00  0.00              
ATOM    775  O   VAL A  62       8.103 -16.004 -18.676  1.00  0.00              
ATOM    776  CB  VAL A  62       8.650 -19.244 -17.828  1.00  0.00              
ATOM    777  CG1 VAL A  62       9.610 -20.175 -17.091  1.00  0.00              
ATOM    778  CG2 VAL A  62       7.552 -18.807 -16.881  1.00  0.00              
ATOM    779  H   VAL A  62       9.380 -16.660 -16.699  1.00  0.00              
ATOM    780  HA  VAL A  62      10.180 -18.307 -19.080  1.00  0.00              
ATOM    781  HB  VAL A  62       8.168 -19.754 -18.663  1.00  0.00              
ATOM    782 1HG1 VAL A  62       9.063 -21.041 -16.718  1.00  0.00              
ATOM    783 2HG1 VAL A  62      10.392 -20.507 -17.774  1.00  0.00              
ATOM    784 3HG1 VAL A  62      10.061 -19.644 -16.252  1.00  0.00              
ATOM    785 1HG2 VAL A  62       7.021 -19.683 -16.510  1.00  0.00              
ATOM    786 2HG2 VAL A  62       7.991 -18.264 -16.044  1.00  0.00              
ATOM    787 3HG2 VAL A  62       6.854 -18.157 -17.408  1.00  0.00              
ATOM    788  N   GLU A  63       7.984 -17.583 -20.284  1.00  0.00              
ATOM    789  CA  GLU A  63       6.982 -16.847 -21.026  1.00  0.00              
ATOM    790  C   GLU A  63       5.769 -17.728 -21.228  1.00  0.00              
ATOM    791  O   GLU A  63       5.876 -18.958 -21.264  1.00  0.00              
ATOM    792  CB  GLU A  63       7.533 -16.371 -22.372  1.00  0.00              
ATOM    793  CG  GLU A  63       8.672 -15.368 -22.266  1.00  0.00              
ATOM    794  CD  GLU A  63       9.129 -14.914 -23.625  1.00  0.00              
ATOM    795  OE1 GLU A  63       8.603 -15.396 -24.599  1.00  0.00              
ATOM    796  OE2 GLU A  63       9.922 -14.005 -23.689  1.00  0.00              
ATOM    797  H   GLU A  63       8.331 -18.455 -20.657  1.00  0.00              
ATOM    798  HA  GLU A  63       6.668 -15.972 -20.456  1.00  0.00              
ATOM    799 1HB  GLU A  63       7.878 -17.257 -22.906  1.00  0.00              
ATOM    800 2HB  GLU A  63       6.702 -15.920 -22.915  1.00  0.00              
ATOM    801 1HG  GLU A  63       8.429 -14.498 -21.656  1.00  0.00              
ATOM    802 2HG  GLU A  63       9.469 -15.935 -21.786  1.00  0.00              
ATOM    803  N   ILE A  64       4.607 -17.100 -21.352  1.00  0.00              
ATOM    804  CA  ILE A  64       3.396 -17.865 -21.584  1.00  0.00              
ATOM    805  C   ILE A  64       2.834 -17.312 -22.888  1.00  0.00              
ATOM    806  O   ILE A  64       2.923 -16.115 -23.133  1.00  0.00              
ATOM    807  CB  ILE A  64       2.387 -17.691 -20.430  1.00  0.00              
ATOM    808  CG1 ILE A  64       1.054 -18.335 -20.808  1.00  0.00              
ATOM    809  CG2 ILE A  64       2.197 -16.222 -20.110  1.00  0.00              
ATOM    810  CD1 ILE A  64       0.094 -18.452 -19.647  1.00  0.00              
ATOM    811  H   ILE A  64       4.547 -16.094 -21.288  1.00  0.00              
ATOM    812  HA  ILE A  64       3.629 -18.920 -21.721  1.00  0.00              
ATOM    813  HB  ILE A  64       2.763 -18.209 -19.548  1.00  0.00              
ATOM    814 1HG1 ILE A  64       0.610 -17.724 -21.593  1.00  0.00              
ATOM    815 2HG1 ILE A  64       1.274 -19.326 -21.204  1.00  0.00              
ATOM    816 1HG2 ILE A  64       1.481 -16.118 -19.294  1.00  0.00              
ATOM    817 2HG2 ILE A  64       3.150 -15.788 -19.813  1.00  0.00              
ATOM    818 3HG2 ILE A  64       1.819 -15.703 -20.991  1.00  0.00              
ATOM    819 1HD1 ILE A  64      -0.832 -18.918 -19.986  1.00  0.00              
ATOM    820 2HD1 ILE A  64       0.541 -19.064 -18.863  1.00  0.00              
ATOM    821 3HD1 ILE A  64      -0.125 -17.461 -19.253  1.00  0.00              
ATOM    822  N   SER A  65       2.318 -18.192 -23.736  1.00  0.00              
ATOM    823  CA  SER A  65       1.685 -17.783 -24.991  1.00  0.00              
ATOM    824  C   SER A  65       0.240 -18.277 -24.890  1.00  0.00              
ATOM    825  O   SER A  65      -0.002 -19.434 -24.562  1.00  0.00              
ATOM    826  CB  SER A  65       2.398 -18.363 -26.197  1.00  0.00              
ATOM    827  OG  SER A  65       2.413 -19.763 -26.177  1.00  0.00              
ATOM    828  H   SER A  65       2.366 -19.174 -23.507  1.00  0.00              
ATOM    829  HA  SER A  65       1.780 -16.716 -25.196  1.00  0.00              
ATOM    830 1HB  SER A  65       1.886 -18.027 -27.099  1.00  0.00              
ATOM    831 2HB  SER A  65       3.424 -17.997 -26.206  1.00  0.00              
ATOM    832  HG  SER A  65       3.108 -20.067 -25.588  1.00  0.00              
ATOM    833  N   ILE A  66      -0.723 -17.403 -25.139  1.00  0.00              
ATOM    834  CA  ILE A  66      -2.122 -17.821 -25.074  1.00  0.00              
ATOM    835  C   ILE A  66      -2.792 -17.674 -26.439  1.00  0.00              
ATOM    836  O   ILE A  66      -2.813 -16.583 -27.006  1.00  0.00              
ATOM    837  CB  ILE A  66      -2.916 -16.965 -24.064  1.00  0.00              
ATOM    838  CG1 ILE A  66      -2.329 -17.103 -22.660  1.00  0.00              
ATOM    839  CG2 ILE A  66      -4.372 -17.397 -24.046  1.00  0.00              
ATOM    840  CD1 ILE A  66      -2.984 -16.160 -21.642  1.00  0.00              
ATOM    841  H   ILE A  66      -0.505 -16.446 -25.375  1.00  0.00              
ATOM    842  HA  ILE A  66      -2.195 -18.881 -24.836  1.00  0.00              
ATOM    843  HB  ILE A  66      -2.847 -15.917 -24.356  1.00  0.00              
ATOM    844 1HG1 ILE A  66      -2.469 -18.138 -22.351  1.00  0.00              
ATOM    845 2HG1 ILE A  66      -1.263 -16.888 -22.732  1.00  0.00              
ATOM    846 1HG2 ILE A  66      -4.924 -16.789 -23.331  1.00  0.00              
ATOM    847 2HG2 ILE A  66      -4.802 -17.269 -25.038  1.00  0.00              
ATOM    848 3HG2 ILE A  66      -4.437 -18.446 -23.756  1.00  0.00              
ATOM    849 1HD1 ILE A  66      -2.525 -16.304 -20.663  1.00  0.00              
ATOM    850 2HD1 ILE A  66      -2.843 -15.126 -21.959  1.00  0.00              
ATOM    851 3HD1 ILE A  66      -4.049 -16.377 -21.577  1.00  0.00              
ATOM    852  N   LEU A  67      -3.303 -18.781 -26.968  1.00  0.00              
ATOM    853  CA  LEU A  67      -4.001 -18.753 -28.240  1.00  0.00              
ATOM    854  C   LEU A  67      -5.475 -18.842 -27.877  1.00  0.00              
ATOM    855  O   LEU A  67      -5.946 -19.854 -27.368  1.00  0.00              
ATOM    856  CB  LEU A  67      -3.565 -19.901 -29.159  1.00  0.00              
ATOM    857  CG  LEU A  67      -4.281 -19.961 -30.514  1.00  0.00              
ATOM    858  CD1 LEU A  67      -3.969 -18.710 -31.325  1.00  0.00              
ATOM    859  CD2 LEU A  67      -3.848 -21.211 -31.264  1.00  0.00              
ATOM    860  H   LEU A  67      -3.206 -19.660 -26.479  1.00  0.00              
ATOM    861  HA  LEU A  67      -3.791 -17.814 -28.751  1.00  0.00              
ATOM    862 1HB  LEU A  67      -2.520 -19.628 -29.300  1.00  0.00              
ATOM    863 2HB  LEU A  67      -3.623 -20.866 -28.655  1.00  0.00              
ATOM    864  HG  LEU A  67      -5.349 -20.046 -30.312  1.00  0.00              
ATOM    865 1HD1 LEU A  67      -4.483 -18.761 -32.285  1.00  0.00              
ATOM    866 2HD1 LEU A  67      -4.309 -17.829 -30.780  1.00  0.00              
ATOM    867 3HD1 LEU A  67      -2.895 -18.643 -31.491  1.00  0.00              
ATOM    868 1HD2 LEU A  67      -4.359 -21.253 -32.227  1.00  0.00              
ATOM    869 2HD2 LEU A  67      -2.770 -21.185 -31.425  1.00  0.00              
ATOM    870 3HD2 LEU A  67      -4.106 -22.094 -30.679  1.00  0.00              
ATOM    871  N   ASP A  68      -6.180 -17.751 -28.124  1.00  0.00              
ATOM    872  CA  ASP A  68      -7.590 -17.630 -27.831  1.00  0.00              
ATOM    873  C   ASP A  68      -8.332 -17.631 -29.164  1.00  0.00              
ATOM    874  O   ASP A  68      -8.238 -16.670 -29.922  1.00  0.00              
ATOM    875  CB  ASP A  68      -7.887 -16.360 -27.030  1.00  0.00              
ATOM    876  CG  ASP A  68      -9.354 -16.176 -26.663  1.00  0.00              
ATOM    877  OD1 ASP A  68     -10.146 -17.014 -27.024  1.00  0.00              
ATOM    878  OD2 ASP A  68      -9.647 -15.289 -25.897  1.00  0.00              
ATOM    879  H   ASP A  68      -5.696 -16.968 -28.539  1.00  0.00              
ATOM    880  HA  ASP A  68      -7.920 -18.487 -27.243  1.00  0.00              
ATOM    881 1HB  ASP A  68      -7.274 -16.257 -26.135  1.00  0.00              
ATOM    882 2HB  ASP A  68      -7.598 -15.602 -27.759  1.00  0.00              
ATOM    883  N   THR A  69      -9.066 -18.700 -29.450  1.00  0.00              
ATOM    884  CA  THR A  69      -9.765 -18.793 -30.726  1.00  0.00              
ATOM    885  C   THR A  69     -11.273 -18.893 -30.566  1.00  0.00              
ATOM    886  O   THR A  69     -11.786 -18.977 -29.451  1.00  0.00              
ATOM    887  CB  THR A  69      -9.276 -20.006 -31.540  1.00  0.00              
ATOM    888  OG1 THR A  69      -9.776 -21.213 -30.950  1.00  0.00              
ATOM    889  CG2 THR A  69      -7.756 -20.051 -31.568  1.00  0.00              
ATOM    890  H   THR A  69      -9.147 -19.459 -28.788  1.00  0.00              
ATOM    891  HA  THR A  69      -9.595 -17.886 -31.307  1.00  0.00              
ATOM    892  HB  THR A  69      -9.655 -19.925 -32.558  1.00  0.00              
ATOM    893  HG1 THR A  69     -10.688 -21.347 -31.221  1.00  0.00              
ATOM    894 1HG2 THR A  69      -7.430 -20.915 -32.147  1.00  0.00              
ATOM    895 2HG2 THR A  69      -7.373 -19.139 -32.026  1.00  0.00              
ATOM    896 3HG2 THR A  69      -7.377 -20.133 -30.550  1.00  0.00              
ATOM    897  N   ALA A  70     -11.973 -18.889 -31.697  1.00  0.00              
ATOM    898  CA  ALA A  70     -13.421 -19.114 -31.735  1.00  0.00              
ATOM    899  C   ALA A  70     -13.789 -20.500 -31.237  1.00  0.00              
ATOM    900  O   ALA A  70     -13.039 -21.459 -31.426  1.00  0.00              
ATOM    901  CB  ALA A  70     -13.941 -18.921 -33.166  1.00  0.00              
ATOM    902  H   ALA A  70     -11.479 -18.725 -32.563  1.00  0.00              
ATOM    903  HA  ALA A  70     -13.904 -18.397 -31.071  1.00  0.00              
ATOM    904 1HB  ALA A  70     -15.017 -19.089 -33.187  1.00  0.00              
ATOM    905 2HB  ALA A  70     -13.726 -17.905 -33.497  1.00  0.00              
ATOM    906 3HB  ALA A  70     -13.450 -19.631 -33.829  1.00  0.00              
ATOM    907  N   GLY A  71     -14.949 -20.608 -30.603  1.00  0.00              
ATOM    908  CA  GLY A  71     -15.405 -21.904 -30.144  1.00  0.00              
ATOM    909  C   GLY A  71     -15.840 -22.784 -31.302  1.00  0.00              
ATOM    910  O   GLY A  71     -15.840 -24.008 -31.203  1.00  0.00              
ATOM    911  H   GLY A  71     -15.525 -19.795 -30.433  1.00  0.00              
ATOM    912 1HA  GLY A  71     -14.593 -22.399 -29.611  1.00  0.00              
ATOM    913 2HA  GLY A  71     -16.250 -21.766 -29.470  1.00  0.00              
ATOM    914  N   LEU A  72     -16.188 -22.157 -32.418  1.00  0.00              
ATOM    915  CA  LEU A  72     -16.547 -22.899 -33.619  1.00  0.00              
ATOM    916  C   LEU A  72     -15.621 -22.607 -34.793  1.00  0.00              
ATOM    917  O   LEU A  72     -15.131 -21.493 -34.926  1.00  0.00              
ATOM    918  CB  LEU A  72     -17.998 -22.587 -34.004  1.00  0.00              
ATOM    919  CG  LEU A  72     -19.050 -22.969 -32.955  1.00  0.00              
ATOM    920  CD1 LEU A  72     -20.424 -22.480 -33.390  1.00  0.00              
ATOM    921  CD2 LEU A  72     -19.050 -24.479 -32.762  1.00  0.00              
ATOM    922  H   LEU A  72     -16.207 -21.148 -32.440  1.00  0.00              
ATOM    923  HA  LEU A  72     -16.449 -23.968 -33.431  1.00  0.00              
ATOM    924 1HB  LEU A  72     -17.930 -21.504 -34.088  1.00  0.00              
ATOM    925 2HB  LEU A  72     -18.258 -23.010 -34.975  1.00  0.00              
ATOM    926  HG  LEU A  72     -18.747 -22.513 -32.012  1.00  0.00              
ATOM    927 1HD1 LEU A  72     -21.164 -22.756 -32.639  1.00  0.00              
ATOM    928 2HD1 LEU A  72     -20.407 -21.396 -33.499  1.00  0.00              
ATOM    929 3HD1 LEU A  72     -20.688 -22.937 -34.343  1.00  0.00              
ATOM    930 1HD2 LEU A  72     -19.798 -24.749 -32.015  1.00  0.00              
ATOM    931 2HD2 LEU A  72     -19.288 -24.967 -33.707  1.00  0.00              
ATOM    932 3HD2 LEU A  72     -18.066 -24.803 -32.424  1.00  0.00              
ATOM    933  N   ASP A  73     -15.376 -23.607 -35.636  1.00  0.00              
ATOM    934  CA  ASP A  73     -14.492 -23.428 -36.790  1.00  0.00              
ATOM    935  C   ASP A  73     -15.041 -24.253 -37.940  1.00  0.00              
ATOM    936  O   ASP A  73     -15.374 -25.426 -37.773  1.00  0.00              
ATOM    937  CB  ASP A  73     -13.054 -23.842 -36.466  1.00  0.00              
ATOM    938  CG  ASP A  73     -12.051 -23.550 -37.574  1.00  0.00              
ATOM    939  OD1 ASP A  73     -12.456 -23.059 -38.601  1.00  0.00              
ATOM    940  OD2 ASP A  73     -10.875 -23.673 -37.330  1.00  0.00              
ATOM    941  H   ASP A  73     -15.805 -24.508 -35.479  1.00  0.00              
ATOM    942  HA  ASP A  73     -14.483 -22.380 -37.089  1.00  0.00              
ATOM    943 1HB  ASP A  73     -12.685 -23.431 -35.526  1.00  0.00              
ATOM    944 2HB  ASP A  73     -13.183 -24.920 -36.368  1.00  0.00              
ATOM    945  N   SER A  74     -15.127 -23.627 -39.108  1.00  0.00              
ATOM    946  CA  SER A  74     -15.661 -24.275 -40.302  1.00  0.00              
ATOM    947  C   SER A  74     -14.847 -25.448 -40.822  1.00  0.00              
ATOM    948  O   SER A  74     -15.416 -26.448 -41.268  1.00  0.00              
ATOM    949  CB  SER A  74     -15.809 -23.242 -41.402  1.00  0.00              
ATOM    950  OG  SER A  74     -14.571 -22.731 -41.814  1.00  0.00              
ATOM    951  H   SER A  74     -14.810 -22.670 -39.168  1.00  0.00              
ATOM    952  HA  SER A  74     -16.687 -24.626 -40.182  1.00  0.00              
ATOM    953 1HB  SER A  74     -16.301 -23.708 -42.254  1.00  0.00              
ATOM    954 2HB  SER A  74     -16.424 -22.423 -41.031  1.00  0.00              
ATOM    955  HG  SER A  74     -14.661 -22.338 -42.685  1.00  0.00              
ATOM    956  N   ARG A  75     -13.523 -25.326 -40.772  1.00  0.00              
ATOM    957  CA  ARG A  75     -12.660 -26.398 -41.232  1.00  0.00              
ATOM    958  C   ARG A  75     -12.046 -27.216 -40.116  1.00  0.00              
ATOM    959  O   ARG A  75     -11.485 -26.665 -39.167  1.00  0.00              
ATOM    960  CB  ARG A  75     -11.582 -25.876 -42.171  1.00  0.00              
ATOM    961  CG  ARG A  75     -12.103 -25.206 -43.433  1.00  0.00              
ATOM    962  CD  ARG A  75     -11.083 -25.031 -44.498  1.00  0.00              
ATOM    963  NE  ARG A  75     -10.585 -26.273 -45.067  1.00  0.00              
ATOM    964  CZ  ARG A  75     -11.227 -26.997 -46.004  1.00  0.00              
ATOM    965  NH1 ARG A  75     -12.406 -26.629 -46.455  1.00  0.00              
ATOM    966  NH2 ARG A  75     -10.651 -28.102 -46.443  1.00  0.00              
ATOM    967  H   ARG A  75     -13.106 -24.480 -40.410  1.00  0.00              
ATOM    968  HA  ARG A  75     -13.240 -27.114 -41.815  1.00  0.00              
ATOM    969 1HB  ARG A  75     -10.985 -25.163 -41.605  1.00  0.00              
ATOM    970 2HB  ARG A  75     -10.962 -26.729 -42.448  1.00  0.00              
ATOM    971 1HG  ARG A  75     -12.912 -25.813 -43.839  1.00  0.00              
ATOM    972 2HG  ARG A  75     -12.486 -24.220 -43.168  1.00  0.00              
ATOM    973 1HD  ARG A  75     -11.517 -24.451 -45.312  1.00  0.00              
ATOM    974 2HD  ARG A  75     -10.229 -24.495 -44.086  1.00  0.00              
ATOM    975  HE  ARG A  75      -9.729 -26.775 -44.870  1.00  0.00              
ATOM    976 1HH1 ARG A  75     -12.842 -25.791 -46.096  1.00  0.00              
ATOM    977 2HH1 ARG A  75     -12.871 -27.185 -47.158  1.00  0.00              
ATOM    978 1HH2 ARG A  75      -9.752 -28.381 -46.074  1.00  0.00              
ATOM    979 2HH2 ARG A  75     -11.110 -28.663 -47.145  1.00  0.00              
ATOM    980  N   ALA A  76     -12.134 -28.536 -40.248  1.00  0.00              
ATOM    981  CA  ALA A  76     -11.616 -29.449 -39.242  1.00  0.00              
ATOM    982  C   ALA A  76     -10.097 -29.337 -39.137  1.00  0.00              
ATOM    983  O   ALA A  76      -9.539 -29.379 -38.038  1.00  0.00              
ATOM    984  CB  ALA A  76     -12.009 -30.886 -39.578  1.00  0.00              
ATOM    985  H   ALA A  76     -12.574 -28.914 -41.075  1.00  0.00              
ATOM    986  HA  ALA A  76     -12.033 -29.174 -38.273  1.00  0.00              
ATOM    987 1HB  ALA A  76     -11.614 -31.558 -38.815  1.00  0.00              
ATOM    988 2HB  ALA A  76     -13.096 -30.969 -39.607  1.00  0.00              
ATOM    989 3HB  ALA A  76     -11.597 -31.158 -40.548  1.00  0.00              
ATOM    990  N   SER A  77      -9.426 -29.188 -40.278  1.00  0.00              
ATOM    991  CA  SER A  77      -7.968 -29.113 -40.289  1.00  0.00              
ATOM    992  C   SER A  77      -7.467 -27.841 -39.603  1.00  0.00              
ATOM    993  O   SER A  77      -6.480 -27.880 -38.876  1.00  0.00              
ATOM    994  CB  SER A  77      -7.456 -29.180 -41.715  1.00  0.00              
ATOM    995  OG  SER A  77      -7.715 -30.423 -42.309  1.00  0.00              
ATOM    996  H   SER A  77      -9.929 -29.125 -41.153  1.00  0.00              
ATOM    997  HA  SER A  77      -7.486 -29.984 -39.843  1.00  0.00              
ATOM    998 1HB  SER A  77      -7.945 -28.400 -42.297  1.00  0.00              
ATOM    999 2HB  SER A  77      -6.381 -29.008 -41.708  1.00  0.00              
ATOM   1000  HG  SER A  77      -7.377 -30.424 -43.207  1.00  0.00              
ATOM   1001  N   LEU A  78      -8.146 -26.725 -39.838  1.00  0.00              
ATOM   1002  CA  LEU A  78      -7.759 -25.459 -39.221  1.00  0.00              
ATOM   1003  C   LEU A  78      -7.947 -25.556 -37.705  1.00  0.00              
ATOM   1004  O   LEU A  78      -7.073 -25.156 -36.935  1.00  0.00              
ATOM   1005  CB  LEU A  78      -8.580 -24.300 -39.801  1.00  0.00              
ATOM   1006  CG  LEU A  78      -8.266 -23.944 -41.260  1.00  0.00              
ATOM   1007  CD1 LEU A  78      -9.265 -22.916 -41.773  1.00  0.00              
ATOM   1008  CD2 LEU A  78      -6.845 -23.411 -41.359  1.00  0.00              
ATOM   1009  H   LEU A  78      -8.945 -26.747 -40.455  1.00  0.00              
ATOM   1010  HA  LEU A  78      -6.703 -25.268 -39.411  1.00  0.00              
ATOM   1011 1HB  LEU A  78      -9.575 -24.735 -39.728  1.00  0.00              
ATOM   1012 2HB  LEU A  78      -8.524 -23.412 -39.172  1.00  0.00              
ATOM   1013  HG  LEU A  78      -8.317 -24.868 -41.837  1.00  0.00              
ATOM   1014 1HD1 LEU A  78      -9.035 -22.670 -42.809  1.00  0.00              
ATOM   1015 2HD1 LEU A  78     -10.273 -23.327 -41.714  1.00  0.00              
ATOM   1016 3HD1 LEU A  78      -9.205 -22.015 -41.164  1.00  0.00              
ATOM   1017 1HD2 LEU A  78      -6.623 -23.159 -42.397  1.00  0.00              
ATOM   1018 2HD2 LEU A  78      -6.746 -22.520 -40.739  1.00  0.00              
ATOM   1019 3HD2 LEU A  78      -6.145 -24.172 -41.014  1.00  0.00              
ATOM   1020  N   ARG A  79      -9.088 -26.099 -37.289  1.00  0.00              
ATOM   1021  CA  ARG A  79      -9.354 -26.334 -35.878  1.00  0.00              
ATOM   1022  C   ARG A  79      -8.234 -27.182 -35.270  1.00  0.00              
ATOM   1023  O   ARG A  79      -7.690 -26.839 -34.215  1.00  0.00              
ATOM   1024  CB  ARG A  79     -10.700 -27.048 -35.697  1.00  0.00              
ATOM   1025  CG  ARG A  79     -10.988 -27.441 -34.244  1.00  0.00              
ATOM   1026  CD  ARG A  79     -11.989 -28.568 -34.184  1.00  0.00              
ATOM   1027  NE  ARG A  79     -11.498 -29.741 -34.905  1.00  0.00              
ATOM   1028  CZ  ARG A  79     -12.284 -30.597 -35.545  1.00  0.00              
ATOM   1029  NH1 ARG A  79     -13.595 -30.408 -35.544  1.00  0.00              
ATOM   1030  NH2 ARG A  79     -11.761 -31.619 -36.208  1.00  0.00              
ATOM   1031  H   ARG A  79      -9.788 -26.355 -37.970  1.00  0.00              
ATOM   1032  HA  ARG A  79      -9.368 -25.384 -35.342  1.00  0.00              
ATOM   1033 1HB  ARG A  79     -11.471 -26.370 -36.060  1.00  0.00              
ATOM   1034 2HB  ARG A  79     -10.674 -27.939 -36.325  1.00  0.00              
ATOM   1035 1HG  ARG A  79     -10.053 -27.754 -33.777  1.00  0.00              
ATOM   1036 2HG  ARG A  79     -11.381 -26.569 -33.721  1.00  0.00              
ATOM   1037 1HD  ARG A  79     -12.160 -28.834 -33.141  1.00  0.00              
ATOM   1038 2HD  ARG A  79     -12.924 -28.235 -34.633  1.00  0.00              
ATOM   1039  HE  ARG A  79     -10.550 -30.072 -35.029  1.00  0.00              
ATOM   1040 1HH1 ARG A  79     -13.988 -29.614 -35.058  1.00  0.00              
ATOM   1041 2HH1 ARG A  79     -14.196 -31.057 -36.030  1.00  0.00              
ATOM   1042 1HH2 ARG A  79     -10.758 -31.746 -36.225  1.00  0.00              
ATOM   1043 2HH2 ARG A  79     -12.366 -32.266 -36.691  1.00  0.00              
ATOM   1044  N   ASP A  80      -7.884 -28.275 -35.939  1.00  0.00              
ATOM   1045  CA  ASP A  80      -6.867 -29.191 -35.432  1.00  0.00              
ATOM   1046  C   ASP A  80      -5.491 -28.522 -35.382  1.00  0.00              
ATOM   1047  O   ASP A  80      -4.672 -28.833 -34.509  1.00  0.00              
ATOM   1048  CB  ASP A  80      -6.773 -30.442 -36.314  1.00  0.00              
ATOM   1049  CG  ASP A  80      -7.999 -31.336 -36.203  1.00  0.00              
ATOM   1050  OD1 ASP A  80      -8.903 -31.043 -35.390  1.00  0.00              
ATOM   1051  OD2 ASP A  80      -8.060 -32.339 -36.943  1.00  0.00              
ATOM   1052  H   ASP A  80      -8.334 -28.477 -36.821  1.00  0.00              
ATOM   1053  HA  ASP A  80      -7.107 -29.479 -34.408  1.00  0.00              
ATOM   1054 1HB  ASP A  80      -6.558 -30.222 -37.359  1.00  0.00              
ATOM   1055 2HB  ASP A  80      -5.912 -30.933 -35.859  1.00  0.00              
ATOM   1056  N   ASP A  81      -5.223 -27.629 -36.329  1.00  0.00              
ATOM   1057  CA  ASP A  81      -3.944 -26.929 -36.326  1.00  0.00              
ATOM   1058  C   ASP A  81      -3.846 -25.991 -35.111  1.00  0.00              
ATOM   1059  O   ASP A  81      -2.789 -25.878 -34.485  1.00  0.00              
ATOM   1060  CB  ASP A  81      -3.760 -26.142 -37.626  1.00  0.00              
ATOM   1061  CG  ASP A  81      -3.472 -27.004 -38.848  1.00  0.00              
ATOM   1062  OD1 ASP A  81      -3.179 -28.164 -38.677  1.00  0.00              
ATOM   1063  OD2 ASP A  81      -3.699 -26.544 -39.941  1.00  0.00              
ATOM   1064  H   ASP A  81      -5.894 -27.426 -37.056  1.00  0.00              
ATOM   1065  HA  ASP A  81      -3.130 -27.648 -36.236  1.00  0.00              
ATOM   1066 1HB  ASP A  81      -4.588 -25.467 -37.846  1.00  0.00              
ATOM   1067 2HB  ASP A  81      -2.873 -25.561 -37.374  1.00  0.00              
ATOM   1068  N   TYR A  82      -4.950 -25.339 -34.765  1.00  0.00              
ATOM   1069  CA  TYR A  82      -4.953 -24.419 -33.629  1.00  0.00              
ATOM   1070  C   TYR A  82      -4.585 -25.192 -32.359  1.00  0.00              
ATOM   1071  O   TYR A  82      -3.767 -24.754 -31.550  1.00  0.00              
ATOM   1072  CB  TYR A  82      -6.317 -23.743 -33.473  1.00  0.00              
ATOM   1073  CG  TYR A  82      -6.593 -22.673 -34.507  1.00  0.00              
ATOM   1074  CD1 TYR A  82      -7.706 -22.748 -35.331  1.00  0.00              
ATOM   1075  CD2 TYR A  82      -5.739 -21.590 -34.654  1.00  0.00              
ATOM   1076  CE1 TYR A  82      -7.962 -21.774 -36.276  1.00  0.00              
ATOM   1077  CE2 TYR A  82      -5.985 -20.610 -35.596  1.00  0.00              
ATOM   1078  CZ  TYR A  82      -7.098 -20.705 -36.405  1.00  0.00              
ATOM   1079  OH  TYR A  82      -7.349 -19.731 -37.344  1.00  0.00              
ATOM   1080  H   TYR A  82      -5.803 -25.477 -35.289  1.00  0.00              
ATOM   1081  HA  TYR A  82      -4.201 -23.644 -33.779  1.00  0.00              
ATOM   1082 1HB  TYR A  82      -7.075 -24.524 -33.548  1.00  0.00              
ATOM   1083 2HB  TYR A  82      -6.346 -23.302 -32.477  1.00  0.00              
ATOM   1084  HD1 TYR A  82      -8.384 -23.595 -35.223  1.00  0.00              
ATOM   1085  HD2 TYR A  82      -4.861 -21.521 -34.011  1.00  0.00              
ATOM   1086  HE1 TYR A  82      -8.841 -21.846 -36.917  1.00  0.00              
ATOM   1087  HE2 TYR A  82      -5.301 -19.767 -35.697  1.00  0.00              
ATOM   1088  HH  TYR A  82      -6.687 -19.035 -37.349  1.00  0.00              
ATOM   1089  N   PHE A  83      -5.242 -26.337 -32.187  1.00  0.00              
ATOM   1090  CA  PHE A  83      -5.027 -27.213 -31.040  1.00  0.00              
ATOM   1091  C   PHE A  83      -3.615 -27.769 -30.978  1.00  0.00              
ATOM   1092  O   PHE A  83      -2.955 -27.705 -29.940  1.00  0.00              
ATOM   1093  CB  PHE A  83      -6.020 -28.382 -31.088  1.00  0.00              
ATOM   1094  CG  PHE A  83      -7.447 -28.002 -30.776  1.00  0.00              
ATOM   1095  CD1 PHE A  83      -7.777 -26.720 -30.361  1.00  0.00              
ATOM   1096  CD2 PHE A  83      -8.466 -28.942 -30.909  1.00  0.00              
ATOM   1097  CE1 PHE A  83      -9.092 -26.375 -30.084  1.00  0.00              
ATOM   1098  CE2 PHE A  83      -9.787 -28.603 -30.631  1.00  0.00              
ATOM   1099  CZ  PHE A  83     -10.100 -27.319 -30.219  1.00  0.00              
ATOM   1100  H   PHE A  83      -5.919 -26.603 -32.888  1.00  0.00              
ATOM   1101  HA  PHE A  83      -5.160 -26.651 -30.115  1.00  0.00              
ATOM   1102 1HB  PHE A  83      -6.032 -28.824 -32.084  1.00  0.00              
ATOM   1103 2HB  PHE A  83      -5.740 -29.142 -30.360  1.00  0.00              
ATOM   1104  HD1 PHE A  83      -6.987 -25.976 -30.254  1.00  0.00              
ATOM   1105  HD2 PHE A  83      -8.220 -29.954 -31.233  1.00  0.00              
ATOM   1106  HE1 PHE A  83      -9.333 -25.363 -29.760  1.00  0.00              
ATOM   1107  HE2 PHE A  83     -10.576 -29.349 -30.736  1.00  0.00              
ATOM   1108  HZ  PHE A  83     -11.133 -27.050 -29.999  1.00  0.00              
ATOM   1109  N   ARG A  84      -3.152 -28.316 -32.099  1.00  0.00              
ATOM   1110  CA  ARG A  84      -1.846 -28.952 -32.163  1.00  0.00              
ATOM   1111  C   ARG A  84      -0.678 -28.003 -31.913  1.00  0.00              
ATOM   1112  O   ARG A  84       0.360 -28.415 -31.403  1.00  0.00              
ATOM   1113  CB  ARG A  84      -1.663 -29.701 -33.475  1.00  0.00              
ATOM   1114  CG  ARG A  84      -0.472 -30.645 -33.512  1.00  0.00              
ATOM   1115  CD  ARG A  84      -0.521 -31.650 -34.605  1.00  0.00              
ATOM   1116  NE  ARG A  84      -1.522 -32.689 -34.423  1.00  0.00              
ATOM   1117  CZ  ARG A  84      -2.086 -33.391 -35.424  1.00  0.00              
ATOM   1118  NH1 ARG A  84      -1.782 -33.145 -36.679  1.00  0.00              
ATOM   1119  NH2 ARG A  84      -2.974 -34.320 -35.113  1.00  0.00              
ATOM   1120  H   ARG A  84      -3.725 -28.287 -32.930  1.00  0.00              
ATOM   1121  HA  ARG A  84      -1.763 -29.704 -31.378  1.00  0.00              
ATOM   1122 1HB  ARG A  84      -2.577 -30.268 -33.648  1.00  0.00              
ATOM   1123 2HB  ARG A  84      -1.549 -28.949 -34.256  1.00  0.00              
ATOM   1124 1HG  ARG A  84       0.435 -30.054 -33.641  1.00  0.00              
ATOM   1125 2HG  ARG A  84      -0.425 -31.180 -32.564  1.00  0.00              
ATOM   1126 1HD  ARG A  84      -0.745 -31.143 -35.543  1.00  0.00              
ATOM   1127 2HD  ARG A  84       0.449 -32.140 -34.679  1.00  0.00              
ATOM   1128  HE  ARG A  84      -1.938 -33.041 -33.571  1.00  0.00              
ATOM   1129 1HH1 ARG A  84      -1.115 -32.420 -36.902  1.00  0.00              
ATOM   1130 2HH1 ARG A  84      -2.217 -33.683 -37.415  1.00  0.00              
ATOM   1131 1HH2 ARG A  84      -3.210 -34.484 -34.143  1.00  0.00              
ATOM   1132 2HH2 ARG A  84      -3.413 -34.860 -35.843  1.00  0.00              
ATOM   1133  N   SER A  85      -0.843 -26.734 -32.271  1.00  0.00              
ATOM   1134  CA  SER A  85       0.208 -25.750 -32.034  1.00  0.00              
ATOM   1135  C   SER A  85       0.444 -25.539 -30.533  1.00  0.00              
ATOM   1136  O   SER A  85       1.474 -25.008 -30.142  1.00  0.00              
ATOM   1137  CB  SER A  85      -0.150 -24.438 -32.704  1.00  0.00              
ATOM   1138  OG  SER A  85      -1.239 -23.810 -32.085  1.00  0.00              
ATOM   1139  H   SER A  85      -1.702 -26.439 -32.713  1.00  0.00              
ATOM   1140  HA  SER A  85       1.151 -25.996 -32.525  1.00  0.00              
ATOM   1141 1HB  SER A  85       0.714 -23.776 -32.658  1.00  0.00              
ATOM   1142 2HB  SER A  85      -0.400 -24.635 -33.746  1.00  0.00              
ATOM   1143  HG  SER A  85      -2.006 -24.386 -32.126  1.00  0.00              
ATOM   1144  N   GLY A  86      -0.497 -25.966 -29.701  1.00  0.00              
ATOM   1145  CA  GLY A  86      -0.335 -25.790 -28.267  1.00  0.00              
ATOM   1146  C   GLY A  86       0.350 -26.887 -27.484  1.00  0.00              
ATOM   1147  O   GLY A  86       0.736 -27.926 -28.032  1.00  0.00              
ATOM   1148  H   GLY A  86      -1.332 -26.414 -30.050  1.00  0.00              
ATOM   1149 1HA  GLY A  86       0.255 -24.892 -28.083  1.00  0.00              
ATOM   1150 2HA  GLY A  86      -1.317 -25.678 -27.809  1.00  0.00              
ATOM   1151  N   GLU A  87       0.495 -26.653 -26.183  1.00  0.00              
ATOM   1152  CA  GLU A  87       1.141 -27.611 -25.289  1.00  0.00              
ATOM   1153  C   GLU A  87       0.187 -28.032 -24.176  1.00  0.00              
ATOM   1154  O   GLU A  87       0.197 -29.183 -23.736  1.00  0.00              
ATOM   1155  CB  GLU A  87       2.410 -26.994 -24.687  1.00  0.00              
ATOM   1156  CG  GLU A  87       3.532 -26.784 -25.702  1.00  0.00              
ATOM   1157  CD  GLU A  87       4.680 -25.922 -25.180  1.00  0.00              
ATOM   1158  OE1 GLU A  87       5.730 -25.869 -25.864  1.00  0.00              
ATOM   1159  OE2 GLU A  87       4.537 -25.285 -24.105  1.00  0.00              
ATOM   1160  H   GLU A  87       0.146 -25.784 -25.803  1.00  0.00              
ATOM   1161  HA  GLU A  87       1.402 -28.514 -25.841  1.00  0.00              
ATOM   1162 1HB  GLU A  87       2.122 -26.037 -24.252  1.00  0.00              
ATOM   1163 2HB  GLU A  87       2.747 -27.665 -23.897  1.00  0.00              
ATOM   1164 1HG  GLU A  87       3.955 -27.715 -26.079  1.00  0.00              
ATOM   1165 2HG  GLU A  87       3.044 -26.253 -26.518  1.00  0.00              
ATOM   1166  N   GLY A  88      -0.640 -27.093 -23.724  1.00  0.00              
ATOM   1167  CA  GLY A  88      -1.578 -27.373 -22.653  1.00  0.00              
ATOM   1168  C   GLY A  88      -2.906 -26.729 -22.963  1.00  0.00              
ATOM   1169  O   GLY A  88      -2.972 -25.748 -23.700  1.00  0.00              
ATOM   1170  H   GLY A  88      -0.619 -26.168 -24.130  1.00  0.00              
ATOM   1171 1HA  GLY A  88      -1.703 -28.452 -22.562  1.00  0.00              
ATOM   1172 2HA  GLY A  88      -1.182 -26.974 -21.720  1.00  0.00              
ATOM   1173  N   PHE A  89      -3.970 -27.253 -22.379  1.00  0.00              
ATOM   1174  CA  PHE A  89      -5.286 -26.718 -22.648  1.00  0.00              
ATOM   1175  C   PHE A  89      -6.098 -26.291 -21.436  1.00  0.00              
ATOM   1176  O   PHE A  89      -6.103 -26.968 -20.429  1.00  0.00              
ATOM   1177  CB  PHE A  89      -6.100 -27.775 -23.410  1.00  0.00              
ATOM   1178  CG  PHE A  89      -5.510 -28.152 -24.738  1.00  0.00              
ATOM   1179  CD1 PHE A  89      -4.439 -29.037 -24.813  1.00  0.00              
ATOM   1180  CD2 PHE A  89      -5.987 -27.571 -25.908  1.00  0.00              
ATOM   1181  CE1 PHE A  89      -3.845 -29.334 -26.035  1.00  0.00              
ATOM   1182  CE2 PHE A  89      -5.402 -27.858 -27.137  1.00  0.00              
ATOM   1183  CZ  PHE A  89      -4.328 -28.741 -27.201  1.00  0.00              
ATOM   1184  H   PHE A  89      -3.875 -28.030 -21.741  1.00  0.00              
ATOM   1185  HA  PHE A  89      -5.200 -25.799 -23.229  1.00  0.00              
ATOM   1186 1HB  PHE A  89      -6.164 -28.693 -22.827  1.00  0.00              
ATOM   1187 2HB  PHE A  89      -7.104 -27.403 -23.611  1.00  0.00              
ATOM   1188  HD1 PHE A  89      -4.067 -29.500 -23.898  1.00  0.00              
ATOM   1189  HD2 PHE A  89      -6.829 -26.879 -25.855  1.00  0.00              
ATOM   1190  HE1 PHE A  89      -3.006 -30.028 -26.078  1.00  0.00              
ATOM   1191  HE2 PHE A  89      -5.780 -27.394 -28.048  1.00  0.00              
ATOM   1192  HZ  PHE A  89      -3.864 -28.966 -28.161  1.00  0.00              
ATOM   1193  N   LEU A  90      -6.790 -25.167 -21.559  1.00  0.00              
ATOM   1194  CA  LEU A  90      -7.703 -24.710 -20.525  1.00  0.00              
ATOM   1195  C   LEU A  90      -9.062 -24.930 -21.171  1.00  0.00              
ATOM   1196  O   LEU A  90      -9.435 -24.216 -22.109  1.00  0.00              
ATOM   1197  CB  LEU A  90      -7.523 -23.221 -20.216  1.00  0.00              
ATOM   1198  CG  LEU A  90      -6.211 -22.854 -19.514  1.00  0.00              
ATOM   1199  CD1 LEU A  90      -6.187 -21.353 -19.237  1.00  0.00              
ATOM   1200  CD2 LEU A  90      -6.082 -23.639 -18.200  1.00  0.00              
ATOM   1201  H   LEU A  90      -6.680 -24.613 -22.396  1.00  0.00              
ATOM   1202  HA  LEU A  90      -7.574 -25.317 -19.630  1.00  0.00              
ATOM   1203 1HB  LEU A  90      -7.525 -22.828 -21.232  1.00  0.00              
ATOM   1204 2HB  LEU A  90      -8.374 -22.816 -19.668  1.00  0.00              
ATOM   1205  HG  LEU A  90      -5.395 -23.168 -20.167  1.00  0.00              
ATOM   1206 1HD1 LEU A  90      -5.254 -21.090 -18.737  1.00  0.00              
ATOM   1207 2HD1 LEU A  90      -6.260 -20.808 -20.177  1.00  0.00              
ATOM   1208 3HD1 LEU A  90      -7.027 -21.089 -18.597  1.00  0.00              
ATOM   1209 1HD2 LEU A  90      -5.146 -23.373 -17.708  1.00  0.00              
ATOM   1210 2HD2 LEU A  90      -6.919 -23.393 -17.546  1.00  0.00              
ATOM   1211 3HD2 LEU A  90      -6.088 -24.708 -18.412  1.00  0.00              
ATOM   1212  N   CYS A  91      -9.780 -25.938 -20.694  1.00  0.00              
ATOM   1213  CA  CYS A  91     -11.102 -26.241 -21.227  1.00  0.00              
ATOM   1214  C   CYS A  91     -12.078 -25.428 -20.408  1.00  0.00              
ATOM   1215  O   CYS A  91     -12.418 -25.789 -19.281  1.00  0.00              
ATOM   1216  CB  CYS A  91     -11.400 -27.732 -21.093  1.00  0.00              
ATOM   1217  SG  CYS A  91     -13.004 -28.180 -21.766  1.00  0.00              
ATOM   1218  H   CYS A  91      -9.408 -26.509 -19.948  1.00  0.00              
ATOM   1219  HA  CYS A  91     -11.186 -26.069 -22.300  1.00  0.00              
ATOM   1220 1HB  CYS A  91     -10.653 -28.316 -21.632  1.00  0.00              
ATOM   1221 2HB  CYS A  91     -11.401 -28.023 -20.043  1.00  0.00              
ATOM   1222  HG  CYS A  91     -12.618 -28.209 -23.038  1.00  0.00              
ATOM   1223  N   VAL A  92     -12.515 -24.322 -20.986  1.00  0.00              
ATOM   1224  CA  VAL A  92     -13.418 -23.414 -20.310  1.00  0.00              
ATOM   1225  C   VAL A  92     -14.893 -23.502 -20.677  1.00  0.00              
ATOM   1226  O   VAL A  92     -15.260 -23.515 -21.844  1.00  0.00              
ATOM   1227  CB  VAL A  92     -12.967 -21.964 -20.548  1.00  0.00              
ATOM   1228  CG1 VAL A  92     -13.904 -20.992 -19.828  1.00  0.00              
ATOM   1229  CG2 VAL A  92     -11.535 -21.791 -20.073  1.00  0.00              
ATOM   1230  H   VAL A  92     -12.210 -24.105 -21.924  1.00  0.00              
ATOM   1231  HA  VAL A  92     -13.458 -23.618 -19.239  1.00  0.00              
ATOM   1232  HB  VAL A  92     -12.981 -21.760 -21.619  1.00  0.00              
ATOM   1233 1HG1 VAL A  92     -13.572 -19.968 -20.005  1.00  0.00              
ATOM   1234 2HG1 VAL A  92     -14.918 -21.116 -20.206  1.00  0.00              
ATOM   1235 3HG1 VAL A  92     -13.888 -21.197 -18.757  1.00  0.00              
ATOM   1236 1HG2 VAL A  92     -11.216 -20.763 -20.243  1.00  0.00              
ATOM   1237 2HG2 VAL A  92     -11.476 -22.019 -19.009  1.00  0.00              
ATOM   1238 3HG2 VAL A  92     -10.883 -22.467 -20.626  1.00  0.00              
ATOM   1239  N   PHE A  93     -15.729 -23.561 -19.647  1.00  0.00              
ATOM   1240  CA  PHE A  93     -17.168 -23.628 -19.812  1.00  0.00              
ATOM   1241  C   PHE A  93     -17.717 -22.662 -18.761  1.00  0.00              
ATOM   1242  O   PHE A  93     -16.982 -22.201 -17.884  1.00  0.00              
ATOM   1243  CB  PHE A  93     -17.691 -25.068 -19.612  1.00  0.00              
ATOM   1244  CG  PHE A  93     -17.638 -25.565 -18.190  1.00  0.00              
ATOM   1245  CD1 PHE A  93     -18.736 -25.410 -17.338  1.00  0.00              
ATOM   1246  CD2 PHE A  93     -16.506 -26.225 -17.714  1.00  0.00              
ATOM   1247  CE1 PHE A  93     -18.705 -25.909 -16.038  1.00  0.00              
ATOM   1248  CE2 PHE A  93     -16.464 -26.727 -16.421  1.00  0.00              
ATOM   1249  CZ  PHE A  93     -17.569 -26.570 -15.575  1.00  0.00              
ATOM   1250  H   PHE A  93     -15.340 -23.559 -18.715  1.00  0.00              
ATOM   1251  HA  PHE A  93     -17.441 -23.301 -20.816  1.00  0.00              
ATOM   1252 1HB  PHE A  93     -18.734 -25.135 -19.918  1.00  0.00              
ATOM   1253 2HB  PHE A  93     -17.097 -25.766 -20.199  1.00  0.00              
ATOM   1254  HD1 PHE A  93     -19.623 -24.892 -17.702  1.00  0.00              
ATOM   1255  HD2 PHE A  93     -15.647 -26.346 -18.375  1.00  0.00              
ATOM   1256  HE1 PHE A  93     -19.568 -25.782 -15.386  1.00  0.00              
ATOM   1257  HE2 PHE A  93     -15.573 -27.242 -16.061  1.00  0.00              
ATOM   1258  HZ  PHE A  93     -17.542 -26.961 -14.558  1.00  0.00              
ATOM   1259  N   SER A  94     -18.985 -22.312 -18.886  1.00  0.00              
ATOM   1260  CA  SER A  94     -19.627 -21.444 -17.909  1.00  0.00              
ATOM   1261  C   SER A  94     -20.469 -22.303 -16.979  1.00  0.00              
ATOM   1262  O   SER A  94     -21.197 -23.189 -17.433  1.00  0.00              
ATOM   1263  CB  SER A  94     -20.513 -20.423 -18.617  1.00  0.00              
ATOM   1264  OG  SER A  94     -21.352 -19.766 -17.690  1.00  0.00              
ATOM   1265  H   SER A  94     -19.522 -22.652 -19.671  1.00  0.00              
ATOM   1266  HA  SER A  94     -18.924 -20.819 -17.357  1.00  0.00              
ATOM   1267 1HB  SER A  94     -19.874 -19.695 -19.116  1.00  0.00              
ATOM   1268 2HB  SER A  94     -21.119 -20.942 -19.359  1.00  0.00              
ATOM   1269  HG  SER A  94     -22.096 -19.376 -18.154  1.00  0.00              
ATOM   1270  N   ILE A  95     -20.369 -22.050 -15.679  1.00  0.00              
ATOM   1271  CA  ILE A  95     -21.210 -22.771 -14.737  1.00  0.00              
ATOM   1272  C   ILE A  95     -22.688 -22.401 -14.871  1.00  0.00              
ATOM   1273  O   ILE A  95     -23.555 -23.088 -14.332  1.00  0.00              
ATOM   1274  CB  ILE A  95     -20.784 -22.523 -13.276  1.00  0.00              
ATOM   1275  CG1 ILE A  95     -21.012 -21.062 -12.903  1.00  0.00              
ATOM   1276  CG2 ILE A  95     -19.332 -22.928 -13.079  1.00  0.00              
ATOM   1277  CD1 ILE A  95     -20.913 -20.824 -11.407  1.00  0.00              
ATOM   1278  H   ILE A  95     -19.716 -21.362 -15.329  1.00  0.00              
ATOM   1279  HA  ILE A  95     -21.190 -23.840 -14.945  1.00  0.00              
ATOM   1280  HB  ILE A  95     -21.421 -23.111 -12.615  1.00  0.00              
ATOM   1281 1HG1 ILE A  95     -20.262 -20.472 -13.428  1.00  0.00              
ATOM   1282 2HG1 ILE A  95     -22.004 -20.787 -13.262  1.00  0.00              
ATOM   1283 1HG2 ILE A  95     -19.041 -22.748 -12.044  1.00  0.00              
ATOM   1284 2HG2 ILE A  95     -19.214 -23.985 -13.310  1.00  0.00              
ATOM   1285 3HG2 ILE A  95     -18.697 -22.339 -13.741  1.00  0.00              
ATOM   1286 1HD1 ILE A  95     -21.084 -19.769 -11.193  1.00  0.00              
ATOM   1287 2HD1 ILE A  95     -21.664 -21.424 -10.892  1.00  0.00              
ATOM   1288 3HD1 ILE A  95     -19.922 -21.108 -11.057  1.00  0.00              
ATOM   1289  N   THR A  96     -22.975 -21.320 -15.593  1.00  0.00              
ATOM   1290  CA  THR A  96     -24.350 -20.874 -15.784  1.00  0.00              
ATOM   1291  C   THR A  96     -24.966 -21.395 -17.086  1.00  0.00              
ATOM   1292  O   THR A  96     -26.111 -21.085 -17.406  1.00  0.00              
ATOM   1293  CB  THR A  96     -24.428 -19.337 -15.804  1.00  0.00              
ATOM   1294  OG1 THR A  96     -23.738 -18.842 -16.955  1.00  0.00              
ATOM   1295  CG2 THR A  96     -23.792 -18.750 -14.548  1.00  0.00              
ATOM   1296  H   THR A  96     -22.223 -20.795 -16.018  1.00  0.00              
ATOM   1297  HA  THR A  96     -24.980 -21.270 -14.987  1.00  0.00              
ATOM   1298  HB  THR A  96     -25.474 -19.036 -15.855  1.00  0.00              
ATOM   1299  HG1 THR A  96     -24.037 -17.950 -17.147  1.00  0.00              
ATOM   1300 1HG2 THR A  96     -23.859 -17.662 -14.582  1.00  0.00              
ATOM   1301 2HG2 THR A  96     -24.319 -19.119 -13.668  1.00  0.00              
ATOM   1302 3HG2 THR A  96     -22.746 -19.048 -14.497  1.00  0.00              
ATOM   1303  N   GLU A  97     -24.214 -22.184 -17.842  1.00  0.00              
ATOM   1304  CA  GLU A  97     -24.754 -22.747 -19.067  1.00  0.00              
ATOM   1305  C   GLU A  97     -24.431 -24.235 -19.198  1.00  0.00              
ATOM   1306  O   GLU A  97     -23.299 -24.623 -19.506  1.00  0.00              
ATOM   1307  CB  GLU A  97     -24.218 -21.984 -20.280  1.00  0.00              
ATOM   1308  CG  GLU A  97     -24.599 -22.590 -21.624  1.00  0.00              
ATOM   1309  CD  GLU A  97     -26.091 -22.693 -21.773  1.00  0.00              
ATOM   1310  OE1 GLU A  97     -26.731 -21.673 -21.869  1.00  0.00              
ATOM   1311  OE2 GLU A  97     -26.581 -23.790 -21.903  1.00  0.00              
ATOM   1312  H   GLU A  97     -23.263 -22.402 -17.578  1.00  0.00              
ATOM   1313  HA  GLU A  97     -25.842 -22.674 -19.059  1.00  0.00              
ATOM   1314 1HB  GLU A  97     -24.610 -20.969 -20.217  1.00  0.00              
ATOM   1315 2HB  GLU A  97     -23.132 -21.961 -20.188  1.00  0.00              
ATOM   1316 1HG  GLU A  97     -24.186 -22.051 -22.476  1.00  0.00              
ATOM   1317 2HG  GLU A  97     -24.169 -23.590 -21.585  1.00  0.00              
ATOM   1318  N   MET A  98     -25.441 -25.065 -18.958  1.00  0.00              
ATOM   1319  CA  MET A  98     -25.291 -26.511 -19.030  1.00  0.00              
ATOM   1320  C   MET A  98     -24.761 -27.017 -20.378  1.00  0.00              
ATOM   1321  O   MET A  98     -24.046 -28.015 -20.426  1.00  0.00              
ATOM   1322  CB  MET A  98     -26.633 -27.170 -18.722  1.00  0.00              
ATOM   1323  CG  MET A  98     -26.583 -28.689 -18.631  1.00  0.00              
ATOM   1324  SD  MET A  98     -25.561 -29.270 -17.263  1.00  0.00              
ATOM   1325  CE  MET A  98     -26.606 -28.867 -15.866  1.00  0.00              
ATOM   1326  H   MET A  98     -26.341 -24.675 -18.717  1.00  0.00              
ATOM   1327  HA  MET A  98     -24.553 -26.845 -18.301  1.00  0.00              
ATOM   1328 1HB  MET A  98     -26.977 -26.761 -17.773  1.00  0.00              
ATOM   1329 2HB  MET A  98     -27.321 -26.877 -19.516  1.00  0.00              
ATOM   1330 1HG  MET A  98     -27.600 -29.056 -18.500  1.00  0.00              
ATOM   1331 2HG  MET A  98     -26.177 -29.071 -19.568  1.00  0.00              
ATOM   1332 1HE  MET A  98     -26.111 -29.167 -14.942  1.00  0.00              
ATOM   1333 2HE  MET A  98     -26.791 -27.792 -15.847  1.00  0.00              
ATOM   1334 3HE  MET A  98     -27.555 -29.397 -15.957  1.00  0.00              
ATOM   1335  N   GLU A  99     -25.083 -26.335 -21.473  1.00  0.00              
ATOM   1336  CA  GLU A  99     -24.641 -26.815 -22.781  1.00  0.00              
ATOM   1337  C   GLU A  99     -23.134 -26.633 -22.988  1.00  0.00              
ATOM   1338  O   GLU A  99     -22.506 -27.418 -23.700  1.00  0.00              
ATOM   1339  CB  GLU A  99     -25.410 -26.095 -23.892  1.00  0.00              
ATOM   1340  CG  GLU A  99     -26.884 -26.462 -23.976  1.00  0.00              
ATOM   1341  CD  GLU A  99     -27.581 -25.679 -25.054  1.00  0.00              
ATOM   1342  OE1 GLU A  99     -26.942 -24.870 -25.682  1.00  0.00              
ATOM   1343  OE2 GLU A  99     -28.722 -25.969 -25.327  1.00  0.00              
ATOM   1344  H   GLU A  99     -25.631 -25.488 -21.418  1.00  0.00              
ATOM   1345  HA  GLU A  99     -24.824 -27.887 -22.863  1.00  0.00              
ATOM   1346 1HB  GLU A  99     -25.313 -25.025 -23.704  1.00  0.00              
ATOM   1347 2HB  GLU A  99     -24.919 -26.345 -24.833  1.00  0.00              
ATOM   1348 1HG  GLU A  99     -27.058 -27.527 -24.132  1.00  0.00              
ATOM   1349 2HG  GLU A  99     -27.277 -26.170 -23.003  1.00  0.00              
ATOM   1350  N   SER A 100     -22.549 -25.614 -22.357  1.00  0.00              
ATOM   1351  CA  SER A 100     -21.122 -25.332 -22.544  1.00  0.00              
ATOM   1352  C   SER A 100     -20.349 -26.378 -21.742  1.00  0.00              
ATOM   1353  O   SER A 100     -19.252 -26.799 -22.130  1.00  0.00              
ATOM   1354  CB  SER A 100     -20.764 -23.915 -22.059  1.00  0.00              
ATOM   1355  OG  SER A 100     -20.882 -23.777 -20.651  1.00  0.00              
ATOM   1356  H   SER A 100     -23.091 -25.023 -21.742  1.00  0.00              
ATOM   1357  HA  SER A 100     -20.822 -25.294 -23.592  1.00  0.00              
ATOM   1358 1HB  SER A 100     -19.736 -23.698 -22.348  1.00  0.00              
ATOM   1359 2HB  SER A 100     -21.433 -23.202 -22.538  1.00  0.00              
ATOM   1360  HG  SER A 100     -21.805 -23.648 -20.419  1.00  0.00              
ATOM   1361  N   PHE A 101     -20.943 -26.818 -20.633  1.00  0.00              
ATOM   1362  CA  PHE A 101     -20.363 -27.887 -19.840  1.00  0.00              
ATOM   1363  C   PHE A 101     -20.464 -29.205 -20.596  1.00  0.00              
ATOM   1364  O   PHE A 101     -19.493 -29.962 -20.689  1.00  0.00              
ATOM   1365  CB  PHE A 101     -21.059 -27.993 -18.482  1.00  0.00              
ATOM   1366  CG  PHE A 101     -20.619 -29.175 -17.666  1.00  0.00              
ATOM   1367  CD1 PHE A 101     -19.313 -29.271 -17.207  1.00  0.00              
ATOM   1368  CD2 PHE A 101     -21.507 -30.193 -17.357  1.00  0.00              
ATOM   1369  CE1 PHE A 101     -18.907 -30.358 -16.456  1.00  0.00              
ATOM   1370  CE2 PHE A 101     -21.104 -31.280 -16.606  1.00  0.00              
ATOM   1371  CZ  PHE A 101     -19.802 -31.362 -16.155  1.00  0.00              
ATOM   1372  H   PHE A 101     -21.814 -26.402 -20.335  1.00  0.00              
ATOM   1373  HA  PHE A 101     -19.303 -27.690 -19.671  1.00  0.00              
ATOM   1374 1HB  PHE A 101     -20.851 -27.107 -17.884  1.00  0.00              
ATOM   1375 2HB  PHE A 101     -22.135 -28.093 -18.619  1.00  0.00              
ATOM   1376  HD1 PHE A 101     -18.606 -28.476 -17.443  1.00  0.00              
ATOM   1377  HD2 PHE A 101     -22.536 -30.128 -17.713  1.00  0.00              
ATOM   1378  HE1 PHE A 101     -17.878 -30.421 -16.101  1.00  0.00              
ATOM   1379  HE2 PHE A 101     -21.813 -32.073 -16.369  1.00  0.00              
ATOM   1380  HZ  PHE A 101     -19.483 -32.220 -15.565  1.00  0.00              
ATOM   1381  N   ALA A 102     -21.648 -29.470 -21.139  1.00  0.00              
ATOM   1382  CA  ALA A 102     -21.878 -30.704 -21.882  1.00  0.00              
ATOM   1383  C   ALA A 102     -20.888 -30.798 -23.039  1.00  0.00              
ATOM   1384  O   ALA A 102     -20.401 -31.880 -23.372  1.00  0.00              
ATOM   1385  CB  ALA A 102     -23.304 -30.739 -22.410  1.00  0.00              
ATOM   1386  H   ALA A 102     -22.404 -28.808 -21.038  1.00  0.00              
ATOM   1387  HA  ALA A 102     -21.707 -31.550 -21.216  1.00  0.00              
ATOM   1388 1HB  ALA A 102     -23.463 -31.664 -22.962  1.00  0.00              
ATOM   1389 2HB  ALA A 102     -24.003 -30.690 -21.575  1.00  0.00              
ATOM   1390 3HB  ALA A 102     -23.468 -29.889 -23.071  1.00  0.00              
ATOM   1391  N   ALA A 103     -20.573 -29.651 -23.630  1.00  0.00              
ATOM   1392  CA  ALA A 103     -19.644 -29.605 -24.747  1.00  0.00              
ATOM   1393  C   ALA A 103     -18.201 -29.995 -24.404  1.00  0.00              
ATOM   1394  O   ALA A 103     -17.426 -30.345 -25.293  1.00  0.00              
ATOM   1395  CB  ALA A 103     -19.673 -28.210 -25.380  1.00  0.00              
ATOM   1396  H   ALA A 103     -20.986 -28.791 -23.298  1.00  0.00              
ATOM   1397  HA  ALA A 103     -19.961 -30.331 -25.496  1.00  0.00              
ATOM   1398 1HB  ALA A 103     -18.976 -28.177 -26.217  1.00  0.00              
ATOM   1399 2HB  ALA A 103     -20.680 -27.993 -25.737  1.00  0.00              
ATOM   1400 3HB  ALA A 103     -19.384 -27.468 -24.637  1.00  0.00              
ATOM   1401  N   THR A 104     -17.839 -29.952 -23.126  1.00  0.00              
ATOM   1402  CA  THR A 104     -16.455 -30.213 -22.748  1.00  0.00              
ATOM   1403  C   THR A 104     -15.978 -31.629 -23.040  1.00  0.00              
ATOM   1404  O   THR A 104     -14.784 -31.861 -23.227  1.00  0.00              
ATOM   1405  CB  THR A 104     -16.203 -29.903 -21.246  1.00  0.00              
ATOM   1406  OG1 THR A 104     -16.985 -30.776 -20.425  1.00  0.00              
ATOM   1407  CG2 THR A 104     -16.570 -28.452 -20.928  1.00  0.00              
ATOM   1408  H   THR A 104     -18.514 -29.739 -22.405  1.00  0.00              
ATOM   1409  HA  THR A 104     -15.787 -29.577 -23.330  1.00  0.00              
ATOM   1410  HB  THR A 104     -15.150 -30.067 -21.021  1.00  0.00              
ATOM   1411  HG1 THR A 104     -16.822 -30.576 -19.500  1.00  0.00              
ATOM   1412 1HG2 THR A 104     -16.387 -28.255 -19.872  1.00  0.00              
ATOM   1413 2HG2 THR A 104     -15.961 -27.782 -21.535  1.00  0.00              
ATOM   1414 3HG2 THR A 104     -17.623 -28.286 -21.151  1.00  0.00              
ATOM   1415  N   ALA A 105     -16.900 -32.582 -23.081  1.00  0.00              
ATOM   1416  CA  ALA A 105     -16.539 -33.941 -23.476  1.00  0.00              
ATOM   1417  C   ALA A 105     -16.115 -34.008 -24.946  1.00  0.00              
ATOM   1418  O   ALA A 105     -15.160 -34.717 -25.296  1.00  0.00              
ATOM   1419  CB  ALA A 105     -17.713 -34.897 -23.218  1.00  0.00              
ATOM   1420  H   ALA A 105     -17.859 -32.379 -22.841  1.00  0.00              
ATOM   1421  HA  ALA A 105     -15.683 -34.262 -22.882  1.00  0.00              
ATOM   1422 1HB  ALA A 105     -17.431 -35.907 -23.516  1.00  0.00              
ATOM   1423 2HB  ALA A 105     -17.963 -34.889 -22.157  1.00  0.00              
ATOM   1424 3HB  ALA A 105     -18.577 -34.576 -23.798  1.00  0.00              
ATOM   1425  N   ASP A 106     -16.810 -33.266 -25.804  1.00  0.00              
ATOM   1426  CA  ASP A 106     -16.449 -33.231 -27.216  1.00  0.00              
ATOM   1427  C   ASP A 106     -15.170 -32.438 -27.457  1.00  0.00              
ATOM   1428  O   ASP A 106     -14.381 -32.786 -28.339  1.00  0.00              
ATOM   1429  CB  ASP A 106     -17.594 -32.639 -28.042  1.00  0.00              
ATOM   1430  CG  ASP A 106     -18.798 -33.557 -28.198  1.00  0.00              
ATOM   1431  OD1 ASP A 106     -18.678 -34.720 -27.891  1.00  0.00              
ATOM   1432  OD2 ASP A 106     -19.866 -33.063 -28.471  1.00  0.00              
ATOM   1433  H   ASP A 106     -17.595 -32.718 -25.483  1.00  0.00              
ATOM   1434  HA  ASP A 106     -16.248 -34.242 -27.571  1.00  0.00              
ATOM   1435 1HB  ASP A 106     -17.926 -31.663 -27.687  1.00  0.00              
ATOM   1436 2HB  ASP A 106     -17.096 -32.526 -29.006  1.00  0.00              
ATOM   1437  N   PHE A 107     -14.970 -31.367 -26.687  1.00  0.00              
ATOM   1438  CA  PHE A 107     -13.775 -30.542 -26.847  1.00  0.00              
ATOM   1439  C   PHE A 107     -12.572 -31.377 -26.431  1.00  0.00              
ATOM   1440  O   PHE A 107     -11.549 -31.369 -27.102  1.00  0.00              
ATOM   1441  CB  PHE A 107     -13.841 -29.279 -25.972  1.00  0.00              
ATOM   1442  CG  PHE A 107     -14.691 -28.176 -26.550  1.00  0.00              
ATOM   1443  CD1 PHE A 107     -14.373 -27.602 -27.775  1.00  0.00              
ATOM   1444  CD2 PHE A 107     -15.782 -27.674 -25.840  1.00  0.00              
ATOM   1445  CE1 PHE A 107     -15.122 -26.537 -28.288  1.00  0.00              
ATOM   1446  CE2 PHE A 107     -16.539 -26.615 -26.340  1.00  0.00              
ATOM   1447  CZ  PHE A 107     -16.209 -26.042 -27.565  1.00  0.00              
ATOM   1448  H   PHE A 107     -15.649 -31.118 -25.982  1.00  0.00              
ATOM   1449  HA  PHE A 107     -13.658 -30.259 -27.894  1.00  0.00              
ATOM   1450 1HB  PHE A 107     -14.264 -29.519 -24.999  1.00  0.00              
ATOM   1451 2HB  PHE A 107     -12.843 -28.863 -25.841  1.00  0.00              
ATOM   1452  HD1 PHE A 107     -13.527 -27.992 -28.341  1.00  0.00              
ATOM   1453  HD2 PHE A 107     -16.039 -28.123 -24.881  1.00  0.00              
ATOM   1454  HE1 PHE A 107     -14.856 -26.097 -29.249  1.00  0.00              
ATOM   1455  HE2 PHE A 107     -17.387 -26.234 -25.772  1.00  0.00              
ATOM   1456  HZ  PHE A 107     -16.793 -25.212 -27.959  1.00  0.00              
ATOM   1457  N   ARG A 108     -12.701 -32.111 -25.331  1.00  0.00              
ATOM   1458  CA  ARG A 108     -11.613 -32.976 -24.887  1.00  0.00              
ATOM   1459  C   ARG A 108     -11.359 -34.109 -25.890  1.00  0.00              
ATOM   1460  O   ARG A 108     -10.207 -34.468 -26.152  1.00  0.00              
ATOM   1461  CB  ARG A 108     -11.914 -33.556 -23.497  1.00  0.00              
ATOM   1462  CG  ARG A 108     -10.810 -34.474 -22.979  1.00  0.00              
ATOM   1463  CD  ARG A 108     -11.088 -34.979 -21.572  1.00  0.00              
ATOM   1464  NE  ARG A 108     -10.129 -36.005 -21.154  1.00  0.00              
ATOM   1465  CZ  ARG A 108      -8.909 -35.762 -20.668  1.00  0.00              
ATOM   1466  NH1 ARG A 108      -8.475 -34.512 -20.525  1.00  0.00              
ATOM   1467  NH2 ARG A 108      -8.115 -36.772 -20.318  1.00  0.00              
ATOM   1468  H   ARG A 108     -13.554 -32.078 -24.790  1.00  0.00              
ATOM   1469  HA  ARG A 108     -10.687 -32.403 -24.827  1.00  0.00              
ATOM   1470 1HB  ARG A 108     -12.047 -32.712 -22.823  1.00  0.00              
ATOM   1471 2HB  ARG A 108     -12.851 -34.107 -23.579  1.00  0.00              
ATOM   1472 1HG  ARG A 108     -10.725 -35.328 -23.651  1.00  0.00              
ATOM   1473 2HG  ARG A 108      -9.871 -33.918 -22.977  1.00  0.00              
ATOM   1474 1HD  ARG A 108     -11.027 -34.142 -20.877  1.00  0.00              
ATOM   1475 2HD  ARG A 108     -12.089 -35.406 -21.542  1.00  0.00              
ATOM   1476  HE  ARG A 108     -10.218 -37.012 -21.161  1.00  0.00              
ATOM   1477 1HH1 ARG A 108      -9.073 -33.739 -20.784  1.00  0.00              
ATOM   1478 2HH1 ARG A 108      -7.551 -34.340 -20.156  1.00  0.00              
ATOM   1479 1HH2 ARG A 108      -8.439 -37.724 -20.420  1.00  0.00              
ATOM   1480 2HH2 ARG A 108      -7.193 -36.583 -19.952  1.00  0.00              
ATOM   1481  N   GLU A 109     -12.424 -34.673 -26.456  1.00  0.00              
ATOM   1482  CA  GLU A 109     -12.248 -35.723 -27.459  1.00  0.00              
ATOM   1483  C   GLU A 109     -11.372 -35.199 -28.591  1.00  0.00              
ATOM   1484  O   GLU A 109     -10.426 -35.862 -29.024  1.00  0.00              
ATOM   1485  CB  GLU A 109     -13.598 -36.198 -28.001  1.00  0.00              
ATOM   1486  CG  GLU A 109     -13.504 -37.306 -29.041  1.00  0.00              
ATOM   1487  CD  GLU A 109     -14.868 -37.737 -29.504  1.00  0.00              
ATOM   1488  OE1 GLU A 109     -15.836 -37.208 -29.014  1.00  0.00              
ATOM   1489  OE2 GLU A 109     -14.941 -38.514 -30.427  1.00  0.00              
ATOM   1490  H   GLU A 109     -13.358 -34.385 -26.203  1.00  0.00              
ATOM   1491  HA  GLU A 109     -11.738 -36.578 -27.014  1.00  0.00              
ATOM   1492 1HB  GLU A 109     -14.178 -36.550 -27.148  1.00  0.00              
ATOM   1493 2HB  GLU A 109     -14.089 -35.329 -28.440  1.00  0.00              
ATOM   1494 1HG  GLU A 109     -12.895 -37.039 -29.904  1.00  0.00              
ATOM   1495 2HG  GLU A 109     -13.028 -38.123 -28.501  1.00  0.00              
ATOM   1496  N   GLN A 110     -11.689 -33.999 -29.068  1.00  0.00              
ATOM   1497  CA  GLN A 110     -10.917 -33.395 -30.144  1.00  0.00              
ATOM   1498  C   GLN A 110      -9.472 -33.104 -29.731  1.00  0.00              
ATOM   1499  O   GLN A 110      -8.532 -33.346 -30.507  1.00  0.00              
ATOM   1500  CB  GLN A 110     -11.588 -32.099 -30.607  1.00  0.00              
ATOM   1501  CG  GLN A 110     -12.890 -32.308 -31.361  1.00  0.00              
ATOM   1502  CD  GLN A 110     -13.655 -31.014 -31.566  1.00  0.00              
ATOM   1503  OE1 GLN A 110     -13.269 -29.961 -31.051  1.00  0.00              
ATOM   1504  NE2 GLN A 110     -14.747 -31.085 -32.318  1.00  0.00              
ATOM   1505  H   GLN A 110     -12.474 -33.495 -28.683  1.00  0.00              
ATOM   1506  HA  GLN A 110     -10.851 -34.090 -30.981  1.00  0.00              
ATOM   1507 1HB  GLN A 110     -11.771 -31.502 -29.713  1.00  0.00              
ATOM   1508 2HB  GLN A 110     -10.871 -31.584 -31.246  1.00  0.00              
ATOM   1509 1HG  GLN A 110     -12.951 -32.882 -32.286  1.00  0.00              
ATOM   1510 2HG  GLN A 110     -13.368 -32.867 -30.556  1.00  0.00              
ATOM   1511 1HE2 GLN A 110     -15.293 -30.264 -32.489  1.00  0.00              
ATOM   1512 2HE2 GLN A 110     -15.025 -31.960 -32.716  1.00  0.00              
ATOM   1513  N   ILE A 111      -9.290 -32.602 -28.510  1.00  0.00              
ATOM   1514  CA  ILE A 111      -7.958 -32.310 -27.991  1.00  0.00              
ATOM   1515  C   ILE A 111      -7.088 -33.567 -27.896  1.00  0.00              
ATOM   1516  O   ILE A 111      -5.909 -33.543 -28.253  1.00  0.00              
ATOM   1517  CB  ILE A 111      -8.023 -31.649 -26.578  1.00  0.00              
ATOM   1518  CG1 ILE A 111      -8.596 -30.230 -26.682  1.00  0.00              
ATOM   1519  CG2 ILE A 111      -6.638 -31.602 -25.967  1.00  0.00              
ATOM   1520  CD1 ILE A 111      -9.001 -29.615 -25.347  1.00  0.00              
ATOM   1521  H   ILE A 111     -10.095 -32.418 -27.928  1.00  0.00              
ATOM   1522  HA  ILE A 111      -7.413 -31.662 -28.676  1.00  0.00              
ATOM   1523  HB  ILE A 111      -8.686 -32.234 -25.942  1.00  0.00              
ATOM   1524 1HG1 ILE A 111      -7.835 -29.605 -27.148  1.00  0.00              
ATOM   1525 2HG1 ILE A 111      -9.471 -30.281 -27.331  1.00  0.00              
ATOM   1526 1HG2 ILE A 111      -6.691 -31.139 -24.982  1.00  0.00              
ATOM   1527 2HG2 ILE A 111      -6.247 -32.614 -25.871  1.00  0.00              
ATOM   1528 3HG2 ILE A 111      -5.977 -31.017 -26.607  1.00  0.00              
ATOM   1529 1HD1 ILE A 111      -9.396 -28.613 -25.512  1.00  0.00              
ATOM   1530 2HD1 ILE A 111      -9.767 -30.234 -24.877  1.00  0.00              
ATOM   1531 3HD1 ILE A 111      -8.132 -29.557 -24.694  1.00  0.00              
ATOM   1532  N   LEU A 112      -7.666 -34.656 -27.395  1.00  0.00              
ATOM   1533  CA  LEU A 112      -6.914 -35.901 -27.226  1.00  0.00              
ATOM   1534  C   LEU A 112      -6.557 -36.514 -28.584  1.00  0.00              
ATOM   1535  O   LEU A 112      -5.459 -37.042 -28.762  1.00  0.00              
ATOM   1536  CB  LEU A 112      -7.720 -36.897 -26.383  1.00  0.00              
ATOM   1537  CG  LEU A 112      -7.918 -36.500 -24.914  1.00  0.00              
ATOM   1538  CD1 LEU A 112      -8.838 -37.497 -24.223  1.00  0.00              
ATOM   1539  CD2 LEU A 112      -6.567 -36.440 -24.217  1.00  0.00              
ATOM   1540  H   LEU A 112      -8.638 -34.628 -27.127  1.00  0.00              
ATOM   1541  HA  LEU A 112      -5.972 -35.692 -26.721  1.00  0.00              
ATOM   1542 1HB  LEU A 112      -8.669 -36.851 -26.914  1.00  0.00              
ATOM   1543 2HB  LEU A 112      -7.314 -37.906 -26.452  1.00  0.00              
ATOM   1544  HG  LEU A 112      -8.343 -35.496 -24.905  1.00  0.00              
ATOM   1545 1HD1 LEU A 112      -8.973 -37.206 -23.181  1.00  0.00              
ATOM   1546 2HD1 LEU A 112      -9.806 -37.506 -24.724  1.00  0.00              
ATOM   1547 3HD1 LEU A 112      -8.396 -38.491 -24.268  1.00  0.00              
ATOM   1548 1HD2 LEU A 112      -6.709 -36.156 -23.174  1.00  0.00              
ATOM   1549 2HD2 LEU A 112      -6.088 -37.418 -24.266  1.00  0.00              
ATOM   1550 3HD2 LEU A 112      -5.935 -35.701 -24.710  1.00  0.00              
ATOM   1551  N   ARG A 113      -7.482 -36.426 -29.534  1.00  0.00              
ATOM   1552  CA  ARG A 113      -7.257 -36.936 -30.892  1.00  0.00              
ATOM   1553  C   ARG A 113      -6.146 -36.167 -31.620  1.00  0.00              
ATOM   1554  O   ARG A 113      -5.264 -36.757 -32.247  1.00  0.00              
ATOM   1555  CB  ARG A 113      -8.557 -36.840 -31.702  1.00  0.00              
ATOM   1556  CG  ARG A 113      -8.415 -37.265 -33.165  1.00  0.00              
ATOM   1557  CD  ARG A 113      -9.693 -37.004 -33.956  1.00  0.00              
ATOM   1558  NE  ARG A 113     -10.200 -35.632 -33.840  1.00  0.00              
ATOM   1559  CZ  ARG A 113      -9.715 -34.572 -34.490  1.00  0.00              
ATOM   1560  NH1 ARG A 113      -8.690 -34.704 -35.320  1.00  0.00              
ATOM   1561  NH2 ARG A 113     -10.268 -33.371 -34.315  1.00  0.00              
ATOM   1562  H   ARG A 113      -8.367 -35.995 -29.312  1.00  0.00              
ATOM   1563  HA  ARG A 113      -6.924 -37.973 -30.846  1.00  0.00              
ATOM   1564 1HB  ARG A 113      -9.288 -37.476 -31.206  1.00  0.00              
ATOM   1565 2HB  ARG A 113      -8.886 -35.802 -31.654  1.00  0.00              
ATOM   1566 1HG  ARG A 113      -7.595 -36.703 -33.612  1.00  0.00              
ATOM   1567 2HG  ARG A 113      -8.184 -38.331 -33.195  1.00  0.00              
ATOM   1568 1HD  ARG A 113      -9.501 -37.196 -35.011  1.00  0.00              
ATOM   1569 2HD  ARG A 113     -10.473 -37.675 -33.601  1.00  0.00              
ATOM   1570  HE  ARG A 113     -10.961 -35.272 -33.280  1.00  0.00              
ATOM   1571 1HH1 ARG A 113      -8.272 -35.613 -35.462  1.00  0.00              
ATOM   1572 2HH1 ARG A 113      -8.331 -33.895 -35.806  1.00  0.00              
ATOM   1573 1HH2 ARG A 113     -11.055 -33.267 -33.689  1.00  0.00              
ATOM   1574 2HH2 ARG A 113      -9.898 -32.572 -34.807  1.00  0.00              
ATOM   1575  N   VAL A 114      -6.202 -34.841 -31.531  1.00  0.00              
ATOM   1576  CA  VAL A 114      -5.234 -33.973 -32.190  1.00  0.00              
ATOM   1577  C   VAL A 114      -3.842 -34.109 -31.583  1.00  0.00              
ATOM   1578  O   VAL A 114      -2.841 -34.199 -32.309  1.00  0.00              
ATOM   1579  CB  VAL A 114      -5.676 -32.493 -32.101  1.00  0.00              
ATOM   1580  CG1 VAL A 114      -4.558 -31.584 -32.554  1.00  0.00              
ATOM   1581  CG2 VAL A 114      -6.911 -32.271 -32.949  1.00  0.00              
ATOM   1582  H   VAL A 114      -6.944 -34.426 -30.985  1.00  0.00              
ATOM   1583  HA  VAL A 114      -5.101 -34.250 -33.237  1.00  0.00              
ATOM   1584  HB  VAL A 114      -5.948 -32.267 -31.070  1.00  0.00              
ATOM   1585 1HG1 VAL A 114      -4.883 -30.546 -32.485  1.00  0.00              
ATOM   1586 2HG1 VAL A 114      -3.686 -31.734 -31.917  1.00  0.00              
ATOM   1587 3HG1 VAL A 114      -4.298 -31.814 -33.587  1.00  0.00              
ATOM   1588 1HG2 VAL A 114      -7.217 -31.228 -32.881  1.00  0.00              
ATOM   1589 2HG2 VAL A 114      -6.687 -32.518 -33.987  1.00  0.00              
ATOM   1590 3HG2 VAL A 114      -7.718 -32.909 -32.590  1.00  0.00              
ATOM   1591  N   LYS A 115      -3.778 -34.126 -30.254  1.00  0.00              
ATOM   1592  CA  LYS A 115      -2.504 -34.239 -29.555  1.00  0.00              
ATOM   1593  C   LYS A 115      -1.996 -35.681 -29.463  1.00  0.00              
ATOM   1594  O   LYS A 115      -0.793 -35.908 -29.308  1.00  0.00              
ATOM   1595  CB  LYS A 115      -2.628 -33.643 -28.152  1.00  0.00              
ATOM   1596  CG  LYS A 115      -2.861 -32.138 -28.126  1.00  0.00              
ATOM   1597  CD  LYS A 115      -1.606 -31.376 -28.525  1.00  0.00              
ATOM   1598  CE  LYS A 115      -0.535 -31.469 -27.448  1.00  0.00              
ATOM   1599  NZ  LYS A 115       0.721 -30.782 -27.852  1.00  0.00              
ATOM   1600  H   LYS A 115      -4.631 -34.059 -29.716  1.00  0.00              
ATOM   1601  HA  LYS A 115      -1.733 -33.696 -30.103  1.00  0.00              
ATOM   1602 1HB  LYS A 115      -3.461 -34.147 -27.663  1.00  0.00              
ATOM   1603 2HB  LYS A 115      -1.703 -33.875 -27.623  1.00  0.00              
ATOM   1604 1HG  LYS A 115      -3.667 -31.900 -28.821  1.00  0.00              
ATOM   1605 2HG  LYS A 115      -3.156 -31.850 -27.117  1.00  0.00              
ATOM   1606 1HD  LYS A 115      -1.224 -31.799 -29.456  1.00  0.00              
ATOM   1607 2HD  LYS A 115      -1.870 -30.331 -28.684  1.00  0.00              
ATOM   1608 1HE  LYS A 115      -0.923 -31.011 -26.540  1.00  0.00              
ATOM   1609 2HE  LYS A 115      -0.328 -32.523 -27.263  1.00  0.00              
ATOM   1610 1HZ  LYS A 115       1.404 -30.867 -27.112  1.00  0.00              
ATOM   1611 2HZ  LYS A 115       1.083 -31.207 -28.695  1.00  0.00              
ATOM   1612 3HZ  LYS A 115       0.530 -29.805 -28.023  1.00  0.00              
ATOM   1613  N   GLU A 116      -2.906 -36.648 -29.555  1.00  0.00              
ATOM   1614  CA  GLU A 116      -2.537 -38.058 -29.426  1.00  0.00              
ATOM   1615  C   GLU A 116      -1.796 -38.292 -28.111  1.00  0.00              
ATOM   1616  O   GLU A 116      -0.779 -38.982 -28.074  1.00  0.00              
ATOM   1617  CB  GLU A 116      -1.674 -38.504 -30.608  1.00  0.00              
ATOM   1618  CG  GLU A 116      -2.357 -38.389 -31.964  1.00  0.00              
ATOM   1619  CD  GLU A 116      -1.448 -38.841 -33.073  1.00  0.00              
ATOM   1620  OE1 GLU A 116      -0.335 -39.212 -32.789  1.00  0.00              
ATOM   1621  OE2 GLU A 116      -1.902 -38.921 -34.190  1.00  0.00              
ATOM   1622  H   GLU A 116      -3.873 -36.405 -29.718  1.00  0.00              
ATOM   1623  HA  GLU A 116      -3.436 -38.675 -29.402  1.00  0.00              
ATOM   1624 1HB  GLU A 116      -0.778 -37.883 -30.600  1.00  0.00              
ATOM   1625 2HB  GLU A 116      -1.399 -39.543 -30.428  1.00  0.00              
ATOM   1626 1HG  GLU A 116      -3.299 -38.935 -32.022  1.00  0.00              
ATOM   1627 2HG  GLU A 116      -2.550 -37.322 -32.064  1.00  0.00              
ATOM   1628  N   ASP A 117      -2.321 -37.713 -27.034  1.00  0.00              
ATOM   1629  CA  ASP A 117      -1.664 -37.768 -25.735  1.00  0.00              
ATOM   1630  C   ASP A 117      -2.671 -37.613 -24.589  1.00  0.00              
ATOM   1631  O   ASP A 117      -3.155 -36.515 -24.315  1.00  0.00              
ATOM   1632  CB  ASP A 117      -0.587 -36.685 -25.641  1.00  0.00              
ATOM   1633  CG  ASP A 117       0.232 -36.722 -24.357  1.00  0.00              
ATOM   1634  OD1 ASP A 117      -0.056 -37.540 -23.516  1.00  0.00              
ATOM   1635  OD2 ASP A 117       1.229 -36.044 -24.293  1.00  0.00              
ATOM   1636  H   ASP A 117      -3.199 -37.223 -27.122  1.00  0.00              
ATOM   1637  HA  ASP A 117      -1.195 -38.743 -25.599  1.00  0.00              
ATOM   1638 1HB  ASP A 117       0.086 -36.665 -26.499  1.00  0.00              
ATOM   1639 2HB  ASP A 117      -1.212 -35.791 -25.647  1.00  0.00              
ATOM   1640  N   GLU A 118      -2.972 -38.730 -23.928  1.00  0.00              
ATOM   1641  CA  GLU A 118      -3.878 -38.768 -22.779  1.00  0.00              
ATOM   1642  C   GLU A 118      -3.390 -37.979 -21.580  1.00  0.00              
ATOM   1643  O   GLU A 118      -4.178 -37.598 -20.716  1.00  0.00              
ATOM   1644  CB  GLU A 118      -4.124 -40.219 -22.359  1.00  0.00              
ATOM   1645  CG  GLU A 118      -4.990 -41.015 -23.325  1.00  0.00              
ATOM   1646  CD  GLU A 118      -5.145 -42.440 -22.872  1.00  0.00              
ATOM   1647  OE1 GLU A 118      -4.552 -42.797 -21.882  1.00  0.00              
ATOM   1648  OE2 GLU A 118      -5.944 -43.141 -23.447  1.00  0.00              
ATOM   1649  H   GLU A 118      -2.546 -39.588 -24.247  1.00  0.00              
ATOM   1650  HA  GLU A 118      -4.831 -38.310 -23.044  1.00  0.00              
ATOM   1651 1HB  GLU A 118      -3.147 -40.695 -22.271  1.00  0.00              
ATOM   1652 2HB  GLU A 118      -4.603 -40.191 -21.380  1.00  0.00              
ATOM   1653 1HG  GLU A 118      -5.974 -40.577 -23.487  1.00  0.00              
ATOM   1654 2HG  GLU A 118      -4.425 -40.990 -24.256  1.00  0.00              
ATOM   1655  N   ASN A 119      -2.082 -37.761 -21.517  1.00  0.00              
ATOM   1656  CA  ASN A 119      -1.492 -37.005 -20.425  1.00  0.00              
ATOM   1657  C   ASN A 119      -1.245 -35.551 -20.786  1.00  0.00              
ATOM   1658  O   ASN A 119      -0.507 -34.857 -20.088  1.00  0.00              
ATOM   1659  CB  ASN A 119      -0.200 -37.646 -19.954  1.00  0.00              
ATOM   1660  CG  ASN A 119      -0.398 -38.952 -19.237  1.00  0.00              
ATOM   1661  OD1 ASN A 119      -1.450 -39.200 -18.637  1.00  0.00              
ATOM   1662  ND2 ASN A 119       0.637 -39.753 -19.225  1.00  0.00              
ATOM   1663  H   ASN A 119      -1.482 -38.128 -22.242  1.00  0.00              
ATOM   1664  HA  ASN A 119      -2.178 -36.983 -19.577  1.00  0.00              
ATOM   1665 1HB  ASN A 119       0.657 -37.732 -20.624  1.00  0.00              
ATOM   1666 2HB  ASN A 119      -0.007 -36.866 -19.217  1.00  0.00              
ATOM   1667 1HD2 ASN A 119       0.577 -40.640 -18.766  1.00  0.00              
ATOM   1668 2HD2 ASN A 119       1.486 -39.478 -19.675  1.00  0.00              
ATOM   1669  N   VAL A 120      -1.853 -35.088 -21.874  1.00  0.00              
ATOM   1670  CA  VAL A 120      -1.688 -33.692 -22.281  1.00  0.00              
ATOM   1671  C   VAL A 120      -2.150 -32.772 -21.140  1.00  0.00              
ATOM   1672  O   VAL A 120      -3.218 -32.979 -20.575  1.00  0.00              
ATOM   1673  CB  VAL A 120      -2.481 -33.368 -23.562  1.00  0.00              
ATOM   1674  CG1 VAL A 120      -3.977 -33.451 -23.298  1.00  0.00              
ATOM   1675  CG2 VAL A 120      -2.109 -31.989 -24.084  1.00  0.00              
ATOM   1676  H   VAL A 120      -2.436 -35.697 -22.429  1.00  0.00              
ATOM   1677  HA  VAL A 120      -0.639 -33.451 -22.456  1.00  0.00              
ATOM   1678  HB  VAL A 120      -2.208 -34.084 -24.337  1.00  0.00              
ATOM   1679 1HG1 VAL A 120      -4.521 -33.219 -24.213  1.00  0.00              
ATOM   1680 2HG1 VAL A 120      -4.233 -34.458 -22.968  1.00  0.00              
ATOM   1681 3HG1 VAL A 120      -4.250 -32.734 -22.523  1.00  0.00              
ATOM   1682 1HG2 VAL A 120      -2.677 -31.776 -24.989  1.00  0.00              
ATOM   1683 2HG2 VAL A 120      -2.339 -31.239 -23.326  1.00  0.00              
ATOM   1684 3HG2 VAL A 120      -1.043 -31.960 -24.310  1.00  0.00              
ATOM   1685  N   PRO A 121      -1.325 -31.778 -20.758  1.00  0.00              
ATOM   1686  CA  PRO A 121      -1.706 -30.809 -19.714  1.00  0.00              
ATOM   1687  C   PRO A 121      -3.112 -30.329 -20.019  1.00  0.00              
ATOM   1688  O   PRO A 121      -3.365 -29.774 -21.084  1.00  0.00              
ATOM   1689  CB  PRO A 121      -0.660 -29.723 -19.858  1.00  0.00              
ATOM   1690  CG  PRO A 121       0.549 -30.522 -20.256  1.00  0.00              
ATOM   1691  CD  PRO A 121      -0.005 -31.492 -21.282  1.00  0.00              
ATOM   1692  HA  PRO A 121      -1.725 -31.253 -18.708  1.00  0.00              
ATOM   1693 1HB  PRO A 121      -0.948 -28.984 -20.620  1.00  0.00              
ATOM   1694 2HB  PRO A 121      -0.515 -29.176 -18.915  1.00  0.00              
ATOM   1695 1HG  PRO A 121       1.334 -29.875 -20.675  1.00  0.00              
ATOM   1696 2HG  PRO A 121       0.987 -31.038 -19.388  1.00  0.00              
ATOM   1697 1HD  PRO A 121      -0.052 -31.051 -22.288  1.00  0.00              
ATOM   1698 2HD  PRO A 121       0.602 -32.406 -21.360  1.00  0.00              
ATOM   1699  N   PHE A 122      -4.015 -30.527 -19.070  1.00  0.00              
ATOM   1700  CA  PHE A 122      -5.401 -30.134 -19.247  1.00  0.00              
ATOM   1701  C   PHE A 122      -6.011 -29.725 -17.909  1.00  0.00              
ATOM   1702  O   PHE A 122      -5.900 -30.441 -16.917  1.00  0.00              
ATOM   1703  CB  PHE A 122      -6.120 -31.363 -19.828  1.00  0.00              
ATOM   1704  CG  PHE A 122      -7.584 -31.176 -20.132  1.00  0.00              
ATOM   1705  CD1 PHE A 122      -8.547 -31.325 -19.142  1.00  0.00              
ATOM   1706  CD2 PHE A 122      -8.002 -30.968 -21.446  1.00  0.00              
ATOM   1707  CE1 PHE A 122      -9.911 -31.278 -19.457  1.00  0.00              
ATOM   1708  CE2 PHE A 122      -9.357 -30.919 -21.774  1.00  0.00              
ATOM   1709  CZ  PHE A 122     -10.318 -31.077 -20.780  1.00  0.00              
ATOM   1710  H   PHE A 122      -3.734 -30.961 -18.202  1.00  0.00              
ATOM   1711  HA  PHE A 122      -5.458 -29.264 -19.903  1.00  0.00              
ATOM   1712 1HB  PHE A 122      -5.659 -31.656 -20.770  1.00  0.00              
ATOM   1713 2HB  PHE A 122      -6.069 -32.193 -19.125  1.00  0.00              
ATOM   1714  HD1 PHE A 122      -8.231 -31.479 -18.109  1.00  0.00              
ATOM   1715  HD2 PHE A 122      -7.248 -30.844 -22.225  1.00  0.00              
ATOM   1716  HE1 PHE A 122     -10.656 -31.397 -18.671  1.00  0.00              
ATOM   1717  HE2 PHE A 122      -9.665 -30.758 -22.807  1.00  0.00              
ATOM   1718  HZ  PHE A 122     -11.378 -31.048 -21.027  1.00  0.00              
ATOM   1719  N   LEU A 123      -6.647 -28.564 -17.880  1.00  0.00              
ATOM   1720  CA  LEU A 123      -7.304 -28.110 -16.669  1.00  0.00              
ATOM   1721  C   LEU A 123      -8.751 -27.825 -17.036  1.00  0.00              
ATOM   1722  O   LEU A 123      -9.014 -27.155 -18.031  1.00  0.00              
ATOM   1723  CB  LEU A 123      -6.633 -26.835 -16.156  1.00  0.00              
ATOM   1724  CG  LEU A 123      -7.244 -26.191 -14.916  1.00  0.00              
ATOM   1725  CD1 LEU A 123      -7.103 -27.142 -13.750  1.00  0.00              
ATOM   1726  CD2 LEU A 123      -6.549 -24.874 -14.611  1.00  0.00              
ATOM   1727  H   LEU A 123      -6.681 -27.983 -18.705  1.00  0.00              
ATOM   1728  HA  LEU A 123      -7.273 -28.900 -15.919  1.00  0.00              
ATOM   1729 1HB  LEU A 123      -5.651 -27.237 -15.910  1.00  0.00              
ATOM   1730 2HB  LEU A 123      -6.533 -26.087 -16.942  1.00  0.00              
ATOM   1731  HG  LEU A 123      -8.285 -25.966 -15.147  1.00  0.00              
ATOM   1732 1HD1 LEU A 123      -7.537 -26.692 -12.858  1.00  0.00              
ATOM   1733 2HD1 LEU A 123      -7.623 -28.073 -13.975  1.00  0.00              
ATOM   1734 3HD1 LEU A 123      -6.048 -27.348 -13.575  1.00  0.00              
ATOM   1735 1HD2 LEU A 123      -6.996 -24.425 -13.724  1.00  0.00              
ATOM   1736 2HD2 LEU A 123      -5.489 -25.054 -14.432  1.00  0.00              
ATOM   1737 3HD2 LEU A 123      -6.664 -24.197 -15.457  1.00  0.00              
ATOM   1738  N   LEU A 124      -9.696 -28.358 -16.268  1.00  0.00              
ATOM   1739  CA  LEU A 124     -11.096 -28.103 -16.567  1.00  0.00              
ATOM   1740  C   LEU A 124     -11.419 -26.839 -15.783  1.00  0.00              
ATOM   1741  O   LEU A 124     -11.210 -26.793 -14.566  1.00  0.00              
ATOM   1742  CB  LEU A 124     -11.998 -29.277 -16.167  1.00  0.00              
ATOM   1743  CG  LEU A 124     -13.496 -29.067 -16.421  1.00  0.00              
ATOM   1744  CD1 LEU A 124     -13.755 -28.910 -17.914  1.00  0.00              
ATOM   1745  CD2 LEU A 124     -14.278 -30.245 -15.860  1.00  0.00              
ATOM   1746  H   LEU A 124      -9.460 -28.939 -15.477  1.00  0.00              
ATOM   1747  HA  LEU A 124     -11.216 -27.938 -17.637  1.00  0.00              
ATOM   1748 1HB  LEU A 124     -11.607 -30.038 -16.841  1.00  0.00              
ATOM   1749 2HB  LEU A 124     -11.826 -29.584 -15.135  1.00  0.00              
ATOM   1750  HG  LEU A 124     -13.796 -28.175 -15.871  1.00  0.00              
ATOM   1751 1HD1 LEU A 124     -14.821 -28.761 -18.085  1.00  0.00              
ATOM   1752 2HD1 LEU A 124     -13.204 -28.048 -18.290  1.00  0.00              
ATOM   1753 3HD1 LEU A 124     -13.426 -29.807 -18.436  1.00  0.00              
ATOM   1754 1HD2 LEU A 124     -15.342 -30.094 -16.041  1.00  0.00              
ATOM   1755 2HD2 LEU A 124     -13.953 -31.164 -16.348  1.00  0.00              
ATOM   1756 3HD2 LEU A 124     -14.100 -30.322 -14.787  1.00  0.00              
ATOM   1757  N   VAL A 125     -11.918 -25.819 -16.475  1.00  0.00              
ATOM   1758  CA  VAL A 125     -12.211 -24.541 -15.844  1.00  0.00              
ATOM   1759  C   VAL A 125     -13.672 -24.113 -15.902  1.00  0.00              
ATOM   1760  O   VAL A 125     -14.217 -23.881 -16.980  1.00  0.00              
ATOM   1761  CB  VAL A 125     -11.359 -23.423 -16.474  1.00  0.00              
ATOM   1762  CG1 VAL A 125     -11.684 -22.081 -15.835  1.00  0.00              
ATOM   1763  CG2 VAL A 125      -9.878 -23.736 -16.328  1.00  0.00              
ATOM   1764  H   VAL A 125     -12.097 -25.933 -17.463  1.00  0.00              
ATOM   1765  HA  VAL A 125     -12.021 -24.576 -14.771  1.00  0.00              
ATOM   1766  HB  VAL A 125     -11.569 -23.377 -17.543  1.00  0.00              
ATOM   1767 1HG1 VAL A 125     -11.073 -21.303 -16.293  1.00  0.00              
ATOM   1768 2HG1 VAL A 125     -12.739 -21.851 -15.989  1.00  0.00              
ATOM   1769 3HG1 VAL A 125     -11.473 -22.126 -14.767  1.00  0.00              
ATOM   1770 1HG2 VAL A 125      -9.290 -22.937 -16.779  1.00  0.00              
ATOM   1771 2HG2 VAL A 125      -9.627 -23.819 -15.270  1.00  0.00              
ATOM   1772 3HG2 VAL A 125      -9.653 -24.678 -16.830  1.00  0.00              
ATOM   1773  N   GLY A 126     -14.302 -24.010 -14.733  1.00  0.00              
ATOM   1774  CA  GLY A 126     -15.684 -23.569 -14.675  1.00  0.00              
ATOM   1775  C   GLY A 126     -15.636 -22.076 -14.414  1.00  0.00              
ATOM   1776  O   GLY A 126     -15.174 -21.638 -13.362  1.00  0.00              
ATOM   1777  H   GLY A 126     -13.822 -24.239 -13.874  1.00  0.00              
ATOM   1778 1HA  GLY A 126     -16.170 -23.794 -15.624  1.00  0.00              
ATOM   1779 2HA  GLY A 126     -16.194 -24.100 -13.872  1.00  0.00              
ATOM   1780  N   ASN A 127     -16.103 -21.287 -15.369  1.00  0.00              
ATOM   1781  CA  ASN A 127     -16.039 -19.837 -15.245  1.00  0.00              
ATOM   1782  C   ASN A 127     -17.342 -19.215 -14.754  1.00  0.00              
ATOM   1783  O   ASN A 127     -18.384 -19.877 -14.726  1.00  0.00              
ATOM   1784  CB  ASN A 127     -15.632 -19.202 -16.561  1.00  0.00              
ATOM   1785  CG  ASN A 127     -15.181 -17.774 -16.430  1.00  0.00              
ATOM   1786  OD1 ASN A 127     -14.726 -17.341 -15.365  1.00  0.00              
ATOM   1787  ND2 ASN A 127     -15.379 -17.020 -17.481  1.00  0.00              
ATOM   1788  H   ASN A 127     -16.511 -21.693 -16.200  1.00  0.00              
ATOM   1789  HA  ASN A 127     -15.294 -19.562 -14.497  1.00  0.00              
ATOM   1790 1HB  ASN A 127     -14.970 -19.724 -17.252  1.00  0.00              
ATOM   1791 2HB  ASN A 127     -16.649 -19.213 -16.954  1.00  0.00              
ATOM   1792 1HD2 ASN A 127     -15.103 -16.058 -17.465  1.00  0.00              
ATOM   1793 2HD2 ASN A 127     -15.806 -17.404 -18.299  1.00  0.00              
ATOM   1794  N   LYS A 128     -17.265 -17.932 -14.385  1.00  0.00              
ATOM   1795  CA  LYS A 128     -18.412 -17.134 -13.957  1.00  0.00              
ATOM   1796  C   LYS A 128     -18.950 -17.590 -12.597  1.00  0.00              
ATOM   1797  O   LYS A 128     -20.165 -17.584 -12.366  1.00  0.00              
ATOM   1798  CB  LYS A 128     -19.529 -17.172 -15.006  1.00  0.00              
ATOM   1799  CG  LYS A 128     -19.060 -16.786 -16.403  1.00  0.00              
ATOM   1800  CD  LYS A 128     -20.214 -16.616 -17.369  1.00  0.00              
ATOM   1801  CE  LYS A 128     -19.707 -16.460 -18.787  1.00  0.00              
ATOM   1802  NZ  LYS A 128     -20.829 -16.275 -19.744  1.00  0.00              
ATOM   1803  H   LYS A 128     -16.350 -17.505 -14.409  1.00  0.00              
ATOM   1804  HA  LYS A 128     -18.111 -16.094 -13.829  1.00  0.00              
ATOM   1805 1HB  LYS A 128     -19.924 -18.189 -15.015  1.00  0.00              
ATOM   1806 2HB  LYS A 128     -20.305 -16.485 -14.673  1.00  0.00              
ATOM   1807 1HG  LYS A 128     -18.510 -15.847 -16.336  1.00  0.00              
ATOM   1808 2HG  LYS A 128     -18.398 -17.568 -16.774  1.00  0.00              
ATOM   1809 1HD  LYS A 128     -20.857 -17.495 -17.301  1.00  0.00              
ATOM   1810 2HD  LYS A 128     -20.780 -15.730 -17.081  1.00  0.00              
ATOM   1811 1HE  LYS A 128     -19.047 -15.595 -18.821  1.00  0.00              
ATOM   1812 2HE  LYS A 128     -19.144 -17.356 -19.048  1.00  0.00              
ATOM   1813 1HZ  LYS A 128     -20.459 -16.174 -20.679  1.00  0.00              
ATOM   1814 2HZ  LYS A 128     -21.439 -17.080 -19.707  1.00  0.00              
ATOM   1815 3HZ  LYS A 128     -21.349 -15.446 -19.496  1.00  0.00              
ATOM   1816  N   SER A 129     -18.041 -17.961 -11.697  1.00  0.00              
ATOM   1817  CA  SER A 129     -18.418 -18.372 -10.340  1.00  0.00              
ATOM   1818  C   SER A 129     -19.042 -17.236  -9.529  1.00  0.00              
ATOM   1819  O   SER A 129     -19.642 -17.485  -8.492  1.00  0.00              
ATOM   1820  CB  SER A 129     -17.210 -18.925  -9.574  1.00  0.00              
ATOM   1821  OG  SER A 129     -16.259 -17.902  -9.303  1.00  0.00              
ATOM   1822  H   SER A 129     -17.065 -17.960 -11.957  1.00  0.00              
ATOM   1823  HA  SER A 129     -19.092 -19.230 -10.319  1.00  0.00              
ATOM   1824 1HB  SER A 129     -17.559 -19.353  -8.635  1.00  0.00              
ATOM   1825 2HB  SER A 129     -16.742 -19.704 -10.175  1.00  0.00              
ATOM   1826  HG  SER A 129     -15.515 -18.276  -8.824  1.00  0.00              
ATOM   1827  N   ASP A 130     -18.895 -15.996  -9.989  1.00  0.00              
ATOM   1828  CA  ASP A 130     -19.528 -14.862  -9.318  1.00  0.00              
ATOM   1829  C   ASP A 130     -21.041 -14.885  -9.565  1.00  0.00              
ATOM   1830  O   ASP A 130     -21.801 -14.190  -8.889  1.00  0.00              
ATOM   1831  CB  ASP A 130     -18.926 -13.540  -9.802  1.00  0.00              
ATOM   1832  CG  ASP A 130     -19.047 -13.306 -11.302  1.00  0.00              
ATOM   1833  OD1 ASP A 130     -18.409 -14.011 -12.047  1.00  0.00              
ATOM   1834  OD2 ASP A 130     -19.888 -12.534 -11.696  1.00  0.00              
ATOM   1835  H   ASP A 130     -18.338 -15.831 -10.816  1.00  0.00              
ATOM   1836  HA  ASP A 130     -19.375 -14.938  -8.241  1.00  0.00              
ATOM   1837 1HB  ASP A 130     -19.304 -12.669  -9.267  1.00  0.00              
ATOM   1838 2HB  ASP A 130     -17.878 -13.701  -9.543  1.00  0.00              
ATOM   1839  N   LEU A 131     -21.475 -15.691 -10.532  1.00  0.00              
ATOM   1840  CA  LEU A 131     -22.896 -15.815 -10.846  1.00  0.00              
ATOM   1841  C   LEU A 131     -23.484 -17.078 -10.217  1.00  0.00              
ATOM   1842  O   LEU A 131     -24.260 -17.788 -10.850  1.00  0.00              
ATOM   1843  CB  LEU A 131     -23.101 -15.865 -12.365  1.00  0.00              
ATOM   1844  CG  LEU A 131     -22.605 -14.661 -13.158  1.00  0.00              
ATOM   1845  CD1 LEU A 131     -22.820 -14.903 -14.641  1.00  0.00              
ATOM   1846  CD2 LEU A 131     -23.336 -13.410 -12.687  1.00  0.00              
ATOM   1847  H   LEU A 131     -20.806 -16.230 -11.062  1.00  0.00              
ATOM   1848  HA  LEU A 131     -23.439 -14.972 -10.420  1.00  0.00              
ATOM   1849 1HB  LEU A 131     -22.488 -16.734 -12.598  1.00  0.00              
ATOM   1850 2HB  LEU A 131     -24.139 -16.074 -12.626  1.00  0.00              
ATOM   1851  HG  LEU A 131     -21.547 -14.536 -12.929  1.00  0.00              
ATOM   1852 1HD1 LEU A 131     -22.465 -14.041 -15.206  1.00  0.00              
ATOM   1853 2HD1 LEU A 131     -22.267 -15.790 -14.949  1.00  0.00              
ATOM   1854 3HD1 LEU A 131     -23.882 -15.051 -14.836  1.00  0.00              
ATOM   1855 1HD2 LEU A 131     -22.982 -12.547 -13.253  1.00  0.00              
ATOM   1856 2HD2 LEU A 131     -24.408 -13.533 -12.845  1.00  0.00              
ATOM   1857 3HD2 LEU A 131     -23.142 -13.252 -11.626  1.00  0.00              
ATOM   1858  N   GLU A 132     -23.114 -17.342  -8.968  1.00  0.00              
ATOM   1859  CA  GLU A 132     -23.591 -18.510  -8.233  1.00  0.00              
ATOM   1860  C   GLU A 132     -25.101 -18.736  -8.312  1.00  0.00              
ATOM   1861  O   GLU A 132     -25.562 -19.872  -8.457  1.00  0.00              
ATOM   1862  CB  GLU A 132     -23.183 -18.405  -6.761  1.00  0.00              
ATOM   1863  CG  GLU A 132     -23.539 -19.630  -5.938  1.00  0.00              
ATOM   1864  CD  GLU A 132     -22.659 -20.830  -6.264  1.00  0.00              
ATOM   1865  OE1 GLU A 132     -23.080 -21.977  -5.977  1.00  0.00              
ATOM   1866  OE2 GLU A 132     -21.544 -20.626  -6.797  1.00  0.00              
ATOM   1867  H   GLU A 132     -22.477 -16.702  -8.516  1.00  0.00              
ATOM   1868  HA  GLU A 132     -23.159 -19.416  -8.658  1.00  0.00              
ATOM   1869 1HB  GLU A 132     -22.105 -18.247  -6.740  1.00  0.00              
ATOM   1870 2HB  GLU A 132     -23.687 -17.529  -6.353  1.00  0.00              
ATOM   1871 1HG  GLU A 132     -23.504 -19.455  -4.863  1.00  0.00              
ATOM   1872 2HG  GLU A 132     -24.562 -19.851  -6.236  1.00  0.00              
ATOM   1873  N   ASP A 133     -25.871 -17.659  -8.214  1.00  0.00              
ATOM   1874  CA  ASP A 133     -27.321 -17.780  -8.265  1.00  0.00              
ATOM   1875  C   ASP A 133     -27.811 -18.257  -9.636  1.00  0.00              
ATOM   1876  O   ASP A 133     -28.907 -18.806  -9.749  1.00  0.00              
ATOM   1877  CB  ASP A 133     -27.973 -16.441  -7.912  1.00  0.00              
ATOM   1878  CG  ASP A 133     -27.877 -16.063  -6.440  1.00  0.00              
ATOM   1879  OD1 ASP A 133     -27.530 -16.910  -5.651  1.00  0.00              
ATOM   1880  OD2 ASP A 133     -27.997 -14.900  -6.137  1.00  0.00              
ATOM   1881  H   ASP A 133     -25.458 -16.744  -8.103  1.00  0.00              
ATOM   1882  HA  ASP A 133     -27.654 -18.533  -7.550  1.00  0.00              
ATOM   1883 1HB  ASP A 133     -27.620 -15.610  -8.524  1.00  0.00              
ATOM   1884 2HB  ASP A 133     -29.011 -16.661  -8.163  1.00  0.00              
ATOM   1885  N   LYS A 134     -26.990 -18.063 -10.666  1.00  0.00              
ATOM   1886  CA  LYS A 134     -27.333 -18.507 -12.015  1.00  0.00              
ATOM   1887  C   LYS A 134     -26.762 -19.878 -12.363  1.00  0.00              
ATOM   1888  O   LYS A 134     -26.893 -20.338 -13.493  1.00  0.00              
ATOM   1889  CB  LYS A 134     -26.838 -17.484 -13.036  1.00  0.00              
ATOM   1890  CG  LYS A 134     -27.459 -16.110 -12.871  1.00  0.00              
ATOM   1891  CD  LYS A 134     -26.925 -15.139 -13.913  1.00  0.00              
ATOM   1892  CE  LYS A 134     -27.494 -13.737 -13.710  1.00  0.00              
ATOM   1893  NZ  LYS A 134     -27.000 -12.782 -14.743  1.00  0.00              
ATOM   1894  H   LYS A 134     -26.107 -17.596 -10.511  1.00  0.00              
ATOM   1895  HA  LYS A 134     -28.414 -18.616 -12.104  1.00  0.00              
ATOM   1896 1HB  LYS A 134     -25.756 -17.416 -12.921  1.00  0.00              
ATOM   1897 2HB  LYS A 134     -27.073 -17.878 -14.025  1.00  0.00              
ATOM   1898 1HG  LYS A 134     -28.540 -16.204 -12.978  1.00  0.00              
ATOM   1899 2HG  LYS A 134     -27.224 -15.741 -11.873  1.00  0.00              
ATOM   1900 1HD  LYS A 134     -25.838 -15.106 -13.832  1.00  0.00              
ATOM   1901 2HD  LYS A 134     -27.203 -15.503 -14.902  1.00  0.00              
ATOM   1902 1HE  LYS A 134     -28.580 -13.798 -13.760  1.00  0.00              
ATOM   1903 2HE  LYS A 134     -27.196 -13.388 -12.721  1.00  0.00              
ATOM   1904 1HZ  LYS A 134     -27.398 -11.868 -14.574  1.00  0.00              
ATOM   1905 2HZ  LYS A 134     -25.992 -12.724 -14.696  1.00  0.00              
ATOM   1906 3HZ  LYS A 134     -27.276 -13.104 -15.659  1.00  0.00              
ATOM   1907  N   ARG A 135     -26.138 -20.532 -11.394  1.00  0.00              
ATOM   1908  CA  ARG A 135     -25.499 -21.818 -11.637  1.00  0.00              
ATOM   1909  C   ARG A 135     -26.463 -22.903 -12.128  1.00  0.00              
ATOM   1910  O   ARG A 135     -27.480 -23.181 -11.493  1.00  0.00              
ATOM   1911  CB  ARG A 135     -24.802 -22.306 -10.367  1.00  0.00              
ATOM   1912  CG  ARG A 135     -24.071 -23.627 -10.539  1.00  0.00              
ATOM   1913  CD  ARG A 135     -23.647 -24.211  -9.207  1.00  0.00              
ATOM   1914  NE  ARG A 135     -22.571 -23.447  -8.574  1.00  0.00              
ATOM   1915  CZ  ARG A 135     -21.275 -23.586  -8.845  1.00  0.00              
ATOM   1916  NH1 ARG A 135     -20.860 -24.470  -9.748  1.00  0.00              
ATOM   1917  NH2 ARG A 135     -20.388 -22.840  -8.201  1.00  0.00              
ATOM   1918  H   ARG A 135     -26.102 -20.133 -10.466  1.00  0.00              
ATOM   1919  HA  ARG A 135     -24.761 -21.719 -12.434  1.00  0.00              
ATOM   1920 1HB  ARG A 135     -24.097 -21.529 -10.072  1.00  0.00              
ATOM   1921 2HB  ARG A 135     -25.570 -22.408  -9.601  1.00  0.00              
ATOM   1922 1HG  ARG A 135     -24.736 -24.328 -11.044  1.00  0.00              
ATOM   1923 2HG  ARG A 135     -23.188 -23.456 -11.156  1.00  0.00              
ATOM   1924 1HD  ARG A 135     -24.504 -24.219  -8.534  1.00  0.00              
ATOM   1925 2HD  ARG A 135     -23.299 -25.232  -9.363  1.00  0.00              
ATOM   1926  HE  ARG A 135     -22.622 -22.726  -7.867  1.00  0.00              
ATOM   1927 1HH1 ARG A 135     -21.533 -25.043 -10.235  1.00  0.00              
ATOM   1928 2HH1 ARG A 135     -19.874 -24.563  -9.942  1.00  0.00              
ATOM   1929 1HH2 ARG A 135     -20.700 -22.172  -7.510  1.00  0.00              
ATOM   1930 2HH2 ARG A 135     -19.405 -22.943  -8.403  1.00  0.00              
ATOM   1931  N   GLN A 136     -26.128 -23.510 -13.265  1.00  0.00              
ATOM   1932  CA  GLN A 136     -26.854 -24.670 -13.770  1.00  0.00              
ATOM   1933  C   GLN A 136     -26.004 -25.916 -13.528  1.00  0.00              
ATOM   1934  O   GLN A 136     -26.527 -27.001 -13.270  1.00  0.00              
ATOM   1935  CB  GLN A 136     -27.140 -24.524 -15.271  1.00  0.00              
ATOM   1936  CG  GLN A 136     -28.034 -23.345 -15.630  1.00  0.00              
ATOM   1937  CD  GLN A 136     -28.354 -23.273 -17.117  1.00  0.00              
ATOM   1938  OE1 GLN A 136     -27.984 -24.163 -17.891  1.00  0.00              
ATOM   1939  NE2 GLN A 136     -29.060 -22.221 -17.522  1.00  0.00              
ATOM   1940  H   GLN A 136     -25.344 -23.153 -13.792  1.00  0.00              
ATOM   1941  HA  GLN A 136     -27.788 -24.783 -13.221  1.00  0.00              
ATOM   1942 1HB  GLN A 136     -26.174 -24.418 -15.767  1.00  0.00              
ATOM   1943 2HB  GLN A 136     -27.612 -25.453 -15.593  1.00  0.00              
ATOM   1944 1HG  GLN A 136     -28.949 -23.112 -15.087  1.00  0.00              
ATOM   1945 2HG  GLN A 136     -27.278 -22.591 -15.404  1.00  0.00              
ATOM   1946 1HE2 GLN A 136     -29.299 -22.121 -18.488  1.00  0.00              
ATOM   1947 2HE2 GLN A 136     -29.353 -21.531 -16.861  1.00  0.00              
ATOM   1948  N   VAL A 137     -24.686 -25.748 -13.620  1.00  0.00              
ATOM   1949  CA  VAL A 137     -23.750 -26.864 -13.506  1.00  0.00              
ATOM   1950  C   VAL A 137     -23.230 -26.928 -12.076  1.00  0.00              
ATOM   1951  O   VAL A 137     -22.540 -26.017 -11.626  1.00  0.00              
ATOM   1952  CB  VAL A 137     -22.534 -26.691 -14.450  1.00  0.00              
ATOM   1953  CG1 VAL A 137     -21.594 -27.887 -14.301  1.00  0.00              
ATOM   1954  CG2 VAL A 137     -22.996 -26.551 -15.891  1.00  0.00              
ATOM   1955  H   VAL A 137     -24.325 -24.817 -13.774  1.00  0.00              
ATOM   1956  HA  VAL A 137     -24.244 -27.817 -13.696  1.00  0.00              
ATOM   1957  HB  VAL A 137     -22.015 -25.767 -14.192  1.00  0.00              
ATOM   1958 1HG1 VAL A 137     -20.739 -27.762 -14.966  1.00  0.00              
ATOM   1959 2HG1 VAL A 137     -21.246 -27.950 -13.271  1.00  0.00              
ATOM   1960 3HG1 VAL A 137     -22.125 -28.802 -14.561  1.00  0.00              
ATOM   1961 1HG2 VAL A 137     -22.131 -26.429 -16.542  1.00  0.00              
ATOM   1962 2HG2 VAL A 137     -23.548 -27.445 -16.183  1.00  0.00              
ATOM   1963 3HG2 VAL A 137     -23.644 -25.679 -15.982  1.00  0.00              
ATOM   1964  N   SER A 138     -23.551 -28.003 -11.360  1.00  0.00              
ATOM   1965  CA  SER A 138     -23.119 -28.108  -9.973  1.00  0.00              
ATOM   1966  C   SER A 138     -21.630 -28.412  -9.887  1.00  0.00              
ATOM   1967  O   SER A 138     -21.014 -28.846 -10.862  1.00  0.00              
ATOM   1968  CB  SER A 138     -23.903 -29.201  -9.241  1.00  0.00              
ATOM   1969  OG  SER A 138     -23.502 -30.494  -9.659  1.00  0.00              
ATOM   1970  H   SER A 138     -24.092 -28.753 -11.765  1.00  0.00              
ATOM   1971  HA  SER A 138     -23.355 -27.225  -9.378  1.00  0.00              
ATOM   1972 1HB  SER A 138     -23.727 -29.098  -8.170  1.00  0.00              
ATOM   1973 2HB  SER A 138     -24.964 -29.069  -9.448  1.00  0.00              
ATOM   1974  HG  SER A 138     -24.189 -31.128  -9.440  1.00  0.00              
ATOM   1975  N   VAL A 139     -21.064 -28.180  -8.711  1.00  0.00              
ATOM   1976  CA  VAL A 139     -19.661 -28.477  -8.459  1.00  0.00              
ATOM   1977  C   VAL A 139     -19.422 -29.982  -8.578  1.00  0.00              
ATOM   1978  O   VAL A 139     -18.411 -30.418  -9.132  1.00  0.00              
ATOM   1979  CB  VAL A 139     -19.244 -27.991  -7.043  1.00  0.00              
ATOM   1980  CG1 VAL A 139     -17.843 -28.472  -6.703  1.00  0.00              
ATOM   1981  CG2 VAL A 139     -19.309 -26.473  -6.983  1.00  0.00              
ATOM   1982  H   VAL A 139     -21.624 -27.784  -7.970  1.00  0.00              
ATOM   1983  HA  VAL A 139     -19.017 -28.015  -9.208  1.00  0.00              
ATOM   1984  HB  VAL A 139     -19.957 -28.375  -6.313  1.00  0.00              
ATOM   1985 1HG1 VAL A 139     -17.569 -28.122  -5.708  1.00  0.00              
ATOM   1986 2HG1 VAL A 139     -17.817 -29.561  -6.724  1.00  0.00              
ATOM   1987 3HG1 VAL A 139     -17.136 -28.078  -7.433  1.00  0.00              
ATOM   1988 1HG2 VAL A 139     -19.017 -26.135  -5.990  1.00  0.00              
ATOM   1989 2HG2 VAL A 139     -18.629 -26.051  -7.725  1.00  0.00              
ATOM   1990 3HG2 VAL A 139     -20.326 -26.143  -7.194  1.00  0.00              
ATOM   1991  N   GLU A 140     -20.360 -30.777  -8.067  1.00  0.00              
ATOM   1992  CA  GLU A 140     -20.218 -32.229  -8.115  1.00  0.00              
ATOM   1993  C   GLU A 140     -20.202 -32.752  -9.544  1.00  0.00              
ATOM   1994  O   GLU A 140     -19.413 -33.638  -9.864  1.00  0.00              
ATOM   1995  CB  GLU A 140     -21.345 -32.900  -7.328  1.00  0.00              
ATOM   1996  CG  GLU A 140     -21.256 -32.714  -5.820  1.00  0.00              
ATOM   1997  CD  GLU A 140     -22.461 -33.288  -5.127  1.00  0.00              
ATOM   1998  OE1 GLU A 140     -23.353 -33.739  -5.803  1.00  0.00              
ATOM   1999  OE2 GLU A 140     -22.441 -33.378  -3.922  1.00  0.00              
ATOM   2000  H   GLU A 140     -21.183 -30.377  -7.638  1.00  0.00              
ATOM   2001  HA  GLU A 140     -19.264 -32.522  -7.676  1.00  0.00              
ATOM   2002 1HB  GLU A 140     -22.282 -32.477  -7.690  1.00  0.00              
ATOM   2003 2HB  GLU A 140     -21.311 -33.963  -7.565  1.00  0.00              
ATOM   2004 1HG  GLU A 140     -20.352 -33.137  -5.383  1.00  0.00              
ATOM   2005 2HG  GLU A 140     -21.247 -31.632  -5.695  1.00  0.00              
ATOM   2006  N   GLU A 141     -21.076 -32.213 -10.394  1.00  0.00              
ATOM   2007  CA  GLU A 141     -21.129 -32.626 -11.801  1.00  0.00              
ATOM   2008  C   GLU A 141     -19.737 -32.528 -12.414  1.00  0.00              
ATOM   2009  O   GLU A 141     -19.186 -33.513 -12.916  1.00  0.00              
ATOM   2010  CB  GLU A 141     -22.035 -31.712 -12.628  1.00  0.00              
ATOM   2011  CG  GLU A 141     -23.511 -31.964 -12.555  1.00  0.00              
ATOM   2012  CD  GLU A 141     -24.289 -30.891 -13.295  1.00  0.00              
ATOM   2013  OE1 GLU A 141     -24.114 -30.788 -14.527  1.00  0.00              
ATOM   2014  OE2 GLU A 141     -25.065 -30.146 -12.657  1.00  0.00              
ATOM   2015  H   GLU A 141     -21.716 -31.505 -10.064  1.00  0.00              
ATOM   2016  HA  GLU A 141     -21.447 -33.667 -11.869  1.00  0.00              
ATOM   2017 1HB  GLU A 141     -21.850 -30.691 -12.292  1.00  0.00              
ATOM   2018 2HB  GLU A 141     -21.726 -31.813 -13.669  1.00  0.00              
ATOM   2019 1HG  GLU A 141     -23.801 -32.946 -12.929  1.00  0.00              
ATOM   2020 2HG  GLU A 141     -23.729 -31.903 -11.490  1.00  0.00              
ATOM   2021  N   ALA A 142     -19.190 -31.314 -12.374  1.00  0.00              
ATOM   2022  CA  ALA A 142     -17.922 -30.997 -13.022  1.00  0.00              
ATOM   2023  C   ALA A 142     -16.738 -31.723 -12.405  1.00  0.00              
ATOM   2024  O   ALA A 142     -15.806 -32.092 -13.117  1.00  0.00              
ATOM   2025  CB  ALA A 142     -17.689 -29.486 -13.000  1.00  0.00              
ATOM   2026  H   ALA A 142     -19.681 -30.588 -11.873  1.00  0.00              
ATOM   2027  HA  ALA A 142     -17.970 -31.322 -14.061  1.00  0.00              
ATOM   2028 1HB  ALA A 142     -16.741 -29.258 -13.486  1.00  0.00              
ATOM   2029 2HB  ALA A 142     -18.498 -28.984 -13.532  1.00  0.00              
ATOM   2030 3HB  ALA A 142     -17.661 -29.137 -11.969  1.00  0.00              
ATOM   2031  N   LYS A 143     -16.762 -31.928 -11.088  1.00  0.00              
ATOM   2032  CA  LYS A 143     -15.659 -32.617 -10.412  1.00  0.00              
ATOM   2033  C   LYS A 143     -15.710 -34.106 -10.717  1.00  0.00              
ATOM   2034  O   LYS A 143     -14.677 -34.780 -10.767  1.00  0.00              
ATOM   2035  CB  LYS A 143     -15.735 -32.429  -8.895  1.00  0.00              
ATOM   2036  CG  LYS A 143     -15.267 -31.083  -8.378  1.00  0.00              
ATOM   2037  CD  LYS A 143     -15.250 -31.064  -6.852  1.00  0.00              
ATOM   2038  CE  LYS A 143     -14.571 -29.806  -6.308  1.00  0.00              
ATOM   2039  NZ  LYS A 143     -14.607 -29.748  -4.815  1.00  0.00              
ATOM   2040  H   LYS A 143     -17.548 -31.606 -10.542  1.00  0.00              
ATOM   2041  HA  LYS A 143     -14.705 -32.241 -10.785  1.00  0.00              
ATOM   2042 1HB  LYS A 143     -16.776 -32.574  -8.606  1.00  0.00              
ATOM   2043 2HB  LYS A 143     -15.121 -33.210  -8.444  1.00  0.00              
ATOM   2044 1HG  LYS A 143     -14.263 -30.895  -8.761  1.00  0.00              
ATOM   2045 2HG  LYS A 143     -15.945 -30.315  -8.749  1.00  0.00              
ATOM   2046 1HD  LYS A 143     -16.279 -31.102  -6.492  1.00  0.00              
ATOM   2047 2HD  LYS A 143     -14.710 -31.944  -6.499  1.00  0.00              
ATOM   2048 1HE  LYS A 143     -13.536 -29.804  -6.645  1.00  0.00              
ATOM   2049 2HE  LYS A 143     -15.087 -28.937  -6.716  1.00  0.00              
ATOM   2050 1HZ  LYS A 143     -14.150 -28.904  -4.501  1.00  0.00              
ATOM   2051 2HZ  LYS A 143     -15.567 -29.748  -4.500  1.00  0.00              
ATOM   2052 3HZ  LYS A 143     -14.127 -30.551  -4.435  1.00  0.00              
ATOM   2053  N   ASN A 144     -16.922 -34.618 -10.900  1.00  0.00              
ATOM   2054  CA  ASN A 144     -17.086 -36.011 -11.278  1.00  0.00              
ATOM   2055  C   ASN A 144     -16.634 -36.249 -12.703  1.00  0.00              
ATOM   2056  O   ASN A 144     -16.009 -37.270 -13.003  1.00  0.00              
ATOM   2057  CB  ASN A 144     -18.522 -36.470 -11.102  1.00  0.00              
ATOM   2058  CG  ASN A 144     -18.917 -36.685  -9.668  1.00  0.00              
ATOM   2059  OD1 ASN A 144     -18.067 -36.874  -8.790  1.00  0.00              
ATOM   2060  ND2 ASN A 144     -20.205 -36.738  -9.438  1.00  0.00              
ATOM   2061  H   ASN A 144     -17.742 -34.041 -10.777  1.00  0.00              
ATOM   2062  HA  ASN A 144     -16.460 -36.642 -10.645  1.00  0.00              
ATOM   2063 1HB  ASN A 144     -19.337 -35.968 -11.626  1.00  0.00              
ATOM   2064 2HB  ASN A 144     -18.336 -37.439 -11.564  1.00  0.00              
ATOM   2065 1HD2 ASN A 144     -20.541 -36.878  -8.506  1.00  0.00              
ATOM   2066 2HD2 ASN A 144     -20.852 -36.638 -10.194  1.00  0.00              
ATOM   2067  N   ARG A 145     -16.930 -35.301 -13.584  1.00  0.00              
ATOM   2068  CA  ARG A 145     -16.457 -35.412 -14.956  1.00  0.00              
ATOM   2069  C   ARG A 145     -14.933 -35.363 -14.990  1.00  0.00              
ATOM   2070  O   ARG A 145     -14.294 -36.168 -15.657  1.00  0.00              
ATOM   2071  CB  ARG A 145     -17.018 -34.280 -15.821  1.00  0.00              
ATOM   2072  CG  ARG A 145     -16.630 -34.433 -17.279  1.00  0.00              
ATOM   2073  CD  ARG A 145     -17.443 -33.552 -18.204  1.00  0.00              
ATOM   2074  NE  ARG A 145     -18.843 -33.966 -18.299  1.00  0.00              
ATOM   2075  CZ  ARG A 145     -19.698 -33.483 -19.197  1.00  0.00              
ATOM   2076  NH1 ARG A 145     -19.294 -32.574 -20.080  1.00  0.00              
ATOM   2077  NH2 ARG A 145     -20.960 -33.898 -19.208  1.00  0.00              
ATOM   2078  H   ARG A 145     -17.481 -34.497 -13.316  1.00  0.00              
ATOM   2079  HA  ARG A 145     -16.758 -36.373 -15.374  1.00  0.00              
ATOM   2080 1HB  ARG A 145     -18.101 -34.300 -15.707  1.00  0.00              
ATOM   2081 2HB  ARG A 145     -16.628 -33.346 -15.416  1.00  0.00              
ATOM   2082 1HG  ARG A 145     -15.577 -34.172 -17.387  1.00  0.00              
ATOM   2083 2HG  ARG A 145     -16.777 -35.474 -17.569  1.00  0.00              
ATOM   2084 1HD  ARG A 145     -17.415 -32.528 -17.833  1.00  0.00              
ATOM   2085 2HD  ARG A 145     -17.007 -33.587 -19.201  1.00  0.00              
ATOM   2086  HE  ARG A 145     -19.356 -34.638 -17.744  1.00  0.00              
ATOM   2087 1HH1 ARG A 145     -18.336 -32.253 -20.067  1.00  0.00              
ATOM   2088 2HH1 ARG A 145     -19.946 -32.209 -20.759  1.00  0.00              
ATOM   2089 1HH2 ARG A 145     -21.268 -34.582 -18.532  1.00  0.00              
ATOM   2090 2HH2 ARG A 145     -21.604 -33.526 -19.891  1.00  0.00              
ATOM   2091  N   ALA A 146     -14.355 -34.413 -14.263  1.00  0.00              
ATOM   2092  CA  ALA A 146     -12.900 -34.307 -14.173  1.00  0.00              
ATOM   2093  C   ALA A 146     -12.282 -35.510 -13.477  1.00  0.00              
ATOM   2094  O   ALA A 146     -11.166 -35.918 -13.804  1.00  0.00              
ATOM   2095  CB  ALA A 146     -12.507 -33.024 -13.442  1.00  0.00              
ATOM   2096  H   ALA A 146     -14.928 -33.750 -13.762  1.00  0.00              
ATOM   2097  HA  ALA A 146     -12.488 -34.280 -15.182  1.00  0.00              
ATOM   2098 1HB  ALA A 146     -11.421 -32.958 -13.382  1.00  0.00              
ATOM   2099 2HB  ALA A 146     -12.894 -32.162 -13.985  1.00  0.00              
ATOM   2100 3HB  ALA A 146     -12.925 -33.036 -12.436  1.00  0.00              
ATOM   2101  N   GLU A 147     -12.998 -36.071 -12.507  1.00  0.00              
ATOM   2102  CA  GLU A 147     -12.510 -37.259 -11.821  1.00  0.00              
ATOM   2103  C   GLU A 147     -12.369 -38.428 -12.790  1.00  0.00              
ATOM   2104  O   GLU A 147     -11.341 -39.105 -12.804  1.00  0.00              
ATOM   2105  CB  GLU A 147     -13.446 -37.635 -10.670  1.00  0.00              
ATOM   2106  CG  GLU A 147     -13.013 -38.865  -9.885  1.00  0.00              
ATOM   2107  CD  GLU A 147     -13.963 -39.153  -8.755  1.00  0.00              
ATOM   2108  OE1 GLU A 147     -14.905 -38.416  -8.594  1.00  0.00              
ATOM   2109  OE2 GLU A 147     -13.811 -40.173  -8.124  1.00  0.00              
ATOM   2110  H   GLU A 147     -13.888 -35.678 -12.238  1.00  0.00              
ATOM   2111  HA  GLU A 147     -11.516 -37.069 -11.414  1.00  0.00              
ATOM   2112 1HB  GLU A 147     -13.490 -36.775 -10.002  1.00  0.00              
ATOM   2113 2HB  GLU A 147     -14.431 -37.810 -11.104  1.00  0.00              
ATOM   2114 1HG  GLU A 147     -12.902 -39.756 -10.501  1.00  0.00              
ATOM   2115 2HG  GLU A 147     -12.043 -38.581  -9.479  1.00  0.00              
ATOM   2116  N   GLN A 148     -13.385 -38.661 -13.612  1.00  0.00              
ATOM   2117  CA  GLN A 148     -13.296 -39.752 -14.574  1.00  0.00              
ATOM   2118  C   GLN A 148     -12.227 -39.469 -15.630  1.00  0.00              
ATOM   2119  O   GLN A 148     -11.669 -40.395 -16.227  1.00  0.00              
ATOM   2120  CB  GLN A 148     -14.650 -39.978 -15.252  1.00  0.00              
ATOM   2121  CG  GLN A 148     -15.717 -40.552 -14.336  1.00  0.00              
ATOM   2122  CD  GLN A 148     -17.053 -40.716 -15.035  1.00  0.00              
ATOM   2123  OE1 GLN A 148     -17.184 -40.431 -16.228  1.00  0.00              
ATOM   2124  NE2 GLN A 148     -18.055 -41.175 -14.294  1.00  0.00              
ATOM   2125  H   GLN A 148     -14.222 -38.096 -13.586  1.00  0.00              
ATOM   2126  HA  GLN A 148     -12.993 -40.666 -14.063  1.00  0.00              
ATOM   2127 1HB  GLN A 148     -14.974 -39.011 -15.637  1.00  0.00              
ATOM   2128 2HB  GLN A 148     -14.475 -40.659 -16.085  1.00  0.00              
ATOM   2129 1HG  GLN A 148     -15.552 -41.434 -13.718  1.00  0.00              
ATOM   2130 2HG  GLN A 148     -15.768 -39.668 -13.698  1.00  0.00              
ATOM   2131 1HE2 GLN A 148     -18.960 -41.304 -14.700  1.00  0.00              
ATOM   2132 2HE2 GLN A 148     -17.906 -41.392 -13.329  1.00  0.00              
ATOM   2133  N   TRP A 149     -11.934 -38.187 -15.846  1.00  0.00              
ATOM   2134  CA  TRP A 149     -10.894 -37.790 -16.793  1.00  0.00              
ATOM   2135  C   TRP A 149      -9.533 -37.834 -16.118  1.00  0.00              
ATOM   2136  O   TRP A 149      -8.499 -37.848 -16.785  1.00  0.00              
ATOM   2137  CB  TRP A 149     -11.135 -36.369 -17.305  1.00  0.00              
ATOM   2138  CG  TRP A 149     -12.312 -36.226 -18.202  1.00  0.00              
ATOM   2139  CD1 TRP A 149     -13.053 -37.230 -18.754  1.00  0.00              
ATOM   2140  CD2 TRP A 149     -12.860 -35.004 -18.696  1.00  0.00              
ATOM   2141  NE1 TRP A 149     -14.029 -36.707 -19.563  1.00  0.00              
ATOM   2142  CE2 TRP A 149     -13.933 -35.342 -19.548  1.00  0.00              
ATOM   2143  CE3 TRP A 149     -12.548 -33.654 -18.508  1.00  0.00              
ATOM   2144  CZ2 TRP A 149     -14.699 -34.376 -20.209  1.00  0.00              
ATOM   2145  CZ3 TRP A 149     -13.305 -32.697 -19.161  1.00  0.00              
ATOM   2146  CH2 TRP A 149     -14.370 -33.061 -20.002  1.00  0.00              
ATOM   2147  H   TRP A 149     -12.443 -37.473 -15.346  1.00  0.00              
ATOM   2148  HA  TRP A 149     -10.868 -38.490 -17.628  1.00  0.00              
ATOM   2149 1HB  TRP A 149     -11.308 -35.691 -16.469  1.00  0.00              
ATOM   2150 2HB  TRP A 149     -10.274 -36.026 -17.878  1.00  0.00              
ATOM   2151  HD1 TRP A 149     -12.779 -38.249 -18.487  1.00  0.00              
ATOM   2152  HE1 TRP A 149     -14.708 -37.241 -20.087  1.00  0.00              
ATOM   2153  HE3 TRP A 149     -11.734 -33.319 -17.866  1.00  0.00              
ATOM   2154  HZ2 TRP A 149     -15.517 -34.703 -20.851  1.00  0.00              
ATOM   2155  HZ3 TRP A 149     -13.053 -31.647 -19.005  1.00  0.00              
ATOM   2156  HH2 TRP A 149     -14.945 -32.281 -20.500  1.00  0.00              
ATOM   2157  N   ASN A 150      -9.547 -37.848 -14.790  1.00  0.00              
ATOM   2158  CA  ASN A 150      -8.328 -37.800 -13.998  1.00  0.00              
ATOM   2159  C   ASN A 150      -7.569 -36.490 -14.206  1.00  0.00              
ATOM   2160  O   ASN A 150      -6.344 -36.483 -14.351  1.00  0.00              
ATOM   2161  CB  ASN A 150      -7.427 -38.982 -14.307  1.00  0.00              
ATOM   2162  CG  ASN A 150      -6.410 -39.264 -13.237  1.00  0.00              
ATOM   2163  OD1 ASN A 150      -6.622 -38.965 -12.056  1.00  0.00              
ATOM   2164  ND2 ASN A 150      -5.274 -39.763 -13.654  1.00  0.00              
ATOM   2165  H   ASN A 150     -10.439 -37.893 -14.318  1.00  0.00              
ATOM   2166  HA  ASN A 150      -8.575 -37.840 -12.936  1.00  0.00              
ATOM   2167 1HB  ASN A 150      -7.846 -39.926 -14.660  1.00  0.00              
ATOM   2168 2HB  ASN A 150      -6.934 -38.472 -15.134  1.00  0.00              
ATOM   2169 1HD2 ASN A 150      -4.551 -39.976 -12.997  1.00  0.00              
ATOM   2170 2HD2 ASN A 150      -5.130 -39.932 -14.629  1.00  0.00              
ATOM   2171  N   VAL A 151      -8.312 -35.388 -14.227  1.00  0.00              
ATOM   2172  CA  VAL A 151      -7.733 -34.058 -14.402  1.00  0.00              
ATOM   2173  C   VAL A 151      -8.239 -33.154 -13.278  1.00  0.00              
ATOM   2174  O   VAL A 151      -9.153 -33.526 -12.538  1.00  0.00              
ATOM   2175  CB  VAL A 151      -8.128 -33.409 -15.767  1.00  0.00              
ATOM   2176  CG1 VAL A 151      -7.647 -34.273 -16.916  1.00  0.00              
ATOM   2177  CG2 VAL A 151      -9.621 -33.187 -15.832  1.00  0.00              
ATOM   2178  H   VAL A 151      -9.312 -35.478 -14.117  1.00  0.00              
ATOM   2179  HA  VAL A 151      -6.646 -34.084 -14.314  1.00  0.00              
ATOM   2180  HB  VAL A 151      -7.657 -32.430 -15.843  1.00  0.00              
ATOM   2181 1HG1 VAL A 151      -7.928 -33.811 -17.862  1.00  0.00              
ATOM   2182 2HG1 VAL A 151      -6.563 -34.371 -16.868  1.00  0.00              
ATOM   2183 3HG1 VAL A 151      -8.105 -35.260 -16.845  1.00  0.00              
ATOM   2184 1HG2 VAL A 151      -9.880 -32.733 -16.789  1.00  0.00              
ATOM   2185 2HG2 VAL A 151     -10.135 -34.143 -15.732  1.00  0.00              
ATOM   2186 3HG2 VAL A 151      -9.926 -32.524 -15.023  1.00  0.00              
ATOM   2187  N   ASN A 152      -7.650 -31.970 -13.146  1.00  0.00              
ATOM   2188  CA  ASN A 152      -8.068 -31.056 -12.099  1.00  0.00              
ATOM   2189  C   ASN A 152      -9.199 -30.178 -12.572  1.00  0.00              
ATOM   2190  O   ASN A 152      -9.367 -29.949 -13.764  1.00  0.00              
ATOM   2191  CB  ASN A 152      -6.914 -30.202 -11.607  1.00  0.00              
ATOM   2192  CG  ASN A 152      -5.874 -30.973 -10.842  1.00  0.00              
ATOM   2193  OD1 ASN A 152      -6.161 -32.017 -10.245  1.00  0.00              
ATOM   2194  ND2 ASN A 152      -4.689 -30.422 -10.788  1.00  0.00              
ATOM   2195  H   ASN A 152      -6.907 -31.694 -13.772  1.00  0.00              
ATOM   2196  HA  ASN A 152      -8.445 -31.620 -11.244  1.00  0.00              
ATOM   2197 1HB  ASN A 152      -6.417 -29.497 -12.274  1.00  0.00              
ATOM   2198 2HB  ASN A 152      -7.537 -29.655 -10.900  1.00  0.00              
ATOM   2199 1HD2 ASN A 152      -3.947 -30.879 -10.295  1.00  0.00              
ATOM   2200 2HD2 ASN A 152      -4.524 -29.545 -11.238  1.00  0.00              
ATOM   2201  N   TYR A 153      -9.994 -29.719 -11.618  1.00  0.00              
ATOM   2202  CA  TYR A 153     -11.117 -28.839 -11.879  1.00  0.00              
ATOM   2203  C   TYR A 153     -11.031 -27.634 -10.955  1.00  0.00              
ATOM   2204  O   TYR A 153     -10.831 -27.780  -9.744  1.00  0.00              
ATOM   2205  CB  TYR A 153     -12.438 -29.550 -11.606  1.00  0.00              
ATOM   2206  CG  TYR A 153     -13.627 -28.624 -11.700  1.00  0.00              
ATOM   2207  CD1 TYR A 153     -14.452 -28.397 -10.599  1.00  0.00              
ATOM   2208  CD2 TYR A 153     -13.941 -27.987 -12.900  1.00  0.00              
ATOM   2209  CE1 TYR A 153     -15.568 -27.561 -10.694  1.00  0.00              
ATOM   2210  CE2 TYR A 153     -15.046 -27.152 -13.005  1.00  0.00              
ATOM   2211  CZ  TYR A 153     -15.857 -26.946 -11.900  1.00  0.00              
ATOM   2212  OH  TYR A 153     -16.970 -26.147 -12.017  1.00  0.00              
ATOM   2213  H   TYR A 153      -9.801 -30.000 -10.668  1.00  0.00              
ATOM   2214  HA  TYR A 153     -11.072 -28.476 -12.906  1.00  0.00              
ATOM   2215 1HB  TYR A 153     -12.530 -30.353 -12.339  1.00  0.00              
ATOM   2216 2HB  TYR A 153     -12.373 -29.976 -10.605  1.00  0.00              
ATOM   2217  HD1 TYR A 153     -14.214 -28.887  -9.654  1.00  0.00              
ATOM   2218  HD2 TYR A 153     -13.302 -28.155 -13.768  1.00  0.00              
ATOM   2219  HE1 TYR A 153     -16.205 -27.391  -9.826  1.00  0.00              
ATOM   2220  HE2 TYR A 153     -15.271 -26.663 -13.953  1.00  0.00              
ATOM   2221  HH  TYR A 153     -17.464 -26.068 -11.197  1.00  0.00              
ATOM   2222  N   VAL A 154     -11.200 -26.445 -11.519  1.00  0.00              
ATOM   2223  CA  VAL A 154     -11.167 -25.232 -10.722  1.00  0.00              
ATOM   2224  C   VAL A 154     -12.186 -24.255 -11.252  1.00  0.00              
ATOM   2225  O   VAL A 154     -12.463 -24.234 -12.449  1.00  0.00              
ATOM   2226  CB  VAL A 154      -9.768 -24.576 -10.758  1.00  0.00              
ATOM   2227  CG1 VAL A 154      -9.412 -24.254 -12.179  1.00  0.00              
ATOM   2228  CG2 VAL A 154      -9.752 -23.295  -9.898  1.00  0.00              
ATOM   2229  H   VAL A 154     -11.355 -26.376 -12.515  1.00  0.00              
ATOM   2230  HA  VAL A 154     -11.448 -25.430  -9.687  1.00  0.00              
ATOM   2231  HB  VAL A 154      -9.044 -25.262 -10.319  1.00  0.00              
ATOM   2232 1HG1 VAL A 154      -8.426 -23.791 -12.211  1.00  0.00              
ATOM   2233 2HG1 VAL A 154      -9.401 -25.171 -12.768  1.00  0.00              
ATOM   2234 3HG1 VAL A 154     -10.149 -23.565 -12.591  1.00  0.00              
ATOM   2235 1HG2 VAL A 154      -8.759 -22.845  -9.933  1.00  0.00              
ATOM   2236 2HG2 VAL A 154     -10.485 -22.589 -10.286  1.00  0.00              
ATOM   2237 3HG2 VAL A 154     -10.000 -23.547  -8.867  1.00  0.00              
ATOM   2238  N   GLU A 155     -12.771 -23.471 -10.355  1.00  0.00              
ATOM   2239  CA  GLU A 155     -13.796 -22.521 -10.756  1.00  0.00              
ATOM   2240  C   GLU A 155     -13.179 -21.149 -10.617  1.00  0.00              
ATOM   2241  O   GLU A 155     -12.441 -20.885  -9.676  1.00  0.00              
ATOM   2242  CB  GLU A 155     -15.047 -22.631  -9.883  1.00  0.00              
ATOM   2243  CG  GLU A 155     -15.829 -23.912 -10.107  1.00  0.00              
ATOM   2244  CD  GLU A 155     -17.218 -23.883  -9.483  1.00  0.00              
ATOM   2245  OE1 GLU A 155     -17.526 -22.938  -8.722  1.00  0.00              
ATOM   2246  OE2 GLU A 155     -17.994 -24.821  -9.752  1.00  0.00              
ATOM   2247  H   GLU A 155     -12.507 -23.528  -9.381  1.00  0.00              
ATOM   2248  HA  GLU A 155     -14.075 -22.695 -11.796  1.00  0.00              
ATOM   2249 1HB  GLU A 155     -14.717 -22.574  -8.846  1.00  0.00              
ATOM   2250 2HB  GLU A 155     -15.673 -21.769 -10.114  1.00  0.00              
ATOM   2251 1HG  GLU A 155     -15.932 -24.179 -11.159  1.00  0.00              
ATOM   2252 2HG  GLU A 155     -15.233 -24.668  -9.598  1.00  0.00              
ATOM   2253  N   THR A 156     -13.481 -20.282 -11.568  1.00  0.00              
ATOM   2254  CA  THR A 156     -12.921 -18.949 -11.570  1.00  0.00              
ATOM   2255  C   THR A 156     -13.983 -17.905 -11.807  1.00  0.00              
ATOM   2256  O   THR A 156     -15.137 -18.215 -12.106  1.00  0.00              
ATOM   2257  CB  THR A 156     -11.905 -18.783 -12.725  1.00  0.00              
ATOM   2258  OG1 THR A 156     -12.611 -18.795 -13.979  1.00  0.00              
ATOM   2259  CG2 THR A 156     -10.885 -19.915 -12.721  1.00  0.00              
ATOM   2260  H   THR A 156     -14.114 -20.552 -12.307  1.00  0.00              
ATOM   2261  HA  THR A 156     -12.489 -18.729 -10.594  1.00  0.00              
ATOM   2262  HB  THR A 156     -11.386 -17.833 -12.607  1.00  0.00              
ATOM   2263  HG1 THR A 156     -13.242 -18.072 -13.998  1.00  0.00              
ATOM   2264 1HG2 THR A 156     -10.183 -19.774 -13.543  1.00  0.00              
ATOM   2265 2HG2 THR A 156     -10.344 -19.913 -11.775  1.00  0.00              
ATOM   2266 3HG2 THR A 156     -11.400 -20.867 -12.843  1.00  0.00              
ATOM   2267  N   SER A 157     -13.571 -16.656 -11.656  1.00  0.00              
ATOM   2268  CA  SER A 157     -14.424 -15.531 -11.964  1.00  0.00              
ATOM   2269  C   SER A 157     -13.530 -14.472 -12.588  1.00  0.00              
ATOM   2270  O   SER A 157     -12.682 -13.891 -11.916  1.00  0.00              
ATOM   2271  CB  SER A 157     -15.092 -14.936 -10.731  1.00  0.00              
ATOM   2272  OG  SER A 157     -15.770 -13.745 -11.109  1.00  0.00              
ATOM   2273  H   SER A 157     -12.635 -16.485 -11.315  1.00  0.00              
ATOM   2274  HA  SER A 157     -15.279 -15.794 -12.588  1.00  0.00              
ATOM   2275 1HB  SER A 157     -15.794 -15.666 -10.329  1.00  0.00              
ATOM   2276 2HB  SER A 157     -14.326 -14.722  -9.986  1.00  0.00              
ATOM   2277  HG  SER A 157     -16.612 -13.970 -11.513  1.00  0.00              
ATOM   2278  N   ALA A 158     -13.695 -14.241 -13.883  1.00  0.00              
ATOM   2279  CA  ALA A 158     -12.912 -13.210 -14.548  1.00  0.00              
ATOM   2280  C   ALA A 158     -13.386 -11.837 -14.042  1.00  0.00              
ATOM   2281  O   ALA A 158     -12.610 -10.886 -13.946  1.00  0.00              
ATOM   2282  CB  ALA A 158     -13.103 -13.322 -16.064  1.00  0.00              
ATOM   2283  H   ALA A 158     -14.363 -14.774 -14.420  1.00  0.00              
ATOM   2284  HA  ALA A 158     -11.863 -13.342 -14.282  1.00  0.00              
ATOM   2285 1HB  ALA A 158     -12.516 -12.549 -16.560  1.00  0.00              
ATOM   2286 2HB  ALA A 158     -12.770 -14.303 -16.401  1.00  0.00              
ATOM   2287 3HB  ALA A 158     -14.156 -13.190 -16.308  1.00  0.00              
ATOM   2288  N   LYS A 159     -14.674 -11.742 -13.722  1.00  0.00              
ATOM   2289  CA  LYS A 159     -15.261 -10.491 -13.240  1.00  0.00              
ATOM   2290  C   LYS A 159     -14.733 -10.026 -11.879  1.00  0.00              
ATOM   2291  O   LYS A 159     -14.357  -8.866 -11.723  1.00  0.00              
ATOM   2292  CB  LYS A 159     -16.786 -10.622 -13.177  1.00  0.00              
ATOM   2293  CG  LYS A 159     -17.509  -9.335 -12.796  1.00  0.00              
ATOM   2294  CD  LYS A 159     -19.023  -9.469 -12.919  1.00  0.00              
ATOM   2295  CE  LYS A 159     -19.712  -8.154 -12.561  1.00  0.00              
ATOM   2296  NZ  LYS A 159     -21.195  -8.231 -12.652  1.00  0.00              
ATOM   2297  H   LYS A 159     -15.262 -12.558 -13.814  1.00  0.00              
ATOM   2298  HA  LYS A 159     -15.009  -9.678 -13.922  1.00  0.00              
ATOM   2299 1HB  LYS A 159     -17.120 -10.949 -14.162  1.00  0.00              
ATOM   2300 2HB  LYS A 159     -17.011 -11.396 -12.443  1.00  0.00              
ATOM   2301 1HG  LYS A 159     -17.255  -9.089 -11.764  1.00  0.00              
ATOM   2302 2HG  LYS A 159     -17.166  -8.538 -13.454  1.00  0.00              
ATOM   2303 1HD  LYS A 159     -19.265  -9.746 -13.946  1.00  0.00              
ATOM   2304 2HD  LYS A 159     -19.359 -10.256 -12.243  1.00  0.00              
ATOM   2305 1HE  LYS A 159     -19.433  -7.888 -11.543  1.00  0.00              
ATOM   2306 2HE  LYS A 159     -19.356  -7.385 -13.247  1.00  0.00              
ATOM   2307 1HZ  LYS A 159     -21.595  -7.337 -12.407  1.00  0.00              
ATOM   2308 2HZ  LYS A 159     -21.463  -8.472 -13.596  1.00  0.00              
ATOM   2309 3HZ  LYS A 159     -21.535  -8.939 -12.015  1.00  0.00              
ATOM   2310  N   THR A 160     -14.704 -10.922 -10.898  1.00  0.00              
ATOM   2311  CA  THR A 160     -14.174 -10.580  -9.572  1.00  0.00              
ATOM   2312  C   THR A 160     -12.738 -11.050  -9.339  1.00  0.00              
ATOM   2313  O   THR A 160     -12.228 -10.951  -8.229  1.00  0.00              
ATOM   2314  CB  THR A 160     -15.061 -11.169  -8.459  1.00  0.00              
ATOM   2315  OG1 THR A 160     -15.079 -12.598  -8.565  1.00  0.00              
ATOM   2316  CG2 THR A 160     -16.482 -10.638  -8.572  1.00  0.00              
ATOM   2317  H   THR A 160     -15.051 -11.855 -11.064  1.00  0.00              
ATOM   2318  HA  THR A 160     -14.133  -9.496  -9.459  1.00  0.00              
ATOM   2319  HB  THR A 160     -14.646 -10.891  -7.490  1.00  0.00              
ATOM   2320  HG1 THR A 160     -15.432 -12.851  -9.422  1.00  0.00              
ATOM   2321 1HG2 THR A 160     -17.093 -11.064  -7.777  1.00  0.00              
ATOM   2322 2HG2 THR A 160     -16.472  -9.552  -8.480  1.00  0.00              
ATOM   2323 3HG2 THR A 160     -16.897 -10.916  -9.540  1.00  0.00              
ATOM   2324  N   ARG A 161     -12.104 -11.564 -10.392  1.00  0.00              
ATOM   2325  CA  ARG A 161     -10.683 -11.931 -10.380  1.00  0.00              
ATOM   2326  C   ARG A 161     -10.342 -13.139  -9.522  1.00  0.00              
ATOM   2327  O   ARG A 161      -9.174 -13.367  -9.208  1.00  0.00              
ATOM   2328  CB  ARG A 161      -9.811 -10.746  -9.993  1.00  0.00              
ATOM   2329  CG  ARG A 161     -10.044  -9.486 -10.811  1.00  0.00              
ATOM   2330  CD  ARG A 161      -9.101  -8.378 -10.511  1.00  0.00              
ATOM   2331  NE  ARG A 161      -9.024  -8.016  -9.105  1.00  0.00              
ATOM   2332  CZ  ARG A 161      -9.845  -7.140  -8.494  1.00  0.00              
ATOM   2333  NH1 ARG A 161     -10.780  -6.506  -9.166  1.00  0.00              
ATOM   2334  NH2 ARG A 161      -9.670  -6.916  -7.203  1.00  0.00              
ATOM   2335  H   ARG A 161     -12.642 -11.703 -11.236  1.00  0.00              
ATOM   2336  HA  ARG A 161     -10.367 -12.216 -11.384  1.00  0.00              
ATOM   2337 1HB  ARG A 161     -10.009 -10.535  -8.943  1.00  0.00              
ATOM   2338 2HB  ARG A 161      -8.774 -11.063 -10.110  1.00  0.00              
ATOM   2339 1HG  ARG A 161      -9.944  -9.734 -11.868  1.00  0.00              
ATOM   2340 2HG  ARG A 161     -11.056  -9.128 -10.615  1.00  0.00              
ATOM   2341 1HD  ARG A 161      -8.100  -8.670 -10.828  1.00  0.00              
ATOM   2342 2HD  ARG A 161      -9.412  -7.490 -11.060  1.00  0.00              
ATOM   2343  HE  ARG A 161      -8.384  -8.338  -8.391  1.00  0.00              
ATOM   2344 1HH1 ARG A 161     -10.889  -6.675 -10.156  1.00  0.00              
ATOM   2345 2HH1 ARG A 161     -11.385  -5.853  -8.690  1.00  0.00              
ATOM   2346 1HH2 ARG A 161      -8.934  -7.398  -6.705  1.00  0.00              
ATOM   2347 2HH2 ARG A 161     -10.270  -6.264  -6.721  1.00  0.00              
ATOM   2348  N   ALA A 162     -11.359 -13.920  -9.163  1.00  0.00              
ATOM   2349  CA  ALA A 162     -11.153 -15.148  -8.389  1.00  0.00              
ATOM   2350  C   ALA A 162     -10.516 -16.240  -9.254  1.00  0.00              
ATOM   2351  O   ALA A 162     -11.070 -16.628 -10.270  1.00  0.00              
ATOM   2352  CB  ALA A 162     -12.487 -15.638  -7.836  1.00  0.00              
ATOM   2353  H   ALA A 162     -12.297 -13.660  -9.432  1.00  0.00              
ATOM   2354  HA  ALA A 162     -10.465 -14.934  -7.571  1.00  0.00              
ATOM   2355 1HB  ALA A 162     -12.330 -16.550  -7.261  1.00  0.00              
ATOM   2356 2HB  ALA A 162     -12.917 -14.872  -7.189  1.00  0.00              
ATOM   2357 3HB  ALA A 162     -13.169 -15.842  -8.660  1.00  0.00              
ATOM   2358  N   ASN A 163      -9.357 -16.724  -8.815  1.00  0.00              
ATOM   2359  CA  ASN A 163      -8.610 -17.790  -9.472  1.00  0.00              
ATOM   2360  C   ASN A 163      -8.224 -17.565 -10.950  1.00  0.00              
ATOM   2361  O   ASN A 163      -8.021 -18.529 -11.688  1.00  0.00              
ATOM   2362  CB  ASN A 163      -9.355 -19.134  -9.347  1.00  0.00              
ATOM   2363  CG  ASN A 163      -9.467 -19.623  -7.895  1.00  0.00              
ATOM   2364  OD1 ASN A 163      -8.611 -19.315  -7.071  1.00  0.00              
ATOM   2365  ND2 ASN A 163     -10.511 -20.391  -7.587  1.00  0.00              
ATOM   2366  H   ASN A 163      -8.987 -16.313  -7.970  1.00  0.00              
ATOM   2367  HA  ASN A 163      -7.640 -17.915  -8.987  1.00  0.00              
ATOM   2368 1HB  ASN A 163     -10.300 -19.298  -9.867  1.00  0.00              
ATOM   2369 2HB  ASN A 163      -8.563 -19.692  -9.849  1.00  0.00              
ATOM   2370 1HD2 ASN A 163     -10.622 -20.731  -6.653  1.00  0.00              
ATOM   2371 2HD2 ASN A 163     -11.182 -20.627  -8.290  1.00  0.00              
ATOM   2372  N   VAL A 164      -8.083 -16.317 -11.388  1.00  0.00              
ATOM   2373  CA  VAL A 164      -7.791 -16.073 -12.796  1.00  0.00              
ATOM   2374  C   VAL A 164      -6.361 -16.442 -13.193  1.00  0.00              
ATOM   2375  O   VAL A 164      -6.158 -17.155 -14.174  1.00  0.00              
ATOM   2376  CB  VAL A 164      -8.118 -14.605 -13.187  1.00  0.00              
ATOM   2377  CG1 VAL A 164      -7.650 -14.301 -14.633  1.00  0.00              
ATOM   2378  CG2 VAL A 164      -9.618 -14.388 -13.086  1.00  0.00              
ATOM   2379  H   VAL A 164      -8.175 -15.532 -10.761  1.00  0.00              
ATOM   2380  HA  VAL A 164      -8.403 -16.703 -13.443  1.00  0.00              
ATOM   2381  HB  VAL A 164      -7.640 -13.934 -12.474  1.00  0.00              
ATOM   2382 1HG1 VAL A 164      -7.889 -13.267 -14.883  1.00  0.00              
ATOM   2383 2HG1 VAL A 164      -6.572 -14.450 -14.706  1.00  0.00              
ATOM   2384 3HG1 VAL A 164      -8.158 -14.969 -15.328  1.00  0.00              
ATOM   2385 1HG2 VAL A 164      -9.856 -13.361 -13.359  1.00  0.00              
ATOM   2386 2HG2 VAL A 164     -10.129 -15.072 -13.764  1.00  0.00              
ATOM   2387 3HG2 VAL A 164      -9.945 -14.578 -12.064  1.00  0.00              
ATOM   2388  N   ASP A 165      -5.369 -15.979 -12.438  1.00  0.00              
ATOM   2389  CA  ASP A 165      -3.983 -16.323 -12.736  1.00  0.00              
ATOM   2390  C   ASP A 165      -3.777 -17.809 -12.460  1.00  0.00              
ATOM   2391  O   ASP A 165      -3.022 -18.478 -13.159  1.00  0.00              
ATOM   2392  CB  ASP A 165      -3.004 -15.530 -11.855  1.00  0.00              
ATOM   2393  CG  ASP A 165      -2.927 -14.052 -12.229  1.00  0.00              
ATOM   2394  OD1 ASP A 165      -3.451 -13.666 -13.301  1.00  0.00              
ATOM   2395  OD2 ASP A 165      -2.317 -13.276 -11.458  1.00  0.00              
ATOM   2396  H   ASP A 165      -5.568 -15.382 -11.648  1.00  0.00              
ATOM   2397  HA  ASP A 165      -3.777 -16.143 -13.791  1.00  0.00              
ATOM   2398 1HB  ASP A 165      -3.194 -15.641 -10.787  1.00  0.00              
ATOM   2399 2HB  ASP A 165      -2.068 -16.028 -12.112  1.00  0.00              
ATOM   2400  N   LYS A 166      -4.459 -18.317 -11.440  1.00  0.00              
ATOM   2401  CA  LYS A 166      -4.331 -19.713 -11.064  1.00  0.00              
ATOM   2402  C   LYS A 166      -4.425 -20.689 -12.242  1.00  0.00              
ATOM   2403  O   LYS A 166      -3.617 -21.602 -12.340  1.00  0.00              
ATOM   2404  CB  LYS A 166      -5.381 -20.091 -10.007  1.00  0.00              
ATOM   2405  CG  LYS A 166      -5.316 -21.552  -9.553  1.00  0.00              
ATOM   2406  CD  LYS A 166      -6.280 -21.839  -8.411  1.00  0.00              
ATOM   2407  CE  LYS A 166      -6.375 -23.336  -8.143  1.00  0.00              
ATOM   2408  NZ  LYS A 166      -5.069 -23.917  -7.713  1.00  0.00              
ATOM   2409  H   LYS A 166      -5.082 -17.721 -10.912  1.00  0.00              
ATOM   2410  HA  LYS A 166      -3.343 -19.891 -10.637  1.00  0.00              
ATOM   2411 1HB  LYS A 166      -5.222 -19.436  -9.149  1.00  0.00              
ATOM   2412 2HB  LYS A 166      -6.360 -19.888 -10.441  1.00  0.00              
ATOM   2413 1HG  LYS A 166      -5.568 -22.189 -10.402  1.00  0.00              
ATOM   2414 2HG  LYS A 166      -4.300 -21.768  -9.226  1.00  0.00              
ATOM   2415 1HD  LYS A 166      -5.921 -21.326  -7.517  1.00  0.00              
ATOM   2416 2HD  LYS A 166      -7.262 -21.452  -8.679  1.00  0.00              
ATOM   2417 1HE  LYS A 166      -7.115 -23.496  -7.362  1.00  0.00              
ATOM   2418 2HE  LYS A 166      -6.703 -23.826  -9.060  1.00  0.00              
ATOM   2419 1HZ  LYS A 166      -5.179 -24.908  -7.549  1.00  0.00              
ATOM   2420 2HZ  LYS A 166      -4.380 -23.771  -8.438  1.00  0.00              
ATOM   2421 3HZ  LYS A 166      -4.764 -23.466  -6.863  1.00  0.00              
ATOM   2422  N   VAL A 167      -5.403 -20.509 -13.127  1.00  0.00              
ATOM   2423  CA  VAL A 167      -5.563 -21.480 -14.213  1.00  0.00              
ATOM   2424  C   VAL A 167      -4.402 -21.452 -15.199  1.00  0.00              
ATOM   2425  O   VAL A 167      -4.098 -22.465 -15.831  1.00  0.00              
ATOM   2426  CB  VAL A 167      -6.928 -21.311 -14.964  1.00  0.00              
ATOM   2427  CG1 VAL A 167      -8.053 -21.435 -13.970  1.00  0.00              
ATOM   2428  CG2 VAL A 167      -7.019 -19.974 -15.679  1.00  0.00              
ATOM   2429  H   VAL A 167      -6.035 -19.723 -13.071  1.00  0.00              
ATOM   2430  HA  VAL A 167      -5.563 -22.503 -13.834  1.00  0.00              
ATOM   2431  HB  VAL A 167      -7.003 -22.076 -15.738  1.00  0.00              
ATOM   2432 1HG1 VAL A 167      -9.008 -21.319 -14.483  1.00  0.00              
ATOM   2433 2HG1 VAL A 167      -8.013 -22.416 -13.496  1.00  0.00              
ATOM   2434 3HG1 VAL A 167      -7.954 -20.660 -13.211  1.00  0.00              
ATOM   2435 1HG2 VAL A 167      -7.980 -19.897 -16.188  1.00  0.00              
ATOM   2436 2HG2 VAL A 167      -6.928 -19.167 -14.952  1.00  0.00              
ATOM   2437 3HG2 VAL A 167      -6.215 -19.896 -16.411  1.00  0.00              
ATOM   2438  N   PHE A 168      -3.707 -20.322 -15.293  1.00  0.00              
ATOM   2439  CA  PHE A 168      -2.628 -20.208 -16.272  1.00  0.00              
ATOM   2440  C   PHE A 168      -1.309 -20.735 -15.715  1.00  0.00              
ATOM   2441  O   PHE A 168      -0.556 -21.411 -16.417  1.00  0.00              
ATOM   2442  CB  PHE A 168      -2.479 -18.756 -16.711  1.00  0.00              
ATOM   2443  CG  PHE A 168      -3.629 -18.266 -17.528  1.00  0.00              
ATOM   2444  CD1 PHE A 168      -3.732 -18.607 -18.874  1.00  0.00              
ATOM   2445  CD2 PHE A 168      -4.619 -17.484 -16.951  1.00  0.00              
ATOM   2446  CE1 PHE A 168      -4.811 -18.172 -19.638  1.00  0.00              
ATOM   2447  CE2 PHE A 168      -5.699 -17.041 -17.697  1.00  0.00              
ATOM   2448  CZ  PHE A 168      -5.799 -17.386 -19.051  1.00  0.00              
ATOM   2449  H   PHE A 168      -3.913 -19.535 -14.695  1.00  0.00              
ATOM   2450  HA  PHE A 168      -2.857 -20.818 -17.147  1.00  0.00              
ATOM   2451 1HB  PHE A 168      -2.408 -18.105 -15.841  1.00  0.00              
ATOM   2452 2HB  PHE A 168      -1.585 -18.640 -17.323  1.00  0.00              
ATOM   2453  HD1 PHE A 168      -2.955 -19.223 -19.328  1.00  0.00              
ATOM   2454  HD2 PHE A 168      -4.538 -17.217 -15.897  1.00  0.00              
ATOM   2455  HE1 PHE A 168      -4.880 -18.448 -20.690  1.00  0.00              
ATOM   2456  HE2 PHE A 168      -6.470 -16.426 -17.234  1.00  0.00              
ATOM   2457  HZ  PHE A 168      -6.644 -17.039 -19.644  1.00  0.00              
ATOM   2458  N   PHE A 169      -1.029 -20.431 -14.451  1.00  0.00              
ATOM   2459  CA  PHE A 169       0.220 -20.878 -13.851  1.00  0.00              
ATOM   2460  C   PHE A 169       0.182 -22.373 -13.520  1.00  0.00              
ATOM   2461  O   PHE A 169       1.205 -23.047 -13.608  1.00  0.00              
ATOM   2462  CB  PHE A 169       0.534 -20.054 -12.603  1.00  0.00              
ATOM   2463  CG  PHE A 169       1.036 -18.680 -12.915  1.00  0.00              
ATOM   2464  CD1 PHE A 169       2.322 -18.490 -13.416  1.00  0.00              
ATOM   2465  CD2 PHE A 169       0.206 -17.576 -12.767  1.00  0.00              
ATOM   2466  CE1 PHE A 169       2.768 -17.218 -13.770  1.00  0.00              
ATOM   2467  CE2 PHE A 169       0.644 -16.303 -13.117  1.00  0.00              
ATOM   2468  CZ  PHE A 169       1.919 -16.121 -13.621  1.00  0.00              
ATOM   2469  H   PHE A 169      -1.676 -19.890 -13.896  1.00  0.00              
ATOM   2470  HA  PHE A 169       1.039 -20.743 -14.558  1.00  0.00              
ATOM   2471 1HB  PHE A 169      -0.363 -19.934 -11.998  1.00  0.00              
ATOM   2472 2HB  PHE A 169       1.306 -20.547 -12.014  1.00  0.00              
ATOM   2473  HD1 PHE A 169       2.982 -19.350 -13.530  1.00  0.00              
ATOM   2474  HD2 PHE A 169      -0.800 -17.716 -12.370  1.00  0.00              
ATOM   2475  HE1 PHE A 169       3.776 -17.085 -14.163  1.00  0.00              
ATOM   2476  HE2 PHE A 169      -0.020 -15.448 -12.993  1.00  0.00              
ATOM   2477  HZ  PHE A 169       2.261 -15.125 -13.898  1.00  0.00              
ATOM   2478  N   ASP A 170      -0.982 -22.892 -13.137  1.00  0.00              
ATOM   2479  CA  ASP A 170      -1.081 -24.310 -12.794  1.00  0.00              
ATOM   2480  C   ASP A 170      -0.921 -25.125 -14.088  1.00  0.00              
ATOM   2481  O   ASP A 170      -0.275 -26.163 -14.092  1.00  0.00              
ATOM   2482  CB  ASP A 170      -2.435 -24.634 -12.148  1.00  0.00              
ATOM   2483  CG  ASP A 170      -2.540 -24.146 -10.698  1.00  0.00              
ATOM   2484  OD1 ASP A 170      -1.510 -23.763 -10.096  1.00  0.00              
ATOM   2485  OD2 ASP A 170      -3.666 -24.149 -10.161  1.00  0.00              
ATOM   2486  H   ASP A 170      -1.808 -22.313 -13.077  1.00  0.00              
ATOM   2487  HA  ASP A 170      -0.274 -24.582 -12.113  1.00  0.00              
ATOM   2488 1HB  ASP A 170      -3.289 -24.281 -12.728  1.00  0.00              
ATOM   2489 2HB  ASP A 170      -2.403 -25.724 -12.172  1.00  0.00              
ATOM   2490  N   LEU A 171      -1.514 -24.661 -15.186  1.00  0.00              
ATOM   2491  CA  LEU A 171      -1.318 -25.345 -16.468  1.00  0.00              
ATOM   2492  C   LEU A 171       0.139 -25.218 -16.891  1.00  0.00              
ATOM   2493  O   LEU A 171       0.722 -26.160 -17.430  1.00  0.00              
ATOM   2494  CB  LEU A 171      -2.247 -24.767 -17.544  1.00  0.00              
ATOM   2495  CG  LEU A 171      -2.164 -25.452 -18.914  1.00  0.00              
ATOM   2496  CD1 LEU A 171      -2.545 -26.921 -18.788  1.00  0.00              
ATOM   2497  CD2 LEU A 171      -3.082 -24.739 -19.895  1.00  0.00              
ATOM   2498  H   LEU A 171      -2.100 -23.839 -15.151  1.00  0.00              
ATOM   2499  HA  LEU A 171      -1.538 -26.406 -16.353  1.00  0.00              
ATOM   2500 1HB  LEU A 171      -3.208 -24.977 -17.079  1.00  0.00              
ATOM   2501 2HB  LEU A 171      -2.121 -23.690 -17.649  1.00  0.00              
ATOM   2502  HG  LEU A 171      -1.140 -25.337 -19.272  1.00  0.00              
ATOM   2503 1HD1 LEU A 171      -2.483 -27.398 -19.766  1.00  0.00              
ATOM   2504 2HD1 LEU A 171      -1.861 -27.416 -18.099  1.00  0.00              
ATOM   2505 3HD1 LEU A 171      -3.563 -27.001 -18.409  1.00  0.00              
ATOM   2506 1HD2 LEU A 171      -3.021 -25.226 -20.869  1.00  0.00              
ATOM   2507 2HD2 LEU A 171      -4.108 -24.781 -19.531  1.00  0.00              
ATOM   2508 3HD2 LEU A 171      -2.774 -23.697 -19.992  1.00  0.00              
ATOM   2509  N   MET A 172       0.739 -24.054 -16.659  1.00  0.00              
ATOM   2510  CA  MET A 172       2.159 -23.931 -16.956  1.00  0.00              
ATOM   2511  C   MET A 172       2.968 -24.936 -16.140  1.00  0.00              
ATOM   2512  O   MET A 172       3.969 -25.449 -16.623  1.00  0.00              
ATOM   2513  CB  MET A 172       2.674 -22.515 -16.682  1.00  0.00              
ATOM   2514  CG  MET A 172       2.201 -21.480 -17.711  1.00  0.00              
ATOM   2515  SD  MET A 172       2.512 -19.798 -17.153  1.00  0.00              
ATOM   2516  CE  MET A 172       4.232 -19.727 -17.203  1.00  0.00              
ATOM   2517  H   MET A 172       0.243 -23.257 -16.286  1.00  0.00              
ATOM   2518  HA  MET A 172       2.340 -24.158 -18.006  1.00  0.00              
ATOM   2519 1HB  MET A 172       2.323 -22.237 -15.689  1.00  0.00              
ATOM   2520 2HB  MET A 172       3.764 -22.567 -16.682  1.00  0.00              
ATOM   2521 1HG  MET A 172       2.734 -21.662 -18.644  1.00  0.00              
ATOM   2522 2HG  MET A 172       1.132 -21.623 -17.870  1.00  0.00              
ATOM   2523 1HE  MET A 172       4.565 -18.740 -16.882  1.00  0.00              
ATOM   2524 2HE  MET A 172       4.647 -20.485 -16.537  1.00  0.00              
ATOM   2525 3HE  MET A 172       4.574 -19.912 -18.222  1.00  0.00              
ATOM   2526  N   ARG A 173       2.547 -25.220 -14.911  1.00  0.00              
ATOM   2527  CA  ARG A 173       3.216 -26.259 -14.126  1.00  0.00              
ATOM   2528  C   ARG A 173       3.070 -27.659 -14.734  1.00  0.00              
ATOM   2529  O   ARG A 173       4.008 -28.467 -14.702  1.00  0.00              
ATOM   2530  CB  ARG A 173       2.719 -26.246 -12.675  1.00  0.00              
ATOM   2531  CG  ARG A 173       3.199 -25.011 -11.898  1.00  0.00              
ATOM   2532  CD  ARG A 173       2.754 -25.006 -10.433  1.00  0.00              
ATOM   2533  NE  ARG A 173       3.167 -23.764  -9.769  1.00  0.00              
ATOM   2534  CZ  ARG A 173       2.381 -22.705  -9.591  1.00  0.00              
ATOM   2535  NH1 ARG A 173       1.132 -22.730 -10.013  1.00  0.00              
ATOM   2536  NH2 ARG A 173       2.851 -21.601  -9.016  1.00  0.00              
ATOM   2537  H   ARG A 173       1.765 -24.725 -14.507  1.00  0.00              
ATOM   2538  HA  ARG A 173       4.289 -26.067 -14.099  1.00  0.00              
ATOM   2539 1HB  ARG A 173       1.630 -26.272 -12.712  1.00  0.00              
ATOM   2540 2HB  ARG A 173       3.088 -27.157 -12.204  1.00  0.00              
ATOM   2541 1HG  ARG A 173       4.289 -24.984 -11.928  1.00  0.00              
ATOM   2542 2HG  ARG A 173       2.801 -24.120 -12.384  1.00  0.00              
ATOM   2543 1HD  ARG A 173       1.669 -25.093 -10.392  1.00  0.00              
ATOM   2544 2HD  ARG A 173       3.206 -25.856  -9.922  1.00  0.00              
ATOM   2545  HE  ARG A 173       4.058 -23.518  -9.360  1.00  0.00              
ATOM   2546 1HH1 ARG A 173       0.773 -23.555 -10.471  1.00  0.00              
ATOM   2547 2HH1 ARG A 173       0.540 -21.924  -9.877  1.00  0.00              
ATOM   2548 1HH2 ARG A 173       3.813 -21.565  -8.711  1.00  0.00              
ATOM   2549 2HH2 ARG A 173       2.244 -20.805  -8.888  1.00  0.00              
ATOM   2550  N   GLU A 174       1.903 -27.955 -15.294  1.00  0.00              
ATOM   2551  CA  GLU A 174       1.705 -29.263 -15.905  1.00  0.00              
ATOM   2552  C   GLU A 174       2.561 -29.345 -17.153  1.00  0.00              
ATOM   2553  O   GLU A 174       3.170 -30.379 -17.421  1.00  0.00              
ATOM   2554  CB  GLU A 174       0.244 -29.490 -16.253  1.00  0.00              
ATOM   2555  CG  GLU A 174      -0.634 -29.668 -15.028  1.00  0.00              
ATOM   2556  CD  GLU A 174      -2.092 -29.838 -15.382  1.00  0.00              
ATOM   2557  OE1 GLU A 174      -2.908 -30.042 -14.456  1.00  0.00              
ATOM   2558  OE2 GLU A 174      -2.424 -29.768 -16.588  1.00  0.00              
ATOM   2559  H   GLU A 174       1.146 -27.286 -15.306  1.00  0.00              
ATOM   2560  HA  GLU A 174       2.028 -30.045 -15.217  1.00  0.00              
ATOM   2561 1HB  GLU A 174      -0.084 -28.625 -16.829  1.00  0.00              
ATOM   2562 2HB  GLU A 174       0.200 -30.382 -16.879  1.00  0.00              
ATOM   2563 1HG  GLU A 174      -0.329 -30.499 -14.394  1.00  0.00              
ATOM   2564 2HG  GLU A 174      -0.508 -28.732 -14.486  1.00  0.00              
ATOM   2565  N   ILE A 175       2.633 -28.246 -17.903  1.00  0.00              
ATOM   2566  CA  ILE A 175       3.398 -28.231 -19.146  1.00  0.00              
ATOM   2567  C   ILE A 175       4.874 -28.366 -18.796  1.00  0.00              
ATOM   2568  O   ILE A 175       5.627 -29.103 -19.442  1.00  0.00              
ATOM   2569  CB  ILE A 175       3.166 -26.917 -19.926  1.00  0.00              
ATOM   2570  CG1 ILE A 175       1.719 -26.860 -20.416  1.00  0.00              
ATOM   2571  CG2 ILE A 175       4.138 -26.816 -21.086  1.00  0.00              
ATOM   2572  CD1 ILE A 175       1.310 -25.486 -20.942  1.00  0.00              
ATOM   2573  H   ILE A 175       2.151 -27.407 -17.612  1.00  0.00              
ATOM   2574  HA  ILE A 175       3.143 -29.091 -19.764  1.00  0.00              
ATOM   2575  HB  ILE A 175       3.312 -26.073 -19.253  1.00  0.00              
ATOM   2576 1HG1 ILE A 175       1.615 -27.602 -21.208  1.00  0.00              
ATOM   2577 2HG1 ILE A 175       1.081 -27.136 -19.576  1.00  0.00              
ATOM   2578 1HG2 ILE A 175       3.963 -25.886 -21.628  1.00  0.00              
ATOM   2579 2HG2 ILE A 175       5.159 -26.827 -20.708  1.00  0.00              
ATOM   2580 3HG2 ILE A 175       3.991 -27.660 -21.760  1.00  0.00              
ATOM   2581 1HD1 ILE A 175       0.272 -25.516 -21.273  1.00  0.00              
ATOM   2582 2HD1 ILE A 175       1.416 -24.745 -20.149  1.00  0.00              
ATOM   2583 3HD1 ILE A 175       1.949 -25.213 -21.781  1.00  0.00              
ATOM   2584  N   ARG A 176       5.288 -27.662 -17.757  1.00  0.00              
ATOM   2585  CA  ARG A 176       6.675 -27.730 -17.335  1.00  0.00              
ATOM   2586  C   ARG A 176       7.053 -29.160 -16.884  1.00  0.00              
ATOM   2587  O   ARG A 176       8.127 -29.666 -17.217  1.00  0.00              
ATOM   2588  CB  ARG A 176       6.989 -26.694 -16.266  1.00  0.00              
ATOM   2589  CG  ARG A 176       8.422 -26.714 -15.758  1.00  0.00              
ATOM   2590  CD  ARG A 176       8.719 -25.690 -14.724  1.00  0.00              
ATOM   2591  NE  ARG A 176       7.914 -25.800 -13.518  1.00  0.00              
ATOM   2592  CZ  ARG A 176       7.895 -24.890 -12.524  1.00  0.00              
ATOM   2593  NH1 ARG A 176       8.660 -23.821 -12.570  1.00  0.00              
ATOM   2594  NH2 ARG A 176       7.103 -25.111 -11.490  1.00  0.00              
ATOM   2595  H   ARG A 176       4.647 -27.071 -17.246  1.00  0.00              
ATOM   2596  HA  ARG A 176       7.328 -27.491 -18.175  1.00  0.00              
ATOM   2597 1HB  ARG A 176       6.774 -25.717 -16.697  1.00  0.00              
ATOM   2598 2HB  ARG A 176       6.311 -26.881 -15.434  1.00  0.00              
ATOM   2599 1HG  ARG A 176       8.624 -27.694 -15.326  1.00  0.00              
ATOM   2600 2HG  ARG A 176       9.091 -26.543 -16.602  1.00  0.00              
ATOM   2601 1HD  ARG A 176       9.764 -25.778 -14.428  1.00  0.00              
ATOM   2602 2HD  ARG A 176       8.543 -24.700 -15.144  1.00  0.00              
ATOM   2603  HE  ARG A 176       7.273 -26.530 -13.235  1.00  0.00              
ATOM   2604 1HH1 ARG A 176       9.273 -23.676 -13.360  1.00  0.00              
ATOM   2605 2HH1 ARG A 176       8.631 -23.151 -11.816  1.00  0.00              
ATOM   2606 1HH2 ARG A 176       6.535 -25.947 -11.462  1.00  0.00              
ATOM   2607 2HH2 ARG A 176       7.070 -24.446 -10.732  1.00  0.00              
ATOM   2608  N   ALA A 177       6.159 -29.807 -16.142  1.00  0.00              
ATOM   2609  CA  ALA A 177       6.393 -31.176 -15.676  1.00  0.00              
ATOM   2610  C   ALA A 177       6.558 -32.130 -16.852  1.00  0.00              
ATOM   2611  O   ALA A 177       7.392 -33.029 -16.804  1.00  0.00              
ATOM   2612  CB  ALA A 177       5.238 -31.641 -14.799  1.00  0.00              
ATOM   2613  H   ALA A 177       5.297 -29.342 -15.892  1.00  0.00              
ATOM   2614  HA  ALA A 177       7.320 -31.197 -15.103  1.00  0.00              
ATOM   2615 1HB  ALA A 177       5.426 -32.659 -14.461  1.00  0.00              
ATOM   2616 2HB  ALA A 177       5.150 -30.982 -13.935  1.00  0.00              
ATOM   2617 3HB  ALA A 177       4.313 -31.614 -15.372  1.00  0.00              
ATOM   2618  N   ARG A 178       5.752 -31.938 -17.892  1.00  0.00              
ATOM   2619  CA  ARG A 178       5.868 -32.736 -19.117  1.00  0.00              
ATOM   2620  C   ARG A 178       7.196 -32.480 -19.818  1.00  0.00              
ATOM   2621  O   ARG A 178       7.853 -33.411 -20.288  1.00  0.00              
ATOM   2622  CB  ARG A 178       4.724 -32.420 -20.089  1.00  0.00              
ATOM   2623  CG  ARG A 178       3.366 -32.927 -19.643  1.00  0.00              
ATOM   2624  CD  ARG A 178       3.366 -34.438 -19.479  1.00  0.00              
ATOM   2625  NE  ARG A 178       3.832 -35.110 -20.688  1.00  0.00              
ATOM   2626  CZ  ARG A 178       3.080 -35.345 -21.761  1.00  0.00              
ATOM   2627  NH1 ARG A 178       1.808 -34.965 -21.783  1.00  0.00              
ATOM   2628  NH2 ARG A 178       3.603 -35.957 -22.817  1.00  0.00              
ATOM   2629  H   ARG A 178       5.040 -31.222 -17.837  1.00  0.00              
ATOM   2630  HA  ARG A 178       5.846 -33.798 -18.869  1.00  0.00              
ATOM   2631 1HB  ARG A 178       4.690 -31.337 -20.198  1.00  0.00              
ATOM   2632 2HB  ARG A 178       4.985 -32.873 -21.045  1.00  0.00              
ATOM   2633 1HG  ARG A 178       3.116 -32.459 -18.691  1.00  0.00              
ATOM   2634 2HG  ARG A 178       2.627 -32.643 -20.394  1.00  0.00              
ATOM   2635 1HD  ARG A 178       4.022 -34.704 -18.652  1.00  0.00              
ATOM   2636 2HD  ARG A 178       2.352 -34.769 -19.259  1.00  0.00              
ATOM   2637  HE  ARG A 178       4.746 -35.486 -20.905  1.00  0.00              
ATOM   2638 1HH1 ARG A 178       1.410 -34.496 -20.982  1.00  0.00              
ATOM   2639 2HH1 ARG A 178       1.244 -35.147 -22.600  1.00  0.00              
ATOM   2640 1HH2 ARG A 178       4.573 -36.242 -22.803  1.00  0.00              
ATOM   2641 2HH2 ARG A 178       3.031 -36.134 -23.629  1.00  0.00              
ATOM   2642  N   LYS A 179       7.592 -31.215 -19.888  1.00  0.00              
ATOM   2643  CA  LYS A 179       8.866 -30.860 -20.495  1.00  0.00              
ATOM   2644  C   LYS A 179      10.039 -31.479 -19.741  1.00  0.00              
ATOM   2645  O   LYS A 179      11.017 -31.913 -20.340  1.00  0.00              
ATOM   2646  CB  LYS A 179       9.027 -29.336 -20.531  1.00  0.00              
ATOM   2647  CG  LYS A 179       8.134 -28.648 -21.564  1.00  0.00              
ATOM   2648  CD  LYS A 179       8.225 -27.130 -21.489  1.00  0.00              
ATOM   2649  CE  LYS A 179       7.418 -26.495 -22.627  1.00  0.00              
ATOM   2650  NZ  LYS A 179       7.271 -25.017 -22.465  1.00  0.00              
ATOM   2651  H   LYS A 179       7.004 -30.483 -19.515  1.00  0.00              
ATOM   2652  HA  LYS A 179       8.914 -31.254 -21.511  1.00  0.00              
ATOM   2653 1HB  LYS A 179       8.788 -28.966 -19.533  1.00  0.00              
ATOM   2654 2HB  LYS A 179      10.073 -29.130 -20.753  1.00  0.00              
ATOM   2655 1HG  LYS A 179       8.441 -28.974 -22.558  1.00  0.00              
ATOM   2656 2HG  LYS A 179       7.102 -28.951 -21.386  1.00  0.00              
ATOM   2657 1HD  LYS A 179       7.831 -26.806 -20.525  1.00  0.00              
ATOM   2658 2HD  LYS A 179       9.272 -26.841 -21.569  1.00  0.00              
ATOM   2659 1HE  LYS A 179       7.928 -26.705 -23.565  1.00  0.00              
ATOM   2660 2HE  LYS A 179       6.429 -26.954 -22.641  1.00  0.00              
ATOM   2661 1HZ  LYS A 179       6.733 -24.647 -23.236  1.00  0.00              
ATOM   2662 2HZ  LYS A 179       6.795 -24.818 -21.597  1.00  0.00              
ATOM   2663 3HZ  LYS A 179       8.185 -24.588 -22.455  1.00  0.00              
ATOM   2664  N   MET A 180       9.928 -31.515 -18.422  1.00  0.00              
ATOM   2665  CA  MET A 180      10.925 -32.158 -17.585  1.00  0.00              
ATOM   2666  C   MET A 180      11.052 -33.656 -17.872  1.00  0.00              
ATOM   2667  O   MET A 180      12.149 -34.162 -18.110  1.00  0.00              
ATOM   2668  CB  MET A 180      10.584 -31.932 -16.113  1.00  0.00              
ATOM   2669  CG  MET A 180      11.512 -32.639 -15.136  1.00  0.00              
ATOM   2670  SD  MET A 180      10.976 -32.469 -13.422  1.00  0.00              
ATOM   2671  CE  MET A 180       9.507 -33.493 -13.423  1.00  0.00              
ATOM   2672  H   MET A 180       9.125 -31.083 -17.987  1.00  0.00              
ATOM   2673  HA  MET A 180      11.909 -31.736 -17.788  1.00  0.00              
ATOM   2674 1HB  MET A 180      10.624 -30.857 -15.940  1.00  0.00              
ATOM   2675 2HB  MET A 180       9.563 -32.286 -15.966  1.00  0.00              
ATOM   2676 1HG  MET A 180      11.540 -33.696 -15.399  1.00  0.00              
ATOM   2677 2HG  MET A 180      12.508 -32.211 -15.243  1.00  0.00              
ATOM   2678 1HE  MET A 180       9.060 -33.490 -12.429  1.00  0.00              
ATOM   2679 2HE  MET A 180       8.791 -33.101 -14.146  1.00  0.00              
ATOM   2680 3HE  MET A 180       9.777 -34.514 -13.696  1.00  0.00              
ATOM   2681  N   GLU A 181       9.924 -34.356 -17.851  1.00  0.00              
ATOM   2682  CA  GLU A 181       9.908 -35.795 -18.059  1.00  0.00              
ATOM   2683  C   GLU A 181      10.300 -36.182 -19.480  1.00  0.00              
ATOM   2684  O   GLU A 181      10.877 -37.245 -19.702  1.00  0.00              
ATOM   2685  CB  GLU A 181       8.523 -36.358 -17.731  1.00  0.00              
ATOM   2686  CG  GLU A 181       8.162 -36.316 -16.253  1.00  0.00              
ATOM   2687  CD  GLU A 181       6.756 -36.797 -16.021  1.00  0.00              
ATOM   2688  OE1 GLU A 181       6.095 -37.126 -16.976  1.00  0.00              
ATOM   2689  OE2 GLU A 181       6.381 -36.943 -14.881  1.00  0.00              
ATOM   2690  H   GLU A 181       9.053 -33.874 -17.687  1.00  0.00              
ATOM   2691  HA  GLU A 181      10.644 -36.271 -17.410  1.00  0.00              
ATOM   2692 1HB  GLU A 181       7.799 -35.772 -18.298  1.00  0.00              
ATOM   2693 2HB  GLU A 181       8.508 -37.391 -18.079  1.00  0.00              
ATOM   2694 1HG  GLU A 181       8.847 -36.882 -15.623  1.00  0.00              
ATOM   2695 2HG  GLU A 181       8.229 -35.258 -16.003  1.00  0.00              
ATOM   2696  N   ASP A 182       9.985 -35.310 -20.434  1.00  0.00              
ATOM   2697  CA  ASP A 182      10.288 -35.551 -21.844  1.00  0.00              
ATOM   2698  C   ASP A 182      11.698 -35.117 -22.257  1.00  0.00              
ATOM   2699  O   ASP A 182      12.255 -35.655 -23.216  1.00  0.00              
ATOM   2700  CB  ASP A 182       9.255 -34.849 -22.740  1.00  0.00              
ATOM   2701  CG  ASP A 182       7.881 -35.516 -22.697  1.00  0.00              
ATOM   2702  OD1 ASP A 182       6.900 -34.897 -23.162  1.00  0.00              
ATOM   2703  OD2 ASP A 182       7.781 -36.656 -22.197  1.00  0.00              
ATOM   2704  H   ASP A 182       9.520 -34.453 -20.170  1.00  0.00              
ATOM   2705  HA  ASP A 182      10.253 -36.621 -22.051  1.00  0.00              
ATOM   2706 1HB  ASP A 182       9.164 -33.780 -22.543  1.00  0.00              
ATOM   2707 2HB  ASP A 182       9.713 -35.001 -23.717  1.00  0.00              
ATOM   2708  N   SER A 183      12.271 -34.150 -21.543  1.00  0.00              
ATOM   2709  CA  SER A 183      13.632 -33.691 -21.828  1.00  0.00              
ATOM   2710  C   SER A 183      14.531 -33.864 -20.601  1.00  0.00              
ATOM   2711  O   SER A 183      15.236 -32.898 -20.229  1.00  0.00              
ATOM   2712  OXT SER A 183      14.551 -34.911 -20.015  1.00  0.00              
ATOM   2713  CB  SER A 183      13.616 -32.242 -22.275  1.00  0.00              
ATOM   2714  OG  SER A 183      14.905 -31.752 -22.522  1.00  0.00              
ATOM   2715  H   SER A 183      11.756 -33.722 -20.786  1.00  0.00              
ATOM   2716  HA  SER A 183      14.080 -34.178 -22.695  1.00  0.00              
ATOM   2717 1HB  SER A 183      13.026 -32.166 -23.188  1.00  0.00              
ATOM   2718 2HB  SER A 183      13.152 -31.641 -21.493  1.00  0.00              
ATOM   2719  HG  SER A 183      14.850 -30.835 -22.802  1.00  0.00              
ATOM   2720  N   GLY D 171      -9.658 -17.817 -63.578  1.00  0.00              
ATOM   2721  CA  GLY D 171      -9.212 -18.804 -62.556  1.00  0.00              
ATOM   2722  C   GLY D 171      -8.384 -18.139 -61.474  1.00  0.00              
ATOM   2723  O   GLY D 171      -8.740 -17.077 -60.966  1.00  0.00              
ATOM   2724 1H   GLY D 171      -9.388 -17.930 -64.534  1.00  0.00              
ATOM   2725 2H   GLY D 171     -10.634 -17.671 -63.740  1.00  0.00              
ATOM   2726 3H   GLY D 171      -9.401 -16.854 -63.489  1.00  0.00              
ATOM   2727 1HA  GLY D 171     -10.088 -19.264 -62.099  1.00  0.00              
ATOM   2728 2HA  GLY D 171      -8.610 -19.572 -63.041  1.00  0.00              
ATOM   2729  N   GLN D 172      -7.262 -18.758 -61.134  1.00  0.00              
ATOM   2730  CA  GLN D 172      -6.342 -18.206 -60.147  1.00  0.00              
ATOM   2731  C   GLN D 172      -5.712 -16.879 -60.595  1.00  0.00              
ATOM   2732  O   GLN D 172      -5.227 -16.763 -61.725  1.00  0.00              
ATOM   2733  CB  GLN D 172      -5.235 -19.220 -59.844  1.00  0.00              
ATOM   2734  CG  GLN D 172      -4.287 -18.794 -58.735  1.00  0.00              
ATOM   2735  CD  GLN D 172      -3.167 -19.794 -58.516  1.00  0.00              
ATOM   2736  OE1 GLN D 172      -2.250 -19.909 -59.334  1.00  0.00              
ATOM   2737  NE2 GLN D 172      -3.237 -20.527 -57.409  1.00  0.00              
ATOM   2738  H   GLN D 172      -7.040 -19.639 -61.575  1.00  0.00              
ATOM   2739  HA  GLN D 172      -6.885 -17.973 -59.231  1.00  0.00              
ATOM   2740 1HB  GLN D 172      -5.730 -20.153 -59.568  1.00  0.00              
ATOM   2741 2HB  GLN D 172      -4.678 -19.365 -60.769  1.00  0.00              
ATOM   2742 1HG  GLN D 172      -3.859 -17.794 -58.677  1.00  0.00              
ATOM   2743 2HG  GLN D 172      -5.022 -18.921 -57.939  1.00  0.00              
ATOM   2744 1HE2 GLN D 172      -2.528 -21.203 -57.211  1.00  0.00              
ATOM   2745 2HE2 GLN D 172      -3.999 -20.402 -56.775  1.00  0.00              
ATOM   2746  N   TYR D 173      -5.738 -15.876 -59.719  1.00  0.00              
ATOM   2747  CA  TYR D 173      -5.066 -14.603 -59.989  1.00  0.00              
ATOM   2748  C   TYR D 173      -4.559 -13.932 -58.710  1.00  0.00              
ATOM   2749  O   TYR D 173      -4.958 -14.305 -57.614  1.00  0.00              
ATOM   2750  CB  TYR D 173      -5.999 -13.642 -60.735  1.00  0.00              
ATOM   2751  CG  TYR D 173      -7.142 -13.123 -59.908  1.00  0.00              
ATOM   2752  CD1 TYR D 173      -8.315 -13.865 -59.755  1.00  0.00              
ATOM   2753  CD2 TYR D 173      -7.053 -11.882 -59.271  1.00  0.00              
ATOM   2754  CE1 TYR D 173      -9.375 -13.384 -58.986  1.00  0.00              
ATOM   2755  CE2 TYR D 173      -8.105 -11.390 -58.499  1.00  0.00              
ATOM   2756  CZ  TYR D 173      -9.262 -12.146 -58.364  1.00  0.00              
ATOM   2757  OH  TYR D 173     -10.310 -11.662 -57.615  1.00  0.00              
ATOM   2758  H   TYR D 173      -6.232 -15.996 -58.846  1.00  0.00              
ATOM   2759  HA  TYR D 173      -4.184 -14.774 -60.606  1.00  0.00              
ATOM   2760 1HB  TYR D 173      -5.392 -12.802 -61.078  1.00  0.00              
ATOM   2761 2HB  TYR D 173      -6.395 -14.181 -61.597  1.00  0.00              
ATOM   2762  HD1 TYR D 173      -8.392 -14.834 -60.251  1.00  0.00              
ATOM   2763  HD2 TYR D 173      -6.142 -11.295 -59.385  1.00  0.00              
ATOM   2764  HE1 TYR D 173     -10.286 -13.971 -58.874  1.00  0.00              
ATOM   2765  HE2 TYR D 173      -8.014 -10.420 -58.010  1.00  0.00              
ATOM   2766  HH  TYR D 173     -11.060 -12.262 -57.586  1.00  0.00              
ATOM   2767  N   LEU D 174      -3.675 -12.950 -58.858  1.00  0.00              
ATOM   2768  CA  LEU D 174      -3.099 -12.265 -57.707  1.00  0.00              
ATOM   2769  C   LEU D 174      -4.109 -11.257 -57.162  1.00  0.00              
ATOM   2770  O   LEU D 174      -4.496 -10.306 -57.840  1.00  0.00              
ATOM   2771  CB  LEU D 174      -1.796 -11.561 -58.105  1.00  0.00              
ATOM   2772  CG  LEU D 174      -1.033 -10.831 -56.990  1.00  0.00              
ATOM   2773  CD1 LEU D 174      -0.528 -11.828 -55.946  1.00  0.00              
ATOM   2774  CD2 LEU D 174       0.140 -10.076 -57.598  1.00  0.00              
ATOM   2775  H   LEU D 174      -3.394 -12.670 -59.787  1.00  0.00              
ATOM   2776  HA  LEU D 174      -2.894 -12.987 -56.917  1.00  0.00              
ATOM   2777 1HB  LEU D 174      -1.222 -12.426 -58.431  1.00  0.00              
ATOM   2778 2HB  LEU D 174      -1.944 -10.884 -58.946  1.00  0.00              
ATOM   2779  HG  LEU D 174      -1.715 -10.098 -56.558  1.00  0.00              
ATOM   2780 1HD1 LEU D 174       0.011 -11.294 -55.162  1.00  0.00              
ATOM   2781 2HD1 LEU D 174      -1.375 -12.355 -55.506  1.00  0.00              
ATOM   2782 3HD1 LEU D 174       0.141 -12.545 -56.421  1.00  0.00              
ATOM   2783 1HD2 LEU D 174       0.685  -9.555 -56.808  1.00  0.00              
ATOM   2784 2HD2 LEU D 174       0.807 -10.780 -58.096  1.00  0.00              
ATOM   2785 3HD2 LEU D 174      -0.229  -9.350 -58.323  1.00  0.00              
ATOM   2786  N   VAL D 175      -4.534 -11.482 -55.927  1.00  0.00              
ATOM   2787  CA  VAL D 175      -5.482 -10.601 -55.261  1.00  0.00              
ATOM   2788  C   VAL D 175      -4.838  -9.471 -54.467  1.00  0.00              
ATOM   2789  O   VAL D 175      -5.308  -8.334 -54.509  1.00  0.00              
ATOM   2790  CB  VAL D 175      -6.392 -11.404 -54.312  1.00  0.00              
ATOM   2791  CG1 VAL D 175      -7.309 -10.470 -53.537  1.00  0.00              
ATOM   2792  CG2 VAL D 175      -7.208 -12.425 -55.091  1.00  0.00              
ATOM   2793  H   VAL D 175      -4.187 -12.292 -55.434  1.00  0.00              
ATOM   2794  HA  VAL D 175      -6.102 -10.067 -55.983  1.00  0.00              
ATOM   2795  HB  VAL D 175      -5.769 -11.964 -53.614  1.00  0.00              
ATOM   2796 1HG1 VAL D 175      -7.946 -11.055 -52.871  1.00  0.00              
ATOM   2797 2HG1 VAL D 175      -6.709  -9.776 -52.949  1.00  0.00              
ATOM   2798 3HG1 VAL D 175      -7.934  -9.911 -54.235  1.00  0.00              
ATOM   2799 1HG2 VAL D 175      -7.845 -12.984 -54.407  1.00  0.00              
ATOM   2800 2HG2 VAL D 175      -7.828 -11.909 -55.825  1.00  0.00              
ATOM   2801 3HG2 VAL D 175      -6.536 -13.113 -55.604  1.00  0.00              
ATOM   2802  N   TYR D 176      -3.758  -9.773 -53.757  1.00  0.00              
ATOM   2803  CA  TYR D 176      -3.097  -8.767 -52.942  1.00  0.00              
ATOM   2804  C   TYR D 176      -1.643  -9.160 -52.700  1.00  0.00              
ATOM   2805  O   TYR D 176      -1.307 -10.350 -52.667  1.00  0.00              
ATOM   2806  CB  TYR D 176      -3.858  -8.662 -51.605  1.00  0.00              
ATOM   2807  CG  TYR D 176      -3.396  -7.567 -50.673  1.00  0.00              
ATOM   2808  CD1 TYR D 176      -2.487  -7.829 -49.646  1.00  0.00              
ATOM   2809  CD2 TYR D 176      -3.865  -6.257 -50.824  1.00  0.00              
ATOM   2810  CE1 TYR D 176      -2.057  -6.820 -48.796  1.00  0.00              
ATOM   2811  CE2 TYR D 176      -3.437  -5.236 -49.980  1.00  0.00              
ATOM   2812  CZ  TYR D 176      -2.537  -5.518 -48.972  1.00  0.00              
ATOM   2813  OH  TYR D 176      -2.104  -4.495 -48.157  1.00  0.00              
ATOM   2814  H   TYR D 176      -3.385 -10.712 -53.779  1.00  0.00              
ATOM   2815  HA  TYR D 176      -3.090  -7.812 -53.467  1.00  0.00              
ATOM   2816 1HB  TYR D 176      -4.909  -8.494 -51.845  1.00  0.00              
ATOM   2817 2HB  TYR D 176      -3.749  -9.621 -51.097  1.00  0.00              
ATOM   2818  HD1 TYR D 176      -2.117  -8.846 -49.518  1.00  0.00              
ATOM   2819  HD2 TYR D 176      -4.580  -6.043 -51.619  1.00  0.00              
ATOM   2820  HE1 TYR D 176      -1.347  -7.038 -47.998  1.00  0.00              
ATOM   2821  HE2 TYR D 176      -3.812  -4.222 -50.118  1.00  0.00              
ATOM   2822  HH  TYR D 176      -2.491  -3.646 -48.382  1.00  0.00              
ATOM   2823  N   ASN D 177      -0.777  -8.164 -52.552  1.00  0.00              
ATOM   2824  CA  ASN D 177       0.639  -8.426 -52.321  1.00  0.00              
ATOM   2825  C   ASN D 177       1.278  -7.300 -51.519  1.00  0.00              
ATOM   2826  O   ASN D 177       0.725  -6.202 -51.431  1.00  0.00              
ATOM   2827  CB  ASN D 177       1.395  -8.636 -53.638  1.00  0.00              
ATOM   2828  CG  ASN D 177       1.542  -7.362 -54.446  1.00  0.00              
ATOM   2829  OD1 ASN D 177       0.558  -6.793 -54.914  1.00  0.00              
ATOM   2830  ND2 ASN D 177       2.780  -6.915 -54.617  1.00  0.00              
ATOM   2831  H   ASN D 177      -1.099  -7.207 -52.599  1.00  0.00              
ATOM   2832  HA  ASN D 177       0.755  -9.335 -51.728  1.00  0.00              
ATOM   2833 1HB  ASN D 177       2.330  -9.196 -53.661  1.00  0.00              
ATOM   2834 2HB  ASN D 177       0.599  -9.242 -54.072  1.00  0.00              
ATOM   2835 1HD2 ASN D 177       2.939  -6.077 -55.142  1.00  0.00              
ATOM   2836 2HD2 ASN D 177       3.550  -7.414 -54.224  1.00  0.00              
ATOM   2837  N   GLY D 178       2.434  -7.582 -50.919  1.00  0.00              
ATOM   2838  CA  GLY D 178       3.128  -6.577 -50.135  1.00  0.00              
ATOM   2839  C   GLY D 178       4.325  -7.113 -49.370  1.00  0.00              
ATOM   2840  O   GLY D 178       4.474  -8.324 -49.213  1.00  0.00              
ATOM   2841  H   GLY D 178       2.836  -8.503 -51.007  1.00  0.00              
ATOM   2842 1HA  GLY D 178       3.487  -5.791 -50.800  1.00  0.00              
ATOM   2843 2HA  GLY D 178       2.437  -6.150 -49.409  1.00  0.00              
ATOM   2844  N   ASP D 179       5.181  -6.205 -48.908  1.00  0.00              
ATOM   2845  CA  ASP D 179       6.395  -6.574 -48.190  1.00  0.00              
ATOM   2846  C   ASP D 179       6.088  -6.828 -46.718  1.00  0.00              
ATOM   2847  O   ASP D 179       5.311  -6.106 -46.093  1.00  0.00              
ATOM   2848  CB  ASP D 179       7.434  -5.453 -48.265  1.00  0.00              
ATOM   2849  CG  ASP D 179       7.970  -5.248 -49.659  1.00  0.00              
ATOM   2850  OD1 ASP D 179       8.365  -6.252 -50.285  1.00  0.00              
ATOM   2851  OD2 ASP D 179       7.997  -4.089 -50.120  1.00  0.00              
ATOM   2852  H   ASP D 179       4.978  -5.228 -49.061  1.00  0.00              
ATOM   2853  HA  ASP D 179       6.797  -7.503 -48.597  1.00  0.00              
ATOM   2854 1HB  ASP D 179       7.083  -4.508 -47.849  1.00  0.00              
ATOM   2855 2HB  ASP D 179       8.211  -5.868 -47.623  1.00  0.00              
ATOM   2856  N   LEU D 180       6.724  -7.851 -46.168  1.00  0.00              
ATOM   2857  CA  LEU D 180       6.531  -8.213 -44.775  1.00  0.00              
ATOM   2858  C   LEU D 180       7.908  -8.448 -44.185  1.00  0.00              
ATOM   2859  O   LEU D 180       8.843  -8.803 -44.908  1.00  0.00              
ATOM   2860  CB  LEU D 180       5.703  -9.501 -44.666  1.00  0.00              
ATOM   2861  CG  LEU D 180       4.245  -9.445 -45.120  1.00  0.00              
ATOM   2862  CD1 LEU D 180       3.681 -10.844 -45.195  1.00  0.00              
ATOM   2863  CD2 LEU D 180       3.440  -8.577 -44.164  1.00  0.00              
ATOM   2864  H   LEU D 180       7.362  -8.396 -46.734  1.00  0.00              
ATOM   2865  HA  LEU D 180       6.051  -7.389 -44.247  1.00  0.00              
ATOM   2866 1HB  LEU D 180       6.267 -10.133 -45.351  1.00  0.00              
ATOM   2867 2HB  LEU D 180       5.746  -9.926 -43.664  1.00  0.00              
ATOM   2868  HG  LEU D 180       4.229  -8.965 -46.099  1.00  0.00              
ATOM   2869 1HD1 LEU D 180       2.642 -10.801 -45.520  1.00  0.00              
ATOM   2870 2HD1 LEU D 180       4.259 -11.432 -45.908  1.00  0.00              
ATOM   2871 3HD1 LEU D 180       3.734 -11.310 -44.211  1.00  0.00              
ATOM   2872 1HD2 LEU D 180       2.401  -8.541 -44.495  1.00  0.00              
ATOM   2873 2HD2 LEU D 180       3.488  -8.999 -43.160  1.00  0.00              
ATOM   2874 3HD2 LEU D 180       3.853  -7.568 -44.153  1.00  0.00              
ATOM   2875  N   VAL D 181       8.044  -8.231 -42.880  1.00  0.00              
ATOM   2876  CA  VAL D 181       9.296  -8.532 -42.215  1.00  0.00              
ATOM   2877  C   VAL D 181       9.037  -9.759 -41.344  1.00  0.00              
ATOM   2878  O   VAL D 181       8.200  -9.731 -40.443  1.00  0.00              
ATOM   2879  CB  VAL D 181       9.786  -7.369 -41.332  1.00  0.00              
ATOM   2880  CG1 VAL D 181      11.098  -7.764 -40.649  1.00  0.00              
ATOM   2881  CG2 VAL D 181       9.994  -6.125 -42.187  1.00  0.00              
ATOM   2882  H   VAL D 181       7.277  -7.856 -42.339  1.00  0.00              
ATOM   2883  HA  VAL D 181      10.075  -8.789 -42.933  1.00  0.00              
ATOM   2884  HB  VAL D 181       9.016  -7.132 -40.598  1.00  0.00              
ATOM   2885 1HG1 VAL D 181      11.445  -6.941 -40.023  1.00  0.00              
ATOM   2886 2HG1 VAL D 181      10.934  -8.646 -40.029  1.00  0.00              
ATOM   2887 3HG1 VAL D 181      11.850  -7.986 -41.407  1.00  0.00              
ATOM   2888 1HG2 VAL D 181      10.341  -5.305 -41.559  1.00  0.00              
ATOM   2889 2HG2 VAL D 181      10.739  -6.334 -42.955  1.00  0.00              
ATOM   2890 3HG2 VAL D 181       9.052  -5.846 -42.660  1.00  0.00              
ATOM   2891  N   GLU D 182       9.753 -10.841 -41.626  1.00  0.00              
ATOM   2892  CA  GLU D 182       9.572 -12.065 -40.869  1.00  0.00              
ATOM   2893  C   GLU D 182      10.354 -12.069 -39.563  1.00  0.00              
ATOM   2894  O   GLU D 182      11.494 -11.620 -39.509  1.00  0.00              
ATOM   2895  CB  GLU D 182       9.976 -13.275 -41.724  1.00  0.00              
ATOM   2896  CG  GLU D 182       9.769 -14.592 -41.010  1.00  0.00              
ATOM   2897  CD  GLU D 182      10.209 -15.797 -41.824  1.00  0.00              
ATOM   2898  OE1 GLU D 182      10.707 -15.629 -42.966  1.00  0.00              
ATOM   2899  OE2 GLU D 182      10.048 -16.921 -41.313  1.00  0.00              
ATOM   2900  H   GLU D 182      10.433 -10.820 -42.372  1.00  0.00              
ATOM   2901  HA  GLU D 182       8.525 -12.172 -40.583  1.00  0.00              
ATOM   2902 1HB  GLU D 182       9.373 -13.239 -42.632  1.00  0.00              
ATOM   2903 2HB  GLU D 182      11.028 -13.147 -41.981  1.00  0.00              
ATOM   2904 1HG  GLU D 182      10.260 -14.641 -40.039  1.00  0.00              
ATOM   2905 2HG  GLU D 182       8.690 -14.642 -40.872  1.00  0.00              
ATOM   2906  N   TYR D 183       9.711 -12.566 -38.512  1.00  0.00              
ATOM   2907  CA  TYR D 183      10.344 -12.745 -37.212  1.00  0.00              
ATOM   2908  C   TYR D 183      10.123 -14.190 -36.782  1.00  0.00              
ATOM   2909  O   TYR D 183       9.083 -14.770 -37.091  1.00  0.00              
ATOM   2910  CB  TYR D 183       9.705 -11.828 -36.160  1.00  0.00              
ATOM   2911  CG  TYR D 183       9.957 -10.355 -36.375  1.00  0.00              
ATOM   2912  CD1 TYR D 183       9.211  -9.625 -37.299  1.00  0.00              
ATOM   2913  CD2 TYR D 183      10.950  -9.689 -35.655  1.00  0.00              
ATOM   2914  CE1 TYR D 183       9.439  -8.276 -37.498  1.00  0.00              
ATOM   2915  CE2 TYR D 183      11.194  -8.333 -35.853  1.00  0.00              
ATOM   2916  CZ  TYR D 183      10.434  -7.633 -36.777  1.00  0.00              
ATOM   2917  OH  TYR D 183      10.678  -6.302 -36.992  1.00  0.00              
ATOM   2918  H   TYR D 183       8.744 -12.830 -38.628  1.00  0.00              
ATOM   2919  HA  TYR D 183      11.416 -12.565 -37.294  1.00  0.00              
ATOM   2920 1HB  TYR D 183       8.629 -12.012 -36.181  1.00  0.00              
ATOM   2921 2HB  TYR D 183      10.105 -12.120 -35.190  1.00  0.00              
ATOM   2922  HD1 TYR D 183       8.435 -10.138 -37.871  1.00  0.00              
ATOM   2923  HD2 TYR D 183      11.538 -10.249 -34.929  1.00  0.00              
ATOM   2924  HE1 TYR D 183       8.849  -7.718 -38.223  1.00  0.00              
ATOM   2925  HE2 TYR D 183      11.978  -7.831 -35.284  1.00  0.00              
ATOM   2926  HH  TYR D 183      10.096  -5.915 -37.651  1.00  0.00              
ATOM   2927  N   GLU D 184      11.098 -14.762 -36.077  1.00  0.00              
ATOM   2928  CA  GLU D 184      10.983 -16.135 -35.593  1.00  0.00              
ATOM   2929  C   GLU D 184       9.855 -16.064 -34.539  1.00  0.00              
ATOM   2930  O   GLU D 184       9.899 -15.253 -33.612  1.00  0.00              
ATOM   2931  CB  GLU D 184      12.296 -16.654 -35.000  1.00  0.00              
ATOM   2932  CG  GLU D 184      12.321 -18.153 -34.744  1.00  0.00              
ATOM   2933  CD  GLU D 184      11.634 -18.498 -33.453  1.00  0.00              
ATOM   2934  OE1 GLU D 184      11.968 -17.918 -32.449  1.00  0.00              
ATOM   2935  OE2 GLU D 184      10.696 -19.261 -33.488  1.00  0.00              
ATOM   2936  H   GLU D 184      11.937 -14.236 -35.873  1.00  0.00              
ATOM   2937  HA  GLU D 184      10.708 -16.796 -36.415  1.00  0.00              
ATOM   2938 1HB  GLU D 184      13.087 -16.392 -35.703  1.00  0.00              
ATOM   2939 2HB  GLU D 184      12.454 -16.122 -34.061  1.00  0.00              
ATOM   2940 1HG  GLU D 184      11.887 -18.739 -35.554  1.00  0.00              
ATOM   2941 2HG  GLU D 184      13.383 -18.381 -34.662  1.00  0.00              
ATOM   2942  N   ALA D 185       8.849 -16.910 -34.707  1.00  0.00              
ATOM   2943  CA  ALA D 185       7.651 -16.924 -33.874  1.00  0.00              
ATOM   2944  C   ALA D 185       7.795 -17.043 -32.367  1.00  0.00              
ATOM   2945  O   ALA D 185       7.083 -16.366 -31.629  1.00  0.00              
ATOM   2946  CB  ALA D 185       6.699 -18.018 -34.378  1.00  0.00              
ATOM   2947  H   ALA D 185       8.931 -17.578 -35.462  1.00  0.00              
ATOM   2948  HA  ALA D 185       7.137 -15.970 -33.986  1.00  0.00              
ATOM   2949 1HB  ALA D 185       5.802 -18.031 -33.758  1.00  0.00              
ATOM   2950 2HB  ALA D 185       6.423 -17.812 -35.413  1.00  0.00              
ATOM   2951 3HB  ALA D 185       7.194 -18.986 -34.319  1.00  0.00              
ATOM   2952  N   ASP D 186       8.691 -17.901 -31.900  1.00  0.00              
ATOM   2953  CA  ASP D 186       8.803 -18.087 -30.457  1.00  0.00              
ATOM   2954  C   ASP D 186       9.631 -17.060 -29.713  1.00  0.00              
ATOM   2955  O   ASP D 186       9.280 -16.710 -28.573  1.00  0.00              
ATOM   2956  CB  ASP D 186       9.375 -19.478 -30.171  1.00  0.00              
ATOM   2957  CG  ASP D 186       8.472 -20.629 -30.592  1.00  0.00              
ATOM   2958  OD1 ASP D 186       7.329 -20.636 -30.199  1.00  0.00              
ATOM   2959  OD2 ASP D 186       8.879 -21.403 -31.425  1.00  0.00              
ATOM   2960  H   ASP D 186       9.297 -18.428 -32.512  1.00  0.00              
ATOM   2961  HA  ASP D 186       7.819 -18.001 -29.996  1.00  0.00              
ATOM   2962 1HB  ASP D 186      10.373 -19.630 -30.583  1.00  0.00              
ATOM   2963 2HB  ASP D 186       9.432 -19.441 -29.083  1.00  0.00              
ATOM   2964  N   HIS D 187      10.703 -16.555 -30.324  1.00  0.00              
ATOM   2965  CA  HIS D 187      11.547 -15.575 -29.634  1.00  0.00              
ATOM   2966  C   HIS D 187      11.555 -14.209 -30.291  1.00  0.00              
ATOM   2967  O   HIS D 187      12.220 -13.286 -29.813  1.00  0.00              
ATOM   2968  CB  HIS D 187      12.986 -16.092 -29.535  1.00  0.00              
ATOM   2969  CG  HIS D 187      13.114 -17.369 -28.763  1.00  0.00              
ATOM   2970  ND1 HIS D 187      12.893 -17.441 -27.404  1.00  0.00              
ATOM   2971  CD2 HIS D 187      13.442 -18.621 -29.159  1.00  0.00              
ATOM   2972  CE1 HIS D 187      13.079 -18.686 -26.997  1.00  0.00              
ATOM   2973  NE2 HIS D 187      13.412 -19.420 -28.043  1.00  0.00              
ATOM   2974  H   HIS D 187      10.945 -16.837 -31.263  1.00  0.00              
ATOM   2975  HA  HIS D 187      11.163 -15.404 -28.629  1.00  0.00              
ATOM   2976 1HB  HIS D 187      13.385 -16.289 -30.530  1.00  0.00              
ATOM   2977 2HB  HIS D 187      13.614 -15.358 -29.031  1.00  0.00              
ATOM   2978  HD2 HIS D 187      13.699 -19.047 -30.129  1.00  0.00              
ATOM   2979  HE1 HIS D 187      12.950 -18.952 -25.948  1.00  0.00              
ATOM   2980  HE2 HIS D 187      13.614 -20.410 -28.033  1.00  0.00              
ATOM   2981  N   MET D 188      10.818 -14.074 -31.384  1.00  0.00              
ATOM   2982  CA  MET D 188      10.696 -12.775 -32.060  1.00  0.00              
ATOM   2983  C   MET D 188      12.008 -12.170 -32.568  1.00  0.00              
ATOM   2984  O   MET D 188      12.159 -10.950 -32.627  1.00  0.00              
ATOM   2985  CB  MET D 188      10.022 -11.758 -31.137  1.00  0.00              
ATOM   2986  CG  MET D 188       8.671 -12.181 -30.594  1.00  0.00              
ATOM   2987  SD  MET D 188       7.519 -12.728 -31.887  1.00  0.00              
ATOM   2988  CE  MET D 188       7.791 -11.491 -33.153  1.00  0.00              
ATOM   2989  H   MET D 188      10.329 -14.873 -31.764  1.00  0.00              
ATOM   2990  HA  MET D 188      10.092 -12.881 -32.961  1.00  0.00              
ATOM   2991 1HB  MET D 188      10.704 -11.584 -30.305  1.00  0.00              
ATOM   2992 2HB  MET D 188       9.904 -10.838 -31.710  1.00  0.00              
ATOM   2993 1HG  MET D 188       8.827 -12.998 -29.892  1.00  0.00              
ATOM   2994 2HG  MET D 188       8.235 -11.329 -30.070  1.00  0.00              
ATOM   2995 1HE  MET D 188       7.149 -11.699 -34.009  1.00  0.00              
ATOM   2996 2HE  MET D 188       7.555 -10.504 -32.753  1.00  0.00              
ATOM   2997 3HE  MET D 188       8.835 -11.515 -33.466  1.00  0.00              
ATOM   2998  N   ALA D 189      12.962 -13.015 -32.929  1.00  0.00              
ATOM   2999  CA  ALA D 189      14.195 -12.519 -33.517  1.00  0.00              
ATOM   3000  C   ALA D 189      13.902 -12.170 -34.980  1.00  0.00              
ATOM   3001  O   ALA D 189      13.214 -12.914 -35.679  1.00  0.00              
ATOM   3002  CB  ALA D 189      15.269 -13.573 -33.436  1.00  0.00              
ATOM   3003  H   ALA D 189      12.842 -14.009 -32.801  1.00  0.00              
ATOM   3004  HA  ALA D 189      14.500 -11.619 -32.983  1.00  0.00              
ATOM   3005 1HB  ALA D 189      16.188 -13.189 -33.881  1.00  0.00              
ATOM   3006 2HB  ALA D 189      15.450 -13.830 -32.392  1.00  0.00              
ATOM   3007 3HB  ALA D 189      14.948 -14.461 -33.979  1.00  0.00              
ATOM   3008  N   GLN D 190      14.423 -11.040 -35.439  1.00  0.00              
ATOM   3009  CA  GLN D 190      14.197 -10.618 -36.813  1.00  0.00              
ATOM   3010  C   GLN D 190      14.950 -11.507 -37.792  1.00  0.00              
ATOM   3011  O   GLN D 190      16.153 -11.717 -37.654  1.00  0.00              
ATOM   3012  CB  GLN D 190      14.625  -9.160 -37.002  1.00  0.00              
ATOM   3013  CG  GLN D 190      14.335  -8.601 -38.385  1.00  0.00              
ATOM   3014  CD  GLN D 190      14.646  -7.119 -38.486  1.00  0.00              
ATOM   3015  OE1 GLN D 190      15.063  -6.489 -37.510  1.00  0.00              
ATOM   3016  NE2 GLN D 190      14.441  -6.553 -39.671  1.00  0.00              
ATOM   3017  H   GLN D 190      14.986 -10.463 -34.833  1.00  0.00              
ATOM   3018  HA  GLN D 190      13.139 -10.716 -37.056  1.00  0.00              
ATOM   3019 1HB  GLN D 190      14.095  -8.575 -36.249  1.00  0.00              
ATOM   3020 2HB  GLN D 190      15.697  -9.118 -36.805  1.00  0.00              
ATOM   3021 1HG  GLN D 190      14.685  -9.079 -39.299  1.00  0.00              
ATOM   3022 2HG  GLN D 190      13.256  -8.722 -38.303  1.00  0.00              
ATOM   3023 1HE2 GLN D 190      14.627  -5.578 -39.797  1.00  0.00              
ATOM   3024 2HE2 GLN D 190      14.100  -7.100 -40.435  1.00  0.00              
ATOM   3025  N   LEU D 191      14.233 -12.041 -38.774  1.00  0.00              
ATOM   3026  CA  LEU D 191      14.833 -12.946 -39.741  1.00  0.00              
ATOM   3027  C   LEU D 191      15.002 -12.160 -41.042  1.00  0.00              
ATOM   3028  O   LEU D 191      15.888 -11.312 -41.125  1.00  0.00              
ATOM   3029  CB  LEU D 191      13.945 -14.177 -39.927  1.00  0.00              
ATOM   3030  CG  LEU D 191      13.746 -14.970 -38.628  1.00  0.00              
ATOM   3031  CD1 LEU D 191      12.810 -16.154 -38.875  1.00  0.00              
ATOM   3032  CD2 LEU D 191      15.095 -15.449 -38.100  1.00  0.00              
ATOM   3033  H   LEU D 191      13.252 -11.817 -38.854  1.00  0.00              
ATOM   3034  HA  LEU D 191      15.813 -13.262 -39.387  1.00  0.00              
ATOM   3035 1HB  LEU D 191      13.022 -13.685 -40.228  1.00  0.00              
ATOM   3036 2HB  LEU D 191      14.300 -14.810 -40.739  1.00  0.00              
ATOM   3037  HG  LEU D 191      13.327 -14.283 -37.892  1.00  0.00              
ATOM   3038 1HD1 LEU D 191      12.676 -16.709 -37.945  1.00  0.00              
ATOM   3039 2HD1 LEU D 191      11.844 -15.790 -39.221  1.00  0.00              
ATOM   3040 3HD1 LEU D 191      13.244 -16.809 -39.628  1.00  0.00              
ATOM   3041 1HD2 LEU D 191      14.943 -16.010 -37.176  1.00  0.00              
ATOM   3042 2HD2 LEU D 191      15.570 -16.091 -38.840  1.00  0.00              
ATOM   3043 3HD2 LEU D 191      15.732 -14.589 -37.899  1.00  0.00              
ATOM   3044  N   GLN D 192      14.178 -12.397 -42.051  1.00  0.00              
ATOM   3045  CA  GLN D 192      14.355 -11.635 -43.288  1.00  0.00              
ATOM   3046  C   GLN D 192      13.099 -10.957 -43.840  1.00  0.00              
ATOM   3047  O   GLN D 192      11.983 -11.261 -43.427  1.00  0.00              
ATOM   3048  CB  GLN D 192      14.927 -12.556 -44.368  1.00  0.00              
ATOM   3049  CG  GLN D 192      16.297 -13.124 -44.040  1.00  0.00              
ATOM   3050  CD  GLN D 192      17.371 -12.053 -43.988  1.00  0.00              
ATOM   3051  OE1 GLN D 192      17.310 -11.058 -44.715  1.00  0.00              
ATOM   3052  NE2 GLN D 192      18.363 -12.253 -43.128  1.00  0.00              
ATOM   3053  H   GLN D 192      13.437 -13.082 -41.996  1.00  0.00              
ATOM   3054  HA  GLN D 192      15.038 -10.804 -43.110  1.00  0.00              
ATOM   3055 1HB  GLN D 192      14.212 -13.369 -44.499  1.00  0.00              
ATOM   3056 2HB  GLN D 192      14.982 -11.970 -45.285  1.00  0.00              
ATOM   3057 1HG  GLN D 192      16.467 -13.811 -43.210  1.00  0.00              
ATOM   3058 2HG  GLN D 192      16.394 -13.664 -44.982  1.00  0.00              
ATOM   3059 1HE2 GLN D 192      19.101 -11.580 -43.050  1.00  0.00              
ATOM   3060 2HE2 GLN D 192      18.374 -13.075 -42.558  1.00  0.00              
ATOM   3061  N   ARG D 193      13.304 -10.007 -44.747  1.00  0.00              
ATOM   3062  CA  ARG D 193      12.208  -9.325 -45.428  1.00  0.00              
ATOM   3063  C   ARG D 193      11.707 -10.296 -46.487  1.00  0.00              
ATOM   3064  O   ARG D 193      12.492 -10.879 -47.221  1.00  0.00              
ATOM   3065  CB  ARG D 193      12.587  -7.969 -46.002  1.00  0.00              
ATOM   3066  CG  ARG D 193      11.436  -7.188 -46.614  1.00  0.00              
ATOM   3067  CD  ARG D 193      11.821  -5.868 -47.176  1.00  0.00              
ATOM   3068  NE  ARG D 193      12.293  -4.907 -46.192  1.00  0.00              
ATOM   3069  CZ  ARG D 193      11.493  -4.140 -45.427  1.00  0.00              
ATOM   3070  NH1 ARG D 193      10.185  -4.189 -45.552  1.00  0.00              
ATOM   3071  NH2 ARG D 193      12.058  -3.318 -44.559  1.00  0.00              
ATOM   3072  H   ARG D 193      14.256  -9.750 -44.970  1.00  0.00              
ATOM   3073  HA  ARG D 193      11.411  -9.107 -44.716  1.00  0.00              
ATOM   3074 1HB  ARG D 193      13.022  -7.389 -45.188  1.00  0.00              
ATOM   3075 2HB  ARG D 193      13.344  -8.147 -46.765  1.00  0.00              
ATOM   3076 1HG  ARG D 193      11.002  -7.782 -47.419  1.00  0.00              
ATOM   3077 2HG  ARG D 193      10.683  -7.018 -45.842  1.00  0.00              
ATOM   3078 1HD  ARG D 193      12.621  -6.012 -47.901  1.00  0.00              
ATOM   3079 2HD  ARG D 193      10.956  -5.428 -47.673  1.00  0.00              
ATOM   3080  HE  ARG D 193      13.239  -4.667 -45.929  1.00  0.00              
ATOM   3081 1HH1 ARG D 193       9.769  -4.809 -46.233  1.00  0.00              
ATOM   3082 2HH1 ARG D 193       9.603  -3.605 -44.970  1.00  0.00              
ATOM   3083 1HH2 ARG D 193      13.066  -3.282 -44.486  1.00  0.00              
ATOM   3084 2HH2 ARG D 193      11.482  -2.733 -43.974  1.00  0.00              
ATOM   3085  N   VAL D 194      10.397 -10.485 -46.552  1.00  0.00              
ATOM   3086  CA  VAL D 194       9.825 -11.405 -47.519  1.00  0.00              
ATOM   3087  C   VAL D 194       8.753 -10.636 -48.261  1.00  0.00              
ATOM   3088  O   VAL D 194       8.378  -9.527 -47.857  1.00  0.00              
ATOM   3089  CB  VAL D 194       9.172 -12.640 -46.831  1.00  0.00              
ATOM   3090  CG1 VAL D 194      10.203 -13.392 -46.030  1.00  0.00              
ATOM   3091  CG2 VAL D 194       8.035 -12.209 -45.948  1.00  0.00              
ATOM   3092  H   VAL D 194       9.784  -9.986 -45.925  1.00  0.00              
ATOM   3093  HA  VAL D 194      10.570 -11.730 -48.246  1.00  0.00              
ATOM   3094  HB  VAL D 194       8.750 -13.291 -47.597  1.00  0.00              
ATOM   3095 1HG1 VAL D 194       9.735 -14.254 -45.553  1.00  0.00              
ATOM   3096 2HG1 VAL D 194      11.000 -13.732 -46.691  1.00  0.00              
ATOM   3097 3HG1 VAL D 194      10.617 -12.736 -45.265  1.00  0.00              
ATOM   3098 1HG2 VAL D 194       7.590 -13.084 -45.475  1.00  0.00              
ATOM   3099 2HG2 VAL D 194       8.409 -11.532 -45.181  1.00  0.00              
ATOM   3100 3HG2 VAL D 194       7.282 -11.698 -46.548  1.00  0.00              
ATOM   3101  N   HIS D 195       8.263 -11.206 -49.355  1.00  0.00              
ATOM   3102  CA  HIS D 195       7.193 -10.565 -50.088  1.00  0.00              
ATOM   3103  C   HIS D 195       6.051 -11.561 -50.224  1.00  0.00              
ATOM   3104  O   HIS D 195       6.257 -12.690 -50.667  1.00  0.00              
ATOM   3105  CB  HIS D 195       7.649 -10.098 -51.479  1.00  0.00              
ATOM   3106  CG  HIS D 195       6.653  -9.203 -52.153  1.00  0.00              
ATOM   3107  ND1 HIS D 195       6.622  -7.841 -51.950  1.00  0.00              
ATOM   3108  CD2 HIS D 195       5.590  -9.489 -52.944  1.00  0.00              
ATOM   3109  CE1 HIS D 195       5.579  -7.327 -52.579  1.00  0.00              
ATOM   3110  NE2 HIS D 195       4.937  -8.306 -53.190  1.00  0.00              
ATOM   3111  H   HIS D 195       8.630 -12.088 -49.688  1.00  0.00              
ATOM   3112  HA  HIS D 195       6.832  -9.702 -49.530  1.00  0.00              
ATOM   3113 1HB  HIS D 195       8.579  -9.533 -51.399  1.00  0.00              
ATOM   3114 2HB  HIS D 195       7.801 -10.956 -52.132  1.00  0.00              
ATOM   3115  HD1 HIS D 195       7.315  -7.298 -51.475  1.00  0.00              
ATOM   3116  HD2 HIS D 195       5.208 -10.420 -53.364  1.00  0.00              
ATOM   3117  HE1 HIS D 195       5.378  -6.255 -52.537  1.00  0.00              
ATOM   3118  N   GLY D 196       4.855 -11.141 -49.833  1.00  0.00              
ATOM   3119  CA  GLY D 196       3.710 -12.021 -49.891  1.00  0.00              
ATOM   3120  C   GLY D 196       2.910 -11.838 -51.166  1.00  0.00              
ATOM   3121  O   GLY D 196       2.784 -10.723 -51.669  1.00  0.00              
ATOM   3122  H   GLY D 196       4.735 -10.199 -49.490  1.00  0.00              
ATOM   3123 1HA  GLY D 196       4.052 -13.055 -49.842  1.00  0.00              
ATOM   3124 2HA  GLY D 196       3.059 -11.815 -49.042  1.00  0.00              
ATOM   3125  N   PHE D 197       2.377 -12.942 -51.685  1.00  0.00              
ATOM   3126  CA  PHE D 197       1.541 -12.924 -52.878  1.00  0.00              
ATOM   3127  C   PHE D 197       0.250 -13.666 -52.574  1.00  0.00              
ATOM   3128  O   PHE D 197       0.164 -14.889 -52.736  1.00  0.00              
ATOM   3129  CB  PHE D 197       2.216 -13.625 -54.062  1.00  0.00              
ATOM   3130  CG  PHE D 197       3.499 -12.995 -54.510  1.00  0.00              
ATOM   3131  CD1 PHE D 197       4.716 -13.452 -54.034  1.00  0.00              
ATOM   3132  CD2 PHE D 197       3.489 -11.987 -55.469  1.00  0.00              
ATOM   3133  CE1 PHE D 197       5.908 -12.930 -54.512  1.00  0.00              
ATOM   3134  CE2 PHE D 197       4.669 -11.456 -55.949  1.00  0.00              
ATOM   3135  CZ  PHE D 197       5.882 -11.923 -55.481  1.00  0.00              
ATOM   3136  H   PHE D 197       2.564 -13.825 -51.229  1.00  0.00              
ATOM   3137  HA  PHE D 197       1.290 -11.895 -53.139  1.00  0.00              
ATOM   3138 1HB  PHE D 197       2.457 -14.654 -53.801  1.00  0.00              
ATOM   3139 2HB  PHE D 197       1.555 -13.618 -54.928  1.00  0.00              
ATOM   3140  HD1 PHE D 197       4.730 -14.236 -53.276  1.00  0.00              
ATOM   3141  HD2 PHE D 197       2.534 -11.616 -55.839  1.00  0.00              
ATOM   3142  HE1 PHE D 197       6.858 -13.306 -54.129  1.00  0.00              
ATOM   3143  HE2 PHE D 197       4.642 -10.667 -56.701  1.00  0.00              
ATOM   3144  HZ  PHE D 197       6.815 -11.509 -55.863  1.00  0.00              
ATOM   3145  N   LEU D 198      -0.757 -12.920 -52.149  1.00  0.00              
ATOM   3146  CA  LEU D 198      -2.063 -13.489 -51.868  1.00  0.00              
ATOM   3147  C   LEU D 198      -2.836 -13.686 -53.165  1.00  0.00              
ATOM   3148  O   LEU D 198      -3.083 -12.712 -53.887  1.00  0.00              
ATOM   3149  CB  LEU D 198      -2.868 -12.535 -50.976  1.00  0.00              
ATOM   3150  CG  LEU D 198      -3.958 -13.085 -50.050  1.00  0.00              
ATOM   3151  CD1 LEU D 198      -5.276 -12.459 -50.415  1.00  0.00              
ATOM   3152  CD2 LEU D 198      -4.044 -14.570 -50.121  1.00  0.00              
ATOM   3153  H   LEU D 198      -0.613 -11.930 -52.016  1.00  0.00              
ATOM   3154  HA  LEU D 198      -1.943 -14.472 -51.414  1.00  0.00              
ATOM   3155 1HB  LEU D 198      -2.060 -12.147 -50.358  1.00  0.00              
ATOM   3156 2HB  LEU D 198      -3.309 -11.720 -51.550  1.00  0.00              
ATOM   3157  HG  LEU D 198      -3.672 -12.835 -49.028  1.00  0.00              
ATOM   3158 1HD1 LEU D 198      -6.057 -12.847 -49.760  1.00  0.00              
ATOM   3159 2HD1 LEU D 198      -5.210 -11.377 -50.299  1.00  0.00              
ATOM   3160 3HD1 LEU D 198      -5.518 -12.699 -51.450  1.00  0.00              
ATOM   3161 1HD2 LEU D 198      -4.828 -14.922 -49.451  1.00  0.00              
ATOM   3162 2HD2 LEU D 198      -4.276 -14.871 -51.143  1.00  0.00              
ATOM   3163 3HD2 LEU D 198      -3.090 -15.004 -49.823  1.00  0.00              
ATOM   3164  N   MET D 199      -3.211 -14.934 -53.449  1.00  0.00              
ATOM   3165  CA  MET D 199      -3.928 -15.280 -54.669  1.00  0.00              
ATOM   3166  C   MET D 199      -5.312 -15.780 -54.213  1.00  0.00              
ATOM   3167  O   MET D 199      -5.523 -15.970 -53.013  1.00  0.00              
ATOM   3168  CB  MET D 199      -3.097 -16.292 -55.472  1.00  0.00              
ATOM   3169  CG  MET D 199      -1.824 -15.597 -56.031  1.00  0.00              
ATOM   3170  SD  MET D 199      -0.688 -16.681 -56.787  1.00  0.00              
ATOM   3171  CE  MET D 199       0.013 -17.484 -55.348  1.00  0.00              
ATOM   3172  H   MET D 199      -2.987 -15.662 -52.787  1.00  0.00              
ATOM   3173  HA  MET D 199      -4.042 -14.396 -55.296  1.00  0.00              
ATOM   3174 1HB  MET D 199      -2.849 -17.108 -54.793  1.00  0.00              
ATOM   3175 2HB  MET D 199      -3.739 -16.665 -56.272  1.00  0.00              
ATOM   3176 1HG  MET D 199      -2.138 -14.857 -56.768  1.00  0.00              
ATOM   3177 2HG  MET D 199      -1.322 -15.095 -55.205  1.00  0.00              
ATOM   3178 1HE  MET D 199       0.761 -18.212 -55.665  1.00  0.00              
ATOM   3179 2HE  MET D 199       0.481 -16.737 -54.706  1.00  0.00              
ATOM   3180 3HE  MET D 199      -0.779 -17.994 -54.796  1.00  0.00              
ATOM   3181  N   ASN D 200      -6.256 -15.971 -55.131  1.00  0.00              
ATOM   3182  CA  ASN D 200      -7.612 -16.311 -54.685  1.00  0.00              
ATOM   3183  C   ASN D 200      -7.852 -17.687 -54.047  1.00  0.00              
ATOM   3184  O   ASN D 200      -8.972 -17.996 -53.600  1.00  0.00              
ATOM   3185  CB  ASN D 200      -8.619 -16.060 -55.819  1.00  0.00              
ATOM   3186  CG  ASN D 200      -8.427 -16.981 -56.984  1.00  0.00              
ATOM   3187  OD1 ASN D 200      -7.574 -17.863 -56.945  1.00  0.00              
ATOM   3188  ND2 ASN D 200      -9.228 -16.798 -58.027  1.00  0.00              
ATOM   3189  H   ASN D 200      -6.069 -15.890 -56.120  1.00  0.00              
ATOM   3190  HA  ASN D 200      -7.918 -15.637 -53.883  1.00  0.00              
ATOM   3191 1HB  ASN D 200      -9.683 -15.950 -55.607  1.00  0.00              
ATOM   3192 2HB  ASN D 200      -8.197 -15.086 -56.064  1.00  0.00              
ATOM   3193 1HD2 ASN D 200      -9.143 -17.388 -58.832  1.00  0.00              
ATOM   3194 2HD2 ASN D 200      -9.917 -16.074 -58.009  1.00  0.00              
ATOM   3195  N   ASP D 201      -6.809 -18.495 -53.965  1.00  0.00              
ATOM   3196  CA  ASP D 201      -6.975 -19.754 -53.279  1.00  0.00              
ATOM   3197  C   ASP D 201      -5.793 -20.156 -52.411  1.00  0.00              
ATOM   3198  O   ASP D 201      -5.849 -21.182 -51.762  1.00  0.00              
ATOM   3199  CB  ASP D 201      -7.340 -20.864 -54.285  1.00  0.00              
ATOM   3200  CG  ASP D 201      -6.268 -21.105 -55.337  1.00  0.00              
ATOM   3201  OD1 ASP D 201      -5.187 -20.477 -55.287  1.00  0.00              
ATOM   3202  OD2 ASP D 201      -6.540 -21.931 -56.233  1.00  0.00              
ATOM   3203  H   ASP D 201      -5.908 -18.266 -54.362  1.00  0.00              
ATOM   3204  HA  ASP D 201      -7.812 -19.687 -52.584  1.00  0.00              
ATOM   3205 1HB  ASP D 201      -7.615 -21.807 -53.811  1.00  0.00              
ATOM   3206 2HB  ASP D 201      -8.220 -20.418 -54.750  1.00  0.00              
ATOM   3207  N   CYS D 202      -4.755 -19.322 -52.358  1.00  0.00              
ATOM   3208  CA  CYS D 202      -3.562 -19.611 -51.555  1.00  0.00              
ATOM   3209  C   CYS D 202      -2.700 -18.362 -51.377  1.00  0.00              
ATOM   3210  O   CYS D 202      -2.763 -17.426 -52.180  1.00  0.00              
ATOM   3211  CB  CYS D 202      -2.827 -20.653 -52.399  1.00  0.00              
ATOM   3212  SG  CYS D 202      -2.325 -20.072 -54.036  1.00  0.00              
ATOM   3213  H   CYS D 202      -4.793 -18.463 -52.891  1.00  0.00              
ATOM   3214  HA  CYS D 202      -3.790 -20.048 -50.583  1.00  0.00              
ATOM   3215 1HB  CYS D 202      -1.914 -20.970 -51.896  1.00  0.00              
ATOM   3216 2HB  CYS D 202      -3.468 -21.519 -52.570  1.00  0.00              
ATOM   3217  HG  CYS D 202      -2.182 -21.279 -54.574  1.00  0.00              
ATOM   3218  N   LEU D 203      -1.899 -18.362 -50.315  1.00  0.00              
ATOM   3219  CA  LEU D 203      -0.949 -17.295 -50.036  1.00  0.00              
ATOM   3220  C   LEU D 203       0.445 -17.836 -50.287  1.00  0.00              
ATOM   3221  O   LEU D 203       0.892 -18.768 -49.610  1.00  0.00              
ATOM   3222  CB  LEU D 203      -1.055 -16.841 -48.580  1.00  0.00              
ATOM   3223  CG  LEU D 203      -0.018 -15.813 -48.128  1.00  0.00              
ATOM   3224  CD1 LEU D 203      -0.181 -14.520 -48.938  1.00  0.00              
ATOM   3225  CD2 LEU D 203      -0.189 -15.535 -46.636  1.00  0.00              
ATOM   3226  H   LEU D 203      -1.960 -19.143 -49.678  1.00  0.00              
ATOM   3227  HA  LEU D 203      -1.127 -16.462 -50.715  1.00  0.00              
ATOM   3228 1HB  LEU D 203      -2.043 -16.383 -48.606  1.00  0.00              
ATOM   3229 2HB  LEU D 203      -1.065 -17.688 -47.892  1.00  0.00              
ATOM   3230  HG  LEU D 203       0.966 -16.260 -48.274  1.00  0.00              
ATOM   3231 1HD1 LEU D 203       0.560 -13.791 -48.614  1.00  0.00              
ATOM   3232 2HD1 LEU D 203      -0.039 -14.735 -49.998  1.00  0.00              
ATOM   3233 3HD1 LEU D 203      -1.182 -14.117 -48.780  1.00  0.00              
ATOM   3234 1HD2 LEU D 203       0.552 -14.802 -46.316  1.00  0.00              
ATOM   3235 2HD2 LEU D 203      -1.190 -15.146 -46.451  1.00  0.00              
ATOM   3236 3HD2 LEU D 203      -0.049 -16.459 -46.076  1.00  0.00              
ATOM   3237  N   LEU D 204       1.127 -17.265 -51.273  1.00  0.00              
ATOM   3238  CA  LEU D 204       2.490 -17.659 -51.577  1.00  0.00              
ATOM   3239  C   LEU D 204       3.425 -16.635 -50.961  1.00  0.00              
ATOM   3240  O   LEU D 204       3.348 -15.441 -51.280  1.00  0.00              
ATOM   3241  CB  LEU D 204       2.716 -17.717 -53.096  1.00  0.00              
ATOM   3242  CG  LEU D 204       4.123 -18.092 -53.583  1.00  0.00              
ATOM   3243  CD1 LEU D 204       4.447 -19.518 -53.210  1.00  0.00              
ATOM   3244  CD2 LEU D 204       4.208 -17.913 -55.098  1.00  0.00              
ATOM   3245  H   LEU D 204       0.690 -16.541 -51.824  1.00  0.00              
ATOM   3246  HA  LEU D 204       2.699 -18.629 -51.128  1.00  0.00              
ATOM   3247 1HB  LEU D 204       2.023 -18.518 -53.347  1.00  0.00              
ATOM   3248 2HB  LEU D 204       2.402 -16.796 -53.586  1.00  0.00              
ATOM   3249  HG  LEU D 204       4.821 -17.391 -53.124  1.00  0.00              
ATOM   3250 1HD1 LEU D 204       5.448 -19.769 -53.562  1.00  0.00              
ATOM   3251 2HD1 LEU D 204       4.407 -19.630 -52.126  1.00  0.00              
ATOM   3252 3HD1 LEU D 204       3.722 -20.188 -53.672  1.00  0.00              
ATOM   3253 1HD2 LEU D 204       5.209 -18.179 -55.440  1.00  0.00              
ATOM   3254 2HD2 LEU D 204       3.475 -18.558 -55.583  1.00  0.00              
ATOM   3255 3HD2 LEU D 204       4.002 -16.873 -55.354  1.00  0.00              
ATOM   3256  N   VAL D 205       4.297 -17.104 -50.075  1.00  0.00              
ATOM   3257  CA  VAL D 205       5.245 -16.228 -49.392  1.00  0.00              
ATOM   3258  C   VAL D 205       6.634 -16.492 -49.958  1.00  0.00              
ATOM   3259  O   VAL D 205       7.152 -17.605 -49.863  1.00  0.00              
ATOM   3260  CB  VAL D 205       5.253 -16.450 -47.867  1.00  0.00              
ATOM   3261  CG1 VAL D 205       6.276 -15.541 -47.203  1.00  0.00              
ATOM   3262  CG2 VAL D 205       3.868 -16.205 -47.286  1.00  0.00              
ATOM   3263  H   VAL D 205       4.303 -18.091 -49.868  1.00  0.00              
ATOM   3264  HA  VAL D 205       5.022 -15.178 -49.582  1.00  0.00              
ATOM   3265  HB  VAL D 205       5.504 -17.492 -47.663  1.00  0.00              
ATOM   3266 1HG1 VAL D 205       6.268 -15.711 -46.125  1.00  0.00              
ATOM   3267 2HG1 VAL D 205       7.269 -15.761 -47.597  1.00  0.00              
ATOM   3268 3HG1 VAL D 205       6.026 -14.501 -47.407  1.00  0.00              
ATOM   3269 1HG2 VAL D 205       3.892 -16.367 -46.208  1.00  0.00              
ATOM   3270 2HG2 VAL D 205       3.564 -15.180 -47.494  1.00  0.00              
ATOM   3271 3HG2 VAL D 205       3.157 -16.895 -47.740  1.00  0.00              
ATOM   3272  N   ALA D 206       7.225 -15.466 -50.561  1.00  0.00              
ATOM   3273  CA  ALA D 206       8.548 -15.590 -51.166  1.00  0.00              
ATOM   3274  C   ALA D 206       9.596 -15.001 -50.246  1.00  0.00              
ATOM   3275  O   ALA D 206       9.465 -13.866 -49.797  1.00  0.00              
ATOM   3276  CB  ALA D 206       8.587 -14.871 -52.505  1.00  0.00              
ATOM   3277  H   ALA D 206       6.747 -14.577 -50.602  1.00  0.00              
ATOM   3278  HA  ALA D 206       8.773 -16.648 -51.302  1.00  0.00              
ATOM   3279 1HB  ALA D 206       9.580 -14.973 -52.943  1.00  0.00              
ATOM   3280 2HB  ALA D 206       7.848 -15.310 -53.175  1.00  0.00              
ATOM   3281 3HB  ALA D 206       8.362 -13.815 -52.357  1.00  0.00              
ATOM   3282  N   THR D 207      10.635 -15.784 -49.983  1.00  0.00              
ATOM   3283  CA  THR D 207      11.744 -15.360 -49.137  1.00  0.00              
ATOM   3284  C   THR D 207      13.029 -15.268 -49.948  1.00  0.00              
ATOM   3285  O   THR D 207      13.442 -16.231 -50.587  1.00  0.00              
ATOM   3286  CB  THR D 207      11.959 -16.322 -47.954  1.00  0.00              
ATOM   3287  OG1 THR D 207      10.776 -16.360 -47.144  1.00  0.00              
ATOM   3288  CG2 THR D 207      13.135 -15.867 -47.103  1.00  0.00              
ATOM   3289  H   THR D 207      10.653 -16.709 -50.387  1.00  0.00              
ATOM   3290  HA  THR D 207      11.546 -14.362 -48.743  1.00  0.00              
ATOM   3291  HB  THR D 207      12.156 -17.321 -48.341  1.00  0.00              
ATOM   3292  HG1 THR D 207      10.128 -16.940 -47.552  1.00  0.00              
ATOM   3293 1HG2 THR D 207      13.271 -16.559 -46.273  1.00  0.00              
ATOM   3294 2HG2 THR D 207      14.038 -15.848 -47.712  1.00  0.00              
ATOM   3295 3HG2 THR D 207      12.936 -14.868 -46.715  1.00  0.00              
ATOM   3296  N   TRP D 208      13.660 -14.102 -49.901  1.00  0.00              
ATOM   3297  CA  TRP D 208      14.890 -13.846 -50.643  1.00  0.00              
ATOM   3298  C   TRP D 208      16.018 -13.537 -49.656  1.00  0.00              
ATOM   3299  O   TRP D 208      15.835 -12.741 -48.735  1.00  0.00              
ATOM   3300  CB  TRP D 208      14.704 -12.691 -51.628  1.00  0.00              
ATOM   3301  CG  TRP D 208      13.879 -13.053 -52.826  1.00  0.00              
ATOM   3302  CD1 TRP D 208      12.522 -13.007 -52.927  1.00  0.00              
ATOM   3303  CD2 TRP D 208      14.361 -13.515 -54.094  1.00  0.00              
ATOM   3304  NE1 TRP D 208      12.125 -13.413 -54.176  1.00  0.00              
ATOM   3305  CE2 TRP D 208      13.238 -13.729 -54.913  1.00  0.00              
ATOM   3306  CE3 TRP D 208      15.636 -13.769 -54.616  1.00  0.00              
ATOM   3307  CZ2 TRP D 208      13.346 -14.185 -56.218  1.00  0.00              
ATOM   3308  CZ3 TRP D 208      15.743 -14.225 -55.924  1.00  0.00              
ATOM   3309  CH2 TRP D 208      14.631 -14.425 -56.703  1.00  0.00              
ATOM   3310  H   TRP D 208      13.271 -13.368 -49.328  1.00  0.00              
ATOM   3311  HA  TRP D 208      15.174 -14.735 -51.206  1.00  0.00              
ATOM   3312 1HB  TRP D 208      14.197 -11.858 -51.141  1.00  0.00              
ATOM   3313 2HB  TRP D 208      15.672 -12.357 -52.002  1.00  0.00              
ATOM   3314  HD1 TRP D 208      11.975 -12.673 -52.046  1.00  0.00              
ATOM   3315  HE1 TRP D 208      11.170 -13.470 -54.501  1.00  0.00              
ATOM   3316  HE3 TRP D 208      16.550 -13.624 -54.043  1.00  0.00              
ATOM   3317  HZ2 TRP D 208      12.436 -14.330 -56.801  1.00  0.00              
ATOM   3318  HZ3 TRP D 208      16.741 -14.420 -56.319  1.00  0.00              
ATOM   3319  HH2 TRP D 208      14.760 -14.783 -57.725  1.00  0.00              
ATOM   3320  N   LEU D 209      17.174 -14.174 -49.844  1.00  0.00              
ATOM   3321  CA  LEU D 209      18.348 -13.871 -49.027  1.00  0.00              
ATOM   3322  C   LEU D 209      19.581 -13.504 -49.847  1.00  0.00              
ATOM   3323  O   LEU D 209      20.199 -14.357 -50.495  1.00  0.00              
ATOM   3324  CB  LEU D 209      18.667 -15.063 -48.117  1.00  0.00              
ATOM   3325  CG  LEU D 209      19.936 -14.918 -47.269  1.00  0.00              
ATOM   3326  CD1 LEU D 209      19.791 -13.742 -46.311  1.00  0.00              
ATOM   3327  CD2 LEU D 209      20.187 -16.207 -46.502  1.00  0.00              
ATOM   3328  H   LEU D 209      17.245 -14.881 -50.562  1.00  0.00              
ATOM   3329  HA  LEU D 209      18.148 -12.995 -48.410  1.00  0.00              
ATOM   3330 1HB  LEU D 209      17.785 -15.040 -47.480  1.00  0.00              
ATOM   3331 2HB  LEU D 209      18.687 -16.000 -48.674  1.00  0.00              
ATOM   3332  HG  LEU D 209      20.771 -14.770 -47.955  1.00  0.00              
ATOM   3333 1HD1 LEU D 209      20.698 -13.647 -45.713  1.00  0.00              
ATOM   3334 2HD1 LEU D 209      19.636 -12.826 -46.882  1.00  0.00              
ATOM   3335 3HD1 LEU D 209      18.940 -13.911 -45.654  1.00  0.00              
ATOM   3336 1HD2 LEU D 209      21.091 -16.103 -45.900  1.00  0.00              
ATOM   3337 2HD2 LEU D 209      19.338 -16.417 -45.851  1.00  0.00              
ATOM   3338 3HD2 LEU D 209      20.316 -17.031 -47.206  1.00  0.00              
ATOM   3339  N   PRO D 210      19.958 -12.218 -49.821  1.00  0.00              
ATOM   3340  CA  PRO D 210      21.112 -11.751 -50.588  1.00  0.00              
ATOM   3341  C   PRO D 210      22.381 -12.478 -50.152  1.00  0.00              
ATOM   3342  O   PRO D 210      22.668 -12.578 -48.959  1.00  0.00              
ATOM   3343  CB  PRO D 210      21.176 -10.248 -50.295  1.00  0.00              
ATOM   3344  CG  PRO D 210      19.786  -9.887 -49.899  1.00  0.00              
ATOM   3345  CD  PRO D 210      19.259 -11.083 -49.151  1.00  0.00              
ATOM   3346  HA  PRO D 210      21.018 -11.954 -51.665  1.00  0.00              
ATOM   3347 1HB  PRO D 210      21.891 -10.025 -49.488  1.00  0.00              
ATOM   3348 2HB  PRO D 210      21.499  -9.678 -51.179  1.00  0.00              
ATOM   3349 1HG  PRO D 210      19.773  -8.988 -49.266  1.00  0.00              
ATOM   3350 2HG  PRO D 210      19.165  -9.668 -50.780  1.00  0.00              
ATOM   3351 1HD  PRO D 210      19.502 -11.042 -48.079  1.00  0.00              
ATOM   3352 2HD  PRO D 210      18.167 -11.176 -49.230  1.00  0.00              
ATOM   3353  N   GLN D 211      23.122 -13.003 -51.121  1.00  0.00              
ATOM   3354  CA  GLN D 211      24.424 -13.601 -50.850  1.00  0.00              
ATOM   3355  C   GLN D 211      25.396 -13.124 -51.922  1.00  0.00              
ATOM   3356  O   GLN D 211      24.980 -12.816 -53.043  1.00  0.00              
ATOM   3357  CB  GLN D 211      24.346 -15.130 -50.839  1.00  0.00              
ATOM   3358  CG  GLN D 211      23.472 -15.700 -49.736  1.00  0.00              
ATOM   3359  CD  GLN D 211      23.577 -17.211 -49.637  1.00  0.00              
ATOM   3360  OE1 GLN D 211      24.354 -17.842 -50.360  1.00  0.00              
ATOM   3361  NE2 GLN D 211      22.791 -17.800 -48.744  1.00  0.00              
ATOM   3362  H   GLN D 211      22.774 -12.989 -52.068  1.00  0.00              
ATOM   3363  HA  GLN D 211      24.787 -13.261 -49.879  1.00  0.00              
ATOM   3364 1HB  GLN D 211      23.956 -15.432 -51.812  1.00  0.00              
ATOM   3365 2HB  GLN D 211      25.366 -15.496 -50.728  1.00  0.00              
ATOM   3366 1HG  GLN D 211      23.464 -15.299 -48.723  1.00  0.00              
ATOM   3367 2HG  GLN D 211      22.533 -15.451 -50.232  1.00  0.00              
ATOM   3368 1HE2 GLN D 211      22.817 -18.796 -48.634  1.00  0.00              
ATOM   3369 2HE2 GLN D 211      22.175 -17.251 -48.179  1.00  0.00              
ATOM   3370  N   ARG D 212      26.678 -13.056 -51.569  1.00  0.00              
ATOM   3371  CA  ARG D 212      27.697 -12.497 -52.454  1.00  0.00              
ATOM   3372  C   ARG D 212      27.606 -13.083 -53.862  1.00  0.00              
ATOM   3373  O   ARG D 212      27.463 -12.346 -54.840  1.00  0.00              
ATOM   3374  CB  ARG D 212      29.097 -12.652 -51.879  1.00  0.00              
ATOM   3375  CG  ARG D 212      30.191 -11.944 -52.661  1.00  0.00              
ATOM   3376  CD  ARG D 212      31.557 -12.131 -52.108  1.00  0.00              
ATOM   3377  NE  ARG D 212      32.055 -13.496 -52.183  1.00  0.00              
ATOM   3378  CZ  ARG D 212      33.115 -13.963 -51.493  1.00  0.00              
ATOM   3379  NH1 ARG D 212      33.814 -13.172 -50.707  1.00  0.00              
ATOM   3380  NH2 ARG D 212      33.449 -15.232 -51.647  1.00  0.00              
ATOM   3381  H   ARG D 212      26.951 -13.400 -50.660  1.00  0.00              
ATOM   3382  HA  ARG D 212      27.543 -11.423 -52.561  1.00  0.00              
ATOM   3383 1HB  ARG D 212      29.069 -12.260 -50.863  1.00  0.00              
ATOM   3384 2HB  ARG D 212      29.311 -13.721 -51.849  1.00  0.00              
ATOM   3385 1HG  ARG D 212      30.188 -12.321 -53.683  1.00  0.00              
ATOM   3386 2HG  ARG D 212      29.976 -10.875 -52.667  1.00  0.00              
ATOM   3387 1HD  ARG D 212      32.253 -11.501 -52.662  1.00  0.00              
ATOM   3388 2HD  ARG D 212      31.559 -11.840 -51.059  1.00  0.00              
ATOM   3389  HE  ARG D 212      31.715 -14.276 -52.727  1.00  0.00              
ATOM   3390 1HH1 ARG D 212      33.556 -12.200 -50.616  1.00  0.00              
ATOM   3391 2HH1 ARG D 212      34.604 -13.542 -50.200  1.00  0.00              
ATOM   3392 1HH2 ARG D 212      32.912 -15.822 -52.268  1.00  0.00              
ATOM   3393 2HH2 ARG D 212      34.239 -15.607 -51.143  1.00  0.00              
ATOM   3394  N   ARG D 213      27.671 -14.407 -53.964  1.00  0.00              
ATOM   3395  CA  ARG D 213      27.564 -15.063 -55.264  1.00  0.00              
ATOM   3396  C   ARG D 213      26.640 -16.276 -55.252  1.00  0.00              
ATOM   3397  O   ARG D 213      26.851 -17.243 -55.989  1.00  0.00              
ATOM   3398  CB  ARG D 213      28.933 -15.431 -55.820  1.00  0.00              
ATOM   3399  CG  ARG D 213      29.844 -14.248 -56.108  1.00  0.00              
ATOM   3400  CD  ARG D 213      29.425 -13.419 -57.266  1.00  0.00              
ATOM   3401  NE  ARG D 213      30.365 -12.371 -57.628  1.00  0.00              
ATOM   3402  CZ  ARG D 213      30.372 -11.132 -57.098  1.00  0.00              
ATOM   3403  NH1 ARG D 213      29.470 -10.770 -56.212  1.00  0.00              
ATOM   3404  NH2 ARG D 213      31.295 -10.281 -57.510  1.00  0.00              
ATOM   3405  H   ARG D 213      27.795 -14.974 -53.137  1.00  0.00              
ATOM   3406  HA  ARG D 213      27.125 -14.376 -55.989  1.00  0.00              
ATOM   3407 1HB  ARG D 213      29.408 -16.082 -55.089  1.00  0.00              
ATOM   3408 2HB  ARG D 213      28.763 -15.984 -56.743  1.00  0.00              
ATOM   3409 1HG  ARG D 213      29.868 -13.606 -55.226  1.00  0.00              
ATOM   3410 2HG  ARG D 213      30.848 -14.626 -56.309  1.00  0.00              
ATOM   3411 1HD  ARG D 213      29.304 -14.064 -58.137  1.00  0.00              
ATOM   3412 2HD  ARG D 213      28.476 -12.940 -57.034  1.00  0.00              
ATOM   3413  HE  ARG D 213      31.125 -12.388 -58.295  1.00  0.00              
ATOM   3414 1HH1 ARG D 213      28.760 -11.427 -55.920  1.00  0.00              
ATOM   3415 2HH1 ARG D 213      29.493  -9.838 -55.826  1.00  0.00              
ATOM   3416 1HH2 ARG D 213      31.969 -10.570 -58.206  1.00  0.00              
ATOM   3417 2HH2 ARG D 213      31.322  -9.347 -57.130  1.00  0.00              
ATOM   3418  N   GLY D 214      25.602 -16.210 -54.423  1.00  0.00              
ATOM   3419  CA  GLY D 214      24.717 -17.351 -54.280  1.00  0.00              
ATOM   3420  C   GLY D 214      23.322 -16.980 -53.823  1.00  0.00              
ATOM   3421  O   GLY D 214      22.771 -17.637 -52.941  1.00  0.00              
ATOM   3422  H   GLY D 214      25.417 -15.374 -53.888  1.00  0.00              
ATOM   3423 1HA  GLY D 214      24.630 -17.856 -55.242  1.00  0.00              
ATOM   3424 2HA  GLY D 214      25.137 -18.038 -53.546  1.00  0.00              
ATOM   3425  N   MET D 215      22.748 -15.936 -54.421  1.00  0.00              
ATOM   3426  CA  MET D 215      21.420 -15.435 -54.037  1.00  0.00              
ATOM   3427  C   MET D 215      20.448 -16.588 -53.762  1.00  0.00              
ATOM   3428  O   MET D 215      20.162 -17.408 -54.636  1.00  0.00              
ATOM   3429  CB  MET D 215      20.879 -14.525 -55.146  1.00  0.00              
ATOM   3430  CG  MET D 215      19.500 -13.910 -54.889  1.00  0.00              
ATOM   3431  SD  MET D 215      19.455 -12.684 -53.569  1.00  0.00              
ATOM   3432  CE  MET D 215      20.347 -11.314 -54.348  1.00  0.00              
ATOM   3433  H   MET D 215      23.250 -15.476 -55.166  1.00  0.00              
ATOM   3434  HA  MET D 215      21.492 -14.864 -53.111  1.00  0.00              
ATOM   3435 1HB  MET D 215      21.601 -13.722 -55.278  1.00  0.00              
ATOM   3436 2HB  MET D 215      20.831 -15.126 -56.055  1.00  0.00              
ATOM   3437 1HG  MET D 215      19.165 -13.432 -55.809  1.00  0.00              
ATOM   3438 2HG  MET D 215      18.814 -14.715 -54.626  1.00  0.00              
ATOM   3439 1HE  MET D 215      20.405 -10.476 -53.654  1.00  0.00              
ATOM   3440 2HE  MET D 215      21.355 -11.638 -54.608  1.00  0.00              
ATOM   3441 3HE  MET D 215      19.822 -11.003 -55.250  1.00  0.00              
ATOM   3442  N   TYR D 216      19.939 -16.636 -52.532  1.00  0.00              
ATOM   3443  CA  TYR D 216      19.024 -17.693 -52.116  1.00  0.00              
ATOM   3444  C   TYR D 216      17.551 -17.300 -52.212  1.00  0.00              
ATOM   3445  O   TYR D 216      17.158 -16.188 -51.849  1.00  0.00              
ATOM   3446  CB  TYR D 216      19.332 -18.135 -50.687  1.00  0.00              
ATOM   3447  CG  TYR D 216      18.419 -19.224 -50.170  1.00  0.00              
ATOM   3448  CD1 TYR D 216      18.579 -20.546 -50.573  1.00  0.00              
ATOM   3449  CD2 TYR D 216      17.372 -18.924 -49.293  1.00  0.00              
ATOM   3450  CE1 TYR D 216      17.722 -21.546 -50.119  1.00  0.00              
ATOM   3451  CE2 TYR D 216      16.503 -19.918 -48.829  1.00  0.00              
ATOM   3452  CZ  TYR D 216      16.685 -21.230 -49.247  1.00  0.00              
ATOM   3453  OH  TYR D 216      15.841 -22.226 -48.800  1.00  0.00              
ATOM   3454  H   TYR D 216      20.194 -15.917 -51.869  1.00  0.00              
ATOM   3455  HA  TYR D 216      19.129 -18.555 -52.776  1.00  0.00              
ATOM   3456 1HB  TYR D 216      20.364 -18.491 -50.675  1.00  0.00              
ATOM   3457 2HB  TYR D 216      19.244 -17.254 -50.052  1.00  0.00              
ATOM   3458  HD1 TYR D 216      19.390 -20.793 -51.258  1.00  0.00              
ATOM   3459  HD2 TYR D 216      17.233 -17.893 -48.970  1.00  0.00              
ATOM   3460  HE1 TYR D 216      17.859 -22.579 -50.443  1.00  0.00              
ATOM   3461  HE2 TYR D 216      15.692 -19.661 -48.146  1.00  0.00              
ATOM   3462  HH  TYR D 216      16.061 -23.091 -49.153  1.00  0.00              
ATOM   3463  N   ARG D 217      16.737 -18.230 -52.698  1.00  0.00              
ATOM   3464  CA  ARG D 217      15.309 -17.992 -52.860  1.00  0.00              
ATOM   3465  C   ARG D 217      14.501 -19.226 -52.471  1.00  0.00              
ATOM   3466  O   ARG D 217      14.768 -20.328 -52.945  1.00  0.00              
ATOM   3467  CB  ARG D 217      14.964 -17.515 -54.263  1.00  0.00              
ATOM   3468  CG  ARG D 217      15.195 -18.538 -55.362  1.00  0.00              
ATOM   3469  CD  ARG D 217      14.876 -18.052 -56.729  1.00  0.00              
ATOM   3470  NE  ARG D 217      15.134 -19.015 -57.787  1.00  0.00              
ATOM   3471  CZ  ARG D 217      15.006 -18.758 -59.103  1.00  0.00              
ATOM   3472  NH1 ARG D 217      14.588 -17.585 -59.528  1.00  0.00              
ATOM   3473  NH2 ARG D 217      15.288 -19.726 -59.958  1.00  0.00              
ATOM   3474  H   ARG D 217      17.118 -19.128 -52.962  1.00  0.00              
ATOM   3475  HA  ARG D 217      14.991 -17.189 -52.194  1.00  0.00              
ATOM   3476 1HB  ARG D 217      13.913 -17.228 -54.251  1.00  0.00              
ATOM   3477 2HB  ARG D 217      15.577 -16.634 -54.459  1.00  0.00              
ATOM   3478 1HG  ARG D 217      16.244 -18.834 -55.347  1.00  0.00              
ATOM   3479 2HG  ARG D 217      14.570 -19.409 -55.160  1.00  0.00              
ATOM   3480 1HD  ARG D 217      13.819 -17.791 -56.775  1.00  0.00              
ATOM   3481 2HD  ARG D 217      15.476 -17.167 -56.939  1.00  0.00              
ATOM   3482  HE  ARG D 217      15.434 -19.979 -57.722  1.00  0.00              
ATOM   3483 1HH1 ARG D 217      14.360 -16.863 -58.860  1.00  0.00              
ATOM   3484 2HH1 ARG D 217      14.499 -17.413 -60.518  1.00  0.00              
ATOM   3485 1HH2 ARG D 217      15.591 -20.627 -59.614  1.00  0.00              
ATOM   3486 2HH2 ARG D 217      15.200 -19.561 -60.950  1.00  0.00              
ATOM   3487  N   TYR D 218      13.516 -19.026 -51.601  1.00  0.00              
ATOM   3488  CA  TYR D 218      12.620 -20.092 -51.158  1.00  0.00              
ATOM   3489  C   TYR D 218      11.174 -19.598 -51.207  1.00  0.00              
ATOM   3490  O   TYR D 218      10.862 -18.524 -50.691  1.00  0.00              
ATOM   3491  CB  TYR D 218      12.981 -20.559 -49.747  1.00  0.00              
ATOM   3492  CG  TYR D 218      12.078 -21.650 -49.212  1.00  0.00              
ATOM   3493  CD1 TYR D 218      12.143 -22.939 -49.719  1.00  0.00              
ATOM   3494  CD2 TYR D 218      11.166 -21.386 -48.202  1.00  0.00              
ATOM   3495  CE1 TYR D 218      11.322 -23.939 -49.236  1.00  0.00              
ATOM   3496  CE2 TYR D 218      10.340 -22.377 -47.711  1.00  0.00              
ATOM   3497  CZ  TYR D 218      10.419 -23.654 -48.230  1.00  0.00              
ATOM   3498  OH  TYR D 218       9.600 -24.645 -47.743  1.00  0.00              
ATOM   3499  H   TYR D 218      13.391 -18.093 -51.233  1.00  0.00              
ATOM   3500  HA  TYR D 218      12.699 -20.946 -51.832  1.00  0.00              
ATOM   3501 1HB  TYR D 218      14.008 -20.922 -49.780  1.00  0.00              
ATOM   3502 2HB  TYR D 218      12.923 -19.688 -49.094  1.00  0.00              
ATOM   3503  HD1 TYR D 218      12.858 -23.158 -50.513  1.00  0.00              
ATOM   3504  HD2 TYR D 218      11.106 -20.376 -47.798  1.00  0.00              
ATOM   3505  HE1 TYR D 218      11.384 -24.948 -49.643  1.00  0.00              
ATOM   3506  HE2 TYR D 218       9.628 -22.150 -46.916  1.00  0.00              
ATOM   3507  HH  TYR D 218       9.014 -24.340 -47.046  1.00  0.00              
ATOM   3508  N   ASN D 219      10.302 -20.378 -51.835  1.00  0.00              
ATOM   3509  CA  ASN D 219       8.884 -20.042 -51.969  1.00  0.00              
ATOM   3510  C   ASN D 219       8.071 -21.021 -51.147  1.00  0.00              
ATOM   3511  O   ASN D 219       8.108 -22.227 -51.399  1.00  0.00              
ATOM   3512  CB  ASN D 219       8.450 -20.129 -53.439  1.00  0.00              
ATOM   3513  CG  ASN D 219       9.208 -19.164 -54.315  1.00  0.00              
ATOM   3514  OD1 ASN D 219       9.087 -17.956 -54.156  1.00  0.00              
ATOM   3515  ND2 ASN D 219       9.996 -19.689 -55.246  1.00  0.00              
ATOM   3516  H   ASN D 219      10.643 -21.240 -52.235  1.00  0.00              
ATOM   3517  HA  ASN D 219       8.703 -19.039 -51.579  1.00  0.00              
ATOM   3518 1HB  ASN D 219       8.354 -21.094 -53.936  1.00  0.00              
ATOM   3519 2HB  ASN D 219       7.459 -19.724 -53.237  1.00  0.00              
ATOM   3520 1HD2 ASN D 219      10.520 -19.091 -55.853  1.00  0.00              
ATOM   3521 2HD2 ASN D 219      10.065 -20.681 -55.339  1.00  0.00              
ATOM   3522  N   ALA D 220       7.330 -20.496 -50.177  1.00  0.00              
ATOM   3523  CA  ALA D 220       6.451 -21.306 -49.350  1.00  0.00              
ATOM   3524  C   ALA D 220       4.992 -21.042 -49.683  1.00  0.00              
ATOM   3525  O   ALA D 220       4.506 -19.910 -49.576  1.00  0.00              
ATOM   3526  CB  ALA D 220       6.700 -21.004 -47.876  1.00  0.00              
ATOM   3527  H   ALA D 220       7.383 -19.501 -50.011  1.00  0.00              
ATOM   3528  HA  ALA D 220       6.647 -22.358 -49.557  1.00  0.00              
ATOM   3529 1HB  ALA D 220       6.038 -21.615 -47.262  1.00  0.00              
ATOM   3530 2HB  ALA D 220       7.737 -21.234 -47.628  1.00  0.00              
ATOM   3531 3HB  ALA D 220       6.505 -19.950 -47.681  1.00  0.00              
ATOM   3532  N   LEU D 221       4.298 -22.103 -50.072  1.00  0.00              
ATOM   3533  CA  LEU D 221       2.922 -21.983 -50.524  1.00  0.00              
ATOM   3534  C   LEU D 221       2.021 -22.361 -49.372  1.00  0.00              
ATOM   3535  O   LEU D 221       2.190 -23.419 -48.758  1.00  0.00              
ATOM   3536  CB  LEU D 221       2.653 -22.902 -51.721  1.00  0.00              
ATOM   3537  CG  LEU D 221       1.204 -22.760 -52.193  1.00  0.00              
ATOM   3538  CD1 LEU D 221       1.007 -21.353 -52.748  1.00  0.00              
ATOM   3539  CD2 LEU D 221       0.890 -23.794 -53.254  1.00  0.00              
ATOM   3540  H   LEU D 221       4.734 -23.013 -50.056  1.00  0.00              
ATOM   3541  HA  LEU D 221       2.718 -20.950 -50.800  1.00  0.00              
ATOM   3542 1HB  LEU D 221       3.352 -22.472 -52.436  1.00  0.00              
ATOM   3543 2HB  LEU D 221       2.935 -23.934 -51.510  1.00  0.00              
ATOM   3544  HG  LEU D 221       0.563 -22.968 -51.336  1.00  0.00              
ATOM   3545 1HD1 LEU D 221      -0.023 -21.237 -53.088  1.00  0.00              
ATOM   3546 2HD1 LEU D 221       1.214 -20.622 -51.966  1.00  0.00              
ATOM   3547 3HD1 LEU D 221       1.686 -21.192 -53.584  1.00  0.00              
ATOM   3548 1HD2 LEU D 221      -0.146 -23.678 -53.577  1.00  0.00              
ATOM   3549 2HD2 LEU D 221       1.554 -23.655 -54.108  1.00  0.00              
ATOM   3550 3HD2 LEU D 221       1.030 -24.793 -52.844  1.00  0.00              
ATOM   3551  N   TYR D 222       1.067 -21.490 -49.075  1.00  0.00              
ATOM   3552  CA  TYR D 222       0.065 -21.775 -48.059  1.00  0.00              
ATOM   3553  C   TYR D 222      -1.355 -21.766 -48.598  1.00  0.00              
ATOM   3554  O   TYR D 222      -1.999 -20.725 -48.632  1.00  0.00              
ATOM   3555  CB  TYR D 222       0.175 -20.746 -46.921  1.00  0.00              
ATOM   3556  CG  TYR D 222       1.520 -20.725 -46.238  1.00  0.00              
ATOM   3557  CD1 TYR D 222       2.475 -19.778 -46.569  1.00  0.00              
ATOM   3558  CD2 TYR D 222       1.857 -21.695 -45.295  1.00  0.00              
ATOM   3559  CE1 TYR D 222       3.744 -19.794 -45.980  1.00  0.00              
ATOM   3560  CE2 TYR D 222       3.108 -21.720 -44.705  1.00  0.00              
ATOM   3561  CZ  TYR D 222       4.050 -20.773 -45.046  1.00  0.00              
ATOM   3562  OH  TYR D 222       5.305 -20.808 -44.468  1.00  0.00              
ATOM   3563  H   TYR D 222       1.032 -20.609 -49.565  1.00  0.00              
ATOM   3564  HA  TYR D 222       0.215 -22.780 -47.662  1.00  0.00              
ATOM   3565 1HB  TYR D 222      -0.029 -19.765 -47.352  1.00  0.00              
ATOM   3566 2HB  TYR D 222      -0.597 -20.989 -46.191  1.00  0.00              
ATOM   3567  HD1 TYR D 222       2.225 -19.012 -47.304  1.00  0.00              
ATOM   3568  HD2 TYR D 222       1.115 -22.446 -45.023  1.00  0.00              
ATOM   3569  HE1 TYR D 222       4.486 -19.043 -46.249  1.00  0.00              
ATOM   3570  HE2 TYR D 222       3.350 -22.489 -43.971  1.00  0.00              
ATOM   3571  HH  TYR D 222       5.410 -21.530 -43.845  1.00  0.00              
ATOM   3572  N   PRO D 223      -1.859 -22.930 -49.038  1.00  0.00              
ATOM   3573  CA  PRO D 223      -3.235 -23.052 -49.542  1.00  0.00              
ATOM   3574  C   PRO D 223      -4.211 -22.558 -48.464  1.00  0.00              
ATOM   3575  O   PRO D 223      -4.045 -22.867 -47.276  1.00  0.00              
ATOM   3576  CB  PRO D 223      -3.406 -24.542 -49.849  1.00  0.00              
ATOM   3577  CG  PRO D 223      -2.019 -25.035 -50.081  1.00  0.00              
ATOM   3578  CD  PRO D 223      -1.153 -24.255 -49.130  1.00  0.00              
ATOM   3579  HA  PRO D 223      -3.419 -22.431 -50.431  1.00  0.00              
ATOM   3580 1HB  PRO D 223      -3.882 -25.075 -49.013  1.00  0.00              
ATOM   3581 2HB  PRO D 223      -4.039 -24.701 -50.736  1.00  0.00              
ATOM   3582 1HG  PRO D 223      -1.942 -26.116 -49.890  1.00  0.00              
ATOM   3583 2HG  PRO D 223      -1.708 -24.871 -51.125  1.00  0.00              
ATOM   3584 1HD  PRO D 223      -1.080 -24.736 -48.143  1.00  0.00              
ATOM   3585 2HD  PRO D 223      -0.125 -24.134 -49.504  1.00  0.00              
ATOM   3586  N   LEU D 224      -5.235 -21.814 -48.873  1.00  0.00              
ATOM   3587  CA  LEU D 224      -6.166 -21.250 -47.915  1.00  0.00              
ATOM   3588  C   LEU D 224      -7.080 -22.255 -47.225  1.00  0.00              
ATOM   3589  O   LEU D 224      -7.730 -21.919 -46.232  1.00  0.00              
ATOM   3590  CB  LEU D 224      -6.997 -20.146 -48.572  1.00  0.00              
ATOM   3591  CG  LEU D 224      -6.180 -18.915 -48.966  1.00  0.00              
ATOM   3592  CD1 LEU D 224      -7.067 -17.945 -49.735  1.00  0.00              
ATOM   3593  CD2 LEU D 224      -5.614 -18.244 -47.721  1.00  0.00              
ATOM   3594  H   LEU D 224      -5.371 -21.634 -49.858  1.00  0.00              
ATOM   3595  HA  LEU D 224      -5.614 -20.792 -47.095  1.00  0.00              
ATOM   3596 1HB  LEU D 224      -7.335 -20.681 -49.457  1.00  0.00              
ATOM   3597 2HB  LEU D 224      -7.859 -19.873 -47.962  1.00  0.00              
ATOM   3598  HG  LEU D 224      -5.337 -19.264 -49.563  1.00  0.00              
ATOM   3599 1HD1 LEU D 224      -6.486 -17.066 -50.017  1.00  0.00              
ATOM   3600 2HD1 LEU D 224      -7.445 -18.433 -50.633  1.00  0.00              
ATOM   3601 3HD1 LEU D 224      -7.905 -17.641 -49.108  1.00  0.00              
ATOM   3602 1HD2 LEU D 224      -5.034 -17.368 -48.014  1.00  0.00              
ATOM   3603 2HD2 LEU D 224      -6.433 -17.936 -47.070  1.00  0.00              
ATOM   3604 3HD2 LEU D 224      -4.971 -18.945 -47.190  1.00  0.00              
ATOM   3605  N   ASP D 225      -7.135 -23.485 -47.724  1.00  0.00              
ATOM   3606  CA  ASP D 225      -7.935 -24.486 -47.038  1.00  0.00              
ATOM   3607  C   ASP D 225      -7.142 -25.181 -45.933  1.00  0.00              
ATOM   3608  O   ASP D 225      -7.670 -26.046 -45.240  1.00  0.00              
ATOM   3609  CB  ASP D 225      -8.502 -25.518 -48.029  1.00  0.00              
ATOM   3610  CG  ASP D 225      -7.427 -26.308 -48.742  1.00  0.00              
ATOM   3611  OD1 ASP D 225      -7.787 -27.215 -49.517  1.00  0.00              
ATOM   3612  OD2 ASP D 225      -6.230 -26.038 -48.534  1.00  0.00              
ATOM   3613  H   ASP D 225      -6.637 -23.744 -48.564  1.00  0.00              
ATOM   3614  HA  ASP D 225      -8.784 -24.008 -46.548  1.00  0.00              
ATOM   3615 1HB  ASP D 225      -9.234 -26.191 -47.585  1.00  0.00              
ATOM   3616 2HB  ASP D 225      -9.002 -24.851 -48.734  1.00  0.00              
ATOM   3617  N   ARG D 226      -5.875 -24.795 -45.769  1.00  0.00              
ATOM   3618  CA  ARG D 226      -5.009 -25.358 -44.726  1.00  0.00              
ATOM   3619  C   ARG D 226      -4.442 -24.250 -43.813  1.00  0.00              
ATOM   3620  O   ARG D 226      -4.212 -24.463 -42.617  1.00  0.00              
ATOM   3621  CB  ARG D 226      -3.903 -26.224 -45.310  1.00  0.00              
ATOM   3622  CG  ARG D 226      -4.377 -27.512 -45.965  1.00  0.00              
ATOM   3623  CD  ARG D 226      -3.287 -28.353 -46.521  1.00  0.00              
ATOM   3624  NE  ARG D 226      -3.743 -29.525 -47.252  1.00  0.00              
ATOM   3625  CZ  ARG D 226      -2.940 -30.354 -47.947  1.00  0.00              
ATOM   3626  NH1 ARG D 226      -1.649 -30.125 -48.040  1.00  0.00              
ATOM   3627  NH2 ARG D 226      -3.489 -31.392 -48.554  1.00  0.00              
ATOM   3628  H   ARG D 226      -5.504 -24.089 -46.388  1.00  0.00              
ATOM   3629  HA  ARG D 226      -5.589 -26.021 -44.083  1.00  0.00              
ATOM   3630 1HB  ARG D 226      -3.379 -25.618 -46.047  1.00  0.00              
ATOM   3631 2HB  ARG D 226      -3.224 -26.467 -44.492  1.00  0.00              
ATOM   3632 1HG  ARG D 226      -4.911 -28.103 -45.221  1.00  0.00              
ATOM   3633 2HG  ARG D 226      -5.055 -27.256 -46.780  1.00  0.00              
ATOM   3634 1HD  ARG D 226      -2.691 -27.753 -47.208  1.00  0.00              
ATOM   3635 2HD  ARG D 226      -2.657 -28.703 -45.704  1.00  0.00              
ATOM   3636  HE  ARG D 226      -4.679 -29.894 -47.358  1.00  0.00              
ATOM   3637 1HH1 ARG D 226      -1.247 -29.318 -47.586  1.00  0.00              
ATOM   3638 2HH1 ARG D 226      -1.064 -30.759 -48.566  1.00  0.00              
ATOM   3639 1HH2 ARG D 226      -4.487 -31.543 -48.487  1.00  0.00              
ATOM   3640 2HH2 ARG D 226      -2.911 -32.028 -49.082  1.00  0.00              
ATOM   3641  N   LEU D 227      -4.222 -23.074 -44.389  1.00  0.00              
ATOM   3642  CA  LEU D 227      -3.621 -21.956 -43.669  1.00  0.00              
ATOM   3643  C   LEU D 227      -4.428 -21.318 -42.552  1.00  0.00              
ATOM   3644  O   LEU D 227      -5.495 -20.754 -42.786  1.00  0.00              
ATOM   3645  CB  LEU D 227      -3.234 -20.855 -44.655  1.00  0.00              
ATOM   3646  CG  LEU D 227      -2.568 -19.605 -44.069  1.00  0.00              
ATOM   3647  CD1 LEU D 227      -1.219 -19.977 -43.416  1.00  0.00              
ATOM   3648  CD2 LEU D 227      -2.342 -18.605 -45.180  1.00  0.00              
ATOM   3649  H   LEU D 227      -4.482 -22.952 -45.358  1.00  0.00              
ATOM   3650  HA  LEU D 227      -2.726 -22.296 -43.148  1.00  0.00              
ATOM   3651 1HB  LEU D 227      -2.510 -21.403 -45.256  1.00  0.00              
ATOM   3652 2HB  LEU D 227      -4.075 -20.557 -45.279  1.00  0.00              
ATOM   3653  HG  LEU D 227      -3.269 -19.168 -43.357  1.00  0.00              
ATOM   3654 1HD1 LEU D 227      -0.756 -19.081 -43.002  1.00  0.00              
ATOM   3655 2HD1 LEU D 227      -1.390 -20.697 -42.615  1.00  0.00              
ATOM   3656 3HD1 LEU D 227      -0.559 -20.414 -44.164  1.00  0.00              
ATOM   3657 1HD2 LEU D 227      -1.870 -17.711 -44.772  1.00  0.00              
ATOM   3658 2HD2 LEU D 227      -1.697 -19.045 -45.940  1.00  0.00              
ATOM   3659 3HD2 LEU D 227      -3.299 -18.336 -45.627  1.00  0.00              
ATOM   3660  N   ALA D 228      -3.894 -21.389 -41.334  1.00  0.00              
ATOM   3661  CA  ALA D 228      -4.542 -20.774 -40.181  1.00  0.00              
ATOM   3662  C   ALA D 228      -3.912 -19.402 -40.041  1.00  0.00              
ATOM   3663  O   ALA D 228      -2.693 -19.263 -40.072  1.00  0.00              
ATOM   3664  CB  ALA D 228      -4.293 -21.608 -38.903  1.00  0.00              
ATOM   3665  H   ALA D 228      -3.021 -21.879 -41.204  1.00  0.00              
ATOM   3666  HA  ALA D 228      -5.610 -20.691 -40.383  1.00  0.00              
ATOM   3667 1HB  ALA D 228      -4.787 -21.130 -38.056  1.00  0.00              
ATOM   3668 2HB  ALA D 228      -4.698 -22.611 -39.037  1.00  0.00              
ATOM   3669 3HB  ALA D 228      -3.223 -21.668 -38.711  1.00  0.00              
ATOM   3670  N   VAL D 229      -4.742 -18.381 -39.900  1.00  0.00              
ATOM   3671  CA  VAL D 229      -4.252 -17.010 -39.824  1.00  0.00              
ATOM   3672  C   VAL D 229      -4.624 -16.513 -38.433  1.00  0.00              
ATOM   3673  O   VAL D 229      -5.781 -16.640 -38.010  1.00  0.00              
ATOM   3674  CB  VAL D 229      -4.855 -16.093 -40.904  1.00  0.00              
ATOM   3675  CG1 VAL D 229      -4.340 -14.671 -40.744  1.00  0.00              
ATOM   3676  CG2 VAL D 229      -4.533 -16.621 -42.293  1.00  0.00              
ATOM   3677  H   VAL D 229      -5.737 -18.551 -39.844  1.00  0.00              
ATOM   3678  HA  VAL D 229      -3.166 -16.971 -39.924  1.00  0.00              
ATOM   3679  HB  VAL D 229      -5.941 -16.099 -40.807  1.00  0.00              
ATOM   3680 1HG1 VAL D 229      -4.777 -14.036 -41.514  1.00  0.00              
ATOM   3681 2HG1 VAL D 229      -4.619 -14.291 -39.761  1.00  0.00              
ATOM   3682 3HG1 VAL D 229      -3.254 -14.663 -40.842  1.00  0.00              
ATOM   3683 1HG2 VAL D 229      -4.967 -15.962 -43.044  1.00  0.00              
ATOM   3684 2HG2 VAL D 229      -3.452 -16.659 -42.425  1.00  0.00              
ATOM   3685 3HG2 VAL D 229      -4.947 -17.623 -42.407  1.00  0.00              
ATOM   3686  N   VAL D 230      -3.640 -15.960 -37.726  1.00  0.00              
ATOM   3687  CA  VAL D 230      -3.854 -15.486 -36.368  1.00  0.00              
ATOM   3688  C   VAL D 230      -3.470 -14.034 -36.151  1.00  0.00              
ATOM   3689  O   VAL D 230      -2.403 -13.583 -36.562  1.00  0.00              
ATOM   3690  CB  VAL D 230      -3.072 -16.348 -35.359  1.00  0.00              
ATOM   3691  CG1 VAL D 230      -3.392 -15.923 -33.934  1.00  0.00              
ATOM   3692  CG2 VAL D 230      -3.390 -17.822 -35.558  1.00  0.00              
ATOM   3693  H   VAL D 230      -2.725 -15.867 -38.141  1.00  0.00              
ATOM   3694  HA  VAL D 230      -4.912 -15.502 -36.104  1.00  0.00              
ATOM   3695  HB  VAL D 230      -2.004 -16.227 -35.543  1.00  0.00              
ATOM   3696 1HG1 VAL D 230      -2.831 -16.543 -33.234  1.00  0.00              
ATOM   3697 2HG1 VAL D 230      -3.116 -14.878 -33.795  1.00  0.00              
ATOM   3698 3HG1 VAL D 230      -4.460 -16.045 -33.749  1.00  0.00              
ATOM   3699 1HG2 VAL D 230      -2.828 -18.416 -34.838  1.00  0.00              
ATOM   3700 2HG2 VAL D 230      -4.458 -17.986 -35.411  1.00  0.00              
ATOM   3701 3HG2 VAL D 230      -3.112 -18.121 -36.569  1.00  0.00              
ATOM   3702  N   ASN D 231      -4.350 -13.312 -35.479  1.00  0.00              
ATOM   3703  CA  ASN D 231      -4.115 -11.909 -35.172  1.00  0.00              
ATOM   3704  C   ASN D 231      -3.215 -11.865 -33.942  1.00  0.00              
ATOM   3705  O   ASN D 231      -3.640 -12.216 -32.851  1.00  0.00              
ATOM   3706  CB  ASN D 231      -5.403 -11.139 -34.942  1.00  0.00              
ATOM   3707  CG  ASN D 231      -5.198  -9.662 -34.744  1.00  0.00              
ATOM   3708  OD1 ASN D 231      -4.228  -9.229 -34.113  1.00  0.00              
ATOM   3709  ND2 ASN D 231      -6.149  -8.893 -35.210  1.00  0.00              
ATOM   3710  H   ASN D 231      -5.208 -13.746 -35.170  1.00  0.00              
ATOM   3711  HA  ASN D 231      -3.603 -11.428 -36.007  1.00  0.00              
ATOM   3712 1HB  ASN D 231      -6.270 -11.297 -35.584  1.00  0.00              
ATOM   3713 2HB  ASN D 231      -5.581 -11.602 -33.971  1.00  0.00              
ATOM   3714 1HD2 ASN D 231      -6.080  -7.900 -35.114  1.00  0.00              
ATOM   3715 2HD2 ASN D 231      -6.944  -9.298 -35.661  1.00  0.00              
ATOM   3716  N   VAL D 232      -1.969 -11.454 -34.123  1.00  0.00              
ATOM   3717  CA  VAL D 232      -1.031 -11.361 -33.008  1.00  0.00              
ATOM   3718  C   VAL D 232      -1.317 -10.052 -32.277  1.00  0.00              
ATOM   3719  O   VAL D 232      -1.231  -8.971 -32.862  1.00  0.00              
ATOM   3720  CB  VAL D 232       0.438 -11.400 -33.467  1.00  0.00              
ATOM   3721  CG1 VAL D 232       1.373 -11.231 -32.278  1.00  0.00              
ATOM   3722  CG2 VAL D 232       0.736 -12.703 -34.195  1.00  0.00              
ATOM   3723  H   VAL D 232      -1.659 -11.197 -35.050  1.00  0.00              
ATOM   3724  HA  VAL D 232      -1.183 -12.171 -32.293  1.00  0.00              
ATOM   3725  HB  VAL D 232       0.608 -10.594 -34.180  1.00  0.00              
ATOM   3726 1HG1 VAL D 232       2.407 -11.261 -32.620  1.00  0.00              
ATOM   3727 2HG1 VAL D 232       1.178 -10.274 -31.795  1.00  0.00              
ATOM   3728 3HG1 VAL D 232       1.204 -12.039 -31.565  1.00  0.00              
ATOM   3729 1HG2 VAL D 232       1.777 -12.714 -34.513  1.00  0.00              
ATOM   3730 2HG2 VAL D 232       0.551 -13.543 -33.525  1.00  0.00              
ATOM   3731 3HG2 VAL D 232       0.089 -12.787 -35.069  1.00  0.00              
ATOM   3732  N   LYS D 233      -1.676 -10.154 -31.003  1.00  0.00              
ATOM   3733  CA  LYS D 233      -1.966  -8.965 -30.221  1.00  0.00              
ATOM   3734  C   LYS D 233      -0.715  -8.142 -29.900  1.00  0.00              
ATOM   3735  O   LYS D 233       0.373  -8.685 -29.725  1.00  0.00              
ATOM   3736  CB  LYS D 233      -2.677  -9.358 -28.925  1.00  0.00              
ATOM   3737  CG  LYS D 233      -3.261  -8.187 -28.147  1.00  0.00              
ATOM   3738  CD  LYS D 233      -4.539  -7.675 -28.794  1.00  0.00              
ATOM   3739  CE  LYS D 233      -5.107  -6.485 -28.036  1.00  0.00              
ATOM   3740  NZ  LYS D 233      -6.283  -5.892 -28.729  1.00  0.00              
ATOM   3741  H   LYS D 233      -1.750 -11.061 -30.565  1.00  0.00              
ATOM   3742  HA  LYS D 233      -2.613  -8.297 -30.791  1.00  0.00              
ATOM   3743 1HB  LYS D 233      -3.476 -10.049 -29.196  1.00  0.00              
ATOM   3744 2HB  LYS D 233      -1.946  -9.877 -28.304  1.00  0.00              
ATOM   3745 1HG  LYS D 233      -3.475  -8.518 -27.130  1.00  0.00              
ATOM   3746 2HG  LYS D 233      -2.522  -7.386 -28.120  1.00  0.00              
ATOM   3747 1HD  LYS D 233      -4.315  -7.380 -29.820  1.00  0.00              
ATOM   3748 2HD  LYS D 233      -5.272  -8.482 -28.802  1.00  0.00              
ATOM   3749 1HE  LYS D 233      -5.403  -6.821 -27.043  1.00  0.00              
ATOM   3750 2HE  LYS D 233      -4.323  -5.733 -27.944  1.00  0.00              
ATOM   3751 1HZ  LYS D 233      -6.628  -5.107 -28.195  1.00  0.00              
ATOM   3752 2HZ  LYS D 233      -6.008  -5.578 -29.650  1.00  0.00              
ATOM   3753 3HZ  LYS D 233      -7.010  -6.588 -28.813  1.00  0.00              
ATOM   3754  N   ASP D 234      -0.869  -6.821 -29.837  1.00  0.00              
ATOM   3755  CA  ASP D 234       0.263  -5.941 -29.554  1.00  0.00              
ATOM   3756  C   ASP D 234       0.796  -6.171 -28.143  1.00  0.00              
ATOM   3757  O   ASP D 234       0.028  -6.384 -27.206  1.00  0.00              
ATOM   3758  CB  ASP D 234      -0.140  -4.474 -29.730  1.00  0.00              
ATOM   3759  CG  ASP D 234      -0.325  -4.043 -31.180  1.00  0.00              
ATOM   3760  OD1 ASP D 234       0.050  -4.789 -32.053  1.00  0.00              
ATOM   3761  OD2 ASP D 234      -0.975  -3.051 -31.404  1.00  0.00              
ATOM   3762  H   ASP D 234      -1.781  -6.417 -29.989  1.00  0.00              
ATOM   3763  HA  ASP D 234       1.083  -6.161 -30.237  1.00  0.00              
ATOM   3764 1HB  ASP D 234      -1.021  -4.193 -29.153  1.00  0.00              
ATOM   3765 2HB  ASP D 234       0.741  -3.982 -29.314  1.00  0.00              
ATOM   3766  N   ASN D 235       2.124  -6.129 -28.037  1.00  0.00              
ATOM   3767  CA  ASN D 235       2.899  -6.319 -26.806  1.00  0.00              
ATOM   3768  C   ASN D 235       4.261  -5.727 -27.210  1.00  0.00              
ATOM   3769  O   ASN D 235       4.710  -5.911 -28.333  1.00  0.00              
ATOM   3770  CB  ASN D 235       2.987  -7.828 -26.514  1.00  0.00              
ATOM   3771  CG  ASN D 235       3.566  -8.142 -25.139  1.00  0.00              
ATOM   3772  OD1 ASN D 235       2.966  -7.831 -24.107  1.00  0.00              
ATOM   3773  ND2 ASN D 235       4.724  -8.785 -25.129  1.00  0.00              
ATOM   3774  H   ASN D 235       2.612  -5.949 -28.903  1.00  0.00              
ATOM   3775  HA  ASN D 235       2.430  -5.773 -25.986  1.00  0.00              
ATOM   3776 1HB  ASN D 235       2.140  -8.485 -26.711  1.00  0.00              
ATOM   3777 2HB  ASN D 235       3.759  -7.994 -27.265  1.00  0.00              
ATOM   3778 1HD2 ASN D 235       5.155  -9.022 -24.257  1.00  0.00              
ATOM   3779 2HD2 ASN D 235       5.165  -9.036 -25.989  1.00  0.00              
ATOM   3780  N   PRO D 236       4.929  -4.997 -26.299  1.00  0.00              
ATOM   3781  CA  PRO D 236       6.211  -4.338 -26.578  1.00  0.00              
ATOM   3782  C   PRO D 236       7.182  -4.754 -27.700  1.00  0.00              
ATOM   3783  O   PRO D 236       7.596  -3.905 -28.482  1.00  0.00              
ATOM   3784  CB  PRO D 236       6.839  -4.275 -25.205  1.00  0.00              
ATOM   3785  CG  PRO D 236       5.635  -3.783 -24.421  1.00  0.00              
ATOM   3786  CD  PRO D 236       4.488  -4.667 -24.962  1.00  0.00              
ATOM   3787  HA  PRO D 236       6.092  -3.291 -26.895  1.00  0.00              
ATOM   3788 1HB  PRO D 236       7.208  -5.261 -24.884  1.00  0.00              
ATOM   3789 2HB  PRO D 236       7.697  -3.588 -25.184  1.00  0.00              
ATOM   3790 1HG  PRO D 236       5.785  -3.910 -23.340  1.00  0.00              
ATOM   3791 2HG  PRO D 236       5.455  -2.713 -24.599  1.00  0.00              
ATOM   3792 1HD  PRO D 236       4.344  -5.576 -24.358  1.00  0.00              
ATOM   3793 2HD  PRO D 236       3.524  -4.136 -24.977  1.00  0.00              
ATOM   3794  N   PRO D 237       7.591  -6.029 -27.787  1.00  0.00              
ATOM   3795  CA  PRO D 237       8.614  -6.204 -28.831  1.00  0.00              
ATOM   3796  C   PRO D 237       7.892  -6.284 -30.175  1.00  0.00              
ATOM   3797  O   PRO D 237       8.481  -6.101 -31.247  1.00  0.00              
ATOM   3798  CB  PRO D 237       9.274  -7.527 -28.447  1.00  0.00              
ATOM   3799  CG  PRO D 237       8.116  -8.308 -27.857  1.00  0.00              
ATOM   3800  CD  PRO D 237       7.398  -7.262 -27.025  1.00  0.00              
ATOM   3801  HA  PRO D 237       9.315  -5.359 -28.886  1.00  0.00              
ATOM   3802 1HB  PRO D 237       9.712  -8.027 -29.323  1.00  0.00              
ATOM   3803 2HB  PRO D 237      10.085  -7.375 -27.720  1.00  0.00              
ATOM   3804 1HG  PRO D 237       7.474  -8.726 -28.647  1.00  0.00              
ATOM   3805 2HG  PRO D 237       8.472  -9.154 -27.252  1.00  0.00              
ATOM   3806 1HD  PRO D 237       6.327  -7.486 -26.908  1.00  0.00              
ATOM   3807 2HD  PRO D 237       7.819  -7.176 -26.013  1.00  0.00              
ATOM   3808  N   MET D 238       6.591  -6.538 -30.082  1.00  0.00              
ATOM   3809  CA  MET D 238       5.724  -6.713 -31.232  1.00  0.00              
ATOM   3810  C   MET D 238       4.875  -5.494 -31.567  1.00  0.00              
ATOM   3811  O   MET D 238       4.290  -4.847 -30.687  1.00  0.00              
ATOM   3812  CB  MET D 238       4.817  -7.920 -30.999  1.00  0.00              
ATOM   3813  CG  MET D 238       5.552  -9.249 -30.896  1.00  0.00              
ATOM   3814  SD  MET D 238       4.434 -10.645 -30.663  1.00  0.00              
ATOM   3815  CE  MET D 238       3.976 -10.428 -28.946  1.00  0.00              
ATOM   3816  H   MET D 238       6.200  -6.613 -29.155  1.00  0.00              
ATOM   3817  HA  MET D 238       6.322  -6.884 -32.127  1.00  0.00              
ATOM   3818 1HB  MET D 238       4.273  -7.733 -30.074  1.00  0.00              
ATOM   3819 2HB  MET D 238       4.116  -7.956 -31.833  1.00  0.00              
ATOM   3820 1HG  MET D 238       6.120  -9.395 -31.815  1.00  0.00              
ATOM   3821 2HG  MET D 238       6.237  -9.194 -30.050  1.00  0.00              
ATOM   3822 1HE  MET D 238       3.285 -11.218 -28.651  1.00  0.00              
ATOM   3823 2HE  MET D 238       4.869 -10.475 -28.322  1.00  0.00              
ATOM   3824 3HE  MET D 238       3.494  -9.458 -28.818  1.00  0.00              
ATOM   3825  N   LYS D 239       4.796  -5.216 -32.863  1.00  0.00              
ATOM   3826  CA  LYS D 239       4.019  -4.106 -33.376  1.00  0.00              
ATOM   3827  C   LYS D 239       3.544  -4.456 -34.786  1.00  0.00              
ATOM   3828  O   LYS D 239       4.341  -4.819 -35.640  1.00  0.00              
ATOM   3829  CB  LYS D 239       4.843  -2.817 -33.381  1.00  0.00              
ATOM   3830  CG  LYS D 239       4.095  -1.596 -33.900  1.00  0.00              
ATOM   3831  CD  LYS D 239       4.944  -0.338 -33.786  1.00  0.00              
ATOM   3832  CE  LYS D 239       4.152   0.901 -34.177  1.00  0.00              
ATOM   3833  NZ  LYS D 239       3.789   0.896 -35.621  1.00  0.00              
ATOM   3834  H   LYS D 239       5.299  -5.806 -33.512  1.00  0.00              
ATOM   3835  HA  LYS D 239       3.140  -3.951 -32.750  1.00  0.00              
ATOM   3836 1HB  LYS D 239       5.161  -2.637 -32.353  1.00  0.00              
ATOM   3837 2HB  LYS D 239       5.718  -2.998 -34.003  1.00  0.00              
ATOM   3838 1HG  LYS D 239       3.838  -1.767 -34.946  1.00  0.00              
ATOM   3839 2HG  LYS D 239       3.182  -1.473 -33.317  1.00  0.00              
ATOM   3840 1HD  LYS D 239       5.283  -0.241 -32.753  1.00  0.00              
ATOM   3841 2HD  LYS D 239       5.807  -0.440 -34.443  1.00  0.00              
ATOM   3842 1HE  LYS D 239       3.246   0.934 -33.576  1.00  0.00              
ATOM   3843 2HE  LYS D 239       4.763   1.779 -33.960  1.00  0.00              
ATOM   3844 1HZ  LYS D 239       3.268   1.733 -35.840  1.00  0.00              
ATOM   3845 2HZ  LYS D 239       4.632   0.868 -36.179  1.00  0.00              
ATOM   3846 3HZ  LYS D 239       3.225   0.086 -35.823  1.00  0.00              
ATOM   3847  N   ASP D 240       2.233  -4.367 -34.998  1.00  0.00              
ATOM   3848  CA  ASP D 240       1.598  -4.640 -36.291  1.00  0.00              
ATOM   3849  C   ASP D 240       1.911  -6.006 -36.890  1.00  0.00              
ATOM   3850  O   ASP D 240       2.204  -6.120 -38.082  1.00  0.00              
ATOM   3851  CB  ASP D 240       1.989  -3.561 -37.297  1.00  0.00              
ATOM   3852  CG  ASP D 240       1.566  -2.181 -36.853  1.00  0.00              
ATOM   3853  OD1 ASP D 240       0.395  -2.031 -36.443  1.00  0.00              
ATOM   3854  OD2 ASP D 240       2.412  -1.263 -36.918  1.00  0.00              
ATOM   3855  H   ASP D 240       1.658  -4.096 -34.213  1.00  0.00              
ATOM   3856  HA  ASP D 240       0.513  -4.643 -36.175  1.00  0.00              
ATOM   3857 1HB  ASP D 240       3.047  -3.574 -37.560  1.00  0.00              
ATOM   3858 2HB  ASP D 240       1.396  -3.877 -38.157  1.00  0.00              
ATOM   3859  N   MET D 241       1.811  -7.045 -36.076  1.00  0.00              
ATOM   3860  CA  MET D 241       2.162  -8.361 -36.561  1.00  0.00              
ATOM   3861  C   MET D 241       1.001  -9.300 -36.671  1.00  0.00              
ATOM   3862  O   MET D 241      -0.006  -9.154 -35.979  1.00  0.00              
ATOM   3863  CB  MET D 241       3.225  -8.976 -35.650  1.00  0.00              
ATOM   3864  CG  MET D 241       4.539  -8.207 -35.610  1.00  0.00              
ATOM   3865  SD  MET D 241       5.745  -8.951 -34.494  1.00  0.00              
ATOM   3866  CE  MET D 241       7.115  -7.812 -34.666  1.00  0.00              
ATOM   3867  H   MET D 241       1.494  -6.940 -35.122  1.00  0.00              
ATOM   3868  HA  MET D 241       2.560  -8.290 -37.573  1.00  0.00              
ATOM   3869 1HB  MET D 241       2.799  -9.019 -34.649  1.00  0.00              
ATOM   3870 2HB  MET D 241       3.408  -9.987 -36.014  1.00  0.00              
ATOM   3871 1HG  MET D 241       4.951  -8.184 -36.619  1.00  0.00              
ATOM   3872 2HG  MET D 241       4.328  -7.190 -35.281  1.00  0.00              
ATOM   3873 1HE  MET D 241       7.942  -8.138 -34.035  1.00  0.00              
ATOM   3874 2HE  MET D 241       7.440  -7.787 -35.706  1.00  0.00              
ATOM   3875 3HE  MET D 241       6.797  -6.814 -34.361  1.00  0.00              
ATOM   3876  N   PHE D 242       1.132 -10.255 -37.582  1.00  0.00              
ATOM   3877  CA  PHE D 242       0.122 -11.279 -37.736  1.00  0.00              
ATOM   3878  C   PHE D 242       0.897 -12.579 -37.935  1.00  0.00              
ATOM   3879  O   PHE D 242       2.084 -12.568 -38.290  1.00  0.00              
ATOM   3880  CB  PHE D 242      -0.873 -10.995 -38.874  1.00  0.00              
ATOM   3881  CG  PHE D 242      -0.264 -10.920 -40.247  1.00  0.00              
ATOM   3882  CD1 PHE D 242       0.197  -9.710 -40.752  1.00  0.00              
ATOM   3883  CD2 PHE D 242      -0.234 -12.043 -41.066  1.00  0.00              
ATOM   3884  CE1 PHE D 242       0.680  -9.613 -42.070  1.00  0.00              
ATOM   3885  CE2 PHE D 242       0.247 -11.962 -42.387  1.00  0.00              
ATOM   3886  CZ  PHE D 242       0.702 -10.742 -42.886  1.00  0.00              
ATOM   3887  H   PHE D 242       1.947 -10.273 -38.179  1.00  0.00              
ATOM   3888  HA  PHE D 242      -0.487 -11.337 -36.833  1.00  0.00              
ATOM   3889 1HB  PHE D 242      -1.623 -11.784 -38.922  1.00  0.00              
ATOM   3890 2HB  PHE D 242      -1.363 -10.037 -38.711  1.00  0.00              
ATOM   3891  HD1 PHE D 242       0.184  -8.828 -40.114  1.00  0.00              
ATOM   3892  HD2 PHE D 242      -0.591 -12.995 -40.673  1.00  0.00              
ATOM   3893  HE1 PHE D 242       1.034  -8.657 -42.450  1.00  0.00              
ATOM   3894  HE2 PHE D 242       0.263 -12.850 -43.020  1.00  0.00              
ATOM   3895  HZ  PHE D 242       1.071 -10.669 -43.908  1.00  0.00              
ATOM   3896  N   LYS D 243       0.231 -13.699 -37.698  1.00  0.00              
ATOM   3897  CA  LYS D 243       0.911 -14.973 -37.741  1.00  0.00              
ATOM   3898  C   LYS D 243       0.254 -15.977 -38.658  1.00  0.00              
ATOM   3899  O   LYS D 243      -0.975 -16.075 -38.724  1.00  0.00              
ATOM   3900  CB  LYS D 243       1.008 -15.556 -36.330  1.00  0.00              
ATOM   3901  CG  LYS D 243       1.670 -16.926 -36.260  1.00  0.00              
ATOM   3902  CD  LYS D 243       2.038 -17.290 -34.829  1.00  0.00              
ATOM   3903  CE  LYS D 243       0.806 -17.668 -34.020  1.00  0.00              
ATOM   3904  NZ  LYS D 243       1.165 -18.192 -32.674  1.00  0.00              
ATOM   3905  H   LYS D 243      -0.756 -13.676 -37.486  1.00  0.00              
ATOM   3906  HA  LYS D 243       1.917 -14.841 -38.139  1.00  0.00              
ATOM   3907 1HB  LYS D 243       1.578 -14.847 -35.730  1.00  0.00              
ATOM   3908 2HB  LYS D 243      -0.008 -15.625 -35.942  1.00  0.00              
ATOM   3909 1HG  LYS D 243       0.976 -17.667 -36.657  1.00  0.00              
ATOM   3910 2HG  LYS D 243       2.571 -16.907 -36.873  1.00  0.00              
ATOM   3911 1HD  LYS D 243       2.731 -18.132 -34.852  1.00  0.00              
ATOM   3912 2HD  LYS D 243       2.526 -16.432 -34.367  1.00  0.00              
ATOM   3913 1HE  LYS D 243       0.184 -16.781 -33.910  1.00  0.00              
ATOM   3914 2HE  LYS D 243       0.256 -18.431 -34.571  1.00  0.00              
ATOM   3915 1HZ  LYS D 243       0.322 -18.431 -32.170  1.00  0.00              
ATOM   3916 2HZ  LYS D 243       1.741 -19.016 -32.775  1.00  0.00              
ATOM   3917 3HZ  LYS D 243       1.674 -17.486 -32.162  1.00  0.00              
ATOM   3918  N   LEU D 244       1.095 -16.714 -39.365  1.00  0.00              
ATOM   3919  CA  LEU D 244       0.652 -17.797 -40.214  1.00  0.00              
ATOM   3920  C   LEU D 244       1.041 -19.129 -39.557  1.00  0.00              
ATOM   3921  O   LEU D 244       2.200 -19.345 -39.209  1.00  0.00              
ATOM   3922  CB  LEU D 244       1.299 -17.693 -41.599  1.00  0.00              
ATOM   3923  CG  LEU D 244       1.051 -16.411 -42.410  1.00  0.00              
ATOM   3924  CD1 LEU D 244       1.676 -16.588 -43.794  1.00  0.00              
ATOM   3925  CD2 LEU D 244      -0.457 -16.122 -42.540  1.00  0.00              
ATOM   3926  H   LEU D 244       2.083 -16.509 -39.306  1.00  0.00              
ATOM   3927  HA  LEU D 244      -0.434 -17.771 -40.300  1.00  0.00              
ATOM   3928 1HB  LEU D 244       2.347 -17.732 -41.307  1.00  0.00              
ATOM   3929 2HB  LEU D 244       1.061 -18.555 -42.222  1.00  0.00              
ATOM   3930  HG  LEU D 244       1.487 -15.584 -41.851  1.00  0.00              
ATOM   3931 1HD1 LEU D 244       1.510 -15.688 -44.387  1.00  0.00              
ATOM   3932 2HD1 LEU D 244       2.747 -16.761 -43.690  1.00  0.00              
ATOM   3933 3HD1 LEU D 244       1.217 -17.441 -44.293  1.00  0.00              
ATOM   3934 1HD2 LEU D 244      -0.603 -15.209 -43.116  1.00  0.00              
ATOM   3935 2HD2 LEU D 244      -0.945 -16.955 -43.046  1.00  0.00              
ATOM   3936 3HD2 LEU D 244      -0.891 -15.996 -41.547  1.00  0.00              
ATOM   3937  N   LEU D 245       0.060 -20.004 -39.393  1.00  0.00              
ATOM   3938  CA  LEU D 245       0.286 -21.311 -38.791  1.00  0.00              
ATOM   3939  C   LEU D 245      -0.106 -22.385 -39.797  1.00  0.00              
ATOM   3940  O   LEU D 245      -1.254 -22.427 -40.249  1.00  0.00              
ATOM   3941  CB  LEU D 245      -0.512 -21.459 -37.489  1.00  0.00              
ATOM   3942  CG  LEU D 245      -0.546 -22.875 -36.901  1.00  0.00              
ATOM   3943  CD1 LEU D 245       0.858 -23.307 -36.499  1.00  0.00              
ATOM   3944  CD2 LEU D 245      -1.484 -22.907 -35.704  1.00  0.00              
ATOM   3945  H   LEU D 245      -0.870 -19.756 -39.694  1.00  0.00              
ATOM   3946  HA  LEU D 245       1.345 -21.430 -38.564  1.00  0.00              
ATOM   3947 1HB  LEU D 245       0.073 -20.802 -36.847  1.00  0.00              
ATOM   3948 2HB  LEU D 245      -1.523 -21.064 -37.588  1.00  0.00              
ATOM   3949  HG  LEU D 245      -0.959 -23.533 -37.666  1.00  0.00              
ATOM   3950 1HD1 LEU D 245       0.824 -24.314 -36.083  1.00  0.00              
ATOM   3951 2HD1 LEU D 245       1.506 -23.299 -37.376  1.00  0.00              
ATOM   3952 3HD1 LEU D 245       1.250 -22.619 -35.751  1.00  0.00              
ATOM   3953 1HD2 LEU D 245      -1.507 -23.915 -35.288  1.00  0.00              
ATOM   3954 2HD2 LEU D 245      -1.130 -22.209 -34.945  1.00  0.00              
ATOM   3955 3HD2 LEU D 245      -2.487 -22.622 -36.019  1.00  0.00              
ATOM   3956  N   MET D 246       0.858 -23.216 -40.179  1.00  0.00              
ATOM   3957  CA  MET D 246       0.598 -24.366 -41.042  1.00  0.00              
ATOM   3958  C   MET D 246       1.684 -25.386 -40.713  1.00  0.00              
ATOM   3959  O   MET D 246       2.876 -25.107 -40.872  1.00  0.00              
ATOM   3960  CB  MET D 246       0.647 -24.024 -42.543  1.00  0.00              
ATOM   3961  CG  MET D 246       0.305 -25.266 -43.384  1.00  0.00              
ATOM   3962  SD  MET D 246       0.265 -25.019 -45.167  1.00  0.00              
ATOM   3963  CE  MET D 246      -1.080 -23.951 -45.328  1.00  0.00              
ATOM   3964  H   MET D 246       1.801 -23.044 -39.858  1.00  0.00              
ATOM   3965  HA  MET D 246      -0.384 -24.783 -40.820  1.00  0.00              
ATOM   3966 1HB  MET D 246      -0.067 -23.218 -42.710  1.00  0.00              
ATOM   3967 2HB  MET D 246       1.656 -23.664 -42.755  1.00  0.00              
ATOM   3968 1HG  MET D 246       1.050 -26.034 -43.176  1.00  0.00              
ATOM   3969 2HG  MET D 246      -0.678 -25.621 -43.079  1.00  0.00              
ATOM   3970 1HE  MET D 246      -1.227 -23.707 -46.380  1.00  0.00              
ATOM   3971 2HE  MET D 246      -1.975 -24.434 -44.937  1.00  0.00              
ATOM   3972 3HE  MET D 246      -0.886 -23.036 -44.768  1.00  0.00              
ATOM   3973  N   PHE D 247       1.265 -26.560 -40.245  1.00  0.00              
ATOM   3974  CA  PHE D 247       2.204 -27.621 -39.883  1.00  0.00              
ATOM   3975  C   PHE D 247       3.256 -27.842 -40.940  1.00  0.00              
ATOM   3976  O   PHE D 247       2.941 -27.979 -42.116  1.00  0.00              
ATOM   3977  CB  PHE D 247       1.456 -28.930 -39.625  1.00  0.00              
ATOM   3978  CG  PHE D 247       2.351 -30.074 -39.242  1.00  0.00              
ATOM   3979  CD1 PHE D 247       2.836 -30.191 -37.948  1.00  0.00              
ATOM   3980  CD2 PHE D 247       2.710 -31.036 -40.174  1.00  0.00              
ATOM   3981  CE1 PHE D 247       3.660 -31.243 -37.594  1.00  0.00              
ATOM   3982  CE2 PHE D 247       3.532 -32.089 -39.823  1.00  0.00              
ATOM   3983  CZ  PHE D 247       4.008 -32.192 -38.531  1.00  0.00              
ATOM   3984  H   PHE D 247       0.273 -26.722 -40.140  1.00  0.00              
ATOM   3985  HA  PHE D 247       2.744 -27.343 -38.977  1.00  0.00              
ATOM   3986 1HB  PHE D 247       0.746 -28.803 -38.809  1.00  0.00              
ATOM   3987 2HB  PHE D 247       0.923 -29.240 -40.523  1.00  0.00              
ATOM   3988  HD1 PHE D 247       2.560 -29.441 -37.206  1.00  0.00              
ATOM   3989  HD2 PHE D 247       2.335 -30.954 -41.195  1.00  0.00              
ATOM   3990  HE1 PHE D 247       4.034 -31.322 -36.574  1.00  0.00              
ATOM   3991  HE2 PHE D 247       3.807 -32.838 -40.566  1.00  0.00              
ATOM   3992  HZ  PHE D 247       4.658 -33.020 -38.254  1.00  0.00              
ATOM   3993  N   PRO D 248       4.533 -27.890 -40.533  1.00  0.00              
ATOM   3994  CA  PRO D 248       5.025 -27.812 -39.152  1.00  0.00              
ATOM   3995  C   PRO D 248       5.374 -26.392 -38.713  1.00  0.00              
ATOM   3996  O   PRO D 248       5.879 -26.184 -37.607  1.00  0.00              
ATOM   3997  CB  PRO D 248       6.266 -28.684 -39.206  1.00  0.00              
ATOM   3998  CG  PRO D 248       6.854 -28.267 -40.540  1.00  0.00              
ATOM   3999  CD  PRO D 248       5.624 -28.184 -41.451  1.00  0.00              
ATOM   4000  HA  PRO D 248       4.276 -28.135 -38.415  1.00  0.00              
ATOM   4001 1HB  PRO D 248       6.938 -28.481 -38.358  1.00  0.00              
ATOM   4002 2HB  PRO D 248       6.010 -29.752 -39.164  1.00  0.00              
ATOM   4003 1HG  PRO D 248       7.378 -27.302 -40.461  1.00  0.00              
ATOM   4004 2HG  PRO D 248       7.589 -29.003 -40.899  1.00  0.00              
ATOM   4005 1HD  PRO D 248       5.719 -27.392 -42.209  1.00  0.00              
ATOM   4006 2HD  PRO D 248       5.443 -29.125 -41.993  1.00  0.00              
ATOM   4007  N   GLU D 249       5.094 -25.412 -39.564  1.00  0.00              
ATOM   4008  CA  GLU D 249       5.523 -24.047 -39.297  1.00  0.00              
ATOM   4009  C   GLU D 249       4.597 -23.068 -38.592  1.00  0.00              
ATOM   4010  O   GLU D 249       3.380 -23.176 -38.620  1.00  0.00              
ATOM   4011  CB  GLU D 249       5.925 -23.370 -40.606  1.00  0.00              
ATOM   4012  CG  GLU D 249       7.080 -23.984 -41.326  1.00  0.00              
ATOM   4013  CD  GLU D 249       7.353 -23.247 -42.618  1.00  0.00              
ATOM   4014  OE1 GLU D 249       6.430 -23.172 -43.458  1.00  0.00              
ATOM   4015  OE2 GLU D 249       8.480 -22.731 -42.784  1.00  0.00              
ATOM   4016  H   GLU D 249       4.577 -25.608 -40.409  1.00  0.00              
ATOM   4017  HA  GLU D 249       6.370 -24.053 -38.610  1.00  0.00              
ATOM   4018 1HB  GLU D 249       5.051 -23.395 -41.258  1.00  0.00              
ATOM   4019 2HB  GLU D 249       6.170 -22.337 -40.367  1.00  0.00              
ATOM   4020 1HG  GLU D 249       7.989 -24.031 -40.729  1.00  0.00              
ATOM   4021 2HG  GLU D 249       6.737 -24.994 -41.545  1.00  0.00              
ATOM   4022  N   SER D 250       5.244 -22.068 -38.007  1.00  0.00              
ATOM   4023  CA  SER D 250       4.609 -20.986 -37.284  1.00  0.00              
ATOM   4024  C   SER D 250       5.530 -19.826 -37.682  1.00  0.00              
ATOM   4025  O   SER D 250       6.713 -19.847 -37.369  1.00  0.00              
ATOM   4026  CB  SER D 250       4.554 -21.225 -35.788  1.00  0.00              
ATOM   4027  OG  SER D 250       3.972 -20.149 -35.104  1.00  0.00              
ATOM   4028  H   SER D 250       6.251 -22.085 -38.084  1.00  0.00              
ATOM   4029  HA  SER D 250       3.544 -20.888 -37.499  1.00  0.00              
ATOM   4030 1HB  SER D 250       3.967 -22.124 -35.600  1.00  0.00              
ATOM   4031 2HB  SER D 250       5.569 -21.372 -35.420  1.00  0.00              
ATOM   4032  HG  SER D 250       3.956 -20.340 -34.163  1.00  0.00              
ATOM   4033  N   ARG D 251       5.007 -18.832 -38.400  1.00  0.00              
ATOM   4034  CA  ARG D 251       5.835 -17.704 -38.804  1.00  0.00              
ATOM   4035  C   ARG D 251       5.084 -16.415 -38.572  1.00  0.00              
ATOM   4036  O   ARG D 251       3.942 -16.276 -38.986  1.00  0.00              
ATOM   4037  CB  ARG D 251       6.204 -17.812 -40.293  1.00  0.00              
ATOM   4038  CG  ARG D 251       6.989 -19.074 -40.657  1.00  0.00              
ATOM   4039  CD  ARG D 251       7.073 -19.277 -42.172  1.00  0.00              
ATOM   4040  NE  ARG D 251       8.050 -18.390 -42.800  1.00  0.00              
ATOM   4041  CZ  ARG D 251       8.166 -18.215 -44.113  1.00  0.00              
ATOM   4042  NH1 ARG D 251       7.361 -18.865 -44.947  1.00  0.00              
ATOM   4043  NH2 ARG D 251       9.093 -17.401 -44.591  1.00  0.00              
ATOM   4044  H   ARG D 251       4.035 -18.851 -38.671  1.00  0.00              
ATOM   4045  HA  ARG D 251       6.739 -17.673 -38.196  1.00  0.00              
ATOM   4046 1HB  ARG D 251       5.272 -17.788 -40.856  1.00  0.00              
ATOM   4047 2HB  ARG D 251       6.798 -16.931 -40.538  1.00  0.00              
ATOM   4048 1HG  ARG D 251       7.998 -18.984 -40.253  1.00  0.00              
ATOM   4049 2HG  ARG D 251       6.491 -19.934 -40.208  1.00  0.00              
ATOM   4050 1HD  ARG D 251       7.363 -20.309 -42.375  1.00  0.00              
ATOM   4051 2HD  ARG D 251       6.096 -19.081 -42.610  1.00  0.00              
ATOM   4052  HE  ARG D 251       8.754 -17.801 -42.375  1.00  0.00              
ATOM   4053 1HH1 ARG D 251       6.661 -19.495 -44.580  1.00  0.00              
ATOM   4054 2HH1 ARG D 251       7.454 -18.727 -45.942  1.00  0.00              
ATOM   4055 1HH2 ARG D 251       9.712 -16.917 -43.954  1.00  0.00              
ATOM   4056 2HH2 ARG D 251       9.181 -17.269 -45.588  1.00  0.00              
ATOM   4057  N   ILE D 252       5.726 -15.479 -37.890  1.00  0.00              
ATOM   4058  CA  ILE D 252       5.107 -14.198 -37.600  1.00  0.00              
ATOM   4059  C   ILE D 252       5.653 -13.144 -38.560  1.00  0.00              
ATOM   4060  O   ILE D 252       6.871 -13.039 -38.757  1.00  0.00              
ATOM   4061  CB  ILE D 252       5.358 -13.757 -36.145  1.00  0.00              
ATOM   4062  CG1 ILE D 252       4.688 -14.728 -35.170  1.00  0.00              
ATOM   4063  CG2 ILE D 252       4.849 -12.341 -35.924  1.00  0.00              
ATOM   4064  CD1 ILE D 252       4.931 -14.396 -33.715  1.00  0.00              
ATOM   4065  H   ILE D 252       6.665 -15.658 -37.565  1.00  0.00              
ATOM   4066  HA  ILE D 252       4.034 -14.240 -37.783  1.00  0.00              
ATOM   4067  HB  ILE D 252       6.427 -13.796 -35.942  1.00  0.00              
ATOM   4068 1HG1 ILE D 252       3.618 -14.707 -35.374  1.00  0.00              
ATOM   4069 2HG1 ILE D 252       5.079 -15.724 -35.385  1.00  0.00              
ATOM   4070 1HG2 ILE D 252       5.034 -12.045 -34.892  1.00  0.00              
ATOM   4071 2HG2 ILE D 252       5.369 -11.659 -36.595  1.00  0.00              
ATOM   4072 3HG2 ILE D 252       3.779 -12.303 -36.127  1.00  0.00              
ATOM   4073 1HD1 ILE D 252       4.426 -15.129 -33.085  1.00  0.00              
ATOM   4074 2HD1 ILE D 252       6.001 -14.419 -33.509  1.00  0.00              
ATOM   4075 3HD1 ILE D 252       4.540 -13.403 -33.498  1.00  0.00              
ATOM   4076  N   PHE D 253       4.746 -12.391 -39.173  1.00  0.00              
ATOM   4077  CA  PHE D 253       5.117 -11.358 -40.137  1.00  0.00              
ATOM   4078  C   PHE D 253       4.640  -9.984 -39.681  1.00  0.00              
ATOM   4079  O   PHE D 253       3.470  -9.796 -39.343  1.00  0.00              
ATOM   4080  CB  PHE D 253       4.507 -11.673 -41.512  1.00  0.00              
ATOM   4081  CG  PHE D 253       4.948 -12.990 -42.073  1.00  0.00              
ATOM   4082  CD1 PHE D 253       6.132 -13.092 -42.793  1.00  0.00              
ATOM   4083  CD2 PHE D 253       4.206 -14.149 -41.825  1.00  0.00              
ATOM   4084  CE1 PHE D 253       6.579 -14.334 -43.259  1.00  0.00              
ATOM   4085  CE2 PHE D 253       4.643 -15.391 -42.286  1.00  0.00              
ATOM   4086  CZ  PHE D 253       5.832 -15.482 -43.005  1.00  0.00              
ATOM   4087  H   PHE D 253       3.770 -12.541 -38.964  1.00  0.00              
ATOM   4088  HA  PHE D 253       6.203 -11.299 -40.217  1.00  0.00              
ATOM   4089 1HB  PHE D 253       3.420 -11.709 -41.442  1.00  0.00              
ATOM   4090 2HB  PHE D 253       4.797 -10.910 -42.233  1.00  0.00              
ATOM   4091  HD1 PHE D 253       6.712 -12.190 -42.991  1.00  0.00              
ATOM   4092  HD2 PHE D 253       3.275 -14.073 -41.262  1.00  0.00              
ATOM   4093  HE1 PHE D 253       7.510 -14.400 -43.822  1.00  0.00              
ATOM   4094  HE2 PHE D 253       4.057 -16.288 -42.088  1.00  0.00              
ATOM   4095  HZ  PHE D 253       6.179 -16.448 -43.368  1.00  0.00              
ATOM   4096  N   GLN D 254       5.560  -9.030 -39.678  1.00  0.00              
ATOM   4097  CA  GLN D 254       5.232  -7.650 -39.355  1.00  0.00              
ATOM   4098  C   GLN D 254       4.842  -6.902 -40.625  1.00  0.00              
ATOM   4099  O   GLN D 254       5.577  -6.917 -41.608  1.00  0.00              
ATOM   4100  CB  GLN D 254       6.435  -6.966 -38.716  1.00  0.00              
ATOM   4101  CG  GLN D 254       6.187  -5.523 -38.324  1.00  0.00              
ATOM   4102  CD  GLN D 254       7.362  -4.916 -37.586  1.00  0.00              
ATOM   4103  OE1 GLN D 254       8.477  -4.859 -38.103  1.00  0.00              
ATOM   4104  NE2 GLN D 254       7.120  -4.466 -36.364  1.00  0.00              
ATOM   4105  H   GLN D 254       6.515  -9.268 -39.905  1.00  0.00              
ATOM   4106  HA  GLN D 254       4.373  -7.626 -38.686  1.00  0.00              
ATOM   4107 1HB  GLN D 254       6.695  -7.548 -37.832  1.00  0.00              
ATOM   4108 2HB  GLN D 254       7.249  -7.017 -39.438  1.00  0.00              
ATOM   4109 1HG  GLN D 254       5.810  -4.778 -39.025  1.00  0.00              
ATOM   4110 2HG  GLN D 254       5.409  -5.762 -37.599  1.00  0.00              
ATOM   4111 1HE2 GLN D 254       7.858  -4.055 -35.828  1.00  0.00              
ATOM   4112 2HE2 GLN D 254       6.200  -4.535 -35.978  1.00  0.00              
ATOM   4113  N   ALA D 255       3.680  -6.260 -40.598  1.00  0.00              
ATOM   4114  CA  ALA D 255       3.209  -5.487 -41.742  1.00  0.00              
ATOM   4115  C   ALA D 255       3.800  -4.078 -41.621  1.00  0.00              
ATOM   4116  O   ALA D 255       4.204  -3.662 -40.527  1.00  0.00              
ATOM   4117  CB  ALA D 255       1.686  -5.435 -41.745  1.00  0.00              
ATOM   4118  H   ALA D 255       3.109  -6.307 -39.766  1.00  0.00              
ATOM   4119  HA  ALA D 255       3.572  -5.958 -42.655  1.00  0.00              
ATOM   4120 1HB  ALA D 255       1.345  -4.856 -42.603  1.00  0.00              
ATOM   4121 2HB  ALA D 255       1.288  -6.448 -41.808  1.00  0.00              
ATOM   4122 3HB  ALA D 255       1.337  -4.964 -40.827  1.00  0.00              
ATOM   4123  N   GLU D 256       3.860  -3.344 -42.730  1.00  0.00              
ATOM   4124  CA  GLU D 256       4.399  -1.989 -42.691  1.00  0.00              
ATOM   4125  C   GLU D 256       3.772  -1.119 -41.606  1.00  0.00              
ATOM   4126  O   GLU D 256       4.473  -0.420 -40.880  1.00  0.00              
ATOM   4127  CB  GLU D 256       4.216  -1.317 -44.054  1.00  0.00              
ATOM   4128  CG  GLU D 256       4.772   0.098 -44.138  1.00  0.00              
ATOM   4129  CD  GLU D 256       4.615   0.665 -45.521  1.00  0.00              
ATOM   4130  OE1 GLU D 256       4.125  -0.031 -46.376  1.00  0.00              
ATOM   4131  OE2 GLU D 256       4.882   1.831 -45.696  1.00  0.00              
ATOM   4132  H   GLU D 256       3.532  -3.718 -43.609  1.00  0.00              
ATOM   4133  HA  GLU D 256       5.462  -2.021 -42.450  1.00  0.00              
ATOM   4134 1HB  GLU D 256       4.718  -1.946 -44.789  1.00  0.00              
ATOM   4135 2HB  GLU D 256       3.145  -1.299 -44.260  1.00  0.00              
ATOM   4136 1HG  GLU D 256       4.329   0.781 -43.414  1.00  0.00              
ATOM   4137 2HG  GLU D 256       5.830  -0.029 -43.915  1.00  0.00              
ATOM   4138  N   ASN D 257       2.453  -1.165 -41.494  1.00  0.00              
ATOM   4139  CA  ASN D 257       1.758  -0.430 -40.442  1.00  0.00              
ATOM   4140  C   ASN D 257       0.429  -1.098 -40.144  1.00  0.00              
ATOM   4141  O   ASN D 257       0.104  -2.122 -40.732  1.00  0.00              
ATOM   4142  CB  ASN D 257       1.534   1.022 -40.875  1.00  0.00              
ATOM   4143  CG  ASN D 257       0.715   1.126 -42.141  1.00  0.00              
ATOM   4144  OD1 ASN D 257      -0.397   0.581 -42.227  1.00  0.00              
ATOM   4145  ND2 ASN D 257       1.251   1.830 -43.135  1.00  0.00              
ATOM   4146  H   ASN D 257       1.915  -1.719 -42.145  1.00  0.00              
ATOM   4147  HA  ASN D 257       2.348  -0.452 -39.524  1.00  0.00              
ATOM   4148 1HB  ASN D 257       1.210   1.775 -40.155  1.00  0.00              
ATOM   4149 2HB  ASN D 257       2.584   1.179 -41.117  1.00  0.00              
ATOM   4150 1HD2 ASN D 257       0.754   1.934 -43.998  1.00  0.00              
ATOM   4151 2HD2 ASN D 257       2.149   2.255 -43.021  1.00  0.00              
ATOM   4152  N   ALA D 258      -0.344  -0.509 -39.236  1.00  0.00              
ATOM   4153  CA  ALA D 258      -1.616  -1.090 -38.816  1.00  0.00              
ATOM   4154  C   ALA D 258      -2.628  -1.232 -39.949  1.00  0.00              
ATOM   4155  O   ALA D 258      -3.371  -2.218 -40.011  1.00  0.00              
ATOM   4156  CB  ALA D 258      -2.218  -0.258 -37.688  1.00  0.00              
ATOM   4157  H   ALA D 258      -0.041   0.364 -38.828  1.00  0.00              
ATOM   4158  HA  ALA D 258      -1.434  -2.101 -38.451  1.00  0.00              
ATOM   4159 1HB  ALA D 258      -3.166  -0.699 -37.380  1.00  0.00              
ATOM   4160 2HB  ALA D 258      -1.533  -0.245 -36.839  1.00  0.00              
ATOM   4161 3HB  ALA D 258      -2.388   0.760 -38.035  1.00  0.00              
ATOM   4162  N   LYS D 259      -2.671  -0.245 -40.838  1.00  0.00              
ATOM   4163  CA  LYS D 259      -3.598  -0.305 -41.956  1.00  0.00              
ATOM   4164  C   LYS D 259      -3.251  -1.461 -42.884  1.00  0.00              
ATOM   4165  O   LYS D 259      -4.135  -2.176 -43.353  1.00  0.00              
ATOM   4166  CB  LYS D 259      -3.591   1.016 -42.728  1.00  0.00              
ATOM   4167  CG  LYS D 259      -4.577   1.071 -43.888  1.00  0.00              
ATOM   4168  CD  LYS D 259      -4.584   2.444 -44.543  1.00  0.00              
ATOM   4169  CE  LYS D 259      -5.555   2.494 -45.715  1.00  0.00              
ATOM   4170  NZ  LYS D 259      -5.558   3.827 -46.378  1.00  0.00              
ATOM   4171  H   LYS D 259      -2.061   0.555 -40.745  1.00  0.00              
ATOM   4172  HA  LYS D 259      -4.608  -0.489 -41.588  1.00  0.00              
ATOM   4173 1HB  LYS D 259      -3.826   1.805 -42.015  1.00  0.00              
ATOM   4174 2HB  LYS D 259      -2.579   1.161 -43.107  1.00  0.00              
ATOM   4175 1HG  LYS D 259      -4.290   0.319 -44.623  1.00  0.00              
ATOM   4176 2HG  LYS D 259      -5.572   0.845 -43.507  1.00  0.00              
ATOM   4177 1HD  LYS D 259      -4.877   3.184 -43.797  1.00  0.00              
ATOM   4178 2HD  LYS D 259      -3.577   2.665 -44.898  1.00  0.00              
ATOM   4179 1HE  LYS D 259      -5.261   1.731 -46.434  1.00  0.00              
ATOM   4180 2HE  LYS D 259      -6.553   2.273 -45.340  1.00  0.00              
ATOM   4181 1HZ  LYS D 259      -6.213   3.818 -47.147  1.00  0.00              
ATOM   4182 2HZ  LYS D 259      -5.831   4.534 -45.711  1.00  0.00              
ATOM   4183 3HZ  LYS D 259      -4.633   4.030 -46.726  1.00  0.00              
ATOM   4184  N   ILE D 260      -1.968  -1.638 -43.156  1.00  0.00              
ATOM   4185  CA  ILE D 260      -1.527  -2.730 -44.018  1.00  0.00              
ATOM   4186  C   ILE D 260      -1.824  -4.094 -43.378  1.00  0.00              
ATOM   4187  O   ILE D 260      -2.247  -5.028 -44.062  1.00  0.00              
ATOM   4188  CB  ILE D 260      -0.022  -2.632 -44.309  1.00  0.00              
ATOM   4189  CG1 ILE D 260       0.272  -1.346 -45.092  1.00  0.00              
ATOM   4190  CG2 ILE D 260       0.443  -3.854 -45.103  1.00  0.00              
ATOM   4191  CD1 ILE D 260      -0.449  -1.248 -46.416  1.00  0.00              
ATOM   4192  H   ILE D 260      -1.280  -1.012 -42.764  1.00  0.00              
ATOM   4193  HA  ILE D 260      -2.091  -2.734 -44.950  1.00  0.00              
ATOM   4194  HB  ILE D 260       0.521  -2.578 -43.365  1.00  0.00              
ATOM   4195 1HG1 ILE D 260      -0.020  -0.507 -44.461  1.00  0.00              
ATOM   4196 2HG1 ILE D 260       1.347  -1.311 -45.265  1.00  0.00              
ATOM   4197 1HG2 ILE D 260       1.510  -3.773 -45.305  1.00  0.00              
ATOM   4198 2HG2 ILE D 260       0.250  -4.757 -44.525  1.00  0.00              
ATOM   4199 3HG2 ILE D 260      -0.102  -3.904 -46.046  1.00  0.00              
ATOM   4200 1HD1 ILE D 260      -0.187  -0.310 -46.906  1.00  0.00              
ATOM   4201 2HD1 ILE D 260      -0.157  -2.084 -47.053  1.00  0.00              
ATOM   4202 3HD1 ILE D 260      -1.525  -1.279 -46.248  1.00  0.00              
ATOM   4203  N   LYS D 261      -1.613  -4.204 -42.066  1.00  0.00              
ATOM   4204  CA  LYS D 261      -1.949  -5.436 -41.365  1.00  0.00              
ATOM   4205  C   LYS D 261      -3.423  -5.720 -41.521  1.00  0.00              
ATOM   4206  O   LYS D 261      -3.819  -6.854 -41.824  1.00  0.00              
ATOM   4207  CB  LYS D 261      -1.619  -5.350 -39.866  1.00  0.00              
ATOM   4208  CG  LYS D 261      -2.121  -6.574 -39.100  1.00  0.00              
ATOM   4209  CD  LYS D 261      -1.779  -6.523 -37.607  1.00  0.00              
ATOM   4210  CE  LYS D 261      -2.615  -7.533 -36.835  1.00  0.00              
ATOM   4211  NZ  LYS D 261      -2.231  -7.615 -35.387  1.00  0.00              
ATOM   4212  H   LYS D 261      -1.216  -3.434 -41.547  1.00  0.00              
ATOM   4213  HA  LYS D 261      -1.402  -6.271 -41.803  1.00  0.00              
ATOM   4214 1HB  LYS D 261      -0.535  -5.260 -39.783  1.00  0.00              
ATOM   4215 2HB  LYS D 261      -2.087  -4.441 -39.486  1.00  0.00              
ATOM   4216 1HG  LYS D 261      -3.204  -6.632 -39.210  1.00  0.00              
ATOM   4217 2HG  LYS D 261      -1.667  -7.465 -39.532  1.00  0.00              
ATOM   4218 1HD  LYS D 261      -0.718  -6.746 -37.485  1.00  0.00              
ATOM   4219 2HD  LYS D 261      -1.981  -5.516 -37.239  1.00  0.00              
ATOM   4220 1HE  LYS D 261      -3.662  -7.240 -36.909  1.00  0.00              
ATOM   4221 2HE  LYS D 261      -2.479  -8.511 -37.295  1.00  0.00              
ATOM   4222 1HZ  LYS D 261      -2.813  -8.298 -34.923  1.00  0.00              
ATOM   4223 2HZ  LYS D 261      -1.262  -7.891 -35.310  1.00  0.00              
ATOM   4224 3HZ  LYS D 261      -2.360  -6.711 -34.954  1.00  0.00              
ATOM   4225  N   ARG D 262      -4.241  -4.685 -41.329  1.00  0.00              
ATOM   4226  CA  ARG D 262      -5.687  -4.835 -41.414  1.00  0.00              
ATOM   4227  C   ARG D 262      -6.107  -5.265 -42.819  1.00  0.00              
ATOM   4228  O   ARG D 262      -6.989  -6.106 -42.980  1.00  0.00              
ATOM   4229  CB  ARG D 262      -6.421  -3.580 -40.968  1.00  0.00              
ATOM   4230  CG  ARG D 262      -6.394  -3.321 -39.470  1.00  0.00              
ATOM   4231  CD  ARG D 262      -6.993  -2.025 -39.061  1.00  0.00              
ATOM   4232  NE  ARG D 262      -6.947  -1.764 -37.631  1.00  0.00              
ATOM   4233  CZ  ARG D 262      -7.366  -0.624 -37.048  1.00  0.00              
ATOM   4234  NH1 ARG D 262      -7.824   0.376 -37.767  1.00  0.00              
ATOM   4235  NH2 ARG D 262      -7.278  -0.527 -35.733  1.00  0.00              
ATOM   4236  H   ARG D 262      -3.853  -3.777 -41.121  1.00  0.00              
ATOM   4237  HA  ARG D 262      -6.017  -5.620 -40.733  1.00  0.00              
ATOM   4238 1HB  ARG D 262      -5.960  -2.740 -41.486  1.00  0.00              
ATOM   4239 2HB  ARG D 262      -7.456  -3.683 -41.295  1.00  0.00              
ATOM   4240 1HG  ARG D 262      -6.945  -4.119 -38.971  1.00  0.00              
ATOM   4241 2HG  ARG D 262      -5.355  -3.332 -39.136  1.00  0.00              
ATOM   4242 1HD  ARG D 262      -6.459  -1.216 -39.558  1.00  0.00              
ATOM   4243 2HD  ARG D 262      -8.040  -2.009 -39.363  1.00  0.00              
ATOM   4244  HE  ARG D 262      -6.616  -2.353 -36.879  1.00  0.00              
ATOM   4245 1HH1 ARG D 262      -7.868   0.293 -38.773  1.00  0.00              
ATOM   4246 2HH1 ARG D 262      -8.133   1.222 -37.310  1.00  0.00              
ATOM   4247 1HH2 ARG D 262      -6.906  -1.299 -35.196  1.00  0.00              
ATOM   4248 2HH2 ARG D 262      -7.583   0.316 -35.270  1.00  0.00              
ATOM   4249  N   GLU D 263      -5.467  -4.690 -43.829  1.00  0.00              
ATOM   4250  CA  GLU D 263      -5.746  -5.056 -45.214  1.00  0.00              
ATOM   4251  C   GLU D 263      -5.349  -6.499 -45.518  1.00  0.00              
ATOM   4252  O   GLU D 263      -6.040  -7.191 -46.274  1.00  0.00              
ATOM   4253  CB  GLU D 263      -5.005  -4.124 -46.173  1.00  0.00              
ATOM   4254  CG  GLU D 263      -5.581  -2.730 -46.264  1.00  0.00              
ATOM   4255  CD  GLU D 263      -4.732  -1.813 -47.129  1.00  0.00              
ATOM   4256  OE1 GLU D 263      -3.640  -2.244 -47.569  1.00  0.00              
ATOM   4257  OE2 GLU D 263      -5.158  -0.659 -47.360  1.00  0.00              
ATOM   4258  H   GLU D 263      -4.769  -3.984 -43.637  1.00  0.00              
ATOM   4259  HA  GLU D 263      -6.818  -4.994 -45.403  1.00  0.00              
ATOM   4260 1HB  GLU D 263      -3.973  -4.066 -45.825  1.00  0.00              
ATOM   4261 2HB  GLU D 263      -5.031  -4.592 -47.157  1.00  0.00              
ATOM   4262 1HG  GLU D 263      -6.608  -2.707 -46.628  1.00  0.00              
ATOM   4263 2HG  GLU D 263      -5.555  -2.372 -45.236  1.00  0.00              
ATOM   4264  N   TRP D 264      -4.240  -6.951 -44.937  1.00  0.00              
ATOM   4265  CA  TRP D 264      -3.824  -8.343 -45.105  1.00  0.00              
ATOM   4266  C   TRP D 264      -4.886  -9.249 -44.524  1.00  0.00              
ATOM   4267  O   TRP D 264      -5.283 -10.219 -45.157  1.00  0.00              
ATOM   4268  CB  TRP D 264      -2.477  -8.622 -44.408  1.00  0.00              
ATOM   4269  CG  TRP D 264      -1.263  -8.442 -45.288  1.00  0.00              
ATOM   4270  CD1 TRP D 264      -0.307  -7.476 -45.176  1.00  0.00              
ATOM   4271  CD2 TRP D 264      -0.861  -9.279 -46.386  1.00  0.00              
ATOM   4272  NE1 TRP D 264       0.667  -7.661 -46.131  1.00  0.00              
ATOM   4273  CE2 TRP D 264       0.350  -8.759 -46.886  1.00  0.00              
ATOM   4274  CE3 TRP D 264      -1.410 -10.418 -46.993  1.00  0.00              
ATOM   4275  CZ2 TRP D 264       1.027  -9.341 -47.960  1.00  0.00              
ATOM   4276  CZ3 TRP D 264      -0.735 -10.999 -48.066  1.00  0.00              
ATOM   4277  CH2 TRP D 264       0.468 -10.460 -48.536  1.00  0.00              
ATOM   4278  H   TRP D 264      -3.674  -6.334 -44.374  1.00  0.00              
ATOM   4279  HA  TRP D 264      -3.724  -8.574 -46.165  1.00  0.00              
ATOM   4280 1HB  TRP D 264      -2.338  -7.943 -43.567  1.00  0.00              
ATOM   4281 2HB  TRP D 264      -2.441  -9.651 -44.055  1.00  0.00              
ATOM   4282  HD1 TRP D 264      -0.444  -6.737 -44.391  1.00  0.00              
ATOM   4283  HE1 TRP D 264       1.485  -7.082 -46.256  1.00  0.00              
ATOM   4284  HE3 TRP D 264      -2.344 -10.873 -46.665  1.00  0.00              
ATOM   4285  HZ2 TRP D 264       1.963  -8.892 -48.296  1.00  0.00              
ATOM   4286  HZ3 TRP D 264      -1.168 -11.884 -48.530  1.00  0.00              
ATOM   4287  HH2 TRP D 264       0.970 -10.936 -49.378  1.00  0.00              
ATOM   4288  N   LEU D 265      -5.366  -8.923 -43.323  1.00  0.00              
ATOM   4289  CA  LEU D 265      -6.370  -9.753 -42.677  1.00  0.00              
ATOM   4290  C   LEU D 265      -7.695  -9.775 -43.437  1.00  0.00              
ATOM   4291  O   LEU D 265      -8.353 -10.817 -43.516  1.00  0.00              
ATOM   4292  CB  LEU D 265      -6.593  -9.268 -41.239  1.00  0.00              
ATOM   4293  CG  LEU D 265      -5.419  -9.503 -40.281  1.00  0.00              
ATOM   4294  CD1 LEU D 265      -5.692  -8.824 -38.945  1.00  0.00              
ATOM   4295  CD2 LEU D 265      -5.207 -10.998 -40.093  1.00  0.00              
ATOM   4296  H   LEU D 265      -5.034  -8.094 -42.851  1.00  0.00              
ATOM   4297  HA  LEU D 265      -6.029 -10.788 -42.656  1.00  0.00              
ATOM   4298 1HB  LEU D 265      -6.713  -8.202 -41.429  1.00  0.00              
ATOM   4299 2HB  LEU D 265      -7.516  -9.668 -40.818  1.00  0.00              
ATOM   4300  HG  LEU D 265      -4.526  -9.096 -40.757  1.00  0.00              
ATOM   4301 1HD1 LEU D 265      -4.853  -8.996 -38.271  1.00  0.00              
ATOM   4302 2HD1 LEU D 265      -5.817  -7.752 -39.100  1.00  0.00              
ATOM   4303 3HD1 LEU D 265      -6.600  -9.237 -38.507  1.00  0.00              
ATOM   4304 1HD2 LEU D 265      -4.371 -11.164 -39.412  1.00  0.00              
ATOM   4305 2HD2 LEU D 265      -6.110 -11.444 -39.677  1.00  0.00              
ATOM   4306 3HD2 LEU D 265      -4.986 -11.458 -41.057  1.00  0.00              
ATOM   4307  N   GLU D 266      -8.079  -8.632 -43.998  1.00  0.00              
ATOM   4308  CA  GLU D 266      -9.316  -8.527 -44.773  1.00  0.00              
ATOM   4309  C   GLU D 266      -9.244  -9.341 -46.073  1.00  0.00              
ATOM   4310  O   GLU D 266     -10.209 -10.015 -46.448  1.00  0.00              
ATOM   4311  CB  GLU D 266      -9.622  -7.062 -45.087  1.00  0.00              
ATOM   4312  CG  GLU D 266     -10.097  -6.248 -43.891  1.00  0.00              
ATOM   4313  CD  GLU D 266     -10.174  -4.784 -44.223  1.00  0.00              
ATOM   4314  OE1 GLU D 266      -9.800  -4.421 -45.312  1.00  0.00              
ATOM   4315  OE2 GLU D 266     -10.711  -4.043 -43.432  1.00  0.00              
ATOM   4316  H   GLU D 266      -7.498  -7.813 -43.885  1.00  0.00              
ATOM   4317  HA  GLU D 266     -10.147  -8.943 -44.201  1.00  0.00              
ATOM   4318 1HB  GLU D 266      -8.707  -6.624 -45.484  1.00  0.00              
ATOM   4319 2HB  GLU D 266     -10.393  -7.055 -45.857  1.00  0.00              
ATOM   4320 1HG  GLU D 266     -11.054  -6.581 -43.492  1.00  0.00              
ATOM   4321 2HG  GLU D 266      -9.317  -6.411 -43.146  1.00  0.00              
ATOM   4322  N   VAL D 267      -8.111  -9.285 -46.770  1.00  0.00              
ATOM   4323  CA  VAL D 267      -8.011 -10.015 -48.026  1.00  0.00              
ATOM   4324  C   VAL D 267      -7.813 -11.505 -47.791  1.00  0.00              
ATOM   4325  O   VAL D 267      -8.218 -12.317 -48.608  1.00  0.00              
ATOM   4326  CB  VAL D 267      -6.883  -9.478 -48.951  1.00  0.00              
ATOM   4327  CG1 VAL D 267      -7.147  -8.023 -49.273  1.00  0.00              
ATOM   4328  CG2 VAL D 267      -5.508  -9.646 -48.298  1.00  0.00              
ATOM   4329  H   VAL D 267      -7.318  -8.747 -46.449  1.00  0.00              
ATOM   4330  HA  VAL D 267      -8.937  -9.947 -48.599  1.00  0.00              
ATOM   4331  HB  VAL D 267      -6.865 -10.067 -49.868  1.00  0.00              
ATOM   4332 1HG1 VAL D 267      -6.357  -7.643 -49.922  1.00  0.00              
ATOM   4333 2HG1 VAL D 267      -8.107  -7.931 -49.780  1.00  0.00              
ATOM   4334 3HG1 VAL D 267      -7.167  -7.443 -48.351  1.00  0.00              
ATOM   4335 1HG2 VAL D 267      -4.738  -9.262 -48.968  1.00  0.00              
ATOM   4336 2HG2 VAL D 267      -5.483  -9.092 -47.359  1.00  0.00              
ATOM   4337 3HG2 VAL D 267      -5.325 -10.702 -48.101  1.00  0.00              
ATOM   4338  N   LEU D 268      -7.205 -11.876 -46.667  1.00  0.00              
ATOM   4339  CA  LEU D 268      -7.042 -13.298 -46.385  1.00  0.00              
ATOM   4340  C   LEU D 268      -8.407 -13.895 -46.097  1.00  0.00              
ATOM   4341  O   LEU D 268      -8.737 -14.983 -46.573  1.00  0.00              
ATOM   4342  CB  LEU D 268      -6.100 -13.507 -45.192  1.00  0.00              
ATOM   4343  CG  LEU D 268      -4.625 -13.229 -45.495  1.00  0.00              
ATOM   4344  CD1 LEU D 268      -3.811 -13.175 -44.197  1.00  0.00              
ATOM   4345  CD2 LEU D 268      -4.099 -14.319 -46.448  1.00  0.00              
ATOM   4346  H   LEU D 268      -6.855 -11.200 -46.005  1.00  0.00              
ATOM   4347  HA  LEU D 268      -6.631 -13.799 -47.261  1.00  0.00              
ATOM   4348 1HB  LEU D 268      -6.499 -12.751 -44.516  1.00  0.00              
ATOM   4349 2HB  LEU D 268      -6.226 -14.494 -44.746  1.00  0.00              
ATOM   4350  HG  LEU D 268      -4.577 -12.271 -46.016  1.00  0.00              
ATOM   4351 1HD1 LEU D 268      -2.765 -12.975 -44.433  1.00  0.00              
ATOM   4352 2HD1 LEU D 268      -4.196 -12.381 -43.559  1.00  0.00              
ATOM   4353 3HD1 LEU D 268      -3.890 -14.130 -43.680  1.00  0.00              
ATOM   4354 1HD2 LEU D 268      -3.047 -14.129 -46.672  1.00  0.00              
ATOM   4355 2HD2 LEU D 268      -4.199 -15.295 -45.975  1.00  0.00              
ATOM   4356 3HD2 LEU D 268      -4.674 -14.303 -47.373  1.00  0.00              
ATOM   4357  N   GLU D 269      -9.213 -13.175 -45.321  1.00  0.00              
ATOM   4358  CA  GLU D 269     -10.575 -13.617 -45.037  1.00  0.00              
ATOM   4359  C   GLU D 269     -11.443 -13.634 -46.304  1.00  0.00              
ATOM   4360  O   GLU D 269     -12.205 -14.575 -46.528  1.00  0.00              
ATOM   4361  CB  GLU D 269     -11.211 -12.718 -43.975  1.00  0.00              
ATOM   4362  CG  GLU D 269     -10.642 -12.898 -42.575  1.00  0.00              
ATOM   4363  CD  GLU D 269     -10.809 -14.313 -42.096  1.00  0.00              
ATOM   4364  OE1 GLU D 269     -11.909 -14.808 -42.137  1.00  0.00              
ATOM   4365  OE2 GLU D 269      -9.819 -14.937 -41.794  1.00  0.00              
ATOM   4366  H   GLU D 269      -8.884 -12.308 -44.921  1.00  0.00              
ATOM   4367  HA  GLU D 269     -10.561 -14.643 -44.667  1.00  0.00              
ATOM   4368 1HB  GLU D 269     -11.060 -11.687 -44.298  1.00  0.00              
ATOM   4369 2HB  GLU D 269     -12.278 -12.942 -43.964  1.00  0.00              
ATOM   4370 1HG  GLU D 269      -9.594 -12.609 -42.492  1.00  0.00              
ATOM   4371 2HG  GLU D 269     -11.250 -12.233 -41.963  1.00  0.00              
ATOM   4372  N   GLU D 270     -11.323 -12.600 -47.128  1.00  0.00              
ATOM   4373  CA  GLU D 270     -12.104 -12.552 -48.362  1.00  0.00              
ATOM   4374  C   GLU D 270     -11.764 -13.683 -49.336  1.00  0.00              
ATOM   4375  O   GLU D 270     -12.668 -14.273 -49.938  1.00  0.00              
ATOM   4376  CB  GLU D 270     -11.905 -11.201 -49.050  1.00  0.00              
ATOM   4377  CG  GLU D 270     -12.707 -11.025 -50.332  1.00  0.00              
ATOM   4378  CD  GLU D 270     -12.521  -9.648 -50.907  1.00  0.00              
ATOM   4379  OE1 GLU D 270     -11.815  -8.867 -50.314  1.00  0.00              
ATOM   4380  OE2 GLU D 270     -12.990  -9.413 -51.996  1.00  0.00              
ATOM   4381  H   GLU D 270     -10.692 -11.839 -46.915  1.00  0.00              
ATOM   4382  HA  GLU D 270     -13.163 -12.681 -48.134  1.00  0.00              
ATOM   4383 1HB  GLU D 270     -12.193 -10.431 -48.334  1.00  0.00              
ATOM   4384 2HB  GLU D 270     -10.842 -11.110 -49.272  1.00  0.00              
ATOM   4385 1HG  GLU D 270     -12.477 -11.768 -51.093  1.00  0.00              
ATOM   4386 2HG  GLU D 270     -13.739 -11.145 -50.007  1.00  0.00              
ATOM   4387  N   THR D 271     -10.479 -14.011 -49.488  1.00  0.00              
ATOM   4388  CA  THR D 271     -10.126 -15.049 -50.451  1.00  0.00              
ATOM   4389  C   THR D 271     -10.411 -16.429 -49.843  1.00  0.00              
ATOM   4390  O   THR D 271     -10.665 -17.393 -50.575  1.00  0.00              
ATOM   4391  CB  THR D 271      -8.640 -14.936 -50.919  1.00  0.00              
ATOM   4392  OG1 THR D 271      -7.771 -14.937 -49.784  1.00  0.00              
ATOM   4393  CG2 THR D 271      -8.430 -13.641 -51.680  1.00  0.00              
ATOM   4394  H   THR D 271      -9.746 -13.562 -48.956  1.00  0.00              
ATOM   4395  HA  THR D 271     -10.744 -14.950 -51.344  1.00  0.00              
ATOM   4396  HB  THR D 271      -8.406 -15.782 -51.563  1.00  0.00              
ATOM   4397  HG1 THR D 271      -7.984 -14.191 -49.218  1.00  0.00              
ATOM   4398 1HG2 THR D 271      -7.390 -13.574 -52.001  1.00  0.00              
ATOM   4399 2HG2 THR D 271      -9.082 -13.622 -52.553  1.00  0.00              
ATOM   4400 3HG2 THR D 271      -8.665 -12.797 -51.032  1.00  0.00              
ATOM   4401  N   LYS D 272     -10.417 -16.523 -48.510  1.00  0.00              
ATOM   4402  CA  LYS D 272     -10.833 -17.767 -47.872  1.00  0.00              
ATOM   4403  C   LYS D 272     -12.308 -17.992 -48.187  1.00  0.00              
ATOM   4404  O   LYS D 272     -12.728 -19.100 -48.499  1.00  0.00              
ATOM   4405  CB  LYS D 272     -10.598 -17.724 -46.361  1.00  0.00              
ATOM   4406  CG  LYS D 272      -9.173 -18.049 -45.937  1.00  0.00              
ATOM   4407  CD  LYS D 272      -8.886 -17.549 -44.529  1.00  0.00              
ATOM   4408  CE  LYS D 272      -9.701 -18.311 -43.493  1.00  0.00              
ATOM   4409  NZ  LYS D 272      -9.389 -17.871 -42.106  1.00  0.00              
ATOM   4410  H   LYS D 272     -10.138 -15.744 -47.932  1.00  0.00              
ATOM   4411  HA  LYS D 272     -10.261 -18.600 -48.282  1.00  0.00              
ATOM   4412 1HB  LYS D 272     -10.856 -16.719 -46.027  1.00  0.00              
ATOM   4413 2HB  LYS D 272     -11.283 -18.442 -45.910  1.00  0.00              
ATOM   4414 1HG  LYS D 272      -9.039 -19.131 -45.973  1.00  0.00              
ATOM   4415 2HG  LYS D 272      -8.486 -17.576 -46.637  1.00  0.00              
ATOM   4416 1HD  LYS D 272      -7.823 -17.679 -44.323  1.00  0.00              
ATOM   4417 2HD  LYS D 272      -9.137 -16.489 -44.479  1.00  0.00              
ATOM   4418 1HE  LYS D 272     -10.757 -18.142 -43.698  1.00  0.00              
ATOM   4419 2HE  LYS D 272      -9.477 -19.372 -43.596  1.00  0.00              
ATOM   4420 1HZ  LYS D 272      -9.948 -18.400 -41.452  1.00  0.00              
ATOM   4421 2HZ  LYS D 272      -8.409 -18.028 -41.915  1.00  0.00              
ATOM   4422 3HZ  LYS D 272      -9.597 -16.888 -42.010  1.00  0.00              
ATOM   4423  N   ARG D 273     -13.091 -16.928 -48.095  1.00  0.00              
ATOM   4424  CA  ARG D 273     -14.523 -17.012 -48.355  1.00  0.00              
ATOM   4425  C   ARG D 273     -14.765 -17.325 -49.833  1.00  0.00              
ATOM   4426  O   ARG D 273     -15.685 -18.069 -50.169  1.00  0.00              
ATOM   4427  CB  ARG D 273     -15.270 -15.765 -47.907  1.00  0.00              
ATOM   4428  CG  ARG D 273     -15.377 -15.589 -46.400  1.00  0.00              
ATOM   4429  CD  ARG D 273     -16.041 -14.331 -45.976  1.00  0.00              
ATOM   4430  NE  ARG D 273     -16.134 -14.154 -44.535  1.00  0.00              
ATOM   4431  CZ  ARG D 273     -16.612 -13.050 -43.929  1.00  0.00              
ATOM   4432  NH1 ARG D 273     -17.006 -12.010 -44.629  1.00  0.00              
ATOM   4433  NH2 ARG D 273     -16.653 -13.032 -42.608  1.00  0.00              
ATOM   4434  H   ARG D 273     -12.689 -16.037 -47.839  1.00  0.00              
ATOM   4435  HA  ARG D 273     -14.956 -17.828 -47.774  1.00  0.00              
ATOM   4436 1HB  ARG D 273     -14.745 -14.910 -48.332  1.00  0.00              
ATOM   4437 2HB  ARG D 273     -16.272 -15.825 -48.333  1.00  0.00              
ATOM   4438 1HG  ARG D 273     -15.948 -16.424 -45.993  1.00  0.00              
ATOM   4439 2HG  ARG D 273     -14.371 -15.598 -45.978  1.00  0.00              
ATOM   4440 1HD  ARG D 273     -15.482 -13.485 -46.373  1.00  0.00              
ATOM   4441 2HD  ARG D 273     -17.055 -14.314 -46.373  1.00  0.00              
ATOM   4442  HE  ARG D 273     -15.874 -14.788 -43.790  1.00  0.00              
ATOM   4443 1HH1 ARG D 273     -16.952 -12.033 -45.637  1.00  0.00              
ATOM   4444 2HH1 ARG D 273     -17.360 -11.192 -44.155  1.00  0.00              
ATOM   4445 1HH2 ARG D 273     -16.330 -13.834 -42.085  1.00  0.00              
ATOM   4446 2HH2 ARG D 273     -17.005 -12.217 -42.129  1.00  0.00              
ATOM   4447  N   ALA D 274     -13.929 -16.757 -50.703  1.00  0.00              
ATOM   4448  CA  ALA D 274     -13.999 -17.008 -52.143  1.00  0.00              
ATOM   4449  C   ALA D 274     -13.738 -18.474 -52.458  1.00  0.00              
ATOM   4450  O   ALA D 274     -14.401 -19.067 -53.305  1.00  0.00              
ATOM   4451  CB  ALA D 274     -12.990 -16.139 -52.869  1.00  0.00              
ATOM   4452  H   ALA D 274     -13.223 -16.130 -50.347  1.00  0.00              
ATOM   4453  HA  ALA D 274     -15.005 -16.774 -52.491  1.00  0.00              
ATOM   4454 1HB  ALA D 274     -13.049 -16.331 -53.940  1.00  0.00              
ATOM   4455 2HB  ALA D 274     -13.210 -15.088 -52.677  1.00  0.00              
ATOM   4456 3HB  ALA D 274     -11.988 -16.371 -52.514  1.00  0.00              
ATOM   4457  N   LEU D 275     -12.757 -19.053 -51.776  1.00  0.00              
ATOM   4458  CA  LEU D 275     -12.436 -20.461 -51.950  1.00  0.00              
ATOM   4459  C   LEU D 275     -13.633 -21.284 -51.492  1.00  0.00              
ATOM   4460  O   LEU D 275     -14.059 -22.223 -52.166  1.00  0.00              
ATOM   4461  CB  LEU D 275     -11.172 -20.838 -51.164  1.00  0.00              
ATOM   4462  CG  LEU D 275     -10.747 -22.306 -51.277  1.00  0.00              
ATOM   4463  CD1 LEU D 275     -10.500 -22.668 -52.736  1.00  0.00              
ATOM   4464  CD2 LEU D 275      -9.495 -22.539 -50.445  1.00  0.00              
ATOM   4465  H   LEU D 275     -12.221 -18.504 -51.122  1.00  0.00              
ATOM   4466  HA  LEU D 275     -12.262 -20.669 -53.006  1.00  0.00              
ATOM   4467 1HB  LEU D 275     -10.451 -20.199 -51.672  1.00  0.00              
ATOM   4468 2HB  LEU D 275     -11.246 -20.541 -50.118  1.00  0.00              
ATOM   4469  HG  LEU D 275     -11.547 -22.910 -50.849  1.00  0.00              
ATOM   4470 1HD1 LEU D 275     -10.198 -23.713 -52.806  1.00  0.00              
ATOM   4471 2HD1 LEU D 275     -11.415 -22.516 -53.307  1.00  0.00              
ATOM   4472 3HD1 LEU D 275      -9.710 -22.034 -53.139  1.00  0.00              
ATOM   4473 1HD2 LEU D 275      -9.193 -23.583 -50.525  1.00  0.00              
ATOM   4474 2HD2 LEU D 275      -8.691 -21.899 -50.810  1.00  0.00              
ATOM   4475 3HD2 LEU D 275      -9.701 -22.301 -49.401  1.00  0.00              
ATOM   4476  N   SER D 276     -14.178 -20.900 -50.343  1.00  0.00              
ATOM   4477  CA  SER D 276     -15.365 -21.537 -49.785  1.00  0.00              
ATOM   4478  C   SER D 276     -16.579 -21.418 -50.704  1.00  0.00              
ATOM   4479  O   SER D 276     -17.432 -22.306 -50.729  1.00  0.00              
ATOM   4480  CB  SER D 276     -15.677 -20.937 -48.428  1.00  0.00              
ATOM   4481  OG  SER D 276     -14.674 -21.208 -47.489  1.00  0.00              
ATOM   4482  H   SER D 276     -13.749 -20.136 -49.841  1.00  0.00              
ATOM   4483  HA  SER D 276     -15.215 -22.587 -49.532  1.00  0.00              
ATOM   4484 1HB  SER D 276     -15.776 -19.857 -48.539  1.00  0.00              
ATOM   4485 2HB  SER D 276     -16.619 -21.351 -48.071  1.00  0.00              
ATOM   4486  HG  SER D 276     -14.909 -20.812 -46.646  1.00  0.00              
ATOM   4487  N   ASP D 277     -16.658 -20.322 -51.458  1.00  0.00              
ATOM   4488  CA  ASP D 277     -17.780 -20.122 -52.372  1.00  0.00              
ATOM   4489  C   ASP D 277     -17.491 -20.759 -53.728  1.00  0.00              
ATOM   4490  O   ASP D 277     -18.376 -20.883 -54.577  1.00  0.00              
ATOM   4491  CB  ASP D 277     -18.078 -18.630 -52.541  1.00  0.00              
ATOM   4492  CG  ASP D 277     -18.711 -17.972 -51.322  1.00  0.00              
ATOM   4493  OD1 ASP D 277     -19.183 -18.683 -50.467  1.00  0.00              
ATOM   4494  OD2 ASP D 277     -18.579 -16.779 -51.179  1.00  0.00              
ATOM   4495  H   ASP D 277     -15.936 -19.618 -51.404  1.00  0.00              
ATOM   4496  HA  ASP D 277     -18.671 -20.611 -51.976  1.00  0.00              
ATOM   4497 1HB  ASP D 277     -17.212 -18.047 -52.858  1.00  0.00              
ATOM   4498 2HB  ASP D 277     -18.806 -18.670 -53.351  1.00  0.00              
ATOM   4499  N   LYS D 278     -16.238 -21.164 -53.916  1.00  0.00              
ATOM   4500  CA  LYS D 278     -15.798 -21.822 -55.142  1.00  0.00              
ATOM   4501  C   LYS D 278     -16.109 -23.312 -55.020  1.00  0.00              
ATOM   4502  O   LYS D 278     -16.571 -23.943 -55.969  1.00  0.00              
ATOM   4503  CB  LYS D 278     -14.291 -21.624 -55.342  1.00  0.00              
ATOM   4504  CG  LYS D 278     -13.736 -22.268 -56.608  1.00  0.00              
ATOM   4505  CD  LYS D 278     -12.266 -21.926 -56.811  1.00  0.00              
ATOM   4506  CE  LYS D 278     -11.726 -22.562 -58.084  1.00  0.00              
ATOM   4507  NZ  LYS D 278     -10.317 -22.161 -58.349  1.00  0.00              
ATOM   4508  H   LYS D 278     -15.569 -21.003 -53.176  1.00  0.00              
ATOM   4509  HA  LYS D 278     -16.351 -21.424 -55.994  1.00  0.00              
ATOM   4510 1HB  LYS D 278     -14.111 -20.550 -55.373  1.00  0.00              
ATOM   4511 2HB  LYS D 278     -13.793 -22.052 -54.472  1.00  0.00              
ATOM   4512 1HG  LYS D 278     -13.849 -23.350 -56.524  1.00  0.00              
ATOM   4513 2HG  LYS D 278     -14.312 -21.908 -57.459  1.00  0.00              
ATOM   4514 1HD  LYS D 278     -12.166 -20.842 -56.872  1.00  0.00              
ATOM   4515 2HD  LYS D 278     -11.702 -22.294 -55.953  1.00  0.00              
ATOM   4516 1HE  LYS D 278     -11.783 -23.643 -57.976  1.00  0.00              
ATOM   4517 2HE  LYS D 278     -12.356 -22.246 -58.916  1.00  0.00              
ATOM   4518 1HZ  LYS D 278      -9.997 -22.601 -59.200  1.00  0.00              
ATOM   4519 2HZ  LYS D 278     -10.266 -21.156 -58.449  1.00  0.00              
ATOM   4520 3HZ  LYS D 278      -9.734 -22.451 -57.577  1.00  0.00              
ATOM   4521  N   ARG D 279     -15.849 -23.863 -53.839  1.00  0.00              
ATOM   4522  CA  ARG D 279     -16.094 -25.275 -53.577  1.00  0.00              
ATOM   4523  C   ARG D 279     -17.531 -25.513 -53.119  1.00  0.00              
ATOM   4524  O   ARG D 279     -18.235 -26.300 -53.786  1.00  0.00              
ATOM   4525  OXT ARG D 279     -17.951 -24.951 -52.145  1.00  0.00              
ATOM   4526  CB  ARG D 279     -15.121 -25.788 -52.514  1.00  0.00              
ATOM   4527  CG  ARG D 279     -13.670 -25.760 -52.951  1.00  0.00              
ATOM   4528  CD  ARG D 279     -12.746 -26.257 -51.855  1.00  0.00              
ATOM   4529  NE  ARG D 279     -11.349 -26.206 -52.268  1.00  0.00              
ATOM   4530  CZ  ARG D 279     -10.325 -26.596 -51.515  1.00  0.00              
ATOM   4531  NH1 ARG D 279     -10.541 -27.070 -50.293  1.00  0.00              
ATOM   4532  NH2 ARG D 279      -9.086 -26.514 -51.984  1.00  0.00              
ATOM   4533  H   ARG D 279     -15.472 -23.285 -53.102  1.00  0.00              
ATOM   4534  HA  ARG D 279     -15.964 -25.849 -54.494  1.00  0.00              
ATOM   4535 1HB  ARG D 279     -15.253 -25.163 -51.632  1.00  0.00              
ATOM   4536 2HB  ARG D 279     -15.415 -26.813 -52.281  1.00  0.00              
ATOM   4537 1HG  ARG D 279     -13.560 -26.395 -53.831  1.00  0.00              
ATOM   4538 2HG  ARG D 279     -13.407 -24.734 -53.210  1.00  0.00              
ATOM   4539 1HD  ARG D 279     -12.876 -25.631 -50.973  1.00  0.00              
ATOM   4540 2HD  ARG D 279     -13.006 -27.287 -51.612  1.00  0.00              
ATOM   4541  HE  ARG D 279     -10.945 -25.890 -53.139  1.00  0.00              
ATOM   4542 1HH1 ARG D 279     -11.486 -27.134 -49.939  1.00  0.00              
ATOM   4543 2HH1 ARG D 279      -9.763 -27.365 -49.724  1.00  0.00              
ATOM   4544 1HH2 ARG D 279      -8.924 -26.155 -52.915  1.00  0.00              
ATOM   4545 2HH2 ARG D 279      -8.311 -26.810 -51.410  1.00  0.00              
TER                                                                             
# All scores below are weighted scores, not raw scores.
#BEGIN_POSE_ENERGIES_TABLE 027.d16_v11.3_repeated_1_6.5dG_02_RalA3andExo84_0030_0001.pdb
label fa_atr fa_rep fa_sol fa_intra_rep pro_close fa_pair hbond_sr_bb hbond_lr_bb hbond_bb_sc hbond_sc dslf_ss_dst dslf_cs_ang dslf_ss_dih dslf_ca_dih rama omega fa_dun p_aa_pp ref total
weights 0.8 0.44 0.65 0.004 1 0.49 0.585 1.17 1.17 1.1 0.5 2 5 5 0.2 0.5 0.56 0.32 1 NA
pose -1100.34 105.281 545.624 2.3711 0.597928 -27.867 -65.691 -118.311 -32.2946 -32.6794 0 0 0 0 -7.76833 12.0768 196.411 -22.0632 -69.91 -614.562
SER_p:NtermProteinFull_1 -0.437638 0.00592437 0.225572 0.000883926 0 0.0168238 0 0 0 0 0 0 0 0 0 0.0158486 0.571486 0 -0.37 0.0289004
LEU_2 -2.22585 0.22659 0.904468 0.00671657 0 0 0 0 0 0 0 0 0 0 -0.263868 0.0255452 1.81409 -0.063647 -0.1 0.324049
ALA_3 -1.91675 0.0310044 1.20155 0.000677522 0 0 0 0 0 0 0 0 0 0 -0.241606 0.018986 0 -0.0713188 0.16 -0.817462
GLU_4 -4.99703 0.329003 3.71298 0.00633855 0 -0.342464 0 0 -0.314145 0 0 0 0 0 0.091456 0.00313815 0.912836 0.108576 -0.81 -1.29931
HIS_5 -6.98077 0.416373 3.60025 0.00293947 0 0.072263 0 0 0 -0.355385 0 0 0 0 -0.0541135 0.36121 0.664084 0.00556785 0.56 -1.70758
HIS_6 -6.49399 0.559698 3.78815 0.0029319 0 -0.42025 0 0 -0.691342 -0.0565553 0 0 0 0 0.0650934 0.0139387 1.47665 -0.0979488 0.56 -1.29362
VAL_7 -4.19135 0.334368 1.24387 0.0119046 0 0 0 0 0 0 0 0 0 0 -0.213577 0.0690908 0.0245862 -0.233042 0.29 -2.66414
ILE_8 -5.14669 0.590628 1.6258 0.015693 0 0 0 0 0 0 0 0 0 0 -0.239064 0.113085 0.826378 -0.373807 0.24 -2.34798
MET_9 -4.44359 0.235623 1.5506 0.00425046 0 0 0 0 0 0 0 0 0 0 -0.109672 0.00201484 0.878676 0.0336939 -0.34 -2.1884
VAL_10 -3.96083 0.495072 1.03375 0.010595 0 0 0 0 0 0 0 0 0 0 -0.197825 0.0010287 0.117943 -0.37759 0.29 -2.58785
GLY_11 -2.31824 0.231323 1.24132 0.000136632 0 0 0 0 -0.775907 0 0 0 0 0 0.200949 0.041718 0 -0.77003 -0.17 -2.31873
SER_12 -2.34002 0.218749 1.54113 0.000805662 0 -0.0623576 0 0 0 0 0 0 0 0 -0.2752 0.0102407 0.751491 -0.160362 -0.37 -0.685527
GLY_13 -1.06034 0.073135 0.606307 2.10886e-05 0 0 0 0 0 0 0 0 0 0 0.102607 0.0656381 0 0.466885 -0.17 0.0842506
GLY_14 -1.45268 0.138483 0.942818 2.3921e-05 0 0 0 0 -0.55854 0 0 0 0 0 -0.354584 0.0314237 0 -0.794702 -0.17 -2.21776
VAL_15 -4.28249 0.322961 1.81883 0.0101445 0 0 0 0 -0.81923 0 0 0 0 0 -0.0467844 0.00522612 0.294771 0.248525 0.29 -2.15805
GLY_16 -2.30954 0.338456 1.28628 2.31858e-05 0 0 0 0 0 0 0 0 0 0 0.00687749 0.0895542 0 -0.795795 -0.17 -1.55414
LYS_17 -5.81912 0.487995 3.70741 0.00754351 0 -0.0425387 0 0 -0.775907 0 0 0 0 0 -0.055921 9.52473e-05 2.45866 -0.0481234 -0.65 -0.729904
SER_18 -2.97928 0.288418 2.15445 0.0010489 0 -0.144523 0 0 0 -0.659088 0 0 0 0 -0.217286 0.0113651 0.617153 0.00670272 -0.37 -1.29105
ALA_19 -3.0819 0.358206 1.29132 0.000711667 0 0 0 0 0 0 0 0 0 0 -0.111818 3.97459e-06 0 -0.139904 0.16 -1.52338
LEU_20 -5.21848 0.19381 1.88586 0.00572363 0 0 0 0 0 0 0 0 0 0 -0.0962835 0.0485245 0.297926 -0.113821 -0.1 -3.09674
THR_21 -4.91799 0.207804 2.40001 0.0113623 0 -0.123699 0 0 0 -0.00833649 0 0 0 0 -0.0428789 0.0106666 0.0765629 0.092242 -0.27 -2.56425
LEU_22 -4.73134 0.261751 2.25049 0.00740394 0 0 0 0 0 0 0 0 0 0 -0.123762 0.145475 0.117743 -0.0915639 -0.1 -2.2638
GLN_23 -5.74113 0.395812 3.60315 0.0121047 0 -0.201183 0 0 0 0 0 0 0 0 -0.141561 0.00625898 1.12876 -0.107691 -0.97 -2.01548
PHE_24 -6.49237 0.66098 1.67118 0.0258356 0 0 0 0 -0.0223103 0 0 0 0 0 0.129823 0.0223654 0.155849 -0.156701 0.63 -3.37535
MET_25 -4.99322 0.40552 1.68417 0.00294252 0 0 0 0 -0.624662 0 0 0 0 0 -0.0438025 0.106366 2.58218 -0.0592215 -0.34 -1.27972
LYS_26 -3.11416 0.38773 2.05302 0.005062 0 -0.297357 0 0 0 0 0 0 0 0 0.056549 0.273866 0.643736 0.0735264 -0.65 -0.56802
ASP_27 -2.63463 0.287193 1.86042 0.00499871 0 -0.405643 0 0 0 0 0 0 0 0 -0.122329 0.00673355 0.581719 -0.178111 -0.67 -1.26964
GLU_28 -3.25619 0.239878 1.97249 0.00532242 0 -0.206875 0 0 0 0 0 0 0 0 -0.0385712 0.00247077 0.744373 0.043633 -0.81 -1.30348
PHE_29 -4.40986 0.226915 1.16336 0.0254872 0 0 0 0 0 0 0 0 0 0 0.0662129 0.446482 0.388307 -0.05569 0.63 -1.51879
VAL_30 -2.05477 0.0602902 0.86678 0.0145044 0 0 0 0 0 0 0 0 0 0 -0.140582 0.000984699 0.11261 -0.182932 0.29 -1.03312
GLU_31 -1.32044 0.011952 0.782214 0.00557474 0 -0.419248 0 0 0 0 0 0 0 0 -0.117245 0.07935 0.839098 -0.160025 -0.81 -1.10877
ASP_32 -1.19268 0.0276994 0.807389 0.00359697 0 -0.00142468 0 0 0 0 0 0 0 0 -0.18435 0.0121515 0.466936 0.0352666 -0.67 -0.695417
TYR_33 -3.53878 0.147557 1.25718 0.0263103 0 0 0 0 -0.0844409 0 0 0 0 0 -0.280613 0.185507 0.468725 0.0141536 0.51 -1.29441
GLU_34 -2.19744 0.220786 1.23527 0.00732737 0.00024859 -0.230296 0 0 -0.427903 0 0 0 0 0 0.0301308 0.00695071 0.81995 0.108775 -0.81 -1.23619
PRO_35 -1.70708 0.295053 0.489782 0.00131411 0.030923 0 0 0 0 0 0 0 0 0 0.195517 0.0376989 0.411024 -0.462901 0.02 -0.688665
THR_36 -3.0678 0.124474 2.18179 0.0112824 0 -0.115747 0 0 -0.512344 0 0 0 0 0 -0.010081 0.0211438 0.0533612 -0.0974582 -0.27 -1.68138
THR_37 -1.66367 0.058639 1.01309 0.00284559 0 -0.190809 0 0 -0.366501 0 0 0 0 0 0.607949 0.109147 0.657047 -0.0129481 -0.27 -0.0552099
ALA_38 -3.17876 0.177532 1.2989 0.000934295 0 0 0 0 -0.366501 0 0 0 0 0 1.05147 0.0271026 0 0.00908472 0.16 -0.820239
ASP_39 -4.20621 0.294809 2.69281 0.00289028 0 -0.302647 0 0 0 -0.0137994 0 0 0 0 0.185972 0.00515456 0.691789 0.380239 -0.67 -0.938996
SER_40 -3.81777 0.695169 2.13236 0.00108499 0 -0.0619906 0 0 0 0 0 0 0 0 0.0832814 0.079416 0.806406 0.260843 -0.37 -0.191205
TYR_41 -6.25669 1.0338 2.01875 0.0269429 0 0 0 0 0 -0.0137994 0 0 0 0 -0.14202 0.0217355 0.678791 -0.17663 0.51 -2.29913
PHE_42 -4.50679 2.40149 1.82206 0.0261163 0 0 0 0 0 0 0 0 0 0 -0.0418788 0.0558879 1.17575 0.00201013 0.63 1.56465
LYS_43 -3.86156 0.216766 2.1393 0.00477181 0 -0.380316 0 0 -0.646972 0 0 0 0 0 0.11421 0.0437441 0.843334 -0.0040109 -0.65 -2.18074
LYS_44 -2.00838 0.116688 0.799182 0.00600691 0 -0.237422 0 0 0 0 0 0 0 0 -0.128939 0.0413268 1.64256 -0.0272461 -0.65 -0.446222
VAL_45 -3.91574 0.600677 1.20409 0.0110472 0 0 0 0 0 0 0 0 0 0 -0.0260564 0.0356622 0.0355321 -0.144682 0.29 -1.90947
VAL_46 -2.20939 0.176792 0.87242 0.00901156 0 0 0 0 0 0 0 0 0 0 -0.192119 0.00446858 0.00697884 -0.329898 0.29 -1.37173
LEU_47 -5.82359 0.597417 2.65336 0.00961814 0 0 0 0 0 0 0 0 0 0 0.11583 0.00260239 0.50488 -0.0944622 -0.1 -2.13435
ASP_48 -2.77784 0.237992 2.42608 0.00497434 0 -0.464102 0 0 0 -1.02579 0 0 0 0 -0.0953266 0.0183419 0.638335 -0.293014 -0.67 -2.00036
GLY_49 -1.14868 0.227452 0.53251 1.61058e-05 0 0 0 0 0 0 0 0 0 0 -0.346881 0.0028719 0 -0.792912 -0.17 -1.69562
GLU_50 -3.78311 0.333671 2.43752 0.00592533 0 -0.334875 0 0 0 -0.277039 0 0 0 0 -0.112964 0.00190394 0.923447 0.018706 -0.81 -1.59681
GLU_51 -1.50954 0.18935 0.761799 0.00548484 0 -0.174667 0 0 0 0 0 0 0 0 0.0255511 0.00239648 1.14927 0.0331675 -0.81 -0.327184
VAL_52 -4.57363 0.622161 1.78973 0.0128195 0 0 0 0 0 0 0 0 0 0 -0.0684491 0.0940111 0.0168489 -0.183497 0.29 -2.00001
GLU_53 -3.76474 0.184226 1.88482 0.00526209 0 -0.19231 0 0 0 0 0 0 0 0 -0.0381869 0.0129625 0.730151 0.0431029 -0.81 -1.94471
ILE_54 -4.82435 0.340982 1.1742 0.0205213 0 0 0 0 0 0 0 0 0 0 -0.0992369 0.0509451 1.4922 -0.224905 0.24 -1.82965
SER_55 -3.9918 1.70824 2.38363 0.00108673 0 -0.207522 0 0 0 0 0 0 0 0 0.0674646 0.00274534 1.44898 0.221282 -0.37 1.2641
ILE_56 -5.0253 0.46354 1.26344 0.0199593 0 0 0 0 0 0 0 0 0 0 -0.186821 0.0204084 0.159139 -0.386476 0.24 -3.43211
LEU_57 -4.20018 0.40858 1.3796 0.00765667 0 0 0 0 0 0 0 0 0 0 0.000960351 0.0047068 0.373653 -0.0985863 -0.1 -2.22361
ASP_58 -4.6471 0.176151 3.44345 0.00871726 0 -0.4052 0 0 0 -0.667425 0 0 0 0 -0.0671047 0.0239575 0.286808 -0.124641 -0.67 -2.64239
THR_59 -3.31306 0.275091 1.52118 0.00712505 0 0.000300031 0 0 -0.149744 0 0 0 0 0 -0.0890259 0.202528 0.310462 -0.385664 -0.27 -1.8908
ALA_60 -2.15536 0.265698 1.33832 0.000796499 0 0 0 0 -0.149744 0 0 0 0 0 -0.322046 0.0338115 0 -0.105232 0.16 -0.933756
GLY_61 -1.37759 0.0870267 0.76743 1.46069e-05 0 0 0 0 0 0 0 0 0 0 -0.00815721 0.0666786 0 0.261115 -0.17 -0.37348
LEU_62 -1.22431 0.200126 0.675459 0.00694884 0 0 0 0 0 0 0 0 0 0 -0.115017 0.000824207 0.137254 -0.104812 -0.1 -0.523525
ASP_63 -2.83952 0.0743452 2.3333 0.00717073 0 -0.166798 0 0 -0.147181 0 0 0 0 0 0.216624 0.00899918 0.677889 0.24397 -0.67 -0.261203
SER_64 -1.00412 0.0442451 0.800208 0.00133033 0 -0.338981 0 0 -0.0952115 0 0 0 0 0 -0.139277 0.00214465 0.61206 0.0966194 -0.37 -0.390983
ARG_65 -4.26592 0.329127 2.76226 0.00985613 0 -0.149087 0 0 -0.293222 0 0 0 0 0 -0.045392 0.00929771 2.13259 0.051876 -0.98 -0.438619
ALA_66 -2.73867 0.202093 1.94691 0.000750447 0 0 0 0 0 0 0 0 0 0 -0.187787 0.0181459 0 -0.154923 0.16 -0.753483
SER_67 -2.62313 0.220176 1.60432 0.000808524 0 -0.0690859 0 0 0 0 0 0 0 0 -0.112267 0.00204923 0.480821 0.108093 -0.37 -0.758214
LEU_68 -5.31287 0.781371 2.61125 0.00689396 0 0 0 0 0 0 0 0 0 0 -0.0778678 0.0904704 0.359212 -0.109761 -0.1 -1.75131
ARG_69 -7.26558 0.541918 5.022 0.0233805 0 -0.541402 0 0 0 -0.770936 0 0 0 0 -0.0232925 0.0313511 2.24437 -0.0984029 -0.98 -1.81659
ASP_70 -5.90255 0.389717 4.2458 0.00320886 0 -0.736579 0 0 0 -1.61257 0 0 0 0 -0.169237 0.0102248 0.572319 0.00108819 -0.67 -3.86859
ASP_71 -4.22177 0.342044 2.67259 0.0030676 0 -0.12624 0 0 0 0 0 0 0 0 -0.139051 0.000694777 0.299965 0.0180816 -0.67 -1.82061
TYR_72 -6.14453 0.719486 2.30514 0.0237914 0 0 0 0 -0.75539 0 0 0 0 0 -0.0167307 6.83608e-05 1.31081 -0.0377557 0.51 -2.08511
PHE_73 -6.06602 0.338778 1.71393 0.0315021 0 0 0 0 0 0 0 0 0 0 0.0291022 0.058614 1.47643 -0.0839158 0.63 -1.87158
ARG_74 -3.61936 0.638234 2.42754 0.0104445 0 -0.325069 0 0 -1.09114 0 0 0 0 0 -0.219547 0.0151349 2.50005 -0.0747097 -0.98 -0.718418
SER_75 -2.3285 0.249985 1.52603 0.00154514 0 -0.117186 0 0 -0.682641 0 0 0 0 0 -0.252496 0.000360931 0.137432 -0.185807 -0.37 -2.02128
GLY_76 -2.25887 0.670531 1.26479 1.88656e-05 0 0 0 0 -0.641071 0 0 0 0 0 -0.0441973 0.00031439 0 -0.293999 -0.17 -1.47249
GLU_77 -5.11599 0.364163 3.41362 0.00403799 0 -0.609667 0 0 -0.691342 -0.0791513 0 0 0 0 0.289332 0.00427649 0.842518 -0.0756852 -0.81 -2.46389
GLY_78 -3.09087 0.412804 1.24237 0.000228796 0 0 0 0 0 0 0 0 0 0 0.555234 0.0124554 0 0.351139 -0.17 -0.686645
PHE_79 -7.0287 0.850836 1.4666 0.0255145 0 0 0 0 0 0 0 0 0 0 -0.12944 0.167316 0.560153 -0.112956 0.63 -3.57068
LEU_80 -4.7973 0.563694 1.03661 0.00865064 0 0 0 0 0 0 0 0 0 0 0.07828 0.000895082 0.858579 -0.0966333 -0.1 -2.44722
CYS_81 -3.42746 0.0961917 1.70891 0.00194919 0 0 0 0 0 0 0 0 0 0 0.0300516 0.0236608 0.284819 -0.0277121 1.7 0.390413
VAL_82 -4.01336 0.286179 1.13976 0.0179494 0 0 0 0 0 0 0 0 0 0 -0.190522 0.00450376 0.0985552 -0.246052 0.29 -2.61298
PHE_83 -7.57673 0.674291 1.82956 0.0260963 0 0 0 0 0 0 0 0 0 0 -0.103613 0.0366102 0.467134 -0.179231 0.63 -4.19588
SER_84 -4.24593 0.623804 2.752 0.0018946 0 -0.0943146 0 0 -1.26806 -0.408997 0 0 0 0 0.00851606 0.0821593 0.609155 0.165891 -0.37 -2.14388
ILE_85 -5.89984 0.327377 2.74654 0.0210649 0 0 0 0 0 0 0 0 0 0 -0.0321986 0.000106743 0.573077 0.240043 0.24 -1.78383
THR_86 -3.87786 0.624433 2.06141 0.00527011 0 0.0602721 0 0 -0.506351 -0.408997 0 0 0 0 -0.175908 0.0204668 0.135353 -0.0722886 -0.27 -2.40419
GLU_87 -4.73647 0.399789 3.18558 0.0127212 0 -0.0533465 0 0 -0.449091 0 0 0 0 0 0.324018 0.00150385 1.63862 0.0111945 -0.81 -0.475476
MET_88 -3.91132 0.183136 2.10989 0.00686417 0 0 0 0 -0.465585 0 0 0 0 0 -0.0509859 0.028582 1.30979 -0.0352805 -0.34 -1.16491
GLU_89 -2.98321 0.291657 1.70669 0.00536095 0 0.0600621 0 0 -0.449091 0 0 0 0 0 -0.248465 0.0344568 0.82713 -0.144174 -0.81 -1.70957
SER_90 -4.07429 0.335466 2.41622 0.00113249 0 -0.169663 0 0 -0.761708 0 0 0 0 0 -0.181585 0.12132 0.354812 -0.000987919 -0.37 -2.32929
PHE_91 -8.30115 0.959369 3.06626 0.0259503 0 0 0 0 0 0 0 0 0 0 0.00592466 0.000794432 0.665076 -0.000955365 0.63 -2.94873
ALA_92 -2.93351 0.287385 1.68227 0.000765322 0 0 0 0 0 0 0 0 0 0 -0.18114 0.000150594 0 -0.169484 0.16 -1.15356
ALA_93 -3.5182 0.488448 1.67878 0.000923525 0 0 0 0 0 0 0 0 0 0 -0.256034 0.107878 0 -0.0738425 0.16 -1.41204
THR_94 -5.05163 0.489564 2.85405 0.00402478 0 0.0598622 0 0 0 -0.447125 0 0 0 0 -0.129265 0.159963 0.332556 0.129416 -0.27 -1.86859
ALA_95 -2.92443 0.226786 1.64807 0.000678935 0 0 0 0 0 0 0 0 0 0 -0.174378 0.0225014 0 -0.136845 0.16 -1.17762
ASP_96 -3.09005 0.197826 1.89016 0.00325783 0 0.040761 0 0 0 0 0 0 0 0 -0.165312 0.000199082 0.357273 -0.0286278 -0.67 -1.46452
PHE_97 -6.0009 0.509082 2.24051 0.0210043 0 0 0 0 0 0 0 0 0 0 -0.0457394 0.0225587 1.05181 0.0338992 0.63 -1.53777
ARG_98 -7.61345 0.664092 4.10899 0.0117345 0 -0.00654815 0 0 0 0 0 0 0 0 -0.19792 0.0278158 2.13172 -0.0803788 -0.98 -1.93395
GLU_99 -3.14236 0.273852 1.7995 0.00671423 0 -0.021768 0 0 0 0 0 0 0 0 -0.114799 0.000716672 0.899639 -0.092993 -0.81 -1.2015
GLN_100 -5.2176 0.383259 3.48482 0.00546507 0 -0.198386 0 0 0 0 0 0 0 0 -0.13173 0.00895459 0.934107 -0.0980063 -0.97 -1.79912
ILE_101 -5.68544 0.421733 1.36731 0.0223786 0 0 0 0 0 0 0 0 0 0 -0.0137651 0.0143937 0.187474 -0.0689693 0.24 -3.51489
LEU_102 -4.42029 0.33804 2.15443 0.00737361 0 0 0 0 0 0 0 0 0 0 -0.107585 0.0164125 0.285493 -0.116232 -0.1 -1.94237
ARG_103 -4.47701 0.341001 3.46891 0.015382 0 -0.527249 0 0 0 -0.841638 0 0 0 0 -0.137007 0.00770217 1.96792 -0.058889 -0.98 -1.22087
VAL_104 -5.13811 0.52739 2.67832 0.0185236 0 0 0 0 -1.09114 0 0 0 0 0 -0.0184539 0.00168615 0.0995717 -0.0621272 0.29 -2.69433
LYS_105 -4.0661 0.426246 2.08548 0.00962244 0 -0.18304 0 0 -0.641071 0 0 0 0 0 -0.212886 0.0310943 2.22361 -0.0578497 -0.65 -1.03489
GLU_106 -1.82621 0.261513 1.16881 0.007129 0 -0.134405 0 0 0 0 0 0 0 0 0.000253042 0.111604 0.591812 0.0703555 -0.81 -0.55914
ASP_107 -3.93715 0.430268 2.96501 0.0105973 0 -0.606759 0 0 -0.253552 -0.692275 0 0 0 0 0.153238 0.0214603 0.23092 -0.481534 -0.67 -2.82978
GLU_108 -1.48193 0.212098 0.902838 0.00554648 0 -0.008834 0 0 0 0 0 0 0 0 -0.267437 0.00233108 0.925294 -0.122993 -0.81 -0.643086
ASN_109 -2.59768 0.373579 1.91139 0.00693937 0 -0.16245 0 0 -0.445525 0 0 0 0 0 -0.241629 0.00557052 0.737437 -0.370682 -0.89 -1.67305
VAL_110 -3.84846 0.674756 1.60481 0.0213996 0.0100468 0 0 0 0 0 0 0 0 0 -0.181557 0.0375382 1.24008 0.104043 0.29 -0.0473422
PRO_111 -4.27089 0.643376 1.37072 0.00139802 0.0875366 0 0 0 0 0 0 0 0 0 -0.00114757 0.00554871 0.423046 -0.549995 0.02 -2.27041
PHE_112 -5.78026 0.233452 1.89548 0.0245209 0 0 0 0 -0.112374 0 0 0 0 0 0.0650238 0.0272177 0.505388 -0.0620693 0.63 -2.57362
LEU_113 -4.49142 0.327863 1.43385 0.0079166 0 0 0 0 0 0 0 0 0 0 0.00441542 0.00253273 0.492881 -0.035575 -0.1 -2.35754
LEU_114 -5.35566 0.284615 1.38505 0.00742427 0 0 0 0 0 0 0 0 0 0 -0.107491 0.0359657 0.405958 -0.105542 -0.1 -3.54969
VAL_115 -5.11904 0.228104 1.40168 0.0160882 0 0 0 0 0 0 0 0 0 0 -0.158815 0.0185636 0.0103068 -0.342598 0.29 -3.65571
GLY_116 -3.0823 0.263429 1.49844 1.94481e-05 0 0 0 0 0 0 0 0 0 0 1.28123 0.0502235 0 0.663327 -0.17 0.504367
ASN_117 -5.34517 0.618566 4.14013 0.00606008 0 -0.250054 0 0 -1.3608 -0.329352 0 0 0 0 0.0462686 0.0622242 1.56978 -0.0337885 -0.89 -1.76613
LYS_118 -4.80708 0.843296 3.1625 0.00553317 0 0.0758341 0 0 -1.05202 0 0 0 0 0 0.00465884 0.0260184 0.877013 0.106547 -0.65 -1.4077
SER_119 -2.95499 0.49638 1.95407 0.00146019 0 -0.27185 0 0 0 0 0 0 0 0 -0.246739 0.0686285 0.120409 -0.200405 -0.37 -1.40304
ASP_120 -3.41656 0.579715 2.85052 0.00386178 0 -0.369745 0 0 0 -0.600594 0 0 0 0 -0.219787 0.00500565 1.45269 -0.0797359 -0.67 -0.464631
LEU_121 -4.33294 0.67882 2.07598 0.00878389 0 0 0 0 0 0 0 0 0 0 0.404787 4.72087e-06 0.0220146 0.0730105 -0.1 -1.16954
GLU_122 -3.01392 0.562124 2.37085 0.0138636 0 -0.388088 0 0 0 -0.59813 0 0 0 0 -0.00773056 0.0019364 1.87259 -0.111229 -0.81 -0.107735
ASP_123 -1.26302 0.228678 0.733137 0.00331058 0 -0.000955893 0 0 0 0 0 0 0 0 -0.177936 0.0131266 0.381647 -0.0234321 -0.67 -0.775444
LYS_124 -2.94474 0.415931 1.3276 0.00466931 0 -0.0304683 0 0 0 0 0 0 0 0 -0.185961 0.0476406 0.663213 -0.0854056 -0.65 -1.43752
ARG_125 -6.19557 0.500045 4.52476 0.0153493 0 -0.72936 0 0 -0.507315 -1.85834 0 0 0 0 -0.172854 0.297618 1.6805 0.0681068 -0.98 -3.35706
GLN_126 -3.68573 0.131363 2.39092 0.00411782 0 -0.0813967 0 0 -0.465585 0 0 0 0 0 0.0511784 0.0932845 0.952111 -0.125734 -0.97 -1.70547
VAL_127 -4.99766 0.38773 1.90623 0.0117244 0 0 0 0 -0.507315 0 0 0 0 0 -0.171526 0.0165417 0.0452549 -0.243399 0.29 -3.26241
SER_128 -3.4639 0.336426 2.3128 0.00161173 0 -0.121519 0 0 -0.78956 0 0 0 0 0 -0.267316 0.036864 0.24452 -0.241828 -0.37 -2.3219
VAL_129 -3.20875 0.252265 1.92869 0.0133329 0 0 0 0 0 0 0 0 0 0 -0.0472317 0.0029365 0.0452318 0.0212044 0.29 -0.702317
GLU_130 -2.68404 0.42759 1.66629 0.00547461 0 -0.01803 0 0 0 0 0 0 0 0 -0.207403 0.00653808 0.904441 -0.115824 -0.81 -0.824965
GLU_131 -5.31923 0.443262 3.38043 0.00289221 0 -0.0488835 0 0 -0.78956 0 0 0 0 0 0.0730958 0.17945 1.63317 -0.0986807 -0.81 -1.35405
ALA_132 -4.35008 0.51258 1.37288 0.000796587 0 0 0 0 0 0 0 0 0 0 -0.231251 0.000131152 0 -0.158305 0.16 -2.69325
LYS_133 -4.10843 0.402011 1.85878 0.00316214 0 -0.0285154 0 0 0 0 0 0 0 0 -0.237412 0.0727136 1.12792 -0.0474112 -0.65 -1.60718
ASN_134 -3.8837 0.291225 2.57691 0.0043449 0 -0.0485464 0 0 0 0 0 0 0 0 0.0205289 0.0775638 0.336548 0.109201 -0.89 -1.40592
ARG_135 -7.23185 0.564221 4.16924 0.011244 0 0.0244981 0 0 0 -0.447125 0 0 0 0 -0.127932 0.0366286 2.41876 -0.0627531 -0.98 -1.62507
ALA_136 -4.62829 0.296697 1.8232 0.000782472 0 0 0 0 0 0 0 0 0 0 -0.243907 0.0297674 0 -0.157514 0.16 -2.71927
GLU_137 -3.07009 0.544557 1.84388 0.00719992 0 -0.055716 0 0 0 0 0 0 0 0 -0.154915 0.00480987 0.981022 -0.105506 -0.81 -0.814762
GLN_138 -2.19043 0.185647 1.11 0.00457989 0 -0.0427066 0 0 0 0 0 0 0 0 -0.230373 0.0279766 0.81993 -0.0583565 -0.97 -1.34373
TRP_139 -8.15723 1.16147 2.82056 0.0251183 0 0 0 0 0 0 0 0 0 0 -0.168117 0.0870696 0.905413 0.0139689 0.91 -2.40175
ASN_140 -1.72912 0.367003 1.0724 0.0117671 0 0 0 0 0 0 0 0 0 0 -0.246731 0.00231752 0.758729 -0.508301 -0.89 -1.16193
VAL_141 -3.79934 0.219773 1.44854 0.0131272 0 0 0 0 0 0 0 0 0 0 -0.0684577 0.000474242 0.0394374 -0.184133 0.29 -2.04058
ASN_142 -1.89215 0.0630859 1.1066 0.00387649 0 -0.0951935 0 0 0 0 0 0 0 0 -0.0304786 0.00827082 0.592774 0.0281156 -0.89 -1.1051
TYR_143 -6.14771 0.743579 1.94152 0.0260521 0 0 0 0 0 -0.492313 0 0 0 0 -0.0636193 0.00961641 1.07715 -0.0982368 0.51 -2.49397
VAL_144 -3.88443 0.488678 1.23527 0.0198282 0 0 0 0 0 0 0 0 0 0 -0.0540589 0.0160456 0.667844 -0.143096 0.29 -1.36391
GLU_145 -4.11783 0.64889 3.12753 0.00379553 0 -0.379635 0 0 -0.56918 -1.75252 0 0 0 0 -0.0422894 0.0181116 1.05356 0.0625946 -0.81 -2.75697
THR_146 -4.61798 0.362334 2.78436 0.0109807 0 -0.19093 0 0 0 -0.329352 0 0 0 0 -0.153964 0.167067 0.146681 -0.409221 -0.27 -2.50002
SER_147 -4.77025 0.407182 3.39743 0.00249407 0 -0.211998 0 0 -0.556351 -1.13519 0 0 0 0 0.399068 0.023291 0.172862 -0.0530629 -0.37 -2.69452
ALA_148 -3.09428 0.210058 1.11853 0.000702956 0 0 0 0 -0.0480969 0 0 0 0 0 -0.222871 0.00190326 0 -0.106448 0.16 -1.9805
LYS_149 -3.33773 0.355348 1.64823 0.00543363 0 -0.595702 0 0 0 0 0 0 0 0 -0.109311 0.0199486 0.903173 -0.042735 -0.65 -1.80335
THR_150 -2.56455 0.382139 1.75414 0.0048421 0 -0.111778 0 0 -0.556351 -0.534594 0 0 0 0 -0.141073 0.221574 0.0140876 -0.0690212 -0.27 -1.87059
ARG_151 -2.79167 0.28555 1.69874 0.0117797 0 -0.0720953 0 0 0 0 0 0 0 0 0.106948 0.0415453 0.99594 0.221748 -0.98 -0.481507
ALA_152 -2.85942 0.312877 1.69434 0.00110522 0 0 0 0 0 0 0 0 0 0 -0.110915 0.0150891 0 0.147863 0.16 -0.639063
ASN_153 -3.39052 0.189129 1.95209 0.00669019 0 -0.0996085 0 0 -0.56918 0 0 0 0 0 -0.185819 0.0560358 0.704756 -0.424206 -0.89 -2.65063
VAL_154 -4.22004 0.583461 1.43412 0.0124017 0 0 0 0 0 0 0 0 0 0 0.0455951 0.0154028 0.00849565 -0.123414 0.29 -1.95398
ASP_155 -3.28868 0.368185 1.81561 0.00298214 0 -0.150156 0 0 0 0 0 0 0 0 -0.169097 0.00528601 0.326724 -0.012155 -0.67 -1.7713
LYS_156 -4.05898 0.523918 2.47645 0.00790074 0 -0.356749 0 0 0 -0.447614 0 0 0 0 0.0369059 0.0739928 1.53147 -0.0753153 -0.65 -0.938028
VAL_157 -4.62531 0.84066 0.990774 0.00924753 0 0 0 0 0 0 0 0 0 0 -0.103196 0.0548715 0.605266 0.152769 0.29 -1.78492
PHE_158 -7.69264 0.89212 1.51185 0.0215775 0 0 0 0 0 0 0 0 0 0 0.0435521 0.00475626 0.308719 0.022781 0.63 -4.25728
PHE_159 -6.06247 0.516449 2.38837 0.0215978 0 0 0 0 0 0 0 0 0 0 -0.089949 0.00193623 0.391035 0.0788188 0.63 -2.12422
ASP_160 -4.45881 0.336671 3.24178 0.00285149 0 -0.534771 0 0 0 -0.537156 0 0 0 0 -0.126657 0.0920052 0.333574 0.0173147 -0.67 -2.30319
LEU_161 -6.14559 0.963515 1.98597 0.00865503 0 0 0 0 0 0 0 0 0 0 -0.112139 0.108579 0.60907 -0.117316 -0.1 -2.79926
MET_162 -6.6523 0.924652 2.23246 0.00350213 0 0 0 0 0 0 0 0 0 0 -0.105256 0.135533 1.2066 -0.0893303 -0.34 -2.68414
ARG_163 -6.00228 0.567579 4.24376 0.0110401 0 -0.494626 0 0 0 -0.756468 0 0 0 0 -0.211597 0.00302003 1.84792 -0.0837254 -0.98 -1.85539
GLU_164 -4.84124 0.284646 2.80666 0.00474274 0 -0.0706809 0 0 -0.112374 0 0 0 0 0 -0.213078 0.0167873 0.878642 -0.142597 -0.81 -2.19849
ILE_165 -6.72001 0.530383 2.346 0.0177261 0 0 0 0 0 0 0 0 0 0 -0.0438642 0.00130054 0.131863 -0.0682459 0.24 -3.56485
ARG_166 -6.01507 0.464399 4.25624 0.0103057 0 -0.734153 0 0 0 -0.635903 0 0 0 0 -0.161405 0.00667634 1.81193 -0.0765299 -0.98 -2.0535
ALA_167 -3.35025 0.199495 1.63365 0.000783586 0 0 0 0 0 0 0 0 0 0 -0.161467 0.0736098 0 -0.157003 0.16 -1.60118
ARG_168 -5.75471 0.512594 4.0464 0.0155339 0 -0.88694 0 0 -0.191973 -0.716663 0 0 0 0 -0.170856 0.0222825 3.27808 -0.0704198 -0.98 -0.896669
LYS_169 -5.27418 0.381558 3.97798 0.00334761 0 -0.22842 0 0 -0.314145 -0.434536 0 0 0 0 -0.207649 0.0936931 1.08811 -0.0406099 -0.65 -1.60486
MET_170 -3.03005 0.269709 1.51979 0.00852718 0 0 0 0 0 0 0 0 0 0 0.0382225 0.0253443 1.14758 -0.0353599 -0.34 -0.396242
GLU_171 -2.49962 0.0691415 1.49452 0.00550102 0 -0.154412 0 0 0 0 0 0 0 0 -0.269084 0.00140056 0.845178 -0.139913 -0.81 -1.45729
ASP_172 -2.37901 0.170154 1.83506 0.0034616 0 -0.328433 0 0 0 -0.0243882 0 0 0 0 -0.163032 0.0189206 0.57024 -0.0734276 -0.67 -1.04045
SER_p:CtermProteinFull_173 -1.49218 0.0668205 1.15896 0.00480385 0 0 0 0 0 0 0 0 0 0 0 0 0.340913 0 -0.37 -0.290683
GLY_p:NtermProteinFull_174 -0.797816 0.0549241 0.724897 0.000142123 0 0 0 0 -0.139582 0 0 0 0 0 0 0.0308526 0 0 -0.17 -0.296582
GLN_175 -2.13011 0.0827684 1.9128 0.00439357 0 -0.0869938 0 0 0 -0.397563 0 0 0 0 -0.235632 0.147433 1.34608 0.0684955 -0.97 -0.258326
TYR_176 -3.79333 0.200452 1.80493 0.0265466 0 0 0 0 0 0 0 0 0 0 -0.111256 0.0133561 0.266357 -0.303896 0.51 -1.38684
LEU_177 -3.21506 0.164825 1.00524 0.00664108 0 0 0 0 0 0 0 0 0 0 -0.0950319 0.00400456 0.275311 -0.078794 -0.1 -2.03286
VAL_178 -3.25468 0.144556 0.851904 0.0177727 0 0 0 0 0 0 0 0 0 0 0.0832137 0.0123214 0.0282686 -0.0699387 0.29 -1.89658
TYR_179 -6.4075 0.497212 2.52005 0.0222321 0 0 0 0 0 -0.302781 0 0 0 0 -0.0344277 0.000261399 0.793051 -0.0925387 0.51 -2.49444
ASN_180 -3.26886 0.172592 1.58556 0.00573071 0 0.00272366 0 0 0 -0.447151 0 0 0 0 0.0600635 0.000350843 1.36705 0.124456 -0.89 -1.28749
GLY_181 -2.84708 0.0954106 1.66286 0.000176366 0 0 0 0 0 0 0 0 0 0 0.248559 0.0168803 0 -0.644302 -0.17 -1.6375
ASP_182 -2.34112 0.035271 1.7122 0.00280382 0 -0.0937969 0 0 0 -0.424257 0 0 0 0 -0.0887405 4.4954e-06 0.649046 0.0645402 -0.67 -1.15405
LEU_183 -5.18426 0.446866 1.68783 0.00532541 0 0 0 0 0 0 0 0 0 0 -0.00313325 0.119958 0.278241 0.0913163 -0.1 -2.65786
VAL_184 -3.98954 0.100289 1.98682 0.0103575 0 0 0 0 0 0 0 0 0 0 -0.191494 0.00285913 0.0114673 -0.326131 0.29 -2.10537
GLU_185 -5.6792 0.325523 3.32576 0.00701249 0 -0.344574 0 0 0 -1.14433 0 0 0 0 -0.19767 0.127908 1.1034 -0.0181808 -0.81 -3.30435
TYR_186 -7.30631 0.627441 2.7263 0.0228902 0 0 0 0 0 -0.549653 0 0 0 0 -0.153214 0.00578475 0.404312 -0.211877 0.51 -3.92432
GLU_187 -4.95111 0.318573 3.14431 0.00785189 0 -0.0790925 0 0 -0.789249 0 0 0 0 0 -0.216524 0.109547 2.24176 0.0206967 -0.81 -1.00324
ALA_188 -2.90435 0.172922 1.50092 0.001004 0 0 0 0 0 0 0 0 0 0 -0.104163 0.0490575 0 -0.154975 0.16 -1.27959
ASP_189 -3.54972 0.218836 2.72541 0.00279855 0 -0.130989 0 0 -0.456479 -0.0565553 0 0 0 0 -0.136022 0.00525607 0.467627 -0.0870785 -0.67 -1.66692
HIS_190 -2.56412 0.273685 1.45138 0.00286573 0 -0.302081 0 0 -0.33277 0 0 0 0 0 -0.0820741 0.0545511 0.343732 -0.252366 0.56 -0.847189
MET_191 -3.69546 0.429324 1.34171 0.0155482 0 0 0 0 0 0 0 0 0 0 0.0986818 0.112167 1.05257 0.194489 -0.34 -0.790975
ALA_192 -2.42703 0.165736 1.25774 0.000949293 0 0 0 0 0 0 0 0 0 0 -0.233645 0.000391766 0 0.00208305 0.16 -1.07378
GLN_193 -2.41766 0.0908839 1.04955 0.00534233 0 -0.0834129 0 0 0 0 0 0 0 0 -0.205785 0.0257474 0.793146 0.0128852 -0.97 -1.69931
LEU_194 -3.60224 0.184075 1.61009 0.00941858 0 0 0 0 0 0 0 0 0 0 2.59344 2.05541e-07 0.158547 0.0880564 -0.1 0.941388
GLN_195 -2.73453 0.156012 1.76702 0.00492908 0 -0.0134139 0 0 0 0 0 0 0 0 -0.0404918 0.0750572 0.959829 0.0116328 -0.97 -0.783956
ARG_196 -2.24977 0.0513025 1.39753 0.0101538 0 -0.0615166 0 0 0 0 0 0 0 0 -0.219611 0.00283392 1.42689 -0.00863814 -0.98 -0.630824
VAL_197 -4.32143 0.395504 1.89616 0.014974 0 0 0 0 0 0 0 0 0 0 -0.0833339 0.0391887 0.0412241 -0.197005 0.29 -1.92472
HIS_D_198 -6.02587 0.32982 3.01231 0.00376294 0 -0.0302204 0 0 0 -0.871408 0 0 0 0 -0.0299416 0.0111642 1.8362 0.0503807 0.56 -1.15381
GLY_199 -3.08574 0.14415 1.38593 4.17561e-05 0 0 0 0 0 0 0 0 0 0 0.463096 0.0273795 0 0.423811 -0.17 -0.811329
PHE_200 -5.38636 0.292738 1.62553 0.0236803 0 0 0 0 0 0 0 0 0 0 0.0492604 0.026263 0.335336 -0.192193 0.63 -2.59574
LEU_201 -6.13965 0.735993 1.82941 0.0185431 0 0 0 0 0 0 0 0 0 0 -0.129232 0.0113525 3.09972 -0.0802053 -0.1 -0.75407
MET_202 -5.27272 0.573061 2.45086 0.00402729 0 0 0 0 0 0 0 0 0 0 0.0657383 0.199391 1.12312 0.155849 -0.34 -1.04067
ASN_203 -3.90123 0.115128 2.94096 0.00836715 0 -0.162533 0 0 -0.139582 0 0 0 0 0 -0.0470994 0.109466 0.76949 -0.124368 -0.89 -1.3214
ASP_204 -3.53684 0.377538 2.59963 0.00686537 0 -0.316446 0 0 0 -0.397563 0 0 0 0 0.409161 7.17406e-05 0.17065 -0.226186 -0.67 -1.58312
CYS_205 -4.24408 0.357673 2.12144 0.00193499 0 0 0 0 0 0 0 0 0 0 -0.0131927 0.0804819 0.162878 -0.145361 1.7 0.021771
LEU_206 -5.02026 0.262542 1.15508 0.00913033 0 0 0 0 0 0 0 0 0 0 -0.00188574 0.0291056 0.437756 -0.111078 -0.1 -3.33961
LEU_207 -4.38496 0.189208 1.50636 0.00683255 0 0 0 0 0 0 0 0 0 0 -0.0526764 0.00302114 0.375118 -0.124967 -0.1 -2.58207
VAL_208 -3.886 0.0403481 1.54668 0.0106091 0 0 0 0 0 0 0 0 0 0 -0.188654 0.00517523 0.00683448 -0.320063 0.29 -2.49507
ALA_209 -2.79159 0.0970081 1.5938 0.000965044 0 0 0 0 0 0 0 0 0 0 0.0798426 0.00737775 0 0.229085 0.16 -0.623509
THR_210 -2.97181 0.113805 1.93297 0.00842381 0 0.0177354 0 0 0 0 0 0 0 0 -0.025963 0.00715357 0.0469251 -0.094043 -0.27 -1.2348
TRP_211 -3.23968 0.118286 1.13624 0.0212623 0 0 0 0 0 0 0 0 0 0 -0.0250218 0.128382 0.525271 -0.0502278 0.91 -0.47549
LEU_212 -3.45124 0.358188 1.6977 0.0106995 0.000830928 0 0 0 0 0 0 0 0 0 0.16797 0.00540077 0.359296 -0.0407553 -0.1 -0.991919
PRO_213 -1.69672 0.389287 0.516845 0.000978466 0.0294456 0 0 0 0 0 0 0 0 0 -0.191522 0.206196 0.17597 -0.475049 0.02 -1.02457
GLN_214 -3.28039 0.398213 1.99508 0.00422054 0 0 0 0 0 0 0 0 0 0 -0.08258 0.174159 1.02308 -0.00341559 -0.97 -0.74163
ARG_215 -1.52816 0.348003 0.992275 0.00954093 0 -0.0880932 0 0 -0.157496 0 0 0 0 0 0.198722 0.00892756 1.28475 -0.0843582 -0.98 0.00411171
ARG_216 -1.62431 0.216093 1.01231 0.0120276 0 -0.0880932 0 0 -0.157496 0 0 0 0 0 0.158939 0.0779614 1.19323 -0.290725 -0.98 -0.470061
GLY_217 -1.61806 0.363318 1.04764 0.000144299 0 0 0 0 0 0 0 0 0 0 2.09468 0.0321448 0 -0.237078 -0.17 1.51279
MET_218 -2.51457 0.365738 1.06065 0.00540585 0 0 0 0 0 0 0 0 0 0 0.274044 0.00956393 1.0641 0.13012 -0.34 0.0550447
TYR_219 -4.25494 0.226548 1.95626 0.0245389 0 0 0 0 0 0 0 0 0 0 -0.152555 0.00205079 0.843949 -0.102112 0.51 -0.946263
ARG_220 -2.58419 0.136578 0.842698 0.011076 0 0.0018726 0 0 0 0 0 0 0 0 0.00425923 0.0213549 2.6598 -0.0708143 -0.98 0.0426327
TYR_221 -3.59446 0.148459 1.88757 0.024778 0 0 0 0 0 0 0 0 0 0 -0.0237549 0.000100457 0.517692 -0.114812 0.51 -0.644433
ASN_222 -2.20171 0.05982 1.2573 0.00321985 0 0.00197885 0 0 0 0 0 0 0 0 -0.00338916 0.0444864 0.890567 0.108523 -0.89 -0.729211
ALA_223 -3.14669 0.0846342 1.51353 0.00100284 0 0 0 0 0 0 0 0 0 0 0.235365 0.123003 0 0.357869 0.16 -0.67128
LEU_224 -3.02242 0.127167 0.662567 0.0145291 0 0 0 0 0 0 0 0 0 0 -0.0926021 0.120372 0.511182 -0.146365 -0.1 -1.92557
TYR_225 -6.84866 0.565645 2.58841 0.023936 0.00114742 0 0 0 0 -1.04844 0 0 0 0 0.0751859 0.0190501 0.18001 -0.113883 0.51 -4.0476
PRO_226 -3.59299 0.486329 1.35633 0.000900299 0.0910951 0 0 0 0 0 0 0 0 0 -0.260924 0.0488544 0.170241 -0.617916 0.02 -2.29808
LEU_227 -4.82816 0.464933 1.54573 0.00931622 0 0 0 0 0 0 0 0 0 0 -0.151444 0.0689552 0.0698891 0.0212391 -0.1 -2.89954
ASP_228 -3.89569 0.426716 3.17558 0.00927274 0 -0.308369 0 0 -0.136206 -0.44665 0 0 0 0 -0.252538 0.00962814 0.616139 -0.217134 -0.67 -1.68925
ARG_229 -2.9626 0.583481 1.59918 0.00685783 0 -0.0685308 0 0 0 0 0 0 0 0 0.171447 0.0576003 0.884453 -0.102721 -0.98 -0.810837
LEU_230 -4.78318 0.441933 0.945289 0.0102901 0 0 0 0 0 0 0 0 0 0 -0.0996426 0.0257815 0.273059 -0.0396112 -0.1 -3.32608
ALA_231 -3.27793 0.130472 1.2921 0.000818998 0 0 0 0 0 0 0 0 0 0 -0.0127379 0.0481236 0 0.143212 0.16 -1.51594
VAL_232 -2.49013 0.106474 0.794459 0.00923042 0 0 0 0 -0.072749 0 0 0 0 0 -0.207004 0.0209082 0.0414287 -0.363899 0.29 -1.87129
VAL_233 -4.22705 0.584176 1.53742 0.0131017 0 0 0 0 0 0 0 0 0 0 -0.198703 0.00518969 0.386549 -0.378578 0.29 -1.98789
ASN_234 -3.65804 0.225332 2.9758 0.0112934 0 -0.173414 0 0 0 -0.622316 0 0 0 0 -0.113737 0.00243452 0.821294 -0.225176 -0.89 -1.64653
VAL_235 -4.304 0.238831 1.95376 0.0103541 0 0 0 0 -0.0689634 0 0 0 0 0 -0.210776 0.000124438 0.00756052 -0.181105 0.29 -2.26422
LYS_236 -3.09132 0.545498 1.86417 0.00639426 0 -0.584303 0 0 0 0 0 0 0 0 -0.229811 0.00296373 2.62902 0.094604 -0.65 0.587213
ASP_237 -1.45503 0.153369 1.15486 0.0032244 0 -0.66648 0 0 -0.0295674 0 0 0 0 0 -0.2327 0.000146972 0.454126 0.015046 -0.67 -1.273
ASN_238 -3.31285 0.974239 2.1037 0.00496702 0.0240314 1.0671e-06 0 0 0 0 0 0 0 0 0.299219 0.0283123 0.836594 0.186075 -0.89 0.254289
PRO_239 -1.39387 0.527286 0.696419 0.00137107 0.133184 0 0 0 0 0 0 0 0 0 4 0.165393 2.00717 -0.212486 0.02 5.94447
PRO_240 -1.89566 0.509351 0.566159 0.00260824 0.0663024 0 0 0 0 0 0 0 0 0 -0.0178735 0.037232 0.471262 0.00819163 0.02 -0.232431
MET_241 -4.257 1.60234 1.522 0.0032646 0 0 0 0 0 0 0 0 0 0 -0.108252 0.00395699 1.2114 -0.0422482 -0.34 -0.40454
LYS_242 -2.68868 0.19536 2.24319 0.00608561 0 -0.402972 0 0 -0.5803 -0.43778 0 0 0 0 0.178094 0.00638175 1.31777 -0.0711831 -0.65 -0.884039
ASP_243 -4.12482 0.170441 3.0305 0.00566547 0 -0.493706 0 0 -0.0295674 -0.43778 0 0 0 0 -0.120844 0.0522335 0.69935 -0.294952 -0.67 -2.21348
MET_244 -5.76376 0.518096 2.27931 0.00265878 0 0 0 0 -0.540603 0 0 0 0 0 -0.0783834 0.0746091 1.00413 -0.0535641 -0.34 -2.89751
PHE_245 -5.7982 0.169871 1.56175 0.0233963 0 0 0 0 0 0 0 0 0 0 -0.12935 0.157406 0.37844 -0.20718 0.63 -3.21386
LYS_246 -4.79519 0.271465 2.31985 0.00748838 0 0.0679007 0 0 0 0 0 0 0 0 -0.0709318 0.127954 1.7327 0.0631404 -0.65 -0.925614
LEU_247 -4.13019 0.345479 0.799289 0.00620952 0 0 0 0 0 0 0 0 0 0 -0.0435155 0.000702512 0.643115 -0.141514 -0.1 -2.62043
LEU_248 -3.60021 0.262674 1.44303 0.00969908 0 0 0 0 0 0 0 0 0 0 0.0513868 0.163758 0.610819 -0.0882977 -0.1 -1.24714
MET_249 -4.3845 0.959621 1.49322 0.00655242 0 0 0 0 0 0 0 0 0 0 0.197857 0.000845962 0.932216 -0.0765082 -0.34 -1.21069
[truncated: 4,262 more chars]
