# Supplementary material for: A Generic Program for Multistate Protein Design
Source: PLoS One. 2011 Jul 6;6(7):e20937. doi: 10.1371/journal.pone.0020937 (PMC3130737; doi:10.1371/journal.pone.0020937)
Supplement: File S2 — Design models generated by this study for both the heterodimerization task and the orthogonal interface redesign task. (BZ2) [file pone.0020937.s002.bz2 › SupplementaryMaterials/select_orthogonal_interface_designs/design7/027.d16_v11.3_repeated_1_5.0dG_02_RalA3andExo84.pdb]

ATOM      1  N   SER A  11      18.084 -20.105 -21.847  1.00  0.00              
ATOM      2  CA  SER A  11      16.963 -19.464 -22.604  1.00  0.00              
ATOM      3  C   SER A  11      15.615 -19.675 -21.918  1.00  0.00              
ATOM      4  O   SER A  11      15.405 -20.690 -21.252  1.00  0.00              
ATOM      5  CB  SER A  11      16.894 -20.035 -24.023  1.00  0.00              
ATOM      6  OG  SER A  11      18.056 -19.711 -24.759  1.00  0.00              
ATOM      7 1H   SER A  11      18.641 -20.813 -22.282  1.00  0.00              
ATOM      8 2H   SER A  11      18.839 -19.546 -21.503  1.00  0.00              
ATOM      9 3H   SER A  11      17.896 -20.598 -20.998  1.00  0.00              
ATOM     10  HA  SER A  11      17.117 -18.400 -22.787  1.00  0.00              
ATOM     11 1HB  SER A  11      16.796 -21.119 -23.958  1.00  0.00              
ATOM     12 2HB  SER A  11      16.020 -19.622 -24.523  1.00  0.00              
ATOM     13  HG  SER A  11      17.987 -20.080 -25.643  1.00  0.00              
ATOM     14  N   LEU A  12      14.708 -18.712 -22.086  1.00  0.00              
ATOM     15  CA  LEU A  12      13.384 -18.763 -21.454  1.00  0.00              
ATOM     16  C   LEU A  12      12.469 -19.813 -22.116  1.00  0.00              
ATOM     17  O   LEU A  12      12.403 -19.909 -23.342  1.00  0.00              
ATOM     18  CB  LEU A  12      12.728 -17.377 -21.506  1.00  0.00              
ATOM     19  CG  LEU A  12      13.544 -16.245 -20.871  1.00  0.00              
ATOM     20  CD1 LEU A  12      12.746 -14.948 -20.896  1.00  0.00              
ATOM     21  CD2 LEU A  12      13.914 -16.622 -19.444  1.00  0.00              
ATOM     22  H   LEU A  12      14.945 -17.922 -22.670  1.00  0.00              
ATOM     23  HA  LEU A  12      13.488 -19.070 -20.414  1.00  0.00              
ATOM     24 1HB  LEU A  12      12.681 -17.244 -22.585  1.00  0.00              
ATOM     25 2HB  LEU A  12      11.718 -17.394 -21.097  1.00  0.00              
ATOM     26  HG  LEU A  12      14.469 -16.152 -21.441  1.00  0.00              
ATOM     27 1HD1 LEU A  12      13.334 -14.149 -20.443  1.00  0.00              
ATOM     28 2HD1 LEU A  12      12.512 -14.685 -21.928  1.00  0.00              
ATOM     29 3HD1 LEU A  12      11.821 -15.080 -20.336  1.00  0.00              
ATOM     30 1HD2 LEU A  12      14.495 -15.816 -18.994  1.00  0.00              
ATOM     31 2HD2 LEU A  12      13.006 -16.784 -18.863  1.00  0.00              
ATOM     32 3HD2 LEU A  12      14.508 -17.536 -19.451  1.00  0.00              
ATOM     33  N   ALA A  13      11.770 -20.601 -21.306  1.00  0.00              
ATOM     34  CA  ALA A  13      10.847 -21.584 -21.847  1.00  0.00              
ATOM     35  C   ALA A  13       9.561 -20.825 -22.206  1.00  0.00              
ATOM     36  O   ALA A  13       9.246 -19.789 -21.606  1.00  0.00              
ATOM     37  CB  ALA A  13      10.566 -22.698 -20.812  1.00  0.00              
ATOM     38  H   ALA A  13      11.874 -20.523 -20.304  1.00  0.00              
ATOM     39  HA  ALA A  13      11.287 -22.020 -22.744  1.00  0.00              
ATOM     40 1HB  ALA A  13       9.873 -23.423 -21.239  1.00  0.00              
ATOM     41 2HB  ALA A  13      11.499 -23.198 -20.553  1.00  0.00              
ATOM     42 3HB  ALA A  13      10.127 -22.261 -19.917  1.00  0.00              
ATOM     43  N   GLU A  14       8.836 -21.343 -23.190  1.00  0.00              
ATOM     44  CA  GLU A  14       7.571 -20.762 -23.617  1.00  0.00              
ATOM     45  C   GLU A  14       6.481 -21.822 -23.459  1.00  0.00              
ATOM     46  O   GLU A  14       6.518 -22.860 -24.109  1.00  0.00              
ATOM     47  CB  GLU A  14       7.648 -20.268 -25.063  1.00  0.00              
ATOM     48  CG  GLU A  14       6.381 -19.589 -25.564  1.00  0.00              
ATOM     49  CD  GLU A  14       6.537 -19.121 -26.984  1.00  0.00              
ATOM     50  OE1 GLU A  14       7.562 -19.382 -27.567  1.00  0.00              
ATOM     51  OE2 GLU A  14       5.589 -18.601 -27.524  1.00  0.00              
ATOM     52  H   GLU A  14       9.180 -22.171 -23.655  1.00  0.00              
ATOM     53  HA  GLU A  14       7.320 -19.914 -22.979  1.00  0.00              
ATOM     54 1HB  GLU A  14       8.480 -19.565 -25.116  1.00  0.00              
ATOM     55 2HB  GLU A  14       7.865 -21.136 -25.686  1.00  0.00              
ATOM     56 1HG  GLU A  14       5.493 -20.216 -25.485  1.00  0.00              
ATOM     57 2HG  GLU A  14       6.275 -18.727 -24.907  1.00  0.00              
ATOM     58  N   HIS A  15       5.527 -21.565 -22.572  1.00  0.00              
ATOM     59  CA  HIS A  15       4.445 -22.508 -22.322  1.00  0.00              
ATOM     60  C   HIS A  15       3.237 -22.094 -23.141  1.00  0.00              
ATOM     61  O   HIS A  15       2.710 -20.993 -22.979  1.00  0.00              
ATOM     62  CB  HIS A  15       4.114 -22.532 -20.828  1.00  0.00              
ATOM     63  CG  HIS A  15       5.280 -22.924 -19.972  1.00  0.00              
ATOM     64  ND1 HIS A  15       5.768 -24.214 -19.929  1.00  0.00              
ATOM     65  CD2 HIS A  15       6.064 -22.198 -19.141  1.00  0.00              
ATOM     66  CE1 HIS A  15       6.799 -24.264 -19.106  1.00  0.00              
ATOM     67  NE2 HIS A  15       7.001 -23.054 -18.615  1.00  0.00              
ATOM     68  H   HIS A  15       5.551 -20.696 -22.058  1.00  0.00              
ATOM     69  HA  HIS A  15       4.746 -23.505 -22.644  1.00  0.00              
ATOM     70 1HB  HIS A  15       3.798 -21.542 -20.497  1.00  0.00              
ATOM     71 2HB  HIS A  15       3.319 -23.251 -20.631  1.00  0.00              
ATOM     72  HD2 HIS A  15       6.064 -21.146 -18.855  1.00  0.00              
ATOM     73  HE1 HIS A  15       7.327 -25.201 -18.933  1.00  0.00              
ATOM     74  HE2 HIS A  15       7.724 -22.792 -17.960  1.00  0.00              
ATOM     75  N   HIS A  16       2.786 -22.993 -24.006  1.00  0.00              
ATOM     76  CA  HIS A  16       1.748 -22.676 -24.991  1.00  0.00              
ATOM     77  C   HIS A  16       0.358 -23.092 -24.537  1.00  0.00              
ATOM     78  O   HIS A  16      -0.010 -24.272 -24.624  1.00  0.00              
ATOM     79  CB  HIS A  16       2.065 -23.342 -26.334  1.00  0.00              
ATOM     80  CG  HIS A  16       3.303 -22.813 -26.990  1.00  0.00              
ATOM     81  ND1 HIS A  16       4.570 -23.218 -26.623  1.00  0.00              
ATOM     82  CD2 HIS A  16       3.469 -21.913 -27.987  1.00  0.00              
ATOM     83  CE1 HIS A  16       5.462 -22.588 -27.368  1.00  0.00              
ATOM     84  NE2 HIS A  16       4.820 -21.792 -28.203  1.00  0.00              
ATOM     85  H   HIS A  16       3.174 -23.925 -23.981  1.00  0.00              
ATOM     86  HA  HIS A  16       1.698 -21.597 -25.136  1.00  0.00              
ATOM     87 1HB  HIS A  16       2.219 -24.413 -26.196  1.00  0.00              
ATOM     88 2HB  HIS A  16       1.247 -23.180 -27.035  1.00  0.00              
ATOM     89  HD2 HIS A  16       2.766 -21.330 -28.583  1.00  0.00              
ATOM     90  HE1 HIS A  16       6.527 -22.773 -27.232  1.00  0.00              
ATOM     91  HE2 HIS A  16       5.245 -21.188 -28.892  1.00  0.00              
ATOM     92  N   VAL A  17      -0.413 -22.116 -24.060  1.00  0.00              
ATOM     93  CA  VAL A  17      -1.762 -22.363 -23.551  1.00  0.00              
ATOM     94  C   VAL A  17      -2.809 -22.141 -24.637  1.00  0.00              
ATOM     95  O   VAL A  17      -2.837 -21.078 -25.269  1.00  0.00              
ATOM     96  CB  VAL A  17      -2.091 -21.410 -22.358  1.00  0.00              
ATOM     97  CG1 VAL A  17      -3.528 -21.611 -21.884  1.00  0.00              
ATOM     98  CG2 VAL A  17      -1.117 -21.677 -21.194  1.00  0.00              
ATOM     99  H   VAL A  17      -0.048 -21.174 -24.051  1.00  0.00              
ATOM    100  HA  VAL A  17      -1.887 -23.403 -23.249  1.00  0.00              
ATOM    101  HB  VAL A  17      -1.939 -20.378 -22.676  1.00  0.00              
ATOM    102 1HG1 VAL A  17      -3.735 -20.937 -21.052  1.00  0.00              
ATOM    103 2HG1 VAL A  17      -4.215 -21.398 -22.703  1.00  0.00              
ATOM    104 3HG1 VAL A  17      -3.663 -22.642 -21.556  1.00  0.00              
ATOM    105 1HG2 VAL A  17      -1.350 -21.011 -20.364  1.00  0.00              
ATOM    106 2HG2 VAL A  17      -1.216 -22.712 -20.867  1.00  0.00              
ATOM    107 3HG2 VAL A  17      -0.094 -21.498 -21.527  1.00  0.00              
ATOM    108  N   ILE A  18      -3.673 -23.132 -24.840  1.00  0.00              
ATOM    109  CA  ILE A  18      -4.777 -23.005 -25.802  1.00  0.00              
ATOM    110  C   ILE A  18      -6.073 -22.840 -25.027  1.00  0.00              
ATOM    111  O   ILE A  18      -6.395 -23.677 -24.170  1.00  0.00              
ATOM    112  CB  ILE A  18      -4.950 -24.276 -26.693  1.00  0.00              
ATOM    113  CG1 ILE A  18      -3.631 -24.627 -27.395  1.00  0.00              
ATOM    114  CG2 ILE A  18      -6.078 -24.047 -27.720  1.00  0.00              
ATOM    115  CD1 ILE A  18      -3.089 -23.547 -28.304  1.00  0.00              
ATOM    116  H   ILE A  18      -3.570 -23.993 -24.321  1.00  0.00              
ATOM    117  HA  ILE A  18      -4.659 -22.106 -26.405  1.00  0.00              
ATOM    118  HB  ILE A  18      -5.198 -25.125 -26.057  1.00  0.00              
ATOM    119 1HG1 ILE A  18      -2.897 -24.839 -26.619  1.00  0.00              
ATOM    120 2HG1 ILE A  18      -3.807 -25.529 -27.983  1.00  0.00              
ATOM    121 1HG2 ILE A  18      -6.192 -24.936 -28.339  1.00  0.00              
ATOM    122 2HG2 ILE A  18      -7.011 -23.846 -27.197  1.00  0.00              
ATOM    123 3HG2 ILE A  18      -5.826 -23.195 -28.353  1.00  0.00              
ATOM    124 1HD1 ILE A  18      -2.156 -23.884 -28.756  1.00  0.00              
ATOM    125 2HD1 ILE A  18      -3.815 -23.333 -29.089  1.00  0.00              
ATOM    126 3HD1 ILE A  18      -2.904 -22.643 -27.726  1.00  0.00              
ATOM    127  N   MET A  19      -6.809 -21.765 -25.304  1.00  0.00              
ATOM    128  CA  MET A  19      -8.119 -21.583 -24.680  1.00  0.00              
ATOM    129  C   MET A  19      -9.123 -22.359 -25.529  1.00  0.00              
ATOM    130  O   MET A  19      -9.213 -22.149 -26.738  1.00  0.00              
ATOM    131  CB  MET A  19      -8.527 -20.106 -24.662  1.00  0.00              
ATOM    132  CG  MET A  19      -7.537 -19.179 -23.971  1.00  0.00              
ATOM    133  SD  MET A  19      -7.329 -19.602 -22.239  1.00  0.00              
ATOM    134  CE  MET A  19      -8.901 -19.076 -21.532  1.00  0.00              
ATOM    135  H   MET A  19      -6.470 -21.064 -25.948  1.00  0.00              
ATOM    136  HA  MET A  19      -8.109 -21.991 -23.670  1.00  0.00              
ATOM    137 1HB  MET A  19      -8.645 -19.797 -25.699  1.00  0.00              
ATOM    138 2HB  MET A  19      -9.489 -20.047 -24.152  1.00  0.00              
ATOM    139 1HG  MET A  19      -6.580 -19.259 -24.485  1.00  0.00              
ATOM    140 2HG  MET A  19      -7.910 -18.159 -24.057  1.00  0.00              
ATOM    141 1HE  MET A  19      -8.906 -19.281 -20.461  1.00  0.00              
ATOM    142 2HE  MET A  19      -9.034 -18.006 -21.698  1.00  0.00              
ATOM    143 3HE  MET A  19      -9.715 -19.622 -22.010  1.00  0.00              
ATOM    144  N   VAL A  20      -9.867 -23.263 -24.905  1.00  0.00              
ATOM    145  CA  VAL A  20     -10.868 -24.050 -25.625  1.00  0.00              
ATOM    146  C   VAL A  20     -12.234 -23.903 -24.958  1.00  0.00              
ATOM    147  O   VAL A  20     -12.339 -23.974 -23.727  1.00  0.00              
ATOM    148  CB  VAL A  20     -10.448 -25.551 -25.663  1.00  0.00              
ATOM    149  CG1 VAL A  20     -11.509 -26.390 -26.351  1.00  0.00              
ATOM    150  CG2 VAL A  20      -9.112 -25.689 -26.384  1.00  0.00              
ATOM    151  H   VAL A  20      -9.743 -23.413 -23.914  1.00  0.00              
ATOM    152  HA  VAL A  20     -11.000 -23.686 -26.645  1.00  0.00              
ATOM    153  HB  VAL A  20     -10.303 -25.904 -24.642  1.00  0.00              
ATOM    154 1HG1 VAL A  20     -11.195 -27.435 -26.365  1.00  0.00              
ATOM    155 2HG1 VAL A  20     -12.451 -26.303 -25.808  1.00  0.00              
ATOM    156 3HG1 VAL A  20     -11.645 -26.039 -27.373  1.00  0.00              
ATOM    157 1HG2 VAL A  20      -8.818 -26.738 -26.410  1.00  0.00              
ATOM    158 2HG2 VAL A  20      -9.210 -25.314 -27.403  1.00  0.00              
ATOM    159 3HG2 VAL A  20      -8.352 -25.114 -25.856  1.00  0.00              
ATOM    160  N   GLY A  21     -13.270 -23.684 -25.772  1.00  0.00              
ATOM    161  CA  GLY A  21     -14.618 -23.538 -25.248  1.00  0.00              
ATOM    162  C   GLY A  21     -15.559 -22.763 -26.156  1.00  0.00              
ATOM    163  O   GLY A  21     -15.111 -22.073 -27.070  1.00  0.00              
ATOM    164  H   GLY A  21     -13.120 -23.618 -26.769  1.00  0.00              
ATOM    165 1HA  GLY A  21     -15.050 -24.527 -25.096  1.00  0.00              
ATOM    166 2HA  GLY A  21     -14.575 -23.012 -24.295  1.00  0.00              
ATOM    167  N   SER A  22     -16.863 -22.879 -25.890  1.00  0.00              
ATOM    168  CA  SER A  22     -17.904 -22.251 -26.701  1.00  0.00              
ATOM    169  C   SER A  22     -17.841 -20.732 -26.609  1.00  0.00              
ATOM    170  O   SER A  22     -17.341 -20.180 -25.630  1.00  0.00              
ATOM    171  CB  SER A  22     -19.271 -22.746 -26.272  1.00  0.00              
ATOM    172  OG  SER A  22     -19.415 -24.127 -26.464  1.00  0.00              
ATOM    173  H   SER A  22     -17.130 -23.430 -25.087  1.00  0.00              
ATOM    174  HA  SER A  22     -17.882 -22.558 -27.748  1.00  0.00              
ATOM    175 1HB  SER A  22     -19.407 -22.520 -25.214  1.00  0.00              
ATOM    176 2HB  SER A  22     -20.030 -22.226 -26.854  1.00  0.00              
ATOM    177  HG  SER A  22     -20.291 -24.399 -26.181  1.00  0.00              
ATOM    178  N   GLY A  23     -18.373 -20.068 -27.631  1.00  0.00              
ATOM    179  CA  GLY A  23     -18.396 -18.617 -27.634  1.00  0.00              
ATOM    180  C   GLY A  23     -19.190 -18.069 -26.462  1.00  0.00              
ATOM    181  O   GLY A  23     -20.284 -18.555 -26.159  1.00  0.00              
ATOM    182  H   GLY A  23     -18.767 -20.568 -28.416  1.00  0.00              
ATOM    183 1HA  GLY A  23     -17.373 -18.244 -27.571  1.00  0.00              
ATOM    184 2HA  GLY A  23     -18.852 -18.270 -28.561  1.00  0.00              
ATOM    185  N   GLY A  24     -18.629 -17.070 -25.786  1.00  0.00              
ATOM    186  CA  GLY A  24     -19.271 -16.528 -24.601  1.00  0.00              
ATOM    187  C   GLY A  24     -18.955 -17.119 -23.233  1.00  0.00              
ATOM    188  O   GLY A  24     -19.408 -16.577 -22.228  1.00  0.00              
ATOM    189  H   GLY A  24     -17.750 -16.678 -26.091  1.00  0.00              
ATOM    190 1HA  GLY A  24     -19.016 -15.472 -24.509  1.00  0.00              
ATOM    191 2HA  GLY A  24     -20.351 -16.632 -24.702  1.00  0.00              
ATOM    192  N   VAL A  25     -18.191 -18.201 -23.154  1.00  0.00              
ATOM    193  CA  VAL A  25     -17.848 -18.728 -21.834  1.00  0.00              
ATOM    194  C   VAL A  25     -16.865 -17.883 -21.015  1.00  0.00              
ATOM    195  O   VAL A  25     -16.758 -18.075 -19.804  1.00  0.00              
ATOM    196  CB  VAL A  25     -17.309 -20.185 -21.907  1.00  0.00              
ATOM    197  CG1 VAL A  25     -18.357 -21.089 -22.554  1.00  0.00              
ATOM    198  CG2 VAL A  25     -15.987 -20.230 -22.659  1.00  0.00              
ATOM    199  H   VAL A  25     -17.840 -18.669 -23.977  1.00  0.00              
ATOM    200  HA  VAL A  25     -18.720 -18.756 -21.179  1.00  0.00              
ATOM    201  HB  VAL A  25     -17.109 -20.539 -20.896  1.00  0.00              
ATOM    202 1HG1 VAL A  25     -17.976 -22.109 -22.603  1.00  0.00              
ATOM    203 2HG1 VAL A  25     -19.270 -21.071 -21.958  1.00  0.00              
ATOM    204 3HG1 VAL A  25     -18.573 -20.733 -23.561  1.00  0.00              
ATOM    205 1HG2 VAL A  25     -15.626 -21.257 -22.699  1.00  0.00              
ATOM    206 2HG2 VAL A  25     -16.133 -19.856 -23.673  1.00  0.00              
ATOM    207 3HG2 VAL A  25     -15.254 -19.608 -22.145  1.00  0.00              
ATOM    208  N   GLY A  26     -16.147 -16.965 -21.660  1.00  0.00              
ATOM    209  CA  GLY A  26     -15.211 -16.114 -20.935  1.00  0.00              
ATOM    210  C   GLY A  26     -13.733 -16.401 -21.179  1.00  0.00              
ATOM    211  O   GLY A  26     -12.881 -16.060 -20.357  1.00  0.00              
ATOM    212  H   GLY A  26     -16.245 -16.849 -22.658  1.00  0.00              
ATOM    213 1HA  GLY A  26     -15.380 -15.075 -21.219  1.00  0.00              
ATOM    214 2HA  GLY A  26     -15.381 -16.229 -19.865  1.00  0.00              
ATOM    215  N   LYS A  27     -13.413 -17.021 -22.311  1.00  0.00              
ATOM    216  CA  LYS A  27     -12.016 -17.254 -22.670  1.00  0.00              
ATOM    217  C   LYS A  27     -11.252 -15.923 -22.769  1.00  0.00              
ATOM    218  O   LYS A  27     -10.197 -15.748 -22.148  1.00  0.00              
ATOM    219  CB  LYS A  27     -11.935 -18.007 -24.004  1.00  0.00              
ATOM    220  CG  LYS A  27     -12.628 -19.363 -23.972  1.00  0.00              
ATOM    221  CD  LYS A  27     -12.326 -20.202 -25.231  1.00  0.00              
ATOM    222  CE  LYS A  27     -12.802 -19.522 -26.514  1.00  0.00              
ATOM    223  NZ  LYS A  27     -14.290 -19.377 -26.581  1.00  0.00              
ATOM    224  H   LYS A  27     -14.141 -17.337 -22.936  1.00  0.00              
ATOM    225  HA  LYS A  27     -11.528 -17.841 -21.891  1.00  0.00              
ATOM    226 1HB  LYS A  27     -12.396 -17.370 -24.759  1.00  0.00              
ATOM    227 2HB  LYS A  27     -10.877 -18.135 -24.236  1.00  0.00              
ATOM    228 1HG  LYS A  27     -12.285 -19.906 -23.091  1.00  0.00              
ATOM    229 2HG  LYS A  27     -13.704 -19.201 -23.903  1.00  0.00              
ATOM    230 1HD  LYS A  27     -11.248 -20.358 -25.293  1.00  0.00              
ATOM    231 2HD  LYS A  27     -12.827 -21.164 -25.135  1.00  0.00              
ATOM    232 1HE  LYS A  27     -12.349 -18.533 -26.566  1.00  0.00              
ATOM    233 2HE  LYS A  27     -12.467 -20.119 -27.362  1.00  0.00              
ATOM    234 1HZ  LYS A  27     -14.545 -18.924 -27.448  1.00  0.00              
ATOM    235 2HZ  LYS A  27     -14.720 -20.291 -26.540  1.00  0.00              
ATOM    236 3HZ  LYS A  27     -14.610 -18.820 -25.802  1.00  0.00              
ATOM    237  N   SER A  28     -11.797 -14.984 -23.536  1.00  0.00              
ATOM    238  CA  SER A  28     -11.150 -13.687 -23.699  1.00  0.00              
ATOM    239  C   SER A  28     -11.096 -12.904 -22.399  1.00  0.00              
ATOM    240  O   SER A  28     -10.156 -12.132 -22.159  1.00  0.00              
ATOM    241  CB  SER A  28     -11.871 -12.880 -24.762  1.00  0.00              
ATOM    242  OG  SER A  28     -11.796 -13.485 -26.023  1.00  0.00              
ATOM    243  H   SER A  28     -12.668 -15.162 -24.015  1.00  0.00              
ATOM    244  HA  SER A  28     -10.145 -13.754 -24.119  1.00  0.00              
ATOM    245 1HB  SER A  28     -12.918 -12.784 -24.476  1.00  0.00              
ATOM    246 2HB  SER A  28     -11.418 -11.891 -24.816  1.00  0.00              
ATOM    247  HG  SER A  28     -10.918 -13.851 -26.151  1.00  0.00              
ATOM    248  N   ALA A  29     -12.108 -13.099 -21.560  1.00  0.00              
ATOM    249  CA  ALA A  29     -12.153 -12.430 -20.267  1.00  0.00              
ATOM    250  C   ALA A  29     -11.008 -12.908 -19.380  1.00  0.00              
ATOM    251  O   ALA A  29     -10.349 -12.107 -18.734  1.00  0.00              
ATOM    252  CB  ALA A  29     -13.497 -12.686 -19.585  1.00  0.00              
ATOM    253  H   ALA A  29     -12.861 -13.721 -21.818  1.00  0.00              
ATOM    254  HA  ALA A  29     -12.028 -11.358 -20.423  1.00  0.00              
ATOM    255 1HB  ALA A  29     -13.517 -12.179 -18.620  1.00  0.00              
ATOM    256 2HB  ALA A  29     -14.303 -12.304 -20.212  1.00  0.00              
ATOM    257 3HB  ALA A  29     -13.631 -13.756 -19.435  1.00  0.00              
ATOM    258  N   LEU A  30     -10.776 -14.217 -19.349  1.00  0.00              
ATOM    259  CA  LEU A  30      -9.701 -14.752 -18.526  1.00  0.00              
ATOM    260  C   LEU A  30      -8.355 -14.321 -19.115  1.00  0.00              
ATOM    261  O   LEU A  30      -7.432 -13.953 -18.381  1.00  0.00              
ATOM    262  CB  LEU A  30      -9.780 -16.283 -18.456  1.00  0.00              
ATOM    263  CG  LEU A  30     -10.951 -16.871 -17.667  1.00  0.00              
ATOM    264  CD1 LEU A  30     -11.021 -18.389 -17.858  1.00  0.00              
ATOM    265  CD2 LEU A  30     -10.793 -16.506 -16.177  1.00  0.00              
ATOM    266  H   LEU A  30     -11.341 -14.851 -19.894  1.00  0.00              
ATOM    267  HA  LEU A  30      -9.770 -14.338 -17.521  1.00  0.00              
ATOM    268 1HB  LEU A  30      -9.907 -16.502 -19.515  1.00  0.00              
ATOM    269 2HB  LEU A  30      -8.845 -16.719 -18.105  1.00  0.00              
ATOM    270  HG  LEU A  30     -11.861 -16.396 -18.035  1.00  0.00              
ATOM    271 1HD1 LEU A  30     -11.860 -18.790 -17.289  1.00  0.00              
ATOM    272 2HD1 LEU A  30     -11.160 -18.616 -18.915  1.00  0.00              
ATOM    273 3HD1 LEU A  30     -10.096 -18.843 -17.506  1.00  0.00              
ATOM    274 1HD2 LEU A  30     -11.627 -16.923 -15.610  1.00  0.00              
ATOM    275 2HD2 LEU A  30      -9.856 -16.915 -15.799  1.00  0.00              
ATOM    276 3HD2 LEU A  30     -10.787 -15.422 -16.066  1.00  0.00              
ATOM    277  N   THR A  31      -8.257 -14.351 -20.440  1.00  0.00              
ATOM    278  CA  THR A  31      -7.016 -14.032 -21.140  1.00  0.00              
ATOM    279  C   THR A  31      -6.611 -12.573 -20.954  1.00  0.00              
ATOM    280  O   THR A  31      -5.442 -12.266 -20.746  1.00  0.00              
ATOM    281  CB  THR A  31      -7.132 -14.327 -22.647  1.00  0.00              
ATOM    282  OG1 THR A  31      -7.367 -15.728 -22.845  1.00  0.00              
ATOM    283  CG2 THR A  31      -5.856 -13.924 -23.369  1.00  0.00              
ATOM    284  H   THR A  31      -9.074 -14.604 -20.977  1.00  0.00              
ATOM    285  HA  THR A  31      -6.198 -14.623 -20.728  1.00  0.00              
ATOM    286  HB  THR A  31      -7.973 -13.766 -23.054  1.00  0.00              
ATOM    287  HG1 THR A  31      -7.744 -15.868 -23.718  1.00  0.00              
ATOM    288 1HG2 THR A  31      -5.958 -14.140 -24.433  1.00  0.00              
ATOM    289 2HG2 THR A  31      -5.681 -12.857 -23.230  1.00  0.00              
ATOM    290 3HG2 THR A  31      -5.016 -14.486 -22.963  1.00  0.00              
ATOM    291  N   LEU A  32      -7.591 -11.679 -21.035  1.00  0.00              
ATOM    292  CA  LEU A  32      -7.328 -10.261 -20.907  1.00  0.00              
ATOM    293  C   LEU A  32      -7.172  -9.804 -19.464  1.00  0.00              
ATOM    294  O   LEU A  32      -6.472  -8.822 -19.199  1.00  0.00              
ATOM    295  CB  LEU A  32      -8.422  -9.451 -21.626  1.00  0.00              
ATOM    296  CG  LEU A  32      -8.477  -9.645 -23.149  1.00  0.00              
ATOM    297  CD1 LEU A  32      -9.675  -8.896 -23.721  1.00  0.00              
ATOM    298  CD2 LEU A  32      -7.182  -9.152 -23.783  1.00  0.00              
ATOM    299  H   LEU A  32      -8.539 -11.992 -21.189  1.00  0.00              
ATOM    300  HA  LEU A  32      -6.378 -10.021 -21.384  1.00  0.00              
ATOM    301 1HB  LEU A  32      -9.303  -9.891 -21.159  1.00  0.00              
ATOM    302 2HB  LEU A  32      -8.369  -8.392 -21.376  1.00  0.00              
ATOM    303  HG  LEU A  32      -8.549 -10.717 -23.337  1.00  0.00              
ATOM    304 1HD1 LEU A  32      -9.710  -9.036 -24.802  1.00  0.00              
ATOM    305 2HD1 LEU A  32     -10.592  -9.283 -23.276  1.00  0.00              
ATOM    306 3HD1 LEU A  32      -9.581  -7.834 -23.497  1.00  0.00              
ATOM    307 1HD2 LEU A  32      -7.230  -9.294 -24.863  1.00  0.00              
ATOM    308 2HD2 LEU A  32      -7.047  -8.093 -23.562  1.00  0.00              
ATOM    309 3HD2 LEU A  32      -6.341  -9.717 -23.380  1.00  0.00              
ATOM    310  N   GLN A  33      -7.819 -10.494 -18.534  1.00  0.00              
ATOM    311  CA  GLN A  33      -7.621 -10.184 -17.116  1.00  0.00              
ATOM    312  C   GLN A  33      -6.202 -10.628 -16.765  1.00  0.00              
ATOM    313  O   GLN A  33      -5.476  -9.946 -16.040  1.00  0.00              
ATOM    314  CB  GLN A  33      -8.648 -10.893 -16.230  1.00  0.00              
ATOM    315  CG  GLN A  33      -8.538 -10.552 -14.753  1.00  0.00              
ATOM    316  CD  GLN A  33      -8.791  -9.081 -14.479  1.00  0.00              
ATOM    317  OE1 GLN A  33      -9.749  -8.496 -14.990  1.00  0.00              
ATOM    318  NE2 GLN A  33      -7.929  -8.474 -13.672  1.00  0.00              
ATOM    319  H   GLN A  33      -8.453 -11.237 -18.791  1.00  0.00              
ATOM    320  HA  GLN A  33      -7.713  -9.109 -16.961  1.00  0.00              
ATOM    321 1HB  GLN A  33      -9.633 -10.611 -16.601  1.00  0.00              
ATOM    322 2HB  GLN A  33      -8.501 -11.963 -16.372  1.00  0.00              
ATOM    323 1HG  GLN A  33      -9.039 -11.128 -13.976  1.00  0.00              
ATOM    324 2HG  GLN A  33      -7.464 -10.732 -14.703  1.00  0.00              
ATOM    325 1HE2 GLN A  33      -8.044  -7.504 -13.454  1.00  0.00              
ATOM    326 2HE2 GLN A  33      -7.164  -8.987 -13.280  1.00  0.00              
ATOM    327  N   PHE A  34      -5.808 -11.785 -17.289  1.00  0.00              
ATOM    328  CA  PHE A  34      -4.466 -12.304 -17.047  1.00  0.00              
ATOM    329  C   PHE A  34      -3.369 -11.415 -17.658  1.00  0.00              
ATOM    330  O   PHE A  34      -2.462 -10.957 -16.964  1.00  0.00              
ATOM    331  CB  PHE A  34      -4.346 -13.730 -17.607  1.00  0.00              
ATOM    332  CG  PHE A  34      -2.971 -14.311 -17.479  1.00  0.00              
ATOM    333  CD1 PHE A  34      -2.095 -14.305 -18.548  1.00  0.00              
ATOM    334  CD2 PHE A  34      -2.542 -14.840 -16.267  1.00  0.00              
ATOM    335  CE1 PHE A  34      -0.797 -14.819 -18.419  1.00  0.00              
ATOM    336  CE2 PHE A  34      -1.250 -15.353 -16.126  1.00  0.00              
ATOM    337  CZ  PHE A  34      -0.377 -15.340 -17.209  1.00  0.00              
ATOM    338  H   PHE A  34      -6.444 -12.315 -17.866  1.00  0.00              
ATOM    339  HA  PHE A  34      -4.264 -12.322 -15.975  1.00  0.00              
ATOM    340 1HB  PHE A  34      -5.020 -14.400 -17.076  1.00  0.00              
ATOM    341 2HB  PHE A  34      -4.591 -13.737 -18.669  1.00  0.00              
ATOM    342  HD1 PHE A  34      -2.423 -13.893 -19.503  1.00  0.00              
ATOM    343  HD2 PHE A  34      -3.227 -14.849 -15.418  1.00  0.00              
ATOM    344  HE1 PHE A  34      -0.120 -14.807 -19.273  1.00  0.00              
ATOM    345  HE2 PHE A  34      -0.926 -15.764 -15.170  1.00  0.00              
ATOM    346  HZ  PHE A  34       0.632 -15.738 -17.107  1.00  0.00              
ATOM    347  N   MET A  35      -3.470 -11.163 -18.955  1.00  0.00              
ATOM    348  CA  MET A  35      -2.474 -10.371 -19.676  1.00  0.00              
ATOM    349  C   MET A  35      -2.447  -8.887 -19.347  1.00  0.00              
ATOM    350  O   MET A  35      -1.380  -8.294 -19.150  1.00  0.00              
ATOM    351  CB  MET A  35      -2.714 -10.470 -21.187  1.00  0.00              
ATOM    352  CG  MET A  35      -2.423 -11.826 -21.801  1.00  0.00              
ATOM    353  SD  MET A  35      -0.655 -11.997 -22.071  1.00  0.00              
ATOM    354  CE  MET A  35      -0.510 -13.727 -22.233  1.00  0.00              
ATOM    355  H   MET A  35      -4.264 -11.532 -19.459  1.00  0.00              
ATOM    356  HA  MET A  35      -1.471 -10.711 -19.418  1.00  0.00              
ATOM    357 1HB  MET A  35      -3.759 -10.219 -21.360  1.00  0.00              
ATOM    358 2HB  MET A  35      -2.077  -9.722 -21.660  1.00  0.00              
ATOM    359 1HG  MET A  35      -2.783 -12.593 -21.116  1.00  0.00              
ATOM    360 2HG  MET A  35      -2.965 -11.895 -22.743  1.00  0.00              
ATOM    361 1HE  MET A  35       0.533 -13.991 -22.406  1.00  0.00              
ATOM    362 2HE  MET A  35      -0.860 -14.209 -21.318  1.00  0.00              
ATOM    363 3HE  MET A  35      -1.115 -14.066 -23.075  1.00  0.00              
ATOM    364  N   LYS A  36      -3.627  -8.288 -19.303  1.00  0.00              
ATOM    365  CA  LYS A  36      -3.708  -6.856 -19.097  1.00  0.00              
ATOM    366  C   LYS A  36      -4.472  -6.348 -17.888  1.00  0.00              
ATOM    367  O   LYS A  36      -4.637  -5.141 -17.733  1.00  0.00              
ATOM    368  CB  LYS A  36      -4.312  -6.222 -20.351  1.00  0.00              
ATOM    369  CG  LYS A  36      -3.441  -6.337 -21.596  1.00  0.00              
ATOM    370  CD  LYS A  36      -4.076  -5.627 -22.782  1.00  0.00              
ATOM    371  CE  LYS A  36      -3.267  -5.842 -24.053  1.00  0.00              
ATOM    372  NZ  LYS A  36      -3.891  -5.176 -25.229  1.00  0.00              
ATOM    373  H   LYS A  36      -4.480  -8.818 -19.413  1.00  0.00              
ATOM    374  HA  LYS A  36      -2.711  -6.450 -18.926  1.00  0.00              
ATOM    375 1HB  LYS A  36      -5.268  -6.715 -20.530  1.00  0.00              
ATOM    376 2HB  LYS A  36      -4.483  -5.169 -20.126  1.00  0.00              
ATOM    377 1HG  LYS A  36      -2.470  -5.891 -21.381  1.00  0.00              
ATOM    378 2HG  LYS A  36      -3.312  -7.393 -21.831  1.00  0.00              
ATOM    379 1HD  LYS A  36      -5.084  -6.018 -22.922  1.00  0.00              
ATOM    380 2HD  LYS A  36      -4.128  -4.561 -22.562  1.00  0.00              
ATOM    381 1HE  LYS A  36      -2.268  -5.438 -23.895  1.00  0.00              
ATOM    382 2HE  LYS A  36      -3.200  -6.914 -24.238  1.00  0.00              
ATOM    383 1HZ  LYS A  36      -3.325  -5.342 -26.049  1.00  0.00              
ATOM    384 2HZ  LYS A  36      -4.817  -5.551 -25.377  1.00  0.00              
ATOM    385 3HZ  LYS A  36      -3.953  -4.182 -25.059  1.00  0.00              
ATOM    386  N   ASP A  37      -4.935  -7.251 -17.034  1.00  0.00              
ATOM    387  CA  ASP A  37      -5.810  -6.840 -15.946  1.00  0.00              
ATOM    388  C   ASP A  37      -7.074  -6.154 -16.434  1.00  0.00              
ATOM    389  O   ASP A  37      -7.555  -5.235 -15.783  1.00  0.00              
ATOM    390  CB  ASP A  37      -5.058  -5.912 -14.989  1.00  0.00              
ATOM    391  CG  ASP A  37      -3.872  -6.560 -14.287  1.00  0.00              
ATOM    392  OD1 ASP A  37      -4.042  -7.618 -13.729  1.00  0.00              
ATOM    393  OD2 ASP A  37      -2.776  -6.077 -14.447  1.00  0.00              
ATOM    394  H   ASP A  37      -4.689  -8.227 -17.126  1.00  0.00              
ATOM    395  HA  ASP A  37      -6.149  -7.717 -15.393  1.00  0.00              
ATOM    396 1HB  ASP A  37      -4.740  -4.977 -15.450  1.00  0.00              
ATOM    397 2HB  ASP A  37      -5.844  -5.710 -14.261  1.00  0.00              
ATOM    398  N   GLU A  38      -7.615  -6.591 -17.565  1.00  0.00              
ATOM    399  CA  GLU A  38      -8.841  -5.989 -18.069  1.00  0.00              
ATOM    400  C   GLU A  38     -10.000  -6.992 -18.168  1.00  0.00              
ATOM    401  O   GLU A  38      -9.788  -8.190 -18.384  1.00  0.00              
ATOM    402  CB  GLU A  38      -8.583  -5.355 -19.438  1.00  0.00              
ATOM    403  CG  GLU A  38      -7.605  -4.188 -19.416  1.00  0.00              
ATOM    404  CD  GLU A  38      -7.462  -3.570 -20.779  1.00  0.00              
ATOM    405  OE1 GLU A  38      -8.077  -4.055 -21.698  1.00  0.00              
ATOM    406  OE2 GLU A  38      -6.829  -2.545 -20.881  1.00  0.00              
ATOM    407  H   GLU A  38      -7.184  -7.341 -18.087  1.00  0.00              
ATOM    408  HA  GLU A  38      -9.185  -5.217 -17.379  1.00  0.00              
ATOM    409 1HB  GLU A  38      -8.195  -6.141 -20.085  1.00  0.00              
ATOM    410 2HB  GLU A  38      -9.546  -5.013 -19.818  1.00  0.00              
ATOM    411 1HG  GLU A  38      -7.867  -3.416 -18.693  1.00  0.00              
ATOM    412 2HG  GLU A  38      -6.662  -4.650 -19.127  1.00  0.00              
ATOM    413  N   PHE A  39     -11.221  -6.487 -17.998  1.00  0.00              
ATOM    414  CA  PHE A  39     -12.428  -7.305 -18.046  1.00  0.00              
ATOM    415  C   PHE A  39     -13.587  -6.473 -18.566  1.00  0.00              
ATOM    416  O   PHE A  39     -13.810  -5.356 -18.101  1.00  0.00              
ATOM    417  CB  PHE A  39     -12.798  -7.861 -16.657  1.00  0.00              
ATOM    418  CG  PHE A  39     -14.127  -8.594 -16.630  1.00  0.00              
ATOM    419  CD1 PHE A  39     -15.292  -7.945 -16.227  1.00  0.00              
ATOM    420  CD2 PHE A  39     -14.224  -9.909 -17.065  1.00  0.00              
ATOM    421  CE1 PHE A  39     -16.536  -8.596 -16.261  1.00  0.00              
ATOM    422  CE2 PHE A  39     -15.461 -10.574 -17.105  1.00  0.00              
ATOM    423  CZ  PHE A  39     -16.619  -9.912 -16.701  1.00  0.00              
ATOM    424  H   PHE A  39     -11.305  -5.494 -17.830  1.00  0.00              
ATOM    425  HA  PHE A  39     -12.284  -8.137 -18.737  1.00  0.00              
ATOM    426 1HB  PHE A  39     -12.042  -8.571 -16.324  1.00  0.00              
ATOM    427 2HB  PHE A  39     -12.873  -7.048 -15.936  1.00  0.00              
ATOM    428  HD1 PHE A  39     -15.235  -6.914 -15.881  1.00  0.00              
ATOM    429  HD2 PHE A  39     -13.317 -10.426 -17.380  1.00  0.00              
ATOM    430  HE1 PHE A  39     -17.435  -8.070 -15.942  1.00  0.00              
ATOM    431  HE2 PHE A  39     -15.516 -11.606 -17.451  1.00  0.00              
ATOM    432  HZ  PHE A  39     -17.583 -10.419 -16.728  1.00  0.00              
ATOM    433  N   VAL A  40     -14.314  -7.018 -19.534  1.00  0.00              
ATOM    434  CA  VAL A  40     -15.568  -6.422 -19.982  1.00  0.00              
ATOM    435  C   VAL A  40     -16.676  -7.459 -19.887  1.00  0.00              
ATOM    436  O   VAL A  40     -16.425  -8.664 -19.914  1.00  0.00              
ATOM    437  CB  VAL A  40     -15.472  -5.923 -21.431  1.00  0.00              
ATOM    438  CG1 VAL A  40     -14.416  -4.839 -21.538  1.00  0.00              
ATOM    439  CG2 VAL A  40     -15.126  -7.085 -22.345  1.00  0.00              
ATOM    440  H   VAL A  40     -13.991  -7.869 -19.970  1.00  0.00              
ATOM    441  HA  VAL A  40     -15.868  -5.596 -19.336  1.00  0.00              
ATOM    442  HB  VAL A  40     -16.447  -5.545 -21.740  1.00  0.00              
ATOM    443 1HG1 VAL A  40     -14.355  -4.491 -22.569  1.00  0.00              
ATOM    444 2HG1 VAL A  40     -14.684  -4.005 -20.890  1.00  0.00              
ATOM    445 3HG1 VAL A  40     -13.449  -5.240 -21.233  1.00  0.00              
ATOM    446 1HG2 VAL A  40     -15.059  -6.731 -23.373  1.00  0.00              
ATOM    447 2HG2 VAL A  40     -14.169  -7.511 -22.044  1.00  0.00              
ATOM    448 3HG2 VAL A  40     -15.902  -7.847 -22.274  1.00  0.00              
ATOM    449  N   GLU A  41     -17.909  -6.986 -19.782  1.00  0.00              
ATOM    450  CA  GLU A  41     -19.045  -7.882 -19.675  1.00  0.00              
ATOM    451  C   GLU A  41     -19.511  -8.456 -21.016  1.00  0.00              
ATOM    452  O   GLU A  41     -19.832  -9.637 -21.103  1.00  0.00              
ATOM    453  CB  GLU A  41     -20.207  -7.154 -18.995  1.00  0.00              
ATOM    454  CG  GLU A  41     -19.968  -6.817 -17.530  1.00  0.00              
ATOM    455  CD  GLU A  41     -21.130  -6.063 -16.946  1.00  0.00              
ATOM    456  OE1 GLU A  41     -22.050  -5.773 -17.672  1.00  0.00              
ATOM    457  OE2 GLU A  41     -21.150  -5.874 -15.753  1.00  0.00              
ATOM    458  H   GLU A  41     -18.067  -5.989 -19.776  1.00  0.00              
ATOM    459  HA  GLU A  41     -18.773  -8.755 -19.080  1.00  0.00              
ATOM    460 1HB  GLU A  41     -20.378  -6.234 -19.556  1.00  0.00              
ATOM    461 2HB  GLU A  41     -21.082  -7.799 -19.081  1.00  0.00              
ATOM    462 1HG  GLU A  41     -19.756  -7.690 -16.914  1.00  0.00              
ATOM    463 2HG  GLU A  41     -19.092  -6.170 -17.556  1.00  0.00              
ATOM    464  N   ASP A  42     -19.523  -7.644 -22.069  1.00  0.00              
ATOM    465  CA  ASP A  42     -19.876  -8.161 -23.395  1.00  0.00              
ATOM    466  C   ASP A  42     -18.807  -9.003 -24.095  1.00  0.00              
ATOM    467  O   ASP A  42     -17.612  -8.746 -23.967  1.00  0.00              
ATOM    468  CB  ASP A  42     -20.257  -6.991 -24.305  1.00  0.00              
ATOM    469  CG  ASP A  42     -21.604  -6.357 -23.984  1.00  0.00              
ATOM    470  OD1 ASP A  42     -22.340  -6.930 -23.217  1.00  0.00              
ATOM    471  OD2 ASP A  42     -21.820  -5.237 -24.380  1.00  0.00              
ATOM    472  H   ASP A  42     -19.290  -6.666 -21.968  1.00  0.00              
ATOM    473  HA  ASP A  42     -20.723  -8.843 -23.312  1.00  0.00              
ATOM    474 1HB  ASP A  42     -19.494  -6.214 -24.357  1.00  0.00              
ATOM    475 2HB  ASP A  42     -20.318  -7.506 -25.264  1.00  0.00              
ATOM    476  N   TYR A  43     -19.267 -10.006 -24.840  1.00  0.00              
ATOM    477  CA  TYR A  43     -18.407 -10.904 -25.614  1.00  0.00              
ATOM    478  C   TYR A  43     -17.757 -10.156 -26.779  1.00  0.00              
ATOM    479  O   TYR A  43     -18.424  -9.436 -27.517  1.00  0.00              
ATOM    480  CB  TYR A  43     -19.206 -12.101 -26.133  1.00  0.00              
ATOM    481  CG  TYR A  43     -18.439 -12.978 -27.098  1.00  0.00              
ATOM    482  CD1 TYR A  43     -17.422 -13.808 -26.652  1.00  0.00              
ATOM    483  CD2 TYR A  43     -18.737 -12.973 -28.453  1.00  0.00              
ATOM    484  CE1 TYR A  43     -16.718 -14.611 -27.529  1.00  0.00              
ATOM    485  CE2 TYR A  43     -18.040 -13.772 -29.339  1.00  0.00              
ATOM    486  CZ  TYR A  43     -17.031 -14.590 -28.873  1.00  0.00              
ATOM    487  OH  TYR A  43     -16.334 -15.388 -29.752  1.00  0.00              
ATOM    488  H   TYR A  43     -20.267 -10.141 -24.864  1.00  0.00              
ATOM    489  HA  TYR A  43     -17.598 -11.276 -24.984  1.00  0.00              
ATOM    490 1HB  TYR A  43     -19.505 -12.691 -25.266  1.00  0.00              
ATOM    491 2HB  TYR A  43     -20.093 -11.706 -26.628  1.00  0.00              
ATOM    492  HD1 TYR A  43     -17.180 -13.819 -25.589  1.00  0.00              
ATOM    493  HD2 TYR A  43     -19.535 -12.325 -28.815  1.00  0.00              
ATOM    494  HE1 TYR A  43     -15.920 -15.258 -27.165  1.00  0.00              
ATOM    495  HE2 TYR A  43     -18.288 -13.754 -30.401  1.00  0.00              
ATOM    496  HH  TYR A  43     -15.656 -15.915 -29.323  1.00  0.00              
ATOM    497  N   GLU A  44     -16.454 -10.352 -26.949  1.00  0.00              
ATOM    498  CA  GLU A  44     -15.726  -9.811 -28.091  1.00  0.00              
ATOM    499  C   GLU A  44     -15.499 -10.877 -29.173  1.00  0.00              
ATOM    500  O   GLU A  44     -14.732 -11.814 -28.970  1.00  0.00              
ATOM    501  CB  GLU A  44     -14.387  -9.228 -27.636  1.00  0.00              
ATOM    502  CG  GLU A  44     -13.555  -8.615 -28.754  1.00  0.00              
ATOM    503  CD  GLU A  44     -12.295  -7.992 -28.219  1.00  0.00              
ATOM    504  OE1 GLU A  44     -12.082  -8.054 -27.032  1.00  0.00              
ATOM    505  OE2 GLU A  44     -11.492  -7.554 -29.008  1.00  0.00              
ATOM    506  H   GLU A  44     -15.954 -10.895 -26.259  1.00  0.00              
ATOM    507  HA  GLU A  44     -16.311  -9.020 -28.562  1.00  0.00              
ATOM    508 1HB  GLU A  44     -14.609  -8.465 -26.889  1.00  0.00              
ATOM    509 2HB  GLU A  44     -13.827 -10.039 -27.170  1.00  0.00              
ATOM    510 1HG  GLU A  44     -13.303  -9.321 -29.544  1.00  0.00              
ATOM    511 2HG  GLU A  44     -14.202  -7.836 -29.157  1.00  0.00              
ATOM    512  N   PRO A  45     -16.160 -10.737 -30.339  1.00  0.00              
ATOM    513  CA  PRO A  45     -15.998 -11.682 -31.449  1.00  0.00              
ATOM    514  C   PRO A  45     -14.534 -11.973 -31.757  1.00  0.00              
ATOM    515  O   PRO A  45     -13.788 -11.115 -32.226  1.00  0.00              
ATOM    516  CB  PRO A  45     -16.727 -10.992 -32.595  1.00  0.00              
ATOM    517  CG  PRO A  45     -17.848 -10.308 -31.879  1.00  0.00              
ATOM    518  CD  PRO A  45     -17.146  -9.716 -30.674  1.00  0.00              
ATOM    519  HA  PRO A  45     -16.430 -12.670 -31.233  1.00  0.00              
ATOM    520 1HB  PRO A  45     -16.070 -10.284 -33.121  1.00  0.00              
ATOM    521 2HB  PRO A  45     -17.083 -11.717 -33.341  1.00  0.00              
ATOM    522 1HG  PRO A  45     -18.317  -9.543 -32.515  1.00  0.00              
ATOM    523 2HG  PRO A  45     -18.636 -11.023 -31.600  1.00  0.00              
ATOM    524 1HD  PRO A  45     -16.664  -8.754 -30.904  1.00  0.00              
ATOM    525 2HD  PRO A  45     -17.836  -9.536 -29.837  1.00  0.00              
ATOM    526  N   THR A  46     -14.137 -13.204 -31.470  1.00  0.00              
ATOM    527  CA  THR A  46     -12.757 -13.641 -31.644  1.00  0.00              
ATOM    528  C   THR A  46     -12.629 -14.773 -32.660  1.00  0.00              
ATOM    529  O   THR A  46     -13.287 -15.793 -32.522  1.00  0.00              
ATOM    530  CB  THR A  46     -12.191 -14.191 -30.298  1.00  0.00              
ATOM    531  OG1 THR A  46     -12.212 -13.158 -29.308  1.00  0.00              
ATOM    532  CG2 THR A  46     -10.765 -14.724 -30.480  1.00  0.00              
ATOM    533  H   THR A  46     -14.821 -13.858 -31.118  1.00  0.00              
ATOM    534  HA  THR A  46     -12.158 -12.821 -32.040  1.00  0.00              
ATOM    535  HB  THR A  46     -12.834 -14.998 -29.946  1.00  0.00              
ATOM    536  HG1 THR A  46     -13.023 -12.651 -29.391  1.00  0.00              
ATOM    537 1HG2 THR A  46     -10.394 -15.101 -29.528  1.00  0.00              
ATOM    538 2HG2 THR A  46     -10.770 -15.530 -31.215  1.00  0.00              
ATOM    539 3HG2 THR A  46     -10.119 -13.920 -30.829  1.00  0.00              
ATOM    540  N   GLY A  47     -11.783 -14.588 -33.675  1.00  0.00              
ATOM    541  CA  GLY A  47     -11.573 -15.640 -34.660  1.00  0.00              
ATOM    542  C   GLY A  47     -10.371 -16.394 -34.089  1.00  0.00              
ATOM    543  O   GLY A  47     -10.481 -17.570 -33.744  1.00  0.00              
ATOM    544  H   GLY A  47     -11.281 -13.718 -33.770  1.00  0.00              
ATOM    545 1HA  GLY A  47     -12.473 -16.252 -34.725  1.00  0.00              
ATOM    546 2HA  GLY A  47     -11.374 -15.185 -35.630  1.00  0.00              
ATOM    547  N   ALA A  48      -9.235 -15.700 -33.962  1.00  0.00              
ATOM    548  CA  ALA A  48      -8.026 -16.262 -33.336  1.00  0.00              
ATOM    549  C   ALA A  48      -7.035 -15.148 -32.999  1.00  0.00              
ATOM    550  O   ALA A  48      -6.558 -14.436 -33.886  1.00  0.00              
ATOM    551  CB  ALA A  48      -7.367 -17.298 -34.270  1.00  0.00              
ATOM    552  H   ALA A  48      -9.213 -14.753 -34.312  1.00  0.00              
ATOM    553  HA  ALA A  48      -8.310 -16.752 -32.404  1.00  0.00              
ATOM    554 1HB  ALA A  48      -6.475 -17.702 -33.791  1.00  0.00              
ATOM    555 2HB  ALA A  48      -8.070 -18.107 -34.470  1.00  0.00              
ATOM    556 3HB  ALA A  48      -7.089 -16.817 -35.207  1.00  0.00              
ATOM    557  N   ASP A  49      -6.735 -15.005 -31.711  1.00  0.00              
ATOM    558  CA  ASP A  49      -5.763 -14.014 -31.238  1.00  0.00              
ATOM    559  C   ASP A  49      -4.643 -14.694 -30.455  1.00  0.00              
ATOM    560  O   ASP A  49      -4.899 -15.613 -29.687  1.00  0.00              
ATOM    561  CB  ASP A  49      -6.446 -12.954 -30.370  1.00  0.00              
ATOM    562  CG  ASP A  49      -7.467 -12.099 -31.108  1.00  0.00              
ATOM    563  OD1 ASP A  49      -7.118 -11.526 -32.112  1.00  0.00              
ATOM    564  OD2 ASP A  49      -8.621 -12.151 -30.754  1.00  0.00              
ATOM    565  H   ASP A  49      -7.194 -15.604 -31.040  1.00  0.00              
ATOM    566  HA  ASP A  49      -5.299 -13.516 -32.090  1.00  0.00              
ATOM    567 1HB  ASP A  49      -6.899 -13.360 -29.465  1.00  0.00              
ATOM    568 2HB  ASP A  49      -5.585 -12.341 -30.103  1.00  0.00              
ATOM    569  N   SER A  50      -3.416 -14.214 -30.656  1.00  0.00              
ATOM    570  CA  SER A  50      -2.231 -14.734 -29.971  1.00  0.00              
ATOM    571  C   SER A  50      -1.700 -13.680 -29.001  1.00  0.00              
ATOM    572  O   SER A  50      -1.406 -12.547 -29.402  1.00  0.00              
ATOM    573  CB  SER A  50      -1.164 -15.129 -30.973  1.00  0.00              
ATOM    574  OG  SER A  50       0.015 -15.555 -30.347  1.00  0.00              
ATOM    575  H   SER A  50      -3.310 -13.456 -31.315  1.00  0.00              
ATOM    576  HA  SER A  50      -2.406 -15.683 -29.463  1.00  0.00              
ATOM    577 1HB  SER A  50      -1.550 -15.940 -31.591  1.00  0.00              
ATOM    578 2HB  SER A  50      -0.940 -14.269 -31.603  1.00  0.00              
ATOM    579  HG  SER A  50      -0.174 -16.317 -29.794  1.00  0.00              
ATOM    580  N   TYR A  51      -1.586 -14.056 -27.731  1.00  0.00              
ATOM    581  CA  TYR A  51      -1.014 -13.187 -26.705  1.00  0.00              
ATOM    582  C   TYR A  51       0.267 -13.818 -26.167  1.00  0.00              
ATOM    583  O   TYR A  51       0.400 -15.048 -26.166  1.00  0.00              
ATOM    584  CB  TYR A  51      -1.999 -13.024 -25.544  1.00  0.00              
ATOM    585  CG  TYR A  51      -3.338 -12.437 -25.938  1.00  0.00              
ATOM    586  CD1 TYR A  51      -3.618 -11.082 -25.735  1.00  0.00              
ATOM    587  CD2 TYR A  51      -4.328 -13.237 -26.514  1.00  0.00              
ATOM    588  CE1 TYR A  51      -4.861 -10.536 -26.096  1.00  0.00              
ATOM    589  CE2 TYR A  51      -5.562 -12.705 -26.876  1.00  0.00              
ATOM    590  CZ  TYR A  51      -5.822 -11.356 -26.667  1.00  0.00              
ATOM    591  OH  TYR A  51      -7.030 -10.832 -27.050  1.00  0.00              
ATOM    592  H   TYR A  51      -1.910 -14.977 -27.471  1.00  0.00              
ATOM    593  HA  TYR A  51      -0.752 -12.222 -27.141  1.00  0.00              
ATOM    594 1HB  TYR A  51      -2.153 -14.013 -25.111  1.00  0.00              
ATOM    595 2HB  TYR A  51      -1.525 -12.376 -24.808  1.00  0.00              
ATOM    596  HD1 TYR A  51      -2.853 -10.448 -25.287  1.00  0.00              
ATOM    597  HD2 TYR A  51      -4.120 -14.295 -26.678  1.00  0.00              
ATOM    598  HE1 TYR A  51      -5.067  -9.478 -25.932  1.00  0.00              
ATOM    599  HE2 TYR A  51      -6.323 -13.346 -27.321  1.00  0.00              
ATOM    600  HH  TYR A  51      -7.612 -11.484 -27.448  1.00  0.00              
ATOM    601  N   PHE A  52       1.212 -12.989 -25.725  1.00  0.00              
ATOM    602  CA  PHE A  52       2.448 -13.517 -25.153  1.00  0.00              
ATOM    603  C   PHE A  52       2.914 -12.596 -24.021  1.00  0.00              
ATOM    604  O   PHE A  52       2.814 -11.373 -24.125  1.00  0.00              
ATOM    605  CB  PHE A  52       3.533 -13.649 -26.224  1.00  0.00              
ATOM    606  CG  PHE A  52       3.918 -12.344 -26.860  1.00  0.00              
ATOM    607  CD1 PHE A  52       4.966 -11.591 -26.351  1.00  0.00              
ATOM    608  CD2 PHE A  52       3.234 -11.867 -27.968  1.00  0.00              
ATOM    609  CE1 PHE A  52       5.321 -10.390 -26.936  1.00  0.00              
ATOM    610  CE2 PHE A  52       3.588 -10.668 -28.555  1.00  0.00              
ATOM    611  CZ  PHE A  52       4.633  -9.928 -28.038  1.00  0.00              
ATOM    612  H   PHE A  52       1.083 -11.988 -25.781  1.00  0.00              
ATOM    613  HA  PHE A  52       2.266 -14.504 -24.725  1.00  0.00              
ATOM    614 1HB  PHE A  52       4.441 -14.064 -25.789  1.00  0.00              
ATOM    615 2HB  PHE A  52       3.188 -14.298 -27.028  1.00  0.00              
ATOM    616  HD1 PHE A  52       5.511 -11.956 -25.481  1.00  0.00              
ATOM    617  HD2 PHE A  52       2.409 -12.451 -28.376  1.00  0.00              
ATOM    618  HE1 PHE A  52       6.146  -9.808 -26.526  1.00  0.00              
ATOM    619  HE2 PHE A  52       3.043 -10.304 -29.426  1.00  0.00              
ATOM    620  HZ  PHE A  52       4.912  -8.982 -28.498  1.00  0.00              
ATOM    621  N   LYS A  53       3.402 -13.182 -22.932  1.00  0.00              
ATOM    622  CA  LYS A  53       3.801 -12.380 -21.777  1.00  0.00              
ATOM    623  C   LYS A  53       4.878 -13.070 -20.964  1.00  0.00              
ATOM    624  O   LYS A  53       4.815 -14.283 -20.727  1.00  0.00              
ATOM    625  CB  LYS A  53       2.593 -12.080 -20.888  1.00  0.00              
ATOM    626  CG  LYS A  53       2.879 -11.123 -19.739  1.00  0.00              
ATOM    627  CD  LYS A  53       1.603 -10.745 -19.001  1.00  0.00              
ATOM    628  CE  LYS A  53       1.865  -9.671 -17.956  1.00  0.00              
ATOM    629  NZ  LYS A  53       0.616  -9.255 -17.261  1.00  0.00              
ATOM    630  H   LYS A  53       3.501 -14.186 -22.892  1.00  0.00              
ATOM    631  HA  LYS A  53       4.228 -11.435 -22.114  1.00  0.00              
ATOM    632 1HB  LYS A  53       1.822 -11.654 -21.531  1.00  0.00              
ATOM    633 2HB  LYS A  53       2.245 -13.032 -20.488  1.00  0.00              
ATOM    634 1HG  LYS A  53       3.569 -11.608 -19.048  1.00  0.00              
ATOM    635 2HG  LYS A  53       3.345 -10.224 -20.144  1.00  0.00              
ATOM    636 1HD  LYS A  53       0.878 -10.377 -19.728  1.00  0.00              
ATOM    637 2HD  LYS A  53       1.207 -11.636 -18.514  1.00  0.00              
ATOM    638 1HE  LYS A  53       2.570 -10.067 -17.227  1.00  0.00              
ATOM    639 2HE  LYS A  53       2.306  -8.808 -18.455  1.00  0.00              
ATOM    640 1HZ  LYS A  53       0.832  -8.543 -16.578  1.00  0.00              
ATOM    641 2HZ  LYS A  53      -0.039  -8.886 -17.936  1.00  0.00              
ATOM    642 3HZ  LYS A  53       0.207 -10.054 -16.797  1.00  0.00              
ATOM    643  N   LYS A  54       5.870 -12.296 -20.536  1.00  0.00              
ATOM    644  CA  LYS A  54       6.921 -12.844 -19.694  1.00  0.00              
ATOM    645  C   LYS A  54       6.399 -12.830 -18.268  1.00  0.00              
ATOM    646  O   LYS A  54       5.955 -11.804 -17.779  1.00  0.00              
ATOM    647  CB  LYS A  54       8.218 -12.042 -19.816  1.00  0.00              
ATOM    648  CG  LYS A  54       9.395 -12.629 -19.048  1.00  0.00              
ATOM    649  CD  LYS A  54      10.687 -11.891 -19.366  1.00  0.00              
ATOM    650  CE  LYS A  54      10.712 -10.514 -18.720  1.00  0.00              
ATOM    651  NZ  LYS A  54      12.010  -9.820 -18.939  1.00  0.00              
ATOM    652  H   LYS A  54       5.902 -11.320 -20.791  1.00  0.00              
ATOM    653  HA  LYS A  54       7.132 -13.873 -19.989  1.00  0.00              
ATOM    654 1HB  LYS A  54       8.466 -11.995 -20.877  1.00  0.00              
ATOM    655 2HB  LYS A  54       8.009 -11.038 -19.448  1.00  0.00              
ATOM    656 1HG  LYS A  54       9.184 -12.551 -17.980  1.00  0.00              
ATOM    657 2HG  LYS A  54       9.499 -13.678 -19.321  1.00  0.00              
ATOM    658 1HD  LYS A  54      11.525 -12.482 -18.994  1.00  0.00              
ATOM    659 2HD  LYS A  54      10.769 -11.786 -20.447  1.00  0.00              
ATOM    660 1HE  LYS A  54       9.906  -9.920 -19.149  1.00  0.00              
ATOM    661 2HE  LYS A  54      10.542 -10.635 -17.650  1.00  0.00              
ATOM    662 1HZ  LYS A  54      11.985  -8.912 -18.496  1.00  0.00              
ATOM    663 2HZ  LYS A  54      12.758 -10.369 -18.540  1.00  0.00              
ATOM    664 3HZ  LYS A  54      12.167  -9.706 -19.930  1.00  0.00              
ATOM    665  N   VAL A  55       6.422 -13.980 -17.615  1.00  0.00              
ATOM    666  CA  VAL A  55       5.887 -14.079 -16.270  1.00  0.00              
ATOM    667  C   VAL A  55       6.862 -14.860 -15.419  1.00  0.00              
ATOM    668  O   VAL A  55       7.841 -15.412 -15.927  1.00  0.00              
ATOM    669  CB  VAL A  55       4.507 -14.763 -16.239  1.00  0.00              
ATOM    670  CG1 VAL A  55       3.484 -13.933 -17.000  1.00  0.00              
ATOM    671  CG2 VAL A  55       4.594 -16.165 -16.824  1.00  0.00              
ATOM    672  H   VAL A  55       6.814 -14.802 -18.051  1.00  0.00              
ATOM    673  HA  VAL A  55       5.790 -13.096 -15.808  1.00  0.00              
ATOM    674  HB  VAL A  55       4.189 -14.872 -15.202  1.00  0.00              
ATOM    675 1HG1 VAL A  55       2.514 -14.431 -16.967  1.00  0.00              
ATOM    676 2HG1 VAL A  55       3.400 -12.948 -16.540  1.00  0.00              
ATOM    677 3HG1 VAL A  55       3.801 -13.825 -18.037  1.00  0.00              
ATOM    678 1HG2 VAL A  55       3.611 -16.634 -16.793  1.00  0.00              
ATOM    679 2HG2 VAL A  55       4.937 -16.107 -17.857  1.00  0.00              
ATOM    680 3HG2 VAL A  55       5.297 -16.760 -16.240  1.00  0.00              
ATOM    681  N   VAL A  56       6.597 -14.898 -14.119  1.00  0.00              
ATOM    682  CA  VAL A  56       7.500 -15.571 -13.208  1.00  0.00              
ATOM    683  C   VAL A  56       6.754 -16.812 -12.756  1.00  0.00              
ATOM    684  O   VAL A  56       5.668 -16.716 -12.173  1.00  0.00              
ATOM    685  CB  VAL A  56       7.897 -14.705 -11.997  1.00  0.00              
ATOM    686  CG1 VAL A  56       8.813 -15.482 -11.064  1.00  0.00              
ATOM    687  CG2 VAL A  56       8.571 -13.422 -12.458  1.00  0.00              
ATOM    688  H   VAL A  56       5.765 -14.458 -13.752  1.00  0.00              
ATOM    689  HA  VAL A  56       8.417 -15.877 -13.712  1.00  0.00              
ATOM    690  HB  VAL A  56       6.994 -14.413 -11.460  1.00  0.00              
ATOM    691 1HG1 VAL A  56       9.083 -14.855 -10.214  1.00  0.00              
ATOM    692 2HG1 VAL A  56       8.298 -16.374 -10.707  1.00  0.00              
ATOM    693 3HG1 VAL A  56       9.716 -15.773 -11.600  1.00  0.00              
ATOM    694 1HG2 VAL A  56       8.844 -12.822 -11.590  1.00  0.00              
ATOM    695 2HG2 VAL A  56       9.468 -13.668 -13.027  1.00  0.00              
ATOM    696 3HG2 VAL A  56       7.885 -12.856 -13.088  1.00  0.00              
ATOM    697  N   LEU A  57       7.323 -17.976 -13.055  1.00  0.00              
ATOM    698  CA  LEU A  57       6.723 -19.246 -12.662  1.00  0.00              
ATOM    699  C   LEU A  57       7.577 -19.843 -11.548  1.00  0.00              
ATOM    700  O   LEU A  57       8.657 -20.372 -11.808  1.00  0.00              
ATOM    701  CB  LEU A  57       6.673 -20.221 -13.855  1.00  0.00              
ATOM    702  CG  LEU A  57       6.102 -21.605 -13.523  1.00  0.00              
ATOM    703  CD1 LEU A  57       4.642 -21.453 -13.085  1.00  0.00              
ATOM    704  CD2 LEU A  57       6.204 -22.529 -14.723  1.00  0.00              
ATOM    705  H   LEU A  57       8.193 -17.981 -13.568  1.00  0.00              
ATOM    706  HA  LEU A  57       5.720 -19.071 -12.274  1.00  0.00              
ATOM    707 1HB  LEU A  57       5.989 -19.675 -14.503  1.00  0.00              
ATOM    708 2HB  LEU A  57       7.644 -20.309 -14.344  1.00  0.00              
ATOM    709  HG  LEU A  57       6.720 -22.030 -12.732  1.00  0.00              
ATOM    710 1HD1 LEU A  57       4.229 -22.434 -12.846  1.00  0.00              
ATOM    711 2HD1 LEU A  57       4.591 -20.816 -12.202  1.00  0.00              
ATOM    712 3HD1 LEU A  57       4.065 -21.004 -13.892  1.00  0.00              
ATOM    713 1HD2 LEU A  57       5.794 -23.505 -14.465  1.00  0.00              
ATOM    714 2HD2 LEU A  57       5.643 -22.106 -15.557  1.00  0.00              
ATOM    715 3HD2 LEU A  57       7.250 -22.640 -15.009  1.00  0.00              
ATOM    716  N   ASP A  58       7.091 -19.743 -10.313  1.00  0.00              
ATOM    717  CA  ASP A  58       7.803 -20.254  -9.143  1.00  0.00              
ATOM    718  C   ASP A  58       9.240 -19.774  -9.064  1.00  0.00              
ATOM    719  O   ASP A  58      10.155 -20.541  -8.760  1.00  0.00              
ATOM    720  CB  ASP A  58       7.751 -21.785  -9.115  1.00  0.00              
ATOM    721  CG  ASP A  58       6.331 -22.303  -8.965  1.00  0.00              
ATOM    722  OD1 ASP A  58       5.591 -21.748  -8.124  1.00  0.00              
ATOM    723  OD2 ASP A  58       5.949 -23.261  -9.672  1.00  0.00              
ATOM    724  H   ASP A  58       6.195 -19.296 -10.187  1.00  0.00              
ATOM    725  HA  ASP A  58       7.326 -19.890  -8.232  1.00  0.00              
ATOM    726 1HB  ASP A  58       8.249 -22.252  -9.966  1.00  0.00              
ATOM    727 2HB  ASP A  58       8.323 -21.979  -8.206  1.00  0.00              
ATOM    728  N   GLY A  59       9.424 -18.494  -9.358  1.00  0.00              
ATOM    729  CA  GLY A  59      10.747 -17.913  -9.363  1.00  0.00              
ATOM    730  C   GLY A  59      11.505 -17.994 -10.671  1.00  0.00              
ATOM    731  O   GLY A  59      12.573 -17.407 -10.780  1.00  0.00              
ATOM    732  H   GLY A  59       8.630 -17.912  -9.582  1.00  0.00              
ATOM    733 1HA  GLY A  59      10.672 -16.854  -9.114  1.00  0.00              
ATOM    734 2HA  GLY A  59      11.361 -18.418  -8.618  1.00  0.00              
ATOM    735  N   GLU A  60      10.961 -18.694 -11.661  1.00  0.00              
ATOM    736  CA  GLU A  60      11.634 -18.839 -12.957  1.00  0.00              
ATOM    737  C   GLU A  60      11.190 -17.841 -14.018  1.00  0.00              
ATOM    738  O   GLU A  60      10.018 -17.516 -14.118  1.00  0.00              
ATOM    739  CB  GLU A  60      11.427 -20.259 -13.488  1.00  0.00              
ATOM    740  CG  GLU A  60      12.013 -21.352 -12.606  1.00  0.00              
ATOM    741  CD  GLU A  60      11.715 -22.718 -13.158  1.00  0.00              
ATOM    742  OE1 GLU A  60      10.985 -22.805 -14.117  1.00  0.00              
ATOM    743  OE2 GLU A  60      12.304 -23.666 -12.694  1.00  0.00              
ATOM    744  H   GLU A  60      10.064 -19.137 -11.520  1.00  0.00              
ATOM    745  HA  GLU A  60      12.703 -18.655 -12.841  1.00  0.00              
ATOM    746 1HB  GLU A  60      10.351 -20.409 -13.585  1.00  0.00              
ATOM    747 2HB  GLU A  60      11.890 -20.301 -14.474  1.00  0.00              
ATOM    748 1HG  GLU A  60      13.087 -21.252 -12.448  1.00  0.00              
ATOM    749 2HG  GLU A  60      11.494 -21.223 -11.658  1.00  0.00              
ATOM    750  N   GLU A  61      12.132 -17.362 -14.814  1.00  0.00              
ATOM    751  CA  GLU A  61      11.806 -16.412 -15.869  1.00  0.00              
ATOM    752  C   GLU A  61      11.289 -17.265 -17.023  1.00  0.00              
ATOM    753  O   GLU A  61      12.060 -17.969 -17.663  1.00  0.00              
ATOM    754  CB  GLU A  61      13.015 -15.572 -16.285  1.00  0.00              
ATOM    755  CG  GLU A  61      13.560 -14.667 -15.189  1.00  0.00              
ATOM    756  CD  GLU A  61      14.757 -13.891 -15.665  1.00  0.00              
ATOM    757  OE1 GLU A  61      15.163 -14.090 -16.785  1.00  0.00              
ATOM    758  OE2 GLU A  61      15.197 -13.021 -14.952  1.00  0.00              
ATOM    759  H   GLU A  61      13.092 -17.653 -14.694  1.00  0.00              
ATOM    760  HA  GLU A  61      11.029 -15.729 -15.524  1.00  0.00              
ATOM    761 1HB  GLU A  61      13.793 -16.268 -16.600  1.00  0.00              
ATOM    762 2HB  GLU A  61      12.705 -14.964 -17.136  1.00  0.00              
ATOM    763 1HG  GLU A  61      12.818 -13.977 -14.788  1.00  0.00              
ATOM    764 2HG  GLU A  61      13.865 -15.364 -14.410  1.00  0.00              
ATOM    765  N   VAL A  62       9.988 -17.228 -17.270  1.00  0.00              
ATOM    766  CA  VAL A  62       9.414 -18.003 -18.366  1.00  0.00              
ATOM    767  C   VAL A  62       8.435 -17.111 -19.128  1.00  0.00              
ATOM    768  O   VAL A  62       8.103 -16.004 -18.676  1.00  0.00              
ATOM    769  CB  VAL A  62       8.650 -19.244 -17.828  1.00  0.00              
ATOM    770  CG1 VAL A  62       9.610 -20.175 -17.091  1.00  0.00              
ATOM    771  CG2 VAL A  62       7.552 -18.807 -16.881  1.00  0.00              
ATOM    772  H   VAL A  62       9.380 -16.660 -16.699  1.00  0.00              
ATOM    773  HA  VAL A  62      10.180 -18.307 -19.080  1.00  0.00              
ATOM    774  HB  VAL A  62       8.168 -19.754 -18.663  1.00  0.00              
ATOM    775 1HG1 VAL A  62       9.063 -21.041 -16.718  1.00  0.00              
ATOM    776 2HG1 VAL A  62      10.392 -20.507 -17.774  1.00  0.00              
ATOM    777 3HG1 VAL A  62      10.061 -19.644 -16.252  1.00  0.00              
ATOM    778 1HG2 VAL A  62       7.021 -19.683 -16.510  1.00  0.00              
ATOM    779 2HG2 VAL A  62       7.991 -18.264 -16.044  1.00  0.00              
ATOM    780 3HG2 VAL A  62       6.854 -18.157 -17.408  1.00  0.00              
ATOM    781  N   GLU A  63       7.984 -17.583 -20.284  1.00  0.00              
ATOM    782  CA  GLU A  63       6.982 -16.847 -21.026  1.00  0.00              
ATOM    783  C   GLU A  63       5.769 -17.728 -21.228  1.00  0.00              
ATOM    784  O   GLU A  63       5.876 -18.958 -21.264  1.00  0.00              
ATOM    785  CB  GLU A  63       7.533 -16.371 -22.372  1.00  0.00              
ATOM    786  CG  GLU A  63       8.672 -15.368 -22.266  1.00  0.00              
ATOM    787  CD  GLU A  63       9.129 -14.914 -23.625  1.00  0.00              
ATOM    788  OE1 GLU A  63       8.603 -15.396 -24.599  1.00  0.00              
ATOM    789  OE2 GLU A  63       9.922 -14.005 -23.689  1.00  0.00              
ATOM    790  H   GLU A  63       8.331 -18.455 -20.657  1.00  0.00              
ATOM    791  HA  GLU A  63       6.668 -15.972 -20.456  1.00  0.00              
ATOM    792 1HB  GLU A  63       7.878 -17.257 -22.906  1.00  0.00              
ATOM    793 2HB  GLU A  63       6.702 -15.920 -22.915  1.00  0.00              
ATOM    794 1HG  GLU A  63       8.429 -14.498 -21.656  1.00  0.00              
ATOM    795 2HG  GLU A  63       9.469 -15.935 -21.786  1.00  0.00              
ATOM    796  N   ILE A  64       4.607 -17.100 -21.352  1.00  0.00              
ATOM    797  CA  ILE A  64       3.396 -17.865 -21.584  1.00  0.00              
ATOM    798  C   ILE A  64       2.834 -17.312 -22.888  1.00  0.00              
ATOM    799  O   ILE A  64       2.923 -16.115 -23.133  1.00  0.00              
ATOM    800  CB  ILE A  64       2.387 -17.691 -20.430  1.00  0.00              
ATOM    801  CG1 ILE A  64       1.054 -18.335 -20.808  1.00  0.00              
ATOM    802  CG2 ILE A  64       2.197 -16.222 -20.110  1.00  0.00              
ATOM    803  CD1 ILE A  64       0.094 -18.452 -19.647  1.00  0.00              
ATOM    804  H   ILE A  64       4.547 -16.094 -21.288  1.00  0.00              
ATOM    805  HA  ILE A  64       3.629 -18.920 -21.721  1.00  0.00              
ATOM    806  HB  ILE A  64       2.763 -18.209 -19.548  1.00  0.00              
ATOM    807 1HG1 ILE A  64       0.610 -17.724 -21.593  1.00  0.00              
ATOM    808 2HG1 ILE A  64       1.274 -19.326 -21.204  1.00  0.00              
ATOM    809 1HG2 ILE A  64       1.481 -16.118 -19.294  1.00  0.00              
ATOM    810 2HG2 ILE A  64       3.150 -15.788 -19.813  1.00  0.00              
ATOM    811 3HG2 ILE A  64       1.819 -15.703 -20.991  1.00  0.00              
ATOM    812 1HD1 ILE A  64      -0.832 -18.918 -19.986  1.00  0.00              
ATOM    813 2HD1 ILE A  64       0.541 -19.064 -18.863  1.00  0.00              
ATOM    814 3HD1 ILE A  64      -0.125 -17.461 -19.253  1.00  0.00              
ATOM    815  N   ASP A  65       2.318 -18.192 -23.736  1.00  0.00              
ATOM    816  CA  ASP A  65       1.685 -17.783 -24.991  1.00  0.00              
ATOM    817  C   ASP A  65       0.240 -18.277 -24.890  1.00  0.00              
ATOM    818  O   ASP A  65      -0.002 -19.434 -24.562  1.00  0.00              
ATOM    819  CB  ASP A  65       2.396 -18.366 -26.215  1.00  0.00              
ATOM    820  CG  ASP A  65       1.901 -17.822 -27.548  1.00  0.00              
ATOM    821  OD1 ASP A  65       0.718 -17.870 -27.785  1.00  0.00              
ATOM    822  OD2 ASP A  65       2.682 -17.224 -28.249  1.00  0.00              
ATOM    823  H   ASP A  65       2.366 -19.174 -23.507  1.00  0.00              
ATOM    824  HA  ASP A  65       1.709 -16.696 -25.079  1.00  0.00              
ATOM    825 1HB  ASP A  65       3.482 -18.280 -26.168  1.00  0.00              
ATOM    826 2HB  ASP A  65       2.109 -19.414 -26.121  1.00  0.00              
ATOM    827  N   ILE A  66      -0.723 -17.403 -25.139  1.00  0.00              
ATOM    828  CA  ILE A  66      -2.122 -17.821 -25.074  1.00  0.00              
ATOM    829  C   ILE A  66      -2.792 -17.674 -26.439  1.00  0.00              
ATOM    830  O   ILE A  66      -2.813 -16.583 -27.006  1.00  0.00              
ATOM    831  CB  ILE A  66      -2.916 -16.965 -24.064  1.00  0.00              
ATOM    832  CG1 ILE A  66      -2.329 -17.103 -22.660  1.00  0.00              
ATOM    833  CG2 ILE A  66      -4.372 -17.397 -24.046  1.00  0.00              
ATOM    834  CD1 ILE A  66      -2.984 -16.160 -21.642  1.00  0.00              
ATOM    835  H   ILE A  66      -0.505 -16.446 -25.375  1.00  0.00              
ATOM    836  HA  ILE A  66      -2.195 -18.881 -24.836  1.00  0.00              
ATOM    837  HB  ILE A  66      -2.847 -15.917 -24.356  1.00  0.00              
ATOM    838 1HG1 ILE A  66      -2.469 -18.138 -22.351  1.00  0.00              
ATOM    839 2HG1 ILE A  66      -1.263 -16.888 -22.732  1.00  0.00              
ATOM    840 1HG2 ILE A  66      -4.924 -16.789 -23.331  1.00  0.00              
ATOM    841 2HG2 ILE A  66      -4.802 -17.269 -25.038  1.00  0.00              
ATOM    842 3HG2 ILE A  66      -4.437 -18.446 -23.756  1.00  0.00              
ATOM    843 1HD1 ILE A  66      -2.525 -16.304 -20.663  1.00  0.00              
ATOM    844 2HD1 ILE A  66      -2.843 -15.126 -21.959  1.00  0.00              
ATOM    845 3HD1 ILE A  66      -4.049 -16.377 -21.577  1.00  0.00              
ATOM    846  N   LEU A  67      -3.303 -18.781 -26.968  1.00  0.00              
ATOM    847  CA  LEU A  67      -4.001 -18.753 -28.240  1.00  0.00              
ATOM    848  C   LEU A  67      -5.475 -18.842 -27.877  1.00  0.00              
ATOM    849  O   LEU A  67      -5.946 -19.854 -27.368  1.00  0.00              
ATOM    850  CB  LEU A  67      -3.565 -19.901 -29.159  1.00  0.00              
ATOM    851  CG  LEU A  67      -4.281 -19.961 -30.514  1.00  0.00              
ATOM    852  CD1 LEU A  67      -3.969 -18.710 -31.325  1.00  0.00              
ATOM    853  CD2 LEU A  67      -3.848 -21.211 -31.264  1.00  0.00              
ATOM    854  H   LEU A  67      -3.206 -19.660 -26.479  1.00  0.00              
ATOM    855  HA  LEU A  67      -3.790 -17.817 -28.757  1.00  0.00              
ATOM    856 1HB  LEU A  67      -2.520 -19.628 -29.300  1.00  0.00              
ATOM    857 2HB  LEU A  67      -3.623 -20.866 -28.655  1.00  0.00              
ATOM    858  HG  LEU A  67      -5.349 -20.046 -30.312  1.00  0.00              
ATOM    859 1HD1 LEU A  67      -4.483 -18.761 -32.285  1.00  0.00              
ATOM    860 2HD1 LEU A  67      -4.309 -17.829 -30.780  1.00  0.00              
ATOM    861 3HD1 LEU A  67      -2.895 -18.643 -31.491  1.00  0.00              
ATOM    862 1HD2 LEU A  67      -4.359 -21.253 -32.227  1.00  0.00              
ATOM    863 2HD2 LEU A  67      -2.770 -21.185 -31.425  1.00  0.00              
ATOM    864 3HD2 LEU A  67      -4.106 -22.094 -30.679  1.00  0.00              
ATOM    865  N   ASP A  68      -6.180 -17.751 -28.124  1.00  0.00              
ATOM    866  CA  ASP A  68      -7.590 -17.630 -27.831  1.00  0.00              
ATOM    867  C   ASP A  68      -8.332 -17.631 -29.164  1.00  0.00              
ATOM    868  O   ASP A  68      -8.238 -16.670 -29.922  1.00  0.00              
ATOM    869  CB  ASP A  68      -7.887 -16.360 -27.030  1.00  0.00              
ATOM    870  CG  ASP A  68      -9.354 -16.176 -26.663  1.00  0.00              
ATOM    871  OD1 ASP A  68     -10.146 -17.014 -27.024  1.00  0.00              
ATOM    872  OD2 ASP A  68      -9.647 -15.289 -25.897  1.00  0.00              
ATOM    873  H   ASP A  68      -5.696 -16.968 -28.539  1.00  0.00              
ATOM    874  HA  ASP A  68      -7.920 -18.487 -27.243  1.00  0.00              
ATOM    875 1HB  ASP A  68      -7.274 -16.257 -26.135  1.00  0.00              
ATOM    876 2HB  ASP A  68      -7.598 -15.602 -27.759  1.00  0.00              
ATOM    877  N   THR A  69      -9.066 -18.700 -29.450  1.00  0.00              
ATOM    878  CA  THR A  69      -9.765 -18.793 -30.726  1.00  0.00              
ATOM    879  C   THR A  69     -11.273 -18.893 -30.566  1.00  0.00              
ATOM    880  O   THR A  69     -11.786 -18.977 -29.451  1.00  0.00              
ATOM    881  CB  THR A  69      -9.276 -20.006 -31.540  1.00  0.00              
ATOM    882  OG1 THR A  69      -9.776 -21.213 -30.950  1.00  0.00              
ATOM    883  CG2 THR A  69      -7.756 -20.051 -31.568  1.00  0.00              
ATOM    884  H   THR A  69      -9.147 -19.459 -28.788  1.00  0.00              
ATOM    885  HA  THR A  69      -9.595 -17.886 -31.307  1.00  0.00              
ATOM    886  HB  THR A  69      -9.655 -19.925 -32.558  1.00  0.00              
ATOM    887  HG1 THR A  69     -10.688 -21.347 -31.221  1.00  0.00              
ATOM    888 1HG2 THR A  69      -7.430 -20.915 -32.147  1.00  0.00              
ATOM    889 2HG2 THR A  69      -7.373 -19.139 -32.026  1.00  0.00              
ATOM    890 3HG2 THR A  69      -7.377 -20.133 -30.550  1.00  0.00              
ATOM    891  N   ALA A  70     -11.973 -18.889 -31.697  1.00  0.00              
ATOM    892  CA  ALA A  70     -13.421 -19.114 -31.735  1.00  0.00              
ATOM    893  C   ALA A  70     -13.789 -20.500 -31.237  1.00  0.00              
ATOM    894  O   ALA A  70     -13.039 -21.459 -31.426  1.00  0.00              
ATOM    895  CB  ALA A  70     -13.941 -18.921 -33.166  1.00  0.00              
ATOM    896  H   ALA A  70     -11.479 -18.725 -32.563  1.00  0.00              
ATOM    897  HA  ALA A  70     -13.904 -18.397 -31.071  1.00  0.00              
ATOM    898 1HB  ALA A  70     -15.017 -19.089 -33.187  1.00  0.00              
ATOM    899 2HB  ALA A  70     -13.726 -17.905 -33.497  1.00  0.00              
ATOM    900 3HB  ALA A  70     -13.450 -19.631 -33.829  1.00  0.00              
ATOM    901  N   GLY A  71     -14.949 -20.608 -30.603  1.00  0.00              
ATOM    902  CA  GLY A  71     -15.405 -21.904 -30.144  1.00  0.00              
ATOM    903  C   GLY A  71     -15.840 -22.784 -31.302  1.00  0.00              
ATOM    904  O   GLY A  71     -15.840 -24.008 -31.203  1.00  0.00              
ATOM    905  H   GLY A  71     -15.525 -19.795 -30.433  1.00  0.00              
ATOM    906 1HA  GLY A  71     -14.593 -22.399 -29.611  1.00  0.00              
ATOM    907 2HA  GLY A  71     -16.250 -21.766 -29.470  1.00  0.00              
ATOM    908  N   LEU A  72     -16.188 -22.157 -32.418  1.00  0.00              
ATOM    909  CA  LEU A  72     -16.547 -22.899 -33.619  1.00  0.00              
ATOM    910  C   LEU A  72     -15.621 -22.607 -34.793  1.00  0.00              
ATOM    911  O   LEU A  72     -15.131 -21.493 -34.926  1.00  0.00              
ATOM    912  CB  LEU A  72     -17.998 -22.587 -34.004  1.00  0.00              
ATOM    913  CG  LEU A  72     -19.050 -22.969 -32.955  1.00  0.00              
ATOM    914  CD1 LEU A  72     -20.424 -22.480 -33.390  1.00  0.00              
ATOM    915  CD2 LEU A  72     -19.050 -24.479 -32.762  1.00  0.00              
ATOM    916  H   LEU A  72     -16.207 -21.148 -32.440  1.00  0.00              
ATOM    917  HA  LEU A  72     -16.449 -23.968 -33.431  1.00  0.00              
ATOM    918 1HB  LEU A  72     -17.930 -21.504 -34.088  1.00  0.00              
ATOM    919 2HB  LEU A  72     -18.258 -23.010 -34.975  1.00  0.00              
ATOM    920  HG  LEU A  72     -18.747 -22.513 -32.012  1.00  0.00              
ATOM    921 1HD1 LEU A  72     -21.164 -22.756 -32.639  1.00  0.00              
ATOM    922 2HD1 LEU A  72     -20.407 -21.396 -33.499  1.00  0.00              
ATOM    923 3HD1 LEU A  72     -20.688 -22.937 -34.343  1.00  0.00              
ATOM    924 1HD2 LEU A  72     -19.798 -24.749 -32.015  1.00  0.00              
ATOM    925 2HD2 LEU A  72     -19.288 -24.967 -33.707  1.00  0.00              
ATOM    926 3HD2 LEU A  72     -18.066 -24.803 -32.424  1.00  0.00              
ATOM    927  N   LYS A  73     -15.376 -23.607 -35.636  1.00  0.00              
ATOM    928  CA  LYS A  73     -14.492 -23.428 -36.790  1.00  0.00              
ATOM    929  C   LYS A  73     -15.041 -24.253 -37.940  1.00  0.00              
ATOM    930  O   LYS A  73     -15.374 -25.426 -37.773  1.00  0.00              
ATOM    931  CB  LYS A  73     -13.055 -23.841 -36.466  1.00  0.00              
ATOM    932  CG  LYS A  73     -12.046 -23.516 -37.558  1.00  0.00              
ATOM    933  CD  LYS A  73     -11.730 -22.028 -37.595  1.00  0.00              
ATOM    934  CE  LYS A  73     -10.722 -21.702 -38.687  1.00  0.00              
ATOM    935  NZ  LYS A  73     -10.567 -20.234 -38.881  1.00  0.00              
ATOM    936  H   LYS A  73     -15.805 -24.508 -35.479  1.00  0.00              
ATOM    937  HA  LYS A  73     -14.483 -22.380 -37.089  1.00  0.00              
ATOM    938 1HB  LYS A  73     -12.774 -23.326 -35.547  1.00  0.00              
ATOM    939 2HB  LYS A  73     -13.064 -24.917 -36.289  1.00  0.00              
ATOM    940 1HG  LYS A  73     -11.131 -24.077 -37.363  1.00  0.00              
ATOM    941 2HG  LYS A  73     -12.462 -23.823 -38.517  1.00  0.00              
ATOM    942 1HD  LYS A  73     -12.656 -21.481 -37.778  1.00  0.00              
ATOM    943 2HD  LYS A  73     -11.322 -21.735 -36.627  1.00  0.00              
ATOM    944 1HE  LYS A  73      -9.762 -22.134 -38.407  1.00  0.00              
ATOM    945 2HE  LYS A  73     -11.067 -22.156 -39.616  1.00  0.00              
ATOM    946 1HZ  LYS A  73      -9.892 -20.061 -39.613  1.00  0.00              
ATOM    947 2HZ  LYS A  73     -11.457 -19.833 -39.142  1.00  0.00              
ATOM    948 3HZ  LYS A  73     -10.247 -19.813 -38.021  1.00  0.00              
ATOM    949  N   GLN A  74     -15.127 -23.627 -39.108  1.00  0.00              
ATOM    950  CA  GLN A  74     -15.661 -24.275 -40.302  1.00  0.00              
ATOM    951  C   GLN A  74     -14.847 -25.448 -40.822  1.00  0.00              
ATOM    952  O   GLN A  74     -15.416 -26.448 -41.268  1.00  0.00              
ATOM    953  CB  GLN A  74     -15.800 -23.241 -41.423  1.00  0.00              
ATOM    954  CG  GLN A  74     -16.901 -22.220 -41.195  1.00  0.00              
ATOM    955  CD  GLN A  74     -16.933 -21.153 -42.273  1.00  0.00              
ATOM    956  OE1 GLN A  74     -16.071 -21.117 -43.156  1.00  0.00              
ATOM    957  NE2 GLN A  74     -17.927 -20.275 -42.205  1.00  0.00              
ATOM    958  H   GLN A  74     -14.810 -22.670 -39.168  1.00  0.00              
ATOM    959  HA  GLN A  74     -16.635 -24.709 -40.077  1.00  0.00              
ATOM    960 1HB  GLN A  74     -14.838 -22.735 -41.505  1.00  0.00              
ATOM    961 2HB  GLN A  74     -15.997 -23.796 -42.340  1.00  0.00              
ATOM    962 1HG  GLN A  74     -17.930 -22.502 -40.973  1.00  0.00              
ATOM    963 2HG  GLN A  74     -16.442 -21.795 -40.302  1.00  0.00              
ATOM    964 1HE2 GLN A  74     -18.000 -19.547 -42.889  1.00  0.00              
ATOM    965 2HE2 GLN A  74     -18.603 -20.340 -41.471  1.00  0.00              
ATOM    966  N   HIS A  75     -13.523 -25.326 -40.772  1.00  0.00              
ATOM    967  CA  HIS A  75     -12.660 -26.398 -41.232  1.00  0.00              
ATOM    968  C   HIS A  75     -12.046 -27.216 -40.116  1.00  0.00              
ATOM    969  O   HIS A  75     -11.485 -26.665 -39.167  1.00  0.00              
ATOM    970  CB  HIS A  75     -11.544 -25.828 -42.113  1.00  0.00              
ATOM    971  CG  HIS A  75     -12.040 -25.179 -43.367  1.00  0.00              
ATOM    972  ND1 HIS A  75     -12.365 -25.898 -44.498  1.00  0.00              
ATOM    973  CD2 HIS A  75     -12.265 -23.879 -43.670  1.00  0.00              
ATOM    974  CE1 HIS A  75     -12.770 -25.067 -45.443  1.00  0.00              
ATOM    975  NE2 HIS A  75     -12.718 -23.837 -44.966  1.00  0.00              
ATOM    976  H   HIS A  75     -13.106 -24.480 -40.410  1.00  0.00              
ATOM    977  HA  HIS A  75     -13.238 -27.114 -41.816  1.00  0.00              
ATOM    978 1HB  HIS A  75     -10.986 -25.065 -41.567  1.00  0.00              
ATOM    979 2HB  HIS A  75     -10.865 -26.623 -42.420  1.00  0.00              
ATOM    980  HD1 HIS A  75     -12.380 -26.895 -44.581  1.00  0.00              
ATOM    981  HD2 HIS A  75     -12.152 -22.955 -43.101  1.00  0.00              
ATOM    982  HE1 HIS A  75     -13.075 -25.442 -46.419  1.00  0.00              
ATOM    983  N   ALA A  76     -12.134 -28.536 -40.248  1.00  0.00              
ATOM    984  CA  ALA A  76     -11.616 -29.449 -39.242  1.00  0.00              
ATOM    985  C   ALA A  76     -10.097 -29.337 -39.137  1.00  0.00              
ATOM    986  O   ALA A  76      -9.539 -29.379 -38.038  1.00  0.00              
ATOM    987  CB  ALA A  76     -12.009 -30.886 -39.578  1.00  0.00              
ATOM    988  H   ALA A  76     -12.574 -28.914 -41.075  1.00  0.00              
ATOM    989  HA  ALA A  76     -12.033 -29.174 -38.273  1.00  0.00              
ATOM    990 1HB  ALA A  76     -11.614 -31.558 -38.815  1.00  0.00              
ATOM    991 2HB  ALA A  76     -13.096 -30.969 -39.607  1.00  0.00              
ATOM    992 3HB  ALA A  76     -11.597 -31.158 -40.548  1.00  0.00              
ATOM    993  N   SER A  77      -9.426 -29.188 -40.278  1.00  0.00              
ATOM    994  CA  SER A  77      -7.968 -29.113 -40.289  1.00  0.00              
ATOM    995  C   SER A  77      -7.467 -27.841 -39.603  1.00  0.00              
ATOM    996  O   SER A  77      -6.480 -27.880 -38.876  1.00  0.00              
ATOM    997  CB  SER A  77      -7.456 -29.180 -41.715  1.00  0.00              
ATOM    998  OG  SER A  77      -7.715 -30.423 -42.309  1.00  0.00              
ATOM    999  H   SER A  77      -9.929 -29.125 -41.153  1.00  0.00              
ATOM   1000  HA  SER A  77      -7.486 -29.984 -39.843  1.00  0.00              
ATOM   1001 1HB  SER A  77      -7.945 -28.400 -42.297  1.00  0.00              
ATOM   1002 2HB  SER A  77      -6.381 -29.008 -41.708  1.00  0.00              
ATOM   1003  HG  SER A  77      -7.377 -30.424 -43.207  1.00  0.00              
ATOM   1004  N   ARG A  78      -8.146 -26.725 -39.838  1.00  0.00              
ATOM   1005  CA  ARG A  78      -7.759 -25.459 -39.221  1.00  0.00              
ATOM   1006  C   ARG A  78      -7.947 -25.556 -37.705  1.00  0.00              
ATOM   1007  O   ARG A  78      -7.073 -25.156 -36.935  1.00  0.00              
ATOM   1008  CB  ARG A  78      -8.498 -24.268 -39.813  1.00  0.00              
ATOM   1009  CG  ARG A  78      -7.990 -23.811 -41.172  1.00  0.00              
ATOM   1010  CD  ARG A  78      -8.521 -22.497 -41.614  1.00  0.00              
ATOM   1011  NE  ARG A  78      -8.108 -22.098 -42.950  1.00  0.00              
ATOM   1012  CZ  ARG A  78      -6.912 -21.555 -43.250  1.00  0.00              
ATOM   1013  NH1 ARG A  78      -6.025 -21.308 -42.312  1.00  0.00              
ATOM   1014  NH2 ARG A  78      -6.663 -21.253 -44.513  1.00  0.00              
ATOM   1015  H   ARG A  78      -8.945 -26.747 -40.455  1.00  0.00              
ATOM   1016  HA  ARG A  78      -6.704 -25.263 -39.412  1.00  0.00              
ATOM   1017 1HB  ARG A  78      -9.545 -24.554 -39.899  1.00  0.00              
ATOM   1018 2HB  ARG A  78      -8.402 -23.448 -39.101  1.00  0.00              
ATOM   1019 1HG  ARG A  78      -6.903 -23.737 -41.129  1.00  0.00              
ATOM   1020 2HG  ARG A  78      -8.274 -24.557 -41.916  1.00  0.00              
ATOM   1021 1HD  ARG A  78      -9.610 -22.535 -41.607  1.00  0.00              
ATOM   1022 2HD  ARG A  78      -8.180 -21.727 -40.923  1.00  0.00              
ATOM   1023  HE  ARG A  78      -8.612 -22.156 -43.825  1.00  0.00              
ATOM   1024 1HH1 ARG A  78      -6.237 -21.529 -41.349  1.00  0.00              
ATOM   1025 2HH1 ARG A  78      -5.134 -20.900 -42.558  1.00  0.00              
ATOM   1026 1HH2 ARG A  78      -7.363 -21.432 -45.219  1.00  0.00              
ATOM   1027 2HH2 ARG A  78      -5.775 -20.844 -44.765  1.00  0.00              
ATOM   1028  N   ARG A  79      -9.088 -26.099 -37.289  1.00  0.00              
ATOM   1029  CA  ARG A  79      -9.354 -26.334 -35.878  1.00  0.00              
ATOM   1030  C   ARG A  79      -8.234 -27.182 -35.270  1.00  0.00              
ATOM   1031  O   ARG A  79      -7.690 -26.839 -34.215  1.00  0.00              
ATOM   1032  CB  ARG A  79     -10.700 -27.048 -35.697  1.00  0.00              
ATOM   1033  CG  ARG A  79     -10.988 -27.441 -34.244  1.00  0.00              
ATOM   1034  CD  ARG A  79     -11.989 -28.568 -34.184  1.00  0.00              
ATOM   1035  NE  ARG A  79     -11.498 -29.741 -34.905  1.00  0.00              
ATOM   1036  CZ  ARG A  79     -12.284 -30.597 -35.545  1.00  0.00              
ATOM   1037  NH1 ARG A  79     -13.595 -30.408 -35.544  1.00  0.00              
ATOM   1038  NH2 ARG A  79     -11.761 -31.619 -36.208  1.00  0.00              
ATOM   1039  H   ARG A  79      -9.788 -26.355 -37.970  1.00  0.00              
ATOM   1040  HA  ARG A  79      -9.368 -25.384 -35.342  1.00  0.00              
ATOM   1041 1HB  ARG A  79     -11.471 -26.370 -36.060  1.00  0.00              
ATOM   1042 2HB  ARG A  79     -10.674 -27.939 -36.325  1.00  0.00              
ATOM   1043 1HG  ARG A  79     -10.053 -27.754 -33.777  1.00  0.00              
ATOM   1044 2HG  ARG A  79     -11.381 -26.569 -33.721  1.00  0.00              
ATOM   1045 1HD  ARG A  79     -12.160 -28.834 -33.141  1.00  0.00              
ATOM   1046 2HD  ARG A  79     -12.924 -28.235 -34.633  1.00  0.00              
ATOM   1047  HE  ARG A  79     -10.550 -30.072 -35.029  1.00  0.00              
ATOM   1048 1HH1 ARG A  79     -13.988 -29.614 -35.058  1.00  0.00              
ATOM   1049 2HH1 ARG A  79     -14.196 -31.057 -36.030  1.00  0.00              
ATOM   1050 1HH2 ARG A  79     -10.758 -31.746 -36.225  1.00  0.00              
ATOM   1051 2HH2 ARG A  79     -12.366 -32.266 -36.691  1.00  0.00              
ATOM   1052  N   ASP A  80      -7.884 -28.275 -35.939  1.00  0.00              
ATOM   1053  CA  ASP A  80      -6.867 -29.191 -35.432  1.00  0.00              
ATOM   1054  C   ASP A  80      -5.491 -28.522 -35.382  1.00  0.00              
ATOM   1055  O   ASP A  80      -4.672 -28.833 -34.509  1.00  0.00              
ATOM   1056  CB  ASP A  80      -6.773 -30.442 -36.314  1.00  0.00              
ATOM   1057  CG  ASP A  80      -7.999 -31.336 -36.203  1.00  0.00              
ATOM   1058  OD1 ASP A  80      -8.903 -31.043 -35.390  1.00  0.00              
ATOM   1059  OD2 ASP A  80      -8.060 -32.339 -36.943  1.00  0.00              
ATOM   1060  H   ASP A  80      -8.334 -28.477 -36.821  1.00  0.00              
ATOM   1061  HA  ASP A  80      -7.107 -29.479 -34.408  1.00  0.00              
ATOM   1062 1HB  ASP A  80      -6.558 -30.222 -37.359  1.00  0.00              
ATOM   1063 2HB  ASP A  80      -5.912 -30.933 -35.859  1.00  0.00              
ATOM   1064  N   ASP A  81      -5.223 -27.629 -36.329  1.00  0.00              
ATOM   1065  CA  ASP A  81      -3.944 -26.929 -36.326  1.00  0.00              
ATOM   1066  C   ASP A  81      -3.846 -25.991 -35.111  1.00  0.00              
ATOM   1067  O   ASP A  81      -2.789 -25.878 -34.485  1.00  0.00              
ATOM   1068  CB  ASP A  81      -3.760 -26.142 -37.626  1.00  0.00              
ATOM   1069  CG  ASP A  81      -3.472 -27.004 -38.848  1.00  0.00              
ATOM   1070  OD1 ASP A  81      -3.179 -28.164 -38.677  1.00  0.00              
ATOM   1071  OD2 ASP A  81      -3.699 -26.544 -39.941  1.00  0.00              
ATOM   1072  H   ASP A  81      -5.894 -27.426 -37.056  1.00  0.00              
ATOM   1073  HA  ASP A  81      -3.130 -27.648 -36.236  1.00  0.00              
ATOM   1074 1HB  ASP A  81      -4.588 -25.467 -37.846  1.00  0.00              
ATOM   1075 2HB  ASP A  81      -2.873 -25.561 -37.374  1.00  0.00              
ATOM   1076  N   TYR A  82      -4.950 -25.339 -34.765  1.00  0.00              
ATOM   1077  CA  TYR A  82      -4.953 -24.419 -33.629  1.00  0.00              
ATOM   1078  C   TYR A  82      -4.585 -25.192 -32.359  1.00  0.00              
ATOM   1079  O   TYR A  82      -3.767 -24.754 -31.550  1.00  0.00              
ATOM   1080  CB  TYR A  82      -6.317 -23.743 -33.473  1.00  0.00              
ATOM   1081  CG  TYR A  82      -6.648 -22.768 -34.581  1.00  0.00              
ATOM   1082  CD1 TYR A  82      -5.663 -22.306 -35.442  1.00  0.00              
ATOM   1083  CD2 TYR A  82      -7.945 -22.313 -34.764  1.00  0.00              
ATOM   1084  CE1 TYR A  82      -5.959 -21.415 -36.455  1.00  0.00              
ATOM   1085  CE2 TYR A  82      -8.254 -21.422 -35.774  1.00  0.00              
ATOM   1086  CZ  TYR A  82      -7.257 -20.975 -36.618  1.00  0.00              
ATOM   1087  OH  TYR A  82      -7.559 -20.089 -37.626  1.00  0.00              
ATOM   1088  H   TYR A  82      -5.803 -25.477 -35.289  1.00  0.00              
ATOM   1089  HA  TYR A  82      -4.201 -23.644 -33.779  1.00  0.00              
ATOM   1090 1HB  TYR A  82      -7.068 -24.534 -33.449  1.00  0.00              
ATOM   1091 2HB  TYR A  82      -6.310 -23.219 -32.518  1.00  0.00              
ATOM   1092  HD1 TYR A  82      -4.640 -22.657 -35.307  1.00  0.00              
ATOM   1093  HD2 TYR A  82      -8.727 -22.670 -34.094  1.00  0.00              
ATOM   1094  HE1 TYR A  82      -5.175 -21.060 -37.123  1.00  0.00              
ATOM   1095  HE2 TYR A  82      -9.280 -21.076 -35.901  1.00  0.00              
ATOM   1096  HH  TYR A  82      -6.794 -19.844 -38.152  1.00  0.00              
ATOM   1097  N   PHE A  83      -5.242 -26.337 -32.187  1.00  0.00              
ATOM   1098  CA  PHE A  83      -5.027 -27.213 -31.040  1.00  0.00              
ATOM   1099  C   PHE A  83      -3.615 -27.769 -30.978  1.00  0.00              
ATOM   1100  O   PHE A  83      -2.955 -27.705 -29.940  1.00  0.00              
ATOM   1101  CB  PHE A  83      -6.020 -28.382 -31.088  1.00  0.00              
ATOM   1102  CG  PHE A  83      -7.447 -28.002 -30.776  1.00  0.00              
ATOM   1103  CD1 PHE A  83      -7.777 -26.720 -30.361  1.00  0.00              
ATOM   1104  CD2 PHE A  83      -8.466 -28.942 -30.909  1.00  0.00              
ATOM   1105  CE1 PHE A  83      -9.092 -26.375 -30.084  1.00  0.00              
ATOM   1106  CE2 PHE A  83      -9.787 -28.603 -30.631  1.00  0.00              
ATOM   1107  CZ  PHE A  83     -10.100 -27.319 -30.219  1.00  0.00              
ATOM   1108  H   PHE A  83      -5.919 -26.603 -32.888  1.00  0.00              
ATOM   1109  HA  PHE A  83      -5.160 -26.651 -30.115  1.00  0.00              
ATOM   1110 1HB  PHE A  83      -6.032 -28.824 -32.084  1.00  0.00              
ATOM   1111 2HB  PHE A  83      -5.740 -29.142 -30.360  1.00  0.00              
ATOM   1112  HD1 PHE A  83      -6.987 -25.976 -30.254  1.00  0.00              
ATOM   1113  HD2 PHE A  83      -8.220 -29.954 -31.233  1.00  0.00              
ATOM   1114  HE1 PHE A  83      -9.333 -25.363 -29.760  1.00  0.00              
ATOM   1115  HE2 PHE A  83     -10.576 -29.349 -30.736  1.00  0.00              
ATOM   1116  HZ  PHE A  83     -11.133 -27.050 -29.999  1.00  0.00              
ATOM   1117  N   ARG A  84      -3.152 -28.316 -32.099  1.00  0.00              
ATOM   1118  CA  ARG A  84      -1.846 -28.952 -32.163  1.00  0.00              
ATOM   1119  C   ARG A  84      -0.678 -28.003 -31.913  1.00  0.00              
ATOM   1120  O   ARG A  84       0.360 -28.415 -31.403  1.00  0.00              
ATOM   1121  CB  ARG A  84      -1.663 -29.699 -33.476  1.00  0.00              
ATOM   1122  CG  ARG A  84      -0.395 -30.532 -33.566  1.00  0.00              
ATOM   1123  CD  ARG A  84      -0.396 -31.533 -34.664  1.00  0.00              
ATOM   1124  NE  ARG A  84      -1.426 -32.552 -34.550  1.00  0.00              
ATOM   1125  CZ  ARG A  84      -1.912 -33.268 -35.583  1.00  0.00              
ATOM   1126  NH1 ARG A  84      -1.494 -33.055 -36.811  1.00  0.00              
ATOM   1127  NH2 ARG A  84      -2.840 -34.175 -35.332  1.00  0.00              
ATOM   1128  H   ARG A  84      -3.725 -28.287 -32.930  1.00  0.00              
ATOM   1129  HA  ARG A  84      -1.763 -29.704 -31.378  1.00  0.00              
ATOM   1130 1HB  ARG A  84      -2.529 -30.349 -33.596  1.00  0.00              
ATOM   1131 2HB  ARG A  84      -1.658 -28.951 -34.269  1.00  0.00              
ATOM   1132 1HG  ARG A  84       0.451 -29.862 -33.724  1.00  0.00              
ATOM   1133 2HG  ARG A  84      -0.264 -31.067 -32.624  1.00  0.00              
ATOM   1134 1HD  ARG A  84      -0.550 -31.018 -35.612  1.00  0.00              
ATOM   1135 2HD  ARG A  84       0.567 -32.042 -34.681  1.00  0.00              
ATOM   1136  HE  ARG A  84      -1.922 -32.878 -33.731  1.00  0.00              
ATOM   1137 1HH1 ARG A  84      -0.798 -32.345 -36.988  1.00  0.00              
ATOM   1138 2HH1 ARG A  84      -1.871 -33.602 -37.571  1.00  0.00              
ATOM   1139 1HH2 ARG A  84      -3.163 -34.314 -34.384  1.00  0.00              
ATOM   1140 2HH2 ARG A  84      -3.222 -34.725 -36.087  1.00  0.00              
ATOM   1141  N   SER A  85      -0.843 -26.734 -32.271  1.00  0.00              
ATOM   1142  CA  SER A  85       0.208 -25.750 -32.034  1.00  0.00              
ATOM   1143  C   SER A  85       0.444 -25.539 -30.533  1.00  0.00              
ATOM   1144  O   SER A  85       1.474 -25.008 -30.142  1.00  0.00              
ATOM   1145  CB  SER A  85      -0.150 -24.438 -32.705  1.00  0.00              
ATOM   1146  OG  SER A  85      -1.124 -23.729 -31.990  1.00  0.00              
ATOM   1147  H   SER A  85      -1.702 -26.439 -32.713  1.00  0.00              
ATOM   1148  HA  SER A  85       1.151 -25.996 -32.525  1.00  0.00              
ATOM   1149 1HB  SER A  85       0.750 -23.828 -32.778  1.00  0.00              
ATOM   1150 2HB  SER A  85      -0.527 -24.649 -33.705  1.00  0.00              
ATOM   1151  HG  SER A  85      -1.922 -24.260 -31.925  1.00  0.00              
ATOM   1152  N   GLY A  86      -0.497 -25.966 -29.701  1.00  0.00              
ATOM   1153  CA  GLY A  86      -0.335 -25.790 -28.267  1.00  0.00              
ATOM   1154  C   GLY A  86       0.350 -26.887 -27.484  1.00  0.00              
ATOM   1155  O   GLY A  86       0.736 -27.926 -28.032  1.00  0.00              
ATOM   1156  H   GLY A  86      -1.332 -26.414 -30.050  1.00  0.00              
ATOM   1157 1HA  GLY A  86       0.255 -24.892 -28.083  1.00  0.00              
ATOM   1158 2HA  GLY A  86      -1.317 -25.678 -27.809  1.00  0.00              
ATOM   1159  N   GLU A  87       0.495 -26.653 -26.183  1.00  0.00              
ATOM   1160  CA  GLU A  87       1.141 -27.611 -25.289  1.00  0.00              
ATOM   1161  C   GLU A  87       0.187 -28.032 -24.176  1.00  0.00              
ATOM   1162  O   GLU A  87       0.197 -29.183 -23.736  1.00  0.00              
ATOM   1163  CB  GLU A  87       2.410 -26.994 -24.687  1.00  0.00              
ATOM   1164  CG  GLU A  87       3.532 -26.784 -25.702  1.00  0.00              
ATOM   1165  CD  GLU A  87       4.680 -25.922 -25.180  1.00  0.00              
ATOM   1166  OE1 GLU A  87       5.730 -25.869 -25.864  1.00  0.00              
ATOM   1167  OE2 GLU A  87       4.537 -25.285 -24.105  1.00  0.00              
ATOM   1168  H   GLU A  87       0.146 -25.784 -25.803  1.00  0.00              
ATOM   1169  HA  GLU A  87       1.402 -28.514 -25.841  1.00  0.00              
ATOM   1170 1HB  GLU A  87       2.122 -26.037 -24.252  1.00  0.00              
ATOM   1171 2HB  GLU A  87       2.747 -27.665 -23.897  1.00  0.00              
ATOM   1172 1HG  GLU A  87       3.955 -27.715 -26.079  1.00  0.00              
ATOM   1173 2HG  GLU A  87       3.044 -26.253 -26.518  1.00  0.00              
ATOM   1174  N   GLY A  88      -0.640 -27.093 -23.724  1.00  0.00              
ATOM   1175  CA  GLY A  88      -1.578 -27.373 -22.653  1.00  0.00              
ATOM   1176  C   GLY A  88      -2.906 -26.729 -22.963  1.00  0.00              
ATOM   1177  O   GLY A  88      -2.972 -25.748 -23.700  1.00  0.00              
ATOM   1178  H   GLY A  88      -0.619 -26.168 -24.130  1.00  0.00              
ATOM   1179 1HA  GLY A  88      -1.703 -28.452 -22.562  1.00  0.00              
ATOM   1180 2HA  GLY A  88      -1.182 -26.974 -21.720  1.00  0.00              
ATOM   1181  N   PHE A  89      -3.970 -27.253 -22.379  1.00  0.00              
ATOM   1182  CA  PHE A  89      -5.286 -26.718 -22.648  1.00  0.00              
ATOM   1183  C   PHE A  89      -6.098 -26.291 -21.436  1.00  0.00              
ATOM   1184  O   PHE A  89      -6.103 -26.968 -20.429  1.00  0.00              
ATOM   1185  CB  PHE A  89      -6.100 -27.775 -23.410  1.00  0.00              
ATOM   1186  CG  PHE A  89      -5.510 -28.152 -24.738  1.00  0.00              
ATOM   1187  CD1 PHE A  89      -4.439 -29.037 -24.813  1.00  0.00              
ATOM   1188  CD2 PHE A  89      -5.987 -27.571 -25.908  1.00  0.00              
ATOM   1189  CE1 PHE A  89      -3.845 -29.334 -26.035  1.00  0.00              
ATOM   1190  CE2 PHE A  89      -5.402 -27.858 -27.137  1.00  0.00              
ATOM   1191  CZ  PHE A  89      -4.328 -28.741 -27.201  1.00  0.00              
ATOM   1192  H   PHE A  89      -3.875 -28.030 -21.741  1.00  0.00              
ATOM   1193  HA  PHE A  89      -5.200 -25.799 -23.229  1.00  0.00              
ATOM   1194 1HB  PHE A  89      -6.164 -28.693 -22.827  1.00  0.00              
ATOM   1195 2HB  PHE A  89      -7.104 -27.403 -23.611  1.00  0.00              
ATOM   1196  HD1 PHE A  89      -4.067 -29.500 -23.898  1.00  0.00              
ATOM   1197  HD2 PHE A  89      -6.829 -26.879 -25.855  1.00  0.00              
ATOM   1198  HE1 PHE A  89      -3.006 -30.028 -26.078  1.00  0.00              
ATOM   1199  HE2 PHE A  89      -5.780 -27.394 -28.048  1.00  0.00              
ATOM   1200  HZ  PHE A  89      -3.864 -28.966 -28.161  1.00  0.00              
ATOM   1201  N   LEU A  90      -6.790 -25.167 -21.559  1.00  0.00              
ATOM   1202  CA  LEU A  90      -7.703 -24.710 -20.525  1.00  0.00              
ATOM   1203  C   LEU A  90      -9.062 -24.930 -21.171  1.00  0.00              
ATOM   1204  O   LEU A  90      -9.435 -24.216 -22.109  1.00  0.00              
ATOM   1205  CB  LEU A  90      -7.523 -23.221 -20.216  1.00  0.00              
ATOM   1206  CG  LEU A  90      -6.211 -22.854 -19.514  1.00  0.00              
ATOM   1207  CD1 LEU A  90      -6.187 -21.353 -19.237  1.00  0.00              
ATOM   1208  CD2 LEU A  90      -6.082 -23.639 -18.200  1.00  0.00              
ATOM   1209  H   LEU A  90      -6.680 -24.613 -22.396  1.00  0.00              
ATOM   1210  HA  LEU A  90      -7.574 -25.317 -19.630  1.00  0.00              
ATOM   1211 1HB  LEU A  90      -7.525 -22.828 -21.232  1.00  0.00              
ATOM   1212 2HB  LEU A  90      -8.374 -22.816 -19.668  1.00  0.00              
ATOM   1213  HG  LEU A  90      -5.395 -23.168 -20.167  1.00  0.00              
ATOM   1214 1HD1 LEU A  90      -5.254 -21.090 -18.737  1.00  0.00              
ATOM   1215 2HD1 LEU A  90      -6.260 -20.808 -20.177  1.00  0.00              
ATOM   1216 3HD1 LEU A  90      -7.027 -21.089 -18.597  1.00  0.00              
ATOM   1217 1HD2 LEU A  90      -5.146 -23.373 -17.708  1.00  0.00              
ATOM   1218 2HD2 LEU A  90      -6.919 -23.393 -17.546  1.00  0.00              
ATOM   1219 3HD2 LEU A  90      -6.088 -24.708 -18.412  1.00  0.00              
ATOM   1220  N   CYS A  91      -9.780 -25.938 -20.694  1.00  0.00              
ATOM   1221  CA  CYS A  91     -11.102 -26.241 -21.227  1.00  0.00              
ATOM   1222  C   CYS A  91     -12.078 -25.428 -20.408  1.00  0.00              
ATOM   1223  O   CYS A  91     -12.418 -25.789 -19.281  1.00  0.00              
ATOM   1224  CB  CYS A  91     -11.400 -27.732 -21.093  1.00  0.00              
ATOM   1225  SG  CYS A  91     -13.004 -28.180 -21.766  1.00  0.00              
ATOM   1226  H   CYS A  91      -9.408 -26.509 -19.948  1.00  0.00              
ATOM   1227  HA  CYS A  91     -11.186 -26.069 -22.300  1.00  0.00              
ATOM   1228 1HB  CYS A  91     -10.653 -28.316 -21.632  1.00  0.00              
ATOM   1229 2HB  CYS A  91     -11.401 -28.023 -20.043  1.00  0.00              
ATOM   1230  HG  CYS A  91     -12.618 -28.209 -23.038  1.00  0.00              
ATOM   1231  N   VAL A  92     -12.515 -24.322 -20.986  1.00  0.00              
ATOM   1232  CA  VAL A  92     -13.418 -23.414 -20.310  1.00  0.00              
ATOM   1233  C   VAL A  92     -14.893 -23.502 -20.677  1.00  0.00              
ATOM   1234  O   VAL A  92     -15.260 -23.515 -21.844  1.00  0.00              
ATOM   1235  CB  VAL A  92     -12.967 -21.964 -20.548  1.00  0.00              
ATOM   1236  CG1 VAL A  92     -13.904 -20.992 -19.828  1.00  0.00              
ATOM   1237  CG2 VAL A  92     -11.535 -21.791 -20.073  1.00  0.00              
ATOM   1238  H   VAL A  92     -12.210 -24.105 -21.924  1.00  0.00              
ATOM   1239  HA  VAL A  92     -13.458 -23.618 -19.239  1.00  0.00              
ATOM   1240  HB  VAL A  92     -12.981 -21.760 -21.619  1.00  0.00              
ATOM   1241 1HG1 VAL A  92     -13.572 -19.968 -20.005  1.00  0.00              
ATOM   1242 2HG1 VAL A  92     -14.918 -21.116 -20.206  1.00  0.00              
ATOM   1243 3HG1 VAL A  92     -13.888 -21.197 -18.757  1.00  0.00              
ATOM   1244 1HG2 VAL A  92     -11.216 -20.763 -20.243  1.00  0.00              
ATOM   1245 2HG2 VAL A  92     -11.476 -22.019 -19.009  1.00  0.00              
ATOM   1246 3HG2 VAL A  92     -10.883 -22.467 -20.626  1.00  0.00              
ATOM   1247  N   PHE A  93     -15.729 -23.561 -19.647  1.00  0.00              
ATOM   1248  CA  PHE A  93     -17.168 -23.628 -19.812  1.00  0.00              
ATOM   1249  C   PHE A  93     -17.717 -22.662 -18.761  1.00  0.00              
ATOM   1250  O   PHE A  93     -16.982 -22.201 -17.884  1.00  0.00              
ATOM   1251  CB  PHE A  93     -17.691 -25.068 -19.612  1.00  0.00              
ATOM   1252  CG  PHE A  93     -17.638 -25.565 -18.190  1.00  0.00              
ATOM   1253  CD1 PHE A  93     -18.736 -25.410 -17.338  1.00  0.00              
ATOM   1254  CD2 PHE A  93     -16.506 -26.225 -17.714  1.00  0.00              
ATOM   1255  CE1 PHE A  93     -18.705 -25.909 -16.038  1.00  0.00              
ATOM   1256  CE2 PHE A  93     -16.464 -26.727 -16.421  1.00  0.00              
ATOM   1257  CZ  PHE A  93     -17.569 -26.570 -15.575  1.00  0.00              
ATOM   1258  H   PHE A  93     -15.340 -23.559 -18.715  1.00  0.00              
ATOM   1259  HA  PHE A  93     -17.441 -23.301 -20.816  1.00  0.00              
ATOM   1260 1HB  PHE A  93     -18.734 -25.135 -19.918  1.00  0.00              
ATOM   1261 2HB  PHE A  93     -17.097 -25.766 -20.199  1.00  0.00              
ATOM   1262  HD1 PHE A  93     -19.623 -24.892 -17.702  1.00  0.00              
ATOM   1263  HD2 PHE A  93     -15.647 -26.346 -18.375  1.00  0.00              
ATOM   1264  HE1 PHE A  93     -19.568 -25.782 -15.386  1.00  0.00              
ATOM   1265  HE2 PHE A  93     -15.573 -27.242 -16.061  1.00  0.00              
ATOM   1266  HZ  PHE A  93     -17.542 -26.961 -14.558  1.00  0.00              
ATOM   1267  N   SER A  94     -18.985 -22.312 -18.886  1.00  0.00              
ATOM   1268  CA  SER A  94     -19.627 -21.444 -17.909  1.00  0.00              
ATOM   1269  C   SER A  94     -20.469 -22.303 -16.979  1.00  0.00              
ATOM   1270  O   SER A  94     -21.197 -23.189 -17.433  1.00  0.00              
ATOM   1271  CB  SER A  94     -20.513 -20.423 -18.617  1.00  0.00              
ATOM   1272  OG  SER A  94     -21.352 -19.766 -17.690  1.00  0.00              
ATOM   1273  H   SER A  94     -19.522 -22.652 -19.671  1.00  0.00              
ATOM   1274  HA  SER A  94     -18.924 -20.819 -17.357  1.00  0.00              
ATOM   1275 1HB  SER A  94     -19.874 -19.695 -19.116  1.00  0.00              
ATOM   1276 2HB  SER A  94     -21.119 -20.942 -19.359  1.00  0.00              
ATOM   1277  HG  SER A  94     -22.096 -19.376 -18.154  1.00  0.00              
ATOM   1278  N   ILE A  95     -20.369 -22.050 -15.679  1.00  0.00              
ATOM   1279  CA  ILE A  95     -21.210 -22.771 -14.737  1.00  0.00              
ATOM   1280  C   ILE A  95     -22.688 -22.401 -14.871  1.00  0.00              
ATOM   1281  O   ILE A  95     -23.555 -23.088 -14.332  1.00  0.00              
ATOM   1282  CB  ILE A  95     -20.784 -22.523 -13.276  1.00  0.00              
ATOM   1283  CG1 ILE A  95     -21.012 -21.062 -12.903  1.00  0.00              
ATOM   1284  CG2 ILE A  95     -19.332 -22.928 -13.079  1.00  0.00              
ATOM   1285  CD1 ILE A  95     -20.913 -20.824 -11.407  1.00  0.00              
ATOM   1286  H   ILE A  95     -19.716 -21.362 -15.329  1.00  0.00              
ATOM   1287  HA  ILE A  95     -21.190 -23.840 -14.945  1.00  0.00              
ATOM   1288  HB  ILE A  95     -21.421 -23.111 -12.615  1.00  0.00              
ATOM   1289 1HG1 ILE A  95     -20.262 -20.472 -13.428  1.00  0.00              
ATOM   1290 2HG1 ILE A  95     -22.004 -20.787 -13.262  1.00  0.00              
ATOM   1291 1HG2 ILE A  95     -19.041 -22.748 -12.044  1.00  0.00              
ATOM   1292 2HG2 ILE A  95     -19.214 -23.985 -13.310  1.00  0.00              
ATOM   1293 3HG2 ILE A  95     -18.697 -22.339 -13.741  1.00  0.00              
ATOM   1294 1HD1 ILE A  95     -21.084 -19.769 -11.193  1.00  0.00              
ATOM   1295 2HD1 ILE A  95     -21.664 -21.424 -10.892  1.00  0.00              
ATOM   1296 3HD1 ILE A  95     -19.922 -21.108 -11.057  1.00  0.00              
ATOM   1297  N   THR A  96     -22.975 -21.320 -15.593  1.00  0.00              
ATOM   1298  CA  THR A  96     -24.350 -20.874 -15.784  1.00  0.00              
ATOM   1299  C   THR A  96     -24.966 -21.395 -17.086  1.00  0.00              
ATOM   1300  O   THR A  96     -26.111 -21.085 -17.406  1.00  0.00              
ATOM   1301  CB  THR A  96     -24.428 -19.337 -15.804  1.00  0.00              
ATOM   1302  OG1 THR A  96     -23.738 -18.842 -16.955  1.00  0.00              
ATOM   1303  CG2 THR A  96     -23.792 -18.750 -14.548  1.00  0.00              
ATOM   1304  H   THR A  96     -22.223 -20.795 -16.018  1.00  0.00              
ATOM   1305  HA  THR A  96     -24.980 -21.270 -14.987  1.00  0.00              
ATOM   1306  HB  THR A  96     -25.474 -19.036 -15.855  1.00  0.00              
ATOM   1307  HG1 THR A  96     -24.037 -17.950 -17.147  1.00  0.00              
ATOM   1308 1HG2 THR A  96     -23.859 -17.662 -14.582  1.00  0.00              
ATOM   1309 2HG2 THR A  96     -24.319 -19.119 -13.668  1.00  0.00              
ATOM   1310 3HG2 THR A  96     -22.746 -19.048 -14.497  1.00  0.00              
ATOM   1311  N   GLU A  97     -24.214 -22.184 -17.842  1.00  0.00              
ATOM   1312  CA  GLU A  97     -24.754 -22.747 -19.067  1.00  0.00              
ATOM   1313  C   GLU A  97     -24.431 -24.235 -19.198  1.00  0.00              
ATOM   1314  O   GLU A  97     -23.299 -24.623 -19.506  1.00  0.00              
ATOM   1315  CB  GLU A  97     -24.218 -21.984 -20.280  1.00  0.00              
ATOM   1316  CG  GLU A  97     -24.599 -22.590 -21.624  1.00  0.00              
ATOM   1317  CD  GLU A  97     -26.091 -22.693 -21.773  1.00  0.00              
ATOM   1318  OE1 GLU A  97     -26.731 -21.673 -21.869  1.00  0.00              
ATOM   1319  OE2 GLU A  97     -26.581 -23.790 -21.903  1.00  0.00              
ATOM   1320  H   GLU A  97     -23.263 -22.402 -17.578  1.00  0.00              
ATOM   1321  HA  GLU A  97     -25.842 -22.674 -19.059  1.00  0.00              
ATOM   1322 1HB  GLU A  97     -24.610 -20.969 -20.217  1.00  0.00              
ATOM   1323 2HB  GLU A  97     -23.132 -21.961 -20.188  1.00  0.00              
ATOM   1324 1HG  GLU A  97     -24.186 -22.051 -22.476  1.00  0.00              
ATOM   1325 2HG  GLU A  97     -24.169 -23.590 -21.585  1.00  0.00              
ATOM   1326  N   MET A  98     -25.441 -25.065 -18.958  1.00  0.00              
ATOM   1327  CA  MET A  98     -25.291 -26.511 -19.030  1.00  0.00              
ATOM   1328  C   MET A  98     -24.761 -27.017 -20.378  1.00  0.00              
ATOM   1329  O   MET A  98     -24.046 -28.015 -20.426  1.00  0.00              
ATOM   1330  CB  MET A  98     -26.633 -27.170 -18.722  1.00  0.00              
ATOM   1331  CG  MET A  98     -26.583 -28.689 -18.631  1.00  0.00              
ATOM   1332  SD  MET A  98     -25.561 -29.270 -17.263  1.00  0.00              
ATOM   1333  CE  MET A  98     -26.606 -28.867 -15.866  1.00  0.00              
ATOM   1334  H   MET A  98     -26.341 -24.675 -18.717  1.00  0.00              
ATOM   1335  HA  MET A  98     -24.553 -26.845 -18.301  1.00  0.00              
ATOM   1336 1HB  MET A  98     -26.977 -26.761 -17.773  1.00  0.00              
ATOM   1337 2HB  MET A  98     -27.321 -26.877 -19.516  1.00  0.00              
ATOM   1338 1HG  MET A  98     -27.600 -29.056 -18.500  1.00  0.00              
ATOM   1339 2HG  MET A  98     -26.177 -29.071 -19.568  1.00  0.00              
ATOM   1340 1HE  MET A  98     -26.111 -29.167 -14.942  1.00  0.00              
ATOM   1341 2HE  MET A  98     -26.791 -27.792 -15.847  1.00  0.00              
ATOM   1342 3HE  MET A  98     -27.555 -29.397 -15.957  1.00  0.00              
ATOM   1343  N   GLU A  99     -25.083 -26.335 -21.473  1.00  0.00              
ATOM   1344  CA  GLU A  99     -24.641 -26.815 -22.781  1.00  0.00              
ATOM   1345  C   GLU A  99     -23.134 -26.633 -22.988  1.00  0.00              
ATOM   1346  O   GLU A  99     -22.506 -27.418 -23.700  1.00  0.00              
ATOM   1347  CB  GLU A  99     -25.410 -26.095 -23.892  1.00  0.00              
ATOM   1348  CG  GLU A  99     -26.884 -26.462 -23.976  1.00  0.00              
ATOM   1349  CD  GLU A  99     -27.581 -25.679 -25.054  1.00  0.00              
ATOM   1350  OE1 GLU A  99     -26.942 -24.870 -25.682  1.00  0.00              
ATOM   1351  OE2 GLU A  99     -28.722 -25.969 -25.327  1.00  0.00              
ATOM   1352  H   GLU A  99     -25.631 -25.488 -21.418  1.00  0.00              
ATOM   1353  HA  GLU A  99     -24.824 -27.887 -22.863  1.00  0.00              
ATOM   1354 1HB  GLU A  99     -25.313 -25.025 -23.704  1.00  0.00              
ATOM   1355 2HB  GLU A  99     -24.919 -26.345 -24.833  1.00  0.00              
ATOM   1356 1HG  GLU A  99     -27.058 -27.527 -24.132  1.00  0.00              
ATOM   1357 2HG  GLU A  99     -27.277 -26.170 -23.003  1.00  0.00              
ATOM   1358  N   SER A 100     -22.549 -25.614 -22.357  1.00  0.00              
ATOM   1359  CA  SER A 100     -21.122 -25.332 -22.544  1.00  0.00              
ATOM   1360  C   SER A 100     -20.349 -26.378 -21.742  1.00  0.00              
ATOM   1361  O   SER A 100     -19.252 -26.799 -22.130  1.00  0.00              
ATOM   1362  CB  SER A 100     -20.764 -23.915 -22.059  1.00  0.00              
ATOM   1363  OG  SER A 100     -20.882 -23.777 -20.651  1.00  0.00              
ATOM   1364  H   SER A 100     -23.091 -25.023 -21.742  1.00  0.00              
ATOM   1365  HA  SER A 100     -20.822 -25.294 -23.592  1.00  0.00              
ATOM   1366 1HB  SER A 100     -19.736 -23.698 -22.348  1.00  0.00              
ATOM   1367 2HB  SER A 100     -21.433 -23.202 -22.538  1.00  0.00              
ATOM   1368  HG  SER A 100     -21.805 -23.648 -20.419  1.00  0.00              
ATOM   1369  N   PHE A 101     -20.943 -26.818 -20.633  1.00  0.00              
ATOM   1370  CA  PHE A 101     -20.363 -27.887 -19.840  1.00  0.00              
ATOM   1371  C   PHE A 101     -20.464 -29.205 -20.596  1.00  0.00              
ATOM   1372  O   PHE A 101     -19.493 -29.962 -20.689  1.00  0.00              
ATOM   1373  CB  PHE A 101     -21.059 -27.993 -18.482  1.00  0.00              
ATOM   1374  CG  PHE A 101     -20.619 -29.175 -17.666  1.00  0.00              
ATOM   1375  CD1 PHE A 101     -19.313 -29.271 -17.207  1.00  0.00              
ATOM   1376  CD2 PHE A 101     -21.507 -30.193 -17.357  1.00  0.00              
ATOM   1377  CE1 PHE A 101     -18.907 -30.358 -16.456  1.00  0.00              
ATOM   1378  CE2 PHE A 101     -21.104 -31.280 -16.606  1.00  0.00              
ATOM   1379  CZ  PHE A 101     -19.802 -31.362 -16.155  1.00  0.00              
ATOM   1380  H   PHE A 101     -21.814 -26.402 -20.335  1.00  0.00              
ATOM   1381  HA  PHE A 101     -19.303 -27.690 -19.671  1.00  0.00              
ATOM   1382 1HB  PHE A 101     -20.851 -27.107 -17.884  1.00  0.00              
ATOM   1383 2HB  PHE A 101     -22.135 -28.093 -18.619  1.00  0.00              
ATOM   1384  HD1 PHE A 101     -18.606 -28.476 -17.443  1.00  0.00              
ATOM   1385  HD2 PHE A 101     -22.536 -30.128 -17.713  1.00  0.00              
ATOM   1386  HE1 PHE A 101     -17.878 -30.421 -16.101  1.00  0.00              
ATOM   1387  HE2 PHE A 101     -21.813 -32.073 -16.369  1.00  0.00              
ATOM   1388  HZ  PHE A 101     -19.483 -32.220 -15.565  1.00  0.00              
ATOM   1389  N   ALA A 102     -21.648 -29.470 -21.139  1.00  0.00              
ATOM   1390  CA  ALA A 102     -21.878 -30.704 -21.882  1.00  0.00              
ATOM   1391  C   ALA A 102     -20.888 -30.798 -23.039  1.00  0.00              
ATOM   1392  O   ALA A 102     -20.401 -31.880 -23.372  1.00  0.00              
ATOM   1393  CB  ALA A 102     -23.304 -30.739 -22.410  1.00  0.00              
ATOM   1394  H   ALA A 102     -22.404 -28.808 -21.038  1.00  0.00              
ATOM   1395  HA  ALA A 102     -21.707 -31.550 -21.216  1.00  0.00              
ATOM   1396 1HB  ALA A 102     -23.463 -31.664 -22.962  1.00  0.00              
ATOM   1397 2HB  ALA A 102     -24.003 -30.690 -21.575  1.00  0.00              
ATOM   1398 3HB  ALA A 102     -23.468 -29.889 -23.071  1.00  0.00              
ATOM   1399  N   ALA A 103     -20.573 -29.651 -23.630  1.00  0.00              
ATOM   1400  CA  ALA A 103     -19.644 -29.605 -24.747  1.00  0.00              
ATOM   1401  C   ALA A 103     -18.201 -29.995 -24.404  1.00  0.00              
ATOM   1402  O   ALA A 103     -17.426 -30.345 -25.293  1.00  0.00              
ATOM   1403  CB  ALA A 103     -19.673 -28.210 -25.380  1.00  0.00              
ATOM   1404  H   ALA A 103     -20.986 -28.791 -23.298  1.00  0.00              
ATOM   1405  HA  ALA A 103     -19.961 -30.331 -25.496  1.00  0.00              
ATOM   1406 1HB  ALA A 103     -18.976 -28.177 -26.217  1.00  0.00              
ATOM   1407 2HB  ALA A 103     -20.680 -27.993 -25.737  1.00  0.00              
ATOM   1408 3HB  ALA A 103     -19.384 -27.468 -24.637  1.00  0.00              
ATOM   1409  N   THR A 104     -17.839 -29.952 -23.126  1.00  0.00              
ATOM   1410  CA  THR A 104     -16.455 -30.213 -22.748  1.00  0.00              
ATOM   1411  C   THR A 104     -15.978 -31.629 -23.040  1.00  0.00              
ATOM   1412  O   THR A 104     -14.784 -31.861 -23.227  1.00  0.00              
ATOM   1413  CB  THR A 104     -16.203 -29.903 -21.246  1.00  0.00              
ATOM   1414  OG1 THR A 104     -16.985 -30.776 -20.425  1.00  0.00              
ATOM   1415  CG2 THR A 104     -16.570 -28.452 -20.928  1.00  0.00              
ATOM   1416  H   THR A 104     -18.514 -29.739 -22.405  1.00  0.00              
ATOM   1417  HA  THR A 104     -15.787 -29.577 -23.330  1.00  0.00              
ATOM   1418  HB  THR A 104     -15.150 -30.067 -21.021  1.00  0.00              
ATOM   1419  HG1 THR A 104     -16.822 -30.576 -19.500  1.00  0.00              
ATOM   1420 1HG2 THR A 104     -16.387 -28.255 -19.872  1.00  0.00              
ATOM   1421 2HG2 THR A 104     -15.961 -27.782 -21.535  1.00  0.00              
ATOM   1422 3HG2 THR A 104     -17.623 -28.286 -21.151  1.00  0.00              
ATOM   1423  N   ALA A 105     -16.900 -32.582 -23.081  1.00  0.00              
ATOM   1424  CA  ALA A 105     -16.539 -33.941 -23.476  1.00  0.00              
ATOM   1425  C   ALA A 105     -16.115 -34.008 -24.946  1.00  0.00              
ATOM   1426  O   ALA A 105     -15.160 -34.717 -25.296  1.00  0.00              
ATOM   1427  CB  ALA A 105     -17.713 -34.897 -23.218  1.00  0.00              
ATOM   1428  H   ALA A 105     -17.859 -32.379 -22.841  1.00  0.00              
ATOM   1429  HA  ALA A 105     -15.683 -34.262 -22.882  1.00  0.00              
ATOM   1430 1HB  ALA A 105     -17.431 -35.907 -23.516  1.00  0.00              
ATOM   1431 2HB  ALA A 105     -17.963 -34.889 -22.157  1.00  0.00              
ATOM   1432 3HB  ALA A 105     -18.577 -34.576 -23.798  1.00  0.00              
ATOM   1433  N   ASP A 106     -16.810 -33.266 -25.804  1.00  0.00              
ATOM   1434  CA  ASP A 106     -16.449 -33.231 -27.216  1.00  0.00              
ATOM   1435  C   ASP A 106     -15.170 -32.438 -27.457  1.00  0.00              
ATOM   1436  O   ASP A 106     -14.381 -32.786 -28.339  1.00  0.00              
ATOM   1437  CB  ASP A 106     -17.594 -32.639 -28.042  1.00  0.00              
ATOM   1438  CG  ASP A 106     -18.798 -33.557 -28.198  1.00  0.00              
ATOM   1439  OD1 ASP A 106     -18.678 -34.720 -27.891  1.00  0.00              
ATOM   1440  OD2 ASP A 106     -19.866 -33.063 -28.471  1.00  0.00              
ATOM   1441  H   ASP A 106     -17.595 -32.718 -25.483  1.00  0.00              
ATOM   1442  HA  ASP A 106     -16.248 -34.242 -27.571  1.00  0.00              
ATOM   1443 1HB  ASP A 106     -17.926 -31.663 -27.687  1.00  0.00              
ATOM   1444 2HB  ASP A 106     -17.096 -32.526 -29.006  1.00  0.00              
ATOM   1445  N   PHE A 107     -14.970 -31.367 -26.687  1.00  0.00              
ATOM   1446  CA  PHE A 107     -13.775 -30.542 -26.847  1.00  0.00              
ATOM   1447  C   PHE A 107     -12.572 -31.377 -26.431  1.00  0.00              
ATOM   1448  O   PHE A 107     -11.549 -31.369 -27.102  1.00  0.00              
ATOM   1449  CB  PHE A 107     -13.841 -29.279 -25.972  1.00  0.00              
ATOM   1450  CG  PHE A 107     -14.691 -28.176 -26.550  1.00  0.00              
ATOM   1451  CD1 PHE A 107     -14.373 -27.602 -27.775  1.00  0.00              
ATOM   1452  CD2 PHE A 107     -15.782 -27.674 -25.840  1.00  0.00              
ATOM   1453  CE1 PHE A 107     -15.122 -26.537 -28.288  1.00  0.00              
ATOM   1454  CE2 PHE A 107     -16.539 -26.615 -26.340  1.00  0.00              
ATOM   1455  CZ  PHE A 107     -16.209 -26.042 -27.565  1.00  0.00              
ATOM   1456  H   PHE A 107     -15.649 -31.118 -25.982  1.00  0.00              
ATOM   1457  HA  PHE A 107     -13.658 -30.259 -27.894  1.00  0.00              
ATOM   1458 1HB  PHE A 107     -14.264 -29.519 -24.999  1.00  0.00              
ATOM   1459 2HB  PHE A 107     -12.843 -28.863 -25.841  1.00  0.00              
ATOM   1460  HD1 PHE A 107     -13.527 -27.992 -28.341  1.00  0.00              
ATOM   1461  HD2 PHE A 107     -16.039 -28.123 -24.881  1.00  0.00              
ATOM   1462  HE1 PHE A 107     -14.856 -26.097 -29.249  1.00  0.00              
ATOM   1463  HE2 PHE A 107     -17.387 -26.234 -25.772  1.00  0.00              
ATOM   1464  HZ  PHE A 107     -16.793 -25.212 -27.959  1.00  0.00              
ATOM   1465  N   ARG A 108     -12.701 -32.111 -25.331  1.00  0.00              
ATOM   1466  CA  ARG A 108     -11.613 -32.976 -24.887  1.00  0.00              
ATOM   1467  C   ARG A 108     -11.359 -34.109 -25.890  1.00  0.00              
ATOM   1468  O   ARG A 108     -10.207 -34.468 -26.152  1.00  0.00              
ATOM   1469  CB  ARG A 108     -11.914 -33.556 -23.497  1.00  0.00              
ATOM   1470  CG  ARG A 108     -10.810 -34.474 -22.979  1.00  0.00              
ATOM   1471  CD  ARG A 108     -11.088 -34.979 -21.572  1.00  0.00              
ATOM   1472  NE  ARG A 108     -10.129 -36.005 -21.154  1.00  0.00              
ATOM   1473  CZ  ARG A 108      -8.909 -35.762 -20.668  1.00  0.00              
ATOM   1474  NH1 ARG A 108      -8.475 -34.512 -20.525  1.00  0.00              
ATOM   1475  NH2 ARG A 108      -8.115 -36.772 -20.318  1.00  0.00              
ATOM   1476  H   ARG A 108     -13.554 -32.078 -24.790  1.00  0.00              
ATOM   1477  HA  ARG A 108     -10.687 -32.403 -24.827  1.00  0.00              
ATOM   1478 1HB  ARG A 108     -12.047 -32.712 -22.823  1.00  0.00              
ATOM   1479 2HB  ARG A 108     -12.851 -34.107 -23.579  1.00  0.00              
ATOM   1480 1HG  ARG A 108     -10.725 -35.328 -23.651  1.00  0.00              
ATOM   1481 2HG  ARG A 108      -9.871 -33.918 -22.977  1.00  0.00              
ATOM   1482 1HD  ARG A 108     -11.027 -34.142 -20.877  1.00  0.00              
ATOM   1483 2HD  ARG A 108     -12.089 -35.406 -21.542  1.00  0.00              
ATOM   1484  HE  ARG A 108     -10.218 -37.012 -21.161  1.00  0.00              
ATOM   1485 1HH1 ARG A 108      -9.073 -33.739 -20.784  1.00  0.00              
ATOM   1486 2HH1 ARG A 108      -7.551 -34.340 -20.156  1.00  0.00              
ATOM   1487 1HH2 ARG A 108      -8.439 -37.724 -20.420  1.00  0.00              
ATOM   1488 2HH2 ARG A 108      -7.193 -36.583 -19.952  1.00  0.00              
ATOM   1489  N   GLU A 109     -12.424 -34.673 -26.456  1.00  0.00              
ATOM   1490  CA  GLU A 109     -12.248 -35.723 -27.459  1.00  0.00              
ATOM   1491  C   GLU A 109     -11.372 -35.199 -28.591  1.00  0.00              
ATOM   1492  O   GLU A 109     -10.426 -35.862 -29.024  1.00  0.00              
ATOM   1493  CB  GLU A 109     -13.598 -36.198 -28.001  1.00  0.00              
ATOM   1494  CG  GLU A 109     -13.504 -37.306 -29.041  1.00  0.00              
ATOM   1495  CD  GLU A 109     -14.868 -37.737 -29.504  1.00  0.00              
ATOM   1496  OE1 GLU A 109     -15.836 -37.208 -29.014  1.00  0.00              
ATOM   1497  OE2 GLU A 109     -14.941 -38.514 -30.427  1.00  0.00              
ATOM   1498  H   GLU A 109     -13.358 -34.385 -26.203  1.00  0.00              
ATOM   1499  HA  GLU A 109     -11.738 -36.578 -27.014  1.00  0.00              
ATOM   1500 1HB  GLU A 109     -14.178 -36.550 -27.148  1.00  0.00              
ATOM   1501 2HB  GLU A 109     -14.089 -35.329 -28.440  1.00  0.00              
ATOM   1502 1HG  GLU A 109     -12.895 -37.039 -29.904  1.00  0.00              
ATOM   1503 2HG  GLU A 109     -13.028 -38.123 -28.501  1.00  0.00              
ATOM   1504  N   GLN A 110     -11.689 -33.999 -29.068  1.00  0.00              
ATOM   1505  CA  GLN A 110     -10.917 -33.395 -30.144  1.00  0.00              
ATOM   1506  C   GLN A 110      -9.472 -33.104 -29.731  1.00  0.00              
ATOM   1507  O   GLN A 110      -8.532 -33.346 -30.507  1.00  0.00              
ATOM   1508  CB  GLN A 110     -11.588 -32.099 -30.607  1.00  0.00              
ATOM   1509  CG  GLN A 110     -12.890 -32.308 -31.361  1.00  0.00              
ATOM   1510  CD  GLN A 110     -13.655 -31.014 -31.566  1.00  0.00              
ATOM   1511  OE1 GLN A 110     -13.269 -29.961 -31.051  1.00  0.00              
ATOM   1512  NE2 GLN A 110     -14.747 -31.085 -32.318  1.00  0.00              
ATOM   1513  H   GLN A 110     -12.474 -33.495 -28.683  1.00  0.00              
ATOM   1514  HA  GLN A 110     -10.851 -34.090 -30.981  1.00  0.00              
ATOM   1515 1HB  GLN A 110     -11.771 -31.502 -29.713  1.00  0.00              
ATOM   1516 2HB  GLN A 110     -10.871 -31.584 -31.246  1.00  0.00              
ATOM   1517 1HG  GLN A 110     -12.951 -32.882 -32.286  1.00  0.00              
ATOM   1518 2HG  GLN A 110     -13.368 -32.867 -30.556  1.00  0.00              
ATOM   1519 1HE2 GLN A 110     -15.293 -30.264 -32.489  1.00  0.00              
ATOM   1520 2HE2 GLN A 110     -15.025 -31.960 -32.716  1.00  0.00              
ATOM   1521  N   ILE A 111      -9.290 -32.602 -28.510  1.00  0.00              
ATOM   1522  CA  ILE A 111      -7.958 -32.310 -27.991  1.00  0.00              
ATOM   1523  C   ILE A 111      -7.088 -33.567 -27.896  1.00  0.00              
ATOM   1524  O   ILE A 111      -5.909 -33.543 -28.253  1.00  0.00              
ATOM   1525  CB  ILE A 111      -8.023 -31.649 -26.578  1.00  0.00              
ATOM   1526  CG1 ILE A 111      -8.596 -30.230 -26.682  1.00  0.00              
ATOM   1527  CG2 ILE A 111      -6.638 -31.602 -25.967  1.00  0.00              
ATOM   1528  CD1 ILE A 111      -9.001 -29.615 -25.347  1.00  0.00              
ATOM   1529  H   ILE A 111     -10.095 -32.418 -27.928  1.00  0.00              
ATOM   1530  HA  ILE A 111      -7.413 -31.662 -28.676  1.00  0.00              
ATOM   1531  HB  ILE A 111      -8.686 -32.234 -25.942  1.00  0.00              
ATOM   1532 1HG1 ILE A 111      -7.835 -29.605 -27.148  1.00  0.00              
ATOM   1533 2HG1 ILE A 111      -9.471 -30.281 -27.331  1.00  0.00              
ATOM   1534 1HG2 ILE A 111      -6.691 -31.139 -24.982  1.00  0.00              
ATOM   1535 2HG2 ILE A 111      -6.247 -32.614 -25.871  1.00  0.00              
ATOM   1536 3HG2 ILE A 111      -5.977 -31.017 -26.607  1.00  0.00              
ATOM   1537 1HD1 ILE A 111      -9.396 -28.613 -25.512  1.00  0.00              
ATOM   1538 2HD1 ILE A 111      -9.767 -30.234 -24.877  1.00  0.00              
ATOM   1539 3HD1 ILE A 111      -8.132 -29.557 -24.694  1.00  0.00              
ATOM   1540  N   LEU A 112      -7.666 -34.656 -27.395  1.00  0.00              
ATOM   1541  CA  LEU A 112      -6.914 -35.901 -27.226  1.00  0.00              
ATOM   1542  C   LEU A 112      -6.557 -36.514 -28.584  1.00  0.00              
ATOM   1543  O   LEU A 112      -5.459 -37.042 -28.762  1.00  0.00              
ATOM   1544  CB  LEU A 112      -7.720 -36.897 -26.383  1.00  0.00              
ATOM   1545  CG  LEU A 112      -7.918 -36.500 -24.914  1.00  0.00              
ATOM   1546  CD1 LEU A 112      -8.838 -37.497 -24.223  1.00  0.00              
ATOM   1547  CD2 LEU A 112      -6.567 -36.440 -24.217  1.00  0.00              
ATOM   1548  H   LEU A 112      -8.638 -34.628 -27.127  1.00  0.00              
ATOM   1549  HA  LEU A 112      -5.972 -35.692 -26.721  1.00  0.00              
ATOM   1550 1HB  LEU A 112      -8.669 -36.851 -26.914  1.00  0.00              
ATOM   1551 2HB  LEU A 112      -7.314 -37.906 -26.452  1.00  0.00              
ATOM   1552  HG  LEU A 112      -8.343 -35.496 -24.905  1.00  0.00              
ATOM   1553 1HD1 LEU A 112      -8.973 -37.206 -23.181  1.00  0.00              
ATOM   1554 2HD1 LEU A 112      -9.806 -37.506 -24.724  1.00  0.00              
ATOM   1555 3HD1 LEU A 112      -8.396 -38.491 -24.268  1.00  0.00              
ATOM   1556 1HD2 LEU A 112      -6.709 -36.156 -23.174  1.00  0.00              
ATOM   1557 2HD2 LEU A 112      -6.088 -37.418 -24.266  1.00  0.00              
ATOM   1558 3HD2 LEU A 112      -5.935 -35.701 -24.710  1.00  0.00              
ATOM   1559  N   ARG A 113      -7.482 -36.426 -29.534  1.00  0.00              
ATOM   1560  CA  ARG A 113      -7.257 -36.936 -30.892  1.00  0.00              
ATOM   1561  C   ARG A 113      -6.146 -36.167 -31.620  1.00  0.00              
ATOM   1562  O   ARG A 113      -5.264 -36.757 -32.247  1.00  0.00              
ATOM   1563  CB  ARG A 113      -8.557 -36.840 -31.702  1.00  0.00              
ATOM   1564  CG  ARG A 113      -8.415 -37.265 -33.165  1.00  0.00              
ATOM   1565  CD  ARG A 113      -9.693 -37.004 -33.956  1.00  0.00              
ATOM   1566  NE  ARG A 113     -10.200 -35.632 -33.840  1.00  0.00              
ATOM   1567  CZ  ARG A 113      -9.715 -34.572 -34.490  1.00  0.00              
ATOM   1568  NH1 ARG A 113      -8.690 -34.704 -35.320  1.00  0.00              
ATOM   1569  NH2 ARG A 113     -10.268 -33.371 -34.315  1.00  0.00              
ATOM   1570  H   ARG A 113      -8.367 -35.995 -29.312  1.00  0.00              
ATOM   1571  HA  ARG A 113      -6.924 -37.973 -30.846  1.00  0.00              
ATOM   1572 1HB  ARG A 113      -9.288 -37.476 -31.206  1.00  0.00              
ATOM   1573 2HB  ARG A 113      -8.886 -35.802 -31.654  1.00  0.00              
ATOM   1574 1HG  ARG A 113      -7.595 -36.703 -33.612  1.00  0.00              
ATOM   1575 2HG  ARG A 113      -8.184 -38.331 -33.195  1.00  0.00              
ATOM   1576 1HD  ARG A 113      -9.501 -37.196 -35.011  1.00  0.00              
ATOM   1577 2HD  ARG A 113     -10.473 -37.675 -33.601  1.00  0.00              
ATOM   1578  HE  ARG A 113     -10.961 -35.272 -33.280  1.00  0.00              
ATOM   1579 1HH1 ARG A 113      -8.272 -35.613 -35.462  1.00  0.00              
ATOM   1580 2HH1 ARG A 113      -8.331 -33.895 -35.806  1.00  0.00              
ATOM   1581 1HH2 ARG A 113     -11.055 -33.267 -33.689  1.00  0.00              
ATOM   1582 2HH2 ARG A 113      -9.898 -32.572 -34.807  1.00  0.00              
ATOM   1583  N   VAL A 114      -6.202 -34.841 -31.531  1.00  0.00              
ATOM   1584  CA  VAL A 114      -5.234 -33.973 -32.190  1.00  0.00              
ATOM   1585  C   VAL A 114      -3.842 -34.109 -31.583  1.00  0.00              
ATOM   1586  O   VAL A 114      -2.841 -34.199 -32.309  1.00  0.00              
ATOM   1587  CB  VAL A 114      -5.676 -32.493 -32.101  1.00  0.00              
ATOM   1588  CG1 VAL A 114      -4.558 -31.584 -32.554  1.00  0.00              
ATOM   1589  CG2 VAL A 114      -6.911 -32.271 -32.949  1.00  0.00              
ATOM   1590  H   VAL A 114      -6.944 -34.426 -30.985  1.00  0.00              
ATOM   1591  HA  VAL A 114      -5.101 -34.250 -33.237  1.00  0.00              
ATOM   1592  HB  VAL A 114      -5.948 -32.267 -31.070  1.00  0.00              
ATOM   1593 1HG1 VAL A 114      -4.883 -30.546 -32.485  1.00  0.00              
ATOM   1594 2HG1 VAL A 114      -3.686 -31.734 -31.917  1.00  0.00              
ATOM   1595 3HG1 VAL A 114      -4.298 -31.814 -33.587  1.00  0.00              
ATOM   1596 1HG2 VAL A 114      -7.217 -31.228 -32.881  1.00  0.00              
ATOM   1597 2HG2 VAL A 114      -6.687 -32.518 -33.987  1.00  0.00              
ATOM   1598 3HG2 VAL A 114      -7.718 -32.909 -32.590  1.00  0.00              
ATOM   1599  N   LYS A 115      -3.778 -34.126 -30.254  1.00  0.00              
ATOM   1600  CA  LYS A 115      -2.504 -34.239 -29.555  1.00  0.00              
ATOM   1601  C   LYS A 115      -1.996 -35.681 -29.463  1.00  0.00              
ATOM   1602  O   LYS A 115      -0.793 -35.908 -29.308  1.00  0.00              
ATOM   1603  CB  LYS A 115      -2.628 -33.643 -28.152  1.00  0.00              
ATOM   1604  CG  LYS A 115      -2.861 -32.138 -28.126  1.00  0.00              
ATOM   1605  CD  LYS A 115      -1.606 -31.376 -28.525  1.00  0.00              
ATOM   1606  CE  LYS A 115      -0.535 -31.469 -27.448  1.00  0.00              
ATOM   1607  NZ  LYS A 115       0.721 -30.782 -27.852  1.00  0.00              
ATOM   1608  H   LYS A 115      -4.631 -34.059 -29.716  1.00  0.00              
ATOM   1609  HA  LYS A 115      -1.733 -33.696 -30.103  1.00  0.00              
ATOM   1610 1HB  LYS A 115      -3.461 -34.147 -27.663  1.00  0.00              
ATOM   1611 2HB  LYS A 115      -1.703 -33.875 -27.623  1.00  0.00              
ATOM   1612 1HG  LYS A 115      -3.667 -31.900 -28.821  1.00  0.00              
ATOM   1613 2HG  LYS A 115      -3.156 -31.850 -27.117  1.00  0.00              
ATOM   1614 1HD  LYS A 115      -1.224 -31.799 -29.456  1.00  0.00              
ATOM   1615 2HD  LYS A 115      -1.870 -30.331 -28.684  1.00  0.00              
ATOM   1616 1HE  LYS A 115      -0.923 -31.011 -26.540  1.00  0.00              
ATOM   1617 2HE  LYS A 115      -0.328 -32.523 -27.263  1.00  0.00              
ATOM   1618 1HZ  LYS A 115       1.404 -30.867 -27.112  1.00  0.00              
ATOM   1619 2HZ  LYS A 115       1.083 -31.207 -28.695  1.00  0.00              
ATOM   1620 3HZ  LYS A 115       0.530 -29.805 -28.023  1.00  0.00              
ATOM   1621  N   GLU A 116      -2.906 -36.648 -29.555  1.00  0.00              
ATOM   1622  CA  GLU A 116      -2.537 -38.058 -29.426  1.00  0.00              
ATOM   1623  C   GLU A 116      -1.796 -38.292 -28.111  1.00  0.00              
ATOM   1624  O   GLU A 116      -0.779 -38.982 -28.074  1.00  0.00              
ATOM   1625  CB  GLU A 116      -1.674 -38.504 -30.608  1.00  0.00              
ATOM   1626  CG  GLU A 116      -2.357 -38.389 -31.964  1.00  0.00              
ATOM   1627  CD  GLU A 116      -1.448 -38.841 -33.073  1.00  0.00              
ATOM   1628  OE1 GLU A 116      -0.335 -39.212 -32.789  1.00  0.00              
ATOM   1629  OE2 GLU A 116      -1.902 -38.921 -34.190  1.00  0.00              
ATOM   1630  H   GLU A 116      -3.873 -36.405 -29.718  1.00  0.00              
ATOM   1631  HA  GLU A 116      -3.436 -38.675 -29.402  1.00  0.00              
ATOM   1632 1HB  GLU A 116      -0.778 -37.883 -30.600  1.00  0.00              
ATOM   1633 2HB  GLU A 116      -1.399 -39.543 -30.428  1.00  0.00              
ATOM   1634 1HG  GLU A 116      -3.299 -38.935 -32.022  1.00  0.00              
ATOM   1635 2HG  GLU A 116      -2.550 -37.322 -32.064  1.00  0.00              
ATOM   1636  N   ASP A 117      -2.321 -37.713 -27.034  1.00  0.00              
ATOM   1637  CA  ASP A 117      -1.664 -37.768 -25.735  1.00  0.00              
ATOM   1638  C   ASP A 117      -2.671 -37.613 -24.589  1.00  0.00              
ATOM   1639  O   ASP A 117      -3.155 -36.515 -24.315  1.00  0.00              
ATOM   1640  CB  ASP A 117      -0.587 -36.685 -25.641  1.00  0.00              
ATOM   1641  CG  ASP A 117       0.232 -36.722 -24.357  1.00  0.00              
ATOM   1642  OD1 ASP A 117      -0.056 -37.540 -23.516  1.00  0.00              
ATOM   1643  OD2 ASP A 117       1.229 -36.044 -24.293  1.00  0.00              
ATOM   1644  H   ASP A 117      -3.199 -37.223 -27.122  1.00  0.00              
ATOM   1645  HA  ASP A 117      -1.195 -38.743 -25.599  1.00  0.00              
ATOM   1646 1HB  ASP A 117       0.086 -36.665 -26.499  1.00  0.00              
ATOM   1647 2HB  ASP A 117      -1.212 -35.791 -25.647  1.00  0.00              
ATOM   1648  N   GLU A 118      -2.972 -38.730 -23.928  1.00  0.00              
ATOM   1649  CA  GLU A 118      -3.878 -38.768 -22.779  1.00  0.00              
ATOM   1650  C   GLU A 118      -3.390 -37.979 -21.580  1.00  0.00              
ATOM   1651  O   GLU A 118      -4.178 -37.598 -20.716  1.00  0.00              
ATOM   1652  CB  GLU A 118      -4.124 -40.219 -22.359  1.00  0.00              
ATOM   1653  CG  GLU A 118      -4.990 -41.015 -23.325  1.00  0.00              
ATOM   1654  CD  GLU A 118      -5.145 -42.440 -22.872  1.00  0.00              
ATOM   1655  OE1 GLU A 118      -4.552 -42.797 -21.882  1.00  0.00              
ATOM   1656  OE2 GLU A 118      -5.944 -43.141 -23.447  1.00  0.00              
ATOM   1657  H   GLU A 118      -2.546 -39.588 -24.247  1.00  0.00              
ATOM   1658  HA  GLU A 118      -4.831 -38.310 -23.044  1.00  0.00              
ATOM   1659 1HB  GLU A 118      -3.147 -40.695 -22.271  1.00  0.00              
ATOM   1660 2HB  GLU A 118      -4.603 -40.191 -21.380  1.00  0.00              
ATOM   1661 1HG  GLU A 118      -5.974 -40.577 -23.487  1.00  0.00              
ATOM   1662 2HG  GLU A 118      -4.425 -40.990 -24.256  1.00  0.00              
ATOM   1663  N   ASN A 119      -2.082 -37.761 -21.517  1.00  0.00              
ATOM   1664  CA  ASN A 119      -1.492 -37.005 -20.425  1.00  0.00              
ATOM   1665  C   ASN A 119      -1.245 -35.551 -20.786  1.00  0.00              
ATOM   1666  O   ASN A 119      -0.507 -34.857 -20.088  1.00  0.00              
ATOM   1667  CB  ASN A 119      -0.200 -37.646 -19.954  1.00  0.00              
ATOM   1668  CG  ASN A 119      -0.398 -38.952 -19.237  1.00  0.00              
ATOM   1669  OD1 ASN A 119      -1.450 -39.200 -18.637  1.00  0.00              
ATOM   1670  ND2 ASN A 119       0.637 -39.753 -19.225  1.00  0.00              
ATOM   1671  H   ASN A 119      -1.482 -38.128 -22.242  1.00  0.00              
ATOM   1672  HA  ASN A 119      -2.178 -36.983 -19.577  1.00  0.00              
ATOM   1673 1HB  ASN A 119       0.657 -37.732 -20.624  1.00  0.00              
ATOM   1674 2HB  ASN A 119      -0.007 -36.866 -19.217  1.00  0.00              
ATOM   1675 1HD2 ASN A 119       0.577 -40.640 -18.766  1.00  0.00              
ATOM   1676 2HD2 ASN A 119       1.486 -39.478 -19.675  1.00  0.00              
ATOM   1677  N   VAL A 120      -1.853 -35.088 -21.874  1.00  0.00              
ATOM   1678  CA  VAL A 120      -1.688 -33.692 -22.281  1.00  0.00              
ATOM   1679  C   VAL A 120      -2.150 -32.772 -21.140  1.00  0.00              
ATOM   1680  O   VAL A 120      -3.218 -32.979 -20.575  1.00  0.00              
ATOM   1681  CB  VAL A 120      -2.481 -33.368 -23.562  1.00  0.00              
ATOM   1682  CG1 VAL A 120      -3.977 -33.451 -23.298  1.00  0.00              
ATOM   1683  CG2 VAL A 120      -2.109 -31.989 -24.084  1.00  0.00              
ATOM   1684  H   VAL A 120      -2.436 -35.697 -22.429  1.00  0.00              
ATOM   1685  HA  VAL A 120      -0.639 -33.451 -22.456  1.00  0.00              
ATOM   1686  HB  VAL A 120      -2.208 -34.084 -24.337  1.00  0.00              
ATOM   1687 1HG1 VAL A 120      -4.521 -33.219 -24.213  1.00  0.00              
ATOM   1688 2HG1 VAL A 120      -4.233 -34.458 -22.968  1.00  0.00              
ATOM   1689 3HG1 VAL A 120      -4.250 -32.734 -22.523  1.00  0.00              
ATOM   1690 1HG2 VAL A 120      -2.677 -31.776 -24.989  1.00  0.00              
ATOM   1691 2HG2 VAL A 120      -2.339 -31.239 -23.326  1.00  0.00              
ATOM   1692 3HG2 VAL A 120      -1.043 -31.960 -24.310  1.00  0.00              
ATOM   1693  N   PRO A 121      -1.325 -31.778 -20.758  1.00  0.00              
ATOM   1694  CA  PRO A 121      -1.706 -30.809 -19.714  1.00  0.00              
ATOM   1695  C   PRO A 121      -3.112 -30.329 -20.019  1.00  0.00              
ATOM   1696  O   PRO A 121      -3.365 -29.774 -21.084  1.00  0.00              
ATOM   1697  CB  PRO A 121      -0.660 -29.723 -19.858  1.00  0.00              
ATOM   1698  CG  PRO A 121       0.549 -30.522 -20.256  1.00  0.00              
ATOM   1699  CD  PRO A 121      -0.005 -31.492 -21.282  1.00  0.00              
ATOM   1700  HA  PRO A 121      -1.725 -31.253 -18.708  1.00  0.00              
ATOM   1701 1HB  PRO A 121      -0.948 -28.984 -20.620  1.00  0.00              
ATOM   1702 2HB  PRO A 121      -0.515 -29.176 -18.915  1.00  0.00              
ATOM   1703 1HG  PRO A 121       1.334 -29.875 -20.675  1.00  0.00              
ATOM   1704 2HG  PRO A 121       0.987 -31.038 -19.388  1.00  0.00              
ATOM   1705 1HD  PRO A 121      -0.052 -31.051 -22.288  1.00  0.00              
ATOM   1706 2HD  PRO A 121       0.602 -32.406 -21.360  1.00  0.00              
ATOM   1707  N   PHE A 122      -4.015 -30.527 -19.070  1.00  0.00              
ATOM   1708  CA  PHE A 122      -5.401 -30.134 -19.247  1.00  0.00              
ATOM   1709  C   PHE A 122      -6.011 -29.725 -17.909  1.00  0.00              
ATOM   1710  O   PHE A 122      -5.900 -30.441 -16.917  1.00  0.00              
ATOM   1711  CB  PHE A 122      -6.120 -31.363 -19.828  1.00  0.00              
ATOM   1712  CG  PHE A 122      -7.584 -31.176 -20.132  1.00  0.00              
ATOM   1713  CD1 PHE A 122      -8.547 -31.325 -19.142  1.00  0.00              
ATOM   1714  CD2 PHE A 122      -8.002 -30.968 -21.446  1.00  0.00              
ATOM   1715  CE1 PHE A 122      -9.911 -31.278 -19.457  1.00  0.00              
ATOM   1716  CE2 PHE A 122      -9.357 -30.919 -21.774  1.00  0.00              
ATOM   1717  CZ  PHE A 122     -10.318 -31.077 -20.780  1.00  0.00              
ATOM   1718  H   PHE A 122      -3.734 -30.961 -18.202  1.00  0.00              
ATOM   1719  HA  PHE A 122      -5.458 -29.264 -19.903  1.00  0.00              
ATOM   1720 1HB  PHE A 122      -5.659 -31.656 -20.770  1.00  0.00              
ATOM   1721 2HB  PHE A 122      -6.069 -32.193 -19.125  1.00  0.00              
ATOM   1722  HD1 PHE A 122      -8.231 -31.479 -18.109  1.00  0.00              
ATOM   1723  HD2 PHE A 122      -7.248 -30.844 -22.225  1.00  0.00              
ATOM   1724  HE1 PHE A 122     -10.656 -31.397 -18.671  1.00  0.00              
ATOM   1725  HE2 PHE A 122      -9.665 -30.758 -22.807  1.00  0.00              
ATOM   1726  HZ  PHE A 122     -11.378 -31.048 -21.027  1.00  0.00              
ATOM   1727  N   LEU A 123      -6.647 -28.564 -17.880  1.00  0.00              
ATOM   1728  CA  LEU A 123      -7.304 -28.110 -16.669  1.00  0.00              
ATOM   1729  C   LEU A 123      -8.751 -27.825 -17.036  1.00  0.00              
ATOM   1730  O   LEU A 123      -9.014 -27.155 -18.031  1.00  0.00              
ATOM   1731  CB  LEU A 123      -6.633 -26.835 -16.156  1.00  0.00              
ATOM   1732  CG  LEU A 123      -7.244 -26.191 -14.916  1.00  0.00              
ATOM   1733  CD1 LEU A 123      -7.103 -27.142 -13.750  1.00  0.00              
ATOM   1734  CD2 LEU A 123      -6.549 -24.874 -14.611  1.00  0.00              
ATOM   1735  H   LEU A 123      -6.681 -27.983 -18.705  1.00  0.00              
ATOM   1736  HA  LEU A 123      -7.273 -28.900 -15.919  1.00  0.00              
ATOM   1737 1HB  LEU A 123      -5.651 -27.237 -15.910  1.00  0.00              
ATOM   1738 2HB  LEU A 123      -6.533 -26.087 -16.942  1.00  0.00              
ATOM   1739  HG  LEU A 123      -8.285 -25.966 -15.147  1.00  0.00              
ATOM   1740 1HD1 LEU A 123      -7.537 -26.692 -12.858  1.00  0.00              
ATOM   1741 2HD1 LEU A 123      -7.623 -28.073 -13.975  1.00  0.00              
ATOM   1742 3HD1 LEU A 123      -6.048 -27.348 -13.575  1.00  0.00              
ATOM   1743 1HD2 LEU A 123      -6.996 -24.425 -13.724  1.00  0.00              
ATOM   1744 2HD2 LEU A 123      -5.489 -25.054 -14.432  1.00  0.00              
ATOM   1745 3HD2 LEU A 123      -6.664 -24.197 -15.457  1.00  0.00              
ATOM   1746  N   LEU A 124      -9.696 -28.358 -16.268  1.00  0.00              
ATOM   1747  CA  LEU A 124     -11.096 -28.103 -16.567  1.00  0.00              
ATOM   1748  C   LEU A 124     -11.419 -26.839 -15.783  1.00  0.00              
ATOM   1749  O   LEU A 124     -11.210 -26.793 -14.566  1.00  0.00              
ATOM   1750  CB  LEU A 124     -11.998 -29.277 -16.167  1.00  0.00              
ATOM   1751  CG  LEU A 124     -13.496 -29.067 -16.421  1.00  0.00              
ATOM   1752  CD1 LEU A 124     -13.755 -28.910 -17.914  1.00  0.00              
ATOM   1753  CD2 LEU A 124     -14.278 -30.245 -15.860  1.00  0.00              
ATOM   1754  H   LEU A 124      -9.460 -28.939 -15.477  1.00  0.00              
ATOM   1755  HA  LEU A 124     -11.216 -27.938 -17.637  1.00  0.00              
ATOM   1756 1HB  LEU A 124     -11.607 -30.038 -16.841  1.00  0.00              
ATOM   1757 2HB  LEU A 124     -11.826 -29.584 -15.135  1.00  0.00              
ATOM   1758  HG  LEU A 124     -13.796 -28.175 -15.871  1.00  0.00              
ATOM   1759 1HD1 LEU A 124     -14.821 -28.761 -18.085  1.00  0.00              
ATOM   1760 2HD1 LEU A 124     -13.204 -28.048 -18.290  1.00  0.00              
ATOM   1761 3HD1 LEU A 124     -13.426 -29.807 -18.436  1.00  0.00              
ATOM   1762 1HD2 LEU A 124     -15.342 -30.094 -16.041  1.00  0.00              
ATOM   1763 2HD2 LEU A 124     -13.953 -31.164 -16.348  1.00  0.00              
ATOM   1764 3HD2 LEU A 124     -14.100 -30.322 -14.787  1.00  0.00              
ATOM   1765  N   VAL A 125     -11.918 -25.819 -16.475  1.00  0.00              
ATOM   1766  CA  VAL A 125     -12.211 -24.541 -15.844  1.00  0.00              
ATOM   1767  C   VAL A 125     -13.672 -24.113 -15.902  1.00  0.00              
ATOM   1768  O   VAL A 125     -14.217 -23.881 -16.980  1.00  0.00              
ATOM   1769  CB  VAL A 125     -11.359 -23.423 -16.474  1.00  0.00              
ATOM   1770  CG1 VAL A 125     -11.684 -22.081 -15.835  1.00  0.00              
ATOM   1771  CG2 VAL A 125      -9.878 -23.736 -16.328  1.00  0.00              
ATOM   1772  H   VAL A 125     -12.097 -25.933 -17.463  1.00  0.00              
ATOM   1773  HA  VAL A 125     -12.021 -24.576 -14.771  1.00  0.00              
ATOM   1774  HB  VAL A 125     -11.569 -23.377 -17.543  1.00  0.00              
ATOM   1775 1HG1 VAL A 125     -11.073 -21.303 -16.293  1.00  0.00              
ATOM   1776 2HG1 VAL A 125     -12.739 -21.851 -15.989  1.00  0.00              
ATOM   1777 3HG1 VAL A 125     -11.473 -22.126 -14.767  1.00  0.00              
ATOM   1778 1HG2 VAL A 125      -9.290 -22.937 -16.779  1.00  0.00              
ATOM   1779 2HG2 VAL A 125      -9.627 -23.819 -15.270  1.00  0.00              
ATOM   1780 3HG2 VAL A 125      -9.653 -24.678 -16.830  1.00  0.00              
ATOM   1781  N   GLY A 126     -14.302 -24.010 -14.733  1.00  0.00              
ATOM   1782  CA  GLY A 126     -15.684 -23.569 -14.675  1.00  0.00              
ATOM   1783  C   GLY A 126     -15.636 -22.076 -14.414  1.00  0.00              
ATOM   1784  O   GLY A 126     -15.174 -21.638 -13.362  1.00  0.00              
ATOM   1785  H   GLY A 126     -13.822 -24.239 -13.874  1.00  0.00              
ATOM   1786 1HA  GLY A 126     -16.170 -23.794 -15.624  1.00  0.00              
ATOM   1787 2HA  GLY A 126     -16.194 -24.100 -13.872  1.00  0.00              
ATOM   1788  N   ASN A 127     -16.103 -21.287 -15.369  1.00  0.00              
ATOM   1789  CA  ASN A 127     -16.039 -19.837 -15.245  1.00  0.00              
ATOM   1790  C   ASN A 127     -17.342 -19.215 -14.754  1.00  0.00              
ATOM   1791  O   ASN A 127     -18.384 -19.877 -14.726  1.00  0.00              
ATOM   1792  CB  ASN A 127     -15.632 -19.202 -16.561  1.00  0.00              
ATOM   1793  CG  ASN A 127     -15.181 -17.774 -16.430  1.00  0.00              
ATOM   1794  OD1 ASN A 127     -14.726 -17.341 -15.365  1.00  0.00              
ATOM   1795  ND2 ASN A 127     -15.379 -17.020 -17.481  1.00  0.00              
ATOM   1796  H   ASN A 127     -16.511 -21.693 -16.200  1.00  0.00              
ATOM   1797  HA  ASN A 127     -15.294 -19.562 -14.497  1.00  0.00              
ATOM   1798 1HB  ASN A 127     -14.970 -19.724 -17.252  1.00  0.00              
ATOM   1799 2HB  ASN A 127     -16.649 -19.213 -16.954  1.00  0.00              
ATOM   1800 1HD2 ASN A 127     -15.103 -16.058 -17.465  1.00  0.00              
ATOM   1801 2HD2 ASN A 127     -15.806 -17.404 -18.299  1.00  0.00              
ATOM   1802  N   LYS A 128     -17.265 -17.932 -14.385  1.00  0.00              
ATOM   1803  CA  LYS A 128     -18.412 -17.134 -13.957  1.00  0.00              
ATOM   1804  C   LYS A 128     -18.950 -17.590 -12.597  1.00  0.00              
ATOM   1805  O   LYS A 128     -20.165 -17.584 -12.366  1.00  0.00              
ATOM   1806  CB  LYS A 128     -19.529 -17.172 -15.006  1.00  0.00              
ATOM   1807  CG  LYS A 128     -19.060 -16.786 -16.403  1.00  0.00              
ATOM   1808  CD  LYS A 128     -20.214 -16.616 -17.369  1.00  0.00              
ATOM   1809  CE  LYS A 128     -19.707 -16.460 -18.787  1.00  0.00              
ATOM   1810  NZ  LYS A 128     -20.829 -16.275 -19.744  1.00  0.00              
ATOM   1811  H   LYS A 128     -16.350 -17.505 -14.409  1.00  0.00              
ATOM   1812  HA  LYS A 128     -18.111 -16.094 -13.829  1.00  0.00              
ATOM   1813 1HB  LYS A 128     -19.924 -18.189 -15.015  1.00  0.00              
ATOM   1814 2HB  LYS A 128     -20.305 -16.485 -14.673  1.00  0.00              
ATOM   1815 1HG  LYS A 128     -18.510 -15.847 -16.336  1.00  0.00              
ATOM   1816 2HG  LYS A 128     -18.398 -17.568 -16.774  1.00  0.00              
ATOM   1817 1HD  LYS A 128     -20.857 -17.495 -17.301  1.00  0.00              
ATOM   1818 2HD  LYS A 128     -20.780 -15.730 -17.081  1.00  0.00              
ATOM   1819 1HE  LYS A 128     -19.047 -15.595 -18.821  1.00  0.00              
ATOM   1820 2HE  LYS A 128     -19.144 -17.356 -19.048  1.00  0.00              
ATOM   1821 1HZ  LYS A 128     -20.459 -16.174 -20.679  1.00  0.00              
ATOM   1822 2HZ  LYS A 128     -21.439 -17.080 -19.707  1.00  0.00              
ATOM   1823 3HZ  LYS A 128     -21.349 -15.446 -19.496  1.00  0.00              
ATOM   1824  N   SER A 129     -18.041 -17.961 -11.697  1.00  0.00              
ATOM   1825  CA  SER A 129     -18.418 -18.372 -10.340  1.00  0.00              
ATOM   1826  C   SER A 129     -19.042 -17.236  -9.529  1.00  0.00              
ATOM   1827  O   SER A 129     -19.642 -17.485  -8.492  1.00  0.00              
ATOM   1828  CB  SER A 129     -17.210 -18.925  -9.574  1.00  0.00              
ATOM   1829  OG  SER A 129     -16.259 -17.902  -9.303  1.00  0.00              
ATOM   1830  H   SER A 129     -17.065 -17.960 -11.957  1.00  0.00              
ATOM   1831  HA  SER A 129     -19.092 -19.230 -10.319  1.00  0.00              
ATOM   1832 1HB  SER A 129     -17.559 -19.353  -8.635  1.00  0.00              
ATOM   1833 2HB  SER A 129     -16.742 -19.704 -10.175  1.00  0.00              
ATOM   1834  HG  SER A 129     -15.689 -18.178  -8.581  1.00  0.00              
ATOM   1835  N   ASP A 130     -18.895 -15.996  -9.989  1.00  0.00              
ATOM   1836  CA  ASP A 130     -19.528 -14.862  -9.318  1.00  0.00              
ATOM   1837  C   ASP A 130     -21.041 -14.885  -9.565  1.00  0.00              
ATOM   1838  O   ASP A 130     -21.801 -14.190  -8.889  1.00  0.00              
ATOM   1839  CB  ASP A 130     -18.926 -13.540  -9.802  1.00  0.00              
ATOM   1840  CG  ASP A 130     -19.047 -13.306 -11.302  1.00  0.00              
ATOM   1841  OD1 ASP A 130     -18.409 -14.011 -12.047  1.00  0.00              
ATOM   1842  OD2 ASP A 130     -19.888 -12.534 -11.696  1.00  0.00              
ATOM   1843  H   ASP A 130     -18.338 -15.831 -10.816  1.00  0.00              
ATOM   1844  HA  ASP A 130     -19.375 -14.938  -8.241  1.00  0.00              
ATOM   1845 1HB  ASP A 130     -19.304 -12.669  -9.267  1.00  0.00              
ATOM   1846 2HB  ASP A 130     -17.878 -13.701  -9.543  1.00  0.00              
ATOM   1847  N   LEU A 131     -21.475 -15.691 -10.532  1.00  0.00              
ATOM   1848  CA  LEU A 131     -22.896 -15.815 -10.846  1.00  0.00              
ATOM   1849  C   LEU A 131     -23.484 -17.078 -10.217  1.00  0.00              
ATOM   1850  O   LEU A 131     -24.260 -17.788 -10.850  1.00  0.00              
ATOM   1851  CB  LEU A 131     -23.101 -15.865 -12.365  1.00  0.00              
ATOM   1852  CG  LEU A 131     -22.605 -14.661 -13.158  1.00  0.00              
ATOM   1853  CD1 LEU A 131     -22.820 -14.903 -14.641  1.00  0.00              
ATOM   1854  CD2 LEU A 131     -23.336 -13.410 -12.687  1.00  0.00              
ATOM   1855  H   LEU A 131     -20.806 -16.230 -11.062  1.00  0.00              
ATOM   1856  HA  LEU A 131     -23.439 -14.972 -10.420  1.00  0.00              
ATOM   1857 1HB  LEU A 131     -22.488 -16.734 -12.598  1.00  0.00              
ATOM   1858 2HB  LEU A 131     -24.139 -16.074 -12.626  1.00  0.00              
ATOM   1859  HG  LEU A 131     -21.547 -14.536 -12.929  1.00  0.00              
ATOM   1860 1HD1 LEU A 131     -22.465 -14.041 -15.206  1.00  0.00              
ATOM   1861 2HD1 LEU A 131     -22.267 -15.790 -14.949  1.00  0.00              
ATOM   1862 3HD1 LEU A 131     -23.882 -15.051 -14.836  1.00  0.00              
ATOM   1863 1HD2 LEU A 131     -22.982 -12.547 -13.253  1.00  0.00              
ATOM   1864 2HD2 LEU A 131     -24.408 -13.533 -12.845  1.00  0.00              
ATOM   1865 3HD2 LEU A 131     -23.142 -13.252 -11.626  1.00  0.00              
ATOM   1866  N   GLU A 132     -23.114 -17.342  -8.968  1.00  0.00              
ATOM   1867  CA  GLU A 132     -23.591 -18.510  -8.233  1.00  0.00              
ATOM   1868  C   GLU A 132     -25.101 -18.736  -8.312  1.00  0.00              
ATOM   1869  O   GLU A 132     -25.562 -19.872  -8.457  1.00  0.00              
ATOM   1870  CB  GLU A 132     -23.183 -18.405  -6.761  1.00  0.00              
ATOM   1871  CG  GLU A 132     -23.539 -19.630  -5.938  1.00  0.00              
ATOM   1872  CD  GLU A 132     -22.659 -20.830  -6.264  1.00  0.00              
ATOM   1873  OE1 GLU A 132     -23.080 -21.977  -5.977  1.00  0.00              
ATOM   1874  OE2 GLU A 132     -21.544 -20.626  -6.797  1.00  0.00              
ATOM   1875  H   GLU A 132     -22.477 -16.702  -8.516  1.00  0.00              
ATOM   1876  HA  GLU A 132     -23.159 -19.416  -8.658  1.00  0.00              
ATOM   1877 1HB  GLU A 132     -22.105 -18.247  -6.740  1.00  0.00              
ATOM   1878 2HB  GLU A 132     -23.687 -17.529  -6.353  1.00  0.00              
ATOM   1879 1HG  GLU A 132     -23.504 -19.455  -4.863  1.00  0.00              
ATOM   1880 2HG  GLU A 132     -24.562 -19.851  -6.236  1.00  0.00              
ATOM   1881  N   ASP A 133     -25.871 -17.659  -8.214  1.00  0.00              
ATOM   1882  CA  ASP A 133     -27.321 -17.780  -8.265  1.00  0.00              
ATOM   1883  C   ASP A 133     -27.811 -18.257  -9.636  1.00  0.00              
ATOM   1884  O   ASP A 133     -28.907 -18.806  -9.749  1.00  0.00              
ATOM   1885  CB  ASP A 133     -27.973 -16.441  -7.912  1.00  0.00              
ATOM   1886  CG  ASP A 133     -27.877 -16.063  -6.440  1.00  0.00              
ATOM   1887  OD1 ASP A 133     -27.530 -16.910  -5.651  1.00  0.00              
ATOM   1888  OD2 ASP A 133     -27.997 -14.900  -6.137  1.00  0.00              
ATOM   1889  H   ASP A 133     -25.458 -16.744  -8.103  1.00  0.00              
ATOM   1890  HA  ASP A 133     -27.654 -18.533  -7.550  1.00  0.00              
ATOM   1891 1HB  ASP A 133     -27.620 -15.610  -8.524  1.00  0.00              
ATOM   1892 2HB  ASP A 133     -29.011 -16.661  -8.163  1.00  0.00              
ATOM   1893  N   LYS A 134     -26.990 -18.063 -10.666  1.00  0.00              
ATOM   1894  CA  LYS A 134     -27.333 -18.507 -12.015  1.00  0.00              
ATOM   1895  C   LYS A 134     -26.762 -19.878 -12.363  1.00  0.00              
ATOM   1896  O   LYS A 134     -26.893 -20.338 -13.493  1.00  0.00              
ATOM   1897  CB  LYS A 134     -26.838 -17.484 -13.036  1.00  0.00              
ATOM   1898  CG  LYS A 134     -27.459 -16.110 -12.871  1.00  0.00              
ATOM   1899  CD  LYS A 134     -26.925 -15.139 -13.913  1.00  0.00              
ATOM   1900  CE  LYS A 134     -27.494 -13.737 -13.710  1.00  0.00              
ATOM   1901  NZ  LYS A 134     -27.000 -12.782 -14.743  1.00  0.00              
ATOM   1902  H   LYS A 134     -26.107 -17.596 -10.511  1.00  0.00              
ATOM   1903  HA  LYS A 134     -28.414 -18.616 -12.104  1.00  0.00              
ATOM   1904 1HB  LYS A 134     -25.756 -17.416 -12.921  1.00  0.00              
ATOM   1905 2HB  LYS A 134     -27.073 -17.878 -14.025  1.00  0.00              
ATOM   1906 1HG  LYS A 134     -28.540 -16.204 -12.978  1.00  0.00              
ATOM   1907 2HG  LYS A 134     -27.224 -15.741 -11.873  1.00  0.00              
ATOM   1908 1HD  LYS A 134     -25.838 -15.106 -13.832  1.00  0.00              
ATOM   1909 2HD  LYS A 134     -27.203 -15.503 -14.902  1.00  0.00              
ATOM   1910 1HE  LYS A 134     -28.580 -13.798 -13.760  1.00  0.00              
ATOM   1911 2HE  LYS A 134     -27.196 -13.388 -12.721  1.00  0.00              
ATOM   1912 1HZ  LYS A 134     -27.398 -11.868 -14.574  1.00  0.00              
ATOM   1913 2HZ  LYS A 134     -25.992 -12.724 -14.696  1.00  0.00              
ATOM   1914 3HZ  LYS A 134     -27.276 -13.104 -15.659  1.00  0.00              
ATOM   1915  N   ARG A 135     -26.138 -20.532 -11.394  1.00  0.00              
ATOM   1916  CA  ARG A 135     -25.499 -21.818 -11.637  1.00  0.00              
ATOM   1917  C   ARG A 135     -26.463 -22.903 -12.128  1.00  0.00              
ATOM   1918  O   ARG A 135     -27.480 -23.181 -11.493  1.00  0.00              
ATOM   1919  CB  ARG A 135     -24.802 -22.306 -10.367  1.00  0.00              
ATOM   1920  CG  ARG A 135     -24.071 -23.627 -10.539  1.00  0.00              
ATOM   1921  CD  ARG A 135     -23.647 -24.211  -9.207  1.00  0.00              
ATOM   1922  NE  ARG A 135     -22.571 -23.447  -8.574  1.00  0.00              
ATOM   1923  CZ  ARG A 135     -21.275 -23.586  -8.845  1.00  0.00              
ATOM   1924  NH1 ARG A 135     -20.860 -24.470  -9.748  1.00  0.00              
ATOM   1925  NH2 ARG A 135     -20.388 -22.840  -8.201  1.00  0.00              
ATOM   1926  H   ARG A 135     -26.102 -20.133 -10.466  1.00  0.00              
ATOM   1927  HA  ARG A 135     -24.761 -21.719 -12.434  1.00  0.00              
ATOM   1928 1HB  ARG A 135     -24.097 -21.529 -10.072  1.00  0.00              
ATOM   1929 2HB  ARG A 135     -25.570 -22.408  -9.601  1.00  0.00              
ATOM   1930 1HG  ARG A 135     -24.736 -24.328 -11.044  1.00  0.00              
ATOM   1931 2HG  ARG A 135     -23.188 -23.456 -11.156  1.00  0.00              
ATOM   1932 1HD  ARG A 135     -24.504 -24.219  -8.534  1.00  0.00              
ATOM   1933 2HD  ARG A 135     -23.299 -25.232  -9.363  1.00  0.00              
ATOM   1934  HE  ARG A 135     -22.622 -22.726  -7.867  1.00  0.00              
ATOM   1935 1HH1 ARG A 135     -21.533 -25.043 -10.235  1.00  0.00              
ATOM   1936 2HH1 ARG A 135     -19.874 -24.563  -9.942  1.00  0.00              
ATOM   1937 1HH2 ARG A 135     -20.700 -22.172  -7.510  1.00  0.00              
ATOM   1938 2HH2 ARG A 135     -19.405 -22.943  -8.403  1.00  0.00              
ATOM   1939  N   GLN A 136     -26.128 -23.510 -13.265  1.00  0.00              
ATOM   1940  CA  GLN A 136     -26.854 -24.670 -13.770  1.00  0.00              
ATOM   1941  C   GLN A 136     -26.004 -25.916 -13.528  1.00  0.00              
ATOM   1942  O   GLN A 136     -26.527 -27.001 -13.270  1.00  0.00              
ATOM   1943  CB  GLN A 136     -27.140 -24.524 -15.271  1.00  0.00              
ATOM   1944  CG  GLN A 136     -28.034 -23.345 -15.630  1.00  0.00              
ATOM   1945  CD  GLN A 136     -28.354 -23.273 -17.117  1.00  0.00              
ATOM   1946  OE1 GLN A 136     -27.984 -24.163 -17.891  1.00  0.00              
ATOM   1947  NE2 GLN A 136     -29.060 -22.221 -17.522  1.00  0.00              
ATOM   1948  H   GLN A 136     -25.344 -23.153 -13.792  1.00  0.00              
ATOM   1949  HA  GLN A 136     -27.788 -24.783 -13.221  1.00  0.00              
ATOM   1950 1HB  GLN A 136     -26.174 -24.418 -15.767  1.00  0.00              
ATOM   1951 2HB  GLN A 136     -27.612 -25.453 -15.593  1.00  0.00              
ATOM   1952 1HG  GLN A 136     -28.949 -23.112 -15.087  1.00  0.00              
ATOM   1953 2HG  GLN A 136     -27.278 -22.591 -15.404  1.00  0.00              
ATOM   1954 1HE2 GLN A 136     -29.299 -22.121 -18.488  1.00  0.00              
ATOM   1955 2HE2 GLN A 136     -29.353 -21.531 -16.861  1.00  0.00              
ATOM   1956  N   VAL A 137     -24.686 -25.748 -13.620  1.00  0.00              
ATOM   1957  CA  VAL A 137     -23.750 -26.864 -13.506  1.00  0.00              
ATOM   1958  C   VAL A 137     -23.230 -26.928 -12.076  1.00  0.00              
ATOM   1959  O   VAL A 137     -22.540 -26.017 -11.626  1.00  0.00              
ATOM   1960  CB  VAL A 137     -22.534 -26.691 -14.450  1.00  0.00              
ATOM   1961  CG1 VAL A 137     -21.594 -27.887 -14.301  1.00  0.00              
ATOM   1962  CG2 VAL A 137     -22.996 -26.551 -15.891  1.00  0.00              
ATOM   1963  H   VAL A 137     -24.325 -24.817 -13.774  1.00  0.00              
ATOM   1964  HA  VAL A 137     -24.244 -27.817 -13.696  1.00  0.00              
ATOM   1965  HB  VAL A 137     -22.015 -25.767 -14.192  1.00  0.00              
ATOM   1966 1HG1 VAL A 137     -20.739 -27.762 -14.966  1.00  0.00              
ATOM   1967 2HG1 VAL A 137     -21.246 -27.950 -13.271  1.00  0.00              
ATOM   1968 3HG1 VAL A 137     -22.125 -28.802 -14.561  1.00  0.00              
ATOM   1969 1HG2 VAL A 137     -22.131 -26.429 -16.542  1.00  0.00              
ATOM   1970 2HG2 VAL A 137     -23.548 -27.445 -16.183  1.00  0.00              
ATOM   1971 3HG2 VAL A 137     -23.644 -25.679 -15.982  1.00  0.00              
ATOM   1972  N   SER A 138     -23.551 -28.003 -11.360  1.00  0.00              
ATOM   1973  CA  SER A 138     -23.119 -28.108  -9.973  1.00  0.00              
ATOM   1974  C   SER A 138     -21.630 -28.412  -9.887  1.00  0.00              
ATOM   1975  O   SER A 138     -21.014 -28.846 -10.862  1.00  0.00              
ATOM   1976  CB  SER A 138     -23.903 -29.201  -9.241  1.00  0.00              
ATOM   1977  OG  SER A 138     -23.502 -30.494  -9.659  1.00  0.00              
ATOM   1978  H   SER A 138     -24.092 -28.753 -11.765  1.00  0.00              
ATOM   1979  HA  SER A 138     -23.355 -27.225  -9.378  1.00  0.00              
ATOM   1980 1HB  SER A 138     -23.727 -29.098  -8.170  1.00  0.00              
ATOM   1981 2HB  SER A 138     -24.964 -29.069  -9.448  1.00  0.00              
ATOM   1982  HG  SER A 138     -24.189 -31.128  -9.440  1.00  0.00              
ATOM   1983  N   VAL A 139     -21.064 -28.180  -8.711  1.00  0.00              
ATOM   1984  CA  VAL A 139     -19.661 -28.477  -8.459  1.00  0.00              
ATOM   1985  C   VAL A 139     -19.422 -29.982  -8.578  1.00  0.00              
ATOM   1986  O   VAL A 139     -18.411 -30.418  -9.132  1.00  0.00              
ATOM   1987  CB  VAL A 139     -19.244 -27.991  -7.043  1.00  0.00              
ATOM   1988  CG1 VAL A 139     -17.843 -28.472  -6.703  1.00  0.00              
ATOM   1989  CG2 VAL A 139     -19.309 -26.473  -6.983  1.00  0.00              
ATOM   1990  H   VAL A 139     -21.624 -27.784  -7.970  1.00  0.00              
ATOM   1991  HA  VAL A 139     -19.017 -28.015  -9.208  1.00  0.00              
ATOM   1992  HB  VAL A 139     -19.957 -28.375  -6.313  1.00  0.00              
ATOM   1993 1HG1 VAL A 139     -17.569 -28.122  -5.708  1.00  0.00              
ATOM   1994 2HG1 VAL A 139     -17.817 -29.561  -6.724  1.00  0.00              
ATOM   1995 3HG1 VAL A 139     -17.136 -28.078  -7.433  1.00  0.00              
ATOM   1996 1HG2 VAL A 139     -19.017 -26.135  -5.990  1.00  0.00              
ATOM   1997 2HG2 VAL A 139     -18.629 -26.051  -7.725  1.00  0.00              
ATOM   1998 3HG2 VAL A 139     -20.326 -26.143  -7.194  1.00  0.00              
ATOM   1999  N   GLU A 140     -20.360 -30.777  -8.067  1.00  0.00              
ATOM   2000  CA  GLU A 140     -20.218 -32.229  -8.115  1.00  0.00              
ATOM   2001  C   GLU A 140     -20.202 -32.752  -9.544  1.00  0.00              
ATOM   2002  O   GLU A 140     -19.413 -33.638  -9.864  1.00  0.00              
ATOM   2003  CB  GLU A 140     -21.345 -32.900  -7.328  1.00  0.00              
ATOM   2004  CG  GLU A 140     -21.256 -32.714  -5.820  1.00  0.00              
ATOM   2005  CD  GLU A 140     -22.461 -33.288  -5.127  1.00  0.00              
ATOM   2006  OE1 GLU A 140     -23.353 -33.739  -5.803  1.00  0.00              
ATOM   2007  OE2 GLU A 140     -22.441 -33.378  -3.922  1.00  0.00              
ATOM   2008  H   GLU A 140     -21.183 -30.377  -7.638  1.00  0.00              
ATOM   2009  HA  GLU A 140     -19.264 -32.522  -7.676  1.00  0.00              
ATOM   2010 1HB  GLU A 140     -22.282 -32.477  -7.690  1.00  0.00              
ATOM   2011 2HB  GLU A 140     -21.311 -33.963  -7.565  1.00  0.00              
ATOM   2012 1HG  GLU A 140     -20.352 -33.137  -5.383  1.00  0.00              
ATOM   2013 2HG  GLU A 140     -21.247 -31.632  -5.695  1.00  0.00              
ATOM   2014  N   GLU A 141     -21.076 -32.213 -10.394  1.00  0.00              
ATOM   2015  CA  GLU A 141     -21.129 -32.626 -11.801  1.00  0.00              
ATOM   2016  C   GLU A 141     -19.737 -32.528 -12.414  1.00  0.00              
ATOM   2017  O   GLU A 141     -19.186 -33.513 -12.916  1.00  0.00              
ATOM   2018  CB  GLU A 141     -22.035 -31.712 -12.628  1.00  0.00              
ATOM   2019  CG  GLU A 141     -23.511 -31.964 -12.555  1.00  0.00              
ATOM   2020  CD  GLU A 141     -24.289 -30.891 -13.295  1.00  0.00              
ATOM   2021  OE1 GLU A 141     -24.114 -30.788 -14.527  1.00  0.00              
ATOM   2022  OE2 GLU A 141     -25.065 -30.146 -12.657  1.00  0.00              
ATOM   2023  H   GLU A 141     -21.716 -31.505 -10.064  1.00  0.00              
ATOM   2024  HA  GLU A 141     -21.447 -33.667 -11.869  1.00  0.00              
ATOM   2025 1HB  GLU A 141     -21.850 -30.691 -12.292  1.00  0.00              
ATOM   2026 2HB  GLU A 141     -21.726 -31.813 -13.669  1.00  0.00              
ATOM   2027 1HG  GLU A 141     -23.801 -32.946 -12.929  1.00  0.00              
ATOM   2028 2HG  GLU A 141     -23.729 -31.903 -11.490  1.00  0.00              
ATOM   2029  N   ALA A 142     -19.190 -31.314 -12.374  1.00  0.00              
ATOM   2030  CA  ALA A 142     -17.922 -30.997 -13.022  1.00  0.00              
ATOM   2031  C   ALA A 142     -16.738 -31.723 -12.405  1.00  0.00              
ATOM   2032  O   ALA A 142     -15.806 -32.092 -13.117  1.00  0.00              
ATOM   2033  CB  ALA A 142     -17.689 -29.486 -13.000  1.00  0.00              
ATOM   2034  H   ALA A 142     -19.681 -30.588 -11.873  1.00  0.00              
ATOM   2035  HA  ALA A 142     -17.970 -31.322 -14.061  1.00  0.00              
ATOM   2036 1HB  ALA A 142     -16.741 -29.258 -13.486  1.00  0.00              
ATOM   2037 2HB  ALA A 142     -18.498 -28.984 -13.532  1.00  0.00              
ATOM   2038 3HB  ALA A 142     -17.661 -29.137 -11.969  1.00  0.00              
ATOM   2039  N   LYS A 143     -16.762 -31.928 -11.088  1.00  0.00              
ATOM   2040  CA  LYS A 143     -15.659 -32.617 -10.412  1.00  0.00              
ATOM   2041  C   LYS A 143     -15.710 -34.106 -10.717  1.00  0.00              
ATOM   2042  O   LYS A 143     -14.677 -34.780 -10.767  1.00  0.00              
ATOM   2043  CB  LYS A 143     -15.735 -32.429  -8.895  1.00  0.00              
ATOM   2044  CG  LYS A 143     -15.267 -31.083  -8.378  1.00  0.00              
ATOM   2045  CD  LYS A 143     -15.250 -31.064  -6.852  1.00  0.00              
ATOM   2046  CE  LYS A 143     -14.571 -29.806  -6.308  1.00  0.00              
ATOM   2047  NZ  LYS A 143     -14.607 -29.748  -4.815  1.00  0.00              
ATOM   2048  H   LYS A 143     -17.548 -31.606 -10.542  1.00  0.00              
ATOM   2049  HA  LYS A 143     -14.705 -32.241 -10.785  1.00  0.00              
ATOM   2050 1HB  LYS A 143     -16.776 -32.574  -8.606  1.00  0.00              
ATOM   2051 2HB  LYS A 143     -15.121 -33.210  -8.444  1.00  0.00              
ATOM   2052 1HG  LYS A 143     -14.263 -30.895  -8.761  1.00  0.00              
ATOM   2053 2HG  LYS A 143     -15.945 -30.315  -8.749  1.00  0.00              
ATOM   2054 1HD  LYS A 143     -16.279 -31.102  -6.492  1.00  0.00              
ATOM   2055 2HD  LYS A 143     -14.710 -31.944  -6.499  1.00  0.00              
ATOM   2056 1HE  LYS A 143     -13.536 -29.804  -6.645  1.00  0.00              
ATOM   2057 2HE  LYS A 143     -15.087 -28.937  -6.716  1.00  0.00              
ATOM   2058 1HZ  LYS A 143     -14.150 -28.904  -4.501  1.00  0.00              
ATOM   2059 2HZ  LYS A 143     -15.567 -29.748  -4.500  1.00  0.00              
ATOM   2060 3HZ  LYS A 143     -14.127 -30.551  -4.435  1.00  0.00              
ATOM   2061  N   ASN A 144     -16.922 -34.618 -10.900  1.00  0.00              
ATOM   2062  CA  ASN A 144     -17.086 -36.011 -11.278  1.00  0.00              
ATOM   2063  C   ASN A 144     -16.634 -36.249 -12.703  1.00  0.00              
ATOM   2064  O   ASN A 144     -16.009 -37.270 -13.003  1.00  0.00              
ATOM   2065  CB  ASN A 144     -18.522 -36.470 -11.102  1.00  0.00              
ATOM   2066  CG  ASN A 144     -18.917 -36.685  -9.668  1.00  0.00              
ATOM   2067  OD1 ASN A 144     -18.067 -36.874  -8.790  1.00  0.00              
ATOM   2068  ND2 ASN A 144     -20.205 -36.738  -9.438  1.00  0.00              
ATOM   2069  H   ASN A 144     -17.742 -34.041 -10.777  1.00  0.00              
ATOM   2070  HA  ASN A 144     -16.460 -36.642 -10.645  1.00  0.00              
ATOM   2071 1HB  ASN A 144     -19.337 -35.968 -11.626  1.00  0.00              
ATOM   2072 2HB  ASN A 144     -18.336 -37.439 -11.564  1.00  0.00              
ATOM   2073 1HD2 ASN A 144     -20.541 -36.878  -8.506  1.00  0.00              
ATOM   2074 2HD2 ASN A 144     -20.852 -36.638 -10.194  1.00  0.00              
ATOM   2075  N   ARG A 145     -16.930 -35.301 -13.584  1.00  0.00              
ATOM   2076  CA  ARG A 145     -16.457 -35.412 -14.956  1.00  0.00              
ATOM   2077  C   ARG A 145     -14.933 -35.363 -14.990  1.00  0.00              
ATOM   2078  O   ARG A 145     -14.294 -36.168 -15.657  1.00  0.00              
ATOM   2079  CB  ARG A 145     -17.018 -34.280 -15.821  1.00  0.00              
ATOM   2080  CG  ARG A 145     -16.630 -34.433 -17.279  1.00  0.00              
ATOM   2081  CD  ARG A 145     -17.443 -33.552 -18.204  1.00  0.00              
ATOM   2082  NE  ARG A 145     -18.843 -33.966 -18.299  1.00  0.00              
ATOM   2083  CZ  ARG A 145     -19.698 -33.483 -19.197  1.00  0.00              
ATOM   2084  NH1 ARG A 145     -19.294 -32.574 -20.080  1.00  0.00              
ATOM   2085  NH2 ARG A 145     -20.960 -33.898 -19.208  1.00  0.00              
ATOM   2086  H   ARG A 145     -17.481 -34.497 -13.316  1.00  0.00              
ATOM   2087  HA  ARG A 145     -16.758 -36.373 -15.374  1.00  0.00              
ATOM   2088 1HB  ARG A 145     -18.101 -34.300 -15.707  1.00  0.00              
ATOM   2089 2HB  ARG A 145     -16.628 -33.346 -15.416  1.00  0.00              
ATOM   2090 1HG  ARG A 145     -15.577 -34.172 -17.387  1.00  0.00              
ATOM   2091 2HG  ARG A 145     -16.777 -35.474 -17.569  1.00  0.00              
ATOM   2092 1HD  ARG A 145     -17.415 -32.528 -17.833  1.00  0.00              
ATOM   2093 2HD  ARG A 145     -17.007 -33.587 -19.201  1.00  0.00              
ATOM   2094  HE  ARG A 145     -19.356 -34.638 -17.744  1.00  0.00              
ATOM   2095 1HH1 ARG A 145     -18.336 -32.253 -20.067  1.00  0.00              
ATOM   2096 2HH1 ARG A 145     -19.946 -32.209 -20.759  1.00  0.00              
ATOM   2097 1HH2 ARG A 145     -21.268 -34.582 -18.532  1.00  0.00              
ATOM   2098 2HH2 ARG A 145     -21.604 -33.526 -19.891  1.00  0.00              
ATOM   2099  N   ALA A 146     -14.355 -34.413 -14.263  1.00  0.00              
ATOM   2100  CA  ALA A 146     -12.900 -34.307 -14.173  1.00  0.00              
ATOM   2101  C   ALA A 146     -12.282 -35.510 -13.477  1.00  0.00              
ATOM   2102  O   ALA A 146     -11.166 -35.918 -13.804  1.00  0.00              
ATOM   2103  CB  ALA A 146     -12.507 -33.024 -13.442  1.00  0.00              
ATOM   2104  H   ALA A 146     -14.928 -33.750 -13.762  1.00  0.00              
ATOM   2105  HA  ALA A 146     -12.488 -34.280 -15.182  1.00  0.00              
ATOM   2106 1HB  ALA A 146     -11.421 -32.958 -13.382  1.00  0.00              
ATOM   2107 2HB  ALA A 146     -12.894 -32.162 -13.985  1.00  0.00              
ATOM   2108 3HB  ALA A 146     -12.925 -33.036 -12.436  1.00  0.00              
ATOM   2109  N   GLU A 147     -12.998 -36.071 -12.507  1.00  0.00              
ATOM   2110  CA  GLU A 147     -12.510 -37.259 -11.821  1.00  0.00              
ATOM   2111  C   GLU A 147     -12.369 -38.428 -12.790  1.00  0.00              
ATOM   2112  O   GLU A 147     -11.341 -39.105 -12.804  1.00  0.00              
ATOM   2113  CB  GLU A 147     -13.446 -37.635 -10.670  1.00  0.00              
ATOM   2114  CG  GLU A 147     -13.013 -38.865  -9.885  1.00  0.00              
ATOM   2115  CD  GLU A 147     -13.963 -39.153  -8.755  1.00  0.00              
ATOM   2116  OE1 GLU A 147     -14.905 -38.416  -8.594  1.00  0.00              
ATOM   2117  OE2 GLU A 147     -13.811 -40.173  -8.124  1.00  0.00              
ATOM   2118  H   GLU A 147     -13.888 -35.678 -12.238  1.00  0.00              
ATOM   2119  HA  GLU A 147     -11.516 -37.069 -11.414  1.00  0.00              
ATOM   2120 1HB  GLU A 147     -13.490 -36.775 -10.002  1.00  0.00              
ATOM   2121 2HB  GLU A 147     -14.431 -37.810 -11.104  1.00  0.00              
ATOM   2122 1HG  GLU A 147     -12.902 -39.756 -10.501  1.00  0.00              
ATOM   2123 2HG  GLU A 147     -12.043 -38.581  -9.479  1.00  0.00              
ATOM   2124  N   GLN A 148     -13.385 -38.661 -13.612  1.00  0.00              
ATOM   2125  CA  GLN A 148     -13.296 -39.752 -14.574  1.00  0.00              
ATOM   2126  C   GLN A 148     -12.227 -39.469 -15.630  1.00  0.00              
ATOM   2127  O   GLN A 148     -11.669 -40.395 -16.227  1.00  0.00              
ATOM   2128  CB  GLN A 148     -14.650 -39.978 -15.252  1.00  0.00              
ATOM   2129  CG  GLN A 148     -15.717 -40.552 -14.336  1.00  0.00              
ATOM   2130  CD  GLN A 148     -17.053 -40.716 -15.035  1.00  0.00              
ATOM   2131  OE1 GLN A 148     -17.184 -40.431 -16.228  1.00  0.00              
ATOM   2132  NE2 GLN A 148     -18.055 -41.175 -14.294  1.00  0.00              
ATOM   2133  H   GLN A 148     -14.222 -38.096 -13.586  1.00  0.00              
ATOM   2134  HA  GLN A 148     -12.993 -40.666 -14.063  1.00  0.00              
ATOM   2135 1HB  GLN A 148     -14.974 -39.011 -15.637  1.00  0.00              
ATOM   2136 2HB  GLN A 148     -14.475 -40.659 -16.085  1.00  0.00              
ATOM   2137 1HG  GLN A 148     -15.552 -41.434 -13.718  1.00  0.00              
ATOM   2138 2HG  GLN A 148     -15.768 -39.668 -13.698  1.00  0.00              
ATOM   2139 1HE2 GLN A 148     -18.960 -41.304 -14.700  1.00  0.00              
ATOM   2140 2HE2 GLN A 148     -17.906 -41.392 -13.329  1.00  0.00              
ATOM   2141  N   TRP A 149     -11.934 -38.187 -15.846  1.00  0.00              
ATOM   2142  CA  TRP A 149     -10.894 -37.790 -16.793  1.00  0.00              
ATOM   2143  C   TRP A 149      -9.533 -37.834 -16.118  1.00  0.00              
ATOM   2144  O   TRP A 149      -8.499 -37.848 -16.785  1.00  0.00              
ATOM   2145  CB  TRP A 149     -11.135 -36.369 -17.305  1.00  0.00              
ATOM   2146  CG  TRP A 149     -12.312 -36.226 -18.202  1.00  0.00              
ATOM   2147  CD1 TRP A 149     -13.053 -37.230 -18.754  1.00  0.00              
ATOM   2148  CD2 TRP A 149     -12.860 -35.004 -18.696  1.00  0.00              
ATOM   2149  NE1 TRP A 149     -14.029 -36.707 -19.563  1.00  0.00              
ATOM   2150  CE2 TRP A 149     -13.933 -35.342 -19.548  1.00  0.00              
ATOM   2151  CE3 TRP A 149     -12.548 -33.654 -18.508  1.00  0.00              
ATOM   2152  CZ2 TRP A 149     -14.699 -34.376 -20.209  1.00  0.00              
ATOM   2153  CZ3 TRP A 149     -13.305 -32.697 -19.161  1.00  0.00              
ATOM   2154  CH2 TRP A 149     -14.370 -33.061 -20.002  1.00  0.00              
ATOM   2155  H   TRP A 149     -12.443 -37.473 -15.346  1.00  0.00              
ATOM   2156  HA  TRP A 149     -10.868 -38.490 -17.628  1.00  0.00              
ATOM   2157 1HB  TRP A 149     -11.308 -35.691 -16.469  1.00  0.00              
ATOM   2158 2HB  TRP A 149     -10.274 -36.026 -17.878  1.00  0.00              
ATOM   2159  HD1 TRP A 149     -12.779 -38.249 -18.487  1.00  0.00              
ATOM   2160  HE1 TRP A 149     -14.708 -37.241 -20.087  1.00  0.00              
ATOM   2161  HE3 TRP A 149     -11.734 -33.319 -17.866  1.00  0.00              
ATOM   2162  HZ2 TRP A 149     -15.517 -34.703 -20.851  1.00  0.00              
ATOM   2163  HZ3 TRP A 149     -13.053 -31.647 -19.005  1.00  0.00              
ATOM   2164  HH2 TRP A 149     -14.945 -32.281 -20.500  1.00  0.00              
ATOM   2165  N   ASN A 150      -9.547 -37.848 -14.790  1.00  0.00              
ATOM   2166  CA  ASN A 150      -8.328 -37.800 -13.998  1.00  0.00              
ATOM   2167  C   ASN A 150      -7.569 -36.490 -14.206  1.00  0.00              
ATOM   2168  O   ASN A 150      -6.344 -36.483 -14.351  1.00  0.00              
ATOM   2169  CB  ASN A 150      -7.427 -38.982 -14.307  1.00  0.00              
ATOM   2170  CG  ASN A 150      -6.410 -39.264 -13.237  1.00  0.00              
ATOM   2171  OD1 ASN A 150      -6.622 -38.965 -12.056  1.00  0.00              
ATOM   2172  ND2 ASN A 150      -5.274 -39.763 -13.654  1.00  0.00              
ATOM   2173  H   ASN A 150     -10.439 -37.893 -14.318  1.00  0.00              
ATOM   2174  HA  ASN A 150      -8.575 -37.840 -12.936  1.00  0.00              
ATOM   2175 1HB  ASN A 150      -7.846 -39.926 -14.660  1.00  0.00              
ATOM   2176 2HB  ASN A 150      -6.934 -38.472 -15.134  1.00  0.00              
ATOM   2177 1HD2 ASN A 150      -4.551 -39.976 -12.997  1.00  0.00              
ATOM   2178 2HD2 ASN A 150      -5.130 -39.932 -14.629  1.00  0.00              
ATOM   2179  N   VAL A 151      -8.312 -35.388 -14.227  1.00  0.00              
ATOM   2180  CA  VAL A 151      -7.733 -34.058 -14.402  1.00  0.00              
ATOM   2181  C   VAL A 151      -8.239 -33.154 -13.278  1.00  0.00              
ATOM   2182  O   VAL A 151      -9.153 -33.526 -12.538  1.00  0.00              
ATOM   2183  CB  VAL A 151      -8.128 -33.409 -15.767  1.00  0.00              
ATOM   2184  CG1 VAL A 151      -7.647 -34.273 -16.916  1.00  0.00              
ATOM   2185  CG2 VAL A 151      -9.621 -33.187 -15.832  1.00  0.00              
ATOM   2186  H   VAL A 151      -9.312 -35.478 -14.117  1.00  0.00              
ATOM   2187  HA  VAL A 151      -6.646 -34.084 -14.314  1.00  0.00              
ATOM   2188  HB  VAL A 151      -7.657 -32.430 -15.843  1.00  0.00              
ATOM   2189 1HG1 VAL A 151      -7.928 -33.811 -17.862  1.00  0.00              
ATOM   2190 2HG1 VAL A 151      -6.563 -34.371 -16.868  1.00  0.00              
ATOM   2191 3HG1 VAL A 151      -8.105 -35.260 -16.845  1.00  0.00              
ATOM   2192 1HG2 VAL A 151      -9.880 -32.733 -16.789  1.00  0.00              
ATOM   2193 2HG2 VAL A 151     -10.135 -34.143 -15.732  1.00  0.00              
ATOM   2194 3HG2 VAL A 151      -9.926 -32.524 -15.023  1.00  0.00              
ATOM   2195  N   ASN A 152      -7.650 -31.970 -13.146  1.00  0.00              
ATOM   2196  CA  ASN A 152      -8.068 -31.056 -12.099  1.00  0.00              
ATOM   2197  C   ASN A 152      -9.199 -30.178 -12.572  1.00  0.00              
ATOM   2198  O   ASN A 152      -9.367 -29.949 -13.764  1.00  0.00              
ATOM   2199  CB  ASN A 152      -6.914 -30.202 -11.607  1.00  0.00              
ATOM   2200  CG  ASN A 152      -5.874 -30.973 -10.842  1.00  0.00              
ATOM   2201  OD1 ASN A 152      -6.161 -32.017 -10.245  1.00  0.00              
ATOM   2202  ND2 ASN A 152      -4.689 -30.422 -10.788  1.00  0.00              
ATOM   2203  H   ASN A 152      -6.907 -31.694 -13.772  1.00  0.00              
ATOM   2204  HA  ASN A 152      -8.445 -31.620 -11.244  1.00  0.00              
ATOM   2205 1HB  ASN A 152      -6.417 -29.497 -12.274  1.00  0.00              
ATOM   2206 2HB  ASN A 152      -7.537 -29.655 -10.900  1.00  0.00              
ATOM   2207 1HD2 ASN A 152      -3.947 -30.879 -10.295  1.00  0.00              
ATOM   2208 2HD2 ASN A 152      -4.524 -29.545 -11.238  1.00  0.00              
ATOM   2209  N   TYR A 153      -9.994 -29.719 -11.618  1.00  0.00              
ATOM   2210  CA  TYR A 153     -11.117 -28.839 -11.879  1.00  0.00              
ATOM   2211  C   TYR A 153     -11.031 -27.634 -10.955  1.00  0.00              
ATOM   2212  O   TYR A 153     -10.831 -27.780  -9.744  1.00  0.00              
ATOM   2213  CB  TYR A 153     -12.438 -29.550 -11.606  1.00  0.00              
ATOM   2214  CG  TYR A 153     -13.627 -28.624 -11.700  1.00  0.00              
ATOM   2215  CD1 TYR A 153     -14.452 -28.397 -10.599  1.00  0.00              
ATOM   2216  CD2 TYR A 153     -13.941 -27.987 -12.900  1.00  0.00              
ATOM   2217  CE1 TYR A 153     -15.568 -27.561 -10.694  1.00  0.00              
ATOM   2218  CE2 TYR A 153     -15.046 -27.152 -13.005  1.00  0.00              
ATOM   2219  CZ  TYR A 153     -15.857 -26.946 -11.900  1.00  0.00              
ATOM   2220  OH  TYR A 153     -16.970 -26.147 -12.017  1.00  0.00              
ATOM   2221  H   TYR A 153      -9.801 -30.000 -10.668  1.00  0.00              
ATOM   2222  HA  TYR A 153     -11.072 -28.476 -12.906  1.00  0.00              
ATOM   2223 1HB  TYR A 153     -12.530 -30.353 -12.339  1.00  0.00              
ATOM   2224 2HB  TYR A 153     -12.373 -29.976 -10.605  1.00  0.00              
ATOM   2225  HD1 TYR A 153     -14.214 -28.887  -9.654  1.00  0.00              
ATOM   2226  HD2 TYR A 153     -13.302 -28.155 -13.768  1.00  0.00              
ATOM   2227  HE1 TYR A 153     -16.205 -27.391  -9.826  1.00  0.00              
ATOM   2228  HE2 TYR A 153     -15.271 -26.663 -13.953  1.00  0.00              
ATOM   2229  HH  TYR A 153     -17.464 -26.068 -11.197  1.00  0.00              
ATOM   2230  N   VAL A 154     -11.200 -26.445 -11.519  1.00  0.00              
ATOM   2231  CA  VAL A 154     -11.167 -25.232 -10.722  1.00  0.00              
ATOM   2232  C   VAL A 154     -12.186 -24.255 -11.252  1.00  0.00              
ATOM   2233  O   VAL A 154     -12.463 -24.234 -12.449  1.00  0.00              
ATOM   2234  CB  VAL A 154      -9.768 -24.576 -10.758  1.00  0.00              
ATOM   2235  CG1 VAL A 154      -9.412 -24.254 -12.179  1.00  0.00              
ATOM   2236  CG2 VAL A 154      -9.752 -23.295  -9.898  1.00  0.00              
ATOM   2237  H   VAL A 154     -11.355 -26.376 -12.515  1.00  0.00              
ATOM   2238  HA  VAL A 154     -11.448 -25.430  -9.687  1.00  0.00              
ATOM   2239  HB  VAL A 154      -9.044 -25.262 -10.319  1.00  0.00              
ATOM   2240 1HG1 VAL A 154      -8.426 -23.791 -12.211  1.00  0.00              
ATOM   2241 2HG1 VAL A 154      -9.401 -25.171 -12.768  1.00  0.00              
ATOM   2242 3HG1 VAL A 154     -10.149 -23.565 -12.591  1.00  0.00              
ATOM   2243 1HG2 VAL A 154      -8.759 -22.845  -9.933  1.00  0.00              
ATOM   2244 2HG2 VAL A 154     -10.485 -22.589 -10.286  1.00  0.00              
ATOM   2245 3HG2 VAL A 154     -10.000 -23.547  -8.867  1.00  0.00              
ATOM   2246  N   GLU A 155     -12.771 -23.471 -10.355  1.00  0.00              
ATOM   2247  CA  GLU A 155     -13.796 -22.521 -10.756  1.00  0.00              
ATOM   2248  C   GLU A 155     -13.179 -21.149 -10.617  1.00  0.00              
ATOM   2249  O   GLU A 155     -12.441 -20.885  -9.676  1.00  0.00              
ATOM   2250  CB  GLU A 155     -15.047 -22.631  -9.883  1.00  0.00              
ATOM   2251  CG  GLU A 155     -15.829 -23.912 -10.107  1.00  0.00              
ATOM   2252  CD  GLU A 155     -17.218 -23.883  -9.483  1.00  0.00              
ATOM   2253  OE1 GLU A 155     -17.526 -22.938  -8.722  1.00  0.00              
ATOM   2254  OE2 GLU A 155     -17.994 -24.821  -9.752  1.00  0.00              
ATOM   2255  H   GLU A 155     -12.507 -23.528  -9.381  1.00  0.00              
ATOM   2256  HA  GLU A 155     -14.075 -22.695 -11.796  1.00  0.00              
ATOM   2257 1HB  GLU A 155     -14.717 -22.574  -8.846  1.00  0.00              
ATOM   2258 2HB  GLU A 155     -15.673 -21.769 -10.114  1.00  0.00              
ATOM   2259 1HG  GLU A 155     -15.932 -24.179 -11.159  1.00  0.00              
ATOM   2260 2HG  GLU A 155     -15.233 -24.668  -9.598  1.00  0.00              
ATOM   2261  N   THR A 156     -13.481 -20.282 -11.568  1.00  0.00              
ATOM   2262  CA  THR A 156     -12.921 -18.949 -11.570  1.00  0.00              
ATOM   2263  C   THR A 156     -13.983 -17.905 -11.807  1.00  0.00              
ATOM   2264  O   THR A 156     -15.137 -18.215 -12.106  1.00  0.00              
ATOM   2265  CB  THR A 156     -11.905 -18.783 -12.725  1.00  0.00              
ATOM   2266  OG1 THR A 156     -12.611 -18.795 -13.979  1.00  0.00              
ATOM   2267  CG2 THR A 156     -10.885 -19.915 -12.721  1.00  0.00              
ATOM   2268  H   THR A 156     -14.114 -20.552 -12.307  1.00  0.00              
ATOM   2269  HA  THR A 156     -12.489 -18.729 -10.594  1.00  0.00              
ATOM   2270  HB  THR A 156     -11.386 -17.833 -12.607  1.00  0.00              
ATOM   2271  HG1 THR A 156     -13.242 -18.072 -13.998  1.00  0.00              
ATOM   2272 1HG2 THR A 156     -10.183 -19.774 -13.543  1.00  0.00              
ATOM   2273 2HG2 THR A 156     -10.344 -19.913 -11.775  1.00  0.00              
ATOM   2274 3HG2 THR A 156     -11.400 -20.867 -12.843  1.00  0.00              
ATOM   2275  N   SER A 157     -13.571 -16.656 -11.656  1.00  0.00              
ATOM   2276  CA  SER A 157     -14.424 -15.531 -11.964  1.00  0.00              
ATOM   2277  C   SER A 157     -13.530 -14.472 -12.588  1.00  0.00              
ATOM   2278  O   SER A 157     -12.682 -13.891 -11.916  1.00  0.00              
ATOM   2279  CB  SER A 157     -15.092 -14.936 -10.731  1.00  0.00              
ATOM   2280  OG  SER A 157     -15.770 -13.745 -11.109  1.00  0.00              
ATOM   2281  H   SER A 157     -12.635 -16.485 -11.315  1.00  0.00              
ATOM   2282  HA  SER A 157     -15.279 -15.794 -12.588  1.00  0.00              
ATOM   2283 1HB  SER A 157     -15.794 -15.666 -10.329  1.00  0.00              
ATOM   2284 2HB  SER A 157     -14.326 -14.722  -9.986  1.00  0.00              
ATOM   2285  HG  SER A 157     -16.612 -13.970 -11.513  1.00  0.00              
ATOM   2286  N   ALA A 158     -13.695 -14.241 -13.883  1.00  0.00              
ATOM   2287  CA  ALA A 158     -12.912 -13.210 -14.548  1.00  0.00              
ATOM   2288  C   ALA A 158     -13.386 -11.837 -14.042  1.00  0.00              
ATOM   2289  O   ALA A 158     -12.610 -10.886 -13.946  1.00  0.00              
ATOM   2290  CB  ALA A 158     -13.103 -13.322 -16.064  1.00  0.00              
ATOM   2291  H   ALA A 158     -14.363 -14.774 -14.420  1.00  0.00              
ATOM   2292  HA  ALA A 158     -11.863 -13.342 -14.282  1.00  0.00              
ATOM   2293 1HB  ALA A 158     -12.516 -12.549 -16.560  1.00  0.00              
ATOM   2294 2HB  ALA A 158     -12.770 -14.303 -16.401  1.00  0.00              
ATOM   2295 3HB  ALA A 158     -14.156 -13.190 -16.308  1.00  0.00              
ATOM   2296  N   LYS A 159     -14.674 -11.742 -13.722  1.00  0.00              
ATOM   2297  CA  LYS A 159     -15.261 -10.491 -13.240  1.00  0.00              
ATOM   2298  C   LYS A 159     -14.733 -10.026 -11.879  1.00  0.00              
ATOM   2299  O   LYS A 159     -14.357  -8.866 -11.723  1.00  0.00              
ATOM   2300  CB  LYS A 159     -16.786 -10.622 -13.177  1.00  0.00              
ATOM   2301  CG  LYS A 159     -17.509  -9.335 -12.796  1.00  0.00              
ATOM   2302  CD  LYS A 159     -19.023  -9.469 -12.919  1.00  0.00              
ATOM   2303  CE  LYS A 159     -19.712  -8.154 -12.561  1.00  0.00              
ATOM   2304  NZ  LYS A 159     -21.195  -8.231 -12.652  1.00  0.00              
ATOM   2305  H   LYS A 159     -15.262 -12.558 -13.814  1.00  0.00              
ATOM   2306  HA  LYS A 159     -15.009  -9.678 -13.922  1.00  0.00              
ATOM   2307 1HB  LYS A 159     -17.120 -10.949 -14.162  1.00  0.00              
ATOM   2308 2HB  LYS A 159     -17.011 -11.396 -12.443  1.00  0.00              
ATOM   2309 1HG  LYS A 159     -17.255  -9.089 -11.764  1.00  0.00              
ATOM   2310 2HG  LYS A 159     -17.166  -8.538 -13.454  1.00  0.00              
ATOM   2311 1HD  LYS A 159     -19.265  -9.746 -13.946  1.00  0.00              
ATOM   2312 2HD  LYS A 159     -19.359 -10.256 -12.243  1.00  0.00              
ATOM   2313 1HE  LYS A 159     -19.433  -7.888 -11.543  1.00  0.00              
ATOM   2314 2HE  LYS A 159     -19.356  -7.385 -13.247  1.00  0.00              
ATOM   2315 1HZ  LYS A 159     -21.595  -7.337 -12.407  1.00  0.00              
ATOM   2316 2HZ  LYS A 159     -21.463  -8.472 -13.596  1.00  0.00              
ATOM   2317 3HZ  LYS A 159     -21.535  -8.939 -12.015  1.00  0.00              
ATOM   2318  N   THR A 160     -14.704 -10.922 -10.898  1.00  0.00              
ATOM   2319  CA  THR A 160     -14.174 -10.580  -9.572  1.00  0.00              
ATOM   2320  C   THR A 160     -12.738 -11.050  -9.339  1.00  0.00              
ATOM   2321  O   THR A 160     -12.228 -10.951  -8.229  1.00  0.00              
ATOM   2322  CB  THR A 160     -15.061 -11.169  -8.459  1.00  0.00              
ATOM   2323  OG1 THR A 160     -15.079 -12.598  -8.565  1.00  0.00              
ATOM   2324  CG2 THR A 160     -16.482 -10.638  -8.572  1.00  0.00              
ATOM   2325  H   THR A 160     -15.051 -11.855 -11.064  1.00  0.00              
ATOM   2326  HA  THR A 160     -14.133  -9.496  -9.459  1.00  0.00              
ATOM   2327  HB  THR A 160     -14.646 -10.891  -7.490  1.00  0.00              
ATOM   2328  HG1 THR A 160     -15.432 -12.851  -9.422  1.00  0.00              
ATOM   2329 1HG2 THR A 160     -17.093 -11.064  -7.777  1.00  0.00              
ATOM   2330 2HG2 THR A 160     -16.472  -9.552  -8.480  1.00  0.00              
ATOM   2331 3HG2 THR A 160     -16.897 -10.916  -9.540  1.00  0.00              
ATOM   2332  N   ARG A 161     -12.104 -11.564 -10.392  1.00  0.00              
ATOM   2333  CA  ARG A 161     -10.683 -11.931 -10.380  1.00  0.00              
ATOM   2334  C   ARG A 161     -10.342 -13.139  -9.522  1.00  0.00              
ATOM   2335  O   ARG A 161      -9.174 -13.367  -9.208  1.00  0.00              
ATOM   2336  CB  ARG A 161      -9.811 -10.746  -9.993  1.00  0.00              
ATOM   2337  CG  ARG A 161     -10.044  -9.486 -10.811  1.00  0.00              
ATOM   2338  CD  ARG A 161      -9.101  -8.378 -10.511  1.00  0.00              
ATOM   2339  NE  ARG A 161      -9.024  -8.016  -9.105  1.00  0.00              
ATOM   2340  CZ  ARG A 161      -9.845  -7.140  -8.494  1.00  0.00              
ATOM   2341  NH1 ARG A 161     -10.780  -6.506  -9.166  1.00  0.00              
ATOM   2342  NH2 ARG A 161      -9.670  -6.916  -7.203  1.00  0.00              
ATOM   2343  H   ARG A 161     -12.642 -11.703 -11.236  1.00  0.00              
ATOM   2344  HA  ARG A 161     -10.367 -12.216 -11.384  1.00  0.00              
ATOM   2345 1HB  ARG A 161     -10.009 -10.535  -8.943  1.00  0.00              
ATOM   2346 2HB  ARG A 161      -8.774 -11.063 -10.110  1.00  0.00              
ATOM   2347 1HG  ARG A 161      -9.944  -9.734 -11.868  1.00  0.00              
ATOM   2348 2HG  ARG A 161     -11.056  -9.128 -10.615  1.00  0.00              
ATOM   2349 1HD  ARG A 161      -8.100  -8.670 -10.828  1.00  0.00              
ATOM   2350 2HD  ARG A 161      -9.412  -7.490 -11.060  1.00  0.00              
ATOM   2351  HE  ARG A 161      -8.384  -8.338  -8.391  1.00  0.00              
ATOM   2352 1HH1 ARG A 161     -10.889  -6.675 -10.156  1.00  0.00              
ATOM   2353 2HH1 ARG A 161     -11.385  -5.853  -8.690  1.00  0.00              
ATOM   2354 1HH2 ARG A 161      -8.934  -7.398  -6.705  1.00  0.00              
ATOM   2355 2HH2 ARG A 161     -10.270  -6.264  -6.721  1.00  0.00              
ATOM   2356  N   ALA A 162     -11.359 -13.920  -9.163  1.00  0.00              
ATOM   2357  CA  ALA A 162     -11.153 -15.148  -8.389  1.00  0.00              
ATOM   2358  C   ALA A 162     -10.516 -16.240  -9.254  1.00  0.00              
ATOM   2359  O   ALA A 162     -11.070 -16.628 -10.270  1.00  0.00              
ATOM   2360  CB  ALA A 162     -12.487 -15.638  -7.836  1.00  0.00              
ATOM   2361  H   ALA A 162     -12.297 -13.660  -9.432  1.00  0.00              
ATOM   2362  HA  ALA A 162     -10.465 -14.934  -7.571  1.00  0.00              
ATOM   2363 1HB  ALA A 162     -12.330 -16.550  -7.261  1.00  0.00              
ATOM   2364 2HB  ALA A 162     -12.917 -14.872  -7.189  1.00  0.00              
ATOM   2365 3HB  ALA A 162     -13.169 -15.842  -8.660  1.00  0.00              
ATOM   2366  N   ASN A 163      -9.357 -16.724  -8.815  1.00  0.00              
ATOM   2367  CA  ASN A 163      -8.610 -17.790  -9.472  1.00  0.00              
ATOM   2368  C   ASN A 163      -8.224 -17.565 -10.950  1.00  0.00              
ATOM   2369  O   ASN A 163      -8.021 -18.529 -11.688  1.00  0.00              
ATOM   2370  CB  ASN A 163      -9.355 -19.134  -9.347  1.00  0.00              
ATOM   2371  CG  ASN A 163      -9.467 -19.623  -7.895  1.00  0.00              
ATOM   2372  OD1 ASN A 163      -8.611 -19.315  -7.071  1.00  0.00              
ATOM   2373  ND2 ASN A 163     -10.511 -20.391  -7.587  1.00  0.00              
ATOM   2374  H   ASN A 163      -8.987 -16.313  -7.970  1.00  0.00              
ATOM   2375  HA  ASN A 163      -7.640 -17.915  -8.987  1.00  0.00              
ATOM   2376 1HB  ASN A 163     -10.300 -19.298  -9.867  1.00  0.00              
ATOM   2377 2HB  ASN A 163      -8.563 -19.692  -9.849  1.00  0.00              
ATOM   2378 1HD2 ASN A 163     -10.622 -20.731  -6.653  1.00  0.00              
ATOM   2379 2HD2 ASN A 163     -11.182 -20.627  -8.290  1.00  0.00              
ATOM   2380  N   VAL A 164      -8.083 -16.317 -11.388  1.00  0.00              
ATOM   2381  CA  VAL A 164      -7.791 -16.073 -12.796  1.00  0.00              
ATOM   2382  C   VAL A 164      -6.361 -16.442 -13.193  1.00  0.00              
ATOM   2383  O   VAL A 164      -6.158 -17.155 -14.174  1.00  0.00              
ATOM   2384  CB  VAL A 164      -8.118 -14.605 -13.187  1.00  0.00              
ATOM   2385  CG1 VAL A 164      -7.650 -14.301 -14.633  1.00  0.00              
ATOM   2386  CG2 VAL A 164      -9.618 -14.388 -13.086  1.00  0.00              
ATOM   2387  H   VAL A 164      -8.175 -15.532 -10.761  1.00  0.00              
ATOM   2388  HA  VAL A 164      -8.403 -16.703 -13.443  1.00  0.00              
ATOM   2389  HB  VAL A 164      -7.640 -13.934 -12.474  1.00  0.00              
ATOM   2390 1HG1 VAL A 164      -7.889 -13.267 -14.883  1.00  0.00              
ATOM   2391 2HG1 VAL A 164      -6.572 -14.450 -14.706  1.00  0.00              
ATOM   2392 3HG1 VAL A 164      -8.158 -14.969 -15.328  1.00  0.00              
ATOM   2393 1HG2 VAL A 164      -9.856 -13.361 -13.359  1.00  0.00              
ATOM   2394 2HG2 VAL A 164     -10.129 -15.072 -13.764  1.00  0.00              
ATOM   2395 3HG2 VAL A 164      -9.945 -14.578 -12.064  1.00  0.00              
ATOM   2396  N   ASP A 165      -5.369 -15.979 -12.438  1.00  0.00              
ATOM   2397  CA  ASP A 165      -3.983 -16.323 -12.736  1.00  0.00              
ATOM   2398  C   ASP A 165      -3.777 -17.809 -12.460  1.00  0.00              
ATOM   2399  O   ASP A 165      -3.022 -18.478 -13.159  1.00  0.00              
ATOM   2400  CB  ASP A 165      -3.004 -15.530 -11.855  1.00  0.00              
ATOM   2401  CG  ASP A 165      -2.927 -14.052 -12.229  1.00  0.00              
ATOM   2402  OD1 ASP A 165      -3.451 -13.666 -13.301  1.00  0.00              
ATOM   2403  OD2 ASP A 165      -2.317 -13.276 -11.458  1.00  0.00              
ATOM   2404  H   ASP A 165      -5.568 -15.382 -11.648  1.00  0.00              
ATOM   2405  HA  ASP A 165      -3.777 -16.143 -13.791  1.00  0.00              
ATOM   2406 1HB  ASP A 165      -3.194 -15.641 -10.787  1.00  0.00              
ATOM   2407 2HB  ASP A 165      -2.068 -16.028 -12.112  1.00  0.00              
ATOM   2408  N   LYS A 166      -4.459 -18.317 -11.440  1.00  0.00              
ATOM   2409  CA  LYS A 166      -4.331 -19.713 -11.064  1.00  0.00              
ATOM   2410  C   LYS A 166      -4.425 -20.689 -12.242  1.00  0.00              
ATOM   2411  O   LYS A 166      -3.617 -21.602 -12.340  1.00  0.00              
ATOM   2412  CB  LYS A 166      -5.381 -20.091 -10.007  1.00  0.00              
ATOM   2413  CG  LYS A 166      -5.316 -21.552  -9.553  1.00  0.00              
ATOM   2414  CD  LYS A 166      -6.280 -21.839  -8.411  1.00  0.00              
ATOM   2415  CE  LYS A 166      -6.375 -23.336  -8.143  1.00  0.00              
ATOM   2416  NZ  LYS A 166      -5.069 -23.917  -7.713  1.00  0.00              
ATOM   2417  H   LYS A 166      -5.082 -17.721 -10.912  1.00  0.00              
ATOM   2418  HA  LYS A 166      -3.343 -19.891 -10.637  1.00  0.00              
ATOM   2419 1HB  LYS A 166      -5.222 -19.436  -9.149  1.00  0.00              
ATOM   2420 2HB  LYS A 166      -6.360 -19.888 -10.441  1.00  0.00              
ATOM   2421 1HG  LYS A 166      -5.568 -22.189 -10.402  1.00  0.00              
ATOM   2422 2HG  LYS A 166      -4.300 -21.768  -9.226  1.00  0.00              
ATOM   2423 1HD  LYS A 166      -5.921 -21.326  -7.517  1.00  0.00              
ATOM   2424 2HD  LYS A 166      -7.262 -21.452  -8.679  1.00  0.00              
ATOM   2425 1HE  LYS A 166      -7.115 -23.496  -7.362  1.00  0.00              
ATOM   2426 2HE  LYS A 166      -6.703 -23.826  -9.060  1.00  0.00              
ATOM   2427 1HZ  LYS A 166      -5.179 -24.908  -7.549  1.00  0.00              
ATOM   2428 2HZ  LYS A 166      -4.380 -23.771  -8.438  1.00  0.00              
ATOM   2429 3HZ  LYS A 166      -4.764 -23.466  -6.863  1.00  0.00              
ATOM   2430  N   VAL A 167      -5.403 -20.509 -13.127  1.00  0.00              
ATOM   2431  CA  VAL A 167      -5.563 -21.480 -14.213  1.00  0.00              
ATOM   2432  C   VAL A 167      -4.402 -21.452 -15.199  1.00  0.00              
ATOM   2433  O   VAL A 167      -4.098 -22.465 -15.831  1.00  0.00              
ATOM   2434  CB  VAL A 167      -6.928 -21.311 -14.964  1.00  0.00              
ATOM   2435  CG1 VAL A 167      -8.053 -21.435 -13.970  1.00  0.00              
ATOM   2436  CG2 VAL A 167      -7.019 -19.974 -15.679  1.00  0.00              
ATOM   2437  H   VAL A 167      -6.035 -19.723 -13.071  1.00  0.00              
ATOM   2438  HA  VAL A 167      -5.563 -22.503 -13.834  1.00  0.00              
ATOM   2439  HB  VAL A 167      -7.003 -22.076 -15.738  1.00  0.00              
ATOM   2440 1HG1 VAL A 167      -9.008 -21.319 -14.483  1.00  0.00              
ATOM   2441 2HG1 VAL A 167      -8.013 -22.416 -13.496  1.00  0.00              
ATOM   2442 3HG1 VAL A 167      -7.954 -20.660 -13.211  1.00  0.00              
ATOM   2443 1HG2 VAL A 167      -7.980 -19.897 -16.188  1.00  0.00              
ATOM   2444 2HG2 VAL A 167      -6.928 -19.167 -14.952  1.00  0.00              
ATOM   2445 3HG2 VAL A 167      -6.215 -19.896 -16.411  1.00  0.00              
ATOM   2446  N   PHE A 168      -3.707 -20.322 -15.293  1.00  0.00              
ATOM   2447  CA  PHE A 168      -2.628 -20.208 -16.272  1.00  0.00              
ATOM   2448  C   PHE A 168      -1.309 -20.735 -15.715  1.00  0.00              
ATOM   2449  O   PHE A 168      -0.556 -21.411 -16.417  1.00  0.00              
ATOM   2450  CB  PHE A 168      -2.479 -18.756 -16.711  1.00  0.00              
ATOM   2451  CG  PHE A 168      -3.629 -18.266 -17.528  1.00  0.00              
ATOM   2452  CD1 PHE A 168      -3.732 -18.607 -18.874  1.00  0.00              
ATOM   2453  CD2 PHE A 168      -4.619 -17.484 -16.951  1.00  0.00              
ATOM   2454  CE1 PHE A 168      -4.811 -18.172 -19.638  1.00  0.00              
ATOM   2455  CE2 PHE A 168      -5.699 -17.041 -17.697  1.00  0.00              
ATOM   2456  CZ  PHE A 168      -5.799 -17.386 -19.051  1.00  0.00              
ATOM   2457  H   PHE A 168      -3.913 -19.535 -14.695  1.00  0.00              
ATOM   2458  HA  PHE A 168      -2.857 -20.818 -17.147  1.00  0.00              
ATOM   2459 1HB  PHE A 168      -2.408 -18.105 -15.841  1.00  0.00              
ATOM   2460 2HB  PHE A 168      -1.585 -18.640 -17.323  1.00  0.00              
ATOM   2461  HD1 PHE A 168      -2.955 -19.223 -19.328  1.00  0.00              
ATOM   2462  HD2 PHE A 168      -4.538 -17.217 -15.897  1.00  0.00              
ATOM   2463  HE1 PHE A 168      -4.880 -18.448 -20.690  1.00  0.00              
ATOM   2464  HE2 PHE A 168      -6.470 -16.426 -17.234  1.00  0.00              
ATOM   2465  HZ  PHE A 168      -6.644 -17.039 -19.644  1.00  0.00              
ATOM   2466  N   PHE A 169      -1.029 -20.431 -14.451  1.00  0.00              
ATOM   2467  CA  PHE A 169       0.220 -20.878 -13.851  1.00  0.00              
ATOM   2468  C   PHE A 169       0.182 -22.373 -13.520  1.00  0.00              
ATOM   2469  O   PHE A 169       1.205 -23.047 -13.608  1.00  0.00              
ATOM   2470  CB  PHE A 169       0.534 -20.054 -12.603  1.00  0.00              
ATOM   2471  CG  PHE A 169       1.036 -18.680 -12.915  1.00  0.00              
ATOM   2472  CD1 PHE A 169       2.322 -18.490 -13.416  1.00  0.00              
ATOM   2473  CD2 PHE A 169       0.206 -17.576 -12.767  1.00  0.00              
ATOM   2474  CE1 PHE A 169       2.768 -17.218 -13.770  1.00  0.00              
ATOM   2475  CE2 PHE A 169       0.644 -16.303 -13.117  1.00  0.00              
ATOM   2476  CZ  PHE A 169       1.919 -16.121 -13.621  1.00  0.00              
ATOM   2477  H   PHE A 169      -1.676 -19.890 -13.896  1.00  0.00              
ATOM   2478  HA  PHE A 169       1.039 -20.743 -14.558  1.00  0.00              
ATOM   2479 1HB  PHE A 169      -0.363 -19.934 -11.998  1.00  0.00              
ATOM   2480 2HB  PHE A 169       1.306 -20.547 -12.014  1.00  0.00              
ATOM   2481  HD1 PHE A 169       2.982 -19.350 -13.530  1.00  0.00              
ATOM   2482  HD2 PHE A 169      -0.800 -17.716 -12.370  1.00  0.00              
ATOM   2483  HE1 PHE A 169       3.776 -17.085 -14.163  1.00  0.00              
ATOM   2484  HE2 PHE A 169      -0.020 -15.448 -12.993  1.00  0.00              
ATOM   2485  HZ  PHE A 169       2.261 -15.125 -13.898  1.00  0.00              
ATOM   2486  N   ASP A 170      -0.982 -22.892 -13.137  1.00  0.00              
ATOM   2487  CA  ASP A 170      -1.081 -24.310 -12.794  1.00  0.00              
ATOM   2488  C   ASP A 170      -0.921 -25.125 -14.088  1.00  0.00              
ATOM   2489  O   ASP A 170      -0.275 -26.163 -14.092  1.00  0.00              
ATOM   2490  CB  ASP A 170      -2.435 -24.634 -12.148  1.00  0.00              
ATOM   2491  CG  ASP A 170      -2.540 -24.146 -10.698  1.00  0.00              
ATOM   2492  OD1 ASP A 170      -1.510 -23.763 -10.096  1.00  0.00              
ATOM   2493  OD2 ASP A 170      -3.666 -24.149 -10.161  1.00  0.00              
ATOM   2494  H   ASP A 170      -1.808 -22.313 -13.077  1.00  0.00              
ATOM   2495  HA  ASP A 170      -0.274 -24.582 -12.113  1.00  0.00              
ATOM   2496 1HB  ASP A 170      -3.289 -24.281 -12.728  1.00  0.00              
ATOM   2497 2HB  ASP A 170      -2.403 -25.724 -12.172  1.00  0.00              
ATOM   2498  N   LEU A 171      -1.514 -24.661 -15.186  1.00  0.00              
ATOM   2499  CA  LEU A 171      -1.318 -25.345 -16.468  1.00  0.00              
ATOM   2500  C   LEU A 171       0.139 -25.218 -16.891  1.00  0.00              
ATOM   2501  O   LEU A 171       0.722 -26.160 -17.430  1.00  0.00              
ATOM   2502  CB  LEU A 171      -2.247 -24.767 -17.544  1.00  0.00              
ATOM   2503  CG  LEU A 171      -2.164 -25.452 -18.914  1.00  0.00              
ATOM   2504  CD1 LEU A 171      -2.545 -26.921 -18.788  1.00  0.00              
ATOM   2505  CD2 LEU A 171      -3.082 -24.739 -19.895  1.00  0.00              
ATOM   2506  H   LEU A 171      -2.100 -23.839 -15.151  1.00  0.00              
ATOM   2507  HA  LEU A 171      -1.538 -26.406 -16.353  1.00  0.00              
ATOM   2508 1HB  LEU A 171      -3.208 -24.977 -17.079  1.00  0.00              
ATOM   2509 2HB  LEU A 171      -2.121 -23.690 -17.649  1.00  0.00              
ATOM   2510  HG  LEU A 171      -1.140 -25.337 -19.272  1.00  0.00              
ATOM   2511 1HD1 LEU A 171      -2.483 -27.398 -19.766  1.00  0.00              
ATOM   2512 2HD1 LEU A 171      -1.861 -27.416 -18.099  1.00  0.00              
ATOM   2513 3HD1 LEU A 171      -3.563 -27.001 -18.409  1.00  0.00              
ATOM   2514 1HD2 LEU A 171      -3.021 -25.226 -20.869  1.00  0.00              
ATOM   2515 2HD2 LEU A 171      -4.108 -24.781 -19.531  1.00  0.00              
ATOM   2516 3HD2 LEU A 171      -2.774 -23.697 -19.992  1.00  0.00              
ATOM   2517  N   MET A 172       0.739 -24.054 -16.659  1.00  0.00              
ATOM   2518  CA  MET A 172       2.159 -23.931 -16.956  1.00  0.00              
ATOM   2519  C   MET A 172       2.968 -24.936 -16.140  1.00  0.00              
ATOM   2520  O   MET A 172       3.969 -25.449 -16.623  1.00  0.00              
ATOM   2521  CB  MET A 172       2.674 -22.515 -16.682  1.00  0.00              
ATOM   2522  CG  MET A 172       2.201 -21.480 -17.711  1.00  0.00              
ATOM   2523  SD  MET A 172       2.512 -19.798 -17.153  1.00  0.00              
ATOM   2524  CE  MET A 172       4.232 -19.727 -17.203  1.00  0.00              
ATOM   2525  H   MET A 172       0.243 -23.257 -16.286  1.00  0.00              
ATOM   2526  HA  MET A 172       2.340 -24.158 -18.006  1.00  0.00              
ATOM   2527 1HB  MET A 172       2.323 -22.237 -15.689  1.00  0.00              
ATOM   2528 2HB  MET A 172       3.764 -22.567 -16.682  1.00  0.00              
ATOM   2529 1HG  MET A 172       2.734 -21.662 -18.644  1.00  0.00              
ATOM   2530 2HG  MET A 172       1.132 -21.623 -17.870  1.00  0.00              
ATOM   2531 1HE  MET A 172       4.565 -18.740 -16.882  1.00  0.00              
ATOM   2532 2HE  MET A 172       4.647 -20.485 -16.537  1.00  0.00              
ATOM   2533 3HE  MET A 172       4.574 -19.912 -18.222  1.00  0.00              
ATOM   2534  N   ARG A 173       2.547 -25.220 -14.911  1.00  0.00              
ATOM   2535  CA  ARG A 173       3.216 -26.259 -14.126  1.00  0.00              
ATOM   2536  C   ARG A 173       3.070 -27.659 -14.734  1.00  0.00              
ATOM   2537  O   ARG A 173       4.008 -28.467 -14.702  1.00  0.00              
ATOM   2538  CB  ARG A 173       2.719 -26.246 -12.675  1.00  0.00              
ATOM   2539  CG  ARG A 173       3.199 -25.011 -11.898  1.00  0.00              
ATOM   2540  CD  ARG A 173       2.754 -25.006 -10.433  1.00  0.00              
ATOM   2541  NE  ARG A 173       3.167 -23.764  -9.769  1.00  0.00              
ATOM   2542  CZ  ARG A 173       2.381 -22.705  -9.591  1.00  0.00              
ATOM   2543  NH1 ARG A 173       1.132 -22.730 -10.013  1.00  0.00              
ATOM   2544  NH2 ARG A 173       2.851 -21.601  -9.016  1.00  0.00              
ATOM   2545  H   ARG A 173       1.765 -24.725 -14.507  1.00  0.00              
ATOM   2546  HA  ARG A 173       4.289 -26.067 -14.099  1.00  0.00              
ATOM   2547 1HB  ARG A 173       1.630 -26.272 -12.712  1.00  0.00              
ATOM   2548 2HB  ARG A 173       3.088 -27.157 -12.204  1.00  0.00              
ATOM   2549 1HG  ARG A 173       4.289 -24.984 -11.928  1.00  0.00              
ATOM   2550 2HG  ARG A 173       2.801 -24.120 -12.384  1.00  0.00              
ATOM   2551 1HD  ARG A 173       1.669 -25.093 -10.392  1.00  0.00              
ATOM   2552 2HD  ARG A 173       3.206 -25.856  -9.922  1.00  0.00              
ATOM   2553  HE  ARG A 173       4.058 -23.518  -9.360  1.00  0.00              
ATOM   2554 1HH1 ARG A 173       0.773 -23.555 -10.471  1.00  0.00              
ATOM   2555 2HH1 ARG A 173       0.540 -21.924  -9.877  1.00  0.00              
ATOM   2556 1HH2 ARG A 173       3.813 -21.565  -8.711  1.00  0.00              
ATOM   2557 2HH2 ARG A 173       2.244 -20.805  -8.888  1.00  0.00              
ATOM   2558  N   GLU A 174       1.903 -27.955 -15.294  1.00  0.00              
ATOM   2559  CA  GLU A 174       1.705 -29.263 -15.905  1.00  0.00              
ATOM   2560  C   GLU A 174       2.561 -29.345 -17.153  1.00  0.00              
ATOM   2561  O   GLU A 174       3.170 -30.379 -17.421  1.00  0.00              
ATOM   2562  CB  GLU A 174       0.244 -29.490 -16.253  1.00  0.00              
ATOM   2563  CG  GLU A 174      -0.634 -29.668 -15.028  1.00  0.00              
ATOM   2564  CD  GLU A 174      -2.092 -29.838 -15.382  1.00  0.00              
ATOM   2565  OE1 GLU A 174      -2.908 -30.042 -14.456  1.00  0.00              
ATOM   2566  OE2 GLU A 174      -2.424 -29.768 -16.588  1.00  0.00              
ATOM   2567  H   GLU A 174       1.146 -27.286 -15.306  1.00  0.00              
ATOM   2568  HA  GLU A 174       2.028 -30.045 -15.217  1.00  0.00              
ATOM   2569 1HB  GLU A 174      -0.084 -28.625 -16.829  1.00  0.00              
ATOM   2570 2HB  GLU A 174       0.200 -30.382 -16.879  1.00  0.00              
ATOM   2571 1HG  GLU A 174      -0.329 -30.499 -14.394  1.00  0.00              
ATOM   2572 2HG  GLU A 174      -0.508 -28.732 -14.486  1.00  0.00              
ATOM   2573  N   ILE A 175       2.633 -28.246 -17.903  1.00  0.00              
ATOM   2574  CA  ILE A 175       3.398 -28.231 -19.146  1.00  0.00              
ATOM   2575  C   ILE A 175       4.874 -28.366 -18.796  1.00  0.00              
ATOM   2576  O   ILE A 175       5.627 -29.103 -19.442  1.00  0.00              
ATOM   2577  CB  ILE A 175       3.166 -26.917 -19.926  1.00  0.00              
ATOM   2578  CG1 ILE A 175       1.719 -26.860 -20.416  1.00  0.00              
ATOM   2579  CG2 ILE A 175       4.138 -26.816 -21.086  1.00  0.00              
ATOM   2580  CD1 ILE A 175       1.310 -25.486 -20.942  1.00  0.00              
ATOM   2581  H   ILE A 175       2.151 -27.407 -17.612  1.00  0.00              
ATOM   2582  HA  ILE A 175       3.143 -29.091 -19.764  1.00  0.00              
ATOM   2583  HB  ILE A 175       3.312 -26.073 -19.253  1.00  0.00              
ATOM   2584 1HG1 ILE A 175       1.615 -27.602 -21.208  1.00  0.00              
ATOM   2585 2HG1 ILE A 175       1.081 -27.136 -19.576  1.00  0.00              
ATOM   2586 1HG2 ILE A 175       3.963 -25.886 -21.628  1.00  0.00              
ATOM   2587 2HG2 ILE A 175       5.159 -26.827 -20.708  1.00  0.00              
ATOM   2588 3HG2 ILE A 175       3.991 -27.660 -21.760  1.00  0.00              
ATOM   2589 1HD1 ILE A 175       0.272 -25.516 -21.273  1.00  0.00              
ATOM   2590 2HD1 ILE A 175       1.416 -24.745 -20.149  1.00  0.00              
ATOM   2591 3HD1 ILE A 175       1.949 -25.213 -21.781  1.00  0.00              
ATOM   2592  N   ARG A 176       5.288 -27.662 -17.757  1.00  0.00              
ATOM   2593  CA  ARG A 176       6.675 -27.730 -17.335  1.00  0.00              
ATOM   2594  C   ARG A 176       7.053 -29.160 -16.884  1.00  0.00              
ATOM   2595  O   ARG A 176       8.127 -29.666 -17.217  1.00  0.00              
ATOM   2596  CB  ARG A 176       6.989 -26.694 -16.266  1.00  0.00              
ATOM   2597  CG  ARG A 176       8.422 -26.714 -15.758  1.00  0.00              
ATOM   2598  CD  ARG A 176       8.719 -25.690 -14.724  1.00  0.00              
ATOM   2599  NE  ARG A 176       7.914 -25.800 -13.518  1.00  0.00              
ATOM   2600  CZ  ARG A 176       7.895 -24.890 -12.524  1.00  0.00              
ATOM   2601  NH1 ARG A 176       8.660 -23.821 -12.570  1.00  0.00              
ATOM   2602  NH2 ARG A 176       7.103 -25.111 -11.490  1.00  0.00              
ATOM   2603  H   ARG A 176       4.647 -27.071 -17.246  1.00  0.00              
ATOM   2604  HA  ARG A 176       7.328 -27.491 -18.175  1.00  0.00              
ATOM   2605 1HB  ARG A 176       6.774 -25.717 -16.697  1.00  0.00              
ATOM   2606 2HB  ARG A 176       6.311 -26.881 -15.434  1.00  0.00              
ATOM   2607 1HG  ARG A 176       8.624 -27.694 -15.326  1.00  0.00              
ATOM   2608 2HG  ARG A 176       9.091 -26.543 -16.602  1.00  0.00              
ATOM   2609 1HD  ARG A 176       9.764 -25.778 -14.428  1.00  0.00              
ATOM   2610 2HD  ARG A 176       8.543 -24.700 -15.144  1.00  0.00              
ATOM   2611  HE  ARG A 176       7.273 -26.530 -13.235  1.00  0.00              
ATOM   2612 1HH1 ARG A 176       9.273 -23.676 -13.360  1.00  0.00              
ATOM   2613 2HH1 ARG A 176       8.631 -23.151 -11.816  1.00  0.00              
ATOM   2614 1HH2 ARG A 176       6.535 -25.947 -11.462  1.00  0.00              
ATOM   2615 2HH2 ARG A 176       7.070 -24.446 -10.732  1.00  0.00              
ATOM   2616  N   ALA A 177       6.159 -29.807 -16.142  1.00  0.00              
ATOM   2617  CA  ALA A 177       6.393 -31.176 -15.676  1.00  0.00              
ATOM   2618  C   ALA A 177       6.558 -32.130 -16.852  1.00  0.00              
ATOM   2619  O   ALA A 177       7.392 -33.029 -16.804  1.00  0.00              
ATOM   2620  CB  ALA A 177       5.238 -31.641 -14.799  1.00  0.00              
ATOM   2621  H   ALA A 177       5.297 -29.342 -15.892  1.00  0.00              
ATOM   2622  HA  ALA A 177       7.320 -31.197 -15.103  1.00  0.00              
ATOM   2623 1HB  ALA A 177       5.426 -32.659 -14.461  1.00  0.00              
ATOM   2624 2HB  ALA A 177       5.150 -30.982 -13.935  1.00  0.00              
ATOM   2625 3HB  ALA A 177       4.313 -31.614 -15.372  1.00  0.00              
ATOM   2626  N   ARG A 178       5.752 -31.938 -17.892  1.00  0.00              
ATOM   2627  CA  ARG A 178       5.868 -32.736 -19.117  1.00  0.00              
ATOM   2628  C   ARG A 178       7.196 -32.480 -19.818  1.00  0.00              
ATOM   2629  O   ARG A 178       7.853 -33.411 -20.288  1.00  0.00              
ATOM   2630  CB  ARG A 178       4.724 -32.420 -20.089  1.00  0.00              
ATOM   2631  CG  ARG A 178       3.366 -32.927 -19.643  1.00  0.00              
ATOM   2632  CD  ARG A 178       3.366 -34.438 -19.479  1.00  0.00              
ATOM   2633  NE  ARG A 178       3.832 -35.110 -20.688  1.00  0.00              
ATOM   2634  CZ  ARG A 178       3.080 -35.345 -21.761  1.00  0.00              
ATOM   2635  NH1 ARG A 178       1.808 -34.965 -21.783  1.00  0.00              
ATOM   2636  NH2 ARG A 178       3.603 -35.957 -22.817  1.00  0.00              
ATOM   2637  H   ARG A 178       5.040 -31.222 -17.837  1.00  0.00              
ATOM   2638  HA  ARG A 178       5.846 -33.798 -18.869  1.00  0.00              
ATOM   2639 1HB  ARG A 178       4.690 -31.337 -20.198  1.00  0.00              
ATOM   2640 2HB  ARG A 178       4.985 -32.873 -21.045  1.00  0.00              
ATOM   2641 1HG  ARG A 178       3.116 -32.459 -18.691  1.00  0.00              
ATOM   2642 2HG  ARG A 178       2.627 -32.643 -20.394  1.00  0.00              
ATOM   2643 1HD  ARG A 178       4.022 -34.704 -18.652  1.00  0.00              
ATOM   2644 2HD  ARG A 178       2.352 -34.769 -19.259  1.00  0.00              
ATOM   2645  HE  ARG A 178       4.746 -35.486 -20.905  1.00  0.00              
ATOM   2646 1HH1 ARG A 178       1.410 -34.496 -20.982  1.00  0.00              
ATOM   2647 2HH1 ARG A 178       1.244 -35.147 -22.600  1.00  0.00              
ATOM   2648 1HH2 ARG A 178       4.573 -36.242 -22.803  1.00  0.00              
ATOM   2649 2HH2 ARG A 178       3.031 -36.134 -23.629  1.00  0.00              
ATOM   2650  N   LYS A 179       7.592 -31.215 -19.888  1.00  0.00              
ATOM   2651  CA  LYS A 179       8.866 -30.860 -20.495  1.00  0.00              
ATOM   2652  C   LYS A 179      10.039 -31.479 -19.741  1.00  0.00              
ATOM   2653  O   LYS A 179      11.017 -31.913 -20.340  1.00  0.00              
ATOM   2654  CB  LYS A 179       9.027 -29.336 -20.531  1.00  0.00              
ATOM   2655  CG  LYS A 179       8.134 -28.648 -21.564  1.00  0.00              
ATOM   2656  CD  LYS A 179       8.225 -27.130 -21.489  1.00  0.00              
ATOM   2657  CE  LYS A 179       7.418 -26.495 -22.627  1.00  0.00              
ATOM   2658  NZ  LYS A 179       7.271 -25.017 -22.465  1.00  0.00              
ATOM   2659  H   LYS A 179       7.004 -30.483 -19.515  1.00  0.00              
ATOM   2660  HA  LYS A 179       8.914 -31.254 -21.511  1.00  0.00              
ATOM   2661 1HB  LYS A 179       8.788 -28.966 -19.533  1.00  0.00              
ATOM   2662 2HB  LYS A 179      10.073 -29.130 -20.753  1.00  0.00              
ATOM   2663 1HG  LYS A 179       8.441 -28.974 -22.558  1.00  0.00              
ATOM   2664 2HG  LYS A 179       7.102 -28.951 -21.386  1.00  0.00              
ATOM   2665 1HD  LYS A 179       7.831 -26.806 -20.525  1.00  0.00              
ATOM   2666 2HD  LYS A 179       9.272 -26.841 -21.569  1.00  0.00              
ATOM   2667 1HE  LYS A 179       7.928 -26.705 -23.565  1.00  0.00              
ATOM   2668 2HE  LYS A 179       6.429 -26.954 -22.641  1.00  0.00              
ATOM   2669 1HZ  LYS A 179       6.733 -24.647 -23.236  1.00  0.00              
ATOM   2670 2HZ  LYS A 179       6.795 -24.818 -21.597  1.00  0.00              
ATOM   2671 3HZ  LYS A 179       8.185 -24.588 -22.455  1.00  0.00              
ATOM   2672  N   MET A 180       9.928 -31.515 -18.422  1.00  0.00              
ATOM   2673  CA  MET A 180      10.925 -32.158 -17.585  1.00  0.00              
ATOM   2674  C   MET A 180      11.052 -33.656 -17.872  1.00  0.00              
ATOM   2675  O   MET A 180      12.149 -34.162 -18.110  1.00  0.00              
ATOM   2676  CB  MET A 180      10.584 -31.932 -16.113  1.00  0.00              
ATOM   2677  CG  MET A 180      11.512 -32.639 -15.136  1.00  0.00              
ATOM   2678  SD  MET A 180      10.976 -32.469 -13.422  1.00  0.00              
ATOM   2679  CE  MET A 180       9.507 -33.493 -13.423  1.00  0.00              
ATOM   2680  H   MET A 180       9.125 -31.083 -17.987  1.00  0.00              
ATOM   2681  HA  MET A 180      11.909 -31.736 -17.788  1.00  0.00              
ATOM   2682 1HB  MET A 180      10.624 -30.857 -15.940  1.00  0.00              
ATOM   2683 2HB  MET A 180       9.563 -32.286 -15.966  1.00  0.00              
ATOM   2684 1HG  MET A 180      11.540 -33.696 -15.399  1.00  0.00              
ATOM   2685 2HG  MET A 180      12.508 -32.211 -15.243  1.00  0.00              
ATOM   2686 1HE  MET A 180       9.060 -33.490 -12.429  1.00  0.00              
ATOM   2687 2HE  MET A 180       8.791 -33.101 -14.146  1.00  0.00              
ATOM   2688 3HE  MET A 180       9.777 -34.514 -13.696  1.00  0.00              
ATOM   2689  N   GLU A 181       9.924 -34.356 -17.851  1.00  0.00              
ATOM   2690  CA  GLU A 181       9.908 -35.795 -18.059  1.00  0.00              
ATOM   2691  C   GLU A 181      10.300 -36.182 -19.480  1.00  0.00              
ATOM   2692  O   GLU A 181      10.877 -37.245 -19.702  1.00  0.00              
ATOM   2693  CB  GLU A 181       8.523 -36.358 -17.731  1.00  0.00              
ATOM   2694  CG  GLU A 181       8.162 -36.316 -16.253  1.00  0.00              
ATOM   2695  CD  GLU A 181       6.756 -36.797 -16.021  1.00  0.00              
ATOM   2696  OE1 GLU A 181       6.095 -37.126 -16.976  1.00  0.00              
ATOM   2697  OE2 GLU A 181       6.381 -36.943 -14.881  1.00  0.00              
ATOM   2698  H   GLU A 181       9.053 -33.874 -17.687  1.00  0.00              
ATOM   2699  HA  GLU A 181      10.644 -36.271 -17.410  1.00  0.00              
ATOM   2700 1HB  GLU A 181       7.799 -35.772 -18.298  1.00  0.00              
ATOM   2701 2HB  GLU A 181       8.508 -37.391 -18.079  1.00  0.00              
ATOM   2702 1HG  GLU A 181       8.847 -36.882 -15.623  1.00  0.00              
ATOM   2703 2HG  GLU A 181       8.229 -35.258 -16.003  1.00  0.00              
ATOM   2704  N   ASP A 182       9.985 -35.310 -20.434  1.00  0.00              
ATOM   2705  CA  ASP A 182      10.288 -35.551 -21.844  1.00  0.00              
ATOM   2706  C   ASP A 182      11.698 -35.117 -22.257  1.00  0.00              
ATOM   2707  O   ASP A 182      12.255 -35.655 -23.216  1.00  0.00              
ATOM   2708  CB  ASP A 182       9.255 -34.849 -22.740  1.00  0.00              
ATOM   2709  CG  ASP A 182       7.881 -35.516 -22.697  1.00  0.00              
ATOM   2710  OD1 ASP A 182       6.900 -34.897 -23.162  1.00  0.00              
ATOM   2711  OD2 ASP A 182       7.781 -36.656 -22.197  1.00  0.00              
ATOM   2712  H   ASP A 182       9.520 -34.453 -20.170  1.00  0.00              
ATOM   2713  HA  ASP A 182      10.253 -36.621 -22.051  1.00  0.00              
ATOM   2714 1HB  ASP A 182       9.164 -33.780 -22.543  1.00  0.00              
ATOM   2715 2HB  ASP A 182       9.713 -35.001 -23.717  1.00  0.00              
ATOM   2716  N   SER A 183      12.271 -34.150 -21.543  1.00  0.00              
ATOM   2717  CA  SER A 183      13.632 -33.691 -21.828  1.00  0.00              
ATOM   2718  C   SER A 183      14.531 -33.864 -20.601  1.00  0.00              
ATOM   2719  O   SER A 183      15.236 -32.898 -20.229  1.00  0.00              
ATOM   2720  OXT SER A 183      14.551 -34.911 -20.015  1.00  0.00              
ATOM   2721  CB  SER A 183      13.616 -32.242 -22.275  1.00  0.00              
ATOM   2722  OG  SER A 183      14.905 -31.752 -22.522  1.00  0.00              
ATOM   2723  H   SER A 183      11.756 -33.722 -20.786  1.00  0.00              
ATOM   2724  HA  SER A 183      14.080 -34.178 -22.695  1.00  0.00              
ATOM   2725 1HB  SER A 183      13.026 -32.166 -23.188  1.00  0.00              
ATOM   2726 2HB  SER A 183      13.152 -31.641 -21.493  1.00  0.00              
ATOM   2727  HG  SER A 183      14.850 -30.835 -22.802  1.00  0.00              
ATOM   2728  N   GLY D 171       1.546 -35.564 -59.675  1.00  0.00              
ATOM   2729  CA  GLY D 171       1.683 -35.586 -58.193  1.00  0.00              
ATOM   2730  C   GLY D 171       1.989 -34.206 -57.648  1.00  0.00              
ATOM   2731  O   GLY D 171       1.368 -33.218 -58.038  1.00  0.00              
ATOM   2732 1H   GLY D 171       2.157 -36.118 -60.242  1.00  0.00              
ATOM   2733 2H   GLY D 171       0.688 -35.847 -60.102  1.00  0.00              
ATOM   2734 3H   GLY D 171       1.658 -34.705 -60.175  1.00  0.00              
ATOM   2735 1HA  GLY D 171       0.750 -35.940 -57.755  1.00  0.00              
ATOM   2736 2HA  GLY D 171       2.492 -36.262 -57.919  1.00  0.00              
ATOM   2737  N   GLN D 172       2.964 -34.134 -56.753  1.00  0.00              
ATOM   2738  CA  GLN D 172       3.400 -32.864 -56.183  1.00  0.00              
ATOM   2739  C   GLN D 172       4.016 -31.922 -57.228  1.00  0.00              
ATOM   2740  O   GLN D 172       4.866 -32.334 -58.023  1.00  0.00              
ATOM   2741  CB  GLN D 172       4.413 -33.118 -55.064  1.00  0.00              
ATOM   2742  CG  GLN D 172       4.845 -31.865 -54.318  1.00  0.00              
ATOM   2743  CD  GLN D 172       5.899 -32.153 -53.266  1.00  0.00              
ATOM   2744  OE1 GLN D 172       7.058 -32.427 -53.588  1.00  0.00              
ATOM   2745  NE2 GLN D 172       5.503 -32.093 -51.999  1.00  0.00              
ATOM   2746  H   GLN D 172       3.418 -34.986 -56.458  1.00  0.00              
ATOM   2747  HA  GLN D 172       2.539 -32.329 -55.783  1.00  0.00              
ATOM   2748 1HB  GLN D 172       3.947 -33.817 -54.370  1.00  0.00              
ATOM   2749 2HB  GLN D 172       5.281 -33.588 -55.525  1.00  0.00              
ATOM   2750 1HG  GLN D 172       5.121 -30.942 -54.826  1.00  0.00              
ATOM   2751 2HG  GLN D 172       3.886 -31.730 -53.816  1.00  0.00              
ATOM   2752 1HE2 GLN D 172       6.155 -32.273 -51.262  1.00  0.00              
ATOM   2753 2HE2 GLN D 172       4.553 -31.867 -51.784  1.00  0.00              
ATOM   2754  N   TYR D 173       3.572 -30.666 -57.240  1.00  0.00              
ATOM   2755  CA  TYR D 173       4.167 -29.650 -58.110  1.00  0.00              
ATOM   2756  C   TYR D 173       4.103 -28.249 -57.495  1.00  0.00              
ATOM   2757  O   TYR D 173       3.370 -28.025 -56.540  1.00  0.00              
ATOM   2758  CB  TYR D 173       3.481 -29.638 -59.481  1.00  0.00              
ATOM   2759  CG  TYR D 173       2.069 -29.121 -59.462  1.00  0.00              
ATOM   2760  CD1 TYR D 173       1.003 -29.956 -59.130  1.00  0.00              
ATOM   2761  CD2 TYR D 173       1.797 -27.785 -59.777  1.00  0.00              
ATOM   2762  CE1 TYR D 173      -0.308 -29.475 -59.111  1.00  0.00              
ATOM   2763  CE2 TYR D 173       0.492 -27.294 -59.761  1.00  0.00              
ATOM   2764  CZ  TYR D 173      -0.554 -28.146 -59.428  1.00  0.00              
ATOM   2765  OH  TYR D 173      -1.845 -27.670 -59.422  1.00  0.00              
ATOM   2766  H   TYR D 173       2.808 -30.407 -56.632  1.00  0.00              
ATOM   2767  HA  TYR D 173       5.226 -29.862 -58.258  1.00  0.00              
ATOM   2768 1HB  TYR D 173       4.086 -29.011 -60.140  1.00  0.00              
ATOM   2769 2HB  TYR D 173       3.484 -30.662 -59.851  1.00  0.00              
ATOM   2770  HD1 TYR D 173       1.208 -30.998 -58.885  1.00  0.00              
ATOM   2771  HD2 TYR D 173       2.623 -27.127 -60.038  1.00  0.00              
ATOM   2772  HE1 TYR D 173      -1.133 -30.137 -58.850  1.00  0.00              
ATOM   2773  HE2 TYR D 173       0.302 -26.249 -60.008  1.00  0.00              
ATOM   2774  HH  TYR D 173      -2.490 -28.338 -59.179  1.00  0.00              
ATOM   2775  N   LEU D 174       4.879 -27.317 -58.042  1.00  0.00              
ATOM   2776  CA  LEU D 174       4.922 -25.959 -57.515  1.00  0.00              
ATOM   2777  C   LEU D 174       3.689 -25.193 -57.987  1.00  0.00              
ATOM   2778  O   LEU D 174       3.484 -24.981 -59.183  1.00  0.00              
ATOM   2779  CB  LEU D 174       6.204 -25.253 -57.973  1.00  0.00              
ATOM   2780  CG  LEU D 174       6.431 -23.823 -57.459  1.00  0.00              
ATOM   2781  CD1 LEU D 174       6.615 -23.824 -55.941  1.00  0.00              
ATOM   2782  CD2 LEU D 174       7.665 -23.239 -58.132  1.00  0.00              
ATOM   2783  H   LEU D 174       5.449 -27.553 -58.841  1.00  0.00              
ATOM   2784  HA  LEU D 174       4.894 -25.989 -56.426  1.00  0.00              
ATOM   2785 1HB  LEU D 174       6.941 -25.920 -57.527  1.00  0.00              
ATOM   2786 2HB  LEU D 174       6.308 -25.269 -59.057  1.00  0.00              
ATOM   2787  HG  LEU D 174       5.570 -23.229 -57.766  1.00  0.00              
ATOM   2788 1HD1 LEU D 174       6.776 -22.803 -55.593  1.00  0.00              
ATOM   2789 2HD1 LEU D 174       5.723 -24.232 -55.466  1.00  0.00              
ATOM   2790 3HD1 LEU D 174       7.480 -24.435 -55.678  1.00  0.00              
ATOM   2791 1HD2 LEU D 174       7.828 -22.223 -57.771  1.00  0.00              
ATOM   2792 2HD2 LEU D 174       8.533 -23.854 -57.897  1.00  0.00              
ATOM   2793 3HD2 LEU D 174       7.516 -23.221 -59.212  1.00  0.00              
ATOM   2794  N   VAL D 175       2.866 -24.784 -57.032  1.00  0.00              
ATOM   2795  CA  VAL D 175       1.659 -24.026 -57.322  1.00  0.00              
ATOM   2796  C   VAL D 175       1.853 -22.513 -57.327  1.00  0.00              
ATOM   2797  O   VAL D 175       1.321 -21.822 -58.195  1.00  0.00              
ATOM   2798  CB  VAL D 175       0.549 -24.369 -56.309  1.00  0.00              
ATOM   2799  CG1 VAL D 175      -0.676 -23.498 -56.546  1.00  0.00              
ATOM   2800  CG2 VAL D 175       0.180 -25.842 -56.402  1.00  0.00              
ATOM   2801  H   VAL D 175       3.088 -25.007 -56.073  1.00  0.00              
ATOM   2802  HA  VAL D 175       1.297 -24.227 -58.331  1.00  0.00              
ATOM   2803  HB  VAL D 175       0.926 -24.201 -55.300  1.00  0.00              
ATOM   2804 1HG1 VAL D 175      -1.449 -23.754 -55.821  1.00  0.00              
ATOM   2805 2HG1 VAL D 175      -0.404 -22.449 -56.431  1.00  0.00              
ATOM   2806 3HG1 VAL D 175      -1.053 -23.667 -57.555  1.00  0.00              
ATOM   2807 1HG2 VAL D 175      -0.605 -26.067 -55.680  1.00  0.00              
ATOM   2808 2HG2 VAL D 175      -0.177 -26.064 -57.408  1.00  0.00              
ATOM   2809 3HG2 VAL D 175       1.057 -26.451 -56.185  1.00  0.00              
ATOM   2810  N   TYR D 176       2.623 -22.002 -56.374  1.00  0.00              
ATOM   2811  CA  TYR D 176       2.838 -20.568 -56.281  1.00  0.00              
ATOM   2812  C   TYR D 176       4.134 -20.279 -55.530  1.00  0.00              
ATOM   2813  O   TYR D 176       4.551 -21.058 -54.665  1.00  0.00              
ATOM   2814  CB  TYR D 176       1.634 -19.954 -55.538  1.00  0.00              
ATOM   2815  CG  TYR D 176       1.613 -18.445 -55.460  1.00  0.00              
ATOM   2816  CD1 TYR D 176       2.105 -17.773 -54.340  1.00  0.00              
ATOM   2817  CD2 TYR D 176       1.104 -17.683 -56.520  1.00  0.00              
ATOM   2818  CE1 TYR D 176       2.093 -16.388 -54.274  1.00  0.00              
ATOM   2819  CE2 TYR D 176       1.092 -16.293 -56.465  1.00  0.00              
ATOM   2820  CZ  TYR D 176       1.584 -15.649 -55.348  1.00  0.00              
ATOM   2821  OH  TYR D 176       1.585 -14.272 -55.315  1.00  0.00              
ATOM   2822  H   TYR D 176       3.070 -22.611 -55.703  1.00  0.00              
ATOM   2823  HA  TYR D 176       2.943 -20.143 -57.279  1.00  0.00              
ATOM   2824 1HB  TYR D 176       0.732 -20.288 -56.053  1.00  0.00              
ATOM   2825 2HB  TYR D 176       1.644 -20.354 -54.525  1.00  0.00              
ATOM   2826  HD1 TYR D 176       2.501 -18.357 -53.509  1.00  0.00              
ATOM   2827  HD2 TYR D 176       0.712 -18.199 -57.395  1.00  0.00              
ATOM   2828  HE1 TYR D 176       2.480 -15.874 -53.393  1.00  0.00              
ATOM   2829  HE2 TYR D 176       0.694 -15.719 -57.302  1.00  0.00              
ATOM   2830  HH  TYR D 176       1.225 -13.878 -56.113  1.00  0.00              
ATOM   2831  N   ASN D 177       4.782 -19.171 -55.874  1.00  0.00              
ATOM   2832  CA  ASN D 177       6.035 -18.801 -55.225  1.00  0.00              
ATOM   2833  C   ASN D 177       6.222 -17.290 -55.223  1.00  0.00              
ATOM   2834  O   ASN D 177       5.568 -16.577 -55.988  1.00  0.00              
ATOM   2835  CB  ASN D 177       7.235 -19.484 -55.886  1.00  0.00              
ATOM   2836  CG  ASN D 177       7.542 -18.938 -57.266  1.00  0.00              
ATOM   2837  OD1 ASN D 177       6.745 -19.079 -58.194  1.00  0.00              
ATOM   2838  ND2 ASN D 177       8.706 -18.317 -57.408  1.00  0.00              
ATOM   2839  H   ASN D 177       4.407 -18.573 -56.596  1.00  0.00              
ATOM   2840  HA  ASN D 177       6.017 -19.114 -54.180  1.00  0.00              
ATOM   2841 1HB  ASN D 177       8.166 -19.634 -55.337  1.00  0.00              
ATOM   2842 2HB  ASN D 177       6.718 -20.438 -55.989  1.00  0.00              
ATOM   2843 1HD2 ASN D 177       8.962 -17.934 -58.297  1.00  0.00              
ATOM   2844 2HD2 ASN D 177       9.325 -18.231 -56.629  1.00  0.00              
ATOM   2845  N   GLY D 178       7.099 -16.803 -54.347  1.00  0.00              
ATOM   2846  CA  GLY D 178       7.357 -15.376 -54.268  1.00  0.00              
ATOM   2847  C   GLY D 178       8.237 -14.974 -53.100  1.00  0.00              
ATOM   2848  O   GLY D 178       8.438 -15.755 -52.171  1.00  0.00              
ATOM   2849  H   GLY D 178       7.595 -17.428 -53.728  1.00  0.00              
ATOM   2850 1HA  GLY D 178       7.854 -15.052 -55.183  1.00  0.00              
ATOM   2851 2HA  GLY D 178       6.409 -14.848 -54.164  1.00  0.00              
ATOM   2852  N   ASP D 179       8.771 -13.756 -53.158  1.00  0.00              
ATOM   2853  CA  ASP D 179       9.669 -13.249 -52.127  1.00  0.00              
ATOM   2854  C   ASP D 179       8.873 -12.689 -50.954  1.00  0.00              
ATOM   2855  O   ASP D 179       7.854 -12.023 -51.133  1.00  0.00              
ATOM   2856  CB  ASP D 179      10.548 -12.123 -52.677  1.00  0.00              
ATOM   2857  CG  ASP D 179      11.533 -12.603 -53.710  1.00  0.00              
ATOM   2858  OD1 ASP D 179      12.227 -13.603 -53.436  1.00  0.00              
ATOM   2859  OD2 ASP D 179      11.611 -11.982 -54.791  1.00  0.00              
ATOM   2860  H   ASP D 179       8.544 -13.166 -53.945  1.00  0.00              
ATOM   2861  HA  ASP D 179      10.280 -14.064 -51.737  1.00  0.00              
ATOM   2862 1HB  ASP D 179       9.979 -11.275 -53.058  1.00  0.00              
ATOM   2863 2HB  ASP D 179      11.074 -11.828 -51.767  1.00  0.00              
ATOM   2864  N   LEU D 180       9.361 -12.952 -49.751  1.00  0.00              
ATOM   2865  CA  LEU D 180       8.708 -12.486 -48.541  1.00  0.00              
ATOM   2866  C   LEU D 180       9.791 -11.900 -47.655  1.00  0.00              
ATOM   2867  O   LEU D 180      10.957 -12.298 -47.749  1.00  0.00              
ATOM   2868  CB  LEU D 180       8.030 -13.655 -47.814  1.00  0.00              
ATOM   2869  CG  LEU D 180       6.842 -14.322 -48.502  1.00  0.00              
ATOM   2870  CD1 LEU D 180       6.485 -15.599 -47.780  1.00  0.00              
ATOM   2871  CD2 LEU D 180       5.662 -13.362 -48.540  1.00  0.00              
ATOM   2872  H   LEU D 180      10.212 -13.494 -49.675  1.00  0.00              
ATOM   2873  HA  LEU D 180       7.990 -11.706 -48.792  1.00  0.00              
ATOM   2874 1HB  LEU D 180       8.865 -14.353 -47.783  1.00  0.00              
ATOM   2875 2HB  LEU D 180       7.745 -13.386 -46.796  1.00  0.00              
ATOM   2876  HG  LEU D 180       7.137 -14.525 -49.532  1.00  0.00              
ATOM   2877 1HD1 LEU D 180       5.638 -16.073 -48.273  1.00  0.00              
ATOM   2878 2HD1 LEU D 180       7.338 -16.277 -47.795  1.00  0.00              
ATOM   2879 3HD1 LEU D 180       6.221 -15.370 -46.748  1.00  0.00              
ATOM   2880 1HD2 LEU D 180       4.817 -13.845 -49.034  1.00  0.00              
ATOM   2881 2HD2 LEU D 180       5.381 -13.089 -47.523  1.00  0.00              
ATOM   2882 3HD2 LEU D 180       5.939 -12.463 -49.092  1.00  0.00              
ATOM   2883  N   VAL D 181       9.418 -10.944 -46.809  1.00  0.00              
ATOM   2884  CA  VAL D 181      10.364 -10.403 -45.854  1.00  0.00              
ATOM   2885  C   VAL D 181       9.929 -10.912 -44.482  1.00  0.00              
ATOM   2886  O   VAL D 181       8.821 -10.631 -44.024  1.00  0.00              
ATOM   2887  CB  VAL D 181      10.380  -8.863 -45.849  1.00  0.00              
ATOM   2888  CG1 VAL D 181      11.383  -8.366 -44.805  1.00  0.00              
ATOM   2889  CG2 VAL D 181      10.763  -8.348 -47.230  1.00  0.00              
ATOM   2890  H   VAL D 181       8.474 -10.585 -46.824  1.00  0.00              
ATOM   2891  HA  VAL D 181      11.373 -10.772 -46.043  1.00  0.00              
ATOM   2892  HB  VAL D 181       9.376  -8.499 -45.634  1.00  0.00              
ATOM   2893 1HG1 VAL D 181      11.395  -7.276 -44.801  1.00  0.00              
ATOM   2894 2HG1 VAL D 181      11.092  -8.728 -43.819  1.00  0.00              
ATOM   2895 3HG1 VAL D 181      12.379  -8.738 -45.051  1.00  0.00              
ATOM   2896 1HG2 VAL D 181      10.772  -7.259 -47.224  1.00  0.00              
ATOM   2897 2HG2 VAL D 181      11.754  -8.719 -47.495  1.00  0.00              
ATOM   2898 3HG2 VAL D 181      10.035  -8.698 -47.964  1.00  0.00              
ATOM   2899  N   GLU D 182      10.800 -11.674 -43.833  1.00  0.00              
ATOM   2900  CA  GLU D 182      10.477 -12.222 -42.530  1.00  0.00              
ATOM   2901  C   GLU D 182      10.724 -11.233 -41.399  1.00  0.00              
ATOM   2902  O   GLU D 182      11.715 -10.511 -41.398  1.00  0.00              
ATOM   2903  CB  GLU D 182      11.284 -13.506 -42.285  1.00  0.00              
ATOM   2904  CG  GLU D 182      10.961 -14.158 -40.960  1.00  0.00              
ATOM   2905  CD  GLU D 182      11.785 -15.404 -40.681  1.00  0.00              
ATOM   2906  OE1 GLU D 182      12.646 -15.780 -41.516  1.00  0.00              
ATOM   2907  OE2 GLU D 182      11.560 -16.011 -39.618  1.00  0.00              
ATOM   2908  H   GLU D 182      11.700 -11.878 -44.242  1.00  0.00              
ATOM   2909  HA  GLU D 182       9.414 -12.460 -42.481  1.00  0.00              
ATOM   2910 1HB  GLU D 182      11.053 -14.187 -43.106  1.00  0.00              
ATOM   2911 2HB  GLU D 182      12.338 -13.233 -42.325  1.00  0.00              
ATOM   2912 1HG  GLU D 182      11.066 -13.485 -40.109  1.00  0.00              
ATOM   2913 2HG  GLU D 182       9.917 -14.449 -41.063  1.00  0.00              
ATOM   2914  N   TYR D 183       9.795 -11.204 -40.449  1.00  0.00              
ATOM   2915  CA  TYR D 183       9.923 -10.397 -39.243  1.00  0.00              
ATOM   2916  C   TYR D 183       9.704 -11.313 -38.047  1.00  0.00              
ATOM   2917  O   TYR D 183       8.912 -12.251 -38.127  1.00  0.00              
ATOM   2918  CB  TYR D 183       8.856  -9.294 -39.206  1.00  0.00              
ATOM   2919  CG  TYR D 183       9.022  -8.223 -40.258  1.00  0.00              
ATOM   2920  CD1 TYR D 183       8.597  -8.432 -41.569  1.00  0.00              
ATOM   2921  CD2 TYR D 183       9.612  -6.999 -39.942  1.00  0.00              
ATOM   2922  CE1 TYR D 183       8.748  -7.453 -42.534  1.00  0.00              
ATOM   2923  CE2 TYR D 183       9.777  -6.009 -40.907  1.00  0.00              
ATOM   2924  CZ  TYR D 183       9.341  -6.245 -42.201  1.00  0.00              
ATOM   2925  OH  TYR D 183       9.514  -5.284 -43.164  1.00  0.00              
ATOM   2926  H   TYR D 183       8.967 -11.769 -40.577  1.00  0.00              
ATOM   2927  HA  TYR D 183      10.927  -9.977 -39.183  1.00  0.00              
ATOM   2928 1HB  TYR D 183       7.886  -9.777 -39.340  1.00  0.00              
ATOM   2929 2HB  TYR D 183       8.900  -8.835 -38.219  1.00  0.00              
ATOM   2930  HD1 TYR D 183       8.139  -9.388 -41.828  1.00  0.00              
ATOM   2931  HD2 TYR D 183       9.947  -6.825 -38.919  1.00  0.00              
ATOM   2932  HE1 TYR D 183       8.411  -7.628 -43.554  1.00  0.00              
ATOM   2933  HE2 TYR D 183      10.244  -5.061 -40.642  1.00  0.00              
ATOM   2934  HH  TYR D 183       9.178  -5.549 -44.024  1.00  0.00              
ATOM   2935  N   GLU D 184      10.406 -11.041 -36.946  1.00  0.00              
ATOM   2936  CA  GLU D 184      10.258 -11.839 -35.732  1.00  0.00              
ATOM   2937  C   GLU D 184       8.821 -11.526 -35.254  1.00  0.00              
ATOM   2938  O   GLU D 184       8.444 -10.365 -35.090  1.00  0.00              
ATOM   2939  CB  GLU D 184      11.307 -11.486 -34.675  1.00  0.00              
ATOM   2940  CG  GLU D 184      11.385 -12.468 -33.515  1.00  0.00              
ATOM   2941  CD  GLU D 184      10.312 -12.199 -32.499  1.00  0.00              
ATOM   2942  OE1 GLU D 184      10.197 -11.078 -32.066  1.00  0.00              
ATOM   2943  OE2 GLU D 184       9.532 -13.086 -32.238  1.00  0.00              
ATOM   2944  H   GLU D 184      11.055 -10.267 -36.952  1.00  0.00              
ATOM   2945  HA  GLU D 184      10.369 -12.898 -35.969  1.00  0.00              
ATOM   2946 1HB  GLU D 184      12.270 -11.448 -35.184  1.00  0.00              
ATOM   2947 2HB  GLU D 184      11.057 -10.496 -34.296  1.00  0.00              
ATOM   2948 1HG  GLU D 184      11.337 -13.512 -33.825  1.00  0.00              
ATOM   2949 2HG  GLU D 184      12.360 -12.266 -33.074  1.00  0.00              
ATOM   2950  N   ALA D 185       8.035 -12.574 -35.054  1.00  0.00              
ATOM   2951  CA  ALA D 185       6.624 -12.475 -34.699  1.00  0.00              
ATOM   2952  C   ALA D 185       6.218 -11.655 -33.488  1.00  0.00              
ATOM   2953  O   ALA D 185       5.222 -10.936 -33.540  1.00  0.00              
ATOM   2954  CB  ALA D 185       6.034 -13.886 -34.572  1.00  0.00              
ATOM   2955  H   ALA D 185       8.453 -13.489 -35.157  1.00  0.00              
ATOM   2956  HA  ALA D 185       6.095 -11.973 -35.509  1.00  0.00              
ATOM   2957 1HB  ALA D 185       4.979 -13.816 -34.307  1.00  0.00              
ATOM   2958 2HB  ALA D 185       6.136 -14.411 -35.523  1.00  0.00              
ATOM   2959 3HB  ALA D 185       6.567 -14.434 -33.795  1.00  0.00              
ATOM   2960  N   ASP D 186       6.961 -11.759 -32.394  1.00  0.00              
ATOM   2961  CA  ASP D 186       6.556 -11.036 -31.194  1.00  0.00              
ATOM   2962  C   ASP D 186       6.949  -9.575 -31.129  1.00  0.00              
ATOM   2963  O   ASP D 186       6.173  -8.762 -30.598  1.00  0.00              
ATOM   2964  CB  ASP D 186       7.118 -11.750 -29.962  1.00  0.00              
ATOM   2965  CG  ASP D 186       6.443 -13.076 -29.641  1.00  0.00              
ATOM   2966  OD1 ASP D 186       5.391 -13.330 -30.178  1.00  0.00              
ATOM   2967  OD2 ASP D 186       7.054 -13.888 -28.987  1.00  0.00              
ATOM   2968  H   ASP D 186       7.798 -12.325 -32.369  1.00  0.00              
ATOM   2969  HA  ASP D 186       5.468 -11.009 -31.128  1.00  0.00              
ATOM   2970 1HB  ASP D 186       8.199 -11.892 -29.998  1.00  0.00              
ATOM   2971 2HB  ASP D 186       6.872 -11.021 -29.190  1.00  0.00              
ATOM   2972  N   HIS D 187       8.115  -9.213 -31.667  1.00  0.00              
ATOM   2973  CA  HIS D 187       8.546  -7.814 -31.608  1.00  0.00              
ATOM   2974  C   HIS D 187       8.659  -7.154 -32.967  1.00  0.00              
ATOM   2975  O   HIS D 187       9.009  -5.974 -33.066  1.00  0.00              
ATOM   2976  CB  HIS D 187       9.892  -7.705 -30.884  1.00  0.00              
ATOM   2977  CG  HIS D 187       9.855  -8.190 -29.468  1.00  0.00              
ATOM   2978  ND1 HIS D 187       9.159  -7.532 -28.475  1.00  0.00              
ATOM   2979  CD2 HIS D 187      10.427  -9.265 -28.878  1.00  0.00              
ATOM   2980  CE1 HIS D 187       9.305  -8.184 -27.335  1.00  0.00              
ATOM   2981  NE2 HIS D 187      10.069  -9.239 -27.553  1.00  0.00              
ATOM   2982  H   HIS D 187       8.710  -9.892 -32.117  1.00  0.00              
ATOM   2983  HA  HIS D 187       7.806  -7.225 -31.068  1.00  0.00              
ATOM   2984 1HB  HIS D 187      10.645  -8.303 -31.398  1.00  0.00              
ATOM   2985 2HB  HIS D 187      10.216  -6.665 -30.850  1.00  0.00              
ATOM   2986  HD2 HIS D 187      11.062 -10.066 -29.256  1.00  0.00              
ATOM   2987  HE1 HIS D 187       8.828  -7.823 -26.424  1.00  0.00              
ATOM   2988  HE2 HIS D 187      10.351  -9.921 -26.863  1.00  0.00              
ATOM   2989  N   MET D 188       8.363  -7.907 -34.018  1.00  0.00              
ATOM   2990  CA  MET D 188       8.369  -7.349 -35.375  1.00  0.00              
ATOM   2991  C   MET D 188       9.708  -6.778 -35.849  1.00  0.00              
ATOM   2992  O   MET D 188       9.750  -5.841 -36.646  1.00  0.00              
ATOM   2993  CB  MET D 188       7.308  -6.255 -35.504  1.00  0.00              
ATOM   2994  CG  MET D 188       5.900  -6.678 -35.132  1.00  0.00              
ATOM   2995  SD  MET D 188       5.360  -8.193 -35.979  1.00  0.00              
ATOM   2996  CE  MET D 188       5.952  -7.899 -37.643  1.00  0.00              
ATOM   2997  H   MET D 188       8.128  -8.882 -33.888  1.00  0.00              
ATOM   2998  HA  MET D 188       8.150  -8.133 -36.100  1.00  0.00              
ATOM   2999 1HB  MET D 188       7.617  -5.434 -34.858  1.00  0.00              
ATOM   3000 2HB  MET D 188       7.316  -5.923 -36.543  1.00  0.00              
ATOM   3001 1HG  MET D 188       5.868  -6.847 -34.056  1.00  0.00              
ATOM   3002 2HG  MET D 188       5.221  -5.867 -35.394  1.00  0.00              
ATOM   3003 1HE  MET D 188       5.692  -8.747 -38.277  1.00  0.00              
ATOM   3004 2HE  MET D 188       5.489  -6.994 -38.039  1.00  0.00              
ATOM   3005 3HE  MET D 188       7.035  -7.775 -37.627  1.00  0.00              
ATOM   3006  N   ALA D 189      10.807  -7.332 -35.359  1.00  0.00              
ATOM   3007  CA  ALA D 189      12.114  -6.915 -35.838  1.00  0.00              
ATOM   3008  C   ALA D 189      12.344  -7.581 -37.197  1.00  0.00              
ATOM   3009  O   ALA D 189      12.035  -8.759 -37.382  1.00  0.00              
ATOM   3010  CB  ALA D 189      13.182  -7.336 -34.863  1.00  0.00              
ATOM   3011  H   ALA D 189      10.748  -8.049 -34.650  1.00  0.00              
ATOM   3012  HA  ALA D 189      12.113  -5.831 -35.960  1.00  0.00              
ATOM   3013 1HB  ALA D 189      14.158  -7.018 -35.233  1.00  0.00              
ATOM   3014 2HB  ALA D 189      12.995  -6.874 -33.892  1.00  0.00              
ATOM   3015 3HB  ALA D 189      13.172  -8.420 -34.757  1.00  0.00              
ATOM   3016  N   GLN D 190      12.882  -6.830 -38.147  1.00  0.00              
ATOM   3017  CA  GLN D 190      13.133  -7.368 -39.475  1.00  0.00              
ATOM   3018  C   GLN D 190      14.275  -8.374 -39.453  1.00  0.00              
ATOM   3019  O   GLN D 190      15.359  -8.083 -38.951  1.00  0.00              
ATOM   3020  CB  GLN D 190      13.454  -6.241 -40.460  1.00  0.00              
ATOM   3021  CG  GLN D 190      13.636  -6.701 -41.896  1.00  0.00              
ATOM   3022  CD  GLN D 190      13.814  -5.540 -42.857  1.00  0.00              
ATOM   3023  OE1 GLN D 190      13.780  -4.373 -42.457  1.00  0.00              
ATOM   3024  NE2 GLN D 190      14.001  -5.855 -44.135  1.00  0.00              
ATOM   3025  H   GLN D 190      13.124  -5.869 -37.953  1.00  0.00              
ATOM   3026  HA  GLN D 190      12.252  -7.907 -39.822  1.00  0.00              
ATOM   3027 1HB  GLN D 190      12.631  -5.528 -40.402  1.00  0.00              
ATOM   3028 2HB  GLN D 190      14.370  -5.766 -40.106  1.00  0.00              
ATOM   3029 1HG  GLN D 190      14.341  -7.482 -42.180  1.00  0.00              
ATOM   3030 2HG  GLN D 190      12.619  -7.079 -41.995  1.00  0.00              
ATOM   3031 1HE2 GLN D 190      14.123  -5.132 -44.814  1.00  0.00              
ATOM   3032 2HE2 GLN D 190      14.019  -6.815 -44.416  1.00  0.00              
ATOM   3033  N   LEU D 191      14.023  -9.563 -39.985  1.00  0.00              
ATOM   3034  CA  LEU D 191      15.022 -10.621 -39.978  1.00  0.00              
ATOM   3035  C   LEU D 191      15.576 -10.721 -41.399  1.00  0.00              
ATOM   3036  O   LEU D 191      16.342  -9.853 -41.811  1.00  0.00              
ATOM   3037  CB  LEU D 191      14.390 -11.935 -39.515  1.00  0.00              
ATOM   3038  CG  LEU D 191      13.808 -11.850 -38.098  1.00  0.00              
ATOM   3039  CD1 LEU D 191      13.149 -13.177 -37.719  1.00  0.00              
ATOM   3040  CD2 LEU D 191      14.911 -11.494 -37.104  1.00  0.00              
ATOM   3041  H   LEU D 191      13.122  -9.741 -40.403  1.00  0.00              
ATOM   3042  HA  LEU D 191      15.831 -10.355 -39.298  1.00  0.00              
ATOM   3043 1HB  LEU D 191      13.597 -12.020 -40.256  1.00  0.00              
ATOM   3044 2HB  LEU D 191      15.077 -12.772 -39.622  1.00  0.00              
ATOM   3045  HG  LEU D 191      13.084 -11.034 -38.093  1.00  0.00              
ATOM   3046 1HD1 LEU D 191      12.741 -13.105 -36.711  1.00  0.00              
ATOM   3047 2HD1 LEU D 191      12.346 -13.399 -38.422  1.00  0.00              
ATOM   3048 3HD1 LEU D 191      13.891 -13.974 -37.753  1.00  0.00              
ATOM   3049 1HD2 LEU D 191      14.489 -11.436 -36.100  1.00  0.00              
ATOM   3050 2HD2 LEU D 191      15.685 -12.260 -37.128  1.00  0.00              
ATOM   3051 3HD2 LEU D 191      15.343 -10.530 -37.371  1.00  0.00              
ATOM   3052  N   GLN D 192      15.206 -11.734 -42.166  1.00  0.00              
ATOM   3053  CA  GLN D 192      15.745 -11.813 -43.524  1.00  0.00              
ATOM   3054  C   GLN D 192      14.718 -12.005 -44.641  1.00  0.00              
ATOM   3055  O   GLN D 192      13.565 -12.341 -44.389  1.00  0.00              
ATOM   3056  CB  GLN D 192      16.761 -12.958 -43.594  1.00  0.00              
ATOM   3057  CG  GLN D 192      17.966 -12.777 -42.686  1.00  0.00              
ATOM   3058  CD  GLN D 192      18.834 -11.606 -43.103  1.00  0.00              
ATOM   3059  OE1 GLN D 192      18.945 -11.287 -44.290  1.00  0.00              
ATOM   3060  NE2 GLN D 192      19.457 -10.957 -42.126  1.00  0.00              
ATOM   3061  H   GLN D 192      14.568 -12.450 -41.848  1.00  0.00              
ATOM   3062  HA  GLN D 192      16.229 -10.871 -43.780  1.00  0.00              
ATOM   3063 1HB  GLN D 192      16.228 -13.869 -43.324  1.00  0.00              
ATOM   3064 2HB  GLN D 192      17.089 -13.023 -44.632  1.00  0.00              
ATOM   3065 1HG  GLN D 192      17.888 -12.768 -41.600  1.00  0.00              
ATOM   3066 2HG  GLN D 192      18.453 -13.699 -43.007  1.00  0.00              
ATOM   3067 1HE2 GLN D 192      20.045 -10.174 -42.340  1.00  0.00              
ATOM   3068 2HE2 GLN D 192      19.341 -11.248 -41.177  1.00  0.00              
ATOM   3069  N   ARG D 193      15.146 -11.743 -45.874  1.00  0.00              
ATOM   3070  CA  ARG D 193      14.312 -11.955 -47.052  1.00  0.00              
ATOM   3071  C   ARG D 193      14.331 -13.455 -47.312  1.00  0.00              
ATOM   3072  O   ARG D 193      15.384 -14.077 -47.301  1.00  0.00              
ATOM   3073  CB  ARG D 193      14.738 -11.140 -48.264  1.00  0.00              
ATOM   3074  CG  ARG D 193      13.820 -11.256 -49.468  1.00  0.00              
ATOM   3075  CD  ARG D 193      14.252 -10.460 -50.647  1.00  0.00              
ATOM   3076  NE  ARG D 193      14.233  -9.020 -50.441  1.00  0.00              
ATOM   3077  CZ  ARG D 193      13.137  -8.245 -50.552  1.00  0.00              
ATOM   3078  NH1 ARG D 193      11.978  -8.757 -50.901  1.00  0.00              
ATOM   3079  NH2 ARG D 193      13.262  -6.949 -50.323  1.00  0.00              
ATOM   3080  H   ARG D 193      16.083 -11.383 -45.992  1.00  0.00              
ATOM   3081  HA  ARG D 193      13.293 -11.626 -46.847  1.00  0.00              
ATOM   3082 1HB  ARG D 193      14.787 -10.100 -47.946  1.00  0.00              
ATOM   3083 2HB  ARG D 193      15.737 -11.482 -48.541  1.00  0.00              
ATOM   3084 1HG  ARG D 193      13.771 -12.302 -49.770  1.00  0.00              
ATOM   3085 2HG  ARG D 193      12.824 -10.914 -49.179  1.00  0.00              
ATOM   3086 1HD  ARG D 193      15.271 -10.738 -50.907  1.00  0.00              
ATOM   3087 2HD  ARG D 193      13.588 -10.679 -51.483  1.00  0.00              
ATOM   3088  HE  ARG D 193      14.990  -8.396 -50.196  1.00  0.00              
ATOM   3089 1HH1 ARG D 193      11.902  -9.747 -51.090  1.00  0.00              
ATOM   3090 2HH1 ARG D 193      11.168  -8.160 -50.979  1.00  0.00              
ATOM   3091 1HH2 ARG D 193      14.164  -6.569 -50.072  1.00  0.00              
ATOM   3092 2HH2 ARG D 193      12.457  -6.346 -50.399  1.00  0.00              
ATOM   3093  N   VAL D 194      13.162 -14.039 -47.526  1.00  0.00              
ATOM   3094  CA  VAL D 194      13.077 -15.467 -47.766  1.00  0.00              
ATOM   3095  C   VAL D 194      12.279 -15.642 -49.042  1.00  0.00              
ATOM   3096  O   VAL D 194      11.675 -14.685 -49.544  1.00  0.00              
ATOM   3097  CB  VAL D 194      12.343 -16.210 -46.610  1.00  0.00              
ATOM   3098  CG1 VAL D 194      13.079 -16.001 -45.313  1.00  0.00              
ATOM   3099  CG2 VAL D 194      10.925 -15.725 -46.491  1.00  0.00              
ATOM   3100  H   VAL D 194      12.315 -13.489 -47.524  1.00  0.00              
ATOM   3101  HA  VAL D 194      14.064 -15.902 -47.926  1.00  0.00              
ATOM   3102  HB  VAL D 194      12.297 -17.274 -46.844  1.00  0.00              
ATOM   3103 1HG1 VAL D 194      12.556 -16.525 -44.510  1.00  0.00              
ATOM   3104 2HG1 VAL D 194      14.091 -16.393 -45.401  1.00  0.00              
ATOM   3105 3HG1 VAL D 194      13.118 -14.936 -45.084  1.00  0.00              
ATOM   3106 1HG2 VAL D 194      10.427 -16.254 -45.680  1.00  0.00              
ATOM   3107 2HG2 VAL D 194      10.924 -14.655 -46.284  1.00  0.00              
ATOM   3108 3HG2 VAL D 194      10.397 -15.915 -47.427  1.00  0.00              
ATOM   3109  N   HIS D 195      12.283 -16.854 -49.582  1.00  0.00              
ATOM   3110  CA  HIS D 195      11.496 -17.120 -50.768  1.00  0.00              
ATOM   3111  C   HIS D 195      10.588 -18.305 -50.477  1.00  0.00              
ATOM   3112  O   HIS D 195      11.051 -19.351 -50.027  1.00  0.00              
ATOM   3113  CB  HIS D 195      12.381 -17.425 -51.987  1.00  0.00              
ATOM   3114  CG  HIS D 195      11.617 -17.442 -53.277  1.00  0.00              
ATOM   3115  ND1 HIS D 195      11.380 -16.301 -54.012  1.00  0.00              
ATOM   3116  CD2 HIS D 195      10.949 -18.440 -53.904  1.00  0.00              
ATOM   3117  CE1 HIS D 195      10.593 -16.595 -55.035  1.00  0.00              
ATOM   3118  NE2 HIS D 195      10.319 -17.886 -54.992  1.00  0.00              
ATOM   3119  H   HIS D 195      12.830 -17.602 -49.177  1.00  0.00              
ATOM   3120  HA  HIS D 195      10.872 -16.256 -50.995  1.00  0.00              
ATOM   3121 1HB  HIS D 195      13.157 -16.664 -52.087  1.00  0.00              
ATOM   3122 2HB  HIS D 195      12.845 -18.404 -51.877  1.00  0.00              
ATOM   3123  HD1 HIS D 195      11.793 -15.403 -53.862  1.00  0.00              
ATOM   3124  HD2 HIS D 195      10.843 -19.504 -53.697  1.00  0.00              
ATOM   3125  HE1 HIS D 195      10.285 -15.821 -55.740  1.00  0.00              
ATOM   3126  N   GLY D 196       9.296 -18.129 -50.725  1.00  0.00              
ATOM   3127  CA  GLY D 196       8.344 -19.183 -50.451  1.00  0.00              
ATOM   3128  C   GLY D 196       8.052 -20.023 -51.679  1.00  0.00              
ATOM   3129  O   GLY D 196       8.009 -19.506 -52.793  1.00  0.00              
ATOM   3130  H   GLY D 196       8.967 -17.255 -51.108  1.00  0.00              
ATOM   3131 1HA  GLY D 196       8.746 -19.833 -49.674  1.00  0.00              
ATOM   3132 2HA  GLY D 196       7.411 -18.739 -50.105  1.00  0.00              
ATOM   3133  N   PHE D 197       7.858 -21.323 -51.465  1.00  0.00              
ATOM   3134  CA  PHE D 197       7.518 -22.253 -52.533  1.00  0.00              
ATOM   3135  C   PHE D 197       6.285 -23.037 -52.116  1.00  0.00              
ATOM   3136  O   PHE D 197       6.385 -24.085 -51.465  1.00  0.00              
ATOM   3137  CB  PHE D 197       8.644 -23.257 -52.799  1.00  0.00              
ATOM   3138  CG  PHE D 197       9.934 -22.642 -53.251  1.00  0.00              
ATOM   3139  CD1 PHE D 197      10.931 -22.340 -52.340  1.00  0.00              
ATOM   3140  CD2 PHE D 197      10.175 -22.432 -54.605  1.00  0.00              
ATOM   3141  CE1 PHE D 197      12.158 -21.852 -52.764  1.00  0.00              
ATOM   3142  CE2 PHE D 197      11.390 -21.943 -55.040  1.00  0.00              
ATOM   3143  CZ  PHE D 197      12.389 -21.654 -54.129  1.00  0.00              
ATOM   3144  H   PHE D 197       7.951 -21.672 -50.520  1.00  0.00              
ATOM   3145  HA  PHE D 197       7.279 -21.700 -53.443  1.00  0.00              
ATOM   3146 1HB  PHE D 197       8.874 -23.812 -51.891  1.00  0.00              
ATOM   3147 2HB  PHE D 197       8.348 -23.953 -53.584  1.00  0.00              
ATOM   3148  HD1 PHE D 197      10.744 -22.495 -51.276  1.00  0.00              
ATOM   3149  HD2 PHE D 197       9.390 -22.658 -55.325  1.00  0.00              
ATOM   3150  HE1 PHE D 197      12.935 -21.624 -52.032  1.00  0.00              
ATOM   3151  HE2 PHE D 197      11.562 -21.785 -56.104  1.00  0.00              
ATOM   3152  HZ  PHE D 197      13.350 -21.272 -54.469  1.00  0.00              
ATOM   3153  N   LEU D 198       5.124 -22.538 -52.508  1.00  0.00              
ATOM   3154  CA  LEU D 198       3.868 -23.210 -52.223  1.00  0.00              
ATOM   3155  C   LEU D 198       3.647 -24.344 -53.216  1.00  0.00              
ATOM   3156  O   LEU D 198       3.585 -24.097 -54.426  1.00  0.00              
ATOM   3157  CB  LEU D 198       2.704 -22.222 -52.362  1.00  0.00              
ATOM   3158  CG  LEU D 198       1.409 -22.442 -51.570  1.00  0.00              
ATOM   3159  CD1 LEU D 198       0.263 -22.584 -52.530  1.00  0.00              
ATOM   3160  CD2 LEU D 198       1.504 -23.635 -50.684  1.00  0.00              
ATOM   3161  H   LEU D 198       5.110 -21.666 -53.017  1.00  0.00              
ATOM   3162  HA  LEU D 198       3.910 -23.656 -51.230  1.00  0.00              
ATOM   3163 1HB  LEU D 198       3.187 -21.324 -51.982  1.00  0.00              
ATOM   3164 2HB  LEU D 198       2.425 -22.071 -53.405  1.00  0.00              
ATOM   3165  HG  LEU D 198       1.276 -21.577 -50.920  1.00  0.00              
ATOM   3166 1HD1 LEU D 198      -0.662 -22.742 -51.973  1.00  0.00              
ATOM   3167 2HD1 LEU D 198       0.174 -21.677 -53.128  1.00  0.00              
ATOM   3168 3HD1 LEU D 198       0.440 -23.435 -53.187  1.00  0.00              
ATOM   3169 1HD2 LEU D 198       0.568 -23.758 -50.139  1.00  0.00              
ATOM   3170 2HD2 LEU D 198       1.692 -24.523 -51.288  1.00  0.00              
ATOM   3171 3HD2 LEU D 198       2.320 -23.499 -49.975  1.00  0.00              
ATOM   3172  N   MET D 199       3.527 -25.569 -52.702  1.00  0.00              
ATOM   3173  CA  MET D 199       3.344 -26.753 -53.529  1.00  0.00              
ATOM   3174  C   MET D 199       1.946 -27.296 -53.178  1.00  0.00              
ATOM   3175  O   MET D 199       1.331 -26.815 -52.223  1.00  0.00              
ATOM   3176  CB  MET D 199       4.506 -27.726 -53.281  1.00  0.00              
ATOM   3177  CG  MET D 199       5.819 -27.127 -53.858  1.00  0.00              
ATOM   3178  SD  MET D 199       7.255 -28.035 -53.463  1.00  0.00              
ATOM   3179  CE  MET D 199       7.456 -27.599 -51.737  1.00  0.00              
ATOM   3180  H   MET D 199       3.565 -25.671 -51.698  1.00  0.00              
ATOM   3181  HA  MET D 199       3.380 -26.479 -54.583  1.00  0.00              
ATOM   3182 1HB  MET D 199       4.568 -27.877 -52.204  1.00  0.00              
ATOM   3183 2HB  MET D 199       4.242 -28.666 -53.766  1.00  0.00              
ATOM   3184 1HG  MET D 199       5.726 -27.088 -54.944  1.00  0.00              
ATOM   3185 2HG  MET D 199       5.933 -26.117 -53.467  1.00  0.00              
ATOM   3186 1HE  MET D 199       8.337 -28.103 -51.335  1.00  0.00              
ATOM   3187 2HE  MET D 199       7.582 -26.521 -51.645  1.00  0.00              
ATOM   3188 3HE  MET D 199       6.574 -27.912 -51.179  1.00  0.00              
ATOM   3189  N   ASN D 200       1.426 -28.259 -53.933  1.00  0.00              
ATOM   3190  CA  ASN D 200       0.042 -28.678 -53.686  1.00  0.00              
ATOM   3191  C   ASN D 200      -0.278 -29.427 -52.386  1.00  0.00              
ATOM   3192  O   ASN D 200      -1.448 -29.750 -52.105  1.00  0.00              
ATOM   3193  CB  ASN D 200      -0.500 -29.451 -54.901  1.00  0.00              
ATOM   3194  CG  ASN D 200       0.193 -30.759 -55.117  1.00  0.00              
ATOM   3195  OD1 ASN D 200       1.056 -31.143 -54.332  1.00  0.00              
ATOM   3196  ND2 ASN D 200      -0.185 -31.467 -56.174  1.00  0.00              
ATOM   3197  H   ASN D 200       1.952 -28.709 -54.669  1.00  0.00              
ATOM   3198  HA  ASN D 200      -0.601 -27.800 -53.601  1.00  0.00              
ATOM   3199 1HB  ASN D 200      -1.574 -29.572 -55.050  1.00  0.00              
ATOM   3200 2HB  ASN D 200      -0.116 -28.723 -55.615  1.00  0.00              
ATOM   3201 1HD2 ASN D 200       0.247 -32.351 -56.364  1.00  0.00              
ATOM   3202 2HD2 ASN D 200      -0.901 -31.120 -56.780  1.00  0.00              
ATOM   3203  N   ASP D 201       0.738 -29.672 -51.575  1.00  0.00              
ATOM   3204  CA  ASP D 201       0.457 -30.282 -50.297  1.00  0.00              
ATOM   3205  C   ASP D 201       1.273 -29.724 -49.143  1.00  0.00              
ATOM   3206  O   ASP D 201       1.086 -30.147 -48.019  1.00  0.00              
ATOM   3207  CB  ASP D 201       0.596 -31.815 -50.399  1.00  0.00              
ATOM   3208  CG  ASP D 201       1.997 -32.273 -50.777  1.00  0.00              
ATOM   3209  OD1 ASP D 201       2.919 -31.435 -50.907  1.00  0.00              
ATOM   3210  OD2 ASP D 201       2.155 -33.498 -50.960  1.00  0.00              
ATOM   3211  H   ASP D 201       1.693 -29.449 -51.816  1.00  0.00              
ATOM   3212  HA  ASP D 201      -0.579 -30.089 -50.015  1.00  0.00              
ATOM   3213 1HB  ASP D 201       0.262 -32.342 -49.505  1.00  0.00              
ATOM   3214 2HB  ASP D 201      -0.091 -32.017 -51.221  1.00  0.00              
ATOM   3215  N   CYS D 202       2.134 -28.742 -49.413  1.00  0.00              
ATOM   3216  CA  CYS D 202       2.972 -28.132 -48.376  1.00  0.00              
ATOM   3217  C   CYS D 202       3.581 -26.817 -48.862  1.00  0.00              
ATOM   3218  O   CYS D 202       3.724 -26.590 -50.067  1.00  0.00              
ATOM   3219  CB  CYS D 202       4.064 -29.181 -48.161  1.00  0.00              
ATOM   3220  SG  CYS D 202       5.070 -29.526 -49.623  1.00  0.00              
ATOM   3221  H   CYS D 202       2.208 -28.410 -50.365  1.00  0.00              
ATOM   3222  HA  CYS D 202       2.449 -27.974 -47.433  1.00  0.00              
ATOM   3223 1HB  CYS D 202       4.757 -28.850 -47.387  1.00  0.00              
ATOM   3224 2HB  CYS D 202       3.619 -30.132 -47.869  1.00  0.00              
ATOM   3225  HG  CYS D 202       5.518 -30.707 -49.207  1.00  0.00              
ATOM   3226  N   LEU D 203       3.935 -25.959 -47.907  1.00  0.00              
ATOM   3227  CA  LEU D 203       4.606 -24.698 -48.183  1.00  0.00              
ATOM   3228  C   LEU D 203       6.042 -24.823 -47.711  1.00  0.00              
ATOM   3229  O   LEU D 203       6.301 -25.003 -46.516  1.00  0.00              
ATOM   3230  CB  LEU D 203       3.932 -23.549 -47.433  1.00  0.00              
ATOM   3231  CG  LEU D 203       4.625 -22.192 -47.537  1.00  0.00              
ATOM   3232  CD1 LEU D 203       4.641 -21.727 -48.999  1.00  0.00              
ATOM   3233  CD2 LEU D 203       3.894 -21.175 -46.662  1.00  0.00              
ATOM   3234  H   LEU D 203       3.723 -26.205 -46.951  1.00  0.00              
ATOM   3235  HA  LEU D 203       4.607 -24.513 -49.256  1.00  0.00              
ATOM   3236 1HB  LEU D 203       2.982 -23.523 -47.964  1.00  0.00              
ATOM   3237 2HB  LEU D 203       3.754 -23.799 -46.386  1.00  0.00              
ATOM   3238  HG  LEU D 203       5.632 -22.310 -47.138  1.00  0.00              
ATOM   3239 1HD1 LEU D 203       5.137 -20.760 -49.069  1.00  0.00              
ATOM   3240 2HD1 LEU D 203       5.181 -22.455 -49.606  1.00  0.00              
ATOM   3241 3HD1 LEU D 203       3.618 -21.639 -49.364  1.00  0.00              
ATOM   3242 1HD2 LEU D 203       4.390 -20.207 -46.737  1.00  0.00              
ATOM   3243 2HD2 LEU D 203       2.861 -21.082 -46.997  1.00  0.00              
ATOM   3244 3HD2 LEU D 203       3.910 -21.510 -45.625  1.00  0.00              
ATOM   3245  N   LEU D 204       6.977 -24.747 -48.651  1.00  0.00              
ATOM   3246  CA  LEU D 204       8.390 -24.800 -48.318  1.00  0.00              
ATOM   3247  C   LEU D 204       8.928 -23.383 -48.322  1.00  0.00              
ATOM   3248  O   LEU D 204       8.855 -22.685 -49.343  1.00  0.00              
ATOM   3249  CB  LEU D 204       9.159 -25.649 -49.343  1.00  0.00              
ATOM   3250  CG  LEU D 204      10.676 -25.779 -49.148  1.00  0.00              
ATOM   3251  CD1 LEU D 204      10.980 -26.546 -47.885  1.00  0.00              
ATOM   3252  CD2 LEU D 204      11.291 -26.489 -50.354  1.00  0.00              
ATOM   3253  H   LEU D 204       6.702 -24.651 -49.617  1.00  0.00              
ATOM   3254  HA  LEU D 204       8.514 -25.213 -47.318  1.00  0.00              
ATOM   3255 1HB  LEU D 204       8.688 -26.614 -49.163  1.00  0.00              
ATOM   3256 2HB  LEU D 204       8.956 -25.330 -50.364  1.00  0.00              
ATOM   3257  HG  LEU D 204      11.085 -24.769 -49.112  1.00  0.00              
ATOM   3258 1HD1 LEU D 204      12.060 -26.632 -47.760  1.00  0.00              
ATOM   3259 2HD1 LEU D 204      10.558 -26.020 -47.028  1.00  0.00              
ATOM   3260 3HD1 LEU D 204      10.545 -27.543 -47.950  1.00  0.00              
ATOM   3261 1HD2 LEU D 204      12.368 -26.579 -50.212  1.00  0.00              
ATOM   3262 2HD2 LEU D 204      10.853 -27.482 -50.455  1.00  0.00              
ATOM   3263 3HD2 LEU D 204      11.091 -25.911 -51.257  1.00  0.00              
ATOM   3264  N   VAL D 205       9.457 -22.959 -47.180  1.00  0.00              
ATOM   3265  CA  VAL D 205       9.998 -21.612 -47.035  1.00  0.00              
ATOM   3266  C   VAL D 205      11.517 -21.709 -46.974  1.00  0.00              
ATOM   3267  O   VAL D 205      12.073 -22.339 -46.073  1.00  0.00              
ATOM   3268  CB  VAL D 205       9.471 -20.901 -45.775  1.00  0.00              
ATOM   3269  CG1 VAL D 205      10.086 -19.514 -45.649  1.00  0.00              
ATOM   3270  CG2 VAL D 205       7.953 -20.808 -45.812  1.00  0.00              
ATOM   3271  H   VAL D 205       9.485 -23.588 -46.391  1.00  0.00              
ATOM   3272  HA  VAL D 205       9.757 -20.993 -47.900  1.00  0.00              
ATOM   3273  HB  VAL D 205       9.731 -21.495 -44.898  1.00  0.00              
ATOM   3274 1HG1 VAL D 205       9.701 -19.026 -44.753  1.00  0.00              
ATOM   3275 2HG1 VAL D 205      11.169 -19.602 -45.577  1.00  0.00              
ATOM   3276 3HG1 VAL D 205       9.826 -18.920 -46.524  1.00  0.00              
ATOM   3277 1HG2 VAL D 205       7.597 -20.303 -44.914  1.00  0.00              
ATOM   3278 2HG2 VAL D 205       7.645 -20.243 -46.692  1.00  0.00              
ATOM   3279 3HG2 VAL D 205       7.528 -21.810 -45.856  1.00  0.00              
ATOM   3280  N   ALA D 206      12.184 -21.097 -47.947  1.00  0.00              
ATOM   3281  CA  ALA D 206      13.641 -21.130 -48.018  1.00  0.00              
ATOM   3282  C   ALA D 206      14.216 -19.833 -47.494  1.00  0.00              
ATOM   3283  O   ALA D 206      13.819 -18.754 -47.927  1.00  0.00              
ATOM   3284  CB  ALA D 206      14.095 -21.343 -49.453  1.00  0.00              
ATOM   3285  H   ALA D 206      11.667 -20.594 -48.655  1.00  0.00              
ATOM   3286  HA  ALA D 206      14.004 -21.942 -47.386  1.00  0.00              
ATOM   3287 1HB  ALA D 206      15.184 -21.368 -49.490  1.00  0.00              
ATOM   3288 2HB  ALA D 206      13.700 -22.289 -49.825  1.00  0.00              
ATOM   3289 3HB  ALA D 206      13.730 -20.529 -50.076  1.00  0.00              
ATOM   3290  N   THR D 207      15.160 -19.954 -46.568  1.00  0.00              
ATOM   3291  CA  THR D 207      15.835 -18.805 -45.979  1.00  0.00              
ATOM   3292  C   THR D 207      17.312 -18.806 -46.349  1.00  0.00              
ATOM   3293  O   THR D 207      18.022 -19.777 -46.103  1.00  0.00              
ATOM   3294  CB  THR D 207      15.696 -18.788 -44.445  1.00  0.00              
ATOM   3295  OG1 THR D 207      14.310 -18.716 -44.088  1.00  0.00              
ATOM   3296  CG2 THR D 207      16.429 -17.592 -43.857  1.00  0.00              
ATOM   3297  H   THR D 207      15.416 -20.882 -46.264  1.00  0.00              
ATOM   3298  HA  THR D 207      15.409 -17.884 -46.377  1.00  0.00              
ATOM   3299  HB  THR D 207      16.119 -19.706 -44.040  1.00  0.00              
ATOM   3300  HG1 THR D 207      13.917 -19.589 -44.155  1.00  0.00              
ATOM   3301 1HG2 THR D 207      16.321 -17.597 -42.772  1.00  0.00              
ATOM   3302 2HG2 THR D 207      17.486 -17.649 -44.116  1.00  0.00              
ATOM   3303 3HG2 THR D 207      16.005 -16.672 -44.260  1.00  0.00              
ATOM   3304  N   TRP D 208      17.763 -17.700 -46.926  1.00  0.00              
ATOM   3305  CA  TRP D 208      19.148 -17.555 -47.364  1.00  0.00              
ATOM   3306  C   TRP D 208      19.800 -16.406 -46.593  1.00  0.00              
ATOM   3307  O   TRP D 208      19.217 -15.330 -46.471  1.00  0.00              
ATOM   3308  CB  TRP D 208      19.220 -17.303 -48.871  1.00  0.00              
ATOM   3309  CG  TRP D 208      18.932 -18.520 -49.695  1.00  0.00              
ATOM   3310  CD1 TRP D 208      17.707 -18.962 -50.098  1.00  0.00              
ATOM   3311  CD2 TRP D 208      19.887 -19.452 -50.220  1.00  0.00              
ATOM   3312  NE1 TRP D 208      17.837 -20.110 -50.838  1.00  0.00              
ATOM   3313  CE2 TRP D 208      19.167 -20.431 -50.928  1.00  0.00              
ATOM   3314  CE3 TRP D 208      21.282 -19.552 -50.158  1.00  0.00              
ATOM   3315  CZ2 TRP D 208      19.789 -21.493 -51.566  1.00  0.00              
ATOM   3316  CZ3 TRP D 208      21.905 -20.615 -50.798  1.00  0.00              
ATOM   3317  CH2 TRP D 208      21.180 -21.559 -51.484  1.00  0.00              
ATOM   3318  H   TRP D 208      17.120 -16.934 -47.066  1.00  0.00              
ATOM   3319  HA  TRP D 208      19.703 -18.466 -47.140  1.00  0.00              
ATOM   3320 1HB  TRP D 208      18.492 -16.548 -49.163  1.00  0.00              
ATOM   3321 2HB  TRP D 208      20.221 -16.968 -49.147  1.00  0.00              
ATOM   3322  HD1 TRP D 208      16.845 -18.370 -49.790  1.00  0.00              
ATOM   3323  HE1 TRP D 208      17.078 -20.634 -51.249  1.00  0.00              
ATOM   3324  HE3 TRP D 208      21.905 -18.830 -49.630  1.00  0.00              
ATOM   3325  HZ2 TRP D 208      19.174 -22.219 -52.099  1.00  0.00              
ATOM   3326  HZ3 TRP D 208      22.992 -20.683 -50.742  1.00  0.00              
ATOM   3327  HH2 TRP D 208      21.708 -22.377 -51.973  1.00  0.00              
ATOM   3328  N   LEU D 209      21.002 -16.640 -46.065  1.00  0.00              
ATOM   3329  CA  LEU D 209      21.760 -15.578 -45.404  1.00  0.00              
ATOM   3330  C   LEU D 209      23.164 -15.393 -45.969  1.00  0.00              
ATOM   3331  O   LEU D 209      24.058 -16.222 -45.758  1.00  0.00              
ATOM   3332  CB  LEU D 209      21.841 -15.862 -43.899  1.00  0.00              
ATOM   3333  CG  LEU D 209      22.691 -14.872 -43.093  1.00  0.00              
ATOM   3334  CD1 LEU D 209      22.091 -13.475 -43.181  1.00  0.00              
ATOM   3335  CD2 LEU D 209      22.771 -15.332 -41.644  1.00  0.00              
ATOM   3336  H   LEU D 209      21.399 -17.567 -46.119  1.00  0.00              
ATOM   3337  HA  LEU D 209      21.263 -14.622 -45.562  1.00  0.00              
ATOM   3338 1HB  LEU D 209      20.789 -15.749 -43.641  1.00  0.00              
ATOM   3339 2HB  LEU D 209      22.155 -16.886 -43.698  1.00  0.00              
ATOM   3340  HG  LEU D 209      23.698 -14.897 -43.507  1.00  0.00              
ATOM   3341 1HD1 LEU D 209      22.702 -12.779 -42.606  1.00  0.00              
ATOM   3342 2HD1 LEU D 209      22.065 -13.157 -44.224  1.00  0.00              
ATOM   3343 3HD1 LEU D 209      21.079 -13.488 -42.779  1.00  0.00              
ATOM   3344 1HD2 LEU D 209      23.376 -14.628 -41.072  1.00  0.00              
ATOM   3345 2HD2 LEU D 209      21.767 -15.378 -41.220  1.00  0.00              
ATOM   3346 3HD2 LEU D 209      23.229 -16.322 -41.600  1.00  0.00              
ATOM   3347  N   PRO D 210      23.377 -14.288 -46.697  1.00  0.00              
ATOM   3348  CA  PRO D 210      24.679 -14.018 -47.305  1.00  0.00              
ATOM   3349  C   PRO D 210      25.766 -13.928 -46.238  1.00  0.00              
ATOM   3350  O   PRO D 210      25.605 -13.229 -45.237  1.00  0.00              
ATOM   3351  CB  PRO D 210      24.482 -12.691 -48.046  1.00  0.00              
ATOM   3352  CG  PRO D 210      23.015 -12.618 -48.295  1.00  0.00              
ATOM   3353  CD  PRO D 210      22.373 -13.257 -47.093  1.00  0.00              
ATOM   3354  HA  PRO D 210      25.006 -14.820 -47.984  1.00  0.00              
ATOM   3355 1HB  PRO D 210      24.828 -11.838 -47.442  1.00  0.00              
ATOM   3356 2HB  PRO D 210      25.048 -12.668 -48.989  1.00  0.00              
ATOM   3357 1HG  PRO D 210      22.683 -11.577 -48.413  1.00  0.00              
ATOM   3358 2HG  PRO D 210      22.741 -13.150 -49.218  1.00  0.00              
ATOM   3359 1HD  PRO D 210      22.201 -12.534 -46.280  1.00  0.00              
ATOM   3360 2HD  PRO D 210      21.400 -13.709 -47.330  1.00  0.00              
ATOM   3361  N   GLN D 211      26.858 -14.655 -46.445  1.00  0.00              
ATOM   3362  CA  GLN D 211      28.025 -14.551 -45.575  1.00  0.00              
ATOM   3363  C   GLN D 211      29.268 -14.507 -46.453  1.00  0.00              
ATOM   3364  O   GLN D 211      29.262 -15.046 -47.564  1.00  0.00              
ATOM   3365  CB  GLN D 211      28.098 -15.728 -44.599  1.00  0.00              
ATOM   3366  CG  GLN D 211      26.943 -15.795 -43.615  1.00  0.00              
ATOM   3367  CD  GLN D 211      27.154 -16.851 -42.546  1.00  0.00              
ATOM   3368  OE1 GLN D 211      28.199 -17.505 -42.497  1.00  0.00              
ATOM   3369  NE2 GLN D 211      26.158 -17.025 -41.686  1.00  0.00              
ATOM   3370  H   GLN D 211      26.881 -15.296 -47.224  1.00  0.00              
ATOM   3371  HA  GLN D 211      27.973 -13.624 -45.004  1.00  0.00              
ATOM   3372 1HB  GLN D 211      28.123 -16.636 -45.202  1.00  0.00              
ATOM   3373 2HB  GLN D 211      29.038 -15.627 -44.057  1.00  0.00              
ATOM   3374 1HG  GLN D 211      26.525 -14.911 -43.135  1.00  0.00              
ATOM   3375 2HG  GLN D 211      26.230 -16.180 -44.345  1.00  0.00              
ATOM   3376 1HE2 GLN D 211      26.239 -17.709 -40.957  1.00  0.00              
ATOM   3377 2HE2 GLN D 211      25.326 -16.475 -41.762  1.00  0.00              
ATOM   3378  N   ARG D 212      30.318 -13.858 -45.957  1.00  0.00              
ATOM   3379  CA  ARG D 212      31.530 -13.629 -46.740  1.00  0.00              
ATOM   3380  C   ARG D 212      32.017 -14.911 -47.412  1.00  0.00              
ATOM   3381  O   ARG D 212      32.170 -14.959 -48.635  1.00  0.00              
ATOM   3382  CB  ARG D 212      32.631 -12.984 -45.910  1.00  0.00              
ATOM   3383  CG  ARG D 212      33.859 -12.560 -46.698  1.00  0.00              
ATOM   3384  CD  ARG D 212      34.941 -11.965 -45.873  1.00  0.00              
ATOM   3385  NE  ARG D 212      35.563 -12.887 -44.938  1.00  0.00              
ATOM   3386  CZ  ARG D 212      36.338 -12.518 -43.900  1.00  0.00              
ATOM   3387  NH1 ARG D 212      36.619 -11.252 -43.680  1.00  0.00              
ATOM   3388  NH2 ARG D 212      36.829 -13.465 -43.120  1.00  0.00              
ATOM   3389  H   ARG D 212      30.273 -13.511 -45.009  1.00  0.00              
ATOM   3390  HA  ARG D 212      31.321 -12.924 -47.545  1.00  0.00              
ATOM   3391 1HB  ARG D 212      32.195 -12.111 -45.426  1.00  0.00              
ATOM   3392 2HB  ARG D 212      32.923 -13.711 -45.152  1.00  0.00              
ATOM   3393 1HG  ARG D 212      34.268 -13.435 -47.205  1.00  0.00              
ATOM   3394 2HG  ARG D 212      33.557 -11.820 -47.441  1.00  0.00              
ATOM   3395 1HD  ARG D 212      35.723 -11.589 -46.532  1.00  0.00              
ATOM   3396 2HD  ARG D 212      34.529 -11.138 -45.292  1.00  0.00              
ATOM   3397  HE  ARG D 212      35.525 -13.897 -44.909  1.00  0.00              
ATOM   3398 1HH1 ARG D 212      36.251 -10.543 -44.297  1.00  0.00              
ATOM   3399 2HH1 ARG D 212      37.203 -10.997 -42.896  1.00  0.00              
ATOM   3400 1HH2 ARG D 212      36.617 -14.435 -43.313  1.00  0.00              
ATOM   3401 2HH2 ARG D 212      37.413 -13.217 -42.336  1.00  0.00              
ATOM   3402  N   ARG D 213      32.246 -15.953 -46.619  1.00  0.00              
ATOM   3403  CA  ARG D 213      32.688 -17.231 -47.172  1.00  0.00              
ATOM   3404  C   ARG D 213      31.947 -18.427 -46.584  1.00  0.00              
ATOM   3405  O   ARG D 213      32.508 -19.520 -46.454  1.00  0.00              
ATOM   3406  CB  ARG D 213      34.194 -17.407 -47.040  1.00  0.00              
ATOM   3407  CG  ARG D 213      35.025 -16.396 -47.813  1.00  0.00              
ATOM   3408  CD  ARG D 213      34.978 -16.562 -49.288  1.00  0.00              
ATOM   3409  NE  ARG D 213      35.878 -15.687 -50.022  1.00  0.00              
ATOM   3410  CZ  ARG D 213      35.568 -14.441 -50.430  1.00  0.00              
ATOM   3411  NH1 ARG D 213      34.374 -13.935 -50.215  1.00  0.00              
ATOM   3412  NH2 ARG D 213      36.489 -13.749 -51.077  1.00  0.00              
ATOM   3413  H   ARG D 213      32.115 -15.868 -45.621  1.00  0.00              
ATOM   3414  HA  ARG D 213      32.479 -17.262 -48.242  1.00  0.00              
ATOM   3415 1HB  ARG D 213      34.431 -17.335 -45.981  1.00  0.00              
ATOM   3416 2HB  ARG D 213      34.428 -18.410 -47.397  1.00  0.00              
ATOM   3417 1HG  ARG D 213      34.662 -15.395 -47.577  1.00  0.00              
ATOM   3418 2HG  ARG D 213      36.065 -16.488 -47.496  1.00  0.00              
ATOM   3419 1HD  ARG D 213      35.249 -17.590 -49.536  1.00  0.00              
ATOM   3420 2HD  ARG D 213      33.968 -16.359 -49.635  1.00  0.00              
ATOM   3421  HE  ARG D 213      36.827 -15.850 -50.331  1.00  0.00              
ATOM   3422 1HH1 ARG D 213      33.675 -14.484 -49.733  1.00  0.00              
ATOM   3423 2HH1 ARG D 213      34.161 -12.999 -50.529  1.00  0.00              
ATOM   3424 1HH2 ARG D 213      37.396 -14.159 -51.252  1.00  0.00              
ATOM   3425 2HH2 ARG D 213      36.282 -12.813 -51.396  1.00  0.00              
ATOM   3426  N   GLY D 214      30.677 -18.220 -46.249  1.00  0.00              
ATOM   3427  CA  GLY D 214      29.919 -19.276 -45.604  1.00  0.00              
ATOM   3428  C   GLY D 214      28.424 -19.162 -45.815  1.00  0.00              
ATOM   3429  O   GLY D 214      27.656 -19.321 -44.868  1.00  0.00              
ATOM   3430  H   GLY D 214      30.227 -17.336 -46.437  1.00  0.00              
ATOM   3431 1HA  GLY D 214      30.239 -20.239 -46.002  1.00  0.00              
ATOM   3432 2HA  GLY D 214      30.107 -19.246 -44.531  1.00  0.00              
ATOM   3433  N   MET D 215      28.008 -18.891 -47.053  1.00  0.00              
ATOM   3434  CA  MET D 215      26.589 -18.700 -47.386  1.00  0.00              
ATOM   3435  C   MET D 215      25.702 -19.715 -46.655  1.00  0.00              
ATOM   3436  O   MET D 215      25.838 -20.926 -46.829  1.00  0.00              
ATOM   3437  CB  MET D 215      26.403 -18.814 -48.904  1.00  0.00              
ATOM   3438  CG  MET D 215      24.973 -18.625 -49.416  1.00  0.00              
ATOM   3439  SD  MET D 215      24.327 -16.951 -49.251  1.00  0.00              
ATOM   3440  CE  MET D 215      25.303 -16.085 -50.507  1.00  0.00              
ATOM   3441  H   MET D 215      28.700 -18.816 -47.784  1.00  0.00              
ATOM   3442  HA  MET D 215      26.260 -17.714 -47.060  1.00  0.00              
ATOM   3443 1HB  MET D 215      27.041 -18.059 -49.359  1.00  0.00              
ATOM   3444 2HB  MET D 215      26.751 -19.807 -49.193  1.00  0.00              
ATOM   3445 1HG  MET D 215      24.951 -18.895 -50.472  1.00  0.00              
ATOM   3446 2HG  MET D 215      24.321 -19.295 -48.855  1.00  0.00              
ATOM   3447 1HE  MET D 215      25.019 -15.033 -50.528  1.00  0.00              
ATOM   3448 2HE  MET D 215      26.362 -16.171 -50.267  1.00  0.00              
ATOM   3449 3HE  MET D 215      25.114 -16.530 -51.484  1.00  0.00              
ATOM   3450  N   TYR D 216      24.787 -19.201 -45.837  1.00  0.00              
ATOM   3451  CA  TYR D 216      23.893 -20.045 -45.052  1.00  0.00              
ATOM   3452  C   TYR D 216      22.525 -20.255 -45.699  1.00  0.00              
ATOM   3453  O   TYR D 216      21.919 -19.325 -46.238  1.00  0.00              
ATOM   3454  CB  TYR D 216      23.699 -19.463 -43.654  1.00  0.00              
ATOM   3455  CG  TYR D 216      22.773 -20.271 -42.775  1.00  0.00              
ATOM   3456  CD1 TYR D 216      23.199 -21.457 -42.181  1.00  0.00              
ATOM   3457  CD2 TYR D 216      21.453 -19.863 -42.556  1.00  0.00              
ATOM   3458  CE1 TYR D 216      22.339 -22.218 -41.392  1.00  0.00              
ATOM   3459  CE2 TYR D 216      20.577 -20.617 -41.766  1.00  0.00              
ATOM   3460  CZ  TYR D 216      21.029 -21.796 -41.186  1.00  0.00              
ATOM   3461  OH  TYR D 216      20.183 -22.553 -40.403  1.00  0.00              
ATOM   3462  H   TYR D 216      24.710 -18.196 -45.759  1.00  0.00              
ATOM   3463  HA  TYR D 216      24.316 -21.045 -44.956  1.00  0.00              
ATOM   3464 1HB  TYR D 216      24.685 -19.407 -43.188  1.00  0.00              
ATOM   3465 2HB  TYR D 216      23.299 -18.458 -43.776  1.00  0.00              
ATOM   3466  HD1 TYR D 216      24.224 -21.787 -42.344  1.00  0.00              
ATOM   3467  HD2 TYR D 216      21.105 -18.938 -43.014  1.00  0.00              
ATOM   3468  HE1 TYR D 216      22.685 -23.144 -40.933  1.00  0.00              
ATOM   3469  HE2 TYR D 216      19.553 -20.279 -41.611  1.00  0.00              
ATOM   3470  HH  TYR D 216      20.601 -23.345 -40.054  1.00  0.00              
ATOM   3471  N   ARG D 217      22.041 -21.490 -45.636  1.00  0.00              
ATOM   3472  CA  ARG D 217      20.755 -21.842 -46.221  1.00  0.00              
ATOM   3473  C   ARG D 217      19.988 -22.804 -45.319  1.00  0.00              
ATOM   3474  O   ARG D 217      20.516 -23.828 -44.896  1.00  0.00              
ATOM   3475  CB  ARG D 217      20.901 -22.394 -47.632  1.00  0.00              
ATOM   3476  CG  ARG D 217      21.619 -23.731 -47.726  1.00  0.00              
ATOM   3477  CD  ARG D 217      21.774 -24.246 -49.110  1.00  0.00              
ATOM   3478  NE  ARG D 217      22.495 -25.506 -49.207  1.00  0.00              
ATOM   3479  CZ  ARG D 217      22.832 -26.107 -50.364  1.00  0.00              
ATOM   3480  NH1 ARG D 217      22.485 -25.591 -51.522  1.00  0.00              
ATOM   3481  NH2 ARG D 217      23.502 -27.245 -50.304  1.00  0.00              
ATOM   3482  H   ARG D 217      22.579 -22.205 -45.166  1.00  0.00              
ATOM   3483  HA  ARG D 217      20.139 -20.949 -46.321  1.00  0.00              
ATOM   3484 1HB  ARG D 217      19.896 -22.495 -48.040  1.00  0.00              
ATOM   3485 2HB  ARG D 217      21.453 -21.650 -48.208  1.00  0.00              
ATOM   3486 1HG  ARG D 217      22.613 -23.623 -47.293  1.00  0.00              
ATOM   3487 2HG  ARG D 217      21.053 -24.467 -47.154  1.00  0.00              
ATOM   3488 1HD  ARG D 217      20.788 -24.401 -49.545  1.00  0.00              
ATOM   3489 2HD  ARG D 217      22.320 -23.512 -49.702  1.00  0.00              
ATOM   3490  HE  ARG D 217      22.844 -26.106 -48.471  1.00  0.00              
ATOM   3491 1HH1 ARG D 217      21.958 -24.729 -51.551  1.00  0.00              
ATOM   3492 2HH1 ARG D 217      22.748 -26.058 -52.378  1.00  0.00              
ATOM   3493 1HH2 ARG D 217      23.744 -27.637 -49.405  1.00  0.00              
ATOM   3494 2HH2 ARG D 217      23.766 -27.717 -51.156  1.00  0.00              
ATOM   3495  N   TYR D 218      18.738 -22.454 -45.028  1.00  0.00              
ATOM   3496  CA  TYR D 218      17.853 -23.285 -44.214  1.00  0.00              
ATOM   3497  C   TYR D 218      16.482 -23.383 -44.885  1.00  0.00              
ATOM   3498  O   TYR D 218      15.899 -22.369 -45.270  1.00  0.00              
ATOM   3499  CB  TYR D 218      17.717 -22.715 -42.800  1.00  0.00              
ATOM   3500  CG  TYR D 218      16.793 -23.512 -41.904  1.00  0.00              
ATOM   3501  CD1 TYR D 218      17.166 -24.761 -41.429  1.00  0.00              
ATOM   3502  CD2 TYR D 218      15.554 -23.013 -41.536  1.00  0.00              
ATOM   3503  CE1 TYR D 218      16.329 -25.494 -40.611  1.00  0.00              
ATOM   3504  CE2 TYR D 218      14.707 -23.736 -40.719  1.00  0.00              
ATOM   3505  CZ  TYR D 218      15.098 -24.978 -40.258  1.00  0.00              
ATOM   3506  OH  TYR D 218      14.259 -25.702 -39.442  1.00  0.00              
ATOM   3507  H   TYR D 218      18.396 -21.575 -45.388  1.00  0.00              
ATOM   3508  HA  TYR D 218      18.257 -24.295 -44.141  1.00  0.00              
ATOM   3509 1HB  TYR D 218      18.716 -22.693 -42.364  1.00  0.00              
ATOM   3510 2HB  TYR D 218      17.339 -21.698 -42.897  1.00  0.00              
ATOM   3511  HD1 TYR D 218      18.140 -25.164 -41.712  1.00  0.00              
ATOM   3512  HD2 TYR D 218      15.251 -22.033 -41.904  1.00  0.00              
ATOM   3513  HE1 TYR D 218      16.634 -26.475 -40.245  1.00  0.00              
ATOM   3514  HE2 TYR D 218      13.736 -23.327 -40.440  1.00  0.00              
ATOM   3515  HH  TYR D 218      14.629 -26.548 -39.181  1.00  0.00              
ATOM   3516  N   ASN D 219      15.982 -24.604 -45.035  1.00  0.00              
ATOM   3517  CA  ASN D 219      14.686 -24.863 -45.662  1.00  0.00              
ATOM   3518  C   ASN D 219      13.731 -25.383 -44.607  1.00  0.00              
ATOM   3519  O   ASN D 219      13.976 -26.430 -44.006  1.00  0.00              
ATOM   3520  CB  ASN D 219      14.830 -25.908 -46.778  1.00  0.00              
ATOM   3521  CG  ASN D 219      15.756 -25.447 -47.874  1.00  0.00              
ATOM   3522  OD1 ASN D 219      15.466 -24.478 -48.563  1.00  0.00              
ATOM   3523  ND2 ASN D 219      16.878 -26.138 -48.042  1.00  0.00              
ATOM   3524  H   ASN D 219      16.530 -25.383 -44.696  1.00  0.00              
ATOM   3525  HA  ASN D 219      14.276 -23.934 -46.062  1.00  0.00              
ATOM   3526 1HB  ASN D 219      15.018 -26.957 -46.541  1.00  0.00              
ATOM   3527 2HB  ASN D 219      13.799 -25.790 -47.108  1.00  0.00              
ATOM   3528 1HD2 ASN D 219      17.524 -25.872 -48.758  1.00  0.00              
ATOM   3529 2HD2 ASN D 219      17.074 -26.922 -47.456  1.00  0.00              
ATOM   3530  N   ALA D 220      12.638 -24.655 -44.399  1.00  0.00              
ATOM   3531  CA  ALA D 220      11.601 -25.065 -43.464  1.00  0.00              
ATOM   3532  C   ALA D 220      10.347 -25.505 -44.200  1.00  0.00              
ATOM   3533  O   ALA D 220       9.746 -24.735 -44.959  1.00  0.00              
ATOM   3534  CB  ALA D 220      11.264 -23.911 -42.526  1.00  0.00              
ATOM   3535  H   ALA D 220      12.527 -23.790 -44.908  1.00  0.00              
ATOM   3536  HA  ALA D 220      11.962 -25.920 -42.894  1.00  0.00              
ATOM   3537 1HB  ALA D 220      10.487 -24.225 -41.829  1.00  0.00              
ATOM   3538 2HB  ALA D 220      12.156 -23.623 -41.969  1.00  0.00              
ATOM   3539 3HB  ALA D 220      10.908 -23.060 -43.106  1.00  0.00              
ATOM   3540  N   LEU D 221       9.951 -26.747 -43.955  1.00  0.00              
ATOM   3541  CA  LEU D 221       8.832 -27.340 -44.665  1.00  0.00              
ATOM   3542  C   LEU D 221       7.613 -27.242 -43.776  1.00  0.00              
ATOM   3543  O   LEU D 221       7.650 -27.637 -42.608  1.00  0.00              
ATOM   3544  CB  LEU D 221       9.111 -28.808 -45.007  1.00  0.00              
ATOM   3545  CG  LEU D 221       7.928 -29.418 -45.763  1.00  0.00              
ATOM   3546  CD1 LEU D 221       7.809 -28.731 -47.120  1.00  0.00              
ATOM   3547  CD2 LEU D 221       8.126 -30.908 -45.943  1.00  0.00              
ATOM   3548  H   LEU D 221      10.440 -27.294 -43.260  1.00  0.00              
ATOM   3549  HA  LEU D 221       8.641 -26.779 -45.579  1.00  0.00              
ATOM   3550 1HB  LEU D 221       9.977 -28.678 -45.654  1.00  0.00              
ATOM   3551 2HB  LEU D 221       9.397 -29.382 -44.126  1.00  0.00              
ATOM   3552  HG  LEU D 221       7.043 -29.280 -45.144  1.00  0.00              
ATOM   3553 1HD1 LEU D 221       6.969 -29.156 -47.672  1.00  0.00              
ATOM   3554 2HD1 LEU D 221       7.643 -27.664 -46.975  1.00  0.00              
ATOM   3555 3HD1 LEU D 221       8.727 -28.881 -47.687  1.00  0.00              
ATOM   3556 1HD2 LEU D 221       7.276 -31.325 -46.482  1.00  0.00              
ATOM   3557 2HD2 LEU D 221       9.040 -31.089 -46.511  1.00  0.00              
ATOM   3558 3HD2 LEU D 221       8.206 -31.387 -44.968  1.00  0.00              
ATOM   3559  N   TYR D 222       6.535 -26.705 -44.330  1.00  0.00              
ATOM   3560  CA  TYR D 222       5.266 -26.644 -43.624  1.00  0.00              
ATOM   3561  C   TYR D 222       4.147 -27.385 -44.336  1.00  0.00              
ATOM   3562  O   TYR D 222       3.461 -26.814 -45.174  1.00  0.00              
ATOM   3563  CB  TYR D 222       4.849 -25.176 -43.430  1.00  0.00              
ATOM   3564  CG  TYR D 222       5.842 -24.353 -42.648  1.00  0.00              
ATOM   3565  CD1 TYR D 222       6.755 -23.532 -43.291  1.00  0.00              
ATOM   3566  CD2 TYR D 222       5.906 -24.442 -41.257  1.00  0.00              
ATOM   3567  CE1 TYR D 222       7.715 -22.814 -42.569  1.00  0.00              
ATOM   3568  CE2 TYR D 222       6.851 -23.736 -40.535  1.00  0.00              
ATOM   3569  CZ  TYR D 222       7.755 -22.925 -41.188  1.00  0.00              
ATOM   3570  OH  TYR D 222       8.707 -22.233 -40.465  1.00  0.00              
ATOM   3571  H   TYR D 222       6.596 -26.328 -45.265  1.00  0.00              
ATOM   3572  HA  TYR D 222       5.359 -27.131 -42.652  1.00  0.00              
ATOM   3573 1HB  TYR D 222       4.721 -24.744 -44.423  1.00  0.00              
ATOM   3574 2HB  TYR D 222       3.893 -25.179 -42.909  1.00  0.00              
ATOM   3575  HD1 TYR D 222       6.716 -23.451 -44.377  1.00  0.00              
ATOM   3576  HD2 TYR D 222       5.194 -25.083 -40.738  1.00  0.00              
ATOM   3577  HE1 TYR D 222       8.425 -22.172 -43.087  1.00  0.00              
ATOM   3578  HE2 TYR D 222       6.883 -23.824 -39.448  1.00  0.00              
ATOM   3579  HH  TYR D 222       8.649 -22.390 -39.520  1.00  0.00              
ATOM   3580  N   PRO D 223       3.957 -28.676 -44.019  1.00  0.00              
ATOM   3581  CA  PRO D 223       2.880 -29.482 -44.612  1.00  0.00              
ATOM   3582  C   PRO D 223       1.534 -28.788 -44.356  1.00  0.00              
ATOM   3583  O   PRO D 223       1.284 -28.289 -43.250  1.00  0.00              
ATOM   3584  CB  PRO D 223       2.981 -30.841 -43.914  1.00  0.00              
ATOM   3585  CG  PRO D 223       4.399 -30.920 -43.460  1.00  0.00              
ATOM   3586  CD  PRO D 223       4.775 -29.515 -43.077  1.00  0.00              
ATOM   3587  HA  PRO D 223       2.973 -29.580 -45.704  1.00  0.00              
ATOM   3588 1HB  PRO D 223       2.287 -30.910 -43.063  1.00  0.00              
ATOM   3589 2HB  PRO D 223       2.735 -31.666 -44.600  1.00  0.00              
ATOM   3590 1HG  PRO D 223       4.505 -31.606 -42.607  1.00  0.00              
ATOM   3591 2HG  PRO D 223       5.051 -31.301 -44.261  1.00  0.00              
ATOM   3592 1HD  PRO D 223       4.529 -29.290 -42.027  1.00  0.00              
ATOM   3593 2HD  PRO D 223       5.851 -29.322 -43.202  1.00  0.00              
ATOM   3594  N   LEU D 224       0.663 -28.775 -45.362  1.00  0.00              
ATOM   3595  CA  LEU D 224      -0.607 -28.083 -45.228  1.00  0.00              
ATOM   3596  C   LEU D 224      -1.604 -28.730 -44.276  1.00  0.00              
ATOM   3597  O   LEU D 224      -2.603 -28.104 -43.909  1.00  0.00              
ATOM   3598  CB  LEU D 224      -1.245 -27.880 -46.603  1.00  0.00              
ATOM   3599  CG  LEU D 224      -0.466 -26.922 -47.505  1.00  0.00              
ATOM   3600  CD1 LEU D 224      -1.102 -26.902 -48.890  1.00  0.00              
ATOM   3601  CD2 LEU D 224      -0.464 -25.523 -46.903  1.00  0.00              
ATOM   3602  H   LEU D 224       0.877 -29.247 -46.227  1.00  0.00              
ATOM   3603  HA  LEU D 224      -0.441 -27.094 -44.801  1.00  0.00              
ATOM   3604 1HB  LEU D 224      -1.181 -28.899 -46.981  1.00  0.00              
ATOM   3605 2HB  LEU D 224      -2.292 -27.588 -46.523  1.00  0.00              
ATOM   3606  HG  LEU D 224       0.566 -27.270 -47.533  1.00  0.00              
ATOM   3607 1HD1 LEU D 224      -0.548 -26.220 -49.535  1.00  0.00              
ATOM   3608 2HD1 LEU D 224      -1.075 -27.905 -49.316  1.00  0.00              
ATOM   3609 3HD1 LEU D 224      -2.136 -26.570 -48.812  1.00  0.00              
ATOM   3610 1HD2 LEU D 224       0.094 -24.849 -47.554  1.00  0.00              
ATOM   3611 2HD2 LEU D 224      -1.489 -25.167 -46.805  1.00  0.00              
ATOM   3612 3HD2 LEU D 224       0.008 -25.551 -45.920  1.00  0.00              
ATOM   3613  N   ASP D 225      -1.352 -29.966 -43.860  1.00  0.00              
ATOM   3614  CA  ASP D 225      -2.244 -30.577 -42.889  1.00  0.00              
ATOM   3615  C   ASP D 225      -1.844 -30.224 -41.457  1.00  0.00              
ATOM   3616  O   ASP D 225      -2.501 -30.643 -40.509  1.00  0.00              
ATOM   3617  CB  ASP D 225      -2.305 -32.103 -43.075  1.00  0.00              
ATOM   3618  CG  ASP D 225      -0.972 -32.781 -42.851  1.00  0.00              
ATOM   3619  OD1 ASP D 225      -0.931 -34.026 -42.912  1.00  0.00              
ATOM   3620  OD2 ASP D 225       0.035 -32.088 -42.608  1.00  0.00              
ATOM   3621  H   ASP D 225      -0.559 -30.492 -44.199  1.00  0.00              
ATOM   3622  HA  ASP D 225      -3.256 -30.194 -43.026  1.00  0.00              
ATOM   3623 1HB  ASP D 225      -3.078 -32.583 -42.475  1.00  0.00              
ATOM   3624 2HB  ASP D 225      -2.575 -32.156 -44.129  1.00  0.00              
ATOM   3625  N   ARG D 226      -0.770 -29.447 -41.308  1.00  0.00              
ATOM   3626  CA  ARG D 226      -0.295 -29.005 -39.990  1.00  0.00              
ATOM   3627  C   ARG D 226      -0.213 -27.467 -39.913  1.00  0.00              
ATOM   3628  O   ARG D 226      -0.416 -26.869 -38.849  1.00  0.00              
ATOM   3629  CB  ARG D 226       1.028 -29.656 -39.613  1.00  0.00              
ATOM   3630  CG  ARG D 226       0.956 -31.155 -39.365  1.00  0.00              
ATOM   3631  CD  ARG D 226       2.251 -31.776 -38.988  1.00  0.00              
ATOM   3632  NE  ARG D 226       2.212 -33.224 -38.867  1.00  0.00              
ATOM   3633  CZ  ARG D 226       3.292 -34.004 -38.662  1.00  0.00              
ATOM   3634  NH1 ARG D 226       4.498 -33.487 -38.592  1.00  0.00              
ATOM   3635  NH2 ARG D 226       3.108 -35.309 -38.557  1.00  0.00              
ATOM   3636  H   ARG D 226      -0.271 -29.153 -42.135  1.00  0.00              
ATOM   3637  HA  ARG D 226      -1.001 -29.316 -39.220  1.00  0.00              
ATOM   3638 1HB  ARG D 226       1.723 -29.460 -40.428  1.00  0.00              
ATOM   3639 2HB  ARG D 226       1.380 -29.160 -38.708  1.00  0.00              
ATOM   3640 1HG  ARG D 226       0.247 -31.339 -38.558  1.00  0.00              
ATOM   3641 2HG  ARG D 226       0.603 -31.639 -40.276  1.00  0.00              
ATOM   3642 1HD  ARG D 226       2.995 -31.532 -39.746  1.00  0.00              
ATOM   3643 2HD  ARG D 226       2.569 -31.376 -38.026  1.00  0.00              
ATOM   3644  HE  ARG D 226       1.422 -33.854 -38.913  1.00  0.00              
ATOM   3645 1HH1 ARG D 226       4.623 -32.489 -38.692  1.00  0.00              
ATOM   3646 2HH1 ARG D 226       5.294 -34.088 -38.438  1.00  0.00              
ATOM   3647 1HH2 ARG D 226       2.176 -35.692 -38.631  1.00  0.00              
ATOM   3648 2HH2 ARG D 226       3.899 -35.916 -38.404  1.00  0.00              
ATOM   3649  N   LEU D 227       0.085 -26.840 -41.044  1.00  0.00              
ATOM   3650  CA  LEU D 227       0.267 -25.393 -41.105  1.00  0.00              
ATOM   3651  C   LEU D 227      -0.950 -24.515 -40.875  1.00  0.00              
ATOM   3652  O   LEU D 227      -1.909 -24.551 -41.646  1.00  0.00              
ATOM   3653  CB  LEU D 227       0.877 -25.006 -42.452  1.00  0.00              
ATOM   3654  CG  LEU D 227       1.156 -23.516 -42.682  1.00  0.00              
ATOM   3655  CD1 LEU D 227       2.203 -23.007 -41.666  1.00  0.00              
ATOM   3656  CD2 LEU D 227       1.673 -23.328 -44.090  1.00  0.00              
ATOM   3657  H   LEU D 227       0.186 -27.384 -41.888  1.00  0.00              
ATOM   3658  HA  LEU D 227       0.939 -25.076 -40.308  1.00  0.00              
ATOM   3659 1HB  LEU D 227       1.822 -25.544 -42.379  1.00  0.00              
ATOM   3660 2HB  LEU D 227       0.297 -25.399 -43.285  1.00  0.00              
ATOM   3661  HG  LEU D 227       0.204 -22.992 -42.596  1.00  0.00              
ATOM   3662 1HD1 LEU D 227       2.392 -21.947 -41.840  1.00  0.00              
ATOM   3663 2HD1 LEU D 227       1.824 -23.145 -40.654  1.00  0.00              
ATOM   3664 3HD1 LEU D 227       3.129 -23.566 -41.788  1.00  0.00              
ATOM   3665 1HD2 LEU D 227       1.872 -22.270 -44.263  1.00  0.00              
ATOM   3666 2HD2 LEU D 227       2.591 -23.899 -44.221  1.00  0.00              
ATOM   3667 3HD2 LEU D 227       0.923 -23.677 -44.801  1.00  0.00              
ATOM   3668  N   ALA D 228      -0.895 -23.704 -39.822  1.00  0.00              
ATOM   3669  CA  ALA D 228      -1.976 -22.774 -39.518  1.00  0.00              
ATOM   3670  C   ALA D 228      -1.580 -21.462 -40.160  1.00  0.00              
ATOM   3671  O   ALA D 228      -0.455 -20.999 -40.004  1.00  0.00              
ATOM   3672  CB  ALA D 228      -2.131 -22.595 -37.988  1.00  0.00              
ATOM   3673  H   ALA D 228      -0.085 -23.732 -39.218  1.00  0.00              
ATOM   3674  HA  ALA D 228      -2.899 -23.157 -39.954  1.00  0.00              
ATOM   3675 1HB  ALA D 228      -2.944 -21.898 -37.785  1.00  0.00              
ATOM   3676 2HB  ALA D 228      -2.357 -23.557 -37.530  1.00  0.00              
ATOM   3677 3HB  ALA D 228      -1.204 -22.200 -37.575  1.00  0.00              
ATOM   3678  N   VAL D 229      -2.501 -20.861 -40.899  1.00  0.00              
ATOM   3679  CA  VAL D 229      -2.210 -19.628 -41.618  1.00  0.00              
ATOM   3680  C   VAL D 229      -3.112 -18.565 -41.003  1.00  0.00              
ATOM   3681  O   VAL D 229      -4.326 -18.774 -40.866  1.00  0.00              
ATOM   3682  CB  VAL D 229      -2.465 -19.740 -43.133  1.00  0.00              
ATOM   3683  CG1 VAL D 229      -2.187 -18.411 -43.820  1.00  0.00              
ATOM   3684  CG2 VAL D 229      -1.606 -20.840 -43.738  1.00  0.00              
ATOM   3685  H   VAL D 229      -3.425 -21.264 -40.966  1.00  0.00              
ATOM   3686  HA  VAL D 229      -1.173 -19.321 -41.477  1.00  0.00              
ATOM   3687  HB  VAL D 229      -3.505 -20.024 -43.297  1.00  0.00              
ATOM   3688 1HG1 VAL D 229      -2.373 -18.509 -44.890  1.00  0.00              
ATOM   3689 2HG1 VAL D 229      -2.843 -17.645 -43.407  1.00  0.00              
ATOM   3690 3HG1 VAL D 229      -1.148 -18.128 -43.657  1.00  0.00              
ATOM   3691 1HG2 VAL D 229      -1.800 -20.907 -44.808  1.00  0.00              
ATOM   3692 2HG2 VAL D 229      -0.553 -20.612 -43.572  1.00  0.00              
ATOM   3693 3HG2 VAL D 229      -1.850 -21.793 -43.266  1.00  0.00              
ATOM   3694  N   VAL D 230      -2.515 -17.437 -40.626  1.00  0.00              
ATOM   3695  CA  VAL D 230      -3.255 -16.362 -39.983  1.00  0.00              
ATOM   3696  C   VAL D 230      -3.124 -15.019 -40.676  1.00  0.00              
ATOM   3697  O   VAL D 230      -2.030 -14.585 -41.035  1.00  0.00              
ATOM   3698  CB  VAL D 230      -2.812 -16.195 -38.517  1.00  0.00              
ATOM   3699  CG1 VAL D 230      -3.557 -15.040 -37.864  1.00  0.00              
ATOM   3700  CG2 VAL D 230      -3.041 -17.483 -37.741  1.00  0.00              
ATOM   3701  H   VAL D 230      -1.525 -17.322 -40.787  1.00  0.00              
ATOM   3702  HA  VAL D 230      -4.329 -16.548 -40.012  1.00  0.00              
ATOM   3703  HB  VAL D 230      -1.740 -15.997 -38.492  1.00  0.00              
ATOM   3704 1HG1 VAL D 230      -3.231 -14.936 -36.829  1.00  0.00              
ATOM   3705 2HG1 VAL D 230      -3.345 -14.118 -38.405  1.00  0.00              
ATOM   3706 3HG1 VAL D 230      -4.628 -15.239 -37.888  1.00  0.00              
ATOM   3707 1HG2 VAL D 230      -2.722 -17.347 -36.708  1.00  0.00              
ATOM   3708 2HG2 VAL D 230      -4.101 -17.736 -37.764  1.00  0.00              
ATOM   3709 3HG2 VAL D 230      -2.465 -18.289 -38.195  1.00  0.00              
ATOM   3710  N   ASN D 231      -4.256 -14.356 -40.844  1.00  0.00              
ATOM   3711  CA  ASN D 231      -4.289 -13.043 -41.473  1.00  0.00              
ATOM   3712  C   ASN D 231      -3.908 -12.025 -40.403  1.00  0.00              
ATOM   3713  O   ASN D 231      -4.666 -11.795 -39.471  1.00  0.00              
ATOM   3714  CB  ASN D 231      -5.705 -12.761 -41.970  1.00  0.00              
ATOM   3715  CG  ASN D 231      -5.814 -11.459 -42.726  1.00  0.00              
ATOM   3716  OD1 ASN D 231      -5.049 -10.530 -42.501  1.00  0.00              
ATOM   3717  ND2 ASN D 231      -6.786 -11.383 -43.629  1.00  0.00              
ATOM   3718  H   ASN D 231      -5.119 -14.772 -40.527  1.00  0.00              
ATOM   3719  HA  ASN D 231      -3.557 -13.002 -42.281  1.00  0.00              
ATOM   3720 1HB  ASN D 231      -6.283 -13.532 -42.479  1.00  0.00              
ATOM   3721 2HB  ASN D 231      -6.097 -12.619 -40.962  1.00  0.00              
ATOM   3722 1HD2 ASN D 231      -6.909 -10.546 -44.162  1.00  0.00              
ATOM   3723 2HD2 ASN D 231      -7.396 -12.163 -43.772  1.00  0.00              
ATOM   3724  N   VAL D 232      -2.731 -11.435 -40.526  1.00  0.00              
ATOM   3725  CA  VAL D 232      -2.278 -10.435 -39.562  1.00  0.00              
ATOM   3726  C   VAL D 232      -2.940  -9.111 -39.934  1.00  0.00              
ATOM   3727  O   VAL D 232      -2.753  -8.601 -41.041  1.00  0.00              
ATOM   3728  CB  VAL D 232      -0.747 -10.276 -39.550  1.00  0.00              
ATOM   3729  CG1 VAL D 232      -0.334  -9.177 -38.582  1.00  0.00              
ATOM   3730  CG2 VAL D 232      -0.077 -11.590 -39.179  1.00  0.00              
ATOM   3731  H   VAL D 232      -2.130 -11.678 -41.301  1.00  0.00              
ATOM   3732  HA  VAL D 232      -2.600 -10.686 -38.551  1.00  0.00              
ATOM   3733  HB  VAL D 232      -0.409 -10.021 -40.554  1.00  0.00              
ATOM   3734 1HG1 VAL D 232       0.752  -9.078 -38.585  1.00  0.00              
ATOM   3735 2HG1 VAL D 232      -0.784  -8.233 -38.888  1.00  0.00              
ATOM   3736 3HG1 VAL D 232      -0.670  -9.432 -37.576  1.00  0.00              
ATOM   3737 1HG2 VAL D 232       1.005 -11.460 -39.175  1.00  0.00              
ATOM   3738 2HG2 VAL D 232      -0.409 -11.900 -38.187  1.00  0.00              
ATOM   3739 3HG2 VAL D 232      -0.347 -12.355 -39.908  1.00  0.00              
ATOM   3740  N   LYS D 233      -3.727  -8.565 -39.015  1.00  0.00              
ATOM   3741  CA  LYS D 233      -4.399  -7.304 -39.274  1.00  0.00              
ATOM   3742  C   LYS D 233      -3.440  -6.110 -39.294  1.00  0.00              
ATOM   3743  O   LYS D 233      -2.444  -6.087 -38.576  1.00  0.00              
ATOM   3744  CB  LYS D 233      -5.492  -7.076 -38.229  1.00  0.00              
ATOM   3745  CG  LYS D 233      -6.662  -8.047 -38.320  1.00  0.00              
ATOM   3746  CD  LYS D 233      -7.723  -7.735 -37.275  1.00  0.00              
ATOM   3747  CE  LYS D 233      -8.884  -8.715 -37.355  1.00  0.00              
ATOM   3748  NZ  LYS D 233      -9.936  -8.415 -36.345  1.00  0.00              
ATOM   3749  H   LYS D 233      -3.867  -9.025 -38.126  1.00  0.00              
ATOM   3750  HA  LYS D 233      -4.855  -7.325 -40.264  1.00  0.00              
ATOM   3751 1HB  LYS D 233      -5.022  -7.166 -37.250  1.00  0.00              
ATOM   3752 2HB  LYS D 233      -5.857  -6.057 -38.364  1.00  0.00              
ATOM   3753 1HG  LYS D 233      -7.099  -7.971 -39.316  1.00  0.00              
ATOM   3754 2HG  LYS D 233      -6.285  -9.058 -38.165  1.00  0.00              
ATOM   3755 1HD  LYS D 233      -7.265  -7.794 -36.287  1.00  0.00              
ATOM   3756 2HD  LYS D 233      -8.090  -6.723 -37.444  1.00  0.00              
ATOM   3757 1HE  LYS D 233      -9.314  -8.655 -38.354  1.00  0.00              
ATOM   3758 2HE  LYS D 233      -8.496  -9.719 -37.187  1.00  0.00              
ATOM   3759 1HZ  LYS D 233     -10.686  -9.086 -36.431  1.00  0.00              
ATOM   3760 2HZ  LYS D 233      -9.538  -8.472 -35.418  1.00  0.00              
ATOM   3761 3HZ  LYS D 233     -10.296  -7.485 -36.501  1.00  0.00              
ATOM   3762  N   ASP D 234      -3.736  -5.121 -40.134  1.00  0.00              
ATOM   3763  CA  ASP D 234      -2.880  -3.941 -40.244  1.00  0.00              
ATOM   3764  C   ASP D 234      -2.879  -3.140 -38.947  1.00  0.00              
ATOM   3765  O   ASP D 234      -3.911  -2.999 -38.292  1.00  0.00              
ATOM   3766  CB  ASP D 234      -3.332  -3.055 -41.408  1.00  0.00              
ATOM   3767  CG  ASP D 234      -3.016  -3.619 -42.788  1.00  0.00              
ATOM   3768  OD1 ASP D 234      -2.277  -4.571 -42.864  1.00  0.00              
ATOM   3769  OD2 ASP D 234      -3.635  -3.196 -43.735  1.00  0.00              
ATOM   3770  H   ASP D 234      -4.566  -5.181 -40.707  1.00  0.00              
ATOM   3771  HA  ASP D 234      -1.849  -4.249 -40.421  1.00  0.00              
ATOM   3772 1HB  ASP D 234      -4.386  -2.781 -41.362  1.00  0.00              
ATOM   3773 2HB  ASP D 234      -2.718  -2.173 -41.227  1.00  0.00              
ATOM   3774  N   ASN D 235      -1.692  -2.639 -38.604  1.00  0.00              
ATOM   3775  CA  ASN D 235      -1.406  -1.836 -37.410  1.00  0.00              
ATOM   3776  C   ASN D 235      -0.056  -1.200 -37.787  1.00  0.00              
ATOM   3777  O   ASN D 235       0.788  -1.846 -38.392  1.00  0.00              
ATOM   3778  CB  ASN D 235      -1.282  -2.784 -36.203  1.00  0.00              
ATOM   3779  CG  ASN D 235      -1.219  -2.054 -34.868  1.00  0.00              
ATOM   3780  OD1 ASN D 235      -2.181  -1.409 -34.444  1.00  0.00              
ATOM   3781  ND2 ASN D 235      -0.086  -2.179 -34.189  1.00  0.00              
ATOM   3782  H   ASN D 235      -0.942  -2.849 -39.246  1.00  0.00              
ATOM   3783  HA  ASN D 235      -2.194  -1.094 -37.265  1.00  0.00              
ATOM   3784 1HB  ASN D 235      -1.929  -3.656 -36.110  1.00  0.00              
ATOM   3785 2HB  ASN D 235      -0.277  -3.105 -36.477  1.00  0.00              
ATOM   3786 1HD2 ASN D 235       0.017  -1.723 -33.304  1.00  0.00              
ATOM   3787 2HD2 ASN D 235       0.661  -2.728 -34.560  1.00  0.00              
ATOM   3788  N   PRO D 236       0.156   0.082 -37.444  1.00  0.00              
ATOM   3789  CA  PRO D 236       1.381   0.817 -37.792  1.00  0.00              
ATOM   3790  C   PRO D 236       2.730   0.156 -38.130  1.00  0.00              
ATOM   3791  O   PRO D 236       3.315   0.477 -39.158  1.00  0.00              
ATOM   3792  CB  PRO D 236       1.453   1.848 -36.688  1.00  0.00              
ATOM   3793  CG  PRO D 236       0.004   2.300 -36.698  1.00  0.00              
ATOM   3794  CD  PRO D 236      -0.773   0.966 -36.775  1.00  0.00              
ATOM   3795  HA  PRO D 236       1.283   1.390 -38.725  1.00  0.00              
ATOM   3796 1HB  PRO D 236       1.775   1.398 -35.736  1.00  0.00              
ATOM   3797 2HB  PRO D 236       2.172   2.645 -36.927  1.00  0.00              
ATOM   3798 1HG  PRO D 236      -0.240   2.873 -35.790  1.00  0.00              
ATOM   3799 2HG  PRO D 236      -0.204   2.955 -37.556  1.00  0.00              
ATOM   3800 1HD  PRO D 236      -1.037   0.579 -35.779  1.00  0.00              
ATOM   3801 2HD  PRO D 236      -1.713   1.063 -37.340  1.00  0.00              
ATOM   3802  N   PRO D 237       3.267  -0.734 -37.282  1.00  0.00              
ATOM   3803  CA  PRO D 237       4.612  -1.153 -37.707  1.00  0.00              
ATOM   3804  C   PRO D 237       4.442  -2.209 -38.799  1.00  0.00              
ATOM   3805  O   PRO D 237       5.362  -2.505 -39.572  1.00  0.00              
ATOM   3806  CB  PRO D 237       5.212  -1.731 -36.428  1.00  0.00              
ATOM   3807  CG  PRO D 237       4.003  -2.342 -35.748  1.00  0.00              
ATOM   3808  CD  PRO D 237       2.930  -1.290 -35.970  1.00  0.00              
ATOM   3809  HA  PRO D 237       5.198  -0.328 -38.139  1.00  0.00              
ATOM   3810 1HB  PRO D 237       5.988  -2.479 -36.650  1.00  0.00              
ATOM   3811 2HB  PRO D 237       5.684  -0.949 -35.815  1.00  0.00              
ATOM   3812 1HG  PRO D 237       3.739  -3.310 -36.198  1.00  0.00              
ATOM   3813 2HG  PRO D 237       4.196  -2.524 -34.680  1.00  0.00              
ATOM   3814 1HD  PRO D 237       1.919  -1.723 -35.976  1.00  0.00              
ATOM   3815 2HD  PRO D 237       2.942  -0.514 -35.193  1.00  0.00              
ATOM   3816  N   MET D 238       3.230  -2.749 -38.853  1.00  0.00              
ATOM   3817  CA  MET D 238       2.865  -3.809 -39.773  1.00  0.00              
ATOM   3818  C   MET D 238       2.081  -3.340 -40.991  1.00  0.00              
ATOM   3819  O   MET D 238       1.154  -2.523 -40.894  1.00  0.00              
ATOM   3820  CB  MET D 238       2.060  -4.869 -39.024  1.00  0.00              
ATOM   3821  CG  MET D 238       2.835  -5.592 -37.931  1.00  0.00              
ATOM   3822  SD  MET D 238       1.853  -6.860 -37.105  1.00  0.00              
ATOM   3823  CE  MET D 238       0.781  -5.850 -36.088  1.00  0.00              
ATOM   3824  H   MET D 238       2.536  -2.392 -38.213  1.00  0.00              
ATOM   3825  HA  MET D 238       3.763  -4.268 -40.186  1.00  0.00              
ATOM   3826 1HB  MET D 238       1.200  -4.364 -38.586  1.00  0.00              
ATOM   3827 2HB  MET D 238       1.719  -5.592 -39.765  1.00  0.00              
ATOM   3828 1HG  MET D 238       3.710  -6.055 -38.384  1.00  0.00              
ATOM   3829 2HG  MET D 238       3.155  -4.853 -37.196  1.00  0.00              
ATOM   3830 1HE  MET D 238       0.112  -6.492 -35.515  1.00  0.00              
ATOM   3831 2HE  MET D 238       1.385  -5.252 -35.405  1.00  0.00              
ATOM   3832 3HE  MET D 238       0.192  -5.189 -36.725  1.00  0.00              
ATOM   3833  N   LYS D 239       2.454  -3.899 -42.136  1.00  0.00              
ATOM   3834  CA  LYS D 239       1.813  -3.591 -43.398  1.00  0.00              
ATOM   3835  C   LYS D 239       1.922  -4.814 -44.309  1.00  0.00              
ATOM   3836  O   LYS D 239       3.008  -5.335 -44.525  1.00  0.00              
ATOM   3837  CB  LYS D 239       2.449  -2.364 -44.052  1.00  0.00              
ATOM   3838  CG  LYS D 239       1.827  -1.967 -45.385  1.00  0.00              
ATOM   3839  CD  LYS D 239       2.445  -0.686 -45.924  1.00  0.00              
ATOM   3840  CE  LYS D 239       1.734  -0.216 -47.184  1.00  0.00              
ATOM   3841  NZ  LYS D 239       1.927  -1.162 -48.318  1.00  0.00              
ATOM   3842  H   LYS D 239       3.214  -4.564 -42.120  1.00  0.00              
ATOM   3843  HA  LYS D 239       0.755  -3.384 -43.234  1.00  0.00              
ATOM   3844 1HB  LYS D 239       2.350  -1.538 -43.346  1.00  0.00              
ATOM   3845 2HB  LYS D 239       3.505  -2.589 -44.199  1.00  0.00              
ATOM   3846 1HG  LYS D 239       1.987  -2.777 -46.096  1.00  0.00              
ATOM   3847 2HG  LYS D 239       0.756  -1.820 -45.237  1.00  0.00              
ATOM   3848 1HD  LYS D 239       2.373   0.086 -45.156  1.00  0.00              
ATOM   3849 2HD  LYS D 239       3.495  -0.876 -46.150  1.00  0.00              
ATOM   3850 1HE  LYS D 239       0.672  -0.125 -46.965  1.00  0.00              
ATOM   3851 2HE  LYS D 239       2.132   0.762 -47.458  1.00  0.00              
ATOM   3852 1HZ  LYS D 239       1.440  -0.814 -49.133  1.00  0.00              
ATOM   3853 2HZ  LYS D 239       2.912  -1.245 -48.523  1.00  0.00              
ATOM   3854 3HZ  LYS D 239       1.557  -2.067 -48.067  1.00  0.00              
ATOM   3855  N   ASP D 240       0.779  -5.273 -44.810  1.00  0.00              
ATOM   3856  CA  ASP D 240       0.689  -6.419 -45.721  1.00  0.00              
ATOM   3857  C   ASP D 240       1.333  -7.701 -45.209  1.00  0.00              
ATOM   3858  O   ASP D 240       2.052  -8.383 -45.944  1.00  0.00              
ATOM   3859  CB  ASP D 240       1.313  -6.059 -47.068  1.00  0.00              
ATOM   3860  CG  ASP D 240       0.623  -4.887 -47.725  1.00  0.00              
ATOM   3861  OD1 ASP D 240      -0.627  -4.899 -47.780  1.00  0.00              
ATOM   3862  OD2 ASP D 240       1.338  -3.969 -48.178  1.00  0.00              
ATOM   3863  H   ASP D 240      -0.068  -4.793 -44.538  1.00  0.00              
ATOM   3864  HA  ASP D 240      -0.356  -6.688 -45.874  1.00  0.00              
ATOM   3865 1HB  ASP D 240       2.389  -5.894 -47.018  1.00  0.00              
ATOM   3866 2HB  ASP D 240       1.109  -6.975 -47.623  1.00  0.00              
ATOM   3867  N   MET D 241       1.046  -8.051 -43.965  1.00  0.00              
ATOM   3868  CA  MET D 241       1.678  -9.220 -43.395  1.00  0.00              
ATOM   3869  C   MET D 241       0.736 -10.353 -43.126  1.00  0.00              
ATOM   3870  O   MET D 241      -0.463 -10.155 -42.936  1.00  0.00              
ATOM   3871  CB  MET D 241       2.390  -8.835 -42.099  1.00  0.00              
ATOM   3872  CG  MET D 241       3.516  -7.824 -42.275  1.00  0.00              
ATOM   3873  SD  MET D 241       4.297  -7.376 -40.713  1.00  0.00              
ATOM   3874  CE  MET D 241       5.515  -6.188 -41.272  1.00  0.00              
ATOM   3875  H   MET D 241       0.393  -7.522 -43.405  1.00  0.00              
ATOM   3876  HA  MET D 241       2.409  -9.625 -44.094  1.00  0.00              
ATOM   3877 1HB  MET D 241       1.633  -8.423 -41.432  1.00  0.00              
ATOM   3878 2HB  MET D 241       2.792  -9.754 -41.672  1.00  0.00              
ATOM   3879 1HG  MET D 241       4.262  -8.261 -42.937  1.00  0.00              
ATOM   3880 2HG  MET D 241       3.099  -6.930 -42.736  1.00  0.00              
ATOM   3881 1HE  MET D 241       6.082  -5.818 -40.418  1.00  0.00              
ATOM   3882 2HE  MET D 241       6.194  -6.668 -41.979  1.00  0.00              
ATOM   3883 3HE  MET D 241       5.012  -5.355 -41.763  1.00  0.00              
ATOM   3884  N   PHE D 242       1.285 -11.559 -43.148  1.00  0.00              
ATOM   3885  CA  PHE D 242       0.508 -12.736 -42.823  1.00  0.00              
ATOM   3886  C   PHE D 242       1.427 -13.597 -41.959  1.00  0.00              
ATOM   3887  O   PHE D 242       2.655 -13.427 -41.965  1.00  0.00              
ATOM   3888  CB  PHE D 242      -0.024 -13.482 -44.058  1.00  0.00              
ATOM   3889  CG  PHE D 242       1.033 -14.026 -44.977  1.00  0.00              
ATOM   3890  CD1 PHE D 242       1.525 -13.259 -46.026  1.00  0.00              
ATOM   3891  CD2 PHE D 242       1.471 -15.339 -44.847  1.00  0.00              
ATOM   3892  CE1 PHE D 242       2.444 -13.794 -46.947  1.00  0.00              
ATOM   3893  CE2 PHE D 242       2.391 -15.889 -45.760  1.00  0.00              
ATOM   3894  CZ  PHE D 242       2.874 -15.111 -46.811  1.00  0.00              
ATOM   3895  H   PHE D 242       2.260 -11.665 -43.394  1.00  0.00              
ATOM   3896  HA  PHE D 242      -0.380 -12.449 -42.258  1.00  0.00              
ATOM   3897 1HB  PHE D 242      -0.624 -14.338 -43.749  1.00  0.00              
ATOM   3898 2HB  PHE D 242      -0.634 -12.813 -44.664  1.00  0.00              
ATOM   3899  HD1 PHE D 242       1.192 -12.225 -46.131  1.00  0.00              
ATOM   3900  HD2 PHE D 242       1.091 -15.944 -44.023  1.00  0.00              
ATOM   3901  HE1 PHE D 242       2.817 -13.179 -47.763  1.00  0.00              
ATOM   3902  HE2 PHE D 242       2.725 -16.922 -45.647  1.00  0.00              
ATOM   3903  HZ  PHE D 242       3.582 -15.531 -47.525  1.00  0.00              
ATOM   3904  N   LYS D 243       0.835 -14.514 -41.211  1.00  0.00              
ATOM   3905  CA  LYS D 243       1.606 -15.295 -40.271  1.00  0.00              
ATOM   3906  C   LYS D 243       1.432 -16.787 -40.439  1.00  0.00              
ATOM   3907  O   LYS D 243       0.329 -17.277 -40.695  1.00  0.00              
ATOM   3908  CB  LYS D 243       1.238 -14.895 -38.841  1.00  0.00              
ATOM   3909  CG  LYS D 243       1.960 -15.688 -37.760  1.00  0.00              
ATOM   3910  CD  LYS D 243       1.814 -15.028 -36.398  1.00  0.00              
ATOM   3911  CE  LYS D 243       0.415 -15.227 -35.832  1.00  0.00              
ATOM   3912  NZ  LYS D 243       0.307 -14.740 -34.431  1.00  0.00              
ATOM   3913  H   LYS D 243      -0.160 -14.679 -41.288  1.00  0.00              
ATOM   3914  HA  LYS D 243       2.670 -15.114 -40.426  1.00  0.00              
ATOM   3915 1HB  LYS D 243       1.476 -13.837 -38.734  1.00  0.00              
ATOM   3916 2HB  LYS D 243       0.162 -15.037 -38.736  1.00  0.00              
ATOM   3917 1HG  LYS D 243       1.536 -16.693 -37.726  1.00  0.00              
ATOM   3918 2HG  LYS D 243       3.016 -15.750 -38.023  1.00  0.00              
ATOM   3919 1HD  LYS D 243       2.547 -15.466 -35.719  1.00  0.00              
ATOM   3920 2HD  LYS D 243       2.013 -13.962 -36.505  1.00  0.00              
ATOM   3921 1HE  LYS D 243      -0.288 -14.684 -36.461  1.00  0.00              
ATOM   3922 2HE  LYS D 243       0.183 -16.292 -35.865  1.00  0.00              
ATOM   3923 1HZ  LYS D 243      -0.633 -14.890 -34.094  1.00  0.00              
ATOM   3924 2HZ  LYS D 243       0.959 -15.245 -33.846  1.00  0.00              
ATOM   3925 3HZ  LYS D 243       0.522 -13.753 -34.400  1.00  0.00              
ATOM   3926  N   LEU D 244       2.542 -17.492 -40.296  1.00  0.00              
ATOM   3927  CA  LEU D 244       2.548 -18.938 -40.317  1.00  0.00              
ATOM   3928  C   LEU D 244       2.800 -19.449 -38.892  1.00  0.00              
ATOM   3929  O   LEU D 244       3.767 -19.056 -38.243  1.00  0.00              
ATOM   3930  CB  LEU D 244       3.643 -19.456 -41.256  1.00  0.00              
ATOM   3931  CG  LEU D 244       3.583 -19.027 -42.730  1.00  0.00              
ATOM   3932  CD1 LEU D 244       4.685 -19.765 -43.492  1.00  0.00              
ATOM   3933  CD2 LEU D 244       2.207 -19.347 -43.343  1.00  0.00              
ATOM   3934  H   LEU D 244       3.414 -16.999 -40.168  1.00  0.00              
ATOM   3935  HA  LEU D 244       1.571 -19.302 -40.635  1.00  0.00              
ATOM   3936 1HB  LEU D 244       4.511 -18.995 -40.786  1.00  0.00              
ATOM   3937 2HB  LEU D 244       3.736 -20.541 -41.208  1.00  0.00              
ATOM   3938  HG  LEU D 244       3.701 -17.945 -42.759  1.00  0.00              
ATOM   3939 1HD1 LEU D 244       4.659 -19.475 -44.542  1.00  0.00              
ATOM   3940 2HD1 LEU D 244       5.655 -19.506 -43.068  1.00  0.00              
ATOM   3941 3HD1 LEU D 244       4.528 -20.840 -43.408  1.00  0.00              
ATOM   3942 1HD2 LEU D 244       2.193 -19.032 -44.386  1.00  0.00              
ATOM   3943 2HD2 LEU D 244       2.023 -20.421 -43.285  1.00  0.00              
ATOM   3944 3HD2 LEU D 244       1.429 -18.814 -42.793  1.00  0.00              
ATOM   3945  N   LEU D 245       1.919 -20.321 -38.423  1.00  0.00              
ATOM   3946  CA  LEU D 245       2.037 -20.895 -37.091  1.00  0.00              
ATOM   3947  C   LEU D 245       2.149 -22.409 -37.221  1.00  0.00              
ATOM   3948  O   LEU D 245       1.255 -23.054 -37.778  1.00  0.00              
ATOM   3949  CB  LEU D 245       0.837 -20.504 -36.219  1.00  0.00              
ATOM   3950  CG  LEU D 245       0.831 -21.108 -34.808  1.00  0.00              
ATOM   3951  CD1 LEU D 245       2.022 -20.590 -34.014  1.00  0.00              
ATOM   3952  CD2 LEU D 245      -0.475 -20.760 -34.111  1.00  0.00              
ATOM   3953  H   LEU D 245       1.143 -20.592 -39.009  1.00  0.00              
ATOM   3954  HA  LEU D 245       2.946 -20.529 -36.615  1.00  0.00              
ATOM   3955 1HB  LEU D 245       1.001 -19.429 -36.164  1.00  0.00              
ATOM   3956 2HB  LEU D 245      -0.109 -20.703 -36.721  1.00  0.00              
ATOM   3957  HG  LEU D 245       0.871 -22.192 -34.920  1.00  0.00              
ATOM   3958 1HD1 LEU D 245       2.010 -21.024 -33.014  1.00  0.00              
ATOM   3959 2HD1 LEU D 245       2.947 -20.870 -34.518  1.00  0.00              
ATOM   3960 3HD1 LEU D 245       1.964 -19.505 -33.938  1.00  0.00              
ATOM   3961 1HD2 LEU D 245      -0.478 -21.190 -33.109  1.00  0.00              
ATOM   3962 2HD2 LEU D 245      -0.573 -19.676 -34.042  1.00  0.00              
ATOM   3963 3HD2 LEU D 245      -1.312 -21.164 -34.682  1.00  0.00              
ATOM   3964  N   MET D 246       3.263 -22.961 -36.751  1.00  0.00              
ATOM   3965  CA  MET D 246       3.451 -24.409 -36.700  1.00  0.00              
ATOM   3966  C   MET D 246       4.437 -24.659 -35.562  1.00  0.00              
ATOM   3967  O   MET D 246       5.570 -24.171 -35.596  1.00  0.00              
ATOM   3968  CB  MET D 246       4.011 -24.998 -38.009  1.00  0.00              
ATOM   3969  CG  MET D 246       4.125 -26.529 -37.898  1.00  0.00              
ATOM   3970  SD  MET D 246       4.715 -27.378 -39.371  1.00  0.00              
ATOM   3971  CE  MET D 246       3.423 -27.076 -40.474  1.00  0.00              
ATOM   3972  H   MET D 246       4.001 -22.357 -36.419  1.00  0.00              
ATOM   3973  HA  MET D 246       2.502 -24.899 -36.484  1.00  0.00              
ATOM   3974 1HB  MET D 246       3.332 -24.703 -38.807  1.00  0.00              
ATOM   3975 2HB  MET D 246       4.987 -24.537 -38.172  1.00  0.00              
ATOM   3976 1HG  MET D 246       4.814 -26.762 -37.086  1.00  0.00              
ATOM   3977 2HG  MET D 246       3.138 -26.925 -37.662  1.00  0.00              
ATOM   3978 1HE  MET D 246       3.647 -27.542 -41.433  1.00  0.00              
ATOM   3979 2HE  MET D 246       2.499 -27.493 -40.073  1.00  0.00              
ATOM   3980 3HE  MET D 246       3.308 -26.001 -40.611  1.00  0.00              
ATOM   3981  N   PHE D 247       3.994 -25.410 -34.555  1.00  0.00              
ATOM   3982  CA  PHE D 247       4.836 -25.715 -33.398  1.00  0.00              
ATOM   3983  C   PHE D 247       6.216 -26.166 -33.799  1.00  0.00              
ATOM   3984  O   PHE D 247       6.369 -27.044 -34.639  1.00  0.00              
ATOM   3985  CB  PHE D 247       4.181 -26.789 -32.527  1.00  0.00              
ATOM   3986  CG  PHE D 247       4.874 -27.010 -31.213  1.00  0.00              
ATOM   3987  CD1 PHE D 247       4.671 -26.141 -30.151  1.00  0.00              
ATOM   3988  CD2 PHE D 247       5.730 -28.086 -31.036  1.00  0.00              
ATOM   3989  CE1 PHE D 247       5.309 -26.344 -28.942  1.00  0.00              
ATOM   3990  CE2 PHE D 247       6.368 -28.291 -29.828  1.00  0.00              
ATOM   3991  CZ  PHE D 247       6.157 -27.418 -28.780  1.00  0.00              
ATOM   3992  H   PHE D 247       3.053 -25.777 -34.591  1.00  0.00              
ATOM   3993  HA  PHE D 247       4.976 -24.817 -32.796  1.00  0.00              
ATOM   3994 1HB  PHE D 247       3.154 -26.508 -32.295  1.00  0.00              
ATOM   3995 2HB  PHE D 247       4.186 -27.746 -33.047  1.00  0.00              
ATOM   3996  HD1 PHE D 247       4.000 -25.292 -30.279  1.00  0.00              
ATOM   3997  HD2 PHE D 247       5.897 -28.775 -31.865  1.00  0.00              
ATOM   3998  HE1 PHE D 247       5.140 -25.653 -28.115  1.00  0.00              
ATOM   3999  HE2 PHE D 247       7.038 -29.141 -29.702  1.00  0.00              
ATOM   4000  HZ  PHE D 247       6.660 -27.578 -27.828  1.00  0.00              
ATOM   4001  N   PRO D 248       7.255 -25.575 -33.188  1.00  0.00              
ATOM   4002  CA  PRO D 248       7.199 -24.572 -32.120  1.00  0.00              
ATOM   4003  C   PRO D 248       7.220 -23.134 -32.638  1.00  0.00              
ATOM   4004  O   PRO D 248       7.263 -22.186 -31.851  1.00  0.00              
ATOM   4005  CB  PRO D 248       8.452 -24.880 -31.324  1.00  0.00              
ATOM   4006  CG  PRO D 248       9.444 -25.150 -32.440  1.00  0.00              
ATOM   4007  CD  PRO D 248       8.630 -25.990 -33.431  1.00  0.00              
ATOM   4008  HA  PRO D 248       6.268 -24.623 -31.536  1.00  0.00              
ATOM   4009 1HB  PRO D 248       8.745 -24.031 -30.686  1.00  0.00              
ATOM   4010 2HB  PRO D 248       8.305 -25.745 -30.661  1.00  0.00              
ATOM   4011 1HG  PRO D 248       9.804 -24.212 -32.889  1.00  0.00              
ATOM   4012 2HG  PRO D 248      10.328 -25.688 -32.065  1.00  0.00              
ATOM   4013 1HD  PRO D 248       8.916 -25.796 -34.475  1.00  0.00              
ATOM   4014 2HD  PRO D 248       8.753 -27.071 -33.261  1.00  0.00              
ATOM   4015  N   GLU D 249       7.175 -22.968 -33.953  1.00  0.00              
ATOM   4016  CA  GLU D 249       7.341 -21.647 -34.544  1.00  0.00              
ATOM   4017  C   GLU D 249       6.129 -20.785 -34.863  1.00  0.00              
ATOM   4018  O   GLU D 249       5.023 -21.258 -35.082  1.00  0.00              
ATOM   4019  CB  GLU D 249       8.124 -21.763 -35.850  1.00  0.00              
ATOM   4020  CG  GLU D 249       9.516 -22.287 -35.728  1.00  0.00              
ATOM   4021  CD  GLU D 249      10.169 -22.388 -37.089  1.00  0.00              
ATOM   4022  OE1 GLU D 249       9.613 -23.098 -37.954  1.00  0.00              
ATOM   4023  OE2 GLU D 249      11.221 -21.744 -37.294  1.00  0.00              
ATOM   4024  H   GLU D 249       7.025 -23.761 -34.560  1.00  0.00              
ATOM   4025  HA  GLU D 249       7.874 -20.996 -33.850  1.00  0.00              
ATOM   4026 1HB  GLU D 249       7.556 -22.425 -36.503  1.00  0.00              
ATOM   4027 2HB  GLU D 249       8.161 -20.767 -36.288  1.00  0.00              
ATOM   4028 1HG  GLU D 249      10.144 -21.699 -35.060  1.00  0.00              
ATOM   4029 2HG  GLU D 249       9.379 -23.284 -35.312  1.00  0.00              
ATOM   4030  N   SER D 250       6.414 -19.492 -34.936  1.00  0.00              
ATOM   4031  CA  SER D 250       5.456 -18.451 -35.245  1.00  0.00              
ATOM   4032  C   SER D 250       6.340 -17.517 -36.083  1.00  0.00              
ATOM   4033  O   SER D 250       7.322 -16.988 -35.579  1.00  0.00              
ATOM   4034  CB  SER D 250       4.883 -17.788 -34.008  1.00  0.00              
ATOM   4035  OG  SER D 250       3.988 -16.758 -34.329  1.00  0.00              
ATOM   4036  H   SER D 250       7.376 -19.239 -34.762  1.00  0.00              
ATOM   4037  HA  SER D 250       4.539 -18.827 -35.701  1.00  0.00              
ATOM   4038 1HB  SER D 250       4.359 -18.542 -33.420  1.00  0.00              
ATOM   4039 2HB  SER D 250       5.702 -17.376 -33.420  1.00  0.00              
ATOM   4040  HG  SER D 250       3.649 -16.366 -33.521  1.00  0.00              
ATOM   4041  N   ARG D 251       6.019 -17.338 -37.363  1.00  0.00              
ATOM   4042  CA  ARG D 251       6.821 -16.460 -38.204  1.00  0.00              
ATOM   4043  C   ARG D 251       5.914 -15.581 -39.031  1.00  0.00              
ATOM   4044  O   ARG D 251       4.994 -16.065 -39.675  1.00  0.00              
ATOM   4045  CB  ARG D 251       7.718 -17.284 -39.144  1.00  0.00              
ATOM   4046  CG  ARG D 251       8.702 -18.208 -38.423  1.00  0.00              
ATOM   4047  CD  ARG D 251       9.354 -19.208 -39.383  1.00  0.00              
ATOM   4048  NE  ARG D 251      10.401 -18.596 -40.198  1.00  0.00              
ATOM   4049  CZ  ARG D 251      10.969 -19.182 -41.247  1.00  0.00              
ATOM   4050  NH1 ARG D 251      10.594 -20.402 -41.615  1.00  0.00              
ATOM   4051  NH2 ARG D 251      11.922 -18.555 -41.918  1.00  0.00              
ATOM   4052  H   ARG D 251       5.220 -17.808 -37.764  1.00  0.00              
ATOM   4053  HA  ARG D 251       7.432 -15.808 -37.580  1.00  0.00              
ATOM   4054 1HB  ARG D 251       7.059 -17.877 -39.775  1.00  0.00              
ATOM   4055 2HB  ARG D 251       8.270 -16.574 -39.759  1.00  0.00              
ATOM   4056 1HG  ARG D 251       9.479 -17.598 -37.963  1.00  0.00              
ATOM   4057 2HG  ARG D 251       8.162 -18.755 -37.650  1.00  0.00              
ATOM   4058 1HD  ARG D 251       9.797 -20.017 -38.802  1.00  0.00              
ATOM   4059 2HD  ARG D 251       8.590 -19.612 -40.046  1.00  0.00              
ATOM   4060  HE  ARG D 251      10.838 -17.689 -40.112  1.00  0.00              
ATOM   4061 1HH1 ARG D 251       9.873 -20.884 -41.096  1.00  0.00              
ATOM   4062 2HH1 ARG D 251      11.031 -20.841 -42.413  1.00  0.00              
ATOM   4063 1HH2 ARG D 251      12.214 -17.631 -41.628  1.00  0.00              
ATOM   4064 2HH2 ARG D 251      12.353 -19.001 -42.713  1.00  0.00              
ATOM   4065  N   ILE D 252       6.165 -14.282 -38.994  1.00  0.00              
ATOM   4066  CA  ILE D 252       5.361 -13.334 -39.743  1.00  0.00              
ATOM   4067  C   ILE D 252       6.113 -12.919 -41.007  1.00  0.00              
ATOM   4068  O   ILE D 252       7.303 -12.577 -40.950  1.00  0.00              
ATOM   4069  CB  ILE D 252       5.018 -12.086 -38.908  1.00  0.00              
ATOM   4070  CG1 ILE D 252       4.138 -12.468 -37.715  1.00  0.00              
ATOM   4071  CG2 ILE D 252       4.326 -11.042 -39.771  1.00  0.00              
ATOM   4072  CD1 ILE D 252       3.798 -11.305 -36.811  1.00  0.00              
ATOM   4073  H   ILE D 252       6.934 -13.941 -38.433  1.00  0.00              
ATOM   4074  HA  ILE D 252       4.438 -13.801 -40.086  1.00  0.00              
ATOM   4075  HB  ILE D 252       5.937 -11.669 -38.499  1.00  0.00              
ATOM   4076 1HG1 ILE D 252       3.220 -12.900 -38.114  1.00  0.00              
ATOM   4077 2HG1 ILE D 252       4.676 -13.226 -37.145  1.00  0.00              
ATOM   4078 1HG2 ILE D 252       4.090 -10.168 -39.166  1.00  0.00              
ATOM   4079 2HG2 ILE D 252       4.986 -10.751 -40.587  1.00  0.00              
ATOM   4080 3HG2 ILE D 252       3.406 -11.459 -40.181  1.00  0.00              
ATOM   4081 1HD1 ILE D 252       3.173 -11.654 -35.988  1.00  0.00              
ATOM   4082 2HD1 ILE D 252       4.716 -10.874 -36.410  1.00  0.00              
ATOM   4083 3HD1 ILE D 252       3.258 -10.547 -37.378  1.00  0.00              
ATOM   4084  N   PHE D 253       5.423 -12.981 -42.140  1.00  0.00              
ATOM   4085  CA  PHE D 253       6.016 -12.638 -43.430  1.00  0.00              
ATOM   4086  C   PHE D 253       5.273 -11.481 -44.087  1.00  0.00              
ATOM   4087  O   PHE D 253       4.048 -11.505 -44.218  1.00  0.00              
ATOM   4088  CB  PHE D 253       5.985 -13.855 -44.368  1.00  0.00              
ATOM   4089  CG  PHE D 253       6.729 -15.041 -43.832  1.00  0.00              
ATOM   4090  CD1 PHE D 253       8.098 -15.166 -44.033  1.00  0.00              
ATOM   4091  CD2 PHE D 253       6.066 -16.004 -43.066  1.00  0.00              
ATOM   4092  CE1 PHE D 253       8.805 -16.238 -43.475  1.00  0.00              
ATOM   4093  CE2 PHE D 253       6.762 -17.076 -42.507  1.00  0.00              
ATOM   4094  CZ  PHE D 253       8.135 -17.192 -42.712  1.00  0.00              
ATOM   4095  H   PHE D 253       4.458 -13.274 -42.106  1.00  0.00              
ATOM   4096  HA  PHE D 253       7.045 -12.305 -43.288  1.00  0.00              
ATOM   4097 1HB  PHE D 253       4.958 -14.176 -44.533  1.00  0.00              
ATOM   4098 2HB  PHE D 253       6.442 -13.602 -45.324  1.00  0.00              
ATOM   4099  HD1 PHE D 253       8.618 -14.418 -44.631  1.00  0.00              
ATOM   4100  HD2 PHE D 253       4.991 -15.909 -42.908  1.00  0.00              
ATOM   4101  HE1 PHE D 253       9.878 -16.326 -43.639  1.00  0.00              
ATOM   4102  HE2 PHE D 253       6.236 -17.823 -41.912  1.00  0.00              
ATOM   4103  HZ  PHE D 253       8.683 -18.027 -42.278  1.00  0.00              
ATOM   4104  N   GLN D 254       6.029 -10.472 -44.497  1.00  0.00              
ATOM   4105  CA  GLN D 254       5.471  -9.343 -45.223  1.00  0.00              
ATOM   4106  C   GLN D 254       5.500  -9.625 -46.720  1.00  0.00              
ATOM   4107  O   GLN D 254       6.542  -9.976 -47.269  1.00  0.00              
ATOM   4108  CB  GLN D 254       6.282  -8.085 -44.932  1.00  0.00              
ATOM   4109  CG  GLN D 254       5.767  -6.843 -45.630  1.00  0.00              
ATOM   4110  CD  GLN D 254       6.526  -5.597 -45.222  1.00  0.00              
ATOM   4111  OE1 GLN D 254       7.741  -5.508 -45.391  1.00  0.00              
ATOM   4112  NE2 GLN D 254       5.810  -4.628 -44.671  1.00  0.00              
ATOM   4113  H   GLN D 254       7.019 -10.490 -44.300  1.00  0.00              
ATOM   4114  HA  GLN D 254       4.428  -9.205 -44.939  1.00  0.00              
ATOM   4115 1HB  GLN D 254       6.259  -7.938 -43.852  1.00  0.00              
ATOM   4116 2HB  GLN D 254       7.304  -8.289 -45.248  1.00  0.00              
ATOM   4117 1HG  GLN D 254       5.601  -6.798 -46.707  1.00  0.00              
ATOM   4118 2HG  GLN D 254       4.806  -6.847 -45.116  1.00  0.00              
ATOM   4119 1HE2 GLN D 254       6.256  -3.781 -44.381  1.00  0.00              
ATOM   4120 2HE2 GLN D 254       4.824  -4.741 -44.546  1.00  0.00              
ATOM   4121  N   ALA D 255       4.352  -9.482 -47.370  1.00  0.00              
ATOM   4122  CA  ALA D 255       4.257  -9.699 -48.810  1.00  0.00              
ATOM   4123  C   ALA D 255       4.621  -8.380 -49.500  1.00  0.00              
ATOM   4124  O   ALA D 255       4.552  -7.311 -48.880  1.00  0.00              
ATOM   4125  CB  ALA D 255       2.842 -10.129 -49.181  1.00  0.00              
ATOM   4126  H   ALA D 255       3.522  -9.215 -46.859  1.00  0.00              
ATOM   4127  HA  ALA D 255       4.973 -10.469 -49.095  1.00  0.00              
ATOM   4128 1HB  ALA D 255       2.783 -10.290 -50.257  1.00  0.00              
ATOM   4129 2HB  ALA D 255       2.598 -11.057 -48.662  1.00  0.00              
ATOM   4130 3HB  ALA D 255       2.138  -9.353 -48.890  1.00  0.00              
ATOM   4131  N   GLU D 256       5.008  -8.441 -50.772  1.00  0.00              
ATOM   4132  CA  GLU D 256       5.359  -7.227 -51.499  1.00  0.00              
ATOM   4133  C   GLU D 256       4.296  -6.137 -51.403  1.00  0.00              
ATOM   4134  O   GLU D 256       4.610  -4.973 -51.168  1.00  0.00              
ATOM   4135  CB  GLU D 256       5.621  -7.557 -52.971  1.00  0.00              
ATOM   4136  CG  GLU D 256       6.026  -6.361 -53.820  1.00  0.00              
ATOM   4137  CD  GLU D 256       6.330  -6.775 -55.234  1.00  0.00              
ATOM   4138  OE1 GLU D 256       6.258  -7.946 -55.519  1.00  0.00              
ATOM   4139  OE2 GLU D 256       6.526  -5.910 -56.055  1.00  0.00              
ATOM   4140  H   GLU D 256       5.062  -9.332 -51.246  1.00  0.00              
ATOM   4141  HA  GLU D 256       6.259  -6.786 -51.069  1.00  0.00              
ATOM   4142 1HB  GLU D 256       6.417  -8.303 -52.991  1.00  0.00              
ATOM   4143 2HB  GLU D 256       4.705  -7.993 -53.368  1.00  0.00              
ATOM   4144 1HG  GLU D 256       5.284  -5.564 -53.829  1.00  0.00              
ATOM   4145 2HG  GLU D 256       6.937  -6.003 -53.343  1.00  0.00              
ATOM   4146  N   ASN D 257       3.039  -6.513 -51.582  1.00  0.00              
ATOM   4147  CA  ASN D 257       1.939  -5.566 -51.439  1.00  0.00              
ATOM   4148  C   ASN D 257       0.665  -6.309 -51.083  1.00  0.00              
ATOM   4149  O   ASN D 257       0.681  -7.524 -50.924  1.00  0.00              
ATOM   4150  CB  ASN D 257       1.745  -4.782 -52.741  1.00  0.00              
ATOM   4151  CG  ASN D 257       1.440  -5.684 -53.915  1.00  0.00              
ATOM   4152  OD1 ASN D 257       0.498  -6.488 -53.871  1.00  0.00              
ATOM   4153  ND2 ASN D 257       2.230  -5.557 -54.980  1.00  0.00              
ATOM   4154  H   ASN D 257       2.834  -7.473 -51.820  1.00  0.00              
ATOM   4155  HA  ASN D 257       2.151  -4.872 -50.624  1.00  0.00              
ATOM   4156 1HB  ASN D 257       1.108  -3.898 -52.771  1.00  0.00              
ATOM   4157 2HB  ASN D 257       2.791  -4.479 -52.788  1.00  0.00              
ATOM   4158 1HD2 ASN D 257       2.075  -6.128 -55.787  1.00  0.00              
ATOM   4159 2HD2 ASN D 257       2.977  -4.893 -54.972  1.00  0.00              
ATOM   4160  N   ALA D 258      -0.439  -5.580 -50.969  1.00  0.00              
ATOM   4161  CA  ALA D 258      -1.712  -6.169 -50.566  1.00  0.00              
ATOM   4162  C   ALA D 258      -2.221  -7.239 -51.527  1.00  0.00              
ATOM   4163  O   ALA D 258      -2.789  -8.253 -51.100  1.00  0.00              
ATOM   4164  CB  ALA D 258      -2.766  -5.076 -50.409  1.00  0.00              
ATOM   4165  H   ALA D 258      -0.395  -4.589 -51.166  1.00  0.00              
ATOM   4166  HA  ALA D 258      -1.578  -6.669 -49.607  1.00  0.00              
ATOM   4167 1HB  ALA D 258      -3.711  -5.525 -50.108  1.00  0.00              
ATOM   4168 2HB  ALA D 258      -2.442  -4.366 -49.646  1.00  0.00              
ATOM   4169 3HB  ALA D 258      -2.895  -4.556 -51.357  1.00  0.00              
ATOM   4170  N   LYS D 259      -2.035  -7.016 -52.823  1.00  0.00              
ATOM   4171  CA  LYS D 259      -2.477  -7.989 -53.807  1.00  0.00              
ATOM   4172  C   LYS D 259      -1.704  -9.294 -53.665  1.00  0.00              
ATOM   4173  O   LYS D 259      -2.279 -10.377 -53.740  1.00  0.00              
ATOM   4174  CB  LYS D 259      -2.320  -7.432 -55.223  1.00  0.00              
ATOM   4175  CG  LYS D 259      -2.814  -8.360 -56.324  1.00  0.00              
ATOM   4176  CD  LYS D 259      -2.717  -7.699 -57.691  1.00  0.00              
ATOM   4177  CE  LYS D 259      -3.192  -8.633 -58.794  1.00  0.00              
ATOM   4178  NZ  LYS D 259      -3.085  -8.006 -60.139  1.00  0.00              
ATOM   4179  H   LYS D 259      -1.583  -6.170 -53.137  1.00  0.00              
ATOM   4180  HA  LYS D 259      -3.529  -8.228 -53.642  1.00  0.00              
ATOM   4181 1HB  LYS D 259      -2.876  -6.495 -55.261  1.00  0.00              
ATOM   4182 2HB  LYS D 259      -1.259  -7.227 -55.369  1.00  0.00              
ATOM   4183 1HG  LYS D 259      -2.204  -9.265 -56.313  1.00  0.00              
ATOM   4184 2HG  LYS D 259      -3.852  -8.620 -56.119  1.00  0.00              
ATOM   4185 1HD  LYS D 259      -3.334  -6.798 -57.685  1.00  0.00              
ATOM   4186 2HD  LYS D 259      -1.678  -7.424 -57.871  1.00  0.00              
ATOM   4187 1HE  LYS D 259      -2.581  -9.535 -58.763  1.00  0.00              
ATOM   4188 2HE  LYS D 259      -4.231  -8.893 -58.596  1.00  0.00              
ATOM   4189 1HZ  LYS D 259      -3.409  -8.656 -60.840  1.00  0.00              
ATOM   4190 2HZ  LYS D 259      -3.652  -7.170 -60.167  1.00  0.00              
ATOM   4191 3HZ  LYS D 259      -2.121  -7.767 -60.322  1.00  0.00              
ATOM   4192  N   ILE D 260      -0.400  -9.189 -53.467  1.00  0.00              
ATOM   4193  CA  ILE D 260       0.432 -10.377 -53.296  1.00  0.00              
ATOM   4194  C   ILE D 260       0.058 -11.134 -52.013  1.00  0.00              
ATOM   4195  O   ILE D 260       0.010 -12.365 -52.005  1.00  0.00              
ATOM   4196  CB  ILE D 260       1.923 -10.006 -53.242  1.00  0.00              
ATOM   4197  CG1 ILE D 260       2.353  -9.391 -54.578  1.00  0.00              
ATOM   4198  CG2 ILE D 260       2.763 -11.246 -52.933  1.00  0.00              
ATOM   4199  CD1 ILE D 260       2.160 -10.300 -55.770  1.00  0.00              
ATOM   4200  H   ILE D 260       0.033  -8.277 -53.432  1.00  0.00              
ATOM   4201  HA  ILE D 260       0.252 -11.090 -54.100  1.00  0.00              
ATOM   4202  HB  ILE D 260       2.074  -9.256 -52.466  1.00  0.00              
ATOM   4203 1HG1 ILE D 260       1.769  -8.482 -54.722  1.00  0.00              
ATOM   4204 2HG1 ILE D 260       3.408  -9.133 -54.491  1.00  0.00              
ATOM   4205 1HG2 ILE D 260       3.817 -10.972 -52.898  1.00  0.00              
ATOM   4206 2HG2 ILE D 260       2.464 -11.656 -51.969  1.00  0.00              
ATOM   4207 3HG2 ILE D 260       2.609 -11.994 -53.711  1.00  0.00              
ATOM   4208 1HD1 ILE D 260       2.489  -9.790 -56.675  1.00  0.00              
ATOM   4209 2HD1 ILE D 260       2.746 -11.210 -55.634  1.00  0.00              
ATOM   4210 3HD1 ILE D 260       1.106 -10.558 -55.864  1.00  0.00              
ATOM   4211  N   LYS D 261      -0.214 -10.399 -50.936  1.00  0.00              
ATOM   4212  CA  LYS D 261      -0.660 -11.032 -49.703  1.00  0.00              
ATOM   4213  C   LYS D 261      -1.939 -11.791 -49.959  1.00  0.00              
ATOM   4214  O   LYS D 261      -2.083 -12.947 -49.536  1.00  0.00              
ATOM   4215  CB  LYS D 261      -0.911 -10.003 -48.588  1.00  0.00              
ATOM   4216  CG  LYS D 261      -1.534 -10.645 -47.349  1.00  0.00              
ATOM   4217  CD  LYS D 261      -1.768  -9.643 -46.213  1.00  0.00              
ATOM   4218  CE  LYS D 261      -2.725 -10.221 -45.181  1.00  0.00              
ATOM   4219  NZ  LYS D 261      -2.891  -9.333 -43.984  1.00  0.00              
ATOM   4220  H   LYS D 261      -0.113  -9.394 -50.965  1.00  0.00              
ATOM   4221  HA  LYS D 261       0.089 -11.749 -49.365  1.00  0.00              
ATOM   4222 1HB  LYS D 261       0.053  -9.553 -48.347  1.00  0.00              
ATOM   4223 2HB  LYS D 261      -1.573  -9.240 -49.000  1.00  0.00              
ATOM   4224 1HG  LYS D 261      -2.491 -11.086 -47.631  1.00  0.00              
ATOM   4225 2HG  LYS D 261      -0.868 -11.430 -46.991  1.00  0.00              
ATOM   4226 1HD  LYS D 261      -0.810  -9.415 -45.747  1.00  0.00              
ATOM   4227 2HD  LYS D 261      -2.189  -8.731 -46.638  1.00  0.00              
ATOM   4228 1HE  LYS D 261      -3.695 -10.364 -45.656  1.00  0.00              
ATOM   4229 2HE  LYS D 261      -2.335 -11.185 -44.858  1.00  0.00              
ATOM   4230 1HZ  LYS D 261      -3.532  -9.762 -43.332  1.00  0.00              
ATOM   4231 2HZ  LYS D 261      -1.994  -9.198 -43.537  1.00  0.00              
ATOM   4232 3HZ  LYS D 261      -3.257  -8.439 -44.278  1.00  0.00              
ATOM   4233  N   ARG D 262      -2.869 -11.148 -50.665  1.00  0.00              
ATOM   4234  CA  ARG D 262      -4.162 -11.755 -50.949  1.00  0.00              
ATOM   4235  C   ARG D 262      -3.994 -13.018 -51.792  1.00  0.00              
ATOM   4236  O   ARG D 262      -4.669 -14.021 -51.563  1.00  0.00              
ATOM   4237  CB  ARG D 262      -5.128 -10.774 -51.594  1.00  0.00              
ATOM   4238  CG  ARG D 262      -5.676  -9.708 -50.657  1.00  0.00              
ATOM   4239  CD  ARG D 262      -6.508  -8.675 -51.326  1.00  0.00              
ATOM   4240  NE  ARG D 262      -7.015  -7.641 -50.437  1.00  0.00              
ATOM   4241  CZ  ARG D 262      -7.726  -6.570 -50.838  1.00  0.00              
ATOM   4242  NH1 ARG D 262      -7.988  -6.368 -52.110  1.00  0.00              
ATOM   4243  NH2 ARG D 262      -8.136  -5.714 -49.918  1.00  0.00              
ATOM   4244  H   ARG D 262      -2.676 -10.220 -51.013  1.00  0.00              
ATOM   4245  HA  ARG D 262      -4.639 -12.060 -50.017  1.00  0.00              
ATOM   4246 1HB  ARG D 262      -4.595 -10.293 -52.413  1.00  0.00              
ATOM   4247 2HB  ARG D 262      -5.956 -11.359 -51.994  1.00  0.00              
ATOM   4248 1HG  ARG D 262      -6.290 -10.196 -49.900  1.00  0.00              
ATOM   4249 2HG  ARG D 262      -4.836  -9.205 -50.177  1.00  0.00              
ATOM   4250 1HD  ARG D 262      -5.913  -8.183 -52.094  1.00  0.00              
ATOM   4251 2HD  ARG D 262      -7.369  -9.159 -51.787  1.00  0.00              
ATOM   4252  HE  ARG D 262      -6.925  -7.554 -49.434  1.00  0.00              
ATOM   4253 1HH1 ARG D 262      -7.652  -7.022 -52.803  1.00  0.00              
ATOM   4254 2HH1 ARG D 262      -8.523  -5.559 -52.389  1.00  0.00              
ATOM   4255 1HH2 ARG D 262      -7.912  -5.876 -48.946  1.00  0.00              
ATOM   4256 2HH2 ARG D 262      -8.671  -4.903 -50.190  1.00  0.00              
ATOM   4257  N   GLU D 263      -3.089 -12.967 -52.761  1.00  0.00              
ATOM   4258  CA  GLU D 263      -2.806 -14.126 -53.601  1.00  0.00              
ATOM   4259  C   GLU D 263      -2.185 -15.274 -52.805  1.00  0.00              
ATOM   4260  O   GLU D 263      -2.480 -16.444 -53.065  1.00  0.00              
ATOM   4261  CB  GLU D 263      -1.862 -13.744 -54.740  1.00  0.00              
ATOM   4262  CG  GLU D 263      -2.500 -12.916 -55.833  1.00  0.00              
ATOM   4263  CD  GLU D 263      -1.488 -12.458 -56.871  1.00  0.00              
ATOM   4264  OE1 GLU D 263      -0.274 -12.701 -56.674  1.00  0.00              
ATOM   4265  OE2 GLU D 263      -1.912 -11.846 -57.876  1.00  0.00              
ATOM   4266  H   GLU D 263      -2.583 -12.107 -52.923  1.00  0.00              
ATOM   4267  HA  GLU D 263      -3.736 -14.518 -54.015  1.00  0.00              
ATOM   4268 1HB  GLU D 263      -1.039 -13.182 -54.296  1.00  0.00              
ATOM   4269 2HB  GLU D 263      -1.480 -14.672 -55.164  1.00  0.00              
ATOM   4270 1HG  GLU D 263      -3.318 -13.426 -56.341  1.00  0.00              
ATOM   4271 2HG  GLU D 263      -2.886 -12.046 -55.306  1.00  0.00              
ATOM   4272  N   TRP D 264      -1.325 -14.940 -51.845  1.00  0.00              
ATOM   4273  CA  TRP D 264      -0.742 -15.963 -50.978  1.00  0.00              
ATOM   4274  C   TRP D 264      -1.847 -16.643 -50.203  1.00  0.00              
ATOM   4275  O   TRP D 264      -1.888 -17.864 -50.129  1.00  0.00              
ATOM   4276  CB  TRP D 264       0.279 -15.359 -49.992  1.00  0.00              
ATOM   4277  CG  TRP D 264       1.705 -15.354 -50.484  1.00  0.00              
ATOM   4278  CD1 TRP D 264       2.454 -14.264 -50.815  1.00  0.00              
ATOM   4279  CD2 TRP D 264       2.561 -16.496 -50.661  1.00  0.00              
ATOM   4280  NE1 TRP D 264       3.722 -14.654 -51.180  1.00  0.00              
ATOM   4281  CE2 TRP D 264       3.815 -16.017 -51.095  1.00  0.00              
ATOM   4282  CE3 TRP D 264       2.388 -17.878 -50.492  1.00  0.00              
ATOM   4283  CZ2 TRP D 264       4.891 -16.867 -51.357  1.00  0.00              
ATOM   4284  CZ3 TRP D 264       3.463 -18.727 -50.753  1.00  0.00              
ATOM   4285  CH2 TRP D 264       4.694 -18.219 -51.180  1.00  0.00              
ATOM   4286  H   TRP D 264      -1.068 -13.974 -51.706  1.00  0.00              
ATOM   4287  HA  TRP D 264      -0.239 -16.718 -51.583  1.00  0.00              
ATOM   4288 1HB  TRP D 264       0.032 -14.318 -49.784  1.00  0.00              
ATOM   4289 2HB  TRP D 264       0.284 -15.925 -49.062  1.00  0.00              
ATOM   4290  HD1 TRP D 264       1.967 -13.294 -50.748  1.00  0.00              
ATOM   4291  HE1 TRP D 264       4.469 -14.034 -51.465  1.00  0.00              
ATOM   4292  HE3 TRP D 264       1.449 -18.323 -50.163  1.00  0.00              
ATOM   4293  HZ2 TRP D 264       5.835 -16.432 -51.686  1.00  0.00              
ATOM   4294  HZ3 TRP D 264       3.320 -19.799 -50.617  1.00  0.00              
ATOM   4295  HH2 TRP D 264       5.514 -18.909 -51.378  1.00  0.00              
ATOM   4296  N   LEU D 265      -2.762 -15.853 -49.640  1.00  0.00              
ATOM   4297  CA  LEU D 265      -3.845 -16.420 -48.852  1.00  0.00              
ATOM   4298  C   LEU D 265      -4.792 -17.282 -49.686  1.00  0.00              
ATOM   4299  O   LEU D 265      -5.270 -18.320 -49.217  1.00  0.00              
ATOM   4300  CB  LEU D 265      -4.627 -15.294 -48.162  1.00  0.00              
ATOM   4301  CG  LEU D 265      -3.846 -14.520 -47.092  1.00  0.00              
ATOM   4302  CD1 LEU D 265      -4.656 -13.318 -46.623  1.00  0.00              
ATOM   4303  CD2 LEU D 265      -3.529 -15.443 -45.926  1.00  0.00              
ATOM   4304  H   LEU D 265      -2.710 -14.851 -49.756  1.00  0.00              
ATOM   4305  HA  LEU D 265      -3.435 -17.088 -48.096  1.00  0.00              
ATOM   4306 1HB  LEU D 265      -4.814 -14.655 -49.023  1.00  0.00              
ATOM   4307 2HB  LEU D 265      -5.575 -15.650 -47.759  1.00  0.00              
ATOM   4308  HG  LEU D 265      -2.901 -14.211 -47.539  1.00  0.00              
ATOM   4309 1HD1 LEU D 265      -4.094 -12.774 -45.865  1.00  0.00              
ATOM   4310 2HD1 LEU D 265      -4.851 -12.660 -47.469  1.00  0.00              
ATOM   4311 3HD1 LEU D 265      -5.600 -13.658 -46.201  1.00  0.00              
ATOM   4312 1HD2 LEU D 265      -2.973 -14.892 -45.166  1.00  0.00              
ATOM   4313 2HD2 LEU D 265      -4.457 -15.820 -45.496  1.00  0.00              
ATOM   4314 3HD2 LEU D 265      -2.927 -16.281 -46.277  1.00  0.00              
ATOM   4315  N   GLU D 266      -5.055 -16.856 -50.918  1.00  0.00              
ATOM   4316  CA  GLU D 266      -5.928 -17.603 -51.825  1.00  0.00              
ATOM   4317  C   GLU D 266      -5.305 -18.946 -52.237  1.00  0.00              
ATOM   4318  O   GLU D 266      -5.995 -19.970 -52.289  1.00  0.00              
ATOM   4319  CB  GLU D 266      -6.241 -16.768 -53.067  1.00  0.00              
ATOM   4320  CG  GLU D 266      -7.198 -15.610 -52.821  1.00  0.00              
ATOM   4321  CD  GLU D 266      -7.293 -14.715 -54.026  1.00  0.00              
ATOM   4322  OE1 GLU D 266      -6.585 -14.950 -54.975  1.00  0.00              
ATOM   4323  OE2 GLU D 266      -8.152 -13.864 -54.042  1.00  0.00              
ATOM   4324  H   GLU D 266      -4.641 -15.992 -51.236  1.00  0.00              
ATOM   4325  HA  GLU D 266      -6.864 -17.846 -51.320  1.00  0.00              
ATOM   4326 1HB  GLU D 266      -5.293 -16.382 -53.439  1.00  0.00              
ATOM   4327 2HB  GLU D 266      -6.674 -17.444 -53.806  1.00  0.00              
ATOM   4328 1HG  GLU D 266      -8.196 -15.926 -52.526  1.00  0.00              
ATOM   4329 2HG  GLU D 266      -6.733 -15.064 -52.001  1.00  0.00              
ATOM   4330  N   VAL D 267      -4.008 -18.955 -52.533  1.00  0.00              
ATOM   4331  CA  VAL D 267      -3.384 -20.200 -52.959  1.00  0.00              
ATOM   4332  C   VAL D 267      -3.139 -21.132 -51.784  1.00  0.00              
ATOM   4333  O   VAL D 267      -3.135 -22.343 -51.948  1.00  0.00              
ATOM   4334  CB  VAL D 267      -2.055 -19.976 -53.734  1.00  0.00              
ATOM   4335  CG1 VAL D 267      -2.325 -19.141 -54.968  1.00  0.00              
ATOM   4336  CG2 VAL D 267      -1.005 -19.305 -52.846  1.00  0.00              
ATOM   4337  H   VAL D 267      -3.444 -18.119 -52.471  1.00  0.00              
ATOM   4338  HA  VAL D 267      -4.038 -20.763 -53.626  1.00  0.00              
ATOM   4339  HB  VAL D 267      -1.645 -20.945 -54.022  1.00  0.00              
ATOM   4340 1HG1 VAL D 267      -1.394 -18.983 -55.513  1.00  0.00              
ATOM   4341 2HG1 VAL D 267      -3.038 -19.658 -55.609  1.00  0.00              
ATOM   4342 3HG1 VAL D 267      -2.739 -18.178 -54.671  1.00  0.00              
ATOM   4343 1HG2 VAL D 267      -0.085 -19.163 -53.414  1.00  0.00              
ATOM   4344 2HG2 VAL D 267      -1.380 -18.338 -52.511  1.00  0.00              
ATOM   4345 3HG2 VAL D 267      -0.803 -19.937 -51.981  1.00  0.00              
ATOM   4346  N   LEU D 268      -2.951 -20.582 -50.588  1.00  0.00              
ATOM   4347  CA  LEU D 268      -2.761 -21.446 -49.429  1.00  0.00              
ATOM   4348  C   LEU D 268      -4.072 -22.153 -49.133  1.00  0.00              
ATOM   4349  O   LEU D 268      -4.095 -23.354 -48.854  1.00  0.00              
ATOM   4350  CB  LEU D 268      -2.306 -20.628 -48.213  1.00  0.00              
ATOM   4351  CG  LEU D 268      -0.858 -20.137 -48.290  1.00  0.00              
ATOM   4352  CD1 LEU D 268      -0.582 -19.100 -47.196  1.00  0.00              
ATOM   4353  CD2 LEU D 268       0.086 -21.350 -48.169  1.00  0.00              
ATOM   4354  H   LEU D 268      -2.935 -19.580 -50.462  1.00  0.00              
ATOM   4355  HA  LEU D 268      -2.012 -22.203 -49.658  1.00  0.00              
ATOM   4356 1HB  LEU D 268      -2.996 -19.789 -48.294  1.00  0.00              
ATOM   4357 2HB  LEU D 268      -2.488 -21.159 -47.278  1.00  0.00              
ATOM   4358  HG  LEU D 268      -0.717 -19.696 -49.277  1.00  0.00              
ATOM   4359 1HD1 LEU D 268       0.451 -18.762 -47.267  1.00  0.00              
ATOM   4360 2HD1 LEU D 268      -1.252 -18.250 -47.326  1.00  0.00              
ATOM   4361 3HD1 LEU D 268      -0.752 -19.550 -46.219  1.00  0.00              
ATOM   4362 1HD2 LEU D 268       1.122 -21.011 -48.223  1.00  0.00              
ATOM   4363 2HD2 LEU D 268      -0.083 -21.849 -47.215  1.00  0.00              
ATOM   4364 3HD2 LEU D 268      -0.109 -22.047 -48.983  1.00  0.00              
ATOM   4365  N   GLU D 269      -5.173 -21.410 -49.207  1.00  0.00              
ATOM   4366  CA  GLU D 269      -6.492 -22.001 -49.014  1.00  0.00              
ATOM   4367  C   GLU D 269      -6.831 -23.009 -50.121  1.00  0.00              
ATOM   4368  O   GLU D 269      -7.364 -24.088 -49.847  1.00  0.00              
ATOM   4369  CB  GLU D 269      -7.557 -20.898 -48.960  1.00  0.00              
ATOM   4370  CG  GLU D 269      -8.993 -21.383 -48.758  1.00  0.00              
ATOM   4371  CD  GLU D 269      -9.248 -22.033 -47.398  1.00  0.00              
ATOM   4372  OE1 GLU D 269      -8.363 -21.972 -46.509  1.00  0.00              
ATOM   4373  OE2 GLU D 269     -10.348 -22.613 -47.223  1.00  0.00              
ATOM   4374  H   GLU D 269      -5.100 -20.422 -49.400  1.00  0.00              
ATOM   4375  HA  GLU D 269      -6.513 -22.562 -48.079  1.00  0.00              
ATOM   4376 1HB  GLU D 269      -7.288 -20.235 -48.138  1.00  0.00              
ATOM   4377 2HB  GLU D 269      -7.497 -20.353 -49.902  1.00  0.00              
ATOM   4378 1HG  GLU D 269      -9.738 -20.600 -48.896  1.00  0.00              
ATOM   4379 2HG  GLU D 269      -9.119 -22.142 -49.530  1.00  0.00              
ATOM   4380  N   GLU D 270      -6.522 -22.663 -51.365  1.00  0.00              
ATOM   4381  CA  GLU D 270      -6.799 -23.577 -52.470  1.00  0.00              
ATOM   4382  C   GLU D 270      -6.015 -24.890 -52.381  1.00  0.00              
ATOM   4383  O   GLU D 270      -6.575 -25.960 -52.640  1.00  0.00              
ATOM   4384  CB  GLU D 270      -6.496 -22.887 -53.802  1.00  0.00              
ATOM   4385  CG  GLU D 270      -6.788 -23.738 -55.032  1.00  0.00              
ATOM   4386  CD  GLU D 270      -6.542 -22.969 -56.298  1.00  0.00              
ATOM   4387  OE1 GLU D 270      -6.183 -21.818 -56.212  1.00  0.00              
ATOM   4388  OE2 GLU D 270      -6.601 -23.560 -57.351  1.00  0.00              
ATOM   4389  H   GLU D 270      -6.091 -21.769 -51.560  1.00  0.00              
ATOM   4390  HA  GLU D 270      -7.849 -23.870 -52.453  1.00  0.00              
ATOM   4391 1HB  GLU D 270      -7.102 -21.981 -53.838  1.00  0.00              
ATOM   4392 2HB  GLU D 270      -5.441 -22.618 -53.790  1.00  0.00              
ATOM   4393 1HG  GLU D 270      -6.224 -24.669 -55.058  1.00  0.00              
ATOM   4394 2HG  GLU D 270      -7.851 -23.960 -54.943  1.00  0.00              
ATOM   4395  N   THR D 271      -4.739 -24.829 -51.997  1.00  0.00              
ATOM   4396  CA  THR D 271      -3.957 -26.061 -51.954  1.00  0.00              
ATOM   4397  C   THR D 271      -4.308 -26.845 -50.683  1.00  0.00              
ATOM   4398  O   THR D 271      -4.180 -28.075 -50.653  1.00  0.00              
ATOM   4399  CB  THR D 271      -2.423 -25.787 -52.043  1.00  0.00              
ATOM   4400  OG1 THR D 271      -2.033 -24.868 -51.020  1.00  0.00              
ATOM   4401  CG2 THR D 271      -2.078 -25.178 -53.389  1.00  0.00              
ATOM   4402  H   THR D 271      -4.300 -23.958 -51.736  1.00  0.00              
ATOM   4403  HA  THR D 271      -4.213 -26.690 -52.808  1.00  0.00              
ATOM   4404  HB  THR D 271      -1.887 -26.727 -51.918  1.00  0.00              
ATOM   4405  HG1 THR D 271      -2.511 -24.041 -51.134  1.00  0.00              
ATOM   4406 1HG2 THR D 271      -1.005 -24.992 -53.438  1.00  0.00              
ATOM   4407 2HG2 THR D 271      -2.365 -25.867 -54.183  1.00  0.00              
ATOM   4408 3HG2 THR D 271      -2.615 -24.239 -53.511  1.00  0.00              
ATOM   4409  N   LYS D 272      -4.790 -26.153 -49.648  1.00  0.00              
ATOM   4410  CA  LYS D 272      -5.286 -26.856 -48.471  1.00  0.00              
ATOM   4411  C   LYS D 272      -6.514 -27.662 -48.881  1.00  0.00              
ATOM   4412  O   LYS D 272      -6.678 -28.811 -48.486  1.00  0.00              
ATOM   4413  CB  LYS D 272      -5.625 -25.881 -47.342  1.00  0.00              
ATOM   4414  CG  LYS D 272      -4.421 -25.402 -46.542  1.00  0.00              
ATOM   4415  CD  LYS D 272      -4.840 -24.459 -45.424  1.00  0.00              
ATOM   4416  CE  LYS D 272      -3.632 -23.925 -44.668  1.00  0.00              
ATOM   4417  NZ  LYS D 272      -2.925 -24.998 -43.919  1.00  0.00              
ATOM   4418  H   LYS D 272      -4.819 -25.143 -49.665  1.00  0.00              
ATOM   4419  HA  LYS D 272      -4.525 -27.547 -48.106  1.00  0.00              
ATOM   4420 1HB  LYS D 272      -6.122 -25.025 -47.799  1.00  0.00              
ATOM   4421 2HB  LYS D 272      -6.322 -26.392 -46.677  1.00  0.00              
ATOM   4422 1HG  LYS D 272      -3.920 -26.271 -46.116  1.00  0.00              
ATOM   4423 2HG  LYS D 272      -3.740 -24.885 -47.218  1.00  0.00              
ATOM   4424 1HD  LYS D 272      -5.393 -23.626 -45.861  1.00  0.00              
ATOM   4425 2HD  LYS D 272      -5.487 -25.002 -44.736  1.00  0.00              
ATOM   4426 1HE  LYS D 272      -2.950 -23.475 -45.388  1.00  0.00              
ATOM   4427 2HE  LYS D 272      -3.977 -23.162 -43.970  1.00  0.00              
ATOM   4428 1HZ  LYS D 272      -2.133 -24.603 -43.432  1.00  0.00              
ATOM   4429 2HZ  LYS D 272      -3.557 -25.415 -43.250  1.00  0.00              
ATOM   4430 3HZ  LYS D 272      -2.605 -25.705 -44.566  1.00  0.00              
ATOM   4431  N   ARG D 273      -7.376 -27.043 -49.672  1.00  0.00              
ATOM   4432  CA  ARG D 273      -8.599 -27.698 -50.122  1.00  0.00              
ATOM   4433  C   ARG D 273      -8.251 -28.861 -51.056  1.00  0.00              
ATOM   4434  O   ARG D 273      -8.907 -29.900 -51.025  1.00  0.00              
ATOM   4435  CB  ARG D 273      -9.577 -26.725 -50.762  1.00  0.00              
ATOM   4436  CG  ARG D 273     -10.208 -25.727 -49.804  1.00  0.00              
ATOM   4437  CD  ARG D 273     -11.093 -24.728 -50.455  1.00  0.00              
ATOM   4438  NE  ARG D 273     -11.538 -23.657 -49.579  1.00  0.00              
ATOM   4439  CZ  ARG D 273     -12.365 -22.658 -49.951  1.00  0.00              
ATOM   4440  NH1 ARG D 273     -12.809 -22.570 -51.185  1.00  0.00              
ATOM   4441  NH2 ARG D 273     -12.702 -21.756 -49.045  1.00  0.00              
ATOM   4442  H   ARG D 273      -7.186 -26.098 -49.970  1.00  0.00              
ATOM   4443  HA  ARG D 273      -9.130 -28.115 -49.266  1.00  0.00              
ATOM   4444 1HB  ARG D 273      -9.029 -26.185 -51.534  1.00  0.00              
ATOM   4445 2HB  ARG D 273     -10.362 -27.321 -51.226  1.00  0.00              
ATOM   4446 1HG  ARG D 273     -10.801 -26.276 -49.073  1.00  0.00              
ATOM   4447 2HG  ARG D 273      -9.410 -25.188 -49.293  1.00  0.00              
ATOM   4448 1HD  ARG D 273     -10.559 -24.269 -51.287  1.00  0.00              
ATOM   4449 2HD  ARG D 273     -11.983 -25.233 -50.830  1.00  0.00              
ATOM   4450  HE  ARG D 273     -11.319 -23.485 -48.608  1.00  0.00              
ATOM   4451 1HH1 ARG D 273     -12.529 -23.258 -51.870  1.00  0.00              
ATOM   4452 2HH1 ARG D 273     -13.427 -21.814 -51.443  1.00  0.00              
ATOM   4453 1HH2 ARG D 273     -12.336 -21.829 -48.105  1.00  0.00              
ATOM   4454 2HH2 ARG D 273     -13.317 -20.999 -49.296  1.00  0.00              
ATOM   4455  N   ALA D 274      -7.216 -28.672 -51.874  1.00  0.00              
ATOM   4456  CA  ALA D 274      -6.730 -29.712 -52.782  1.00  0.00              
ATOM   4457  C   ALA D 274      -6.229 -30.923 -52.010  1.00  0.00              
ATOM   4458  O   ALA D 274      -6.474 -32.065 -52.394  1.00  0.00              
ATOM   4459  CB  ALA D 274      -5.617 -29.159 -53.653  1.00  0.00              
ATOM   4460  H   ALA D 274      -6.754 -27.775 -51.863  1.00  0.00              
ATOM   4461  HA  ALA D 274      -7.558 -30.044 -53.409  1.00  0.00              
ATOM   4462 1HB  ALA D 274      -5.261 -29.940 -54.325  1.00  0.00              
ATOM   4463 2HB  ALA D 274      -5.995 -28.320 -54.238  1.00  0.00              
ATOM   4464 3HB  ALA D 274      -4.796 -28.824 -53.022  1.00  0.00              
ATOM   4465  N   LEU D 275      -5.513 -30.669 -50.923  1.00  0.00              
ATOM   4466  CA  LEU D 275      -5.013 -31.737 -50.070  1.00  0.00              
ATOM   4467  C   LEU D 275      -6.208 -32.465 -49.468  1.00  0.00              
ATOM   4468  O   LEU D 275      -6.262 -33.697 -49.450  1.00  0.00              
ATOM   4469  CB  LEU D 275      -4.094 -31.182 -48.975  1.00  0.00              
ATOM   4470  CG  LEU D 275      -3.510 -32.230 -48.019  1.00  0.00              
ATOM   4471  CD1 LEU D 275      -2.655 -33.224 -48.794  1.00  0.00              
ATOM   4472  CD2 LEU D 275      -2.688 -31.536 -46.943  1.00  0.00              
ATOM   4473  H   LEU D 275      -5.311 -29.710 -50.679  1.00  0.00              
ATOM   4474  HA  LEU D 275      -4.445 -32.447 -50.670  1.00  0.00              
ATOM   4475 1HB  LEU D 275      -3.306 -30.765 -49.599  1.00  0.00              
ATOM   4476 2HB  LEU D 275      -4.574 -30.381 -48.413  1.00  0.00              
ATOM   4477  HG  LEU D 275      -4.349 -32.726 -47.530  1.00  0.00              
ATOM   4478 1HD1 LEU D 275      -2.244 -33.964 -48.108  1.00  0.00              
ATOM   4479 2HD1 LEU D 275      -3.268 -33.725 -49.543  1.00  0.00              
ATOM   4480 3HD1 LEU D 275      -1.839 -32.695 -49.287  1.00  0.00              
ATOM   4481 1HD2 LEU D 275      -2.274 -32.283 -46.264  1.00  0.00              
ATOM   4482 2HD2 LEU D 275      -1.876 -30.977 -47.408  1.00  0.00              
ATOM   4483 3HD2 LEU D 275      -3.326 -30.851 -46.383  1.00  0.00              
ATOM   4484  N   SER D 276      -7.169 -31.682 -48.994  1.00  0.00              
ATOM   4485  CA  SER D 276      -8.408 -32.209 -48.437  1.00  0.00              
ATOM   4486  C   SER D 276      -9.207 -33.022 -49.454  1.00  0.00              
ATOM   4487  O   SER D 276      -9.901 -33.972 -49.087  1.00  0.00              
ATOM   4488  CB  SER D 276      -9.252 -31.069 -47.901  1.00  0.00              
ATOM   4489  OG  SER D 276      -8.640 -30.426 -46.817  1.00  0.00              
ATOM   4490  H   SER D 276      -7.030 -30.682 -49.025  1.00  0.00              
ATOM   4491  HA  SER D 276      -8.258 -32.812 -47.541  1.00  0.00              
ATOM   4492 1HB  SER D 276      -9.409 -30.346 -48.700  1.00  0.00              
ATOM   4493 2HB  SER D 276     -10.214 -31.468 -47.580  1.00  0.00              
ATOM   4494  HG  SER D 276      -9.205 -29.713 -46.508  1.00  0.00              
ATOM   4495  N   ASP D 277      -9.114 -32.649 -50.730  1.00  0.00              
ATOM   4496  CA  ASP D 277      -9.839 -33.367 -51.775  1.00  0.00              
ATOM   4497  C   ASP D 277      -9.012 -34.543 -52.293  1.00  0.00              
ATOM   4498  O   ASP D 277      -9.510 -35.397 -53.029  1.00  0.00              
ATOM   4499  CB  ASP D 277     -10.200 -32.426 -52.926  1.00  0.00              
ATOM   4500  CG  ASP D 277     -11.296 -31.422 -52.597  1.00  0.00              
ATOM   4501  OD1 ASP D 277     -11.976 -31.614 -51.617  1.00  0.00              
ATOM   4502  OD2 ASP D 277     -11.344 -30.396 -53.233  1.00  0.00              
ATOM   4503  H   ASP D 277      -8.536 -31.861 -50.985  1.00  0.00              
ATOM   4504  HA  ASP D 277     -10.760 -33.784 -51.366  1.00  0.00              
ATOM   4505 1HB  ASP D 277      -9.340 -31.900 -53.344  1.00  0.00              
ATOM   4506 2HB  ASP D 277     -10.575 -33.147 -53.653  1.00  0.00              
ATOM   4507  N   LYS D 278      -7.743 -34.571 -51.894  1.00  0.00              
ATOM   4508  CA  LYS D 278      -6.824 -35.640 -52.269  1.00  0.00              
ATOM   4509  C   LYS D 278      -7.009 -36.794 -51.289  1.00  0.00              
ATOM   4510  O   LYS D 278      -7.028 -37.961 -51.678  1.00  0.00              
ATOM   4511  CB  LYS D 278      -5.374 -35.141 -52.212  1.00  0.00              
ATOM   4512  CG  LYS D 278      -4.335 -36.185 -52.602  1.00  0.00              
ATOM   4513  CD  LYS D 278      -2.934 -35.590 -52.647  1.00  0.00              
ATOM   4514  CE  LYS D 278      -1.906 -36.637 -53.049  1.00  0.00              
ATOM   4515  NZ  LYS D 278      -0.545 -36.051 -53.192  1.00  0.00              
ATOM   4516  H   LYS D 278      -7.411 -33.817 -51.309  1.00  0.00              
ATOM   4517  HA  LYS D 278      -7.062 -35.997 -53.271  1.00  0.00              
ATOM   4518 1HB  LYS D 278      -5.303 -34.288 -52.888  1.00  0.00              
ATOM   4519 2HB  LYS D 278      -5.190 -34.810 -51.189  1.00  0.00              
ATOM   4520 1HG  LYS D 278      -4.363 -36.991 -51.867  1.00  0.00              
ATOM   4521 2HG  LYS D 278      -4.592 -36.579 -53.584  1.00  0.00              
ATOM   4522 1HD  LYS D 278      -2.926 -34.772 -53.368  1.00  0.00              
ATOM   4523 2HD  LYS D 278      -2.689 -35.202 -51.658  1.00  0.00              
ATOM   4524 1HE  LYS D 278      -1.892 -37.412 -52.285  1.00  0.00              
ATOM   4525 2HE  LYS D 278      -2.217 -37.071 -54.000  1.00  0.00              
ATOM   4526 1HZ  LYS D 278       0.106 -36.777 -53.460  1.00  0.00              
ATOM   4527 2HZ  LYS D 278      -0.560 -35.333 -53.902  1.00  0.00              
ATOM   4528 3HZ  LYS D 278      -0.259 -35.649 -52.311  1.00  0.00              
ATOM   4529  N   ARG D 279      -7.146 -36.454 -50.011  1.00  0.00              
ATOM   4530  CA  ARG D 279      -7.329 -37.448 -48.963  1.00  0.00              
ATOM   4531  C   ARG D 279      -8.802 -37.806 -48.790  1.00  0.00              
ATOM   4532  O   ARG D 279      -9.131 -39.004 -48.926  1.00  0.00              
ATOM   4533  OXT ARG D 279      -9.601 -36.949 -48.532  1.00  0.00              
ATOM   4534  CB  ARG D 279      -6.765 -36.925 -47.639  1.00  0.00              
ATOM   4535  CG  ARG D 279      -5.265 -36.709 -47.659  1.00  0.00              
ATOM   4536  CD  ARG D 279      -4.762 -36.171 -46.332  1.00  0.00              
ATOM   4537  NE  ARG D 279      -3.322 -35.939 -46.360  1.00  0.00              
ATOM   4538  CZ  ARG D 279      -2.611 -35.487 -45.331  1.00  0.00              
ATOM   4539  NH1 ARG D 279      -3.211 -35.210 -44.180  1.00  0.00              
ATOM   4540  NH2 ARG D 279      -1.301 -35.311 -45.455  1.00  0.00              
ATOM   4541  H   ARG D 279      -7.122 -35.474 -49.762  1.00  0.00              
ATOM   4542  HA  ARG D 279      -6.816 -38.371 -49.236  1.00  0.00              
ATOM   4543 1HB  ARG D 279      -7.272 -35.986 -47.426  1.00  0.00              
ATOM   4544 2HB  ARG D 279      -7.021 -37.659 -46.873  1.00  0.00              
ATOM   4545 1HG  ARG D 279      -4.780 -37.662 -47.870  1.00  0.00              
ATOM   4546 2HG  ARG D 279      -5.028 -35.999 -48.452  1.00  0.00              
ATOM   4547 1HD  ARG D 279      -5.266 -35.229 -46.119  1.00  0.00              
ATOM   4548 2HD  ARG D 279      -4.989 -36.891 -45.548  1.00  0.00              
ATOM   4549  HE  ARG D 279      -2.662 -36.075 -47.113  1.00  0.00              
ATOM   4550 1HH1 ARG D 279      -4.208 -35.346 -44.087  1.00  0.00              
ATOM   4551 2HH1 ARG D 279      -2.669 -34.866 -43.401  1.00  0.00              
ATOM   4552 1HH2 ARG D 279      -0.847 -35.525 -46.333  1.00  0.00              
ATOM   4553 2HH2 ARG D 279      -0.764 -34.966 -44.674  1.00  0.00              
TER                                                                             
# All scores below are weighted scores, not raw scores.
#BEGIN_POSE_ENERGIES_TABLE msd_output_1_RalA3andExo84_18.pdb
label fa_atr fa_rep fa_sol fa_intra_rep pro_close fa_pair hbond_sr_bb hbond_lr_bb hbond_bb_sc hbond_sc dslf_ss_dst dslf_cs_ang dslf_ss_dih dslf_ca_dih rama omega fa_dun p_aa_pp ref total
weights 0.8 0.44 0.65 0.004 1 0.49 0.585 1.17 1.17 1.1 0.5 2 5 5 0.2 0.5 0.56 0.32 1 NA
pose -1090.34 100.673 542.568 2.38464 0.565507 -26.5805 -65.6933 -113.58 -30.8401 -33.5013 0 0 0 0 -7.20538 12.064 192.382 -22.1586 -70.03 -609.295
SER_p:NtermProteinFull_1 -0.411458 0.00589813 0.216015 0.000873276 0 0 0 0 0 0 0 0 0 0 0 0.0158486 0.571486 0 -0.37 0.0286635
LEU_2 -2.00991 1.53049 0.809758 0.00910709 0 0 0 0 0 0 0 0 0 0 -0.263868 0.0255452 0.860755 -0.063647 -0.1 0.798233
ALA_3 -1.92383 0.0310044 1.20228 0.000677522 0 0 0 -0.840889 0 0 0 0 0 0 -0.241606 0.018986 0 -0.0713188 0.16 -1.66469
GLU_4 -3.9393 0.142299 2.64747 0.00632777 0 -0.339845 0 0 -0.314145 0 0 0 0 0 0.091456 0.00313815 0.912842 0.108576 -0.81 -1.49118
HIS_5 -6.85259 0.415562 3.46913 0.00293947 0 0.072263 0 -1.72731 0 -0.355385 0 0 0 0 -0.0541135 0.36121 0.664084 0.00556785 0.56 -3.43864
HIS_6 -6.46542 0.419954 3.35472 0.00283926 0 -0.318065 0 -1.50143 -0.763169 0 0 0 0 0 0.0650934 0.0139387 1.19666 -0.0979488 0.56 -3.53284
VAL_7 -4.17433 0.334368 1.22257 0.0119046 0 0 0 -1.53184 0 0 0 0 0 0 -0.213577 0.0690908 0.0245862 -0.233042 0.29 -4.20026
ILE_8 -5.14859 0.590746 1.62779 0.015693 0 0 0 -1.68993 0 0 0 0 0 0 -0.239064 0.113085 0.826378 -0.373807 0.24 -4.0377
MET_9 -4.44358 0.235623 1.5506 0.00425046 0 0 0 -0.875046 0 0 0 0 0 0 -0.109672 0.00201484 0.878676 0.0336939 -0.34 -3.06344
VAL_10 -3.96083 0.495072 1.03375 0.010595 0 0 0 -1.53337 0 0 0 0 0 0 -0.197825 0.0010287 0.117943 -0.37759 0.29 -4.12122
GLY_11 -2.31824 0.231323 1.24132 0.000136632 0 0 0 0 -0.775907 0 0 0 0 0 0.200949 0.041718 0 -0.77003 -0.17 -2.31873
SER_12 -2.34002 0.218749 1.54113 0.000805534 0 -0.0623576 -0.224182 0 0 0 0 0 0 0 -0.2752 0.0102407 0.751491 -0.160362 -0.37 -0.90971
GLY_13 -1.06034 0.073135 0.606307 2.10886e-05 0 0 0 0 0 0 0 0 0 0 0.102607 0.0656381 0 0.466885 -0.17 0.0842506
GLY_14 -1.45268 0.138483 0.942818 2.3921e-05 0 0 0 0 -0.55854 0 0 0 0 0 -0.354584 0.0314237 0 -0.794702 -0.17 -2.21776
VAL_15 -4.28249 0.322961 1.81883 0.0101445 0 0 -0.224182 0 -0.81923 0 0 0 0 0 -0.0467844 0.00522612 0.294771 0.248525 0.29 -2.38223
GLY_16 -2.30954 0.338456 1.28628 2.31858e-05 0 0 -0.434892 0 0 0 0 0 0 0 0.00687749 0.0895542 0 -0.795795 -0.17 -1.98904
LYS_17 -5.81912 0.487995 3.70741 0.00754351 0 -0.0425387 -0.43031 0 -0.775907 0 0 0 0 0 -0.055921 9.52473e-05 2.45866 -0.0481234 -0.65 -1.16021
SER_18 -2.98033 0.288418 2.15709 0.0010489 0 -0.145052 -0.382006 0 0 -0.659088 0 0 0 0 -0.217286 0.0113651 0.617153 0.00670272 -0.37 -1.67198
ALA_19 -3.0819 0.358206 1.29132 0.000711667 0 0 -0.368574 0 0 0 0 0 0 0 -0.111818 3.97459e-06 0 -0.139904 0.16 -1.89196
LEU_20 -5.21848 0.19381 1.88586 0.00572363 0 0 -0.83988 0 0 0 0 0 0 0 -0.0962835 0.0485245 0.297926 -0.113821 -0.1 -3.93662
THR_21 -4.95849 0.256347 2.41132 0.0113623 0 -0.123699 -0.824766 0 0 -0.00833649 0 0 0 0 -0.0428789 0.0106666 0.0765629 0.092242 -0.27 -3.36967
LEU_22 -4.76526 0.296082 2.27812 0.00740394 0 0 -0.67243 -0.457751 0 0 0 0 0 0 -0.123762 0.145475 0.117743 -0.0915639 -0.1 -3.36594
GLN_23 -5.74115 0.395812 3.60315 0.0121047 0 -0.201183 -0.514068 0 0 0 0 0 0 0 -0.141561 0.00625898 1.12876 -0.107691 -0.97 -2.52956
PHE_24 -6.49237 0.66098 1.67118 0.0258356 0 0 -0.404989 0 -0.0204249 0 0 0 0 0 0.129823 0.0223654 0.155849 -0.156701 0.63 -3.77845
MET_25 -5.03203 0.420512 1.6843 0.00294252 0 0 -0.394456 0 -0.522258 0 0 0 0 0 -0.0438025 0.106366 2.58218 -0.0592215 -0.34 -1.59546
LYS_26 -2.78032 0.340296 1.49689 0.00506303 0 -0.179214 -0.290424 0 0 0 0 0 0 0 0.056549 0.273866 0.643748 0.0735264 -0.65 -1.01002
ASP_27 -2.63452 0.286991 1.86031 0.00499871 0 -0.262718 -0.145494 0 0 0 0 0 0 0 -0.122329 0.00673355 0.581719 -0.178111 -0.67 -1.27243
GLU_28 -3.24768 0.239719 1.95978 0.0053156 0 -0.179214 0 -0.457751 0 0 0 0 0 0 -0.0385712 0.00247077 0.747298 0.043633 -0.81 -1.735
PHE_29 -4.41007 0.226911 1.16358 0.0254872 0 0 0 0 0 0 0 0 0 0 0.0662129 0.446482 0.388307 -0.05569 0.63 -1.51878
VAL_30 -2.05477 0.0602902 0.866781 0.0145044 0 0 0 0 0 0 0 0 0 0 -0.140582 0.000984699 0.11261 -0.182932 0.29 -1.03312
GLU_31 -1.32044 0.011952 0.782214 0.00557474 0 -0.419248 0 0 0 0 0 0 0 0 -0.117245 0.07935 0.839098 -0.160025 -0.81 -1.10877
ASP_32 -1.19268 0.0276994 0.807389 0.00359697 0 -0.00142468 0 0 0 0 0 0 0 0 -0.18435 0.0121515 0.466936 0.0352666 -0.67 -0.695417
TYR_33 -3.53878 0.147557 1.25718 0.0263103 0 0 0 0 -0.0812545 0 0 0 0 0 -0.280613 0.185507 0.468725 0.0141536 0.51 -1.29122
GLU_34 -2.19153 0.220786 1.21012 0.00732737 0.00024859 0.0544199 0 0 -0.427903 0 0 0 0 0 0.0301308 0.00695071 0.81995 0.108775 -0.81 -0.970719
PRO_35 -1.70408 0.295053 0.492588 0.00131411 0.030923 0 0 0 0 0 0 0 0 0 0.195517 0.0376989 0.411024 -0.462901 0.02 -0.68286
THR_36 -3.03561 0.202587 2.20334 0.0112824 0 -0.118999 0 0 -0.509158 0 0 0 0 0 -0.010081 0.0211438 0.0533612 -0.0974582 -0.27 -1.54959
GLY_37 -1.39223 0.0492031 0.752672 2.45571e-05 0 0 0 -0.643261 0 0 0 0 0 0 1.36159 0.109147 0 0.160215 -0.17 0.227363
ALA_38 -1.85348 0.0909645 0.697364 0.000934295 0 0 0 0 0 0 0 0 0 0 1.05147 0.0271026 0 0.00908472 0.16 0.183442
ASP_39 -3.0279 0.141095 1.92628 0.00213896 0 -0.20577 0 -1.67449 0 0 0 0 0 0 0.185972 0.00515456 0.624337 0.380239 -0.67 -2.31295
SER_40 -1.62856 0.0294602 1.19019 0.00141319 0 -0.123808 0 0 0 -0.0474564 0 0 0 0 0.0832814 0.079416 0.329615 0.260843 -0.37 -0.195605
TYR_41 -5.09394 0.314056 1.9143 0.0237602 0 0 0 -1.42895 0 0 0 0 0 0 -0.14202 0.0217355 0.432933 -0.17663 0.51 -3.62475
PHE_42 -3.3849 0.198728 1.60901 0.0303908 0 0 0 0 0 0 0 0 0 0 -0.0418788 0.0558879 0.814065 0.00201013 0.63 -0.0866796
LYS_43 -3.9142 0.216766 2.09084 0.00477181 0 -0.173609 0 -1.59761 -0.542683 0 0 0 0 0 0.11421 0.0437441 0.843334 -0.0040109 -0.65 -3.56845
LYS_44 -1.96148 0.101774 0.810387 0.00600691 0 -0.237401 0 0 0 0 0 0 0 0 -0.128939 0.0413268 1.64256 -0.0272461 -0.65 -0.403012
VAL_45 -3.91574 0.600677 1.2041 0.0110472 0 0 0 -1.51301 0 0 0 0 0 0 -0.0260564 0.0356622 0.0355321 -0.144682 0.29 -3.42248
VAL_46 -2.20939 0.176792 0.87242 0.00901156 0 0 0 0 0 0 0 0 0 0 -0.192119 0.00446858 0.00697884 -0.329898 0.29 -1.37173
LEU_47 -5.82359 0.597417 2.65336 0.00961814 0 0 -0.743961 0 0 0 0 0 0 0 0.11583 0.00260239 0.50488 -0.0944622 -0.1 -2.87831
ASP_48 -2.77784 0.237992 2.42608 0.00497434 0 -0.464102 0 0 0 -1.02579 0 0 0 0 -0.0953266 0.0183419 0.638335 -0.293014 -0.67 -2.00036
GLY_49 -1.14868 0.227452 0.53251 1.61058e-05 0 0 0 0 0 0 0 0 0 0 -0.346881 0.0028719 0 -0.792912 -0.17 -1.69562
GLU_50 -3.78311 0.333671 2.43752 0.00592533 0 -0.334875 -0.743961 0 0 -0.277039 0 0 0 0 -0.112964 0.00190394 0.923447 0.018706 -0.81 -2.34077
GLU_51 -1.60249 1.59069 0.787805 0.00548484 0 -0.174667 0 0 0 0 0 0 0 0 0.0255511 0.00239648 1.14927 0.0331675 -0.81 1.00721
VAL_52 -4.52033 0.622172 1.76922 0.0128195 0 0 0 -1.51301 0 0 0 0 0 0 -0.0684491 0.0940111 0.0168489 -0.183497 0.29 -3.48021
GLU_53 -3.6288 0.101777 1.81282 0.00526201 0 -0.187273 0 -1.70481 0 0 0 0 0 0 -0.0381869 0.0129625 0.730154 0.0431029 -0.81 -3.66299
ILE_54 -4.76351 0.344818 1.14635 0.0205213 0 0 0 -1.59761 0 0 0 0 0 0 -0.0992369 0.0509451 1.4922 -0.224905 0.24 -3.39043
ASP_55 -4.24163 0.181217 2.91883 0.00533368 0 -0.374057 0 -1.5465 0 -0.0474564 0 0 0 0 0.134172 0.00274534 1.01454 0.371373 -0.67 -2.25143
ILE_56 -5.31979 0.469047 1.4999 0.0199593 0 0 0 -1.42895 0 0 0 0 0 0 -0.186821 0.0204084 0.159139 -0.386476 0.24 -4.91357
LEU_57 -3.93041 0.241433 1.32972 0.00772295 0 0 0 -1.72378 0 0 0 0 0 0 0.000960351 0.0047068 0.373653 -0.0985863 -0.1 -3.89458
ASP_58 -4.66199 0.176134 3.46271 0.00871726 0 -0.406712 0 -1.67449 0 -0.667425 0 0 0 0 -0.0671047 0.0239575 0.286808 -0.124641 -0.67 -4.31404
THR_59 -3.30324 0.276211 1.54759 0.00712505 0 0.0151578 0 0 -0.145526 0 0 0 0 0 -0.0890259 0.202528 0.310462 -0.385664 -0.27 -1.83439
ALA_60 -2.15072 0.265698 1.33882 0.000796499 0 0 0 -0.643261 -0.145526 0 0 0 0 0 -0.322046 0.0338115 0 -0.105232 0.16 -1.56766
GLY_61 -1.37759 0.0870267 0.767431 1.46069e-05 0 0 0 0 0 0 0 0 0 0 -0.00815721 0.0666786 0 0.261115 -0.17 -0.373482
LEU_62 -1.24657 0.200607 0.648924 0.00694884 0 0 0 0 0 0 0 0 0 0 -0.115017 0.000824207 0.137254 -0.104812 -0.1 -0.57184
LYS_63 -2.69408 0.164779 1.38493 0.00613107 0 -0.110852 0 0 0 -0.0936182 0 0 0 0 0.0654674 0.00899918 1.90015 -0.0130462 -0.65 -0.0311311
GLN_64 -1.05921 0.0343028 0.482145 0.00521399 0 -0.0510827 0 0 0 0 0 0 0 0 -0.155548 0.00214465 0.848279 -0.116064 -0.97 -0.979824
HIS_D_65 -3.32754 0.125875 1.68433 0.00268171 0 -0.258541 -0.407588 0 0 0 0 0 0 0 -0.0709525 0.00929771 0.562743 0.0615249 0.56 -1.05817
ALA_66 -2.746 0.202096 1.94619 0.000750447 0 0 -0.417932 0 0 0 0 0 0 0 -0.187787 0.0181459 0 -0.154923 0.16 -1.17946
SER_67 -2.57643 0.220158 1.61091 0.000808899 0 -0.134363 -0.36067 0 0 0 0 0 0 0 -0.112267 0.00204923 0.480822 0.108093 -0.37 -1.13089
ARG_68 -5.54871 0.43026 3.6328 0.00855999 0 -0.385349 -0.400152 0 -0.0205166 -0.333907 0 0 0 0 -0.143027 0.0904704 2.20077 -0.0623812 -0.98 -1.51118
ARG_69 -7.01805 0.510777 4.69887 0.0233805 0 -0.505582 -0.731194 0 0 -0.794657 0 0 0 0 -0.0232925 0.0313511 2.24437 -0.0984029 -0.98 -2.64243
ASP_70 -5.89516 0.389267 4.23914 0.00320886 0 -0.711266 -0.837476 0 0 -1.67065 0 0 0 0 -0.169237 0.0102248 0.572319 0.00108819 -0.67 -4.73854
ASP_71 -5.65494 0.505968 3.83982 0.0030676 0 -0.31101 -0.708666 0 0 0 0 0 0 0 -0.139051 0.000694777 0.299965 0.0180816 -0.67 -2.81608
TYR_72 -5.59971 0.222534 2.35496 0.0335166 0 0 -0.400152 0 -0.74431 -0.0936182 0 0 0 0 -0.0167307 6.83608e-05 1.41707 -0.0377557 0.51 -2.35412
PHE_73 -6.06141 0.338955 1.70645 0.0315021 0 0 -0.660594 0 0 0 0 0 0 0 0.0291022 0.058614 1.47643 -0.0839158 0.63 -2.53486
ARG_74 -3.76745 0.6122 2.58609 0.0113259 0 -0.484015 -0.419544 0 -0.748175 0 0 0 0 0 -0.219547 0.0151349 2.32429 -0.0747097 -0.98 -1.14441
SER_75 -2.80793 0.173051 1.67921 0.00188437 0 -0.0308208 -0.347995 0 -0.74431 0 0 0 0 0 -0.252496 0.000360931 0.40002 -0.185807 -0.37 -2.48482
GLY_76 -2.35608 0.670545 1.30962 1.88656e-05 0 0 -0.336988 0 -0.693761 0 0 0 0 0 -0.0441973 0.00031439 0 -0.293999 -0.17 -1.91452
GLU_77 -5.6089 0.632585 3.70233 0.00403799 0 -0.612941 0 -0.709507 -0.763169 -0.0843415 0 0 0 0 0.289332 0.00427649 0.842518 -0.0756852 -0.81 -3.18947
GLY_78 -3.09088 0.412804 1.24237 0.000228796 0 0 0 -1.64567 0 0 0 0 0 0 0.555234 0.0124554 0 0.351139 -0.17 -2.33232
PHE_79 -7.0287 0.850836 1.4666 0.0255145 0 0 0 -1.46273 0 0 0 0 0 0 -0.12944 0.167316 0.560153 -0.112956 0.63 -5.03341
LEU_80 -4.7973 0.563694 1.03661 0.00865064 0 0 0 -1.66651 0 0 0 0 0 0 0.07828 0.000895082 0.858579 -0.0966333 -0.1 -4.11373
CYS_81 -3.42746 0.0961917 1.70891 0.00194919 0 0 0 -1.58732 0 0 0 0 0 0 0.0300516 0.0236608 0.284819 -0.0277121 1.7 -1.19691
VAL_82 -4.01336 0.286179 1.13976 0.0179494 0 0 0 -0.703044 0 0 0 0 0 0 -0.190522 0.00450376 0.0985552 -0.246052 0.29 -3.31602
PHE_83 -7.57673 0.674291 1.82956 0.0260963 0 0 0 -1.55891 0 0 0 0 0 0 -0.103613 0.0366102 0.467134 -0.179231 0.63 -5.75479
SER_84 -4.24593 0.623804 2.752 0.0018946 0 -0.0943146 -0.273683 0 -1.26806 -0.408997 0 0 0 0 0.00851606 0.0821593 0.609155 0.165891 -0.37 -2.41757
ILE_85 -5.89984 0.327377 2.74654 0.0210649 0 0 0 -2.36865 0 0 0 0 0 0 -0.0321986 0.000106743 0.573077 0.240043 0.24 -4.15248
THR_86 -3.87786 0.624433 2.06141 0.00527011 0 0.0602721 0 0 -0.506351 -0.408997 0 0 0 0 -0.175908 0.0204668 0.135353 -0.0722886 -0.27 -2.40419
GLU_87 -4.73647 0.399789 3.18558 0.0127212 0 -0.0533465 -0.615601 0 -0.449091 0 0 0 0 0 0.324018 0.00150385 1.63862 0.0111945 -0.81 -1.09108
MET_88 -3.91132 0.183136 2.10989 0.00686417 0 0 -0.421444 0 -0.465585 0 0 0 0 0 -0.0509859 0.028582 1.30979 -0.0352805 -0.34 -1.58635
GLU_89 -2.98321 0.291657 1.70669 0.00536095 0 0.0600621 -0.303313 0 -0.449091 0 0 0 0 0 -0.248465 0.0344568 0.82713 -0.144174 -0.81 -2.01289
SER_90 -4.07429 0.335466 2.41622 0.00113249 0 -0.169663 -0.156766 0 -0.761708 0 0 0 0 0 -0.181585 0.12132 0.354812 -0.000987919 -0.37 -2.48606
PHE_91 -8.30115 0.959369 3.06626 0.0259503 0 0 -0.557553 0 0 0 0 0 0 0 0.00592466 0.000794432 0.665076 -0.000955365 0.63 -3.50628
ALA_92 -2.93351 0.287385 1.68227 0.000765322 0 0 -0.516331 0 0 0 0 0 0 0 -0.18114 0.000150594 0 -0.169484 0.16 -1.6699
ALA_93 -3.5182 0.488448 1.67878 0.000923525 0 0 -0.759262 0 0 0 0 0 0 0 -0.256034 0.107878 0 -0.0738425 0.16 -2.17131
THR_94 -5.05163 0.489564 2.85405 0.00402478 0 0.0598622 -0.781869 0 0 -0.447125 0 0 0 0 -0.129265 0.159963 0.332556 0.129416 -0.27 -2.65046
ALA_95 -2.92443 0.226786 1.64807 0.000678935 0 0 -0.466684 0 0 0 0 0 0 0 -0.174378 0.0225014 0 -0.136845 0.16 -1.6443
ASP_96 -3.09005 0.197826 1.89016 0.00325783 0 0.040761 -0.460027 0 0 0 0 0 0 0 -0.165312 0.000199082 0.357273 -0.0286278 -0.67 -1.92454
PHE_97 -6.0009 0.509082 2.24051 0.0210043 0 0 -0.849775 0 0 0 0 0 0 0 -0.0457394 0.0225587 1.05181 0.0338992 0.63 -2.38755
ARG_98 -7.61345 0.664092 4.10899 0.0117345 0 -0.00654815 -0.773773 0 0 0 0 0 0 0 -0.19792 0.0278158 2.13172 -0.0803788 -0.98 -2.70772
GLU_99 -3.14236 0.273852 1.7995 0.00671423 0 -0.021768 -0.791135 0 0 0 0 0 0 0 -0.114799 0.000716672 0.899639 -0.092993 -0.81 -1.99264
GLN_100 -5.2176 0.383259 3.48482 0.00546507 0 -0.198386 -0.859873 0 0 0 0 0 0 0 -0.13173 0.00895459 0.934107 -0.0980063 -0.97 -2.65899
ILE_101 -5.68544 0.421733 1.36731 0.0223786 0 0 -0.863032 0 0 0 0 0 0 0 -0.0137651 0.0143937 0.187474 -0.0689693 0.24 -4.37792
LEU_102 -4.42029 0.33804 2.15443 0.00737361 0 0 -0.624727 -0.0185498 0 0 0 0 0 0 -0.107585 0.0164125 0.285493 -0.116232 -0.1 -2.58564
ARG_103 -4.46051 0.341001 3.45022 0.015382 0 -0.514474 -0.419339 0 0 -0.87599 0 0 0 0 -0.137007 0.00770217 1.96792 -0.058889 -0.98 -1.66398
VAL_104 -5.00769 0.501411 2.54089 0.0185236 0 0 -0.437223 0 -0.748175 0 0 0 0 0 -0.0184539 0.00168615 0.0995717 -0.0621272 0.29 -2.82159
LYS_105 -4.03829 0.426246 2.06074 0.00962244 0 -0.18304 -0.431829 0 -0.693761 0 0 0 0 0 -0.212886 0.0310943 2.22361 -0.0578497 -0.65 -1.51634
GLU_106 -1.81197 0.261513 1.14844 0.007129 0 -0.221774 -0.260422 0 0 0 0 0 0 0 0.000253042 0.111604 0.591812 0.0703555 -0.81 -0.913056
ASP_107 -3.93715 0.430268 2.96501 0.0105973 0 -0.606759 -0.272916 -0.0185498 -0.253552 -0.692275 0 0 0 0 0.153238 0.0214603 0.23092 -0.481534 -0.67 -3.12125
GLU_108 -1.48193 0.212098 0.902838 0.00554648 0 -0.008834 0 0 0 0 0 0 0 0 -0.267437 0.00233108 0.925294 -0.122993 -0.81 -0.643086
ASN_109 -2.59768 0.373579 1.91139 0.00693937 0 -0.16245 0 0 -0.445525 0 0 0 0 0 -0.241629 0.00557052 0.737437 -0.370682 -0.89 -1.67305
VAL_110 -3.84846 0.674756 1.60481 0.0213996 0.0100468 0 -0.272916 0 0 0 0 0 0 0 -0.181557 0.0375382 1.24008 0.104043 0.29 -0.320259
PRO_111 -4.27089 0.643376 1.37072 0.00139802 0.0875366 0 0 -0.698174 0 0 0 0 0 0 -0.00114757 0.00554871 0.423046 -0.549995 0.02 -2.96859
PHE_112 -5.78026 0.233452 1.89548 0.0245209 0 0 0 0 -0.112374 0 0 0 0 0 0.0650238 0.0272177 0.505388 -0.0620693 0.63 -2.57362
LEU_113 -4.49142 0.327863 1.43385 0.0079166 0 0 0 -1.52322 0 0 0 0 0 0 0.00441542 0.00253273 0.492881 -0.035575 -0.1 -3.88077
LEU_114 -5.35566 0.284615 1.38505 0.00742427 0 0 0 -1.59943 0 0 0 0 0 0 -0.107491 0.0359657 0.405958 -0.105542 -0.1 -5.14912
VAL_115 -5.11904 0.228104 1.40168 0.0160882 0 0 0 -1.57135 0 0 0 0 0 0 -0.158815 0.0185636 0.0103068 -0.342598 0.29 -5.22706
GLY_116 -3.0823 0.263429 1.49844 1.94481e-05 0 0 0 -1.60259 0 0 0 0 0 0 1.28123 0.0502235 0 0.663327 -0.17 -1.09822
ASN_117 -5.34517 0.618566 4.14013 0.00606008 0 -0.250054 0 -1.61929 -1.3608 -0.329352 0 0 0 0 0.0462686 0.0622242 1.56978 -0.0337885 -0.89 -3.38542
LYS_118 -4.80708 0.843296 3.1625 0.00553317 0 0.0758341 -0.381211 0 -1.05202 0 0 0 0 0 0.00465884 0.0260184 0.877013 0.106547 -0.65 -1.78891
SER_119 -2.95499 0.49638 1.95407 0.00146019 0 -0.27185 -0.00198443 -0.848683 0 0 0 0 0 0 -0.246739 0.0686285 0.120409 -0.200405 -0.37 -2.2537
ASP_120 -3.41656 0.579715 2.85052 0.00386178 0 -0.369745 0 0 0 -0.600594 0 0 0 0 -0.219787 0.00500565 1.45269 -0.0797359 -0.67 -0.464631
LEU_121 -4.33294 0.67882 2.07598 0.00878389 0 0 -0.704689 0 0 0 0 0 0 0 0.404787 4.72087e-06 0.0220146 0.0730105 -0.1 -1.87423
GLU_122 -3.01392 0.562124 2.37085 0.0138636 0 -0.388088 -0.334738 0 0 -0.59813 0 0 0 0 -0.00773056 0.0019364 1.87259 -0.111229 -0.81 -0.442474
ASP_123 -1.26302 0.228678 0.733137 0.00331058 0 -0.000955893 0 0 0 0 0 0 0 0 -0.177936 0.0131266 0.381647 -0.0234321 -0.67 -0.775444
LYS_124 -2.94474 0.415931 1.3276 0.00466931 0 -0.0304683 -0.323478 0 0 0 0 0 0 0 -0.185961 0.0476406 0.663213 -0.0854056 -0.65 -1.761
ARG_125 -6.19557 0.500045 4.52476 0.0153493 0 -0.72936 -0.332754 0 -0.507315 -1.85834 0 0 0 0 -0.172854 0.297618 1.6805 0.0681068 -0.98 -3.68981
GLN_126 -3.68573 0.131363 2.39092 0.00411782 0 -0.0813967 0 -0.709381 -0.465585 0 0 0 0 0 0.0511784 0.0932845 0.952111 -0.125734 -0.97 -2.41485
VAL_127 -4.99766 0.38773 1.90623 0.0117244 0 0 0 -0.856203 -0.507315 0 0 0 0 0 -0.171526 0.0165417 0.0452549 -0.243399 0.29 -4.11862
SER_128 -3.4639 0.336426 2.3128 0.00161173 0 -0.121519 -0.195213 0 -0.78956 0 0 0 0 0 -0.267316 0.036864 0.24452 -0.241828 -0.37 -2.51711
VAL_129 -3.20875 0.252265 1.92869 0.0133329 0 0 -0.415959 0 0 0 0 0 0 0 -0.0472317 0.0029365 0.0452318 0.0212044 0.29 -1.11828
GLU_130 -2.68404 0.42759 1.66629 0.00547461 0 -0.01803 -0.396676 0 0 0 0 0 0 0 -0.207403 0.00653808 0.904441 -0.115824 -0.81 -1.22164
GLU_131 -5.31923 0.443262 3.38043 0.00289221 0 -0.0488835 -0.425329 0 -0.78956 0 0 0 0 0 0.0730958 0.17945 1.63317 -0.0986807 -0.81 -1.77938
ALA_132 -4.35008 0.51258 1.37288 0.000796587 0 0 -0.615373 0 0 0 0 0 0 0 -0.231251 0.000131152 0 -0.158305 0.16 -3.30862
LYS_133 -4.10843 0.402011 1.85878 0.00316214 0 -0.0285154 -0.675305 0 0 0 0 0 0 0 -0.237412 0.0727136 1.12792 -0.0474112 -0.65 -2.28249
ASN_134 -3.8837 0.291225 2.57691 0.0043449 0 -0.0485464 -0.827738 0 0 0 0 0 0 0 0.0205289 0.0775638 0.336548 0.109201 -0.89 -2.23366
ARG_135 -7.23185 0.564221 4.16924 0.011244 0 0.0244981 -0.616088 0 0 -0.447125 0 0 0 0 -0.127932 0.0366286 2.41876 -0.0627531 -0.98 -2.24116
ALA_136 -4.62829 0.296697 1.8232 0.000782472 0 0 -0.610317 -0.827296 0 0 0 0 0 0 -0.243907 0.0297674 0 -0.157514 0.16 -4.15688
GLU_137 -3.07009 0.544557 1.84388 0.00719992 0 -0.055716 -0.370942 0 0 0 0 0 0 0 -0.154915 0.00480987 0.981022 -0.105506 -0.81 -1.1857
GLN_138 -2.19043 0.185647 1.11 0.00457989 0 -0.0427066 -0.431063 0 0 0 0 0 0 0 -0.230373 0.0279766 0.81993 -0.0583565 -0.97 -1.7748
TRP_139 -8.15723 1.16147 2.82056 0.0251183 0 0 -0.190759 0 0 0 0 0 0 0 -0.168117 0.0870696 0.905413 0.0139689 0.91 -2.59251
ASN_140 -1.72912 0.367003 1.0724 0.0117671 0 0 -0.301753 0 0 0 0 0 0 0 -0.246731 0.00231752 0.758729 -0.508301 -0.89 -1.46368
VAL_141 -3.79934 0.219773 1.44854 0.0131272 0 0 0 -0.827296 0 0 0 0 0 0 -0.0684577 0.000474242 0.0394374 -0.184133 0.29 -2.86787
ASN_142 -1.89215 0.0630859 1.1066 0.00387649 0 -0.0951935 0 -0.854734 0 0 0 0 0 0 -0.0304786 0.00827082 0.592774 0.0281156 -0.89 -1.95983
TYR_143 -6.14771 0.743579 1.94152 0.0260521 0 0 0 0 0 -0.492313 0 0 0 0 -0.0636193 0.00961641 1.07715 -0.0982368 0.51 -2.49397
VAL_144 -3.88443 0.488678 1.23527 0.0198282 0 0 0 -1.54815 0 0 0 0 0 0 -0.0540589 0.0160456 0.667844 -0.143096 0.29 -2.91207
GLU_145 -4.11783 0.64889 3.12753 0.00379553 0 -0.379635 0 0 -0.56918 -1.75252 0 0 0 0 -0.0422894 0.0181116 1.05356 0.0625946 -0.81 -2.75697
THR_146 -4.61798 0.362334 2.78436 0.0109807 0 -0.19093 0 -1.64781 0 -0.329352 0 0 0 0 -0.153964 0.167067 0.146681 -0.409221 -0.27 -4.14783
SER_147 -4.77025 0.407182 3.39743 0.00249407 0 -0.211998 -0.117857 -0.76148 -0.556351 -1.13519 0 0 0 0 0.399068 0.023291 0.172862 -0.0530629 -0.37 -3.57386
ALA_148 -3.09428 0.210058 1.11853 0.000702956 0 0 0 0 -0.0480969 0 0 0 0 0 -0.222871 0.00190326 0 -0.106448 0.16 -1.9805
LYS_149 -3.33773 0.355348 1.64823 0.00543363 0 -0.595702 0 0 0 0 0 0 0 0 -0.109311 0.0199486 0.903173 -0.042735 -0.65 -1.80335
THR_150 -2.56455 0.382139 1.75414 0.0048421 0 -0.111778 0 0 -0.556351 -0.534594 0 0 0 0 -0.141073 0.221574 0.0140876 -0.0690212 -0.27 -1.87059
ARG_151 -2.79167 0.28555 1.69874 0.0117797 0 -0.0720953 -0.161041 0 0 0 0 0 0 0 0.106948 0.0415453 0.99594 0.221748 -0.98 -0.642548
ALA_152 -2.85942 0.312877 1.69434 0.00110522 0 0 0 -0.76148 0 0 0 0 0 0 -0.110915 0.0150891 0 0.147863 0.16 -1.40054
ASN_153 -3.39052 0.189129 1.95209 0.00669019 0 -0.0996085 -0.0744488 0 -0.56918 0 0 0 0 0 -0.185819 0.0560358 0.704756 -0.424206 -0.89 -2.72508
VAL_154 -4.22004 0.583461 1.43412 0.0124017 0 0 -0.0662212 0 0 0 0 0 0 0 0.0455951 0.0154028 0.00849565 -0.123414 0.29 -2.0202
ASP_155 -3.28868 0.368185 1.81561 0.00298214 0 -0.0863732 -0.648211 0 0 0 0 0 0 0 -0.169097 0.00528601 0.326724 -0.012155 -0.67 -2.35573
LYS_156 -4.05898 0.523918 2.47645 0.00790074 0 -0.356749 -0.42325 0 0 -0.447614 0 0 0 0 0.0369059 0.0739928 1.53147 -0.0753153 -0.65 -1.36128
VAL_157 -4.62531 0.84066 0.990774 0.00924753 0 0 -0.197749 0 0 0 0 0 0 0 -0.103196 0.0548715 0.605266 0.152769 0.29 -1.98267
PHE_158 -7.69264 0.89212 1.51185 0.0215775 0 0 -0.650959 0 0 0 0 0 0 0 0.0435521 0.00475626 0.308719 0.022781 0.63 -4.90824
PHE_159 -6.06247 0.516449 2.38837 0.0215978 0 0 -0.723887 0 0 0 0 0 0 0 -0.089949 0.00193623 0.391035 0.0788188 0.63 -2.84811
ASP_160 -4.45881 0.336671 3.24178 0.00285149 0 -0.534771 -0.721641 0 0 -0.537156 0 0 0 0 -0.126657 0.0920052 0.333574 0.0173147 -0.67 -3.02484
LEU_161 -6.14559 0.963515 1.98597 0.00865503 0 0 -0.508731 0 0 0 0 0 0 0 -0.112139 0.108579 0.60907 -0.117316 -0.1 -3.30799
MET_162 -6.6523 0.924652 2.23246 0.00350213 0 0 -0.746501 0 0 0 0 0 0 0 -0.105256 0.135533 1.2066 -0.0893303 -0.34 -3.43064
ARG_163 -6.00228 0.567579 4.24376 0.0110401 0 -0.494626 -0.756064 0 0 -0.756468 0 0 0 0 -0.211597 0.00302003 1.84792 -0.0837254 -0.98 -2.61145
GLU_164 -4.84124 0.284646 2.80666 0.00474274 0 -0.0706809 -0.712645 0 -0.112374 0 0 0 0 0 -0.213078 0.0167873 0.878642 -0.142597 -0.81 -2.91113
ILE_165 -6.72001 0.530383 2.346 0.0177261 0 0 -0.839776 0 0 0 0 0 0 0 -0.0438642 0.00130054 0.131863 -0.0682459 0.24 -4.40462
ARG_166 -6.01507 0.464399 4.25624 0.0103057 0 -0.734153 -0.765248 0 0 -0.635903 0 0 0 0 -0.161405 0.00667634 1.81193 -0.0765299 -0.98 -2.81875
ALA_167 -3.35025 0.199495 1.63365 0.000783586 0 0 -0.83722 0 0 0 0 0 0 0 -0.161467 0.0736098 0 -0.157003 0.16 -2.4384
ARG_168 -5.75471 0.512594 4.0464 0.0155339 0 -0.88694 -0.788619 0 -0.191973 -0.716663 0 0 0 0 -0.170856 0.0222825 3.27808 -0.0704198 -0.98 -1.68529
LYS_169 -5.27349 0.381558 3.97624 0.00334761 0 -0.228345 -0.743351 0 -0.314145 -0.439727 0 0 0 0 -0.207649 0.0936931 1.08811 -0.0406099 -0.65 -2.35438
MET_170 -3.03005 0.269709 1.51979 0.00852718 0 0 -0.400221 0 0 0 0 0 0 0 0.0382225 0.0253443 1.14758 -0.0353599 -0.34 -0.796462
GLU_171 -2.49962 0.0691415 1.49452 0.00550102 0 -0.154412 -0.426318 0 0 0 0 0 0 0 -0.269084 0.00140056 0.845178 -0.139913 -0.81 -1.88361
ASP_172 -2.37901 0.170154 1.83506 0.0034616 0 -0.328433 -0.374365 0 0 -0.0243882 0 0 0 0 -0.163032 0.0189206 0.57024 -0.0734276 -0.67 -1.41482
SER_p:CtermProteinFull_173 -1.49218 0.0668205 1.15896 0.00480385 0 0 -0.312042 0 0 0 0 0 0 0 0 0 0.340913 0 -0.37 -0.602725
GLY_p:NtermProteinFull_174 -0.797768 0.0543254 0.724879 0.000142306 0 0 0 0 -0.139921 0 0 0 0 0 0 0.029274 0 0 -0.17 -0.299068
GLN_175 -2.12986 0.0828002 1.91307 0.00439331 0 -0.0870516 0 0 0 -0.397998 0 0 0 0 -0.235625 0.148339 1.34587 0.0685152 -0.97 -0.257542
TYR_176 -3.79304 0.199538 1.80443 0.026551 0 0 0 -0.194524 0 0 0 0 0 0 -0.111353 0.0121188 0.266742 -0.304021 0.51 -1.58356
LEU_177 -3.21545 0.163906 1.005 0.00663326 0 0 0 0 0 0 0 0 0 0 -0.0952296 0.00387127 0.275238 -0.0785079 -0.1 -2.03454
VAL_178 -3.25452 0.144505 0.851929 0.0177182 0 0 0 -0.436308 0 0 0 0 0 0 0.0835974 0.0113364 0.0284384 -0.069433 0.29 -2.33274
TYR_179 -6.40796 0.496195 2.52056 0.0222435 0 0 0 -1.25517 0 -0.302443 0 0 0 0 -0.0352692 0.00044207 0.799387 -0.093125 0.51 -3.74513
ASN_180 -3.2691 0.172865 1.58549 0.00575129 0 0.00272121 0 0 0 -0.447408 0 0 0 0 0.0607279 0.000499485 1.36613 0.125423 -0.89 -1.2869
GLY_181 -2.8469 0.0948814 1.66258 0.000175955 0 0 0 -1.1893 0 0 0 0 0 0 0.246897 0.0173684 0 -0.643501 -0.17 -2.82781
ASP_182 -2.34092 0.0354003 1.71208 0.00279486 0 -0.0937841 0 0 0 -0.424728 0 0 0 0 -0.0879218 0.000107231 0.648197 0.0646824 -0.67 -1.15409
LEU_183 -5.18414 0.447638 1.68807 0.00534677 0 0 0 -1.67749 0 0 0 0 0 0 -0.00312257 0.117683 0.279811 0.0914333 -0.1 -4.33477
VAL_184 -3.98983 0.100719 1.9871 0.010382 0 0 0 -1.49125 0 0 0 0 0 0 -0.191123 0.00307668 0.0102458 -0.326173 0.29 -3.59685
GLU_185 -5.67942 0.3253 3.3256 0.00700174 0 -0.344538 0 -1.61484 0 -1.14501 0 0 0 0 -0.198073 0.126017 1.10399 -0.0183007 -0.81 -4.92228
TYR_186 -7.3065 0.627422 2.72723 0.022905 0 0 0 -1.01544 0 -0.55095 0 0 0 0 -0.153039 0.00603674 0.405046 -0.211504 0.51 -4.9388
GLU_187 -4.88532 0.31833 3.09859 0.00788339 0 0.0132779 -0.311452 -0.820294 -0.68279 0 0 0 0 0 -0.216179 0.10934 2.24026 0.0207293 -0.81 -1.91762
ALA_188 -2.87823 0.172917 1.43088 0.00100841 0 0 0 0 0 0 0 0 0 0 -0.103598 0.0481757 0 -0.154719 0.16 -1.32356
ASP_189 -3.96819 0.275461 2.38316 0.00373027 0 -0.162171 0 0 -0.400545 0 0 0 0 0 -0.136311 0.00493507 0.517596 -0.0879513 -0.67 -2.24029
HIS_190 -2.56041 0.273136 1.40805 0.00287165 0 -0.154307 0 0 -0.282245 0 0 0 0 0 -0.0817811 0.055069 0.343372 -0.252511 0.56 -0.688749
MET_191 -3.69549 0.429552 1.34191 0.01551 0 0 -0.311452 0 0 0 0 0 0 0 0.0986871 0.112715 1.05199 0.194345 -0.34 -1.10223
ALA_192 -2.4271 0.165928 1.25817 0.000952611 0 0 0 -0.820294 0 0 0 0 0 0 -0.233447 0.000671111 0 0.00235573 0.16 -1.89276
GLN_193 -2.41784 0.0909496 1.04957 0.00534103 0 -0.083439 0 0 0 0 0 0 0 0 -0.205338 0.0247803 0.79218 0.0129819 -0.97 -1.70081
LEU_194 -3.60308 0.184133 1.61049 0.00938835 0 0 0 -0.805485 0 0 0 0 0 0 2.59382 2.35103e-05 0.159926 0.0889979 -0.1 0.138217
GLN_195 -2.73416 0.155421 1.76632 0.00492469 0 -0.0133832 0 -0.809355 0 0 0 0 0 0 -0.0400712 0.0710803 0.9613 0.0120849 -0.97 -1.59585
ARG_196 -2.24952 0.0516971 1.39713 0.0101425 0 -0.061516 0 0 0 0 0 0 0 0 -0.219918 0.00308281 1.42776 -0.0091066 -0.98 -0.630246
VAL_197 -4.32143 0.395936 1.89615 0.014952 0 0 0 -1.67749 0 0 0 0 0 0 -0.0838136 0.0396243 0.0419772 -0.197431 0.29 -3.60152
HIS_D_198 -6.02463 0.328848 3.01172 0.00377286 0 -0.0302145 0 -1.71085 0 -0.872137 0 0 0 0 -0.0299758 0.0118877 1.83511 0.0503809 0.56 -2.86609
GLY_199 -3.08549 0.144125 1.3858 4.22837e-05 0 0 0 -1.1893 0 0 0 0 0 0 0.463126 0.0286041 0 0.423727 -0.17 -1.99936
PHE_200 -5.38634 0.29177 1.62552 0.0236329 0 0 0 -1.34036 0 0 0 0 0 0 0.0490332 0.0270604 0.33417 -0.193436 0.63 -3.93895
LEU_201 -6.1399 0.733543 1.82946 0.0186232 0 0 0 -1.69148 0 0 0 0 0 0 -0.1292 0.0109737 3.10329 -0.0802122 -0.1 -2.44489
MET_202 -5.27288 0.57258 2.45092 0.0040532 0 0 -0.376888 0 0 0 0 0 0 0 0.0657942 0.198694 1.12214 0.155957 -0.34 -1.41964
ASN_203 -3.90239 0.114948 2.94112 0.0083425 0 -0.162555 0 -0.194524 -0.139921 0 0 0 0 0 -0.04803 0.111426 0.772115 -0.123959 -0.89 -1.51343
ASP_204 -3.53792 0.394213 2.60345 0.00682976 0 -0.316497 0 -0.631882 0 -0.397998 0 0 0 0 0.407931 2.3446e-05 0.170481 -0.225613 -0.67 -2.19699
CYS_205 -4.24398 0.357297 2.12145 0.00194233 0 0 -0.376888 0 0 0 0 0 0 0 -0.0145606 0.0801981 0.161904 -0.147523 1.7 -0.360159
LEU_206 -5.02 0.262995 1.15501 0.00912492 0 0 0 -1.32707 0 0 0 0 0 0 -0.0017153 0.0299158 0.438861 -0.111338 -0.1 -4.66422
LEU_207 -4.38466 0.188471 1.50678 0.00685428 0 0 0 -1.34036 0 0 0 0 0 0 -0.0526534 0.00287661 0.376419 -0.125027 -0.1 -3.9213
VAL_208 -3.88614 0.0403968 1.54661 0.0106254 0 0 0 -1.72325 0 0 0 0 0 0 -0.188149 0.00456999 0.00686048 -0.319513 0.29 -4.218
ALA_209 -2.79175 0.0972068 1.59364 0.000966217 0 0 0 -1.71085 0 0 0 0 0 0 0.0785259 0.00765219 0 0.227821 0.16 -2.33679
THR_210 -2.97221 0.113488 1.93307 0.00842153 0 0.0176925 0 -1.69619 0 0 0 0 0 0 -0.0259543 0.00776544 0.0473679 -0.0943981 -0.27 -2.93095
TRP_211 -3.24004 0.118528 1.13628 0.0212436 0 0 0 0 0 0 0 0 0 0 -0.0255619 0.128995 0.529999 -0.0507991 0.91 -0.471353
LEU_212 -3.45084 0.35762 1.6977 0.010716 0.00103483 0 0 -1.55627 0 0 0 0 0 0 0.168189 0.0046236 0.357729 -0.0402583 -0.1 -2.54976
PRO_213 -1.69643 0.38832 0.516703 0.000977863 0.031035 0 0 0 0 0 0 0 0 0 -0.190724 0.211164 0.176567 -0.475804 0.02 -1.01819
GLN_214 -3.27982 0.398364 1.99477 0.00421851 0 0 0 0 0 0 0 0 0 0 -0.0826405 0.173702 1.02438 -0.00320373 -0.97 -0.740228
ARG_215 -1.52798 0.348189 0.99176 0.00954784 0 -0.0881817 0 0 -0.157314 0 0 0 0 0 0.200437 0.00782123 1.28361 -0.0846626 -0.98 0.00322462
ARG_216 -1.62404 0.215627 1.01166 0.0120458 0 -0.0881817 0 0 -0.157314 0 0 0 0 0 0.158379 0.0763359 1.19444 -0.291757 -0.98 -0.472808
GLY_217 -1.61844 0.36358 1.048 0.000144162 0 0 0 0 0 0 0 0 0 0 2.10004 0.0319801 0 -0.237088 -0.17 1.51821
MET_218 -2.51438 0.365968 1.0607 0.00540618 0 0 0 0 0 0 0 0 0 0 0.27359 0.0101783 1.06234 0.129489 -0.34 0.0532904
TYR_219 -4.25499 0.226332 1.95608 0.0244747 0 0 0 -1.55627 0 0 0 0 0 0 -0.151975 0.00198628 0.843712 -0.101527 0.51 -2.50218
ARG_220 -2.58495 0.136504 0.842934 0.0110635 0 0.00187252 0 0 0 0 0 0 0 0 0.00403887 0.0215172 2.65991 -0.0708123 -0.98 0.042082
TYR_221 -3.59581 0.149382 1.88837 0.0247851 0 0 0 -1.69619 0 0 0 0 0 0 -0.0234529 0.000313823 0.516594 -0.115237 0.51 -2.34125
ASN_222 -2.20172 0.0592107 1.25732 0.00321553 0 0.00197908 0 0 0 0 0 0 0 0 -0.00336216 0.0463832 0.88987 0.109172 -0.89 -0.72793
ALA_223 -3.14687 0.0845132 1.51363 0.00100343 0 0 0 -1.72325 0 0 0 0 0 0 0.23595 0.121307 0 0.357876 0.16 -2.39584
LEU_224 -3.02254 0.127579 0.662745 0.014555 0 0 0 0 0 0 0 0 0 0 -0.0924833 0.116017 0.51039 -0.14613 -0.1 -1.92986
TYR_225 -6.84932 0.565599 2.58831 0.0239061 0.00135585 0 0 -1.32707 0 -1.06378 0 0 0 0 0.0753298 0.0182326 0.1791 -0.114374 0.51 -5.39271
PRO_226 -3.59382 0.485694 1.37108 0.00090228 0.0886899 0 -0.746671 0 0 0 0 0 0 0 -0.260882 0.046776 0.171172 -0.618068 0.02 -3.03513
LEU_227 -5.26286 0.466426 2.22848 0.00930121 0 0 0 -0.631882 -0.0903925 0 0 0 0 0 -0.151035 0.0671441 0.0693832 0.0215306 -0.1 -3.3739
ASP_228 -3.07803 0.334142 2.58375 0.00928194 0 -0.491974 0 0 0 -0.498705 0 0 0 0 -0.2525 0.0115372 0.615648 -0.217322 -0.67 -1.65417
ARG_229 -3.53416 0.603359 2.24415 0.00685226 0 -0.261283 -0.342793 0 0 0 0 0 0 0 0.17176 0.0565052 0.883713 -0.103551 -0.98 -1.25545
LEU_230 -5.36011 0.47609 1.88517 0.0102687 0 0 -0.403878 0 -0.336334 0 0 0 0 0 -0.0996346 0.0267972 0.272699 -0.0392469 -0.1 -3.66817
ALA_231 -3.07382 0.102904 1.47834 0.000824248 0 0 0 -1.60914 0 0 0 0 0 0 -0.0125996 0.0475009 0 0.143187 0.16 -2.7628
VAL_232 -2.75028 0.110738 1.05748 0.00924387 0 0 0 0 -0.0205166 0 0 0 0 0 -0.206806 0.0234124 0.0416492 -0.363696 0.29 -1.80878
VAL_233 -2.76814 0.146928 1.26616 0.0152836 0 0 0 -1.68903 0 0 0 0 0 0 -0.198905 0.00529127 0.109508 -0.378996 0.29 -3.2019
ASN_234 -2.02873 0.0857857 1.77604 0.0138124 0 -0.249389 0 0 0 -0.506406 0 0 0 0 -0.113537 0.00207454 0.563676 -0.224819 -0.89 -1.57149
[truncated: 6,404 more chars]
