# Supplementary material for: A Generic Program for Multistate Protein Design
Source: PLoS One. 2011 Jul 6;6(7):e20937. doi: 10.1371/journal.pone.0020937 (PMC3130737; doi:10.1371/journal.pone.0020937)
Supplement: File S2 — Design models generated by this study for both the heterodimerization task and the orthogonal interface redesign task. (BZ2) [file pone.0020937.s002.bz2 › SupplementaryMaterials/select_orthogonal_interface_designs/design7/027.d16_v11.3_repeated_1_5.0dG_RalA3andExo84.pdb]

ATOM      1  N   SER A  11      18.084 -20.105 -21.847  1.00  0.00              
ATOM      2  CA  SER A  11      16.963 -19.464 -22.604  1.00  0.00              
ATOM      3  C   SER A  11      15.615 -19.675 -21.918  1.00  0.00              
ATOM      4  O   SER A  11      15.405 -20.690 -21.252  1.00  0.00              
ATOM      5  CB  SER A  11      16.894 -20.035 -24.023  1.00  0.00              
ATOM      6  OG  SER A  11      18.056 -19.711 -24.759  1.00  0.00              
ATOM      7 1H   SER A  11      18.641 -20.813 -22.282  1.00  0.00              
ATOM      8 2H   SER A  11      18.839 -19.546 -21.503  1.00  0.00              
ATOM      9 3H   SER A  11      17.896 -20.598 -20.998  1.00  0.00              
ATOM     10  HA  SER A  11      17.117 -18.400 -22.787  1.00  0.00              
ATOM     11 1HB  SER A  11      16.796 -21.119 -23.958  1.00  0.00              
ATOM     12 2HB  SER A  11      16.020 -19.622 -24.523  1.00  0.00              
ATOM     13  HG  SER A  11      17.987 -20.080 -25.643  1.00  0.00              
ATOM     14  N   LEU A  12      14.708 -18.712 -22.086  1.00  0.00              
ATOM     15  CA  LEU A  12      13.384 -18.763 -21.454  1.00  0.00              
ATOM     16  C   LEU A  12      12.469 -19.813 -22.116  1.00  0.00              
ATOM     17  O   LEU A  12      12.403 -19.909 -23.342  1.00  0.00              
ATOM     18  CB  LEU A  12      12.705 -17.381 -21.529  1.00  0.00              
ATOM     19  CG  LEU A  12      12.936 -16.320 -20.438  1.00  0.00              
ATOM     20  CD1 LEU A  12      14.423 -16.016 -20.294  1.00  0.00              
ATOM     21  CD2 LEU A  12      12.153 -15.047 -20.784  1.00  0.00              
ATOM     22  H   LEU A  12      14.945 -17.922 -22.670  1.00  0.00              
ATOM     23  HA  LEU A  12      13.488 -19.070 -20.414  1.00  0.00              
ATOM     24 1HB  LEU A  12      13.152 -17.013 -22.451  1.00  0.00              
ATOM     25 2HB  LEU A  12      11.626 -17.468 -21.658  1.00  0.00              
ATOM     26  HG  LEU A  12      12.530 -16.718 -19.508  1.00  0.00              
ATOM     27 1HD1 LEU A  12      14.568 -15.264 -19.518  1.00  0.00              
ATOM     28 2HD1 LEU A  12      14.956 -16.926 -20.018  1.00  0.00              
ATOM     29 3HD1 LEU A  12      14.810 -15.640 -21.239  1.00  0.00              
ATOM     30 1HD2 LEU A  12      12.318 -14.298 -20.010  1.00  0.00              
ATOM     31 2HD2 LEU A  12      12.494 -14.660 -21.744  1.00  0.00              
ATOM     32 3HD2 LEU A  12      11.089 -15.279 -20.844  1.00  0.00              
ATOM     33  N   ALA A  13      11.770 -20.601 -21.306  1.00  0.00              
ATOM     34  CA  ALA A  13      10.847 -21.584 -21.847  1.00  0.00              
ATOM     35  C   ALA A  13       9.561 -20.825 -22.206  1.00  0.00              
ATOM     36  O   ALA A  13       9.246 -19.789 -21.606  1.00  0.00              
ATOM     37  CB  ALA A  13      10.566 -22.698 -20.812  1.00  0.00              
ATOM     38  H   ALA A  13      11.874 -20.523 -20.304  1.00  0.00              
ATOM     39  HA  ALA A  13      11.287 -22.020 -22.744  1.00  0.00              
ATOM     40 1HB  ALA A  13       9.873 -23.423 -21.239  1.00  0.00              
ATOM     41 2HB  ALA A  13      11.499 -23.198 -20.553  1.00  0.00              
ATOM     42 3HB  ALA A  13      10.127 -22.261 -19.917  1.00  0.00              
ATOM     43  N   LYS A  14       8.836 -21.343 -23.190  1.00  0.00              
ATOM     44  CA  LYS A  14       7.571 -20.762 -23.617  1.00  0.00              
ATOM     45  C   LYS A  14       6.481 -21.822 -23.459  1.00  0.00              
ATOM     46  O   LYS A  14       6.518 -22.860 -24.109  1.00  0.00              
ATOM     47  CB  LYS A  14       7.648 -20.267 -25.062  1.00  0.00              
ATOM     48  CG  LYS A  14       8.635 -19.129 -25.286  1.00  0.00              
ATOM     49  CD  LYS A  14       8.620 -18.660 -26.733  1.00  0.00              
ATOM     50  CE  LYS A  14       9.603 -17.521 -26.957  1.00  0.00              
ATOM     51  NZ  LYS A  14       9.532 -16.989 -28.345  1.00  0.00              
ATOM     52  H   LYS A  14       9.180 -22.171 -23.655  1.00  0.00              
ATOM     53  HA  LYS A  14       7.323 -19.916 -22.976  1.00  0.00              
ATOM     54 1HB  LYS A  14       7.934 -21.121 -25.677  1.00  0.00              
ATOM     55 2HB  LYS A  14       6.647 -19.939 -25.342  1.00  0.00              
ATOM     56 1HG  LYS A  14       8.361 -18.300 -24.632  1.00  0.00              
ATOM     57 2HG  LYS A  14       9.633 -19.481 -25.028  1.00  0.00              
ATOM     58 1HD  LYS A  14       8.887 -19.502 -27.374  1.00  0.00              
ATOM     59 2HD  LYS A  14       7.613 -18.324 -26.979  1.00  0.00              
ATOM     60 1HE  LYS A  14       9.370 -16.725 -26.251  1.00  0.00              
ATOM     61 2HE  LYS A  14      10.608 -17.894 -26.763  1.00  0.00              
ATOM     62 1HZ  LYS A  14      10.198 -16.237 -28.451  1.00  0.00              
ATOM     63 2HZ  LYS A  14       9.749 -17.727 -29.000  1.00  0.00              
ATOM     64 3HZ  LYS A  14       8.601 -16.642 -28.525  1.00  0.00              
ATOM     65  N   HIS A  15       5.527 -21.565 -22.572  1.00  0.00              
ATOM     66  CA  HIS A  15       4.445 -22.508 -22.322  1.00  0.00              
ATOM     67  C   HIS A  15       3.237 -22.094 -23.141  1.00  0.00              
ATOM     68  O   HIS A  15       2.710 -20.993 -22.979  1.00  0.00              
ATOM     69  CB  HIS A  15       4.114 -22.532 -20.828  1.00  0.00              
ATOM     70  CG  HIS A  15       5.280 -22.924 -19.972  1.00  0.00              
ATOM     71  ND1 HIS A  15       5.768 -24.214 -19.929  1.00  0.00              
ATOM     72  CD2 HIS A  15       6.064 -22.198 -19.141  1.00  0.00              
ATOM     73  CE1 HIS A  15       6.799 -24.264 -19.106  1.00  0.00              
ATOM     74  NE2 HIS A  15       7.001 -23.054 -18.615  1.00  0.00              
ATOM     75  H   HIS A  15       5.551 -20.696 -22.058  1.00  0.00              
ATOM     76  HA  HIS A  15       4.746 -23.505 -22.644  1.00  0.00              
ATOM     77 1HB  HIS A  15       3.798 -21.542 -20.497  1.00  0.00              
ATOM     78 2HB  HIS A  15       3.319 -23.251 -20.631  1.00  0.00              
ATOM     79  HD2 HIS A  15       6.064 -21.146 -18.855  1.00  0.00              
ATOM     80  HE1 HIS A  15       7.327 -25.201 -18.933  1.00  0.00              
ATOM     81  HE2 HIS A  15       7.724 -22.792 -17.960  1.00  0.00              
ATOM     82  N   ARG A  16       2.786 -22.993 -24.006  1.00  0.00              
ATOM     83  CA  ARG A  16       1.748 -22.676 -24.991  1.00  0.00              
ATOM     84  C   ARG A  16       0.358 -23.092 -24.537  1.00  0.00              
ATOM     85  O   ARG A  16      -0.010 -24.272 -24.624  1.00  0.00              
ATOM     86  CB  ARG A  16       2.068 -23.260 -26.359  1.00  0.00              
ATOM     87  CG  ARG A  16       3.267 -22.636 -27.056  1.00  0.00              
ATOM     88  CD  ARG A  16       3.482 -23.112 -28.447  1.00  0.00              
ATOM     89  NE  ARG A  16       4.656 -22.554 -29.099  1.00  0.00              
ATOM     90  CZ  ARG A  16       4.686 -21.367 -29.736  1.00  0.00              
ATOM     91  NH1 ARG A  16       3.605 -20.627 -29.841  1.00  0.00              
ATOM     92  NH2 ARG A  16       5.829 -20.976 -30.273  1.00  0.00              
ATOM     93  H   ARG A  16       3.174 -23.925 -23.981  1.00  0.00              
ATOM     94  HA  ARG A  16       1.697 -21.597 -25.139  1.00  0.00              
ATOM     95 1HB  ARG A  16       2.250 -24.324 -26.216  1.00  0.00              
ATOM     96 2HB  ARG A  16       1.182 -23.123 -26.978  1.00  0.00              
ATOM     97 1HG  ARG A  16       3.125 -21.556 -27.089  1.00  0.00              
ATOM     98 2HG  ARG A  16       4.162 -22.868 -26.479  1.00  0.00              
ATOM     99 1HD  ARG A  16       3.598 -24.195 -28.437  1.00  0.00              
ATOM    100 2HD  ARG A  16       2.615 -22.845 -29.050  1.00  0.00              
ATOM    101  HE  ARG A  16       5.589 -22.936 -29.182  1.00  0.00              
ATOM    102 1HH1 ARG A  16       2.735 -20.949 -29.440  1.00  0.00              
ATOM    103 2HH1 ARG A  16       3.648 -19.741 -30.323  1.00  0.00              
ATOM    104 1HH2 ARG A  16       6.646 -21.566 -30.199  1.00  0.00              
ATOM    105 2HH2 ARG A  16       5.879 -20.092 -30.756  1.00  0.00              
ATOM    106  N   VAL A  17      -0.413 -22.116 -24.060  1.00  0.00              
ATOM    107  CA  VAL A  17      -1.762 -22.363 -23.551  1.00  0.00              
ATOM    108  C   VAL A  17      -2.809 -22.141 -24.637  1.00  0.00              
ATOM    109  O   VAL A  17      -2.837 -21.078 -25.269  1.00  0.00              
ATOM    110  CB  VAL A  17      -2.091 -21.410 -22.358  1.00  0.00              
ATOM    111  CG1 VAL A  17      -3.528 -21.611 -21.884  1.00  0.00              
ATOM    112  CG2 VAL A  17      -1.117 -21.677 -21.194  1.00  0.00              
ATOM    113  H   VAL A  17      -0.048 -21.174 -24.051  1.00  0.00              
ATOM    114  HA  VAL A  17      -1.887 -23.403 -23.249  1.00  0.00              
ATOM    115  HB  VAL A  17      -1.939 -20.378 -22.676  1.00  0.00              
ATOM    116 1HG1 VAL A  17      -3.735 -20.937 -21.052  1.00  0.00              
ATOM    117 2HG1 VAL A  17      -4.215 -21.398 -22.703  1.00  0.00              
ATOM    118 3HG1 VAL A  17      -3.663 -22.642 -21.556  1.00  0.00              
ATOM    119 1HG2 VAL A  17      -1.350 -21.011 -20.364  1.00  0.00              
ATOM    120 2HG2 VAL A  17      -1.216 -22.712 -20.867  1.00  0.00              
ATOM    121 3HG2 VAL A  17      -0.094 -21.498 -21.527  1.00  0.00              
ATOM    122  N   ILE A  18      -3.673 -23.132 -24.840  1.00  0.00              
ATOM    123  CA  ILE A  18      -4.777 -23.005 -25.802  1.00  0.00              
ATOM    124  C   ILE A  18      -6.073 -22.840 -25.027  1.00  0.00              
ATOM    125  O   ILE A  18      -6.395 -23.677 -24.170  1.00  0.00              
ATOM    126  CB  ILE A  18      -4.950 -24.276 -26.693  1.00  0.00              
ATOM    127  CG1 ILE A  18      -3.631 -24.627 -27.395  1.00  0.00              
ATOM    128  CG2 ILE A  18      -6.078 -24.047 -27.720  1.00  0.00              
ATOM    129  CD1 ILE A  18      -3.089 -23.547 -28.304  1.00  0.00              
ATOM    130  H   ILE A  18      -3.570 -23.993 -24.321  1.00  0.00              
ATOM    131  HA  ILE A  18      -4.659 -22.106 -26.405  1.00  0.00              
ATOM    132  HB  ILE A  18      -5.198 -25.125 -26.057  1.00  0.00              
ATOM    133 1HG1 ILE A  18      -2.897 -24.839 -26.619  1.00  0.00              
ATOM    134 2HG1 ILE A  18      -3.807 -25.529 -27.983  1.00  0.00              
ATOM    135 1HG2 ILE A  18      -6.192 -24.936 -28.339  1.00  0.00              
ATOM    136 2HG2 ILE A  18      -7.011 -23.846 -27.197  1.00  0.00              
ATOM    137 3HG2 ILE A  18      -5.826 -23.195 -28.353  1.00  0.00              
ATOM    138 1HD1 ILE A  18      -2.156 -23.884 -28.756  1.00  0.00              
ATOM    139 2HD1 ILE A  18      -3.815 -23.333 -29.089  1.00  0.00              
ATOM    140 3HD1 ILE A  18      -2.904 -22.643 -27.726  1.00  0.00              
ATOM    141  N   MET A  19      -6.809 -21.765 -25.304  1.00  0.00              
ATOM    142  CA  MET A  19      -8.119 -21.583 -24.680  1.00  0.00              
ATOM    143  C   MET A  19      -9.123 -22.359 -25.529  1.00  0.00              
ATOM    144  O   MET A  19      -9.213 -22.149 -26.738  1.00  0.00              
ATOM    145  CB  MET A  19      -8.527 -20.106 -24.662  1.00  0.00              
ATOM    146  CG  MET A  19      -7.537 -19.179 -23.971  1.00  0.00              
ATOM    147  SD  MET A  19      -7.329 -19.602 -22.239  1.00  0.00              
ATOM    148  CE  MET A  19      -8.901 -19.076 -21.532  1.00  0.00              
ATOM    149  H   MET A  19      -6.470 -21.064 -25.948  1.00  0.00              
ATOM    150  HA  MET A  19      -8.109 -21.991 -23.670  1.00  0.00              
ATOM    151 1HB  MET A  19      -8.645 -19.797 -25.699  1.00  0.00              
ATOM    152 2HB  MET A  19      -9.489 -20.047 -24.152  1.00  0.00              
ATOM    153 1HG  MET A  19      -6.580 -19.259 -24.485  1.00  0.00              
ATOM    154 2HG  MET A  19      -7.910 -18.159 -24.057  1.00  0.00              
ATOM    155 1HE  MET A  19      -8.906 -19.281 -20.461  1.00  0.00              
ATOM    156 2HE  MET A  19      -9.034 -18.006 -21.698  1.00  0.00              
ATOM    157 3HE  MET A  19      -9.715 -19.622 -22.010  1.00  0.00              
ATOM    158  N   VAL A  20      -9.867 -23.263 -24.905  1.00  0.00              
ATOM    159  CA  VAL A  20     -10.868 -24.050 -25.625  1.00  0.00              
ATOM    160  C   VAL A  20     -12.234 -23.903 -24.958  1.00  0.00              
ATOM    161  O   VAL A  20     -12.339 -23.974 -23.727  1.00  0.00              
ATOM    162  CB  VAL A  20     -10.448 -25.551 -25.663  1.00  0.00              
ATOM    163  CG1 VAL A  20     -11.509 -26.390 -26.351  1.00  0.00              
ATOM    164  CG2 VAL A  20      -9.112 -25.689 -26.384  1.00  0.00              
ATOM    165  H   VAL A  20      -9.743 -23.413 -23.914  1.00  0.00              
ATOM    166  HA  VAL A  20     -11.000 -23.686 -26.645  1.00  0.00              
ATOM    167  HB  VAL A  20     -10.303 -25.904 -24.642  1.00  0.00              
ATOM    168 1HG1 VAL A  20     -11.195 -27.435 -26.365  1.00  0.00              
ATOM    169 2HG1 VAL A  20     -12.451 -26.303 -25.808  1.00  0.00              
ATOM    170 3HG1 VAL A  20     -11.645 -26.039 -27.373  1.00  0.00              
ATOM    171 1HG2 VAL A  20      -8.818 -26.738 -26.410  1.00  0.00              
ATOM    172 2HG2 VAL A  20      -9.210 -25.314 -27.403  1.00  0.00              
ATOM    173 3HG2 VAL A  20      -8.352 -25.114 -25.856  1.00  0.00              
ATOM    174  N   GLY A  21     -13.270 -23.684 -25.772  1.00  0.00              
ATOM    175  CA  GLY A  21     -14.618 -23.538 -25.248  1.00  0.00              
ATOM    176  C   GLY A  21     -15.559 -22.763 -26.156  1.00  0.00              
ATOM    177  O   GLY A  21     -15.111 -22.073 -27.070  1.00  0.00              
ATOM    178  H   GLY A  21     -13.120 -23.618 -26.769  1.00  0.00              
ATOM    179 1HA  GLY A  21     -15.050 -24.527 -25.096  1.00  0.00              
ATOM    180 2HA  GLY A  21     -14.575 -23.012 -24.295  1.00  0.00              
ATOM    181  N   SER A  22     -16.863 -22.879 -25.890  1.00  0.00              
ATOM    182  CA  SER A  22     -17.904 -22.251 -26.701  1.00  0.00              
ATOM    183  C   SER A  22     -17.841 -20.732 -26.609  1.00  0.00              
ATOM    184  O   SER A  22     -17.341 -20.180 -25.630  1.00  0.00              
ATOM    185  CB  SER A  22     -19.271 -22.746 -26.272  1.00  0.00              
ATOM    186  OG  SER A  22     -19.415 -24.127 -26.464  1.00  0.00              
ATOM    187  H   SER A  22     -17.130 -23.430 -25.087  1.00  0.00              
ATOM    188  HA  SER A  22     -17.882 -22.558 -27.748  1.00  0.00              
ATOM    189 1HB  SER A  22     -19.407 -22.520 -25.214  1.00  0.00              
ATOM    190 2HB  SER A  22     -20.030 -22.226 -26.854  1.00  0.00              
ATOM    191  HG  SER A  22     -20.291 -24.399 -26.181  1.00  0.00              
ATOM    192  N   GLY A  23     -18.373 -20.068 -27.631  1.00  0.00              
ATOM    193  CA  GLY A  23     -18.396 -18.617 -27.634  1.00  0.00              
ATOM    194  C   GLY A  23     -19.190 -18.069 -26.462  1.00  0.00              
ATOM    195  O   GLY A  23     -20.284 -18.555 -26.159  1.00  0.00              
ATOM    196  H   GLY A  23     -18.767 -20.568 -28.416  1.00  0.00              
ATOM    197 1HA  GLY A  23     -17.373 -18.244 -27.571  1.00  0.00              
ATOM    198 2HA  GLY A  23     -18.852 -18.270 -28.561  1.00  0.00              
ATOM    199  N   GLY A  24     -18.629 -17.070 -25.786  1.00  0.00              
ATOM    200  CA  GLY A  24     -19.271 -16.528 -24.601  1.00  0.00              
ATOM    201  C   GLY A  24     -18.955 -17.119 -23.233  1.00  0.00              
ATOM    202  O   GLY A  24     -19.408 -16.577 -22.228  1.00  0.00              
ATOM    203  H   GLY A  24     -17.750 -16.678 -26.091  1.00  0.00              
ATOM    204 1HA  GLY A  24     -19.016 -15.472 -24.509  1.00  0.00              
ATOM    205 2HA  GLY A  24     -20.351 -16.632 -24.702  1.00  0.00              
ATOM    206  N   VAL A  25     -18.191 -18.201 -23.154  1.00  0.00              
ATOM    207  CA  VAL A  25     -17.848 -18.728 -21.834  1.00  0.00              
ATOM    208  C   VAL A  25     -16.865 -17.883 -21.015  1.00  0.00              
ATOM    209  O   VAL A  25     -16.758 -18.075 -19.804  1.00  0.00              
ATOM    210  CB  VAL A  25     -17.309 -20.185 -21.907  1.00  0.00              
ATOM    211  CG1 VAL A  25     -18.357 -21.089 -22.554  1.00  0.00              
ATOM    212  CG2 VAL A  25     -15.987 -20.230 -22.659  1.00  0.00              
ATOM    213  H   VAL A  25     -17.840 -18.669 -23.977  1.00  0.00              
ATOM    214  HA  VAL A  25     -18.720 -18.756 -21.179  1.00  0.00              
ATOM    215  HB  VAL A  25     -17.109 -20.539 -20.896  1.00  0.00              
ATOM    216 1HG1 VAL A  25     -17.976 -22.109 -22.603  1.00  0.00              
ATOM    217 2HG1 VAL A  25     -19.270 -21.071 -21.958  1.00  0.00              
ATOM    218 3HG1 VAL A  25     -18.573 -20.733 -23.561  1.00  0.00              
ATOM    219 1HG2 VAL A  25     -15.626 -21.257 -22.699  1.00  0.00              
ATOM    220 2HG2 VAL A  25     -16.133 -19.856 -23.673  1.00  0.00              
ATOM    221 3HG2 VAL A  25     -15.254 -19.608 -22.145  1.00  0.00              
ATOM    222  N   GLY A  26     -16.147 -16.965 -21.660  1.00  0.00              
ATOM    223  CA  GLY A  26     -15.211 -16.114 -20.935  1.00  0.00              
ATOM    224  C   GLY A  26     -13.733 -16.401 -21.179  1.00  0.00              
ATOM    225  O   GLY A  26     -12.881 -16.060 -20.357  1.00  0.00              
ATOM    226  H   GLY A  26     -16.245 -16.849 -22.658  1.00  0.00              
ATOM    227 1HA  GLY A  26     -15.380 -15.075 -21.219  1.00  0.00              
ATOM    228 2HA  GLY A  26     -15.381 -16.229 -19.865  1.00  0.00              
ATOM    229  N   LYS A  27     -13.413 -17.021 -22.311  1.00  0.00              
ATOM    230  CA  LYS A  27     -12.016 -17.254 -22.670  1.00  0.00              
ATOM    231  C   LYS A  27     -11.252 -15.923 -22.769  1.00  0.00              
ATOM    232  O   LYS A  27     -10.197 -15.748 -22.148  1.00  0.00              
ATOM    233  CB  LYS A  27     -11.935 -18.007 -24.004  1.00  0.00              
ATOM    234  CG  LYS A  27     -12.628 -19.363 -23.972  1.00  0.00              
ATOM    235  CD  LYS A  27     -12.326 -20.202 -25.231  1.00  0.00              
ATOM    236  CE  LYS A  27     -12.802 -19.522 -26.514  1.00  0.00              
ATOM    237  NZ  LYS A  27     -14.290 -19.377 -26.581  1.00  0.00              
ATOM    238  H   LYS A  27     -14.141 -17.337 -22.936  1.00  0.00              
ATOM    239  HA  LYS A  27     -11.528 -17.841 -21.891  1.00  0.00              
ATOM    240 1HB  LYS A  27     -12.396 -17.370 -24.759  1.00  0.00              
ATOM    241 2HB  LYS A  27     -10.877 -18.135 -24.236  1.00  0.00              
ATOM    242 1HG  LYS A  27     -12.285 -19.906 -23.091  1.00  0.00              
ATOM    243 2HG  LYS A  27     -13.704 -19.201 -23.903  1.00  0.00              
ATOM    244 1HD  LYS A  27     -11.248 -20.358 -25.293  1.00  0.00              
ATOM    245 2HD  LYS A  27     -12.827 -21.164 -25.135  1.00  0.00              
ATOM    246 1HE  LYS A  27     -12.349 -18.533 -26.566  1.00  0.00              
ATOM    247 2HE  LYS A  27     -12.467 -20.119 -27.362  1.00  0.00              
ATOM    248 1HZ  LYS A  27     -14.545 -18.924 -27.448  1.00  0.00              
ATOM    249 2HZ  LYS A  27     -14.720 -20.291 -26.540  1.00  0.00              
ATOM    250 3HZ  LYS A  27     -14.610 -18.820 -25.802  1.00  0.00              
ATOM    251  N   SER A  28     -11.797 -14.984 -23.536  1.00  0.00              
ATOM    252  CA  SER A  28     -11.150 -13.687 -23.699  1.00  0.00              
ATOM    253  C   SER A  28     -11.096 -12.904 -22.399  1.00  0.00              
ATOM    254  O   SER A  28     -10.156 -12.132 -22.159  1.00  0.00              
ATOM    255  CB  SER A  28     -11.871 -12.880 -24.762  1.00  0.00              
ATOM    256  OG  SER A  28     -11.796 -13.485 -26.023  1.00  0.00              
ATOM    257  H   SER A  28     -12.668 -15.162 -24.015  1.00  0.00              
ATOM    258  HA  SER A  28     -10.145 -13.754 -24.119  1.00  0.00              
ATOM    259 1HB  SER A  28     -12.918 -12.784 -24.476  1.00  0.00              
ATOM    260 2HB  SER A  28     -11.418 -11.891 -24.816  1.00  0.00              
ATOM    261  HG  SER A  28     -10.918 -13.851 -26.151  1.00  0.00              
ATOM    262  N   ALA A  29     -12.108 -13.099 -21.560  1.00  0.00              
ATOM    263  CA  ALA A  29     -12.153 -12.430 -20.267  1.00  0.00              
ATOM    264  C   ALA A  29     -11.008 -12.908 -19.380  1.00  0.00              
ATOM    265  O   ALA A  29     -10.349 -12.107 -18.734  1.00  0.00              
ATOM    266  CB  ALA A  29     -13.497 -12.686 -19.585  1.00  0.00              
ATOM    267  H   ALA A  29     -12.861 -13.721 -21.818  1.00  0.00              
ATOM    268  HA  ALA A  29     -12.028 -11.358 -20.423  1.00  0.00              
ATOM    269 1HB  ALA A  29     -13.517 -12.179 -18.620  1.00  0.00              
ATOM    270 2HB  ALA A  29     -14.303 -12.304 -20.212  1.00  0.00              
ATOM    271 3HB  ALA A  29     -13.631 -13.756 -19.435  1.00  0.00              
ATOM    272  N   LEU A  30     -10.776 -14.217 -19.349  1.00  0.00              
ATOM    273  CA  LEU A  30      -9.701 -14.752 -18.526  1.00  0.00              
ATOM    274  C   LEU A  30      -8.355 -14.321 -19.115  1.00  0.00              
ATOM    275  O   LEU A  30      -7.432 -13.953 -18.381  1.00  0.00              
ATOM    276  CB  LEU A  30      -9.780 -16.283 -18.456  1.00  0.00              
ATOM    277  CG  LEU A  30     -10.951 -16.871 -17.667  1.00  0.00              
ATOM    278  CD1 LEU A  30     -11.021 -18.389 -17.858  1.00  0.00              
ATOM    279  CD2 LEU A  30     -10.793 -16.506 -16.177  1.00  0.00              
ATOM    280  H   LEU A  30     -11.341 -14.851 -19.894  1.00  0.00              
ATOM    281  HA  LEU A  30      -9.770 -14.338 -17.521  1.00  0.00              
ATOM    282 1HB  LEU A  30      -9.907 -16.502 -19.515  1.00  0.00              
ATOM    283 2HB  LEU A  30      -8.845 -16.719 -18.105  1.00  0.00              
ATOM    284  HG  LEU A  30     -11.861 -16.396 -18.035  1.00  0.00              
ATOM    285 1HD1 LEU A  30     -11.860 -18.790 -17.289  1.00  0.00              
ATOM    286 2HD1 LEU A  30     -11.160 -18.616 -18.915  1.00  0.00              
ATOM    287 3HD1 LEU A  30     -10.096 -18.843 -17.506  1.00  0.00              
ATOM    288 1HD2 LEU A  30     -11.627 -16.923 -15.610  1.00  0.00              
ATOM    289 2HD2 LEU A  30      -9.856 -16.915 -15.799  1.00  0.00              
ATOM    290 3HD2 LEU A  30     -10.787 -15.422 -16.066  1.00  0.00              
ATOM    291  N   THR A  31      -8.257 -14.351 -20.440  1.00  0.00              
ATOM    292  CA  THR A  31      -7.016 -14.032 -21.140  1.00  0.00              
ATOM    293  C   THR A  31      -6.611 -12.573 -20.954  1.00  0.00              
ATOM    294  O   THR A  31      -5.442 -12.266 -20.746  1.00  0.00              
ATOM    295  CB  THR A  31      -7.132 -14.327 -22.647  1.00  0.00              
ATOM    296  OG1 THR A  31      -7.367 -15.728 -22.845  1.00  0.00              
ATOM    297  CG2 THR A  31      -5.856 -13.924 -23.369  1.00  0.00              
ATOM    298  H   THR A  31      -9.074 -14.604 -20.977  1.00  0.00              
ATOM    299  HA  THR A  31      -6.198 -14.623 -20.728  1.00  0.00              
ATOM    300  HB  THR A  31      -7.973 -13.766 -23.054  1.00  0.00              
ATOM    301  HG1 THR A  31      -7.743 -15.868 -23.718  1.00  0.00              
ATOM    302 1HG2 THR A  31      -5.958 -14.140 -24.433  1.00  0.00              
ATOM    303 2HG2 THR A  31      -5.681 -12.857 -23.230  1.00  0.00              
ATOM    304 3HG2 THR A  31      -5.016 -14.486 -22.963  1.00  0.00              
ATOM    305  N   LEU A  32      -7.591 -11.679 -21.035  1.00  0.00              
ATOM    306  CA  LEU A  32      -7.328 -10.261 -20.907  1.00  0.00              
ATOM    307  C   LEU A  32      -7.172  -9.804 -19.464  1.00  0.00              
ATOM    308  O   LEU A  32      -6.472  -8.822 -19.199  1.00  0.00              
ATOM    309  CB  LEU A  32      -8.422  -9.451 -21.626  1.00  0.00              
ATOM    310  CG  LEU A  32      -8.477  -9.645 -23.149  1.00  0.00              
ATOM    311  CD1 LEU A  32      -9.675  -8.896 -23.721  1.00  0.00              
ATOM    312  CD2 LEU A  32      -7.182  -9.152 -23.783  1.00  0.00              
ATOM    313  H   LEU A  32      -8.539 -11.992 -21.189  1.00  0.00              
ATOM    314  HA  LEU A  32      -6.378 -10.021 -21.384  1.00  0.00              
ATOM    315 1HB  LEU A  32      -9.303  -9.891 -21.159  1.00  0.00              
ATOM    316 2HB  LEU A  32      -8.369  -8.392 -21.376  1.00  0.00              
ATOM    317  HG  LEU A  32      -8.549 -10.717 -23.337  1.00  0.00              
ATOM    318 1HD1 LEU A  32      -9.710  -9.036 -24.802  1.00  0.00              
ATOM    319 2HD1 LEU A  32     -10.592  -9.283 -23.276  1.00  0.00              
ATOM    320 3HD1 LEU A  32      -9.581  -7.834 -23.497  1.00  0.00              
ATOM    321 1HD2 LEU A  32      -7.230  -9.294 -24.863  1.00  0.00              
ATOM    322 2HD2 LEU A  32      -7.047  -8.093 -23.562  1.00  0.00              
ATOM    323 3HD2 LEU A  32      -6.341  -9.717 -23.380  1.00  0.00              
ATOM    324  N   GLN A  33      -7.819 -10.494 -18.534  1.00  0.00              
ATOM    325  CA  GLN A  33      -7.621 -10.184 -17.116  1.00  0.00              
ATOM    326  C   GLN A  33      -6.202 -10.628 -16.765  1.00  0.00              
ATOM    327  O   GLN A  33      -5.476  -9.946 -16.040  1.00  0.00              
ATOM    328  CB  GLN A  33      -8.648 -10.893 -16.230  1.00  0.00              
ATOM    329  CG  GLN A  33      -8.538 -10.552 -14.753  1.00  0.00              
ATOM    330  CD  GLN A  33      -8.791  -9.081 -14.479  1.00  0.00              
ATOM    331  OE1 GLN A  33      -9.749  -8.496 -14.990  1.00  0.00              
ATOM    332  NE2 GLN A  33      -7.929  -8.474 -13.672  1.00  0.00              
ATOM    333  H   GLN A  33      -8.453 -11.237 -18.791  1.00  0.00              
ATOM    334  HA  GLN A  33      -7.713  -9.109 -16.961  1.00  0.00              
ATOM    335 1HB  GLN A  33      -9.633 -10.611 -16.601  1.00  0.00              
ATOM    336 2HB  GLN A  33      -8.501 -11.963 -16.372  1.00  0.00              
ATOM    337 1HG  GLN A  33      -9.039 -11.128 -13.976  1.00  0.00              
ATOM    338 2HG  GLN A  33      -7.464 -10.732 -14.703  1.00  0.00              
ATOM    339 1HE2 GLN A  33      -8.044  -7.504 -13.454  1.00  0.00              
ATOM    340 2HE2 GLN A  33      -7.164  -8.987 -13.280  1.00  0.00              
ATOM    341  N   PHE A  34      -5.808 -11.785 -17.289  1.00  0.00              
ATOM    342  CA  PHE A  34      -4.466 -12.304 -17.047  1.00  0.00              
ATOM    343  C   PHE A  34      -3.369 -11.415 -17.658  1.00  0.00              
ATOM    344  O   PHE A  34      -2.462 -10.957 -16.964  1.00  0.00              
ATOM    345  CB  PHE A  34      -4.346 -13.730 -17.607  1.00  0.00              
ATOM    346  CG  PHE A  34      -2.971 -14.311 -17.479  1.00  0.00              
ATOM    347  CD1 PHE A  34      -2.095 -14.305 -18.548  1.00  0.00              
ATOM    348  CD2 PHE A  34      -2.542 -14.840 -16.267  1.00  0.00              
ATOM    349  CE1 PHE A  34      -0.797 -14.819 -18.419  1.00  0.00              
ATOM    350  CE2 PHE A  34      -1.250 -15.353 -16.126  1.00  0.00              
ATOM    351  CZ  PHE A  34      -0.377 -15.340 -17.209  1.00  0.00              
ATOM    352  H   PHE A  34      -6.444 -12.315 -17.866  1.00  0.00              
ATOM    353  HA  PHE A  34      -4.264 -12.322 -15.975  1.00  0.00              
ATOM    354 1HB  PHE A  34      -5.020 -14.400 -17.076  1.00  0.00              
ATOM    355 2HB  PHE A  34      -4.591 -13.737 -18.669  1.00  0.00              
ATOM    356  HD1 PHE A  34      -2.423 -13.893 -19.503  1.00  0.00              
ATOM    357  HD2 PHE A  34      -3.227 -14.849 -15.418  1.00  0.00              
ATOM    358  HE1 PHE A  34      -0.120 -14.807 -19.273  1.00  0.00              
ATOM    359  HE2 PHE A  34      -0.926 -15.764 -15.170  1.00  0.00              
ATOM    360  HZ  PHE A  34       0.632 -15.738 -17.107  1.00  0.00              
ATOM    361  N   MET A  35      -3.470 -11.163 -18.955  1.00  0.00              
ATOM    362  CA  MET A  35      -2.474 -10.371 -19.676  1.00  0.00              
ATOM    363  C   MET A  35      -2.447  -8.887 -19.347  1.00  0.00              
ATOM    364  O   MET A  35      -1.380  -8.294 -19.150  1.00  0.00              
ATOM    365  CB  MET A  35      -2.714 -10.470 -21.187  1.00  0.00              
ATOM    366  CG  MET A  35      -2.423 -11.826 -21.801  1.00  0.00              
ATOM    367  SD  MET A  35      -0.655 -11.997 -22.071  1.00  0.00              
ATOM    368  CE  MET A  35      -0.510 -13.727 -22.233  1.00  0.00              
ATOM    369  H   MET A  35      -4.264 -11.532 -19.459  1.00  0.00              
ATOM    370  HA  MET A  35      -1.471 -10.711 -19.418  1.00  0.00              
ATOM    371 1HB  MET A  35      -3.759 -10.219 -21.360  1.00  0.00              
ATOM    372 2HB  MET A  35      -2.077  -9.722 -21.660  1.00  0.00              
ATOM    373 1HG  MET A  35      -2.783 -12.593 -21.116  1.00  0.00              
ATOM    374 2HG  MET A  35      -2.965 -11.895 -22.743  1.00  0.00              
ATOM    375 1HE  MET A  35       0.533 -13.991 -22.406  1.00  0.00              
ATOM    376 2HE  MET A  35      -0.860 -14.209 -21.318  1.00  0.00              
ATOM    377 3HE  MET A  35      -1.115 -14.066 -23.075  1.00  0.00              
ATOM    378  N   ARG A  36      -3.627  -8.288 -19.303  1.00  0.00              
ATOM    379  CA  ARG A  36      -3.708  -6.856 -19.097  1.00  0.00              
ATOM    380  C   ARG A  36      -4.472  -6.348 -17.888  1.00  0.00              
ATOM    381  O   ARG A  36      -4.637  -5.141 -17.733  1.00  0.00              
ATOM    382  CB  ARG A  36      -4.235  -6.181 -20.355  1.00  0.00              
ATOM    383  CG  ARG A  36      -3.350  -6.336 -21.582  1.00  0.00              
ATOM    384  CD  ARG A  36      -3.739  -5.476 -22.729  1.00  0.00              
ATOM    385  NE  ARG A  36      -5.079  -5.719 -23.238  1.00  0.00              
ATOM    386  CZ  ARG A  36      -5.737  -4.900 -24.082  1.00  0.00              
ATOM    387  NH1 ARG A  36      -5.200  -3.770 -24.485  1.00  0.00              
ATOM    388  NH2 ARG A  36      -6.948  -5.253 -24.477  1.00  0.00              
ATOM    389  H   ARG A  36      -4.480  -8.818 -19.413  1.00  0.00              
ATOM    390  HA  ARG A  36      -2.710  -6.451 -18.924  1.00  0.00              
ATOM    391 1HB  ARG A  36      -5.214  -6.612 -20.561  1.00  0.00              
ATOM    392 2HB  ARG A  36      -4.345  -5.122 -20.125  1.00  0.00              
ATOM    393 1HG  ARG A  36      -2.326  -6.085 -21.306  1.00  0.00              
ATOM    394 2HG  ARG A  36      -3.394  -7.375 -21.911  1.00  0.00              
ATOM    395 1HD  ARG A  36      -3.691  -4.432 -22.421  1.00  0.00              
ATOM    396 2HD  ARG A  36      -3.042  -5.645 -23.550  1.00  0.00              
ATOM    397  HE  ARG A  36      -5.706  -6.491 -23.058  1.00  0.00              
ATOM    398 1HH1 ARG A  36      -4.280  -3.506 -24.161  1.00  0.00              
ATOM    399 2HH1 ARG A  36      -5.709  -3.171 -25.118  1.00  0.00              
ATOM    400 1HH2 ARG A  36      -7.353  -6.117 -24.143  1.00  0.00              
ATOM    401 2HH2 ARG A  36      -7.463  -4.658 -25.108  1.00  0.00              
ATOM    402  N   ASP A  37      -4.935  -7.251 -17.034  1.00  0.00              
ATOM    403  CA  ASP A  37      -5.810  -6.840 -15.946  1.00  0.00              
ATOM    404  C   ASP A  37      -7.074  -6.154 -16.434  1.00  0.00              
ATOM    405  O   ASP A  37      -7.555  -5.235 -15.783  1.00  0.00              
ATOM    406  CB  ASP A  37      -5.058  -5.912 -14.989  1.00  0.00              
ATOM    407  CG  ASP A  37      -3.872  -6.560 -14.287  1.00  0.00              
ATOM    408  OD1 ASP A  37      -4.042  -7.618 -13.729  1.00  0.00              
ATOM    409  OD2 ASP A  37      -2.776  -6.077 -14.447  1.00  0.00              
ATOM    410  H   ASP A  37      -4.689  -8.227 -17.126  1.00  0.00              
ATOM    411  HA  ASP A  37      -6.149  -7.717 -15.393  1.00  0.00              
ATOM    412 1HB  ASP A  37      -4.740  -4.977 -15.450  1.00  0.00              
ATOM    413 2HB  ASP A  37      -5.844  -5.710 -14.261  1.00  0.00              
ATOM    414  N   GLU A  38      -7.615  -6.591 -17.565  1.00  0.00              
ATOM    415  CA  GLU A  38      -8.841  -5.989 -18.069  1.00  0.00              
ATOM    416  C   GLU A  38     -10.000  -6.992 -18.168  1.00  0.00              
ATOM    417  O   GLU A  38      -9.788  -8.190 -18.384  1.00  0.00              
ATOM    418  CB  GLU A  38      -8.583  -5.355 -19.438  1.00  0.00              
ATOM    419  CG  GLU A  38      -7.605  -4.188 -19.416  1.00  0.00              
ATOM    420  CD  GLU A  38      -7.462  -3.570 -20.779  1.00  0.00              
ATOM    421  OE1 GLU A  38      -8.077  -4.055 -21.698  1.00  0.00              
ATOM    422  OE2 GLU A  38      -6.829  -2.545 -20.881  1.00  0.00              
ATOM    423  H   GLU A  38      -7.184  -7.341 -18.087  1.00  0.00              
ATOM    424  HA  GLU A  38      -9.185  -5.217 -17.379  1.00  0.00              
ATOM    425 1HB  GLU A  38      -8.195  -6.141 -20.085  1.00  0.00              
ATOM    426 2HB  GLU A  38      -9.546  -5.013 -19.818  1.00  0.00              
ATOM    427 1HG  GLU A  38      -7.867  -3.416 -18.693  1.00  0.00              
ATOM    428 2HG  GLU A  38      -6.662  -4.650 -19.127  1.00  0.00              
ATOM    429  N   PHE A  39     -11.221  -6.487 -17.998  1.00  0.00              
ATOM    430  CA  PHE A  39     -12.428  -7.305 -18.046  1.00  0.00              
ATOM    431  C   PHE A  39     -13.587  -6.473 -18.566  1.00  0.00              
ATOM    432  O   PHE A  39     -13.810  -5.356 -18.101  1.00  0.00              
ATOM    433  CB  PHE A  39     -12.798  -7.861 -16.657  1.00  0.00              
ATOM    434  CG  PHE A  39     -14.127  -8.594 -16.630  1.00  0.00              
ATOM    435  CD1 PHE A  39     -15.292  -7.945 -16.227  1.00  0.00              
ATOM    436  CD2 PHE A  39     -14.224  -9.909 -17.065  1.00  0.00              
ATOM    437  CE1 PHE A  39     -16.536  -8.596 -16.261  1.00  0.00              
ATOM    438  CE2 PHE A  39     -15.461 -10.574 -17.105  1.00  0.00              
ATOM    439  CZ  PHE A  39     -16.619  -9.912 -16.701  1.00  0.00              
ATOM    440  H   PHE A  39     -11.305  -5.494 -17.830  1.00  0.00              
ATOM    441  HA  PHE A  39     -12.284  -8.137 -18.737  1.00  0.00              
ATOM    442 1HB  PHE A  39     -12.042  -8.571 -16.324  1.00  0.00              
ATOM    443 2HB  PHE A  39     -12.873  -7.048 -15.936  1.00  0.00              
ATOM    444  HD1 PHE A  39     -15.235  -6.914 -15.881  1.00  0.00              
ATOM    445  HD2 PHE A  39     -13.317 -10.426 -17.380  1.00  0.00              
ATOM    446  HE1 PHE A  39     -17.435  -8.070 -15.942  1.00  0.00              
ATOM    447  HE2 PHE A  39     -15.516 -11.606 -17.451  1.00  0.00              
ATOM    448  HZ  PHE A  39     -17.583 -10.419 -16.728  1.00  0.00              
ATOM    449  N   VAL A  40     -14.314  -7.018 -19.534  1.00  0.00              
ATOM    450  CA  VAL A  40     -15.568  -6.422 -19.982  1.00  0.00              
ATOM    451  C   VAL A  40     -16.676  -7.459 -19.887  1.00  0.00              
ATOM    452  O   VAL A  40     -16.425  -8.664 -19.914  1.00  0.00              
ATOM    453  CB  VAL A  40     -15.472  -5.923 -21.431  1.00  0.00              
ATOM    454  CG1 VAL A  40     -14.416  -4.839 -21.538  1.00  0.00              
ATOM    455  CG2 VAL A  40     -15.126  -7.085 -22.345  1.00  0.00              
ATOM    456  H   VAL A  40     -13.991  -7.869 -19.970  1.00  0.00              
ATOM    457  HA  VAL A  40     -15.868  -5.596 -19.336  1.00  0.00              
ATOM    458  HB  VAL A  40     -16.447  -5.545 -21.740  1.00  0.00              
ATOM    459 1HG1 VAL A  40     -14.355  -4.491 -22.569  1.00  0.00              
ATOM    460 2HG1 VAL A  40     -14.684  -4.005 -20.890  1.00  0.00              
ATOM    461 3HG1 VAL A  40     -13.449  -5.240 -21.233  1.00  0.00              
ATOM    462 1HG2 VAL A  40     -15.059  -6.731 -23.373  1.00  0.00              
ATOM    463 2HG2 VAL A  40     -14.169  -7.511 -22.044  1.00  0.00              
ATOM    464 3HG2 VAL A  40     -15.902  -7.847 -22.274  1.00  0.00              
ATOM    465  N   GLU A  41     -17.909  -6.986 -19.782  1.00  0.00              
ATOM    466  CA  GLU A  41     -19.045  -7.882 -19.675  1.00  0.00              
ATOM    467  C   GLU A  41     -19.511  -8.456 -21.016  1.00  0.00              
ATOM    468  O   GLU A  41     -19.832  -9.637 -21.103  1.00  0.00              
ATOM    469  CB  GLU A  41     -20.207  -7.154 -18.995  1.00  0.00              
ATOM    470  CG  GLU A  41     -19.968  -6.817 -17.530  1.00  0.00              
ATOM    471  CD  GLU A  41     -21.130  -6.063 -16.946  1.00  0.00              
ATOM    472  OE1 GLU A  41     -22.050  -5.773 -17.672  1.00  0.00              
ATOM    473  OE2 GLU A  41     -21.150  -5.874 -15.753  1.00  0.00              
ATOM    474  H   GLU A  41     -18.067  -5.989 -19.776  1.00  0.00              
ATOM    475  HA  GLU A  41     -18.773  -8.755 -19.080  1.00  0.00              
ATOM    476 1HB  GLU A  41     -20.378  -6.234 -19.556  1.00  0.00              
ATOM    477 2HB  GLU A  41     -21.082  -7.799 -19.081  1.00  0.00              
ATOM    478 1HG  GLU A  41     -19.756  -7.690 -16.914  1.00  0.00              
ATOM    479 2HG  GLU A  41     -19.092  -6.170 -17.556  1.00  0.00              
ATOM    480  N   ASP A  42     -19.523  -7.644 -22.069  1.00  0.00              
ATOM    481  CA  ASP A  42     -19.876  -8.161 -23.395  1.00  0.00              
ATOM    482  C   ASP A  42     -18.807  -9.003 -24.095  1.00  0.00              
ATOM    483  O   ASP A  42     -17.612  -8.746 -23.967  1.00  0.00              
ATOM    484  CB  ASP A  42     -20.257  -6.991 -24.305  1.00  0.00              
ATOM    485  CG  ASP A  42     -21.604  -6.357 -23.984  1.00  0.00              
ATOM    486  OD1 ASP A  42     -22.340  -6.930 -23.217  1.00  0.00              
ATOM    487  OD2 ASP A  42     -21.820  -5.237 -24.380  1.00  0.00              
ATOM    488  H   ASP A  42     -19.290  -6.666 -21.968  1.00  0.00              
ATOM    489  HA  ASP A  42     -20.723  -8.843 -23.312  1.00  0.00              
ATOM    490 1HB  ASP A  42     -19.494  -6.214 -24.357  1.00  0.00              
ATOM    491 2HB  ASP A  42     -20.318  -7.506 -25.264  1.00  0.00              
ATOM    492  N   TYR A  43     -19.267 -10.006 -24.840  1.00  0.00              
ATOM    493  CA  TYR A  43     -18.407 -10.904 -25.614  1.00  0.00              
ATOM    494  C   TYR A  43     -17.757 -10.156 -26.779  1.00  0.00              
ATOM    495  O   TYR A  43     -18.424  -9.436 -27.517  1.00  0.00              
ATOM    496  CB  TYR A  43     -19.206 -12.101 -26.133  1.00  0.00              
ATOM    497  CG  TYR A  43     -18.439 -12.978 -27.098  1.00  0.00              
ATOM    498  CD1 TYR A  43     -17.422 -13.808 -26.652  1.00  0.00              
ATOM    499  CD2 TYR A  43     -18.737 -12.973 -28.453  1.00  0.00              
ATOM    500  CE1 TYR A  43     -16.718 -14.611 -27.529  1.00  0.00              
ATOM    501  CE2 TYR A  43     -18.040 -13.772 -29.339  1.00  0.00              
ATOM    502  CZ  TYR A  43     -17.031 -14.590 -28.873  1.00  0.00              
ATOM    503  OH  TYR A  43     -16.334 -15.388 -29.752  1.00  0.00              
ATOM    504  H   TYR A  43     -20.267 -10.141 -24.864  1.00  0.00              
ATOM    505  HA  TYR A  43     -17.598 -11.276 -24.984  1.00  0.00              
ATOM    506 1HB  TYR A  43     -19.505 -12.691 -25.266  1.00  0.00              
ATOM    507 2HB  TYR A  43     -20.093 -11.706 -26.628  1.00  0.00              
ATOM    508  HD1 TYR A  43     -17.180 -13.819 -25.589  1.00  0.00              
ATOM    509  HD2 TYR A  43     -19.535 -12.325 -28.815  1.00  0.00              
ATOM    510  HE1 TYR A  43     -15.920 -15.258 -27.165  1.00  0.00              
ATOM    511  HE2 TYR A  43     -18.288 -13.754 -30.401  1.00  0.00              
ATOM    512  HH  TYR A  43     -15.656 -15.915 -29.323  1.00  0.00              
ATOM    513  N   GLU A  44     -16.454 -10.352 -26.949  1.00  0.00              
ATOM    514  CA  GLU A  44     -15.726  -9.811 -28.091  1.00  0.00              
ATOM    515  C   GLU A  44     -15.499 -10.877 -29.173  1.00  0.00              
ATOM    516  O   GLU A  44     -14.732 -11.814 -28.970  1.00  0.00              
ATOM    517  CB  GLU A  44     -14.387  -9.228 -27.636  1.00  0.00              
ATOM    518  CG  GLU A  44     -13.555  -8.615 -28.754  1.00  0.00              
ATOM    519  CD  GLU A  44     -12.295  -7.992 -28.219  1.00  0.00              
ATOM    520  OE1 GLU A  44     -12.082  -8.054 -27.032  1.00  0.00              
ATOM    521  OE2 GLU A  44     -11.492  -7.554 -29.008  1.00  0.00              
ATOM    522  H   GLU A  44     -15.954 -10.895 -26.259  1.00  0.00              
ATOM    523  HA  GLU A  44     -16.311  -9.020 -28.562  1.00  0.00              
ATOM    524 1HB  GLU A  44     -14.609  -8.465 -26.889  1.00  0.00              
ATOM    525 2HB  GLU A  44     -13.827 -10.039 -27.170  1.00  0.00              
ATOM    526 1HG  GLU A  44     -13.303  -9.321 -29.544  1.00  0.00              
ATOM    527 2HG  GLU A  44     -14.202  -7.836 -29.157  1.00  0.00              
ATOM    528  N   PRO A  45     -16.160 -10.737 -30.339  1.00  0.00              
ATOM    529  CA  PRO A  45     -15.998 -11.682 -31.449  1.00  0.00              
ATOM    530  C   PRO A  45     -14.534 -11.973 -31.757  1.00  0.00              
ATOM    531  O   PRO A  45     -13.788 -11.115 -32.226  1.00  0.00              
ATOM    532  CB  PRO A  45     -16.727 -10.992 -32.595  1.00  0.00              
ATOM    533  CG  PRO A  45     -17.848 -10.308 -31.879  1.00  0.00              
ATOM    534  CD  PRO A  45     -17.146  -9.716 -30.674  1.00  0.00              
ATOM    535  HA  PRO A  45     -16.430 -12.670 -31.233  1.00  0.00              
ATOM    536 1HB  PRO A  45     -16.070 -10.284 -33.121  1.00  0.00              
ATOM    537 2HB  PRO A  45     -17.083 -11.717 -33.341  1.00  0.00              
ATOM    538 1HG  PRO A  45     -18.317  -9.543 -32.515  1.00  0.00              
ATOM    539 2HG  PRO A  45     -18.636 -11.023 -31.600  1.00  0.00              
ATOM    540 1HD  PRO A  45     -16.664  -8.754 -30.904  1.00  0.00              
ATOM    541 2HD  PRO A  45     -17.836  -9.536 -29.837  1.00  0.00              
ATOM    542  N   THR A  46     -14.137 -13.204 -31.470  1.00  0.00              
ATOM    543  CA  THR A  46     -12.757 -13.641 -31.644  1.00  0.00              
ATOM    544  C   THR A  46     -12.629 -14.773 -32.660  1.00  0.00              
ATOM    545  O   THR A  46     -13.287 -15.793 -32.522  1.00  0.00              
ATOM    546  CB  THR A  46     -12.191 -14.191 -30.298  1.00  0.00              
ATOM    547  OG1 THR A  46     -12.212 -13.158 -29.308  1.00  0.00              
ATOM    548  CG2 THR A  46     -10.765 -14.724 -30.480  1.00  0.00              
ATOM    549  H   THR A  46     -14.821 -13.858 -31.118  1.00  0.00              
ATOM    550  HA  THR A  46     -12.158 -12.821 -32.040  1.00  0.00              
ATOM    551  HB  THR A  46     -12.834 -14.998 -29.946  1.00  0.00              
ATOM    552  HG1 THR A  46     -13.023 -12.651 -29.391  1.00  0.00              
ATOM    553 1HG2 THR A  46     -10.394 -15.101 -29.528  1.00  0.00              
ATOM    554 2HG2 THR A  46     -10.770 -15.530 -31.215  1.00  0.00              
ATOM    555 3HG2 THR A  46     -10.119 -13.920 -30.829  1.00  0.00              
ATOM    556  N   PHE A  47     -11.783 -14.588 -33.675  1.00  0.00              
ATOM    557  CA  PHE A  47     -11.573 -15.640 -34.660  1.00  0.00              
ATOM    558  C   PHE A  47     -10.371 -16.394 -34.089  1.00  0.00              
ATOM    559  O   PHE A  47     -10.481 -17.570 -33.744  1.00  0.00              
ATOM    560  CB  PHE A  47     -11.304 -15.093 -36.063  1.00  0.00              
ATOM    561  CG  PHE A  47     -11.070 -16.159 -37.095  1.00  0.00              
ATOM    562  CD1 PHE A  47     -12.132 -16.872 -37.629  1.00  0.00              
ATOM    563  CD2 PHE A  47      -9.787 -16.451 -37.533  1.00  0.00              
ATOM    564  CE1 PHE A  47     -11.918 -17.854 -38.579  1.00  0.00              
ATOM    565  CE2 PHE A  47      -9.570 -17.430 -38.482  1.00  0.00              
ATOM    566  CZ  PHE A  47     -10.637 -18.133 -39.005  1.00  0.00              
ATOM    567  H   PHE A  47     -11.281 -13.718 -33.770  1.00  0.00              
ATOM    568  HA  PHE A  47     -12.459 -16.272 -34.721  1.00  0.00              
ATOM    569 1HB  PHE A  47     -12.156 -14.508 -36.407  1.00  0.00              
ATOM    570 2HB  PHE A  47     -10.414 -14.466 -36.056  1.00  0.00              
ATOM    571  HD1 PHE A  47     -13.146 -16.651 -37.292  1.00  0.00              
ATOM    572  HD2 PHE A  47      -8.944 -15.896 -37.119  1.00  0.00              
ATOM    573  HE1 PHE A  47     -12.762 -18.407 -38.990  1.00  0.00              
ATOM    574  HE2 PHE A  47      -8.557 -17.650 -38.819  1.00  0.00              
ATOM    575  HZ  PHE A  47     -10.467 -18.906 -39.753  1.00  0.00              
ATOM    576  N   ALA A  48      -9.235 -15.700 -33.962  1.00  0.00              
ATOM    577  CA  ALA A  48      -8.026 -16.262 -33.336  1.00  0.00              
ATOM    578  C   ALA A  48      -7.035 -15.148 -32.999  1.00  0.00              
ATOM    579  O   ALA A  48      -6.558 -14.436 -33.886  1.00  0.00              
ATOM    580  CB  ALA A  48      -7.367 -17.298 -34.270  1.00  0.00              
ATOM    581  H   ALA A  48      -9.213 -14.753 -34.312  1.00  0.00              
ATOM    582  HA  ALA A  48      -8.310 -16.752 -32.404  1.00  0.00              
ATOM    583 1HB  ALA A  48      -6.475 -17.702 -33.791  1.00  0.00              
ATOM    584 2HB  ALA A  48      -8.070 -18.107 -34.470  1.00  0.00              
ATOM    585 3HB  ALA A  48      -7.089 -16.817 -35.207  1.00  0.00              
ATOM    586  N   ASP A  49      -6.735 -15.005 -31.711  1.00  0.00              
ATOM    587  CA  ASP A  49      -5.763 -14.014 -31.238  1.00  0.00              
ATOM    588  C   ASP A  49      -4.643 -14.694 -30.455  1.00  0.00              
ATOM    589  O   ASP A  49      -4.899 -15.613 -29.687  1.00  0.00              
ATOM    590  CB  ASP A  49      -6.446 -12.954 -30.370  1.00  0.00              
ATOM    591  CG  ASP A  49      -7.467 -12.099 -31.108  1.00  0.00              
ATOM    592  OD1 ASP A  49      -7.118 -11.526 -32.112  1.00  0.00              
ATOM    593  OD2 ASP A  49      -8.621 -12.151 -30.754  1.00  0.00              
ATOM    594  H   ASP A  49      -7.194 -15.604 -31.040  1.00  0.00              
ATOM    595  HA  ASP A  49      -5.299 -13.516 -32.090  1.00  0.00              
ATOM    596 1HB  ASP A  49      -6.899 -13.360 -29.465  1.00  0.00              
ATOM    597 2HB  ASP A  49      -5.585 -12.341 -30.103  1.00  0.00              
ATOM    598  N   SER A  50      -3.416 -14.214 -30.656  1.00  0.00              
ATOM    599  CA  SER A  50      -2.231 -14.734 -29.971  1.00  0.00              
ATOM    600  C   SER A  50      -1.700 -13.680 -29.001  1.00  0.00              
ATOM    601  O   SER A  50      -1.406 -12.547 -29.402  1.00  0.00              
ATOM    602  CB  SER A  50      -1.164 -15.129 -30.973  1.00  0.00              
ATOM    603  OG  SER A  50       0.015 -15.555 -30.347  1.00  0.00              
ATOM    604  H   SER A  50      -3.310 -13.456 -31.315  1.00  0.00              
ATOM    605  HA  SER A  50      -2.406 -15.683 -29.463  1.00  0.00              
ATOM    606 1HB  SER A  50      -1.550 -15.940 -31.591  1.00  0.00              
ATOM    607 2HB  SER A  50      -0.940 -14.269 -31.603  1.00  0.00              
ATOM    608  HG  SER A  50       0.662 -15.795 -31.014  1.00  0.00              
ATOM    609  N   TYR A  51      -1.586 -14.056 -27.731  1.00  0.00              
ATOM    610  CA  TYR A  51      -1.014 -13.187 -26.705  1.00  0.00              
ATOM    611  C   TYR A  51       0.267 -13.818 -26.167  1.00  0.00              
ATOM    612  O   TYR A  51       0.400 -15.048 -26.166  1.00  0.00              
ATOM    613  CB  TYR A  51      -2.012 -12.947 -25.570  1.00  0.00              
ATOM    614  CG  TYR A  51      -3.255 -12.197 -25.994  1.00  0.00              
ATOM    615  CD1 TYR A  51      -4.392 -12.876 -26.405  1.00  0.00              
ATOM    616  CD2 TYR A  51      -3.287 -10.810 -25.981  1.00  0.00              
ATOM    617  CE1 TYR A  51      -5.530 -12.196 -26.795  1.00  0.00              
ATOM    618  CE2 TYR A  51      -4.419 -10.119 -26.367  1.00  0.00              
ATOM    619  CZ  TYR A  51      -5.539 -10.816 -26.774  1.00  0.00              
ATOM    620  OH  TYR A  51      -6.670 -10.133 -27.159  1.00  0.00              
ATOM    621  H   TYR A  51      -1.910 -14.977 -27.471  1.00  0.00              
ATOM    622  HA  TYR A  51      -0.752 -12.222 -27.141  1.00  0.00              
ATOM    623 1HB  TYR A  51      -2.294 -13.925 -25.176  1.00  0.00              
ATOM    624 2HB  TYR A  51      -1.492 -12.381 -24.798  1.00  0.00              
ATOM    625  HD1 TYR A  51      -4.377 -13.966 -26.419  1.00  0.00              
ATOM    626  HD2 TYR A  51      -2.399 -10.266 -25.659  1.00  0.00              
ATOM    627  HE1 TYR A  51      -6.416 -12.743 -27.116  1.00  0.00              
ATOM    628  HE2 TYR A  51      -4.425  -9.029 -26.351  1.00  0.00              
ATOM    629  HH  TYR A  51      -6.568  -9.179 -27.106  1.00  0.00              
ATOM    630  N   LEU A  52       1.212 -12.989 -25.725  1.00  0.00              
ATOM    631  CA  LEU A  52       2.448 -13.517 -25.153  1.00  0.00              
ATOM    632  C   LEU A  52       2.914 -12.596 -24.021  1.00  0.00              
ATOM    633  O   LEU A  52       2.814 -11.373 -24.125  1.00  0.00              
ATOM    634  CB  LEU A  52       3.531 -13.651 -26.231  1.00  0.00              
ATOM    635  CG  LEU A  52       4.951 -13.891 -25.704  1.00  0.00              
ATOM    636  CD1 LEU A  52       5.804 -14.548 -26.781  1.00  0.00              
ATOM    637  CD2 LEU A  52       5.561 -12.568 -25.266  1.00  0.00              
ATOM    638  H   LEU A  52       1.083 -11.988 -25.781  1.00  0.00              
ATOM    639  HA  LEU A  52       2.266 -14.504 -24.725  1.00  0.00              
ATOM    640 1HB  LEU A  52       3.165 -14.542 -26.739  1.00  0.00              
ATOM    641 2HB  LEU A  52       3.518 -12.808 -26.922  1.00  0.00              
ATOM    642  HG  LEU A  52       4.866 -14.527 -24.823  1.00  0.00              
ATOM    643 1HD1 LEU A  52       6.810 -14.714 -26.398  1.00  0.00              
ATOM    644 2HD1 LEU A  52       5.361 -15.503 -27.063  1.00  0.00              
ATOM    645 3HD1 LEU A  52       5.851 -13.897 -27.654  1.00  0.00              
ATOM    646 1HD2 LEU A  52       6.570 -12.740 -24.891  1.00  0.00              
ATOM    647 2HD2 LEU A  52       5.600 -11.885 -26.115  1.00  0.00              
ATOM    648 3HD2 LEU A  52       4.951 -12.129 -24.476  1.00  0.00              
ATOM    649  N   LYS A  53       3.402 -13.182 -22.932  1.00  0.00              
ATOM    650  CA  LYS A  53       3.801 -12.380 -21.777  1.00  0.00              
ATOM    651  C   LYS A  53       4.878 -13.070 -20.964  1.00  0.00              
ATOM    652  O   LYS A  53       4.815 -14.283 -20.727  1.00  0.00              
ATOM    653  CB  LYS A  53       2.593 -12.080 -20.888  1.00  0.00              
ATOM    654  CG  LYS A  53       2.879 -11.123 -19.739  1.00  0.00              
ATOM    655  CD  LYS A  53       1.603 -10.745 -19.001  1.00  0.00              
ATOM    656  CE  LYS A  53       1.865  -9.671 -17.956  1.00  0.00              
ATOM    657  NZ  LYS A  53       0.616  -9.255 -17.261  1.00  0.00              
ATOM    658  H   LYS A  53       3.501 -14.186 -22.892  1.00  0.00              
ATOM    659  HA  LYS A  53       4.228 -11.435 -22.114  1.00  0.00              
ATOM    660 1HB  LYS A  53       1.822 -11.654 -21.531  1.00  0.00              
ATOM    661 2HB  LYS A  53       2.245 -13.032 -20.488  1.00  0.00              
ATOM    662 1HG  LYS A  53       3.569 -11.608 -19.048  1.00  0.00              
ATOM    663 2HG  LYS A  53       3.345 -10.224 -20.144  1.00  0.00              
ATOM    664 1HD  LYS A  53       0.878 -10.377 -19.728  1.00  0.00              
ATOM    665 2HD  LYS A  53       1.207 -11.636 -18.514  1.00  0.00              
ATOM    666 1HE  LYS A  53       2.570 -10.067 -17.227  1.00  0.00              
ATOM    667 2HE  LYS A  53       2.306  -8.808 -18.455  1.00  0.00              
ATOM    668 1HZ  LYS A  53       0.832  -8.543 -16.578  1.00  0.00              
ATOM    669 2HZ  LYS A  53      -0.039  -8.886 -17.936  1.00  0.00              
ATOM    670 3HZ  LYS A  53       0.207 -10.054 -16.797  1.00  0.00              
ATOM    671  N   LYS A  54       5.870 -12.296 -20.536  1.00  0.00              
ATOM    672  CA  LYS A  54       6.921 -12.844 -19.694  1.00  0.00              
ATOM    673  C   LYS A  54       6.399 -12.830 -18.268  1.00  0.00              
ATOM    674  O   LYS A  54       5.955 -11.804 -17.779  1.00  0.00              
ATOM    675  CB  LYS A  54       8.218 -12.042 -19.816  1.00  0.00              
ATOM    676  CG  LYS A  54       9.395 -12.629 -19.048  1.00  0.00              
ATOM    677  CD  LYS A  54      10.687 -11.891 -19.366  1.00  0.00              
ATOM    678  CE  LYS A  54      10.712 -10.514 -18.720  1.00  0.00              
ATOM    679  NZ  LYS A  54      12.010  -9.820 -18.939  1.00  0.00              
ATOM    680  H   LYS A  54       5.902 -11.320 -20.791  1.00  0.00              
ATOM    681  HA  LYS A  54       7.132 -13.873 -19.989  1.00  0.00              
ATOM    682 1HB  LYS A  54       8.466 -11.995 -20.877  1.00  0.00              
ATOM    683 2HB  LYS A  54       8.009 -11.038 -19.448  1.00  0.00              
ATOM    684 1HG  LYS A  54       9.184 -12.551 -17.980  1.00  0.00              
ATOM    685 2HG  LYS A  54       9.499 -13.678 -19.321  1.00  0.00              
ATOM    686 1HD  LYS A  54      11.525 -12.482 -18.994  1.00  0.00              
ATOM    687 2HD  LYS A  54      10.769 -11.786 -20.447  1.00  0.00              
ATOM    688 1HE  LYS A  54       9.906  -9.920 -19.149  1.00  0.00              
ATOM    689 2HE  LYS A  54      10.542 -10.635 -17.650  1.00  0.00              
ATOM    690 1HZ  LYS A  54      11.985  -8.912 -18.496  1.00  0.00              
ATOM    691 2HZ  LYS A  54      12.758 -10.369 -18.540  1.00  0.00              
ATOM    692 3HZ  LYS A  54      12.167  -9.706 -19.930  1.00  0.00              
ATOM    693  N   VAL A  55       6.422 -13.980 -17.615  1.00  0.00              
ATOM    694  CA  VAL A  55       5.887 -14.079 -16.270  1.00  0.00              
ATOM    695  C   VAL A  55       6.862 -14.860 -15.419  1.00  0.00              
ATOM    696  O   VAL A  55       7.841 -15.412 -15.927  1.00  0.00              
ATOM    697  CB  VAL A  55       4.507 -14.763 -16.239  1.00  0.00              
ATOM    698  CG1 VAL A  55       3.484 -13.933 -17.000  1.00  0.00              
ATOM    699  CG2 VAL A  55       4.594 -16.165 -16.824  1.00  0.00              
ATOM    700  H   VAL A  55       6.814 -14.802 -18.051  1.00  0.00              
ATOM    701  HA  VAL A  55       5.790 -13.096 -15.808  1.00  0.00              
ATOM    702  HB  VAL A  55       4.189 -14.872 -15.202  1.00  0.00              
ATOM    703 1HG1 VAL A  55       2.514 -14.431 -16.967  1.00  0.00              
ATOM    704 2HG1 VAL A  55       3.400 -12.948 -16.540  1.00  0.00              
ATOM    705 3HG1 VAL A  55       3.801 -13.825 -18.037  1.00  0.00              
ATOM    706 1HG2 VAL A  55       3.611 -16.634 -16.793  1.00  0.00              
ATOM    707 2HG2 VAL A  55       4.937 -16.107 -17.857  1.00  0.00              
ATOM    708 3HG2 VAL A  55       5.297 -16.760 -16.240  1.00  0.00              
ATOM    709  N   VAL A  56       6.597 -14.898 -14.119  1.00  0.00              
ATOM    710  CA  VAL A  56       7.500 -15.571 -13.208  1.00  0.00              
ATOM    711  C   VAL A  56       6.754 -16.812 -12.756  1.00  0.00              
ATOM    712  O   VAL A  56       5.668 -16.716 -12.173  1.00  0.00              
ATOM    713  CB  VAL A  56       7.897 -14.705 -11.997  1.00  0.00              
ATOM    714  CG1 VAL A  56       8.813 -15.482 -11.064  1.00  0.00              
ATOM    715  CG2 VAL A  56       8.571 -13.422 -12.458  1.00  0.00              
ATOM    716  H   VAL A  56       5.765 -14.458 -13.752  1.00  0.00              
ATOM    717  HA  VAL A  56       8.417 -15.877 -13.712  1.00  0.00              
ATOM    718  HB  VAL A  56       6.994 -14.413 -11.460  1.00  0.00              
ATOM    719 1HG1 VAL A  56       9.083 -14.855 -10.214  1.00  0.00              
ATOM    720 2HG1 VAL A  56       8.298 -16.374 -10.707  1.00  0.00              
ATOM    721 3HG1 VAL A  56       9.716 -15.773 -11.600  1.00  0.00              
ATOM    722 1HG2 VAL A  56       8.844 -12.822 -11.590  1.00  0.00              
ATOM    723 2HG2 VAL A  56       9.468 -13.668 -13.027  1.00  0.00              
ATOM    724 3HG2 VAL A  56       7.885 -12.856 -13.088  1.00  0.00              
ATOM    725  N   LEU A  57       7.323 -17.976 -13.055  1.00  0.00              
ATOM    726  CA  LEU A  57       6.723 -19.246 -12.662  1.00  0.00              
ATOM    727  C   LEU A  57       7.577 -19.843 -11.548  1.00  0.00              
ATOM    728  O   LEU A  57       8.657 -20.372 -11.808  1.00  0.00              
ATOM    729  CB  LEU A  57       6.673 -20.221 -13.855  1.00  0.00              
ATOM    730  CG  LEU A  57       6.102 -21.605 -13.523  1.00  0.00              
ATOM    731  CD1 LEU A  57       4.642 -21.453 -13.085  1.00  0.00              
ATOM    732  CD2 LEU A  57       6.204 -22.529 -14.723  1.00  0.00              
ATOM    733  H   LEU A  57       8.193 -17.981 -13.568  1.00  0.00              
ATOM    734  HA  LEU A  57       5.720 -19.071 -12.274  1.00  0.00              
ATOM    735 1HB  LEU A  57       5.989 -19.675 -14.503  1.00  0.00              
ATOM    736 2HB  LEU A  57       7.644 -20.309 -14.344  1.00  0.00              
ATOM    737  HG  LEU A  57       6.720 -22.030 -12.732  1.00  0.00              
ATOM    738 1HD1 LEU A  57       4.229 -22.434 -12.846  1.00  0.00              
ATOM    739 2HD1 LEU A  57       4.591 -20.816 -12.202  1.00  0.00              
ATOM    740 3HD1 LEU A  57       4.065 -21.004 -13.892  1.00  0.00              
ATOM    741 1HD2 LEU A  57       5.794 -23.505 -14.465  1.00  0.00              
ATOM    742 2HD2 LEU A  57       5.643 -22.106 -15.557  1.00  0.00              
ATOM    743 3HD2 LEU A  57       7.250 -22.640 -15.009  1.00  0.00              
ATOM    744  N   ASP A  58       7.091 -19.743 -10.313  1.00  0.00              
ATOM    745  CA  ASP A  58       7.803 -20.254  -9.143  1.00  0.00              
ATOM    746  C   ASP A  58       9.240 -19.774  -9.064  1.00  0.00              
ATOM    747  O   ASP A  58      10.155 -20.541  -8.760  1.00  0.00              
ATOM    748  CB  ASP A  58       7.751 -21.785  -9.115  1.00  0.00              
ATOM    749  CG  ASP A  58       6.331 -22.303  -8.965  1.00  0.00              
ATOM    750  OD1 ASP A  58       5.591 -21.748  -8.124  1.00  0.00              
ATOM    751  OD2 ASP A  58       5.949 -23.261  -9.672  1.00  0.00              
ATOM    752  H   ASP A  58       6.195 -19.296 -10.187  1.00  0.00              
ATOM    753  HA  ASP A  58       7.326 -19.890  -8.232  1.00  0.00              
ATOM    754 1HB  ASP A  58       8.249 -22.252  -9.966  1.00  0.00              
ATOM    755 2HB  ASP A  58       8.323 -21.979  -8.206  1.00  0.00              
ATOM    756  N   GLY A  59       9.424 -18.494  -9.358  1.00  0.00              
ATOM    757  CA  GLY A  59      10.747 -17.913  -9.363  1.00  0.00              
ATOM    758  C   GLY A  59      11.505 -17.994 -10.671  1.00  0.00              
ATOM    759  O   GLY A  59      12.573 -17.407 -10.780  1.00  0.00              
ATOM    760  H   GLY A  59       8.630 -17.912  -9.582  1.00  0.00              
ATOM    761 1HA  GLY A  59      10.672 -16.854  -9.114  1.00  0.00              
ATOM    762 2HA  GLY A  59      11.361 -18.418  -8.618  1.00  0.00              
ATOM    763  N   GLU A  60      10.961 -18.694 -11.661  1.00  0.00              
ATOM    764  CA  GLU A  60      11.634 -18.839 -12.957  1.00  0.00              
ATOM    765  C   GLU A  60      11.190 -17.841 -14.018  1.00  0.00              
ATOM    766  O   GLU A  60      10.018 -17.516 -14.118  1.00  0.00              
ATOM    767  CB  GLU A  60      11.427 -20.259 -13.488  1.00  0.00              
ATOM    768  CG  GLU A  60      12.013 -21.352 -12.606  1.00  0.00              
ATOM    769  CD  GLU A  60      11.715 -22.718 -13.158  1.00  0.00              
ATOM    770  OE1 GLU A  60      10.985 -22.805 -14.117  1.00  0.00              
ATOM    771  OE2 GLU A  60      12.304 -23.666 -12.694  1.00  0.00              
ATOM    772  H   GLU A  60      10.064 -19.137 -11.520  1.00  0.00              
ATOM    773  HA  GLU A  60      12.703 -18.655 -12.841  1.00  0.00              
ATOM    774 1HB  GLU A  60      10.351 -20.409 -13.585  1.00  0.00              
ATOM    775 2HB  GLU A  60      11.890 -20.301 -14.474  1.00  0.00              
ATOM    776 1HG  GLU A  60      13.087 -21.252 -12.448  1.00  0.00              
ATOM    777 2HG  GLU A  60      11.494 -21.223 -11.658  1.00  0.00              
ATOM    778  N   GLU A  61      12.132 -17.362 -14.814  1.00  0.00              
ATOM    779  CA  GLU A  61      11.806 -16.412 -15.869  1.00  0.00              
ATOM    780  C   GLU A  61      11.289 -17.265 -17.023  1.00  0.00              
ATOM    781  O   GLU A  61      12.060 -17.969 -17.663  1.00  0.00              
ATOM    782  CB  GLU A  61      13.015 -15.572 -16.285  1.00  0.00              
ATOM    783  CG  GLU A  61      13.560 -14.667 -15.189  1.00  0.00              
ATOM    784  CD  GLU A  61      14.757 -13.891 -15.665  1.00  0.00              
ATOM    785  OE1 GLU A  61      15.163 -14.090 -16.785  1.00  0.00              
ATOM    786  OE2 GLU A  61      15.197 -13.021 -14.952  1.00  0.00              
ATOM    787  H   GLU A  61      13.092 -17.653 -14.694  1.00  0.00              
ATOM    788  HA  GLU A  61      11.029 -15.729 -15.524  1.00  0.00              
ATOM    789 1HB  GLU A  61      13.793 -16.268 -16.600  1.00  0.00              
ATOM    790 2HB  GLU A  61      12.705 -14.964 -17.136  1.00  0.00              
ATOM    791 1HG  GLU A  61      12.818 -13.977 -14.788  1.00  0.00              
ATOM    792 2HG  GLU A  61      13.865 -15.364 -14.410  1.00  0.00              
ATOM    793  N   VAL A  62       9.988 -17.228 -17.270  1.00  0.00              
ATOM    794  CA  VAL A  62       9.414 -18.003 -18.366  1.00  0.00              
ATOM    795  C   VAL A  62       8.435 -17.111 -19.128  1.00  0.00              
ATOM    796  O   VAL A  62       8.103 -16.004 -18.676  1.00  0.00              
ATOM    797  CB  VAL A  62       8.650 -19.244 -17.828  1.00  0.00              
ATOM    798  CG1 VAL A  62       9.610 -20.175 -17.091  1.00  0.00              
ATOM    799  CG2 VAL A  62       7.552 -18.807 -16.881  1.00  0.00              
ATOM    800  H   VAL A  62       9.380 -16.660 -16.699  1.00  0.00              
ATOM    801  HA  VAL A  62      10.180 -18.307 -19.080  1.00  0.00              
ATOM    802  HB  VAL A  62       8.168 -19.754 -18.663  1.00  0.00              
ATOM    803 1HG1 VAL A  62       9.063 -21.041 -16.718  1.00  0.00              
ATOM    804 2HG1 VAL A  62      10.392 -20.507 -17.774  1.00  0.00              
ATOM    805 3HG1 VAL A  62      10.061 -19.644 -16.252  1.00  0.00              
ATOM    806 1HG2 VAL A  62       7.021 -19.683 -16.510  1.00  0.00              
ATOM    807 2HG2 VAL A  62       7.991 -18.264 -16.044  1.00  0.00              
ATOM    808 3HG2 VAL A  62       6.854 -18.157 -17.408  1.00  0.00              
ATOM    809  N   VAL A  63       7.984 -17.583 -20.284  1.00  0.00              
ATOM    810  CA  VAL A  63       6.982 -16.847 -21.026  1.00  0.00              
ATOM    811  C   VAL A  63       5.769 -17.728 -21.228  1.00  0.00              
ATOM    812  O   VAL A  63       5.876 -18.958 -21.264  1.00  0.00              
ATOM    813  CB  VAL A  63       7.507 -16.369 -22.393  1.00  0.00              
ATOM    814  CG1 VAL A  63       6.358 -15.889 -23.267  1.00  0.00              
ATOM    815  CG2 VAL A  63       8.535 -15.262 -22.211  1.00  0.00              
ATOM    816  H   VAL A  63       8.331 -18.455 -20.657  1.00  0.00              
ATOM    817  HA  VAL A  63       6.667 -15.974 -20.454  1.00  0.00              
ATOM    818  HB  VAL A  63       8.017 -17.197 -22.885  1.00  0.00              
ATOM    819 1HG1 VAL A  63       6.748 -15.555 -24.229  1.00  0.00              
ATOM    820 2HG1 VAL A  63       5.655 -16.706 -23.424  1.00  0.00              
ATOM    821 3HG1 VAL A  63       5.849 -15.060 -22.775  1.00  0.00              
ATOM    822 1HG2 VAL A  63       8.896 -14.937 -23.186  1.00  0.00              
ATOM    823 2HG2 VAL A  63       8.074 -14.420 -21.695  1.00  0.00              
ATOM    824 3HG2 VAL A  63       9.372 -15.636 -21.621  1.00  0.00              
ATOM    825  N   ILE A  64       4.607 -17.100 -21.352  1.00  0.00              
ATOM    826  CA  ILE A  64       3.396 -17.865 -21.584  1.00  0.00              
ATOM    827  C   ILE A  64       2.834 -17.312 -22.888  1.00  0.00              
ATOM    828  O   ILE A  64       2.923 -16.115 -23.133  1.00  0.00              
ATOM    829  CB  ILE A  64       2.387 -17.691 -20.430  1.00  0.00              
ATOM    830  CG1 ILE A  64       1.054 -18.335 -20.808  1.00  0.00              
ATOM    831  CG2 ILE A  64       2.197 -16.222 -20.110  1.00  0.00              
ATOM    832  CD1 ILE A  64       0.094 -18.452 -19.647  1.00  0.00              
ATOM    833  H   ILE A  64       4.547 -16.094 -21.288  1.00  0.00              
ATOM    834  HA  ILE A  64       3.629 -18.920 -21.721  1.00  0.00              
ATOM    835  HB  ILE A  64       2.763 -18.209 -19.548  1.00  0.00              
ATOM    836 1HG1 ILE A  64       0.610 -17.724 -21.593  1.00  0.00              
ATOM    837 2HG1 ILE A  64       1.274 -19.326 -21.204  1.00  0.00              
ATOM    838 1HG2 ILE A  64       1.481 -16.118 -19.294  1.00  0.00              
ATOM    839 2HG2 ILE A  64       3.150 -15.788 -19.813  1.00  0.00              
ATOM    840 3HG2 ILE A  64       1.819 -15.703 -20.991  1.00  0.00              
ATOM    841 1HD1 ILE A  64      -0.832 -18.918 -19.986  1.00  0.00              
ATOM    842 2HD1 ILE A  64       0.541 -19.064 -18.863  1.00  0.00              
ATOM    843 3HD1 ILE A  64      -0.125 -17.461 -19.253  1.00  0.00              
ATOM    844  N   VAL A  65       2.318 -18.192 -23.736  1.00  0.00              
ATOM    845  CA  VAL A  65       1.685 -17.783 -24.991  1.00  0.00              
ATOM    846  C   VAL A  65       0.240 -18.277 -24.890  1.00  0.00              
ATOM    847  O   VAL A  65      -0.002 -19.434 -24.562  1.00  0.00              
ATOM    848  CB  VAL A  65       2.374 -18.370 -26.237  1.00  0.00              
ATOM    849  CG1 VAL A  65       1.642 -17.943 -27.501  1.00  0.00              
ATOM    850  CG2 VAL A  65       3.831 -17.938 -26.295  1.00  0.00              
ATOM    851  H   VAL A  65       2.366 -19.174 -23.507  1.00  0.00              
ATOM    852  HA  VAL A  65       1.708 -16.697 -25.079  1.00  0.00              
ATOM    853  HB  VAL A  65       2.369 -19.458 -26.165  1.00  0.00              
ATOM    854 1HG1 VAL A  65       2.142 -18.367 -28.372  1.00  0.00              
ATOM    855 2HG1 VAL A  65       0.613 -18.300 -27.464  1.00  0.00              
ATOM    856 3HG1 VAL A  65       1.647 -16.856 -27.575  1.00  0.00              
ATOM    857 1HG2 VAL A  65       4.302 -18.362 -27.181  1.00  0.00              
ATOM    858 2HG2 VAL A  65       3.885 -16.850 -26.340  1.00  0.00              
ATOM    859 3HG2 VAL A  65       4.351 -18.290 -25.404  1.00  0.00              
ATOM    860  N   ILE A  66      -0.723 -17.403 -25.139  1.00  0.00              
ATOM    861  CA  ILE A  66      -2.122 -17.821 -25.074  1.00  0.00              
ATOM    862  C   ILE A  66      -2.792 -17.674 -26.439  1.00  0.00              
ATOM    863  O   ILE A  66      -2.813 -16.583 -27.006  1.00  0.00              
ATOM    864  CB  ILE A  66      -2.916 -16.965 -24.064  1.00  0.00              
ATOM    865  CG1 ILE A  66      -2.329 -17.103 -22.660  1.00  0.00              
ATOM    866  CG2 ILE A  66      -4.372 -17.397 -24.046  1.00  0.00              
ATOM    867  CD1 ILE A  66      -2.984 -16.160 -21.642  1.00  0.00              
ATOM    868  H   ILE A  66      -0.505 -16.446 -25.375  1.00  0.00              
ATOM    869  HA  ILE A  66      -2.195 -18.881 -24.836  1.00  0.00              
ATOM    870  HB  ILE A  66      -2.847 -15.917 -24.356  1.00  0.00              
ATOM    871 1HG1 ILE A  66      -2.469 -18.138 -22.351  1.00  0.00              
ATOM    872 2HG1 ILE A  66      -1.263 -16.888 -22.732  1.00  0.00              
ATOM    873 1HG2 ILE A  66      -4.924 -16.789 -23.331  1.00  0.00              
ATOM    874 2HG2 ILE A  66      -4.802 -17.269 -25.038  1.00  0.00              
ATOM    875 3HG2 ILE A  66      -4.437 -18.446 -23.756  1.00  0.00              
ATOM    876 1HD1 ILE A  66      -2.525 -16.304 -20.663  1.00  0.00              
ATOM    877 2HD1 ILE A  66      -2.843 -15.126 -21.959  1.00  0.00              
ATOM    878 3HD1 ILE A  66      -4.049 -16.377 -21.577  1.00  0.00              
ATOM    879  N   LEU A  67      -3.303 -18.781 -26.968  1.00  0.00              
ATOM    880  CA  LEU A  67      -4.001 -18.753 -28.240  1.00  0.00              
ATOM    881  C   LEU A  67      -5.475 -18.842 -27.877  1.00  0.00              
ATOM    882  O   LEU A  67      -5.946 -19.854 -27.368  1.00  0.00              
ATOM    883  CB  LEU A  67      -3.565 -19.901 -29.159  1.00  0.00              
ATOM    884  CG  LEU A  67      -4.281 -19.961 -30.514  1.00  0.00              
ATOM    885  CD1 LEU A  67      -3.969 -18.710 -31.325  1.00  0.00              
ATOM    886  CD2 LEU A  67      -3.848 -21.211 -31.264  1.00  0.00              
ATOM    887  H   LEU A  67      -3.206 -19.660 -26.479  1.00  0.00              
ATOM    888  HA  LEU A  67      -3.790 -17.817 -28.757  1.00  0.00              
ATOM    889 1HB  LEU A  67      -2.520 -19.628 -29.300  1.00  0.00              
ATOM    890 2HB  LEU A  67      -3.623 -20.866 -28.655  1.00  0.00              
ATOM    891  HG  LEU A  67      -5.349 -20.046 -30.312  1.00  0.00              
ATOM    892 1HD1 LEU A  67      -4.483 -18.761 -32.285  1.00  0.00              
ATOM    893 2HD1 LEU A  67      -4.309 -17.829 -30.780  1.00  0.00              
ATOM    894 3HD1 LEU A  67      -2.895 -18.643 -31.491  1.00  0.00              
ATOM    895 1HD2 LEU A  67      -4.359 -21.253 -32.227  1.00  0.00              
ATOM    896 2HD2 LEU A  67      -2.770 -21.185 -31.425  1.00  0.00              
ATOM    897 3HD2 LEU A  67      -4.106 -22.094 -30.679  1.00  0.00              
ATOM    898  N   ASP A  68      -6.180 -17.751 -28.124  1.00  0.00              
ATOM    899  CA  ASP A  68      -7.590 -17.630 -27.831  1.00  0.00              
ATOM    900  C   ASP A  68      -8.332 -17.631 -29.164  1.00  0.00              
ATOM    901  O   ASP A  68      -8.238 -16.670 -29.922  1.00  0.00              
ATOM    902  CB  ASP A  68      -7.887 -16.360 -27.030  1.00  0.00              
ATOM    903  CG  ASP A  68      -9.354 -16.176 -26.663  1.00  0.00              
ATOM    904  OD1 ASP A  68     -10.146 -17.014 -27.024  1.00  0.00              
ATOM    905  OD2 ASP A  68      -9.647 -15.289 -25.897  1.00  0.00              
ATOM    906  H   ASP A  68      -5.696 -16.968 -28.539  1.00  0.00              
ATOM    907  HA  ASP A  68      -7.920 -18.487 -27.243  1.00  0.00              
ATOM    908 1HB  ASP A  68      -7.274 -16.257 -26.135  1.00  0.00              
ATOM    909 2HB  ASP A  68      -7.598 -15.602 -27.759  1.00  0.00              
ATOM    910  N   THR A  69      -9.066 -18.700 -29.450  1.00  0.00              
ATOM    911  CA  THR A  69      -9.765 -18.793 -30.726  1.00  0.00              
ATOM    912  C   THR A  69     -11.273 -18.893 -30.566  1.00  0.00              
ATOM    913  O   THR A  69     -11.786 -18.977 -29.451  1.00  0.00              
ATOM    914  CB  THR A  69      -9.297 -20.021 -31.531  1.00  0.00              
ATOM    915  OG1 THR A  69      -9.737 -21.211 -30.875  1.00  0.00              
ATOM    916  CG2 THR A  69      -7.785 -20.047 -31.644  1.00  0.00              
ATOM    917  H   THR A  69      -9.147 -19.459 -28.788  1.00  0.00              
ATOM    918  HA  THR A  69      -9.595 -17.886 -31.307  1.00  0.00              
ATOM    919  HB  THR A  69      -9.732 -19.977 -32.529  1.00  0.00              
ATOM    920  HG1 THR A  69     -10.660 -21.370 -31.087  1.00  0.00              
ATOM    921 1HG2 THR A  69      -7.479 -20.922 -32.217  1.00  0.00              
ATOM    922 2HG2 THR A  69      -7.443 -19.143 -32.150  1.00  0.00              
ATOM    923 3HG2 THR A  69      -7.348 -20.094 -30.648  1.00  0.00              
ATOM    924  N   ALA A  70     -11.973 -18.889 -31.697  1.00  0.00              
ATOM    925  CA  ALA A  70     -13.421 -19.114 -31.735  1.00  0.00              
ATOM    926  C   ALA A  70     -13.789 -20.500 -31.237  1.00  0.00              
ATOM    927  O   ALA A  70     -13.039 -21.459 -31.426  1.00  0.00              
ATOM    928  CB  ALA A  70     -13.941 -18.921 -33.166  1.00  0.00              
ATOM    929  H   ALA A  70     -11.479 -18.725 -32.563  1.00  0.00              
ATOM    930  HA  ALA A  70     -13.904 -18.397 -31.071  1.00  0.00              
ATOM    931 1HB  ALA A  70     -15.017 -19.089 -33.187  1.00  0.00              
ATOM    932 2HB  ALA A  70     -13.726 -17.905 -33.497  1.00  0.00              
ATOM    933 3HB  ALA A  70     -13.450 -19.631 -33.829  1.00  0.00              
ATOM    934  N   GLY A  71     -14.949 -20.608 -30.603  1.00  0.00              
ATOM    935  CA  GLY A  71     -15.405 -21.904 -30.144  1.00  0.00              
ATOM    936  C   GLY A  71     -15.840 -22.784 -31.302  1.00  0.00              
ATOM    937  O   GLY A  71     -15.840 -24.008 -31.203  1.00  0.00              
ATOM    938  H   GLY A  71     -15.525 -19.795 -30.433  1.00  0.00              
ATOM    939 1HA  GLY A  71     -14.593 -22.399 -29.611  1.00  0.00              
ATOM    940 2HA  GLY A  71     -16.250 -21.766 -29.470  1.00  0.00              
ATOM    941  N   LEU A  72     -16.188 -22.157 -32.418  1.00  0.00              
ATOM    942  CA  LEU A  72     -16.547 -22.899 -33.619  1.00  0.00              
ATOM    943  C   LEU A  72     -15.621 -22.607 -34.793  1.00  0.00              
ATOM    944  O   LEU A  72     -15.131 -21.493 -34.926  1.00  0.00              
ATOM    945  CB  LEU A  72     -17.998 -22.587 -34.004  1.00  0.00              
ATOM    946  CG  LEU A  72     -19.050 -22.969 -32.955  1.00  0.00              
ATOM    947  CD1 LEU A  72     -20.424 -22.480 -33.390  1.00  0.00              
ATOM    948  CD2 LEU A  72     -19.050 -24.479 -32.762  1.00  0.00              
ATOM    949  H   LEU A  72     -16.207 -21.148 -32.440  1.00  0.00              
ATOM    950  HA  LEU A  72     -16.449 -23.968 -33.431  1.00  0.00              
ATOM    951 1HB  LEU A  72     -17.930 -21.504 -34.088  1.00  0.00              
ATOM    952 2HB  LEU A  72     -18.258 -23.010 -34.975  1.00  0.00              
ATOM    953  HG  LEU A  72     -18.747 -22.513 -32.012  1.00  0.00              
ATOM    954 1HD1 LEU A  72     -21.164 -22.756 -32.639  1.00  0.00              
ATOM    955 2HD1 LEU A  72     -20.407 -21.396 -33.499  1.00  0.00              
ATOM    956 3HD1 LEU A  72     -20.688 -22.937 -34.343  1.00  0.00              
ATOM    957 1HD2 LEU A  72     -19.798 -24.749 -32.015  1.00  0.00              
ATOM    958 2HD2 LEU A  72     -19.288 -24.967 -33.707  1.00  0.00              
ATOM    959 3HD2 LEU A  72     -18.066 -24.803 -32.424  1.00  0.00              
ATOM    960  N   LYS A  73     -15.376 -23.607 -35.636  1.00  0.00              
ATOM    961  CA  LYS A  73     -14.492 -23.428 -36.790  1.00  0.00              
ATOM    962  C   LYS A  73     -15.041 -24.253 -37.940  1.00  0.00              
ATOM    963  O   LYS A  73     -15.374 -25.426 -37.773  1.00  0.00              
ATOM    964  CB  LYS A  73     -13.055 -23.841 -36.466  1.00  0.00              
ATOM    965  CG  LYS A  73     -12.318 -22.881 -35.542  1.00  0.00              
ATOM    966  CD  LYS A  73     -11.806 -21.666 -36.300  1.00  0.00              
ATOM    967  CE  LYS A  73     -11.095 -20.692 -35.372  1.00  0.00              
ATOM    968  NZ  LYS A  73     -10.599 -19.492 -36.099  1.00  0.00              
ATOM    969  H   LYS A  73     -15.805 -24.508 -35.479  1.00  0.00              
ATOM    970  HA  LYS A  73     -14.484 -22.379 -37.090  1.00  0.00              
ATOM    971 1HB  LYS A  73     -13.104 -24.827 -36.002  1.00  0.00              
ATOM    972 2HB  LYS A  73     -12.521 -23.913 -37.414  1.00  0.00              
ATOM    973 1HG  LYS A  73     -13.005 -22.559 -34.758  1.00  0.00              
ATOM    974 2HG  LYS A  73     -11.478 -23.410 -35.092  1.00  0.00              
ATOM    975 1HD  LYS A  73     -11.114 -22.005 -37.072  1.00  0.00              
ATOM    976 2HD  LYS A  73     -12.654 -21.166 -36.769  1.00  0.00              
ATOM    977 1HE  LYS A  73     -11.796 -20.383 -34.599  1.00  0.00              
ATOM    978 2HE  LYS A  73     -10.254 -21.211 -34.913  1.00  0.00              
ATOM    979 1HZ  LYS A  73     -10.134 -18.873 -35.449  1.00  0.00              
ATOM    980 2HZ  LYS A  73      -9.947 -19.778 -36.817  1.00  0.00              
ATOM    981 3HZ  LYS A  73     -11.378 -19.010 -36.525  1.00  0.00              
ATOM    982  N   GLN A  74     -15.127 -23.627 -39.108  1.00  0.00              
ATOM    983  CA  GLN A  74     -15.661 -24.275 -40.302  1.00  0.00              
ATOM    984  C   GLN A  74     -14.847 -25.448 -40.822  1.00  0.00              
ATOM    985  O   GLN A  74     -15.416 -26.448 -41.268  1.00  0.00              
ATOM    986  CB  GLN A  74     -15.800 -23.241 -41.423  1.00  0.00              
ATOM    987  CG  GLN A  74     -16.409 -23.789 -42.702  1.00  0.00              
ATOM    988  CD  GLN A  74     -16.586 -22.719 -43.763  1.00  0.00              
ATOM    989  OE1 GLN A  74     -16.204 -21.562 -43.567  1.00  0.00              
ATOM    990  NE2 GLN A  74     -17.170 -23.099 -44.894  1.00  0.00              
ATOM    991  H   GLN A  74     -14.810 -22.670 -39.168  1.00  0.00              
ATOM    992  HA  GLN A  74     -16.637 -24.708 -40.081  1.00  0.00              
ATOM    993 1HB  GLN A  74     -16.422 -22.436 -41.033  1.00  0.00              
ATOM    994 2HB  GLN A  74     -14.799 -22.861 -41.626  1.00  0.00              
ATOM    995 1HG  GLN A  74     -16.040 -24.689 -43.193  1.00  0.00              
ATOM    996 2HG  GLN A  74     -17.382 -23.994 -42.254  1.00  0.00              
ATOM    997 1HE2 GLN A  74     -17.314 -22.437 -45.630  1.00  0.00              
ATOM    998 2HE2 GLN A  74     -17.466 -24.047 -45.010  1.00  0.00              
ATOM    999  N   HIS A  75     -13.523 -25.326 -40.772  1.00  0.00              
ATOM   1000  CA  HIS A  75     -12.660 -26.398 -41.232  1.00  0.00              
ATOM   1001  C   HIS A  75     -12.046 -27.216 -40.116  1.00  0.00              
ATOM   1002  O   HIS A  75     -11.485 -26.665 -39.167  1.00  0.00              
ATOM   1003  CB  HIS A  75     -11.544 -25.828 -42.113  1.00  0.00              
ATOM   1004  CG  HIS A  75     -12.041 -24.961 -43.228  1.00  0.00              
ATOM   1005  ND1 HIS A  75     -12.515 -25.477 -44.416  1.00  0.00              
ATOM   1006  CD2 HIS A  75     -12.136 -23.615 -43.337  1.00  0.00              
ATOM   1007  CE1 HIS A  75     -12.882 -24.484 -45.207  1.00  0.00              
ATOM   1008  NE2 HIS A  75     -12.662 -23.345 -44.576  1.00  0.00              
ATOM   1009  H   HIS A  75     -13.106 -24.480 -40.410  1.00  0.00              
ATOM   1010  HA  HIS A  75     -13.240 -27.114 -41.815  1.00  0.00              
ATOM   1011 1HB  HIS A  75     -10.871 -25.211 -41.515  1.00  0.00              
ATOM   1012 2HB  HIS A  75     -10.979 -26.637 -42.574  1.00  0.00              
ATOM   1013  HD1 HIS A  75     -12.648 -26.445 -44.629  1.00  0.00              
ATOM   1014  HD2 HIS A  75     -11.885 -22.798 -42.660  1.00  0.00              
ATOM   1015  HE1 HIS A  75     -13.288 -24.685 -46.198  1.00  0.00              
ATOM   1016  N   ALA A  76     -12.134 -28.536 -40.248  1.00  0.00              
ATOM   1017  CA  ALA A  76     -11.616 -29.449 -39.242  1.00  0.00              
ATOM   1018  C   ALA A  76     -10.097 -29.337 -39.137  1.00  0.00              
ATOM   1019  O   ALA A  76      -9.539 -29.379 -38.038  1.00  0.00              
ATOM   1020  CB  ALA A  76     -12.009 -30.886 -39.578  1.00  0.00              
ATOM   1021  H   ALA A  76     -12.574 -28.914 -41.075  1.00  0.00              
ATOM   1022  HA  ALA A  76     -12.033 -29.174 -38.273  1.00  0.00              
ATOM   1023 1HB  ALA A  76     -11.614 -31.558 -38.815  1.00  0.00              
ATOM   1024 2HB  ALA A  76     -13.096 -30.969 -39.607  1.00  0.00              
ATOM   1025 3HB  ALA A  76     -11.597 -31.158 -40.548  1.00  0.00              
ATOM   1026  N   SER A  77      -9.426 -29.188 -40.278  1.00  0.00              
ATOM   1027  CA  SER A  77      -7.968 -29.113 -40.289  1.00  0.00              
ATOM   1028  C   SER A  77      -7.467 -27.841 -39.603  1.00  0.00              
ATOM   1029  O   SER A  77      -6.480 -27.880 -38.876  1.00  0.00              
ATOM   1030  CB  SER A  77      -7.456 -29.180 -41.715  1.00  0.00              
ATOM   1031  OG  SER A  77      -7.715 -30.423 -42.309  1.00  0.00              
ATOM   1032  H   SER A  77      -9.929 -29.125 -41.153  1.00  0.00              
ATOM   1033  HA  SER A  77      -7.486 -29.984 -39.843  1.00  0.00              
ATOM   1034 1HB  SER A  77      -7.945 -28.400 -42.297  1.00  0.00              
ATOM   1035 2HB  SER A  77      -6.381 -29.008 -41.708  1.00  0.00              
ATOM   1036  HG  SER A  77      -7.377 -30.424 -43.207  1.00  0.00              
ATOM   1037  N   TRP A  78      -8.146 -26.725 -39.838  1.00  0.00              
ATOM   1038  CA  TRP A  78      -7.759 -25.459 -39.221  1.00  0.00              
ATOM   1039  C   TRP A  78      -7.947 -25.556 -37.705  1.00  0.00              
ATOM   1040  O   TRP A  78      -7.073 -25.156 -36.935  1.00  0.00              
ATOM   1041  CB  TRP A  78      -8.580 -24.301 -39.792  1.00  0.00              
ATOM   1042  CG  TRP A  78      -8.435 -24.139 -41.275  1.00  0.00              
ATOM   1043  CD1 TRP A  78      -7.891 -25.036 -42.144  1.00  0.00              
ATOM   1044  CD2 TRP A  78      -8.840 -23.012 -42.062  1.00  0.00              
ATOM   1045  NE1 TRP A  78      -7.929 -24.540 -43.423  1.00  0.00              
ATOM   1046  CE2 TRP A  78      -8.510 -23.297 -43.399  1.00  0.00              
ATOM   1047  CE3 TRP A  78      -9.452 -21.788 -41.763  1.00  0.00              
ATOM   1048  CZ2 TRP A  78      -8.766 -22.410 -44.432  1.00  0.00              
ATOM   1049  CZ3 TRP A  78      -9.710 -20.899 -42.800  1.00  0.00              
ATOM   1050  CH2 TRP A  78      -9.378 -21.202 -44.096  1.00  0.00              
ATOM   1051  H   TRP A  78      -8.945 -26.747 -40.455  1.00  0.00              
ATOM   1052  HA  TRP A  78      -6.704 -25.263 -39.412  1.00  0.00              
ATOM   1053 1HB  TRP A  78      -9.641 -24.459 -39.598  1.00  0.00              
ATOM   1054 2HB  TRP A  78      -8.265 -23.360 -39.342  1.00  0.00              
ATOM   1055  HD1 TRP A  78      -7.522 -25.969 -41.721  1.00  0.00              
ATOM   1056  HE1 TRP A  78      -7.586 -25.011 -44.248  1.00  0.00              
ATOM   1057  HE3 TRP A  78      -9.739 -21.499 -40.752  1.00  0.00              
ATOM   1058  HZ2 TRP A  78      -8.486 -22.690 -45.448  1.00  0.00              
ATOM   1059  HZ3 TRP A  78     -10.186 -19.950 -42.553  1.00  0.00              
ATOM   1060  HH2 TRP A  78      -9.598 -20.477 -44.880  1.00  0.00              
ATOM   1061  N   ARG A  79      -9.088 -26.099 -37.289  1.00  0.00              
ATOM   1062  CA  ARG A  79      -9.354 -26.334 -35.878  1.00  0.00              
ATOM   1063  C   ARG A  79      -8.234 -27.182 -35.270  1.00  0.00              
ATOM   1064  O   ARG A  79      -7.690 -26.839 -34.215  1.00  0.00              
ATOM   1065  CB  ARG A  79     -10.700 -27.048 -35.697  1.00  0.00              
ATOM   1066  CG  ARG A  79     -10.988 -27.441 -34.244  1.00  0.00              
ATOM   1067  CD  ARG A  79     -11.989 -28.568 -34.184  1.00  0.00              
ATOM   1068  NE  ARG A  79     -11.498 -29.741 -34.905  1.00  0.00              
ATOM   1069  CZ  ARG A  79     -12.284 -30.597 -35.545  1.00  0.00              
ATOM   1070  NH1 ARG A  79     -13.595 -30.408 -35.544  1.00  0.00              
ATOM   1071  NH2 ARG A  79     -11.761 -31.619 -36.208  1.00  0.00              
ATOM   1072  H   ARG A  79      -9.788 -26.355 -37.970  1.00  0.00              
ATOM   1073  HA  ARG A  79      -9.368 -25.384 -35.342  1.00  0.00              
ATOM   1074 1HB  ARG A  79     -11.471 -26.370 -36.060  1.00  0.00              
ATOM   1075 2HB  ARG A  79     -10.674 -27.939 -36.325  1.00  0.00              
ATOM   1076 1HG  ARG A  79     -10.053 -27.754 -33.777  1.00  0.00              
ATOM   1077 2HG  ARG A  79     -11.381 -26.569 -33.721  1.00  0.00              
ATOM   1078 1HD  ARG A  79     -12.160 -28.834 -33.141  1.00  0.00              
ATOM   1079 2HD  ARG A  79     -12.924 -28.235 -34.633  1.00  0.00              
ATOM   1080  HE  ARG A  79     -10.550 -30.072 -35.029  1.00  0.00              
ATOM   1081 1HH1 ARG A  79     -13.988 -29.614 -35.058  1.00  0.00              
ATOM   1082 2HH1 ARG A  79     -14.196 -31.057 -36.030  1.00  0.00              
ATOM   1083 1HH2 ARG A  79     -10.758 -31.746 -36.225  1.00  0.00              
ATOM   1084 2HH2 ARG A  79     -12.366 -32.266 -36.691  1.00  0.00              
ATOM   1085  N   ASP A  80      -7.884 -28.275 -35.939  1.00  0.00              
ATOM   1086  CA  ASP A  80      -6.867 -29.191 -35.432  1.00  0.00              
ATOM   1087  C   ASP A  80      -5.491 -28.522 -35.382  1.00  0.00              
ATOM   1088  O   ASP A  80      -4.672 -28.833 -34.509  1.00  0.00              
ATOM   1089  CB  ASP A  80      -6.773 -30.442 -36.314  1.00  0.00              
ATOM   1090  CG  ASP A  80      -7.999 -31.336 -36.203  1.00  0.00              
ATOM   1091  OD1 ASP A  80      -8.903 -31.043 -35.390  1.00  0.00              
ATOM   1092  OD2 ASP A  80      -8.060 -32.339 -36.943  1.00  0.00              
ATOM   1093  H   ASP A  80      -8.334 -28.477 -36.821  1.00  0.00              
ATOM   1094  HA  ASP A  80      -7.107 -29.479 -34.408  1.00  0.00              
ATOM   1095 1HB  ASP A  80      -6.558 -30.222 -37.359  1.00  0.00              
ATOM   1096 2HB  ASP A  80      -5.912 -30.933 -35.859  1.00  0.00              
ATOM   1097  N   ASP A  81      -5.223 -27.629 -36.329  1.00  0.00              
ATOM   1098  CA  ASP A  81      -3.944 -26.929 -36.326  1.00  0.00              
ATOM   1099  C   ASP A  81      -3.846 -25.991 -35.111  1.00  0.00              
ATOM   1100  O   ASP A  81      -2.789 -25.878 -34.485  1.00  0.00              
ATOM   1101  CB  ASP A  81      -3.760 -26.142 -37.626  1.00  0.00              
ATOM   1102  CG  ASP A  81      -3.472 -27.004 -38.848  1.00  0.00              
ATOM   1103  OD1 ASP A  81      -3.179 -28.164 -38.677  1.00  0.00              
ATOM   1104  OD2 ASP A  81      -3.699 -26.544 -39.941  1.00  0.00              
ATOM   1105  H   ASP A  81      -5.894 -27.426 -37.056  1.00  0.00              
ATOM   1106  HA  ASP A  81      -3.130 -27.648 -36.236  1.00  0.00              
ATOM   1107 1HB  ASP A  81      -4.588 -25.467 -37.846  1.00  0.00              
ATOM   1108 2HB  ASP A  81      -2.873 -25.561 -37.374  1.00  0.00              
ATOM   1109  N   TYR A  82      -4.950 -25.339 -34.765  1.00  0.00              
ATOM   1110  CA  TYR A  82      -4.953 -24.419 -33.629  1.00  0.00              
ATOM   1111  C   TYR A  82      -4.585 -25.192 -32.359  1.00  0.00              
ATOM   1112  O   TYR A  82      -3.767 -24.754 -31.550  1.00  0.00              
ATOM   1113  CB  TYR A  82      -6.317 -23.743 -33.473  1.00  0.00              
ATOM   1114  CG  TYR A  82      -6.731 -22.914 -34.669  1.00  0.00              
ATOM   1115  CD1 TYR A  82      -7.917 -23.172 -35.339  1.00  0.00              
ATOM   1116  CD2 TYR A  82      -5.933 -21.874 -35.124  1.00  0.00              
ATOM   1117  CE1 TYR A  82      -8.300 -22.419 -36.433  1.00  0.00              
ATOM   1118  CE2 TYR A  82      -6.305 -21.114 -36.215  1.00  0.00              
ATOM   1119  CZ  TYR A  82      -7.490 -21.389 -36.867  1.00  0.00              
ATOM   1120  OH  TYR A  82      -7.866 -20.634 -37.954  1.00  0.00              
ATOM   1121  H   TYR A  82      -5.803 -25.477 -35.289  1.00  0.00              
ATOM   1122  HA  TYR A  82      -4.200 -23.644 -33.779  1.00  0.00              
ATOM   1123 1HB  TYR A  82      -7.052 -24.532 -33.307  1.00  0.00              
ATOM   1124 2HB  TYR A  82      -6.262 -23.106 -32.591  1.00  0.00              
ATOM   1125  HD1 TYR A  82      -8.552 -23.987 -34.990  1.00  0.00              
ATOM   1126  HD2 TYR A  82      -4.998 -21.662 -34.604  1.00  0.00              
ATOM   1127  HE1 TYR A  82      -9.235 -22.633 -36.949  1.00  0.00              
ATOM   1128  HE2 TYR A  82      -5.664 -20.301 -36.557  1.00  0.00              
ATOM   1129  HH  TYR A  82      -7.232 -19.946 -38.171  1.00  0.00              
ATOM   1130  N   PHE A  83      -5.242 -26.337 -32.187  1.00  0.00              
ATOM   1131  CA  PHE A  83      -5.027 -27.213 -31.040  1.00  0.00              
ATOM   1132  C   PHE A  83      -3.615 -27.769 -30.978  1.00  0.00              
ATOM   1133  O   PHE A  83      -2.955 -27.705 -29.940  1.00  0.00              
ATOM   1134  CB  PHE A  83      -6.020 -28.382 -31.088  1.00  0.00              
ATOM   1135  CG  PHE A  83      -7.447 -28.002 -30.776  1.00  0.00              
ATOM   1136  CD1 PHE A  83      -7.777 -26.720 -30.361  1.00  0.00              
ATOM   1137  CD2 PHE A  83      -8.466 -28.942 -30.909  1.00  0.00              
ATOM   1138  CE1 PHE A  83      -9.092 -26.375 -30.084  1.00  0.00              
ATOM   1139  CE2 PHE A  83      -9.787 -28.603 -30.631  1.00  0.00              
ATOM   1140  CZ  PHE A  83     -10.100 -27.319 -30.219  1.00  0.00              
ATOM   1141  H   PHE A  83      -5.919 -26.603 -32.888  1.00  0.00              
ATOM   1142  HA  PHE A  83      -5.160 -26.651 -30.115  1.00  0.00              
ATOM   1143 1HB  PHE A  83      -6.032 -28.824 -32.084  1.00  0.00              
ATOM   1144 2HB  PHE A  83      -5.740 -29.142 -30.360  1.00  0.00              
ATOM   1145  HD1 PHE A  83      -6.987 -25.976 -30.254  1.00  0.00              
ATOM   1146  HD2 PHE A  83      -8.220 -29.954 -31.233  1.00  0.00              
ATOM   1147  HE1 PHE A  83      -9.333 -25.363 -29.760  1.00  0.00              
ATOM   1148  HE2 PHE A  83     -10.576 -29.349 -30.736  1.00  0.00              
ATOM   1149  HZ  PHE A  83     -11.133 -27.050 -29.999  1.00  0.00              
ATOM   1150  N   ARG A  84      -3.152 -28.316 -32.099  1.00  0.00              
ATOM   1151  CA  ARG A  84      -1.846 -28.952 -32.163  1.00  0.00              
ATOM   1152  C   ARG A  84      -0.678 -28.003 -31.913  1.00  0.00              
ATOM   1153  O   ARG A  84       0.360 -28.415 -31.403  1.00  0.00              
ATOM   1154  CB  ARG A  84      -1.663 -29.701 -33.475  1.00  0.00              
ATOM   1155  CG  ARG A  84      -0.472 -30.645 -33.512  1.00  0.00              
ATOM   1156  CD  ARG A  84      -0.521 -31.650 -34.605  1.00  0.00              
ATOM   1157  NE  ARG A  84      -1.522 -32.689 -34.423  1.00  0.00              
ATOM   1158  CZ  ARG A  84      -2.086 -33.391 -35.424  1.00  0.00              
ATOM   1159  NH1 ARG A  84      -1.782 -33.145 -36.679  1.00  0.00              
ATOM   1160  NH2 ARG A  84      -2.974 -34.320 -35.113  1.00  0.00              
ATOM   1161  H   ARG A  84      -3.725 -28.287 -32.930  1.00  0.00              
ATOM   1162  HA  ARG A  84      -1.763 -29.704 -31.378  1.00  0.00              
ATOM   1163 1HB  ARG A  84      -2.577 -30.268 -33.648  1.00  0.00              
ATOM   1164 2HB  ARG A  84      -1.549 -28.949 -34.256  1.00  0.00              
ATOM   1165 1HG  ARG A  84       0.435 -30.054 -33.641  1.00  0.00              
ATOM   1166 2HG  ARG A  84      -0.425 -31.180 -32.564  1.00  0.00              
ATOM   1167 1HD  ARG A  84      -0.745 -31.143 -35.543  1.00  0.00              
ATOM   1168 2HD  ARG A  84       0.449 -32.140 -34.679  1.00  0.00              
ATOM   1169  HE  ARG A  84      -1.938 -33.041 -33.571  1.00  0.00              
ATOM   1170 1HH1 ARG A  84      -1.115 -32.420 -36.902  1.00  0.00              
ATOM   1171 2HH1 ARG A  84      -2.217 -33.683 -37.415  1.00  0.00              
ATOM   1172 1HH2 ARG A  84      -3.210 -34.484 -34.143  1.00  0.00              
ATOM   1173 2HH2 ARG A  84      -3.413 -34.860 -35.843  1.00  0.00              
ATOM   1174  N   SER A  85      -0.843 -26.734 -32.271  1.00  0.00              
ATOM   1175  CA  SER A  85       0.208 -25.750 -32.034  1.00  0.00              
ATOM   1176  C   SER A  85       0.444 -25.539 -30.533  1.00  0.00              
ATOM   1177  O   SER A  85       1.474 -25.008 -30.142  1.00  0.00              
ATOM   1178  CB  SER A  85      -0.150 -24.438 -32.704  1.00  0.00              
ATOM   1179  OG  SER A  85      -1.239 -23.810 -32.085  1.00  0.00              
ATOM   1180  H   SER A  85      -1.702 -26.439 -32.713  1.00  0.00              
ATOM   1181  HA  SER A  85       1.151 -25.996 -32.525  1.00  0.00              
ATOM   1182 1HB  SER A  85       0.714 -23.776 -32.658  1.00  0.00              
ATOM   1183 2HB  SER A  85      -0.400 -24.635 -33.746  1.00  0.00              
ATOM   1184  HG  SER A  85      -2.006 -24.386 -32.126  1.00  0.00              
ATOM   1185  N   GLY A  86      -0.497 -25.966 -29.701  1.00  0.00              
ATOM   1186  CA  GLY A  86      -0.335 -25.790 -28.267  1.00  0.00              
ATOM   1187  C   GLY A  86       0.350 -26.887 -27.484  1.00  0.00              
ATOM   1188  O   GLY A  86       0.736 -27.926 -28.032  1.00  0.00              
ATOM   1189  H   GLY A  86      -1.332 -26.414 -30.050  1.00  0.00              
ATOM   1190 1HA  GLY A  86       0.255 -24.892 -28.083  1.00  0.00              
ATOM   1191 2HA  GLY A  86      -1.317 -25.678 -27.809  1.00  0.00              
ATOM   1192  N   GLU A  87       0.495 -26.653 -26.183  1.00  0.00              
ATOM   1193  CA  GLU A  87       1.141 -27.611 -25.289  1.00  0.00              
ATOM   1194  C   GLU A  87       0.187 -28.032 -24.176  1.00  0.00              
ATOM   1195  O   GLU A  87       0.197 -29.183 -23.736  1.00  0.00              
ATOM   1196  CB  GLU A  87       2.410 -26.994 -24.687  1.00  0.00              
ATOM   1197  CG  GLU A  87       3.532 -26.784 -25.702  1.00  0.00              
ATOM   1198  CD  GLU A  87       4.680 -25.922 -25.180  1.00  0.00              
ATOM   1199  OE1 GLU A  87       5.730 -25.869 -25.864  1.00  0.00              
ATOM   1200  OE2 GLU A  87       4.537 -25.285 -24.105  1.00  0.00              
ATOM   1201  H   GLU A  87       0.146 -25.784 -25.803  1.00  0.00              
ATOM   1202  HA  GLU A  87       1.402 -28.514 -25.841  1.00  0.00              
ATOM   1203 1HB  GLU A  87       2.122 -26.037 -24.252  1.00  0.00              
ATOM   1204 2HB  GLU A  87       2.747 -27.665 -23.897  1.00  0.00              
ATOM   1205 1HG  GLU A  87       3.955 -27.715 -26.079  1.00  0.00              
ATOM   1206 2HG  GLU A  87       3.044 -26.253 -26.518  1.00  0.00              
ATOM   1207  N   GLY A  88      -0.640 -27.093 -23.724  1.00  0.00              
ATOM   1208  CA  GLY A  88      -1.578 -27.373 -22.653  1.00  0.00              
ATOM   1209  C   GLY A  88      -2.906 -26.729 -22.963  1.00  0.00              
ATOM   1210  O   GLY A  88      -2.972 -25.748 -23.700  1.00  0.00              
ATOM   1211  H   GLY A  88      -0.619 -26.168 -24.130  1.00  0.00              
ATOM   1212 1HA  GLY A  88      -1.703 -28.452 -22.562  1.00  0.00              
ATOM   1213 2HA  GLY A  88      -1.182 -26.974 -21.720  1.00  0.00              
ATOM   1214  N   PHE A  89      -3.970 -27.253 -22.379  1.00  0.00              
ATOM   1215  CA  PHE A  89      -5.286 -26.718 -22.648  1.00  0.00              
ATOM   1216  C   PHE A  89      -6.098 -26.291 -21.436  1.00  0.00              
ATOM   1217  O   PHE A  89      -6.103 -26.968 -20.429  1.00  0.00              
ATOM   1218  CB  PHE A  89      -6.100 -27.775 -23.410  1.00  0.00              
ATOM   1219  CG  PHE A  89      -5.510 -28.152 -24.738  1.00  0.00              
ATOM   1220  CD1 PHE A  89      -4.439 -29.037 -24.813  1.00  0.00              
ATOM   1221  CD2 PHE A  89      -5.987 -27.571 -25.908  1.00  0.00              
ATOM   1222  CE1 PHE A  89      -3.845 -29.334 -26.035  1.00  0.00              
ATOM   1223  CE2 PHE A  89      -5.402 -27.858 -27.137  1.00  0.00              
ATOM   1224  CZ  PHE A  89      -4.328 -28.741 -27.201  1.00  0.00              
ATOM   1225  H   PHE A  89      -3.875 -28.030 -21.741  1.00  0.00              
ATOM   1226  HA  PHE A  89      -5.200 -25.799 -23.229  1.00  0.00              
ATOM   1227 1HB  PHE A  89      -6.164 -28.693 -22.827  1.00  0.00              
ATOM   1228 2HB  PHE A  89      -7.104 -27.403 -23.611  1.00  0.00              
ATOM   1229  HD1 PHE A  89      -4.067 -29.500 -23.898  1.00  0.00              
ATOM   1230  HD2 PHE A  89      -6.829 -26.879 -25.855  1.00  0.00              
ATOM   1231  HE1 PHE A  89      -3.006 -30.028 -26.078  1.00  0.00              
ATOM   1232  HE2 PHE A  89      -5.780 -27.394 -28.048  1.00  0.00              
ATOM   1233  HZ  PHE A  89      -3.864 -28.966 -28.161  1.00  0.00              
ATOM   1234  N   LEU A  90      -6.790 -25.167 -21.559  1.00  0.00              
ATOM   1235  CA  LEU A  90      -7.703 -24.710 -20.525  1.00  0.00              
ATOM   1236  C   LEU A  90      -9.062 -24.930 -21.171  1.00  0.00              
ATOM   1237  O   LEU A  90      -9.435 -24.216 -22.109  1.00  0.00              
ATOM   1238  CB  LEU A  90      -7.523 -23.221 -20.216  1.00  0.00              
ATOM   1239  CG  LEU A  90      -6.211 -22.854 -19.514  1.00  0.00              
ATOM   1240  CD1 LEU A  90      -6.187 -21.353 -19.237  1.00  0.00              
ATOM   1241  CD2 LEU A  90      -6.082 -23.639 -18.200  1.00  0.00              
ATOM   1242  H   LEU A  90      -6.680 -24.613 -22.396  1.00  0.00              
ATOM   1243  HA  LEU A  90      -7.574 -25.317 -19.630  1.00  0.00              
ATOM   1244 1HB  LEU A  90      -7.525 -22.828 -21.232  1.00  0.00              
ATOM   1245 2HB  LEU A  90      -8.374 -22.816 -19.668  1.00  0.00              
ATOM   1246  HG  LEU A  90      -5.395 -23.168 -20.167  1.00  0.00              
ATOM   1247 1HD1 LEU A  90      -5.254 -21.090 -18.737  1.00  0.00              
ATOM   1248 2HD1 LEU A  90      -6.260 -20.808 -20.177  1.00  0.00              
ATOM   1249 3HD1 LEU A  90      -7.027 -21.089 -18.597  1.00  0.00              
ATOM   1250 1HD2 LEU A  90      -5.146 -23.373 -17.708  1.00  0.00              
ATOM   1251 2HD2 LEU A  90      -6.919 -23.393 -17.546  1.00  0.00              
ATOM   1252 3HD2 LEU A  90      -6.088 -24.708 -18.412  1.00  0.00              
ATOM   1253  N   CYS A  91      -9.780 -25.938 -20.694  1.00  0.00              
ATOM   1254  CA  CYS A  91     -11.102 -26.241 -21.227  1.00  0.00              
ATOM   1255  C   CYS A  91     -12.078 -25.428 -20.408  1.00  0.00              
ATOM   1256  O   CYS A  91     -12.418 -25.789 -19.281  1.00  0.00              
ATOM   1257  CB  CYS A  91     -11.400 -27.732 -21.093  1.00  0.00              
ATOM   1258  SG  CYS A  91     -13.004 -28.180 -21.766  1.00  0.00              
ATOM   1259  H   CYS A  91      -9.408 -26.509 -19.948  1.00  0.00              
ATOM   1260  HA  CYS A  91     -11.186 -26.069 -22.300  1.00  0.00              
ATOM   1261 1HB  CYS A  91     -10.653 -28.316 -21.632  1.00  0.00              
ATOM   1262 2HB  CYS A  91     -11.401 -28.023 -20.043  1.00  0.00              
ATOM   1263  HG  CYS A  91     -12.618 -28.209 -23.038  1.00  0.00              
ATOM   1264  N   VAL A  92     -12.515 -24.322 -20.986  1.00  0.00              
ATOM   1265  CA  VAL A  92     -13.418 -23.414 -20.310  1.00  0.00              
ATOM   1266  C   VAL A  92     -14.893 -23.502 -20.677  1.00  0.00              
ATOM   1267  O   VAL A  92     -15.260 -23.515 -21.844  1.00  0.00              
ATOM   1268  CB  VAL A  92     -12.967 -21.964 -20.548  1.00  0.00              
ATOM   1269  CG1 VAL A  92     -13.904 -20.992 -19.828  1.00  0.00              
ATOM   1270  CG2 VAL A  92     -11.535 -21.791 -20.073  1.00  0.00              
ATOM   1271  H   VAL A  92     -12.210 -24.105 -21.924  1.00  0.00              
ATOM   1272  HA  VAL A  92     -13.458 -23.618 -19.239  1.00  0.00              
ATOM   1273  HB  VAL A  92     -12.981 -21.760 -21.619  1.00  0.00              
ATOM   1274 1HG1 VAL A  92     -13.572 -19.968 -20.005  1.00  0.00              
ATOM   1275 2HG1 VAL A  92     -14.918 -21.116 -20.206  1.00  0.00              
ATOM   1276 3HG1 VAL A  92     -13.888 -21.197 -18.757  1.00  0.00              
ATOM   1277 1HG2 VAL A  92     -11.216 -20.763 -20.243  1.00  0.00              
ATOM   1278 2HG2 VAL A  92     -11.476 -22.019 -19.009  1.00  0.00              
ATOM   1279 3HG2 VAL A  92     -10.883 -22.467 -20.626  1.00  0.00              
ATOM   1280  N   PHE A  93     -15.729 -23.561 -19.647  1.00  0.00              
ATOM   1281  CA  PHE A  93     -17.168 -23.628 -19.812  1.00  0.00              
ATOM   1282  C   PHE A  93     -17.717 -22.662 -18.761  1.00  0.00              
ATOM   1283  O   PHE A  93     -16.982 -22.201 -17.884  1.00  0.00              
ATOM   1284  CB  PHE A  93     -17.691 -25.068 -19.612  1.00  0.00              
ATOM   1285  CG  PHE A  93     -17.638 -25.565 -18.190  1.00  0.00              
ATOM   1286  CD1 PHE A  93     -18.736 -25.410 -17.338  1.00  0.00              
ATOM   1287  CD2 PHE A  93     -16.506 -26.225 -17.714  1.00  0.00              
ATOM   1288  CE1 PHE A  93     -18.705 -25.909 -16.038  1.00  0.00              
ATOM   1289  CE2 PHE A  93     -16.464 -26.727 -16.421  1.00  0.00              
ATOM   1290  CZ  PHE A  93     -17.569 -26.570 -15.575  1.00  0.00              
ATOM   1291  H   PHE A  93     -15.340 -23.559 -18.715  1.00  0.00              
ATOM   1292  HA  PHE A  93     -17.441 -23.301 -20.816  1.00  0.00              
ATOM   1293 1HB  PHE A  93     -18.734 -25.135 -19.918  1.00  0.00              
ATOM   1294 2HB  PHE A  93     -17.097 -25.766 -20.199  1.00  0.00              
ATOM   1295  HD1 PHE A  93     -19.623 -24.892 -17.702  1.00  0.00              
ATOM   1296  HD2 PHE A  93     -15.647 -26.346 -18.375  1.00  0.00              
ATOM   1297  HE1 PHE A  93     -19.568 -25.782 -15.386  1.00  0.00              
ATOM   1298  HE2 PHE A  93     -15.573 -27.242 -16.061  1.00  0.00              
ATOM   1299  HZ  PHE A  93     -17.542 -26.961 -14.558  1.00  0.00              
ATOM   1300  N   SER A  94     -18.985 -22.312 -18.886  1.00  0.00              
ATOM   1301  CA  SER A  94     -19.627 -21.444 -17.909  1.00  0.00              
ATOM   1302  C   SER A  94     -20.469 -22.303 -16.979  1.00  0.00              
ATOM   1303  O   SER A  94     -21.197 -23.189 -17.433  1.00  0.00              
ATOM   1304  CB  SER A  94     -20.513 -20.423 -18.617  1.00  0.00              
ATOM   1305  OG  SER A  94     -21.352 -19.766 -17.690  1.00  0.00              
ATOM   1306  H   SER A  94     -19.522 -22.652 -19.671  1.00  0.00              
ATOM   1307  HA  SER A  94     -18.924 -20.819 -17.357  1.00  0.00              
ATOM   1308 1HB  SER A  94     -19.874 -19.695 -19.116  1.00  0.00              
ATOM   1309 2HB  SER A  94     -21.119 -20.942 -19.359  1.00  0.00              
ATOM   1310  HG  SER A  94     -22.096 -19.376 -18.154  1.00  0.00              
ATOM   1311  N   ILE A  95     -20.369 -22.050 -15.679  1.00  0.00              
ATOM   1312  CA  ILE A  95     -21.210 -22.771 -14.737  1.00  0.00              
ATOM   1313  C   ILE A  95     -22.688 -22.401 -14.871  1.00  0.00              
ATOM   1314  O   ILE A  95     -23.555 -23.088 -14.332  1.00  0.00              
ATOM   1315  CB  ILE A  95     -20.784 -22.523 -13.276  1.00  0.00              
ATOM   1316  CG1 ILE A  95     -21.012 -21.062 -12.903  1.00  0.00              
ATOM   1317  CG2 ILE A  95     -19.332 -22.928 -13.079  1.00  0.00              
ATOM   1318  CD1 ILE A  95     -20.913 -20.824 -11.407  1.00  0.00              
ATOM   1319  H   ILE A  95     -19.716 -21.362 -15.329  1.00  0.00              
ATOM   1320  HA  ILE A  95     -21.190 -23.840 -14.945  1.00  0.00              
ATOM   1321  HB  ILE A  95     -21.421 -23.111 -12.615  1.00  0.00              
ATOM   1322 1HG1 ILE A  95     -20.262 -20.472 -13.428  1.00  0.00              
ATOM   1323 2HG1 ILE A  95     -22.004 -20.787 -13.262  1.00  0.00              
ATOM   1324 1HG2 ILE A  95     -19.041 -22.748 -12.044  1.00  0.00              
ATOM   1325 2HG2 ILE A  95     -19.214 -23.985 -13.310  1.00  0.00              
ATOM   1326 3HG2 ILE A  95     -18.697 -22.339 -13.741  1.00  0.00              
ATOM   1327 1HD1 ILE A  95     -21.084 -19.769 -11.193  1.00  0.00              
ATOM   1328 2HD1 ILE A  95     -21.664 -21.424 -10.892  1.00  0.00              
ATOM   1329 3HD1 ILE A  95     -19.922 -21.108 -11.057  1.00  0.00              
ATOM   1330  N   THR A  96     -22.975 -21.320 -15.593  1.00  0.00              
ATOM   1331  CA  THR A  96     -24.350 -20.874 -15.784  1.00  0.00              
ATOM   1332  C   THR A  96     -24.966 -21.395 -17.086  1.00  0.00              
ATOM   1333  O   THR A  96     -26.111 -21.085 -17.406  1.00  0.00              
ATOM   1334  CB  THR A  96     -24.428 -19.337 -15.804  1.00  0.00              
ATOM   1335  OG1 THR A  96     -23.738 -18.842 -16.955  1.00  0.00              
ATOM   1336  CG2 THR A  96     -23.792 -18.750 -14.548  1.00  0.00              
ATOM   1337  H   THR A  96     -22.223 -20.795 -16.018  1.00  0.00              
ATOM   1338  HA  THR A  96     -24.980 -21.270 -14.987  1.00  0.00              
ATOM   1339  HB  THR A  96     -25.474 -19.036 -15.855  1.00  0.00              
ATOM   1340  HG1 THR A  96     -24.037 -17.950 -17.147  1.00  0.00              
ATOM   1341 1HG2 THR A  96     -23.859 -17.662 -14.582  1.00  0.00              
ATOM   1342 2HG2 THR A  96     -24.319 -19.119 -13.668  1.00  0.00              
ATOM   1343 3HG2 THR A  96     -22.746 -19.048 -14.497  1.00  0.00              
ATOM   1344  N   GLU A  97     -24.214 -22.184 -17.842  1.00  0.00              
ATOM   1345  CA  GLU A  97     -24.754 -22.747 -19.067  1.00  0.00              
ATOM   1346  C   GLU A  97     -24.431 -24.235 -19.198  1.00  0.00              
ATOM   1347  O   GLU A  97     -23.299 -24.623 -19.506  1.00  0.00              
ATOM   1348  CB  GLU A  97     -24.218 -21.984 -20.280  1.00  0.00              
ATOM   1349  CG  GLU A  97     -24.599 -22.590 -21.624  1.00  0.00              
ATOM   1350  CD  GLU A  97     -26.091 -22.693 -21.773  1.00  0.00              
ATOM   1351  OE1 GLU A  97     -26.731 -21.673 -21.869  1.00  0.00              
ATOM   1352  OE2 GLU A  97     -26.581 -23.790 -21.903  1.00  0.00              
ATOM   1353  H   GLU A  97     -23.263 -22.402 -17.578  1.00  0.00              
ATOM   1354  HA  GLU A  97     -25.842 -22.674 -19.059  1.00  0.00              
ATOM   1355 1HB  GLU A  97     -24.610 -20.969 -20.217  1.00  0.00              
ATOM   1356 2HB  GLU A  97     -23.132 -21.961 -20.188  1.00  0.00              
ATOM   1357 1HG  GLU A  97     -24.186 -22.051 -22.476  1.00  0.00              
ATOM   1358 2HG  GLU A  97     -24.169 -23.590 -21.585  1.00  0.00              
ATOM   1359  N   MET A  98     -25.441 -25.065 -18.958  1.00  0.00              
ATOM   1360  CA  MET A  98     -25.291 -26.511 -19.030  1.00  0.00              
ATOM   1361  C   MET A  98     -24.761 -27.017 -20.378  1.00  0.00              
ATOM   1362  O   MET A  98     -24.046 -28.015 -20.426  1.00  0.00              
ATOM   1363  CB  MET A  98     -26.633 -27.170 -18.722  1.00  0.00              
ATOM   1364  CG  MET A  98     -26.583 -28.689 -18.631  1.00  0.00              
ATOM   1365  SD  MET A  98     -25.561 -29.270 -17.263  1.00  0.00              
ATOM   1366  CE  MET A  98     -26.606 -28.867 -15.866  1.00  0.00              
ATOM   1367  H   MET A  98     -26.341 -24.675 -18.717  1.00  0.00              
ATOM   1368  HA  MET A  98     -24.553 -26.845 -18.301  1.00  0.00              
ATOM   1369 1HB  MET A  98     -26.977 -26.761 -17.773  1.00  0.00              
ATOM   1370 2HB  MET A  98     -27.321 -26.877 -19.516  1.00  0.00              
ATOM   1371 1HG  MET A  98     -27.600 -29.056 -18.500  1.00  0.00              
ATOM   1372 2HG  MET A  98     -26.177 -29.071 -19.568  1.00  0.00              
ATOM   1373 1HE  MET A  98     -26.111 -29.167 -14.942  1.00  0.00              
ATOM   1374 2HE  MET A  98     -26.791 -27.792 -15.847  1.00  0.00              
ATOM   1375 3HE  MET A  98     -27.555 -29.397 -15.957  1.00  0.00              
ATOM   1376  N   GLU A  99     -25.083 -26.335 -21.473  1.00  0.00              
ATOM   1377  CA  GLU A  99     -24.641 -26.815 -22.781  1.00  0.00              
ATOM   1378  C   GLU A  99     -23.134 -26.633 -22.988  1.00  0.00              
ATOM   1379  O   GLU A  99     -22.506 -27.418 -23.700  1.00  0.00              
ATOM   1380  CB  GLU A  99     -25.410 -26.095 -23.892  1.00  0.00              
ATOM   1381  CG  GLU A  99     -26.884 -26.462 -23.976  1.00  0.00              
ATOM   1382  CD  GLU A  99     -27.581 -25.679 -25.054  1.00  0.00              
ATOM   1383  OE1 GLU A  99     -26.942 -24.870 -25.682  1.00  0.00              
ATOM   1384  OE2 GLU A  99     -28.722 -25.969 -25.327  1.00  0.00              
ATOM   1385  H   GLU A  99     -25.631 -25.488 -21.418  1.00  0.00              
ATOM   1386  HA  GLU A  99     -24.824 -27.887 -22.863  1.00  0.00              
ATOM   1387 1HB  GLU A  99     -25.313 -25.025 -23.704  1.00  0.00              
ATOM   1388 2HB  GLU A  99     -24.919 -26.345 -24.833  1.00  0.00              
ATOM   1389 1HG  GLU A  99     -27.058 -27.527 -24.132  1.00  0.00              
ATOM   1390 2HG  GLU A  99     -27.277 -26.170 -23.003  1.00  0.00              
ATOM   1391  N   SER A 100     -22.549 -25.614 -22.357  1.00  0.00              
ATOM   1392  CA  SER A 100     -21.122 -25.332 -22.544  1.00  0.00              
ATOM   1393  C   SER A 100     -20.349 -26.378 -21.742  1.00  0.00              
ATOM   1394  O   SER A 100     -19.252 -26.799 -22.130  1.00  0.00              
ATOM   1395  CB  SER A 100     -20.764 -23.915 -22.059  1.00  0.00              
ATOM   1396  OG  SER A 100     -20.882 -23.777 -20.651  1.00  0.00              
ATOM   1397  H   SER A 100     -23.091 -25.023 -21.742  1.00  0.00              
ATOM   1398  HA  SER A 100     -20.822 -25.294 -23.592  1.00  0.00              
ATOM   1399 1HB  SER A 100     -19.736 -23.698 -22.348  1.00  0.00              
ATOM   1400 2HB  SER A 100     -21.433 -23.202 -22.538  1.00  0.00              
ATOM   1401  HG  SER A 100     -21.805 -23.648 -20.419  1.00  0.00              
ATOM   1402  N   PHE A 101     -20.943 -26.818 -20.633  1.00  0.00              
ATOM   1403  CA  PHE A 101     -20.363 -27.887 -19.840  1.00  0.00              
ATOM   1404  C   PHE A 101     -20.464 -29.205 -20.596  1.00  0.00              
ATOM   1405  O   PHE A 101     -19.493 -29.962 -20.689  1.00  0.00              
ATOM   1406  CB  PHE A 101     -21.059 -27.993 -18.482  1.00  0.00              
ATOM   1407  CG  PHE A 101     -20.619 -29.175 -17.666  1.00  0.00              
ATOM   1408  CD1 PHE A 101     -19.313 -29.271 -17.207  1.00  0.00              
ATOM   1409  CD2 PHE A 101     -21.507 -30.193 -17.357  1.00  0.00              
ATOM   1410  CE1 PHE A 101     -18.907 -30.358 -16.456  1.00  0.00              
ATOM   1411  CE2 PHE A 101     -21.104 -31.280 -16.606  1.00  0.00              
ATOM   1412  CZ  PHE A 101     -19.802 -31.362 -16.155  1.00  0.00              
ATOM   1413  H   PHE A 101     -21.814 -26.402 -20.335  1.00  0.00              
ATOM   1414  HA  PHE A 101     -19.303 -27.690 -19.671  1.00  0.00              
ATOM   1415 1HB  PHE A 101     -20.851 -27.107 -17.884  1.00  0.00              
ATOM   1416 2HB  PHE A 101     -22.135 -28.093 -18.619  1.00  0.00              
ATOM   1417  HD1 PHE A 101     -18.606 -28.476 -17.443  1.00  0.00              
ATOM   1418  HD2 PHE A 101     -22.536 -30.128 -17.713  1.00  0.00              
ATOM   1419  HE1 PHE A 101     -17.878 -30.421 -16.101  1.00  0.00              
ATOM   1420  HE2 PHE A 101     -21.813 -32.073 -16.369  1.00  0.00              
ATOM   1421  HZ  PHE A 101     -19.483 -32.220 -15.565  1.00  0.00              
ATOM   1422  N   ALA A 102     -21.648 -29.470 -21.139  1.00  0.00              
ATOM   1423  CA  ALA A 102     -21.878 -30.704 -21.882  1.00  0.00              
ATOM   1424  C   ALA A 102     -20.888 -30.798 -23.039  1.00  0.00              
ATOM   1425  O   ALA A 102     -20.401 -31.880 -23.372  1.00  0.00              
ATOM   1426  CB  ALA A 102     -23.304 -30.739 -22.410  1.00  0.00              
ATOM   1427  H   ALA A 102     -22.404 -28.808 -21.038  1.00  0.00              
ATOM   1428  HA  ALA A 102     -21.707 -31.550 -21.216  1.00  0.00              
ATOM   1429 1HB  ALA A 102     -23.463 -31.664 -22.962  1.00  0.00              
ATOM   1430 2HB  ALA A 102     -24.003 -30.690 -21.575  1.00  0.00              
ATOM   1431 3HB  ALA A 102     -23.468 -29.889 -23.071  1.00  0.00              
ATOM   1432  N   ALA A 103     -20.573 -29.651 -23.630  1.00  0.00              
ATOM   1433  CA  ALA A 103     -19.644 -29.605 -24.747  1.00  0.00              
ATOM   1434  C   ALA A 103     -18.201 -29.995 -24.404  1.00  0.00              
ATOM   1435  O   ALA A 103     -17.426 -30.345 -25.293  1.00  0.00              
ATOM   1436  CB  ALA A 103     -19.673 -28.210 -25.380  1.00  0.00              
ATOM   1437  H   ALA A 103     -20.986 -28.791 -23.298  1.00  0.00              
ATOM   1438  HA  ALA A 103     -19.961 -30.331 -25.496  1.00  0.00              
ATOM   1439 1HB  ALA A 103     -18.976 -28.177 -26.217  1.00  0.00              
ATOM   1440 2HB  ALA A 103     -20.680 -27.993 -25.737  1.00  0.00              
ATOM   1441 3HB  ALA A 103     -19.384 -27.468 -24.637  1.00  0.00              
ATOM   1442  N   THR A 104     -17.839 -29.952 -23.126  1.00  0.00              
ATOM   1443  CA  THR A 104     -16.455 -30.213 -22.748  1.00  0.00              
ATOM   1444  C   THR A 104     -15.978 -31.629 -23.040  1.00  0.00              
ATOM   1445  O   THR A 104     -14.784 -31.861 -23.227  1.00  0.00              
ATOM   1446  CB  THR A 104     -16.203 -29.903 -21.246  1.00  0.00              
ATOM   1447  OG1 THR A 104     -16.985 -30.776 -20.425  1.00  0.00              
ATOM   1448  CG2 THR A 104     -16.570 -28.452 -20.928  1.00  0.00              
ATOM   1449  H   THR A 104     -18.514 -29.739 -22.405  1.00  0.00              
ATOM   1450  HA  THR A 104     -15.787 -29.577 -23.330  1.00  0.00              
ATOM   1451  HB  THR A 104     -15.150 -30.067 -21.021  1.00  0.00              
ATOM   1452  HG1 THR A 104     -16.822 -30.576 -19.500  1.00  0.00              
ATOM   1453 1HG2 THR A 104     -16.387 -28.255 -19.872  1.00  0.00              
ATOM   1454 2HG2 THR A 104     -15.961 -27.782 -21.535  1.00  0.00              
ATOM   1455 3HG2 THR A 104     -17.623 -28.286 -21.151  1.00  0.00              
ATOM   1456  N   ALA A 105     -16.900 -32.582 -23.081  1.00  0.00              
ATOM   1457  CA  ALA A 105     -16.539 -33.941 -23.476  1.00  0.00              
ATOM   1458  C   ALA A 105     -16.115 -34.008 -24.946  1.00  0.00              
ATOM   1459  O   ALA A 105     -15.160 -34.717 -25.296  1.00  0.00              
ATOM   1460  CB  ALA A 105     -17.713 -34.897 -23.218  1.00  0.00              
ATOM   1461  H   ALA A 105     -17.859 -32.379 -22.841  1.00  0.00              
ATOM   1462  HA  ALA A 105     -15.683 -34.262 -22.882  1.00  0.00              
ATOM   1463 1HB  ALA A 105     -17.431 -35.907 -23.516  1.00  0.00              
ATOM   1464 2HB  ALA A 105     -17.963 -34.889 -22.157  1.00  0.00              
ATOM   1465 3HB  ALA A 105     -18.577 -34.576 -23.798  1.00  0.00              
ATOM   1466  N   ASP A 106     -16.810 -33.266 -25.804  1.00  0.00              
ATOM   1467  CA  ASP A 106     -16.449 -33.231 -27.216  1.00  0.00              
ATOM   1468  C   ASP A 106     -15.170 -32.438 -27.457  1.00  0.00              
ATOM   1469  O   ASP A 106     -14.381 -32.786 -28.339  1.00  0.00              
ATOM   1470  CB  ASP A 106     -17.594 -32.639 -28.042  1.00  0.00              
ATOM   1471  CG  ASP A 106     -18.798 -33.557 -28.198  1.00  0.00              
ATOM   1472  OD1 ASP A 106     -18.678 -34.720 -27.891  1.00  0.00              
ATOM   1473  OD2 ASP A 106     -19.866 -33.063 -28.471  1.00  0.00              
ATOM   1474  H   ASP A 106     -17.595 -32.718 -25.483  1.00  0.00              
ATOM   1475  HA  ASP A 106     -16.248 -34.242 -27.571  1.00  0.00              
ATOM   1476 1HB  ASP A 106     -17.926 -31.663 -27.687  1.00  0.00              
ATOM   1477 2HB  ASP A 106     -17.096 -32.526 -29.006  1.00  0.00              
ATOM   1478  N   PHE A 107     -14.970 -31.367 -26.687  1.00  0.00              
ATOM   1479  CA  PHE A 107     -13.775 -30.542 -26.847  1.00  0.00              
ATOM   1480  C   PHE A 107     -12.572 -31.377 -26.431  1.00  0.00              
ATOM   1481  O   PHE A 107     -11.549 -31.369 -27.102  1.00  0.00              
ATOM   1482  CB  PHE A 107     -13.841 -29.279 -25.972  1.00  0.00              
ATOM   1483  CG  PHE A 107     -14.691 -28.176 -26.550  1.00  0.00              
ATOM   1484  CD1 PHE A 107     -14.373 -27.602 -27.775  1.00  0.00              
ATOM   1485  CD2 PHE A 107     -15.782 -27.674 -25.840  1.00  0.00              
ATOM   1486  CE1 PHE A 107     -15.122 -26.537 -28.288  1.00  0.00              
ATOM   1487  CE2 PHE A 107     -16.539 -26.615 -26.340  1.00  0.00              
ATOM   1488  CZ  PHE A 107     -16.209 -26.042 -27.565  1.00  0.00              
ATOM   1489  H   PHE A 107     -15.649 -31.118 -25.982  1.00  0.00              
ATOM   1490  HA  PHE A 107     -13.658 -30.259 -27.894  1.00  0.00              
ATOM   1491 1HB  PHE A 107     -14.264 -29.519 -24.999  1.00  0.00              
ATOM   1492 2HB  PHE A 107     -12.843 -28.863 -25.841  1.00  0.00              
ATOM   1493  HD1 PHE A 107     -13.527 -27.992 -28.341  1.00  0.00              
ATOM   1494  HD2 PHE A 107     -16.039 -28.123 -24.881  1.00  0.00              
ATOM   1495  HE1 PHE A 107     -14.856 -26.097 -29.249  1.00  0.00              
ATOM   1496  HE2 PHE A 107     -17.387 -26.234 -25.772  1.00  0.00              
ATOM   1497  HZ  PHE A 107     -16.793 -25.212 -27.959  1.00  0.00              
ATOM   1498  N   ARG A 108     -12.701 -32.111 -25.331  1.00  0.00              
ATOM   1499  CA  ARG A 108     -11.613 -32.976 -24.887  1.00  0.00              
ATOM   1500  C   ARG A 108     -11.359 -34.109 -25.890  1.00  0.00              
ATOM   1501  O   ARG A 108     -10.207 -34.468 -26.152  1.00  0.00              
ATOM   1502  CB  ARG A 108     -11.914 -33.556 -23.497  1.00  0.00              
ATOM   1503  CG  ARG A 108     -10.810 -34.474 -22.979  1.00  0.00              
ATOM   1504  CD  ARG A 108     -11.088 -34.979 -21.572  1.00  0.00              
ATOM   1505  NE  ARG A 108     -10.129 -36.005 -21.154  1.00  0.00              
ATOM   1506  CZ  ARG A 108      -8.909 -35.762 -20.668  1.00  0.00              
ATOM   1507  NH1 ARG A 108      -8.475 -34.512 -20.525  1.00  0.00              
ATOM   1508  NH2 ARG A 108      -8.115 -36.772 -20.318  1.00  0.00              
ATOM   1509  H   ARG A 108     -13.554 -32.078 -24.790  1.00  0.00              
ATOM   1510  HA  ARG A 108     -10.687 -32.403 -24.827  1.00  0.00              
ATOM   1511 1HB  ARG A 108     -12.047 -32.712 -22.823  1.00  0.00              
ATOM   1512 2HB  ARG A 108     -12.851 -34.107 -23.579  1.00  0.00              
ATOM   1513 1HG  ARG A 108     -10.725 -35.328 -23.651  1.00  0.00              
ATOM   1514 2HG  ARG A 108      -9.871 -33.918 -22.977  1.00  0.00              
ATOM   1515 1HD  ARG A 108     -11.027 -34.142 -20.877  1.00  0.00              
ATOM   1516 2HD  ARG A 108     -12.089 -35.406 -21.542  1.00  0.00              
ATOM   1517  HE  ARG A 108     -10.218 -37.012 -21.161  1.00  0.00              
ATOM   1518 1HH1 ARG A 108      -9.073 -33.739 -20.784  1.00  0.00              
ATOM   1519 2HH1 ARG A 108      -7.551 -34.340 -20.156  1.00  0.00              
ATOM   1520 1HH2 ARG A 108      -8.439 -37.724 -20.420  1.00  0.00              
ATOM   1521 2HH2 ARG A 108      -7.193 -36.583 -19.952  1.00  0.00              
ATOM   1522  N   GLU A 109     -12.424 -34.673 -26.456  1.00  0.00              
ATOM   1523  CA  GLU A 109     -12.248 -35.723 -27.459  1.00  0.00              
ATOM   1524  C   GLU A 109     -11.372 -35.199 -28.591  1.00  0.00              
ATOM   1525  O   GLU A 109     -10.426 -35.862 -29.024  1.00  0.00              
ATOM   1526  CB  GLU A 109     -13.598 -36.198 -28.001  1.00  0.00              
ATOM   1527  CG  GLU A 109     -13.504 -37.306 -29.041  1.00  0.00              
ATOM   1528  CD  GLU A 109     -14.868 -37.737 -29.504  1.00  0.00              
ATOM   1529  OE1 GLU A 109     -15.836 -37.208 -29.014  1.00  0.00              
ATOM   1530  OE2 GLU A 109     -14.941 -38.514 -30.427  1.00  0.00              
ATOM   1531  H   GLU A 109     -13.358 -34.385 -26.203  1.00  0.00              
ATOM   1532  HA  GLU A 109     -11.738 -36.578 -27.014  1.00  0.00              
ATOM   1533 1HB  GLU A 109     -14.178 -36.550 -27.148  1.00  0.00              
ATOM   1534 2HB  GLU A 109     -14.089 -35.329 -28.440  1.00  0.00              
ATOM   1535 1HG  GLU A 109     -12.895 -37.039 -29.904  1.00  0.00              
ATOM   1536 2HG  GLU A 109     -13.028 -38.123 -28.501  1.00  0.00              
ATOM   1537  N   GLN A 110     -11.689 -33.999 -29.068  1.00  0.00              
ATOM   1538  CA  GLN A 110     -10.917 -33.395 -30.144  1.00  0.00              
ATOM   1539  C   GLN A 110      -9.472 -33.104 -29.731  1.00  0.00              
ATOM   1540  O   GLN A 110      -8.532 -33.346 -30.507  1.00  0.00              
ATOM   1541  CB  GLN A 110     -11.588 -32.099 -30.607  1.00  0.00              
ATOM   1542  CG  GLN A 110     -12.890 -32.308 -31.361  1.00  0.00              
ATOM   1543  CD  GLN A 110     -13.655 -31.014 -31.566  1.00  0.00              
ATOM   1544  OE1 GLN A 110     -13.269 -29.961 -31.051  1.00  0.00              
ATOM   1545  NE2 GLN A 110     -14.747 -31.085 -32.318  1.00  0.00              
ATOM   1546  H   GLN A 110     -12.474 -33.495 -28.683  1.00  0.00              
ATOM   1547  HA  GLN A 110     -10.851 -34.090 -30.981  1.00  0.00              
ATOM   1548 1HB  GLN A 110     -11.771 -31.502 -29.713  1.00  0.00              
ATOM   1549 2HB  GLN A 110     -10.871 -31.584 -31.246  1.00  0.00              
ATOM   1550 1HG  GLN A 110     -12.951 -32.882 -32.286  1.00  0.00              
ATOM   1551 2HG  GLN A 110     -13.368 -32.867 -30.556  1.00  0.00              
ATOM   1552 1HE2 GLN A 110     -15.293 -30.264 -32.489  1.00  0.00              
ATOM   1553 2HE2 GLN A 110     -15.025 -31.960 -32.716  1.00  0.00              
ATOM   1554  N   ILE A 111      -9.290 -32.602 -28.510  1.00  0.00              
ATOM   1555  CA  ILE A 111      -7.958 -32.310 -27.991  1.00  0.00              
ATOM   1556  C   ILE A 111      -7.088 -33.567 -27.896  1.00  0.00              
ATOM   1557  O   ILE A 111      -5.909 -33.543 -28.253  1.00  0.00              
ATOM   1558  CB  ILE A 111      -8.023 -31.649 -26.578  1.00  0.00              
ATOM   1559  CG1 ILE A 111      -8.596 -30.230 -26.682  1.00  0.00              
ATOM   1560  CG2 ILE A 111      -6.638 -31.602 -25.967  1.00  0.00              
ATOM   1561  CD1 ILE A 111      -9.001 -29.615 -25.347  1.00  0.00              
ATOM   1562  H   ILE A 111     -10.095 -32.418 -27.928  1.00  0.00              
ATOM   1563  HA  ILE A 111      -7.413 -31.662 -28.676  1.00  0.00              
ATOM   1564  HB  ILE A 111      -8.686 -32.234 -25.942  1.00  0.00              
ATOM   1565 1HG1 ILE A 111      -7.835 -29.605 -27.148  1.00  0.00              
ATOM   1566 2HG1 ILE A 111      -9.471 -30.281 -27.331  1.00  0.00              
ATOM   1567 1HG2 ILE A 111      -6.691 -31.139 -24.982  1.00  0.00              
ATOM   1568 2HG2 ILE A 111      -6.247 -32.614 -25.871  1.00  0.00              
ATOM   1569 3HG2 ILE A 111      -5.977 -31.017 -26.607  1.00  0.00              
ATOM   1570 1HD1 ILE A 111      -9.396 -28.613 -25.512  1.00  0.00              
ATOM   1571 2HD1 ILE A 111      -9.767 -30.234 -24.877  1.00  0.00              
ATOM   1572 3HD1 ILE A 111      -8.132 -29.557 -24.694  1.00  0.00              
ATOM   1573  N   LEU A 112      -7.666 -34.656 -27.395  1.00  0.00              
ATOM   1574  CA  LEU A 112      -6.914 -35.901 -27.226  1.00  0.00              
ATOM   1575  C   LEU A 112      -6.557 -36.514 -28.584  1.00  0.00              
ATOM   1576  O   LEU A 112      -5.459 -37.042 -28.762  1.00  0.00              
ATOM   1577  CB  LEU A 112      -7.720 -36.897 -26.383  1.00  0.00              
ATOM   1578  CG  LEU A 112      -7.918 -36.500 -24.914  1.00  0.00              
ATOM   1579  CD1 LEU A 112      -8.838 -37.497 -24.223  1.00  0.00              
ATOM   1580  CD2 LEU A 112      -6.567 -36.440 -24.217  1.00  0.00              
ATOM   1581  H   LEU A 112      -8.638 -34.628 -27.127  1.00  0.00              
ATOM   1582  HA  LEU A 112      -5.972 -35.692 -26.721  1.00  0.00              
ATOM   1583 1HB  LEU A 112      -8.669 -36.851 -26.914  1.00  0.00              
ATOM   1584 2HB  LEU A 112      -7.314 -37.906 -26.452  1.00  0.00              
ATOM   1585  HG  LEU A 112      -8.343 -35.496 -24.905  1.00  0.00              
ATOM   1586 1HD1 LEU A 112      -8.973 -37.206 -23.181  1.00  0.00              
ATOM   1587 2HD1 LEU A 112      -9.806 -37.506 -24.724  1.00  0.00              
ATOM   1588 3HD1 LEU A 112      -8.396 -38.491 -24.268  1.00  0.00              
ATOM   1589 1HD2 LEU A 112      -6.709 -36.156 -23.174  1.00  0.00              
ATOM   1590 2HD2 LEU A 112      -6.088 -37.418 -24.266  1.00  0.00              
ATOM   1591 3HD2 LEU A 112      -5.935 -35.701 -24.710  1.00  0.00              
ATOM   1592  N   ARG A 113      -7.482 -36.426 -29.534  1.00  0.00              
ATOM   1593  CA  ARG A 113      -7.257 -36.936 -30.892  1.00  0.00              
ATOM   1594  C   ARG A 113      -6.146 -36.167 -31.620  1.00  0.00              
ATOM   1595  O   ARG A 113      -5.264 -36.757 -32.247  1.00  0.00              
ATOM   1596  CB  ARG A 113      -8.557 -36.840 -31.702  1.00  0.00              
ATOM   1597  CG  ARG A 113      -8.415 -37.265 -33.165  1.00  0.00              
ATOM   1598  CD  ARG A 113      -9.693 -37.004 -33.956  1.00  0.00              
ATOM   1599  NE  ARG A 113     -10.200 -35.632 -33.840  1.00  0.00              
ATOM   1600  CZ  ARG A 113      -9.715 -34.572 -34.490  1.00  0.00              
ATOM   1601  NH1 ARG A 113      -8.690 -34.704 -35.320  1.00  0.00              
ATOM   1602  NH2 ARG A 113     -10.268 -33.371 -34.315  1.00  0.00              
ATOM   1603  H   ARG A 113      -8.367 -35.995 -29.312  1.00  0.00              
ATOM   1604  HA  ARG A 113      -6.924 -37.973 -30.846  1.00  0.00              
ATOM   1605 1HB  ARG A 113      -9.288 -37.476 -31.206  1.00  0.00              
ATOM   1606 2HB  ARG A 113      -8.886 -35.802 -31.654  1.00  0.00              
ATOM   1607 1HG  ARG A 113      -7.595 -36.703 -33.612  1.00  0.00              
ATOM   1608 2HG  ARG A 113      -8.184 -38.331 -33.195  1.00  0.00              
ATOM   1609 1HD  ARG A 113      -9.501 -37.196 -35.011  1.00  0.00              
ATOM   1610 2HD  ARG A 113     -10.473 -37.675 -33.601  1.00  0.00              
ATOM   1611  HE  ARG A 113     -10.961 -35.272 -33.280  1.00  0.00              
ATOM   1612 1HH1 ARG A 113      -8.272 -35.613 -35.462  1.00  0.00              
ATOM   1613 2HH1 ARG A 113      -8.331 -33.895 -35.806  1.00  0.00              
ATOM   1614 1HH2 ARG A 113     -11.055 -33.267 -33.689  1.00  0.00              
ATOM   1615 2HH2 ARG A 113      -9.898 -32.572 -34.807  1.00  0.00              
ATOM   1616  N   VAL A 114      -6.202 -34.841 -31.531  1.00  0.00              
ATOM   1617  CA  VAL A 114      -5.234 -33.973 -32.190  1.00  0.00              
ATOM   1618  C   VAL A 114      -3.842 -34.109 -31.583  1.00  0.00              
ATOM   1619  O   VAL A 114      -2.841 -34.199 -32.309  1.00  0.00              
ATOM   1620  CB  VAL A 114      -5.676 -32.493 -32.101  1.00  0.00              
ATOM   1621  CG1 VAL A 114      -4.558 -31.584 -32.554  1.00  0.00              
ATOM   1622  CG2 VAL A 114      -6.911 -32.271 -32.949  1.00  0.00              
ATOM   1623  H   VAL A 114      -6.944 -34.426 -30.985  1.00  0.00              
ATOM   1624  HA  VAL A 114      -5.101 -34.250 -33.237  1.00  0.00              
ATOM   1625  HB  VAL A 114      -5.948 -32.267 -31.070  1.00  0.00              
ATOM   1626 1HG1 VAL A 114      -4.883 -30.546 -32.485  1.00  0.00              
ATOM   1627 2HG1 VAL A 114      -3.686 -31.734 -31.917  1.00  0.00              
ATOM   1628 3HG1 VAL A 114      -4.298 -31.814 -33.587  1.00  0.00              
ATOM   1629 1HG2 VAL A 114      -7.217 -31.228 -32.881  1.00  0.00              
ATOM   1630 2HG2 VAL A 114      -6.687 -32.518 -33.987  1.00  0.00              
ATOM   1631 3HG2 VAL A 114      -7.718 -32.909 -32.590  1.00  0.00              
ATOM   1632  N   LYS A 115      -3.778 -34.126 -30.254  1.00  0.00              
ATOM   1633  CA  LYS A 115      -2.504 -34.239 -29.555  1.00  0.00              
ATOM   1634  C   LYS A 115      -1.996 -35.681 -29.463  1.00  0.00              
ATOM   1635  O   LYS A 115      -0.793 -35.908 -29.308  1.00  0.00              
ATOM   1636  CB  LYS A 115      -2.628 -33.643 -28.152  1.00  0.00              
ATOM   1637  CG  LYS A 115      -2.861 -32.138 -28.126  1.00  0.00              
ATOM   1638  CD  LYS A 115      -1.606 -31.376 -28.525  1.00  0.00              
ATOM   1639  CE  LYS A 115      -0.535 -31.469 -27.448  1.00  0.00              
ATOM   1640  NZ  LYS A 115       0.721 -30.782 -27.852  1.00  0.00              
ATOM   1641  H   LYS A 115      -4.631 -34.059 -29.716  1.00  0.00              
ATOM   1642  HA  LYS A 115      -1.733 -33.696 -30.103  1.00  0.00              
ATOM   1643 1HB  LYS A 115      -3.461 -34.147 -27.663  1.00  0.00              
ATOM   1644 2HB  LYS A 115      -1.703 -33.875 -27.623  1.00  0.00              
ATOM   1645 1HG  LYS A 115      -3.667 -31.900 -28.821  1.00  0.00              
ATOM   1646 2HG  LYS A 115      -3.156 -31.850 -27.117  1.00  0.00              
ATOM   1647 1HD  LYS A 115      -1.224 -31.799 -29.456  1.00  0.00              
ATOM   1648 2HD  LYS A 115      -1.870 -30.331 -28.684  1.00  0.00              
ATOM   1649 1HE  LYS A 115      -0.923 -31.011 -26.540  1.00  0.00              
ATOM   1650 2HE  LYS A 115      -0.328 -32.523 -27.263  1.00  0.00              
ATOM   1651 1HZ  LYS A 115       1.404 -30.867 -27.112  1.00  0.00              
ATOM   1652 2HZ  LYS A 115       1.083 -31.207 -28.695  1.00  0.00              
ATOM   1653 3HZ  LYS A 115       0.530 -29.805 -28.023  1.00  0.00              
ATOM   1654  N   GLU A 116      -2.906 -36.648 -29.555  1.00  0.00              
ATOM   1655  CA  GLU A 116      -2.537 -38.058 -29.426  1.00  0.00              
ATOM   1656  C   GLU A 116      -1.796 -38.292 -28.111  1.00  0.00              
ATOM   1657  O   GLU A 116      -0.779 -38.982 -28.074  1.00  0.00              
ATOM   1658  CB  GLU A 116      -1.674 -38.504 -30.608  1.00  0.00              
ATOM   1659  CG  GLU A 116      -2.357 -38.389 -31.964  1.00  0.00              
ATOM   1660  CD  GLU A 116      -1.448 -38.841 -33.073  1.00  0.00              
ATOM   1661  OE1 GLU A 116      -0.335 -39.212 -32.789  1.00  0.00              
ATOM   1662  OE2 GLU A 116      -1.902 -38.921 -34.190  1.00  0.00              
ATOM   1663  H   GLU A 116      -3.873 -36.405 -29.718  1.00  0.00              
ATOM   1664  HA  GLU A 116      -3.436 -38.675 -29.402  1.00  0.00              
ATOM   1665 1HB  GLU A 116      -0.778 -37.883 -30.600  1.00  0.00              
ATOM   1666 2HB  GLU A 116      -1.399 -39.543 -30.428  1.00  0.00              
ATOM   1667 1HG  GLU A 116      -3.299 -38.935 -32.022  1.00  0.00              
ATOM   1668 2HG  GLU A 116      -2.550 -37.322 -32.064  1.00  0.00              
ATOM   1669  N   ASP A 117      -2.321 -37.713 -27.034  1.00  0.00              
ATOM   1670  CA  ASP A 117      -1.664 -37.768 -25.735  1.00  0.00              
ATOM   1671  C   ASP A 117      -2.671 -37.613 -24.589  1.00  0.00              
ATOM   1672  O   ASP A 117      -3.155 -36.515 -24.315  1.00  0.00              
ATOM   1673  CB  ASP A 117      -0.587 -36.685 -25.641  1.00  0.00              
ATOM   1674  CG  ASP A 117       0.232 -36.722 -24.357  1.00  0.00              
ATOM   1675  OD1 ASP A 117      -0.056 -37.540 -23.516  1.00  0.00              
ATOM   1676  OD2 ASP A 117       1.229 -36.044 -24.293  1.00  0.00              
ATOM   1677  H   ASP A 117      -3.199 -37.223 -27.122  1.00  0.00              
ATOM   1678  HA  ASP A 117      -1.195 -38.743 -25.599  1.00  0.00              
ATOM   1679 1HB  ASP A 117       0.086 -36.665 -26.499  1.00  0.00              
ATOM   1680 2HB  ASP A 117      -1.212 -35.791 -25.647  1.00  0.00              
ATOM   1681  N   GLU A 118      -2.972 -38.730 -23.928  1.00  0.00              
ATOM   1682  CA  GLU A 118      -3.878 -38.768 -22.779  1.00  0.00              
ATOM   1683  C   GLU A 118      -3.390 -37.979 -21.580  1.00  0.00              
ATOM   1684  O   GLU A 118      -4.178 -37.598 -20.716  1.00  0.00              
ATOM   1685  CB  GLU A 118      -4.124 -40.219 -22.359  1.00  0.00              
ATOM   1686  CG  GLU A 118      -4.990 -41.015 -23.325  1.00  0.00              
ATOM   1687  CD  GLU A 118      -5.145 -42.440 -22.872  1.00  0.00              
ATOM   1688  OE1 GLU A 118      -4.552 -42.797 -21.882  1.00  0.00              
ATOM   1689  OE2 GLU A 118      -5.944 -43.141 -23.447  1.00  0.00              
ATOM   1690  H   GLU A 118      -2.546 -39.588 -24.247  1.00  0.00              
ATOM   1691  HA  GLU A 118      -4.831 -38.310 -23.044  1.00  0.00              
ATOM   1692 1HB  GLU A 118      -3.147 -40.695 -22.271  1.00  0.00              
ATOM   1693 2HB  GLU A 118      -4.603 -40.191 -21.380  1.00  0.00              
ATOM   1694 1HG  GLU A 118      -5.974 -40.577 -23.487  1.00  0.00              
ATOM   1695 2HG  GLU A 118      -4.425 -40.990 -24.256  1.00  0.00              
ATOM   1696  N   ASN A 119      -2.082 -37.761 -21.517  1.00  0.00              
ATOM   1697  CA  ASN A 119      -1.492 -37.005 -20.425  1.00  0.00              
ATOM   1698  C   ASN A 119      -1.245 -35.551 -20.786  1.00  0.00              
ATOM   1699  O   ASN A 119      -0.507 -34.857 -20.088  1.00  0.00              
ATOM   1700  CB  ASN A 119      -0.200 -37.646 -19.954  1.00  0.00              
ATOM   1701  CG  ASN A 119      -0.398 -38.952 -19.237  1.00  0.00              
ATOM   1702  OD1 ASN A 119      -1.450 -39.200 -18.637  1.00  0.00              
ATOM   1703  ND2 ASN A 119       0.637 -39.753 -19.225  1.00  0.00              
ATOM   1704  H   ASN A 119      -1.482 -38.128 -22.242  1.00  0.00              
ATOM   1705  HA  ASN A 119      -2.178 -36.983 -19.577  1.00  0.00              
ATOM   1706 1HB  ASN A 119       0.657 -37.732 -20.624  1.00  0.00              
ATOM   1707 2HB  ASN A 119      -0.007 -36.866 -19.217  1.00  0.00              
ATOM   1708 1HD2 ASN A 119       0.577 -40.640 -18.766  1.00  0.00              
ATOM   1709 2HD2 ASN A 119       1.486 -39.478 -19.675  1.00  0.00              
ATOM   1710  N   VAL A 120      -1.853 -35.088 -21.874  1.00  0.00              
ATOM   1711  CA  VAL A 120      -1.688 -33.692 -22.281  1.00  0.00              
ATOM   1712  C   VAL A 120      -2.150 -32.772 -21.140  1.00  0.00              
ATOM   1713  O   VAL A 120      -3.218 -32.979 -20.575  1.00  0.00              
ATOM   1714  CB  VAL A 120      -2.481 -33.368 -23.562  1.00  0.00              
ATOM   1715  CG1 VAL A 120      -3.977 -33.451 -23.298  1.00  0.00              
ATOM   1716  CG2 VAL A 120      -2.109 -31.989 -24.084  1.00  0.00              
ATOM   1717  H   VAL A 120      -2.436 -35.697 -22.429  1.00  0.00              
ATOM   1718  HA  VAL A 120      -0.639 -33.451 -22.456  1.00  0.00              
ATOM   1719  HB  VAL A 120      -2.208 -34.084 -24.337  1.00  0.00              
ATOM   1720 1HG1 VAL A 120      -4.521 -33.219 -24.213  1.00  0.00              
ATOM   1721 2HG1 VAL A 120      -4.233 -34.458 -22.968  1.00  0.00              
ATOM   1722 3HG1 VAL A 120      -4.250 -32.734 -22.523  1.00  0.00              
ATOM   1723 1HG2 VAL A 120      -2.677 -31.776 -24.989  1.00  0.00              
ATOM   1724 2HG2 VAL A 120      -2.339 -31.239 -23.326  1.00  0.00              
ATOM   1725 3HG2 VAL A 120      -1.043 -31.960 -24.310  1.00  0.00              
ATOM   1726  N   PRO A 121      -1.325 -31.778 -20.758  1.00  0.00              
ATOM   1727  CA  PRO A 121      -1.706 -30.809 -19.714  1.00  0.00              
ATOM   1728  C   PRO A 121      -3.112 -30.329 -20.019  1.00  0.00              
ATOM   1729  O   PRO A 121      -3.365 -29.774 -21.084  1.00  0.00              
ATOM   1730  CB  PRO A 121      -0.660 -29.723 -19.858  1.00  0.00              
ATOM   1731  CG  PRO A 121       0.549 -30.522 -20.256  1.00  0.00              
ATOM   1732  CD  PRO A 121      -0.005 -31.492 -21.282  1.00  0.00              
ATOM   1733  HA  PRO A 121      -1.725 -31.253 -18.708  1.00  0.00              
ATOM   1734 1HB  PRO A 121      -0.948 -28.984 -20.620  1.00  0.00              
ATOM   1735 2HB  PRO A 121      -0.515 -29.176 -18.915  1.00  0.00              
ATOM   1736 1HG  PRO A 121       1.334 -29.875 -20.675  1.00  0.00              
ATOM   1737 2HG  PRO A 121       0.987 -31.038 -19.388  1.00  0.00              
ATOM   1738 1HD  PRO A 121      -0.052 -31.051 -22.288  1.00  0.00              
ATOM   1739 2HD  PRO A 121       0.602 -32.406 -21.360  1.00  0.00              
ATOM   1740  N   PHE A 122      -4.015 -30.527 -19.070  1.00  0.00              
ATOM   1741  CA  PHE A 122      -5.401 -30.134 -19.247  1.00  0.00              
ATOM   1742  C   PHE A 122      -6.011 -29.725 -17.909  1.00  0.00              
ATOM   1743  O   PHE A 122      -5.900 -30.441 -16.917  1.00  0.00              
ATOM   1744  CB  PHE A 122      -6.120 -31.363 -19.828  1.00  0.00              
ATOM   1745  CG  PHE A 122      -7.584 -31.176 -20.132  1.00  0.00              
ATOM   1746  CD1 PHE A 122      -8.547 -31.325 -19.142  1.00  0.00              
ATOM   1747  CD2 PHE A 122      -8.002 -30.968 -21.446  1.00  0.00              
ATOM   1748  CE1 PHE A 122      -9.911 -31.278 -19.457  1.00  0.00              
ATOM   1749  CE2 PHE A 122      -9.357 -30.919 -21.774  1.00  0.00              
ATOM   1750  CZ  PHE A 122     -10.318 -31.077 -20.780  1.00  0.00              
ATOM   1751  H   PHE A 122      -3.734 -30.961 -18.202  1.00  0.00              
ATOM   1752  HA  PHE A 122      -5.458 -29.264 -19.903  1.00  0.00              
ATOM   1753 1HB  PHE A 122      -5.659 -31.656 -20.770  1.00  0.00              
ATOM   1754 2HB  PHE A 122      -6.069 -32.193 -19.125  1.00  0.00              
ATOM   1755  HD1 PHE A 122      -8.231 -31.479 -18.109  1.00  0.00              
ATOM   1756  HD2 PHE A 122      -7.248 -30.844 -22.225  1.00  0.00              
ATOM   1757  HE1 PHE A 122     -10.656 -31.397 -18.671  1.00  0.00              
ATOM   1758  HE2 PHE A 122      -9.665 -30.758 -22.807  1.00  0.00              
ATOM   1759  HZ  PHE A 122     -11.378 -31.048 -21.027  1.00  0.00              
ATOM   1760  N   LEU A 123      -6.647 -28.564 -17.880  1.00  0.00              
ATOM   1761  CA  LEU A 123      -7.304 -28.110 -16.669  1.00  0.00              
ATOM   1762  C   LEU A 123      -8.751 -27.825 -17.036  1.00  0.00              
ATOM   1763  O   LEU A 123      -9.014 -27.155 -18.031  1.00  0.00              
ATOM   1764  CB  LEU A 123      -6.633 -26.835 -16.156  1.00  0.00              
ATOM   1765  CG  LEU A 123      -7.244 -26.191 -14.916  1.00  0.00              
ATOM   1766  CD1 LEU A 123      -7.103 -27.142 -13.750  1.00  0.00              
ATOM   1767  CD2 LEU A 123      -6.549 -24.874 -14.611  1.00  0.00              
ATOM   1768  H   LEU A 123      -6.681 -27.983 -18.705  1.00  0.00              
ATOM   1769  HA  LEU A 123      -7.273 -28.900 -15.919  1.00  0.00              
ATOM   1770 1HB  LEU A 123      -5.651 -27.237 -15.910  1.00  0.00              
ATOM   1771 2HB  LEU A 123      -6.533 -26.087 -16.942  1.00  0.00              
ATOM   1772  HG  LEU A 123      -8.285 -25.966 -15.147  1.00  0.00              
ATOM   1773 1HD1 LEU A 123      -7.537 -26.692 -12.858  1.00  0.00              
ATOM   1774 2HD1 LEU A 123      -7.623 -28.073 -13.975  1.00  0.00              
ATOM   1775 3HD1 LEU A 123      -6.048 -27.348 -13.575  1.00  0.00              
ATOM   1776 1HD2 LEU A 123      -6.996 -24.425 -13.724  1.00  0.00              
ATOM   1777 2HD2 LEU A 123      -5.489 -25.054 -14.432  1.00  0.00              
ATOM   1778 3HD2 LEU A 123      -6.664 -24.197 -15.457  1.00  0.00              
ATOM   1779  N   LEU A 124      -9.696 -28.358 -16.268  1.00  0.00              
ATOM   1780  CA  LEU A 124     -11.096 -28.103 -16.567  1.00  0.00              
ATOM   1781  C   LEU A 124     -11.419 -26.839 -15.783  1.00  0.00              
ATOM   1782  O   LEU A 124     -11.210 -26.793 -14.566  1.00  0.00              
ATOM   1783  CB  LEU A 124     -11.998 -29.277 -16.167  1.00  0.00              
ATOM   1784  CG  LEU A 124     -13.496 -29.067 -16.421  1.00  0.00              
ATOM   1785  CD1 LEU A 124     -13.755 -28.910 -17.914  1.00  0.00              
ATOM   1786  CD2 LEU A 124     -14.278 -30.245 -15.860  1.00  0.00              
ATOM   1787  H   LEU A 124      -9.460 -28.939 -15.477  1.00  0.00              
ATOM   1788  HA  LEU A 124     -11.216 -27.938 -17.637  1.00  0.00              
ATOM   1789 1HB  LEU A 124     -11.607 -30.038 -16.841  1.00  0.00              
ATOM   1790 2HB  LEU A 124     -11.826 -29.584 -15.135  1.00  0.00              
ATOM   1791  HG  LEU A 124     -13.796 -28.175 -15.871  1.00  0.00              
ATOM   1792 1HD1 LEU A 124     -14.821 -28.761 -18.085  1.00  0.00              
ATOM   1793 2HD1 LEU A 124     -13.204 -28.048 -18.290  1.00  0.00              
ATOM   1794 3HD1 LEU A 124     -13.426 -29.807 -18.436  1.00  0.00              
ATOM   1795 1HD2 LEU A 124     -15.342 -30.094 -16.041  1.00  0.00              
ATOM   1796 2HD2 LEU A 124     -13.953 -31.164 -16.348  1.00  0.00              
ATOM   1797 3HD2 LEU A 124     -14.100 -30.322 -14.787  1.00  0.00              
ATOM   1798  N   VAL A 125     -11.918 -25.819 -16.475  1.00  0.00              
ATOM   1799  CA  VAL A 125     -12.211 -24.541 -15.844  1.00  0.00              
ATOM   1800  C   VAL A 125     -13.672 -24.113 -15.902  1.00  0.00              
ATOM   1801  O   VAL A 125     -14.217 -23.881 -16.980  1.00  0.00              
ATOM   1802  CB  VAL A 125     -11.359 -23.423 -16.474  1.00  0.00              
ATOM   1803  CG1 VAL A 125     -11.684 -22.081 -15.835  1.00  0.00              
ATOM   1804  CG2 VAL A 125      -9.878 -23.736 -16.328  1.00  0.00              
ATOM   1805  H   VAL A 125     -12.097 -25.933 -17.463  1.00  0.00              
ATOM   1806  HA  VAL A 125     -12.021 -24.576 -14.771  1.00  0.00              
ATOM   1807  HB  VAL A 125     -11.569 -23.377 -17.543  1.00  0.00              
ATOM   1808 1HG1 VAL A 125     -11.073 -21.303 -16.293  1.00  0.00              
ATOM   1809 2HG1 VAL A 125     -12.739 -21.851 -15.989  1.00  0.00              
ATOM   1810 3HG1 VAL A 125     -11.473 -22.126 -14.767  1.00  0.00              
ATOM   1811 1HG2 VAL A 125      -9.290 -22.937 -16.779  1.00  0.00              
ATOM   1812 2HG2 VAL A 125      -9.627 -23.819 -15.270  1.00  0.00              
ATOM   1813 3HG2 VAL A 125      -9.653 -24.678 -16.830  1.00  0.00              
ATOM   1814  N   GLY A 126     -14.302 -24.010 -14.733  1.00  0.00              
ATOM   1815  CA  GLY A 126     -15.684 -23.569 -14.675  1.00  0.00              
ATOM   1816  C   GLY A 126     -15.636 -22.076 -14.414  1.00  0.00              
ATOM   1817  O   GLY A 126     -15.174 -21.638 -13.362  1.00  0.00              
ATOM   1818  H   GLY A 126     -13.822 -24.239 -13.874  1.00  0.00              
ATOM   1819 1HA  GLY A 126     -16.170 -23.794 -15.624  1.00  0.00              
ATOM   1820 2HA  GLY A 126     -16.194 -24.100 -13.872  1.00  0.00              
ATOM   1821  N   ASN A 127     -16.103 -21.287 -15.369  1.00  0.00              
ATOM   1822  CA  ASN A 127     -16.039 -19.837 -15.245  1.00  0.00              
ATOM   1823  C   ASN A 127     -17.342 -19.215 -14.754  1.00  0.00              
ATOM   1824  O   ASN A 127     -18.384 -19.877 -14.726  1.00  0.00              
ATOM   1825  CB  ASN A 127     -15.632 -19.202 -16.561  1.00  0.00              
ATOM   1826  CG  ASN A 127     -15.181 -17.774 -16.430  1.00  0.00              
ATOM   1827  OD1 ASN A 127     -14.726 -17.341 -15.365  1.00  0.00              
ATOM   1828  ND2 ASN A 127     -15.379 -17.020 -17.481  1.00  0.00              
ATOM   1829  H   ASN A 127     -16.511 -21.693 -16.200  1.00  0.00              
ATOM   1830  HA  ASN A 127     -15.294 -19.562 -14.497  1.00  0.00              
ATOM   1831 1HB  ASN A 127     -14.970 -19.724 -17.252  1.00  0.00              
ATOM   1832 2HB  ASN A 127     -16.649 -19.213 -16.954  1.00  0.00              
ATOM   1833 1HD2 ASN A 127     -15.103 -16.058 -17.465  1.00  0.00              
ATOM   1834 2HD2 ASN A 127     -15.806 -17.404 -18.299  1.00  0.00              
ATOM   1835  N   LYS A 128     -17.265 -17.932 -14.385  1.00  0.00              
ATOM   1836  CA  LYS A 128     -18.412 -17.134 -13.957  1.00  0.00              
ATOM   1837  C   LYS A 128     -18.950 -17.590 -12.597  1.00  0.00              
ATOM   1838  O   LYS A 128     -20.165 -17.584 -12.366  1.00  0.00              
ATOM   1839  CB  LYS A 128     -19.529 -17.172 -15.006  1.00  0.00              
ATOM   1840  CG  LYS A 128     -19.060 -16.786 -16.403  1.00  0.00              
ATOM   1841  CD  LYS A 128     -20.214 -16.616 -17.369  1.00  0.00              
ATOM   1842  CE  LYS A 128     -19.707 -16.460 -18.787  1.00  0.00              
ATOM   1843  NZ  LYS A 128     -20.829 -16.275 -19.744  1.00  0.00              
ATOM   1844  H   LYS A 128     -16.350 -17.505 -14.409  1.00  0.00              
ATOM   1845  HA  LYS A 128     -18.111 -16.094 -13.829  1.00  0.00              
ATOM   1846 1HB  LYS A 128     -19.924 -18.189 -15.015  1.00  0.00              
ATOM   1847 2HB  LYS A 128     -20.305 -16.485 -14.673  1.00  0.00              
ATOM   1848 1HG  LYS A 128     -18.510 -15.847 -16.336  1.00  0.00              
ATOM   1849 2HG  LYS A 128     -18.398 -17.568 -16.774  1.00  0.00              
ATOM   1850 1HD  LYS A 128     -20.857 -17.495 -17.301  1.00  0.00              
ATOM   1851 2HD  LYS A 128     -20.780 -15.730 -17.081  1.00  0.00              
ATOM   1852 1HE  LYS A 128     -19.047 -15.595 -18.821  1.00  0.00              
ATOM   1853 2HE  LYS A 128     -19.144 -17.356 -19.048  1.00  0.00              
ATOM   1854 1HZ  LYS A 128     -20.459 -16.174 -20.679  1.00  0.00              
ATOM   1855 2HZ  LYS A 128     -21.439 -17.080 -19.707  1.00  0.00              
ATOM   1856 3HZ  LYS A 128     -21.349 -15.446 -19.496  1.00  0.00              
ATOM   1857  N   SER A 129     -18.041 -17.961 -11.697  1.00  0.00              
ATOM   1858  CA  SER A 129     -18.418 -18.372 -10.340  1.00  0.00              
ATOM   1859  C   SER A 129     -19.042 -17.236  -9.529  1.00  0.00              
ATOM   1860  O   SER A 129     -19.642 -17.485  -8.492  1.00  0.00              
ATOM   1861  CB  SER A 129     -17.210 -18.925  -9.574  1.00  0.00              
ATOM   1862  OG  SER A 129     -16.259 -17.902  -9.303  1.00  0.00              
ATOM   1863  H   SER A 129     -17.065 -17.960 -11.957  1.00  0.00              
ATOM   1864  HA  SER A 129     -19.092 -19.230 -10.319  1.00  0.00              
ATOM   1865 1HB  SER A 129     -17.559 -19.353  -8.635  1.00  0.00              
ATOM   1866 2HB  SER A 129     -16.742 -19.704 -10.175  1.00  0.00              
ATOM   1867  HG  SER A 129     -15.689 -18.178  -8.581  1.00  0.00              
ATOM   1868  N   ASP A 130     -18.895 -15.996  -9.989  1.00  0.00              
ATOM   1869  CA  ASP A 130     -19.528 -14.862  -9.318  1.00  0.00              
ATOM   1870  C   ASP A 130     -21.041 -14.885  -9.565  1.00  0.00              
ATOM   1871  O   ASP A 130     -21.801 -14.190  -8.889  1.00  0.00              
ATOM   1872  CB  ASP A 130     -18.926 -13.540  -9.802  1.00  0.00              
ATOM   1873  CG  ASP A 130     -19.047 -13.306 -11.302  1.00  0.00              
ATOM   1874  OD1 ASP A 130     -18.409 -14.011 -12.047  1.00  0.00              
ATOM   1875  OD2 ASP A 130     -19.888 -12.534 -11.696  1.00  0.00              
ATOM   1876  H   ASP A 130     -18.338 -15.831 -10.816  1.00  0.00              
ATOM   1877  HA  ASP A 130     -19.375 -14.938  -8.241  1.00  0.00              
ATOM   1878 1HB  ASP A 130     -19.304 -12.669  -9.267  1.00  0.00              
ATOM   1879 2HB  ASP A 130     -17.878 -13.701  -9.543  1.00  0.00              
ATOM   1880  N   LEU A 131     -21.475 -15.691 -10.532  1.00  0.00              
ATOM   1881  CA  LEU A 131     -22.896 -15.815 -10.846  1.00  0.00              
ATOM   1882  C   LEU A 131     -23.484 -17.078 -10.217  1.00  0.00              
ATOM   1883  O   LEU A 131     -24.260 -17.788 -10.850  1.00  0.00              
ATOM   1884  CB  LEU A 131     -23.101 -15.865 -12.365  1.00  0.00              
ATOM   1885  CG  LEU A 131     -22.605 -14.661 -13.158  1.00  0.00              
ATOM   1886  CD1 LEU A 131     -22.820 -14.903 -14.641  1.00  0.00              
ATOM   1887  CD2 LEU A 131     -23.336 -13.410 -12.687  1.00  0.00              
ATOM   1888  H   LEU A 131     -20.806 -16.230 -11.062  1.00  0.00              
ATOM   1889  HA  LEU A 131     -23.439 -14.972 -10.420  1.00  0.00              
ATOM   1890 1HB  LEU A 131     -22.488 -16.734 -12.598  1.00  0.00              
ATOM   1891 2HB  LEU A 131     -24.139 -16.074 -12.626  1.00  0.00              
ATOM   1892  HG  LEU A 131     -21.547 -14.536 -12.929  1.00  0.00              
ATOM   1893 1HD1 LEU A 131     -22.465 -14.041 -15.206  1.00  0.00              
ATOM   1894 2HD1 LEU A 131     -22.267 -15.790 -14.949  1.00  0.00              
ATOM   1895 3HD1 LEU A 131     -23.882 -15.051 -14.836  1.00  0.00              
ATOM   1896 1HD2 LEU A 131     -22.982 -12.547 -13.253  1.00  0.00              
ATOM   1897 2HD2 LEU A 131     -24.408 -13.533 -12.845  1.00  0.00              
ATOM   1898 3HD2 LEU A 131     -23.142 -13.252 -11.626  1.00  0.00              
ATOM   1899  N   GLU A 132     -23.114 -17.342  -8.968  1.00  0.00              
ATOM   1900  CA  GLU A 132     -23.591 -18.510  -8.233  1.00  0.00              
ATOM   1901  C   GLU A 132     -25.101 -18.736  -8.312  1.00  0.00              
ATOM   1902  O   GLU A 132     -25.562 -19.872  -8.457  1.00  0.00              
ATOM   1903  CB  GLU A 132     -23.183 -18.405  -6.761  1.00  0.00              
ATOM   1904  CG  GLU A 132     -23.539 -19.630  -5.938  1.00  0.00              
ATOM   1905  CD  GLU A 132     -22.659 -20.830  -6.264  1.00  0.00              
ATOM   1906  OE1 GLU A 132     -23.080 -21.977  -5.977  1.00  0.00              
ATOM   1907  OE2 GLU A 132     -21.544 -20.626  -6.797  1.00  0.00              
ATOM   1908  H   GLU A 132     -22.477 -16.702  -8.516  1.00  0.00              
ATOM   1909  HA  GLU A 132     -23.159 -19.416  -8.658  1.00  0.00              
ATOM   1910 1HB  GLU A 132     -22.105 -18.247  -6.740  1.00  0.00              
ATOM   1911 2HB  GLU A 132     -23.687 -17.529  -6.353  1.00  0.00              
ATOM   1912 1HG  GLU A 132     -23.504 -19.455  -4.863  1.00  0.00              
ATOM   1913 2HG  GLU A 132     -24.562 -19.851  -6.236  1.00  0.00              
ATOM   1914  N   ASP A 133     -25.871 -17.659  -8.214  1.00  0.00              
ATOM   1915  CA  ASP A 133     -27.321 -17.780  -8.265  1.00  0.00              
ATOM   1916  C   ASP A 133     -27.811 -18.257  -9.636  1.00  0.00              
ATOM   1917  O   ASP A 133     -28.907 -18.806  -9.749  1.00  0.00              
ATOM   1918  CB  ASP A 133     -27.973 -16.441  -7.912  1.00  0.00              
ATOM   1919  CG  ASP A 133     -27.877 -16.063  -6.440  1.00  0.00              
ATOM   1920  OD1 ASP A 133     -27.530 -16.910  -5.651  1.00  0.00              
ATOM   1921  OD2 ASP A 133     -27.997 -14.900  -6.137  1.00  0.00              
ATOM   1922  H   ASP A 133     -25.458 -16.744  -8.103  1.00  0.00              
ATOM   1923  HA  ASP A 133     -27.654 -18.533  -7.550  1.00  0.00              
ATOM   1924 1HB  ASP A 133     -27.620 -15.610  -8.524  1.00  0.00              
ATOM   1925 2HB  ASP A 133     -29.011 -16.661  -8.163  1.00  0.00              
ATOM   1926  N   LYS A 134     -26.990 -18.063 -10.666  1.00  0.00              
ATOM   1927  CA  LYS A 134     -27.333 -18.507 -12.015  1.00  0.00              
ATOM   1928  C   LYS A 134     -26.762 -19.878 -12.363  1.00  0.00              
ATOM   1929  O   LYS A 134     -26.893 -20.338 -13.493  1.00  0.00              
ATOM   1930  CB  LYS A 134     -26.838 -17.484 -13.036  1.00  0.00              
ATOM   1931  CG  LYS A 134     -27.459 -16.110 -12.871  1.00  0.00              
ATOM   1932  CD  LYS A 134     -26.925 -15.139 -13.913  1.00  0.00              
ATOM   1933  CE  LYS A 134     -27.494 -13.737 -13.710  1.00  0.00              
ATOM   1934  NZ  LYS A 134     -27.000 -12.782 -14.743  1.00  0.00              
ATOM   1935  H   LYS A 134     -26.107 -17.596 -10.511  1.00  0.00              
ATOM   1936  HA  LYS A 134     -28.414 -18.616 -12.104  1.00  0.00              
ATOM   1937 1HB  LYS A 134     -25.756 -17.416 -12.921  1.00  0.00              
ATOM   1938 2HB  LYS A 134     -27.073 -17.878 -14.025  1.00  0.00              
ATOM   1939 1HG  LYS A 134     -28.540 -16.204 -12.978  1.00  0.00              
ATOM   1940 2HG  LYS A 134     -27.224 -15.741 -11.873  1.00  0.00              
ATOM   1941 1HD  LYS A 134     -25.838 -15.106 -13.832  1.00  0.00              
ATOM   1942 2HD  LYS A 134     -27.203 -15.503 -14.902  1.00  0.00              
ATOM   1943 1HE  LYS A 134     -28.580 -13.798 -13.760  1.00  0.00              
ATOM   1944 2HE  LYS A 134     -27.196 -13.388 -12.721  1.00  0.00              
ATOM   1945 1HZ  LYS A 134     -27.398 -11.868 -14.574  1.00  0.00              
ATOM   1946 2HZ  LYS A 134     -25.992 -12.724 -14.696  1.00  0.00              
ATOM   1947 3HZ  LYS A 134     -27.276 -13.104 -15.659  1.00  0.00              
ATOM   1948  N   ARG A 135     -26.138 -20.532 -11.394  1.00  0.00              
ATOM   1949  CA  ARG A 135     -25.499 -21.818 -11.637  1.00  0.00              
ATOM   1950  C   ARG A 135     -26.463 -22.903 -12.128  1.00  0.00              
ATOM   1951  O   ARG A 135     -27.480 -23.181 -11.493  1.00  0.00              
ATOM   1952  CB  ARG A 135     -24.802 -22.306 -10.367  1.00  0.00              
ATOM   1953  CG  ARG A 135     -24.071 -23.627 -10.539  1.00  0.00              
ATOM   1954  CD  ARG A 135     -23.647 -24.211  -9.207  1.00  0.00              
ATOM   1955  NE  ARG A 135     -22.571 -23.447  -8.574  1.00  0.00              
ATOM   1956  CZ  ARG A 135     -21.275 -23.586  -8.845  1.00  0.00              
ATOM   1957  NH1 ARG A 135     -20.860 -24.470  -9.748  1.00  0.00              
ATOM   1958  NH2 ARG A 135     -20.388 -22.840  -8.201  1.00  0.00              
ATOM   1959  H   ARG A 135     -26.102 -20.133 -10.466  1.00  0.00              
ATOM   1960  HA  ARG A 135     -24.761 -21.719 -12.434  1.00  0.00              
ATOM   1961 1HB  ARG A 135     -24.097 -21.529 -10.072  1.00  0.00              
ATOM   1962 2HB  ARG A 135     -25.570 -22.408  -9.601  1.00  0.00              
ATOM   1963 1HG  ARG A 135     -24.736 -24.328 -11.044  1.00  0.00              
ATOM   1964 2HG  ARG A 135     -23.188 -23.456 -11.156  1.00  0.00              
ATOM   1965 1HD  ARG A 135     -24.504 -24.219  -8.534  1.00  0.00              
ATOM   1966 2HD  ARG A 135     -23.299 -25.232  -9.363  1.00  0.00              
ATOM   1967  HE  ARG A 135     -22.622 -22.726  -7.867  1.00  0.00              
ATOM   1968 1HH1 ARG A 135     -21.533 -25.043 -10.235  1.00  0.00              
ATOM   1969 2HH1 ARG A 135     -19.874 -24.563  -9.942  1.00  0.00              
ATOM   1970 1HH2 ARG A 135     -20.700 -22.172  -7.510  1.00  0.00              
ATOM   1971 2HH2 ARG A 135     -19.405 -22.943  -8.403  1.00  0.00              
ATOM   1972  N   GLN A 136     -26.128 -23.510 -13.265  1.00  0.00              
ATOM   1973  CA  GLN A 136     -26.854 -24.670 -13.770  1.00  0.00              
ATOM   1974  C   GLN A 136     -26.004 -25.916 -13.528  1.00  0.00              
ATOM   1975  O   GLN A 136     -26.527 -27.001 -13.270  1.00  0.00              
ATOM   1976  CB  GLN A 136     -27.140 -24.524 -15.271  1.00  0.00              
ATOM   1977  CG  GLN A 136     -28.034 -23.345 -15.630  1.00  0.00              
ATOM   1978  CD  GLN A 136     -28.354 -23.273 -17.117  1.00  0.00              
ATOM   1979  OE1 GLN A 136     -27.984 -24.163 -17.891  1.00  0.00              
ATOM   1980  NE2 GLN A 136     -29.060 -22.221 -17.522  1.00  0.00              
ATOM   1981  H   GLN A 136     -25.344 -23.153 -13.792  1.00  0.00              
ATOM   1982  HA  GLN A 136     -27.788 -24.783 -13.221  1.00  0.00              
ATOM   1983 1HB  GLN A 136     -26.174 -24.418 -15.767  1.00  0.00              
ATOM   1984 2HB  GLN A 136     -27.612 -25.453 -15.593  1.00  0.00              
ATOM   1985 1HG  GLN A 136     -28.949 -23.112 -15.087  1.00  0.00              
ATOM   1986 2HG  GLN A 136     -27.278 -22.591 -15.404  1.00  0.00              
ATOM   1987 1HE2 GLN A 136     -29.299 -22.121 -18.488  1.00  0.00              
ATOM   1988 2HE2 GLN A 136     -29.353 -21.531 -16.861  1.00  0.00              
ATOM   1989  N   VAL A 137     -24.686 -25.748 -13.620  1.00  0.00              
ATOM   1990  CA  VAL A 137     -23.750 -26.864 -13.506  1.00  0.00              
ATOM   1991  C   VAL A 137     -23.230 -26.928 -12.076  1.00  0.00              
ATOM   1992  O   VAL A 137     -22.540 -26.017 -11.626  1.00  0.00              
ATOM   1993  CB  VAL A 137     -22.534 -26.691 -14.450  1.00  0.00              
ATOM   1994  CG1 VAL A 137     -21.594 -27.887 -14.301  1.00  0.00              
ATOM   1995  CG2 VAL A 137     -22.996 -26.551 -15.891  1.00  0.00              
ATOM   1996  H   VAL A 137     -24.325 -24.817 -13.774  1.00  0.00              
ATOM   1997  HA  VAL A 137     -24.244 -27.817 -13.696  1.00  0.00              
ATOM   1998  HB  VAL A 137     -22.015 -25.767 -14.192  1.00  0.00              
ATOM   1999 1HG1 VAL A 137     -20.739 -27.762 -14.966  1.00  0.00              
ATOM   2000 2HG1 VAL A 137     -21.246 -27.950 -13.271  1.00  0.00              
ATOM   2001 3HG1 VAL A 137     -22.125 -28.802 -14.561  1.00  0.00              
ATOM   2002 1HG2 VAL A 137     -22.131 -26.429 -16.542  1.00  0.00              
ATOM   2003 2HG2 VAL A 137     -23.548 -27.445 -16.183  1.00  0.00              
ATOM   2004 3HG2 VAL A 137     -23.644 -25.679 -15.982  1.00  0.00              
ATOM   2005  N   SER A 138     -23.551 -28.003 -11.360  1.00  0.00              
ATOM   2006  CA  SER A 138     -23.119 -28.108  -9.973  1.00  0.00              
ATOM   2007  C   SER A 138     -21.630 -28.412  -9.887  1.00  0.00              
ATOM   2008  O   SER A 138     -21.014 -28.846 -10.862  1.00  0.00              
ATOM   2009  CB  SER A 138     -23.903 -29.201  -9.241  1.00  0.00              
ATOM   2010  OG  SER A 138     -23.502 -30.494  -9.659  1.00  0.00              
ATOM   2011  H   SER A 138     -24.092 -28.753 -11.765  1.00  0.00              
ATOM   2012  HA  SER A 138     -23.355 -27.225  -9.378  1.00  0.00              
ATOM   2013 1HB  SER A 138     -23.727 -29.098  -8.170  1.00  0.00              
ATOM   2014 2HB  SER A 138     -24.964 -29.069  -9.448  1.00  0.00              
ATOM   2015  HG  SER A 138     -24.189 -31.128  -9.440  1.00  0.00              
ATOM   2016  N   VAL A 139     -21.064 -28.180  -8.711  1.00  0.00              
ATOM   2017  CA  VAL A 139     -19.661 -28.477  -8.459  1.00  0.00              
ATOM   2018  C   VAL A 139     -19.422 -29.982  -8.578  1.00  0.00              
ATOM   2019  O   VAL A 139     -18.411 -30.418  -9.132  1.00  0.00              
ATOM   2020  CB  VAL A 139     -19.244 -27.991  -7.043  1.00  0.00              
ATOM   2021  CG1 VAL A 139     -17.843 -28.472  -6.703  1.00  0.00              
ATOM   2022  CG2 VAL A 139     -19.309 -26.473  -6.983  1.00  0.00              
ATOM   2023  H   VAL A 139     -21.624 -27.784  -7.970  1.00  0.00              
ATOM   2024  HA  VAL A 139     -19.017 -28.015  -9.208  1.00  0.00              
ATOM   2025  HB  VAL A 139     -19.957 -28.375  -6.313  1.00  0.00              
ATOM   2026 1HG1 VAL A 139     -17.569 -28.122  -5.708  1.00  0.00              
ATOM   2027 2HG1 VAL A 139     -17.817 -29.561  -6.724  1.00  0.00              
ATOM   2028 3HG1 VAL A 139     -17.136 -28.078  -7.433  1.00  0.00              
ATOM   2029 1HG2 VAL A 139     -19.017 -26.135  -5.990  1.00  0.00              
ATOM   2030 2HG2 VAL A 139     -18.629 -26.051  -7.725  1.00  0.00              
ATOM   2031 3HG2 VAL A 139     -20.326 -26.143  -7.194  1.00  0.00              
ATOM   2032  N   GLU A 140     -20.360 -30.777  -8.067  1.00  0.00              
ATOM   2033  CA  GLU A 140     -20.218 -32.229  -8.115  1.00  0.00              
ATOM   2034  C   GLU A 140     -20.202 -32.752  -9.544  1.00  0.00              
ATOM   2035  O   GLU A 140     -19.413 -33.638  -9.864  1.00  0.00              
ATOM   2036  CB  GLU A 140     -21.345 -32.900  -7.328  1.00  0.00              
ATOM   2037  CG  GLU A 140     -21.256 -32.714  -5.820  1.00  0.00              
ATOM   2038  CD  GLU A 140     -22.461 -33.288  -5.127  1.00  0.00              
ATOM   2039  OE1 GLU A 140     -23.353 -33.739  -5.803  1.00  0.00              
ATOM   2040  OE2 GLU A 140     -22.441 -33.378  -3.922  1.00  0.00              
ATOM   2041  H   GLU A 140     -21.183 -30.377  -7.638  1.00  0.00              
ATOM   2042  HA  GLU A 140     -19.264 -32.522  -7.676  1.00  0.00              
ATOM   2043 1HB  GLU A 140     -22.282 -32.477  -7.690  1.00  0.00              
ATOM   2044 2HB  GLU A 140     -21.311 -33.963  -7.565  1.00  0.00              
ATOM   2045 1HG  GLU A 140     -20.352 -33.137  -5.383  1.00  0.00              
ATOM   2046 2HG  GLU A 140     -21.247 -31.632  -5.695  1.00  0.00              
ATOM   2047  N   GLU A 141     -21.076 -32.213 -10.394  1.00  0.00              
ATOM   2048  CA  GLU A 141     -21.129 -32.626 -11.801  1.00  0.00              
ATOM   2049  C   GLU A 141     -19.737 -32.528 -12.414  1.00  0.00              
ATOM   2050  O   GLU A 141     -19.186 -33.513 -12.916  1.00  0.00              
ATOM   2051  CB  GLU A 141     -22.035 -31.712 -12.628  1.00  0.00              
ATOM   2052  CG  GLU A 141     -23.511 -31.964 -12.555  1.00  0.00              
ATOM   2053  CD  GLU A 141     -24.289 -30.891 -13.295  1.00  0.00              
ATOM   2054  OE1 GLU A 141     -24.114 -30.788 -14.527  1.00  0.00              
ATOM   2055  OE2 GLU A 141     -25.065 -30.146 -12.657  1.00  0.00              
ATOM   2056  H   GLU A 141     -21.716 -31.505 -10.064  1.00  0.00              
ATOM   2057  HA  GLU A 141     -21.447 -33.667 -11.869  1.00  0.00              
ATOM   2058 1HB  GLU A 141     -21.850 -30.691 -12.292  1.00  0.00              
ATOM   2059 2HB  GLU A 141     -21.726 -31.813 -13.669  1.00  0.00              
ATOM   2060 1HG  GLU A 141     -23.801 -32.946 -12.929  1.00  0.00              
ATOM   2061 2HG  GLU A 141     -23.729 -31.903 -11.490  1.00  0.00              
ATOM   2062  N   ALA A 142     -19.190 -31.314 -12.374  1.00  0.00              
ATOM   2063  CA  ALA A 142     -17.922 -30.997 -13.022  1.00  0.00              
ATOM   2064  C   ALA A 142     -16.738 -31.723 -12.405  1.00  0.00              
ATOM   2065  O   ALA A 142     -15.806 -32.092 -13.117  1.00  0.00              
ATOM   2066  CB  ALA A 142     -17.689 -29.486 -13.000  1.00  0.00              
ATOM   2067  H   ALA A 142     -19.681 -30.588 -11.873  1.00  0.00              
ATOM   2068  HA  ALA A 142     -17.970 -31.322 -14.061  1.00  0.00              
ATOM   2069 1HB  ALA A 142     -16.741 -29.258 -13.486  1.00  0.00              
ATOM   2070 2HB  ALA A 142     -18.498 -28.984 -13.532  1.00  0.00              
ATOM   2071 3HB  ALA A 142     -17.661 -29.137 -11.969  1.00  0.00              
ATOM   2072  N   LYS A 143     -16.762 -31.928 -11.088  1.00  0.00              
ATOM   2073  CA  LYS A 143     -15.659 -32.617 -10.412  1.00  0.00              
ATOM   2074  C   LYS A 143     -15.710 -34.106 -10.717  1.00  0.00              
ATOM   2075  O   LYS A 143     -14.677 -34.780 -10.767  1.00  0.00              
ATOM   2076  CB  LYS A 143     -15.735 -32.429  -8.895  1.00  0.00              
ATOM   2077  CG  LYS A 143     -15.267 -31.083  -8.378  1.00  0.00              
ATOM   2078  CD  LYS A 143     -15.250 -31.064  -6.852  1.00  0.00              
ATOM   2079  CE  LYS A 143     -14.571 -29.806  -6.308  1.00  0.00              
ATOM   2080  NZ  LYS A 143     -14.607 -29.748  -4.815  1.00  0.00              
ATOM   2081  H   LYS A 143     -17.548 -31.606 -10.542  1.00  0.00              
ATOM   2082  HA  LYS A 143     -14.705 -32.241 -10.785  1.00  0.00              
ATOM   2083 1HB  LYS A 143     -16.776 -32.574  -8.606  1.00  0.00              
ATOM   2084 2HB  LYS A 143     -15.121 -33.210  -8.444  1.00  0.00              
ATOM   2085 1HG  LYS A 143     -14.263 -30.895  -8.761  1.00  0.00              
ATOM   2086 2HG  LYS A 143     -15.945 -30.315  -8.749  1.00  0.00              
ATOM   2087 1HD  LYS A 143     -16.279 -31.102  -6.492  1.00  0.00              
ATOM   2088 2HD  LYS A 143     -14.710 -31.944  -6.499  1.00  0.00              
ATOM   2089 1HE  LYS A 143     -13.536 -29.804  -6.645  1.00  0.00              
ATOM   2090 2HE  LYS A 143     -15.087 -28.937  -6.716  1.00  0.00              
ATOM   2091 1HZ  LYS A 143     -14.150 -28.904  -4.501  1.00  0.00              
ATOM   2092 2HZ  LYS A 143     -15.567 -29.748  -4.500  1.00  0.00              
ATOM   2093 3HZ  LYS A 143     -14.127 -30.551  -4.435  1.00  0.00              
ATOM   2094  N   ASN A 144     -16.922 -34.618 -10.900  1.00  0.00              
ATOM   2095  CA  ASN A 144     -17.086 -36.011 -11.278  1.00  0.00              
ATOM   2096  C   ASN A 144     -16.634 -36.249 -12.703  1.00  0.00              
ATOM   2097  O   ASN A 144     -16.009 -37.270 -13.003  1.00  0.00              
ATOM   2098  CB  ASN A 144     -18.522 -36.470 -11.102  1.00  0.00              
ATOM   2099  CG  ASN A 144     -18.917 -36.685  -9.668  1.00  0.00              
ATOM   2100  OD1 ASN A 144     -18.067 -36.874  -8.790  1.00  0.00              
ATOM   2101  ND2 ASN A 144     -20.205 -36.738  -9.438  1.00  0.00              
ATOM   2102  H   ASN A 144     -17.742 -34.041 -10.777  1.00  0.00              
ATOM   2103  HA  ASN A 144     -16.460 -36.642 -10.645  1.00  0.00              
ATOM   2104 1HB  ASN A 144     -19.337 -35.968 -11.626  1.00  0.00              
ATOM   2105 2HB  ASN A 144     -18.336 -37.439 -11.564  1.00  0.00              
ATOM   2106 1HD2 ASN A 144     -20.541 -36.878  -8.506  1.00  0.00              
ATOM   2107 2HD2 ASN A 144     -20.852 -36.638 -10.194  1.00  0.00              
ATOM   2108  N   ARG A 145     -16.930 -35.301 -13.584  1.00  0.00              
ATOM   2109  CA  ARG A 145     -16.457 -35.412 -14.956  1.00  0.00              
ATOM   2110  C   ARG A 145     -14.933 -35.363 -14.990  1.00  0.00              
ATOM   2111  O   ARG A 145     -14.294 -36.168 -15.657  1.00  0.00              
ATOM   2112  CB  ARG A 145     -17.018 -34.280 -15.821  1.00  0.00              
ATOM   2113  CG  ARG A 145     -16.630 -34.433 -17.279  1.00  0.00              
ATOM   2114  CD  ARG A 145     -17.443 -33.552 -18.204  1.00  0.00              
ATOM   2115  NE  ARG A 145     -18.843 -33.966 -18.299  1.00  0.00              
ATOM   2116  CZ  ARG A 145     -19.698 -33.483 -19.197  1.00  0.00              
ATOM   2117  NH1 ARG A 145     -19.294 -32.574 -20.080  1.00  0.00              
ATOM   2118  NH2 ARG A 145     -20.960 -33.898 -19.208  1.00  0.00              
ATOM   2119  H   ARG A 145     -17.481 -34.497 -13.316  1.00  0.00              
ATOM   2120  HA  ARG A 145     -16.758 -36.373 -15.374  1.00  0.00              
ATOM   2121 1HB  ARG A 145     -18.101 -34.300 -15.707  1.00  0.00              
ATOM   2122 2HB  ARG A 145     -16.628 -33.346 -15.416  1.00  0.00              
ATOM   2123 1HG  ARG A 145     -15.577 -34.172 -17.387  1.00  0.00              
ATOM   2124 2HG  ARG A 145     -16.777 -35.474 -17.569  1.00  0.00              
ATOM   2125 1HD  ARG A 145     -17.415 -32.528 -17.833  1.00  0.00              
ATOM   2126 2HD  ARG A 145     -17.007 -33.587 -19.201  1.00  0.00              
ATOM   2127  HE  ARG A 145     -19.356 -34.638 -17.744  1.00  0.00              
ATOM   2128 1HH1 ARG A 145     -18.336 -32.253 -20.067  1.00  0.00              
ATOM   2129 2HH1 ARG A 145     -19.946 -32.209 -20.759  1.00  0.00              
ATOM   2130 1HH2 ARG A 145     -21.268 -34.582 -18.532  1.00  0.00              
ATOM   2131 2HH2 ARG A 145     -21.604 -33.526 -19.891  1.00  0.00              
ATOM   2132  N   ALA A 146     -14.355 -34.413 -14.263  1.00  0.00              
ATOM   2133  CA  ALA A 146     -12.900 -34.307 -14.173  1.00  0.00              
ATOM   2134  C   ALA A 146     -12.282 -35.510 -13.477  1.00  0.00              
ATOM   2135  O   ALA A 146     -11.166 -35.918 -13.804  1.00  0.00              
ATOM   2136  CB  ALA A 146     -12.507 -33.024 -13.442  1.00  0.00              
ATOM   2137  H   ALA A 146     -14.928 -33.750 -13.762  1.00  0.00              
ATOM   2138  HA  ALA A 146     -12.488 -34.280 -15.182  1.00  0.00              
ATOM   2139 1HB  ALA A 146     -11.421 -32.958 -13.382  1.00  0.00              
ATOM   2140 2HB  ALA A 146     -12.894 -32.162 -13.985  1.00  0.00              
ATOM   2141 3HB  ALA A 146     -12.925 -33.036 -12.436  1.00  0.00              
ATOM   2142  N   GLU A 147     -12.998 -36.071 -12.507  1.00  0.00              
ATOM   2143  CA  GLU A 147     -12.510 -37.259 -11.821  1.00  0.00              
ATOM   2144  C   GLU A 147     -12.369 -38.428 -12.790  1.00  0.00              
ATOM   2145  O   GLU A 147     -11.341 -39.105 -12.804  1.00  0.00              
ATOM   2146  CB  GLU A 147     -13.446 -37.635 -10.670  1.00  0.00              
ATOM   2147  CG  GLU A 147     -13.013 -38.865  -9.885  1.00  0.00              
ATOM   2148  CD  GLU A 147     -13.963 -39.153  -8.755  1.00  0.00              
ATOM   2149  OE1 GLU A 147     -14.905 -38.416  -8.594  1.00  0.00              
ATOM   2150  OE2 GLU A 147     -13.811 -40.173  -8.124  1.00  0.00              
ATOM   2151  H   GLU A 147     -13.888 -35.678 -12.238  1.00  0.00              
ATOM   2152  HA  GLU A 147     -11.516 -37.069 -11.414  1.00  0.00              
ATOM   2153 1HB  GLU A 147     -13.490 -36.775 -10.002  1.00  0.00              
ATOM   2154 2HB  GLU A 147     -14.431 -37.810 -11.104  1.00  0.00              
ATOM   2155 1HG  GLU A 147     -12.902 -39.756 -10.501  1.00  0.00              
ATOM   2156 2HG  GLU A 147     -12.043 -38.581  -9.479  1.00  0.00              
ATOM   2157  N   GLN A 148     -13.385 -38.661 -13.612  1.00  0.00              
ATOM   2158  CA  GLN A 148     -13.296 -39.752 -14.574  1.00  0.00              
ATOM   2159  C   GLN A 148     -12.227 -39.469 -15.630  1.00  0.00              
ATOM   2160  O   GLN A 148     -11.669 -40.395 -16.227  1.00  0.00              
ATOM   2161  CB  GLN A 148     -14.650 -39.978 -15.252  1.00  0.00              
ATOM   2162  CG  GLN A 148     -15.717 -40.552 -14.336  1.00  0.00              
ATOM   2163  CD  GLN A 148     -17.053 -40.716 -15.035  1.00  0.00              
ATOM   2164  OE1 GLN A 148     -17.184 -40.431 -16.228  1.00  0.00              
ATOM   2165  NE2 GLN A 148     -18.055 -41.175 -14.294  1.00  0.00              
ATOM   2166  H   GLN A 148     -14.222 -38.096 -13.586  1.00  0.00              
ATOM   2167  HA  GLN A 148     -12.993 -40.666 -14.063  1.00  0.00              
ATOM   2168 1HB  GLN A 148     -14.974 -39.011 -15.637  1.00  0.00              
ATOM   2169 2HB  GLN A 148     -14.475 -40.659 -16.085  1.00  0.00              
ATOM   2170 1HG  GLN A 148     -15.552 -41.434 -13.718  1.00  0.00              
ATOM   2171 2HG  GLN A 148     -15.768 -39.668 -13.698  1.00  0.00              
ATOM   2172 1HE2 GLN A 148     -18.960 -41.304 -14.700  1.00  0.00              
ATOM   2173 2HE2 GLN A 148     -17.906 -41.392 -13.329  1.00  0.00              
ATOM   2174  N   TRP A 149     -11.934 -38.187 -15.846  1.00  0.00              
ATOM   2175  CA  TRP A 149     -10.894 -37.790 -16.793  1.00  0.00              
ATOM   2176  C   TRP A 149      -9.533 -37.834 -16.118  1.00  0.00              
ATOM   2177  O   TRP A 149      -8.499 -37.848 -16.785  1.00  0.00              
ATOM   2178  CB  TRP A 149     -11.135 -36.369 -17.305  1.00  0.00              
ATOM   2179  CG  TRP A 149     -12.312 -36.226 -18.202  1.00  0.00              
ATOM   2180  CD1 TRP A 149     -13.053 -37.230 -18.754  1.00  0.00              
ATOM   2181  CD2 TRP A 149     -12.860 -35.004 -18.696  1.00  0.00              
ATOM   2182  NE1 TRP A 149     -14.029 -36.707 -19.563  1.00  0.00              
ATOM   2183  CE2 TRP A 149     -13.933 -35.342 -19.548  1.00  0.00              
ATOM   2184  CE3 TRP A 149     -12.548 -33.654 -18.508  1.00  0.00              
ATOM   2185  CZ2 TRP A 149     -14.699 -34.376 -20.209  1.00  0.00              
ATOM   2186  CZ3 TRP A 149     -13.305 -32.697 -19.161  1.00  0.00              
ATOM   2187  CH2 TRP A 149     -14.370 -33.061 -20.002  1.00  0.00              
ATOM   2188  H   TRP A 149     -12.443 -37.473 -15.346  1.00  0.00              
ATOM   2189  HA  TRP A 149     -10.868 -38.490 -17.628  1.00  0.00              
ATOM   2190 1HB  TRP A 149     -11.308 -35.691 -16.469  1.00  0.00              
ATOM   2191 2HB  TRP A 149     -10.274 -36.026 -17.878  1.00  0.00              
ATOM   2192  HD1 TRP A 149     -12.779 -38.249 -18.487  1.00  0.00              
ATOM   2193  HE1 TRP A 149     -14.708 -37.241 -20.087  1.00  0.00              
ATOM   2194  HE3 TRP A 149     -11.734 -33.319 -17.866  1.00  0.00              
ATOM   2195  HZ2 TRP A 149     -15.517 -34.703 -20.851  1.00  0.00              
ATOM   2196  HZ3 TRP A 149     -13.053 -31.647 -19.005  1.00  0.00              
ATOM   2197  HH2 TRP A 149     -14.945 -32.281 -20.500  1.00  0.00              
ATOM   2198  N   ASN A 150      -9.547 -37.848 -14.790  1.00  0.00              
ATOM   2199  CA  ASN A 150      -8.328 -37.800 -13.998  1.00  0.00              
ATOM   2200  C   ASN A 150      -7.569 -36.490 -14.206  1.00  0.00              
ATOM   2201  O   ASN A 150      -6.344 -36.483 -14.351  1.00  0.00              
ATOM   2202  CB  ASN A 150      -7.427 -38.982 -14.307  1.00  0.00              
ATOM   2203  CG  ASN A 150      -6.410 -39.264 -13.237  1.00  0.00              
ATOM   2204  OD1 ASN A 150      -6.622 -38.965 -12.056  1.00  0.00              
ATOM   2205  ND2 ASN A 150      -5.274 -39.763 -13.654  1.00  0.00              
ATOM   2206  H   ASN A 150     -10.439 -37.893 -14.318  1.00  0.00              
ATOM   2207  HA  ASN A 150      -8.575 -37.840 -12.936  1.00  0.00              
ATOM   2208 1HB  ASN A 150      -7.846 -39.926 -14.660  1.00  0.00              
ATOM   2209 2HB  ASN A 150      -6.934 -38.472 -15.134  1.00  0.00              
ATOM   2210 1HD2 ASN A 150      -4.551 -39.976 -12.997  1.00  0.00              
ATOM   2211 2HD2 ASN A 150      -5.130 -39.932 -14.629  1.00  0.00              
ATOM   2212  N   VAL A 151      -8.312 -35.388 -14.227  1.00  0.00              
ATOM   2213  CA  VAL A 151      -7.733 -34.058 -14.402  1.00  0.00              
ATOM   2214  C   VAL A 151      -8.239 -33.154 -13.278  1.00  0.00              
ATOM   2215  O   VAL A 151      -9.153 -33.526 -12.538  1.00  0.00              
ATOM   2216  CB  VAL A 151      -8.128 -33.409 -15.767  1.00  0.00              
ATOM   2217  CG1 VAL A 151      -7.647 -34.273 -16.916  1.00  0.00              
ATOM   2218  CG2 VAL A 151      -9.621 -33.187 -15.832  1.00  0.00              
ATOM   2219  H   VAL A 151      -9.312 -35.478 -14.117  1.00  0.00              
ATOM   2220  HA  VAL A 151      -6.646 -34.084 -14.314  1.00  0.00              
ATOM   2221  HB  VAL A 151      -7.657 -32.430 -15.843  1.00  0.00              
ATOM   2222 1HG1 VAL A 151      -7.928 -33.811 -17.862  1.00  0.00              
ATOM   2223 2HG1 VAL A 151      -6.563 -34.371 -16.868  1.00  0.00              
ATOM   2224 3HG1 VAL A 151      -8.105 -35.260 -16.845  1.00  0.00              
ATOM   2225 1HG2 VAL A 151      -9.880 -32.733 -16.789  1.00  0.00              
ATOM   2226 2HG2 VAL A 151     -10.135 -34.143 -15.732  1.00  0.00              
ATOM   2227 3HG2 VAL A 151      -9.926 -32.524 -15.023  1.00  0.00              
ATOM   2228  N   ASN A 152      -7.650 -31.970 -13.146  1.00  0.00              
ATOM   2229  CA  ASN A 152      -8.068 -31.056 -12.099  1.00  0.00              
ATOM   2230  C   ASN A 152      -9.199 -30.178 -12.572  1.00  0.00              
ATOM   2231  O   ASN A 152      -9.367 -29.949 -13.764  1.00  0.00              
ATOM   2232  CB  ASN A 152      -6.914 -30.202 -11.607  1.00  0.00              
ATOM   2233  CG  ASN A 152      -5.874 -30.973 -10.842  1.00  0.00              
ATOM   2234  OD1 ASN A 152      -6.161 -32.017 -10.245  1.00  0.00              
ATOM   2235  ND2 ASN A 152      -4.689 -30.422 -10.788  1.00  0.00              
ATOM   2236  H   ASN A 152      -6.907 -31.694 -13.772  1.00  0.00              
ATOM   2237  HA  ASN A 152      -8.445 -31.620 -11.244  1.00  0.00              
ATOM   2238 1HB  ASN A 152      -6.417 -29.497 -12.274  1.00  0.00              
ATOM   2239 2HB  ASN A 152      -7.537 -29.655 -10.900  1.00  0.00              
ATOM   2240 1HD2 ASN A 152      -3.947 -30.879 -10.295  1.00  0.00              
ATOM   2241 2HD2 ASN A 152      -4.524 -29.545 -11.238  1.00  0.00              
ATOM   2242  N   TYR A 153      -9.994 -29.719 -11.618  1.00  0.00              
ATOM   2243  CA  TYR A 153     -11.117 -28.839 -11.879  1.00  0.00              
ATOM   2244  C   TYR A 153     -11.031 -27.634 -10.955  1.00  0.00              
ATOM   2245  O   TYR A 153     -10.831 -27.780  -9.744  1.00  0.00              
ATOM   2246  CB  TYR A 153     -12.438 -29.550 -11.606  1.00  0.00              
ATOM   2247  CG  TYR A 153     -13.627 -28.624 -11.700  1.00  0.00              
ATOM   2248  CD1 TYR A 153     -14.452 -28.397 -10.599  1.00  0.00              
ATOM   2249  CD2 TYR A 153     -13.941 -27.987 -12.900  1.00  0.00              
ATOM   2250  CE1 TYR A 153     -15.568 -27.561 -10.694  1.00  0.00              
ATOM   2251  CE2 TYR A 153     -15.046 -27.152 -13.005  1.00  0.00              
ATOM   2252  CZ  TYR A 153     -15.857 -26.946 -11.900  1.00  0.00              
ATOM   2253  OH  TYR A 153     -16.970 -26.147 -12.017  1.00  0.00              
ATOM   2254  H   TYR A 153      -9.801 -30.000 -10.668  1.00  0.00              
ATOM   2255  HA  TYR A 153     -11.072 -28.476 -12.906  1.00  0.00              
ATOM   2256 1HB  TYR A 153     -12.530 -30.353 -12.339  1.00  0.00              
ATOM   2257 2HB  TYR A 153     -12.373 -29.976 -10.605  1.00  0.00              
ATOM   2258  HD1 TYR A 153     -14.214 -28.887  -9.654  1.00  0.00              
ATOM   2259  HD2 TYR A 153     -13.302 -28.155 -13.768  1.00  0.00              
ATOM   2260  HE1 TYR A 153     -16.205 -27.391  -9.826  1.00  0.00              
ATOM   2261  HE2 TYR A 153     -15.271 -26.663 -13.953  1.00  0.00              
ATOM   2262  HH  TYR A 153     -17.464 -26.068 -11.197  1.00  0.00              
ATOM   2263  N   VAL A 154     -11.200 -26.445 -11.519  1.00  0.00              
ATOM   2264  CA  VAL A 154     -11.167 -25.232 -10.722  1.00  0.00              
ATOM   2265  C   VAL A 154     -12.186 -24.255 -11.252  1.00  0.00              
ATOM   2266  O   VAL A 154     -12.463 -24.234 -12.449  1.00  0.00              
ATOM   2267  CB  VAL A 154      -9.768 -24.576 -10.758  1.00  0.00              
ATOM   2268  CG1 VAL A 154      -9.412 -24.254 -12.179  1.00  0.00              
ATOM   2269  CG2 VAL A 154      -9.752 -23.295  -9.898  1.00  0.00              
ATOM   2270  H   VAL A 154     -11.355 -26.376 -12.515  1.00  0.00              
ATOM   2271  HA  VAL A 154     -11.448 -25.430  -9.687  1.00  0.00              
ATOM   2272  HB  VAL A 154      -9.044 -25.262 -10.319  1.00  0.00              
ATOM   2273 1HG1 VAL A 154      -8.426 -23.791 -12.211  1.00  0.00              
ATOM   2274 2HG1 VAL A 154      -9.401 -25.171 -12.768  1.00  0.00              
ATOM   2275 3HG1 VAL A 154     -10.149 -23.565 -12.591  1.00  0.00              
ATOM   2276 1HG2 VAL A 154      -8.759 -22.845  -9.933  1.00  0.00              
ATOM   2277 2HG2 VAL A 154     -10.485 -22.589 -10.286  1.00  0.00              
ATOM   2278 3HG2 VAL A 154     -10.000 -23.547  -8.867  1.00  0.00              
ATOM   2279  N   GLU A 155     -12.771 -23.471 -10.355  1.00  0.00              
ATOM   2280  CA  GLU A 155     -13.796 -22.521 -10.756  1.00  0.00              
ATOM   2281  C   GLU A 155     -13.179 -21.149 -10.617  1.00  0.00              
ATOM   2282  O   GLU A 155     -12.441 -20.885  -9.676  1.00  0.00              
ATOM   2283  CB  GLU A 155     -15.047 -22.631  -9.883  1.00  0.00              
ATOM   2284  CG  GLU A 155     -15.829 -23.912 -10.107  1.00  0.00              
ATOM   2285  CD  GLU A 155     -17.218 -23.883  -9.483  1.00  0.00              
ATOM   2286  OE1 GLU A 155     -17.526 -22.938  -8.722  1.00  0.00              
ATOM   2287  OE2 GLU A 155     -17.994 -24.821  -9.752  1.00  0.00              
ATOM   2288  H   GLU A 155     -12.507 -23.528  -9.381  1.00  0.00              
ATOM   2289  HA  GLU A 155     -14.075 -22.695 -11.796  1.00  0.00              
ATOM   2290 1HB  GLU A 155     -14.717 -22.574  -8.846  1.00  0.00              
ATOM   2291 2HB  GLU A 155     -15.673 -21.769 -10.114  1.00  0.00              
ATOM   2292 1HG  GLU A 155     -15.932 -24.179 -11.159  1.00  0.00              
ATOM   2293 2HG  GLU A 155     -15.233 -24.668  -9.598  1.00  0.00              
ATOM   2294  N   THR A 156     -13.481 -20.282 -11.568  1.00  0.00              
ATOM   2295  CA  THR A 156     -12.921 -18.949 -11.570  1.00  0.00              
ATOM   2296  C   THR A 156     -13.983 -17.905 -11.807  1.00  0.00              
ATOM   2297  O   THR A 156     -15.137 -18.215 -12.106  1.00  0.00              
ATOM   2298  CB  THR A 156     -11.905 -18.783 -12.725  1.00  0.00              
ATOM   2299  OG1 THR A 156     -12.611 -18.795 -13.979  1.00  0.00              
ATOM   2300  CG2 THR A 156     -10.885 -19.915 -12.721  1.00  0.00              
ATOM   2301  H   THR A 156     -14.114 -20.552 -12.307  1.00  0.00              
ATOM   2302  HA  THR A 156     -12.489 -18.729 -10.594  1.00  0.00              
ATOM   2303  HB  THR A 156     -11.386 -17.833 -12.607  1.00  0.00              
ATOM   2304  HG1 THR A 156     -13.242 -18.072 -13.998  1.00  0.00              
ATOM   2305 1HG2 THR A 156     -10.183 -19.774 -13.543  1.00  0.00              
ATOM   2306 2HG2 THR A 156     -10.344 -19.913 -11.775  1.00  0.00              
ATOM   2307 3HG2 THR A 156     -11.400 -20.867 -12.843  1.00  0.00              
ATOM   2308  N   SER A 157     -13.571 -16.656 -11.656  1.00  0.00              
ATOM   2309  CA  SER A 157     -14.424 -15.531 -11.964  1.00  0.00              
ATOM   2310  C   SER A 157     -13.530 -14.472 -12.588  1.00  0.00              
ATOM   2311  O   SER A 157     -12.682 -13.891 -11.916  1.00  0.00              
ATOM   2312  CB  SER A 157     -15.092 -14.936 -10.731  1.00  0.00              
ATOM   2313  OG  SER A 157     -15.770 -13.745 -11.109  1.00  0.00              
ATOM   2314  H   SER A 157     -12.635 -16.485 -11.315  1.00  0.00              
ATOM   2315  HA  SER A 157     -15.279 -15.794 -12.588  1.00  0.00              
ATOM   2316 1HB  SER A 157     -15.794 -15.666 -10.329  1.00  0.00              
ATOM   2317 2HB  SER A 157     -14.326 -14.722  -9.986  1.00  0.00              
ATOM   2318  HG  SER A 157     -16.612 -13.970 -11.513  1.00  0.00              
ATOM   2319  N   ALA A 158     -13.695 -14.241 -13.883  1.00  0.00              
ATOM   2320  CA  ALA A 158     -12.912 -13.210 -14.548  1.00  0.00              
ATOM   2321  C   ALA A 158     -13.386 -11.837 -14.042  1.00  0.00              
ATOM   2322  O   ALA A 158     -12.610 -10.886 -13.946  1.00  0.00              
ATOM   2323  CB  ALA A 158     -13.103 -13.322 -16.064  1.00  0.00              
ATOM   2324  H   ALA A 158     -14.363 -14.774 -14.420  1.00  0.00              
ATOM   2325  HA  ALA A 158     -11.863 -13.342 -14.282  1.00  0.00              
ATOM   2326 1HB  ALA A 158     -12.516 -12.549 -16.560  1.00  0.00              
ATOM   2327 2HB  ALA A 158     -12.770 -14.303 -16.401  1.00  0.00              
ATOM   2328 3HB  ALA A 158     -14.156 -13.190 -16.308  1.00  0.00              
ATOM   2329  N   LYS A 159     -14.674 -11.742 -13.722  1.00  0.00              
ATOM   2330  CA  LYS A 159     -15.261 -10.491 -13.240  1.00  0.00              
ATOM   2331  C   LYS A 159     -14.733 -10.026 -11.879  1.00  0.00              
ATOM   2332  O   LYS A 159     -14.357  -8.866 -11.723  1.00  0.00              
ATOM   2333  CB  LYS A 159     -16.786 -10.622 -13.177  1.00  0.00              
ATOM   2334  CG  LYS A 159     -17.509  -9.335 -12.796  1.00  0.00              
ATOM   2335  CD  LYS A 159     -19.023  -9.469 -12.919  1.00  0.00              
ATOM   2336  CE  LYS A 159     -19.712  -8.154 -12.561  1.00  0.00              
ATOM   2337  NZ  LYS A 159     -21.195  -8.231 -12.652  1.00  0.00              
ATOM   2338  H   LYS A 159     -15.262 -12.558 -13.814  1.00  0.00              
ATOM   2339  HA  LYS A 159     -15.009  -9.678 -13.922  1.00  0.00              
ATOM   2340 1HB  LYS A 159     -17.120 -10.949 -14.162  1.00  0.00              
ATOM   2341 2HB  LYS A 159     -17.011 -11.396 -12.443  1.00  0.00              
ATOM   2342 1HG  LYS A 159     -17.255  -9.089 -11.764  1.00  0.00              
ATOM   2343 2HG  LYS A 159     -17.166  -8.538 -13.454  1.00  0.00              
ATOM   2344 1HD  LYS A 159     -19.265  -9.746 -13.946  1.00  0.00              
ATOM   2345 2HD  LYS A 159     -19.359 -10.256 -12.243  1.00  0.00              
ATOM   2346 1HE  LYS A 159     -19.433  -7.888 -11.543  1.00  0.00              
ATOM   2347 2HE  LYS A 159     -19.356  -7.385 -13.247  1.00  0.00              
ATOM   2348 1HZ  LYS A 159     -21.595  -7.337 -12.407  1.00  0.00              
ATOM   2349 2HZ  LYS A 159     -21.463  -8.472 -13.596  1.00  0.00              
ATOM   2350 3HZ  LYS A 159     -21.535  -8.939 -12.015  1.00  0.00              
ATOM   2351  N   THR A 160     -14.704 -10.922 -10.898  1.00  0.00              
ATOM   2352  CA  THR A 160     -14.174 -10.580  -9.572  1.00  0.00              
ATOM   2353  C   THR A 160     -12.738 -11.050  -9.339  1.00  0.00              
ATOM   2354  O   THR A 160     -12.228 -10.951  -8.229  1.00  0.00              
ATOM   2355  CB  THR A 160     -15.061 -11.169  -8.459  1.00  0.00              
ATOM   2356  OG1 THR A 160     -15.079 -12.598  -8.565  1.00  0.00              
ATOM   2357  CG2 THR A 160     -16.482 -10.638  -8.572  1.00  0.00              
ATOM   2358  H   THR A 160     -15.051 -11.855 -11.064  1.00  0.00              
ATOM   2359  HA  THR A 160     -14.133  -9.496  -9.459  1.00  0.00              
ATOM   2360  HB  THR A 160     -14.646 -10.891  -7.490  1.00  0.00              
ATOM   2361  HG1 THR A 160     -15.432 -12.851  -9.422  1.00  0.00              
ATOM   2362 1HG2 THR A 160     -17.093 -11.064  -7.777  1.00  0.00              
ATOM   2363 2HG2 THR A 160     -16.472  -9.552  -8.480  1.00  0.00              
ATOM   2364 3HG2 THR A 160     -16.897 -10.916  -9.540  1.00  0.00              
ATOM   2365  N   ARG A 161     -12.104 -11.564 -10.392  1.00  0.00              
ATOM   2366  CA  ARG A 161     -10.683 -11.931 -10.380  1.00  0.00              
ATOM   2367  C   ARG A 161     -10.342 -13.139  -9.522  1.00  0.00              
ATOM   2368  O   ARG A 161      -9.174 -13.367  -9.208  1.00  0.00              
ATOM   2369  CB  ARG A 161      -9.811 -10.746  -9.993  1.00  0.00              
ATOM   2370  CG  ARG A 161     -10.044  -9.486 -10.811  1.00  0.00              
ATOM   2371  CD  ARG A 161      -9.101  -8.378 -10.511  1.00  0.00              
ATOM   2372  NE  ARG A 161      -9.024  -8.016  -9.105  1.00  0.00              
ATOM   2373  CZ  ARG A 161      -9.845  -7.140  -8.494  1.00  0.00              
ATOM   2374  NH1 ARG A 161     -10.780  -6.506  -9.166  1.00  0.00              
ATOM   2375  NH2 ARG A 161      -9.670  -6.916  -7.203  1.00  0.00              
ATOM   2376  H   ARG A 161     -12.642 -11.703 -11.236  1.00  0.00              
ATOM   2377  HA  ARG A 161     -10.367 -12.216 -11.384  1.00  0.00              
ATOM   2378 1HB  ARG A 161     -10.009 -10.535  -8.943  1.00  0.00              
ATOM   2379 2HB  ARG A 161      -8.774 -11.063 -10.110  1.00  0.00              
ATOM   2380 1HG  ARG A 161      -9.944  -9.734 -11.868  1.00  0.00              
ATOM   2381 2HG  ARG A 161     -11.056  -9.128 -10.615  1.00  0.00              
ATOM   2382 1HD  ARG A 161      -8.100  -8.670 -10.828  1.00  0.00              
ATOM   2383 2HD  ARG A 161      -9.412  -7.490 -11.060  1.00  0.00              
ATOM   2384  HE  ARG A 161      -8.384  -8.338  -8.391  1.00  0.00              
ATOM   2385 1HH1 ARG A 161     -10.889  -6.675 -10.156  1.00  0.00              
ATOM   2386 2HH1 ARG A 161     -11.385  -5.853  -8.690  1.00  0.00              
ATOM   2387 1HH2 ARG A 161      -8.934  -7.398  -6.705  1.00  0.00              
ATOM   2388 2HH2 ARG A 161     -10.270  -6.264  -6.721  1.00  0.00              
ATOM   2389  N   ALA A 162     -11.359 -13.920  -9.163  1.00  0.00              
ATOM   2390  CA  ALA A 162     -11.153 -15.148  -8.389  1.00  0.00              
ATOM   2391  C   ALA A 162     -10.516 -16.240  -9.254  1.00  0.00              
ATOM   2392  O   ALA A 162     -11.070 -16.628 -10.270  1.00  0.00              
ATOM   2393  CB  ALA A 162     -12.487 -15.638  -7.836  1.00  0.00              
ATOM   2394  H   ALA A 162     -12.297 -13.660  -9.432  1.00  0.00              
ATOM   2395  HA  ALA A 162     -10.465 -14.934  -7.571  1.00  0.00              
ATOM   2396 1HB  ALA A 162     -12.330 -16.550  -7.261  1.00  0.00              
ATOM   2397 2HB  ALA A 162     -12.917 -14.872  -7.189  1.00  0.00              
ATOM   2398 3HB  ALA A 162     -13.169 -15.842  -8.660  1.00  0.00              
ATOM   2399  N   ASN A 163      -9.357 -16.724  -8.815  1.00  0.00              
ATOM   2400  CA  ASN A 163      -8.610 -17.790  -9.472  1.00  0.00              
ATOM   2401  C   ASN A 163      -8.224 -17.565 -10.950  1.00  0.00              
ATOM   2402  O   ASN A 163      -8.021 -18.529 -11.688  1.00  0.00              
ATOM   2403  CB  ASN A 163      -9.355 -19.134  -9.347  1.00  0.00              
ATOM   2404  CG  ASN A 163      -9.467 -19.623  -7.895  1.00  0.00              
ATOM   2405  OD1 ASN A 163      -8.611 -19.315  -7.071  1.00  0.00              
ATOM   2406  ND2 ASN A 163     -10.511 -20.391  -7.587  1.00  0.00              
ATOM   2407  H   ASN A 163      -8.987 -16.313  -7.970  1.00  0.00              
ATOM   2408  HA  ASN A 163      -7.640 -17.915  -8.987  1.00  0.00              
ATOM   2409 1HB  ASN A 163     -10.300 -19.298  -9.867  1.00  0.00              
ATOM   2410 2HB  ASN A 163      -8.563 -19.692  -9.849  1.00  0.00              
ATOM   2411 1HD2 ASN A 163     -10.622 -20.731  -6.653  1.00  0.00              
ATOM   2412 2HD2 ASN A 163     -11.182 -20.627  -8.290  1.00  0.00              
ATOM   2413  N   VAL A 164      -8.083 -16.317 -11.388  1.00  0.00              
ATOM   2414  CA  VAL A 164      -7.791 -16.073 -12.796  1.00  0.00              
ATOM   2415  C   VAL A 164      -6.361 -16.442 -13.193  1.00  0.00              
ATOM   2416  O   VAL A 164      -6.158 -17.155 -14.174  1.00  0.00              
ATOM   2417  CB  VAL A 164      -8.118 -14.605 -13.187  1.00  0.00              
ATOM   2418  CG1 VAL A 164      -7.650 -14.301 -14.633  1.00  0.00              
ATOM   2419  CG2 VAL A 164      -9.618 -14.388 -13.086  1.00  0.00              
ATOM   2420  H   VAL A 164      -8.175 -15.532 -10.761  1.00  0.00              
ATOM   2421  HA  VAL A 164      -8.403 -16.703 -13.443  1.00  0.00              
ATOM   2422  HB  VAL A 164      -7.640 -13.934 -12.474  1.00  0.00              
ATOM   2423 1HG1 VAL A 164      -7.889 -13.267 -14.883  1.00  0.00              
ATOM   2424 2HG1 VAL A 164      -6.572 -14.450 -14.706  1.00  0.00              
ATOM   2425 3HG1 VAL A 164      -8.158 -14.969 -15.328  1.00  0.00              
ATOM   2426 1HG2 VAL A 164      -9.856 -13.361 -13.359  1.00  0.00              
ATOM   2427 2HG2 VAL A 164     -10.129 -15.072 -13.764  1.00  0.00              
ATOM   2428 3HG2 VAL A 164      -9.945 -14.578 -12.064  1.00  0.00              
ATOM   2429  N   ASP A 165      -5.369 -15.979 -12.438  1.00  0.00              
ATOM   2430  CA  ASP A 165      -3.983 -16.323 -12.736  1.00  0.00              
ATOM   2431  C   ASP A 165      -3.777 -17.809 -12.460  1.00  0.00              
ATOM   2432  O   ASP A 165      -3.022 -18.478 -13.159  1.00  0.00              
ATOM   2433  CB  ASP A 165      -3.004 -15.530 -11.855  1.00  0.00              
ATOM   2434  CG  ASP A 165      -2.927 -14.052 -12.229  1.00  0.00              
ATOM   2435  OD1 ASP A 165      -3.451 -13.666 -13.301  1.00  0.00              
ATOM   2436  OD2 ASP A 165      -2.317 -13.276 -11.458  1.00  0.00              
ATOM   2437  H   ASP A 165      -5.568 -15.382 -11.648  1.00  0.00              
ATOM   2438  HA  ASP A 165      -3.777 -16.143 -13.791  1.00  0.00              
ATOM   2439 1HB  ASP A 165      -3.194 -15.641 -10.787  1.00  0.00              
ATOM   2440 2HB  ASP A 165      -2.068 -16.028 -12.112  1.00  0.00              
ATOM   2441  N   LYS A 166      -4.459 -18.317 -11.440  1.00  0.00              
ATOM   2442  CA  LYS A 166      -4.331 -19.713 -11.064  1.00  0.00              
ATOM   2443  C   LYS A 166      -4.425 -20.689 -12.242  1.00  0.00              
ATOM   2444  O   LYS A 166      -3.617 -21.602 -12.340  1.00  0.00              
ATOM   2445  CB  LYS A 166      -5.381 -20.091 -10.007  1.00  0.00              
ATOM   2446  CG  LYS A 166      -5.316 -21.552  -9.553  1.00  0.00              
ATOM   2447  CD  LYS A 166      -6.280 -21.839  -8.411  1.00  0.00              
ATOM   2448  CE  LYS A 166      -6.375 -23.336  -8.143  1.00  0.00              
ATOM   2449  NZ  LYS A 166      -5.069 -23.917  -7.713  1.00  0.00              
ATOM   2450  H   LYS A 166      -5.082 -17.721 -10.912  1.00  0.00              
ATOM   2451  HA  LYS A 166      -3.343 -19.891 -10.637  1.00  0.00              
ATOM   2452 1HB  LYS A 166      -5.222 -19.436  -9.149  1.00  0.00              
ATOM   2453 2HB  LYS A 166      -6.360 -19.888 -10.441  1.00  0.00              
ATOM   2454 1HG  LYS A 166      -5.568 -22.189 -10.402  1.00  0.00              
ATOM   2455 2HG  LYS A 166      -4.300 -21.768  -9.226  1.00  0.00              
ATOM   2456 1HD  LYS A 166      -5.921 -21.326  -7.517  1.00  0.00              
ATOM   2457 2HD  LYS A 166      -7.262 -21.452  -8.679  1.00  0.00              
ATOM   2458 1HE  LYS A 166      -7.115 -23.496  -7.362  1.00  0.00              
ATOM   2459 2HE  LYS A 166      -6.703 -23.826  -9.060  1.00  0.00              
ATOM   2460 1HZ  LYS A 166      -5.179 -24.908  -7.549  1.00  0.00              
ATOM   2461 2HZ  LYS A 166      -4.380 -23.771  -8.438  1.00  0.00              
ATOM   2462 3HZ  LYS A 166      -4.764 -23.466  -6.863  1.00  0.00              
ATOM   2463  N   VAL A 167      -5.403 -20.509 -13.127  1.00  0.00              
ATOM   2464  CA  VAL A 167      -5.563 -21.480 -14.213  1.00  0.00              
ATOM   2465  C   VAL A 167      -4.402 -21.452 -15.199  1.00  0.00              
ATOM   2466  O   VAL A 167      -4.098 -22.465 -15.831  1.00  0.00              
ATOM   2467  CB  VAL A 167      -6.928 -21.311 -14.964  1.00  0.00              
ATOM   2468  CG1 VAL A 167      -8.053 -21.435 -13.970  1.00  0.00              
ATOM   2469  CG2 VAL A 167      -7.019 -19.974 -15.679  1.00  0.00              
ATOM   2470  H   VAL A 167      -6.035 -19.723 -13.071  1.00  0.00              
ATOM   2471  HA  VAL A 167      -5.563 -22.503 -13.834  1.00  0.00              
ATOM   2472  HB  VAL A 167      -7.003 -22.076 -15.738  1.00  0.00              
ATOM   2473 1HG1 VAL A 167      -9.008 -21.319 -14.483  1.00  0.00              
ATOM   2474 2HG1 VAL A 167      -8.013 -22.416 -13.496  1.00  0.00              
ATOM   2475 3HG1 VAL A 167      -7.954 -20.660 -13.211  1.00  0.00              
ATOM   2476 1HG2 VAL A 167      -7.980 -19.897 -16.188  1.00  0.00              
ATOM   2477 2HG2 VAL A 167      -6.928 -19.167 -14.952  1.00  0.00              
ATOM   2478 3HG2 VAL A 167      -6.215 -19.896 -16.411  1.00  0.00              
ATOM   2479  N   PHE A 168      -3.707 -20.322 -15.293  1.00  0.00              
ATOM   2480  CA  PHE A 168      -2.628 -20.208 -16.272  1.00  0.00              
ATOM   2481  C   PHE A 168      -1.309 -20.735 -15.715  1.00  0.00              
ATOM   2482  O   PHE A 168      -0.556 -21.411 -16.417  1.00  0.00              
ATOM   2483  CB  PHE A 168      -2.479 -18.756 -16.711  1.00  0.00              
ATOM   2484  CG  PHE A 168      -3.629 -18.266 -17.528  1.00  0.00              
ATOM   2485  CD1 PHE A 168      -3.732 -18.607 -18.874  1.00  0.00              
ATOM   2486  CD2 PHE A 168      -4.619 -17.484 -16.951  1.00  0.00              
ATOM   2487  CE1 PHE A 168      -4.811 -18.172 -19.638  1.00  0.00              
ATOM   2488  CE2 PHE A 168      -5.699 -17.041 -17.697  1.00  0.00              
ATOM   2489  CZ  PHE A 168      -5.799 -17.386 -19.051  1.00  0.00              
ATOM   2490  H   PHE A 168      -3.913 -19.535 -14.695  1.00  0.00              
ATOM   2491  HA  PHE A 168      -2.857 -20.818 -17.147  1.00  0.00              
ATOM   2492 1HB  PHE A 168      -2.408 -18.105 -15.841  1.00  0.00              
ATOM   2493 2HB  PHE A 168      -1.585 -18.640 -17.323  1.00  0.00              
ATOM   2494  HD1 PHE A 168      -2.955 -19.223 -19.328  1.00  0.00              
ATOM   2495  HD2 PHE A 168      -4.538 -17.217 -15.897  1.00  0.00              
ATOM   2496  HE1 PHE A 168      -4.880 -18.448 -20.690  1.00  0.00              
ATOM   2497  HE2 PHE A 168      -6.470 -16.426 -17.234  1.00  0.00              
ATOM   2498  HZ  PHE A 168      -6.644 -17.039 -19.644  1.00  0.00              
ATOM   2499  N   PHE A 169      -1.029 -20.431 -14.451  1.00  0.00              
ATOM   2500  CA  PHE A 169       0.220 -20.878 -13.851  1.00  0.00              
ATOM   2501  C   PHE A 169       0.182 -22.373 -13.520  1.00  0.00              
ATOM   2502  O   PHE A 169       1.205 -23.047 -13.608  1.00  0.00              
ATOM   2503  CB  PHE A 169       0.534 -20.054 -12.603  1.00  0.00              
ATOM   2504  CG  PHE A 169       1.036 -18.680 -12.915  1.00  0.00              
ATOM   2505  CD1 PHE A 169       2.322 -18.490 -13.416  1.00  0.00              
ATOM   2506  CD2 PHE A 169       0.206 -17.576 -12.767  1.00  0.00              
ATOM   2507  CE1 PHE A 169       2.768 -17.218 -13.770  1.00  0.00              
ATOM   2508  CE2 PHE A 169       0.644 -16.303 -13.117  1.00  0.00              
ATOM   2509  CZ  PHE A 169       1.919 -16.121 -13.621  1.00  0.00              
ATOM   2510  H   PHE A 169      -1.676 -19.890 -13.896  1.00  0.00              
ATOM   2511  HA  PHE A 169       1.039 -20.743 -14.558  1.00  0.00              
ATOM   2512 1HB  PHE A 169      -0.363 -19.934 -11.998  1.00  0.00              
ATOM   2513 2HB  PHE A 169       1.306 -20.547 -12.014  1.00  0.00              
ATOM   2514  HD1 PHE A 169       2.982 -19.350 -13.530  1.00  0.00              
ATOM   2515  HD2 PHE A 169      -0.800 -17.716 -12.370  1.00  0.00              
ATOM   2516  HE1 PHE A 169       3.776 -17.085 -14.163  1.00  0.00              
ATOM   2517  HE2 PHE A 169      -0.020 -15.448 -12.993  1.00  0.00              
ATOM   2518  HZ  PHE A 169       2.261 -15.125 -13.898  1.00  0.00              
ATOM   2519  N   ASP A 170      -0.982 -22.892 -13.137  1.00  0.00              
ATOM   2520  CA  ASP A 170      -1.081 -24.310 -12.794  1.00  0.00              
ATOM   2521  C   ASP A 170      -0.921 -25.125 -14.088  1.00  0.00              
ATOM   2522  O   ASP A 170      -0.275 -26.163 -14.092  1.00  0.00              
ATOM   2523  CB  ASP A 170      -2.435 -24.634 -12.148  1.00  0.00              
ATOM   2524  CG  ASP A 170      -2.540 -24.146 -10.698  1.00  0.00              
ATOM   2525  OD1 ASP A 170      -1.510 -23.763 -10.096  1.00  0.00              
ATOM   2526  OD2 ASP A 170      -3.666 -24.149 -10.161  1.00  0.00              
ATOM   2527  H   ASP A 170      -1.808 -22.313 -13.077  1.00  0.00              
ATOM   2528  HA  ASP A 170      -0.274 -24.582 -12.113  1.00  0.00              
ATOM   2529 1HB  ASP A 170      -3.289 -24.281 -12.728  1.00  0.00              
ATOM   2530 2HB  ASP A 170      -2.403 -25.724 -12.172  1.00  0.00              
ATOM   2531  N   LEU A 171      -1.514 -24.661 -15.186  1.00  0.00              
ATOM   2532  CA  LEU A 171      -1.318 -25.345 -16.468  1.00  0.00              
ATOM   2533  C   LEU A 171       0.139 -25.218 -16.891  1.00  0.00              
ATOM   2534  O   LEU A 171       0.722 -26.160 -17.430  1.00  0.00              
ATOM   2535  CB  LEU A 171      -2.247 -24.767 -17.544  1.00  0.00              
ATOM   2536  CG  LEU A 171      -2.164 -25.452 -18.914  1.00  0.00              
ATOM   2537  CD1 LEU A 171      -2.545 -26.921 -18.788  1.00  0.00              
ATOM   2538  CD2 LEU A 171      -3.082 -24.739 -19.895  1.00  0.00              
ATOM   2539  H   LEU A 171      -2.100 -23.839 -15.151  1.00  0.00              
ATOM   2540  HA  LEU A 171      -1.538 -26.406 -16.353  1.00  0.00              
ATOM   2541 1HB  LEU A 171      -3.208 -24.977 -17.079  1.00  0.00              
ATOM   2542 2HB  LEU A 171      -2.121 -23.690 -17.649  1.00  0.00              
ATOM   2543  HG  LEU A 171      -1.140 -25.337 -19.272  1.00  0.00              
ATOM   2544 1HD1 LEU A 171      -2.483 -27.398 -19.766  1.00  0.00              
ATOM   2545 2HD1 LEU A 171      -1.861 -27.416 -18.099  1.00  0.00              
ATOM   2546 3HD1 LEU A 171      -3.563 -27.001 -18.409  1.00  0.00              
ATOM   2547 1HD2 LEU A 171      -3.021 -25.226 -20.869  1.00  0.00              
ATOM   2548 2HD2 LEU A 171      -4.108 -24.781 -19.531  1.00  0.00              
ATOM   2549 3HD2 LEU A 171      -2.774 -23.697 -19.992  1.00  0.00              
ATOM   2550  N   MET A 172       0.739 -24.054 -16.659  1.00  0.00              
ATOM   2551  CA  MET A 172       2.159 -23.931 -16.956  1.00  0.00              
ATOM   2552  C   MET A 172       2.968 -24.936 -16.140  1.00  0.00              
ATOM   2553  O   MET A 172       3.969 -25.449 -16.623  1.00  0.00              
ATOM   2554  CB  MET A 172       2.674 -22.515 -16.682  1.00  0.00              
ATOM   2555  CG  MET A 172       2.201 -21.480 -17.711  1.00  0.00              
ATOM   2556  SD  MET A 172       2.512 -19.798 -17.153  1.00  0.00              
ATOM   2557  CE  MET A 172       4.232 -19.727 -17.203  1.00  0.00              
ATOM   2558  H   MET A 172       0.243 -23.257 -16.286  1.00  0.00              
ATOM   2559  HA  MET A 172       2.340 -24.158 -18.006  1.00  0.00              
ATOM   2560 1HB  MET A 172       2.323 -22.237 -15.689  1.00  0.00              
ATOM   2561 2HB  MET A 172       3.764 -22.567 -16.682  1.00  0.00              
ATOM   2562 1HG  MET A 172       2.734 -21.662 -18.644  1.00  0.00              
ATOM   2563 2HG  MET A 172       1.132 -21.623 -17.870  1.00  0.00              
ATOM   2564 1HE  MET A 172       4.565 -18.740 -16.882  1.00  0.00              
ATOM   2565 2HE  MET A 172       4.647 -20.485 -16.537  1.00  0.00              
ATOM   2566 3HE  MET A 172       4.574 -19.912 -18.222  1.00  0.00              
ATOM   2567  N   ARG A 173       2.547 -25.220 -14.911  1.00  0.00              
ATOM   2568  CA  ARG A 173       3.216 -26.259 -14.126  1.00  0.00              
ATOM   2569  C   ARG A 173       3.070 -27.659 -14.734  1.00  0.00              
ATOM   2570  O   ARG A 173       4.008 -28.467 -14.702  1.00  0.00              
ATOM   2571  CB  ARG A 173       2.719 -26.246 -12.675  1.00  0.00              
ATOM   2572  CG  ARG A 173       3.199 -25.011 -11.898  1.00  0.00              
ATOM   2573  CD  ARG A 173       2.754 -25.006 -10.433  1.00  0.00              
ATOM   2574  NE  ARG A 173       3.167 -23.764  -9.769  1.00  0.00              
ATOM   2575  CZ  ARG A 173       2.381 -22.705  -9.591  1.00  0.00              
ATOM   2576  NH1 ARG A 173       1.132 -22.730 -10.013  1.00  0.00              
ATOM   2577  NH2 ARG A 173       2.851 -21.601  -9.016  1.00  0.00              
ATOM   2578  H   ARG A 173       1.765 -24.725 -14.507  1.00  0.00              
ATOM   2579  HA  ARG A 173       4.289 -26.067 -14.099  1.00  0.00              
ATOM   2580 1HB  ARG A 173       1.630 -26.272 -12.712  1.00  0.00              
ATOM   2581 2HB  ARG A 173       3.088 -27.157 -12.204  1.00  0.00              
ATOM   2582 1HG  ARG A 173       4.289 -24.984 -11.928  1.00  0.00              
ATOM   2583 2HG  ARG A 173       2.801 -24.120 -12.384  1.00  0.00              
ATOM   2584 1HD  ARG A 173       1.669 -25.093 -10.392  1.00  0.00              
ATOM   2585 2HD  ARG A 173       3.206 -25.856  -9.922  1.00  0.00              
ATOM   2586  HE  ARG A 173       4.058 -23.518  -9.360  1.00  0.00              
ATOM   2587 1HH1 ARG A 173       0.773 -23.555 -10.471  1.00  0.00              
ATOM   2588 2HH1 ARG A 173       0.540 -21.924  -9.877  1.00  0.00              
ATOM   2589 1HH2 ARG A 173       3.813 -21.565  -8.711  1.00  0.00              
ATOM   2590 2HH2 ARG A 173       2.244 -20.805  -8.888  1.00  0.00              
ATOM   2591  N   GLU A 174       1.903 -27.955 -15.294  1.00  0.00              
ATOM   2592  CA  GLU A 174       1.705 -29.263 -15.905  1.00  0.00              
ATOM   2593  C   GLU A 174       2.561 -29.345 -17.153  1.00  0.00              
ATOM   2594  O   GLU A 174       3.170 -30.379 -17.421  1.00  0.00              
ATOM   2595  CB  GLU A 174       0.244 -29.490 -16.253  1.00  0.00              
ATOM   2596  CG  GLU A 174      -0.634 -29.668 -15.028  1.00  0.00              
ATOM   2597  CD  GLU A 174      -2.092 -29.838 -15.382  1.00  0.00              
ATOM   2598  OE1 GLU A 174      -2.908 -30.042 -14.456  1.00  0.00              
ATOM   2599  OE2 GLU A 174      -2.424 -29.768 -16.588  1.00  0.00              
ATOM   2600  H   GLU A 174       1.146 -27.286 -15.306  1.00  0.00              
ATOM   2601  HA  GLU A 174       2.028 -30.045 -15.217  1.00  0.00              
ATOM   2602 1HB  GLU A 174      -0.084 -28.625 -16.829  1.00  0.00              
ATOM   2603 2HB  GLU A 174       0.200 -30.382 -16.879  1.00  0.00              
ATOM   2604 1HG  GLU A 174      -0.329 -30.499 -14.394  1.00  0.00              
ATOM   2605 2HG  GLU A 174      -0.508 -28.732 -14.486  1.00  0.00              
ATOM   2606  N   ILE A 175       2.633 -28.246 -17.903  1.00  0.00              
ATOM   2607  CA  ILE A 175       3.398 -28.231 -19.146  1.00  0.00              
ATOM   2608  C   ILE A 175       4.874 -28.366 -18.796  1.00  0.00              
ATOM   2609  O   ILE A 175       5.627 -29.103 -19.442  1.00  0.00              
ATOM   2610  CB  ILE A 175       3.166 -26.917 -19.926  1.00  0.00              
ATOM   2611  CG1 ILE A 175       1.719 -26.860 -20.416  1.00  0.00              
ATOM   2612  CG2 ILE A 175       4.138 -26.816 -21.086  1.00  0.00              
ATOM   2613  CD1 ILE A 175       1.310 -25.486 -20.942  1.00  0.00              
ATOM   2614  H   ILE A 175       2.151 -27.407 -17.612  1.00  0.00              
ATOM   2615  HA  ILE A 175       3.143 -29.091 -19.764  1.00  0.00              
ATOM   2616  HB  ILE A 175       3.312 -26.073 -19.253  1.00  0.00              
ATOM   2617 1HG1 ILE A 175       1.615 -27.602 -21.208  1.00  0.00              
ATOM   2618 2HG1 ILE A 175       1.081 -27.136 -19.576  1.00  0.00              
ATOM   2619 1HG2 ILE A 175       3.963 -25.886 -21.628  1.00  0.00              
ATOM   2620 2HG2 ILE A 175       5.159 -26.827 -20.708  1.00  0.00              
ATOM   2621 3HG2 ILE A 175       3.991 -27.660 -21.760  1.00  0.00              
ATOM   2622 1HD1 ILE A 175       0.272 -25.516 -21.273  1.00  0.00              
ATOM   2623 2HD1 ILE A 175       1.416 -24.745 -20.149  1.00  0.00              
ATOM   2624 3HD1 ILE A 175       1.949 -25.213 -21.781  1.00  0.00              
ATOM   2625  N   ARG A 176       5.288 -27.662 -17.757  1.00  0.00              
ATOM   2626  CA  ARG A 176       6.675 -27.730 -17.335  1.00  0.00              
ATOM   2627  C   ARG A 176       7.053 -29.160 -16.884  1.00  0.00              
ATOM   2628  O   ARG A 176       8.127 -29.666 -17.217  1.00  0.00              
ATOM   2629  CB  ARG A 176       6.989 -26.694 -16.266  1.00  0.00              
ATOM   2630  CG  ARG A 176       8.422 -26.714 -15.758  1.00  0.00              
ATOM   2631  CD  ARG A 176       8.719 -25.690 -14.724  1.00  0.00              
ATOM   2632  NE  ARG A 176       7.914 -25.800 -13.518  1.00  0.00              
ATOM   2633  CZ  ARG A 176       7.895 -24.890 -12.524  1.00  0.00              
ATOM   2634  NH1 ARG A 176       8.660 -23.821 -12.570  1.00  0.00              
ATOM   2635  NH2 ARG A 176       7.103 -25.111 -11.490  1.00  0.00              
ATOM   2636  H   ARG A 176       4.647 -27.071 -17.246  1.00  0.00              
ATOM   2637  HA  ARG A 176       7.328 -27.491 -18.175  1.00  0.00              
ATOM   2638 1HB  ARG A 176       6.774 -25.717 -16.697  1.00  0.00              
ATOM   2639 2HB  ARG A 176       6.311 -26.881 -15.434  1.00  0.00              
ATOM   2640 1HG  ARG A 176       8.624 -27.694 -15.326  1.00  0.00              
ATOM   2641 2HG  ARG A 176       9.091 -26.543 -16.602  1.00  0.00              
ATOM   2642 1HD  ARG A 176       9.764 -25.778 -14.428  1.00  0.00              
ATOM   2643 2HD  ARG A 176       8.543 -24.700 -15.144  1.00  0.00              
ATOM   2644  HE  ARG A 176       7.273 -26.530 -13.235  1.00  0.00              
ATOM   2645 1HH1 ARG A 176       9.273 -23.676 -13.360  1.00  0.00              
ATOM   2646 2HH1 ARG A 176       8.631 -23.151 -11.816  1.00  0.00              
ATOM   2647 1HH2 ARG A 176       6.535 -25.947 -11.462  1.00  0.00              
ATOM   2648 2HH2 ARG A 176       7.070 -24.446 -10.732  1.00  0.00              
ATOM   2649  N   ALA A 177       6.159 -29.807 -16.142  1.00  0.00              
ATOM   2650  CA  ALA A 177       6.393 -31.176 -15.676  1.00  0.00              
ATOM   2651  C   ALA A 177       6.558 -32.130 -16.852  1.00  0.00              
ATOM   2652  O   ALA A 177       7.392 -33.029 -16.804  1.00  0.00              
ATOM   2653  CB  ALA A 177       5.238 -31.641 -14.799  1.00  0.00              
ATOM   2654  H   ALA A 177       5.297 -29.342 -15.892  1.00  0.00              
ATOM   2655  HA  ALA A 177       7.320 -31.197 -15.103  1.00  0.00              
ATOM   2656 1HB  ALA A 177       5.426 -32.659 -14.461  1.00  0.00              
ATOM   2657 2HB  ALA A 177       5.150 -30.982 -13.935  1.00  0.00              
ATOM   2658 3HB  ALA A 177       4.313 -31.614 -15.372  1.00  0.00              
ATOM   2659  N   ARG A 178       5.752 -31.938 -17.892  1.00  0.00              
ATOM   2660  CA  ARG A 178       5.868 -32.736 -19.117  1.00  0.00              
ATOM   2661  C   ARG A 178       7.196 -32.480 -19.818  1.00  0.00              
ATOM   2662  O   ARG A 178       7.853 -33.411 -20.288  1.00  0.00              
ATOM   2663  CB  ARG A 178       4.724 -32.420 -20.089  1.00  0.00              
ATOM   2664  CG  ARG A 178       3.366 -32.927 -19.643  1.00  0.00              
ATOM   2665  CD  ARG A 178       3.366 -34.438 -19.479  1.00  0.00              
ATOM   2666  NE  ARG A 178       3.832 -35.110 -20.688  1.00  0.00              
ATOM   2667  CZ  ARG A 178       3.080 -35.345 -21.761  1.00  0.00              
ATOM   2668  NH1 ARG A 178       1.808 -34.965 -21.783  1.00  0.00              
ATOM   2669  NH2 ARG A 178       3.603 -35.957 -22.817  1.00  0.00              
ATOM   2670  H   ARG A 178       5.040 -31.222 -17.837  1.00  0.00              
ATOM   2671  HA  ARG A 178       5.846 -33.798 -18.869  1.00  0.00              
ATOM   2672 1HB  ARG A 178       4.690 -31.337 -20.198  1.00  0.00              
ATOM   2673 2HB  ARG A 178       4.985 -32.873 -21.045  1.00  0.00              
ATOM   2674 1HG  ARG A 178       3.116 -32.459 -18.691  1.00  0.00              
ATOM   2675 2HG  ARG A 178       2.627 -32.643 -20.394  1.00  0.00              
ATOM   2676 1HD  ARG A 178       4.022 -34.704 -18.652  1.00  0.00              
ATOM   2677 2HD  ARG A 178       2.352 -34.769 -19.259  1.00  0.00              
ATOM   2678  HE  ARG A 178       4.746 -35.486 -20.905  1.00  0.00              
ATOM   2679 1HH1 ARG A 178       1.410 -34.496 -20.982  1.00  0.00              
ATOM   2680 2HH1 ARG A 178       1.244 -35.147 -22.600  1.00  0.00              
ATOM   2681 1HH2 ARG A 178       4.573 -36.242 -22.803  1.00  0.00              
ATOM   2682 2HH2 ARG A 178       3.031 -36.134 -23.629  1.00  0.00              
ATOM   2683  N   LYS A 179       7.592 -31.215 -19.888  1.00  0.00              
ATOM   2684  CA  LYS A 179       8.866 -30.860 -20.495  1.00  0.00              
ATOM   2685  C   LYS A 179      10.039 -31.479 -19.741  1.00  0.00              
ATOM   2686  O   LYS A 179      11.017 -31.913 -20.340  1.00  0.00              
ATOM   2687  CB  LYS A 179       9.027 -29.336 -20.531  1.00  0.00              
ATOM   2688  CG  LYS A 179       8.134 -28.648 -21.564  1.00  0.00              
ATOM   2689  CD  LYS A 179       8.225 -27.130 -21.489  1.00  0.00              
ATOM   2690  CE  LYS A 179       7.418 -26.495 -22.627  1.00  0.00              
ATOM   2691  NZ  LYS A 179       7.271 -25.017 -22.465  1.00  0.00              
ATOM   2692  H   LYS A 179       7.004 -30.483 -19.515  1.00  0.00              
ATOM   2693  HA  LYS A 179       8.914 -31.254 -21.511  1.00  0.00              
ATOM   2694 1HB  LYS A 179       8.788 -28.966 -19.533  1.00  0.00              
ATOM   2695 2HB  LYS A 179      10.073 -29.130 -20.753  1.00  0.00              
ATOM   2696 1HG  LYS A 179       8.441 -28.974 -22.558  1.00  0.00              
ATOM   2697 2HG  LYS A 179       7.102 -28.951 -21.386  1.00  0.00              
ATOM   2698 1HD  LYS A 179       7.831 -26.806 -20.525  1.00  0.00              
ATOM   2699 2HD  LYS A 179       9.272 -26.841 -21.569  1.00  0.00              
ATOM   2700 1HE  LYS A 179       7.928 -26.705 -23.565  1.00  0.00              
ATOM   2701 2HE  LYS A 179       6.429 -26.954 -22.641  1.00  0.00              
ATOM   2702 1HZ  LYS A 179       6.733 -24.647 -23.236  1.00  0.00              
ATOM   2703 2HZ  LYS A 179       6.795 -24.818 -21.597  1.00  0.00              
ATOM   2704 3HZ  LYS A 179       8.185 -24.588 -22.455  1.00  0.00              
ATOM   2705  N   MET A 180       9.928 -31.515 -18.422  1.00  0.00              
ATOM   2706  CA  MET A 180      10.925 -32.158 -17.585  1.00  0.00              
ATOM   2707  C   MET A 180      11.052 -33.656 -17.872  1.00  0.00              
ATOM   2708  O   MET A 180      12.149 -34.162 -18.110  1.00  0.00              
ATOM   2709  CB  MET A 180      10.584 -31.932 -16.113  1.00  0.00              
ATOM   2710  CG  MET A 180      11.512 -32.639 -15.136  1.00  0.00              
ATOM   2711  SD  MET A 180      10.976 -32.469 -13.422  1.00  0.00              
ATOM   2712  CE  MET A 180       9.507 -33.493 -13.423  1.00  0.00              
ATOM   2713  H   MET A 180       9.125 -31.083 -17.987  1.00  0.00              
ATOM   2714  HA  MET A 180      11.909 -31.736 -17.788  1.00  0.00              
ATOM   2715 1HB  MET A 180      10.624 -30.857 -15.940  1.00  0.00              
ATOM   2716 2HB  MET A 180       9.563 -32.286 -15.966  1.00  0.00              
ATOM   2717 1HG  MET A 180      11.540 -33.696 -15.399  1.00  0.00              
ATOM   2718 2HG  MET A 180      12.508 -32.211 -15.243  1.00  0.00              
ATOM   2719 1HE  MET A 180       9.060 -33.490 -12.429  1.00  0.00              
ATOM   2720 2HE  MET A 180       8.791 -33.101 -14.146  1.00  0.00              
ATOM   2721 3HE  MET A 180       9.777 -34.514 -13.696  1.00  0.00              
ATOM   2722  N   GLU A 181       9.924 -34.356 -17.851  1.00  0.00              
ATOM   2723  CA  GLU A 181       9.908 -35.795 -18.059  1.00  0.00              
ATOM   2724  C   GLU A 181      10.300 -36.182 -19.480  1.00  0.00              
ATOM   2725  O   GLU A 181      10.877 -37.245 -19.702  1.00  0.00              
ATOM   2726  CB  GLU A 181       8.523 -36.358 -17.731  1.00  0.00              
ATOM   2727  CG  GLU A 181       8.162 -36.316 -16.253  1.00  0.00              
ATOM   2728  CD  GLU A 181       6.756 -36.797 -16.021  1.00  0.00              
ATOM   2729  OE1 GLU A 181       6.095 -37.126 -16.976  1.00  0.00              
ATOM   2730  OE2 GLU A 181       6.381 -36.943 -14.881  1.00  0.00              
ATOM   2731  H   GLU A 181       9.053 -33.874 -17.687  1.00  0.00              
ATOM   2732  HA  GLU A 181      10.644 -36.271 -17.410  1.00  0.00              
ATOM   2733 1HB  GLU A 181       7.799 -35.772 -18.298  1.00  0.00              
ATOM   2734 2HB  GLU A 181       8.508 -37.391 -18.079  1.00  0.00              
ATOM   2735 1HG  GLU A 181       8.847 -36.882 -15.623  1.00  0.00              
ATOM   2736 2HG  GLU A 181       8.229 -35.258 -16.003  1.00  0.00              
ATOM   2737  N   ASP A 182       9.985 -35.310 -20.434  1.00  0.00              
ATOM   2738  CA  ASP A 182      10.288 -35.551 -21.844  1.00  0.00              
ATOM   2739  C   ASP A 182      11.698 -35.117 -22.257  1.00  0.00              
ATOM   2740  O   ASP A 182      12.255 -35.655 -23.216  1.00  0.00              
ATOM   2741  CB  ASP A 182       9.255 -34.849 -22.740  1.00  0.00              
ATOM   2742  CG  ASP A 182       7.881 -35.516 -22.697  1.00  0.00              
ATOM   2743  OD1 ASP A 182       6.900 -34.897 -23.162  1.00  0.00              
ATOM   2744  OD2 ASP A 182       7.781 -36.656 -22.197  1.00  0.00              
ATOM   2745  H   ASP A 182       9.520 -34.453 -20.170  1.00  0.00              
ATOM   2746  HA  ASP A 182      10.253 -36.621 -22.051  1.00  0.00              
ATOM   2747 1HB  ASP A 182       9.164 -33.780 -22.543  1.00  0.00              
ATOM   2748 2HB  ASP A 182       9.713 -35.001 -23.717  1.00  0.00              
ATOM   2749  N   SER A 183      12.271 -34.150 -21.543  1.00  0.00              
ATOM   2750  CA  SER A 183      13.632 -33.691 -21.828  1.00  0.00              
ATOM   2751  C   SER A 183      14.531 -33.864 -20.601  1.00  0.00              
ATOM   2752  O   SER A 183      15.236 -32.898 -20.229  1.00  0.00              
ATOM   2753  OXT SER A 183      14.551 -34.911 -20.015  1.00  0.00              
ATOM   2754  CB  SER A 183      13.616 -32.242 -22.275  1.00  0.00              
ATOM   2755  OG  SER A 183      14.905 -31.752 -22.522  1.00  0.00              
ATOM   2756  H   SER A 183      11.756 -33.722 -20.786  1.00  0.00              
ATOM   2757  HA  SER A 183      14.080 -34.178 -22.695  1.00  0.00              
ATOM   2758 1HB  SER A 183      13.026 -32.166 -23.188  1.00  0.00              
ATOM   2759 2HB  SER A 183      13.152 -31.641 -21.493  1.00  0.00              
ATOM   2760  HG  SER A 183      14.849 -30.975 -23.083  1.00  0.00              
ATOM   2761  N   GLY D 171      -5.427 -28.050 -65.090  1.00  0.00              
ATOM   2762  CA  GLY D 171      -5.106 -28.564 -63.730  1.00  0.00              
ATOM   2763  C   GLY D 171      -4.604 -27.456 -62.827  1.00  0.00              
ATOM   2764  O   GLY D 171      -5.174 -26.367 -62.784  1.00  0.00              
ATOM   2765 1H   GLY D 171      -4.949 -28.415 -65.889  1.00  0.00              
ATOM   2766 2H   GLY D 171      -6.356 -28.135 -65.450  1.00  0.00              
ATOM   2767 3H   GLY D 171      -5.300 -27.080 -65.301  1.00  0.00              
ATOM   2768 1HA  GLY D 171      -6.004 -28.999 -63.292  1.00  0.00              
ATOM   2769 2HA  GLY D 171      -4.336 -29.331 -63.812  1.00  0.00              
ATOM   2770  N   GLN D 172      -3.520 -27.729 -62.114  1.00  0.00              
ATOM   2771  CA  GLN D 172      -2.897 -26.739 -61.243  1.00  0.00              
ATOM   2772  C   GLN D 172      -2.333 -25.538 -62.014  1.00  0.00              
ATOM   2773  O   GLN D 172      -1.634 -25.705 -63.017  1.00  0.00              
ATOM   2774  CB  GLN D 172      -1.777 -27.395 -60.429  1.00  0.00              
ATOM   2775  CG  GLN D 172      -1.139 -26.480 -59.398  1.00  0.00              
ATOM   2776  CD  GLN D 172       0.010 -27.147 -58.665  1.00  0.00              
ATOM   2777  OE1 GLN D 172       1.087 -27.355 -59.230  1.00  0.00              
ATOM   2778  NE2 GLN D 172      -0.214 -27.487 -57.401  1.00  0.00              
ATOM   2779  H   GLN D 172      -3.115 -28.652 -62.179  1.00  0.00              
ATOM   2780  HA  GLN D 172      -3.645 -26.325 -60.567  1.00  0.00              
ATOM   2781 1HB  GLN D 172      -2.215 -28.261 -59.932  1.00  0.00              
ATOM   2782 2HB  GLN D 172      -1.023 -27.728 -61.142  1.00  0.00              
ATOM   2783 1HG  GLN D 172      -0.844 -25.455 -59.622  1.00  0.00              
ATOM   2784 2HG  GLN D 172      -2.008 -26.471 -58.740  1.00  0.00              
ATOM   2785 1HE2 GLN D 172       0.506 -27.931 -56.867  1.00  0.00              
ATOM   2786 2HE2 GLN D 172      -1.103 -27.301 -56.983  1.00  0.00              
ATOM   2787  N   TYR D 173      -2.654 -24.327 -61.557  1.00  0.00              
ATOM   2788  CA  TYR D 173      -2.082 -23.110 -62.139  1.00  0.00              
ATOM   2789  C   TYR D 173      -1.934 -21.990 -61.107  1.00  0.00              
ATOM   2790  O   TYR D 173      -2.515 -22.057 -60.030  1.00  0.00              
ATOM   2791  CB  TYR D 173      -2.933 -22.616 -63.314  1.00  0.00              
ATOM   2792  CG  TYR D 173      -4.276 -22.067 -62.917  1.00  0.00              
ATOM   2793  CD1 TYR D 173      -5.366 -22.913 -62.711  1.00  0.00              
ATOM   2794  CD2 TYR D 173      -4.459 -20.692 -62.745  1.00  0.00              
ATOM   2795  CE1 TYR D 173      -6.611 -22.404 -62.342  1.00  0.00              
ATOM   2796  CE2 TYR D 173      -5.699 -20.171 -62.376  1.00  0.00              
ATOM   2797  CZ  TYR D 173      -6.769 -21.034 -62.178  1.00  0.00              
ATOM   2798  OH  TYR D 173      -7.998 -20.525 -61.826  1.00  0.00              
ATOM   2799  H   TYR D 173      -3.307 -24.246 -60.791  1.00  0.00              
ATOM   2800  HA  TYR D 173      -1.076 -23.313 -62.506  1.00  0.00              
ATOM   2801 1HB  TYR D 173      -2.362 -21.838 -63.822  1.00  0.00              
ATOM   2802 2HB  TYR D 173      -3.075 -23.462 -63.987  1.00  0.00              
ATOM   2803  HD1 TYR D 173      -5.230 -23.987 -62.845  1.00  0.00              
ATOM   2804  HD2 TYR D 173      -3.614 -20.024 -62.905  1.00  0.00              
ATOM   2805  HE1 TYR D 173      -7.456 -23.074 -62.184  1.00  0.00              
ATOM   2806  HE2 TYR D 173      -5.819 -19.095 -62.246  1.00  0.00              
ATOM   2807  HH  TYR D 173      -8.667 -21.205 -61.714  1.00  0.00              
ATOM   2808  N   LEU D 174      -1.151 -20.967 -61.440  1.00  0.00              
ATOM   2809  CA  LEU D 174      -0.912 -19.861 -60.520  1.00  0.00              
ATOM   2810  C   LEU D 174      -2.118 -18.925 -60.532  1.00  0.00              
ATOM   2811  O   LEU D 174      -2.452 -18.322 -61.552  1.00  0.00              
ATOM   2812  CB  LEU D 174       0.362 -19.106 -60.918  1.00  0.00              
ATOM   2813  CG  LEU D 174       0.786 -17.937 -60.017  1.00  0.00              
ATOM   2814  CD1 LEU D 174       1.162 -18.445 -58.624  1.00  0.00              
ATOM   2815  CD2 LEU D 174       1.974 -17.224 -60.648  1.00  0.00              
ATOM   2816  H   LEU D 174      -0.711 -20.955 -62.348  1.00  0.00              
ATOM   2817  HA  LEU D 174      -0.803 -20.246 -59.507  1.00  0.00              
ATOM   2818 1HB  LEU D 174       1.083 -19.916 -60.825  1.00  0.00              
ATOM   2819 2HB  LEU D 174       0.325 -18.770 -61.954  1.00  0.00              
ATOM   2820  HG  LEU D 174      -0.047 -17.235 -59.984  1.00  0.00              
ATOM   2821 1HD1 LEU D 174       1.461 -17.605 -57.997  1.00  0.00              
ATOM   2822 2HD1 LEU D 174       0.304 -18.944 -58.174  1.00  0.00              
ATOM   2823 3HD1 LEU D 174       1.991 -19.149 -58.704  1.00  0.00              
ATOM   2824 1HD2 LEU D 174       2.278 -16.392 -60.010  1.00  0.00              
ATOM   2825 2HD2 LEU D 174       2.803 -17.923 -60.754  1.00  0.00              
ATOM   2826 3HD2 LEU D 174       1.691 -16.844 -61.630  1.00  0.00              
ATOM   2827  N   VAL D 175      -2.769 -18.814 -59.383  1.00  0.00              
ATOM   2828  CA  VAL D 175      -3.927 -17.946 -59.230  1.00  0.00              
ATOM   2829  C   VAL D 175      -3.593 -16.527 -58.782  1.00  0.00              
ATOM   2830  O   VAL D 175      -4.164 -15.563 -59.294  1.00  0.00              
ATOM   2831  CB  VAL D 175      -4.926 -18.549 -58.224  1.00  0.00              
ATOM   2832  CG1 VAL D 175      -6.083 -17.591 -57.983  1.00  0.00              
ATOM   2833  CG2 VAL D 175      -5.441 -19.890 -58.723  1.00  0.00              
ATOM   2834  H   VAL D 175      -2.448 -19.351 -58.590  1.00  0.00              
ATOM   2835  HA  VAL D 175      -4.432 -17.786 -60.183  1.00  0.00              
ATOM   2836  HB  VAL D 175      -4.409 -18.740 -57.283  1.00  0.00              
ATOM   2837 1HG1 VAL D 175      -6.779 -18.034 -57.269  1.00  0.00              
ATOM   2838 2HG1 VAL D 175      -5.701 -16.653 -57.582  1.00  0.00              
ATOM   2839 3HG1 VAL D 175      -6.600 -17.402 -58.923  1.00  0.00              
ATOM   2840 1HG2 VAL D 175      -6.145 -20.303 -58.001  1.00  0.00              
ATOM   2841 2HG2 VAL D 175      -5.943 -19.752 -59.682  1.00  0.00              
ATOM   2842 3HG2 VAL D 175      -4.605 -20.578 -58.848  1.00  0.00              
ATOM   2843  N   TYR D 176      -2.662 -16.395 -57.845  1.00  0.00              
ATOM   2844  CA  TYR D 176      -2.304 -15.082 -57.333  1.00  0.00              
ATOM   2845  C   TYR D 176      -0.901 -15.118 -56.735  1.00  0.00              
ATOM   2846  O   TYR D 176      -0.452 -16.158 -56.237  1.00  0.00              
ATOM   2847  CB  TYR D 176      -3.339 -14.690 -56.260  1.00  0.00              
ATOM   2848  CG  TYR D 176      -3.208 -13.292 -55.703  1.00  0.00              
ATOM   2849  CD1 TYR D 176      -2.516 -13.050 -54.516  1.00  0.00              
ATOM   2850  CD2 TYR D 176      -3.773 -12.201 -56.375  1.00  0.00              
ATOM   2851  CE1 TYR D 176      -2.388 -11.764 -54.011  1.00  0.00              
ATOM   2852  CE2 TYR D 176      -3.647 -10.906 -55.880  1.00  0.00              
ATOM   2853  CZ  TYR D 176      -2.958 -10.690 -54.704  1.00  0.00              
ATOM   2854  OH  TYR D 176      -2.822  -9.402 -54.235  1.00  0.00              
ATOM   2855  H   TYR D 176      -2.194 -17.211 -57.479  1.00  0.00              
ATOM   2856  HA  TYR D 176      -2.288 -14.359 -58.149  1.00  0.00              
ATOM   2857 1HB  TYR D 176      -4.327 -14.793 -56.712  1.00  0.00              
ATOM   2858 2HB  TYR D 176      -3.238 -15.401 -55.441  1.00  0.00              
ATOM   2859  HD1 TYR D 176      -2.073 -13.892 -53.984  1.00  0.00              
ATOM   2860  HD2 TYR D 176      -4.321 -12.380 -57.300  1.00  0.00              
ATOM   2861  HE1 TYR D 176      -1.845 -11.588 -53.082  1.00  0.00              
ATOM   2862  HE2 TYR D 176      -4.092 -10.071 -56.420  1.00  0.00              
ATOM   2863  HH  TYR D 176      -3.241  -8.751 -54.801  1.00  0.00              
ATOM   2864  N   ASN D 177      -0.200 -13.992 -56.802  1.00  0.00              
ATOM   2865  CA  ASN D 177       1.154 -13.916 -56.266  1.00  0.00              
ATOM   2866  C   ASN D 177       1.482 -12.499 -55.811  1.00  0.00              
ATOM   2867  O   ASN D 177       0.807 -11.545 -56.202  1.00  0.00              
ATOM   2868  CB  ASN D 177       2.192 -14.400 -57.285  1.00  0.00              
ATOM   2869  CG  ASN D 177       2.369 -13.446 -58.449  1.00  0.00              
ATOM   2870  OD1 ASN D 177       1.451 -13.236 -59.241  1.00  0.00              
ATOM   2871  ND2 ASN D 177       3.559 -12.869 -58.559  1.00  0.00              
ATOM   2872  H   ASN D 177      -0.606 -13.172 -57.231  1.00  0.00              
ATOM   2873  HA  ASN D 177       1.240 -14.554 -55.385  1.00  0.00              
ATOM   2874 1HB  ASN D 177       3.166 -14.767 -56.959  1.00  0.00              
ATOM   2875 2HB  ASN D 177       1.577 -15.241 -57.606  1.00  0.00              
ATOM   2876 1HD2 ASN D 177       3.735 -12.228 -59.309  1.00  0.00              
ATOM   2877 2HD2 ASN D 177       4.278 -13.074 -57.897  1.00  0.00              
ATOM   2878  N   GLY D 178       2.507 -12.370 -54.970  1.00  0.00              
ATOM   2879  CA  GLY D 178       2.906 -11.062 -54.480  1.00  0.00              
ATOM   2880  C   GLY D 178       3.962 -11.109 -53.393  1.00  0.00              
ATOM   2881  O   GLY D 178       4.205 -12.162 -52.802  1.00  0.00              
ATOM   2882  H   GLY D 178       3.016 -13.187 -54.665  1.00  0.00              
ATOM   2883 1HA  GLY D 178       3.310 -10.480 -55.309  1.00  0.00              
ATOM   2884 2HA  GLY D 178       2.034 -10.553 -54.072  1.00  0.00              
ATOM   2885  N   ASP D 179       4.597  -9.967 -53.140  1.00  0.00              
ATOM   2886  CA  ASP D 179       5.663  -9.871 -52.151  1.00  0.00              
ATOM   2887  C   ASP D 179       5.079  -9.690 -50.753  1.00  0.00              
ATOM   2888  O   ASP D 179       4.113  -8.955 -50.555  1.00  0.00              
ATOM   2889  CB  ASP D 179       6.566  -8.670 -52.438  1.00  0.00              
ATOM   2890  CG  ASP D 179       7.361  -8.831 -53.708  1.00  0.00              
ATOM   2891  OD1 ASP D 179       7.987  -9.896 -53.875  1.00  0.00              
ATOM   2892  OD2 ASP D 179       7.360  -7.892 -54.532  1.00  0.00              
ATOM   2893  H   ASP D 179       4.327  -9.141 -53.654  1.00  0.00              
ATOM   2894  HA  ASP D 179       6.239 -10.797 -52.137  1.00  0.00              
ATOM   2895 1HB  ASP D 179       6.035  -7.718 -52.439  1.00  0.00              
ATOM   2896 2HB  ASP D 179       7.229  -8.716 -51.574  1.00  0.00              
ATOM   2897  N   LEU D 180       5.690 -10.358 -49.786  1.00  0.00              
ATOM   2898  CA  LEU D 180       5.244 -10.284 -48.406  1.00  0.00              
ATOM   2899  C   LEU D 180       6.481 -10.074 -47.554  1.00  0.00              
ATOM   2900  O   LEU D 180       7.583 -10.474 -47.945  1.00  0.00              
ATOM   2901  CB  LEU D 180       4.557 -11.594 -47.994  1.00  0.00              
ATOM   2902  CG  LEU D 180       3.232 -11.940 -48.672  1.00  0.00              
ATOM   2903  CD1 LEU D 180       2.852 -13.365 -48.348  1.00  0.00              
ATOM   2904  CD2 LEU D 180       2.153 -10.965 -48.222  1.00  0.00              
ATOM   2905  H   LEU D 180       6.488 -10.934 -50.015  1.00  0.00              
ATOM   2906  HA  LEU D 180       4.577  -9.431 -48.283  1.00  0.00              
ATOM   2907 1HB  LEU D 180       5.319 -12.302 -48.315  1.00  0.00              
ATOM   2908 2HB  LEU D 180       4.431 -11.661 -46.914  1.00  0.00              
ATOM   2909  HG  LEU D 180       3.372 -11.806 -49.744  1.00  0.00              
ATOM   2910 1HD1 LEU D 180       1.907 -13.609 -48.832  1.00  0.00              
ATOM   2911 2HD1 LEU D 180       3.628 -14.039 -48.708  1.00  0.00              
ATOM   2912 3HD1 LEU D 180       2.745 -13.476 -47.269  1.00  0.00              
ATOM   2913 1HD2 LEU D 180       1.210 -11.218 -48.710  1.00  0.00              
ATOM   2914 2HD2 LEU D 180       2.031 -11.029 -47.141  1.00  0.00              
ATOM   2915 3HD2 LEU D 180       2.442  -9.950 -48.494  1.00  0.00              
ATOM   2916  N   VAL D 181       6.312  -9.432 -46.401  1.00  0.00              
ATOM   2917  CA  VAL D 181       7.418  -9.282 -45.478  1.00  0.00              
ATOM   2918  C   VAL D 181       7.115 -10.192 -44.290  1.00  0.00              
ATOM   2919  O   VAL D 181       6.106 -10.025 -43.605  1.00  0.00              
ATOM   2920  CB  VAL D 181       7.580  -7.832 -44.986  1.00  0.00              
ATOM   2921  CG1 VAL D 181       8.751  -7.754 -44.003  1.00  0.00              
ATOM   2922  CG2 VAL D 181       7.830  -6.910 -46.172  1.00  0.00              
ATOM   2923  H   VAL D 181       5.411  -9.044 -46.158  1.00  0.00              
ATOM   2924  HA  VAL D 181       8.356  -9.615 -45.925  1.00  0.00              
ATOM   2925  HB  VAL D 181       6.650  -7.510 -44.517  1.00  0.00              
ATOM   2926 1HG1 VAL D 181       8.866  -6.728 -43.654  1.00  0.00              
ATOM   2927 2HG1 VAL D 181       8.555  -8.406 -43.152  1.00  0.00              
ATOM   2928 3HG1 VAL D 181       9.667  -8.072 -44.502  1.00  0.00              
ATOM   2929 1HG2 VAL D 181       7.943  -5.885 -45.821  1.00  0.00              
ATOM   2930 2HG2 VAL D 181       8.740  -7.220 -46.688  1.00  0.00              
ATOM   2931 3HG2 VAL D 181       6.985  -6.965 -46.860  1.00  0.00              
ATOM   2932  N   GLU D 182       7.986 -11.166 -44.057  1.00  0.00              
ATOM   2933  CA  GLU D 182       7.782 -12.096 -42.964  1.00  0.00              
ATOM   2934  C   GLU D 182       8.263 -11.546 -41.628  1.00  0.00              
ATOM   2935  O   GLU D 182       9.310 -10.913 -41.547  1.00  0.00              
ATOM   2936  CB  GLU D 182       8.488 -13.426 -43.267  1.00  0.00              
ATOM   2937  CG  GLU D 182       8.277 -14.461 -42.184  1.00  0.00              
ATOM   2938  CD  GLU D 182       9.009 -15.767 -42.445  1.00  0.00              
ATOM   2939  OE1 GLU D 182       9.717 -15.888 -43.477  1.00  0.00              
ATOM   2940  OE2 GLU D 182       8.865 -16.678 -41.610  1.00  0.00              
ATOM   2941  H   GLU D 182       8.803 -11.266 -44.642  1.00  0.00              
ATOM   2942  HA  GLU D 182       6.716 -12.286 -42.834  1.00  0.00              
ATOM   2943 1HB  GLU D 182       8.092 -13.787 -44.217  1.00  0.00              
ATOM   2944 2HB  GLU D 182       9.550 -13.206 -43.376  1.00  0.00              
ATOM   2945 1HG  GLU D 182       8.553 -14.111 -41.190  1.00  0.00              
ATOM   2946 2HG  GLU D 182       7.206 -14.651 -42.217  1.00  0.00              
ATOM   2947  N   TYR D 183       7.470 -11.786 -40.590  1.00  0.00              
ATOM   2948  CA  TYR D 183       7.826 -11.428 -39.224  1.00  0.00              
ATOM   2949  C   TYR D 183       7.677 -12.675 -38.362  1.00  0.00              
ATOM   2950  O   TYR D 183       6.796 -13.496 -38.617  1.00  0.00              
ATOM   2951  CB  TYR D 183       6.882 -10.349 -38.676  1.00  0.00              
ATOM   2952  CG  TYR D 183       7.013  -9.002 -39.344  1.00  0.00              
ATOM   2953  CD1 TYR D 183       6.406  -8.747 -40.573  1.00  0.00              
ATOM   2954  CD2 TYR D 183       7.751  -7.979 -38.748  1.00  0.00              
ATOM   2955  CE1 TYR D 183       6.525  -7.513 -41.187  1.00  0.00              
ATOM   2956  CE2 TYR D 183       7.884  -6.735 -39.361  1.00  0.00              
ATOM   2957  CZ  TYR D 183       7.267  -6.512 -40.581  1.00  0.00              
ATOM   2958  OH  TYR D 183       7.405  -5.297 -41.202  1.00  0.00              
ATOM   2959  H   TYR D 183       6.583 -12.238 -40.764  1.00  0.00              
ATOM   2960  HA  TYR D 183       8.865 -11.100 -39.187  1.00  0.00              
ATOM   2961 1HB  TYR D 183       5.862 -10.714 -38.808  1.00  0.00              
ATOM   2962 2HB  TYR D 183       7.095 -10.242 -37.613  1.00  0.00              
ATOM   2963  HD1 TYR D 183       5.831  -9.541 -41.051  1.00  0.00              
ATOM   2964  HD2 TYR D 183       8.229  -8.167 -37.787  1.00  0.00              
ATOM   2965  HE1 TYR D 183       6.045  -7.327 -42.147  1.00  0.00              
ATOM   2966  HE2 TYR D 183       8.469  -5.950 -38.881  1.00  0.00              
ATOM   2967  HH  TYR D 183       6.938  -5.248 -42.041  1.00  0.00              
ATOM   2968  N   GLU D 184       8.535 -12.814 -37.353  1.00  0.00              
ATOM   2969  CA  GLU D 184       8.469 -13.958 -36.447  1.00  0.00              
ATOM   2970  C   GLU D 184       7.141 -13.751 -35.684  1.00  0.00              
ATOM   2971  O   GLU D 184       6.899 -12.692 -35.103  1.00  0.00              
ATOM   2972  CB  GLU D 184       9.673 -14.023 -35.505  1.00  0.00              
ATOM   2973  CG  GLU D 184       9.806 -15.334 -34.744  1.00  0.00              
ATOM   2974  CD  GLU D 184       8.900 -15.363 -33.545  1.00  0.00              
ATOM   2975  OE1 GLU D 184       8.949 -14.443 -32.765  1.00  0.00              
ATOM   2976  OE2 GLU D 184       8.080 -16.248 -33.466  1.00  0.00              
ATOM   2977  H   GLU D 184       9.249 -12.113 -37.209  1.00  0.00              
ATOM   2978  HA  GLU D 184       8.448 -14.884 -37.023  1.00  0.00              
ATOM   2979 1HB  GLU D 184      10.563 -13.866 -36.115  1.00  0.00              
ATOM   2980 2HB  GLU D 184       9.569 -13.201 -34.797  1.00  0.00              
ATOM   2981 1HG  GLU D 184       9.620 -16.214 -35.360  1.00  0.00              
ATOM   2982 2HG  GLU D 184      10.844 -15.336 -34.415  1.00  0.00              
ATOM   2983  N   ALA D 185       6.292 -14.769 -35.711  1.00  0.00              
ATOM   2984  CA  ALA D 185       4.953 -14.724 -35.133  1.00  0.00              
ATOM   2985  C   ALA D 185       4.784 -14.330 -33.677  1.00  0.00              
ATOM   2986  O   ALA D 185       3.862 -13.587 -33.347  1.00  0.00              
ATOM   2987  CB  ALA D 185       4.254 -16.069 -35.375  1.00  0.00              
ATOM   2988  H   ALA D 185       6.605 -15.617 -36.162  1.00  0.00              
ATOM   2989  HA  ALA D 185       4.374 -13.959 -35.651  1.00  0.00              
ATOM   2990 1HB  ALA D 185       3.252 -16.040 -34.945  1.00  0.00              
ATOM   2991 2HB  ALA D 185       4.183 -16.256 -36.447  1.00  0.00              
ATOM   2992 3HB  ALA D 185       4.827 -16.867 -34.903  1.00  0.00              
ATOM   2993  N   ASP D 186       5.647 -14.823 -32.801  1.00  0.00              
ATOM   2994  CA  ASP D 186       5.469 -14.516 -31.385  1.00  0.00              
ATOM   2995  C   ASP D 186       6.003 -13.178 -30.919  1.00  0.00              
ATOM   2996  O   ASP D 186       5.381 -12.549 -30.046  1.00  0.00              
ATOM   2997  CB  ASP D 186       6.115 -15.620 -30.544  1.00  0.00              
ATOM   2998  CG  ASP D 186       5.452 -16.984 -30.682  1.00  0.00              
ATOM   2999  OD1 ASP D 186       4.260 -17.065 -30.503  1.00  0.00              
ATOM   3000  OD2 ASP D 186       6.110 -17.900 -31.115  1.00  0.00              
ATOM   3001  H   ASP D 186       6.424 -15.404 -33.084  1.00  0.00              
ATOM   3002  HA  ASP D 186       4.406 -14.460 -31.151  1.00  0.00              
ATOM   3003 1HB  ASP D 186       7.188 -15.720 -30.709  1.00  0.00              
ATOM   3004 2HB  ASP D 186       5.935 -15.228 -29.543  1.00  0.00              
ATOM   3005  N   HIS D 187       7.120 -12.715 -31.483  1.00  0.00              
ATOM   3006  CA  HIS D 187       7.686 -11.436 -31.048  1.00  0.00              
ATOM   3007  C   HIS D 187       7.685 -10.372 -32.127  1.00  0.00              
ATOM   3008  O   HIS D 187       8.130  -9.244 -31.897  1.00  0.00              
ATOM   3009  CB  HIS D 187       9.118 -11.636 -30.542  1.00  0.00              
ATOM   3010  CG  HIS D 187       9.217 -12.557 -29.365  1.00  0.00              
ATOM   3011  ND1 HIS D 187       8.722 -12.229 -28.121  1.00  0.00              
ATOM   3012  CD2 HIS D 187       9.755 -13.793 -29.243  1.00  0.00              
ATOM   3013  CE1 HIS D 187       8.950 -13.226 -27.283  1.00  0.00              
ATOM   3014  NE2 HIS D 187       9.576 -14.186 -27.940  1.00  0.00              
ATOM   3015  H   HIS D 187       7.586 -13.237 -32.211  1.00  0.00              
ATOM   3016  HA  HIS D 187       7.080 -11.023 -30.242  1.00  0.00              
ATOM   3017 1HB  HIS D 187       9.738 -12.068 -31.328  1.00  0.00              
ATOM   3018 2HB  HIS D 187       9.542 -10.682 -30.228  1.00  0.00              
ATOM   3019  HD1 HIS D 187       8.195 -11.410 -27.891  1.00  0.00              
ATOM   3020  HD2 HIS D 187      10.257 -14.455 -29.949  1.00  0.00              
ATOM   3021  HE1 HIS D 187       8.631 -13.161 -26.243  1.00  0.00              
ATOM   3022  N   MET D 188       7.188 -10.723 -33.304  1.00  0.00              
ATOM   3023  CA  MET D 188       7.074  -9.750 -34.398  1.00  0.00              
ATOM   3024  C   MET D 188       8.390  -9.120 -34.862  1.00  0.00              
ATOM   3025  O   MET D 188       8.417  -7.976 -35.316  1.00  0.00              
ATOM   3026  CB  MET D 188       6.112  -8.625 -34.009  1.00  0.00              
ATOM   3027  CG  MET D 188       4.730  -9.080 -33.583  1.00  0.00              
ATOM   3028  SD  MET D 188       3.946 -10.205 -34.776  1.00  0.00              
ATOM   3029  CE  MET D 188       4.346  -9.408 -36.330  1.00  0.00              
ATOM   3030  H   MET D 188       6.881 -11.674 -33.457  1.00  0.00              
ATOM   3031  HA  MET D 188       6.691 -10.241 -35.293  1.00  0.00              
ATOM   3032 1HB  MET D 188       6.577  -8.079 -33.190  1.00  0.00              
ATOM   3033 2HB  MET D 188       6.020  -7.971 -34.877  1.00  0.00              
ATOM   3034 1HG  MET D 188       4.820  -9.591 -32.625  1.00  0.00              
ATOM   3035 2HG  MET D 188       4.103  -8.196 -33.467  1.00  0.00              
ATOM   3036 1HE  MET D 188       3.928  -9.987 -37.154  1.00  0.00              
ATOM   3037 2HE  MET D 188       3.924  -8.402 -36.342  1.00  0.00              
ATOM   3038 3HE  MET D 188       5.430  -9.349 -36.440  1.00  0.00              
ATOM   3039  N   ALA D 189       9.484  -9.856 -34.746  1.00  0.00              
ATOM   3040  CA  ALA D 189      10.754  -9.368 -35.259  1.00  0.00              
ATOM   3041  C   ALA D 189      10.743  -9.560 -36.778  1.00  0.00              
ATOM   3042  O   ALA D 189      10.304 -10.596 -37.280  1.00  0.00              
ATOM   3043  CB  ALA D 189      11.893 -10.137 -34.643  1.00  0.00              
ATOM   3044  H   ALA D 189       9.449 -10.763 -34.303  1.00  0.00              
ATOM   3045  HA  ALA D 189      10.840  -8.306 -35.028  1.00  0.00              
ATOM   3046 1HB  ALA D 189      12.838  -9.761 -35.036  1.00  0.00              
ATOM   3047 2HB  ALA D 189      11.874 -10.011 -33.560  1.00  0.00              
ATOM   3048 3HB  ALA D 189      11.794 -11.193 -34.888  1.00  0.00              
ATOM   3049  N   GLN D 190      11.225  -8.564 -37.510  1.00  0.00              
ATOM   3050  CA  GLN D 190      11.252  -8.649 -38.962  1.00  0.00              
ATOM   3051  C   GLN D 190      12.288  -9.658 -39.434  1.00  0.00              
ATOM   3052  O   GLN D 190      13.450  -9.601 -39.037  1.00  0.00              
ATOM   3053  CB  GLN D 190      11.550  -7.277 -39.573  1.00  0.00              
ATOM   3054  CG  GLN D 190      11.503  -7.247 -41.091  1.00  0.00              
ATOM   3055  CD  GLN D 190      11.665  -5.846 -41.648  1.00  0.00              
ATOM   3056  OE1 GLN D 190      11.794  -4.874 -40.897  1.00  0.00              
ATOM   3057  NE2 GLN D 190      11.657  -5.731 -42.972  1.00  0.00              
ATOM   3058  H   GLN D 190      11.579  -7.734 -37.058  1.00  0.00              
ATOM   3059  HA  GLN D 190      10.287  -9.001 -39.326  1.00  0.00              
ATOM   3060 1HB  GLN D 190      10.812  -6.584 -39.168  1.00  0.00              
ATOM   3061 2HB  GLN D 190      12.544  -6.988 -39.229  1.00  0.00              
ATOM   3062 1HG  GLN D 190      12.089  -7.924 -41.712  1.00  0.00              
ATOM   3063 2HG  GLN D 190      10.450  -7.522 -41.150  1.00  0.00              
ATOM   3064 1HE2 GLN D 190      11.759  -4.831 -43.396  1.00  0.00              
ATOM   3065 2HE2 GLN D 190      11.548  -6.545 -43.543  1.00  0.00              
ATOM   3066  N   LEU D 191      11.859 -10.594 -40.273  1.00  0.00              
ATOM   3067  CA  LEU D 191      12.745 -11.641 -40.754  1.00  0.00              
ATOM   3068  C   LEU D 191      13.102 -11.295 -42.200  1.00  0.00              
ATOM   3069  O   LEU D 191      13.888 -10.378 -42.425  1.00  0.00              
ATOM   3070  CB  LEU D 191      12.057 -13.002 -40.644  1.00  0.00              
ATOM   3071  CG  LEU D 191      11.672 -13.360 -39.203  1.00  0.00              
ATOM   3072  CD1 LEU D 191      10.944 -14.705 -39.171  1.00  0.00              
ATOM   3073  CD2 LEU D 191      12.920 -13.403 -38.326  1.00  0.00              
ATOM   3074  H   LEU D 191      10.899 -10.581 -40.585  1.00  0.00              
ATOM   3075  HA  LEU D 191      13.656 -11.652 -40.156  1.00  0.00              
ATOM   3076 1HB  LEU D 191      11.171 -12.801 -41.244  1.00  0.00              
ATOM   3077 2HB  LEU D 191      12.643 -13.790 -41.115  1.00  0.00              
ATOM   3078  HG  LEU D 191      11.034 -12.558 -38.829  1.00  0.00              
ATOM   3079 1HD1 LEU D 191      10.676 -14.949 -38.143  1.00  0.00              
ATOM   3080 2HD1 LEU D 191      10.040 -14.644 -39.778  1.00  0.00              
ATOM   3081 3HD1 LEU D 191      11.597 -15.481 -39.570  1.00  0.00              
ATOM   3082 1HD2 LEU D 191      12.637 -13.658 -37.304  1.00  0.00              
ATOM   3083 2HD2 LEU D 191      13.609 -14.155 -38.710  1.00  0.00              
ATOM   3084 3HD2 LEU D 191      13.404 -12.428 -38.335  1.00  0.00              
ATOM   3085  N   GLN D 192      12.543 -11.981 -43.185  1.00  0.00              
ATOM   3086  CA  GLN D 192      12.895 -11.635 -44.562  1.00  0.00              
ATOM   3087  C   GLN D 192      11.720 -11.398 -45.513  1.00  0.00              
ATOM   3088  O   GLN D 192      10.582 -11.744 -45.209  1.00  0.00              
ATOM   3089  CB  GLN D 192      13.781 -12.739 -45.146  1.00  0.00              
ATOM   3090  CG  GLN D 192      15.103 -12.925 -44.421  1.00  0.00              
ATOM   3091  CD  GLN D 192      16.018 -11.725 -44.569  1.00  0.00              
ATOM   3092  OE1 GLN D 192      16.006 -11.040 -45.596  1.00  0.00              
ATOM   3093  NE2 GLN D 192      16.820 -11.463 -43.543  1.00  0.00              
ATOM   3094  H   GLN D 192      11.886 -12.730 -43.018  1.00  0.00              
ATOM   3095  HA  GLN D 192      13.429 -10.685 -44.574  1.00  0.00              
ATOM   3096 1HB  GLN D 192      13.203 -13.662 -45.102  1.00  0.00              
ATOM   3097 2HB  GLN D 192      13.966 -12.476 -46.188  1.00  0.00              
ATOM   3098 1HG  GLN D 192      15.166 -13.270 -43.389  1.00  0.00              
ATOM   3099 2HG  GLN D 192      15.456 -13.713 -45.088  1.00  0.00              
ATOM   3100 1HE2 GLN D 192      17.447 -10.683 -43.583  1.00  0.00              
ATOM   3101 2HE2 GLN D 192      16.798 -12.045 -42.730  1.00  0.00              
ATOM   3102  N   ARG D 193      12.010 -10.767 -46.647  1.00  0.00              
ATOM   3103  CA  ARG D 193      11.016 -10.540 -47.692  1.00  0.00              
ATOM   3104  C   ARG D 193      10.860 -11.870 -48.415  1.00  0.00              
ATOM   3105  O   ARG D 193      11.843 -12.511 -48.762  1.00  0.00              
ATOM   3106  CB  ARG D 193      11.360  -9.394 -48.631  1.00  0.00              
ATOM   3107  CG  ARG D 193      10.288  -9.062 -49.655  1.00  0.00              
ATOM   3108  CD  ARG D 193      10.639  -7.945 -50.570  1.00  0.00              
ATOM   3109  NE  ARG D 193      10.783  -6.654 -49.917  1.00  0.00              
ATOM   3110  CZ  ARG D 193       9.760  -5.834 -49.607  1.00  0.00              
ATOM   3111  NH1 ARG D 193       8.523  -6.147 -49.921  1.00  0.00              
ATOM   3112  NH2 ARG D 193      10.036  -4.693 -48.999  1.00  0.00              
ATOM   3113  H   ARG D 193      12.954 -10.434 -46.786  1.00  0.00              
ATOM   3114  HA  ARG D 193      10.067 -10.249 -47.241  1.00  0.00              
ATOM   3115 1HB  ARG D 193      11.547  -8.519 -48.009  1.00  0.00              
ATOM   3116 2HB  ARG D 193      12.278  -9.673 -49.149  1.00  0.00              
ATOM   3117 1HG  ARG D 193      10.102  -9.948 -50.264  1.00  0.00              
ATOM   3118 2HG  ARG D 193       9.375  -8.789 -49.125  1.00  0.00              
ATOM   3119 1HD  ARG D 193      11.586  -8.171 -51.057  1.00  0.00              
ATOM   3120 2HD  ARG D 193       9.857  -7.845 -51.323  1.00  0.00              
ATOM   3121  HE  ARG D 193      11.620  -6.181 -49.602  1.00  0.00              
ATOM   3122 1HH1 ARG D 193       8.331  -7.015 -50.403  1.00  0.00              
ATOM   3123 2HH1 ARG D 193       7.770  -5.519 -49.681  1.00  0.00              
ATOM   3124 1HH2 ARG D 193      10.994  -4.461 -48.780  1.00  0.00              
ATOM   3125 2HH2 ARG D 193       9.288  -4.061 -48.756  1.00  0.00              
ATOM   3126  N   VAL D 194       9.624 -12.295 -48.625  1.00  0.00              
ATOM   3127  CA  VAL D 194       9.374 -13.559 -49.291  1.00  0.00              
ATOM   3128  C   VAL D 194       8.407 -13.267 -50.420  1.00  0.00              
ATOM   3129  O   VAL D 194       7.837 -12.170 -50.493  1.00  0.00              
ATOM   3130  CB  VAL D 194       8.727 -14.605 -48.334  1.00  0.00              
ATOM   3131  CG1 VAL D 194       9.638 -14.870 -47.165  1.00  0.00              
ATOM   3132  CG2 VAL D 194       7.388 -14.119 -47.855  1.00  0.00              
ATOM   3133  H   VAL D 194       8.840 -11.736 -48.319  1.00  0.00              
ATOM   3134  HA  VAL D 194      10.287 -13.965 -49.728  1.00  0.00              
ATOM   3135  HB  VAL D 194       8.550 -15.529 -48.885  1.00  0.00              
ATOM   3136 1HG1 VAL D 194       9.176 -15.602 -46.502  1.00  0.00              
ATOM   3137 2HG1 VAL D 194      10.590 -15.259 -47.527  1.00  0.00              
ATOM   3138 3HG1 VAL D 194       9.806 -13.943 -46.618  1.00  0.00              
ATOM   3139 1HG2 VAL D 194       6.949 -14.860 -47.188  1.00  0.00              
ATOM   3140 2HG2 VAL D 194       7.514 -13.178 -47.321  1.00  0.00              
ATOM   3141 3HG2 VAL D 194       6.729 -13.965 -48.711  1.00  0.00              
ATOM   3142  N   HIS D 195       8.227 -14.233 -51.312  1.00  0.00              
ATOM   3143  CA  HIS D 195       7.274 -14.056 -52.388  1.00  0.00              
ATOM   3144  C   HIS D 195       6.303 -15.226 -52.354  1.00  0.00              
ATOM   3145  O   HIS D 195       6.719 -16.383 -52.338  1.00  0.00              
ATOM   3146  CB  HIS D 195       7.963 -13.985 -53.759  1.00  0.00              
ATOM   3147  CG  HIS D 195       7.043 -13.541 -54.856  1.00  0.00              
ATOM   3148  ND1 HIS D 195       6.822 -12.212 -55.145  1.00  0.00              
ATOM   3149  CD2 HIS D 195       6.209 -14.243 -55.660  1.00  0.00              
ATOM   3150  CE1 HIS D 195       5.888 -12.115 -56.076  1.00  0.00              
ATOM   3151  NE2 HIS D 195       5.501 -13.334 -56.406  1.00  0.00              
ATOM   3152  H   HIS D 195       8.749 -15.097 -51.254  1.00  0.00              
ATOM   3153  HA  HIS D 195       6.711 -13.136 -52.230  1.00  0.00              
ATOM   3154 1HB  HIS D 195       8.788 -13.272 -53.728  1.00  0.00              
ATOM   3155 2HB  HIS D 195       8.343 -14.967 -54.039  1.00  0.00              
ATOM   3156  HD1 HIS D 195       7.335 -11.434 -54.781  1.00  0.00              
ATOM   3157  HD2 HIS D 195       6.030 -15.311 -55.788  1.00  0.00              
ATOM   3158  HE1 HIS D 195       5.567 -11.139 -56.442  1.00  0.00              
ATOM   3159  N   GLY D 196       5.013 -14.917 -52.335  1.00  0.00              
ATOM   3160  CA  GLY D 196       4.008 -15.955 -52.271  1.00  0.00              
ATOM   3161  C   GLY D 196       3.484 -16.331 -53.643  1.00  0.00              
ATOM   3162  O   GLY D 196       3.348 -15.474 -54.515  1.00  0.00              
ATOM   3163  H   GLY D 196       4.721 -13.951 -52.365  1.00  0.00              
ATOM   3164 1HA  GLY D 196       4.441 -16.844 -51.811  1.00  0.00              
ATOM   3165 2HA  GLY D 196       3.172 -15.606 -51.665  1.00  0.00              
ATOM   3166  N   PHE D 197       3.196 -17.618 -53.827  1.00  0.00              
ATOM   3167  CA  PHE D 197       2.637 -18.128 -55.072  1.00  0.00              
ATOM   3168  C   PHE D 197       1.398 -18.945 -54.745  1.00  0.00              
ATOM   3169  O   PHE D 197       1.481 -20.152 -54.484  1.00  0.00              
ATOM   3170  CB  PHE D 197       3.620 -19.041 -55.811  1.00  0.00              
ATOM   3171  CG  PHE D 197       4.893 -18.373 -56.233  1.00  0.00              
ATOM   3172  CD1 PHE D 197       6.023 -18.436 -55.435  1.00  0.00              
ATOM   3173  CD2 PHE D 197       4.978 -17.742 -57.469  1.00  0.00              
ATOM   3174  CE1 PHE D 197       7.226 -17.894 -55.861  1.00  0.00              
ATOM   3175  CE2 PHE D 197       6.169 -17.196 -57.905  1.00  0.00              
ATOM   3176  CZ  PHE D 197       7.298 -17.270 -57.111  1.00  0.00              
ATOM   3177  H   PHE D 197       3.376 -18.261 -53.068  1.00  0.00              
ATOM   3178  HA  PHE D 197       2.338 -17.296 -55.711  1.00  0.00              
ATOM   3179 1HB  PHE D 197       3.910 -19.874 -55.172  1.00  0.00              
ATOM   3180 2HB  PHE D 197       3.161 -19.425 -56.721  1.00  0.00              
ATOM   3181  HD1 PHE D 197       5.960 -18.922 -54.460  1.00  0.00              
ATOM   3182  HD2 PHE D 197       4.090 -17.681 -58.097  1.00  0.00              
ATOM   3183  HE1 PHE D 197       8.108 -17.957 -55.223  1.00  0.00              
ATOM   3184  HE2 PHE D 197       6.218 -16.705 -58.876  1.00  0.00              
ATOM   3185  HZ  PHE D 197       8.240 -16.844 -57.454  1.00  0.00              
ATOM   3186  N   LEU D 198       0.249 -18.291 -54.776  1.00  0.00              
ATOM   3187  CA  LEU D 198      -1.017 -18.958 -54.534  1.00  0.00              
ATOM   3188  C   LEU D 198      -1.470 -19.690 -55.790  1.00  0.00              
ATOM   3189  O   LEU D 198      -1.662 -19.057 -56.835  1.00  0.00              
ATOM   3190  CB  LEU D 198      -2.091 -17.925 -54.173  1.00  0.00              
ATOM   3191  CG  LEU D 198      -3.289 -18.331 -53.306  1.00  0.00              
ATOM   3192  CD1 LEU D 198      -4.558 -18.094 -54.076  1.00  0.00              
ATOM   3193  CD2 LEU D 198      -3.196 -19.752 -52.870  1.00  0.00              
ATOM   3194  H   LEU D 198       0.254 -17.300 -54.973  1.00  0.00              
ATOM   3195  HA  LEU D 198      -0.892 -19.707 -53.753  1.00  0.00              
ATOM   3196 1HB  LEU D 198      -1.482 -17.225 -53.604  1.00  0.00              
ATOM   3197 2HB  LEU D 198      -2.486 -17.426 -55.058  1.00  0.00              
ATOM   3198  HG  LEU D 198      -3.256 -17.722 -52.402  1.00  0.00              
ATOM   3199 1HD1 LEU D 198      -5.414 -18.382 -53.465  1.00  0.00              
ATOM   3200 2HD1 LEU D 198      -4.636 -17.038 -54.333  1.00  0.00              
ATOM   3201 3HD1 LEU D 198      -4.547 -18.690 -54.988  1.00  0.00              
ATOM   3202 1HD2 LEU D 198      -4.062 -20.002 -52.258  1.00  0.00              
ATOM   3203 2HD2 LEU D 198      -3.171 -20.400 -53.747  1.00  0.00              
ATOM   3204 3HD2 LEU D 198      -2.286 -19.896 -52.288  1.00  0.00              
ATOM   3205  N   MET D 199      -1.639 -21.009 -55.681  1.00  0.00              
ATOM   3206  CA  MET D 199      -2.037 -21.845 -56.804  1.00  0.00              
ATOM   3207  C   MET D 199      -3.423 -22.406 -56.437  1.00  0.00              
ATOM   3208  O   MET D 199      -3.864 -22.237 -55.297  1.00  0.00              
ATOM   3209  CB  MET D 199      -0.950 -22.900 -57.058  1.00  0.00              
ATOM   3210  CG  MET D 199       0.330 -22.208 -57.607  1.00  0.00              
ATOM   3211  SD  MET D 199       1.712 -23.262 -57.743  1.00  0.00              
ATOM   3212  CE  MET D 199       2.173 -23.430 -56.020  1.00  0.00              
ATOM   3213  H   MET D 199      -1.483 -21.437 -54.780  1.00  0.00              
ATOM   3214  HA  MET D 199      -2.109 -21.243 -57.709  1.00  0.00              
ATOM   3215 1HB  MET D 199      -0.765 -23.400 -56.108  1.00  0.00              
ATOM   3216 2HB  MET D 199      -1.361 -23.615 -57.772  1.00  0.00              
ATOM   3217 1HG  MET D 199       0.103 -21.810 -58.596  1.00  0.00              
ATOM   3218 2HG  MET D 199       0.588 -21.390 -56.936  1.00  0.00              
ATOM   3219 1HE  MET D 199       3.046 -24.078 -55.938  1.00  0.00              
ATOM   3220 2HE  MET D 199       2.410 -22.447 -55.610  1.00  0.00              
ATOM   3221 3HE  MET D 199       1.342 -23.866 -55.464  1.00  0.00              
ATOM   3222  N   ASN D 200      -4.125 -23.042 -57.372  1.00  0.00              
ATOM   3223  CA  ASN D 200      -5.499 -23.452 -57.065  1.00  0.00              
ATOM   3224  C   ASN D 200      -5.719 -24.571 -56.038  1.00  0.00              
ATOM   3225  O   ASN D 200      -6.869 -24.912 -55.701  1.00  0.00              
ATOM   3226  CB  ASN D 200      -6.262 -23.755 -58.365  1.00  0.00              
ATOM   3227  CG  ASN D 200      -5.728 -24.951 -59.089  1.00  0.00              
ATOM   3228  OD1 ASN D 200      -4.813 -25.613 -58.607  1.00  0.00              
ATOM   3229  ND2 ASN D 200      -6.304 -25.254 -60.247  1.00  0.00              
ATOM   3230  H   ASN D 200      -3.741 -23.249 -58.283  1.00  0.00              
ATOM   3231  HA  ASN D 200      -6.040 -22.621 -56.609  1.00  0.00              
ATOM   3232 1HB  ASN D 200      -7.353 -23.770 -58.381  1.00  0.00              
ATOM   3233 2HB  ASN D 200      -5.906 -22.853 -58.860  1.00  0.00              
ATOM   3234 1HD2 ASN D 200      -5.985 -26.045 -60.772  1.00  0.00              
ATOM   3235 2HD2 ASN D 200      -7.055 -24.693 -60.595  1.00  0.00              
ATOM   3236  N   ASP D 201      -4.636 -25.116 -55.511  1.00  0.00              
ATOM   3237  CA  ASP D 201      -4.808 -26.099 -54.467  1.00  0.00              
ATOM   3238  C   ASP D 201      -3.802 -25.991 -53.333  1.00  0.00              
ATOM   3239  O   ASP D 201      -3.883 -26.750 -52.387  1.00  0.00              
ATOM   3240  CB  ASP D 201      -4.827 -27.518 -55.071  1.00  0.00              
ATOM   3241  CG  ASP D 201      -3.536 -27.892 -55.783  1.00  0.00              
ATOM   3242  OD1 ASP D 201      -2.564 -27.103 -55.777  1.00  0.00              
ATOM   3243  OD2 ASP D 201      -3.520 -28.995 -56.368  1.00  0.00              
ATOM   3244  H   ASP D 201      -3.702 -24.873 -55.809  1.00  0.00              
ATOM   3245  HA  ASP D 201      -5.776 -25.961 -53.986  1.00  0.00              
ATOM   3246 1HB  ASP D 201      -5.093 -28.293 -54.352  1.00  0.00              
ATOM   3247 2HB  ASP D 201      -5.630 -27.405 -55.800  1.00  0.00              
ATOM   3248  N   CYS D 202      -2.894 -25.017 -53.404  1.00  0.00              
ATOM   3249  CA  CYS D 202      -1.876 -24.822 -52.366  1.00  0.00              
ATOM   3250  C   CYS D 202      -1.213 -23.451 -52.493  1.00  0.00              
ATOM   3251  O   CYS D 202      -1.204 -22.848 -53.571  1.00  0.00              
ATOM   3252  CB  CYS D 202      -0.870 -25.935 -52.663  1.00  0.00              
ATOM   3253  SG  CYS D 202      -0.096 -25.828 -54.294  1.00  0.00              
ATOM   3254  H   CYS D 202      -2.911 -24.394 -54.200  1.00  0.00              
ATOM   3255  HA  CYS D 202      -2.258 -24.958 -51.354  1.00  0.00              
ATOM   3256 1HB  CYS D 202      -0.056 -25.910 -51.939  1.00  0.00              
ATOM   3257 2HB  CYS D 202      -1.362 -26.906 -52.625  1.00  0.00              
ATOM   3258  HG  CYS D 202       0.288 -27.099 -54.348  1.00  0.00              
ATOM   3259  N   LEU D 203      -0.661 -22.973 -51.381  1.00  0.00              
ATOM   3260  CA  LEU D 203       0.086 -21.725 -51.339  1.00  0.00              
ATOM   3261  C   LEU D 203       1.552 -22.067 -51.154  1.00  0.00              
ATOM   3262  O   LEU D 203       1.943 -22.641 -50.132  1.00  0.00              
ATOM   3263  CB  LEU D 203      -0.376 -20.855 -50.168  1.00  0.00              
ATOM   3264  CG  LEU D 203       0.424 -19.573 -49.939  1.00  0.00              
ATOM   3265  CD1 LEU D 203       0.297 -18.656 -51.161  1.00  0.00              
ATOM   3266  CD2 LEU D 203      -0.091 -18.868 -48.685  1.00  0.00              
ATOM   3267  H   LEU D 203      -0.771 -23.509 -50.532  1.00  0.00              
ATOM   3268  HA  LEU D 203      -0.032 -21.198 -52.285  1.00  0.00              
ATOM   3269 1HB  LEU D 203      -1.379 -20.610 -50.514  1.00  0.00              
ATOM   3270 2HB  LEU D 203      -0.441 -21.427 -49.242  1.00  0.00              
ATOM   3271  HG  LEU D 203       1.458 -19.864 -49.756  1.00  0.00              
ATOM   3272 1HD1 LEU D 203       0.869 -17.744 -50.994  1.00  0.00              
ATOM   3273 2HD1 LEU D 203       0.684 -19.169 -52.042  1.00  0.00              
ATOM   3274 3HD1 LEU D 203      -0.751 -18.404 -51.319  1.00  0.00              
ATOM   3275 1HD2 LEU D 203       0.481 -17.954 -48.523  1.00  0.00              
ATOM   3276 2HD2 LEU D 203      -1.144 -18.620 -48.813  1.00  0.00              
ATOM   3277 3HD2 LEU D 203       0.025 -19.526 -47.824  1.00  0.00              
ATOM   3278  N   LEU D 204       2.363 -21.731 -52.151  1.00  0.00              
ATOM   3279  CA  LEU D 204       3.794 -21.958 -52.071  1.00  0.00              
ATOM   3280  C   LEU D 204       4.459 -20.644 -51.704  1.00  0.00              
ATOM   3281  O   LEU D 204       4.323 -19.648 -52.426  1.00  0.00              
ATOM   3282  CB  LEU D 204       4.343 -22.458 -53.416  1.00  0.00              
ATOM   3283  CG  LEU D 204       5.853 -22.717 -53.505  1.00  0.00              
ATOM   3284  CD1 LEU D 204       6.243 -23.870 -52.613  1.00  0.00              
ATOM   3285  CD2 LEU D 204       6.240 -23.019 -54.953  1.00  0.00              
ATOM   3286  H   LEU D 204       1.977 -21.309 -52.982  1.00  0.00              
ATOM   3287  HA  LEU D 204       4.005 -22.682 -51.285  1.00  0.00              
ATOM   3288 1HB  LEU D 204       3.810 -23.404 -53.484  1.00  0.00              
ATOM   3289 2HB  LEU D 204       4.043 -21.811 -54.240  1.00  0.00              
ATOM   3290  HG  LEU D 204       6.358 -21.796 -53.211  1.00  0.00              
ATOM   3291 1HD1 LEU D 204       7.317 -24.043 -52.687  1.00  0.00              
ATOM   3292 2HD1 LEU D 204       5.985 -23.636 -51.580  1.00  0.00              
ATOM   3293 3HD1 LEU D 204       5.710 -24.768 -52.926  1.00  0.00              
ATOM   3294 1HD2 LEU D 204       7.313 -23.202 -55.011  1.00  0.00              
ATOM   3295 2HD2 LEU D 204       5.700 -23.902 -55.297  1.00  0.00              
ATOM   3296 3HD2 LEU D 204       5.982 -22.168 -55.584  1.00  0.00              
ATOM   3297  N   VAL D 205       5.168 -20.646 -50.581  1.00  0.00              
ATOM   3298  CA  VAL D 205       5.848 -19.448 -50.098  1.00  0.00              
ATOM   3299  C   VAL D 205       7.345 -19.633 -50.302  1.00  0.00              
ATOM   3300  O   VAL D 205       7.949 -20.550 -49.743  1.00  0.00              
ATOM   3301  CB  VAL D 205       5.555 -19.166 -48.612  1.00  0.00              
ATOM   3302  CG1 VAL D 205       6.309 -17.930 -48.146  1.00  0.00              
ATOM   3303  CG2 VAL D 205       4.060 -18.994 -48.388  1.00  0.00              
ATOM   3304  H   VAL D 205       5.236 -21.499 -50.046  1.00  0.00              
ATOM   3305  HA  VAL D 205       5.558 -18.569 -50.674  1.00  0.00              
ATOM   3306  HB  VAL D 205       5.867 -20.027 -48.020  1.00  0.00              
ATOM   3307 1HG1 VAL D 205       6.090 -17.745 -47.094  1.00  0.00              
ATOM   3308 2HG1 VAL D 205       7.380 -18.088 -48.271  1.00  0.00              
ATOM   3309 3HG1 VAL D 205       5.996 -17.069 -48.737  1.00  0.00              
ATOM   3310 1HG2 VAL D 205       3.871 -18.796 -47.332  1.00  0.00              
ATOM   3311 2HG2 VAL D 205       3.697 -18.158 -48.985  1.00  0.00              
ATOM   3312 3HG2 VAL D 205       3.541 -19.905 -48.685  1.00  0.00              
ATOM   3313  N   ALA D 206       7.938 -18.767 -51.118  1.00  0.00              
ATOM   3314  CA  ALA D 206       9.364 -18.845 -51.416  1.00  0.00              
ATOM   3315  C   ALA D 206      10.122 -17.821 -50.599  1.00  0.00              
ATOM   3316  O   ALA D 206       9.775 -16.642 -50.600  1.00  0.00              
ATOM   3317  CB  ALA D 206       9.609 -18.596 -52.895  1.00  0.00              
ATOM   3318  H   ALA D 206       7.385 -18.035 -51.543  1.00  0.00              
ATOM   3319  HA  ALA D 206       9.726 -19.835 -51.139  1.00  0.00              
ATOM   3320 1HB  ALA D 206      10.678 -18.658 -53.102  1.00  0.00              
ATOM   3321 2HB  ALA D 206       9.082 -19.347 -53.484  1.00  0.00              
ATOM   3322 3HB  ALA D 206       9.246 -17.605 -53.163  1.00  0.00              
ATOM   3323  N   THR D 207      11.160 -18.285 -49.914  1.00  0.00              
ATOM   3324  CA  THR D 207      12.010 -17.427 -49.099  1.00  0.00              
ATOM   3325  C   THR D 207      13.421 -17.376 -49.670  1.00  0.00              
ATOM   3326  O   THR D 207      14.062 -18.407 -49.857  1.00  0.00              
ATOM   3327  CB  THR D 207      12.070 -17.908 -47.637  1.00  0.00              
ATOM   3328  OG1 THR D 207      10.754 -17.891 -47.071  1.00  0.00              
ATOM   3329  CG2 THR D 207      12.982 -17.008 -46.817  1.00  0.00              
ATOM   3330  H   THR D 207      11.363 -19.273 -49.964  1.00  0.00              
ATOM   3331  HA  THR D 207      11.626 -16.406 -49.113  1.00  0.00              
ATOM   3332  HB  THR D 207      12.453 -18.928 -47.615  1.00  0.00              
ATOM   3333  HG1 THR D 207      10.275 -18.675 -47.352  1.00  0.00              
ATOM   3334 1HG2 THR D 207      13.013 -17.364 -45.788  1.00  0.00              
ATOM   3335 2HG2 THR D 207      13.987 -17.027 -47.238  1.00  0.00              
ATOM   3336 3HG2 THR D 207      12.599 -15.988 -46.838  1.00  0.00              
ATOM   3337  N   TRP D 208      13.898 -16.165 -49.927  1.00  0.00              
ATOM   3338  CA  TRP D 208      15.222 -15.951 -50.498  1.00  0.00              
ATOM   3339  C   TRP D 208      16.074 -15.151 -49.510  1.00  0.00              
ATOM   3340  O   TRP D 208      15.614 -14.148 -48.965  1.00  0.00              
ATOM   3341  CB  TRP D 208      15.126 -15.221 -51.840  1.00  0.00              
ATOM   3342  CG  TRP D 208      14.620 -16.085 -52.955  1.00  0.00              
ATOM   3343  CD1 TRP D 208      13.318 -16.310 -53.287  1.00  0.00              
ATOM   3344  CD2 TRP D 208      15.408 -16.836 -53.887  1.00  0.00              
ATOM   3345  NE1 TRP D 208      13.243 -17.156 -54.365  1.00  0.00              
ATOM   3346  CE2 TRP D 208      14.515 -17.492 -54.753  1.00  0.00              
ATOM   3347  CE3 TRP D 208      16.784 -17.017 -54.072  1.00  0.00              
ATOM   3348  CZ2 TRP D 208      14.947 -18.314 -55.783  1.00  0.00              
ATOM   3349  CZ3 TRP D 208      17.216 -17.840 -55.105  1.00  0.00              
ATOM   3350  CH2 TRP D 208      16.325 -18.469 -55.937  1.00  0.00              
ATOM   3351  H   TRP D 208      13.317 -15.366 -49.716  1.00  0.00              
ATOM   3352  HA  TRP D 208      15.714 -16.909 -50.663  1.00  0.00              
ATOM   3353 1HB  TRP D 208      14.440 -14.378 -51.763  1.00  0.00              
ATOM   3354 2HB  TRP D 208      16.109 -14.862 -52.143  1.00  0.00              
ATOM   3355  HD1 TRP D 208      12.563 -15.812 -52.680  1.00  0.00              
ATOM   3356  HE1 TRP D 208      12.391 -17.478 -54.801  1.00  0.00              
ATOM   3357  HE3 TRP D 208      17.535 -16.541 -53.443  1.00  0.00              
ATOM   3358  HZ2 TRP D 208      14.204 -18.794 -56.420  1.00  0.00              
ATOM   3359  HZ3 TRP D 208      18.291 -17.974 -55.238  1.00  0.00              
ATOM   3360  HH2 TRP D 208      16.706 -19.106 -56.735  1.00  0.00              
ATOM   3361  N   LEU D 209      17.305 -15.604 -49.272  1.00  0.00              
ATOM   3362  CA  LEU D 209      18.238 -14.855 -48.431  1.00  0.00              
ATOM   3363  C   LEU D 209      19.570 -14.562 -49.113  1.00  0.00              
ATOM   3364  O   LEU D 209      20.401 -15.455 -49.315  1.00  0.00              
ATOM   3365  CB  LEU D 209      18.483 -15.621 -47.125  1.00  0.00              
ATOM   3366  CG  LEU D 209      19.519 -14.993 -46.183  1.00  0.00              
ATOM   3367  CD1 LEU D 209      19.047 -13.618 -45.731  1.00  0.00              
ATOM   3368  CD2 LEU D 209      19.739 -15.907 -44.987  1.00  0.00              
ATOM   3369  H   LEU D 209      17.603 -16.479 -49.679  1.00  0.00              
ATOM   3370  HA  LEU D 209      17.817 -13.877 -48.199  1.00  0.00              
ATOM   3371 1HB  LEU D 209      17.489 -15.549 -46.688  1.00  0.00              
ATOM   3372 2HB  LEU D 209      18.722 -16.668 -47.310  1.00  0.00              
ATOM   3373  HG  LEU D 209      20.459 -14.929 -46.732  1.00  0.00              
ATOM   3374 1HD1 LEU D 209      19.789 -13.180 -45.064  1.00  0.00              
ATOM   3375 2HD1 LEU D 209      18.918 -12.974 -46.601  1.00  0.00              
ATOM   3376 3HD1 LEU D 209      18.098 -13.713 -45.206  1.00  0.00              
ATOM   3377 1HD2 LEU D 209      20.476 -15.460 -44.320  1.00  0.00              
ATOM   3378 2HD2 LEU D 209      18.798 -16.042 -44.453  1.00  0.00              
ATOM   3379 3HD2 LEU D 209      20.103 -16.876 -45.331  1.00  0.00              
ATOM   3380  N   PRO D 210      19.791 -13.289 -49.474  1.00  0.00              
ATOM   3381  CA  PRO D 210      21.024 -12.898 -50.155  1.00  0.00              
ATOM   3382  C   PRO D 210      22.243 -13.215 -49.293  1.00  0.00              
ATOM   3383  O   PRO D 210      22.278 -12.878 -48.108  1.00  0.00              
ATOM   3384  CB  PRO D 210      20.862 -11.393 -50.396  1.00  0.00              
ATOM   3385  CG  PRO D 210      19.388 -11.172 -50.384  1.00  0.00              
ATOM   3386  CD  PRO D 210      18.847 -12.139 -49.364  1.00  0.00              
ATOM   3387  HA  PRO D 210      21.185 -13.448 -51.095  1.00  0.00              
ATOM   3388 1HB  PRO D 210      21.360 -10.804 -49.612  1.00  0.00              
ATOM   3389 2HB  PRO D 210      21.302 -11.089 -51.357  1.00  0.00              
ATOM   3390 1HG  PRO D 210      19.144 -10.135 -50.113  1.00  0.00              
ATOM   3391 2HG  PRO D 210      18.949 -11.358 -51.375  1.00  0.00              
ATOM   3392 1HD  PRO D 210      18.850 -11.717 -48.348  1.00  0.00              
ATOM   3393 2HD  PRO D 210      17.813 -12.441 -49.584  1.00  0.00              
ATOM   3394  N   GLN D 211      23.226 -13.885 -49.883  1.00  0.00              
ATOM   3395  CA  GLN D 211      24.498 -14.129 -49.212  1.00  0.00              
ATOM   3396  C   GLN D 211      25.618 -13.858 -50.208  1.00  0.00              
ATOM   3397  O   GLN D 211      25.419 -14.001 -51.418  1.00  0.00              
ATOM   3398  CB  GLN D 211      24.584 -15.564 -48.684  1.00  0.00              
ATOM   3399  CG  GLN D 211      23.563 -15.895 -47.611  1.00  0.00              
ATOM   3400  CD  GLN D 211      23.807 -17.252 -46.978  1.00  0.00              
ATOM   3401  OE1 GLN D 211      24.784 -17.935 -47.299  1.00  0.00              
ATOM   3402  NE2 GLN D 211      22.918 -17.652 -46.078  1.00  0.00              
ATOM   3403  H   GLN D 211      23.088 -14.235 -50.820  1.00  0.00              
ATOM   3404  HA  GLN D 211      24.607 -13.440 -48.374  1.00  0.00              
ATOM   3405 1HB  GLN D 211      24.446 -16.223 -49.542  1.00  0.00              
ATOM   3406 2HB  GLN D 211      25.591 -15.692 -48.287  1.00  0.00              
ATOM   3407 1HG  GLN D 211      23.295 -15.198 -46.816  1.00  0.00              
ATOM   3408 2HG  GLN D 211      22.730 -15.984 -48.309  1.00  0.00              
ATOM   3409 1HE2 GLN D 211      23.027 -18.540 -45.627  1.00  0.00              
ATOM   3410 2HE2 GLN D 211      22.139 -17.068 -45.848  1.00  0.00              
ATOM   3411  N   ARG D 212      26.780 -13.459 -49.696  1.00  0.00              
ATOM   3412  CA  ARG D 212      27.897 -13.043 -50.539  1.00  0.00              
ATOM   3413  C   ARG D 212      28.172 -14.055 -51.651  1.00  0.00              
ATOM   3414  O   ARG D 212      28.162 -13.705 -52.834  1.00  0.00              
ATOM   3415  CB  ARG D 212      29.151 -12.761 -49.724  1.00  0.00              
ATOM   3416  CG  ARG D 212      30.304 -12.160 -50.513  1.00  0.00              
ATOM   3417  CD  ARG D 212      31.532 -11.921 -49.714  1.00  0.00              
ATOM   3418  NE  ARG D 212      32.180 -13.129 -49.228  1.00  0.00              
ATOM   3419  CZ  ARG D 212      33.112 -13.159 -48.256  1.00  0.00              
ATOM   3420  NH1 ARG D 212      33.537 -12.051 -47.690  1.00  0.00              
ATOM   3421  NH2 ARG D 212      33.607 -14.332 -47.902  1.00  0.00              
ATOM   3422  H   ARG D 212      26.889 -13.441 -48.692  1.00  0.00              
ATOM   3423  HA  ARG D 212      27.654 -12.104 -51.037  1.00  0.00              
ATOM   3424 1HB  ARG D 212      28.865 -12.076 -48.927  1.00  0.00              
ATOM   3425 2HB  ARG D 212      29.469 -13.709 -49.291  1.00  0.00              
ATOM   3426 1HG  ARG D 212      30.559 -12.838 -51.327  1.00  0.00              
ATOM   3427 2HG  ARG D 212      29.980 -11.203 -50.926  1.00  0.00              
ATOM   3428 1HD  ARG D 212      32.257 -11.389 -50.330  1.00  0.00              
ATOM   3429 2HD  ARG D 212      31.279 -11.314 -48.846  1.00  0.00              
ATOM   3430  HE  ARG D 212      32.050 -14.089 -49.516  1.00  0.00              
ATOM   3431 1HH1 ARG D 212      33.162 -11.161 -47.985  1.00  0.00              
ATOM   3432 2HH1 ARG D 212      34.237 -12.095 -46.963  1.00  0.00              
ATOM   3433 1HH2 ARG D 212      33.282 -15.173 -48.359  1.00  0.00              
ATOM   3434 2HH2 ARG D 212      34.307 -14.384 -47.177  1.00  0.00              
ATOM   3435  N   ARG D 213      28.401 -15.309 -51.275  1.00  0.00              
ATOM   3436  CA  ARG D 213      28.645 -16.354 -52.266  1.00  0.00              
ATOM   3437  C   ARG D 213      27.876 -17.640 -51.985  1.00  0.00              
ATOM   3438  O   ARG D 213      28.343 -18.740 -52.296  1.00  0.00              
ATOM   3439  CB  ARG D 213      30.132 -16.636 -52.427  1.00  0.00              
ATOM   3440  CG  ARG D 213      30.950 -15.467 -52.954  1.00  0.00              
ATOM   3441  CD  ARG D 213      30.701 -15.137 -54.380  1.00  0.00              
ATOM   3442  NE  ARG D 213      31.578 -14.113 -54.924  1.00  0.00              
ATOM   3443  CZ  ARG D 213      31.336 -12.789 -54.863  1.00  0.00              
ATOM   3444  NH1 ARG D 213      30.234 -12.326 -54.318  1.00  0.00              
ATOM   3445  NH2 ARG D 213      32.229 -11.967 -55.387  1.00  0.00              
ATOM   3446  H   ARG D 213      28.406 -15.551 -50.294  1.00  0.00              
ATOM   3447  HA  ARG D 213      28.301 -16.021 -53.246  1.00  0.00              
ATOM   3448 1HB  ARG D 213      30.509 -16.927 -51.448  1.00  0.00              
ATOM   3449 2HB  ARG D 213      30.224 -17.476 -53.116  1.00  0.00              
ATOM   3450 1HG  ARG D 213      30.716 -14.584 -52.359  1.00  0.00              
ATOM   3451 2HG  ARG D 213      32.009 -15.709 -52.844  1.00  0.00              
ATOM   3452 1HD  ARG D 213      30.838 -16.037 -54.980  1.00  0.00              
ATOM   3453 2HD  ARG D 213      29.677 -14.782 -54.487  1.00  0.00              
ATOM   3454  HE  ARG D 213      32.459 -14.210 -55.409  1.00  0.00              
ATOM   3455 1HH1 ARG D 213      29.553 -12.968 -53.938  1.00  0.00              
ATOM   3456 2HH1 ARG D 213      30.071 -11.330 -54.282  1.00  0.00              
ATOM   3457 1HH2 ARG D 213      33.063 -12.341 -55.819  1.00  0.00              
ATOM   3458 2HH2 ARG D 213      32.073 -10.971 -55.356  1.00  0.00              
ATOM   3459  N   GLY D 214      26.685 -17.495 -51.413  1.00  0.00              
ATOM   3460  CA  GLY D 214      25.919 -18.666 -51.030  1.00  0.00              
ATOM   3461  C   GLY D 214      24.427 -18.418 -50.966  1.00  0.00              
ATOM   3462  O   GLY D 214      23.774 -18.844 -50.014  1.00  0.00              
ATOM   3463  H   GLY D 214      26.300 -16.578 -51.239  1.00  0.00              
ATOM   3464 1HA  GLY D 214      26.094 -19.460 -51.757  1.00  0.00              
ATOM   3465 2HA  GLY D 214      26.244 -18.999 -50.045  1.00  0.00              
ATOM   3466  N   MET D 215      23.884 -17.736 -51.975  1.00  0.00              
ATOM   3467  CA  MET D 215      22.458 -17.378 -52.011  1.00  0.00              
ATOM   3468  C   MET D 215      21.580 -18.533 -51.516  1.00  0.00              
ATOM   3469  O   MET D 215      21.578 -19.625 -52.085  1.00  0.00              
ATOM   3470  CB  MET D 215      22.070 -16.978 -53.439  1.00  0.00              
ATOM   3471  CG  MET D 215      20.610 -16.563 -53.642  1.00  0.00              
ATOM   3472  SD  MET D 215      20.152 -15.007 -52.856  1.00  0.00              
ATOM   3473  CE  MET D 215      21.037 -13.825 -53.904  1.00  0.00              
ATOM   3474  H   MET D 215      24.480 -17.458 -52.740  1.00  0.00              
ATOM   3475  HA  MET D 215      22.268 -16.539 -51.342  1.00  0.00              
ATOM   3476 1HB  MET D 215      22.713 -16.146 -53.721  1.00  0.00              
ATOM   3477 2HB  MET D 215      22.283 -17.836 -54.078  1.00  0.00              
ATOM   3478 1HG  MET D 215      20.429 -16.470 -54.712  1.00  0.00              
ATOM   3479 2HG  MET D 215      19.975 -17.349 -53.232  1.00  0.00              
ATOM   3480 1HE  MET D 215      20.853 -12.812 -53.545  1.00  0.00              
ATOM   3481 2HE  MET D 215      22.106 -14.034 -53.867  1.00  0.00              
ATOM   3482 3HE  MET D 215      20.684 -13.914 -54.931  1.00  0.00              
ATOM   3483  N   TYR D 216      20.829 -18.274 -50.448  1.00  0.00              
ATOM   3484  CA  TYR D 216      19.967 -19.286 -49.846  1.00  0.00              
ATOM   3485  C   TYR D 216      18.514 -19.206 -50.312  1.00  0.00              
ATOM   3486  O   TYR D 216      17.935 -18.123 -50.428  1.00  0.00              
ATOM   3487  CB  TYR D 216      20.009 -19.188 -48.324  1.00  0.00              
ATOM   3488  CG  TYR D 216      19.130 -20.194 -47.618  1.00  0.00              
ATOM   3489  CD1 TYR D 216      19.515 -21.528 -47.505  1.00  0.00              
ATOM   3490  CD2 TYR D 216      17.894 -19.818 -47.083  1.00  0.00              
ATOM   3491  CE1 TYR D 216      18.694 -22.464 -46.878  1.00  0.00              
ATOM   3492  CE2 TYR D 216      17.059 -20.748 -46.452  1.00  0.00              
ATOM   3493  CZ  TYR D 216      17.468 -22.071 -46.353  1.00  0.00              
ATOM   3494  OH  TYR D 216      16.661 -23.003 -45.733  1.00  0.00              
ATOM   3495  H   TYR D 216      20.858 -17.348 -50.043  1.00  0.00              
ATOM   3496  HA  TYR D 216      20.304 -20.280 -50.139  1.00  0.00              
ATOM   3497 1HB  TYR D 216      21.047 -19.335 -48.019  1.00  0.00              
ATOM   3498 2HB  TYR D 216      19.693 -18.179 -48.057  1.00  0.00              
ATOM   3499  HD1 TYR D 216      20.475 -21.835 -47.918  1.00  0.00              
ATOM   3500  HD2 TYR D 216      17.579 -18.778 -47.165  1.00  0.00              
ATOM   3501  HE1 TYR D 216      19.008 -23.505 -46.797  1.00  0.00              
ATOM   3502  HE2 TYR D 216      16.099 -20.430 -46.045  1.00  0.00              
ATOM   3503  HH  TYR D 216      17.043 -23.884 -45.722  1.00  0.00              
ATOM   3504  N   ARG D 217      17.927 -20.369 -50.573  1.00  0.00              
ATOM   3505  CA  ARG D 217      16.550 -20.447 -51.038  1.00  0.00              
ATOM   3506  C   ARG D 217      15.817 -21.613 -50.384  1.00  0.00              
ATOM   3507  O   ARG D 217      16.296 -22.744 -50.395  1.00  0.00              
ATOM   3508  CB  ARG D 217      16.462 -20.510 -52.556  1.00  0.00              
ATOM   3509  CG  ARG D 217      17.032 -21.775 -53.179  1.00  0.00              
ATOM   3510  CD  ARG D 217      16.960 -21.813 -54.661  1.00  0.00              
ATOM   3511  NE  ARG D 217      17.541 -23.004 -55.262  1.00  0.00              
ATOM   3512  CZ  ARG D 217      17.669 -23.206 -56.588  1.00  0.00              
ATOM   3513  NH1 ARG D 217      17.228 -22.323 -57.455  1.00  0.00              
ATOM   3514  NH2 ARG D 217      18.231 -24.332 -56.995  1.00  0.00              
ATOM   3515  H   ARG D 217      18.452 -21.222 -50.442  1.00  0.00              
ATOM   3516  HA  ARG D 217      16.013 -19.542 -50.755  1.00  0.00              
ATOM   3517 1HB  ARG D 217      15.408 -20.423 -52.817  1.00  0.00              
ATOM   3518 2HB  ARG D 217      17.004 -19.646 -52.942  1.00  0.00              
ATOM   3519 1HG  ARG D 217      18.079 -21.862 -52.890  1.00  0.00              
ATOM   3520 2HG  ARG D 217      16.477 -22.630 -52.792  1.00  0.00              
ATOM   3521 1HD  ARG D 217      15.916 -21.769 -54.968  1.00  0.00              
ATOM   3522 2HD  ARG D 217      17.493 -20.952 -55.064  1.00  0.00              
ATOM   3523  HE  ARG D 217      17.923 -23.828 -54.818  1.00  0.00              
ATOM   3524 1HH1 ARG D 217      16.786 -21.476 -57.127  1.00  0.00              
ATOM   3525 2HH1 ARG D 217      17.334 -22.494 -58.444  1.00  0.00              
ATOM   3526 1HH2 ARG D 217      18.548 -25.009 -56.315  1.00  0.00              
ATOM   3527 2HH2 ARG D 217      18.338 -24.510 -57.983  1.00  0.00              
ATOM   3528  N   TYR D 218      14.653 -21.320 -49.811  1.00  0.00              
ATOM   3529  CA  TYR D 218      13.804 -22.328 -49.180  1.00  0.00              
ATOM   3530  C   TYR D 218      12.357 -22.135 -49.632  1.00  0.00              
ATOM   3531  O   TYR D 218      11.828 -21.024 -49.580  1.00  0.00              
ATOM   3532  CB  TYR D 218      13.904 -22.250 -47.655  1.00  0.00              
ATOM   3533  CG  TYR D 218      13.032 -23.253 -46.931  1.00  0.00              
ATOM   3534  CD1 TYR D 218      13.343 -24.604 -46.941  1.00  0.00              
ATOM   3535  CD2 TYR D 218      11.902 -22.843 -46.239  1.00  0.00              
ATOM   3536  CE1 TYR D 218      12.551 -25.524 -46.282  1.00  0.00              
ATOM   3537  CE2 TYR D 218      11.103 -23.754 -45.577  1.00  0.00              
ATOM   3538  CZ  TYR D 218      11.429 -25.094 -45.599  1.00  0.00              
ATOM   3539  OH  TYR D 218      10.637 -26.006 -44.940  1.00  0.00              
ATOM   3540  H   TYR D 218      14.352 -20.356 -49.816  1.00  0.00              
ATOM   3541  HA  TYR D 218      14.117 -23.325 -49.493  1.00  0.00              
ATOM   3542 1HB  TYR D 218      14.949 -22.420 -47.391  1.00  0.00              
ATOM   3543 2HB  TYR D 218      13.615 -21.240 -47.364  1.00  0.00              
ATOM   3544  HD1 TYR D 218      14.230 -24.937 -47.481  1.00  0.00              
ATOM   3545  HD2 TYR D 218      11.648 -21.783 -46.226  1.00  0.00              
ATOM   3546  HE1 TYR D 218      12.806 -26.583 -46.297  1.00  0.00              
ATOM   3547  HE2 TYR D 218      10.218 -23.412 -45.039  1.00  0.00              
ATOM   3548  HH  TYR D 218       9.886 -25.600 -44.500  1.00  0.00              
ATOM   3549  N   ASN D 219      11.728 -23.214 -50.085  1.00  0.00              
ATOM   3550  CA  ASN D 219      10.344 -23.190 -50.558  1.00  0.00              
ATOM   3551  C   ASN D 219       9.486 -23.982 -49.592  1.00  0.00              
ATOM   3552  O   ASN D 219       9.706 -25.179 -49.400  1.00  0.00              
ATOM   3553  CB  ASN D 219      10.246 -23.816 -51.957  1.00  0.00              
ATOM   3554  CG  ASN D 219      11.063 -23.065 -52.976  1.00  0.00              
ATOM   3555  OD1 ASN D 219      10.781 -21.910 -53.268  1.00  0.00              
ATOM   3556  ND2 ASN D 219      12.084 -23.714 -53.524  1.00  0.00              
ATOM   3557  H   ASN D 219      12.238 -24.085 -50.100  1.00  0.00              
ATOM   3558  HA  ASN D 219       9.976 -22.163 -50.575  1.00  0.00              
ATOM   3559 1HB  ASN D 219      10.362 -24.891 -52.097  1.00  0.00              
ATOM   3560 2HB  ASN D 219       9.196 -23.547 -52.073  1.00  0.00              
ATOM   3561 1HD2 ASN D 219      12.657 -23.259 -54.206  1.00  0.00              
ATOM   3562 2HD2 ASN D 219      12.278 -24.657 -53.254  1.00  0.00              
ATOM   3563  N   ALA D 220       8.502 -23.312 -49.000  1.00  0.00              
ATOM   3564  CA  ALA D 220       7.559 -23.955 -48.099  1.00  0.00              
ATOM   3565  C   ALA D 220       6.186 -24.069 -48.738  1.00  0.00              
ATOM   3566  O   ALA D 220       5.568 -23.064 -49.112  1.00  0.00              
ATOM   3567  CB  ALA D 220       7.455 -23.159 -46.803  1.00  0.00              
ATOM   3568  H   ALA D 220       8.410 -22.323 -49.184  1.00  0.00              
ATOM   3569  HA  ALA D 220       7.908 -24.967 -47.892  1.00  0.00              
ATOM   3570 1HB  ALA D 220       6.748 -23.648 -46.132  1.00  0.00              
ATOM   3571 2HB  ALA D 220       8.434 -23.114 -46.324  1.00  0.00              
ATOM   3572 3HB  ALA D 220       7.110 -22.150 -47.021  1.00  0.00              
ATOM   3573  N   LEU D 221       5.709 -25.302 -48.844  1.00  0.00              
ATOM   3574  CA  LEU D 221       4.458 -25.575 -49.527  1.00  0.00              
ATOM   3575  C   LEU D 221       3.377 -25.716 -48.480  1.00  0.00              
ATOM   3576  O   LEU D 221       3.525 -26.475 -47.518  1.00  0.00              
ATOM   3577  CB  LEU D 221       4.550 -26.860 -50.358  1.00  0.00              
ATOM   3578  CG  LEU D 221       3.229 -27.130 -51.081  1.00  0.00              
ATOM   3579  CD1 LEU D 221       3.003 -26.030 -52.114  1.00  0.00              
ATOM   3580  CD2 LEU D 221       3.261 -28.487 -51.753  1.00  0.00              
ATOM   3581  H   LEU D 221       6.228 -26.070 -48.441  1.00  0.00              
ATOM   3582  HA  LEU D 221       4.206 -24.736 -50.175  1.00  0.00              
ATOM   3583 1HB  LEU D 221       5.336 -26.566 -51.053  1.00  0.00              
ATOM   3584 2HB  LEU D 221       4.892 -27.705 -49.759  1.00  0.00              
ATOM   3585  HG  LEU D 221       2.446 -27.162 -50.322  1.00  0.00              
ATOM   3586 1HD1 LEU D 221       2.063 -26.210 -52.637  1.00  0.00              
ATOM   3587 2HD1 LEU D 221       2.958 -25.064 -51.612  1.00  0.00              
ATOM   3588 3HD1 LEU D 221       3.823 -26.030 -52.830  1.00  0.00              
ATOM   3589 1HD2 LEU D 221       2.313 -28.662 -52.262  1.00  0.00              
ATOM   3590 2HD2 LEU D 221       4.073 -28.514 -52.480  1.00  0.00              
ATOM   3591 3HD2 LEU D 221       3.419 -29.262 -51.005  1.00  0.00              
ATOM   3592  N   TYR D 222       2.293 -24.976 -48.664  1.00  0.00              
ATOM   3593  CA  TYR D 222       1.135 -25.091 -47.792  1.00  0.00              
ATOM   3594  C   TYR D 222      -0.130 -25.502 -48.525  1.00  0.00              
ATOM   3595  O   TYR D 222      -0.860 -24.655 -49.024  1.00  0.00              
ATOM   3596  CB  TYR D 222       0.888 -23.750 -47.080  1.00  0.00              
ATOM   3597  CG  TYR D 222       2.045 -23.278 -46.236  1.00  0.00              
ATOM   3598  CD1 TYR D 222       2.941 -22.335 -46.714  1.00  0.00              
ATOM   3599  CD2 TYR D 222       2.277 -23.822 -44.973  1.00  0.00              
ATOM   3600  CE1 TYR D 222       4.049 -21.941 -45.956  1.00  0.00              
ATOM   3601  CE2 TYR D 222       3.369 -23.439 -44.215  1.00  0.00              
ATOM   3602  CZ  TYR D 222       4.255 -22.502 -44.704  1.00  0.00              
ATOM   3603  OH  TYR D 222       5.353 -22.132 -43.953  1.00  0.00              
ATOM   3604  H   TYR D 222       2.269 -24.317 -49.428  1.00  0.00              
ATOM   3605  HA  TYR D 222       1.306 -25.874 -47.052  1.00  0.00              
ATOM   3606 1HB  TYR D 222       0.675 -23.009 -47.852  1.00  0.00              
ATOM   3607 2HB  TYR D 222       0.008 -23.878 -46.448  1.00  0.00              
ATOM   3608  HD1 TYR D 222       2.773 -21.900 -47.700  1.00  0.00              
ATOM   3609  HD2 TYR D 222       1.580 -24.563 -44.583  1.00  0.00              
ATOM   3610  HE1 TYR D 222       4.746 -21.199 -46.344  1.00  0.00              
ATOM   3611  HE2 TYR D 222       3.531 -23.880 -43.231  1.00  0.00              
ATOM   3612  HH  TYR D 222       5.401 -22.589 -43.109  1.00  0.00              
ATOM   3613  N   PRO D 223      -0.400 -26.814 -48.610  1.00  0.00              
ATOM   3614  CA  PRO D 223      -1.615 -27.328 -49.259  1.00  0.00              
ATOM   3615  C   PRO D 223      -2.846 -26.694 -48.595  1.00  0.00              
ATOM   3616  O   PRO D 223      -2.904 -26.574 -47.363  1.00  0.00              
ATOM   3617  CB  PRO D 223      -1.554 -28.844 -49.054  1.00  0.00              
ATOM   3618  CG  PRO D 223      -0.104 -29.136 -48.870  1.00  0.00              
ATOM   3619  CD  PRO D 223       0.449 -27.954 -48.120  1.00  0.00              
ATOM   3620  HA  PRO D 223      -1.671 -27.066 -50.326  1.00  0.00              
ATOM   3621 1HB  PRO D 223      -2.138 -29.156 -48.175  1.00  0.00              
ATOM   3622 2HB  PRO D 223      -1.962 -29.386 -49.921  1.00  0.00              
ATOM   3623 1HG  PRO D 223       0.046 -30.069 -48.305  1.00  0.00              
ATOM   3624 2HG  PRO D 223       0.402 -29.263 -49.839  1.00  0.00              
ATOM   3625 1HD  PRO D 223       0.361 -28.075 -47.029  1.00  0.00              
ATOM   3626 2HD  PRO D 223       1.514 -27.783 -48.338  1.00  0.00              
ATOM   3627  N   LEU D 224      -3.833 -26.309 -49.400  1.00  0.00              
ATOM   3628  CA  LEU D 224      -5.004 -25.640 -48.863  1.00  0.00              
ATOM   3629  C   LEU D 224      -5.928 -26.515 -48.026  1.00  0.00              
ATOM   3630  O   LEU D 224      -6.808 -25.998 -47.332  1.00  0.00              
ATOM   3631  CB  LEU D 224      -5.790 -24.967 -49.988  1.00  0.00              
ATOM   3632  CG  LEU D 224      -5.046 -23.803 -50.645  1.00  0.00              
ATOM   3633  CD1 LEU D 224      -5.848 -23.299 -51.838  1.00  0.00              
ATOM   3634  CD2 LEU D 224      -4.834 -22.682 -49.636  1.00  0.00              
ATOM   3635  H   LEU D 224      -3.775 -26.480 -50.393  1.00  0.00              
ATOM   3636  HA  LEU D 224      -4.692 -24.856 -48.174  1.00  0.00              
ATOM   3637 1HB  LEU D 224      -5.871 -25.806 -50.676  1.00  0.00              
ATOM   3638 2HB  LEU D 224      -6.786 -24.667 -49.661  1.00  0.00              
ATOM   3639  HG  LEU D 224      -4.062 -24.171 -50.938  1.00  0.00              
ATOM   3640 1HD1 LEU D 224      -5.319 -22.470 -52.308  1.00  0.00              
ATOM   3641 2HD1 LEU D 224      -5.971 -24.107 -52.560  1.00  0.00              
ATOM   3642 3HD1 LEU D 224      -6.828 -22.961 -51.502  1.00  0.00              
ATOM   3643 1HD2 LEU D 224      -4.303 -21.859 -50.115  1.00  0.00              
ATOM   3644 2HD2 LEU D 224      -5.801 -22.329 -49.276  1.00  0.00              
ATOM   3645 3HD2 LEU D 224      -4.246 -23.053 -48.797  1.00  0.00              
ATOM   3646  N   ASP D 225      -5.742 -27.830 -48.069  1.00  0.00              
ATOM   3647  CA  ASP D 225      -6.557 -28.683 -47.220  1.00  0.00              
ATOM   3648  C   ASP D 225      -5.947 -28.839 -45.828  1.00  0.00              
ATOM   3649  O   ASP D 225      -6.513 -29.516 -44.975  1.00  0.00              
ATOM   3650  CB  ASP D 225      -6.785 -30.058 -47.870  1.00  0.00              
ATOM   3651  CG  ASP D 225      -5.504 -30.835 -48.078  1.00  0.00              
ATOM   3652  OD1 ASP D 225      -5.589 -31.991 -48.538  1.00  0.00              
ATOM   3653  OD2 ASP D 225      -4.414 -30.309 -47.783  1.00  0.00              
ATOM   3654  H   ASP D 225      -5.052 -28.253 -48.673  1.00  0.00              
ATOM   3655  HA  ASP D 225      -7.538 -28.229 -47.073  1.00  0.00              
ATOM   3656 1HB  ASP D 225      -7.517 -30.671 -47.345  1.00  0.00              
ATOM   3657 2HB  ASP D 225      -7.192 -29.750 -48.833  1.00  0.00              
ATOM   3658  N   ARG D 226      -4.794 -28.207 -45.603  1.00  0.00              
ATOM   3659  CA  ARG D 226      -4.114 -28.247 -44.302  1.00  0.00              
ATOM   3660  C   ARG D 226      -3.878 -26.825 -43.752  1.00  0.00              
ATOM   3661  O   ARG D 226      -3.887 -26.602 -42.535  1.00  0.00              
ATOM   3662  CB  ARG D 226      -2.821 -29.048 -44.358  1.00  0.00              
ATOM   3663  CG  ARG D 226      -2.999 -30.529 -44.649  1.00  0.00              
ATOM   3664  CD  ARG D 226      -3.645 -31.296 -43.553  1.00  0.00              
ATOM   3665  NE  ARG D 226      -3.785 -32.719 -43.814  1.00  0.00              
ATOM   3666  CZ  ARG D 226      -4.849 -33.286 -44.416  1.00  0.00              
ATOM   3667  NH1 ARG D 226      -5.882 -32.563 -44.786  1.00  0.00              
ATOM   3668  NH2 ARG D 226      -4.837 -34.594 -44.603  1.00  0.00              
ATOM   3669  H   ARG D 226      -4.378 -27.682 -46.359  1.00  0.00              
ATOM   3670  HA  ARG D 226      -4.741 -28.760 -43.573  1.00  0.00              
ATOM   3671 1HB  ARG D 226      -2.203 -28.600 -45.135  1.00  0.00              
ATOM   3672 2HB  ARG D 226      -2.332 -28.929 -43.391  1.00  0.00              
ATOM   3673 1HG  ARG D 226      -3.616 -30.636 -45.542  1.00  0.00              
ATOM   3674 2HG  ARG D 226      -2.017 -30.967 -44.832  1.00  0.00              
ATOM   3675 1HD  ARG D 226      -3.050 -31.187 -42.647  1.00  0.00              
ATOM   3676 2HD  ARG D 226      -4.644 -30.895 -43.382  1.00  0.00              
ATOM   3677  HE  ARG D 226      -3.151 -33.479 -43.603  1.00  0.00              
ATOM   3678 1HH1 ARG D 226      -5.884 -31.566 -44.620  1.00  0.00              
ATOM   3679 2HH1 ARG D 226      -6.670 -33.006 -45.236  1.00  0.00              
ATOM   3680 1HH2 ARG D 226      -4.042 -35.138 -44.296  1.00  0.00              
ATOM   3681 2HH2 ARG D 226      -5.621 -35.044 -45.051  1.00  0.00              
ATOM   3682  N   LEU D 227      -3.669 -25.875 -44.655  1.00  0.00              
ATOM   3683  CA  LEU D 227      -3.360 -24.500 -44.279  1.00  0.00              
ATOM   3684  C   LEU D 227      -4.451 -23.689 -43.601  1.00  0.00              
ATOM   3685  O   LEU D 227      -5.499 -23.424 -44.188  1.00  0.00              
ATOM   3686  CB  LEU D 227      -2.893 -23.722 -45.509  1.00  0.00              
ATOM   3687  CG  LEU D 227      -2.507 -22.254 -45.292  1.00  0.00              
ATOM   3688  CD1 LEU D 227      -1.296 -22.157 -44.338  1.00  0.00              
ATOM   3689  CD2 LEU D 227      -2.159 -21.638 -46.628  1.00  0.00              
ATOM   3690  H   LEU D 227      -3.728 -26.117 -45.635  1.00  0.00              
ATOM   3691  HA  LEU D 227      -2.566 -24.495 -43.533  1.00  0.00              
ATOM   3692 1HB  LEU D 227      -2.003 -24.298 -45.755  1.00  0.00              
ATOM   3693 2HB  LEU D 227      -3.610 -23.790 -46.327  1.00  0.00              
ATOM   3694  HG  LEU D 227      -3.387 -21.742 -44.901  1.00  0.00              
ATOM   3695 1HD1 LEU D 227      -1.031 -21.110 -44.192  1.00  0.00              
ATOM   3696 2HD1 LEU D 227      -1.554 -22.602 -43.378  1.00  0.00              
ATOM   3697 3HD1 LEU D 227      -0.449 -22.688 -44.770  1.00  0.00              
ATOM   3698 1HD2 LEU D 227      -1.884 -20.592 -46.484  1.00  0.00              
ATOM   3699 2HD2 LEU D 227      -1.323 -22.177 -47.072  1.00  0.00              
ATOM   3700 3HD2 LEU D 227      -3.022 -21.697 -47.292  1.00  0.00              
ATOM   3701  N   ALA D 228      -4.184 -23.273 -42.365  1.00  0.00              
ATOM   3702  CA  ALA D 228      -5.126 -22.445 -41.620  1.00  0.00              
ATOM   3703  C   ALA D 228      -4.692 -21.014 -41.864  1.00  0.00              
ATOM   3704  O   ALA D 228      -3.517 -20.682 -41.741  1.00  0.00              
ATOM   3705  CB  ALA D 228      -5.066 -22.771 -40.109  1.00  0.00              
ATOM   3706  H   ALA D 228      -3.311 -23.537 -41.932  1.00  0.00              
ATOM   3707  HA  ALA D 228      -6.129 -22.618 -42.011  1.00  0.00              
ATOM   3708 1HB  ALA D 228      -5.778 -22.141 -39.574  1.00  0.00              
ATOM   3709 2HB  ALA D 228      -5.321 -23.819 -39.952  1.00  0.00              
ATOM   3710 3HB  ALA D 228      -4.061 -22.579 -39.737  1.00  0.00              
ATOM   3711  N   VAL D 229      -5.639 -20.161 -42.224  1.00  0.00              
ATOM   3712  CA  VAL D 229      -5.327 -18.774 -42.549  1.00  0.00              
ATOM   3713  C   VAL D 229      -6.039 -17.932 -41.498  1.00  0.00              
ATOM   3714  O   VAL D 229      -7.240 -18.117 -41.252  1.00  0.00              
ATOM   3715  CB  VAL D 229      -5.783 -18.370 -43.963  1.00  0.00              
ATOM   3716  CG1 VAL D 229      -5.471 -16.904 -44.224  1.00  0.00              
ATOM   3717  CG2 VAL D 229      -5.117 -19.249 -45.010  1.00  0.00              
ATOM   3718  H   VAL D 229      -6.598 -20.474 -42.276  1.00  0.00              
ATOM   3719  HA  VAL D 229      -4.256 -18.581 -42.476  1.00  0.00              
ATOM   3720  HB  VAL D 229      -6.857 -18.534 -44.050  1.00  0.00              
ATOM   3721 1HG1 VAL D 229      -5.800 -16.635 -45.228  1.00  0.00              
ATOM   3722 2HG1 VAL D 229      -5.992 -16.285 -43.494  1.00  0.00              
ATOM   3723 3HG1 VAL D 229      -4.397 -16.740 -44.140  1.00  0.00              
ATOM   3724 1HG2 VAL D 229      -5.450 -18.950 -46.003  1.00  0.00              
ATOM   3725 2HG2 VAL D 229      -4.034 -19.139 -44.942  1.00  0.00              
ATOM   3726 3HG2 VAL D 229      -5.387 -20.291 -44.836  1.00  0.00              
ATOM   3727  N   VAL D 230      -5.295 -17.020 -40.876  1.00  0.00              
ATOM   3728  CA  VAL D 230      -5.843 -16.181 -39.821  1.00  0.00              
ATOM   3729  C   VAL D 230      -5.674 -14.694 -40.061  1.00  0.00              
ATOM   3730  O   VAL D 230      -4.599 -14.219 -40.424  1.00  0.00              
ATOM   3731  CB  VAL D 230      -5.204 -16.526 -38.462  1.00  0.00              
ATOM   3732  CG1 VAL D 230      -5.748 -15.616 -37.372  1.00  0.00              
ATOM   3733  CG2 VAL D 230      -5.455 -17.985 -38.111  1.00  0.00              
ATOM   3734  H   VAL D 230      -4.327 -16.907 -41.141  1.00  0.00              
ATOM   3735  HA  VAL D 230      -6.924 -16.296 -39.745  1.00  0.00              
ATOM   3736  HB  VAL D 230      -4.124 -16.400 -38.537  1.00  0.00              
ATOM   3737 1HG1 VAL D 230      -5.285 -15.873 -36.418  1.00  0.00              
ATOM   3738 2HG1 VAL D 230      -5.519 -14.579 -37.616  1.00  0.00              
ATOM   3739 3HG1 VAL D 230      -6.827 -15.743 -37.296  1.00  0.00              
ATOM   3740 1HG2 VAL D 230      -4.996 -18.212 -37.149  1.00  0.00              
ATOM   3741 2HG2 VAL D 230      -6.528 -18.165 -38.053  1.00  0.00              
ATOM   3742 3HG2 VAL D 230      -5.020 -18.625 -38.879  1.00  0.00              
ATOM   3743  N   ASN D 231      -6.750 -13.959 -39.836  1.00  0.00              
ATOM   3744  CA  ASN D 231      -6.740 -12.513 -40.002  1.00  0.00              
ATOM   3745  C   ASN D 231      -6.131 -11.923 -38.733  1.00  0.00              
ATOM   3746  O   ASN D 231      -6.738 -11.976 -37.673  1.00  0.00              
ATOM   3747  CB  ASN D 231      -8.123 -11.947 -40.268  1.00  0.00              
ATOM   3748  CG  ASN D 231      -8.145 -10.451 -40.421  1.00  0.00              
ATOM   3749  OD1 ASN D 231      -7.267  -9.742 -39.918  1.00  0.00              
ATOM   3750  ND2 ASN D 231      -9.188  -9.963 -41.043  1.00  0.00              
ATOM   3751  H   ASN D 231      -7.602 -14.414 -39.541  1.00  0.00              
ATOM   3752  HA  ASN D 231      -6.116 -12.243 -40.856  1.00  0.00              
ATOM   3753 1HB  ASN D 231      -8.774 -12.393 -41.020  1.00  0.00              
ATOM   3754 2HB  ASN D 231      -8.488 -12.203 -39.273  1.00  0.00              
ATOM   3755 1HD2 ASN D 231      -9.270  -8.976 -41.182  1.00  0.00              
ATOM   3756 2HD2 ASN D 231      -9.902 -10.577 -41.379  1.00  0.00              
ATOM   3757  N   VAL D 232      -4.928 -11.381 -38.839  1.00  0.00              
ATOM   3758  CA  VAL D 232      -4.265 -10.777 -37.687  1.00  0.00              
ATOM   3759  C   VAL D 232      -4.840  -9.373 -37.514  1.00  0.00              
ATOM   3760  O   VAL D 232      -4.749  -8.538 -38.414  1.00  0.00              
ATOM   3761  CB  VAL D 232      -2.736 -10.705 -37.856  1.00  0.00              
ATOM   3762  CG1 VAL D 232      -2.101 -10.007 -36.662  1.00  0.00              
ATOM   3763  CG2 VAL D 232      -2.152 -12.099 -38.028  1.00  0.00              
ATOM   3764  H   VAL D 232      -4.457 -11.384 -39.733  1.00  0.00              
ATOM   3765  HA  VAL D 232      -4.476 -11.330 -36.772  1.00  0.00              
ATOM   3766  HB  VAL D 232      -2.505 -10.151 -38.766  1.00  0.00              
ATOM   3767 1HG1 VAL D 232      -1.020  -9.965 -36.798  1.00  0.00              
ATOM   3768 2HG1 VAL D 232      -2.495  -8.994 -36.581  1.00  0.00              
ATOM   3769 3HG1 VAL D 232      -2.330 -10.561 -35.752  1.00  0.00              
ATOM   3770 1HG2 VAL D 232      -1.071 -12.030 -38.146  1.00  0.00              
ATOM   3771 2HG2 VAL D 232      -2.384 -12.701 -37.148  1.00  0.00              
ATOM   3772 3HG2 VAL D 232      -2.584 -12.568 -38.912  1.00  0.00              
ATOM   3773  N   LYS D 233      -5.449  -9.123 -36.360  1.00  0.00              
ATOM   3774  CA  LYS D 233      -6.026  -7.817 -36.098  1.00  0.00              
ATOM   3775  C   LYS D 233      -4.969  -6.730 -35.882  1.00  0.00              
ATOM   3776  O   LYS D 233      -3.891  -6.991 -35.354  1.00  0.00              
ATOM   3777  CB  LYS D 233      -6.950  -7.894 -34.881  1.00  0.00              
ATOM   3778  CG  LYS D 233      -8.208  -8.724 -35.098  1.00  0.00              
ATOM   3779  CD  LYS D 233      -9.092  -8.724 -33.860  1.00  0.00              
ATOM   3780  CE  LYS D 233     -10.341  -9.566 -34.070  1.00  0.00              
ATOM   3781  NZ  LYS D 233     -11.221  -9.566 -32.870  1.00  0.00              
ATOM   3782  H   LYS D 233      -5.516  -9.842 -35.654  1.00  0.00              
ATOM   3783  HA  LYS D 233      -6.605  -7.489 -36.962  1.00  0.00              
ATOM   3784 1HB  LYS D 233      -6.368  -8.324 -34.065  1.00  0.00              
ATOM   3785 2HB  LYS D 233      -7.230  -6.872 -34.627  1.00  0.00              
ATOM   3786 1HG  LYS D 233      -8.760  -8.303 -35.939  1.00  0.00              
ATOM   3787 2HG  LYS D 233      -7.912  -9.746 -35.334  1.00  0.00              
ATOM   3788 1HD  LYS D 233      -8.518  -9.126 -33.024  1.00  0.00              
ATOM   3789 2HD  LYS D 233      -9.380  -7.696 -33.640  1.00  0.00              
ATOM   3790 1HE  LYS D 233     -10.888  -9.160 -34.920  1.00  0.00              
ATOM   3791 2HE  LYS D 233     -10.031 -10.587 -34.292  1.00  0.00              
ATOM   3792 1HZ  LYS D 233     -12.036 -10.135 -33.050  1.00  0.00              
ATOM   3793 2HZ  LYS D 233     -10.715  -9.943 -32.081  1.00  0.00              
ATOM   3794 3HZ  LYS D 233     -11.509  -8.620 -32.664  1.00  0.00              
ATOM   3795  N   ASP D 234      -5.274  -5.507 -36.309  1.00  0.00              
ATOM   3796  CA  ASP D 234      -4.332  -4.399 -36.166  1.00  0.00              
ATOM   3797  C   ASP D 234      -4.090  -4.070 -34.697  1.00  0.00              
ATOM   3798  O   ASP D 234      -5.012  -4.103 -33.883  1.00  0.00              
ATOM   3799  CB  ASP D 234      -4.844  -3.159 -36.904  1.00  0.00              
ATOM   3800  CG  ASP D 234      -4.761  -3.252 -38.423  1.00  0.00              
ATOM   3801  OD1 ASP D 234      -4.130  -4.160 -38.909  1.00  0.00              
ATOM   3802  OD2 ASP D 234      -5.452  -2.513 -39.081  1.00  0.00              
ATOM   3803  H   ASP D 234      -6.172  -5.336 -36.738  1.00  0.00              
ATOM   3804  HA  ASP D 234      -3.366  -4.679 -36.587  1.00  0.00              
ATOM   3805 1HB  ASP D 234      -5.853  -2.865 -36.614  1.00  0.00              
ATOM   3806 2HB  ASP D 234      -4.131  -2.415 -36.547  1.00  0.00              
ATOM   3807  N   ASN D 235      -2.827  -3.767 -34.396  1.00  0.00              
ATOM   3808  CA  ASN D 235      -2.316  -3.415 -33.066  1.00  0.00              
ATOM   3809  C   ASN D 235      -0.972  -2.756 -33.421  1.00  0.00              
ATOM   3810  O   ASN D 235      -0.277  -3.207 -34.321  1.00  0.00              
ATOM   3811  CB  ASN D 235      -2.129  -4.712 -32.257  1.00  0.00              
ATOM   3812  CG  ASN D 235      -1.828  -4.465 -30.786  1.00  0.00              
ATOM   3813  OD1 ASN D 235      -2.663  -3.951 -30.038  1.00  0.00              
ATOM   3814  ND2 ASN D 235      -0.635  -4.860 -30.362  1.00  0.00              
ATOM   3815  H   ASN D 235      -2.189  -3.789 -35.178  1.00  0.00              
ATOM   3816  HA  ASN D 235      -3.005  -2.726 -32.575  1.00  0.00              
ATOM   3817 1HB  ASN D 235      -2.839  -5.534 -32.351  1.00  0.00              
ATOM   3818 2HB  ASN D 235      -1.202  -4.972 -32.768  1.00  0.00              
ATOM   3819 1HD2 ASN D 235      -0.377  -4.726 -29.404  1.00  0.00              
ATOM   3820 2HD2 ASN D 235       0.004  -5.291 -30.997  1.00  0.00              
ATOM   3821  N   PRO D 236      -0.597  -1.669 -32.724  1.00  0.00              
ATOM   3822  CA  PRO D 236       0.637  -0.920 -33.000  1.00  0.00              
ATOM   3823  C   PRO D 236       1.863  -1.497 -33.732  1.00  0.00              
ATOM   3824  O   PRO D 236       2.340  -0.884 -34.680  1.00  0.00              
ATOM   3825  CB  PRO D 236       0.947  -0.314 -31.651  1.00  0.00              
ATOM   3826  CG  PRO D 236      -0.443   0.185 -31.296  1.00  0.00              
ATOM   3827  CD  PRO D 236      -1.347  -1.011 -31.676  1.00  0.00              
ATOM   3828  HA  PRO D 236       0.474  -0.067 -33.676  1.00  0.00              
ATOM   3829 1HB  PRO D 236       1.343  -1.066 -30.952  1.00  0.00              
ATOM   3830 2HB  PRO D 236       1.701   0.482 -31.730  1.00  0.00              
ATOM   3831 1HG  PRO D 236      -0.514   0.439 -30.228  1.00  0.00              
ATOM   3832 2HG  PRO D 236      -0.696   1.094 -31.860  1.00  0.00              
ATOM   3833 1HD  PRO D 236      -1.516  -1.690 -30.827  1.00  0.00              
ATOM   3834 2HD  PRO D 236      -2.336  -0.689 -32.032  1.00  0.00              
ATOM   3835  N   PRO D 237       2.417  -2.642 -33.303  1.00  0.00              
ATOM   3836  CA  PRO D 237       3.652  -2.960 -34.039  1.00  0.00              
ATOM   3837  C   PRO D 237       3.246  -3.589 -35.371  1.00  0.00              
ATOM   3838  O   PRO D 237       4.026  -3.658 -36.327  1.00  0.00              
ATOM   3839  CB  PRO D 237       4.353  -3.955 -33.116  1.00  0.00              
ATOM   3840  CG  PRO D 237       3.188  -4.696 -32.491  1.00  0.00              
ATOM   3841  CD  PRO D 237       2.200  -3.581 -32.203  1.00  0.00              
ATOM   3842  HA  PRO D 237       4.253  -2.068 -34.269  1.00  0.00              
ATOM   3843 1HB  PRO D 237       5.020  -4.625 -33.680  1.00  0.00              
ATOM   3844 2HB  PRO D 237       4.970  -3.441 -32.365  1.00  0.00              
ATOM   3845 1HG  PRO D 237       2.779  -5.449 -33.181  1.00  0.00              
ATOM   3846 2HG  PRO D 237       3.497  -5.229 -31.580  1.00  0.00              
ATOM   3847 1HD  PRO D 237       1.160  -3.939 -32.192  1.00  0.00              
ATOM   3848 2HD  PRO D 237       2.384  -3.104 -31.229  1.00  0.00              
ATOM   3849  N   MET D 238       1.991  -4.023 -35.409  1.00  0.00              
ATOM   3850  CA  MET D 238       1.412  -4.704 -36.553  1.00  0.00              
ATOM   3851  C   MET D 238       0.527  -3.823 -37.425  1.00  0.00              
ATOM   3852  O   MET D 238      -0.298  -3.040 -36.933  1.00  0.00              
ATOM   3853  CB  MET D 238       0.612  -5.910 -36.065  1.00  0.00              
ATOM   3854  CG  MET D 238       1.447  -6.991 -35.394  1.00  0.00              
ATOM   3855  SD  MET D 238       0.466  -8.420 -34.896  1.00  0.00              
ATOM   3856  CE  MET D 238      -0.363  -7.771 -33.446  1.00  0.00              
ATOM   3857  H   MET D 238       1.421  -3.864 -34.591  1.00  0.00              
ATOM   3858  HA  MET D 238       2.202  -5.044 -37.221  1.00  0.00              
ATOM   3859 1HB  MET D 238      -0.131  -5.536 -35.362  1.00  0.00              
ATOM   3860 2HB  MET D 238       0.107  -6.330 -36.937  1.00  0.00              
ATOM   3861 1HG  MET D 238       2.215  -7.312 -36.096  1.00  0.00              
ATOM   3862 2HG  MET D 238       1.920  -6.556 -34.513  1.00  0.00              
ATOM   3863 1HE  MET D 238      -1.010  -8.540 -33.022  1.00  0.00              
ATOM   3864 2HE  MET D 238       0.380  -7.472 -32.706  1.00  0.00              
ATOM   3865 3HE  MET D 238      -0.964  -6.907 -33.728  1.00  0.00              
ATOM   3866  N   LYS D 239       0.697  -3.992 -38.731  1.00  0.00              
ATOM   3867  CA  LYS D 239      -0.068  -3.256 -39.717  1.00  0.00              
ATOM   3868  C   LYS D 239      -0.192  -4.115 -40.975  1.00  0.00              
ATOM   3869  O   LYS D 239       0.803  -4.587 -41.508  1.00  0.00              
ATOM   3870  CB  LYS D 239       0.592  -1.914 -40.034  1.00  0.00              
ATOM   3871  CG  LYS D 239      -0.155  -1.071 -41.060  1.00  0.00              
ATOM   3872  CD  LYS D 239       0.508   0.284 -41.251  1.00  0.00              
ATOM   3873  CE  LYS D 239      -0.311   1.176 -42.173  1.00  0.00              
ATOM   3874  NZ  LYS D 239      -0.355   0.647 -43.564  1.00  0.00              
ATOM   3875  H   LYS D 239       1.386  -4.660 -39.043  1.00  0.00              
ATOM   3876  HA  LYS D 239      -1.072  -3.064 -39.337  1.00  0.00              
ATOM   3877 1HB  LYS D 239       0.663  -1.362 -39.095  1.00  0.00              
ATOM   3878 2HB  LYS D 239       1.594  -2.128 -40.403  1.00  0.00              
ATOM   3879 1HG  LYS D 239      -0.164  -1.610 -42.008  1.00  0.00              
ATOM   3880 2HG  LYS D 239      -1.179  -0.930 -40.713  1.00  0.00              
ATOM   3881 1HD  LYS D 239       0.607   0.764 -40.276  1.00  0.00              
ATOM   3882 2HD  LYS D 239       1.498   0.130 -41.681  1.00  0.00              
ATOM   3883 1HE  LYS D 239      -1.323   1.240 -41.777  1.00  0.00              
ATOM   3884 2HE  LYS D 239       0.140   2.169 -42.177  1.00  0.00              
ATOM   3885 1HZ  LYS D 239      -0.905   1.267 -44.141  1.00  0.00              
ATOM   3886 2HZ  LYS D 239       0.584   0.590 -43.932  1.00  0.00              
ATOM   3887 3HZ  LYS D 239      -0.773  -0.271 -43.561  1.00  0.00              
ATOM   3888  N   ASP D 240      -1.428  -4.328 -41.417  1.00  0.00              
ATOM   3889  CA  ASP D 240      -1.741  -5.106 -42.620  1.00  0.00              
ATOM   3890  C   ASP D 240      -1.161  -6.514 -42.648  1.00  0.00              
ATOM   3891  O   ASP D 240      -0.610  -6.950 -43.661  1.00  0.00              
ATOM   3892  CB  ASP D 240      -1.263  -4.353 -43.860  1.00  0.00              
ATOM   3893  CG  ASP D 240      -1.917  -3.000 -43.998  1.00  0.00              
ATOM   3894  OD1 ASP D 240      -3.159  -2.932 -43.864  1.00  0.00              
ATOM   3895  OD2 ASP D 240      -1.182  -2.018 -44.238  1.00  0.00              
ATOM   3896  H   ASP D 240      -2.185  -3.925 -40.881  1.00  0.00              
ATOM   3897  HA  ASP D 240      -2.818  -5.260 -42.690  1.00  0.00              
ATOM   3898 1HB  ASP D 240      -0.179  -4.266 -43.924  1.00  0.00              
ATOM   3899 2HB  ASP D 240      -1.622  -5.025 -44.641  1.00  0.00              
ATOM   3900  N   MET D 241      -1.319  -7.240 -41.552  1.00  0.00              
ATOM   3901  CA  MET D 241      -0.732  -8.559 -41.486  1.00  0.00              
ATOM   3902  C   MET D 241      -1.735  -9.671 -41.452  1.00  0.00              
ATOM   3903  O   MET D 241      -2.876  -9.490 -41.029  1.00  0.00              
ATOM   3904  CB  MET D 241       0.172  -8.656 -40.258  1.00  0.00              
ATOM   3905  CG  MET D 241       1.357  -7.699 -40.272  1.00  0.00              
ATOM   3906  SD  MET D 241       2.370  -7.827 -38.785  1.00  0.00              
ATOM   3907  CE  MET D 241       3.613  -6.581 -39.114  1.00  0.00              
ATOM   3908  H   MET D 241      -1.842  -6.893 -40.760  1.00  0.00              
ATOM   3909  HA  MET D 241      -0.138  -8.747 -42.380  1.00  0.00              
ATOM   3910 1HB  MET D 241      -0.451  -8.451 -39.388  1.00  0.00              
ATOM   3911 2HB  MET D 241       0.537  -9.683 -40.212  1.00  0.00              
ATOM   3912 1HG  MET D 241       1.968  -7.929 -41.143  1.00  0.00              
ATOM   3913 2HG  MET D 241       0.971  -6.683 -40.355  1.00  0.00              
ATOM   3914 1HE  MET D 241       4.317  -6.539 -38.283  1.00  0.00              
ATOM   3915 2HE  MET D 241       4.148  -6.834 -40.031  1.00  0.00              
ATOM   3916 3HE  MET D 241       3.132  -5.609 -39.232  1.00  0.00              
ATOM   3917  N   PHE D 242      -1.310 -10.828 -41.940  1.00  0.00              
ATOM   3918  CA  PHE D 242      -2.147 -12.008 -41.893  1.00  0.00              
ATOM   3919  C   PHE D 242      -1.211 -13.148 -41.497  1.00  0.00              
ATOM   3920  O   PHE D 242       0.017 -13.044 -41.635  1.00  0.00              
ATOM   3921  CB  PHE D 242      -2.900 -12.280 -43.205  1.00  0.00              
ATOM   3922  CG  PHE D 242      -2.025 -12.543 -44.399  1.00  0.00              
ATOM   3923  CD1 PHE D 242      -1.601 -11.497 -45.210  1.00  0.00              
ATOM   3924  CD2 PHE D 242      -1.700 -13.844 -44.761  1.00  0.00              
ATOM   3925  CE1 PHE D 242      -0.862 -11.742 -46.382  1.00  0.00              
ATOM   3926  CE2 PHE D 242      -0.960 -14.107 -45.930  1.00  0.00              
ATOM   3927  CZ  PHE D 242      -0.544 -13.051 -46.740  1.00  0.00              
ATOM   3928  H   PHE D 242      -0.389 -10.895 -42.352  1.00  0.00              
ATOM   3929  HA  PHE D 242      -2.924 -11.880 -41.139  1.00  0.00              
ATOM   3930 1HB  PHE D 242      -3.534 -13.160 -43.098  1.00  0.00              
ATOM   3931 2HB  PHE D 242      -3.516 -11.421 -43.468  1.00  0.00              
ATOM   3932  HD1 PHE D 242      -1.845 -10.472 -44.929  1.00  0.00              
ATOM   3933  HD2 PHE D 242      -2.027 -14.668 -44.126  1.00  0.00              
ATOM   3934  HE1 PHE D 242      -0.539 -10.912 -47.006  1.00  0.00              
ATOM   3935  HE2 PHE D 242      -0.713 -15.134 -46.205  1.00  0.00              
ATOM   3936  HZ  PHE D 242       0.024 -13.245 -47.648  1.00  0.00              
ATOM   3937  N   LYS D 243      -1.787 -14.232 -41.001  1.00  0.00              
ATOM   3938  CA  LYS D 243      -0.979 -15.314 -40.486  1.00  0.00              
ATOM   3939  C   LYS D 243      -1.312 -16.656 -41.092  1.00  0.00              
ATOM   3940  O   LYS D 243      -2.481 -16.982 -41.320  1.00  0.00              
ATOM   3941  CB  LYS D 243      -1.122 -15.390 -38.965  1.00  0.00              
ATOM   3942  CG  LYS D 243      -0.346 -16.528 -38.316  1.00  0.00              
ATOM   3943  CD  LYS D 243      -0.255 -16.347 -36.809  1.00  0.00              
ATOM   3944  CE  LYS D 243      -1.583 -16.657 -36.132  1.00  0.00              
ATOM   3945  NZ  LYS D 243      -1.465 -16.654 -34.649  1.00  0.00              
ATOM   3946  H   LYS D 243      -2.793 -14.314 -40.974  1.00  0.00              
ATOM   3947  HA  LYS D 243       0.069 -15.142 -40.735  1.00  0.00              
ATOM   3948 1HB  LYS D 243      -0.775 -14.438 -38.563  1.00  0.00              
ATOM   3949 2HB  LYS D 243      -2.185 -15.508 -38.749  1.00  0.00              
ATOM   3950 1HG  LYS D 243      -0.854 -17.467 -38.541  1.00  0.00              
ATOM   3951 2HG  LYS D 243       0.658 -16.549 -38.741  1.00  0.00              
ATOM   3952 1HD  LYS D 243       0.515 -17.018 -36.424  1.00  0.00              
ATOM   3953 2HD  LYS D 243       0.026 -15.316 -36.599  1.00  0.00              
ATOM   3954 1HE  LYS D 243      -2.307 -15.905 -36.440  1.00  0.00              
ATOM   3955 2HE  LYS D 243      -1.915 -17.639 -36.468  1.00  0.00              
ATOM   3956 1HZ  LYS D 243      -2.365 -16.864 -34.240  1.00  0.00              
ATOM   3957 2HZ  LYS D 243      -0.794 -17.353 -34.362  1.00  0.00              
ATOM   3958 3HZ  LYS D 243      -1.158 -15.744 -34.337  1.00  0.00              
ATOM   3959  N   LEU D 244      -0.265 -17.422 -41.351  1.00  0.00              
ATOM   3960  CA  LEU D 244      -0.399 -18.779 -41.832  1.00  0.00              
ATOM   3961  C   LEU D 244      -0.016 -19.742 -40.700  1.00  0.00              
ATOM   3962  O   LEU D 244       1.058 -19.631 -40.113  1.00  0.00              
ATOM   3963  CB  LEU D 244       0.514 -19.011 -43.041  1.00  0.00              
ATOM   3964  CG  LEU D 244       0.307 -18.119 -44.275  1.00  0.00              
ATOM   3965  CD1 LEU D 244       1.228 -18.617 -45.390  1.00  0.00              
ATOM   3966  CD2 LEU D 244      -1.160 -18.153 -44.742  1.00  0.00              
ATOM   3967  H   LEU D 244       0.658 -17.040 -41.207  1.00  0.00              
ATOM   3968  HA  LEU D 244      -1.437 -18.971 -42.098  1.00  0.00              
ATOM   3969 1HB  LEU D 244       1.475 -18.773 -42.586  1.00  0.00              
ATOM   3970 2HB  LEU D 244       0.510 -20.055 -43.356  1.00  0.00              
ATOM   3971  HG  LEU D 244       0.523 -17.095 -43.974  1.00  0.00              
ATOM   3972 1HD1 LEU D 244       1.096 -17.997 -46.276  1.00  0.00              
ATOM   3973 2HD1 LEU D 244       2.265 -18.559 -45.058  1.00  0.00              
ATOM   3974 3HD1 LEU D 244       0.982 -19.651 -45.630  1.00  0.00              
ATOM   3975 1HD2 LEU D 244      -1.278 -17.513 -45.616  1.00  0.00              
ATOM   3976 2HD2 LEU D 244      -1.436 -19.177 -45.002  1.00  0.00              
ATOM   3977 3HD2 LEU D 244      -1.807 -17.795 -43.941  1.00  0.00              
ATOM   3978  N   LEU D 245      -0.908 -20.676 -40.404  1.00  0.00              
ATOM   3979  CA  LEU D 245      -0.677 -21.661 -39.358  1.00  0.00              
ATOM   3980  C   LEU D 245      -0.726 -23.052 -39.979  1.00  0.00              
ATOM   3981  O   LEU D 245      -1.740 -23.434 -40.571  1.00  0.00              
ATOM   3982  CB  LEU D 245      -1.714 -21.521 -38.237  1.00  0.00              
ATOM   3983  CG  LEU D 245      -1.598 -22.554 -37.108  1.00  0.00              
ATOM   3984  CD1 LEU D 245      -0.273 -22.384 -36.379  1.00  0.00              
ATOM   3985  CD2 LEU D 245      -2.767 -22.391 -36.148  1.00  0.00              
ATOM   3986  H   LEU D 245      -1.775 -20.702 -40.922  1.00  0.00              
ATOM   3987  HA  LEU D 245       0.316 -21.516 -38.934  1.00  0.00              
ATOM   3988 1HB  LEU D 245      -1.444 -20.533 -37.868  1.00  0.00              
ATOM   3989 2HB  LEU D 245      -2.731 -21.498 -38.628  1.00  0.00              
ATOM   3990  HG  LEU D 245      -1.676 -23.542 -37.564  1.00  0.00              
ATOM   3991 1HD1 LEU D 245      -0.199 -23.122 -35.580  1.00  0.00              
ATOM   3992 2HD1 LEU D 245       0.550 -22.528 -37.080  1.00  0.00              
ATOM   3993 3HD1 LEU D 245      -0.217 -21.383 -35.954  1.00  0.00              
ATOM   3994 1HD2 LEU D 245      -2.684 -23.127 -35.347  1.00  0.00              
ATOM   3995 2HD2 LEU D 245      -2.752 -21.387 -35.723  1.00  0.00              
ATOM   3996 3HD2 LEU D 245      -3.704 -22.544 -36.684  1.00  0.00              
ATOM   3997  N   MET D 246       0.382 -23.780 -39.885  1.00  0.00              
ATOM   3998  CA  MET D 246       0.438 -25.172 -40.326  1.00  0.00              
ATOM   3999  C   MET D 246       1.533 -25.828 -39.491  1.00  0.00              
ATOM   4000  O   MET D 246       2.694 -25.412 -39.538  1.00  0.00              
ATOM   4001  CB  MET D 246       0.769 -25.324 -41.823  1.00  0.00              
ATOM   4002  CG  MET D 246       0.750 -26.810 -42.224  1.00  0.00              
ATOM   4003  SD  MET D 246       1.064 -27.155 -43.962  1.00  0.00              
ATOM   4004  CE  MET D 246      -0.323 -26.445 -44.702  1.00  0.00              
ATOM   4005  H   MET D 246       1.211 -23.354 -39.493  1.00  0.00              
ATOM   4006  HA  MET D 246      -0.518 -25.660 -40.136  1.00  0.00              
ATOM   4007 1HB  MET D 246       0.023 -24.751 -42.373  1.00  0.00              
ATOM   4008 2HB  MET D 246       1.754 -24.881 -41.977  1.00  0.00              
ATOM   4009 1HG  MET D 246       1.512 -27.329 -41.643  1.00  0.00              
ATOM   4010 2HG  MET D 246      -0.231 -27.213 -41.981  1.00  0.00              
ATOM   4011 1HE  MET D 246      -0.268 -26.580 -45.783  1.00  0.00              
ATOM   4012 2HE  MET D 246      -1.224 -26.926 -44.320  1.00  0.00              
ATOM   4013 3HE  MET D 246      -0.353 -25.381 -44.471  1.00  0.00              
ATOM   4014  N   PHE D 247       1.153 -26.846 -38.720  1.00  0.00              
ATOM   4015  CA  PHE D 247       2.103 -27.555 -37.862  1.00  0.00              
ATOM   4016  C   PHE D 247       3.373 -27.915 -38.589  1.00  0.00              
ATOM   4017  O   PHE D 247       3.332 -28.473 -39.679  1.00  0.00              
ATOM   4018  CB  PHE D 247       1.464 -28.822 -37.291  1.00  0.00              
ATOM   4019  CG  PHE D 247       2.376 -29.608 -36.392  1.00  0.00              
ATOM   4020  CD1 PHE D 247       2.582 -29.218 -35.078  1.00  0.00              
ATOM   4021  CD2 PHE D 247       3.029 -30.739 -36.859  1.00  0.00              
ATOM   4022  CE1 PHE D 247       3.421 -29.940 -34.250  1.00  0.00              
ATOM   4023  CE2 PHE D 247       3.867 -31.463 -36.034  1.00  0.00              
ATOM   4024  CZ  PHE D 247       4.063 -31.063 -34.728  1.00  0.00              
ATOM   4025  H   PHE D 247       0.185 -27.136 -38.728  1.00  0.00              
ATOM   4026  HA  PHE D 247       2.403 -26.913 -37.033  1.00  0.00              
ATOM   4027 1HB  PHE D 247       0.587 -28.566 -36.699  1.00  0.00              
ATOM   4028 2HB  PHE D 247       1.172 -29.491 -38.100  1.00  0.00              
ATOM   4029  HD1 PHE D 247       2.073 -28.331 -34.699  1.00  0.00              
ATOM   4030  HD2 PHE D 247       2.875 -31.054 -37.892  1.00  0.00              
ATOM   4031  HE1 PHE D 247       3.574 -29.622 -33.219  1.00  0.00              
ATOM   4032  HE2 PHE D 247       4.374 -32.350 -36.414  1.00  0.00              
ATOM   4033  HZ  PHE D 247       4.725 -31.632 -34.076  1.00  0.00              
ATOM   4034  N   PRO D 248       4.532 -27.608 -37.987  1.00  0.00              
ATOM   4035  CA  PRO D 248       4.707 -27.009 -36.659  1.00  0.00              
ATOM   4036  C   PRO D 248       4.798 -25.484 -36.689  1.00  0.00              
ATOM   4037  O   PRO D 248       5.030 -24.851 -35.658  1.00  0.00              
ATOM   4038  CB  PRO D 248       6.017 -27.622 -36.202  1.00  0.00              
ATOM   4039  CG  PRO D 248       6.828 -27.557 -37.483  1.00  0.00              
ATOM   4040  CD  PRO D 248       5.819 -27.985 -38.555  1.00  0.00              
ATOM   4041  HA  PRO D 248       3.857 -27.205 -35.989  1.00  0.00              
ATOM   4042 1HB  PRO D 248       6.468 -27.046 -35.380  1.00  0.00              
ATOM   4043 2HB  PRO D 248       5.875 -28.649 -35.836  1.00  0.00              
ATOM   4044 1HG  PRO D 248       7.216 -26.542 -37.659  1.00  0.00              
ATOM   4045 2HG  PRO D 248       7.698 -28.230 -37.438  1.00  0.00              
ATOM   4046 1HD  PRO D 248       5.987 -27.473 -39.513  1.00  0.00              
ATOM   4047 2HD  PRO D 248       5.860 -29.066 -38.758  1.00  0.00              
ATOM   4048  N   GLU D 249       4.601 -24.893 -37.861  1.00  0.00              
ATOM   4049  CA  GLU D 249       4.814 -23.461 -38.018  1.00  0.00              
ATOM   4050  C   GLU D 249       3.658 -22.485 -37.858  1.00  0.00              
ATOM   4051  O   GLU D 249       2.494 -22.806 -38.047  1.00  0.00              
ATOM   4052  CB  GLU D 249       5.410 -23.178 -39.395  1.00  0.00              
ATOM   4053  CG  GLU D 249       6.750 -23.779 -39.659  1.00  0.00              
ATOM   4054  CD  GLU D 249       7.211 -23.457 -41.063  1.00  0.00              
ATOM   4055  OE1 GLU D 249       6.486 -23.816 -42.014  1.00  0.00              
ATOM   4056  OE2 GLU D 249       8.285 -22.833 -41.210  1.00  0.00              
ATOM   4057  H   GLU D 249       4.301 -25.435 -38.658  1.00  0.00              
ATOM   4058  HA  GLU D 249       5.491 -23.100 -37.242  1.00  0.00              
ATOM   4059 1HB  GLU D 249       4.703 -23.561 -40.131  1.00  0.00              
ATOM   4060 2HB  GLU D 249       5.485 -22.096 -39.493  1.00  0.00              
ATOM   4061 1HG  GLU D 249       7.511 -23.473 -38.942  1.00  0.00              
ATOM   4062 2HG  GLU D 249       6.574 -24.850 -39.566  1.00  0.00              
ATOM   4063  N   SER D 250       4.053 -21.254 -37.559  1.00  0.00              
ATOM   4064  CA  SER D 250       3.166 -20.126 -37.371  1.00  0.00              
ATOM   4065  C   SER D 250       4.019 -19.012 -37.991  1.00  0.00              
ATOM   4066  O   SER D 250       5.104 -18.726 -37.500  1.00  0.00              
ATOM   4067  CB  SER D 250       2.820 -19.880 -35.915  1.00  0.00              
ATOM   4068  OG  SER D 250       1.992 -18.761 -35.753  1.00  0.00              
ATOM   4069  H   SER D 250       5.049 -21.119 -37.460  1.00  0.00              
ATOM   4070  HA  SER D 250       2.167 -20.288 -37.779  1.00  0.00              
ATOM   4071 1HB  SER D 250       2.307 -20.760 -35.526  1.00  0.00              
ATOM   4072 2HB  SER D 250       3.742 -19.723 -35.358  1.00  0.00              
ATOM   4073  HG  SER D 250       1.797 -18.641 -34.821  1.00  0.00              
ATOM   4074  N   ARG D 251       3.556 -18.407 -39.084  1.00  0.00              
ATOM   4075  CA  ARG D 251       4.324 -17.340 -39.713  1.00  0.00              
ATOM   4076  C   ARG D 251       3.406 -16.196 -40.069  1.00  0.00              
ATOM   4077  O   ARG D 251       2.370 -16.398 -40.686  1.00  0.00              
ATOM   4078  CB  ARG D 251       5.012 -17.852 -40.990  1.00  0.00              
ATOM   4079  CG  ARG D 251       5.988 -19.007 -40.759  1.00  0.00              
ATOM   4080  CD  ARG D 251       6.415 -19.666 -42.074  1.00  0.00              
ATOM   4081  NE  ARG D 251       7.402 -18.870 -42.801  1.00  0.00              
ATOM   4082  CZ  ARG D 251       7.774 -19.105 -44.055  1.00  0.00              
ATOM   4083  NH1 ARG D 251       7.242 -20.117 -44.731  1.00  0.00              
ATOM   4084  NH2 ARG D 251       8.688 -18.338 -44.627  1.00  0.00              
ATOM   4085  H   ARG D 251       2.672 -18.680 -39.487  1.00  0.00              
ATOM   4086  HA  ARG D 251       5.069 -16.960 -39.013  1.00  0.00              
ATOM   4087 1HB  ARG D 251       4.224 -18.172 -41.670  1.00  0.00              
ATOM   4088 2HB  ARG D 251       5.545 -17.006 -41.423  1.00  0.00              
ATOM   4089 1HG  ARG D 251       6.872 -18.620 -40.252  1.00  0.00              
ATOM   4090 2HG  ARG D 251       5.502 -19.751 -40.128  1.00  0.00              
ATOM   4091 1HD  ARG D 251       6.850 -20.640 -41.856  1.00  0.00              
ATOM   4092 2HD  ARG D 251       5.538 -19.793 -42.707  1.00  0.00              
ATOM   4093  HE  ARG D 251       7.930 -18.063 -42.497  1.00  0.00              
ATOM   4094 1HH1 ARG D 251       6.551 -20.708 -44.290  1.00  0.00              
ATOM   4095 2HH1 ARG D 251       7.529 -20.290 -45.683  1.00  0.00              
ATOM   4096 1HH2 ARG D 251       9.101 -17.576 -44.106  1.00  0.00              
ATOM   4097 2HH2 ARG D 251       8.971 -18.519 -45.578  1.00  0.00              
ATOM   4098  N   ILE D 252       3.782 -14.995 -39.659  1.00  0.00              
ATOM   4099  CA  ILE D 252       2.981 -13.817 -39.936  1.00  0.00              
ATOM   4100  C   ILE D 252       3.602 -13.046 -41.100  1.00  0.00              
ATOM   4101  O   ILE D 252       4.815 -12.799 -41.118  1.00  0.00              
ATOM   4102  CB  ILE D 252       2.867 -12.897 -38.706  1.00  0.00              
ATOM   4103  CG1 ILE D 252       2.114 -13.608 -37.577  1.00  0.00              
ATOM   4104  CG2 ILE D 252       2.172 -11.596 -39.076  1.00  0.00              
ATOM   4105  CD1 ILE D 252       2.003 -12.792 -36.310  1.00  0.00              
ATOM   4106  H   ILE D 252       4.645 -14.894 -39.142  1.00  0.00              
ATOM   4107  HA  ILE D 252       1.983 -14.100 -40.266  1.00  0.00              
ATOM   4108  HB  ILE D 252       3.866 -12.682 -38.329  1.00  0.00              
ATOM   4109 1HG1 ILE D 252       1.116 -13.840 -37.949  1.00  0.00              
ATOM   4110 2HG1 ILE D 252       2.646 -14.536 -37.366  1.00  0.00              
ATOM   4111 1HG2 ILE D 252       2.099 -10.959 -38.195  1.00  0.00              
ATOM   4112 2HG2 ILE D 252       2.747 -11.084 -39.847  1.00  0.00              
ATOM   4113 3HG2 ILE D 252       1.172 -11.811 -39.452  1.00  0.00              
ATOM   4114 1HD1 ILE D 252       1.458 -13.361 -35.556  1.00  0.00              
ATOM   4115 2HD1 ILE D 252       3.002 -12.561 -35.936  1.00  0.00              
ATOM   4116 3HD1 ILE D 252       1.470 -11.865 -36.517  1.00  0.00              
ATOM   4117  N   PHE D 253       2.770 -12.698 -42.076  1.00  0.00              
ATOM   4118  CA  PHE D 253       3.223 -11.978 -43.264  1.00  0.00              
ATOM   4119  C   PHE D 253       2.515 -10.637 -43.398  1.00  0.00              
ATOM   4120  O   PHE D 253       1.287 -10.557 -43.343  1.00  0.00              
ATOM   4121  CB  PHE D 253       2.958 -12.817 -44.524  1.00  0.00              
ATOM   4122  CG  PHE D 253       3.649 -14.147 -44.513  1.00  0.00              
ATOM   4123  CD1 PHE D 253       4.962 -14.265 -44.948  1.00  0.00              
ATOM   4124  CD2 PHE D 253       3.001 -15.276 -44.003  1.00  0.00              
ATOM   4125  CE1 PHE D 253       5.631 -15.494 -44.874  1.00  0.00              
ATOM   4126  CE2 PHE D 253       3.659 -16.505 -43.926  1.00  0.00              
ATOM   4127  CZ  PHE D 253       4.976 -16.611 -44.363  1.00  0.00              
ATOM   4128  H   PHE D 253       1.794 -12.941 -41.991  1.00  0.00              
ATOM   4129  HA  PHE D 253       4.289 -11.760 -43.180  1.00  0.00              
ATOM   4130 1HB  PHE D 253       1.892 -13.017 -44.625  1.00  0.00              
ATOM   4131 2HB  PHE D 253       3.311 -12.286 -45.407  1.00  0.00              
ATOM   4132  HD1 PHE D 253       5.470 -13.387 -45.348  1.00  0.00              
ATOM   4133  HD2 PHE D 253       1.969 -15.187 -43.662  1.00  0.00              
ATOM   4134  HE1 PHE D 253       6.662 -15.573 -45.219  1.00  0.00              
ATOM   4135  HE2 PHE D 253       3.145 -17.379 -43.527  1.00  0.00              
ATOM   4136  HZ  PHE D 253       5.495 -17.568 -44.306  1.00  0.00              
ATOM   4137  N   GLN D 254       3.304  -9.586 -43.575  1.00  0.00              
ATOM   4138  CA  GLN D 254       2.768  -8.256 -43.810  1.00  0.00              
ATOM   4139  C   GLN D 254       2.578  -8.031 -45.305  1.00  0.00              
ATOM   4140  O   GLN D 254       3.503  -8.231 -46.088  1.00  0.00              
ATOM   4141  CB  GLN D 254       3.724  -7.204 -43.259  1.00  0.00              
ATOM   4142  CG  GLN D 254       3.244  -5.778 -43.439  1.00  0.00              
ATOM   4143  CD  GLN D 254       4.163  -4.773 -42.775  1.00  0.00              
ATOM   4144  OE1 GLN D 254       5.350  -4.692 -43.090  1.00  0.00              
ATOM   4145  NE2 GLN D 254       3.618  -4.006 -41.843  1.00  0.00              
ATOM   4146  H   GLN D 254       4.305  -9.715 -43.545  1.00  0.00              
ATOM   4147  HA  GLN D 254       1.787  -8.169 -43.342  1.00  0.00              
ATOM   4148 1HB  GLN D 254       3.852  -7.419 -42.198  1.00  0.00              
ATOM   4149 2HB  GLN D 254       4.674  -7.341 -43.775  1.00  0.00              
ATOM   4150 1HG  GLN D 254       2.947  -5.374 -44.407  1.00  0.00              
ATOM   4151 2HG  GLN D 254       2.360  -5.905 -42.813  1.00  0.00              
ATOM   4152 1HE2 GLN D 254       4.175  -3.323 -41.369  1.00  0.00              
ATOM   4153 2HE2 GLN D 254       2.650  -4.107 -41.613  1.00  0.00              
ATOM   4154  N   ALA D 255       1.375  -7.627 -45.694  1.00  0.00              
ATOM   4155  CA  ALA D 255       1.077  -7.354 -47.095  1.00  0.00              
ATOM   4156  C   ALA D 255       1.473  -5.900 -47.376  1.00  0.00              
ATOM   4157  O   ALA D 255       1.586  -5.092 -46.445  1.00  0.00              
ATOM   4158  CB  ALA D 255      -0.407  -7.571 -47.366  1.00  0.00              
ATOM   4159  H   ALA D 255       0.647  -7.504 -45.004  1.00  0.00              
ATOM   4160  HA  ALA D 255       1.675  -8.021 -47.716  1.00  0.00              
ATOM   4161 1HB  ALA D 255      -0.618  -7.366 -48.415  1.00  0.00              
ATOM   4162 2HB  ALA D 255      -0.670  -8.605 -47.138  1.00  0.00              
ATOM   4163 3HB  ALA D 255      -0.992  -6.900 -46.739  1.00  0.00              
ATOM   4164  N   GLU D 256       1.688  -5.559 -48.645  1.00  0.00              
ATOM   4165  CA  GLU D 256       2.056  -4.191 -48.991  1.00  0.00              
ATOM   4166  C   GLU D 256       1.122  -3.144 -48.394  1.00  0.00              
ATOM   4167  O   GLU D 256       1.572  -2.138 -47.851  1.00  0.00              
ATOM   4168  CB  GLU D 256       2.096  -4.032 -50.513  1.00  0.00              
ATOM   4169  CG  GLU D 256       2.500  -2.643 -50.990  1.00  0.00              
ATOM   4170  CD  GLU D 256       2.581  -2.584 -52.490  1.00  0.00              
ATOM   4171  OE1 GLU D 256       2.363  -3.591 -53.118  1.00  0.00              
ATOM   4172  OE2 GLU D 256       2.751  -1.508 -53.012  1.00  0.00              
ATOM   4173  H   GLU D 256       1.596  -6.246 -49.380  1.00  0.00              
ATOM   4174  HA  GLU D 256       3.041  -3.959 -48.584  1.00  0.00              
ATOM   4175 1HB  GLU D 256       2.808  -4.766 -50.891  1.00  0.00              
ATOM   4176 2HB  GLU D 256       1.099  -4.268 -50.885  1.00  0.00              
ATOM   4177 1HG  GLU D 256       1.841  -1.854 -50.631  1.00  0.00              
ATOM   4178 2HG  GLU D 256       3.494  -2.507 -50.566  1.00  0.00              
ATOM   4179  N   ASN D 257      -0.178  -3.380 -48.490  1.00  0.00              
ATOM   4180  CA  ASN D 257      -1.156  -2.481 -47.889  1.00  0.00              
ATOM   4181  C   ASN D 257      -2.438  -3.238 -47.599  1.00  0.00              
ATOM   4182  O   ASN D 257      -2.517  -4.437 -47.840  1.00  0.00              
ATOM   4183  CB  ASN D 257      -1.440  -1.305 -48.828  1.00  0.00              
ATOM   4184  CG  ASN D 257      -1.976  -1.754 -50.168  1.00  0.00              
ATOM   4185  OD1 ASN D 257      -2.977  -2.483 -50.241  1.00  0.00              
ATOM   4186  ND2 ASN D 257      -1.320  -1.323 -51.243  1.00  0.00              
ATOM   4187  H   ASN D 257      -0.501  -4.197 -48.988  1.00  0.00              
ATOM   4188  HA  ASN D 257      -0.777  -2.105 -46.937  1.00  0.00              
ATOM   4189 1HB  ASN D 257      -1.989  -0.430 -48.478  1.00  0.00              
ATOM   4190 2HB  ASN D 257      -0.385  -1.053 -48.934  1.00  0.00              
ATOM   4191 1HD2 ASN D 257      -1.630  -1.588 -52.157  1.00  0.00              
ATOM   4192 2HD2 ASN D 257      -0.518  -0.735 -51.138  1.00  0.00              
ATOM   4193  N   ALA D 258      -3.446  -2.535 -47.093  1.00  0.00              
ATOM   4194  CA  ALA D 258      -4.707  -3.163 -46.711  1.00  0.00              
ATOM   4195  C   ALA D 258      -5.434  -3.833 -47.874  1.00  0.00              
ATOM   4196  O   ALA D 258      -6.035  -4.901 -47.712  1.00  0.00              
ATOM   4197  CB  ALA D 258      -5.624  -2.133 -46.056  1.00  0.00              
ATOM   4198  H   ALA D 258      -3.334  -1.538 -46.969  1.00  0.00              
ATOM   4199  HA  ALA D 258      -4.499  -3.956 -45.993  1.00  0.00              
ATOM   4200 1HB  ALA D 258      -6.561  -2.611 -45.774  1.00  0.00              
ATOM   4201 2HB  ALA D 258      -5.140  -1.730 -45.165  1.00  0.00              
ATOM   4202 3HB  ALA D 258      -5.824  -1.324 -46.758  1.00  0.00              
ATOM   4203  N   LYS D 259      -5.393  -3.205 -49.044  1.00  0.00              
ATOM   4204  CA  LYS D 259      -6.048  -3.779 -50.208  1.00  0.00              
ATOM   4205  C   LYS D 259      -5.389  -5.092 -50.608  1.00  0.00              
ATOM   4206  O   LYS D 259      -6.069  -6.062 -50.936  1.00  0.00              
ATOM   4207  CB  LYS D 259      -6.020  -2.794 -51.379  1.00  0.00              
ATOM   4208  CG  LYS D 259      -6.736  -3.285 -52.630  1.00  0.00              
ATOM   4209  CD  LYS D 259      -6.752  -2.216 -53.713  1.00  0.00              
ATOM   4210  CE  LYS D 259      -7.450  -2.712 -54.971  1.00  0.00              
ATOM   4211  NZ  LYS D 259      -7.456  -1.683 -56.046  1.00  0.00              
ATOM   4212  H   LYS D 259      -4.907  -2.324 -49.137  1.00  0.00              
ATOM   4213  HA  LYS D 259      -7.087  -4.008 -49.970  1.00  0.00              
ATOM   4214 1HB  LYS D 259      -6.486  -1.872 -51.032  1.00  0.00              
ATOM   4215 2HB  LYS D 259      -4.972  -2.604 -51.612  1.00  0.00              
ATOM   4216 1HG  LYS D 259      -6.219  -4.170 -53.000  1.00  0.00              
ATOM   4217 2HG  LYS D 259      -7.759  -3.547 -52.363  1.00  0.00              
ATOM   4218 1HD  LYS D 259      -7.275  -1.339 -53.328  1.00  0.00              
ATOM   4219 2HD  LYS D 259      -5.723  -1.947 -53.952  1.00  0.00              
ATOM   4220 1HE  LYS D 259      -6.929  -3.601 -55.322  1.00  0.00              
ATOM   4221 2HE  LYS D 259      -8.476  -2.972 -54.711  1.00  0.00              
ATOM   4222 1HZ  LYS D 259      -7.928  -2.051 -56.860  1.00  0.00              
ATOM   4223 2HZ  LYS D 259      -7.941  -0.858 -55.721  1.00  0.00              
ATOM   4224 3HZ  LYS D 259      -6.506  -1.443 -56.287  1.00  0.00              
ATOM   4225  N   ILE D 260      -4.066  -5.121 -50.586  1.00  0.00              
ATOM   4226  CA  ILE D 260      -3.336  -6.336 -50.931  1.00  0.00              
ATOM   4227  C   ILE D 260      -3.612  -7.454 -49.915  1.00  0.00              
ATOM   4228  O   ILE D 260      -3.775  -8.616 -50.291  1.00  0.00              
ATOM   4229  CB  ILE D 260      -1.822  -6.076 -50.987  1.00  0.00              
ATOM   4230  CG1 ILE D 260      -1.509  -5.077 -52.108  1.00  0.00              
ATOM   4231  CG2 ILE D 260      -1.070  -7.387 -51.220  1.00  0.00              
ATOM   4232  CD1 ILE D 260      -1.938  -5.534 -53.482  1.00  0.00              
ATOM   4233  H   ILE D 260      -3.548  -4.292 -50.328  1.00  0.00              
ATOM   4234  HA  ILE D 260      -3.683  -6.736 -51.882  1.00  0.00              
ATOM   4235  HB  ILE D 260      -1.502  -5.630 -50.045  1.00  0.00              
ATOM   4236 1HG1 ILE D 260      -2.018  -4.145 -51.863  1.00  0.00              
ATOM   4237 2HG1 ILE D 260      -0.432  -4.912 -52.103  1.00  0.00              
ATOM   4238 1HG2 ILE D 260       0.001  -7.190 -51.259  1.00  0.00              
ATOM   4239 2HG2 ILE D 260      -1.282  -8.077 -50.404  1.00  0.00              
ATOM   4240 3HG2 ILE D 260      -1.392  -7.829 -52.162  1.00  0.00              
ATOM   4241 1HD1 ILE D 260      -1.680  -4.770 -54.217  1.00  0.00              
ATOM   4242 2HD1 ILE D 260      -1.428  -6.464 -53.733  1.00  0.00              
ATOM   4243 3HD1 ILE D 260      -3.015  -5.696 -53.493  1.00  0.00              
ATOM   4244  N   LYS D 261      -3.675  -7.102 -48.631  1.00  0.00              
ATOM   4245  CA  LYS D 261      -4.017  -8.084 -47.611  1.00  0.00              
ATOM   4246  C   LYS D 261      -5.385  -8.654 -47.899  1.00  0.00              
ATOM   4247  O   LYS D 261      -5.581  -9.876 -47.850  1.00  0.00              
ATOM   4248  CB  LYS D 261      -4.025  -7.467 -46.202  1.00  0.00              
ATOM   4249  CG  LYS D 261      -4.543  -8.451 -45.153  1.00  0.00              
ATOM   4250  CD  LYS D 261      -4.535  -7.867 -43.735  1.00  0.00              
ATOM   4251  CE  LYS D 261      -5.402  -8.707 -42.809  1.00  0.00              
ATOM   4252  NZ  LYS D 261      -5.329  -8.254 -41.381  1.00  0.00              
ATOM   4253  H   LYS D 261      -3.483  -6.149 -48.353  1.00  0.00              
ATOM   4254  HA  LYS D 261      -3.302  -8.907 -47.637  1.00  0.00              
ATOM   4255 1HB  LYS D 261      -3.000  -7.168 -45.979  1.00  0.00              
ATOM   4256 2HB  LYS D 261      -4.659  -6.581 -46.244  1.00  0.00              
ATOM   4257 1HG  LYS D 261      -5.566  -8.727 -45.412  1.00  0.00              
ATOM   4258 2HG  LYS D 261      -3.914  -9.340 -45.169  1.00  0.00              
ATOM   4259 1HD  LYS D 261      -3.507  -7.852 -43.372  1.00  0.00              
ATOM   4260 2HD  LYS D 261      -4.918  -6.847 -43.778  1.00  0.00              
ATOM   4261 1HE  LYS D 261      -6.434  -8.640 -43.152  1.00  0.00              
ATOM   4262 2HE  LYS D 261      -5.066  -9.741 -42.872  1.00  0.00              
ATOM   4263 1HZ  LYS D 261      -5.919  -8.843 -40.810  1.00  0.00              
ATOM   4264 2HZ  LYS D 261      -4.374  -8.318 -41.055  1.00  0.00              
ATOM   4265 3HZ  LYS D 261      -5.644  -7.297 -41.315  1.00  0.00              
ATOM   4266  N   ARG D 262      -6.332  -7.771 -48.215  1.00  0.00              
ATOM   4267  CA  ARG D 262      -7.702  -8.189 -48.478  1.00  0.00              
ATOM   4268  C   ARG D 262      -7.763  -9.112 -49.694  1.00  0.00              
ATOM   4269  O   ARG D 262      -8.495 -10.100 -49.697  1.00  0.00              
ATOM   4270  CB  ARG D 262      -8.645  -7.006 -48.622  1.00  0.00              
ATOM   4271  CG  ARG D 262      -8.967  -6.282 -47.324  1.00  0.00              
ATOM   4272  CD  ARG D 262      -9.776  -5.048 -47.494  1.00  0.00              
ATOM   4273  NE  ARG D 262     -10.065  -4.340 -46.257  1.00  0.00              
ATOM   4274  CZ  ARG D 262     -10.718  -3.165 -46.183  1.00  0.00              
ATOM   4275  NH1 ARG D 262     -11.118  -2.543 -47.269  1.00  0.00              
ATOM   4276  NH2 ARG D 262     -10.924  -2.640 -44.987  1.00  0.00              
ATOM   4277  H   ARG D 262      -6.098  -6.792 -48.273  1.00  0.00              
ATOM   4278  HA  ARG D 262      -8.082  -8.761 -47.631  1.00  0.00              
ATOM   4279 1HB  ARG D 262      -8.178  -6.308 -49.316  1.00  0.00              
ATOM   4280 2HB  ARG D 262      -9.569  -7.387 -49.057  1.00  0.00              
ATOM   4281 1HG  ARG D 262      -9.521  -6.961 -46.676  1.00  0.00              
ATOM   4282 2HG  ARG D 262      -8.028  -6.005 -46.841  1.00  0.00              
ATOM   4283 1HD  ARG D 262      -9.239  -4.360 -48.147  1.00  0.00              
ATOM   4284 2HD  ARG D 262     -10.730  -5.311 -47.950  1.00  0.00              
ATOM   4285  HE  ARG D 262      -9.839  -4.592 -45.304  1.00  0.00              
ATOM   4286 1HH1 ARG D 262     -10.937  -2.949 -48.176  1.00  0.00              
ATOM   4287 2HH1 ARG D 262     -11.607  -1.663 -47.192  1.00  0.00              
ATOM   4288 1HH2 ARG D 262     -10.593  -3.123 -44.163  1.00  0.00              
ATOM   4289 2HH2 ARG D 262     -11.410  -1.760 -44.902  1.00  0.00              
ATOM   4290  N   GLU D 263      -6.988  -8.787 -50.722  1.00  0.00              
ATOM   4291  CA  GLU D 263      -6.925  -9.618 -51.920  1.00  0.00              
ATOM   4292  C   GLU D 263      -6.319 -10.992 -51.635  1.00  0.00              
ATOM   4293  O   GLU D 263      -6.754 -11.997 -52.205  1.00  0.00              
ATOM   4294  CB  GLU D 263      -6.102  -8.928 -53.007  1.00  0.00              
ATOM   4295  CG  GLU D 263      -6.793  -7.758 -53.670  1.00  0.00              
ATOM   4296  CD  GLU D 263      -5.884  -7.033 -54.648  1.00  0.00              
ATOM   4297  OE1 GLU D 263      -4.683  -7.384 -54.725  1.00  0.00              
ATOM   4298  OE2 GLU D 263      -6.373  -6.105 -55.330  1.00  0.00              
ATOM   4299  H   GLU D 263      -6.428  -7.947 -50.675  1.00  0.00              
ATOM   4300  HA  GLU D 263      -7.933  -9.808 -52.292  1.00  0.00              
ATOM   4301 1HB  GLU D 263      -5.180  -8.583 -52.537  1.00  0.00              
ATOM   4302 2HB  GLU D 263      -5.867  -9.683 -53.757  1.00  0.00              
ATOM   4303 1HG  GLU D 263      -7.715  -8.032 -54.182  1.00  0.00              
ATOM   4304 2HG  GLU D 263      -7.026  -7.092 -52.840  1.00  0.00              
ATOM   4305  N   TRP D 264      -5.316 -11.035 -50.760  1.00  0.00              
ATOM   4306  CA  TRP D 264      -4.726 -12.312 -50.363  1.00  0.00              
ATOM   4307  C   TRP D 264      -5.783 -13.155 -49.687  1.00  0.00              
ATOM   4308  O   TRP D 264      -5.929 -14.329 -50.000  1.00  0.00              
ATOM   4309  CB  TRP D 264      -3.536 -12.115 -49.402  1.00  0.00              
ATOM   4310  CG  TRP D 264      -2.190 -12.016 -50.078  1.00  0.00              
ATOM   4311  CD1 TRP D 264      -1.389 -10.915 -50.153  1.00  0.00              
ATOM   4312  CD2 TRP D 264      -1.474 -13.077 -50.736  1.00  0.00              
ATOM   4313  NE1 TRP D 264      -0.220 -11.223 -50.811  1.00  0.00              
ATOM   4314  CE2 TRP D 264      -0.248 -12.542 -51.179  1.00  0.00              
ATOM   4315  CE3 TRP D 264      -1.755 -14.427 -50.991  1.00  0.00              
ATOM   4316  CZ2 TRP D 264       0.701 -13.309 -51.858  1.00  0.00              
ATOM   4317  CZ3 TRP D 264      -0.807 -15.193 -51.669  1.00  0.00              
ATOM   4318  CH2 TRP D 264       0.402 -14.633 -52.094  1.00  0.00              
ATOM   4319  H   TRP D 264      -4.953 -10.181 -50.361  1.00  0.00              
ATOM   4320  HA  TRP D 264      -4.379 -12.849 -51.246  1.00  0.00              
ATOM   4321 1HB  TRP D 264      -3.654 -11.190 -48.838  1.00  0.00              
ATOM   4322 2HB  TRP D 264      -3.465 -12.955 -48.713  1.00  0.00              
ATOM   4323  HD1 TRP D 264      -1.770  -9.999 -49.707  1.00  0.00              
ATOM   4324  HE1 TRP D 264       0.538 -10.581 -50.993  1.00  0.00              
ATOM   4325  HE3 TRP D 264      -2.682 -14.910 -50.683  1.00  0.00              
ATOM   4326  HZ2 TRP D 264       1.633 -12.835 -52.170  1.00  0.00              
ATOM   4327  HZ3 TRP D 264      -1.032 -16.242 -51.862  1.00  0.00              
ATOM   4328  HH2 TRP D 264       1.121 -15.258 -52.623  1.00  0.00              
ATOM   4329  N   LEU D 265      -6.540 -12.551 -48.769  1.00  0.00              
ATOM   4330  CA  LEU D 265      -7.562 -13.293 -48.049  1.00  0.00              
ATOM   4331  C   LEU D 265      -8.685 -13.786 -48.960  1.00  0.00              
ATOM   4332  O   LEU D 265      -9.194 -14.898 -48.780  1.00  0.00              
ATOM   4333  CB  LEU D 265      -8.139 -12.421 -46.926  1.00  0.00              
ATOM   4334  CG  LEU D 265      -7.159 -12.079 -45.797  1.00  0.00              
ATOM   4335  CD1 LEU D 265      -7.785 -11.062 -44.853  1.00  0.00              
ATOM   4336  CD2 LEU D 265      -6.784 -13.349 -45.048  1.00  0.00              
ATOM   4337  H   LEU D 265      -6.408 -11.570 -48.567  1.00  0.00              
ATOM   4338  HA  LEU D 265      -7.124 -14.191 -47.616  1.00  0.00              
ATOM   4339 1HB  LEU D 265      -8.373 -11.527 -47.501  1.00  0.00              
ATOM   4340 2HB  LEU D 265      -9.058 -12.843 -46.519  1.00  0.00              
ATOM   4341  HG  LEU D 265      -6.254 -11.687 -46.260  1.00  0.00              
ATOM   4342 1HD1 LEU D 265      -7.083 -10.825 -44.054  1.00  0.00              
ATOM   4343 2HD1 LEU D 265      -8.023 -10.153 -45.405  1.00  0.00              
ATOM   4344 3HD1 LEU D 265      -8.696 -11.476 -44.424  1.00  0.00              
ATOM   4345 1HD2 LEU D 265      -6.087 -13.105 -44.245  1.00  0.00              
ATOM   4346 2HD2 LEU D 265      -7.681 -13.802 -44.624  1.00  0.00              
ATOM   4347 3HD2 LEU D 265      -6.313 -14.053 -45.734  1.00  0.00              
ATOM   4348  N   GLU D 266      -9.062 -12.968 -49.939  1.00  0.00              
ATOM   4349  CA  GLU D 266     -10.110 -13.333 -50.893  1.00  0.00              
ATOM   4350  C   GLU D 266      -9.674 -14.494 -51.799  1.00  0.00              
ATOM   4351  O   GLU D 266     -10.458 -15.409 -52.070  1.00  0.00              
ATOM   4352  CB  GLU D 266     -10.499 -12.121 -51.741  1.00  0.00              
ATOM   4353  CG  GLU D 266     -11.302 -11.064 -50.998  1.00  0.00              
ATOM   4354  CD  GLU D 266     -11.465  -9.820 -51.825  1.00  0.00              
ATOM   4355  OE1 GLU D 266     -10.910  -9.764 -52.895  1.00  0.00              
ATOM   4356  OE2 GLU D 266     -12.235  -8.971 -51.440  1.00  0.00              
ATOM   4357  H   GLU D 266      -8.611 -12.068 -50.023  1.00  0.00              
ATOM   4358  HA  GLU D 266     -10.992 -13.683 -50.356  1.00  0.00              
ATOM   4359 1HB  GLU D 266      -9.573 -11.680 -52.110  1.00  0.00              
ATOM   4360 2HB  GLU D 266     -11.083 -12.495 -52.582  1.00  0.00              
ATOM   4361 1HG  GLU D 266     -12.281 -11.412 -50.671  1.00  0.00              
ATOM   4362 2HG  GLU D 266     -10.687 -10.842 -50.126  1.00  0.00              
ATOM   4363  N   VAL D 267      -8.432 -14.466 -52.277  1.00  0.00              
ATOM   4364  CA  VAL D 267      -7.988 -15.530 -53.166  1.00  0.00              
ATOM   4365  C   VAL D 267      -7.684 -16.808 -52.400  1.00  0.00              
ATOM   4366  O   VAL D 267      -7.815 -17.896 -52.940  1.00  0.00              
ATOM   4367  CB  VAL D 267      -6.753 -15.128 -54.021  1.00  0.00              
ATOM   4368  CG1 VAL D 267      -7.099 -13.922 -54.868  1.00  0.00              
ATOM   4369  CG2 VAL D 267      -5.540 -14.838 -53.136  1.00  0.00              
ATOM   4370  H   VAL D 267      -7.788 -13.725 -52.037  1.00  0.00              
ATOM   4371  HA  VAL D 267      -8.772 -15.811 -53.870  1.00  0.00              
ATOM   4372  HB  VAL D 267      -6.477 -15.967 -54.661  1.00  0.00              
ATOM   4373 1HG1 VAL D 267      -6.234 -13.638 -55.469  1.00  0.00              
ATOM   4374 2HG1 VAL D 267      -7.933 -14.166 -55.526  1.00  0.00              
ATOM   4375 3HG1 VAL D 267      -7.378 -13.091 -54.221  1.00  0.00              
ATOM   4376 1HG2 VAL D 267      -4.690 -14.560 -53.760  1.00  0.00              
ATOM   4377 2HG2 VAL D 267      -5.775 -14.018 -52.456  1.00  0.00              
ATOM   4378 3HG2 VAL D 267      -5.289 -15.727 -52.558  1.00  0.00              
ATOM   4379  N   LEU D 268      -7.293 -16.691 -51.134  1.00  0.00              
ATOM   4380  CA  LEU D 268      -7.040 -17.896 -50.354  1.00  0.00              
ATOM   4381  C   LEU D 268      -8.363 -18.598 -50.103  1.00  0.00              
ATOM   4382  O   LEU D 268      -8.464 -19.821 -50.220  1.00  0.00              
ATOM   4383  CB  LEU D 268      -6.358 -17.546 -49.024  1.00  0.00              
ATOM   4384  CG  LEU D 268      -4.891 -17.127 -49.159  1.00  0.00              
ATOM   4385  CD1 LEU D 268      -4.382 -16.521 -47.846  1.00  0.00              
ATOM   4386  CD2 LEU D 268      -4.059 -18.356 -49.574  1.00  0.00              
ATOM   4387  H   LEU D 268      -7.167 -15.788 -50.700  1.00  0.00              
ATOM   4388  HA  LEU D 268      -6.401 -18.571 -50.921  1.00  0.00              
ATOM   4389 1HB  LEU D 268      -6.971 -16.695 -48.728  1.00  0.00              
ATOM   4390 2HB  LEU D 268      -6.468 -18.346 -48.291  1.00  0.00              
ATOM   4391  HG  LEU D 268      -4.838 -16.393 -49.964  1.00  0.00              
ATOM   4392 1HD1 LEU D 268      -3.339 -16.228 -47.962  1.00  0.00              
ATOM   4393 2HD1 LEU D 268      -4.979 -15.644 -47.596  1.00  0.00              
ATOM   4394 3HD1 LEU D 268      -4.467 -17.258 -47.050  1.00  0.00              
ATOM   4395 1HD2 LEU D 268      -3.011 -18.067 -49.675  1.00  0.00              
ATOM   4396 2HD2 LEU D 268      -4.151 -19.132 -48.815  1.00  0.00              
ATOM   4397 3HD2 LEU D 268      -4.422 -18.736 -50.529  1.00  0.00              
ATOM   4398  N   GLU D 269      -9.389 -17.820 -49.769  1.00  0.00              
ATOM   4399  CA  GLU D 269     -10.723 -18.378 -49.577  1.00  0.00              
ATOM   4400  C   GLU D 269     -11.295 -18.949 -50.883  1.00  0.00              
ATOM   4401  O   GLU D 269     -11.886 -20.031 -50.889  1.00  0.00              
ATOM   4402  CB  GLU D 269     -11.664 -17.305 -49.014  1.00  0.00              
ATOM   4403  CG  GLU D 269     -13.102 -17.760 -48.762  1.00  0.00              
ATOM   4404  CD  GLU D 269     -13.240 -18.808 -47.658  1.00  0.00              
ATOM   4405  OE1 GLU D 269     -12.248 -19.085 -46.940  1.00  0.00              
ATOM   4406  OE2 GLU D 269     -14.359 -19.360 -47.512  1.00  0.00              
ATOM   4407  H   GLU D 269      -9.249 -16.827 -49.647  1.00  0.00              
ATOM   4408  HA  GLU D 269     -10.678 -19.213 -48.877  1.00  0.00              
ATOM   4409 1HB  GLU D 269     -11.230 -16.962 -48.074  1.00  0.00              
ATOM   4410 2HB  GLU D 269     -11.673 -16.483 -49.730  1.00  0.00              
ATOM   4411 1HG  GLU D 269     -13.780 -16.940 -48.529  1.00  0.00              
ATOM   4412 2HG  GLU D 269     -13.396 -18.216 -49.706  1.00  0.00              
ATOM   4413  N   GLU D 270     -11.115 -18.228 -51.983  1.00  0.00              
ATOM   4414  CA  GLU D 270     -11.616 -18.713 -53.267  1.00  0.00              
ATOM   4415  C   GLU D 270     -10.955 -20.019 -53.719  1.00  0.00              
ATOM   4416  O   GLU D 270     -11.642 -20.917 -54.218  1.00  0.00              
ATOM   4417  CB  GLU D 270     -11.422 -17.640 -54.340  1.00  0.00              
ATOM   4418  CG  GLU D 270     -11.946 -18.024 -55.716  1.00  0.00              
ATOM   4419  CD  GLU D 270     -11.793 -16.893 -56.694  1.00  0.00              
ATOM   4420  OE1 GLU D 270     -11.319 -15.853 -56.302  1.00  0.00              
ATOM   4421  OE2 GLU D 270     -12.041 -17.103 -57.858  1.00  0.00              
ATOM   4422  H   GLU D 270     -10.631 -17.342 -51.947  1.00  0.00              
ATOM   4423  HA  GLU D 270     -12.678 -18.944 -53.186  1.00  0.00              
ATOM   4424 1HB  GLU D 270     -11.938 -16.744 -53.992  1.00  0.00              
ATOM   4425 2HB  GLU D 270     -10.352 -17.440 -54.402  1.00  0.00              
ATOM   4426 1HG  GLU D 270     -11.481 -18.920 -56.123  1.00  0.00              
ATOM   4427 2HG  GLU D 270     -13.006 -18.211 -55.543  1.00  0.00              
ATOM   4428  N   THR D 271      -9.640 -20.149 -53.534  1.00  0.00              
ATOM   4429  CA  THR D 271      -8.979 -21.362 -54.005  1.00  0.00              
ATOM   4430  C   THR D 271      -9.237 -22.502 -53.012  1.00  0.00              
ATOM   4431  O   THR D 271      -9.223 -23.679 -53.395  1.00  0.00              
ATOM   4432  CB  THR D 271      -7.449 -21.147 -54.233  1.00  0.00              
ATOM   4433  OG1 THR D 271      -6.847 -20.635 -53.042  1.00  0.00              
ATOM   4434  CG2 THR D 271      -7.223 -20.147 -55.351  1.00  0.00              
ATOM   4435  H   THR D 271      -9.091 -19.434 -53.079  1.00  0.00              
ATOM   4436  HA  THR D 271      -9.399 -21.662 -54.965  1.00  0.00              
ATOM   4437  HB  THR D 271      -6.994 -22.101 -54.496  1.00  0.00              
ATOM   4438  HG1 THR D 271      -7.255 -19.795 -52.814  1.00  0.00              
ATOM   4439 1HG2 THR D 271      -6.153 -20.007 -55.500  1.00  0.00              
ATOM   4440 2HG2 THR D 271      -7.673 -20.522 -56.271  1.00  0.00              
ATOM   4441 3HG2 THR D 271      -7.680 -19.196 -55.085  1.00  0.00              
ATOM   4442  N   LYS D 272      -9.516 -22.167 -51.749  1.00  0.00              
ATOM   4443  CA  LYS D 272      -9.921 -23.194 -50.797  1.00  0.00              
ATOM   4444  C   LYS D 272     -11.262 -23.760 -51.252  1.00  0.00              
ATOM   4445  O   LYS D 272     -11.482 -24.966 -51.223  1.00  0.00              
ATOM   4446  CB  LYS D 272     -10.019 -22.631 -49.378  1.00  0.00              
ATOM   4447  CG  LYS D 272     -10.634 -23.585 -48.364  1.00  0.00              
ATOM   4448  CD  LYS D 272      -9.737 -24.790 -48.122  1.00  0.00              
ATOM   4449  CE  LYS D 272     -10.287 -25.678 -47.016  1.00  0.00              
ATOM   4450  NZ  LYS D 272      -9.420 -26.863 -46.771  1.00  0.00              
ATOM   4451  H   LYS D 272      -9.452 -21.208 -51.440  1.00  0.00              
ATOM   4452  HA  LYS D 272      -9.189 -24.002 -50.793  1.00  0.00              
ATOM   4453 1HB  LYS D 272      -9.007 -22.373 -49.066  1.00  0.00              
ATOM   4454 2HB  LYS D 272     -10.623 -21.725 -49.435  1.00  0.00              
ATOM   4455 1HG  LYS D 272     -10.781 -23.047 -47.427  1.00  0.00              
ATOM   4456 2HG  LYS D 272     -11.599 -23.921 -48.744  1.00  0.00              
ATOM   4457 1HD  LYS D 272      -9.666 -25.362 -49.048  1.00  0.00              
ATOM   4458 2HD  LYS D 272      -8.746 -24.433 -47.841  1.00  0.00              
ATOM   4459 1HE  LYS D 272     -10.358 -25.086 -46.105  1.00  0.00              
ATOM   4460 2HE  LYS D 272     -11.282 -26.012 -47.310  1.00  0.00              
ATOM   4461 1HZ  LYS D 272      -9.820 -27.425 -46.033  1.00  0.00              
ATOM   4462 2HZ  LYS D 272      -9.355 -27.414 -47.616  1.00  0.00              
ATOM   4463 3HZ  LYS D 272      -8.498 -26.554 -46.498  1.00  0.00              
ATOM   4464  N   ARG D 273     -12.157 -22.876 -51.665  1.00  0.00              
ATOM   4465  CA  ARG D 273     -13.483 -23.287 -52.109  1.00  0.00              
ATOM   4466  C   ARG D 273     -13.369 -24.092 -53.406  1.00  0.00              
ATOM   4467  O   ARG D 273     -14.111 -25.052 -53.609  1.00  0.00              
ATOM   4468  CB  ARG D 273     -14.438 -22.111 -52.251  1.00  0.00              
ATOM   4469  CG  ARG D 273     -14.844 -21.454 -50.941  1.00  0.00              
ATOM   4470  CD  ARG D 273     -15.708 -20.256 -51.098  1.00  0.00              
ATOM   4471  NE  ARG D 273     -15.934 -19.512 -49.870  1.00  0.00              
ATOM   4472  CZ  ARG D 273     -16.703 -18.409 -49.774  1.00  0.00              
ATOM   4473  NH1 ARG D 273     -17.290 -17.899 -50.833  1.00  0.00              
ATOM   4474  NH2 ARG D 273     -16.834 -17.840 -48.588  1.00  0.00              
ATOM   4475  H   ARG D 273     -11.917 -21.894 -51.672  1.00  0.00              
ATOM   4476  HA  ARG D 273     -13.938 -23.937 -51.361  1.00  0.00              
ATOM   4477 1HB  ARG D 273     -13.944 -21.375 -52.884  1.00  0.00              
ATOM   4478 2HB  ARG D 273     -15.329 -22.485 -52.755  1.00  0.00              
ATOM   4479 1HG  ARG D 273     -15.389 -22.184 -50.342  1.00  0.00              
ATOM   4480 2HG  ARG D 273     -13.941 -21.152 -50.411  1.00  0.00              
ATOM   4481 1HD  ARG D 273     -15.242 -19.576 -51.811  1.00  0.00              
ATOM   4482 2HD  ARG D 273     -16.680 -20.567 -51.475  1.00  0.00              
ATOM   4483  HE  ARG D 273     -15.578 -19.681 -48.939  1.00  0.00              
ATOM   4484 1HH1 ARG D 273     -17.167 -18.336 -51.736  1.00  0.00              
ATOM   4485 2HH1 ARG D 273     -17.863 -17.072 -50.740  1.00  0.00              
ATOM   4486 1HH2 ARG D 273     -16.361 -18.236 -47.787  1.00  0.00              
ATOM   4487 2HH2 ARG D 273     -17.403 -17.014 -48.489  1.00  0.00              
ATOM   4488  N   ALA D 274     -12.433 -23.696 -54.268  1.00  0.00              
ATOM   4489  CA  ALA D 274     -12.167 -24.401 -55.523  1.00  0.00              
ATOM   4490  C   ALA D 274     -11.688 -25.821 -55.262  1.00  0.00              
ATOM   4491  O   ALA D 274     -12.087 -26.760 -55.948  1.00  0.00              
ATOM   4492  CB  ALA D 274     -11.127 -23.647 -56.330  1.00  0.00              
ATOM   4493  H   ALA D 274     -11.891 -22.875 -54.042  1.00  0.00              
ATOM   4494  HA  ALA D 274     -13.096 -24.469 -56.090  1.00  0.00              
ATOM   4495 1HB  ALA D 274     -10.935 -24.178 -57.262  1.00  0.00              
ATOM   4496 2HB  ALA D 274     -11.495 -22.645 -56.553  1.00  0.00              
ATOM   4497 3HB  ALA D 274     -10.204 -23.577 -55.757  1.00  0.00              
ATOM   4498  N   LEU D 275     -10.818 -25.973 -54.272  1.00  0.00              
ATOM   4499  CA  LEU D 275     -10.316 -27.285 -53.890  1.00  0.00              
ATOM   4500  C   LEU D 275     -11.488 -28.112 -53.378  1.00  0.00              
ATOM   4501  O   LEU D 275     -11.656 -29.277 -53.744  1.00  0.00              
ATOM   4502  CB  LEU D 275      -9.217 -27.164 -52.827  1.00  0.00              
ATOM   4503  CG  LEU D 275      -8.619 -28.494 -52.351  1.00  0.00              
ATOM   4504  CD1 LEU D 275      -8.031 -29.254 -53.533  1.00  0.00              
ATOM   4505  CD2 LEU D 275      -7.556 -28.227 -51.297  1.00  0.00              
ATOM   4506  H   LEU D 275     -10.497 -25.158 -53.769  1.00  0.00              
ATOM   4507  HA  LEU D 275      -9.900 -27.785 -54.764  1.00  0.00              
ATOM   4508 1HB  LEU D 275      -8.477 -26.606 -53.399  1.00  0.00              
ATOM   4509 2HB  LEU D 275      -9.542 -26.566 -51.975  1.00  0.00              
ATOM   4510  HG  LEU D 275      -9.423 -29.059 -51.878  1.00  0.00              
ATOM   4511 1HD1 LEU D 275      -7.609 -30.197 -53.185  1.00  0.00              
ATOM   4512 2HD1 LEU D 275      -8.814 -29.454 -54.263  1.00  0.00              
ATOM   4513 3HD1 LEU D 275      -7.246 -28.655 -53.995  1.00  0.00              
ATOM   4514 1HD2 LEU D 275      -7.133 -29.174 -50.959  1.00  0.00              
ATOM   4515 2HD2 LEU D 275      -6.767 -27.607 -51.724  1.00  0.00              
ATOM   4516 3HD2 LEU D 275      -8.005 -27.709 -50.450  1.00  0.00              
ATOM   4517  N   SER D 276     -12.304 -27.483 -52.539  1.00  0.00              
ATOM   4518  CA  SER D 276     -13.506 -28.104 -51.998  1.00  0.00              
ATOM   4519  C   SER D 276     -14.501 -28.499 -53.087  1.00  0.00              
ATOM   4520  O   SER D 276     -15.228 -29.483 -52.941  1.00  0.00              
ATOM   4521  CB  SER D 276     -14.163 -27.165 -51.005  1.00  0.00              
ATOM   4522  OG  SER D 276     -13.360 -26.943 -49.879  1.00  0.00              
ATOM   4523  H   SER D 276     -12.075 -26.537 -52.270  1.00  0.00              
ATOM   4524  HA  SER D 276     -13.299 -28.975 -51.374  1.00  0.00              
ATOM   4525 1HB  SER D 276     -14.352 -26.213 -51.500  1.00  0.00              
ATOM   4526 2HB  SER D 276     -15.109 -27.601 -50.686  1.00  0.00              
ATOM   4527  HG  SER D 276     -13.811 -26.346 -49.278  1.00  0.00              
ATOM   4528  N   ASP D 277     -14.536 -27.732 -54.177  1.00  0.00              
ATOM   4529  CA  ASP D 277     -15.453 -28.032 -55.273  1.00  0.00              
ATOM   4530  C   ASP D 277     -14.814 -29.009 -56.258  1.00  0.00              
ATOM   4531  O   ASP D 277     -15.480 -29.549 -57.144  1.00  0.00              
ATOM   4532  CB  ASP D 277     -15.867 -26.748 -55.996  1.00  0.00              
ATOM   4533  CG  ASP D 277     -16.813 -25.856 -55.203  1.00  0.00              
ATOM   4534  OD1 ASP D 277     -17.377 -26.328 -54.243  1.00  0.00              
ATOM   4535  OD2 ASP D 277     -16.845 -24.677 -55.464  1.00  0.00              
ATOM   4536  H   ASP D 277     -13.923 -26.933 -54.252  1.00  0.00              
ATOM   4537  HA  ASP D 277     -16.349 -28.515 -54.884  1.00  0.00              
ATOM   4538 1HB  ASP D 277     -15.022 -26.156 -56.350  1.00  0.00              
ATOM   4539 2HB  ASP D 277     -16.398 -27.171 -56.850  1.00  0.00              
ATOM   4540  N   LYS D 278     -13.513 -29.228 -56.086  1.00  0.00              
ATOM   4541  CA  LYS D 278     -12.754 -30.156 -56.916  1.00  0.00              
ATOM   4542  C   LYS D 278     -12.920 -31.558 -56.338  1.00  0.00              
ATOM   4543  O   LYS D 278     -13.098 -32.530 -57.072  1.00  0.00              
ATOM   4544  CB  LYS D 278     -11.268 -29.774 -56.924  1.00  0.00              
ATOM   4545  CG  LYS D 278     -10.391 -30.680 -57.778  1.00  0.00              
ATOM   4546  CD  LYS D 278      -8.957 -30.171 -57.842  1.00  0.00              
ATOM   4547  CE  LYS D 278      -8.092 -31.075 -58.708  1.00  0.00              
ATOM   4548  NZ  LYS D 278      -6.711 -30.541 -58.862  1.00  0.00              
ATOM   4549  H   LYS D 278     -13.039 -28.725 -55.349  1.00  0.00              
ATOM   4550  HA  LYS D 278     -13.152 -30.153 -57.932  1.00  0.00              
ATOM   4551 1HB  LYS D 278     -11.204 -28.751 -57.295  1.00  0.00              
ATOM   4552 2HB  LYS D 278     -10.924 -29.806 -55.889  1.00  0.00              
ATOM   4553 1HG  LYS D 278     -10.401 -31.680 -57.343  1.00  0.00              
ATOM   4554 2HG  LYS D 278     -10.807 -30.717 -58.783  1.00  0.00              
ATOM   4555 1HD  LYS D 278      -8.964 -29.163 -58.259  1.00  0.00              
ATOM   4556 2HD  LYS D 278      -8.552 -30.142 -56.831  1.00  0.00              
ATOM   4557 1HE  LYS D 278      -8.053 -32.058 -58.243  1.00  0.00              
ATOM   4558 2HE  LYS D 278      -8.562 -31.157 -59.690  1.00  0.00              
ATOM   4559 1HZ  LYS D 278      -6.171 -31.168 -59.442  1.00  0.00              
ATOM   4560 2HZ  LYS D 278      -6.749 -29.629 -59.295  1.00  0.00              
ATOM   4561 3HZ  LYS D 278      -6.278 -30.464 -57.953  1.00  0.00              
ATOM   4562  N   ARG D 279     -12.860 -31.651 -55.014  1.00  0.00              
ATOM   4563  CA  ARG D 279     -13.001 -32.925 -54.322  1.00  0.00              
ATOM   4564  C   ARG D 279     -14.467 -33.249 -54.051  1.00  0.00              
ATOM   4565  O   ARG D 279     -14.923 -34.319 -54.510  1.00  0.00              
ATOM   4566  OXT ARG D 279     -15.143 -32.487 -53.416  1.00  0.00              
ATOM   4567  CB  ARG D 279     -12.227 -32.894 -53.003  1.00  0.00              
ATOM   4568  CG  ARG D 279     -10.727 -32.755 -53.179  1.00  0.00              
ATOM   4569  CD  ARG D 279     -10.010 -32.707 -51.842  1.00  0.00              
ATOM   4570  NE  ARG D 279      -8.571 -32.548 -52.012  1.00  0.00              
ATOM   4571  CZ  ARG D 279      -7.695 -32.493 -51.013  1.00  0.00              
ATOM   4572  NH1 ARG D 279      -8.114 -32.582 -49.756  1.00  0.00              
ATOM   4573  NH2 ARG D 279      -6.401 -32.350 -51.271  1.00  0.00              
ATOM   4574  H   ARG D 279     -12.713 -30.811 -54.473  1.00  0.00              
ATOM   4575  HA  ARG D 279     -12.617 -33.730 -54.949  1.00  0.00              
ATOM   4576 1HB  ARG D 279     -12.611 -32.053 -52.427  1.00  0.00              
ATOM   4577 2HB  ARG D 279     -12.451 -33.825 -52.480  1.00  0.00              
ATOM   4578 1HG  ARG D 279     -10.365 -33.608 -53.752  1.00  0.00              
ATOM   4579 2HG  ARG D 279     -10.528 -31.836 -53.731  1.00  0.00              
ATOM   4580 1HD  ARG D 279     -10.393 -31.865 -51.266  1.00  0.00              
ATOM   4581 2HD  ARG D 279     -10.203 -33.634 -51.303  1.00  0.00              
ATOM   4582  HE  ARG D 279      -8.028 -32.461 -52.860  1.00  0.00              
ATOM   4583 1HH1 ARG D 279      -9.099 -32.693 -49.561  1.00  0.00              
ATOM   4584 2HH1 ARG D 279      -7.447 -32.540 -49.000  1.00  0.00              
ATOM   4585 1HH2 ARG D 279      -6.084 -32.285 -52.230  1.00  0.00              
ATOM   4586 2HH2 ARG D 279      -5.738 -32.308 -50.511  1.00  0.00              
TER                                                                             
# All scores below are weighted scores, not raw scores.
#BEGIN_POSE_ENERGIES_TABLE msd_output_1_RalA3andExo84_11.pdb
label fa_atr fa_rep fa_sol fa_intra_rep pro_close fa_pair hbond_sr_bb hbond_lr_bb hbond_bb_sc hbond_sc dslf_ss_dst dslf_cs_ang dslf_ss_dih dslf_ca_dih rama omega fa_dun p_aa_pp ref total
weights 0.8 0.44 0.65 0.004 1 0.49 0.585 1.17 1.17 1.1 0.5 2 5 5 0.2 0.5 0.56 0.32 1 NA
pose -1104.46 105.967 547.635 2.5019 0.565861 -26.6856 -65.6936 -113.576 -32.5699 -33.5323 0 0 0 0 -8.21299 12.0651 195.937 -23.0813 -67.72 -610.863
SER_p:NtermProteinFull_1 -0.406019 0.00589813 0.210782 0.000873276 0 0 0 0 0 0 0 0 0 0 0 0.0158486 0.571486 0 -0.37 0.0288679
LEU_2 -1.99011 0.255093 0.675292 0.00671657 0 0 0 0 0 0 0 0 0 0 -0.263868 0.0255452 1.81409 -0.063647 -0.1 0.359112
ALA_3 -1.98526 0.0350317 1.23827 0.000677522 0 0 0 -0.840889 0 0 0 0 0 0 -0.241606 0.018986 0 -0.0713188 0.16 -1.68611
LYS_4 -3.17591 0.184085 2.24195 0.00339085 0 -0.264234 0 0 -0.289506 -0.127797 0 0 0 0 0.0867962 0.00313815 0.853718 0.149678 -0.65 -0.984696
HIS_5 -6.55035 0.415291 3.39499 0.00293947 0 0.072263 0 -1.72731 0 -0.355385 0 0 0 0 -0.0541135 0.36121 0.664084 0.00556785 0.56 -3.21081
ARG_6 -4.65658 0.0944455 2.77507 0.00919329 0 -0.521131 0 -1.50143 -0.691342 -0.258904 0 0 0 0 0.136791 0.0139387 1.7783 0.125016 -0.98 -3.67663
VAL_7 -4.16328 0.334364 1.21389 0.0119046 0 0 0 -1.53184 0 0 0 0 0 0 -0.213577 0.0690908 0.0245862 -0.233042 0.29 -4.1979
ILE_8 -5.14665 0.590746 1.62721 0.015693 0 0 0 -1.68993 0 0 0 0 0 0 -0.239064 0.113085 0.826378 -0.373807 0.24 -4.03634
MET_9 -4.44512 0.235623 1.55281 0.00425046 0 0 0 -0.875046 0 0 0 0 0 0 -0.109672 0.00201484 0.878676 0.0336939 -0.34 -3.06277
VAL_10 -3.96083 0.495072 1.03375 0.010595 0 0 0 -1.53337 0 0 0 0 0 0 -0.197825 0.0010287 0.117943 -0.37759 0.29 -4.12122
GLY_11 -2.31824 0.231323 1.24132 0.000136632 0 0 0 0 -0.775907 0 0 0 0 0 0.200949 0.041718 0 -0.77003 -0.17 -2.31873
SER_12 -2.34002 0.218749 1.54113 0.000805534 0 -0.0623576 -0.224182 0 0 0 0 0 0 0 -0.2752 0.0102407 0.751491 -0.160362 -0.37 -0.90971
GLY_13 -1.06034 0.073135 0.606307 2.10886e-05 0 0 0 0 0 0 0 0 0 0 0.102607 0.0656381 0 0.466885 -0.17 0.0842506
GLY_14 -1.45268 0.138483 0.942818 2.3921e-05 0 0 0 0 -0.55854 0 0 0 0 0 -0.354584 0.0314237 0 -0.794702 -0.17 -2.21776
VAL_15 -4.28249 0.322961 1.81883 0.0101445 0 0 -0.224182 0 -0.81923 0 0 0 0 0 -0.0467844 0.00522612 0.294771 0.248525 0.29 -2.38223
GLY_16 -2.30954 0.338456 1.28628 2.31858e-05 0 0 -0.434892 0 0 0 0 0 0 0 0.00687749 0.0895542 0 -0.795795 -0.17 -1.98904
LYS_17 -5.81947 0.487995 3.70794 0.00754351 0 -0.0426396 -0.43031 0 -0.775907 0 0 0 0 0 -0.055921 9.52473e-05 2.45866 -0.0481234 -0.65 -1.16014
SER_18 -2.97841 0.288418 2.15187 0.0010489 0 -0.137975 -0.382006 0 0 -0.659088 0 0 0 0 -0.217286 0.0113651 0.617153 0.00670272 -0.37 -1.66821
ALA_19 -3.0819 0.358206 1.29132 0.000711667 0 0 -0.368574 0 0 0 0 0 0 0 -0.111818 3.97459e-06 0 -0.139904 0.16 -1.89196
LEU_20 -5.21848 0.19381 1.88586 0.00572363 0 0 -0.83988 0 0 0 0 0 0 0 -0.0962835 0.0485245 0.297926 -0.113821 -0.1 -3.93662
THR_21 -4.85898 0.236848 2.39446 0.0113626 0 -0.123699 -0.824766 0 0 -0.00822557 0 0 0 0 -0.0428789 0.0106666 0.0765629 0.092242 -0.27 -3.30641
LEU_22 -4.99835 0.272213 2.58309 0.00740394 0 0 -0.67243 -0.457751 0 0 0 0 0 0 -0.123762 0.145475 0.117743 -0.0915639 -0.1 -3.31793
GLN_23 -5.74047 0.395812 3.60257 0.0121047 0 -0.201183 -0.514068 0 0 0 0 0 0 0 -0.141561 0.00625898 1.12876 -0.107691 -0.97 -2.52946
PHE_24 -6.49229 0.66098 1.6712 0.0258356 0 0 -0.404989 0 -0.0204249 0 0 0 0 0 0.129823 0.0223654 0.155849 -0.156701 0.63 -3.77835
MET_25 -5.01246 0.408454 1.69708 0.00294252 0 0 -0.394456 0 -0.522258 0 0 0 0 0 -0.0438025 0.106366 2.58218 -0.0592215 -0.34 -1.57517
ARG_26 -3.55974 0.342156 2.45909 0.00972829 0 -0.257493 -0.290424 0 0 0 0 0 0 0 -0.0060395 0.273866 1.29249 -0.0350284 -0.98 -0.751399
ASP_27 -2.63205 0.286991 1.86034 0.00499871 0 -0.262718 -0.145494 0 0 0 0 0 0 0 -0.122329 0.00673355 0.581719 -0.178111 -0.67 -1.26991
GLU_28 -3.80452 0.240508 2.60398 0.0053156 0 -0.239957 0 -0.457751 0 0 0 0 0 0 -0.0385712 0.00247077 0.747298 0.043633 -0.81 -1.7076
PHE_29 -4.41007 0.226911 1.16358 0.0254872 0 0 0 0 0 0 0 0 0 0 0.0662129 0.446482 0.388307 -0.05569 0.63 -1.51878
VAL_30 -2.05477 0.0602902 0.866781 0.0145044 0 0 0 0 0 0 0 0 0 0 -0.140582 0.000984699 0.11261 -0.182932 0.29 -1.03312
GLU_31 -1.32044 0.011952 0.782214 0.00557474 0 -0.419248 0 0 0 0 0 0 0 0 -0.117245 0.07935 0.839098 -0.160025 -0.81 -1.10877
ASP_32 -1.19268 0.0276994 0.807389 0.00359697 0 -0.00142468 0 0 0 0 0 0 0 0 -0.18435 0.0121515 0.466936 0.0352666 -0.67 -0.695417
TYR_33 -3.53878 0.147557 1.25718 0.0263103 0 0 0 0 -0.0844409 0 0 0 0 0 -0.280613 0.185507 0.468725 0.0141536 0.51 -1.29441
GLU_34 -2.25925 0.220786 1.38377 0.00732737 0.00024859 -0.17806 0 0 -0.427903 0 0 0 0 0 0.0301308 0.00695071 0.81995 0.108775 -0.81 -1.09728
PRO_35 -1.88675 0.295053 0.762593 0.00131411 0.030923 0 0 0 -0.104569 0 0 0 0 0 0.195517 0.0376989 0.411024 -0.462901 0.02 -0.700093
THR_36 -3.15269 0.202289 2.40302 0.0112824 0 -0.102886 0 0 -0.512344 0 0 0 0 0 -0.010081 0.0211438 0.0533612 -0.0974582 -0.27 -1.45436
PHE_37 -3.78253 0.515735 2.34091 0.0235437 0 0 0 -0.643261 0 0 0 0 0 0 0.562974 0.109147 0.47095 -0.0827689 0.63 0.144706
ALA_38 -2.59589 0.143262 0.96076 0.000934295 0 0 0 0 0 0 0 0 0 0 1.05147 0.0271026 0 0.00908472 0.16 -0.243271
ASP_39 -3.23599 0.118044 2.3464 0.00213896 0 -0.373651 0 -1.67449 0 0 0 0 0 0 0.185972 0.00515456 0.624337 0.380239 -0.67 -2.29185
SER_40 -1.46013 0.0161679 0.967381 0.00134116 0 -0.0823842 0 0 0 0 0 0 0 0 0.0832814 0.079416 0.329615 0.260843 -0.37 -0.174473
TYR_41 -4.32726 0.219489 1.62101 0.0232407 0 0 0 -1.42895 0 0 0 0 0 0 -0.14202 0.0217355 0.118792 -0.17663 0.51 -3.56059
LEU_42 -3.20373 0.695343 1.01063 0.0618412 0 0 0 0 0 0 0 0 0 0 0.125718 0.0558879 1.72895 0.0674789 -0.1 0.442111
LYS_43 -4.29099 0.494618 2.2393 0.00477181 0 -0.173609 0 -1.59761 -0.542683 0 0 0 0 0 0.11421 0.0437441 0.843334 -0.0040109 -0.65 -3.51893
LYS_44 -2.02857 0.168882 0.685282 0.00600691 0 -0.174667 0 0 0 0 0 0 0 0 -0.128939 0.0413268 1.64256 -0.0272461 -0.65 -0.46537
VAL_45 -3.91988 0.600677 1.2094 0.0110472 0 0 0 -1.51301 0 0 0 0 0 0 -0.0260564 0.0356622 0.0355321 -0.144682 0.29 -3.42131
VAL_46 -2.20939 0.176792 0.87242 0.00901156 0 0 0 0 0 0 0 0 0 0 -0.192119 0.00446858 0.00697884 -0.329898 0.29 -1.37173
LEU_47 -5.82359 0.597417 2.65336 0.00961814 0 0 -0.743961 0 0 0 0 0 0 0 0.11583 0.00260239 0.50488 -0.0944622 -0.1 -2.87831
ASP_48 -2.77784 0.237992 2.42608 0.00497434 0 -0.464102 0 0 0 -1.02579 0 0 0 0 -0.0953266 0.0183419 0.638335 -0.293014 -0.67 -2.00036
GLY_49 -1.14868 0.227452 0.53251 1.61058e-05 0 0 0 0 0 0 0 0 0 0 -0.346881 0.0028719 0 -0.792912 -0.17 -1.69562
GLU_50 -3.78311 0.333671 2.43752 0.00592533 0 -0.334875 -0.743961 0 0 -0.277039 0 0 0 0 -0.112964 0.00190394 0.923447 0.018706 -0.81 -2.34077
GLU_51 -1.50954 0.18935 0.761799 0.00548484 0 -0.174667 0 0 0 0 0 0 0 0 0.0255511 0.00239648 1.14927 0.0331675 -0.81 -0.327184
VAL_52 -4.58135 0.624604 1.80131 0.0128195 0 0 0 -1.51301 0 0 0 0 0 0 -0.0684491 0.0940111 0.0168489 -0.183497 0.29 -3.50671
VAL_53 -4.48818 0.967456 1.34455 0.0159931 0 0 0 -1.70481 0 0 0 0 0 0 -0.128096 0.0129625 1.06752 -0.164435 0.29 -2.78704
ILE_54 -5.08222 0.733226 1.25729 0.0205213 0 0 0 -1.59761 0 0 0 0 0 0 -0.0992369 0.0509451 1.4922 -0.224905 0.24 -3.20979
VAL_55 -4.02578 0.210249 1.86009 0.00879564 0 0 0 -1.5465 0 0 0 0 0 0 -0.204025 0.00274534 0.0458423 -0.374941 0.29 -3.73352
ILE_56 -5.0077 0.471221 1.22643 0.0199593 0 0 0 -1.42895 0 0 0 0 0 0 -0.186821 0.0204084 0.159139 -0.386476 0.24 -4.87279
LEU_57 -3.8573 0.221041 1.38774 0.00772295 0 0 0 -1.72378 0 0 0 0 0 0 0.000960351 0.0047068 0.373653 -0.0985863 -0.1 -3.78384
ASP_58 -4.57559 0.171875 3.4229 0.00871726 0 -0.407588 0 -1.67449 0 -0.667314 0 0 0 0 -0.0671047 0.0239575 0.286808 -0.124641 -0.67 -4.27247
THR_59 -3.32091 0.267606 1.6783 0.0060682 0 0.0371854 0 0 -0.135607 0 0 0 0 0 -0.0890259 0.202528 0.0976482 -0.385664 -0.27 -1.91187
ALA_60 -2.57432 0.333404 1.55435 0.000796499 0 0 0 -0.643261 -0.135607 0 0 0 0 0 -0.322046 0.0338115 0 -0.105232 0.16 -1.6981
GLY_61 -1.38414 0.0870267 0.766953 1.46069e-05 0 0 0 0 0 0 0 0 0 0 -0.00815721 0.0666786 0 0.261115 -0.17 -0.380512
LEU_62 -1.4303 0.375424 0.769622 0.00694884 0 0 0 0 0 0 0 0 0 0 -0.115017 0.000824207 0.137254 -0.104812 -0.1 -0.460057
LYS_63 -3.81389 0.926644 3.10187 0.00410132 0 0.0275218 0 0 0 -0.189683 0 0 0 0 0.0654674 0.00899918 2.39861 -0.0130462 -0.65 1.8666
GLN_64 -1.51935 0.0245383 0.775399 0.00686543 0 -0.096951 0 0 0 0 0 0 0 0 -0.155548 0.00214465 1.26451 -0.116064 -0.97 -0.784462
HIS_D_65 -5.47067 0.484266 2.36271 0.00361486 0 0.00793176 -0.407588 0 0 0 0 0 0 0 -0.0709525 0.00929771 0.844138 0.0615249 0.56 -1.61573
ALA_66 -2.7455 0.202093 1.94395 0.000750447 0 0 -0.417932 0 0 0 0 0 0 0 -0.187787 0.0181459 0 -0.154923 0.16 -1.1812
SER_67 -3.34458 0.24808 2.12085 0.000808899 0 -0.0826983 -0.36067 0 -0.186808 0 0 0 0 0 -0.112267 0.00204923 0.480822 0.108093 -0.37 -1.49632
TRP_68 -9.06071 1.54346 3.56334 0.0520332 0 0 -0.400152 0 0 0 0 0 0 0 -0.085596 0.0904704 1.77674 -0.0091923 0.91 -1.61961
ARG_69 -7.21366 1.40814 4.72326 0.0233805 0 -0.505582 -0.731194 0 0 -0.794657 0 0 0 0 -0.0232925 0.0313511 2.24437 -0.0984029 -0.98 -1.91629
ASP_70 -5.91709 0.389717 4.25198 0.00320886 0 -0.718839 -0.837476 0 0 -1.67065 0 0 0 0 -0.169237 0.0102248 0.572319 0.00108819 -0.67 -4.75476
ASP_71 -4.97286 0.467256 3.2133 0.0030676 0 -0.12598 -0.708666 0 0 0 0 0 0 0 -0.139051 0.000694777 0.299965 0.0180816 -0.67 -2.61419
TYR_72 -7.17141 2.44332 2.94196 0.0235935 0 0 -0.400152 0 -0.682641 -0.189683 0 0 0 0 -0.0167307 6.83608e-05 1.58999 -0.0377557 0.51 -0.989447
PHE_73 -6.07138 0.339502 1.71673 0.0315021 0 0 -0.660594 0 0 0 0 0 0 0 0.0291022 0.058614 1.47643 -0.0839158 0.63 -2.53401
ARG_74 -4.33417 0.696172 2.47491 0.0104445 0 -0.371784 -0.419544 0 -1.16041 0 0 0 0 0 -0.219547 0.0151349 2.50005 -0.0747097 -0.98 -1.86346
SER_75 -2.3149 0.181622 1.60449 0.00154514 0 -0.0644723 -0.347995 0 -0.682641 0 0 0 0 0 -0.252496 0.000360931 0.137432 -0.185807 -0.37 -2.29287
GLY_76 -2.29569 0.666987 1.26484 1.88656e-05 0 0 -0.336988 0 -0.658634 0 0 0 0 0 -0.0441973 0.00031439 0 -0.293999 -0.17 -1.86735
GLU_77 -4.65471 0.231104 3.19885 0.00403799 0 -0.577852 0 -0.709507 -0.691342 -0.0791513 0 0 0 0 0.289332 0.00427649 0.842518 -0.0756852 -0.81 -3.02813
GLY_78 -3.08913 0.412804 1.24112 0.000228796 0 0 0 -1.64567 0 0 0 0 0 0 0.555234 0.0124554 0 0.351139 -0.17 -2.33182
PHE_79 -7.0287 0.850836 1.4666 0.0255145 0 0 0 -1.46273 0 0 0 0 0 0 -0.12944 0.167316 0.560153 -0.112956 0.63 -5.03341
LEU_80 -4.7973 0.563694 1.03661 0.00865064 0 0 0 -1.66651 0 0 0 0 0 0 0.07828 0.000895082 0.858579 -0.0966333 -0.1 -4.11373
CYS_81 -3.42746 0.0961917 1.70891 0.00194919 0 0 0 -1.58732 0 0 0 0 0 0 0.0300516 0.0236608 0.284819 -0.0277121 1.7 -1.19691
VAL_82 -4.01336 0.286179 1.13976 0.0179494 0 0 0 -0.703044 0 0 0 0 0 0 -0.190522 0.00450376 0.0985552 -0.246052 0.29 -3.31602
PHE_83 -7.57673 0.674291 1.82956 0.0260963 0 0 0 -1.55891 0 0 0 0 0 0 -0.103613 0.0366102 0.467134 -0.179231 0.63 -5.75479
SER_84 -4.24593 0.623804 2.752 0.0018946 0 -0.0943146 -0.273683 0 -1.26806 -0.408997 0 0 0 0 0.00851606 0.0821593 0.609155 0.165891 -0.37 -2.41757
ILE_85 -5.89984 0.327377 2.74654 0.0210649 0 0 0 -2.36865 0 0 0 0 0 0 -0.0321986 0.000106743 0.573077 0.240043 0.24 -4.15248
THR_86 -3.87786 0.624433 2.06141 0.00527011 0 0.0602721 0 0 -0.506351 -0.408997 0 0 0 0 -0.175908 0.0204668 0.135353 -0.0722886 -0.27 -2.40419
GLU_87 -4.73647 0.399789 3.18558 0.0127212 0 -0.0533465 -0.615601 0 -0.449091 0 0 0 0 0 0.324018 0.00150385 1.63862 0.0111945 -0.81 -1.09108
MET_88 -3.91132 0.183136 2.10989 0.00686417 0 0 -0.421444 0 -0.465585 0 0 0 0 0 -0.0509859 0.028582 1.30979 -0.0352805 -0.34 -1.58635
GLU_89 -2.98321 0.291657 1.70669 0.00536095 0 0.0600621 -0.303313 0 -0.449091 0 0 0 0 0 -0.248465 0.0344568 0.82713 -0.144174 -0.81 -2.01289
SER_90 -4.07429 0.335466 2.41622 0.00113249 0 -0.169663 -0.156766 0 -0.761708 0 0 0 0 0 -0.181585 0.12132 0.354812 -0.000987919 -0.37 -2.48606
PHE_91 -8.30115 0.959369 3.06626 0.0259503 0 0 -0.557553 0 0 0 0 0 0 0 0.00592466 0.000794432 0.665076 -0.000955365 0.63 -3.50628
ALA_92 -2.93351 0.287385 1.68227 0.000765322 0 0 -0.516331 0 0 0 0 0 0 0 -0.18114 0.000150594 0 -0.169484 0.16 -1.6699
ALA_93 -3.5182 0.488448 1.67878 0.000923525 0 0 -0.759262 0 0 0 0 0 0 0 -0.256034 0.107878 0 -0.0738425 0.16 -2.17131
THR_94 -5.05163 0.489564 2.85405 0.00402478 0 0.0598622 -0.781869 0 0 -0.447125 0 0 0 0 -0.129265 0.159963 0.332556 0.129416 -0.27 -2.65046
ALA_95 -2.92443 0.226786 1.64807 0.000678935 0 0 -0.466684 0 0 0 0 0 0 0 -0.174378 0.0225014 0 -0.136845 0.16 -1.6443
ASP_96 -3.09005 0.197826 1.89016 0.00325783 0 0.040761 -0.460027 0 0 0 0 0 0 0 -0.165312 0.000199082 0.357273 -0.0286278 -0.67 -1.92454
PHE_97 -6.0009 0.509082 2.24051 0.0210043 0 0 -0.849775 0 0 0 0 0 0 0 -0.0457394 0.0225587 1.05181 0.0338992 0.63 -2.38755
ARG_98 -7.61345 0.664092 4.10899 0.0117345 0 -0.00654815 -0.773773 0 0 0 0 0 0 0 -0.19792 0.0278158 2.13172 -0.0803788 -0.98 -2.70772
GLU_99 -3.14236 0.273852 1.7995 0.00671423 0 -0.021768 -0.791135 0 0 0 0 0 0 0 -0.114799 0.000716672 0.899639 -0.092993 -0.81 -1.99264
GLN_100 -5.2176 0.383259 3.48482 0.00546507 0 -0.198386 -0.859873 0 0 0 0 0 0 0 -0.13173 0.00895459 0.934107 -0.0980063 -0.97 -2.65899
ILE_101 -5.68544 0.421733 1.36731 0.0223786 0 0 -0.863032 0 0 0 0 0 0 0 -0.0137651 0.0143937 0.187474 -0.0689693 0.24 -4.37792
LEU_102 -4.42029 0.33804 2.15443 0.00737361 0 0 -0.624727 -0.0185498 0 0 0 0 0 0 -0.107585 0.0164125 0.285493 -0.116232 -0.1 -2.58564
ARG_103 -4.47701 0.341001 3.46891 0.015382 0 -0.529851 -0.419339 0 0 -0.87599 0 0 0 0 -0.137007 0.00770217 1.96792 -0.058889 -0.98 -1.67717
VAL_104 -5.13811 0.52739 2.67832 0.0185236 0 0 -0.437223 0 -1.16041 0 0 0 0 0 -0.0184539 0.00168615 0.0995717 -0.0621272 0.29 -3.20083
LYS_105 -4.0661 0.426246 2.08548 0.00962244 0 -0.18304 -0.431829 0 -0.658634 0 0 0 0 0 -0.212886 0.0310943 2.22361 -0.0578497 -0.65 -1.48429
GLU_106 -1.82621 0.261513 1.16881 0.007129 0 -0.235091 -0.260422 0 0 0 0 0 0 0 0.000253042 0.111604 0.591812 0.0703555 -0.81 -0.920247
ASP_107 -3.93715 0.430268 2.96501 0.0105973 0 -0.606759 -0.272916 -0.0185498 -0.253552 -0.692275 0 0 0 0 0.153238 0.0214603 0.23092 -0.481534 -0.67 -3.12125
GLU_108 -1.48193 0.212098 0.902838 0.00554648 0 -0.008834 0 0 0 0 0 0 0 0 -0.267437 0.00233108 0.925294 -0.122993 -0.81 -0.643086
ASN_109 -2.59768 0.373579 1.91139 0.00693937 0 -0.16245 0 0 -0.445525 0 0 0 0 0 -0.241629 0.00557052 0.737437 -0.370682 -0.89 -1.67305
VAL_110 -3.84846 0.674756 1.60481 0.0213996 0.0100468 0 -0.272916 0 0 0 0 0 0 0 -0.181557 0.0375382 1.24008 0.104043 0.29 -0.320259
PRO_111 -4.27089 0.643376 1.37072 0.00139802 0.0875366 0 0 -0.698174 0 0 0 0 0 0 -0.00114757 0.00554871 0.423046 -0.549995 0.02 -2.96859
PHE_112 -5.78026 0.233452 1.89548 0.0245209 0 0 0 0 -0.112374 0 0 0 0 0 0.0650238 0.0272177 0.505388 -0.0620693 0.63 -2.57362
LEU_113 -4.49142 0.327863 1.43385 0.0079166 0 0 0 -1.52322 0 0 0 0 0 0 0.00441542 0.00253273 0.492881 -0.035575 -0.1 -3.88077
LEU_114 -5.35566 0.284615 1.38505 0.00742427 0 0 0 -1.59943 0 0 0 0 0 0 -0.107491 0.0359657 0.405958 -0.105542 -0.1 -5.14912
VAL_115 -5.11904 0.228104 1.40168 0.0160882 0 0 0 -1.57135 0 0 0 0 0 0 -0.158815 0.0185636 0.0103068 -0.342598 0.29 -5.22706
GLY_116 -3.0823 0.263429 1.49844 1.94481e-05 0 0 0 -1.60259 0 0 0 0 0 0 1.28123 0.0502235 0 0.663327 -0.17 -1.09822
ASN_117 -5.34517 0.618566 4.14013 0.00606008 0 -0.250054 0 -1.61929 -1.3608 -0.329352 0 0 0 0 0.0462686 0.0622242 1.56978 -0.0337885 -0.89 -3.38542
LYS_118 -4.80708 0.843296 3.1625 0.00553317 0 0.0758341 -0.381211 0 -1.05202 0 0 0 0 0 0.00465884 0.0260184 0.877013 0.106547 -0.65 -1.78891
SER_119 -2.95499 0.49638 1.95407 0.00146019 0 -0.27185 -0.00198443 -0.848683 0 0 0 0 0 0 -0.246739 0.0686285 0.120409 -0.200405 -0.37 -2.2537
ASP_120 -3.41656 0.579715 2.85052 0.00386178 0 -0.369745 0 0 0 -0.600594 0 0 0 0 -0.219787 0.00500565 1.45269 -0.0797359 -0.67 -0.464631
LEU_121 -4.33294 0.67882 2.07598 0.00878389 0 0 -0.704689 0 0 0 0 0 0 0 0.404787 4.72087e-06 0.0220146 0.0730105 -0.1 -1.87423
GLU_122 -3.01392 0.562124 2.37085 0.0138636 0 -0.388088 -0.334738 0 0 -0.59813 0 0 0 0 -0.00773056 0.0019364 1.87259 -0.111229 -0.81 -0.442474
ASP_123 -1.26302 0.228678 0.733137 0.00331058 0 -0.000955893 0 0 0 0 0 0 0 0 -0.177936 0.0131266 0.381647 -0.0234321 -0.67 -0.775444
LYS_124 -2.94474 0.415931 1.3276 0.00466931 0 -0.0304683 -0.323478 0 0 0 0 0 0 0 -0.185961 0.0476406 0.663213 -0.0854056 -0.65 -1.761
ARG_125 -6.19557 0.500045 4.52476 0.0153493 0 -0.72936 -0.332754 0 -0.507315 -1.85834 0 0 0 0 -0.172854 0.297618 1.6805 0.0681068 -0.98 -3.68981
GLN_126 -3.68573 0.131363 2.39092 0.00411782 0 -0.0813967 0 -0.709381 -0.465585 0 0 0 0 0 0.0511784 0.0932845 0.952111 -0.125734 -0.97 -2.41485
VAL_127 -4.99766 0.38773 1.90623 0.0117244 0 0 0 -0.856203 -0.507315 0 0 0 0 0 -0.171526 0.0165417 0.0452549 -0.243399 0.29 -4.11862
SER_128 -3.4639 0.336426 2.3128 0.00161173 0 -0.121519 -0.195213 0 -0.78956 0 0 0 0 0 -0.267316 0.036864 0.24452 -0.241828 -0.37 -2.51711
VAL_129 -3.20875 0.252265 1.92869 0.0133329 0 0 -0.415959 0 0 0 0 0 0 0 -0.0472317 0.0029365 0.0452318 0.0212044 0.29 -1.11828
GLU_130 -2.68404 0.42759 1.66629 0.00547461 0 -0.01803 -0.396676 0 0 0 0 0 0 0 -0.207403 0.00653808 0.904441 -0.115824 -0.81 -1.22164
GLU_131 -5.31923 0.443262 3.38043 0.00289221 0 -0.0488835 -0.425329 0 -0.78956 0 0 0 0 0 0.0730958 0.17945 1.63317 -0.0986807 -0.81 -1.77938
ALA_132 -4.35008 0.51258 1.37288 0.000796587 0 0 -0.615373 0 0 0 0 0 0 0 -0.231251 0.000131152 0 -0.158305 0.16 -3.30862
LYS_133 -4.10843 0.402011 1.85878 0.00316214 0 -0.0285154 -0.675305 0 0 0 0 0 0 0 -0.237412 0.0727136 1.12792 -0.0474112 -0.65 -2.28249
ASN_134 -3.8837 0.291225 2.57691 0.0043449 0 -0.0485464 -0.827738 0 0 0 0 0 0 0 0.0205289 0.0775638 0.336548 0.109201 -0.89 -2.23366
ARG_135 -7.23185 0.564221 4.16924 0.011244 0 0.0244981 -0.616088 0 0 -0.447125 0 0 0 0 -0.127932 0.0366286 2.41876 -0.0627531 -0.98 -2.24116
ALA_136 -4.62829 0.296697 1.8232 0.000782472 0 0 -0.610317 -0.827296 0 0 0 0 0 0 -0.243907 0.0297674 0 -0.157514 0.16 -4.15688
GLU_137 -3.07009 0.544557 1.84388 0.00719992 0 -0.055716 -0.370942 0 0 0 0 0 0 0 -0.154915 0.00480987 0.981022 -0.105506 -0.81 -1.1857
GLN_138 -2.19043 0.185647 1.11 0.00457989 0 -0.0427066 -0.431063 0 0 0 0 0 0 0 -0.230373 0.0279766 0.81993 -0.0583565 -0.97 -1.7748
TRP_139 -8.15723 1.16147 2.82056 0.0251183 0 0 -0.190759 0 0 0 0 0 0 0 -0.168117 0.0870696 0.905413 0.0139689 0.91 -2.59251
ASN_140 -1.72912 0.367003 1.0724 0.0117671 0 0 -0.301753 0 0 0 0 0 0 0 -0.246731 0.00231752 0.758729 -0.508301 -0.89 -1.46368
VAL_141 -3.79934 0.219773 1.44854 0.0131272 0 0 0 -0.827296 0 0 0 0 0 0 -0.0684577 0.000474242 0.0394374 -0.184133 0.29 -2.86787
ASN_142 -1.89215 0.0630859 1.1066 0.00387649 0 -0.0951935 0 -0.854734 0 0 0 0 0 0 -0.0304786 0.00827082 0.592774 0.0281156 -0.89 -1.95983
TYR_143 -6.14771 0.743579 1.94152 0.0260521 0 0 0 0 0 -0.492313 0 0 0 0 -0.0636193 0.00961641 1.07715 -0.0982368 0.51 -2.49397
VAL_144 -3.88443 0.488678 1.23527 0.0198282 0 0 0 -1.54815 0 0 0 0 0 0 -0.0540589 0.0160456 0.667844 -0.143096 0.29 -2.91207
GLU_145 -4.11783 0.64889 3.12753 0.00379553 0 -0.379635 0 0 -0.56918 -1.75252 0 0 0 0 -0.0422894 0.0181116 1.05356 0.0625946 -0.81 -2.75697
THR_146 -4.61798 0.362334 2.78436 0.0109807 0 -0.19093 0 -1.64781 0 -0.329352 0 0 0 0 -0.153964 0.167067 0.146681 -0.409221 -0.27 -4.14783
SER_147 -4.77025 0.407182 3.39743 0.00249407 0 -0.211998 -0.117857 -0.76148 -0.556351 -1.13519 0 0 0 0 0.399068 0.023291 0.172862 -0.0530629 -0.37 -3.57386
ALA_148 -3.09428 0.210058 1.11853 0.000702956 0 0 0 0 -0.0480969 0 0 0 0 0 -0.222871 0.00190326 0 -0.106448 0.16 -1.9805
LYS_149 -3.33773 0.355348 1.64823 0.00543363 0 -0.595702 0 0 0 0 0 0 0 0 -0.109311 0.0199486 0.903173 -0.042735 -0.65 -1.80335
THR_150 -2.56455 0.382139 1.75414 0.0048421 0 -0.111778 0 0 -0.556351 -0.534594 0 0 0 0 -0.141073 0.221574 0.0140876 -0.0690212 -0.27 -1.87059
ARG_151 -2.79167 0.28555 1.69874 0.0117797 0 -0.0720953 -0.161041 0 0 0 0 0 0 0 0.106948 0.0415453 0.99594 0.221748 -0.98 -0.642548
ALA_152 -2.85942 0.312877 1.69434 0.00110522 0 0 0 -0.76148 0 0 0 0 0 0 -0.110915 0.0150891 0 0.147863 0.16 -1.40054
ASN_153 -3.39052 0.189129 1.95209 0.00669019 0 -0.0996085 -0.0744488 0 -0.56918 0 0 0 0 0 -0.185819 0.0560358 0.704756 -0.424206 -0.89 -2.72508
VAL_154 -4.22004 0.583461 1.43412 0.0124017 0 0 -0.0662212 0 0 0 0 0 0 0 0.0455951 0.0154028 0.00849565 -0.123414 0.29 -2.0202
ASP_155 -3.28868 0.368185 1.81561 0.00298214 0 -0.0863732 -0.648211 0 0 0 0 0 0 0 -0.169097 0.00528601 0.326724 -0.012155 -0.67 -2.35573
LYS_156 -4.05898 0.523918 2.47645 0.00790074 0 -0.356749 -0.42325 0 0 -0.447614 0 0 0 0 0.0369059 0.0739928 1.53147 -0.0753153 -0.65 -1.36128
VAL_157 -4.62531 0.84066 0.990774 0.00924753 0 0 -0.197749 0 0 0 0 0 0 0 -0.103196 0.0548715 0.605266 0.152769 0.29 -1.98267
PHE_158 -7.69264 0.89212 1.51185 0.0215775 0 0 -0.650959 0 0 0 0 0 0 0 0.0435521 0.00475626 0.308719 0.022781 0.63 -4.90824
PHE_159 -6.06247 0.516449 2.38837 0.0215978 0 0 -0.723887 0 0 0 0 0 0 0 -0.089949 0.00193623 0.391035 0.0788188 0.63 -2.84811
ASP_160 -4.45881 0.336671 3.24178 0.00285149 0 -0.534771 -0.721641 0 0 -0.537156 0 0 0 0 -0.126657 0.0920052 0.333574 0.0173147 -0.67 -3.02484
LEU_161 -6.14559 0.963515 1.98597 0.00865503 0 0 -0.508731 0 0 0 0 0 0 0 -0.112139 0.108579 0.60907 -0.117316 -0.1 -3.30799
MET_162 -6.6523 0.924652 2.23246 0.00350213 0 0 -0.746501 0 0 0 0 0 0 0 -0.105256 0.135533 1.2066 -0.0893303 -0.34 -3.43064
ARG_163 -6.00228 0.567579 4.24376 0.0110401 0 -0.494626 -0.756064 0 0 -0.756468 0 0 0 0 -0.211597 0.00302003 1.84792 -0.0837254 -0.98 -2.61145
GLU_164 -4.84124 0.284646 2.80666 0.00474274 0 -0.0706809 -0.712645 0 -0.112374 0 0 0 0 0 -0.213078 0.0167873 0.878642 -0.142597 -0.81 -2.91113
ILE_165 -6.71962 0.530383 2.34611 0.0177261 0 0 -0.839776 0 0 0 0 0 0 0 -0.0438642 0.00130054 0.131863 -0.0682459 0.24 -4.40412
ARG_166 -6.01507 0.464399 4.25624 0.0103057 0 -0.734153 -0.765248 0 0 -0.635903 0 0 0 0 -0.161405 0.00667634 1.81193 -0.0765299 -0.98 -2.81875
ALA_167 -3.35025 0.199495 1.63365 0.000783586 0 0 -0.83722 0 0 0 0 0 0 0 -0.161467 0.0736098 0 -0.157003 0.16 -2.4384
ARG_168 -5.75471 0.512594 4.0464 0.0155339 0 -0.88694 -0.788619 0 -0.191973 -0.716663 0 0 0 0 -0.170856 0.0222825 3.27808 -0.0704198 -0.98 -1.68529
LYS_169 -5.26808 0.381558 3.96323 0.00334761 0 -0.189003 -0.743351 0 -0.289506 -0.434536 0 0 0 0 -0.207649 0.0936931 1.08811 -0.0406099 -0.65 -2.2928
MET_170 -3.03005 0.269709 1.51979 0.00852718 0 0 -0.400221 0 0 0 0 0 0 0 0.0382225 0.0253443 1.14758 -0.0353599 -0.34 -0.796462
GLU_171 -2.49962 0.0691415 1.49452 0.00550102 0 -0.154412 -0.426318 0 0 0 0 0 0 0 -0.269084 0.00140056 0.845178 -0.139913 -0.81 -1.88361
ASP_172 -2.37901 0.170154 1.83506 0.0034616 0 -0.328433 -0.374365 0 0 -0.0243882 0 0 0 0 -0.163032 0.0189206 0.57024 -0.0734276 -0.67 -1.41482
SER_p:CtermProteinFull_173 -1.49218 0.0668205 1.15896 0.00480397 0 0 -0.312042 0 0 0 0 0 0 0 0 0 0.340913 0 -0.37 -0.602725
GLY_p:NtermProteinFull_174 -0.797509 0.0542779 0.724726 0.000141919 0 0 0 0 -0.140165 0 0 0 0 0 0 0.0298255 0 0 -0.17 -0.298704
GLN_175 -2.12951 0.0826734 1.91263 0.00440437 0 -0.0870435 0 0 0 -0.397905 0 0 0 0 -0.236119 0.14449 1.34748 0.0683658 -0.97 -0.260529
TYR_176 -3.79297 0.200099 1.80439 0.0265973 0 0 0 -0.195149 0 0 0 0 0 0 -0.111212 0.0118519 0.265692 -0.304584 0.51 -1.58528
LEU_177 -3.21536 0.163888 1.00526 0.00663142 0 0 0 0 0 0 0 0 0 0 -0.0957426 0.00406699 0.275583 -0.0788529 -0.1 -2.03453
VAL_178 -3.25455 0.144722 0.851811 0.0177613 0 0 0 -0.435959 0 0 0 0 0 0 0.0840347 0.0125193 0.028642 -0.0688198 0.29 -2.32984
TYR_179 -6.40811 0.496651 2.52018 0.02224 0 0 0 -1.25471 0 -0.301724 0 0 0 0 -0.033847 0.000268052 0.792205 -0.0927998 0.51 -3.74964
ASN_180 -3.26905 0.172763 1.58545 0.00572582 0 0.00272221 0 0 0 -0.44733 0 0 0 0 0.0601327 0.000339246 1.36699 0.124364 -0.89 -1.28791
GLY_181 -2.84675 0.0950595 1.66298 0.000175486 0 0 0 -1.18969 0 0 0 0 0 0 0.248086 0.0176717 0 -0.644285 -0.17 -2.82675
ASP_182 -2.34075 0.0352192 1.71183 0.00281164 0 -0.093775 0 0 0 -0.424415 0 0 0 0 -0.0874071 4.74905e-05 0.648353 0.0646806 -0.67 -1.1534
LEU_183 -5.18419 0.447293 1.68833 0.00532996 0 0 0 -1.67726 0 0 0 0 0 0 -0.00361355 0.120906 0.279911 0.0904173 -0.1 -4.33288
VAL_184 -3.98929 0.100462 1.98692 0.0104114 0 0 0 -1.49074 0 0 0 0 0 0 -0.191199 0.00325714 0.011121 -0.326085 0.29 -3.59513
GLU_185 -5.67922 0.325843 3.32578 0.0069934 0 -0.344561 0 -1.61406 0 -1.14521 0 0 0 0 -0.198338 0.128884 1.10457 -0.0182076 -0.81 -4.91752
TYR_186 -7.30614 0.626675 2.72673 0.0229069 0 0 0 -1.01664 0 -0.552376 0 0 0 0 -0.153218 0.00658613 0.40283 -0.211616 0.51 -4.94426
GLU_187 -4.96844 0.31942 3.19781 0.00786165 0 -0.201996 -0.311559 -0.819698 -0.737231 0 0 0 0 0 -0.216532 0.1071 2.24302 0.0206473 -0.81 -2.1696
ALA_188 -2.85862 0.173368 1.43981 0.00100805 0 0 0 0 0 0 0 0 0 0 -0.105774 0.0468871 0 -0.155493 0.16 -1.29881
ASP_189 -3.52269 0.164797 2.68257 0.00280278 0 -0.495536 0 0 -0.437773 -0.258904 0 0 0 0 -0.135811 0.00537739 0.467471 -0.0870044 -0.67 -2.2847
HIS_D_190 -3.40447 0.468885 2.10876 0.00288616 0 -0.00569773 0 0 -0.299458 -0.127797 0 0 0 0 -0.0817953 0.0524168 0.34386 -0.252578 0.56 -0.634994
MET_191 -3.69915 0.429996 1.34293 0.0154712 0 0 -0.311559 0 0 0 0 0 0 0 0.0987304 0.112479 1.0535 0.194164 -0.34 -1.10344
ALA_192 -2.42739 0.165943 1.25803 0.000950802 0 0 0 -0.819698 0 0 0 0 0 0 -0.233982 0.000380914 0 0.00204158 0.16 -1.89373
GLN_193 -2.41777 0.0909262 1.04945 0.00534007 0 -0.0834881 0 0 0 0 0 0 0 0 -0.20581 0.0256204 0.793846 0.0120885 -0.97 -1.6998
LEU_194 -3.60312 0.184483 1.61036 0.00941242 0 0 0 -0.805819 0 0 0 0 0 0 2.59378 3.07312e-05 0.158925 0.089758 -0.1 0.137814
GLN_195 -2.73396 0.15556 1.76656 0.00492836 0 -0.0133936 0 -0.80824 0 0 0 0 0 0 -0.0403344 0.0747396 0.959015 0.0116218 -0.97 -1.5935
ARG_196 -2.24945 0.0514305 1.39728 0.0101635 0 -0.0615162 0 0 0 0 0 0 0 0 -0.220095 0.00304662 1.42862 -0.00917733 -0.98 -0.6297
VAL_197 -4.32128 0.396306 1.89637 0.0149543 0 0 0 -1.67726 0 0 0 0 0 0 -0.0839703 0.0384964 0.0427281 -0.197575 0.29 -3.60123
HIS_D_198 -6.02561 0.329058 3.01225 0.00375808 0 -0.0302168 0 -1.71102 0 -0.871745 0 0 0 0 -0.0299581 0.0103355 1.83103 0.050427 0.56 -2.8717
GLY_199 -3.08567 0.144219 1.38607 4.17302e-05 0 0 0 -1.18969 0 0 0 0 0 0 0.462294 0.0276312 0 0.423731 -0.17 -2.00138
PHE_200 -5.38657 0.291394 1.62562 0.0236105 0 0 0 -1.34199 0 0 0 0 0 0 0.0485705 0.0277461 0.334144 -0.193137 0.63 -3.94061
LEU_201 -6.13995 0.734967 1.82953 0.0185608 0 0 0 -1.69067 0 0 0 0 0 0 -0.129331 0.0117762 3.10141 -0.0801233 -0.1 -2.44382
MET_202 -5.27302 0.572658 2.45142 0.00403521 0 0 -0.376915 0 0 0 0 0 0 0 0.065742 0.200552 1.12184 0.155105 -0.34 -1.41858
ASN_203 -3.90078 0.114811 2.94042 0.00837102 0 -0.162555 0 -0.195149 -0.140165 0 0 0 0 0 -0.047596 0.109413 0.77051 -0.124217 -0.89 -1.51694
ASP_204 -3.53717 0.377984 2.59975 0.00685382 0 -0.31647 0 -0.632834 0 -0.397905 0 0 0 0 0.41068 1.59796e-05 0.171388 -0.226234 -0.67 -2.21394
CYS_205 -4.2442 0.35831 2.1215 0.0019365 0 0 -0.376915 0 0 0 0 0 0 0 -0.0149564 0.0822864 0.161968 -0.147896 1.7 -0.357966
LEU_206 -5.0199 0.262339 1.15497 0.00910027 0 0 0 -1.32713 0 0 0 0 0 0 -0.00163147 0.0294067 0.437586 -0.111376 -0.1 -4.66664
LEU_207 -4.38488 0.188678 1.50637 0.00682935 0 0 0 -1.34199 0 0 0 0 0 0 -0.0527889 0.00285035 0.376434 -0.125167 -0.1 -3.92366
VAL_208 -3.88646 0.0404872 1.54681 0.0106159 0 0 0 -1.72262 0 0 0 0 0 0 -0.1885 0.00459547 0.00679271 -0.319978 0.29 -4.21827
ALA_209 -2.79185 0.0968907 1.59393 0.000966107 0 0 0 -1.71102 0 0 0 0 0 0 0.079472 0.00755397 0 0.228725 0.16 -2.33534
THR_210 -2.97226 0.113914 1.93339 0.00839914 0 0.0176967 0 -1.69531 0 0 0 0 0 0 -0.0259385 0.00644216 0.0472 -0.0941262 -0.27 -2.9306
TRP_211 -3.23964 0.118164 1.13593 0.0212727 0 0 0 0 0 0 0 0 0 0 -0.0252306 0.12882 0.526536 -0.0501947 0.91 -0.474348
LEU_212 -3.45075 0.357717 1.69768 0.0107017 0.00100171 0 0 -1.55611 0 0 0 0 0 0 0.167166 0.00539729 0.35687 -0.0410201 -0.1 -2.55135
PRO_213 -1.69613 0.389236 0.516792 0.000978719 0.029094 0 0 0 0 0 0 0 0 0 -0.190842 0.205292 0.175025 -0.474809 0.02 -1.02536
[truncated: 9,095 more chars]
