# Supplementary material for: A Generic Program for Multistate Protein Design
Source: PLoS One. 2011 Jul 6;6(7):e20937. doi: 10.1371/journal.pone.0020937 (PMC3130737; doi:10.1371/journal.pone.0020937)
Supplement: File S2 — Design models generated by this study for both the heterodimerization task and the orthogonal interface redesign task. (BZ2) [file pone.0020937.s002.bz2 › SupplementaryMaterials/select_orthogonal_interface_designs/design7/redocked_027.d16_v11.3_repeated_1_5.0dG_02_RalA2andSec5_0032_0001.pdb]

ATOM      1  N   SER A  11      15.761 -17.974 -25.282  1.00  0.00              
ATOM      2  CA  SER A  11      16.400 -18.935 -24.339  1.00  0.00              
ATOM      3  C   SER A  11      15.513 -19.210 -23.124  1.00  0.00              
ATOM      4  O   SER A  11      15.750 -20.161 -22.371  1.00  0.00              
ATOM      5  CB  SER A  11      17.748 -18.412 -23.884  1.00  0.00              
ATOM      6  OG  SER A  11      17.629 -17.246 -23.116  1.00  0.00              
ATOM      7 1H   SER A  11      16.213 -17.108 -25.495  1.00  0.00              
ATOM      8 2H   SER A  11      15.569 -18.250 -26.224  1.00  0.00              
ATOM      9 3H   SER A  11      14.858 -17.597 -25.076  1.00  0.00              
ATOM     10  HA  SER A  11      16.684 -19.878 -24.808  1.00  0.00              
ATOM     11 1HB  SER A  11      18.237 -19.181 -23.287  1.00  0.00              
ATOM     12 2HB  SER A  11      18.354 -18.196 -24.763  1.00  0.00              
ATOM     13  HG  SER A  11      18.502 -16.948 -22.848  1.00  0.00              
ATOM     14  N   LEU A  12      14.494 -18.377 -22.931  1.00  0.00              
ATOM     15  CA  LEU A  12      13.562 -18.562 -21.824  1.00  0.00              
ATOM     16  C   LEU A  12      12.626 -19.721 -22.132  1.00  0.00              
ATOM     17  O   LEU A  12      12.237 -19.922 -23.285  1.00  0.00              
ATOM     18  CB  LEU A  12      12.726 -17.298 -21.603  1.00  0.00              
ATOM     19  CG  LEU A  12      13.293 -16.164 -20.746  1.00  0.00              
ATOM     20  CD1 LEU A  12      14.597 -15.649 -21.344  1.00  0.00              
ATOM     21  CD2 LEU A  12      12.261 -15.046 -20.660  1.00  0.00              
ATOM     22  H   LEU A  12      14.361 -17.599 -23.561  1.00  0.00              
ATOM     23  HA  LEU A  12      14.114 -18.819 -20.921  1.00  0.00              
ATOM     24 1HB  LEU A  12      12.655 -16.950 -22.633  1.00  0.00              
ATOM     25 2HB  LEU A  12      11.730 -17.533 -21.228  1.00  0.00              
ATOM     26  HG  LEU A  12      13.446 -16.561 -19.743  1.00  0.00              
ATOM     27 1HD1 LEU A  12      14.988 -14.842 -20.723  1.00  0.00              
ATOM     28 2HD1 LEU A  12      15.324 -16.460 -21.385  1.00  0.00              
ATOM     29 3HD1 LEU A  12      14.412 -15.275 -22.350  1.00  0.00              
ATOM     30 1HD2 LEU A  12      12.657 -14.233 -20.050  1.00  0.00              
ATOM     31 2HD2 LEU A  12      12.041 -14.675 -21.661  1.00  0.00              
ATOM     32 3HD2 LEU A  12      11.347 -15.428 -20.206  1.00  0.00              
ATOM     33  N   ALA A  13      12.274 -20.491 -21.107  1.00  0.00              
ATOM     34  CA  ALA A  13      11.361 -21.608 -21.305  1.00  0.00              
ATOM     35  C   ALA A  13      10.017 -20.956 -21.621  1.00  0.00              
ATOM     36  O   ALA A  13       9.688 -19.905 -21.071  1.00  0.00              
ATOM     37  CB  ALA A  13      11.258 -22.447 -20.032  1.00  0.00              
ATOM     38  H   ALA A  13      12.636 -20.309 -20.183  1.00  0.00              
ATOM     39  HA  ALA A  13      11.718 -22.207 -22.143  1.00  0.00              
ATOM     40 1HB  ALA A  13      10.572 -23.277 -20.198  1.00  0.00              
ATOM     41 2HB  ALA A  13      12.242 -22.837 -19.772  1.00  0.00              
ATOM     42 3HB  ALA A  13      10.886 -21.827 -19.218  1.00  0.00              
ATOM     43  N   GLU A  14       9.253 -21.570 -22.517  1.00  0.00              
ATOM     44  CA  GLU A  14       7.937 -21.056 -22.880  1.00  0.00              
ATOM     45  C   GLU A  14       6.883 -22.065 -22.446  1.00  0.00              
ATOM     46  O   GLU A  14       6.831 -23.177 -22.974  1.00  0.00              
ATOM     47  CB  GLU A  14       7.842 -20.787 -24.384  1.00  0.00              
ATOM     48  CG  GLU A  14       6.515 -20.194 -24.834  1.00  0.00              
ATOM     49  CD  GLU A  14       6.510 -19.925 -26.313  1.00  0.00              
ATOM     50  OE1 GLU A  14       7.485 -20.231 -26.956  1.00  0.00              
ATOM     51  OE2 GLU A  14       5.491 -19.518 -26.819  1.00  0.00              
ATOM     52  H   GLU A  14       9.591 -22.413 -22.959  1.00  0.00              
ATOM     53  HA  GLU A  14       7.747 -20.120 -22.353  1.00  0.00              
ATOM     54 1HB  GLU A  14       8.650 -20.100 -24.636  1.00  0.00              
ATOM     55 2HB  GLU A  14       8.004 -21.740 -24.889  1.00  0.00              
ATOM     56 1HG  GLU A  14       5.654 -20.811 -24.575  1.00  0.00              
ATOM     57 2HG  GLU A  14       6.459 -19.251 -24.293  1.00  0.00              
ATOM     58  N   HIS A  15       6.059 -21.676 -21.478  1.00  0.00              
ATOM     59  CA  HIS A  15       5.002 -22.543 -20.974  1.00  0.00              
ATOM     60  C   HIS A  15       3.700 -22.282 -21.731  1.00  0.00              
ATOM     61  O   HIS A  15       3.148 -21.173 -21.687  1.00  0.00              
ATOM     62  CB  HIS A  15       4.823 -22.315 -19.475  1.00  0.00              
ATOM     63  CG  HIS A  15       6.081 -22.526 -18.693  1.00  0.00              
ATOM     64  ND1 HIS A  15       6.719 -23.748 -18.628  1.00  0.00              
ATOM     65  CD2 HIS A  15       6.833 -21.670 -17.961  1.00  0.00              
ATOM     66  CE1 HIS A  15       7.808 -23.634 -17.889  1.00  0.00              
ATOM     67  NE2 HIS A  15       7.901 -22.383 -17.473  1.00  0.00              
ATOM     68  H   HIS A  15       6.169 -20.753 -21.082  1.00  0.00              
ATOM     69  HA  HIS A  15       5.270 -23.585 -21.146  1.00  0.00              
ATOM     70 1HB  HIS A  15       4.501 -21.289 -19.286  1.00  0.00              
ATOM     71 2HB  HIS A  15       4.081 -23.006 -19.077  1.00  0.00              
ATOM     72  HD2 HIS A  15       6.731 -20.610 -17.725  1.00  0.00              
ATOM     73  HE1 HIS A  15       8.454 -24.495 -17.717  1.00  0.00              
ATOM     74  HE2 HIS A  15       8.635 -22.004 -16.891  1.00  0.00              
ATOM     75  N   HIS A  16       3.221 -23.312 -22.425  1.00  0.00              
ATOM     76  CA  HIS A  16       2.036 -23.196 -23.259  1.00  0.00              
ATOM     77  C   HIS A  16       0.751 -23.541 -22.529  1.00  0.00              
ATOM     78  O   HIS A  16       0.329 -24.706 -22.458  1.00  0.00              
ATOM     79  CB  HIS A  16       2.174 -24.088 -24.497  1.00  0.00              
ATOM     80  CG  HIS A  16       1.099 -23.874 -25.516  1.00  0.00              
ATOM     81  ND1 HIS A  16       1.027 -24.602 -26.685  1.00  0.00              
ATOM     82  CD2 HIS A  16       0.053 -23.015 -25.542  1.00  0.00              
ATOM     83  CE1 HIS A  16      -0.019 -24.199 -27.387  1.00  0.00              
ATOM     84  NE2 HIS A  16      -0.625 -23.237 -26.715  1.00  0.00              
ATOM     85  H   HIS A  16       3.697 -24.200 -22.368  1.00  0.00              
ATOM     86  HA  HIS A  16       1.913 -22.162 -23.579  1.00  0.00              
ATOM     87 1HB  HIS A  16       3.122 -23.892 -24.999  1.00  0.00              
ATOM     88 2HB  HIS A  16       2.127 -25.138 -24.209  1.00  0.00              
ATOM     89  HD1 HIS A  16       1.612 -25.372 -26.939  1.00  0.00              
ATOM     90  HD2 HIS A  16      -0.296 -22.252 -24.845  1.00  0.00              
ATOM     91  HE1 HIS A  16      -0.250 -24.654 -28.349  1.00  0.00              
ATOM     92  N   VAL A  17       0.128 -22.503 -21.991  1.00  0.00              
ATOM     93  CA  VAL A  17      -1.096 -22.646 -21.225  1.00  0.00              
ATOM     94  C   VAL A  17      -2.322 -22.522 -22.114  1.00  0.00              
ATOM     95  O   VAL A  17      -2.441 -21.593 -22.912  1.00  0.00              
ATOM     96  CB  VAL A  17      -1.141 -21.578 -20.099  1.00  0.00              
ATOM     97  CG1 VAL A  17      -2.486 -21.616 -19.378  1.00  0.00              
ATOM     98  CG2 VAL A  17       0.001 -21.824 -19.120  1.00  0.00              
ATOM     99  H   VAL A  17       0.522 -21.582 -22.120  1.00  0.00              
ATOM    100  HA  VAL A  17      -1.173 -23.640 -20.783  1.00  0.00              
ATOM    101  HB  VAL A  17      -0.987 -20.593 -20.539  1.00  0.00              
ATOM    102 1HG1 VAL A  17      -2.499 -20.859 -18.592  1.00  0.00              
ATOM    103 2HG1 VAL A  17      -3.287 -21.411 -20.090  1.00  0.00              
ATOM    104 3HG1 VAL A  17      -2.635 -22.600 -18.936  1.00  0.00              
ATOM    105 1HG2 VAL A  17      -0.030 -21.074 -18.330  1.00  0.00              
ATOM    106 2HG2 VAL A  17      -0.103 -22.817 -18.683  1.00  0.00              
ATOM    107 3HG2 VAL A  17       0.953 -21.756 -19.647  1.00  0.00              
ATOM    108  N   ILE A  18      -3.239 -23.469 -21.967  1.00  0.00              
ATOM    109  CA  ILE A  18      -4.494 -23.421 -22.686  1.00  0.00              
ATOM    110  C   ILE A  18      -5.658 -23.365 -21.706  1.00  0.00              
ATOM    111  O   ILE A  18      -5.759 -24.189 -20.793  1.00  0.00              
ATOM    112  CB  ILE A  18      -4.653 -24.648 -23.606  1.00  0.00              
ATOM    113  CG1 ILE A  18      -3.541 -24.639 -24.662  1.00  0.00              
ATOM    114  CG2 ILE A  18      -6.034 -24.635 -24.252  1.00  0.00              
ATOM    115  CD1 ILE A  18      -3.547 -25.835 -25.574  1.00  0.00              
ATOM    116  H   ILE A  18      -3.060 -24.240 -21.340  1.00  0.00              
ATOM    117  HA  ILE A  18      -4.567 -22.505 -23.271  1.00  0.00              
ATOM    118  HB  ILE A  18      -4.532 -25.554 -23.014  1.00  0.00              
ATOM    119 1HG1 ILE A  18      -3.663 -23.733 -25.255  1.00  0.00              
ATOM    120 2HG1 ILE A  18      -2.590 -24.598 -24.130  1.00  0.00              
ATOM    121 1HG2 ILE A  18      -6.139 -25.504 -24.902  1.00  0.00              
ATOM    122 2HG2 ILE A  18      -6.799 -24.667 -23.478  1.00  0.00              
ATOM    123 3HG2 ILE A  18      -6.152 -23.726 -24.841  1.00  0.00              
ATOM    124 1HD1 ILE A  18      -2.729 -25.753 -26.290  1.00  0.00              
ATOM    125 2HD1 ILE A  18      -3.421 -26.744 -24.984  1.00  0.00              
ATOM    126 3HD1 ILE A  18      -4.493 -25.879 -26.110  1.00  0.00              
ATOM    127  N   MET A  19      -6.520 -22.371 -21.899  1.00  0.00              
ATOM    128  CA  MET A  19      -7.741 -22.225 -21.113  1.00  0.00              
ATOM    129  C   MET A  19      -8.857 -22.995 -21.803  1.00  0.00              
ATOM    130  O   MET A  19      -9.146 -22.726 -22.962  1.00  0.00              
ATOM    131  CB  MET A  19      -8.173 -20.749 -21.045  1.00  0.00              
ATOM    132  CG  MET A  19      -7.128 -19.773 -20.528  1.00  0.00              
ATOM    133  SD  MET A  19      -6.699 -20.067 -18.816  1.00  0.00              
ATOM    134  CE  MET A  19      -8.165 -19.431 -17.933  1.00  0.00              
ATOM    135  H   MET A  19      -6.315 -21.693 -22.620  1.00  0.00              
ATOM    136  HA  MET A  19      -7.597 -22.651 -20.120  1.00  0.00              
ATOM    137 1HB  MET A  19      -8.457 -20.455 -22.055  1.00  0.00              
ATOM    138 2HB  MET A  19      -9.046 -20.703 -20.394  1.00  0.00              
ATOM    139 1HG  MET A  19      -6.235 -19.874 -21.144  1.00  0.00              
ATOM    140 2HG  MET A  19      -7.527 -18.764 -20.629  1.00  0.00              
ATOM    141 1HE  MET A  19      -8.026 -19.555 -16.859  1.00  0.00              
ATOM    142 2HE  MET A  19      -8.297 -18.373 -18.163  1.00  0.00              
ATOM    143 3HE  MET A  19      -9.050 -19.984 -18.251  1.00  0.00              
ATOM    144  N   VAL A  20      -9.485 -23.937 -21.103  1.00  0.00              
ATOM    145  CA  VAL A  20     -10.592 -24.690 -21.695  1.00  0.00              
ATOM    146  C   VAL A  20     -11.811 -24.629 -20.787  1.00  0.00              
ATOM    147  O   VAL A  20     -11.693 -24.378 -19.584  1.00  0.00              
ATOM    148  CB  VAL A  20     -10.246 -26.178 -21.940  1.00  0.00              
ATOM    149  CG1 VAL A  20      -9.072 -26.294 -22.885  1.00  0.00              
ATOM    150  CG2 VAL A  20      -9.953 -26.869 -20.617  1.00  0.00              
ATOM    151  H   VAL A  20      -9.203 -24.142 -20.155  1.00  0.00              
ATOM    152  HA  VAL A  20     -10.909 -24.251 -22.642  1.00  0.00              
ATOM    153  HB  VAL A  20     -11.113 -26.676 -22.377  1.00  0.00              
ATOM    154 1HG1 VAL A  20      -8.840 -27.347 -23.049  1.00  0.00              
ATOM    155 2HG1 VAL A  20      -9.324 -25.827 -23.836  1.00  0.00              
ATOM    156 3HG1 VAL A  20      -8.206 -25.795 -22.451  1.00  0.00              
ATOM    157 1HG2 VAL A  20      -9.712 -27.916 -20.799  1.00  0.00              
ATOM    158 2HG2 VAL A  20      -9.108 -26.381 -20.132  1.00  0.00              
ATOM    159 3HG2 VAL A  20     -10.829 -26.806 -19.972  1.00  0.00              
ATOM    160  N   GLY A  21     -12.981 -24.864 -21.370  1.00  0.00              
ATOM    161  CA  GLY A  21     -14.212 -24.770 -20.613  1.00  0.00              
ATOM    162  C   GLY A  21     -15.301 -24.104 -21.426  1.00  0.00              
ATOM    163  O   GLY A  21     -15.014 -23.437 -22.417  1.00  0.00              
ATOM    164  H   GLY A  21     -13.023 -25.111 -22.348  1.00  0.00              
ATOM    165 1HA  GLY A  21     -14.537 -25.773 -20.336  1.00  0.00              
ATOM    166 2HA  GLY A  21     -14.032 -24.185 -19.712  1.00  0.00              
ATOM    167  N   SER A  22     -16.548 -24.287 -21.008  1.00  0.00              
ATOM    168  CA  SER A  22     -17.693 -23.723 -21.715  1.00  0.00              
ATOM    169  C   SER A  22     -17.819 -22.215 -21.592  1.00  0.00              
ATOM    170  O   SER A  22     -17.178 -21.589 -20.750  1.00  0.00              
ATOM    171  CB  SER A  22     -18.965 -24.381 -21.219  1.00  0.00              
ATOM    172  OG  SER A  22     -19.258 -24.028 -19.895  1.00  0.00              
ATOM    173  H   SER A  22     -16.706 -24.834 -20.173  1.00  0.00              
ATOM    174  HA  SER A  22     -17.713 -23.974 -22.777  1.00  0.00              
ATOM    175 1HB  SER A  22     -19.790 -24.071 -21.859  1.00  0.00              
ATOM    176 2HB  SER A  22     -18.846 -25.462 -21.280  1.00  0.00              
ATOM    177  HG  SER A  22     -20.188 -24.191 -19.719  1.00  0.00              
ATOM    178  N   GLY A  23     -18.678 -21.643 -22.429  1.00  0.00              
ATOM    179  CA  GLY A  23     -18.890 -20.208 -22.416  1.00  0.00              
ATOM    180  C   GLY A  23     -19.506 -19.661 -21.140  1.00  0.00              
ATOM    181  O   GLY A  23     -20.358 -20.311 -20.531  1.00  0.00              
ATOM    182  H   GLY A  23     -19.194 -22.211 -23.085  1.00  0.00              
ATOM    183 1HA  GLY A  23     -17.932 -19.705 -22.550  1.00  0.00              
ATOM    184 2HA  GLY A  23     -19.557 -19.939 -23.234  1.00  0.00              
ATOM    185  N   GLY A  24     -19.061 -18.474 -20.731  1.00  0.00              
ATOM    186  CA  GLY A  24     -19.570 -17.853 -19.519  1.00  0.00              
ATOM    187  C   GLY A  24     -18.959 -18.231 -18.182  1.00  0.00              
ATOM    188  O   GLY A  24     -19.389 -17.722 -17.148  1.00  0.00              
ATOM    189  H   GLY A  24     -18.355 -17.993 -21.271  1.00  0.00              
ATOM    190 1HA  GLY A  24     -19.440 -16.773 -19.591  1.00  0.00              
ATOM    191 2HA  GLY A  24     -20.630 -18.085 -19.418  1.00  0.00              
ATOM    192  N   VAL A  25     -17.951 -19.094 -18.188  1.00  0.00              
ATOM    193  CA  VAL A  25     -17.329 -19.540 -16.942  1.00  0.00              
ATOM    194  C   VAL A  25     -16.243 -18.589 -16.423  1.00  0.00              
ATOM    195  O   VAL A  25     -15.872 -18.648 -15.249  1.00  0.00              
ATOM    196  CB  VAL A  25     -16.712 -20.942 -17.111  1.00  0.00              
ATOM    197  CG1 VAL A  25     -17.772 -21.940 -17.550  1.00  0.00              
ATOM    198  CG2 VAL A  25     -15.570 -20.904 -18.114  1.00  0.00              
ATOM    199  H   VAL A  25     -17.604 -19.450 -19.067  1.00  0.00              
ATOM    200  HA  VAL A  25     -18.051 -19.565 -16.125  1.00  0.00              
ATOM    201  HB  VAL A  25     -16.287 -21.259 -16.158  1.00  0.00              
ATOM    202 1HG1 VAL A  25     -17.319 -22.926 -17.665  1.00  0.00              
ATOM    203 2HG1 VAL A  25     -18.560 -21.989 -16.799  1.00  0.00              
ATOM    204 3HG1 VAL A  25     -18.197 -21.625 -18.503  1.00  0.00              
ATOM    205 1HG2 VAL A  25     -15.145 -21.902 -18.221  1.00  0.00              
ATOM    206 2HG2 VAL A  25     -15.945 -20.563 -19.079  1.00  0.00              
ATOM    207 3HG2 VAL A  25     -14.799 -20.218 -17.762  1.00  0.00              
ATOM    208  N   GLY A  26     -15.745 -17.720 -17.298  1.00  0.00              
ATOM    209  CA  GLY A  26     -14.716 -16.766 -16.905  1.00  0.00              
ATOM    210  C   GLY A  26     -13.300 -17.044 -17.381  1.00  0.00              
ATOM    211  O   GLY A  26     -12.335 -16.592 -16.753  1.00  0.00              
ATOM    212  H   GLY A  26     -16.080 -17.717 -18.251  1.00  0.00              
ATOM    213 1HA  GLY A  26     -14.976 -15.781 -17.294  1.00  0.00              
ATOM    214 2HA  GLY A  26     -14.665 -16.725 -15.818  1.00  0.00              
ATOM    215  N   LYS A  27     -13.152 -17.784 -18.475  1.00  0.00              
ATOM    216  CA  LYS A  27     -11.817 -18.014 -19.023  1.00  0.00              
ATOM    217  C   LYS A  27     -11.109 -16.689 -19.324  1.00  0.00              
ATOM    218  O   LYS A  27      -9.998 -16.444 -18.844  1.00  0.00              
ATOM    219  CB  LYS A  27     -11.891 -18.870 -20.288  1.00  0.00              
ATOM    220  CG  LYS A  27     -12.485 -20.258 -20.065  1.00  0.00              
ATOM    221  CD  LYS A  27     -12.324 -21.157 -21.303  1.00  0.00              
ATOM    222  CE  LYS A  27     -13.059 -20.604 -22.521  1.00  0.00              
ATOM    223  NZ  LYS A  27     -14.537 -20.608 -22.336  1.00  0.00              
ATOM    224  H   LYS A  27     -13.950 -18.194 -18.939  1.00  0.00              
ATOM    225  HA  LYS A  27     -11.202 -18.536 -18.289  1.00  0.00              
ATOM    226 1HB  LYS A  27     -12.498 -18.323 -21.009  1.00  0.00              
ATOM    227 2HB  LYS A  27     -10.874 -18.966 -20.670  1.00  0.00              
ATOM    228 1HG  LYS A  27     -11.978 -20.720 -19.218  1.00  0.00              
ATOM    229 2HG  LYS A  27     -13.545 -20.148 -19.837  1.00  0.00              
ATOM    230 1HD  LYS A  27     -11.261 -21.240 -21.537  1.00  0.00              
ATOM    231 2HD  LYS A  27     -12.720 -22.145 -21.070  1.00  0.00              
ATOM    232 1HE  LYS A  27     -12.719 -19.583 -22.692  1.00  0.00              
ATOM    233 2HE  LYS A  27     -12.801 -21.220 -23.383  1.00  0.00              
ATOM    234 1HZ  LYS A  27     -14.981 -20.235 -23.164  1.00  0.00              
ATOM    235 2HZ  LYS A  27     -14.855 -21.555 -22.180  1.00  0.00              
ATOM    236 3HZ  LYS A  27     -14.778 -20.037 -21.539  1.00  0.00              
ATOM    237  N   SER A  28     -11.760 -15.826 -20.097  1.00  0.00              
ATOM    238  CA  SER A  28     -11.167 -14.546 -20.468  1.00  0.00              
ATOM    239  C   SER A  28     -10.954 -13.635 -19.283  1.00  0.00              
ATOM    240  O   SER A  28     -10.010 -12.840 -19.265  1.00  0.00              
ATOM    241  CB  SER A  28     -12.038 -13.853 -21.498  1.00  0.00              
ATOM    242  OG  SER A  28     -12.242 -14.647 -22.634  1.00  0.00              
ATOM    243  H   SER A  28     -12.683 -16.059 -20.436  1.00  0.00              
ATOM    244  HA  SER A  28     -10.225 -14.646 -21.009  1.00  0.00              
ATOM    245 1HB  SER A  28     -13.003 -13.629 -21.044  1.00  0.00              
ATOM    246 2HB  SER A  28     -11.554 -12.924 -21.796  1.00  0.00              
ATOM    247  HG  SER A  28     -11.426 -15.099 -22.859  1.00  0.00              
ATOM    248  N   ALA A  29     -11.843 -13.735 -18.303  1.00  0.00              
ATOM    249  CA  ALA A  29     -11.750 -12.910 -17.114  1.00  0.00              
ATOM    250  C   ALA A  29     -10.498 -13.296 -16.336  1.00  0.00              
ATOM    251  O   ALA A  29      -9.767 -12.429 -15.866  1.00  0.00              
ATOM    252  CB  ALA A  29     -12.985 -13.092 -16.249  1.00  0.00              
ATOM    253  H   ALA A  29     -12.602 -14.397 -18.384  1.00  0.00              
ATOM    254  HA  ALA A  29     -11.662 -11.867 -17.418  1.00  0.00              
ATOM    255 1HB  ALA A  29     -12.901 -12.467 -15.361  1.00  0.00              
ATOM    256 2HB  ALA A  29     -13.871 -12.801 -16.814  1.00  0.00              
ATOM    257 3HB  ALA A  29     -13.070 -14.136 -15.951  1.00  0.00              
ATOM    258  N   LEU A  30     -10.256 -14.595 -16.199  1.00  0.00              
ATOM    259  CA  LEU A  30      -9.066 -15.063 -15.485  1.00  0.00              
ATOM    260  C   LEU A  30      -7.813 -14.685 -16.273  1.00  0.00              
ATOM    261  O   LEU A  30      -6.814 -14.291 -15.692  1.00  0.00              
ATOM    262  CB  LEU A  30      -9.105 -16.586 -15.305  1.00  0.00              
ATOM    263  CG  LEU A  30     -10.129 -17.174 -14.328  1.00  0.00              
ATOM    264  CD1 LEU A  30     -10.175 -18.702 -14.489  1.00  0.00              
ATOM    265  CD2 LEU A  30      -9.754 -16.786 -12.898  1.00  0.00              
ATOM    266  H   LEU A  30     -10.896 -15.273 -16.588  1.00  0.00              
ATOM    267  HA  LEU A  30      -9.004 -14.569 -14.516  1.00  0.00              
ATOM    268 1HB  LEU A  30      -9.375 -16.878 -16.318  1.00  0.00              
ATOM    269 2HB  LEU A  30      -8.122 -16.989 -15.060  1.00  0.00              
ATOM    270  HG  LEU A  30     -11.092 -16.717 -14.555  1.00  0.00              
ATOM    271 1HD1 LEU A  30     -10.903 -19.120 -13.794  1.00  0.00              
ATOM    272 2HD1 LEU A  30     -10.463 -18.953 -15.509  1.00  0.00              
ATOM    273 3HD1 LEU A  30      -9.191 -19.120 -14.276  1.00  0.00              
ATOM    274 1HD2 LEU A  30     -10.484 -17.204 -12.205  1.00  0.00              
ATOM    275 2HD2 LEU A  30      -8.764 -17.177 -12.662  1.00  0.00              
ATOM    276 3HD2 LEU A  30      -9.748 -15.700 -12.805  1.00  0.00              
ATOM    277  N   THR A  31      -7.885 -14.815 -17.595  1.00  0.00              
ATOM    278  CA  THR A  31      -6.771 -14.493 -18.480  1.00  0.00              
ATOM    279  C   THR A  31      -6.404 -13.000 -18.423  1.00  0.00              
ATOM    280  O   THR A  31      -5.221 -12.640 -18.380  1.00  0.00              
ATOM    281  CB  THR A  31      -7.091 -14.878 -19.936  1.00  0.00              
ATOM    282  OG1 THR A  31      -7.308 -16.292 -20.023  1.00  0.00              
ATOM    283  CG2 THR A  31      -5.943 -14.488 -20.855  1.00  0.00              
ATOM    284  H   THR A  31      -8.750 -15.152 -17.995  1.00  0.00              
ATOM    285  HA  THR A  31      -5.878 -15.031 -18.160  1.00  0.00              
ATOM    286  HB  THR A  31      -7.997 -14.360 -20.249  1.00  0.00              
ATOM    287  HG1 THR A  31      -7.800 -16.491 -20.823  1.00  0.00              
ATOM    288 1HG2 THR A  31      -6.188 -14.768 -21.880  1.00  0.00              
ATOM    289 2HG2 THR A  31      -5.783 -13.411 -20.800  1.00  0.00              
ATOM    290 3HG2 THR A  31      -5.037 -15.006 -20.544  1.00  0.00              
ATOM    291  N   LEU A  32      -7.422 -12.140 -18.400  1.00  0.00              
ATOM    292  CA  LEU A  32      -7.212 -10.700 -18.353  1.00  0.00              
ATOM    293  C   LEU A  32      -6.835 -10.175 -16.971  1.00  0.00              
ATOM    294  O   LEU A  32      -6.162  -9.155 -16.866  1.00  0.00              
ATOM    295  CB  LEU A  32      -8.474  -9.986 -18.852  1.00  0.00              
ATOM    296  CG  LEU A  32      -8.814 -10.217 -20.330  1.00  0.00              
ATOM    297  CD1 LEU A  32     -10.140  -9.552 -20.671  1.00  0.00              
ATOM    298  CD2 LEU A  32      -7.695  -9.667 -21.202  1.00  0.00              
ATOM    299  H   LEU A  32      -8.365 -12.500 -18.415  1.00  0.00              
ATOM    300  HA  LEU A  32      -6.370 -10.433 -18.991  1.00  0.00              
ATOM    301 1HB  LEU A  32      -9.215 -10.471 -18.218  1.00  0.00              
ATOM    302 2HB  LEU A  32      -8.449  -8.919 -18.630  1.00  0.00              
ATOM    303  HG  LEU A  32      -8.859 -11.295 -20.487  1.00  0.00              
ATOM    304 1HD1 LEU A  32     -10.373  -9.721 -21.723  1.00  0.00              
ATOM    305 2HD1 LEU A  32     -10.930  -9.977 -20.053  1.00  0.00              
ATOM    306 3HD1 LEU A  32     -10.069  -8.481 -20.485  1.00  0.00              
ATOM    307 1HD2 LEU A  32      -7.937  -9.832 -22.252  1.00  0.00              
ATOM    308 2HD2 LEU A  32      -7.582  -8.598 -21.019  1.00  0.00              
ATOM    309 3HD2 LEU A  32      -6.761 -10.176 -20.961  1.00  0.00              
ATOM    310  N   GLN A  33      -7.265 -10.856 -15.915  1.00  0.00              
ATOM    311  CA  GLN A  33      -6.832 -10.469 -14.580  1.00  0.00              
ATOM    312  C   GLN A  33      -5.345 -10.822 -14.463  1.00  0.00              
ATOM    313  O   GLN A  33      -4.544 -10.055 -13.925  1.00  0.00              
ATOM    314  CB  GLN A  33      -7.641 -11.220 -13.517  1.00  0.00              
ATOM    315  CG  GLN A  33      -7.328 -10.838 -12.078  1.00  0.00              
ATOM    316  CD  GLN A  33      -7.628  -9.378 -11.763  1.00  0.00              
ATOM    317  OE1 GLN A  33      -6.719  -8.576 -11.551  1.00  0.00              
ATOM    318  NE2 GLN A  33      -8.911  -9.028 -11.739  1.00  0.00              
ATOM    319  H   GLN A  33      -7.891 -11.642 -16.021  1.00  0.00              
ATOM    320  HA  GLN A  33      -6.950  -9.393 -14.456  1.00  0.00              
ATOM    321 1HB  GLN A  33      -8.693 -11.022 -13.723  1.00  0.00              
ATOM    322 2HB  GLN A  33      -7.437 -12.281 -13.659  1.00  0.00              
ATOM    323 1HG  GLN A  33      -7.663 -11.428 -11.225  1.00  0.00              
ATOM    324 2HG  GLN A  33      -6.249 -10.948 -12.192  1.00  0.00              
ATOM    325 1HE2 GLN A  33      -9.169  -8.082 -11.536  1.00  0.00              
ATOM    326 2HE2 GLN A  33      -9.620  -9.710 -11.924  1.00  0.00              
ATOM    327  N   PHE A  34      -4.969 -11.983 -14.984  1.00  0.00              
ATOM    328  CA  PHE A  34      -3.568 -12.394 -14.938  1.00  0.00              
ATOM    329  C   PHE A  34      -2.700 -11.523 -15.842  1.00  0.00              
ATOM    330  O   PHE A  34      -1.666 -11.009 -15.417  1.00  0.00              
ATOM    331  CB  PHE A  34      -3.427 -13.858 -15.367  1.00  0.00              
ATOM    332  CG  PHE A  34      -2.004 -14.355 -15.374  1.00  0.00              
ATOM    333  CD1 PHE A  34      -1.388 -14.745 -14.198  1.00  0.00              
ATOM    334  CD2 PHE A  34      -1.279 -14.419 -16.565  1.00  0.00              
ATOM    335  CE1 PHE A  34      -0.063 -15.201 -14.190  1.00  0.00              
ATOM    336  CE2 PHE A  34       0.049 -14.872 -16.574  1.00  0.00              
ATOM    337  CZ  PHE A  34       0.656 -15.263 -15.380  1.00  0.00              
ATOM    338  H   PHE A  34      -5.647 -12.594 -15.417  1.00  0.00              
ATOM    339  HA  PHE A  34      -3.179 -12.270 -13.926  1.00  0.00              
ATOM    340 1HB  PHE A  34      -3.980 -14.504 -14.685  1.00  0.00              
ATOM    341 2HB  PHE A  34      -3.808 -13.990 -16.379  1.00  0.00              
ATOM    342  HD1 PHE A  34      -1.947 -14.696 -13.263  1.00  0.00              
ATOM    343  HD2 PHE A  34      -1.757 -14.113 -17.496  1.00  0.00              
ATOM    344  HE1 PHE A  34       0.403 -15.505 -13.253  1.00  0.00              
ATOM    345  HE2 PHE A  34       0.606 -14.919 -17.510  1.00  0.00              
ATOM    346  HZ  PHE A  34       1.687 -15.614 -15.378  1.00  0.00              
ATOM    347  N   MET A  35      -3.135 -11.345 -17.085  1.00  0.00              
ATOM    348  CA  MET A  35      -2.363 -10.593 -18.067  1.00  0.00              
ATOM    349  C   MET A  35      -2.274  -9.095 -17.801  1.00  0.00              
ATOM    350  O   MET A  35      -1.181  -8.511 -17.863  1.00  0.00              
ATOM    351  CB  MET A  35      -2.935 -10.799 -19.476  1.00  0.00              
ATOM    352  CG  MET A  35      -2.626 -12.157 -20.131  1.00  0.00              
ATOM    353  SD  MET A  35      -0.845 -12.411 -20.459  1.00  0.00              
ATOM    354  CE  MET A  35      -0.509 -11.065 -21.585  1.00  0.00              
ATOM    355  H   MET A  35      -4.023 -11.742 -17.357  1.00  0.00              
ATOM    356  HA  MET A  35      -1.326 -10.928 -18.060  1.00  0.00              
ATOM    357 1HB  MET A  35      -4.015 -10.683 -19.399  1.00  0.00              
ATOM    358 2HB  MET A  35      -2.529 -10.005 -20.103  1.00  0.00              
ATOM    359 1HG  MET A  35      -2.977 -12.944 -19.464  1.00  0.00              
ATOM    360 2HG  MET A  35      -3.169 -12.210 -21.074  1.00  0.00              
ATOM    361 1HE  MET A  35       0.542 -11.086 -21.876  1.00  0.00              
ATOM    362 2HE  MET A  35      -1.135 -11.168 -22.472  1.00  0.00              
ATOM    363 3HE  MET A  35      -0.730 -10.117 -21.094  1.00  0.00              
ATOM    364  N   LYS A  36      -3.421  -8.479 -17.507  1.00  0.00              
ATOM    365  CA  LYS A  36      -3.472  -7.042 -17.304  1.00  0.00              
ATOM    366  C   LYS A  36      -3.914  -6.503 -15.948  1.00  0.00              
ATOM    367  O   LYS A  36      -4.039  -5.292 -15.775  1.00  0.00              
ATOM    368  CB  LYS A  36      -4.382  -6.443 -18.378  1.00  0.00              
ATOM    369  CG  LYS A  36      -3.848  -6.572 -19.798  1.00  0.00              
ATOM    370  CD  LYS A  36      -4.769  -5.891 -20.800  1.00  0.00              
ATOM    371  CE  LYS A  36      -4.288  -6.103 -22.228  1.00  0.00              
ATOM    372  NZ  LYS A  36      -5.197  -5.468 -23.220  1.00  0.00              
ATOM    373  H   LYS A  36      -4.271  -9.018 -17.424  1.00  0.00              
ATOM    374  HA  LYS A  36      -2.470  -6.621 -17.392  1.00  0.00              
ATOM    375 1HB  LYS A  36      -5.342  -6.954 -18.304  1.00  0.00              
ATOM    376 2HB  LYS A  36      -4.512  -5.388 -18.135  1.00  0.00              
ATOM    377 1HG  LYS A  36      -2.860  -6.111 -19.840  1.00  0.00              
ATOM    378 2HG  LYS A  36      -3.765  -7.631 -20.042  1.00  0.00              
ATOM    379 1HD  LYS A  36      -5.771  -6.306 -20.687  1.00  0.00              
ATOM    380 2HD  LYS A  36      -4.792  -4.824 -20.580  1.00  0.00              
ATOM    381 1HE  LYS A  36      -3.292  -5.672 -22.321  1.00  0.00              
ATOM    382 2HE  LYS A  36      -4.239  -7.175 -22.416  1.00  0.00              
ATOM    383 1HZ  LYS A  36      -4.844  -5.632 -24.153  1.00  0.00              
ATOM    384 2HZ  LYS A  36      -6.121  -5.867 -23.135  1.00  0.00              
ATOM    385 3HZ  LYS A  36      -5.243  -4.474 -23.047  1.00  0.00              
ATOM    386  N   ASP A  37      -4.149  -7.391 -14.985  1.00  0.00              
ATOM    387  CA  ASP A  37      -4.687  -6.975 -13.689  1.00  0.00              
ATOM    388  C   ASP A  37      -6.019  -6.231 -13.795  1.00  0.00              
ATOM    389  O   ASP A  37      -6.236  -5.226 -13.109  1.00  0.00              
ATOM    390  CB  ASP A  37      -3.677  -6.054 -12.996  1.00  0.00              
ATOM    391  CG  ASP A  37      -2.353  -6.740 -12.743  1.00  0.00              
ATOM    392  OD1 ASP A  37      -2.356  -7.856 -12.186  1.00  0.00              
ATOM    393  OD2 ASP A  37      -1.306  -6.168 -13.116  1.00  0.00              
ATOM    394  H   ASP A  37      -3.955  -8.369 -15.146  1.00  0.00              
ATOM    395  HA  ASP A  37      -4.899  -7.853 -13.078  1.00  0.00              
ATOM    396 1HB  ASP A  37      -3.528  -5.106 -13.513  1.00  0.00              
ATOM    397 2HB  ASP A  37      -4.194  -5.877 -12.052  1.00  0.00              
ATOM    398  N   GLU A  38      -6.913  -6.722 -14.638  1.00  0.00              
ATOM    399  CA  GLU A  38      -8.198  -6.064 -14.797  1.00  0.00              
ATOM    400  C   GLU A  38      -9.336  -7.074 -14.877  1.00  0.00              
ATOM    401  O   GLU A  38      -9.128  -8.256 -15.178  1.00  0.00              
ATOM    402  CB  GLU A  38      -8.191  -5.179 -16.045  1.00  0.00              
ATOM    403  CG  GLU A  38      -8.023  -5.939 -17.354  1.00  0.00              
ATOM    404  CD  GLU A  38      -7.916  -4.998 -18.522  1.00  0.00              
ATOM    405  OE1 GLU A  38      -7.958  -3.810 -18.309  1.00  0.00              
ATOM    406  OE2 GLU A  38      -7.680  -5.462 -19.612  1.00  0.00              
ATOM    407  H   GLU A  38      -6.716  -7.553 -15.178  1.00  0.00              
ATOM    408  HA  GLU A  38      -8.404  -5.440 -13.927  1.00  0.00              
ATOM    409 1HB  GLU A  38      -9.138  -4.640 -16.059  1.00  0.00              
ATOM    410 2HB  GLU A  38      -7.371  -4.471 -15.930  1.00  0.00              
ATOM    411 1HG  GLU A  38      -7.170  -6.617 -17.355  1.00  0.00              
ATOM    412 2HG  GLU A  38      -8.944  -6.515 -17.435  1.00  0.00              
ATOM    413  N   PHE A  39     -10.535  -6.571 -14.610  1.00  0.00              
ATOM    414  CA  PHE A  39     -11.760  -7.354 -14.659  1.00  0.00              
ATOM    415  C   PHE A  39     -12.889  -6.397 -15.010  1.00  0.00              
ATOM    416  O   PHE A  39     -13.040  -5.352 -14.390  1.00  0.00              
ATOM    417  CB  PHE A  39     -12.091  -8.010 -13.315  1.00  0.00              
ATOM    418  CG  PHE A  39     -13.412  -8.749 -13.328  1.00  0.00              
ATOM    419  CD1 PHE A  39     -13.492 -10.059 -13.814  1.00  0.00              
ATOM    420  CD2 PHE A  39     -14.582  -8.119 -12.912  1.00  0.00              
ATOM    421  CE1 PHE A  39     -14.715 -10.730 -13.885  1.00  0.00              
ATOM    422  CE2 PHE A  39     -15.820  -8.782 -12.981  1.00  0.00              
ATOM    423  CZ  PHE A  39     -15.882 -10.090 -13.468  1.00  0.00              
ATOM    424  H   PHE A  39     -10.586  -5.593 -14.361  1.00  0.00              
ATOM    425  HA  PHE A  39     -11.682  -8.115 -15.437  1.00  0.00              
ATOM    426 1HB  PHE A  39     -11.322  -8.734 -13.052  1.00  0.00              
ATOM    427 2HB  PHE A  39     -12.157  -7.252 -12.535  1.00  0.00              
ATOM    428  HD1 PHE A  39     -12.583 -10.562 -14.141  1.00  0.00              
ATOM    429  HD2 PHE A  39     -14.532  -7.098 -12.532  1.00  0.00              
ATOM    430  HE1 PHE A  39     -14.755 -11.750 -14.266  1.00  0.00              
ATOM    431  HE2 PHE A  39     -16.729  -8.279 -12.655  1.00  0.00              
ATOM    432  HZ  PHE A  39     -16.839 -10.608 -13.524  1.00  0.00              
ATOM    433  N   VAL A  40     -13.668  -6.732 -16.025  1.00  0.00              
ATOM    434  CA  VAL A  40     -14.818  -5.901 -16.387  1.00  0.00              
ATOM    435  C   VAL A  40     -16.007  -6.829 -16.568  1.00  0.00              
ATOM    436  O   VAL A  40     -15.832  -8.019 -16.813  1.00  0.00              
ATOM    437  CB  VAL A  40     -14.585  -5.089 -17.675  1.00  0.00              
ATOM    438  CG1 VAL A  40     -13.428  -4.118 -17.490  1.00  0.00              
ATOM    439  CG2 VAL A  40     -14.316  -6.018 -18.849  1.00  0.00              
ATOM    440  H   VAL A  40     -13.477  -7.567 -16.561  1.00  0.00              
ATOM    441  HA  VAL A  40     -15.068  -5.200 -15.589  1.00  0.00              
ATOM    442  HB  VAL A  40     -15.492  -4.533 -17.913  1.00  0.00              
ATOM    443 1HG1 VAL A  40     -13.278  -3.552 -18.410  1.00  0.00              
ATOM    444 2HG1 VAL A  40     -13.657  -3.431 -16.676  1.00  0.00              
ATOM    445 3HG1 VAL A  40     -12.521  -4.673 -17.254  1.00  0.00              
ATOM    446 1HG2 VAL A  40     -14.154  -5.428 -19.751  1.00  0.00              
ATOM    447 2HG2 VAL A  40     -13.428  -6.617 -18.642  1.00  0.00              
ATOM    448 3HG2 VAL A  40     -15.172  -6.677 -18.996  1.00  0.00              
ATOM    449  N   GLU A  41     -17.208  -6.285 -16.415  1.00  0.00              
ATOM    450  CA  GLU A  41     -18.425  -7.052 -16.638  1.00  0.00              
ATOM    451  C   GLU A  41     -18.767  -6.898 -18.117  1.00  0.00              
ATOM    452  O   GLU A  41     -19.302  -5.864 -18.535  1.00  0.00              
ATOM    453  CB  GLU A  41     -19.573  -6.569 -15.748  1.00  0.00              
ATOM    454  CG  GLU A  41     -19.328  -6.745 -14.256  1.00  0.00              
ATOM    455  CD  GLU A  41     -20.475  -6.207 -13.447  1.00  0.00              
ATOM    456  OE1 GLU A  41     -21.404  -5.703 -14.031  1.00  0.00              
ATOM    457  OE2 GLU A  41     -20.477  -6.399 -12.254  1.00  0.00              
ATOM    458  H   GLU A  41     -17.281  -5.316 -16.137  1.00  0.00              
ATOM    459  HA  GLU A  41     -18.245  -8.104 -16.414  1.00  0.00              
ATOM    460 1HB  GLU A  41     -19.723  -5.512 -15.968  1.00  0.00              
ATOM    461 2HB  GLU A  41     -20.460  -7.131 -16.039  1.00  0.00              
ATOM    462 1HG  GLU A  41     -19.134  -7.778 -13.967  1.00  0.00              
ATOM    463 2HG  GLU A  41     -18.439  -6.144 -14.069  1.00  0.00              
ATOM    464  N   ASP A  42     -18.451  -7.913 -18.912  1.00  0.00              
ATOM    465  CA  ASP A  42     -18.721  -7.842 -20.340  1.00  0.00              
ATOM    466  C   ASP A  42     -18.942  -9.208 -20.967  1.00  0.00              
ATOM    467  O   ASP A  42     -18.542 -10.233 -20.420  1.00  0.00              
ATOM    468  CB  ASP A  42     -17.573  -7.126 -21.056  1.00  0.00              
ATOM    469  CG  ASP A  42     -17.944  -6.545 -22.414  1.00  0.00              
ATOM    470  OD1 ASP A  42     -19.091  -6.636 -22.784  1.00  0.00              
ATOM    471  OD2 ASP A  42     -17.122  -5.881 -22.998  1.00  0.00              
ATOM    472  H   ASP A  42     -18.020  -8.745 -18.533  1.00  0.00              
ATOM    473  HA  ASP A  42     -19.644  -7.289 -20.514  1.00  0.00              
ATOM    474 1HB  ASP A  42     -17.096  -6.356 -20.450  1.00  0.00              
ATOM    475 2HB  ASP A  42     -16.884  -7.960 -21.195  1.00  0.00              
ATOM    476  N   TYR A  43     -19.585  -9.203 -22.127  1.00  0.00              
ATOM    477  CA  TYR A  43     -19.916 -10.425 -22.845  1.00  0.00              
ATOM    478  C   TYR A  43     -19.130 -10.494 -24.141  1.00  0.00              
ATOM    479  O   TYR A  43     -19.538  -9.916 -25.150  1.00  0.00              
ATOM    480  CB  TYR A  43     -21.418 -10.500 -23.128  1.00  0.00              
ATOM    481  CG  TYR A  43     -21.850 -11.782 -23.806  1.00  0.00              
ATOM    482  CD1 TYR A  43     -21.855 -12.986 -23.117  1.00  0.00              
ATOM    483  CD2 TYR A  43     -22.253 -11.783 -25.133  1.00  0.00              
ATOM    484  CE1 TYR A  43     -22.248 -14.159 -23.731  1.00  0.00              
ATOM    485  CE2 TYR A  43     -22.649 -12.950 -25.757  1.00  0.00              
ATOM    486  CZ  TYR A  43     -22.645 -14.137 -25.052  1.00  0.00              
ATOM    487  OH  TYR A  43     -23.039 -15.302 -25.669  1.00  0.00              
ATOM    488  H   TYR A  43     -19.853  -8.313 -22.522  1.00  0.00              
ATOM    489  HA  TYR A  43     -19.635 -11.293 -22.248  1.00  0.00              
ATOM    490 1HB  TYR A  43     -21.932 -10.404 -22.171  1.00  0.00              
ATOM    491 2HB  TYR A  43     -21.669  -9.651 -23.763  1.00  0.00              
ATOM    492  HD1 TYR A  43     -21.540 -12.996 -22.073  1.00  0.00              
ATOM    493  HD2 TYR A  43     -22.254 -10.843 -25.684  1.00  0.00              
ATOM    494  HE1 TYR A  43     -22.246 -15.098 -23.177  1.00  0.00              
ATOM    495  HE2 TYR A  43     -22.962 -12.931 -26.801  1.00  0.00              
ATOM    496  HH  TYR A  43     -23.295 -15.174 -26.586  1.00  0.00              
ATOM    497  N   GLU A  44     -17.993 -11.185 -24.109  1.00  0.00              
ATOM    498  CA  GLU A  44     -17.172 -11.325 -25.305  1.00  0.00              
ATOM    499  C   GLU A  44     -16.775 -12.772 -25.573  1.00  0.00              
ATOM    500  O   GLU A  44     -15.721 -13.223 -25.136  1.00  0.00              
ATOM    501  CB  GLU A  44     -15.917 -10.457 -25.186  1.00  0.00              
ATOM    502  CG  GLU A  44     -16.181  -8.959 -25.248  1.00  0.00              
ATOM    503  CD  GLU A  44     -14.897  -8.181 -25.333  1.00  0.00              
ATOM    504  OE1 GLU A  44     -14.123  -8.445 -26.221  1.00  0.00              
ATOM    505  OE2 GLU A  44     -14.740  -7.249 -24.580  1.00  0.00              
ATOM    506  H   GLU A  44     -17.690 -11.620 -23.250  1.00  0.00              
ATOM    507  HA  GLU A  44     -17.738 -11.007 -26.181  1.00  0.00              
ATOM    508 1HB  GLU A  44     -15.449 -10.703 -24.234  1.00  0.00              
ATOM    509 2HB  GLU A  44     -15.254 -10.742 -26.003  1.00  0.00              
ATOM    510 1HG  GLU A  44     -16.836  -8.667 -26.068  1.00  0.00              
ATOM    511 2HG  GLU A  44     -16.672  -8.746 -24.299  1.00  0.00              
ATOM    512  N   PRO A  45     -17.618 -13.519 -26.304  1.00  0.00              
ATOM    513  CA  PRO A  45     -17.332 -14.917 -26.639  1.00  0.00              
ATOM    514  C   PRO A  45     -15.997 -15.051 -27.367  1.00  0.00              
ATOM    515  O   PRO A  45     -15.702 -14.299 -28.295  1.00  0.00              
ATOM    516  CB  PRO A  45     -18.511 -15.341 -27.521  1.00  0.00              
ATOM    517  CG  PRO A  45     -19.619 -14.426 -27.124  1.00  0.00              
ATOM    518  CD  PRO A  45     -18.960 -13.106 -26.826  1.00  0.00              
ATOM    519  HA  PRO A  45     -17.234 -15.556 -25.749  1.00  0.00              
ATOM    520 1HB  PRO A  45     -18.273 -15.237 -28.590  1.00  0.00              
ATOM    521 2HB  PRO A  45     -18.783 -16.393 -27.352  1.00  0.00              
ATOM    522 1HG  PRO A  45     -20.360 -14.325 -27.930  1.00  0.00              
ATOM    523 2HG  PRO A  45     -20.154 -14.809 -26.241  1.00  0.00              
ATOM    524 1HD  PRO A  45     -18.861 -12.479 -27.725  1.00  0.00              
ATOM    525 2HD  PRO A  45     -19.520 -12.519 -26.084  1.00  0.00              
ATOM    526  N   THR A  46     -15.200 -16.020 -26.940  1.00  0.00              
ATOM    527  CA  THR A  46     -13.901 -16.285 -27.543  1.00  0.00              
ATOM    528  C   THR A  46     -13.927 -17.314 -28.666  1.00  0.00              
ATOM    529  O   THR A  46     -14.327 -18.455 -28.463  1.00  0.00              
ATOM    530  CB  THR A  46     -12.896 -16.759 -26.477  1.00  0.00              
ATOM    531  OG1 THR A  46     -12.605 -15.681 -25.578  1.00  0.00              
ATOM    532  CG2 THR A  46     -11.606 -17.229 -27.132  1.00  0.00              
ATOM    533  H   THR A  46     -15.511 -16.594 -26.168  1.00  0.00              
ATOM    534  HA  THR A  46     -13.522 -15.378 -28.015  1.00  0.00              
ATOM    535  HB  THR A  46     -13.337 -17.581 -25.914  1.00  0.00              
ATOM    536  HG1 THR A  46     -11.963 -15.092 -25.981  1.00  0.00              
ATOM    537 1HG2 THR A  46     -10.908 -17.560 -26.363  1.00  0.00              
ATOM    538 2HG2 THR A  46     -11.822 -18.056 -27.808  1.00  0.00              
ATOM    539 3HG2 THR A  46     -11.164 -16.407 -27.694  1.00  0.00              
ATOM    540  N   GLY A  47     -13.502 -16.896 -29.853  1.00  0.00              
ATOM    541  CA  GLY A  47     -13.315 -17.815 -30.968  1.00  0.00              
ATOM    542  C   GLY A  47     -11.956 -18.427 -30.640  1.00  0.00              
ATOM    543  O   GLY A  47     -11.843 -19.627 -30.417  1.00  0.00              
ATOM    544  H   GLY A  47     -13.304 -15.914 -29.986  1.00  0.00              
ATOM    545 1HA  GLY A  47     -14.130 -18.539 -30.973  1.00  0.00              
ATOM    546 2HA  GLY A  47     -13.326 -17.251 -31.900  1.00  0.00              
ATOM    547  N   ALA A  48     -10.933 -17.578 -30.589  1.00  0.00              
ATOM    548  CA  ALA A  48      -9.591 -17.970 -30.161  1.00  0.00              
ATOM    549  C   ALA A  48      -8.802 -16.694 -29.873  1.00  0.00              
ATOM    550  O   ALA A  48      -8.700 -15.816 -30.729  1.00  0.00              
ATOM    551  CB  ALA A  48      -8.889 -18.800 -31.243  1.00  0.00              
ATOM    552  H   ALA A  48     -11.103 -16.620 -30.860  1.00  0.00              
ATOM    553  HA  ALA A  48      -9.674 -18.560 -29.248  1.00  0.00              
ATOM    554 1HB  ALA A  48      -7.892 -19.077 -30.898  1.00  0.00              
ATOM    555 2HB  ALA A  48      -9.467 -19.701 -31.444  1.00  0.00              
ATOM    556 3HB  ALA A  48      -8.805 -18.212 -32.155  1.00  0.00              
ATOM    557  N   ASP A  49      -8.262 -16.593 -28.659  1.00  0.00              
ATOM    558  CA  ASP A  49      -7.466 -15.431 -28.258  1.00  0.00              
ATOM    559  C   ASP A  49      -6.054 -15.860 -27.866  1.00  0.00              
ATOM    560  O   ASP A  49      -5.864 -16.923 -27.262  1.00  0.00              
ATOM    561  CB  ASP A  49      -8.135 -14.689 -27.098  1.00  0.00              
ATOM    562  CG  ASP A  49      -9.487 -14.078 -27.438  1.00  0.00              
ATOM    563  OD1 ASP A  49      -9.634 -13.578 -28.528  1.00  0.00              
ATOM    564  OD2 ASP A  49     -10.405 -14.255 -26.674  1.00  0.00              
ATOM    565  H   ASP A  49      -8.408 -17.341 -27.997  1.00  0.00              
ATOM    566  HA  ASP A  49      -7.368 -14.743 -29.098  1.00  0.00              
ATOM    567 1HB  ASP A  49      -8.226 -15.290 -26.193  1.00  0.00              
ATOM    568 2HB  ASP A  49      -7.408 -13.893 -26.935  1.00  0.00              
ATOM    569  N   SER A  50      -5.072 -15.024 -28.200  1.00  0.00              
ATOM    570  CA  SER A  50      -3.671 -15.296 -27.870  1.00  0.00              
ATOM    571  C   SER A  50      -3.052 -14.200 -27.014  1.00  0.00              
ATOM    572  O   SER A  50      -3.114 -13.009 -27.346  1.00  0.00              
ATOM    573  CB  SER A  50      -2.866 -15.475 -29.143  1.00  0.00              
ATOM    574  OG  SER A  50      -1.507 -15.690 -28.880  1.00  0.00              
ATOM    575  H   SER A  50      -5.304 -14.177 -28.697  1.00  0.00              
ATOM    576  HA  SER A  50      -3.521 -16.259 -27.379  1.00  0.00              
ATOM    577 1HB  SER A  50      -3.262 -16.332 -29.687  1.00  0.00              
ATOM    578 2HB  SER A  50      -2.972 -14.578 -29.752  1.00  0.00              
ATOM    579  HG  SER A  50      -1.035 -15.798 -29.709  1.00  0.00              
ATOM    580  N   TYR A  51      -2.435 -14.629 -25.917  1.00  0.00              
ATOM    581  CA  TYR A  51      -1.705 -13.750 -25.024  1.00  0.00              
ATOM    582  C   TYR A  51      -0.342 -14.367 -24.750  1.00  0.00              
ATOM    583  O   TYR A  51      -0.186 -15.587 -24.778  1.00  0.00              
ATOM    584  CB  TYR A  51      -2.473 -13.525 -23.719  1.00  0.00              
ATOM    585  CG  TYR A  51      -3.816 -12.856 -23.906  1.00  0.00              
ATOM    586  CD1 TYR A  51      -4.962 -13.606 -24.127  1.00  0.00              
ATOM    587  CD2 TYR A  51      -3.935 -11.475 -23.860  1.00  0.00              
ATOM    588  CE1 TYR A  51      -6.191 -12.999 -24.299  1.00  0.00              
ATOM    589  CE2 TYR A  51      -5.159 -10.857 -24.029  1.00  0.00              
ATOM    590  CZ  TYR A  51      -6.285 -11.623 -24.249  1.00  0.00              
ATOM    591  OH  TYR A  51      -7.507 -11.013 -24.418  1.00  0.00              
ATOM    592  H   TYR A  51      -2.482 -15.616 -25.705  1.00  0.00              
ATOM    593  HA  TYR A  51      -1.552 -12.782 -25.501  1.00  0.00              
ATOM    594 1HB  TYR A  51      -2.616 -14.503 -23.256  1.00  0.00              
ATOM    595 2HB  TYR A  51      -1.845 -12.907 -23.078  1.00  0.00              
ATOM    596  HD1 TYR A  51      -4.880 -14.692 -24.165  1.00  0.00              
ATOM    597  HD2 TYR A  51      -3.041 -10.875 -23.686  1.00  0.00              
ATOM    598  HE1 TYR A  51      -7.083 -13.601 -24.472  1.00  0.00              
ATOM    599  HE2 TYR A  51      -5.231  -9.770 -23.990  1.00  0.00              
ATOM    600  HH  TYR A  51      -8.222 -11.638 -24.564  1.00  0.00              
ATOM    601  N   PHE A  52       0.646 -13.520 -24.493  1.00  0.00              
ATOM    602  CA  PHE A  52       1.971 -13.999 -24.157  1.00  0.00              
ATOM    603  C   PHE A  52       2.716 -12.889 -23.456  1.00  0.00              
ATOM    604  O   PHE A  52       2.620 -11.722 -23.844  1.00  0.00              
ATOM    605  CB  PHE A  52       2.729 -14.457 -25.404  1.00  0.00              
ATOM    606  CG  PHE A  52       2.912 -13.378 -26.433  1.00  0.00              
ATOM    607  CD1 PHE A  52       4.051 -12.586 -26.432  1.00  0.00              
ATOM    608  CD2 PHE A  52       1.947 -13.151 -27.402  1.00  0.00              
ATOM    609  CE1 PHE A  52       4.221 -11.592 -27.378  1.00  0.00              
ATOM    610  CE2 PHE A  52       2.115 -12.160 -28.349  1.00  0.00              
ATOM    611  CZ  PHE A  52       3.253 -11.379 -28.336  1.00  0.00              
ATOM    612  H   PHE A  52       0.477 -12.525 -24.531  1.00  0.00              
ATOM    613  HA  PHE A  52       1.896 -14.846 -23.474  1.00  0.00              
ATOM    614 1HB  PHE A  52       3.726 -14.802 -25.133  1.00  0.00              
ATOM    615 2HB  PHE A  52       2.188 -15.266 -25.895  1.00  0.00              
ATOM    616  HD1 PHE A  52       4.817 -12.755 -25.675  1.00  0.00              
ATOM    617  HD2 PHE A  52       1.047 -13.767 -27.412  1.00  0.00              
ATOM    618  HE1 PHE A  52       5.121 -10.977 -27.365  1.00  0.00              
ATOM    619  HE2 PHE A  52       1.349 -11.992 -29.106  1.00  0.00              
ATOM    620  HZ  PHE A  52       3.386 -10.596 -29.081  1.00  0.00              
ATOM    621  N   LYS A  53       3.442 -13.251 -22.405  1.00  0.00              
ATOM    622  CA  LYS A  53       4.293 -12.293 -21.724  1.00  0.00              
ATOM    623  C   LYS A  53       5.335 -13.001 -20.877  1.00  0.00              
ATOM    624  O   LYS A  53       5.234 -14.208 -20.624  1.00  0.00              
ATOM    625  CB  LYS A  53       3.467 -11.356 -20.840  1.00  0.00              
ATOM    626  CG  LYS A  53       2.778 -11.996 -19.647  1.00  0.00              
ATOM    627  CD  LYS A  53       2.124 -10.899 -18.789  1.00  0.00              
ATOM    628  CE  LYS A  53       1.329 -11.455 -17.616  1.00  0.00              
ATOM    629  NZ  LYS A  53       0.792 -10.344 -16.747  1.00  0.00              
ATOM    630  H   LYS A  53       3.408 -14.203 -22.069  1.00  0.00              
ATOM    631  HA  LYS A  53       4.837 -11.696 -22.457  1.00  0.00              
ATOM    632 1HB  LYS A  53       4.143 -10.581 -20.476  1.00  0.00              
ATOM    633 2HB  LYS A  53       2.706 -10.903 -21.477  1.00  0.00              
ATOM    634 1HG  LYS A  53       2.025 -12.693 -20.015  1.00  0.00              
ATOM    635 2HG  LYS A  53       3.523 -12.539 -19.068  1.00  0.00              
ATOM    636 1HD  LYS A  53       2.908 -10.247 -18.402  1.00  0.00              
ATOM    637 2HD  LYS A  53       1.451 -10.320 -19.421  1.00  0.00              
ATOM    638 1HE  LYS A  53       0.505 -12.046 -18.011  1.00  0.00              
ATOM    639 2HE  LYS A  53       1.987 -12.096 -17.031  1.00  0.00              
ATOM    640 1HZ  LYS A  53       0.270 -10.740 -15.978  1.00  0.00              
ATOM    641 2HZ  LYS A  53       1.561  -9.797 -16.386  1.00  0.00              
ATOM    642 3HZ  LYS A  53       0.186  -9.751 -17.296  1.00  0.00              
ATOM    643  N   LYS A  54       6.342 -12.242 -20.455  1.00  0.00              
ATOM    644  CA  LYS A  54       7.381 -12.766 -19.591  1.00  0.00              
ATOM    645  C   LYS A  54       6.919 -12.661 -18.149  1.00  0.00              
ATOM    646  O   LYS A  54       6.365 -11.649 -17.738  1.00  0.00              
ATOM    647  CB  LYS A  54       8.675 -11.963 -19.746  1.00  0.00              
ATOM    648  CG  LYS A  54       9.360 -12.112 -21.091  1.00  0.00              
ATOM    649  CD  LYS A  54      10.608 -11.246 -21.142  1.00  0.00              
ATOM    650  CE  LYS A  54      11.301 -11.345 -22.492  1.00  0.00              
ATOM    651  NZ  LYS A  54      12.516 -10.475 -22.544  1.00  0.00              
ATOM    652  H   LYS A  54       6.383 -11.275 -20.744  1.00  0.00              
ATOM    653  HA  LYS A  54       7.550 -13.820 -19.815  1.00  0.00              
ATOM    654 1HB  LYS A  54       8.422 -10.915 -19.588  1.00  0.00              
ATOM    655 2HB  LYS A  54       9.354 -12.294 -18.960  1.00  0.00              
ATOM    656 1HG  LYS A  54       9.626 -13.161 -21.229  1.00  0.00              
ATOM    657 2HG  LYS A  54       8.662 -11.810 -21.870  1.00  0.00              
ATOM    658 1HD  LYS A  54      10.319 -10.211 -20.957  1.00  0.00              
ATOM    659 2HD  LYS A  54      11.292 -11.576 -20.360  1.00  0.00              
ATOM    660 1HE  LYS A  54      11.584 -12.384 -22.656  1.00  0.00              
ATOM    661 2HE  LYS A  54      10.594 -11.036 -23.262  1.00  0.00              
ATOM    662 1HZ  LYS A  54      12.954 -10.561 -23.450  1.00  0.00              
ATOM    663 2HZ  LYS A  54      12.249  -9.513 -22.389  1.00  0.00              
ATOM    664 3HZ  LYS A  54      13.167 -10.762 -21.827  1.00  0.00              
ATOM    665  N   VAL A  55       7.150 -13.718 -17.388  1.00  0.00              
ATOM    666  CA  VAL A  55       6.754 -13.757 -15.995  1.00  0.00              
ATOM    667  C   VAL A  55       7.961 -14.332 -15.266  1.00  0.00              
ATOM    668  O   VAL A  55       8.867 -14.863 -15.901  1.00  0.00              
ATOM    669  CB  VAL A  55       5.510 -14.670 -15.779  1.00  0.00              
ATOM    670  CG1 VAL A  55       4.306 -14.096 -16.524  1.00  0.00              
ATOM    671  CG2 VAL A  55       5.797 -16.081 -16.273  1.00  0.00              
ATOM    672  H   VAL A  55       7.613 -14.520 -17.790  1.00  0.00              
ATOM    673  HA  VAL A  55       6.551 -12.756 -15.612  1.00  0.00              
ATOM    674  HB  VAL A  55       5.306 -14.744 -14.710  1.00  0.00              
ATOM    675 1HG1 VAL A  55       3.440 -14.740 -16.369  1.00  0.00              
ATOM    676 2HG1 VAL A  55       4.086 -13.096 -16.147  1.00  0.00              
ATOM    677 3HG1 VAL A  55       4.530 -14.041 -17.589  1.00  0.00              
ATOM    678 1HG2 VAL A  55       4.920 -16.707 -16.116  1.00  0.00              
ATOM    679 2HG2 VAL A  55       6.036 -16.051 -17.337  1.00  0.00              
ATOM    680 3HG2 VAL A  55       6.643 -16.495 -15.723  1.00  0.00              
ATOM    681  N   VAL A  56       7.981 -14.214 -13.947  1.00  0.00              
ATOM    682  CA  VAL A  56       9.073 -14.755 -13.157  1.00  0.00              
ATOM    683  C   VAL A  56       8.530 -15.859 -12.272  1.00  0.00              
ATOM    684  O   VAL A  56       7.741 -15.602 -11.365  1.00  0.00              
ATOM    685  CB  VAL A  56       9.754 -13.681 -12.288  1.00  0.00              
ATOM    686  CG1 VAL A  56      10.864 -14.298 -11.451  1.00  0.00              
ATOM    687  CG2 VAL A  56      10.304 -12.562 -13.159  1.00  0.00              
ATOM    688  H   VAL A  56       7.224 -13.737 -13.479  1.00  0.00              
ATOM    689  HA  VAL A  56       9.833 -15.212 -13.792  1.00  0.00              
ATOM    690  HB  VAL A  56       9.009 -13.234 -11.630  1.00  0.00              
ATOM    691 1HG1 VAL A  56      11.335 -13.525 -10.843  1.00  0.00              
ATOM    692 2HG1 VAL A  56      10.446 -15.066 -10.801  1.00  0.00              
ATOM    693 3HG1 VAL A  56      11.610 -14.745 -12.109  1.00  0.00              
ATOM    694 1HG2 VAL A  56      10.781 -11.811 -12.529  1.00  0.00              
ATOM    695 2HG2 VAL A  56      11.036 -12.970 -13.855  1.00  0.00              
ATOM    696 3HG2 VAL A  56       9.489 -12.101 -13.717  1.00  0.00              
ATOM    697  N   LEU A  57       8.945 -17.091 -12.550  1.00  0.00              
ATOM    698  CA  LEU A  57       8.452 -18.250 -11.815  1.00  0.00              
ATOM    699  C   LEU A  57       9.482 -18.720 -10.802  1.00  0.00              
ATOM    700  O   LEU A  57      10.519 -19.270 -11.169  1.00  0.00              
ATOM    701  CB  LEU A  57       8.131 -19.395 -12.778  1.00  0.00              
ATOM    702  CG  LEU A  57       7.635 -20.670 -12.095  1.00  0.00              
ATOM    703  CD1 LEU A  57       6.313 -20.406 -11.381  1.00  0.00              
ATOM    704  CD2 LEU A  57       7.485 -21.769 -13.127  1.00  0.00              
ATOM    705  H   LEU A  57       9.620 -17.228 -13.289  1.00  0.00              
ATOM    706  HA  LEU A  57       7.560 -17.974 -11.254  1.00  0.00              
ATOM    707 1HB  LEU A  57       7.325 -18.929 -13.344  1.00  0.00              
ATOM    708 2HB  LEU A  57       8.966 -19.608 -13.445  1.00  0.00              
ATOM    709  HG  LEU A  57       8.406 -20.979 -11.388  1.00  0.00              
ATOM    710 1HD1 LEU A  57       5.970 -21.320 -10.899  1.00  0.00              
ATOM    711 2HD1 LEU A  57       6.455 -19.630 -10.628  1.00  0.00              
ATOM    712 3HD1 LEU A  57       5.568 -20.078 -12.106  1.00  0.00              
ATOM    713 1HD2 LEU A  57       7.132 -22.679 -12.641  1.00  0.00              
ATOM    714 2HD2 LEU A  57       6.766 -21.460 -13.885  1.00  0.00              
ATOM    715 3HD2 LEU A  57       8.449 -21.960 -13.599  1.00  0.00              
ATOM    716  N   ASP A  58       9.176 -18.518  -9.526  1.00  0.00              
ATOM    717  CA  ASP A  58      10.062 -18.950  -8.460  1.00  0.00              
ATOM    718  C   ASP A  58      11.473 -18.401  -8.676  1.00  0.00              
ATOM    719  O   ASP A  58      12.467 -19.108  -8.502  1.00  0.00              
ATOM    720  CB  ASP A  58      10.069 -20.480  -8.371  1.00  0.00              
ATOM    721  CG  ASP A  58       8.716 -21.039  -7.950  1.00  0.00              
ATOM    722  OD1 ASP A  58       8.132 -20.490  -6.989  1.00  0.00              
ATOM    723  OD2 ASP A  58       8.237 -22.021  -8.560  1.00  0.00              
ATOM    724  H   ASP A  58       8.310 -18.055  -9.289  1.00  0.00              
ATOM    725  HA  ASP A  58       9.713 -18.554  -7.506  1.00  0.00              
ATOM    726 1HB  ASP A  58      10.422 -20.966  -9.281  1.00  0.00              
ATOM    727 2HB  ASP A  58      10.800 -20.622  -7.575  1.00  0.00              
ATOM    728  N   GLY A  59      11.539 -17.133  -9.080  1.00  0.00              
ATOM    729  CA  GLY A  59      12.810 -16.474  -9.329  1.00  0.00              
ATOM    730  C   GLY A  59      13.414 -16.661 -10.707  1.00  0.00              
ATOM    731  O   GLY A  59      14.422 -16.035 -11.036  1.00  0.00              
ATOM    732  H   GLY A  59      10.682 -16.616  -9.216  1.00  0.00              
ATOM    733 1HA  GLY A  59      12.686 -15.399  -9.194  1.00  0.00              
ATOM    734 2HA  GLY A  59      13.549 -16.845  -8.620  1.00  0.00              
ATOM    735  N   GLU A  60      12.813 -17.523 -11.519  1.00  0.00              
ATOM    736  CA  GLU A  60      13.310 -17.730 -12.870  1.00  0.00              
ATOM    737  C   GLU A  60      12.431 -17.108 -13.941  1.00  0.00              
ATOM    738  O   GLU A  60      11.272 -17.488 -14.130  1.00  0.00              
ATOM    739  CB  GLU A  60      13.466 -19.228 -13.143  1.00  0.00              
ATOM    740  CG  GLU A  60      14.009 -19.563 -14.524  1.00  0.00              
ATOM    741  CD  GLU A  60      14.142 -21.048 -14.714  1.00  0.00              
ATOM    742  OE1 GLU A  60      13.812 -21.775 -13.808  1.00  0.00              
ATOM    743  OE2 GLU A  60      14.467 -21.461 -15.802  1.00  0.00              
ATOM    744  H   GLU A  60      12.004 -18.043 -11.207  1.00  0.00              
ATOM    745  HA  GLU A  60      14.281 -17.247 -12.985  1.00  0.00              
ATOM    746 1HB  GLU A  60      14.141 -19.621 -12.382  1.00  0.00              
ATOM    747 2HB  GLU A  60      12.480 -19.678 -13.022  1.00  0.00              
ATOM    748 1HG  GLU A  60      13.415 -19.145 -15.337  1.00  0.00              
ATOM    749 2HG  GLU A  60      14.998 -19.107 -14.528  1.00  0.00              
ATOM    750  N   GLU A  61      12.998 -16.142 -14.649  1.00  0.00              
ATOM    751  CA  GLU A  61      12.259 -15.447 -15.681  1.00  0.00              
ATOM    752  C   GLU A  61      12.001 -16.391 -16.850  1.00  0.00              
ATOM    753  O   GLU A  61      12.933 -16.922 -17.444  1.00  0.00              
ATOM    754  CB  GLU A  61      13.019 -14.204 -16.148  1.00  0.00              
ATOM    755  CG  GLU A  61      12.235 -13.306 -17.095  1.00  0.00              
ATOM    756  CD  GLU A  61      13.029 -12.087 -17.475  1.00  0.00              
ATOM    757  OE1 GLU A  61      14.130 -11.947 -17.000  1.00  0.00              
ATOM    758  OE2 GLU A  61      12.583 -11.354 -18.325  1.00  0.00              
ATOM    759  H   GLU A  61      13.957 -15.882 -14.470  1.00  0.00              
ATOM    760  HA  GLU A  61      11.289 -15.134 -15.294  1.00  0.00              
ATOM    761 1HB  GLU A  61      13.288 -13.641 -15.254  1.00  0.00              
ATOM    762 2HB  GLU A  61      13.925 -14.552 -16.645  1.00  0.00              
ATOM    763 1HG  GLU A  61      11.900 -13.816 -17.997  1.00  0.00              
ATOM    764 2HG  GLU A  61      11.370 -13.006 -16.505  1.00  0.00              
ATOM    765  N   VAL A  62      10.729 -16.611 -17.154  1.00  0.00              
ATOM    766  CA  VAL A  62      10.329 -17.498 -18.238  1.00  0.00              
ATOM    767  C   VAL A  62       9.219 -16.787 -19.008  1.00  0.00              
ATOM    768  O   VAL A  62       8.812 -15.686 -18.651  1.00  0.00              
ATOM    769  CB  VAL A  62       9.745 -18.835 -17.702  1.00  0.00              
ATOM    770  CG1 VAL A  62      10.815 -19.619 -16.936  1.00  0.00              
ATOM    771  CG2 VAL A  62       8.536 -18.551 -16.803  1.00  0.00              
ATOM    772  H   VAL A  62      10.017 -16.143 -16.612  1.00  0.00              
ATOM    773  HA  VAL A  62      11.152 -17.672 -18.932  1.00  0.00              
ATOM    774  HB  VAL A  62       9.389 -19.428 -18.544  1.00  0.00              
ATOM    775 1HG1 VAL A  62      10.389 -20.553 -16.568  1.00  0.00              
ATOM    776 2HG1 VAL A  62      11.650 -19.840 -17.601  1.00  0.00              
ATOM    777 3HG1 VAL A  62      11.169 -19.025 -16.093  1.00  0.00              
ATOM    778 1HG2 VAL A  62       8.131 -19.490 -16.431  1.00  0.00              
ATOM    779 2HG2 VAL A  62       8.847 -17.931 -15.962  1.00  0.00              
ATOM    780 3HG2 VAL A  62       7.771 -18.028 -17.377  1.00  0.00              
ATOM    781  N   GLU A  63       8.739 -17.422 -20.067  1.00  0.00              
ATOM    782  CA  GLU A  63       7.666 -16.857 -20.862  1.00  0.00              
ATOM    783  C   GLU A  63       6.438 -17.736 -20.686  1.00  0.00              
ATOM    784  O   GLU A  63       6.552 -18.952 -20.526  1.00  0.00              
ATOM    785  CB  GLU A  63       8.060 -16.756 -22.337  1.00  0.00              
ATOM    786  CG  GLU A  63       9.196 -15.782 -22.619  1.00  0.00              
ATOM    787  CD  GLU A  63       9.478 -15.684 -24.092  1.00  0.00              
ATOM    788  OE1 GLU A  63       8.844 -16.381 -24.847  1.00  0.00              
ATOM    789  OE2 GLU A  63      10.245 -14.831 -24.474  1.00  0.00              
ATOM    790  H   GLU A  63       9.126 -18.318 -20.329  1.00  0.00              
ATOM    791  HA  GLU A  63       7.428 -15.855 -20.503  1.00  0.00              
ATOM    792 1HB  GLU A  63       8.352 -17.756 -22.658  1.00  0.00              
ATOM    793 2HB  GLU A  63       7.171 -16.443 -22.884  1.00  0.00              
ATOM    794 1HG  GLU A  63       9.023 -14.785 -22.216  1.00  0.00              
ATOM    795 2HG  GLU A  63      10.050 -16.233 -22.116  1.00  0.00              
ATOM    796  N   ILE A  64       5.264 -17.115 -20.694  1.00  0.00              
ATOM    797  CA  ILE A  64       4.025 -17.862 -20.578  1.00  0.00              
ATOM    798  C   ILE A  64       3.162 -17.451 -21.763  1.00  0.00              
ATOM    799  O   ILE A  64       3.086 -16.274 -22.099  1.00  0.00              
ATOM    800  CB  ILE A  64       3.263 -17.527 -19.270  1.00  0.00              
ATOM    801  CG1 ILE A  64       1.995 -18.380 -19.178  1.00  0.00              
ATOM    802  CG2 ILE A  64       2.872 -16.056 -19.244  1.00  0.00              
ATOM    803  CD1 ILE A  64       1.331 -18.335 -17.797  1.00  0.00              
ATOM    804  H   ILE A  64       5.225 -16.110 -20.782  1.00  0.00              
ATOM    805  HA  ILE A  64       4.213 -18.932 -20.660  1.00  0.00              
ATOM    806  HB  ILE A  64       3.905 -17.747 -18.418  1.00  0.00              
ATOM    807 1HG1 ILE A  64       1.300 -18.011 -19.931  1.00  0.00              
ATOM    808 2HG1 ILE A  64       2.277 -19.406 -19.416  1.00  0.00              
ATOM    809 1HG2 ILE A  64       2.338 -15.836 -18.321  1.00  0.00              
ATOM    810 2HG2 ILE A  64       3.769 -15.440 -19.299  1.00  0.00              
ATOM    811 3HG2 ILE A  64       2.229 -15.835 -20.096  1.00  0.00              
ATOM    812 1HD1 ILE A  64       0.438 -18.961 -17.800  1.00  0.00              
ATOM    813 2HD1 ILE A  64       2.029 -18.703 -17.045  1.00  0.00              
ATOM    814 3HD1 ILE A  64       1.052 -17.309 -17.560  1.00  0.00              
ATOM    815  N   ASP A  65       2.550 -18.429 -22.413  1.00  0.00              
ATOM    816  CA  ASP A  65       1.693 -18.163 -23.548  1.00  0.00              
ATOM    817  C   ASP A  65       0.331 -18.683 -23.123  1.00  0.00              
ATOM    818  O   ASP A  65       0.215 -19.802 -22.643  1.00  0.00              
ATOM    819  CB  ASP A  65       2.190 -18.844 -24.825  1.00  0.00              
ATOM    820  CG  ASP A  65       1.439 -18.441 -26.087  1.00  0.00              
ATOM    821  OD1 ASP A  65       0.235 -18.540 -26.095  1.00  0.00              
ATOM    822  OD2 ASP A  65       2.054 -17.894 -26.971  1.00  0.00              
ATOM    823  H   ASP A  65       2.683 -19.384 -22.110  1.00  0.00              
ATOM    824  HA  ASP A  65       1.655 -17.090 -23.738  1.00  0.00              
ATOM    825 1HB  ASP A  65       3.262 -18.730 -24.989  1.00  0.00              
ATOM    826 2HB  ASP A  65       1.967 -19.885 -24.587  1.00  0.00              
ATOM    827  N   ILE A  66      -0.695 -17.856 -23.281  1.00  0.00              
ATOM    828  CA  ILE A  66      -2.048 -18.272 -22.950  1.00  0.00              
ATOM    829  C   ILE A  66      -2.943 -18.305 -24.181  1.00  0.00              
ATOM    830  O   ILE A  66      -3.123 -17.299 -24.873  1.00  0.00              
ATOM    831  CB  ILE A  66      -2.696 -17.308 -21.921  1.00  0.00              
ATOM    832  CG1 ILE A  66      -1.858 -17.262 -20.641  1.00  0.00              
ATOM    833  CG2 ILE A  66      -4.123 -17.756 -21.621  1.00  0.00              
ATOM    834  CD1 ILE A  66      -2.249 -16.135 -19.670  1.00  0.00              
ATOM    835  H   ILE A  66      -0.540 -16.924 -23.635  1.00  0.00              
ATOM    836  HA  ILE A  66      -2.055 -19.298 -22.583  1.00  0.00              
ATOM    837  HB  ILE A  66      -2.704 -16.300 -22.334  1.00  0.00              
ATOM    838 1HG1 ILE A  66      -1.974 -18.224 -20.142  1.00  0.00              
ATOM    839 2HG1 ILE A  66      -0.817 -17.134 -20.939  1.00  0.00              
ATOM    840 1HG2 ILE A  66      -4.574 -17.076 -20.898  1.00  0.00              
ATOM    841 2HG2 ILE A  66      -4.708 -17.746 -22.540  1.00  0.00              
ATOM    842 3HG2 ILE A  66      -4.110 -18.766 -21.210  1.00  0.00              
ATOM    843 1HD1 ILE A  66      -1.606 -16.172 -18.790  1.00  0.00              
ATOM    844 2HD1 ILE A  66      -2.129 -15.170 -20.164  1.00  0.00              
ATOM    845 3HD1 ILE A  66      -3.286 -16.260 -19.365  1.00  0.00              
ATOM    846  N   LEU A  67      -3.479 -19.482 -24.468  1.00  0.00              
ATOM    847  CA  LEU A  67      -4.349 -19.647 -25.611  1.00  0.00              
ATOM    848  C   LEU A  67      -5.720 -19.838 -24.965  1.00  0.00              
ATOM    849  O   LEU A  67      -5.922 -20.769 -24.181  1.00  0.00              
ATOM    850  CB  LEU A  67      -3.939 -20.835 -26.491  1.00  0.00              
ATOM    851  CG  LEU A  67      -4.950 -21.221 -27.578  1.00  0.00              
ATOM    852  CD1 LEU A  67      -5.095 -20.086 -28.583  1.00  0.00              
ATOM    853  CD2 LEU A  67      -4.491 -22.497 -28.269  1.00  0.00              
ATOM    854  H   LEU A  67      -3.280 -20.280 -23.882  1.00  0.00              
ATOM    855  HA  LEU A  67      -4.316 -18.749 -26.227  1.00  0.00              
ATOM    856 1HB  LEU A  67      -3.042 -20.417 -26.945  1.00  0.00              
ATOM    857 2HB  LEU A  67      -3.672 -21.706 -25.893  1.00  0.00              
ATOM    858  HG  LEU A  67      -5.896 -21.433 -27.080  1.00  0.00              
ATOM    859 1HD1 LEU A  67      -5.814 -20.369 -29.351  1.00  0.00              
ATOM    860 2HD1 LEU A  67      -5.446 -19.190 -28.071  1.00  0.00              
ATOM    861 3HD1 LEU A  67      -4.130 -19.885 -29.047  1.00  0.00              
ATOM    862 1HD2 LEU A  67      -5.211 -22.771 -29.041  1.00  0.00              
ATOM    863 2HD2 LEU A  67      -3.514 -22.334 -28.724  1.00  0.00              
ATOM    864 3HD2 LEU A  67      -4.421 -23.302 -27.537  1.00  0.00              
ATOM    865  N   ASP A  68      -6.632 -18.915 -25.256  1.00  0.00              
ATOM    866  CA  ASP A  68      -8.013 -18.990 -24.791  1.00  0.00              
ATOM    867  C   ASP A  68      -8.760 -19.585 -25.968  1.00  0.00              
ATOM    868  O   ASP A  68      -8.908 -18.942 -27.010  1.00  0.00              
ATOM    869  CB  ASP A  68      -8.577 -17.624 -24.391  1.00  0.00              
ATOM    870  CG  ASP A  68     -10.004 -17.663 -23.862  1.00  0.00              
ATOM    871  OD1 ASP A  68     -10.595 -18.717 -23.881  1.00  0.00              
ATOM    872  OD2 ASP A  68     -10.435 -16.684 -23.301  1.00  0.00              
ATOM    873  H   ASP A  68      -6.347 -18.131 -25.825  1.00  0.00              
ATOM    874  HA  ASP A  68      -8.073 -19.638 -23.916  1.00  0.00              
ATOM    875 1HB  ASP A  68      -7.944 -17.082 -23.688  1.00  0.00              
ATOM    876 2HB  ASP A  68      -8.562 -17.121 -25.358  1.00  0.00              
ATOM    877  N   THR A  69      -9.215 -20.821 -25.798  1.00  0.00              
ATOM    878  CA  THR A  69      -9.912 -21.543 -26.856  1.00  0.00              
ATOM    879  C   THR A  69     -11.423 -21.385 -26.951  1.00  0.00              
ATOM    880  O   THR A  69     -12.080 -20.862 -26.057  1.00  0.00              
ATOM    881  CB  THR A  69      -9.616 -23.049 -26.736  1.00  0.00              
ATOM    882  OG1 THR A  69     -10.136 -23.544 -25.495  1.00  0.00              
ATOM    883  CG2 THR A  69      -8.117 -23.304 -26.790  1.00  0.00              
ATOM    884  H   THR A  69      -9.072 -21.272 -24.906  1.00  0.00              
ATOM    885  HA  THR A  69      -9.581 -21.181 -27.830  1.00  0.00              
ATOM    886  HB  THR A  69     -10.102 -23.573 -27.558  1.00  0.00              
ATOM    887  HG1 THR A  69     -10.238 -24.497 -25.549  1.00  0.00              
ATOM    888 1HG2 THR A  69      -7.927 -24.374 -26.703  1.00  0.00              
ATOM    889 2HG2 THR A  69      -7.720 -22.939 -27.737  1.00  0.00              
ATOM    890 3HG2 THR A  69      -7.630 -22.782 -25.967  1.00  0.00              
ATOM    891  N   ALA A  70     -11.964 -21.897 -28.047  1.00  0.00              
ATOM    892  CA  ALA A  70     -13.389 -21.803 -28.324  1.00  0.00              
ATOM    893  C   ALA A  70     -14.202 -22.573 -27.288  1.00  0.00              
ATOM    894  O   ALA A  70     -13.951 -23.758 -27.036  1.00  0.00              
ATOM    895  CB  ALA A  70     -13.682 -22.343 -29.724  1.00  0.00              
ATOM    896  H   ALA A  70     -11.364 -22.368 -28.710  1.00  0.00              
ATOM    897  HA  ALA A  70     -13.689 -20.757 -28.261  1.00  0.00              
ATOM    898 1HB  ALA A  70     -14.751 -22.270 -29.925  1.00  0.00              
ATOM    899 2HB  ALA A  70     -13.133 -21.758 -30.462  1.00  0.00              
ATOM    900 3HB  ALA A  70     -13.373 -23.386 -29.784  1.00  0.00              
ATOM    901  N   GLY A  71     -15.177 -21.892 -26.694  1.00  0.00              
ATOM    902  CA  GLY A  71     -16.051 -22.536 -25.736  1.00  0.00              
ATOM    903  C   GLY A  71     -17.174 -23.286 -26.420  1.00  0.00              
ATOM    904  O   GLY A  71     -17.781 -24.174 -25.825  1.00  0.00              
ATOM    905  H   GLY A  71     -15.317 -20.915 -26.908  1.00  0.00              
ATOM    906 1HA  GLY A  71     -15.470 -23.241 -25.141  1.00  0.00              
ATOM    907 2HA  GLY A  71     -16.482 -21.779 -25.082  1.00  0.00              
ATOM    908  N   GLN A  72     -17.455 -22.923 -27.668  1.00  0.00              
ATOM    909  CA  GLN A  72     -18.510 -23.568 -28.442  1.00  0.00              
ATOM    910  C   GLN A  72     -18.123 -24.983 -28.856  1.00  0.00              
ATOM    911  O   GLN A  72     -16.941 -25.305 -28.978  1.00  0.00              
ATOM    912  CB  GLN A  72     -18.839 -22.740 -29.687  1.00  0.00              
ATOM    913  CG  GLN A  72     -19.396 -21.359 -29.388  1.00  0.00              
ATOM    914  CD  GLN A  72     -20.703 -21.416 -28.620  1.00  0.00              
ATOM    915  OE1 GLN A  72     -21.641 -22.114 -29.014  1.00  0.00              
ATOM    916  NE2 GLN A  72     -20.774 -20.676 -27.519  1.00  0.00              
ATOM    917  H   GLN A  72     -16.919 -22.178 -28.092  1.00  0.00              
ATOM    918  HA  GLN A  72     -19.405 -23.666 -27.828  1.00  0.00              
ATOM    919 1HB  GLN A  72     -17.915 -22.650 -30.258  1.00  0.00              
ATOM    920 2HB  GLN A  72     -19.566 -23.313 -30.262  1.00  0.00              
ATOM    921 1HG  GLN A  72     -18.791 -20.559 -28.960  1.00  0.00              
ATOM    922 2HG  GLN A  72     -19.618 -21.127 -30.430  1.00  0.00              
ATOM    923 1HE2 GLN A  72     -21.612 -20.672 -26.972  1.00  0.00              
ATOM    924 2HE2 GLN A  72     -19.991 -20.122 -27.237  1.00  0.00              
ATOM    925  N   LYS A  73     -19.129 -25.825 -29.068  1.00  0.00              
ATOM    926  CA  LYS A  73     -18.902 -27.221 -29.421  1.00  0.00              
ATOM    927  C   LYS A  73     -19.071 -27.452 -30.919  1.00  0.00              
ATOM    928  O   LYS A  73     -19.324 -28.573 -31.359  1.00  0.00              
ATOM    929  CB  LYS A  73     -19.852 -28.130 -28.639  1.00  0.00              
ATOM    930  CG  LYS A  73     -19.585 -28.178 -27.141  1.00  0.00              
ATOM    931  CD  LYS A  73     -20.572 -29.093 -26.432  1.00  0.00              
ATOM    932  CE  LYS A  73     -20.318 -29.127 -24.932  1.00  0.00              
ATOM    933  NZ  LYS A  73     -21.296 -29.995 -24.222  1.00  0.00              
ATOM    934  H   LYS A  73     -20.077 -25.488 -28.983  1.00  0.00              
ATOM    935  HA  LYS A  73     -17.876 -27.500 -29.181  1.00  0.00              
ATOM    936 1HB  LYS A  73     -20.863 -27.762 -28.816  1.00  0.00              
ATOM    937 2HB  LYS A  73     -19.753 -29.132 -29.057  1.00  0.00              
ATOM    938 1HG  LYS A  73     -18.570 -28.545 -26.981  1.00  0.00              
ATOM    939 2HG  LYS A  73     -19.673 -27.169 -26.740  1.00  0.00              
ATOM    940 1HD  LYS A  73     -21.582 -28.728 -26.622  1.00  0.00              
ATOM    941 2HD  LYS A  73     -20.468 -30.099 -26.840  1.00  0.00              
ATOM    942 1HE  LYS A  73     -19.311 -29.504 -24.764  1.00  0.00              
ATOM    943 2HE  LYS A  73     -20.393 -28.109 -24.550  1.00  0.00              
ATOM    944 1HZ  LYS A  73     -21.094 -29.990 -23.232  1.00  0.00              
ATOM    945 2HZ  LYS A  73     -22.232 -29.646 -24.376  1.00  0.00              
ATOM    946 3HZ  LYS A  73     -21.227 -30.939 -24.574  1.00  0.00              
ATOM    947  N   GLN A  74     -18.928 -26.385 -31.697  1.00  0.00              
ATOM    948  CA  GLN A  74     -18.939 -26.492 -33.152  1.00  0.00              
ATOM    949  C   GLN A  74     -17.548 -26.832 -33.677  1.00  0.00              
ATOM    950  O   GLN A  74     -17.353 -26.994 -34.883  1.00  0.00              
ATOM    951  CB  GLN A  74     -19.430 -25.187 -33.785  1.00  0.00              
ATOM    952  CG  GLN A  74     -20.853 -24.810 -33.410  1.00  0.00              
ATOM    953  CD  GLN A  74     -21.861 -25.860 -33.835  1.00  0.00              
ATOM    954  OE1 GLN A  74     -21.827 -26.352 -34.967  1.00  0.00              
ATOM    955  NE2 GLN A  74     -22.769 -26.208 -32.930  1.00  0.00              
ATOM    956  H   GLN A  74     -18.809 -25.476 -31.271  1.00  0.00              
ATOM    957  HA  GLN A  74     -19.598 -27.306 -33.453  1.00  0.00              
ATOM    958 1HB  GLN A  74     -18.743 -24.404 -33.464  1.00  0.00              
ATOM    959 2HB  GLN A  74     -19.355 -25.314 -34.865  1.00  0.00              
ATOM    960 1HG  GLN A  74     -21.128 -24.465 -32.414  1.00  0.00              
ATOM    961 2HG  GLN A  74     -20.908 -23.975 -34.110  1.00  0.00              
ATOM    962 1HE2 GLN A  74     -23.460 -26.897 -33.154  1.00  0.00              
ATOM    963 2HE2 GLN A  74     -22.761 -25.783 -32.025  1.00  0.00              
ATOM    964  N   HIS A  75     -16.588 -26.934 -32.765  1.00  0.00              
ATOM    965  CA  HIS A  75     -15.197 -27.176 -33.134  1.00  0.00              
ATOM    966  C   HIS A  75     -14.765 -28.577 -32.712  1.00  0.00              
ATOM    967  O   HIS A  75     -15.119 -29.046 -31.630  1.00  0.00              
ATOM    968  CB  HIS A  75     -14.275 -26.127 -32.503  1.00  0.00              
ATOM    969  CG  HIS A  75     -14.530 -24.734 -32.987  1.00  0.00              
ATOM    970  ND1 HIS A  75     -13.989 -24.243 -34.158  1.00  0.00              
ATOM    971  CD2 HIS A  75     -15.265 -23.727 -32.460  1.00  0.00              
ATOM    972  CE1 HIS A  75     -14.383 -22.993 -34.329  1.00  0.00              
ATOM    973  NE2 HIS A  75     -15.156 -22.656 -33.314  1.00  0.00              
ATOM    974  H   HIS A  75     -16.829 -26.842 -31.788  1.00  0.00              
ATOM    975  HA  HIS A  75     -15.091 -27.125 -34.217  1.00  0.00              
ATOM    976 1HB  HIS A  75     -14.410 -26.110 -31.421  1.00  0.00              
ATOM    977 2HB  HIS A  75     -13.235 -26.354 -32.735  1.00  0.00              
ATOM    978  HD2 HIS A  75     -15.866 -23.644 -31.555  1.00  0.00              
ATOM    979  HE1 HIS A  75     -14.062 -22.425 -35.203  1.00  0.00              
ATOM    980  HE2 HIS A  75     -15.601 -21.760 -33.178  1.00  0.00              
ATOM    981  N   ALA A  76     -13.997 -29.239 -33.571  1.00  0.00              
ATOM    982  CA  ALA A  76     -13.533 -30.594 -33.300  1.00  0.00              
ATOM    983  C   ALA A  76     -12.053 -30.736 -33.635  1.00  0.00              
ATOM    984  O   ALA A  76     -11.225 -30.966 -32.755  1.00  0.00              
ATOM    985  CB  ALA A  76     -14.351 -31.595 -34.105  1.00  0.00              
ATOM    986  H   ALA A  76     -13.727 -28.791 -34.435  1.00  0.00              
ATOM    987  HA  ALA A  76     -13.651 -30.798 -32.236  1.00  0.00              
ATOM    988 1HB  ALA A  76     -13.998 -32.605 -33.894  1.00  0.00              
ATOM    989 2HB  ALA A  76     -15.402 -31.514 -33.826  1.00  0.00              
ATOM    990 3HB  ALA A  76     -14.240 -31.385 -35.167  1.00  0.00              
ATOM    991  N   SER A  77     -11.729 -30.597 -34.917  1.00  0.00              
ATOM    992  CA  SER A  77     -10.355 -30.730 -35.385  1.00  0.00              
ATOM    993  C   SER A  77      -9.497 -29.588 -34.853  1.00  0.00              
ATOM    994  O   SER A  77      -8.321 -29.776 -34.536  1.00  0.00              
ATOM    995  CB  SER A  77     -10.316 -30.765 -36.900  1.00  0.00              
ATOM    996  OG  SER A  77     -10.733 -29.553 -37.466  1.00  0.00              
ATOM    997  H   SER A  77     -12.458 -30.393 -35.586  1.00  0.00              
ATOM    998  HA  SER A  77      -9.904 -31.692 -35.136  1.00  0.00              
ATOM    999 1HB  SER A  77      -9.294 -30.971 -37.218  1.00  0.00              
ATOM   1000 2HB  SER A  77     -10.971 -31.562 -37.248  1.00  0.00              
ATOM   1001  HG  SER A  77     -10.410 -29.493 -38.368  1.00  0.00              
ATOM   1002  N   ARG A  78     -10.093 -28.404 -34.763  1.00  0.00              
ATOM   1003  CA  ARG A  78      -9.384 -27.227 -34.280  1.00  0.00              
ATOM   1004  C   ARG A  78      -9.131 -27.384 -32.786  1.00  0.00              
ATOM   1005  O   ARG A  78      -8.026 -27.136 -32.302  1.00  0.00              
ATOM   1006  CB  ARG A  78     -10.105 -25.927 -34.606  1.00  0.00              
ATOM   1007  CG  ARG A  78     -10.094 -25.542 -36.077  1.00  0.00              
ATOM   1008  CD  ARG A  78     -10.851 -24.303 -36.391  1.00  0.00              
ATOM   1009  NE  ARG A  78     -10.854 -23.939 -37.798  1.00  0.00              
ATOM   1010  CZ  ARG A  78     -11.512 -22.882 -38.314  1.00  0.00              
ATOM   1011  NH1 ARG A  78     -12.251 -22.107 -37.552  1.00  0.00              
ATOM   1012  NH2 ARG A  78     -11.415 -22.660 -39.613  1.00  0.00              
ATOM   1013  H   ARG A  78     -11.061 -28.316 -35.037  1.00  0.00              
ATOM   1014  HA  ARG A  78      -8.418 -27.147 -34.779  1.00  0.00              
ATOM   1015 1HB  ARG A  78     -11.135 -26.042 -34.272  1.00  0.00              
ATOM   1016 2HB  ARG A  78      -9.621 -25.141 -34.026  1.00  0.00              
ATOM   1017 1HG  ARG A  78      -9.060 -25.391 -36.389  1.00  0.00              
ATOM   1018 2HG  ARG A  78     -10.531 -26.358 -36.652  1.00  0.00              
ATOM   1019 1HD  ARG A  78     -11.889 -24.436 -36.086  1.00  0.00              
ATOM   1020 2HD  ARG A  78     -10.415 -23.472 -35.839  1.00  0.00              
ATOM   1021  HE  ARG A  78     -10.393 -24.384 -38.580  1.00  0.00              
ATOM   1022 1HH1 ARG A  78     -12.330 -22.301 -36.563  1.00  0.00              
ATOM   1023 2HH1 ARG A  78     -12.737 -21.320 -37.958  1.00  0.00              
ATOM   1024 1HH2 ARG A  78     -10.857 -23.276 -40.188  1.00  0.00              
ATOM   1025 2HH2 ARG A  78     -11.899 -21.876 -40.025  1.00  0.00              
ATOM   1026  N   ARG A  79     -10.169 -27.799 -32.064  1.00  0.00              
ATOM   1027  CA  ARG A  79     -10.049 -28.133 -30.650  1.00  0.00              
ATOM   1028  C   ARG A  79      -8.903 -29.111 -30.431  1.00  0.00              
ATOM   1029  O   ARG A  79      -8.053 -28.907 -29.564  1.00  0.00              
ATOM   1030  CB  ARG A  79     -11.343 -28.773 -30.145  1.00  0.00              
ATOM   1031  CG  ARG A  79     -12.435 -27.795 -29.772  1.00  0.00              
ATOM   1032  CD  ARG A  79     -12.172 -27.165 -28.416  1.00  0.00              
ATOM   1033  NE  ARG A  79     -13.323 -26.402 -27.945  1.00  0.00              
ATOM   1034  CZ  ARG A  79     -14.378 -26.940 -27.339  1.00  0.00              
ATOM   1035  NH1 ARG A  79     -14.428 -28.249 -27.127  1.00  0.00              
ATOM   1036  NH2 ARG A  79     -15.386 -26.170 -26.950  1.00  0.00              
ATOM   1037  H   ARG A  79     -11.069 -27.883 -32.516  1.00  0.00              
ATOM   1038  HA  ARG A  79      -9.817 -27.235 -30.077  1.00  0.00              
ATOM   1039 1HB  ARG A  79     -11.704 -29.428 -30.937  1.00  0.00              
ATOM   1040 2HB  ARG A  79     -11.082 -29.369 -29.270  1.00  0.00              
ATOM   1041 1HG  ARG A  79     -12.477 -27.015 -30.533  1.00  0.00              
ATOM   1042 2HG  ARG A  79     -13.385 -28.329 -29.748  1.00  0.00              
ATOM   1043 1HD  ARG A  79     -11.953 -27.954 -27.696  1.00  0.00              
ATOM   1044 2HD  ARG A  79     -11.314 -26.498 -28.496  1.00  0.00              
ATOM   1045  HE  ARG A  79     -13.501 -25.408 -27.996  1.00  0.00              
ATOM   1046 1HH1 ARG A  79     -13.662 -28.836 -27.425  1.00  0.00              
ATOM   1047 2HH1 ARG A  79     -15.231 -28.651 -26.667  1.00  0.00              
ATOM   1048 1HH2 ARG A  79     -15.349 -25.174 -27.115  1.00  0.00              
ATOM   1049 2HH2 ARG A  79     -16.184 -26.582 -26.491  1.00  0.00              
ATOM   1050  N   ASP A  80      -8.899 -30.177 -31.226  1.00  0.00              
ATOM   1051  CA  ASP A  80      -7.897 -31.226 -31.117  1.00  0.00              
ATOM   1052  C   ASP A  80      -6.483 -30.717 -31.362  1.00  0.00              
ATOM   1053  O   ASP A  80      -5.553 -31.070 -30.637  1.00  0.00              
ATOM   1054  CB  ASP A  80      -8.217 -32.359 -32.095  1.00  0.00              
ATOM   1055  CG  ASP A  80      -9.390 -33.236 -31.681  1.00  0.00              
ATOM   1056  OD1 ASP A  80      -9.802 -33.147 -30.548  1.00  0.00              
ATOM   1057  OD2 ASP A  80      -9.964 -33.869 -32.535  1.00  0.00              
ATOM   1058  H   ASP A  80      -9.619 -30.255 -31.930  1.00  0.00              
ATOM   1059  HA  ASP A  80      -7.891 -31.627 -30.103  1.00  0.00              
ATOM   1060 1HB  ASP A  80      -8.363 -32.019 -33.121  1.00  0.00              
ATOM   1061 2HB  ASP A  80      -7.293 -32.934 -32.030  1.00  0.00              
ATOM   1062  N   ASP A  81      -6.325 -29.884 -32.384  1.00  0.00              
ATOM   1063  CA  ASP A  81      -5.018 -29.333 -32.716  1.00  0.00              
ATOM   1064  C   ASP A  81      -4.486 -28.444 -31.592  1.00  0.00              
ATOM   1065  O   ASP A  81      -3.305 -28.504 -31.244  1.00  0.00              
ATOM   1066  CB  ASP A  81      -5.090 -28.542 -34.024  1.00  0.00              
ATOM   1067  CG  ASP A  81      -5.233 -29.402 -35.273  1.00  0.00              
ATOM   1068  OD1 ASP A  81      -5.045 -30.592 -35.175  1.00  0.00              
ATOM   1069  OD2 ASP A  81      -5.680 -28.893 -36.272  1.00  0.00              
ATOM   1070  H   ASP A  81      -7.125 -29.624 -32.944  1.00  0.00              
ATOM   1071  HA  ASP A  81      -4.296 -30.141 -32.836  1.00  0.00              
ATOM   1072 1HB  ASP A  81      -5.862 -27.772 -34.024  1.00  0.00              
ATOM   1073 2HB  ASP A  81      -4.106 -28.072 -34.018  1.00  0.00              
ATOM   1074  N   TYR A  82      -5.364 -27.619 -31.028  1.00  0.00              
ATOM   1075  CA  TYR A  82      -4.988 -26.738 -29.926  1.00  0.00              
ATOM   1076  C   TYR A  82      -4.504 -27.574 -28.747  1.00  0.00              
ATOM   1077  O   TYR A  82      -3.431 -27.332 -28.193  1.00  0.00              
ATOM   1078  CB  TYR A  82      -6.164 -25.853 -29.507  1.00  0.00              
ATOM   1079  CG  TYR A  82      -6.541 -24.808 -30.534  1.00  0.00              
ATOM   1080  CD1 TYR A  82      -5.684 -24.493 -31.578  1.00  0.00              
ATOM   1081  CD2 TYR A  82      -7.755 -24.141 -30.456  1.00  0.00              
ATOM   1082  CE1 TYR A  82      -6.024 -23.540 -32.518  1.00  0.00              
ATOM   1083  CE2 TYR A  82      -8.105 -23.186 -31.391  1.00  0.00              
ATOM   1084  CZ  TYR A  82      -7.236 -22.888 -32.421  1.00  0.00              
ATOM   1085  OH  TYR A  82      -7.581 -21.938 -33.355  1.00  0.00              
ATOM   1086  H   TYR A  82      -6.314 -27.600 -31.370  1.00  0.00              
ATOM   1087  HA  TYR A  82      -4.165 -26.092 -30.233  1.00  0.00              
ATOM   1088 1HB  TYR A  82      -7.016 -26.511 -29.328  1.00  0.00              
ATOM   1089 2HB  TYR A  82      -5.882 -25.362 -28.576  1.00  0.00              
ATOM   1090  HD1 TYR A  82      -4.728 -25.012 -31.649  1.00  0.00              
ATOM   1091  HD2 TYR A  82      -8.436 -24.380 -29.640  1.00  0.00              
ATOM   1092  HE1 TYR A  82      -5.341 -23.302 -33.334  1.00  0.00              
ATOM   1093  HE2 TYR A  82      -9.063 -22.671 -31.312  1.00  0.00              
ATOM   1094  HH  TYR A  82      -8.444 -21.549 -33.194  1.00  0.00              
ATOM   1095  N   PHE A  83      -5.308 -28.567 -28.381  1.00  0.00              
ATOM   1096  CA  PHE A  83      -5.012 -29.433 -27.249  1.00  0.00              
ATOM   1097  C   PHE A  83      -3.713 -30.217 -27.389  1.00  0.00              
ATOM   1098  O   PHE A  83      -2.926 -30.304 -26.449  1.00  0.00              
ATOM   1099  CB  PHE A  83      -6.180 -30.398 -27.023  1.00  0.00              
ATOM   1100  CG  PHE A  83      -7.464 -29.721 -26.617  1.00  0.00              
ATOM   1101  CD1 PHE A  83      -8.626 -30.462 -26.432  1.00  0.00              
ATOM   1102  CD2 PHE A  83      -7.511 -28.349 -26.402  1.00  0.00              
ATOM   1103  CE1 PHE A  83      -9.813 -29.844 -26.037  1.00  0.00              
ATOM   1104  CE2 PHE A  83      -8.691 -27.726 -26.010  1.00  0.00              
ATOM   1105  CZ  PHE A  83      -9.844 -28.476 -25.827  1.00  0.00              
ATOM   1106  H   PHE A  83      -6.154 -28.721 -28.911  1.00  0.00              
ATOM   1107  HA  PHE A  83      -4.877 -28.832 -26.349  1.00  0.00              
ATOM   1108 1HB  PHE A  83      -6.396 -30.948 -27.938  1.00  0.00              
ATOM   1109 2HB  PHE A  83      -5.936 -31.101 -26.228  1.00  0.00              
ATOM   1110  HD1 PHE A  83      -8.602 -31.539 -26.597  1.00  0.00              
ATOM   1111  HD2 PHE A  83      -6.605 -27.759 -26.546  1.00  0.00              
ATOM   1112  HE1 PHE A  83     -10.715 -30.439 -25.895  1.00  0.00              
ATOM   1113  HE2 PHE A  83      -8.711 -26.648 -25.847  1.00  0.00              
ATOM   1114  HZ  PHE A  83     -10.770 -27.991 -25.521  1.00  0.00              
ATOM   1115  N   ARG A  84      -3.488 -30.783 -28.565  1.00  0.00              
ATOM   1116  CA  ARG A  84      -2.281 -31.558 -28.815  1.00  0.00              
ATOM   1117  C   ARG A  84      -1.027 -30.690 -28.751  1.00  0.00              
ATOM   1118  O   ARG A  84       0.024 -31.137 -28.292  1.00  0.00              
ATOM   1119  CB  ARG A  84      -2.361 -32.323 -30.128  1.00  0.00              
ATOM   1120  CG  ARG A  84      -1.183 -33.245 -30.403  1.00  0.00              
ATOM   1121  CD  ARG A  84      -1.353 -34.116 -31.595  1.00  0.00              
ATOM   1122  NE  ARG A  84      -0.220 -34.983 -31.874  1.00  0.00              
ATOM   1123  CZ  ARG A  84      -0.123 -35.795 -32.944  1.00  0.00              
ATOM   1124  NH1 ARG A  84      -1.102 -35.883 -33.818  1.00  0.00              
ATOM   1125  NH2 ARG A  84       0.973 -36.520 -33.081  1.00  0.00              
ATOM   1126  H   ARG A  84      -4.166 -30.675 -29.305  1.00  0.00              
ATOM   1127  HA  ARG A  84      -2.163 -32.318 -28.042  1.00  0.00              
ATOM   1128 1HB  ARG A  84      -3.277 -32.910 -30.099  1.00  0.00              
ATOM   1129 2HB  ARG A  84      -2.429 -31.581 -30.924  1.00  0.00              
ATOM   1130 1HG  ARG A  84      -0.293 -32.634 -30.558  1.00  0.00              
ATOM   1131 2HG  ARG A  84      -1.036 -33.887 -29.535  1.00  0.00              
ATOM   1132 1HD  ARG A  84      -2.223 -34.754 -31.445  1.00  0.00              
ATOM   1133 2HD  ARG A  84      -1.509 -33.489 -32.472  1.00  0.00              
ATOM   1134  HE  ARG A  84       0.634 -35.117 -31.348  1.00  0.00              
ATOM   1135 1HH1 ARG A  84      -1.941 -35.336 -33.689  1.00  0.00              
ATOM   1136 2HH1 ARG A  84      -1.010 -36.498 -34.613  1.00  0.00              
ATOM   1137 1HH2 ARG A  84       1.709 -36.454 -32.390  1.00  0.00              
ATOM   1138 2HH2 ARG A  84       1.071 -37.137 -33.873  1.00  0.00              
ATOM   1139  N   SER A  85      -1.140 -29.442 -29.197  1.00  0.00              
ATOM   1140  CA  SER A  85       0.001 -28.529 -29.185  1.00  0.00              
ATOM   1141  C   SER A  85       0.232 -27.870 -27.832  1.00  0.00              
ATOM   1142  O   SER A  85       1.235 -27.187 -27.644  1.00  0.00              
ATOM   1143  CB  SER A  85      -0.189 -27.465 -30.249  1.00  0.00              
ATOM   1144  OG  SER A  85      -1.254 -26.605 -29.950  1.00  0.00              
ATOM   1145  H   SER A  85      -2.028 -29.115 -29.550  1.00  0.00              
ATOM   1146  HA  SER A  85       0.934 -28.997 -29.503  1.00  0.00              
ATOM   1147 1HB  SER A  85       0.728 -26.882 -30.324  1.00  0.00              
ATOM   1148 2HB  SER A  85      -0.386 -27.955 -31.201  1.00  0.00              
ATOM   1149  HG  SER A  85      -1.340 -25.949 -30.645  1.00  0.00              
ATOM   1150  N   GLY A  86      -0.690 -28.068 -26.896  1.00  0.00              
ATOM   1151  CA  GLY A  86      -0.528 -27.479 -25.576  1.00  0.00              
ATOM   1152  C   GLY A  86       0.473 -28.160 -24.663  1.00  0.00              
ATOM   1153  O   GLY A  86       0.940 -29.256 -24.948  1.00  0.00              
ATOM   1154  H   GLY A  86      -1.508 -28.628 -27.088  1.00  0.00              
ATOM   1155 1HA  GLY A  86      -0.196 -26.446 -25.685  1.00  0.00              
ATOM   1156 2HA  GLY A  86      -1.486 -27.499 -25.057  1.00  0.00              
ATOM   1157  N   GLU A  87       0.793 -27.507 -23.549  1.00  0.00              
ATOM   1158  CA  GLU A  87       1.704 -28.072 -22.564  1.00  0.00              
ATOM   1159  C   GLU A  87       1.001 -28.206 -21.216  1.00  0.00              
ATOM   1160  O   GLU A  87       1.244 -29.156 -20.468  1.00  0.00              
ATOM   1161  CB  GLU A  87       2.959 -27.208 -22.428  1.00  0.00              
ATOM   1162  CG  GLU A  87       3.888 -27.254 -23.633  1.00  0.00              
ATOM   1163  CD  GLU A  87       5.023 -26.280 -23.486  1.00  0.00              
ATOM   1164  OE1 GLU A  87       5.028 -25.542 -22.529  1.00  0.00              
ATOM   1165  OE2 GLU A  87       5.943 -26.348 -24.266  1.00  0.00              
ATOM   1166  H   GLU A  87       0.392 -26.595 -23.384  1.00  0.00              
ATOM   1167  HA  GLU A  87       2.005 -29.074 -22.871  1.00  0.00              
ATOM   1168 1HB  GLU A  87       2.624 -26.183 -22.268  1.00  0.00              
ATOM   1169 2HB  GLU A  87       3.493 -27.558 -21.545  1.00  0.00              
ATOM   1170 1HG  GLU A  87       4.287 -28.248 -23.835  1.00  0.00              
ATOM   1171 2HG  GLU A  87       3.250 -26.946 -24.460  1.00  0.00              
ATOM   1172  N   GLY A  88       0.120 -27.257 -20.913  1.00  0.00              
ATOM   1173  CA  GLY A  88      -0.628 -27.293 -19.666  1.00  0.00              
ATOM   1174  C   GLY A  88      -2.033 -26.761 -19.877  1.00  0.00              
ATOM   1175  O   GLY A  88      -2.258 -25.922 -20.759  1.00  0.00              
ATOM   1176  H   GLY A  88      -0.035 -26.495 -21.558  1.00  0.00              
ATOM   1177 1HA  GLY A  88      -0.680 -28.323 -19.311  1.00  0.00              
ATOM   1178 2HA  GLY A  88      -0.116 -26.680 -18.925  1.00  0.00              
ATOM   1179  N   PHE A  89      -2.980 -27.228 -19.064  1.00  0.00              
ATOM   1180  CA  PHE A  89      -4.356 -26.762 -19.159  1.00  0.00              
ATOM   1181  C   PHE A  89      -4.965 -26.225 -17.867  1.00  0.00              
ATOM   1182  O   PHE A  89      -4.690 -26.744 -16.782  1.00  0.00              
ATOM   1183  CB  PHE A  89      -5.261 -27.899 -19.667  1.00  0.00              
ATOM   1184  CG  PHE A  89      -4.915 -28.383 -21.042  1.00  0.00              
ATOM   1185  CD1 PHE A  89      -3.908 -29.324 -21.231  1.00  0.00              
ATOM   1186  CD2 PHE A  89      -5.561 -27.855 -22.160  1.00  0.00              
ATOM   1187  CE1 PHE A  89      -3.543 -29.728 -22.518  1.00  0.00              
ATOM   1188  CE2 PHE A  89      -5.206 -28.252 -23.446  1.00  0.00              
ATOM   1189  CZ  PHE A  89      -4.195 -29.188 -23.628  1.00  0.00              
ATOM   1190  H   PHE A  89      -2.741 -27.918 -18.366  1.00  0.00              
ATOM   1191  HA  PHE A  89      -4.413 -25.913 -19.842  1.00  0.00              
ATOM   1192 1HB  PHE A  89      -5.186 -28.762 -19.007  1.00  0.00              
ATOM   1193 2HB  PHE A  89      -6.296 -27.564 -19.708  1.00  0.00              
ATOM   1194  HD1 PHE A  89      -3.403 -29.746 -20.361  1.00  0.00              
ATOM   1195  HD2 PHE A  89      -6.354 -27.120 -22.015  1.00  0.00              
ATOM   1196  HE1 PHE A  89      -2.750 -30.464 -22.653  1.00  0.00              
ATOM   1197  HE2 PHE A  89      -5.719 -27.829 -24.309  1.00  0.00              
ATOM   1198  HZ  PHE A  89      -3.911 -29.499 -24.632  1.00  0.00              
ATOM   1199  N   LEU A  90      -5.785 -25.178 -17.991  1.00  0.00              
ATOM   1200  CA  LEU A  90      -6.607 -24.708 -16.873  1.00  0.00              
ATOM   1201  C   LEU A  90      -8.032 -24.992 -17.343  1.00  0.00              
ATOM   1202  O   LEU A  90      -8.551 -24.334 -18.256  1.00  0.00              
ATOM   1203  CB  LEU A  90      -6.435 -23.206 -16.607  1.00  0.00              
ATOM   1204  CG  LEU A  90      -5.057 -22.754 -16.116  1.00  0.00              
ATOM   1205  CD1 LEU A  90      -5.066 -21.250 -15.811  1.00  0.00              
ATOM   1206  CD2 LEU A  90      -4.691 -23.544 -14.864  1.00  0.00              
ATOM   1207  H   LEU A  90      -5.840 -24.698 -18.878  1.00  0.00              
ATOM   1208  HA  LEU A  90      -6.362 -25.276 -15.976  1.00  0.00              
ATOM   1209 1HB  LEU A  90      -6.606 -22.826 -17.613  1.00  0.00              
ATOM   1210 2HB  LEU A  90      -7.206 -22.823 -15.938  1.00  0.00              
ATOM   1211  HG  LEU A  90      -4.337 -23.005 -16.895  1.00  0.00              
ATOM   1212 1HD1 LEU A  90      -4.080 -20.943 -15.463  1.00  0.00              
ATOM   1213 2HD1 LEU A  90      -5.320 -20.696 -16.715  1.00  0.00              
ATOM   1214 3HD1 LEU A  90      -5.804 -21.040 -15.037  1.00  0.00              
ATOM   1215 1HD2 LEU A  90      -3.710 -23.227 -14.508  1.00  0.00              
ATOM   1216 2HD2 LEU A  90      -5.435 -23.361 -14.087  1.00  0.00              
ATOM   1217 3HD2 LEU A  90      -4.666 -24.608 -15.098  1.00  0.00              
ATOM   1218  N   CYS A  91      -8.643 -26.003 -16.738  1.00  0.00              
ATOM   1219  CA  CYS A  91      -9.998 -26.406 -17.072  1.00  0.00              
ATOM   1220  C   CYS A  91     -10.919 -25.601 -16.179  1.00  0.00              
ATOM   1221  O   CYS A  91     -11.090 -25.908 -14.997  1.00  0.00              
ATOM   1222  CB  CYS A  91     -10.145 -27.910 -16.819  1.00  0.00              
ATOM   1223  SG  CYS A  91     -11.749 -28.559 -17.233  1.00  0.00              
ATOM   1224  H   CYS A  91      -8.143 -26.506 -16.019  1.00  0.00              
ATOM   1225  HA  CYS A  91     -10.232 -26.303 -18.132  1.00  0.00              
ATOM   1226 1HB  CYS A  91      -9.424 -28.466 -17.418  1.00  0.00              
ATOM   1227 2HB  CYS A  91      -9.988 -28.131 -15.763  1.00  0.00              
ATOM   1228  HG  CYS A  91     -11.530 -28.644 -18.541  1.00  0.00              
ATOM   1229  N   VAL A  92     -11.519 -24.571 -16.759  1.00  0.00              
ATOM   1230  CA  VAL A  92     -12.357 -23.636 -16.019  1.00  0.00              
ATOM   1231  C   VAL A  92     -13.869 -23.857 -16.118  1.00  0.00              
ATOM   1232  O   VAL A  92     -14.415 -24.007 -17.201  1.00  0.00              
ATOM   1233  CB  VAL A  92     -12.061 -22.183 -16.490  1.00  0.00              
ATOM   1234  CG1 VAL A  92     -12.918 -21.181 -15.717  1.00  0.00              
ATOM   1235  CG2 VAL A  92     -10.562 -21.871 -16.334  1.00  0.00              
ATOM   1236  H   VAL A  92     -11.386 -24.436 -17.751  1.00  0.00              
ATOM   1237  HA  VAL A  92     -12.194 -23.722 -14.944  1.00  0.00              
ATOM   1238  HB  VAL A  92     -12.297 -22.100 -17.551  1.00  0.00              
ATOM   1239 1HG1 VAL A  92     -12.696 -20.171 -16.062  1.00  0.00              
ATOM   1240 2HG1 VAL A  92     -13.972 -21.398 -15.885  1.00  0.00              
ATOM   1241 3HG1 VAL A  92     -12.696 -21.258 -14.653  1.00  0.00              
ATOM   1242 1HG2 VAL A  92     -10.365 -20.852 -16.666  1.00  0.00              
ATOM   1243 2HG2 VAL A  92     -10.277 -21.972 -15.286  1.00  0.00              
ATOM   1244 3HG2 VAL A  92      -9.979 -22.568 -16.937  1.00  0.00              
ATOM   1245  N   PHE A  93     -14.524 -23.886 -14.962  1.00  0.00              
ATOM   1246  CA  PHE A  93     -15.970 -24.055 -14.884  1.00  0.00              
ATOM   1247  C   PHE A  93     -16.375 -23.079 -13.793  1.00  0.00              
ATOM   1248  O   PHE A  93     -15.512 -22.571 -13.070  1.00  0.00              
ATOM   1249  CB  PHE A  93     -16.382 -25.501 -14.511  1.00  0.00              
ATOM   1250  CG  PHE A  93     -16.038 -25.906 -13.095  1.00  0.00              
ATOM   1251  CD1 PHE A  93     -14.790 -26.441 -12.795  1.00  0.00              
ATOM   1252  CD2 PHE A  93     -16.960 -25.740 -12.066  1.00  0.00              
ATOM   1253  CE1 PHE A  93     -14.461 -26.806 -11.484  1.00  0.00              
ATOM   1254  CE2 PHE A  93     -16.643 -26.101 -10.748  1.00  0.00              
ATOM   1255  CZ  PHE A  93     -15.391 -26.633 -10.456  1.00  0.00              
ATOM   1256  H   PHE A  93     -13.993 -23.786 -14.108  1.00  0.00              
ATOM   1257  HA  PHE A  93     -16.425 -23.798 -15.842  1.00  0.00              
ATOM   1258 1HB  PHE A  93     -17.460 -25.621 -14.610  1.00  0.00              
ATOM   1259 2HB  PHE A  93     -15.878 -26.213 -15.163  1.00  0.00              
ATOM   1260  HD1 PHE A  93     -14.061 -26.574 -13.594  1.00  0.00              
ATOM   1261  HD2 PHE A  93     -17.941 -25.324 -12.295  1.00  0.00              
ATOM   1262  HE1 PHE A  93     -13.478 -27.226 -11.266  1.00  0.00              
ATOM   1263  HE2 PHE A  93     -17.375 -25.965  -9.952  1.00  0.00              
ATOM   1264  HZ  PHE A  93     -15.136 -26.916  -9.435  1.00  0.00              
ATOM   1265  N   SER A  94     -17.664 -22.779 -13.692  1.00  0.00              
ATOM   1266  CA  SER A  94     -18.135 -21.882 -12.646  1.00  0.00              
ATOM   1267  C   SER A  94     -18.675 -22.701 -11.485  1.00  0.00              
ATOM   1268  O   SER A  94     -19.419 -23.660 -11.700  1.00  0.00              
ATOM   1269  CB  SER A  94     -19.247 -20.977 -13.163  1.00  0.00              
ATOM   1270  OG  SER A  94     -19.851 -20.291 -12.078  1.00  0.00              
ATOM   1271  H   SER A  94     -18.331 -23.171 -14.342  1.00  0.00              
ATOM   1272  HA  SER A  94     -17.377 -21.173 -12.310  1.00  0.00              
ATOM   1273 1HB  SER A  94     -18.817 -20.263 -13.865  1.00  0.00              
ATOM   1274 2HB  SER A  94     -19.986 -21.590 -13.678  1.00  0.00              
ATOM   1275  HG  SER A  94     -20.719 -19.979 -12.341  1.00  0.00              
ATOM   1276  N   ILE A  95     -18.314 -22.335 -10.258  1.00  0.00              
ATOM   1277  CA  ILE A  95     -18.837 -23.063  -9.114  1.00  0.00              
ATOM   1278  C   ILE A  95     -20.336 -22.820  -8.975  1.00  0.00              
ATOM   1279  O   ILE A  95     -21.013 -23.530  -8.238  1.00  0.00              
ATOM   1280  CB  ILE A  95     -18.166 -22.649  -7.778  1.00  0.00              
ATOM   1281  CG1 ILE A  95     -18.500 -21.189  -7.458  1.00  0.00              
ATOM   1282  CG2 ILE A  95     -16.672 -22.915  -7.841  1.00  0.00              
ATOM   1283  CD1 ILE A  95     -18.174 -20.797  -6.031  1.00  0.00              
ATOM   1284  H   ILE A  95     -17.684 -21.561 -10.103  1.00  0.00              
ATOM   1285  HA  ILE A  95     -18.733 -24.137  -9.262  1.00  0.00              
ATOM   1286  HB  ILE A  95     -18.607 -23.226  -6.966  1.00  0.00              
ATOM   1287 1HG1 ILE A  95     -17.932 -20.567  -8.149  1.00  0.00              
ATOM   1288 2HG1 ILE A  95     -19.566 -21.053  -7.641  1.00  0.00              
ATOM   1289 1HG2 ILE A  95     -16.210 -22.621  -6.898  1.00  0.00              
ATOM   1290 2HG2 ILE A  95     -16.497 -23.976  -8.014  1.00  0.00              
ATOM   1291 3HG2 ILE A  95     -16.233 -22.338  -8.655  1.00  0.00              
ATOM   1292 1HD1 ILE A  95     -18.435 -19.751  -5.871  1.00  0.00              
ATOM   1293 2HD1 ILE A  95     -18.742 -21.422  -5.342  1.00  0.00              
ATOM   1294 3HD1 ILE A  95     -17.108 -20.935  -5.851  1.00  0.00              
ATOM   1295  N   THR A  96     -20.857 -21.815  -9.676  1.00  0.00              
ATOM   1296  CA  THR A  96     -22.279 -21.506  -9.597  1.00  0.00              
ATOM   1297  C   THR A  96     -23.115 -22.219 -10.666  1.00  0.00              
ATOM   1298  O   THR A  96     -24.327 -22.029 -10.729  1.00  0.00              
ATOM   1299  CB  THR A  96     -22.543 -19.987  -9.734  1.00  0.00              
ATOM   1300  OG1 THR A  96     -22.211 -19.557 -11.059  1.00  0.00              
ATOM   1301  CG2 THR A  96     -21.718 -19.202  -8.719  1.00  0.00              
ATOM   1302  H   THR A  96     -20.264 -21.255 -10.273  1.00  0.00              
ATOM   1303  HA  THR A  96     -22.680 -21.855  -8.645  1.00  0.00              
ATOM   1304  HB  THR A  96     -23.602 -19.795  -9.563  1.00  0.00              
ATOM   1305  HG1 THR A  96     -22.652 -18.724 -11.245  1.00  0.00              
ATOM   1306 1HG2 THR A  96     -21.920 -18.137  -8.834  1.00  0.00              
ATOM   1307 2HG2 THR A  96     -21.986 -19.516  -7.711  1.00  0.00              
ATOM   1308 3HG2 THR A  96     -20.658 -19.391  -8.889  1.00  0.00              
ATOM   1309  N   GLU A  97     -22.474 -23.029 -11.505  1.00  0.00              
ATOM   1310  CA  GLU A  97     -23.198 -23.735 -12.552  1.00  0.00              
ATOM   1311  C   GLU A  97     -22.746 -25.181 -12.710  1.00  0.00              
ATOM   1312  O   GLU A  97     -21.661 -25.445 -13.232  1.00  0.00              
ATOM   1313  CB  GLU A  97     -23.043 -22.997 -13.884  1.00  0.00              
ATOM   1314  CG  GLU A  97     -23.815 -23.618 -15.040  1.00  0.00              
ATOM   1315  CD  GLU A  97     -23.575 -22.869 -16.322  1.00  0.00              
ATOM   1316  OE1 GLU A  97     -22.843 -21.909 -16.298  1.00  0.00              
ATOM   1317  OE2 GLU A  97     -24.031 -23.322 -17.345  1.00  0.00              
ATOM   1318  H   GLU A  97     -21.476 -23.161 -11.422  1.00  0.00              
ATOM   1319  HA  GLU A  97     -24.257 -23.787 -12.298  1.00  0.00              
ATOM   1320 1HB  GLU A  97     -23.389 -21.976 -13.725  1.00  0.00              
ATOM   1321 2HB  GLU A  97     -21.979 -22.988 -14.122  1.00  0.00              
ATOM   1322 1HG  GLU A  97     -23.594 -24.674 -15.191  1.00  0.00              
ATOM   1323 2HG  GLU A  97     -24.856 -23.505 -14.743  1.00  0.00              
ATOM   1324  N   MET A  98     -23.597 -26.108 -12.265  1.00  0.00              
ATOM   1325  CA  MET A  98     -23.317 -27.539 -12.325  1.00  0.00              
ATOM   1326  C   MET A  98     -23.129 -28.035 -13.754  1.00  0.00              
ATOM   1327  O   MET A  98     -22.407 -29.002 -13.998  1.00  0.00              
ATOM   1328  CB  MET A  98     -24.457 -28.321 -11.661  1.00  0.00              
ATOM   1329  CG  MET A  98     -24.224 -29.825 -11.580  1.00  0.00              
ATOM   1330  SD  MET A  98     -22.776 -30.273 -10.604  1.00  0.00              
ATOM   1331  CE  MET A  98     -23.342 -29.919  -8.933  1.00  0.00              
ATOM   1332  H   MET A  98     -24.471 -25.794 -11.870  1.00  0.00              
ATOM   1333  HA  MET A  98     -22.381 -27.756 -11.811  1.00  0.00              
ATOM   1334 1HB  MET A  98     -24.576 -27.916 -10.657  1.00  0.00              
ATOM   1335 2HB  MET A  98     -25.359 -28.123 -12.242  1.00  0.00              
ATOM   1336 1HG  MET A  98     -25.106 -30.281 -11.131  1.00  0.00              
ATOM   1337 2HG  MET A  98     -24.095 -30.203 -12.594  1.00  0.00              
ATOM   1338 1HE  MET A  98     -22.548 -30.149  -8.223  1.00  0.00              
ATOM   1339 2HE  MET A  98     -23.606 -28.864  -8.854  1.00  0.00              
ATOM   1340 3HE  MET A  98     -24.218 -30.530  -8.708  1.00  0.00              
ATOM   1341  N   GLU A  99     -23.787 -27.378 -14.698  1.00  0.00              
ATOM   1342  CA  GLU A  99     -23.669 -27.760 -16.093  1.00  0.00              
ATOM   1343  C   GLU A  99     -22.251 -27.534 -16.614  1.00  0.00              
ATOM   1344  O   GLU A  99     -21.717 -28.375 -17.338  1.00  0.00              
ATOM   1345  CB  GLU A  99     -24.675 -26.980 -16.943  1.00  0.00              
ATOM   1346  CG  GLU A  99     -26.128 -27.372 -16.714  1.00  0.00              
ATOM   1347  CD  GLU A  99     -27.062 -26.475 -17.478  1.00  0.00              
ATOM   1348  OE1 GLU A  99     -26.595 -25.545 -18.090  1.00  0.00              
ATOM   1349  OE2 GLU A  99     -28.229 -26.783 -17.542  1.00  0.00              
ATOM   1350  H   GLU A  99     -24.380 -26.599 -14.450  1.00  0.00              
ATOM   1351  HA  GLU A  99     -23.869 -28.826 -16.203  1.00  0.00              
ATOM   1352 1HB  GLU A  99     -24.543 -25.925 -16.706  1.00  0.00              
ATOM   1353 2HB  GLU A  99     -24.413 -27.154 -17.987  1.00  0.00              
ATOM   1354 1HG  GLU A  99     -26.341 -28.412 -16.962  1.00  0.00              
ATOM   1355 2HG  GLU A  99     -26.270 -27.218 -15.645  1.00  0.00              
ATOM   1356  N   SER A 100     -21.636 -26.409 -16.245  1.00  0.00              
ATOM   1357  CA  SER A 100     -20.278 -26.107 -16.711  1.00  0.00              
ATOM   1358  C   SER A 100     -19.266 -27.046 -16.049  1.00  0.00              
ATOM   1359  O   SER A 100     -18.240 -27.376 -16.639  1.00  0.00              
ATOM   1360  CB  SER A 100     -19.918 -24.630 -16.438  1.00  0.00              
ATOM   1361  OG  SER A 100     -19.763 -24.357 -15.051  1.00  0.00              
ATOM   1362  H   SER A 100     -22.105 -25.752 -15.637  1.00  0.00              
ATOM   1363  HA  SER A 100     -20.176 -26.139 -17.797  1.00  0.00              
ATOM   1364 1HB  SER A 100     -18.983 -24.400 -16.949  1.00  0.00              
ATOM   1365 2HB  SER A 100     -20.712 -23.998 -16.834  1.00  0.00              
ATOM   1366  HG  SER A 100     -20.584 -24.552 -14.594  1.00  0.00              
ATOM   1367  N   PHE A 101     -19.569 -27.488 -14.831  1.00  0.00              
ATOM   1368  CA  PHE A 101     -18.741 -28.482 -14.146  1.00  0.00              
ATOM   1369  C   PHE A 101     -18.854 -29.848 -14.840  1.00  0.00              
ATOM   1370  O   PHE A 101     -17.861 -30.534 -15.046  1.00  0.00              
ATOM   1371  CB  PHE A 101     -19.190 -28.614 -12.685  1.00  0.00              
ATOM   1372  CG  PHE A 101     -18.460 -29.683 -11.916  1.00  0.00              
ATOM   1373  CD1 PHE A 101     -17.097 -29.574 -11.670  1.00  0.00              
ATOM   1374  CD2 PHE A 101     -19.144 -30.793 -11.428  1.00  0.00              
ATOM   1375  CE1 PHE A 101     -16.419 -30.560 -10.940  1.00  0.00              
ATOM   1376  CE2 PHE A 101     -18.476 -31.791 -10.695  1.00  0.00              
ATOM   1377  CZ  PHE A 101     -17.111 -31.670 -10.451  1.00  0.00              
ATOM   1378  H   PHE A 101     -20.391 -27.129 -14.368  1.00  0.00              
ATOM   1379  HA  PHE A 101     -17.692 -28.187 -14.195  1.00  0.00              
ATOM   1380 1HB  PHE A 101     -19.019 -27.678 -12.154  1.00  0.00              
ATOM   1381 2HB  PHE A 101     -20.248 -28.868 -12.640  1.00  0.00              
ATOM   1382  HD1 PHE A 101     -16.554 -28.709 -12.050  1.00  0.00              
ATOM   1383  HD2 PHE A 101     -20.213 -30.884 -11.622  1.00  0.00              
ATOM   1384  HE1 PHE A 101     -15.350 -30.460 -10.753  1.00  0.00              
ATOM   1385  HE2 PHE A 101     -19.021 -32.656 -10.318  1.00  0.00              
ATOM   1386  HZ  PHE A 101     -16.584 -32.436  -9.884  1.00  0.00              
ATOM   1387  N   ALA A 102     -20.071 -30.242 -15.191  1.00  0.00              
ATOM   1388  CA  ALA A 102     -20.274 -31.514 -15.887  1.00  0.00              
ATOM   1389  C   ALA A 102     -19.546 -31.498 -17.236  1.00  0.00              
ATOM   1390  O   ALA A 102     -19.008 -32.508 -17.681  1.00  0.00              
ATOM   1391  CB  ALA A 102     -21.771 -31.764 -16.095  1.00  0.00              
ATOM   1392  H   ALA A 102     -20.872 -29.664 -14.980  1.00  0.00              
ATOM   1393  HA  ALA A 102     -19.847 -32.315 -15.283  1.00  0.00              
ATOM   1394 1HB  ALA A 102     -21.911 -32.713 -16.613  1.00  0.00              
ATOM   1395 2HB  ALA A 102     -22.272 -31.802 -15.127  1.00  0.00              
ATOM   1396 3HB  ALA A 102     -22.194 -30.959 -16.692  1.00  0.00              
ATOM   1397  N   ALA A 103     -19.522 -30.333 -17.877  1.00  0.00              
ATOM   1398  CA  ALA A 103     -18.860 -30.188 -19.170  1.00  0.00              
ATOM   1399  C   ALA A 103     -17.366 -30.511 -19.125  1.00  0.00              
ATOM   1400  O   ALA A 103     -16.785 -30.918 -20.129  1.00  0.00              
ATOM   1401  CB  ALA A 103     -19.074 -28.771 -19.693  1.00  0.00              
ATOM   1402  H   ALA A 103     -19.972 -29.530 -17.462  1.00  0.00              
ATOM   1403  HA  ALA A 103     -19.300 -30.899 -19.870  1.00  0.00              
ATOM   1404 1HB  ALA A 103     -18.579 -28.663 -20.659  1.00  0.00              
ATOM   1405 2HB  ALA A 103     -20.141 -28.582 -19.809  1.00  0.00              
ATOM   1406 3HB  ALA A 103     -18.652 -28.056 -18.989  1.00  0.00              
ATOM   1407  N   THR A 104     -16.745 -30.342 -17.964  1.00  0.00              
ATOM   1408  CA  THR A 104     -15.301 -30.538 -17.859  1.00  0.00              
ATOM   1409  C   THR A 104     -14.847 -31.964 -18.158  1.00  0.00              
ATOM   1410  O   THR A 104     -13.685 -32.183 -18.504  1.00  0.00              
ATOM   1411  CB  THR A 104     -14.784 -30.152 -16.474  1.00  0.00              
ATOM   1412  OG1 THR A 104     -15.363 -31.017 -15.492  1.00  0.00              
ATOM   1413  CG2 THR A 104     -15.140 -28.712 -16.169  1.00  0.00              
ATOM   1414  H   THR A 104     -17.266 -30.076 -17.141  1.00  0.00              
ATOM   1415  HA  THR A 104     -14.790 -29.924 -18.601  1.00  0.00              
ATOM   1416  HB  THR A 104     -13.701 -30.273 -16.453  1.00  0.00              
ATOM   1417  HG1 THR A 104     -14.828 -30.997 -14.694  1.00  0.00              
ATOM   1418 1HG2 THR A 104     -14.767 -28.448 -15.180  1.00  0.00              
ATOM   1419 2HG2 THR A 104     -14.687 -28.059 -16.915  1.00  0.00              
ATOM   1420 3HG2 THR A 104     -16.223 -28.594 -16.191  1.00  0.00              
ATOM   1421  N   ALA A 105     -15.751 -32.929 -18.016  1.00  0.00              
ATOM   1422  CA  ALA A 105     -15.421 -34.318 -18.329  1.00  0.00              
ATOM   1423  C   ALA A 105     -15.127 -34.458 -19.821  1.00  0.00              
ATOM   1424  O   ALA A 105     -14.266 -35.235 -20.227  1.00  0.00              
ATOM   1425  CB  ALA A 105     -16.572 -35.235 -17.939  1.00  0.00              
ATOM   1426  H   ALA A 105     -16.680 -32.706 -17.688  1.00  0.00              
ATOM   1427  HA  ALA A 105     -14.523 -34.597 -17.778  1.00  0.00              
ATOM   1428 1HB  ALA A 105     -16.311 -36.266 -18.178  1.00  0.00              
ATOM   1429 2HB  ALA A 105     -16.761 -35.147 -16.868  1.00  0.00              
ATOM   1430 3HB  ALA A 105     -17.467 -34.951 -18.490  1.00  0.00              
ATOM   1431  N   ASP A 106     -15.848 -33.694 -20.637  1.00  0.00              
ATOM   1432  CA  ASP A 106     -15.664 -33.742 -22.081  1.00  0.00              
ATOM   1433  C   ASP A 106     -14.342 -33.098 -22.493  1.00  0.00              
ATOM   1434  O   ASP A 106     -13.674 -33.573 -23.410  1.00  0.00              
ATOM   1435  CB  ASP A 106     -16.830 -33.050 -22.792  1.00  0.00              
ATOM   1436  CG  ASP A 106     -18.136 -33.833 -22.765  1.00  0.00              
ATOM   1437  OD1 ASP A 106     -18.104 -34.994 -22.430  1.00  0.00              
ATOM   1438  OD2 ASP A 106     -19.170 -33.230 -22.925  1.00  0.00              
ATOM   1439  H   ASP A 106     -16.537 -33.066 -20.249  1.00  0.00              
ATOM   1440  HA  ASP A 106     -15.618 -34.780 -22.413  1.00  0.00              
ATOM   1441 1HB  ASP A 106     -17.010 -32.033 -22.443  1.00  0.00              
ATOM   1442 2HB  ASP A 106     -16.444 -33.023 -23.811  1.00  0.00              
ATOM   1443  N   PHE A 107     -13.971 -32.013 -21.817  1.00  0.00              
ATOM   1444  CA  PHE A 107     -12.713 -31.328 -22.109  1.00  0.00              
ATOM   1445  C   PHE A 107     -11.521 -32.192 -21.697  1.00  0.00              
ATOM   1446  O   PHE A 107     -10.502 -32.230 -22.390  1.00  0.00              
ATOM   1447  CB  PHE A 107     -12.679 -29.968 -21.395  1.00  0.00              
ATOM   1448  CG  PHE A 107     -13.554 -28.922 -22.046  1.00  0.00              
ATOM   1449  CD1 PHE A 107     -13.117 -28.234 -23.171  1.00  0.00              
ATOM   1450  CD2 PHE A 107     -14.824 -28.646 -21.548  1.00  0.00              
ATOM   1451  CE1 PHE A 107     -13.930 -27.286 -23.795  1.00  0.00              
ATOM   1452  CE2 PHE A 107     -15.644 -27.700 -22.164  1.00  0.00              
ATOM   1453  CZ  PHE A 107     -15.196 -27.020 -23.293  1.00  0.00              
ATOM   1454  H   PHE A 107     -14.569 -31.654 -21.087  1.00  0.00              
ATOM   1455  HA  PHE A 107     -12.625 -31.158 -23.183  1.00  0.00              
ATOM   1456 1HB  PHE A 107     -13.027 -30.074 -20.369  1.00  0.00              
ATOM   1457 2HB  PHE A 107     -11.665 -29.571 -21.394  1.00  0.00              
ATOM   1458  HD1 PHE A 107     -12.123 -28.441 -23.569  1.00  0.00              
ATOM   1459  HD2 PHE A 107     -15.175 -29.178 -20.663  1.00  0.00              
ATOM   1460  HE1 PHE A 107     -13.571 -26.756 -24.677  1.00  0.00              
ATOM   1461  HE2 PHE A 107     -16.636 -27.494 -21.762  1.00  0.00              
ATOM   1462  HZ  PHE A 107     -15.832 -26.282 -23.780  1.00  0.00              
ATOM   1463  N   ARG A 108     -11.670 -32.891 -20.575  1.00  0.00              
ATOM   1464  CA  ARG A 108     -10.664 -33.816 -20.062  1.00  0.00              
ATOM   1465  C   ARG A 108     -10.454 -34.978 -21.038  1.00  0.00              
ATOM   1466  O   ARG A 108      -9.325 -35.366 -21.341  1.00  0.00              
ATOM   1467  CB  ARG A 108     -11.141 -34.352 -18.706  1.00  0.00              
ATOM   1468  CG  ARG A 108     -10.223 -35.353 -18.018  1.00  0.00              
ATOM   1469  CD  ARG A 108      -8.923 -34.714 -17.609  1.00  0.00              
ATOM   1470  NE  ARG A 108      -8.115 -35.598 -16.774  1.00  0.00              
ATOM   1471  CZ  ARG A 108      -6.826 -35.398 -16.527  1.00  0.00              
ATOM   1472  NH1 ARG A 108      -6.208 -34.347 -17.051  1.00  0.00              
ATOM   1473  NH2 ARG A 108      -6.153 -36.242 -15.758  1.00  0.00              
ATOM   1474  H   ARG A 108     -12.530 -32.765 -20.061  1.00  0.00              
ATOM   1475  HA  ARG A 108      -9.706 -33.304 -19.968  1.00  0.00              
ATOM   1476 1HB  ARG A 108     -11.269 -33.492 -18.051  1.00  0.00              
ATOM   1477 2HB  ARG A 108     -12.107 -34.827 -18.873  1.00  0.00              
ATOM   1478 1HG  ARG A 108     -10.730 -35.739 -17.134  1.00  0.00              
ATOM   1479 2HG  ARG A 108     -10.023 -36.173 -18.710  1.00  0.00              
ATOM   1480 1HD  ARG A 108      -8.354 -34.464 -18.504  1.00  0.00              
ATOM   1481 2HD  ARG A 108      -9.137 -33.804 -17.050  1.00  0.00              
ATOM   1482  HE  ARG A 108      -8.381 -36.442 -16.284  1.00  0.00              
ATOM   1483 1HH1 ARG A 108      -6.720 -33.703 -17.636  1.00  0.00              
ATOM   1484 2HH1 ARG A 108      -5.228 -34.196 -16.863  1.00  0.00              
ATOM   1485 1HH2 ARG A 108      -6.625 -37.042 -15.358  1.00  0.00              
ATOM   1486 2HH2 ARG A 108      -5.174 -36.083 -15.576  1.00  0.00              
ATOM   1487  N   GLU A 109     -11.567 -35.517 -21.520  1.00  0.00              
ATOM   1488  CA  GLU A 109     -11.579 -36.627 -22.470  1.00  0.00              
ATOM   1489  C   GLU A 109     -10.814 -36.253 -23.741  1.00  0.00              
ATOM   1490  O   GLU A 109      -9.921 -36.978 -24.191  1.00  0.00              
ATOM   1491  CB  GLU A 109     -13.015 -37.029 -22.814  1.00  0.00              
ATOM   1492  CG  GLU A 109     -13.127 -38.190 -23.791  1.00  0.00              
ATOM   1493  CD  GLU A 109     -14.564 -38.530 -24.074  1.00  0.00              
ATOM   1494  OE1 GLU A 109     -15.426 -37.891 -23.518  1.00  0.00              
ATOM   1495  OE2 GLU A 109     -14.803 -39.350 -24.929  1.00  0.00              
ATOM   1496  H   GLU A 109     -12.445 -35.129 -21.205  1.00  0.00              
ATOM   1497  HA  GLU A 109     -11.072 -37.490 -22.037  1.00  0.00              
ATOM   1498 1HB  GLU A 109     -13.504 -37.295 -21.876  1.00  0.00              
ATOM   1499 2HB  GLU A 109     -13.499 -36.149 -23.239  1.00  0.00              
ATOM   1500 1HG  GLU A 109     -12.603 -38.018 -24.731  1.00  0.00              
ATOM   1501 2HG  GLU A 109     -12.657 -39.017 -23.260  1.00  0.00              
ATOM   1502  N   GLN A 110     -11.169 -35.107 -24.309  1.00  0.00              
ATOM   1503  CA  GLN A 110     -10.579 -34.648 -25.556  1.00  0.00              
ATOM   1504  C   GLN A 110      -9.098 -34.326 -25.413  1.00  0.00              
ATOM   1505  O   GLN A 110      -8.298 -34.662 -26.284  1.00  0.00              
ATOM   1506  CB  GLN A 110     -11.324 -33.412 -26.067  1.00  0.00              
ATOM   1507  CG  GLN A 110     -12.717 -33.700 -26.600  1.00  0.00              
ATOM   1508  CD  GLN A 110     -13.477 -32.434 -26.947  1.00  0.00              
ATOM   1509  OE1 GLN A 110     -13.000 -31.321 -26.706  1.00  0.00              
ATOM   1510  NE2 GLN A 110     -14.668 -32.596 -27.511  1.00  0.00              
ATOM   1511  H   GLN A 110     -11.871 -34.538 -23.858  1.00  0.00              
ATOM   1512  HA  GLN A 110     -10.639 -35.441 -26.302  1.00  0.00              
ATOM   1513 1HB  GLN A 110     -11.385 -32.714 -25.232  1.00  0.00              
ATOM   1514 2HB  GLN A 110     -10.710 -32.979 -26.857  1.00  0.00              
ATOM   1515 1HG  GLN A 110     -12.909 -34.431 -27.385  1.00  0.00              
ATOM   1516 2HG  GLN A 110     -13.096 -34.080 -25.650  1.00  0.00              
ATOM   1517 1HE2 GLN A 110     -15.217 -31.797 -27.762  1.00  0.00              
ATOM   1518 2HE2 GLN A 110     -15.018 -33.516 -27.686  1.00  0.00              
ATOM   1519  N   ILE A 111      -8.728 -33.678 -24.312  1.00  0.00              
ATOM   1520  CA  ILE A 111      -7.325 -33.364 -24.072  1.00  0.00              
ATOM   1521  C   ILE A 111      -6.469 -34.627 -23.941  1.00  0.00              
ATOM   1522  O   ILE A 111      -5.424 -34.741 -24.581  1.00  0.00              
ATOM   1523  CB  ILE A 111      -7.145 -32.499 -22.797  1.00  0.00              
ATOM   1524  CG1 ILE A 111      -7.722 -31.100 -23.026  1.00  0.00              
ATOM   1525  CG2 ILE A 111      -5.667 -32.389 -22.444  1.00  0.00              
ATOM   1526  CD1 ILE A 111      -7.919 -30.306 -21.755  1.00  0.00              
ATOM   1527  H   ILE A 111      -9.418 -33.397 -23.631  1.00  0.00              
ATOM   1528  HA  ILE A 111      -6.897 -32.840 -24.926  1.00  0.00              
ATOM   1529  HB  ILE A 111      -7.686 -32.964 -21.973  1.00  0.00              
ATOM   1530 1HG1 ILE A 111      -7.034 -30.568 -23.684  1.00  0.00              
ATOM   1531 2HG1 ILE A 111      -8.681 -31.223 -23.529  1.00  0.00              
ATOM   1532 1HG2 ILE A 111      -5.551 -31.780 -21.548  1.00  0.00              
ATOM   1533 2HG2 ILE A 111      -5.262 -33.384 -22.261  1.00  0.00              
ATOM   1534 3HG2 ILE A 111      -5.129 -31.925 -23.270  1.00  0.00              
ATOM   1535 1HD1 ILE A 111      -8.330 -29.326 -21.997  1.00  0.00              
ATOM   1536 2HD1 ILE A 111      -8.608 -30.836 -21.097  1.00  0.00              
ATOM   1537 3HD1 ILE A 111      -6.961 -30.180 -21.252  1.00  0.00              
ATOM   1538  N   LEU A 112      -6.916 -35.567 -23.111  1.00  0.00              
ATOM   1539  CA  LEU A 112      -6.187 -36.816 -22.885  1.00  0.00              
ATOM   1540  C   LEU A 112      -6.085 -37.642 -24.163  1.00  0.00              
ATOM   1541  O   LEU A 112      -5.054 -38.262 -24.445  1.00  0.00              
ATOM   1542  CB  LEU A 112      -6.884 -37.649 -21.807  1.00  0.00              
ATOM   1543  CG  LEU A 112      -6.872 -37.116 -20.376  1.00  0.00              
ATOM   1544  CD1 LEU A 112      -7.726 -38.014 -19.502  1.00  0.00              
ATOM   1545  CD2 LEU A 112      -5.447 -37.054 -19.853  1.00  0.00              
ATOM   1546  H   LEU A 112      -7.786 -35.410 -22.623  1.00  0.00              
ATOM   1547  HA  LEU A 112      -5.165 -36.592 -22.582  1.00  0.00              
ATOM   1548 1HB  LEU A 112      -7.902 -37.618 -22.191  1.00  0.00              
ATOM   1549 2HB  LEU A 112      -6.530 -38.680 -21.802  1.00  0.00              
ATOM   1550  HG  LEU A 112      -7.255 -36.096 -20.407  1.00  0.00              
ATOM   1551 1HD1 LEU A 112      -7.721 -37.638 -18.479  1.00  0.00              
ATOM   1552 2HD1 LEU A 112      -8.749 -38.023 -19.879  1.00  0.00              
ATOM   1553 3HD1 LEU A 112      -7.324 -39.027 -19.518  1.00  0.00              
ATOM   1554 1HD2 LEU A 112      -5.452 -36.672 -18.831  1.00  0.00              
ATOM   1555 2HD2 LEU A 112      -5.011 -38.053 -19.866  1.00  0.00              
ATOM   1556 3HD2 LEU A 112      -4.856 -36.392 -20.485  1.00  0.00              
ATOM   1557  N   ARG A 113      -7.172 -37.647 -24.924  1.00  0.00              
ATOM   1558  CA  ARG A 113      -7.235 -38.355 -26.194  1.00  0.00              
ATOM   1559  C   ARG A 113      -6.107 -37.953 -27.148  1.00  0.00              
ATOM   1560  O   ARG A 113      -5.340 -38.801 -27.614  1.00  0.00              
ATOM   1561  CB  ARG A 113      -8.592 -38.083 -26.851  1.00  0.00              
ATOM   1562  CG  ARG A 113      -8.802 -38.769 -28.188  1.00  0.00              
ATOM   1563  CD  ARG A 113     -10.189 -38.469 -28.726  1.00  0.00              
ATOM   1564  NE  ARG A 113     -10.337 -37.057 -29.067  1.00  0.00              
ATOM   1565  CZ  ARG A 113     -11.502 -36.464 -29.297  1.00  0.00              
ATOM   1566  NH1 ARG A 113     -12.627 -37.159 -29.216  1.00  0.00              
ATOM   1567  NH2 ARG A 113     -11.541 -35.178 -29.614  1.00  0.00              
ATOM   1568  H   ARG A 113      -7.982 -37.137 -24.604  1.00  0.00              
ATOM   1569  HA  ARG A 113      -7.109 -39.425 -26.027  1.00  0.00              
ATOM   1570 1HB  ARG A 113      -9.357 -38.417 -26.151  1.00  0.00              
ATOM   1571 2HB  ARG A 113      -8.670 -37.005 -26.986  1.00  0.00              
ATOM   1572 1HG  ARG A 113      -8.046 -38.407 -28.885  1.00  0.00              
ATOM   1573 2HG  ARG A 113      -8.681 -39.844 -28.048  1.00  0.00              
ATOM   1574 1HD  ARG A 113     -10.359 -39.068 -29.620  1.00  0.00              
ATOM   1575 2HD  ARG A 113     -10.927 -38.729 -27.968  1.00  0.00              
ATOM   1576  HE  ARG A 113      -9.630 -36.343 -29.177  1.00  0.00              
ATOM   1577 1HH1 ARG A 113     -12.595 -38.140 -28.978  1.00  0.00              
ATOM   1578 2HH1 ARG A 113     -13.511 -36.705 -29.392  1.00  0.00              
ATOM   1579 1HH2 ARG A 113     -10.680 -34.651 -29.680  1.00  0.00              
ATOM   1580 2HH2 ARG A 113     -12.428 -34.731 -29.789  1.00  0.00              
ATOM   1581  N   VAL A 114      -6.001 -36.658 -27.430  1.00  0.00              
ATOM   1582  CA  VAL A 114      -5.060 -36.174 -28.436  1.00  0.00              
ATOM   1583  C   VAL A 114      -3.626 -36.052 -27.931  1.00  0.00              
ATOM   1584  O   VAL A 114      -2.684 -36.163 -28.712  1.00  0.00              
ATOM   1585  CB  VAL A 114      -5.501 -34.807 -29.023  1.00  0.00              
ATOM   1586  CG1 VAL A 114      -6.935 -34.895 -29.520  1.00  0.00              
ATOM   1587  CG2 VAL A 114      -5.360 -33.716 -27.985  1.00  0.00              
ATOM   1588  H   VAL A 114      -6.583 -35.993 -26.941  1.00  0.00              
ATOM   1589  HA  VAL A 114      -4.972 -36.875 -29.266  1.00  0.00              
ATOM   1590  HB  VAL A 114      -4.840 -34.546 -29.849  1.00  0.00              
ATOM   1591 1HG1 VAL A 114      -7.237 -33.931 -29.931  1.00  0.00              
ATOM   1592 2HG1 VAL A 114      -7.006 -35.657 -30.295  1.00  0.00              
ATOM   1593 3HG1 VAL A 114      -7.592 -35.158 -28.691  1.00  0.00              
ATOM   1594 1HG2 VAL A 114      -5.673 -32.763 -28.412  1.00  0.00              
ATOM   1595 2HG2 VAL A 114      -5.986 -33.951 -27.123  1.00  0.00              
ATOM   1596 3HG2 VAL A 114      -4.319 -33.646 -27.669  1.00  0.00              
ATOM   1597  N   LYS A 115      -3.454 -35.829 -26.634  1.00  0.00              
ATOM   1598  CA  LYS A 115      -2.113 -35.734 -26.075  1.00  0.00              
ATOM   1599  C   LYS A 115      -1.585 -37.091 -25.612  1.00  0.00              
ATOM   1600  O   LYS A 115      -0.378 -37.270 -25.453  1.00  0.00              
ATOM   1601  CB  LYS A 115      -2.092 -34.733 -24.919  1.00  0.00              
ATOM   1602  CG  LYS A 115      -1.982 -33.278 -25.366  1.00  0.00              
ATOM   1603  CD  LYS A 115      -1.475 -32.376 -24.248  1.00  0.00              
ATOM   1604  CE  LYS A 115      -0.022 -32.656 -23.920  1.00  0.00              
ATOM   1605  NZ  LYS A 115       0.877 -32.132 -24.979  1.00  0.00              
ATOM   1606  H   LYS A 115      -4.251 -35.724 -26.022  1.00  0.00              
ATOM   1607  HA  LYS A 115      -1.418 -35.388 -26.841  1.00  0.00              
ATOM   1608 1HB  LYS A 115      -3.014 -34.876 -24.355  1.00  0.00              
ATOM   1609 2HB  LYS A 115      -1.239 -34.989 -24.290  1.00  0.00              
ATOM   1610 1HG  LYS A 115      -1.293 -33.225 -26.209  1.00  0.00              
ATOM   1611 2HG  LYS A 115      -2.968 -32.937 -25.682  1.00  0.00              
ATOM   1612 1HD  LYS A 115      -1.581 -31.337 -24.565  1.00  0.00              
ATOM   1613 2HD  LYS A 115      -2.084 -32.548 -23.361  1.00  0.00              
ATOM   1614 1HE  LYS A 115       0.211 -32.181 -22.968  1.00  0.00              
ATOM   1615 2HE  LYS A 115       0.104 -33.735 -23.826  1.00  0.00              
ATOM   1616 1HZ  LYS A 115       1.837 -32.332 -24.736  1.00  0.00              
ATOM   1617 2HZ  LYS A 115       0.654 -32.575 -25.860  1.00  0.00              
ATOM   1618 3HZ  LYS A 115       0.752 -31.134 -25.063  1.00  0.00              
ATOM   1619  N   GLU A 116      -2.491 -38.047 -25.416  1.00  0.00              
ATOM   1620  CA  GLU A 116      -2.118 -39.387 -24.967  1.00  0.00              
ATOM   1621  C   GLU A 116      -1.164 -39.292 -23.783  1.00  0.00              
ATOM   1622  O   GLU A 116      -0.074 -39.868 -23.794  1.00  0.00              
ATOM   1623  CB  GLU A 116      -1.478 -40.186 -26.105  1.00  0.00              
ATOM   1624  CG  GLU A 116      -2.377 -40.389 -27.315  1.00  0.00              
ATOM   1625  CD  GLU A 116      -1.668 -41.147 -28.402  1.00  0.00              
ATOM   1626  OE1 GLU A 116      -0.553 -41.557 -28.184  1.00  0.00              
ATOM   1627  OE2 GLU A 116      -2.280 -41.414 -29.410  1.00  0.00              
ATOM   1628  H   GLU A 116      -3.465 -37.837 -25.584  1.00  0.00              
ATOM   1629  HA  GLU A 116      -3.005 -39.923 -24.627  1.00  0.00              
ATOM   1630 1HB  GLU A 116      -0.580 -39.646 -26.406  1.00  0.00              
ATOM   1631 2HB  GLU A 116      -1.197 -41.156 -25.695  1.00  0.00              
ATOM   1632 1HG  GLU A 116      -3.316 -40.888 -27.079  1.00  0.00              
ATOM   1633 2HG  GLU A 116      -2.582 -39.374 -27.655  1.00  0.00              
ATOM   1634  N   ASP A 117      -1.592 -38.561 -22.760  1.00  0.00              
ATOM   1635  CA  ASP A 117      -0.771 -38.330 -21.582  1.00  0.00              
ATOM   1636  C   ASP A 117      -1.669 -38.130 -20.367  1.00  0.00              
ATOM   1637  O   ASP A 117      -2.322 -37.096 -20.229  1.00  0.00              
ATOM   1638  CB  ASP A 117       0.094 -37.086 -21.810  1.00  0.00              
ATOM   1639  CG  ASP A 117       1.062 -36.823 -20.676  1.00  0.00              
ATOM   1640  OD1 ASP A 117       1.878 -35.885 -20.810  1.00  0.00              
ATOM   1641  OD2 ASP A 117       1.017 -37.543 -19.656  1.00  0.00              
ATOM   1642  H   ASP A 117      -2.515 -38.154 -22.804  1.00  0.00              
ATOM   1643  HA  ASP A 117      -0.147 -39.203 -21.390  1.00  0.00              
ATOM   1644 1HB  ASP A 117       0.621 -37.094 -22.764  1.00  0.00              
ATOM   1645 2HB  ASP A 117      -0.679 -36.316 -21.827  1.00  0.00              
ATOM   1646  N   GLU A 118      -1.703 -39.127 -19.491  1.00  0.00              
ATOM   1647  CA  GLU A 118      -2.532 -39.074 -18.294  1.00  0.00              
ATOM   1648  C   GLU A 118      -1.947 -38.138 -17.236  1.00  0.00              
ATOM   1649  O   GLU A 118      -2.627 -37.767 -16.278  1.00  0.00              
ATOM   1650  CB  GLU A 118      -2.708 -40.478 -17.710  1.00  0.00              
ATOM   1651  CG  GLU A 118      -3.510 -41.428 -18.589  1.00  0.00              
ATOM   1652  CD  GLU A 118      -4.908 -40.922 -18.807  1.00  0.00              
ATOM   1653  OE1 GLU A 118      -5.586 -40.671 -17.839  1.00  0.00              
ATOM   1654  OE2 GLU A 118      -5.262 -40.679 -19.936  1.00  0.00              
ATOM   1655  H   GLU A 118      -1.136 -39.945 -19.661  1.00  0.00              
ATOM   1656  HA  GLU A 118      -3.514 -38.671 -18.542  1.00  0.00              
ATOM   1657 1HB  GLU A 118      -1.709 -40.885 -17.554  1.00  0.00              
ATOM   1658 2HB  GLU A 118      -3.209 -40.364 -16.749  1.00  0.00              
ATOM   1659 1HG  GLU A 118      -3.042 -41.626 -19.553  1.00  0.00              
ATOM   1660 2HG  GLU A 118      -3.543 -42.348 -18.008  1.00  0.00              
ATOM   1661  N   ASN A 119      -0.683 -37.765 -17.411  1.00  0.00              
ATOM   1662  CA  ASN A 119      -0.033 -36.850 -16.482  1.00  0.00              
ATOM   1663  C   ASN A 119       0.172 -35.452 -17.059  1.00  0.00              
ATOM   1664  O   ASN A 119       1.081 -34.730 -16.647  1.00  0.00              
ATOM   1665  CB  ASN A 119       1.313 -37.422 -16.036  1.00  0.00              
ATOM   1666  CG  ASN A 119       1.162 -38.705 -15.242  1.00  0.00              
ATOM   1667  OD1 ASN A 119       0.627 -38.702 -14.130  1.00  0.00              
ATOM   1668  ND2 ASN A 119       1.629 -39.812 -15.811  1.00  0.00              
ATOM   1669  H   ASN A 119      -0.161 -38.120 -18.199  1.00  0.00              
ATOM   1670  HA  ASN A 119      -0.663 -36.706 -15.603  1.00  0.00              
ATOM   1671 1HB  ASN A 119       2.143 -37.511 -16.739  1.00  0.00              
ATOM   1672 2HB  ASN A 119       1.507 -36.598 -15.348  1.00  0.00              
ATOM   1673 1HD2 ASN A 119       1.555 -40.688 -15.334  1.00  0.00              
ATOM   1674 2HD2 ASN A 119       2.052 -39.769 -16.716  1.00  0.00              
ATOM   1675  N   VAL A 120      -0.669 -35.069 -18.015  1.00  0.00              
ATOM   1676  CA  VAL A 120      -0.546 -33.752 -18.626  1.00  0.00              
ATOM   1677  C   VAL A 120      -0.736 -32.682 -17.546  1.00  0.00              
ATOM   1678  O   VAL A 120      -1.675 -32.761 -16.744  1.00  0.00              
ATOM   1679  CB  VAL A 120      -1.605 -33.553 -19.739  1.00  0.00              
ATOM   1680  CG1 VAL A 120      -2.999 -33.575 -19.143  1.00  0.00              
ATOM   1681  CG2 VAL A 120      -1.366 -32.239 -20.461  1.00  0.00              
ATOM   1682  H   VAL A 120      -1.402 -35.690 -18.325  1.00  0.00              
ATOM   1683  HA  VAL A 120       0.452 -33.597 -19.036  1.00  0.00              
ATOM   1684  HB  VAL A 120      -1.497 -34.348 -20.478  1.00  0.00              
ATOM   1685 1HG1 VAL A 120      -3.735 -33.435 -19.935  1.00  0.00              
ATOM   1686 2HG1 VAL A 120      -3.171 -34.534 -18.655  1.00  0.00              
ATOM   1687 3HG1 VAL A 120      -3.095 -32.772 -18.413  1.00  0.00              
ATOM   1688 1HG2 VAL A 120      -2.116 -32.110 -21.241  1.00  0.00              
ATOM   1689 2HG2 VAL A 120      -1.436 -31.416 -19.749  1.00  0.00              
ATOM   1690 3HG2 VAL A 120      -0.373 -32.246 -20.911  1.00  0.00              
ATOM   1691  N   PRO A 121       0.162 -31.680 -17.497  1.00  0.00              
ATOM   1692  CA  PRO A 121      -0.005 -30.551 -16.569  1.00  0.00              
ATOM   1693  C   PRO A 121      -1.446 -30.048 -16.696  1.00  0.00              
ATOM   1694  O   PRO A 121      -1.871 -29.617 -17.772  1.00  0.00              
ATOM   1695  CB  PRO A 121       1.035 -29.548 -17.061  1.00  0.00              
ATOM   1696  CG  PRO A 121       2.119 -30.452 -17.563  1.00  0.00              
ATOM   1697  CD  PRO A 121       1.344 -31.527 -18.311  1.00  0.00              
ATOM   1698  HA  PRO A 121       0.145 -30.838 -15.518  1.00  0.00              
ATOM   1699 1HB  PRO A 121       0.627 -28.900 -17.851  1.00  0.00              
ATOM   1700 2HB  PRO A 121       1.377 -28.890 -16.249  1.00  0.00              
ATOM   1701 1HG  PRO A 121       2.817 -29.909 -18.217  1.00  0.00              
ATOM   1702 2HG  PRO A 121       2.709 -30.864 -16.732  1.00  0.00              
ATOM   1703 1HD  PRO A 121       1.094 -31.222 -19.338  1.00  0.00              
ATOM   1704 2HD  PRO A 121       1.905 -32.471 -18.384  1.00  0.00              
ATOM   1705  N   PHE A 122      -2.189 -30.107 -15.593  1.00  0.00              
ATOM   1706  CA  PHE A 122      -3.616 -29.821 -15.629  1.00  0.00              
ATOM   1707  C   PHE A 122      -4.119 -29.356 -14.263  1.00  0.00              
ATOM   1708  O   PHE A 122      -3.856 -29.997 -13.241  1.00  0.00              
ATOM   1709  CB  PHE A 122      -4.320 -31.128 -16.043  1.00  0.00              
ATOM   1710  CG  PHE A 122      -5.797 -31.007 -16.305  1.00  0.00              
ATOM   1711  CD1 PHE A 122      -6.268 -30.893 -17.613  1.00  0.00              
ATOM   1712  CD2 PHE A 122      -6.719 -31.082 -15.265  1.00  0.00              
ATOM   1713  CE1 PHE A 122      -7.639 -30.860 -17.880  1.00  0.00              
ATOM   1714  CE2 PHE A 122      -8.089 -31.049 -15.517  1.00  0.00              
ATOM   1715  CZ  PHE A 122      -8.551 -30.940 -16.828  1.00  0.00              
ATOM   1716  H   PHE A 122      -1.758 -30.354 -14.714  1.00  0.00              
ATOM   1717  HA  PHE A 122      -3.813 -29.005 -16.326  1.00  0.00              
ATOM   1718 1HB  PHE A 122      -3.885 -31.514 -16.964  1.00  0.00              
ATOM   1719 2HB  PHE A 122      -4.218 -31.874 -15.254  1.00  0.00              
ATOM   1720  HD1 PHE A 122      -5.552 -30.831 -18.433  1.00  0.00              
ATOM   1721  HD2 PHE A 122      -6.356 -31.167 -14.240  1.00  0.00              
ATOM   1722  HE1 PHE A 122      -7.991 -30.772 -18.908  1.00  0.00              
ATOM   1723  HE2 PHE A 122      -8.800 -31.106 -14.693  1.00  0.00              
ATOM   1724  HZ  PHE A 122      -9.621 -30.916 -17.030  1.00  0.00              
ATOM   1725  N   LEU A 123      -4.842 -28.240 -14.246  1.00  0.00              
ATOM   1726  CA  LEU A 123      -5.523 -27.795 -13.041  1.00  0.00              
ATOM   1727  C   LEU A 123      -7.022 -27.749 -13.294  1.00  0.00              
ATOM   1728  O   LEU A 123      -7.459 -27.377 -14.385  1.00  0.00              
ATOM   1729  CB  LEU A 123      -5.054 -26.404 -12.601  1.00  0.00              
ATOM   1730  CG  LEU A 123      -3.900 -26.289 -11.600  1.00  0.00              
ATOM   1731  CD1 LEU A 123      -2.576 -26.551 -12.302  1.00  0.00              
ATOM   1732  CD2 LEU A 123      -3.900 -24.892 -10.996  1.00  0.00              
ATOM   1733  H   LEU A 123      -4.920 -27.688 -15.089  1.00  0.00              
ATOM   1734  HA  LEU A 123      -5.347 -28.509 -12.237  1.00  0.00              
ATOM   1735 1HB  LEU A 123      -4.718 -26.018 -13.563  1.00  0.00              
ATOM   1736 2HB  LEU A 123      -5.880 -25.796 -12.234  1.00  0.00              
ATOM   1737  HG  LEU A 123      -4.094 -27.002 -10.799  1.00  0.00              
ATOM   1738 1HD1 LEU A 123      -1.760 -26.467 -11.584  1.00  0.00              
ATOM   1739 2HD1 LEU A 123      -2.583 -27.555 -12.728  1.00  0.00              
ATOM   1740 3HD1 LEU A 123      -2.435 -25.820 -13.098  1.00  0.00              
ATOM   1741 1HD2 LEU A 123      -3.081 -24.805 -10.281  1.00  0.00              
ATOM   1742 2HD2 LEU A 123      -3.772 -24.153 -11.787  1.00  0.00              
ATOM   1743 3HD2 LEU A 123      -4.847 -24.716 -10.485  1.00  0.00              
ATOM   1744  N   LEU A 124      -7.803 -28.145 -12.293  1.00  0.00              
ATOM   1745  CA  LEU A 124      -9.254 -28.031 -12.366  1.00  0.00              
ATOM   1746  C   LEU A 124      -9.564 -26.720 -11.650  1.00  0.00              
ATOM   1747  O   LEU A 124      -9.248 -26.560 -10.475  1.00  0.00              
ATOM   1748  CB  LEU A 124      -9.962 -29.227 -11.715  1.00  0.00              
ATOM   1749  CG  LEU A 124     -11.494 -29.159 -11.717  1.00  0.00              
ATOM   1750  CD1 LEU A 124     -12.014 -29.137 -13.148  1.00  0.00              
ATOM   1751  CD2 LEU A 124     -12.057 -30.350 -10.957  1.00  0.00              
ATOM   1752  H   LEU A 124      -7.381 -28.534 -11.463  1.00  0.00              
ATOM   1753  HA  LEU A 124      -9.564 -27.985 -13.409  1.00  0.00              
ATOM   1754 1HB  LEU A 124      -9.622 -30.018 -12.381  1.00  0.00              
ATOM   1755 2HB  LEU A 124      -9.590 -29.416 -10.708  1.00  0.00              
ATOM   1756  HG  LEU A 124     -11.779 -28.255 -11.178  1.00  0.00              
ATOM   1757 1HD1 LEU A 124     -13.103 -29.089 -13.139  1.00  0.00              
ATOM   1758 2HD1 LEU A 124     -11.617 -28.264 -13.666  1.00  0.00              
ATOM   1759 3HD1 LEU A 124     -11.696 -30.042 -13.664  1.00  0.00              
ATOM   1760 1HD2 LEU A 124     -13.146 -30.300 -10.958  1.00  0.00              
ATOM   1761 2HD2 LEU A 124     -11.735 -31.274 -11.437  1.00  0.00              
ATOM   1762 3HD2 LEU A 124     -11.695 -30.331  -9.929  1.00  0.00              
ATOM   1763  N   VAL A 125     -10.166 -25.776 -12.365  1.00  0.00              
ATOM   1764  CA  VAL A 125     -10.406 -24.452 -11.810  1.00  0.00              
ATOM   1765  C   VAL A 125     -11.879 -24.107 -11.602  1.00  0.00              
ATOM   1766  O   VAL A 125     -12.638 -23.985 -12.569  1.00  0.00              
ATOM   1767  CB  VAL A 125      -9.783 -23.368 -12.728  1.00  0.00              
ATOM   1768  CG1 VAL A 125     -10.052 -21.991 -12.167  1.00  0.00              
ATOM   1769  CG2 VAL A 125      -8.283 -23.600 -12.871  1.00  0.00              
ATOM   1770  H   VAL A 125     -10.465 -25.976 -13.309  1.00  0.00              
ATOM   1771  HA  VAL A 125      -9.997 -24.364 -10.803  1.00  0.00              
ATOM   1772  HB  VAL A 125     -10.216 -23.456 -13.724  1.00  0.00              
ATOM   1773 1HG1 VAL A 125      -9.610 -21.239 -12.821  1.00  0.00              
ATOM   1774 2HG1 VAL A 125     -11.128 -21.828 -12.104  1.00  0.00              
ATOM   1775 3HG1 VAL A 125      -9.613 -21.911 -11.173  1.00  0.00              
ATOM   1776 1HG2 VAL A 125      -7.857 -22.834 -13.517  1.00  0.00              
ATOM   1777 2HG2 VAL A 125      -7.813 -23.550 -11.889  1.00  0.00              
ATOM   1778 3HG2 VAL A 125      -8.107 -24.583 -13.308  1.00  0.00              
ATOM   1779  N   GLY A 126     -12.270 -23.948 -10.341  1.00  0.00              
ATOM   1780  CA  GLY A 126     -13.636 -23.575 -10.016  1.00  0.00              
ATOM   1781  C   GLY A 126     -13.660 -22.064  -9.857  1.00  0.00              
ATOM   1782  O   GLY A 126     -13.128 -21.527  -8.884  1.00  0.00              
ATOM   1783  H   GLY A 126     -11.606 -24.087  -9.592  1.00  0.00              
ATOM   1784 1HA  GLY A 126     -14.294 -23.894 -10.824  1.00  0.00              
ATOM   1785 2HA  GLY A 126     -13.930 -24.071  -9.092  1.00  0.00              
ATOM   1786  N   ASN A 127     -14.270 -21.376 -10.817  1.00  0.00              
ATOM   1787  CA  ASN A 127     -14.277 -19.920 -10.831  1.00  0.00              
ATOM   1788  C   ASN A 127     -15.522 -19.285 -10.201  1.00  0.00              
ATOM   1789  O   ASN A 127     -16.526 -19.957  -9.956  1.00  0.00              
ATOM   1790  CB  ASN A 127     -14.108 -19.406 -12.249  1.00  0.00              
ATOM   1791  CG  ASN A 127     -13.707 -17.959 -12.325  1.00  0.00              
ATOM   1792  OD1 ASN A 127     -13.074 -17.421 -11.410  1.00  0.00              
ATOM   1793  ND2 ASN A 127     -14.142 -17.307 -13.373  1.00  0.00              
ATOM   1794  H   ASN A 127     -14.741 -21.877 -11.557  1.00  0.00              
ATOM   1795  HA  ASN A 127     -13.448 -19.540 -10.232  1.00  0.00              
ATOM   1796 1HB  ASN A 127     -13.537 -19.975 -12.984  1.00  0.00              
ATOM   1797 2HB  ASN A 127     -15.172 -19.488 -12.474  1.00  0.00              
ATOM   1798 1HD2 ASN A 127     -13.913 -16.340 -13.489  1.00  0.00              
ATOM   1799 2HD2 ASN A 127     -14.702 -17.774 -14.056  1.00  0.00              
ATOM   1800  N   LYS A 128     -15.427 -17.981  -9.938  1.00  0.00              
ATOM   1801  CA  LYS A 128     -16.490 -17.185  -9.320  1.00  0.00              
ATOM   1802  C   LYS A 128     -16.713 -17.536  -7.859  1.00  0.00              
ATOM   1803  O   LYS A 128     -17.845 -17.568  -7.388  1.00  0.00              
ATOM   1804  CB  LYS A 128     -17.805 -17.336 -10.094  1.00  0.00              
ATOM   1805  CG  LYS A 128     -17.670 -17.071 -11.584  1.00  0.00              
ATOM   1806  CD  LYS A 128     -19.026 -17.034 -12.277  1.00  0.00              
ATOM   1807  CE  LYS A 128     -18.854 -17.006 -13.775  1.00  0.00              
ATOM   1808  NZ  LYS A 128     -20.140 -16.979 -14.498  1.00  0.00              
ATOM   1809  H   LYS A 128     -14.558 -17.530 -10.188  1.00  0.00              
ATOM   1810  HA  LYS A 128     -16.214 -16.130  -9.330  1.00  0.00              
ATOM   1811 1HB  LYS A 128     -18.157 -18.354  -9.930  1.00  0.00              
ATOM   1812 2HB  LYS A 128     -18.515 -16.633  -9.658  1.00  0.00              
ATOM   1813 1HG  LYS A 128     -17.170 -16.112 -11.721  1.00  0.00              
ATOM   1814 2HG  LYS A 128     -17.064 -17.863 -12.022  1.00  0.00              
ATOM   1815 1HD  LYS A 128     -19.589 -17.921 -11.985  1.00  0.00              
ATOM   1816 2HD  LYS A 128     -19.559 -16.142 -11.949  1.00  0.00              
ATOM   1817 1HE  LYS A 128     -18.281 -16.118 -14.037  1.00  0.00              
ATOM   1818 2HE  LYS A 128     -18.298 -17.895 -14.072  1.00  0.00              
ATOM   1819 1HZ  LYS A 128     -19.967 -16.962 -15.493  1.00  0.00              
ATOM   1820 2HZ  LYS A 128     -20.675 -17.804 -14.264  1.00  0.00              
ATOM   1821 3HZ  LYS A 128     -20.658 -16.155 -14.231  1.00  0.00              
ATOM   1822  N   SER A 129     -15.618 -17.772  -7.145  1.00  0.00              
ATOM   1823  CA  SER A 129     -15.666 -18.128  -5.733  1.00  0.00              
ATOM   1824  C   SER A 129     -16.216 -17.004  -4.864  1.00  0.00              
ATOM   1825  O   SER A 129     -16.601 -17.235  -3.718  1.00  0.00              
ATOM   1826  CB  SER A 129     -14.281 -18.522  -5.257  1.00  0.00              
ATOM   1827  OG  SER A 129     -13.397 -17.435  -5.252  1.00  0.00              
ATOM   1828  H   SER A 129     -14.721 -17.700  -7.604  1.00  0.00              
ATOM   1829  HA  SER A 129     -16.235 -19.038  -5.535  1.00  0.00              
ATOM   1830 1HB  SER A 129     -14.360 -18.920  -4.246  1.00  0.00              
ATOM   1831 2HB  SER A 129     -13.890 -19.294  -5.920  1.00  0.00              
ATOM   1832  HG  SER A 129     -12.534 -17.726  -4.945  1.00  0.00              
ATOM   1833  N   ASP A 130     -16.268 -15.791  -5.408  1.00  0.00              
ATOM   1834  CA  ASP A 130     -16.904 -14.684  -4.701  1.00  0.00              
ATOM   1835  C   ASP A 130     -18.425 -14.797  -4.692  1.00  0.00              
ATOM   1836  O   ASP A 130     -19.100 -14.062  -3.967  1.00  0.00              
ATOM   1837  CB  ASP A 130     -16.488 -13.330  -5.307  1.00  0.00              
ATOM   1838  CG  ASP A 130     -16.811 -13.216  -6.785  1.00  0.00              
ATOM   1839  OD1 ASP A 130     -16.216 -13.963  -7.585  1.00  0.00              
ATOM   1840  OD2 ASP A 130     -17.655 -12.375  -7.152  1.00  0.00              
ATOM   1841  H   ASP A 130     -15.864 -15.627  -6.319  1.00  0.00              
ATOM   1842  HA  ASP A 130     -16.600 -14.692  -3.654  1.00  0.00              
ATOM   1843 1HB  ASP A 130     -16.886 -12.471  -4.767  1.00  0.00              
ATOM   1844 2HB  ASP A 130     -15.408 -13.380  -5.165  1.00  0.00              
ATOM   1845  N   LEU A 131     -18.963 -15.711  -5.493  1.00  0.00              
ATOM   1846  CA  LEU A 131     -20.408 -15.953  -5.501  1.00  0.00              
ATOM   1847  C   LEU A 131     -20.759 -17.208  -4.698  1.00  0.00              
ATOM   1848  O   LEU A 131     -21.527 -18.064  -5.151  1.00  0.00              
ATOM   1849  CB  LEU A 131     -20.914 -16.094  -6.941  1.00  0.00              
ATOM   1850  CG  LEU A 131     -20.679 -14.894  -7.867  1.00  0.00              
ATOM   1851  CD1 LEU A 131     -21.158 -15.227  -9.279  1.00  0.00              
ATOM   1852  CD2 LEU A 131     -21.419 -13.673  -7.318  1.00  0.00              
ATOM   1853  H   LEU A 131     -18.370 -16.250  -6.107  1.00  0.00              
ATOM   1854  HA  LEU A 131     -20.920 -15.121  -5.018  1.00  0.00              
ATOM   1855 1HB  LEU A 131     -20.297 -16.931  -7.264  1.00  0.00              
ATOM   1856 2HB  LEU A 131     -21.965 -16.383  -6.974  1.00  0.00              
ATOM   1857  HG  LEU A 131     -19.612 -14.675  -7.847  1.00  0.00              
ATOM   1858 1HD1 LEU A 131     -20.988 -14.370  -9.932  1.00  0.00              
ATOM   1859 2HD1 LEU A 131     -20.604 -16.086  -9.658  1.00  0.00              
ATOM   1860 3HD1 LEU A 131     -22.221 -15.460  -9.258  1.00  0.00              
ATOM   1861 1HD2 LEU A 131     -21.251 -12.820  -7.976  1.00  0.00              
ATOM   1862 2HD2 LEU A 131     -22.487 -13.886  -7.265  1.00  0.00              
ATOM   1863 3HD2 LEU A 131     -21.046 -13.439  -6.321  1.00  0.00              
ATOM   1864  N   GLU A 132     -20.182 -17.306  -3.503  1.00  0.00              
ATOM   1865  CA  GLU A 132     -20.408 -18.437  -2.614  1.00  0.00              
ATOM   1866  C   GLU A 132     -21.884 -18.786  -2.468  1.00  0.00              
ATOM   1867  O   GLU A 132     -22.254 -19.958  -2.488  1.00  0.00              
ATOM   1868  CB  GLU A 132     -19.807 -18.150  -1.237  1.00  0.00              
ATOM   1869  CG  GLU A 132     -19.876 -19.319  -0.264  1.00  0.00              
ATOM   1870  CD  GLU A 132     -19.108 -20.504  -0.780  1.00  0.00              
ATOM   1871  OE1 GLU A 132     -17.998 -20.324  -1.219  1.00  0.00              
ATOM   1872  OE2 GLU A 132     -19.584 -21.605  -0.632  1.00  0.00              
ATOM   1873  H   GLU A 132     -19.566 -16.563  -3.207  1.00  0.00              
ATOM   1874  HA  GLU A 132     -19.936 -19.330  -3.025  1.00  0.00              
ATOM   1875 1HB  GLU A 132     -18.765 -17.872  -1.396  1.00  0.00              
ATOM   1876 2HB  GLU A 132     -20.350 -17.300  -0.822  1.00  0.00              
ATOM   1877 1HG  GLU A 132     -19.528 -19.070   0.738  1.00  0.00              
ATOM   1878 2HG  GLU A 132     -20.937 -19.561  -0.229  1.00  0.00              
ATOM   1879  N   ASP A 133     -22.721 -17.766  -2.317  1.00  0.00              
ATOM   1880  CA  ASP A 133     -24.154 -17.972  -2.139  1.00  0.00              
ATOM   1881  C   ASP A 133     -24.836 -18.600  -3.351  1.00  0.00              
ATOM   1882  O   ASP A 133     -25.896 -19.215  -3.218  1.00  0.00              
ATOM   1883  CB  ASP A 133     -24.832 -16.642  -1.804  1.00  0.00              
ATOM   1884  CG  ASP A 133     -24.548 -16.127  -0.400  1.00  0.00              
ATOM   1885  OD1 ASP A 133     -24.034 -16.879   0.395  1.00  0.00              
ATOM   1886  OD2 ASP A 133     -24.701 -14.950  -0.178  1.00  0.00              
ATOM   1887  H   ASP A 133     -22.357 -16.824  -2.326  1.00  0.00              
ATOM   1888  HA  ASP A 133     -24.328 -18.674  -1.323  1.00  0.00              
ATOM   1889 1HB  ASP A 133     -24.624 -15.853  -2.528  1.00  0.00              
ATOM   1890 2HB  ASP A 133     -25.879 -16.936  -1.878  1.00  0.00              
ATOM   1891  N   LYS A 134     -24.229 -18.449  -4.526  1.00  0.00              
ATOM   1892  CA  LYS A 134     -24.782 -19.007  -5.757  1.00  0.00              
ATOM   1893  C   LYS A 134     -24.174 -20.350  -6.138  1.00  0.00              
ATOM   1894  O   LYS A 134     -24.458 -20.892  -7.207  1.00  0.00              
ATOM   1895  CB  LYS A 134     -24.596 -18.017  -6.908  1.00  0.00              
ATOM   1896  CG  LYS A 134     -25.307 -16.684  -6.713  1.00  0.00              
ATOM   1897  CD  LYS A 134     -25.104 -15.768  -7.910  1.00  0.00              
ATOM   1898  CE  LYS A 134     -25.782 -14.422  -7.700  1.00  0.00              
ATOM   1899  NZ  LYS A 134     -25.633 -13.533  -8.883  1.00  0.00              
ATOM   1900  H   LYS A 134     -23.361 -17.933  -4.566  1.00  0.00              
ATOM   1901  HA  LYS A 134     -25.847 -19.202  -5.628  1.00  0.00              
ATOM   1902 1HB  LYS A 134     -23.524 -17.844  -7.010  1.00  0.00              
ATOM   1903 2HB  LYS A 134     -24.973 -18.499  -7.810  1.00  0.00              
ATOM   1904 1HG  LYS A 134     -26.372 -16.876  -6.578  1.00  0.00              
ATOM   1905 2HG  LYS A 134     -24.908 -16.207  -5.818  1.00  0.00              
ATOM   1906 1HD  LYS A 134     -24.033 -15.617  -8.055  1.00  0.00              
ATOM   1907 2HD  LYS A 134     -25.524 -16.251  -8.792  1.00  0.00              
ATOM   1908 1HE  LYS A 134     -26.840 -14.598  -7.510  1.00  0.00              
ATOM   1909 2HE  LYS A 134     -25.332 -13.945  -6.829  1.00  0.00              
ATOM   1910 1HZ  LYS A 134     -26.095 -12.652  -8.703  1.00  0.00              
ATOM   1911 2HZ  LYS A 134     -24.651 -13.368  -9.060  1.00  0.00              
ATOM   1912 3HZ  LYS A 134     -26.050 -13.973  -9.690  1.00  0.00              
ATOM   1913  N   ARG A 135     -23.337 -20.884  -5.259  1.00  0.00              
ATOM   1914  CA  ARG A 135     -22.632 -22.120  -5.543  1.00  0.00              
ATOM   1915  C   ARG A 135     -23.604 -23.287  -5.745  1.00  0.00              
ATOM   1916  O   ARG A 135     -24.549 -23.472  -4.970  1.00  0.00              
ATOM   1917  CB  ARG A 135     -21.669 -22.441  -4.400  1.00  0.00              
ATOM   1918  CG  ARG A 135     -20.879 -23.727  -4.607  1.00  0.00              
ATOM   1919  CD  ARG A 135     -20.233 -24.196  -3.318  1.00  0.00              
ATOM   1920  NE  ARG A 135     -19.145 -23.329  -2.878  1.00  0.00              
ATOM   1921  CZ  ARG A 135     -17.893 -23.403  -3.321  1.00  0.00              
ATOM   1922  NH1 ARG A 135     -17.553 -24.312  -4.231  1.00  0.00              
ATOM   1923  NH2 ARG A 135     -16.975 -22.577  -2.845  1.00  0.00              
ATOM   1924  H   ARG A 135     -23.184 -20.423  -4.373  1.00  0.00              
ATOM   1925  HA  ARG A 135     -22.076 -22.022  -6.476  1.00  0.00              
ATOM   1926 1HB  ARG A 135     -20.986 -21.597  -4.313  1.00  0.00              
ATOM   1927 2HB  ARG A 135     -22.268 -22.518  -3.492  1.00  0.00              
ATOM   1928 1HG  ARG A 135     -21.559 -24.496  -4.972  1.00  0.00              
ATOM   1929 2HG  ARG A 135     -20.105 -23.541  -5.353  1.00  0.00              
ATOM   1930 1HD  ARG A 135     -20.988 -24.221  -2.533  1.00  0.00              
ATOM   1931 2HD  ARG A 135     -19.833 -25.198  -3.467  1.00  0.00              
ATOM   1932  HE  ARG A 135     -19.154 -22.573  -2.207  1.00  0.00              
ATOM   1933 1HH1 ARG A 135     -18.250 -24.949  -4.589  1.00  0.00              
ATOM   1934 2HH1 ARG A 135     -16.600 -24.360  -4.559  1.00  0.00              
ATOM   1935 1HH2 ARG A 135     -17.230 -21.891  -2.147  1.00  0.00              
ATOM   1936 2HH2 ARG A 135     -16.025 -22.634  -3.181  1.00  0.00              
ATOM   1937  N   GLN A 136     -23.365 -24.059  -6.802  1.00  0.00              
ATOM   1938  CA  GLN A 136     -24.088 -25.305  -7.061  1.00  0.00              
ATOM   1939  C   GLN A 136     -23.109 -26.473  -6.971  1.00  0.00              
ATOM   1940  O   GLN A 136     -23.504 -27.614  -6.711  1.00  0.00              
ATOM   1941  CB  GLN A 136     -24.712 -25.290  -8.457  1.00  0.00              
ATOM   1942  CG  GLN A 136     -25.786 -24.238  -8.678  1.00  0.00              
ATOM   1943  CD  GLN A 136     -26.354 -24.285 -10.083  1.00  0.00              
ATOM   1944  OE1 GLN A 136     -26.032 -25.181 -10.867  1.00  0.00              
ATOM   1945  NE2 GLN A 136     -27.209 -23.326 -10.405  1.00  0.00              
ATOM   1946  H   GLN A 136     -22.649 -23.763  -7.450  1.00  0.00              
ATOM   1947  HA  GLN A 136     -24.853 -25.448  -6.298  1.00  0.00              
ATOM   1948 1HB  GLN A 136     -23.898 -25.126  -9.164  1.00  0.00              
ATOM   1949 2HB  GLN A 136     -25.140 -26.279  -8.621  1.00  0.00              
ATOM   1950 1HG  GLN A 136     -26.613 -24.085  -7.984  1.00  0.00              
ATOM   1951 2HG  GLN A 136     -25.097 -23.396  -8.611  1.00  0.00              
ATOM   1952 1HE2 GLN A 136     -27.617 -23.305 -11.319  1.00  0.00              
ATOM   1953 2HE2 GLN A 136     -27.449 -22.623  -9.735  1.00  0.00              
ATOM   1954  N   VAL A 137     -21.832 -26.187  -7.206  1.00  0.00              
ATOM   1955  CA  VAL A 137     -20.796 -27.219  -7.216  1.00  0.00              
ATOM   1956  C   VAL A 137     -19.988 -27.115  -5.928  1.00  0.00              
ATOM   1957  O   VAL A 137     -19.307 -26.118  -5.695  1.00  0.00              
ATOM   1958  CB  VAL A 137     -19.848 -27.043  -8.429  1.00  0.00              
ATOM   1959  CG1 VAL A 137     -18.793 -28.132  -8.432  1.00  0.00              
ATOM   1960  CG2 VAL A 137     -20.648 -27.067  -9.715  1.00  0.00              
ATOM   1961  H   VAL A 137     -21.572 -25.227  -7.383  1.00  0.00              
ATOM   1962  HA  VAL A 137     -21.232 -28.219  -7.228  1.00  0.00              
ATOM   1963  HB  VAL A 137     -19.369 -26.066  -8.365  1.00  0.00              
ATOM   1964 1HG1 VAL A 137     -18.133 -27.997  -9.290  1.00  0.00              
ATOM   1965 2HG1 VAL A 137     -18.209 -28.076  -7.514  1.00  0.00              
ATOM   1966 3HG1 VAL A 137     -19.276 -29.106  -8.498  1.00  0.00              
ATOM   1967 1HG2 VAL A 137     -19.977 -26.941 -10.564  1.00  0.00              
ATOM   1968 2HG2 VAL A 137     -21.170 -28.020  -9.800  1.00  0.00              
ATOM   1969 3HG2 VAL A 137     -21.376 -26.255  -9.705  1.00  0.00              
ATOM   1970  N   SER A 138     -20.066 -28.141  -5.092  1.00  0.00              
ATOM   1971  CA  SER A 138     -19.374 -28.126  -3.808  1.00  0.00              
ATOM   1972  C   SER A 138     -17.883 -28.343  -3.960  1.00  0.00              
ATOM   1973  O   SER A 138     -17.426 -28.889  -4.962  1.00  0.00              
ATOM   1974  CB  SER A 138     -19.919 -29.220  -2.895  1.00  0.00              
ATOM   1975  OG  SER A 138     -19.550 -30.491  -3.399  1.00  0.00              
ATOM   1976  H   SER A 138     -20.614 -28.950  -5.345  1.00  0.00              
ATOM   1977  HA  SER A 138     -19.548 -27.216  -3.233  1.00  0.00              
ATOM   1978 1HB  SER A 138     -19.506 -29.078  -1.896  1.00  0.00              
ATOM   1979 2HB  SER A 138     -21.004 -29.133  -2.855  1.00  0.00              
ATOM   1980  HG  SER A 138     -20.143 -30.735  -4.113  1.00  0.00              
ATOM   1981  N   VAL A 139     -17.130 -27.930  -2.946  1.00  0.00              
ATOM   1982  CA  VAL A 139     -15.684 -28.080  -2.959  1.00  0.00              
ATOM   1983  C   VAL A 139     -15.331 -29.561  -2.950  1.00  0.00              
ATOM   1984  O   VAL A 139     -14.421 -30.000  -3.654  1.00  0.00              
ATOM   1985  CB  VAL A 139     -15.049 -27.411  -1.725  1.00  0.00              
ATOM   1986  CG1 VAL A 139     -13.560 -27.739  -1.656  1.00  0.00              
ATOM   1987  CG2 VAL A 139     -15.267 -25.900  -1.787  1.00  0.00              
ATOM   1988  H   VAL A 139     -17.574 -27.501  -2.146  1.00  0.00              
ATOM   1989  HA  VAL A 139     -15.251 -27.672  -3.873  1.00  0.00              
ATOM   1990  HB  VAL A 139     -15.550 -27.774  -0.828  1.00  0.00              
ATOM   1991 1HG1 VAL A 139     -13.123 -27.261  -0.779  1.00  0.00              
ATOM   1992 2HG1 VAL A 139     -13.429 -28.818  -1.583  1.00  0.00              
ATOM   1993 3HG1 VAL A 139     -13.064 -27.371  -2.554  1.00  0.00              
ATOM   1994 1HG2 VAL A 139     -14.818 -25.431  -0.912  1.00  0.00              
ATOM   1995 2HG2 VAL A 139     -14.805 -25.503  -2.691  1.00  0.00              
ATOM   1996 3HG2 VAL A 139     -16.337 -25.688  -1.802  1.00  0.00              
ATOM   1997  N   GLU A 140     -16.062 -30.328  -2.145  1.00  0.00              
ATOM   1998  CA  GLU A 140     -15.808 -31.757  -2.020  1.00  0.00              
ATOM   1999  C   GLU A 140     -16.045 -32.487  -3.333  1.00  0.00              
ATOM   2000  O   GLU A 140     -15.248 -33.333  -3.732  1.00  0.00              
ATOM   2001  CB  GLU A 140     -16.686 -32.360  -0.921  1.00  0.00              
ATOM   2002  CG  GLU A 140     -16.305 -31.937   0.491  1.00  0.00              
ATOM   2003  CD  GLU A 140     -17.288 -32.460   1.501  1.00  0.00              
ATOM   2004  OE1 GLU A 140     -18.257 -33.060   1.104  1.00  0.00              
ATOM   2005  OE2 GLU A 140     -17.015 -32.358   2.674  1.00  0.00              
ATOM   2006  H   GLU A 140     -16.810 -29.913  -1.608  1.00  0.00              
ATOM   2007  HA  GLU A 140     -14.762 -31.925  -1.763  1.00  0.00              
ATOM   2008 1HB  GLU A 140     -17.711 -32.052  -1.128  1.00  0.00              
ATOM   2009 2HB  GLU A 140     -16.607 -33.444  -1.009  1.00  0.00              
ATOM   2010 1HG  GLU A 140     -15.297 -32.238   0.776  1.00  0.00              
ATOM   2011 2HG  GLU A 140     -16.363 -30.850   0.457  1.00  0.00              
ATOM   2012  N   GLU A 141     -17.141 -32.159  -4.006  1.00  0.00              
ATOM   2013  CA  GLU A 141     -17.464 -32.808  -5.266  1.00  0.00              
ATOM   2014  C   GLU A 141     -16.399 -32.526  -6.328  1.00  0.00              
ATOM   2015  O   GLU A 141     -15.935 -33.436  -7.016  1.00  0.00              
ATOM   2016  CB  GLU A 141     -18.838 -32.351  -5.760  1.00  0.00              
ATOM   2017  CG  GLU A 141     -19.280 -32.990  -7.069  1.00  0.00              
ATOM   2018  CD  GLU A 141     -20.666 -32.550  -7.451  1.00  0.00              
ATOM   2019  OE1 GLU A 141     -21.258 -31.805  -6.708  1.00  0.00              
ATOM   2020  OE2 GLU A 141     -21.090 -32.867  -8.538  1.00  0.00              
ATOM   2021  H   GLU A 141     -17.762 -31.449  -3.644  1.00  0.00              
ATOM   2022  HA  GLU A 141     -17.482 -33.890  -5.131  1.00  0.00              
ATOM   2023 1HB  GLU A 141     -19.556 -32.595  -4.977  1.00  0.00              
ATOM   2024 2HB  GLU A 141     -18.789 -31.269  -5.883  1.00  0.00              
ATOM   2025 1HG  GLU A 141     -18.598 -32.799  -7.897  1.00  0.00              
ATOM   2026 2HG  GLU A 141     -19.287 -34.056  -6.844  1.00  0.00              
ATOM   2027  N   ALA A 142     -16.015 -31.260  -6.454  1.00  0.00              
ATOM   2028  CA  ALA A 142     -15.020 -30.864  -7.444  1.00  0.00              
ATOM   2029  C   ALA A 142     -13.661 -31.478  -7.140  1.00  0.00              
ATOM   2030  O   ALA A 142     -12.955 -31.897  -8.052  1.00  0.00              
ATOM   2031  CB  ALA A 142     -14.911 -29.345  -7.494  1.00  0.00              
ATOM   2032  H   ALA A 142     -16.418 -30.556  -5.853  1.00  0.00              
ATOM   2033  HA  ALA A 142     -15.331 -31.235  -8.420  1.00  0.00              
ATOM   2034 1HB  ALA A 142     -14.166 -29.059  -8.237  1.00  0.00              
ATOM   2035 2HB  ALA A 142     -15.877 -28.919  -7.768  1.00  0.00              
ATOM   2036 3HB  ALA A 142     -14.612 -28.969  -6.517  1.00  0.00              
ATOM   2037  N   LYS A 143     -13.294 -31.530  -5.862  1.00  0.00              
ATOM   2038  CA  LYS A 143     -12.024 -32.140  -5.470  1.00  0.00              
ATOM   2039  C   LYS A 143     -12.043 -33.659  -5.639  1.00  0.00              
ATOM   2040  O   LYS A 143     -11.005 -34.274  -5.887  1.00  0.00              
ATOM   2041  CB  LYS A 143     -11.685 -31.813  -4.013  1.00  0.00              
ATOM   2042  CG  LYS A 143     -11.193 -30.401  -3.765  1.00  0.00              
ATOM   2043  CD  LYS A 143     -10.821 -30.220  -2.300  1.00  0.00              
ATOM   2044  CE  LYS A 143     -10.159 -28.875  -2.046  1.00  0.00              
ATOM   2045  NZ  LYS A 143      -9.843 -28.689  -0.598  1.00  0.00              
ATOM   2046  H   LYS A 143     -13.897 -31.146  -5.148  1.00  0.00              
ATOM   2047  HA  LYS A 143     -11.224 -31.775  -6.115  1.00  0.00              
ATOM   2048 1HB  LYS A 143     -12.590 -31.981  -3.429  1.00  0.00              
ATOM   2049 2HB  LYS A 143     -10.914 -32.516  -3.698  1.00  0.00              
ATOM   2050 1HG  LYS A 143     -10.322 -30.222  -4.396  1.00  0.00              
ATOM   2051 2HG  LYS A 143     -11.987 -29.705  -4.036  1.00  0.00              
ATOM   2052 1HD  LYS A 143     -11.729 -30.293  -1.700  1.00  0.00              
ATOM   2053 2HD  LYS A 143     -10.134 -31.016  -2.015  1.00  0.00              
ATOM   2054 1HE  LYS A 143      -9.243 -28.830  -2.632  1.00  0.00              
ATOM   2055 2HE  LYS A 143     -10.840 -28.092  -2.378  1.00  0.00              
ATOM   2056 1HZ  LYS A 143      -9.406 -27.788  -0.463  1.00  0.00              
ATOM   2057 2HZ  LYS A 143     -10.696 -28.733  -0.058  1.00  0.00              
ATOM   2058 3HZ  LYS A 143      -9.213 -29.417  -0.295  1.00  0.00              
ATOM   2059  N   ASN A 144     -13.222 -34.262  -5.503  1.00  0.00              
ATOM   2060  CA  ASN A 144     -13.362 -35.693  -5.757  1.00  0.00              
ATOM   2061  C   ASN A 144     -13.144 -36.028  -7.225  1.00  0.00              
ATOM   2062  O   ASN A 144     -12.510 -37.030  -7.552  1.00  0.00              
ATOM   2063  CB  ASN A 144     -14.717 -36.204  -5.303  1.00  0.00              
ATOM   2064  CG  ASN A 144     -14.840 -36.350  -3.811  1.00  0.00              
ATOM   2065  OD1 ASN A 144     -13.839 -36.446  -3.092  1.00  0.00              
ATOM   2066  ND2 ASN A 144     -16.061 -36.451  -3.352  1.00  0.00              
ATOM   2067  H   ASN A 144     -14.033 -33.730  -5.220  1.00  0.00              
ATOM   2068  HA  ASN A 144     -12.600 -36.243  -5.203  1.00  0.00              
ATOM   2069 1HB  ASN A 144     -15.638 -35.772  -5.697  1.00  0.00              
ATOM   2070 2HB  ASN A 144     -14.563 -37.190  -5.741  1.00  0.00              
ATOM   2071 1HD2 ASN A 144     -16.219 -36.550  -2.369  1.00  0.00              
ATOM   2072 2HD2 ASN A 144     -16.836 -36.427  -3.983  1.00  0.00              
ATOM   2073  N   ARG A 145     -13.671 -35.195  -8.115  1.00  0.00              
ATOM   2074  CA  ARG A 145     -13.408 -35.376  -9.535  1.00  0.00              
ATOM   2075  C   ARG A 145     -11.933 -35.165  -9.839  1.00  0.00              
ATOM   2076  O   ARG A 145     -11.333 -35.927 -10.597  1.00  0.00              
ATOM   2077  CB  ARG A 145     -14.259 -34.418 -10.374  1.00  0.00              
ATOM   2078  CG  ARG A 145     -14.083 -34.628 -11.875  1.00  0.00              
ATOM   2079  CD  ARG A 145     -15.241 -34.063 -12.665  1.00  0.00              
ATOM   2080  NE  ARG A 145     -16.475 -34.792 -12.400  1.00  0.00              
ATOM   2081  CZ  ARG A 145     -17.658 -34.470 -12.911  1.00  0.00              
ATOM   2082  NH1 ARG A 145     -17.769 -33.428 -13.724  1.00  0.00              
ATOM   2083  NH2 ARG A 145     -18.732 -35.184 -12.598  1.00  0.00              
ATOM   2084  H   ARG A 145     -14.259 -34.429  -7.817  1.00  0.00              
ATOM   2085  HA  ARG A 145     -13.648 -36.399  -9.827  1.00  0.00              
ATOM   2086 1HB  ARG A 145     -15.297 -34.583 -10.089  1.00  0.00              
ATOM   2087 2HB  ARG A 145     -13.962 -33.406 -10.098  1.00  0.00              
ATOM   2088 1HG  ARG A 145     -13.162 -34.135 -12.189  1.00  0.00              
ATOM   2089 2HG  ARG A 145     -14.006 -35.699 -12.069  1.00  0.00              
ATOM   2090 1HD  ARG A 145     -15.381 -33.018 -12.390  1.00  0.00              
ATOM   2091 2HD  ARG A 145     -15.011 -34.130 -13.728  1.00  0.00              
ATOM   2092  HE  ARG A 145     -16.630 -35.608 -11.823  1.00  0.00              
ATOM   2093 1HH1 ARG A 145     -16.952 -32.881 -13.953  1.00  0.00              
ATOM   2094 2HH1 ARG A 145     -18.670 -33.186 -14.110  1.00  0.00              
ATOM   2095 1HH2 ARG A 145     -18.646 -35.972 -11.972  1.00  0.00              
ATOM   2096 2HH2 ARG A 145     -19.629 -34.937 -12.987  1.00  0.00              
ATOM   2097  N   ALA A 146     -11.346 -34.133  -9.247  1.00  0.00              
ATOM   2098  CA  ALA A 146      -9.923 -33.881  -9.432  1.00  0.00              
ATOM   2099  C   ALA A 146      -9.089 -35.022  -8.841  1.00  0.00              
ATOM   2100  O   ALA A 146      -8.019 -35.352  -9.353  1.00  0.00              
ATOM   2101  CB  ALA A 146      -9.536 -32.552  -8.788  1.00  0.00              
ATOM   2102  H   ALA A 146     -11.884 -33.510  -8.662  1.00  0.00              
ATOM   2103  HA  ALA A 146      -9.712 -33.838 -10.501  1.00  0.00              
ATOM   2104 1HB  ALA A 146      -8.470 -32.375  -8.933  1.00  0.00              
ATOM   2105 2HB  ALA A 146     -10.105 -31.745  -9.250  1.00  0.00              
ATOM   2106 3HB  ALA A 146      -9.756 -32.587  -7.722  1.00  0.00              
ATOM   2107  N   GLU A 147      -9.580 -35.628  -7.767  1.00  0.00              
ATOM   2108  CA  GLU A 147      -8.867 -36.738  -7.150  1.00  0.00              
ATOM   2109  C   GLU A 147      -8.874 -37.957  -8.068  1.00  0.00              
ATOM   2110  O   GLU A 147      -7.862 -38.642  -8.215  1.00  0.00              
ATOM   2111  CB  GLU A 147      -9.485 -37.090  -5.795  1.00  0.00              
ATOM   2112  CG  GLU A 147      -8.779 -38.217  -5.055  1.00  0.00              
ATOM   2113  CD  GLU A 147      -9.403 -38.462  -3.710  1.00  0.00              
ATOM   2114  OE1 GLU A 147     -10.333 -37.769  -3.372  1.00  0.00              
ATOM   2115  OE2 GLU A 147      -9.026 -39.412  -3.066  1.00  0.00              
ATOM   2116  H   GLU A 147     -10.455 -35.323  -7.367  1.00  0.00              
ATOM   2117  HA  GLU A 147      -7.823 -36.466  -6.994  1.00  0.00              
ATOM   2118 1HB  GLU A 147      -9.458 -36.184  -5.189  1.00  0.00              
ATOM   2119 2HB  GLU A 147     -10.522 -37.372  -5.982  1.00  0.00              
ATOM   2120 1HG  GLU A 147      -8.748 -39.151  -5.615  1.00  0.00              
ATOM   2121 2HG  GLU A 147      -7.766 -37.840  -4.922  1.00  0.00              
ATOM   2122  N   GLN A 148     -10.011 -38.215  -8.702  1.00  0.00              
ATOM   2123  CA  GLN A 148     -10.107 -39.316  -9.651  1.00  0.00              
ATOM   2124  C   GLN A 148      -9.192 -39.028 -10.844  1.00  0.00              
ATOM   2125  O   GLN A 148      -8.577 -39.939 -11.401  1.00  0.00              
ATOM   2126  CB  GLN A 148     -11.551 -39.511 -10.121  1.00  0.00              
ATOM   2127  CG  GLN A 148     -11.757 -40.720 -11.017  1.00  0.00              
ATOM   2128  CD  GLN A 148     -11.440 -42.025 -10.312  1.00  0.00              
ATOM   2129  OE1 GLN A 148     -11.856 -42.246  -9.171  1.00  0.00              
ATOM   2130  NE2 GLN A 148     -10.697 -42.896 -10.985  1.00  0.00              
ATOM   2131  H   GLN A 148     -10.825 -37.643  -8.528  1.00  0.00              
ATOM   2132  HA  GLN A 148      -9.761 -40.236  -9.179  1.00  0.00              
ATOM   2133 1HB  GLN A 148     -12.164 -39.608  -9.224  1.00  0.00              
ATOM   2134 2HB  GLN A 148     -11.833 -38.604 -10.655  1.00  0.00              
ATOM   2135 1HG  GLN A 148     -12.660 -40.869 -11.608  1.00  0.00              
ATOM   2136 2HG  GLN A 148     -10.926 -40.477 -11.682  1.00  0.00              
ATOM   2137 1HE2 GLN A 148     -10.456 -43.774 -10.570  1.00  0.00              
ATOM   2138 2HE2 GLN A 148     -10.379 -42.675 -11.907  1.00  0.00              
ATOM   2139  N   TRP A 149      -9.104 -37.755 -11.227  1.00  0.00              
ATOM   2140  CA  TRP A 149      -8.244 -37.335 -12.333  1.00  0.00              
ATOM   2141  C   TRP A 149      -6.788 -37.230 -11.910  1.00  0.00              
ATOM   2142  O   TRP A 149      -5.890 -37.174 -12.749  1.00  0.00              
ATOM   2143  CB  TRP A 149      -8.677 -35.972 -12.883  1.00  0.00              
ATOM   2144  CG  TRP A 149      -9.998 -35.976 -13.561  1.00  0.00              
ATOM   2145  CD1 TRP A 149     -10.772 -37.064 -13.837  1.00  0.00              
ATOM   2146  CD2 TRP A 149     -10.680 -34.846 -14.112  1.00  0.00              
ATOM   2147  NE1 TRP A 149     -11.897 -36.682 -14.526  1.00  0.00              
ATOM   2148  CE2 TRP A 149     -11.866 -35.325 -14.710  1.00  0.00              
ATOM   2149  CE3 TRP A 149     -10.404 -33.472 -14.160  1.00  0.00              
ATOM   2150  CZ2 TRP A 149     -12.778 -34.480 -15.349  1.00  0.00              
ATOM   2151  CZ3 TRP A 149     -11.311 -32.632 -14.797  1.00  0.00              
ATOM   2152  CH2 TRP A 149     -12.481 -33.139 -15.381  1.00  0.00              
ATOM   2153  H   TRP A 149      -9.648 -37.060 -10.737  1.00  0.00              
ATOM   2154  HA  TRP A 149      -8.277 -38.078 -13.130  1.00  0.00              
ATOM   2155 1HB  TRP A 149      -8.753 -35.245 -12.074  1.00  0.00              
ATOM   2156 2HB  TRP A 149      -7.958 -35.619 -13.622  1.00  0.00              
ATOM   2157  HD1 TRP A 149     -10.408 -38.029 -13.489  1.00  0.00              
ATOM   2158  HE1 TRP A 149     -12.628 -37.300 -14.847  1.00  0.00              
ATOM   2159  HE3 TRP A 149      -9.512 -33.029 -13.719  1.00  0.00              
ATOM   2160  HZ2 TRP A 149     -13.677 -34.912 -15.788  1.00  0.00              
ATOM   2161  HZ3 TRP A 149     -11.089 -31.566 -14.832  1.00  0.00              
ATOM   2162  HH2 TRP A 149     -13.170 -32.451 -15.872  1.00  0.00              
ATOM   2163  N   ASN A 150      -6.561 -37.182 -10.607  1.00  0.00              
ATOM   2164  CA  ASN A 150      -5.219 -37.047 -10.062  1.00  0.00              
ATOM   2165  C   ASN A 150      -4.580 -35.699 -10.405  1.00  0.00              
ATOM   2166  O   ASN A 150      -3.394 -35.623 -10.742  1.00  0.00              
ATOM   2167  CB  ASN A 150      -4.327 -38.181 -10.532  1.00  0.00              
ATOM   2168  CG  ASN A 150      -4.798 -39.541 -10.098  1.00  0.00              
ATOM   2169  OD1 ASN A 150      -4.974 -39.808  -8.903  1.00  0.00              
ATOM   2170  ND2 ASN A 150      -4.924 -40.427 -11.053  1.00  0.00              
ATOM   2171  H   ASN A 150      -7.346 -37.241  -9.974  1.00  0.00              
ATOM   2172  HA  ASN A 150      -5.257 -37.084  -8.972  1.00  0.00              
ATOM   2173 1HB  ASN A 150      -3.990 -38.233 -11.568  1.00  0.00              
ATOM   2174 2HB  ASN A 150      -3.497 -37.877  -9.895  1.00  0.00              
ATOM   2175 1HD2 ASN A 150      -5.233 -41.354 -10.838  1.00  0.00              
ATOM   2176 2HD2 ASN A 150      -4.711 -40.177 -11.997  1.00  0.00              
ATOM   2177  N   VAL A 151      -5.377 -34.638 -10.327  1.00  0.00              
ATOM   2178  CA  VAL A 151      -4.913 -33.300 -10.682  1.00  0.00              
ATOM   2179  C   VAL A 151      -5.242 -32.359  -9.535  1.00  0.00              
ATOM   2180  O   VAL A 151      -6.035 -32.697  -8.658  1.00  0.00              
ATOM   2181  CB  VAL A 151      -5.596 -32.763 -11.955  1.00  0.00              
ATOM   2182  CG1 VAL A 151      -5.285 -33.673 -13.135  1.00  0.00              
ATOM   2183  CG2 VAL A 151      -7.096 -32.641 -11.734  1.00  0.00              
ATOM   2184  H   VAL A 151      -6.329 -34.762 -10.014  1.00  0.00              
ATOM   2185  HA  VAL A 151      -3.830 -33.276 -10.807  1.00  0.00              
ATOM   2186  HB  VAL A 151      -5.221 -31.760 -12.162  1.00  0.00              
ATOM   2187 1HG1 VAL A 151      -5.772 -33.286 -14.031  1.00  0.00              
ATOM   2188 2HG1 VAL A 151      -4.208 -33.708 -13.293  1.00  0.00              
ATOM   2189 3HG1 VAL A 151      -5.655 -34.676 -12.927  1.00  0.00              
ATOM   2190 1HG2 VAL A 151      -7.568 -32.260 -12.639  1.00  0.00              
ATOM   2191 2HG2 VAL A 151      -7.508 -33.622 -11.493  1.00  0.00              
ATOM   2192 3HG2 VAL A 151      -7.288 -31.955 -10.909  1.00  0.00              
ATOM   2193  N   ASN A 152      -4.633 -31.179  -9.542  1.00  0.00              
ATOM   2194  CA  ASN A 152      -4.903 -30.191  -8.508  1.00  0.00              
ATOM   2195  C   ASN A 152      -6.199 -29.438  -8.781  1.00  0.00              
ATOM   2196  O   ASN A 152      -6.635 -29.310  -9.930  1.00  0.00              
ATOM   2197  CB  ASN A 152      -3.761 -29.177  -8.415  1.00  0.00              
ATOM   2198  CG  ASN A 152      -2.484 -29.779  -7.878  1.00  0.00              
ATOM   2199  OD1 ASN A 152      -2.436 -30.229  -6.735  1.00  0.00              
ATOM   2200  ND2 ASN A 152      -1.442 -29.787  -8.696  1.00  0.00              
ATOM   2201  H   ASN A 152      -3.972 -30.958 -10.273  1.00  0.00              
ATOM   2202  HA  ASN A 152      -5.036 -30.689  -7.546  1.00  0.00              
ATOM   2203 1HB  ASN A 152      -3.534 -28.515  -9.252  1.00  0.00              
ATOM   2204 2HB  ASN A 152      -4.245 -28.608  -7.623  1.00  0.00              
ATOM   2205 1HD2 ASN A 152      -0.572 -30.175  -8.391  1.00  0.00              
ATOM   2206 2HD2 ASN A 152      -1.525 -29.407  -9.616  1.00  0.00              
ATOM   2207  N   TYR A 153      -6.812 -28.945  -7.711  1.00  0.00              
ATOM   2208  CA  TYR A 153      -8.051 -28.191  -7.814  1.00  0.00              
ATOM   2209  C   TYR A 153      -7.839 -26.879  -7.087  1.00  0.00              
ATOM   2210  O   TYR A 153      -7.390 -26.859  -5.945  1.00  0.00              
ATOM   2211  CB  TYR A 153      -9.225 -28.931  -7.167  1.00  0.00              
ATOM   2212  CG  TYR A 153     -10.512 -28.127  -7.149  1.00  0.00              
ATOM   2213  CD1 TYR A 153     -11.164 -27.782  -8.337  1.00  0.00              
ATOM   2214  CD2 TYR A 153     -11.083 -27.713  -5.943  1.00  0.00              
ATOM   2215  CE1 TYR A 153     -12.351 -27.052  -8.328  1.00  0.00              
ATOM   2216  CE2 TYR A 153     -12.269 -26.976  -5.922  1.00  0.00              
ATOM   2217  CZ  TYR A 153     -12.901 -26.651  -7.117  1.00  0.00              
ATOM   2218  OH  TYR A 153     -14.095 -25.950  -7.100  1.00  0.00              
ATOM   2219  H   TYR A 153      -6.404 -29.100  -6.800  1.00  0.00              
ATOM   2220  HA  TYR A 153      -8.274 -27.987  -8.862  1.00  0.00              
ATOM   2221 1HB  TYR A 153      -9.376 -29.852  -7.732  1.00  0.00              
ATOM   2222 2HB  TYR A 153      -8.930 -29.173  -6.147  1.00  0.00              
ATOM   2223  HD1 TYR A 153     -10.727 -28.094  -9.286  1.00  0.00              
ATOM   2224  HD2 TYR A 153     -10.586 -27.974  -5.009  1.00  0.00              
ATOM   2225  HE1 TYR A 153     -12.845 -26.791  -9.263  1.00  0.00              
ATOM   2226  HE2 TYR A 153     -12.696 -26.658  -4.970  1.00  0.00              
ATOM   2227  HH  TYR A 153     -14.394 -25.741  -6.211  1.00  0.00              
ATOM   2228  N   VAL A 154      -8.174 -25.781  -7.750  1.00  0.00              
ATOM   2229  CA  VAL A 154      -8.064 -24.466  -7.144  1.00  0.00              
ATOM   2230  C   VAL A 154      -9.351 -23.704  -7.409  1.00  0.00              
ATOM   2231  O   VAL A 154      -9.908 -23.788  -8.504  1.00  0.00              
ATOM   2232  CB  VAL A 154      -6.889 -23.681  -7.763  1.00  0.00              
ATOM   2233  CG1 VAL A 154      -6.783 -22.297  -7.138  1.00  0.00              
ATOM   2234  CG2 VAL A 154      -5.596 -24.461  -7.580  1.00  0.00              
ATOM   2235  H   VAL A 154      -8.514 -25.859  -8.698  1.00  0.00              
ATOM   2236  HA  VAL A 154      -7.961 -24.536  -6.061  1.00  0.00              
ATOM   2237  HB  VAL A 154      -7.057 -23.580  -8.836  1.00  0.00              
ATOM   2238 1HG1 VAL A 154      -5.949 -21.757  -7.587  1.00  0.00              
ATOM   2239 2HG1 VAL A 154      -7.707 -21.747  -7.313  1.00  0.00              
ATOM   2240 3HG1 VAL A 154      -6.616 -22.395  -6.065  1.00  0.00              
ATOM   2241 1HG2 VAL A 154      -4.769 -23.904  -8.020  1.00  0.00              
ATOM   2242 2HG2 VAL A 154      -5.410 -24.610  -6.517  1.00  0.00              
ATOM   2243 3HG2 VAL A 154      -5.683 -25.429  -8.073  1.00  0.00              
ATOM   2244  N   GLU A 155      -9.844 -22.986  -6.403  1.00  0.00              
ATOM   2245  CA  GLU A 155     -11.003 -22.133  -6.613  1.00  0.00              
ATOM   2246  C   GLU A 155     -10.469 -20.721  -6.809  1.00  0.00              
ATOM   2247  O   GLU A 155      -9.528 -20.296  -6.138  1.00  0.00              
ATOM   2248  CB  GLU A 155     -11.965 -22.183  -5.427  1.00  0.00              
ATOM   2249  CG  GLU A 155     -12.514 -23.572  -5.159  1.00  0.00              
ATOM   2250  CD  GLU A 155     -13.882 -23.531  -4.514  1.00  0.00              
ATOM   2251  OE1 GLU A 155     -14.052 -22.769  -3.543  1.00  0.00              
ATOM   2252  OE2 GLU A 155     -14.783 -24.262  -4.975  1.00  0.00              
ATOM   2253  H   GLU A 155      -9.421 -23.024  -5.487  1.00  0.00              
ATOM   2254  HA  GLU A 155     -11.536 -22.448  -7.511  1.00  0.00              
ATOM   2255 1HB  GLU A 155     -11.416 -21.825  -4.557  1.00  0.00              
ATOM   2256 2HB  GLU A 155     -12.781 -21.496  -5.650  1.00  0.00              
ATOM   2257 1HG  GLU A 155     -12.562 -24.199  -6.049  1.00  0.00              
ATOM   2258 2HG  GLU A 155     -11.801 -23.997  -4.454  1.00  0.00              
ATOM   2259  N   THR A 156     -11.076 -20.003  -7.739  1.00  0.00              
ATOM   2260  CA  THR A 156     -10.631 -18.661  -8.070  1.00  0.00              
ATOM   2261  C   THR A 156     -11.742 -17.658  -8.165  1.00  0.00              
ATOM   2262  O   THR A 156     -12.919 -18.006  -8.234  1.00  0.00              
ATOM   2263  CB  THR A 156      -9.968 -18.620  -9.448  1.00  0.00              
ATOM   2264  OG1 THR A 156     -10.935 -19.004 -10.436  1.00  0.00              
ATOM   2265  CG2 THR A 156      -8.777 -19.537  -9.511  1.00  0.00              
ATOM   2266  H   THR A 156     -11.867 -20.394  -8.232  1.00  0.00              
ATOM   2267  HA  THR A 156      -9.981 -18.283  -7.281  1.00  0.00              
ATOM   2268  HB  THR A 156      -9.641 -17.601  -9.654  1.00  0.00              
ATOM   2269  HG1 THR A 156     -11.503 -18.256 -10.636  1.00  0.00              
ATOM   2270 1HG2 THR A 156      -8.330 -19.483 -10.504  1.00  0.00              
ATOM   2271 2HG2 THR A 156      -8.044 -19.233  -8.765  1.00  0.00              
ATOM   2272 3HG2 THR A 156      -9.096 -20.560  -9.312  1.00  0.00              
ATOM   2273  N   SER A 157     -11.334 -16.397  -8.209  1.00  0.00              
ATOM   2274  CA  SER A 157     -12.243 -15.301  -8.461  1.00  0.00              
ATOM   2275  C   SER A 157     -11.514 -14.322  -9.373  1.00  0.00              
ATOM   2276  O   SER A 157     -10.571 -13.663  -8.946  1.00  0.00              
ATOM   2277  CB  SER A 157     -12.639 -14.593  -7.171  1.00  0.00              
ATOM   2278  OG  SER A 157     -13.410 -13.443  -7.470  1.00  0.00              
ATOM   2279  H   SER A 157     -10.355 -16.200  -8.059  1.00  0.00              
ATOM   2280  HA  SER A 157     -13.205 -15.620  -8.864  1.00  0.00              
ATOM   2281 1HB  SER A 157     -13.219 -15.284  -6.559  1.00  0.00              
ATOM   2282 2HB  SER A 157     -11.733 -14.308  -6.636  1.00  0.00              
ATOM   2283  HG  SER A 157     -14.317 -13.704  -7.651  1.00  0.00              
ATOM   2284  N   ALA A 158     -11.942 -14.244 -10.629  1.00  0.00              
ATOM   2285  CA  ALA A 158     -11.350 -13.311 -11.579  1.00  0.00              
ATOM   2286  C   ALA A 158     -11.725 -11.884 -11.187  1.00  0.00              
ATOM   2287  O   ALA A 158     -11.006 -10.932 -11.496  1.00  0.00              
ATOM   2288  CB  ALA A 158     -11.836 -13.619 -13.001  1.00  0.00              
ATOM   2289  H   ALA A 158     -12.696 -14.843 -10.934  1.00  0.00              
ATOM   2290  HA  ALA A 158     -10.265 -13.407 -11.534  1.00  0.00              
ATOM   2291 1HB  ALA A 158     -11.385 -12.914 -13.699  1.00  0.00              
ATOM   2292 2HB  ALA A 158     -11.548 -14.634 -13.273  1.00  0.00              
ATOM   2293 3HB  ALA A 158     -12.920 -13.525 -13.042  1.00  0.00              
ATOM   2294  N   LYS A 159     -12.854 -11.746 -10.500  1.00  0.00              
ATOM   2295  CA  LYS A 159     -13.342 -10.439 -10.076  1.00  0.00              
ATOM   2296  C   LYS A 159     -12.521  -9.821  -8.941  1.00  0.00              
ATOM   2297  O   LYS A 159     -12.139  -8.654  -9.000  1.00  0.00              
ATOM   2298  CB  LYS A 159     -14.800 -10.550  -9.646  1.00  0.00              
ATOM   2299  CG  LYS A 159     -15.420  -9.227  -9.247  1.00  0.00              
ATOM   2300  CD  LYS A 159     -16.911  -9.388  -9.001  1.00  0.00              
ATOM   2301  CE  LYS A 159     -17.562  -8.070  -8.615  1.00  0.00              
ATOM   2302  NZ  LYS A 159     -19.025  -8.251  -8.392  1.00  0.00              
ATOM   2303  H   LYS A 159     -13.388 -12.571 -10.265  1.00  0.00              
ATOM   2304  HA  LYS A 159     -13.264  -9.730 -10.901  1.00  0.00              
ATOM   2305 1HB  LYS A 159     -15.349 -10.976 -10.486  1.00  0.00              
ATOM   2306 2HB  LYS A 159     -14.834 -11.242  -8.803  1.00  0.00              
ATOM   2307 1HG  LYS A 159     -14.931  -8.876  -8.337  1.00  0.00              
ATOM   2308 2HG  LYS A 159     -15.252  -8.510 -10.049  1.00  0.00              
ATOM   2309 1HD  LYS A 159     -17.374  -9.765  -9.914  1.00  0.00              
ATOM   2310 2HD  LYS A 159     -17.056 -10.108  -8.197  1.00  0.00              
ATOM   2311 1HE  LYS A 159     -17.087  -7.708  -7.704  1.00  0.00              
ATOM   2312 2HE  LYS A 159     -17.392  -7.356  -9.422  1.00  0.00              
ATOM   2313 1HZ  LYS A 159     -19.438  -7.366  -8.137  1.00  0.00              
ATOM   2314 2HZ  LYS A 159     -19.456  -8.593  -9.240  1.00  0.00              
ATOM   2315 3HZ  LYS A 159     -19.172  -8.918  -7.648  1.00  0.00              
ATOM   2316  N   THR A 160     -12.249 -10.604  -7.904  1.00  0.00              
ATOM   2317  CA  THR A 160     -11.505 -10.094  -6.751  1.00  0.00              
ATOM   2318  C   THR A 160     -10.053 -10.536  -6.842  1.00  0.00              
ATOM   2319  O   THR A 160      -9.244 -10.222  -5.973  1.00  0.00              
ATOM   2320  CB  THR A 160     -12.070 -10.631  -5.433  1.00  0.00              
ATOM   2321  OG1 THR A 160     -11.940 -12.056  -5.420  1.00  0.00              
ATOM   2322  CG2 THR A 160     -13.545 -10.253  -5.285  1.00  0.00              
ATOM   2323  H   THR A 160     -12.557 -11.566  -7.904  1.00  0.00              
ATOM   2324  HA  THR A 160     -11.516  -9.004  -6.758  1.00  0.00              
ATOM   2325  HB  THR A 160     -11.503 -10.206  -4.604  1.00  0.00              
ATOM   2326  HG1 THR A 160     -12.649 -12.446  -5.936  1.00  0.00              
ATOM   2327 1HG2 THR A 160     -13.927 -10.644  -4.341  1.00  0.00              
ATOM   2328 2HG2 THR A 160     -13.645  -9.168  -5.295  1.00  0.00              
ATOM   2329 3HG2 THR A 160     -14.113 -10.678  -6.111  1.00  0.00              
ATOM   2330  N   ARG A 161      -9.748 -11.273  -7.908  1.00  0.00              
ATOM   2331  CA  ARG A 161      -8.396 -11.734  -8.223  1.00  0.00              
ATOM   2332  C   ARG A 161      -7.911 -12.892  -7.341  1.00  0.00              
ATOM   2333  O   ARG A 161      -6.771 -13.343  -7.462  1.00  0.00              
ATOM   2334  CB  ARG A 161      -7.395 -10.575  -8.134  1.00  0.00              
ATOM   2335  CG  ARG A 161      -5.985 -10.970  -8.566  1.00  0.00              
ATOM   2336  CD  ARG A 161      -5.059  -9.767  -8.554  1.00  0.00              
ATOM   2337  NE  ARG A 161      -3.692 -10.139  -8.903  1.00  0.00              
ATOM   2338  CZ  ARG A 161      -2.720  -9.266  -9.154  1.00  0.00              
ATOM   2339  NH1 ARG A 161      -2.963  -7.958  -9.099  1.00  0.00              
ATOM   2340  NH2 ARG A 161      -1.504  -9.702  -9.452  1.00  0.00              
ATOM   2341  H   ARG A 161     -10.508 -11.520  -8.526  1.00  0.00              
ATOM   2342  HA  ARG A 161      -8.368 -12.129  -9.239  1.00  0.00              
ATOM   2343 1HB  ARG A 161      -7.774  -9.778  -8.772  1.00  0.00              
ATOM   2344 2HB  ARG A 161      -7.389 -10.239  -7.097  1.00  0.00              
ATOM   2345 1HG  ARG A 161      -5.611 -11.729  -7.878  1.00  0.00              
ATOM   2346 2HG  ARG A 161      -6.036 -11.386  -9.573  1.00  0.00              
ATOM   2347 1HD  ARG A 161      -5.420  -9.035  -9.275  1.00  0.00              
ATOM   2348 2HD  ARG A 161      -5.062  -9.328  -7.557  1.00  0.00              
ATOM   2349  HE  ARG A 161      -3.280 -11.057  -9.007  1.00  0.00              
ATOM   2350 1HH1 ARG A 161      -3.889  -7.629  -8.865  1.00  0.00              
ATOM   2351 2HH1 ARG A 161      -2.220  -7.302  -9.291  1.00  0.00              
ATOM   2352 1HH2 ARG A 161      -1.322 -10.696  -9.488  1.00  0.00              
ATOM   2353 2HH2 ARG A 161      -0.766  -9.040  -9.643  1.00  0.00              
ATOM   2354  N   ALA A 162      -8.768 -13.380  -6.454  1.00  0.00              
ATOM   2355  CA  ALA A 162      -8.370 -14.467  -5.566  1.00  0.00              
ATOM   2356  C   ALA A 162      -7.864 -15.684  -6.351  1.00  0.00              
ATOM   2357  O   ALA A 162      -8.582 -16.255  -7.177  1.00  0.00              
ATOM   2358  CB  ALA A 162      -9.529 -14.855  -4.669  1.00  0.00              
ATOM   2359  H   ALA A 162      -9.703 -13.005  -6.383  1.00  0.00              
ATOM   2360  HA  ALA A 162      -7.544 -14.125  -4.943  1.00  0.00              
ATOM   2361 1HB  ALA A 162      -9.222 -15.667  -4.010  1.00  0.00              
ATOM   2362 2HB  ALA A 162      -9.830 -13.997  -4.070  1.00  0.00              
ATOM   2363 3HB  ALA A 162     -10.368 -15.183  -5.281  1.00  0.00              
ATOM   2364  N   ASN A 163      -6.609 -16.050  -6.104  1.00  0.00              
ATOM   2365  CA  ASN A 163      -5.985 -17.229  -6.703  1.00  0.00              
ATOM   2366  C   ASN A 163      -5.862 -17.261  -8.229  1.00  0.00              
ATOM   2367  O   ASN A 163      -5.668 -18.325  -8.817  1.00  0.00              
ATOM   2368  CB  ASN A 163      -6.719 -18.478  -6.249  1.00  0.00              
ATOM   2369  CG  ASN A 163      -6.571 -18.767  -4.781  1.00  0.00              
ATOM   2370  OD1 ASN A 163      -5.571 -18.401  -4.153  1.00  0.00              
ATOM   2371  ND2 ASN A 163      -7.522 -19.493  -4.250  1.00  0.00              
ATOM   2372  H   ASN A 163      -6.070 -15.476  -5.470  1.00  0.00              
ATOM   2373  HA  ASN A 163      -4.945 -17.302  -6.380  1.00  0.00              
ATOM   2374 1HB  ASN A 163      -7.754 -18.656  -6.546  1.00  0.00              
ATOM   2375 2HB  ASN A 163      -6.061 -19.144  -6.807  1.00  0.00              
ATOM   2376 1HD2 ASN A 163      -7.489 -19.724  -3.277  1.00  0.00              
ATOM   2377 2HD2 ASN A 163      -8.280 -19.815  -4.815  1.00  0.00              
ATOM   2378  N   VAL A 164      -5.962 -16.105  -8.876  1.00  0.00              
ATOM   2379  CA  VAL A 164      -5.792 -16.057 -10.324  1.00  0.00              
ATOM   2380  C   VAL A 164      -4.326 -16.309 -10.702  1.00  0.00              
ATOM   2381  O   VAL A 164      -4.024 -17.077 -11.621  1.00  0.00              
ATOM   2382  CB  VAL A 164      -6.242 -14.689 -10.880  1.00  0.00              
ATOM   2383  CG1 VAL A 164      -5.873 -14.574 -12.375  1.00  0.00              
ATOM   2384  CG2 VAL A 164      -7.749 -14.529 -10.669  1.00  0.00              
ATOM   2385  H   VAL A 164      -6.156 -15.250  -8.375  1.00  0.00              
ATOM   2386  HA  VAL A 164      -6.355 -16.851 -10.816  1.00  0.00              
ATOM   2387  HB  VAL A 164      -5.746 -13.898 -10.318  1.00  0.00              
ATOM   2388 1HG1 VAL A 164      -6.195 -13.604 -12.756  1.00  0.00              
ATOM   2389 2HG1 VAL A 164      -4.793 -14.668 -12.492  1.00  0.00              
ATOM   2390 3HG1 VAL A 164      -6.369 -15.366 -12.934  1.00  0.00              
ATOM   2391 1HG2 VAL A 164      -8.071 -13.564 -11.060  1.00  0.00              
ATOM   2392 2HG2 VAL A 164      -8.276 -15.327 -11.192  1.00  0.00              
ATOM   2393 3HG2 VAL A 164      -7.975 -14.582  -9.604  1.00  0.00              
ATOM   2394  N   ASP A 165      -3.412 -15.661  -9.990  1.00  0.00              
ATOM   2395  CA  ASP A 165      -1.999 -15.874 -10.254  1.00  0.00              
ATOM   2396  C   ASP A 165      -1.632 -17.307  -9.871  1.00  0.00              
ATOM   2397  O   ASP A 165      -0.756 -17.923 -10.486  1.00  0.00              
ATOM   2398  CB  ASP A 165      -1.140 -14.868  -9.484  1.00  0.00              
ATOM   2399  CG  ASP A 165      -1.199 -13.446 -10.025  1.00  0.00              
ATOM   2400  OD1 ASP A 165      -1.697 -13.264 -11.111  1.00  0.00              
ATOM   2401  OD2 ASP A 165      -0.892 -12.539  -9.289  1.00  0.00              
ATOM   2402  H   ASP A 165      -3.684 -15.017  -9.261  1.00  0.00              
ATOM   2403  HA  ASP A 165      -1.800 -15.751 -11.319  1.00  0.00              
ATOM   2404 1HB  ASP A 165      -1.340 -14.857  -8.412  1.00  0.00              
ATOM   2405 2HB  ASP A 165      -0.149 -15.284  -9.666  1.00  0.00              
ATOM   2406  N   LYS A 166      -2.320 -17.837  -8.866  1.00  0.00              
ATOM   2407  CA  LYS A 166      -2.055 -19.189  -8.373  1.00  0.00              
ATOM   2408  C   LYS A 166      -2.287 -20.263  -9.434  1.00  0.00              
ATOM   2409  O   LYS A 166      -1.483 -21.183  -9.572  1.00  0.00              
ATOM   2410  CB  LYS A 166      -2.921 -19.480  -7.147  1.00  0.00              
ATOM   2411  CG  LYS A 166      -2.744 -20.877  -6.568  1.00  0.00              
ATOM   2412  CD  LYS A 166      -3.451 -21.015  -5.228  1.00  0.00              
ATOM   2413  CE  LYS A 166      -3.431 -22.455  -4.737  1.00  0.00              
ATOM   2414  NZ  LYS A 166      -2.044 -22.972  -4.584  1.00  0.00              
ATOM   2415  H   LYS A 166      -3.048 -17.289  -8.430  1.00  0.00              
ATOM   2416  HA  LYS A 166      -1.006 -19.280  -8.091  1.00  0.00              
ATOM   2417 1HB  LYS A 166      -2.663 -18.738  -6.390  1.00  0.00              
ATOM   2418 2HB  LYS A 166      -3.960 -19.342  -7.449  1.00  0.00              
ATOM   2419 1HG  LYS A 166      -3.157 -21.599  -7.274  1.00  0.00              
ATOM   2420 2HG  LYS A 166      -1.679 -21.066  -6.439  1.00  0.00              
ATOM   2421 1HD  LYS A 166      -2.947 -20.376  -4.502  1.00  0.00              
ATOM   2422 2HD  LYS A 166      -4.483 -20.686  -5.345  1.00  0.00              
ATOM   2423 1HE  LYS A 166      -3.941 -22.495  -3.775  1.00  0.00              
ATOM   2424 2HE  LYS A 166      -3.970 -23.069  -5.458  1.00  0.00              
ATOM   2425 1HZ  LYS A 166      -2.075 -23.928  -4.258  1.00  0.00              
ATOM   2426 2HZ  LYS A 166      -1.571 -22.936  -5.476  1.00  0.00              
ATOM   2427 3HZ  LYS A 166      -1.545 -22.404  -3.915  1.00  0.00              
ATOM   2428  N   VAL A 167      -3.373 -20.165 -10.193  1.00  0.00              
ATOM   2429  CA  VAL A 167      -3.627 -21.210 -11.167  1.00  0.00              
ATOM   2430  C   VAL A 167      -2.643 -21.193 -12.328  1.00  0.00              
ATOM   2431  O   VAL A 167      -2.303 -22.250 -12.862  1.00  0.00              
ATOM   2432  CB  VAL A 167      -5.097 -21.183 -11.680  1.00  0.00              
ATOM   2433  CG1 VAL A 167      -6.036 -21.502 -10.515  1.00  0.00              
ATOM   2434  CG2 VAL A 167      -5.443 -19.829 -12.296  1.00  0.00              
ATOM   2435  H   VAL A 167      -4.024 -19.395 -10.117  1.00  0.00              
ATOM   2436  HA  VAL A 167      -3.493 -22.200 -10.730  1.00  0.00              
ATOM   2437  HB  VAL A 167      -5.209 -21.922 -12.473  1.00  0.00              
ATOM   2438 1HG1 VAL A 167      -7.068 -21.485 -10.865  1.00  0.00              
ATOM   2439 2HG1 VAL A 167      -5.802 -22.491 -10.120  1.00  0.00              
ATOM   2440 3HG1 VAL A 167      -5.908 -20.756  -9.730  1.00  0.00              
ATOM   2441 1HG2 VAL A 167      -6.475 -19.840 -12.646  1.00  0.00              
ATOM   2442 2HG2 VAL A 167      -5.322 -19.048 -11.545  1.00  0.00              
ATOM   2443 3HG2 VAL A 167      -4.777 -19.631 -13.137  1.00  0.00              
ATOM   2444  N   PHE A 168      -2.174 -20.009 -12.718  1.00  0.00              
ATOM   2445  CA  PHE A 168      -1.221 -19.921 -13.815  1.00  0.00              
ATOM   2446  C   PHE A 168       0.178 -20.342 -13.359  1.00  0.00              
ATOM   2447  O   PHE A 168       0.882 -21.053 -14.082  1.00  0.00              
ATOM   2448  CB  PHE A 168      -1.198 -18.498 -14.398  1.00  0.00              
ATOM   2449  CG  PHE A 168      -2.374 -18.200 -15.300  1.00  0.00              
ATOM   2450  CD1 PHE A 168      -2.397 -18.664 -16.615  1.00  0.00              
ATOM   2451  CD2 PHE A 168      -3.472 -17.497 -14.820  1.00  0.00              
ATOM   2452  CE1 PHE A 168      -3.496 -18.436 -17.436  1.00  0.00              
ATOM   2453  CE2 PHE A 168      -4.578 -17.263 -15.630  1.00  0.00              
ATOM   2454  CZ  PHE A 168      -4.594 -17.732 -16.940  1.00  0.00              
ATOM   2455  H   PHE A 168      -2.473 -19.161 -12.257  1.00  0.00              
ATOM   2456  HA  PHE A 168      -1.509 -20.608 -14.612  1.00  0.00              
ATOM   2457 1HB  PHE A 168      -1.221 -17.762 -13.596  1.00  0.00              
ATOM   2458 2HB  PHE A 168      -0.299 -18.353 -14.996  1.00  0.00              
ATOM   2459  HD1 PHE A 168      -1.538 -19.214 -17.000  1.00  0.00              
ATOM   2460  HD2 PHE A 168      -3.461 -17.128 -13.794  1.00  0.00              
ATOM   2461  HE1 PHE A 168      -3.496 -18.807 -18.460  1.00  0.00              
ATOM   2462  HE2 PHE A 168      -5.433 -16.711 -15.240  1.00  0.00              
ATOM   2463  HZ  PHE A 168      -5.458 -17.550 -17.576  1.00  0.00              
ATOM   2464  N   PHE A 169       0.572 -19.912 -12.162  1.00  0.00              
ATOM   2465  CA  PHE A 169       1.887 -20.246 -11.623  1.00  0.00              
ATOM   2466  C   PHE A 169       1.982 -21.738 -11.294  1.00  0.00              
ATOM   2467  O   PHE A 169       2.948 -22.399 -11.669  1.00  0.00              
ATOM   2468  CB  PHE A 169       2.194 -19.405 -10.371  1.00  0.00              
ATOM   2469  CG  PHE A 169       2.864 -18.081 -10.677  1.00  0.00              
ATOM   2470  CD1 PHE A 169       2.185 -17.081 -11.374  1.00  0.00              
ATOM   2471  CD2 PHE A 169       4.182 -17.844 -10.288  1.00  0.00              
ATOM   2472  CE1 PHE A 169       2.810 -15.860 -11.684  1.00  0.00              
ATOM   2473  CE2 PHE A 169       4.817 -16.630 -10.593  1.00  0.00              
ATOM   2474  CZ  PHE A 169       4.127 -15.636 -11.294  1.00  0.00              
ATOM   2475  H   PHE A 169      -0.054 -19.340 -11.614  1.00  0.00              
ATOM   2476  HA  PHE A 169       2.656 -20.042 -12.370  1.00  0.00              
ATOM   2477 1HB  PHE A 169       1.272 -19.174  -9.839  1.00  0.00              
ATOM   2478 2HB  PHE A 169       2.867 -19.950  -9.710  1.00  0.00              
ATOM   2479  HD1 PHE A 169       1.153 -17.253 -11.681  1.00  0.00              
ATOM   2480  HD2 PHE A 169       4.721 -18.619  -9.741  1.00  0.00              
ATOM   2481  HE1 PHE A 169       2.263 -15.092 -12.229  1.00  0.00              
ATOM   2482  HE2 PHE A 169       5.849 -16.462 -10.283  1.00  0.00              
ATOM   2483  HZ  PHE A 169       4.615 -14.693 -11.535  1.00  0.00              
ATOM   2484  N   ASP A 170       0.976 -22.274 -10.611  1.00  0.00              
ATOM   2485  CA  ASP A 170       0.973 -23.696 -10.292  1.00  0.00              
ATOM   2486  C   ASP A 170       0.937 -24.543 -11.554  1.00  0.00              
ATOM   2487  O   ASP A 170       1.538 -25.617 -11.600  1.00  0.00              
ATOM   2488  CB  ASP A 170      -0.205 -24.065  -9.385  1.00  0.00              
ATOM   2489  CG  ASP A 170       0.001 -23.608  -7.952  1.00  0.00              
ATOM   2490  OD1 ASP A 170       1.148 -23.265  -7.595  1.00  0.00              
ATOM   2491  OD2 ASP A 170      -0.971 -23.606  -7.173  1.00  0.00              
ATOM   2492  H   ASP A 170       0.202 -21.700 -10.306  1.00  0.00              
ATOM   2493  HA  ASP A 170       1.893 -23.959  -9.768  1.00  0.00              
ATOM   2494 1HB  ASP A 170      -1.168 -23.721  -9.763  1.00  0.00              
ATOM   2495 2HB  ASP A 170      -0.159 -25.152  -9.443  1.00  0.00              
ATOM   2496  N   LEU A 171       0.239 -24.073 -12.587  1.00  0.00              
ATOM   2497  CA  LEU A 171       0.231 -24.821 -13.835  1.00  0.00              
ATOM   2498  C   LEU A 171       1.629 -24.802 -14.445  1.00  0.00              
ATOM   2499  O   LEU A 171       2.111 -25.829 -14.921  1.00  0.00              
ATOM   2500  CB  LEU A 171      -0.787 -24.251 -14.836  1.00  0.00              
ATOM   2501  CG  LEU A 171      -0.846 -25.002 -16.176  1.00  0.00              
ATOM   2502  CD1 LEU A 171      -1.187 -26.476 -15.909  1.00  0.00              
ATOM   2503  CD2 LEU A 171      -1.893 -24.366 -17.129  1.00  0.00              
ATOM   2504  H   LEU A 171      -0.284 -23.212 -12.526  1.00  0.00              
ATOM   2505  HA  LEU A 171      -0.027 -25.861 -13.636  1.00  0.00              
ATOM   2506 1HB  LEU A 171      -1.702 -24.414 -14.270  1.00  0.00              
ATOM   2507 2HB  LEU A 171      -0.642 -23.182 -14.994  1.00  0.00              
ATOM   2508  HG  LEU A 171       0.129 -24.893 -16.652  1.00  0.00              
ATOM   2509 1HD1 LEU A 171      -1.231 -27.018 -16.854  1.00  0.00              
ATOM   2510 2HD1 LEU A 171      -0.419 -26.918 -15.274  1.00  0.00              
ATOM   2511 3HD1 LEU A 171      -2.153 -26.541 -15.409  1.00  0.00              
ATOM   2512 1HD2 LEU A 171      -1.911 -24.918 -18.069  1.00  0.00              
ATOM   2513 2HD2 LEU A 171      -2.879 -24.405 -16.665  1.00  0.00              
ATOM   2514 3HD2 LEU A 171      -1.624 -23.327 -17.324  1.00  0.00              
ATOM   2515  N   MET A 172       2.286 -23.644 -14.423  1.00  0.00              
ATOM   2516  CA  MET A 172       3.641 -23.556 -14.970  1.00  0.00              
ATOM   2517  C   MET A 172       4.601 -24.455 -14.185  1.00  0.00              
ATOM   2518  O   MET A 172       5.582 -24.951 -14.730  1.00  0.00              
ATOM   2519  CB  MET A 172       4.170 -22.112 -14.939  1.00  0.00              
ATOM   2520  CG  MET A 172       3.540 -21.162 -15.952  1.00  0.00              
ATOM   2521  SD  MET A 172       4.412 -19.560 -16.025  1.00  0.00              
ATOM   2522  CE  MET A 172       3.883 -18.812 -14.486  1.00  0.00              
ATOM   2523  H   MET A 172       1.859 -22.817 -14.031  1.00  0.00              
ATOM   2524  HA  MET A 172       3.649 -23.910 -16.001  1.00  0.00              
ATOM   2525 1HB  MET A 172       3.991 -21.730 -13.935  1.00  0.00              
ATOM   2526 2HB  MET A 172       5.245 -22.163 -15.122  1.00  0.00              
ATOM   2527 1HG  MET A 172       3.573 -21.638 -16.931  1.00  0.00              
ATOM   2528 2HG  MET A 172       2.502 -20.998 -15.661  1.00  0.00              
ATOM   2529 1HE  MET A 172       4.335 -17.825 -14.386  1.00  0.00              
ATOM   2530 2HE  MET A 172       2.796 -18.717 -14.481  1.00  0.00              
ATOM   2531 3HE  MET A 172       4.196 -19.440 -13.651  1.00  0.00              
ATOM   2532  N   ARG A 173       4.323 -24.651 -12.903  1.00  0.00              
ATOM   2533  CA  ARG A 173       5.133 -25.550 -12.099  1.00  0.00              
ATOM   2534  C   ARG A 173       4.901 -26.985 -12.552  1.00  0.00              
ATOM   2535  O   ARG A 173       5.831 -27.780 -12.604  1.00  0.00              
ATOM   2536  CB  ARG A 173       4.800 -25.388 -10.611  1.00  0.00              
ATOM   2537  CG  ARG A 173       5.282 -24.070 -10.039  1.00  0.00              
ATOM   2538  CD  ARG A 173       5.030 -23.967  -8.538  1.00  0.00              
ATOM   2539  NE  ARG A 173       5.499 -22.683  -8.019  1.00  0.00              
ATOM   2540  CZ  ARG A 173       4.708 -21.658  -7.713  1.00  0.00              
ATOM   2541  NH1 ARG A 173       3.389 -21.757  -7.864  1.00  0.00              
ATOM   2542  NH2 ARG A 173       5.240 -20.527  -7.268  1.00  0.00              
ATOM   2543  H   ARG A 173       3.542 -24.176 -12.474  1.00  0.00              
ATOM   2544  HA  ARG A 173       6.190 -25.325 -12.245  1.00  0.00              
ATOM   2545 1HB  ARG A 173       3.718 -25.467 -10.518  1.00  0.00              
ATOM   2546 2HB  ARG A 173       5.271 -26.220 -10.088  1.00  0.00              
ATOM   2547 1HG  ARG A 173       6.353 -23.981 -10.226  1.00  0.00              
ATOM   2548 2HG  ARG A 173       4.757 -23.260 -10.545  1.00  0.00              
ATOM   2549 1HD  ARG A 173       3.961 -24.061  -8.351  1.00  0.00              
ATOM   2550 2HD  ARG A 173       5.560 -24.775  -8.034  1.00  0.00              
ATOM   2551  HE  ARG A 173       6.442 -22.375  -7.817  1.00  0.00              
ATOM   2552 1HH1 ARG A 173       2.986 -22.616  -8.213  1.00  0.00              
ATOM   2553 2HH1 ARG A 173       2.797 -20.974  -7.629  1.00  0.00              
ATOM   2554 1HH2 ARG A 173       6.243 -20.451  -7.165  1.00  0.00              
ATOM   2555 2HH2 ARG A 173       4.643 -19.748  -7.036  1.00  0.00              
ATOM   2556  N   GLU A 174       3.659 -27.309 -12.895  1.00  0.00              
ATOM   2557  CA  GLU A 174       3.354 -28.640 -13.398  1.00  0.00              
ATOM   2558  C   GLU A 174       4.006 -28.830 -14.761  1.00  0.00              
ATOM   2559  O   GLU A 174       4.511 -29.912 -15.077  1.00  0.00              
ATOM   2560  CB  GLU A 174       1.842 -28.842 -13.487  1.00  0.00              
ATOM   2561  CG  GLU A 174       1.222 -29.181 -12.148  1.00  0.00              
ATOM   2562  CD  GLU A 174      -0.240 -29.541 -12.247  1.00  0.00              
ATOM   2563  OE1 GLU A 174      -0.607 -30.316 -13.155  1.00  0.00              
ATOM   2564  OE2 GLU A 174      -1.019 -29.053 -11.401  1.00  0.00              
ATOM   2565  H   GLU A 174       2.914 -26.633 -12.808  1.00  0.00              
ATOM   2566  HA  GLU A 174       3.769 -29.393 -12.727  1.00  0.00              
ATOM   2567 1HB  GLU A 174       1.420 -27.916 -13.877  1.00  0.00              
ATOM   2568 2HB  GLU A 174       1.669 -29.649 -14.200  1.00  0.00              
ATOM   2569 1HG  GLU A 174       1.738 -29.983 -11.621  1.00  0.00              
ATOM   2570 2HG  GLU A 174       1.316 -28.255 -11.581  1.00  0.00              
ATOM   2571  N   ILE A 175       4.007 -27.774 -15.567  1.00  0.00              
ATOM   2572  CA  ILE A 175       4.567 -27.858 -16.904  1.00  0.00              
ATOM   2573  C   ILE A 175       6.075 -28.056 -16.767  1.00  0.00              
ATOM   2574  O   ILE A 175       6.679 -28.872 -17.460  1.00  0.00              
ATOM   2575  CB  ILE A 175       4.271 -26.602 -17.743  1.00  0.00              
ATOM   2576  CG1 ILE A 175       2.774 -26.503 -18.047  1.00  0.00              
ATOM   2577  CG2 ILE A 175       5.079 -26.621 -19.032  1.00  0.00              
ATOM   2578  CD1 ILE A 175       2.352 -25.167 -18.614  1.00  0.00              
ATOM   2579  H   ILE A 175       3.615 -26.897 -15.252  1.00  0.00              
ATOM   2580  HA  ILE A 175       4.181 -28.732 -17.428  1.00  0.00              
ATOM   2581  HB  ILE A 175       4.532 -25.718 -17.163  1.00  0.00              
ATOM   2582 1HG1 ILE A 175       2.535 -27.292 -18.760  1.00  0.00              
ATOM   2583 2HG1 ILE A 175       2.241 -26.686 -17.114  1.00  0.00              
ATOM   2584 1HG2 ILE A 175       4.857 -25.726 -19.613  1.00  0.00              
ATOM   2585 2HG2 ILE A 175       6.142 -26.645 -18.794  1.00  0.00              
ATOM   2586 3HG2 ILE A 175       4.817 -27.505 -19.613  1.00  0.00              
ATOM   2587 1HD1 ILE A 175       1.279 -25.173 -18.804  1.00  0.00              
ATOM   2588 2HD1 ILE A 175       2.590 -24.377 -17.901  1.00  0.00              
ATOM   2589 3HD1 ILE A 175       2.883 -24.984 -19.548  1.00  0.00              
ATOM   2590  N   ARG A 176       6.669 -27.287 -15.861  1.00  0.00              
ATOM   2591  CA  ARG A 176       8.090 -27.389 -15.561  1.00  0.00              
ATOM   2592  C   ARG A 176       8.432 -28.823 -15.162  1.00  0.00              
ATOM   2593  O   ARG A 176       9.375 -29.412 -15.688  1.00  0.00              
ATOM   2594  CB  ARG A 176       8.536 -26.384 -14.509  1.00  0.00              
ATOM   2595  CG  ARG A 176      10.017 -26.429 -14.169  1.00  0.00              
ATOM   2596  CD  ARG A 176      10.480 -25.319 -13.298  1.00  0.00              
ATOM   2597  NE  ARG A 176       9.847 -25.277 -11.989  1.00  0.00              
ATOM   2598  CZ  ARG A 176       9.813 -24.192 -11.190  1.00  0.00              
ATOM   2599  NH1 ARG A 176      10.404 -23.072 -11.543  1.00  0.00              
ATOM   2600  NH2 ARG A 176       9.189 -24.291 -10.030  1.00  0.00              
ATOM   2601  H   ARG A 176       6.109 -26.608 -15.365  1.00  0.00              
ATOM   2602  HA  ARG A 176       8.673 -27.150 -16.451  1.00  0.00              
ATOM   2603 1HB  ARG A 176       8.284 -25.395 -14.888  1.00  0.00              
ATOM   2604 2HB  ARG A 176       7.956 -26.587 -13.609  1.00  0.00              
ATOM   2605 1HG  ARG A 176      10.227 -27.368 -13.657  1.00  0.00              
ATOM   2606 2HG  ARG A 176      10.587 -26.388 -15.098  1.00  0.00              
ATOM   2607 1HD  ARG A 176      11.553 -25.418 -13.138  1.00  0.00              
ATOM   2608 2HD  ARG A 176      10.272 -24.371 -13.792  1.00  0.00              
ATOM   2609  HE  ARG A 176       9.356 -26.004 -11.487  1.00  0.00              
ATOM   2610 1HH1 ARG A 176      10.893 -23.019 -12.426  1.00  0.00              
ATOM   2611 2HH1 ARG A 176      10.368 -22.271 -10.931  1.00  0.00              
ATOM   2612 1HH2 ARG A 176       8.755 -25.165  -9.766  1.00  0.00              
ATOM   2613 2HH2 ARG A 176       9.149 -23.494  -9.412  1.00  0.00              
ATOM   2614  N   ALA A 177       7.660 -29.378 -14.232  1.00  0.00              
ATOM   2615  CA  ALA A 177       7.914 -30.722 -13.735  1.00  0.00              
ATOM   2616  C   ALA A 177       7.860 -31.697 -14.901  1.00  0.00              
ATOM   2617  O   ALA A 177       8.708 -32.580 -15.028  1.00  0.00              
ATOM   2618  CB  ALA A 177       6.872 -31.102 -12.691  1.00  0.00              
ATOM   2619  H   ALA A 177       6.878 -28.856 -13.861  1.00  0.00              
ATOM   2620  HA  ALA A 177       8.913 -30.751 -13.300  1.00  0.00              
ATOM   2621 1HB  ALA A 177       7.074 -32.109 -12.327  1.00  0.00              
ATOM   2622 2HB  ALA A 177       6.918 -30.400 -11.859  1.00  0.00              
ATOM   2623 3HB  ALA A 177       5.880 -31.070 -13.139  1.00  0.00              
ATOM   2624  N   ARG A 178       6.862 -31.513 -15.758  1.00  0.00              
ATOM   2625  CA  ARG A 178       6.667 -32.374 -16.914  1.00  0.00              
ATOM   2626  C   ARG A 178       7.796 -32.238 -17.933  1.00  0.00              
ATOM   2627  O   ARG A 178       8.174 -33.210 -18.583  1.00  0.00              
ATOM   2628  CB  ARG A 178       5.308 -32.149 -17.562  1.00  0.00              
ATOM   2629  CG  ARG A 178       4.992 -33.078 -18.724  1.00  0.00              
ATOM   2630  CD  ARG A 178       5.003 -34.521 -18.374  1.00  0.00              
ATOM   2631  NE  ARG A 178       4.708 -35.412 -19.485  1.00  0.00              
ATOM   2632  CZ  ARG A 178       4.910 -36.744 -19.472  1.00  0.00              
ATOM   2633  NH1 ARG A 178       5.442 -37.338 -18.427  1.00  0.00              
ATOM   2634  NH2 ARG A 178       4.582 -37.436 -20.549  1.00  0.00              
ATOM   2635  H   ARG A 178       6.219 -30.750 -15.599  1.00  0.00              
ATOM   2636  HA  ARG A 178       6.673 -33.419 -16.601  1.00  0.00              
ATOM   2637 1HB  ARG A 178       4.559 -32.280 -16.783  1.00  0.00              
ATOM   2638 2HB  ARG A 178       5.291 -31.117 -17.913  1.00  0.00              
ATOM   2639 1HG  ARG A 178       4.000 -32.832 -19.104  1.00  0.00              
ATOM   2640 2HG  ARG A 178       5.732 -32.915 -19.508  1.00  0.00              
ATOM   2641 1HD  ARG A 178       5.991 -34.787 -17.997  1.00  0.00              
ATOM   2642 2HD  ARG A 178       4.258 -34.704 -17.601  1.00  0.00              
ATOM   2643  HE  ARG A 178       4.325 -35.201 -20.397  1.00  0.00              
ATOM   2644 1HH1 ARG A 178       5.704 -36.793 -17.618  1.00  0.00              
ATOM   2645 2HH1 ARG A 178       5.586 -38.338 -18.437  1.00  0.00              
ATOM   2646 1HH2 ARG A 178       4.191 -36.961 -21.351  1.00  0.00              
ATOM   2647 2HH2 ARG A 178       4.724 -38.435 -20.566  1.00  0.00              
ATOM   2648  N   LYS A 179       8.334 -31.031 -18.073  1.00  0.00              
ATOM   2649  CA  LYS A 179       9.491 -30.816 -18.934  1.00  0.00              
ATOM   2650  C   LYS A 179      10.749 -31.493 -18.394  1.00  0.00              
ATOM   2651  O   LYS A 179      11.603 -31.925 -19.163  1.00  0.00              
ATOM   2652  CB  LYS A 179       9.738 -29.315 -19.128  1.00  0.00              
ATOM   2653  CG  LYS A 179       8.728 -28.643 -20.056  1.00  0.00              
ATOM   2654  CD  LYS A 179       8.916 -27.129 -20.128  1.00  0.00              
ATOM   2655  CE  LYS A 179       8.016 -26.516 -21.206  1.00  0.00              
ATOM   2656  NZ  LYS A 179       7.987 -25.023 -21.175  1.00  0.00              
ATOM   2657  H   LYS A 179       7.938 -30.245 -17.576  1.00  0.00              
ATOM   2658  HA  LYS A 179       9.310 -31.261 -19.913  1.00  0.00              
ATOM   2659 1HB  LYS A 179       9.695 -28.854 -18.141  1.00  0.00              
ATOM   2660 2HB  LYS A 179      10.743 -29.206 -19.535  1.00  0.00              
ATOM   2661 1HG  LYS A 179       8.846 -29.062 -21.056  1.00  0.00              
ATOM   2662 2HG  LYS A 179       7.724 -28.857 -19.689  1.00  0.00              
ATOM   2663 1HD  LYS A 179       8.668 -26.702 -19.155  1.00  0.00              
ATOM   2664 2HD  LYS A 179       9.960 -26.919 -20.360  1.00  0.00              
ATOM   2665 1HE  LYS A 179       8.380 -26.839 -22.180  1.00  0.00              
ATOM   2666 2HE  LYS A 179       7.002 -26.888 -21.057  1.00  0.00              
ATOM   2667 1HZ  LYS A 179       7.379 -24.683 -21.906  1.00  0.00              
ATOM   2668 2HZ  LYS A 179       7.642 -24.712 -20.277  1.00  0.00              
ATOM   2669 3HZ  LYS A 179       8.920 -24.666 -21.319  1.00  0.00              
ATOM   2670  N   MET A 180      10.863 -31.584 -17.071  1.00  0.00              
ATOM   2671  CA  MET A 180      11.974 -32.308 -16.460  1.00  0.00              
ATOM   2672  C   MET A 180      11.830 -33.782 -16.795  1.00  0.00              
ATOM   2673  O   MET A 180      12.803 -34.462 -17.110  1.00  0.00              
ATOM   2674  CB  MET A 180      12.003 -32.095 -14.947  1.00  0.00              
ATOM   2675  CG  MET A 180      12.376 -30.684 -14.517  1.00  0.00              
ATOM   2676  SD  MET A 180      12.294 -30.458 -12.729  1.00  0.00              
ATOM   2677  CE  MET A 180      13.698 -31.436 -12.200  1.00  0.00              
ATOM   2678  H   MET A 180      10.173 -31.148 -16.477  1.00  0.00              
ATOM   2679  HA  MET A 180      12.919 -31.954 -16.872  1.00  0.00              
ATOM   2680 1HB  MET A 180      11.009 -32.338 -14.574  1.00  0.00              
ATOM   2681 2HB  MET A 180      12.727 -32.802 -14.541  1.00  0.00              
ATOM   2682 1HG  MET A 180      13.391 -30.482 -14.857  1.00  0.00              
ATOM   2683 2HG  MET A 180      11.686 -29.989 -14.997  1.00  0.00              
ATOM   2684 1HE  MET A 180      13.781 -31.395 -11.114  1.00  0.00              
ATOM   2685 2HE  MET A 180      13.560 -32.470 -12.516  1.00  0.00              
ATOM   2686 3HE  MET A 180      14.608 -31.037 -12.649  1.00  0.00              
ATOM   2687  N   GLU A 181      10.591 -34.257 -16.726  1.00  0.00              
ATOM   2688  CA  GLU A 181      10.244 -35.623 -17.087  1.00  0.00              
ATOM   2689  C   GLU A 181      10.464 -35.927 -18.566  1.00  0.00              
ATOM   2690  O   GLU A 181      10.853 -37.038 -18.924  1.00  0.00              
ATOM   2691  CB  GLU A 181       8.787 -35.905 -16.715  1.00  0.00              
ATOM   2692  CG  GLU A 181       8.529 -36.005 -15.218  1.00  0.00              
ATOM   2693  CD  GLU A 181       7.064 -36.178 -14.926  1.00  0.00              
ATOM   2694  OE1 GLU A 181       6.287 -36.152 -15.850  1.00  0.00              
ATOM   2695  OE2 GLU A 181       6.731 -36.449 -13.797  1.00  0.00              
ATOM   2696  H   GLU A 181       9.864 -33.632 -16.406  1.00  0.00              
ATOM   2697  HA  GLU A 181      10.888 -36.322 -16.552  1.00  0.00              
ATOM   2698 1HB  GLU A 181       8.189 -35.094 -17.132  1.00  0.00              
ATOM   2699 2HB  GLU A 181       8.510 -36.844 -17.194  1.00  0.00              
ATOM   2700 1HG  GLU A 181       9.091 -36.803 -14.734  1.00  0.00              
ATOM   2701 2HG  GLU A 181       8.863 -35.042 -14.835  1.00  0.00              
ATOM   2702  N   ASP A 182      10.213 -34.938 -19.416  1.00  0.00              
ATOM   2703  CA  ASP A 182      10.384 -35.097 -20.857  1.00  0.00              
ATOM   2704  C   ASP A 182      11.806 -34.858 -21.356  1.00  0.00              
ATOM   2705  O   ASP A 182      12.110 -35.130 -22.517  1.00  0.00              
ATOM   2706  CB  ASP A 182       9.427 -34.157 -21.594  1.00  0.00              
ATOM   2707  CG  ASP A 182       7.963 -34.568 -21.524  1.00  0.00              
ATOM   2708  OD1 ASP A 182       7.698 -35.689 -21.158  1.00  0.00              
ATOM   2709  OD2 ASP A 182       7.120 -33.718 -21.682  1.00  0.00              
ATOM   2710  H   ASP A 182       9.894 -34.051 -19.054  1.00  0.00              
ATOM   2711  HA  ASP A 182      10.165 -36.126 -21.143  1.00  0.00              
ATOM   2712 1HB  ASP A 182       9.526 -33.113 -21.294  1.00  0.00              
ATOM   2713 2HB  ASP A 182       9.789 -34.277 -22.616  1.00  0.00              
ATOM   2714  N   SER A 183      12.674 -34.350 -20.492  1.00  0.00              
ATOM   2715  CA  SER A 183      14.045 -34.074 -20.896  1.00  0.00              
ATOM   2716  C   SER A 183      15.047 -34.688 -19.930  1.00  0.00              
ATOM   2717  O   SER A 183      15.774 -35.610 -20.359  1.00  0.00              
ATOM   2718  OXT SER A 183      15.118 -34.284 -18.802  1.00  0.00              
ATOM   2719  CB  SER A 183      14.264 -32.577 -21.001  1.00  0.00              
ATOM   2720  OG  SER A 183      15.577 -32.262 -21.377  1.00  0.00              
ATOM   2721  H   SER A 183      12.391 -34.150 -19.543  1.00  0.00              
ATOM   2722  HA  SER A 183      14.270 -34.398 -21.913  1.00  0.00              
ATOM   2723 1HB  SER A 183      13.576 -32.176 -21.744  1.00  0.00              
ATOM   2724 2HB  SER A 183      14.055 -32.125 -20.032  1.00  0.00              
ATOM   2725  HG  SER A 183      15.674 -31.309 -21.432  1.00  0.00              
ATOM   2726  N   SER C   4      -9.669  20.188 -39.250  1.00  0.00              
ATOM   2727  CA  SER C   4      -9.733  20.602 -37.818  1.00  0.00              
ATOM   2728  C   SER C   4      -8.480  20.130 -37.082  1.00  0.00              
ATOM   2729  O   SER C   4      -7.505  20.874 -36.953  1.00  0.00              
ATOM   2730  CB  SER C   4     -10.975  20.048 -37.148  1.00  0.00              
ATOM   2731  OG  SER C   4     -12.149  20.592 -37.685  1.00  0.00              
ATOM   2732 1H   SER C   4     -10.376  19.591 -39.630  1.00  0.00              
ATOM   2733 2H   SER C   4      -9.689  20.880 -39.972  1.00  0.00              
ATOM   2734 3H   SER C   4      -8.879  19.677 -39.588  1.00  0.00              
ATOM   2735  HA  SER C   4      -9.884  21.674 -37.683  1.00  0.00              
ATOM   2736 1HB  SER C   4     -10.992  18.967 -37.284  1.00  0.00              
ATOM   2737 2HB  SER C   4     -10.931  20.278 -36.084  1.00  0.00              
ATOM   2738  HG  SER C   4     -12.910  20.217 -37.236  1.00  0.00              
ATOM   2739  N   ARG C   5      -8.512  18.888 -36.604  1.00  0.00              
ATOM   2740  CA  ARG C   5      -7.397  18.350 -35.839  1.00  0.00              
ATOM   2741  C   ARG C   5      -6.352  17.738 -36.760  1.00  0.00              
ATOM   2742  O   ARG C   5      -6.501  17.740 -37.982  1.00  0.00              
ATOM   2743  CB  ARG C   5      -7.888  17.294 -34.844  1.00  0.00              
ATOM   2744  CG  ARG C   5      -8.939  17.799 -33.866  1.00  0.00              
ATOM   2745  CD  ARG C   5      -8.386  18.872 -32.936  1.00  0.00              
ATOM   2746  NE  ARG C   5      -9.400  19.350 -31.997  1.00  0.00              
ATOM   2747  CZ  ARG C   5      -9.679  18.769 -30.833  1.00  0.00              
ATOM   2748  NH1 ARG C   5      -9.015  17.683 -30.454  1.00  0.00              
ATOM   2749  NH2 ARG C   5     -10.627  19.267 -30.051  1.00  0.00              
ATOM   2750  H   ARG C   5      -9.319  18.307 -36.773  1.00  0.00              
ATOM   2751  HA  ARG C   5      -6.903  19.153 -35.292  1.00  0.00              
ATOM   2752 1HB  ARG C   5      -8.298  16.473 -35.429  1.00  0.00              
ATOM   2753 2HB  ARG C   5      -7.015  16.947 -34.292  1.00  0.00              
ATOM   2754 1HG  ARG C   5      -9.773  18.214 -34.435  1.00  0.00              
ATOM   2755 2HG  ARG C   5      -9.291  16.956 -33.270  1.00  0.00              
ATOM   2756 1HD  ARG C   5      -7.554  18.456 -32.371  1.00  0.00              
ATOM   2757 2HD  ARG C   5      -8.037  19.713 -33.533  1.00  0.00              
ATOM   2758  HE  ARG C   5     -10.018  20.148 -32.067  1.00  0.00              
ATOM   2759 1HH1 ARG C   5      -8.297  17.300 -31.052  1.00  0.00              
ATOM   2760 2HH1 ARG C   5      -9.232  17.245 -29.570  1.00  0.00              
ATOM   2761 1HH2 ARG C   5     -11.136  20.090 -30.340  1.00  0.00              
ATOM   2762 2HH2 ARG C   5     -10.835  18.822 -29.169  1.00  0.00              
ATOM   2763  N   GLN C   6      -5.286  17.216 -36.162  1.00  0.00              
ATOM   2764  CA  GLN C   6      -4.244  16.558 -36.925  1.00  0.00              
ATOM   2765  C   GLN C   6      -4.571  15.089 -37.162  1.00  0.00              
ATOM   2766  O   GLN C   6      -5.332  14.475 -36.413  1.00  0.00              
ATOM   2767  CB  GLN C   6      -2.901  16.678 -36.200  1.00  0.00              
ATOM   2768  CG  GLN C   6      -2.434  18.109 -35.985  1.00  0.00              
ATOM   2769  CD  GLN C   6      -2.210  18.846 -37.292  1.00  0.00              
ATOM   2770  OE1 GLN C   6      -1.485  18.372 -38.173  1.00  0.00              
ATOM   2771  NE2 GLN C   6      -2.831  20.012 -37.426  1.00  0.00              
ATOM   2772  H   GLN C   6      -5.198  17.279 -35.159  1.00  0.00              
ATOM   2773  HA  GLN C   6      -4.167  17.017 -37.910  1.00  0.00              
ATOM   2774 1HB  GLN C   6      -3.016  16.180 -35.237  1.00  0.00              
ATOM   2775 2HB  GLN C   6      -2.169  16.138 -36.800  1.00  0.00              
ATOM   2776 1HG  GLN C   6      -2.929  18.793 -35.295  1.00  0.00              
ATOM   2777 2HG  GLN C   6      -1.462  17.823 -35.580  1.00  0.00              
ATOM   2778 1HE2 GLN C   6      -2.721  20.544 -38.267  1.00  0.00              
ATOM   2779 2HE2 GLN C   6      -3.409  20.360 -36.688  1.00  0.00              
ATOM   2780  N   PRO C   7      -4.019  14.509 -38.233  1.00  0.00              
ATOM   2781  CA  PRO C   7      -4.256  13.091 -38.525  1.00  0.00              
ATOM   2782  C   PRO C   7      -3.895  12.170 -37.364  1.00  0.00              
ATOM   2783  O   PRO C   7      -2.844  12.313 -36.739  1.00  0.00              
ATOM   2784  CB  PRO C   7      -3.369  12.828 -39.742  1.00  0.00              
ATOM   2785  CG  PRO C   7      -3.291  14.173 -40.423  1.00  0.00              
ATOM   2786  CD  PRO C   7      -3.155  15.118 -39.265  1.00  0.00              
ATOM   2787  HA  PRO C   7      -5.316  12.867 -38.716  1.00  0.00              
ATOM   2788 1HB  PRO C   7      -2.372  12.468 -39.442  1.00  0.00              
ATOM   2789 2HB  PRO C   7      -3.803  12.063 -40.400  1.00  0.00              
ATOM   2790 1HG  PRO C   7      -2.434  14.223 -41.111  1.00  0.00              
ATOM   2791 2HG  PRO C   7      -4.193  14.367 -41.022  1.00  0.00              
ATOM   2792 1HD  PRO C   7      -2.114  15.200 -38.918  1.00  0.00              
ATOM   2793 2HD  PRO C   7      -3.493  16.133 -39.515  1.00  0.00              
ATOM   2794  N   PRO C   8      -4.788  11.229 -37.045  1.00  0.00              
ATOM   2795  CA  PRO C   8      -4.509  10.273 -35.972  1.00  0.00              
ATOM   2796  C   PRO C   8      -3.161   9.605 -36.237  1.00  0.00              
ATOM   2797  O   PRO C   8      -2.868   9.206 -37.369  1.00  0.00              
ATOM   2798  CB  PRO C   8      -5.675   9.281 -36.022  1.00  0.00              
ATOM   2799  CG  PRO C   8      -6.798  10.056 -36.624  1.00  0.00              
ATOM   2800  CD  PRO C   8      -6.156  10.967 -37.637  1.00  0.00              
ATOM   2801  HA  PRO C   8      -4.427  10.752 -34.986  1.00  0.00              
ATOM   2802 1HB  PRO C   8      -5.430   8.399 -36.633  1.00  0.00              
ATOM   2803 2HB  PRO C   8      -5.938   8.915 -35.019  1.00  0.00              
ATOM   2804 1HG  PRO C   8      -7.532   9.391 -37.099  1.00  0.00              
ATOM   2805 2HG  PRO C   8      -7.336  10.636 -35.857  1.00  0.00              
ATOM   2806 1HD  PRO C   8      -6.077  10.496 -38.627  1.00  0.00              
ATOM   2807 2HD  PRO C   8      -6.717  11.904 -37.770  1.00  0.00              
ATOM   2808  N   LEU C   9      -2.351   9.481 -35.192  1.00  0.00              
ATOM   2809  CA  LEU C   9      -1.043   8.850 -35.316  1.00  0.00              
ATOM   2810  C   LEU C   9      -0.919   7.753 -34.263  1.00  0.00              
ATOM   2811  O   LEU C   9      -0.828   8.036 -33.073  1.00  0.00              
ATOM   2812  CB  LEU C   9       0.078   9.886 -35.164  1.00  0.00              
ATOM   2813  CG  LEU C   9       1.503   9.323 -35.251  1.00  0.00              
ATOM   2814  CD1 LEU C   9       1.739   8.710 -36.625  1.00  0.00              
ATOM   2815  CD2 LEU C   9       2.506  10.434 -34.976  1.00  0.00              
ATOM   2816  H   LEU C   9      -2.646   9.830 -34.289  1.00  0.00              
ATOM   2817  HA  LEU C   9      -0.954   8.384 -36.296  1.00  0.00              
ATOM   2818 1HB  LEU C   9      -0.133  10.505 -36.034  1.00  0.00              
ATOM   2819 2HB  LEU C   9      -0.041  10.480 -34.258  1.00  0.00              
ATOM   2820  HG  LEU C   9       1.606   8.578 -34.462  1.00  0.00              
ATOM   2821 1HD1 LEU C   9       2.753   8.313 -36.677  1.00  0.00              
ATOM   2822 2HD1 LEU C   9       1.025   7.903 -36.791  1.00  0.00              
ATOM   2823 3HD1 LEU C   9       1.608   9.474 -37.391  1.00  0.00              
ATOM   2824 1HD2 LEU C   9       3.518  10.032 -35.038  1.00  0.00              
ATOM   2825 2HD2 LEU C   9       2.383  11.226 -35.715  1.00  0.00              
ATOM   2826 3HD2 LEU C   9       2.337  10.839 -33.979  1.00  0.00              
ATOM   2827  N   VAL C  10      -0.912   6.498 -34.699  1.00  0.00              
ATOM   2828  CA  VAL C  10      -0.706   5.405 -33.769  1.00  0.00              
ATOM   2829  C   VAL C  10       0.793   5.256 -33.535  1.00  0.00              
ATOM   2830  O   VAL C  10       1.583   5.260 -34.487  1.00  0.00              
ATOM   2831  CB  VAL C  10      -1.304   4.099 -34.314  1.00  0.00              
ATOM   2832  CG1 VAL C  10      -0.966   2.930 -33.389  1.00  0.00              
ATOM   2833  CG2 VAL C  10      -2.819   4.265 -34.446  1.00  0.00              
ATOM   2834  H   VAL C  10      -1.052   6.291 -35.677  1.00  0.00              
ATOM   2835  HA  VAL C  10      -1.156   5.620 -32.799  1.00  0.00              
ATOM   2836  HB  VAL C  10      -0.903   3.917 -35.312  1.00  0.00              
ATOM   2837 1HG1 VAL C  10      -1.396   2.012 -33.792  1.00  0.00              
ATOM   2838 2HG1 VAL C  10       0.117   2.824 -33.321  1.00  0.00              
ATOM   2839 3HG1 VAL C  10      -1.377   3.120 -32.399  1.00  0.00              
ATOM   2840 1HG2 VAL C  10      -3.255   3.345 -34.832  1.00  0.00              
ATOM   2841 2HG2 VAL C  10      -3.247   4.486 -33.466  1.00  0.00              
ATOM   2842 3HG2 VAL C  10      -3.038   5.085 -35.129  1.00  0.00              
ATOM   2843  N   THR C  11       1.179   5.134 -32.268  1.00  0.00              
ATOM   2844  CA  THR C  11       2.589   5.078 -31.900  1.00  0.00              
ATOM   2845  C   THR C  11       2.938   3.903 -30.984  1.00  0.00              
ATOM   2846  O   THR C  11       4.100   3.718 -30.645  1.00  0.00              
ATOM   2847  CB  THR C  11       3.024   6.384 -31.209  1.00  0.00              
ATOM   2848  OG1 THR C  11       2.251   6.578 -30.018  1.00  0.00              
ATOM   2849  CG2 THR C  11       2.824   7.571 -32.138  1.00  0.00              
ATOM   2850  H   THR C  11       0.479   5.077 -31.541  1.00  0.00              
ATOM   2851  HA  THR C  11       3.197   4.925 -32.792  1.00  0.00              
ATOM   2852  HB  THR C  11       4.078   6.308 -30.940  1.00  0.00              
ATOM   2853  HG1 THR C  11       2.709   7.189 -29.436  1.00  0.00              
ATOM   2854 1HG2 THR C  11       3.138   8.484 -31.632  1.00  0.00              
ATOM   2855 2HG2 THR C  11       3.420   7.432 -33.040  1.00  0.00              
ATOM   2856 3HG2 THR C  11       1.771   7.648 -32.407  1.00  0.00              
ATOM   2857  N   GLY C  12       1.935   3.134 -30.569  1.00  0.00              
ATOM   2858  CA  GLY C  12       2.194   1.929 -29.795  1.00  0.00              
ATOM   2859  C   GLY C  12       1.120   0.881 -30.032  1.00  0.00              
ATOM   2860  O   GLY C  12      -0.022   1.233 -30.296  1.00  0.00              
ATOM   2861  H   GLY C  12       0.982   3.380 -30.792  1.00  0.00              
ATOM   2862 1HA  GLY C  12       3.161   1.519 -30.088  1.00  0.00              
ATOM   2863 2HA  GLY C  12       2.214   2.183 -28.736  1.00  0.00              
ATOM   2864  N   ILE C  13       1.478  -0.397 -29.938  1.00  0.00              
ATOM   2865  CA  ILE C  13       0.523  -1.489 -30.123  1.00  0.00              
ATOM   2866  C   ILE C  13       0.869  -2.603 -29.133  1.00  0.00              
ATOM   2867  O   ILE C  13       2.036  -2.992 -28.997  1.00  0.00              
ATOM   2868  CB  ILE C  13       0.562  -2.005 -31.590  1.00  0.00              
ATOM   2869  CG1 ILE C  13      -0.446  -3.146 -31.775  1.00  0.00              
ATOM   2870  CG2 ILE C  13       1.969  -2.458 -31.961  1.00  0.00              
ATOM   2871  CD1 ILE C  13      -1.888  -2.699 -31.767  1.00  0.00              
ATOM   2872  H   ILE C  13       2.443  -0.618 -29.731  1.00  0.00              
ATOM   2873  HA  ILE C  13      -0.487  -1.161 -29.879  1.00  0.00              
ATOM   2874  HB  ILE C  13       0.251  -1.201 -32.257  1.00  0.00              
ATOM   2875 1HG1 ILE C  13      -0.221  -3.625 -32.726  1.00  0.00              
ATOM   2876 2HG1 ILE C  13      -0.283  -3.856 -30.963  1.00  0.00              
ATOM   2877 1HG2 ILE C  13       1.977  -2.816 -32.990  1.00  0.00              
ATOM   2878 2HG2 ILE C  13       2.659  -1.621 -31.863  1.00  0.00              
ATOM   2879 3HG2 ILE C  13       2.280  -3.263 -31.295  1.00  0.00              
ATOM   2880 1HD1 ILE C  13      -2.538  -3.566 -31.901  1.00  0.00              
ATOM   2881 2HD1 ILE C  13      -2.117  -2.222 -30.813  1.00  0.00              
ATOM   2882 3HD1 ILE C  13      -2.055  -1.992 -32.576  1.00  0.00              
ATOM   2883  N   SER C  14      -0.146  -3.108 -28.435  1.00  0.00              
ATOM   2884  CA  SER C  14       0.041  -4.183 -27.467  1.00  0.00              
ATOM   2885  C   SER C  14      -1.106  -5.191 -27.440  1.00  0.00              
ATOM   2886  O   SER C  14      -2.239  -4.832 -27.124  1.00  0.00              
ATOM   2887  CB  SER C  14       0.235  -3.588 -26.086  1.00  0.00              
ATOM   2888  OG  SER C  14       0.380  -4.575 -25.103  1.00  0.00              
ATOM   2889  H   SER C  14      -1.074  -2.733 -28.579  1.00  0.00              
ATOM   2890  HA  SER C  14       0.972  -4.734 -27.606  1.00  0.00              
ATOM   2891 1HB  SER C  14       1.129  -2.965 -26.098  1.00  0.00              
ATOM   2892 2HB  SER C  14      -0.632  -2.973 -25.846  1.00  0.00              
ATOM   2893  HG  SER C  14       0.801  -4.195 -24.328  1.00  0.00              
ATOM   2894  N   PRO C  15      -0.829  -6.467 -27.781  1.00  0.00              
ATOM   2895  CA  PRO C  15       0.464  -7.018 -28.207  1.00  0.00              
ATOM   2896  C   PRO C  15       0.759  -6.595 -29.641  1.00  0.00              
ATOM   2897  O   PRO C  15      -0.150  -6.197 -30.360  1.00  0.00              
ATOM   2898  CB  PRO C  15       0.240  -8.524 -28.098  1.00  0.00              
ATOM   2899  CG  PRO C  15      -1.203  -8.641 -28.509  1.00  0.00              
ATOM   2900  CD  PRO C  15      -1.845  -7.499 -27.731  1.00  0.00              
ATOM   2901  HA  PRO C  15       1.305  -6.645 -27.604  1.00  0.00              
ATOM   2902 1HB  PRO C  15       0.917  -9.079 -28.761  1.00  0.00              
ATOM   2903 2HB  PRO C  15       0.423  -8.886 -27.075  1.00  0.00              
ATOM   2904 1HG  PRO C  15      -1.317  -8.532 -29.598  1.00  0.00              
ATOM   2905 2HG  PRO C  15      -1.615  -9.624 -28.238  1.00  0.00              
ATOM   2906 1HD  PRO C  15      -2.780  -7.154 -28.197  1.00  0.00              
ATOM   2907 2HD  PRO C  15      -2.086  -7.783 -26.699  1.00  0.00              
ATOM   2908  N   ASN C  16       2.018  -6.697 -30.067  1.00  0.00              
ATOM   2909  CA  ASN C  16       2.382  -6.301 -31.425  1.00  0.00              
ATOM   2910  C   ASN C  16       2.128  -7.392 -32.473  1.00  0.00              
ATOM   2911  O   ASN C  16       2.396  -7.209 -33.663  1.00  0.00              
ATOM   2912  CB  ASN C  16       3.834  -5.865 -31.482  1.00  0.00              
ATOM   2913  CG  ASN C  16       4.811  -6.972 -31.201  1.00  0.00              
ATOM   2914  OD1 ASN C  16       4.425  -8.120 -30.952  1.00  0.00              
ATOM   2915  ND2 ASN C  16       6.070  -6.617 -31.159  1.00  0.00              
ATOM   2916  H   ASN C  16       2.733  -7.051 -29.450  1.00  0.00              
ATOM   2917  HA  ASN C  16       1.765  -5.459 -31.743  1.00  0.00              
ATOM   2918 1HB  ASN C  16       4.204  -5.264 -32.315  1.00  0.00              
ATOM   2919 2HB  ASN C  16       3.747  -5.239 -30.593  1.00  0.00              
ATOM   2920 1HD2 ASN C  16       6.776  -7.302 -30.976  1.00  0.00              
ATOM   2921 2HD2 ASN C  16       6.326  -5.663 -31.308  1.00  0.00              
ATOM   2922  N   GLU C  17       1.610  -8.527 -32.030  1.00  0.00              
ATOM   2923  CA  GLU C  17       1.350  -9.642 -32.931  1.00  0.00              
ATOM   2924  C   GLU C  17       0.245 -10.477 -32.321  1.00  0.00              
ATOM   2925  O   GLU C  17       0.052 -10.476 -31.103  1.00  0.00              
ATOM   2926  CB  GLU C  17       2.606 -10.486 -33.162  1.00  0.00              
ATOM   2927  CG  GLU C  17       3.136 -11.179 -31.915  1.00  0.00              
ATOM   2928  CD  GLU C  17       4.418 -11.910 -32.200  1.00  0.00              
ATOM   2929  OE1 GLU C  17       4.860 -11.880 -33.323  1.00  0.00              
ATOM   2930  OE2 GLU C  17       5.016 -12.403 -31.272  1.00  0.00              
ATOM   2931  H   GLU C  17       1.391  -8.625 -31.049  1.00  0.00              
ATOM   2932  HA  GLU C  17       1.014  -9.265 -33.898  1.00  0.00              
ATOM   2933 1HB  GLU C  17       2.353 -11.234 -33.913  1.00  0.00              
ATOM   2934 2HB  GLU C  17       3.371  -9.817 -33.558  1.00  0.00              
ATOM   2935 1HG  GLU C  17       3.282 -10.504 -31.073  1.00  0.00              
ATOM   2936 2HG  GLU C  17       2.355 -11.898 -31.671  1.00  0.00              
ATOM   2937  N   GLY C  18      -0.479 -11.197 -33.174  1.00  0.00              
ATOM   2938  CA  GLY C  18      -1.556 -12.027 -32.684  1.00  0.00              
ATOM   2939  C   GLY C  18      -2.435 -12.558 -33.793  1.00  0.00              
ATOM   2940  O   GLY C  18      -2.411 -12.073 -34.925  1.00  0.00              
ATOM   2941  H   GLY C  18      -0.285 -11.172 -34.164  1.00  0.00              
ATOM   2942 1HA  GLY C  18      -1.135 -12.876 -32.146  1.00  0.00              
ATOM   2943 2HA  GLY C  18      -2.177 -11.441 -32.007  1.00  0.00              
ATOM   2944  N   ILE C  19      -3.216 -13.572 -33.452  1.00  0.00              
ATOM   2945  CA  ILE C  19      -4.016 -14.305 -34.414  1.00  0.00              
ATOM   2946  C   ILE C  19      -5.327 -13.555 -34.630  1.00  0.00              
ATOM   2947  O   ILE C  19      -5.665 -12.650 -33.865  1.00  0.00              
ATOM   2948  CB  ILE C  19      -4.305 -15.744 -33.950  1.00  0.00              
ATOM   2949  CG1 ILE C  19      -5.132 -15.734 -32.661  1.00  0.00              
ATOM   2950  CG2 ILE C  19      -3.006 -16.508 -33.745  1.00  0.00              
ATOM   2951  CD1 ILE C  19      -5.667 -17.092 -32.268  1.00  0.00              
ATOM   2952  H   ILE C  19      -3.249 -13.842 -32.478  1.00  0.00              
ATOM   2953  HA  ILE C  19      -3.519 -14.336 -35.383  1.00  0.00              
ATOM   2954  HB  ILE C  19      -4.907 -16.247 -34.705  1.00  0.00              
ATOM   2955 1HG1 ILE C  19      -4.492 -15.352 -31.867  1.00  0.00              
ATOM   2956 2HG1 ILE C  19      -5.965 -15.047 -32.817  1.00  0.00              
ATOM   2957 1HG2 ILE C  19      -3.228 -17.523 -33.417  1.00  0.00              
ATOM   2958 2HG2 ILE C  19      -2.453 -16.544 -34.683  1.00  0.00              
ATOM   2959 3HG2 ILE C  19      -2.403 -16.006 -32.988  1.00  0.00              
ATOM   2960 1HD1 ILE C  19      -6.243 -17.004 -31.347  1.00  0.00              
ATOM   2961 2HD1 ILE C  19      -6.310 -17.475 -33.062  1.00  0.00              
ATOM   2962 3HD1 ILE C  19      -4.837 -17.779 -32.111  1.00  0.00              
ATOM   2963  N   PRO C  20      -6.076 -13.907 -35.685  1.00  0.00              
ATOM   2964  CA  PRO C  20      -7.387 -13.287 -35.874  1.00  0.00              
ATOM   2965  C   PRO C  20      -8.241 -13.381 -34.610  1.00  0.00              
ATOM   2966  O   PRO C  20      -8.237 -14.396 -33.903  1.00  0.00              
ATOM   2967  CB  PRO C  20      -8.002 -14.066 -37.041  1.00  0.00              
ATOM   2968  CG  PRO C  20      -6.829 -14.566 -37.813  1.00  0.00              
ATOM   2969  CD  PRO C  20      -5.796 -14.929 -36.779  1.00  0.00              
ATOM   2970  HA  PRO C  20      -7.322 -12.210 -36.088  1.00  0.00              
ATOM   2971 1HB  PRO C  20      -8.629 -14.897 -36.686  1.00  0.00              
ATOM   2972 2HB  PRO C  20      -8.642 -13.422 -37.663  1.00  0.00              
ATOM   2973 1HG  PRO C  20      -7.098 -15.439 -38.425  1.00  0.00              
ATOM   2974 2HG  PRO C  20      -6.447 -13.797 -38.500  1.00  0.00              
ATOM   2975 1HD  PRO C  20      -5.910 -15.963 -36.422  1.00  0.00              
ATOM   2976 2HD  PRO C  20      -4.771 -14.832 -37.163  1.00  0.00              
ATOM   2977  N   TRP C  21      -8.956 -12.295 -34.334  1.00  0.00              
ATOM   2978  CA  TRP C  21      -9.830 -12.172 -33.176  1.00  0.00              
ATOM   2979  C   TRP C  21      -9.096 -11.933 -31.857  1.00  0.00              
ATOM   2980  O   TRP C  21      -9.656 -12.103 -30.775  1.00  0.00              
ATOM   2981  CB  TRP C  21     -10.695 -13.428 -33.056  1.00  0.00              
ATOM   2982  CG  TRP C  21     -11.833 -13.281 -32.092  1.00  0.00              
ATOM   2983  CD1 TRP C  21     -11.964 -13.902 -30.886  1.00  0.00              
ATOM   2984  CD2 TRP C  21     -12.997 -12.462 -32.252  1.00  0.00              
ATOM   2985  NE1 TRP C  21     -13.139 -13.522 -30.284  1.00  0.00              
ATOM   2986  CE2 TRP C  21     -13.790 -12.636 -31.104  1.00  0.00              
ATOM   2987  CE3 TRP C  21     -13.444 -11.595 -33.257  1.00  0.00              
ATOM   2988  CZ2 TRP C  21     -15.001 -11.983 -30.931  1.00  0.00              
ATOM   2989  CZ3 TRP C  21     -14.658 -10.940 -33.083  1.00  0.00              
ATOM   2990  CH2 TRP C  21     -15.413 -11.128 -31.953  1.00  0.00              
ATOM   2991  H   TRP C  21      -8.877 -11.519 -34.975  1.00  0.00              
ATOM   2992  HA  TRP C  21     -10.477 -11.302 -33.292  1.00  0.00              
ATOM   2993 1HB  TRP C  21     -11.134 -13.677 -34.022  1.00  0.00              
ATOM   2994 2HB  TRP C  21     -10.093 -14.266 -32.704  1.00  0.00              
ATOM   2995  HD1 TRP C  21     -11.162 -14.575 -30.588  1.00  0.00              
ATOM   2996  HE1 TRP C  21     -13.470 -13.843 -29.386  1.00  0.00              
ATOM   2997  HE3 TRP C  21     -12.883 -11.408 -34.172  1.00  0.00              
ATOM   2998  HZ2 TRP C  21     -15.569 -12.161 -30.018  1.00  0.00              
ATOM   2999  HZ3 TRP C  21     -14.995 -10.269 -33.874  1.00  0.00              
ATOM   3000  HH2 TRP C  21     -16.359 -10.594 -31.856  1.00  0.00              
ATOM   3001  N   THR C  22      -7.833 -11.530 -31.962  1.00  0.00              
ATOM   3002  CA  THR C  22      -7.038 -11.159 -30.793  1.00  0.00              
ATOM   3003  C   THR C  22      -7.374  -9.698 -30.498  1.00  0.00              
ATOM   3004  O   THR C  22      -7.316  -8.859 -31.394  1.00  0.00              
ATOM   3005  CB  THR C  22      -5.524 -11.327 -31.019  1.00  0.00              
ATOM   3006  OG1 THR C  22      -5.230 -12.699 -31.311  1.00  0.00              
ATOM   3007  CG2 THR C  22      -4.749 -10.898 -29.783  1.00  0.00              
ATOM   3008  H   THR C  22      -7.412 -11.480 -32.878  1.00  0.00              
ATOM   3009  HA  THR C  22      -7.321 -11.780 -29.942  1.00  0.00              
ATOM   3010  HB  THR C  22      -5.222 -10.712 -31.867  1.00  0.00              
ATOM   3011  HG1 THR C  22      -5.765 -13.266 -30.749  1.00  0.00              
ATOM   3012 1HG2 THR C  22      -3.681 -11.023 -29.962  1.00  0.00              
ATOM   3013 2HG2 THR C  22      -4.961  -9.851 -29.566  1.00  0.00              
ATOM   3014 3HG2 THR C  22      -5.049 -11.512 -28.935  1.00  0.00              
ATOM   3015  N   LYS C  23      -7.723  -9.400 -29.254  1.00  0.00              
ATOM   3016  CA  LYS C  23      -8.032  -8.035 -28.850  1.00  0.00              
ATOM   3017  C   LYS C  23      -6.720  -7.297 -28.599  1.00  0.00              
ATOM   3018  O   LYS C  23      -5.887  -7.768 -27.833  1.00  0.00              
ATOM   3019  CB  LYS C  23      -8.916  -8.014 -27.603  1.00  0.00              
ATOM   3020  CG  LYS C  23      -9.344  -6.621 -27.159  1.00  0.00              
ATOM   3021  CD  LYS C  23     -10.265  -6.685 -25.950  1.00  0.00              
ATOM   3022  CE  LYS C  23     -10.692  -5.294 -25.505  1.00  0.00              
ATOM   3023  NZ  LYS C  23     -11.589  -5.340 -24.318  1.00  0.00              
ATOM   3024  H   LYS C  23      -7.775 -10.142 -28.569  1.00  0.00              
ATOM   3025  HA  LYS C  23      -8.562  -7.524 -29.654  1.00  0.00              
ATOM   3026 1HB  LYS C  23      -9.800  -8.611 -27.828  1.00  0.00              
ATOM   3027 2HB  LYS C  23      -8.351  -8.492 -26.802  1.00  0.00              
ATOM   3028 1HG  LYS C  23      -8.451  -6.049 -26.907  1.00  0.00              
ATOM   3029 2HG  LYS C  23      -9.863  -6.138 -27.986  1.00  0.00              
ATOM   3030 1HD  LYS C  23     -11.147  -7.269 -26.215  1.00  0.00              
ATOM   3031 2HD  LYS C  23      -9.735  -7.179 -25.135  1.00  0.00              
ATOM   3032 1HE  LYS C  23      -9.798  -4.723 -25.262  1.00  0.00              
ATOM   3033 2HE  LYS C  23     -11.213  -4.815 -26.334  1.00  0.00              
ATOM   3034 1HZ  LYS C  23     -11.849  -4.399 -24.056  1.00  0.00              
ATOM   3035 2HZ  LYS C  23     -12.420  -5.869 -24.544  1.00  0.00              
ATOM   3036 3HZ  LYS C  23     -11.107  -5.782 -23.549  1.00  0.00              
ATOM   3037  N   VAL C  24      -6.535  -6.146 -29.238  1.00  0.00              
ATOM   3038  CA  VAL C  24      -5.315  -5.366 -29.043  1.00  0.00              
ATOM   3039  C   VAL C  24      -5.571  -3.950 -28.534  1.00  0.00              
ATOM   3040  O   VAL C  24      -6.635  -3.368 -28.769  1.00  0.00              
ATOM   3041  CB  VAL C  24      -4.501  -5.243 -30.349  1.00  0.00              
ATOM   3042  CG1 VAL C  24      -4.120  -6.632 -30.874  1.00  0.00              
ATOM   3043  CG2 VAL C  24      -5.300  -4.484 -31.386  1.00  0.00              
ATOM   3044  H   VAL C  24      -7.244  -5.800 -29.869  1.00  0.00              
ATOM   3045  HA  VAL C  24      -4.686  -5.803 -28.266  1.00  0.00              
ATOM   3046  HB  VAL C  24      -3.600  -4.667 -30.152  1.00  0.00              
ATOM   3047 1HG1 VAL C  24      -3.545  -6.530 -31.794  1.00  0.00              
ATOM   3048 2HG1 VAL C  24      -3.518  -7.151 -30.127  1.00  0.00              
ATOM   3049 3HG1 VAL C  24      -5.025  -7.207 -31.073  1.00  0.00              
ATOM   3050 1HG2 VAL C  24      -4.720  -4.403 -32.304  1.00  0.00              
ATOM   3051 2HG2 VAL C  24      -6.230  -5.016 -31.589  1.00  0.00              
ATOM   3052 3HG2 VAL C  24      -5.526  -3.487 -31.010  1.00  0.00              
ATOM   3053  N   THR C  25      -4.586  -3.408 -27.826  1.00  0.00              
ATOM   3054  CA  THR C  25      -4.663  -2.039 -27.363  1.00  0.00              
ATOM   3055  C   THR C  25      -3.835  -1.196 -28.328  1.00  0.00              
ATOM   3056  O   THR C  25      -2.660  -1.481 -28.557  1.00  0.00              
ATOM   3057  CB  THR C  25      -4.141  -1.872 -25.924  1.00  0.00              
ATOM   3058  OG1 THR C  25      -4.933  -2.667 -25.031  1.00  0.00              
ATOM   3059  CG2 THR C  25      -4.211  -0.414 -25.497  1.00  0.00              
ATOM   3060  H   THR C  25      -3.766  -3.957 -27.607  1.00  0.00              
ATOM   3061  HA  THR C  25      -5.698  -1.697 -27.391  1.00  0.00              
ATOM   3062  HB  THR C  25      -3.107  -2.214 -25.880  1.00  0.00              
ATOM   3063  HG1 THR C  25      -5.857  -2.611 -25.287  1.00  0.00              
ATOM   3064 1HG2 THR C  25      -3.838  -0.317 -24.477  1.00  0.00              
ATOM   3065 2HG2 THR C  25      -3.601   0.190 -26.167  1.00  0.00              
ATOM   3066 3HG2 THR C  25      -5.244  -0.073 -25.539  1.00  0.00              
ATOM   3067  N   ILE C  26      -4.473  -0.183 -28.912  1.00  0.00              
ATOM   3068  CA  ILE C  26      -3.818   0.743 -29.830  1.00  0.00              
ATOM   3069  C   ILE C  26      -3.574   2.078 -29.129  1.00  0.00              
ATOM   3070  O   ILE C  26      -4.525   2.758 -28.729  1.00  0.00              
ATOM   3071  CB  ILE C  26      -4.707   1.002 -31.068  1.00  0.00              
ATOM   3072  CG1 ILE C  26      -4.959  -0.308 -31.820  1.00  0.00              
ATOM   3073  CG2 ILE C  26      -4.047   2.013 -31.983  1.00  0.00              
ATOM   3074  CD1 ILE C  26      -6.002  -0.201 -32.931  1.00  0.00              
ATOM   3075  H   ILE C  26      -5.453  -0.055 -28.700  1.00  0.00              
ATOM   3076  HA  ILE C  26      -2.832   0.373 -30.109  1.00  0.00              
ATOM   3077  HB  ILE C  26      -5.675   1.383 -30.737  1.00  0.00              
ATOM   3078 1HG1 ILE C  26      -4.007  -0.623 -32.248  1.00  0.00              
ATOM   3079 2HG1 ILE C  26      -5.287  -1.046 -31.088  1.00  0.00              
ATOM   3080 1HG2 ILE C  26      -4.682   2.188 -32.852  1.00  0.00              
ATOM   3081 2HG2 ILE C  26      -3.902   2.950 -31.446  1.00  0.00              
ATOM   3082 3HG2 ILE C  26      -3.082   1.629 -32.312  1.00  0.00              
ATOM   3083 1HD1 ILE C  26      -6.122  -1.171 -33.416  1.00  0.00              
ATOM   3084 2HD1 ILE C  26      -6.957   0.112 -32.505  1.00  0.00              
ATOM   3085 3HD1 ILE C  26      -5.677   0.533 -33.667  1.00  0.00              
ATOM   3086  N   ARG C  27      -2.304   2.446 -28.972  1.00  0.00              
ATOM   3087  CA  ARG C  27      -1.947   3.689 -28.284  1.00  0.00              
ATOM   3088  C   ARG C  27      -1.393   4.686 -29.298  1.00  0.00              
ATOM   3089  O   ARG C  27      -0.655   4.316 -30.216  1.00  0.00              
ATOM   3090  CB  ARG C  27      -0.897   3.437 -27.203  1.00  0.00              
ATOM   3091  CG  ARG C  27      -1.318   2.434 -26.132  1.00  0.00              
ATOM   3092  CD  ARG C  27      -2.627   2.838 -25.474  1.00  0.00              
ATOM   3093  NE  ARG C  27      -2.662   4.237 -25.044  1.00  0.00              
ATOM   3094  CZ  ARG C  27      -2.135   4.689 -23.910  1.00  0.00              
ATOM   3095  NH1 ARG C  27      -1.518   3.858 -23.078  1.00  0.00              
ATOM   3096  NH2 ARG C  27      -2.252   5.968 -23.587  1.00  0.00              
ATOM   3097  H   ARG C  27      -1.570   1.856 -29.334  1.00  0.00              
ATOM   3098  HA  ARG C  27      -2.836   4.131 -27.835  1.00  0.00              
ATOM   3099 1HB  ARG C  27      -0.003   3.072 -27.708  1.00  0.00              
ATOM   3100 2HB  ARG C  27      -0.684   4.397 -26.735  1.00  0.00              
ATOM   3101 1HG  ARG C  27      -1.435   1.456 -26.597  1.00  0.00              
ATOM   3102 2HG  ARG C  27      -0.533   2.385 -25.376  1.00  0.00              
ATOM   3103 1HD  ARG C  27      -3.441   2.687 -26.183  1.00  0.00              
ATOM   3104 2HD  ARG C  27      -2.787   2.215 -24.595  1.00  0.00              
ATOM   3105  HE  ARG C  27      -3.065   5.041 -25.503  1.00  0.00              
ATOM   3106 1HH1 ARG C  27      -1.447   2.879 -23.307  1.00  0.00              
ATOM   3107 2HH1 ARG C  27      -1.120   4.212 -22.220  1.00  0.00              
ATOM   3108 1HH2 ARG C  27      -2.742   6.598 -24.206  1.00  0.00              
ATOM   3109 2HH2 ARG C  27      -1.851   6.305 -22.726  1.00  0.00              
ATOM   3110  N   GLY C  28      -1.751   5.948 -29.126  1.00  0.00              
ATOM   3111  CA  GLY C  28      -1.303   6.956 -30.062  1.00  0.00              
ATOM   3112  C   GLY C  28      -1.695   8.363 -29.655  1.00  0.00              
ATOM   3113  O   GLY C  28      -1.955   8.636 -28.476  1.00  0.00              
ATOM   3114  H   GLY C  28      -2.334   6.224 -28.347  1.00  0.00              
ATOM   3115 1HA  GLY C  28      -0.216   6.916 -30.136  1.00  0.00              
ATOM   3116 2HA  GLY C  28      -1.740   6.754 -31.039  1.00  0.00              
ATOM   3117  N   GLU C  29      -1.741   9.243 -30.647  1.00  0.00              
ATOM   3118  CA  GLU C  29      -2.125  10.636 -30.460  1.00  0.00              
ATOM   3119  C   GLU C  29      -3.218  10.994 -31.440  1.00  0.00              
ATOM   3120  O   GLU C  29      -3.216  10.519 -32.575  1.00  0.00              
ATOM   3121  CB  GLU C  29      -0.940  11.562 -30.750  1.00  0.00              
ATOM   3122  CG  GLU C  29       0.250  11.407 -29.842  1.00  0.00              
ATOM   3123  CD  GLU C  29       1.360  12.383 -30.207  1.00  0.00              
ATOM   3124  OE1 GLU C  29       1.176  13.152 -31.172  1.00  0.00              
ATOM   3125  OE2 GLU C  29       2.405  12.382 -29.527  1.00  0.00              
ATOM   3126  H   GLU C  29      -1.496   8.920 -31.572  1.00  0.00              
ATOM   3127  HA  GLU C  29      -2.523  10.778 -29.455  1.00  0.00              
ATOM   3128 1HB  GLU C  29      -0.625  11.363 -31.775  1.00  0.00              
ATOM   3129 2HB  GLU C  29      -1.308  12.585 -30.675  1.00  0.00              
ATOM   3130 1HG  GLU C  29       0.007  11.516 -28.786  1.00  0.00              
ATOM   3131 2HG  GLU C  29       0.586  10.389 -30.031  1.00  0.00              
ATOM   3132  N   ASN C  30      -4.132  11.851 -30.994  1.00  0.00              
ATOM   3133  CA  ASN C  30      -5.231  12.329 -31.824  1.00  0.00              
ATOM   3134  C   ASN C  30      -6.040  11.178 -32.400  1.00  0.00              
ATOM   3135  O   ASN C  30      -6.376  11.187 -33.595  1.00  0.00              
ATOM   3136  CB  ASN C  30      -4.686  13.184 -32.965  1.00  0.00              
ATOM   3137  CG  ASN C  30      -3.934  14.405 -32.470  1.00  0.00              
ATOM   3138  OD1 ASN C  30      -4.473  15.227 -31.731  1.00  0.00              
ATOM   3139  ND2 ASN C  30      -2.676  14.529 -32.877  1.00  0.00              
ATOM   3140  H   ASN C  30      -4.055  12.180 -30.041  1.00  0.00              
ATOM   3141  HA  ASN C  30      -5.924  12.915 -31.218  1.00  0.00              
ATOM   3142 1HB  ASN C  30      -4.149  12.727 -33.797  1.00  0.00              
ATOM   3143 2HB  ASN C  30      -5.679  13.488 -33.296  1.00  0.00              
ATOM   3144 1HD2 ASN C  30      -2.132  15.313 -32.583  1.00  0.00              
ATOM   3145 2HD2 ASN C  30      -2.275  13.836 -33.477  1.00  0.00              
ATOM   3146  N   LEU C  31      -6.360  10.196 -31.563  1.00  0.00              
ATOM   3147  CA  LEU C  31      -7.072   9.032 -32.068  1.00  0.00              
ATOM   3148  C   LEU C  31      -8.586   9.215 -31.978  1.00  0.00              
ATOM   3149  O   LEU C  31      -9.348   8.294 -32.260  1.00  0.00              
ATOM   3150  CB  LEU C  31      -6.628   7.757 -31.334  1.00  0.00              
ATOM   3151  CG  LEU C  31      -5.121   7.436 -31.413  1.00  0.00              
ATOM   3152  CD1 LEU C  31      -4.840   6.097 -30.726  1.00  0.00              
ATOM   3153  CD2 LEU C  31      -4.653   7.390 -32.877  1.00  0.00              
ATOM   3154  H   LEU C  31      -6.120  10.238 -30.582  1.00  0.00              
ATOM   3155  HA  LEU C  31      -6.845   8.896 -33.125  1.00  0.00              
ATOM   3156 1HB  LEU C  31      -6.895   8.036 -30.316  1.00  0.00              
ATOM   3157 2HB  LEU C  31      -7.215   6.890 -31.638  1.00  0.00              
ATOM   3158  HG  LEU C  31      -4.588   8.254 -30.926  1.00  0.00              
ATOM   3159 1HD1 LEU C  31      -3.774   5.874 -30.784  1.00  0.00              
ATOM   3160 2HD1 LEU C  31      -5.141   6.155 -29.680  1.00  0.00              
ATOM   3161 3HD1 LEU C  31      -5.401   5.307 -31.222  1.00  0.00              
ATOM   3162 1HD2 LEU C  31      -3.587   7.161 -32.910  1.00  0.00              
ATOM   3163 2HD2 LEU C  31      -5.208   6.618 -33.412  1.00  0.00              
ATOM   3164 3HD2 LEU C  31      -4.831   8.357 -33.346  1.00  0.00              
ATOM   3165  N   GLY C  32      -9.017  10.410 -31.593  1.00  0.00              
ATOM   3166  CA  GLY C  32     -10.437  10.699 -31.535  1.00  0.00              
ATOM   3167  C   GLY C  32     -10.856  11.428 -30.276  1.00  0.00              
ATOM   3168  O   GLY C  32     -10.269  11.243 -29.210  1.00  0.00              
ATOM   3169  H   GLY C  32      -8.358  11.131 -31.336  1.00  0.00              
ATOM   3170 1HA  GLY C  32     -10.709  11.322 -32.387  1.00  0.00              
ATOM   3171 2HA  GLY C  32     -10.993   9.763 -31.580  1.00  0.00              
ATOM   3172  N   THR C  33     -11.876  12.262 -30.405  1.00  0.00              
ATOM   3173  CA  THR C  33     -12.337  13.067 -29.288  1.00  0.00              
ATOM   3174  C   THR C  33     -13.426  12.325 -28.517  1.00  0.00              
ATOM   3175  O   THR C  33     -13.757  12.699 -27.404  1.00  0.00              
ATOM   3176  CB  THR C  33     -12.854  14.448 -29.784  1.00  0.00              
ATOM   3177  OG1 THR C  33     -13.993  14.268 -30.631  1.00  0.00              
ATOM   3178  CG2 THR C  33     -11.771  15.158 -30.595  1.00  0.00              
ATOM   3179  H   THR C  33     -12.346  12.342 -31.296  1.00  0.00              
ATOM   3180  HA  THR C  33     -11.515  13.239 -28.593  1.00  0.00              
ATOM   3181  HB  THR C  33     -13.121  15.057 -28.920  1.00  0.00              
ATOM   3182  HG1 THR C  33     -14.488  15.089 -30.680  1.00  0.00              
ATOM   3183 1HG2 THR C  33     -12.146  16.123 -30.936  1.00  0.00              
ATOM   3184 2HG2 THR C  33     -10.889  15.309 -29.971  1.00  0.00              
ATOM   3185 3HG2 THR C  33     -11.504  14.548 -31.457  1.00  0.00              
ATOM   3186  N   GLY C  34     -13.960  11.257 -29.101  1.00  0.00              
ATOM   3187  CA  GLY C  34     -15.002  10.486 -28.443  1.00  0.00              
ATOM   3188  C   GLY C  34     -15.446   9.324 -29.309  1.00  0.00              
ATOM   3189  O   GLY C  34     -15.041   9.234 -30.464  1.00  0.00              
ATOM   3190  H   GLY C  34     -13.640  10.971 -30.017  1.00  0.00              
ATOM   3191 1HA  GLY C  34     -14.618  10.102 -27.498  1.00  0.00              
ATOM   3192 2HA  GLY C  34     -15.856  11.135 -28.250  1.00  0.00              
ATOM   3193  N   PRO C  35     -16.291   8.421 -28.786  1.00  0.00              
ATOM   3194  CA  PRO C  35     -16.810   7.261 -29.527  1.00  0.00              
ATOM   3195  C   PRO C  35     -17.510   7.624 -30.832  1.00  0.00              
ATOM   3196  O   PRO C  35     -17.436   6.896 -31.831  1.00  0.00              
ATOM   3197  CB  PRO C  35     -17.768   6.621 -28.526  1.00  0.00              
ATOM   3198  CG  PRO C  35     -17.178   6.980 -27.194  1.00  0.00              
ATOM   3199  CD  PRO C  35     -16.768   8.417 -27.403  1.00  0.00              
ATOM   3200  HA  PRO C  35     -16.015   6.572 -29.849  1.00  0.00              
ATOM   3201 1HB  PRO C  35     -18.789   7.014 -28.637  1.00  0.00              
ATOM   3202 2HB  PRO C  35     -17.828   5.530 -28.663  1.00  0.00              
ATOM   3203 1HG  PRO C  35     -17.914   6.863 -26.386  1.00  0.00              
ATOM   3204 2HG  PRO C  35     -16.325   6.330 -26.949  1.00  0.00              
ATOM   3205 1HD  PRO C  35     -17.608   9.113 -27.264  1.00  0.00              
ATOM   3206 2HD  PRO C  35     -15.975   8.728 -26.708  1.00  0.00              
ATOM   3207  N   THR C  36     -18.177   8.769 -30.822  1.00  0.00              
ATOM   3208  CA  THR C  36     -18.879   9.259 -31.996  1.00  0.00              
ATOM   3209  C   THR C  36     -17.980   9.948 -33.017  1.00  0.00              
ATOM   3210  O   THR C  36     -18.350  10.078 -34.187  1.00  0.00              
ATOM   3211  CB  THR C  36     -19.975  10.238 -31.565  1.00  0.00              
ATOM   3212  OG1 THR C  36     -19.376  11.364 -30.920  1.00  0.00              
ATOM   3213  CG2 THR C  36     -20.913   9.569 -30.589  1.00  0.00              
ATOM   3214  H   THR C  36     -18.196   9.316 -29.973  1.00  0.00              
ATOM   3215  HA  THR C  36     -19.318   8.422 -32.539  1.00  0.00              
ATOM   3216  HB  THR C  36     -20.530  10.558 -32.447  1.00  0.00              
ATOM   3217  HG1 THR C  36     -19.989  12.102 -30.929  1.00  0.00              
ATOM   3218 1HG2 THR C  36     -21.690  10.273 -30.290  1.00  0.00              
ATOM   3219 2HG2 THR C  36     -21.372   8.701 -31.063  1.00  0.00              
ATOM   3220 3HG2 THR C  36     -20.355   9.250 -29.710  1.00  0.00              
ATOM   3221  N   ASP C  37     -16.797  10.371 -32.573  1.00  0.00              
ATOM   3222  CA  ASP C  37     -15.799  10.964 -33.465  1.00  0.00              
ATOM   3223  C   ASP C  37     -15.032   9.931 -34.301  1.00  0.00              
ATOM   3224  O   ASP C  37     -14.706  10.162 -35.466  1.00  0.00              
ATOM   3225  CB  ASP C  37     -14.810  11.801 -32.652  1.00  0.00              
ATOM   3226  CG  ASP C  37     -13.804  12.578 -33.493  1.00  0.00              
ATOM   3227  OD1 ASP C  37     -14.222  13.300 -34.367  1.00  0.00              
ATOM   3228  OD2 ASP C  37     -12.644  12.566 -33.154  1.00  0.00              
ATOM   3229  H   ASP C  37     -16.586  10.278 -31.591  1.00  0.00              
ATOM   3230  HA  ASP C  37     -16.292  11.608 -34.195  1.00  0.00              
ATOM   3231 1HB  ASP C  37     -15.291  12.479 -31.946  1.00  0.00              
ATOM   3232 2HB  ASP C  37     -14.293  11.011 -32.107  1.00  0.00              
ATOM   3233  N   LEU C  38     -14.767   8.784 -33.698  1.00  0.00              
ATOM   3234  CA  LEU C  38     -14.181   7.642 -34.398  1.00  0.00              
ATOM   3235  C   LEU C  38     -15.137   6.990 -35.410  1.00  0.00              
ATOM   3236  O   LEU C  38     -16.187   6.469 -35.037  1.00  0.00              
ATOM   3237  CB  LEU C  38     -13.725   6.623 -33.344  1.00  0.00              
ATOM   3238  CG  LEU C  38     -13.092   5.317 -33.801  1.00  0.00              
ATOM   3239  CD1 LEU C  38     -11.792   5.618 -34.546  1.00  0.00              
ATOM   3240  CD2 LEU C  38     -12.837   4.434 -32.582  1.00  0.00              
ATOM   3241  H   LEU C  38     -14.982   8.700 -32.714  1.00  0.00              
ATOM   3242  HA  LEU C  38     -13.328   7.974 -34.989  1.00  0.00              
ATOM   3243 1HB  LEU C  38     -12.967   7.220 -32.839  1.00  0.00              
ATOM   3244 2HB  LEU C  38     -14.525   6.383 -32.644  1.00  0.00              
ATOM   3245  HG  LEU C  38     -13.818   4.812 -34.438  1.00  0.00              
ATOM   3246 1HD1 LEU C  38     -11.335   4.684 -34.875  1.00  0.00              
ATOM   3247 2HD1 LEU C  38     -12.005   6.241 -35.414  1.00  0.00              
ATOM   3248 3HD1 LEU C  38     -11.105   6.141 -33.883  1.00  0.00              
ATOM   3249 1HD2 LEU C  38     -12.382   3.496 -32.903  1.00  0.00              
ATOM   3250 2HD2 LEU C  38     -12.162   4.947 -31.895  1.00  0.00              
ATOM   3251 3HD2 LEU C  38     -13.780   4.227 -32.078  1.00  0.00              
ATOM   3252  N   ILE C  39     -14.777   7.017 -36.692  1.00  0.00              
ATOM   3253  CA  ILE C  39     -15.691   6.578 -37.750  1.00  0.00              
ATOM   3254  C   ILE C  39     -15.134   5.499 -38.659  1.00  0.00              
ATOM   3255  O   ILE C  39     -15.834   4.985 -39.537  1.00  0.00              
ATOM   3256  CB  ILE C  39     -16.117   7.744 -38.667  1.00  0.00              
ATOM   3257  CG1 ILE C  39     -14.884   8.375 -39.319  1.00  0.00              
ATOM   3258  CG2 ILE C  39     -16.906   8.760 -37.874  1.00  0.00              
ATOM   3259  CD1 ILE C  39     -15.218   9.377 -40.425  1.00  0.00              
ATOM   3260  H   ILE C  39     -13.854   7.346 -36.941  1.00  0.00              
ATOM   3261  HA  ILE C  39     -16.572   6.099 -37.323  1.00  0.00              
ATOM   3262  HB  ILE C  39     -16.731   7.354 -39.478  1.00  0.00              
ATOM   3263 1HG1 ILE C  39     -14.321   8.875 -38.531  1.00  0.00              
ATOM   3264 2HG1 ILE C  39     -14.283   7.564 -39.731  1.00  0.00              
ATOM   3265 1HG2 ILE C  39     -17.202   9.581 -38.526  1.00  0.00              
ATOM   3266 2HG2 ILE C  39     -17.796   8.289 -37.459  1.00  0.00              
ATOM   3267 3HG2 ILE C  39     -16.288   9.146 -37.061  1.00  0.00              
ATOM   3268 1HD1 ILE C  39     -14.295   9.782 -40.839  1.00  0.00              
ATOM   3269 2HD1 ILE C  39     -15.782   8.875 -41.212  1.00  0.00              
ATOM   3270 3HD1 ILE C  39     -15.818  10.189 -40.012  1.00  0.00              
ATOM   3271  N   GLY C  40     -13.868   5.162 -38.455  1.00  0.00              
ATOM   3272  CA  GLY C  40     -13.289   4.040 -39.165  1.00  0.00              
ATOM   3273  C   GLY C  40     -12.031   3.531 -38.481  1.00  0.00              
ATOM   3274  O   GLY C  40     -11.342   4.279 -37.786  1.00  0.00              
ATOM   3275  H   GLY C  40     -13.296   5.681 -37.806  1.00  0.00              
ATOM   3276 1HA  GLY C  40     -14.018   3.230 -39.206  1.00  0.00              
ATOM   3277 2HA  GLY C  40     -13.036   4.351 -40.178  1.00  0.00              
ATOM   3278  N   LEU C  41     -11.749   2.250 -38.665  1.00  0.00              
ATOM   3279  CA  LEU C  41     -10.515   1.653 -38.175  1.00  0.00              
ATOM   3280  C   LEU C  41     -10.109   0.526 -39.115  1.00  0.00              
ATOM   3281  O   LEU C  41     -10.819  -0.475 -39.274  1.00  0.00              
ATOM   3282  CB  LEU C  41     -10.694   1.137 -36.745  1.00  0.00              
ATOM   3283  CG  LEU C  41      -9.496   0.462 -36.068  1.00  0.00              
ATOM   3284  CD1 LEU C  41      -8.338   1.436 -35.906  1.00  0.00              
ATOM   3285  CD2 LEU C  41      -9.943  -0.092 -34.720  1.00  0.00              
ATOM   3286  H   LEU C  41     -12.410   1.673 -39.163  1.00  0.00              
ATOM   3287  HA  LEU C  41      -9.721   2.399 -38.182  1.00  0.00              
ATOM   3288 1HB  LEU C  41     -10.900   2.081 -36.242  1.00  0.00              
ATOM   3289 2HB  LEU C  41     -11.560   0.482 -36.657  1.00  0.00              
ATOM   3290  HG  LEU C  41      -9.200  -0.378 -36.697  1.00  0.00              
ATOM   3291 1HD1 LEU C  41      -7.502   0.930 -35.423  1.00  0.00              
ATOM   3292 2HD1 LEU C  41      -8.027   1.795 -36.888  1.00  0.00              
ATOM   3293 3HD1 LEU C  41      -8.656   2.277 -35.293  1.00  0.00              
ATOM   3294 1HD2 LEU C  41      -9.098  -0.575 -34.229  1.00  0.00              
ATOM   3295 2HD2 LEU C  41     -10.308   0.724 -34.095  1.00  0.00              
ATOM   3296 3HD2 LEU C  41     -10.739  -0.818 -34.871  1.00  0.00              
ATOM   3297  N   THR C  42      -8.959   0.714 -39.752  1.00  0.00              
ATOM   3298  CA  THR C  42      -8.434  -0.249 -40.708  1.00  0.00              
ATOM   3299  C   THR C  42      -7.064  -0.756 -40.266  1.00  0.00              
ATOM   3300  O   THR C  42      -6.091  -0.003 -40.247  1.00  0.00              
ATOM   3301  CB  THR C  42      -8.287   0.386 -42.110  1.00  0.00              
ATOM   3302  OG1 THR C  42      -9.569   0.841 -42.573  1.00  0.00              
ATOM   3303  CG2 THR C  42      -7.735  -0.622 -43.093  1.00  0.00              
ATOM   3304  H   THR C  42      -8.435   1.555 -39.564  1.00  0.00              
ATOM   3305  HA  THR C  42      -9.089  -1.119 -40.754  1.00  0.00              
ATOM   3306  HB  THR C  42      -7.612   1.238 -42.043  1.00  0.00              
ATOM   3307  HG1 THR C  42      -9.774   1.687 -42.167  1.00  0.00              
ATOM   3308 1HG2 THR C  42      -7.637  -0.155 -44.073  1.00  0.00              
ATOM   3309 2HG2 THR C  42      -6.757  -0.962 -42.753  1.00  0.00              
ATOM   3310 3HG2 THR C  42      -8.413  -1.472 -43.160  1.00  0.00              
ATOM   3311  N   ILE C  43      -7.003  -2.030 -39.908  1.00  0.00              
ATOM   3312  CA  ILE C  43      -5.785  -2.629 -39.379  1.00  0.00              
ATOM   3313  C   ILE C  43      -5.421  -3.778 -40.310  1.00  0.00              
ATOM   3314  O   ILE C  43      -6.173  -4.743 -40.433  1.00  0.00              
ATOM   3315  CB  ILE C  43      -5.994  -3.189 -37.963  1.00  0.00              
ATOM   3316  CG1 ILE C  43      -6.471  -2.075 -37.029  1.00  0.00              
ATOM   3317  CG2 ILE C  43      -4.700  -3.797 -37.449  1.00  0.00              
ATOM   3318  CD1 ILE C  43      -6.897  -2.573 -35.649  1.00  0.00              
ATOM   3319  H   ILE C  43      -7.830  -2.603 -40.006  1.00  0.00              
ATOM   3320  HA  ILE C  43      -4.964  -1.914 -39.403  1.00  0.00              
ATOM   3321  HB  ILE C  43      -6.771  -3.952 -37.993  1.00  0.00              
ATOM   3322 1HG1 ILE C  43      -5.651  -1.367 -36.924  1.00  0.00              
ATOM   3323 2HG1 ILE C  43      -7.314  -1.584 -37.514  1.00  0.00              
ATOM   3324 1HG2 ILE C  43      -4.858  -4.192 -36.444  1.00  0.00              
ATOM   3325 2HG2 ILE C  43      -4.389  -4.604 -38.110  1.00  0.00              
ATOM   3326 3HG2 ILE C  43      -3.924  -3.031 -37.420  1.00  0.00              
ATOM   3327 1HD1 ILE C  43      -7.224  -1.729 -35.041  1.00  0.00              
ATOM   3328 2HD1 ILE C  43      -7.717  -3.282 -35.754  1.00  0.00              
ATOM   3329 3HD1 ILE C  43      -6.054  -3.063 -35.161  1.00  0.00              
ATOM   3330  N   CYS C  44      -4.271  -3.671 -40.972  1.00  0.00              
ATOM   3331  CA  CYS C  44      -3.853  -4.695 -41.923  1.00  0.00              
ATOM   3332  C   CYS C  44      -4.899  -4.816 -43.025  1.00  0.00              
ATOM   3333  O   CYS C  44      -5.058  -5.881 -43.622  1.00  0.00              
ATOM   3334  CB  CYS C  44      -3.711  -6.050 -41.227  1.00  0.00              
ATOM   3335  SG  CYS C  44      -2.653  -6.057 -39.775  1.00  0.00              
ATOM   3336  H   CYS C  44      -3.676  -2.870 -40.818  1.00  0.00              
ATOM   3337  HA  CYS C  44      -2.860  -4.521 -42.338  1.00  0.00              
ATOM   3338 1HB  CYS C  44      -4.684  -6.402 -40.885  1.00  0.00              
ATOM   3339 2HB  CYS C  44      -3.278  -6.781 -41.910  1.00  0.00              
ATOM   3340  HG  CYS C  44      -2.800  -7.350 -39.501  1.00  0.00              
ATOM   3341  N   GLY C  45      -5.619  -3.729 -43.277  1.00  0.00              
ATOM   3342  CA  GLY C  45      -6.675  -3.751 -44.272  1.00  0.00              
ATOM   3343  C   GLY C  45      -8.020  -4.171 -43.722  1.00  0.00              
ATOM   3344  O   GLY C  45      -9.053  -3.891 -44.332  1.00  0.00              
ATOM   3345  H   GLY C  45      -5.434  -2.873 -42.774  1.00  0.00              
ATOM   3346 1HA  GLY C  45      -6.786  -2.753 -44.696  1.00  0.00              
ATOM   3347 2HA  GLY C  45      -6.405  -4.452 -45.062  1.00  0.00              
ATOM   3348  N   HIS C  46      -8.027  -4.839 -42.571  1.00  0.00              
ATOM   3349  CA  HIS C  46      -9.281  -5.325 -42.007  1.00  0.00              
ATOM   3350  C   HIS C  46     -10.118  -4.229 -41.333  1.00  0.00              
ATOM   3351  O   HIS C  46      -9.602  -3.407 -40.566  1.00  0.00              
ATOM   3352  CB  HIS C  46      -9.025  -6.441 -40.999  1.00  0.00              
ATOM   3353  CG  HIS C  46     -10.273  -7.119 -40.540  1.00  0.00              
ATOM   3354  ND1 HIS C  46     -10.891  -8.112 -41.272  1.00  0.00              
ATOM   3355  CD2 HIS C  46     -11.071  -6.894 -39.470  1.00  0.00              
ATOM   3356  CE1 HIS C  46     -12.013  -8.465 -40.674  1.00  0.00              
ATOM   3357  NE2 HIS C  46     -12.147  -7.740 -39.578  1.00  0.00              
ATOM   3358  H   HIS C  46      -7.164  -5.013 -42.076  1.00  0.00              
ATOM   3359  HA  HIS C  46      -9.916  -5.712 -42.803  1.00  0.00              
ATOM   3360 1HB  HIS C  46      -8.392  -7.209 -41.440  1.00  0.00              
ATOM   3361 2HB  HIS C  46      -8.540  -6.038 -40.108  1.00  0.00              
ATOM   3362  HD1 HIS C  46     -10.520  -8.564 -42.083  1.00  0.00              
ATOM   3363  HD2 HIS C  46     -10.998  -6.208 -38.624  1.00  0.00              
ATOM   3364  HE1 HIS C  46     -12.649  -9.241 -41.102  1.00  0.00              
ATOM   3365  N   ASN C  47     -11.419  -4.244 -41.621  1.00  0.00              
ATOM   3366  CA  ASN C  47     -12.369  -3.308 -41.028  1.00  0.00              
ATOM   3367  C   ASN C  47     -12.619  -3.716 -39.587  1.00  0.00              
ATOM   3368  O   ASN C  47     -13.392  -4.637 -39.324  1.00  0.00              
ATOM   3369  CB  ASN C  47     -13.672  -3.243 -41.805  1.00  0.00              
ATOM   3370  CG  ASN C  47     -14.614  -2.176 -41.317  1.00  0.00              
ATOM   3371  OD1 ASN C  47     -14.552  -1.746 -40.161  1.00  0.00              
ATOM   3372  ND2 ASN C  47     -15.539  -1.810 -42.168  1.00  0.00              
ATOM   3373  H   ASN C  47     -11.754  -4.936 -42.276  1.00  0.00              
ATOM   3374  HA  ASN C  47     -11.946  -2.302 -41.027  1.00  0.00              
ATOM   3375 1HB  ASN C  47     -13.673  -3.251 -42.896  1.00  0.00              
ATOM   3376 2HB  ASN C  47     -14.014  -4.210 -41.435  1.00  0.00              
ATOM   3377 1HD2 ASN C  47     -16.200  -1.103 -41.913  1.00  0.00              
ATOM   3378 2HD2 ASN C  47     -15.583  -2.233 -43.072  1.00  0.00              
ATOM   3379  N   CYS C  48     -11.975  -3.026 -38.656  1.00  0.00              
ATOM   3380  CA  CYS C  48     -12.089  -3.365 -37.239  1.00  0.00              
ATOM   3381  C   CYS C  48     -13.010  -2.409 -36.482  1.00  0.00              
ATOM   3382  O   CYS C  48     -13.180  -2.536 -35.272  1.00  0.00              
ATOM   3383  CB  CYS C  48     -10.648  -3.217 -36.750  1.00  0.00              
ATOM   3384  SG  CYS C  48      -9.472  -4.347 -37.531  1.00  0.00              
ATOM   3385  H   CYS C  48     -11.392  -2.247 -38.930  1.00  0.00              
ATOM   3386  HA  CYS C  48     -12.417  -4.389 -37.064  1.00  0.00              
ATOM   3387 1HB  CYS C  48     -10.281  -2.209 -36.956  1.00  0.00              
ATOM   3388 2HB  CYS C  48     -10.591  -3.414 -35.680  1.00  0.00              
ATOM   3389  HG  CYS C  48      -9.778  -5.404 -36.785  1.00  0.00              
ATOM   3390  N   LEU C  49     -13.607  -1.462 -37.192  1.00  0.00              
ATOM   3391  CA  LEU C  49     -14.521  -0.510 -36.560  1.00  0.00              
ATOM   3392  C   LEU C  49     -15.617  -1.129 -35.681  1.00  0.00              
ATOM   3393  O   LEU C  49     -15.923  -0.608 -34.612  1.00  0.00              
ATOM   3394  CB  LEU C  49     -15.161   0.395 -37.621  1.00  0.00              
ATOM   3395  CG  LEU C  49     -16.092   1.470 -37.041  1.00  0.00              
ATOM   3396  CD1 LEU C  49     -15.289   2.446 -36.175  1.00  0.00              
ATOM   3397  CD2 LEU C  49     -16.779   2.197 -38.151  1.00  0.00              
ATOM   3398  H   LEU C  49     -13.431  -1.392 -38.184  1.00  0.00              
ATOM   3399  HA  LEU C  49     -13.967   0.127 -35.872  1.00  0.00              
ATOM   3400 1HB  LEU C  49     -14.260   0.850 -38.031  1.00  0.00              
ATOM   3401 2HB  LEU C  49     -15.660  -0.184 -38.397  1.00  0.00              
ATOM   3402  HG  LEU C  49     -16.857   0.954 -36.460  1.00  0.00              
ATOM   3403 1HD1 LEU C  49     -15.957   3.205 -35.768  1.00  0.00              
ATOM   3404 2HD1 LEU C  49     -14.815   1.905 -35.357  1.00  0.00              
ATOM   3405 3HD1 LEU C  49     -14.523   2.926 -36.784  1.00  0.00              
ATOM   3406 1HD2 LEU C  49     -17.438   2.957 -37.733  1.00  0.00              
ATOM   3407 2HD2 LEU C  49     -16.034   2.673 -38.789  1.00  0.00              
ATOM   3408 3HD2 LEU C  49     -17.365   1.492 -38.741  1.00  0.00              
ATOM   3409  N   LEU C  50     -16.191  -2.246 -36.119  1.00  0.00              
ATOM   3410  CA  LEU C  50     -17.224  -2.923 -35.335  1.00  0.00              
ATOM   3411  C   LEU C  50     -16.803  -3.433 -33.961  1.00  0.00              
ATOM   3412  O   LEU C  50     -17.657  -3.700 -33.110  1.00  0.00              
ATOM   3413  CB  LEU C  50     -17.778  -4.096 -36.153  1.00  0.00              
ATOM   3414  CG  LEU C  50     -18.554  -3.703 -37.417  1.00  0.00              
ATOM   3415  CD1 LEU C  50     -18.947  -4.949 -38.198  1.00  0.00              
ATOM   3416  CD2 LEU C  50     -19.786  -2.898 -37.027  1.00  0.00              
ATOM   3417  H   LEU C  50     -15.912  -2.638 -37.007  1.00  0.00              
ATOM   3418  HA  LEU C  50     -18.028  -2.224 -35.109  1.00  0.00              
ATOM   3419 1HB  LEU C  50     -16.842  -4.579 -36.427  1.00  0.00              
ATOM   3420 2HB  LEU C  50     -18.370  -4.774 -35.540  1.00  0.00              
ATOM   3421  HG  LEU C  50     -17.905  -3.052 -38.006  1.00  0.00              
ATOM   3422 1HD1 LEU C  50     -19.498  -4.658 -39.092  1.00  0.00              
ATOM   3423 2HD1 LEU C  50     -18.050  -5.495 -38.487  1.00  0.00              
ATOM   3424 3HD1 LEU C  50     -19.577  -5.584 -37.576  1.00  0.00              
ATOM   3425 1HD2 LEU C  50     -20.336  -2.617 -37.925  1.00  0.00              
ATOM   3426 2HD2 LEU C  50     -20.425  -3.500 -36.382  1.00  0.00              
ATOM   3427 3HD2 LEU C  50     -19.480  -1.997 -36.493  1.00  0.00              
ATOM   3428  N   THR C  51     -15.502  -3.577 -33.737  1.00  0.00              
ATOM   3429  CA  THR C  51     -15.005  -3.963 -32.418  1.00  0.00              
ATOM   3430  C   THR C  51     -14.248  -2.816 -31.740  1.00  0.00              
ATOM   3431  O   THR C  51     -13.809  -2.931 -30.599  1.00  0.00              
ATOM   3432  CB  THR C  51     -14.064  -5.178 -32.530  1.00  0.00              
ATOM   3433  OG1 THR C  51     -12.924  -4.822 -33.323  1.00  0.00              
ATOM   3434  CG2 THR C  51     -14.793  -6.345 -33.193  1.00  0.00              
ATOM   3435  H   THR C  51     -14.842  -3.418 -34.484  1.00  0.00              
ATOM   3436  HA  THR C  51     -15.843  -4.200 -31.763  1.00  0.00              
ATOM   3437  HB  THR C  51     -13.738  -5.468 -31.531  1.00  0.00              
ATOM   3438  HG1 THR C  51     -13.156  -4.861 -34.254  1.00  0.00              
ATOM   3439 1HG2 THR C  51     -14.119  -7.196 -33.267  1.00  0.00              
ATOM   3440 2HG2 THR C  51     -15.662  -6.617 -32.594  1.00  0.00              
ATOM   3441 3HG2 THR C  51     -15.118  -6.049 -34.191  1.00  0.00              
ATOM   3442  N   ALA C  52     -14.098  -1.710 -32.459  1.00  0.00              
ATOM   3443  CA  ALA C  52     -13.362  -0.559 -31.951  1.00  0.00              
ATOM   3444  C   ALA C  52     -14.074   0.126 -30.786  1.00  0.00              
ATOM   3445  O   ALA C  52     -15.228   0.539 -30.906  1.00  0.00              
ATOM   3446  CB  ALA C  52     -13.145   0.433 -33.068  1.00  0.00              
ATOM   3447  H   ALA C  52     -14.507  -1.666 -33.380  1.00  0.00              
ATOM   3448  HA  ALA C  52     -12.401  -0.900 -31.567  1.00  0.00              
ATOM   3449 1HB  ALA C  52     -12.595   1.293 -32.686  1.00  0.00              
ATOM   3450 2HB  ALA C  52     -12.574  -0.037 -33.868  1.00  0.00              
ATOM   3451 3HB  ALA C  52     -14.109   0.762 -33.453  1.00  0.00              
ATOM   3452  N   GLU C  53     -13.375   0.245 -29.664  1.00  0.00              
ATOM   3453  CA  GLU C  53     -13.890   0.957 -28.508  1.00  0.00              
ATOM   3454  C   GLU C  53     -12.953   2.107 -28.141  1.00  0.00              
ATOM   3455  O   GLU C  53     -11.817   1.890 -27.734  1.00  0.00              
ATOM   3456  CB  GLU C  53     -14.063   0.006 -27.321  1.00  0.00              
ATOM   3457  CG  GLU C  53     -14.661   0.652 -26.080  1.00  0.00              
ATOM   3458  CD  GLU C  53     -14.814  -0.345 -24.965  1.00  0.00              
ATOM   3459  OE1 GLU C  53     -14.403  -1.468 -25.136  1.00  0.00              
ATOM   3460  OE2 GLU C  53     -15.238   0.043 -23.902  1.00  0.00              
ATOM   3461  H   GLU C  53     -12.456  -0.172 -29.614  1.00  0.00              
ATOM   3462  HA  GLU C  53     -14.860   1.395 -28.745  1.00  0.00              
ATOM   3463 1HB  GLU C  53     -14.711  -0.805 -27.655  1.00  0.00              
ATOM   3464 2HB  GLU C  53     -13.076  -0.391 -27.084  1.00  0.00              
ATOM   3465 1HG  GLU C  53     -14.095   1.511 -25.722  1.00  0.00              
ATOM   3466 2HG  GLU C  53     -15.646   0.980 -26.410  1.00  0.00              
ATOM   3467  N   TRP C  54     -13.437   3.332 -28.307  1.00  0.00              
ATOM   3468  CA  TRP C  54     -12.686   4.524 -27.928  1.00  0.00              
ATOM   3469  C   TRP C  54     -12.540   4.541 -26.410  1.00  0.00              
ATOM   3470  O   TRP C  54     -13.538   4.463 -25.689  1.00  0.00              
ATOM   3471  CB  TRP C  54     -13.446   5.776 -28.385  1.00  0.00              
ATOM   3472  CG  TRP C  54     -12.765   7.072 -28.054  1.00  0.00              
ATOM   3473  CD1 TRP C  54     -11.842   7.732 -28.815  1.00  0.00              
ATOM   3474  CD2 TRP C  54     -12.941   7.858 -26.870  1.00  0.00              
ATOM   3475  NE1 TRP C  54     -11.430   8.878 -28.177  1.00  0.00              
ATOM   3476  CE2 TRP C  54     -12.091   8.979 -26.980  1.00  0.00              
ATOM   3477  CE3 TRP C  54     -13.730   7.718 -25.721  1.00  0.00              
ATOM   3478  CZ2 TRP C  54     -12.011   9.962 -25.990  1.00  0.00              
ATOM   3479  CZ3 TRP C  54     -13.648   8.695 -24.733  1.00  0.00              
ATOM   3480  CH2 TRP C  54     -12.797   9.800 -24.873  1.00  0.00              
ATOM   3481  H   TRP C  54     -14.357   3.438 -28.712  1.00  0.00              
ATOM   3482  HA  TRP C  54     -11.689   4.489 -28.368  1.00  0.00              
ATOM   3483 1HB  TRP C  54     -13.572   5.766 -29.467  1.00  0.00              
ATOM   3484 2HB  TRP C  54     -14.424   5.816 -27.906  1.00  0.00              
ATOM   3485  HD1 TRP C  54     -11.577   7.278 -29.770  1.00  0.00              
ATOM   3486  HE1 TRP C  54     -10.752   9.536 -28.531  1.00  0.00              
ATOM   3487  HE3 TRP C  54     -14.412   6.883 -25.566  1.00  0.00              
ATOM   3488  HZ2 TRP C  54     -11.337  10.807 -26.138  1.00  0.00              
ATOM   3489  HZ3 TRP C  54     -14.266   8.575 -23.842  1.00  0.00              
ATOM   3490  HH2 TRP C  54     -12.760  10.548 -24.079  1.00  0.00              
ATOM   3491  N   MET C  55     -11.305   4.623 -25.923  1.00  0.00              
ATOM   3492  CA  MET C  55     -11.052   4.668 -24.484  1.00  0.00              
ATOM   3493  C   MET C  55     -10.681   6.099 -24.075  1.00  0.00              
ATOM   3494  O   MET C  55     -11.193   6.631 -23.086  1.00  0.00              
ATOM   3495  CB  MET C  55      -9.941   3.691 -24.103  1.00  0.00              
ATOM   3496  CG  MET C  55     -10.261   2.231 -24.389  1.00  0.00              
ATOM   3497  SD  MET C  55     -11.709   1.647 -23.485  1.00  0.00              
ATOM   3498  CE  MET C  55     -11.085   1.651 -21.807  1.00  0.00              
ATOM   3499  H   MET C  55     -10.523   4.655 -26.563  1.00  0.00              
ATOM   3500  HA  MET C  55     -11.954   4.394 -23.939  1.00  0.00              
ATOM   3501 1HB  MET C  55      -9.054   3.985 -24.662  1.00  0.00              
ATOM   3502 2HB  MET C  55      -9.758   3.820 -23.035  1.00  0.00              
ATOM   3503 1HG  MET C  55     -10.440   2.126 -25.458  1.00  0.00              
ATOM   3504 2HG  MET C  55      -9.396   1.632 -24.104  1.00  0.00              
ATOM   3505 1HE  MET C  55     -11.867   1.312 -21.127  1.00  0.00              
ATOM   3506 2HE  MET C  55     -10.227   0.981 -21.737  1.00  0.00              
ATOM   3507 3HE  MET C  55     -10.780   2.662 -21.535  1.00  0.00              
ATOM   3508  N   SER C  56      -9.778   6.702 -24.841  1.00  0.00              
ATOM   3509  CA  SER C  56      -9.361   8.087 -24.629  1.00  0.00              
ATOM   3510  C   SER C  56      -8.833   8.589 -25.959  1.00  0.00              
ATOM   3511  O   SER C  56      -8.804   7.842 -26.933  1.00  0.00              
ATOM   3512  CB  SER C  56      -8.233   8.174 -23.606  1.00  0.00              
ATOM   3513  OG  SER C  56      -7.020   7.698 -24.170  1.00  0.00              
ATOM   3514  H   SER C  56      -9.367   6.176 -25.599  1.00  0.00              
ATOM   3515  HA  SER C  56     -10.147   8.717 -24.211  1.00  0.00              
ATOM   3516 1HB  SER C  56      -8.118   9.214 -23.302  1.00  0.00              
ATOM   3517 2HB  SER C  56      -8.502   7.570 -22.739  1.00  0.00              
ATOM   3518  HG  SER C  56      -7.014   6.738 -24.151  1.00  0.00              
ATOM   3519  N   ALA C  57      -8.403   9.849 -25.995  1.00  0.00              
ATOM   3520  CA  ALA C  57      -7.844  10.413 -27.219  1.00  0.00              
ATOM   3521  C   ALA C  57      -6.507   9.747 -27.593  1.00  0.00              
ATOM   3522  O   ALA C  57      -6.009   9.925 -28.707  1.00  0.00              
ATOM   3523  CB  ALA C  57      -7.661  11.935 -27.062  1.00  0.00              
ATOM   3524  H   ALA C  57      -8.461  10.426 -25.170  1.00  0.00              
ATOM   3525  HA  ALA C  57      -8.535  10.220 -28.041  1.00  0.00              
ATOM   3526 1HB  ALA C  57      -7.244  12.348 -27.981  1.00  0.00              
ATOM   3527 2HB  ALA C  57      -8.628  12.399 -26.863  1.00  0.00              
ATOM   3528 3HB  ALA C  57      -6.983  12.135 -26.234  1.00  0.00              
ATOM   3529  N   SER C  58      -5.933   8.982 -26.669  1.00  0.00              
ATOM   3530  CA  SER C  58      -4.678   8.279 -26.938  1.00  0.00              
ATOM   3531  C   SER C  58      -4.871   6.769 -26.971  1.00  0.00              
ATOM   3532  O   SER C  58      -3.904   6.011 -27.136  1.00  0.00              
ATOM   3533  CB  SER C  58      -3.646   8.602 -25.853  1.00  0.00              
ATOM   3534  OG  SER C  58      -4.082   8.104 -24.599  1.00  0.00              
ATOM   3535  H   SER C  58      -6.370   8.877 -25.764  1.00  0.00              
ATOM   3536  HA  SER C  58      -4.188   8.604 -27.857  1.00  0.00              
ATOM   3537 1HB  SER C  58      -2.696   8.140 -26.128  1.00  0.00              
ATOM   3538 2HB  SER C  58      -3.521   9.683 -25.802  1.00  0.00              
ATOM   3539  HG  SER C  58      -5.027   8.250 -24.508  1.00  0.00              
ATOM   3540  N   LYS C  59      -6.111   6.314 -26.847  1.00  0.00              
ATOM   3541  CA  LYS C  59      -6.322   4.881 -26.717  1.00  0.00              
ATOM   3542  C   LYS C  59      -7.595   4.320 -27.328  1.00  0.00              
ATOM   3543  O   LYS C  59      -8.701   4.783 -27.033  1.00  0.00              
ATOM   3544  CB  LYS C  59      -6.272   4.520 -25.228  1.00  0.00              
ATOM   3545  CG  LYS C  59      -6.348   3.021 -24.915  1.00  0.00              
ATOM   3546  CD  LYS C  59      -6.210   2.787 -23.409  1.00  0.00              
ATOM   3547  CE  LYS C  59      -6.384   1.327 -23.055  1.00  0.00              
ATOM   3548  NZ  LYS C  59      -6.185   1.071 -21.591  1.00  0.00              
ATOM   3549  H   LYS C  59      -6.910   6.931 -26.839  1.00  0.00              
ATOM   3550  HA  LYS C  59      -5.536   4.343 -27.247  1.00  0.00              
ATOM   3551 1HB  LYS C  59      -5.336   4.917 -24.834  1.00  0.00              
ATOM   3552 2HB  LYS C  59      -7.110   5.025 -24.749  1.00  0.00              
ATOM   3553 1HG  LYS C  59      -7.309   2.644 -25.266  1.00  0.00              
ATOM   3554 2HG  LYS C  59      -5.543   2.515 -25.446  1.00  0.00              
ATOM   3555 1HD  LYS C  59      -5.221   3.121 -23.095  1.00  0.00              
ATOM   3556 2HD  LYS C  59      -6.972   3.374 -22.896  1.00  0.00              
ATOM   3557 1HE  LYS C  59      -7.389   1.021 -23.343  1.00  0.00              
ATOM   3558 2HE  LYS C  59      -5.655   0.748 -23.624  1.00  0.00              
ATOM   3559 1HZ  LYS C  59      -6.309   0.087 -21.402  1.00  0.00              
ATOM   3560 2HZ  LYS C  59      -5.252   1.351 -21.322  1.00  0.00              
ATOM   3561 3HZ  LYS C  59      -6.862   1.603 -21.065  1.00  0.00              
ATOM   3562  N   ILE C  60      -7.421   3.311 -28.171  1.00  0.00              
ATOM   3563  CA  ILE C  60      -8.529   2.599 -28.788  1.00  0.00              
ATOM   3564  C   ILE C  60      -8.247   1.115 -28.609  1.00  0.00              
ATOM   3565  O   ILE C  60      -7.144   0.649 -28.896  1.00  0.00              
ATOM   3566  CB  ILE C  60      -8.632   2.866 -30.299  1.00  0.00              
ATOM   3567  CG1 ILE C  60      -8.889   4.354 -30.562  1.00  0.00              
ATOM   3568  CG2 ILE C  60      -9.760   2.028 -30.894  1.00  0.00              
ATOM   3569  CD1 ILE C  60      -8.861   4.714 -32.055  1.00  0.00              
ATOM   3570  H   ILE C  60      -6.475   3.033 -28.389  1.00  0.00              
ATOM   3571  HA  ILE C  60      -9.463   2.821 -28.272  1.00  0.00              
ATOM   3572  HB  ILE C  60      -7.686   2.602 -30.772  1.00  0.00              
ATOM   3573 1HG1 ILE C  60      -9.866   4.594 -30.141  1.00  0.00              
ATOM   3574 2HG1 ILE C  60      -8.119   4.915 -30.030  1.00  0.00              
ATOM   3575 1HG2 ILE C  60      -9.831   2.219 -31.964  1.00  0.00              
ATOM   3576 2HG2 ILE C  60      -9.558   0.971 -30.727  1.00  0.00              
ATOM   3577 3HG2 ILE C  60     -10.703   2.295 -30.415  1.00  0.00              
ATOM   3578 1HD1 ILE C  60      -9.049   5.782 -32.178  1.00  0.00              
ATOM   3579 2HD1 ILE C  60      -7.883   4.468 -32.470  1.00  0.00              
ATOM   3580 3HD1 ILE C  60      -9.628   4.150 -32.580  1.00  0.00              
ATOM   3581  N   VAL C  61      -9.233   0.375 -28.108  1.00  0.00              
ATOM   3582  CA  VAL C  61      -9.083  -1.064 -27.947  1.00  0.00              
ATOM   3583  C   VAL C  61     -10.029  -1.749 -28.934  1.00  0.00              
ATOM   3584  O   VAL C  61     -11.200  -1.377 -29.040  1.00  0.00              
ATOM   3585  CB  VAL C  61      -9.392  -1.528 -26.511  1.00  0.00              
ATOM   3586  CG1 VAL C  61      -8.414  -0.904 -25.528  1.00  0.00              
ATOM   3587  CG2 VAL C  61     -10.823  -1.175 -26.134  1.00  0.00              
ATOM   3588  H   VAL C  61     -10.101   0.814 -27.834  1.00  0.00              
ATOM   3589  HA  VAL C  61      -8.073  -1.388 -28.199  1.00  0.00              
ATOM   3590  HB  VAL C  61      -9.311  -2.614 -26.465  1.00  0.00              
ATOM   3591 1HG1 VAL C  61      -8.647  -1.243 -24.518  1.00  0.00              
ATOM   3592 2HG1 VAL C  61      -7.398  -1.204 -25.785  1.00  0.00              
ATOM   3593 3HG1 VAL C  61      -8.495   0.182 -25.573  1.00  0.00              
ATOM   3594 1HG2 VAL C  61     -11.025  -1.510 -25.117  1.00  0.00              
ATOM   3595 2HG2 VAL C  61     -10.958  -0.095 -26.194  1.00  0.00              
ATOM   3596 3HG2 VAL C  61     -11.513  -1.666 -26.820  1.00  0.00              
ATOM   3597  N   CYS C  62      -9.516  -2.727 -29.670  1.00  0.00              
ATOM   3598  CA  CYS C  62     -10.312  -3.395 -30.696  1.00  0.00              
ATOM   3599  C   CYS C  62      -9.810  -4.818 -30.911  1.00  0.00              
ATOM   3600  O   CYS C  62      -8.869  -5.267 -30.255  1.00  0.00              
ATOM   3601  CB  CYS C  62     -10.059  -2.537 -31.936  1.00  0.00              
ATOM   3602  SG  CYS C  62      -8.363  -2.603 -32.561  1.00  0.00              
ATOM   3603  H   CYS C  62      -8.561  -3.017 -29.521  1.00  0.00              
ATOM   3604  HA  CYS C  62     -11.381  -3.394 -30.484  1.00  0.00              
ATOM   3605 1HB  CYS C  62     -10.695  -2.867 -32.759  1.00  0.00              
ATOM   3606 2HB  CYS C  62     -10.261  -1.489 -31.717  1.00  0.00              
ATOM   3607  HG  CYS C  62      -8.494  -3.759 -33.201  1.00  0.00              
ATOM   3608  N   ARG C  63     -10.461  -5.527 -31.826  1.00  0.00              
ATOM   3609  CA  ARG C  63     -10.031  -6.869 -32.190  1.00  0.00              
ATOM   3610  C   ARG C  63      -9.609  -6.868 -33.640  1.00  0.00              
ATOM   3611  O   ARG C  63     -10.288  -6.301 -34.489  1.00  0.00              
ATOM   3612  CB  ARG C  63     -11.084  -7.930 -31.905  1.00  0.00              
ATOM   3613  CG  ARG C  63     -11.184  -8.356 -30.449  1.00  0.00              
ATOM   3614  CD  ARG C  63     -12.410  -9.127 -30.119  1.00  0.00              
ATOM   3615  NE  ARG C  63     -12.573  -9.424 -28.705  1.00  0.00              
ATOM   3616  CZ  ARG C  63     -12.049 -10.498 -28.083  1.00  0.00              
ATOM   3617  NH1 ARG C  63     -11.360 -11.398 -28.750  1.00  0.00              
ATOM   3618  NH2 ARG C  63     -12.265 -10.636 -26.787  1.00  0.00              
ATOM   3619  H   ARG C  63     -11.271  -5.130 -32.279  1.00  0.00              
ATOM   3620  HA  ARG C  63      -9.171  -7.158 -31.586  1.00  0.00              
ATOM   3621 1HB  ARG C  63     -12.041  -7.523 -32.227  1.00  0.00              
ATOM   3622 2HB  ARG C  63     -10.835  -8.797 -32.516  1.00  0.00              
ATOM   3623 1HG  ARG C  63     -10.322  -8.978 -30.209  1.00  0.00              
ATOM   3624 2HG  ARG C  63     -11.171  -7.462 -29.825  1.00  0.00              
ATOM   3625 1HD  ARG C  63     -13.283  -8.556 -30.435  1.00  0.00              
ATOM   3626 2HD  ARG C  63     -12.385 -10.077 -30.652  1.00  0.00              
ATOM   3627  HE  ARG C  63     -13.075  -8.910 -27.992  1.00  0.00              
ATOM   3628 1HH1 ARG C  63     -11.219 -11.287 -29.745  1.00  0.00              
ATOM   3629 2HH1 ARG C  63     -10.976 -12.196 -28.266  1.00  0.00              
ATOM   3630 1HH2 ARG C  63     -12.812  -9.944 -26.292  1.00  0.00              
ATOM   3631 2HH2 ARG C  63     -11.884 -11.432 -26.297  1.00  0.00              
ATOM   3632  N   VAL C  64      -8.466  -7.479 -33.917  1.00  0.00              
ATOM   3633  CA  VAL C  64      -7.941  -7.513 -35.269  1.00  0.00              
ATOM   3634  C   VAL C  64      -8.408  -8.781 -35.965  1.00  0.00              
ATOM   3635  O   VAL C  64      -8.208  -9.889 -35.462  1.00  0.00              
ATOM   3636  CB  VAL C  64      -6.404  -7.447 -35.293  1.00  0.00              
ATOM   3637  CG1 VAL C  64      -5.890  -7.494 -36.725  1.00  0.00              
ATOM   3638  CG2 VAL C  64      -5.915  -6.187 -34.594  1.00  0.00              
ATOM   3639  H   VAL C  64      -7.947  -7.930 -33.176  1.00  0.00              
ATOM   3640  HA  VAL C  64      -8.328  -6.686 -35.866  1.00  0.00              
ATOM   3641  HB  VAL C  64      -6.005  -8.293 -34.734  1.00  0.00              
ATOM   3642 1HG1 VAL C  64      -4.800  -7.448 -36.722  1.00  0.00              
ATOM   3643 2HG1 VAL C  64      -6.212  -8.425 -37.195  1.00  0.00              
ATOM   3644 3HG1 VAL C  64      -6.288  -6.648 -37.282  1.00  0.00              
ATOM   3645 1HG2 VAL C  64      -4.825  -6.157 -34.620  1.00  0.00              
ATOM   3646 2HG2 VAL C  64      -6.313  -5.310 -35.104  1.00  0.00              
ATOM   3647 3HG2 VAL C  64      -6.253  -6.190 -33.559  1.00  0.00              
ATOM   3648  N   GLY C  65      -9.047  -8.604 -37.114  1.00  0.00              
ATOM   3649  CA  GLY C  65      -9.596  -9.726 -37.848  1.00  0.00              
ATOM   3650  C   GLY C  65      -8.649 -10.117 -38.964  1.00  0.00              
ATOM   3651  O   GLY C  65      -7.464  -9.803 -38.915  1.00  0.00              
ATOM   3652  H   GLY C  65      -9.155  -7.671 -37.488  1.00  0.00              
ATOM   3653 1HA  GLY C  65      -9.730 -10.566 -37.166  1.00  0.00              
ATOM   3654 2HA  GLY C  65     -10.560  -9.440 -38.265  1.00  0.00              
ATOM   3655  N   GLN C  66      -9.172 -10.797 -39.975  1.00  0.00              
ATOM   3656  CA  GLN C  66      -8.361 -11.298 -41.081  1.00  0.00              
ATOM   3657  C   GLN C  66      -7.913 -10.163 -41.992  1.00  0.00              
ATOM   3658  O   GLN C  66      -8.717  -9.343 -42.430  1.00  0.00              
ATOM   3659  CB  GLN C  66      -9.144 -12.334 -41.893  1.00  0.00              
ATOM   3660  CG  GLN C  66      -8.362 -12.937 -43.049  1.00  0.00              
ATOM   3661  CD  GLN C  66      -9.116 -14.061 -43.731  1.00  0.00              
ATOM   3662  OE1 GLN C  66     -10.203 -14.453 -43.298  1.00  0.00              
ATOM   3663  NE2 GLN C  66      -8.542 -14.592 -44.806  1.00  0.00              
ATOM   3664  H   GLN C  66     -10.168 -10.972 -39.975  1.00  0.00              
ATOM   3665  HA  GLN C  66      -7.454 -11.759 -40.689  1.00  0.00              
ATOM   3666 1HB  GLN C  66      -9.440 -13.120 -41.198  1.00  0.00              
ATOM   3667 2HB  GLN C  66     -10.032 -11.831 -42.271  1.00  0.00              
ATOM   3668 1HG  GLN C  66      -7.893 -12.331 -43.823  1.00  0.00              
ATOM   3669 2HG  GLN C  66      -7.591 -13.375 -42.413  1.00  0.00              
ATOM   3670 1HE2 GLN C  66      -8.992 -15.338 -45.299  1.00  0.00              
ATOM   3671 2HE2 GLN C  66      -7.658 -14.245 -45.122  1.00  0.00              
ATOM   3672  N   ALA C  67      -6.616 -10.116 -42.268  1.00  0.00              
ATOM   3673  CA  ALA C  67      -6.041  -9.071 -43.109  1.00  0.00              
ATOM   3674  C   ALA C  67      -6.422  -9.092 -44.586  1.00  0.00              
ATOM   3675  O   ALA C  67      -6.655 -10.148 -45.176  1.00  0.00              
ATOM   3676  CB  ALA C  67      -4.525  -9.093 -42.981  1.00  0.00              
ATOM   3677  H   ALA C  67      -6.010 -10.826 -41.884  1.00  0.00              
ATOM   3678  HA  ALA C  67      -6.400  -8.103 -42.759  1.00  0.00              
ATOM   3679 1HB  ALA C  67      -4.097  -8.311 -43.608  1.00  0.00              
ATOM   3680 2HB  ALA C  67      -4.244  -8.918 -41.942  1.00  0.00              
ATOM   3681 3HB  ALA C  67      -4.147 -10.062 -43.300  1.00  0.00              
ATOM   3682  N   LYS C  68      -6.488  -7.897 -45.162  1.00  0.00              
ATOM   3683  CA  LYS C  68      -6.926  -7.697 -46.538  1.00  0.00              
ATOM   3684  C   LYS C  68      -5.699  -7.155 -47.254  1.00  0.00              
ATOM   3685  O   LYS C  68      -5.538  -7.320 -48.462  1.00  0.00              
ATOM   3686  CB  LYS C  68      -8.109  -6.735 -46.639  1.00  0.00              
ATOM   3687  CG  LYS C  68      -9.371  -7.215 -45.936  1.00  0.00              
ATOM   3688  CD  LYS C  68     -10.539  -6.274 -46.189  1.00  0.00              
ATOM   3689  CE  LYS C  68     -11.790  -6.731 -45.454  1.00  0.00              
ATOM   3690  NZ  LYS C  68     -12.935  -5.806 -45.675  1.00  0.00              
ATOM   3691  H   LYS C  68      -6.219  -7.095 -44.611  1.00  0.00              
ATOM   3692  HA  LYS C  68      -7.235  -8.650 -46.969  1.00  0.00              
ATOM   3693 1HB  LYS C  68      -7.789  -5.787 -46.205  1.00  0.00              
ATOM   3694 2HB  LYS C  68      -8.318  -6.594 -47.701  1.00  0.00              
ATOM   3695 1HG  LYS C  68      -9.618  -8.210 -46.308  1.00  0.00              
ATOM   3696 2HG  LYS C  68      -9.173  -7.268 -44.866  1.00  0.00              
ATOM   3697 1HD  LYS C  68     -10.261  -5.275 -45.848  1.00  0.00              
ATOM   3698 2HD  LYS C  68     -10.737  -6.247 -47.261  1.00  0.00              
ATOM   3699 1HE  LYS C  68     -12.053  -7.725 -45.813  1.00  0.00              
ATOM   3700 2HE  LYS C  68     -11.564  -6.777 -44.389  1.00  0.00              
ATOM   3701 1HZ  LYS C  68     -13.744  -6.145 -45.173  1.00  0.00              
ATOM   3702 2HZ  LYS C  68     -12.694  -4.884 -45.342  1.00  0.00              
ATOM   3703 3HZ  LYS C  68     -13.148  -5.765 -46.662  1.00  0.00              
ATOM   3704  N   ASN C  69      -4.835  -6.515 -46.469  1.00  0.00              
ATOM   3705  CA  ASN C  69      -3.592  -5.909 -46.941  1.00  0.00              
ATOM   3706  C   ASN C  69      -2.424  -6.739 -46.430  1.00  0.00              
ATOM   3707  O   ASN C  69      -2.529  -7.390 -45.393  1.00  0.00              
ATOM   3708  CB  ASN C  69      -3.456  -4.460 -46.505  1.00  0.00              
ATOM   3709  CG  ASN C  69      -4.433  -3.534 -47.172  1.00  0.00              
ATOM   3710  OD1 ASN C  69      -4.908  -3.796 -48.285  1.00  0.00              
ATOM   3711  ND2 ASN C  69      -4.673  -2.415 -46.538  1.00  0.00              
ATOM   3712  H   ASN C  69      -5.072  -6.455 -45.491  1.00  0.00              
ATOM   3713  HA  ASN C  69      -3.566  -5.919 -48.031  1.00  0.00              
ATOM   3714 1HB  ASN C  69      -3.379  -4.201 -45.449  1.00  0.00              
ATOM   3715 2HB  ASN C  69      -2.482  -4.343 -46.979  1.00  0.00              
ATOM   3716 1HD2 ASN C  69      -5.313  -1.749 -46.924  1.00  0.00              
ATOM   3717 2HD2 ASN C  69      -4.218  -2.225 -45.670  1.00  0.00              
ATOM   3718  N   ASP C  70      -1.311  -6.697 -47.153  1.00  0.00              
ATOM   3719  CA  ASP C  70      -0.112  -7.413 -46.734  1.00  0.00              
ATOM   3720  C   ASP C  70       0.789  -6.517 -45.880  1.00  0.00              
ATOM   3721  O   ASP C  70       1.862  -6.933 -45.446  1.00  0.00              
ATOM   3722  CB  ASP C  70       0.657  -7.933 -47.953  1.00  0.00              
ATOM   3723  CG  ASP C  70       1.182  -6.841 -48.877  1.00  0.00              
ATOM   3724  OD1 ASP C  70       0.923  -5.691 -48.611  1.00  0.00              
ATOM   3725  OD2 ASP C  70       1.965  -7.150 -49.742  1.00  0.00              
ATOM   3726  H   ASP C  70      -1.289  -6.163 -48.010  1.00  0.00              
ATOM   3727  HA  ASP C  70      -0.389  -8.264 -46.111  1.00  0.00              
ATOM   3728 1HB  ASP C  70       1.468  -8.614 -47.698  1.00  0.00              
ATOM   3729 2HB  ASP C  70      -0.136  -8.484 -48.460  1.00  0.00              
ATOM   3730  N   LYS C  71       0.347  -5.282 -45.654  1.00  0.00              
ATOM   3731  CA  LYS C  71       1.063  -4.365 -44.769  1.00  0.00              
ATOM   3732  C   LYS C  71       0.292  -4.333 -43.456  1.00  0.00              
ATOM   3733  O   LYS C  71      -0.938  -4.324 -43.454  1.00  0.00              
ATOM   3734  CB  LYS C  71       1.183  -2.965 -45.374  1.00  0.00              
ATOM   3735  CG  LYS C  71       2.060  -2.892 -46.619  1.00  0.00              
ATOM   3736  CD  LYS C  71       2.082  -1.484 -47.196  1.00  0.00              
ATOM   3737  CE  LYS C  71       2.919  -1.421 -48.466  1.00  0.00              
ATOM   3738  NZ  LYS C  71       2.910  -0.060 -49.069  1.00  0.00              
ATOM   3739  H   LYS C  71      -0.503  -4.969 -46.102  1.00  0.00              
ATOM   3740  HA  LYS C  71       2.072  -4.739 -44.588  1.00  0.00              
ATOM   3741 1HB  LYS C  71       0.175  -2.637 -45.623  1.00  0.00              
ATOM   3742 2HB  LYS C  71       1.595  -2.317 -44.602  1.00  0.00              
ATOM   3743 1HG  LYS C  71       3.072  -3.191 -46.347  1.00  0.00              
ATOM   3744 2HG  LYS C  71       1.665  -3.583 -47.363  1.00  0.00              
ATOM   3745 1HD  LYS C  71       1.058  -1.183 -47.418  1.00  0.00              
ATOM   3746 2HD  LYS C  71       2.504  -0.810 -46.451  1.00  0.00              
ATOM   3747 1HE  LYS C  71       3.941  -1.701 -48.217  1.00  0.00              
ATOM   3748 2HE  LYS C  71       2.510  -2.135 -49.180  1.00  0.00              
ATOM   3749 1HZ  LYS C  71       3.474  -0.059 -49.907  1.00  0.00              
ATOM   3750 2HZ  LYS C  71       1.963   0.202 -49.301  1.00  0.00              
ATOM   3751 3HZ  LYS C  71       3.289   0.604 -48.409  1.00  0.00              
ATOM   3752  N   GLY C  72       1.011  -4.332 -42.340  1.00  0.00              
ATOM   3753  CA  GLY C  72       0.360  -4.405 -41.042  1.00  0.00              
ATOM   3754  C   GLY C  72       0.124  -3.057 -40.389  1.00  0.00              
ATOM   3755  O   GLY C  72       0.110  -2.948 -39.168  1.00  0.00              
ATOM   3756  H   GLY C  72       2.018  -4.281 -42.383  1.00  0.00              
ATOM   3757 1HA  GLY C  72      -0.610  -4.888 -41.156  1.00  0.00              
ATOM   3758 2HA  GLY C  72       0.980  -4.993 -40.365  1.00  0.00              
ATOM   3759  N   ASP C  73      -0.079  -2.034 -41.213  1.00  0.00              
ATOM   3760  CA  ASP C  73      -0.324  -0.675 -40.745  1.00  0.00              
ATOM   3761  C   ASP C  73      -1.644  -0.544 -39.968  1.00  0.00              
ATOM   3762  O   ASP C  73      -2.611  -1.268 -40.228  1.00  0.00              
ATOM   3763  CB  ASP C  73      -0.317   0.293 -41.930  1.00  0.00              
ATOM   3764  CG  ASP C  73       1.061   0.552 -42.523  1.00  0.00              
ATOM   3765  OD1 ASP C  73       2.030   0.147 -41.924  1.00  0.00              
ATOM   3766  OD2 ASP C  73       1.130   1.008 -43.639  1.00  0.00              
ATOM   3767  H   ASP C  73      -0.061  -2.216 -42.207  1.00  0.00              
ATOM   3768  HA  ASP C  73       0.456  -0.379 -40.043  1.00  0.00              
ATOM   3769 1HB  ASP C  73      -1.007   0.012 -42.724  1.00  0.00              
ATOM   3770 2HB  ASP C  73      -0.677   1.198 -41.439  1.00  0.00              
ATOM   3771  N   ILE C  74      -1.674   0.387 -39.020  1.00  0.00              
ATOM   3772  CA  ILE C  74      -2.834   0.614 -38.163  1.00  0.00              
ATOM   3773  C   ILE C  74      -3.379   2.014 -38.480  1.00  0.00              
ATOM   3774  O   ILE C  74      -2.796   3.025 -38.089  1.00  0.00              
ATOM   3775  CB  ILE C  74      -2.421   0.528 -36.680  1.00  0.00              
ATOM   3776  CG1 ILE C  74      -1.799  -0.848 -36.410  1.00  0.00              
ATOM   3777  CG2 ILE C  74      -3.634   0.754 -35.772  1.00  0.00              
ATOM   3778  CD1 ILE C  74      -1.134  -0.980 -35.064  1.00  0.00              
ATOM   3779  H   ILE C  74      -0.850   0.956 -38.895  1.00  0.00              
ATOM   3780  HA  ILE C  74      -3.628  -0.096 -38.394  1.00  0.00              
ATOM   3781  HB  ILE C  74      -1.668   1.287 -36.475  1.00  0.00              
ATOM   3782 1HG1 ILE C  74      -2.597  -1.587 -36.488  1.00  0.00              
ATOM   3783 2HG1 ILE C  74      -1.059  -1.029 -37.191  1.00  0.00              
ATOM   3784 1HG2 ILE C  74      -3.324   0.689 -34.728  1.00  0.00              
ATOM   3785 2HG2 ILE C  74      -4.053   1.742 -35.966  1.00  0.00              
ATOM   3786 3HG2 ILE C  74      -4.388  -0.006 -35.976  1.00  0.00              
ATOM   3787 1HD1 ILE C  74      -0.722  -1.983 -34.958  1.00  0.00              
ATOM   3788 2HD1 ILE C  74      -0.333  -0.245 -34.982  1.00  0.00              
ATOM   3789 3HD1 ILE C  74      -1.868  -0.805 -34.277  1.00  0.00              
ATOM   3790  N   ILE C  75      -4.506   2.055 -39.186  1.00  0.00              
ATOM   3791  CA  ILE C  75      -5.128   3.316 -39.589  1.00  0.00              
ATOM   3792  C   ILE C  75      -6.404   3.684 -38.830  1.00  0.00              
ATOM   3793  O   ILE C  75      -7.422   2.986 -38.924  1.00  0.00              
ATOM   3794  CB  ILE C  75      -5.454   3.295 -41.094  1.00  0.00              
ATOM   3795  CG1 ILE C  75      -4.172   3.147 -41.917  1.00  0.00              
ATOM   3796  CG2 ILE C  75      -6.204   4.557 -41.493  1.00  0.00              
ATOM   3797  CD1 ILE C  75      -4.415   2.889 -43.386  1.00  0.00              
ATOM   3798  H   ILE C  75      -4.943   1.184 -39.450  1.00  0.00              
ATOM   3799  HA  ILE C  75      -4.475   4.157 -39.361  1.00  0.00              
ATOM   3800  HB  ILE C  75      -6.070   2.424 -41.311  1.00  0.00              
ATOM   3801 1HG1 ILE C  75      -3.603   4.067 -41.797  1.00  0.00              
ATOM   3802 2HG1 ILE C  75      -3.609   2.316 -41.490  1.00  0.00              
ATOM   3803 1HG2 ILE C  75      -6.426   4.527 -42.560  1.00  0.00              
ATOM   3804 2HG2 ILE C  75      -7.133   4.621 -40.932  1.00  0.00              
ATOM   3805 3HG2 ILE C  75      -5.587   5.431 -41.276  1.00  0.00              
ATOM   3806 1HD1 ILE C  75      -3.459   2.795 -43.903  1.00  0.00              
ATOM   3807 2HD1 ILE C  75      -4.984   1.967 -43.505  1.00  0.00              
ATOM   3808 3HD1 ILE C  75      -4.975   3.718 -43.813  1.00  0.00              
ATOM   3809  N   VAL C  76      -6.348   4.791 -38.101  1.00  0.00              
ATOM   3810  CA  VAL C  76      -7.502   5.291 -37.368  1.00  0.00              
ATOM   3811  C   VAL C  76      -8.112   6.446 -38.149  1.00  0.00              
ATOM   3812  O   VAL C  76      -7.406   7.351 -38.593  1.00  0.00              
ATOM   3813  CB  VAL C  76      -7.108   5.809 -35.958  1.00  0.00              
ATOM   3814  CG1 VAL C  76      -8.336   6.405 -35.261  1.00  0.00              
ATOM   3815  CG2 VAL C  76      -6.523   4.671 -35.124  1.00  0.00              
ATOM   3816  H   VAL C  76      -5.476   5.301 -38.054  1.00  0.00              
ATOM   3817  HA  VAL C  76      -8.278   4.529 -37.283  1.00  0.00              
ATOM   3818  HB  VAL C  76      -6.327   6.561 -36.063  1.00  0.00              
ATOM   3819 1HG1 VAL C  76      -8.054   6.767 -34.271  1.00  0.00              
ATOM   3820 2HG1 VAL C  76      -8.725   7.234 -35.853  1.00  0.00              
ATOM   3821 3HG1 VAL C  76      -9.106   5.639 -35.158  1.00  0.00              
ATOM   3822 1HG2 VAL C  76      -6.249   5.044 -34.138  1.00  0.00              
ATOM   3823 2HG2 VAL C  76      -7.264   3.878 -35.020  1.00  0.00              
ATOM   3824 3HG2 VAL C  76      -5.636   4.273 -35.619  1.00  0.00              
ATOM   3825  N   THR C  77      -9.425   6.407 -38.328  1.00  0.00              
ATOM   3826  CA  THR C  77     -10.122   7.444 -39.077  1.00  0.00              
ATOM   3827  C   THR C  77     -11.191   8.084 -38.195  1.00  0.00              
ATOM   3828  O   THR C  77     -12.087   7.400 -37.693  1.00  0.00              
ATOM   3829  CB  THR C  77     -10.772   6.890 -40.357  1.00  0.00              
ATOM   3830  OG1 THR C  77      -9.765   6.315 -41.200  1.00  0.00              
ATOM   3831  CG2 THR C  77     -11.488   7.999 -41.115  1.00  0.00              
ATOM   3832  H   THR C  77      -9.958   5.642 -37.937  1.00  0.00              
ATOM   3833  HA  THR C  77      -9.421   8.229 -39.361  1.00  0.00              
ATOM   3834  HB  THR C  77     -11.491   6.117 -40.086  1.00  0.00              
ATOM   3835  HG1 THR C  77      -9.546   5.437 -40.882  1.00  0.00              
ATOM   3836 1HG2 THR C  77     -11.942   7.588 -42.017  1.00  0.00              
ATOM   3837 2HG2 THR C  77     -12.262   8.431 -40.482  1.00  0.00              
ATOM   3838 3HG2 THR C  77     -10.771   8.773 -41.389  1.00  0.00              
ATOM   3839  N   THR C  78     -11.082   9.391 -37.999  1.00  0.00              
ATOM   3840  CA  THR C  78     -12.014  10.130 -37.162  1.00  0.00              
ATOM   3841  C   THR C  78     -12.559  11.314 -37.959  1.00  0.00              
ATOM   3842  O   THR C  78     -11.982  11.711 -38.975  1.00  0.00              
ATOM   3843  CB  THR C  78     -11.326  10.710 -35.931  1.00  0.00              
ATOM   3844  OG1 THR C  78     -10.354  11.664 -36.367  1.00  0.00              
ATOM   3845  CG2 THR C  78     -10.649   9.603 -35.083  1.00  0.00              
ATOM   3846  H   THR C  78     -10.326   9.886 -38.450  1.00  0.00              
ATOM   3847  HA  THR C  78     -12.855   9.491 -36.893  1.00  0.00              
ATOM   3848  HB  THR C  78     -12.070  11.222 -35.318  1.00  0.00              
ATOM   3849  HG1 THR C  78      -9.562  11.205 -36.654  1.00  0.00              
ATOM   3850 1HG2 THR C  78     -10.168  10.054 -34.215  1.00  0.00              
ATOM   3851 2HG2 THR C  78     -11.400   8.886 -34.753  1.00  0.00              
ATOM   3852 3HG2 THR C  78      -9.900   9.091 -35.686  1.00  0.00              
ATOM   3853  N   LYS C  79     -13.662  11.879 -37.492  1.00  0.00              
ATOM   3854  CA  LYS C  79     -14.253  13.025 -38.165  1.00  0.00              
ATOM   3855  C   LYS C  79     -13.319  14.213 -37.977  1.00  0.00              
ATOM   3856  O   LYS C  79     -12.922  14.862 -38.944  1.00  0.00              
ATOM   3857  CB  LYS C  79     -15.623  13.343 -37.560  1.00  0.00              
ATOM   3858  CG  LYS C  79     -16.693  12.301 -37.856  1.00  0.00              
ATOM   3859  CD  LYS C  79     -18.041  12.699 -37.257  1.00  0.00              
ATOM   3860  CE  LYS C  79     -19.117  11.637 -37.530  1.00  0.00              
ATOM   3861  NZ  LYS C  79     -20.459  12.030 -37.006  1.00  0.00              
ATOM   3862  H   LYS C  79     -14.103  11.515 -36.660  1.00  0.00              
ATOM   3863  HA  LYS C  79     -14.343  12.820 -39.232  1.00  0.00              
ATOM   3864 1HB  LYS C  79     -15.487  13.427 -36.482  1.00  0.00              
ATOM   3865 2HB  LYS C  79     -15.936  14.308 -37.964  1.00  0.00              
ATOM   3866 1HG  LYS C  79     -16.789  12.202 -38.937  1.00  0.00              
ATOM   3867 2HG  LYS C  79     -16.375  11.348 -37.432  1.00  0.00              
ATOM   3868 1HD  LYS C  79     -17.920  12.823 -36.180  1.00  0.00              
ATOM   3869 2HD  LYS C  79     -18.351  13.646 -37.698  1.00  0.00              
ATOM   3870 1HE  LYS C  79     -19.185  11.488 -38.606  1.00  0.00              
ATOM   3871 2HE  LYS C  79     -18.808  10.708 -37.053  1.00  0.00              
ATOM   3872 1HZ  LYS C  79     -21.127  11.300 -37.210  1.00  0.00              
ATOM   3873 2HZ  LYS C  79     -20.404  12.166 -36.006  1.00  0.00              
ATOM   3874 3HZ  LYS C  79     -20.755  12.889 -37.447  1.00  0.00              
ATOM   3875  N   SER C  80     -12.955  14.467 -36.725  1.00  0.00              
ATOM   3876  CA  SER C  80     -12.109  15.597 -36.368  1.00  0.00              
ATOM   3877  C   SER C  80     -10.686  15.620 -36.934  1.00  0.00              
ATOM   3878  O   SER C  80     -10.192  16.681 -37.312  1.00  0.00              
ATOM   3879  CB  SER C  80     -12.039  15.673 -34.855  1.00  0.00              
ATOM   3880  OG  SER C  80     -13.288  15.949 -34.283  1.00  0.00              
ATOM   3881  H   SER C  80     -13.281  13.847 -35.997  1.00  0.00              
ATOM   3882  HA  SER C  80     -12.542  16.562 -36.634  1.00  0.00              
ATOM   3883 1HB  SER C  80     -11.678  14.719 -34.474  1.00  0.00              
ATOM   3884 2HB  SER C  80     -11.341  16.462 -34.577  1.00  0.00              
ATOM   3885  HG  SER C  80     -13.807  15.142 -34.244  1.00  0.00              
ATOM   3886  N   GLY C  81     -10.026  14.465 -36.992  1.00  0.00              
ATOM   3887  CA  GLY C  81      -8.688  14.431 -37.561  1.00  0.00              
ATOM   3888  C   GLY C  81      -8.515  13.770 -38.914  1.00  0.00              
ATOM   3889  O   GLY C  81      -7.424  13.806 -39.476  1.00  0.00              
ATOM   3890  H   GLY C  81     -10.436  13.609 -36.647  1.00  0.00              
ATOM   3891 1HA  GLY C  81      -8.327  15.452 -37.683  1.00  0.00              
ATOM   3892 2HA  GLY C  81      -8.026  13.892 -36.883  1.00  0.00              
ATOM   3893  N   GLY C  82      -9.567  13.156 -39.438  1.00  0.00              
ATOM   3894  CA  GLY C  82      -9.449  12.463 -40.711  1.00  0.00              
ATOM   3895  C   GLY C  82      -8.767  11.105 -40.664  1.00  0.00              
ATOM   3896  O   GLY C  82      -8.734  10.440 -39.627  1.00  0.00              
ATOM   3897  H   GLY C  82     -10.459  13.160 -38.962  1.00  0.00              
ATOM   3898 1HA  GLY C  82     -10.446  12.298 -41.121  1.00  0.00              
ATOM   3899 2HA  GLY C  82      -8.872  13.079 -41.400  1.00  0.00              
ATOM   3900  N   ARG C  83      -8.225  10.688 -41.807  1.00  0.00              
ATOM   3901  CA  ARG C  83      -7.518   9.417 -41.907  1.00  0.00              
ATOM   3902  C   ARG C  83      -6.111   9.508 -41.338  1.00  0.00              
ATOM   3903  O   ARG C  83      -5.329  10.375 -41.729  1.00  0.00              
ATOM   3904  CB  ARG C  83      -7.504   8.882 -43.331  1.00  0.00              
ATOM   3905  CG  ARG C  83      -7.004   7.453 -43.473  1.00  0.00              
ATOM   3906  CD  ARG C  83      -7.148   6.887 -44.838  1.00  0.00              
ATOM   3907  NE  ARG C  83      -6.255   7.465 -45.829  1.00  0.00              
ATOM   3908  CZ  ARG C  83      -6.301   7.200 -47.149  1.00  0.00              
ATOM   3909  NH1 ARG C  83      -7.166   6.339 -47.637  1.00  0.00              
ATOM   3910  NH2 ARG C  83      -5.435   7.811 -47.939  1.00  0.00              
ATOM   3911  H   ARG C  83      -8.306  11.271 -42.628  1.00  0.00              
ATOM   3912  HA  ARG C  83      -8.036   8.660 -41.317  1.00  0.00              
ATOM   3913 1HB  ARG C  83      -8.526   8.943 -43.704  1.00  0.00              
ATOM   3914 2HB  ARG C  83      -6.865   9.546 -43.913  1.00  0.00              
ATOM   3915 1HG  ARG C  83      -5.945   7.428 -43.210  1.00  0.00              
ATOM   3916 2HG  ARG C  83      -7.564   6.820 -42.784  1.00  0.00              
ATOM   3917 1HD  ARG C  83      -6.945   5.816 -44.801  1.00  0.00              
ATOM   3918 2HD  ARG C  83      -8.168   7.051 -45.183  1.00  0.00              
ATOM   3919  HE  ARG C  83      -5.497   8.124 -45.708  1.00  0.00              
ATOM   3920 1HH1 ARG C  83      -7.810   5.865 -47.016  1.00  0.00              
ATOM   3921 2HH1 ARG C  83      -7.184   6.152 -48.628  1.00  0.00              
ATOM   3922 1HH2 ARG C  83      -4.765   8.456 -47.547  1.00  0.00              
ATOM   3923 2HH2 ARG C  83      -5.447   7.627 -48.932  1.00  0.00              
ATOM   3924  N   GLY C  84      -5.789   8.601 -40.421  1.00  0.00              
ATOM   3925  CA  GLY C  84      -4.476   8.623 -39.808  1.00  0.00              
ATOM   3926  C   GLY C  84      -3.506   7.599 -40.357  1.00  0.00              
ATOM   3927  O   GLY C  84      -3.725   7.010 -41.415  1.00  0.00              
ATOM   3928  H   GLY C  84      -6.451   7.890 -40.143  1.00  0.00              
ATOM   3929 1HA  GLY C  84      -4.029   9.606 -39.959  1.00  0.00              
ATOM   3930 2HA  GLY C  84      -4.579   8.432 -38.740  1.00  0.00              
ATOM   3931  N   THR C  85      -2.425   7.385 -39.613  1.00  0.00              
ATOM   3932  CA  THR C  85      -1.392   6.419 -39.966  1.00  0.00              
ATOM   3933  C   THR C  85      -0.775   5.868 -38.686  1.00  0.00              
ATOM   3934  O   THR C  85      -1.276   6.113 -37.591  1.00  0.00              
ATOM   3935  CB  THR C  85      -0.290   7.041 -40.846  1.00  0.00              
ATOM   3936  OG1 THR C  85       0.572   6.007 -41.338  1.00  0.00              
ATOM   3937  CG2 THR C  85       0.528   8.042 -40.047  1.00  0.00              
ATOM   3938  H   THR C  85      -2.326   7.923 -38.764  1.00  0.00              
ATOM   3939  HA  THR C  85      -1.837   5.585 -40.510  1.00  0.00              
ATOM   3940  HB  THR C  85      -0.757   7.548 -41.692  1.00  0.00              
ATOM   3941  HG1 THR C  85       0.157   5.577 -42.089  1.00  0.00              
ATOM   3942 1HG2 THR C  85       1.300   8.473 -40.685  1.00  0.00              
ATOM   3943 2HG2 THR C  85      -0.123   8.837 -39.681  1.00  0.00              
ATOM   3944 3HG2 THR C  85       0.995   7.538 -39.202  1.00  0.00              
ATOM   3945  N   SER C  86       0.308   5.113 -38.825  1.00  0.00              
ATOM   3946  CA  SER C  86       0.950   4.523 -37.661  1.00  0.00              
ATOM   3947  C   SER C  86       2.463   4.467 -37.849  1.00  0.00              
ATOM   3948  O   SER C  86       2.963   4.408 -38.975  1.00  0.00              
ATOM   3949  CB  SER C  86       0.410   3.116 -37.374  1.00  0.00              
ATOM   3950  OG  SER C  86       0.711   2.221 -38.421  1.00  0.00              
ATOM   3951  H   SER C  86       0.697   4.937 -39.742  1.00  0.00              
ATOM   3952  HA  SER C  86       0.705   5.032 -36.727  1.00  0.00              
ATOM   3953 1HB  SER C  86       0.860   2.755 -36.452  1.00  0.00              
ATOM   3954 2HB  SER C  86      -0.672   3.177 -37.254  1.00  0.00              
ATOM   3955  HG  SER C  86       1.619   1.922 -38.334  1.00  0.00              
ATOM   3956  N   THR C  87       3.180   4.484 -36.733  1.00  0.00              
ATOM   3957  CA  THR C  87       4.623   4.298 -36.739  1.00  0.00              
ATOM   3958  C   THR C  87       4.930   2.839 -36.418  1.00  0.00              
ATOM   3959  O   THR C  87       6.043   2.370 -36.620  1.00  0.00              
ATOM   3960  CB  THR C  87       5.305   5.167 -35.669  1.00  0.00              
ATOM   3961  OG1 THR C  87       4.869   4.738 -34.369  1.00  0.00              
ATOM   3962  CG2 THR C  87       4.953   6.640 -35.861  1.00  0.00              
ATOM   3963  H   THR C  87       2.708   4.632 -35.853  1.00  0.00              
ATOM   3964  HA  THR C  87       5.018   4.513 -37.732  1.00  0.00              
ATOM   3965  HB  THR C  87       6.385   5.041 -35.743  1.00  0.00              
ATOM   3966  HG1 THR C  87       5.495   5.037 -33.707  1.00  0.00              
ATOM   3967 1HG2 THR C  87       5.447   7.235 -35.092  1.00  0.00              
ATOM   3968 2HG2 THR C  87       5.287   6.967 -36.845  1.00  0.00              
ATOM   3969 3HG2 THR C  87       3.875   6.769 -35.783  1.00  0.00              
ATOM   3970  N   VAL C  88       3.939   2.132 -35.889  1.00  0.00              
ATOM   3971  CA  VAL C  88       4.109   0.727 -35.549  1.00  0.00              
ATOM   3972  C   VAL C  88       3.182  -0.133 -36.380  1.00  0.00              
ATOM   3973  O   VAL C  88       2.302   0.367 -37.077  1.00  0.00              
ATOM   3974  CB  VAL C  88       3.802   0.463 -34.066  1.00  0.00              
ATOM   3975  CG1 VAL C  88       4.770   1.265 -33.174  1.00  0.00              
ATOM   3976  CG2 VAL C  88       2.359   0.837 -33.778  1.00  0.00              
ATOM   3977  H   VAL C  88       3.047   2.575 -35.716  1.00  0.00              
ATOM   3978  HA  VAL C  88       5.116   0.381 -35.787  1.00  0.00              
ATOM   3979  HB  VAL C  88       3.910  -0.602 -33.867  1.00  0.00              
ATOM   3980 1HG1 VAL C  88       4.543   1.069 -32.125  1.00  0.00              
ATOM   3981 2HG1 VAL C  88       5.794   0.961 -33.386  1.00  0.00              
ATOM   3982 3HG1 VAL C  88       4.654   2.328 -33.378  1.00  0.00              
ATOM   3983 1HG2 VAL C  88       2.139   0.650 -32.728  1.00  0.00              
ATOM   3984 2HG2 VAL C  88       2.206   1.893 -34.001  1.00  0.00              
ATOM   3985 3HG2 VAL C  88       1.696   0.236 -34.402  1.00  0.00              
ATOM   3986  N   SER C  89       3.372  -1.439 -36.291  1.00  0.00              
ATOM   3987  CA  SER C  89       2.605  -2.357 -37.100  1.00  0.00              
ATOM   3988  C   SER C  89       2.171  -3.546 -36.271  1.00  0.00              
ATOM   3989  O   SER C  89       2.765  -3.852 -35.237  1.00  0.00              
ATOM   3990  CB  SER C  89       3.453  -2.823 -38.285  1.00  0.00              
ATOM   3991  OG  SER C  89       4.574  -3.551 -37.817  1.00  0.00              
ATOM   3992  H   SER C  89       4.061  -1.805 -35.649  1.00  0.00              
ATOM   3993  HA  SER C  89       1.745  -1.892 -37.585  1.00  0.00              
ATOM   3994 1HB  SER C  89       2.838  -3.452 -38.925  1.00  0.00              
ATOM   3995 2HB  SER C  89       3.782  -1.946 -38.844  1.00  0.00              
ATOM   3996  HG  SER C  89       5.250  -3.571 -38.498  1.00  0.00              
ATOM   3997  N   PHE C  90       1.118  -4.207 -36.724  1.00  0.00              
ATOM   3998  CA  PHE C  90       0.607  -5.375 -36.033  1.00  0.00              
ATOM   3999  C   PHE C  90       0.814  -6.584 -36.939  1.00  0.00              
ATOM   4000  O   PHE C  90       0.351  -6.590 -38.072  1.00  0.00              
ATOM   4001  CB  PHE C  90      -0.884  -5.219 -35.744  1.00  0.00              
ATOM   4002  CG  PHE C  90      -1.487  -6.419 -35.096  1.00  0.00              
ATOM   4003  CD1 PHE C  90      -1.285  -6.664 -33.745  1.00  0.00              
ATOM   4004  CD2 PHE C  90      -2.193  -7.352 -35.850  1.00  0.00              
ATOM   4005  CE1 PHE C  90      -1.777  -7.822 -33.144  1.00  0.00              
ATOM   4006  CE2 PHE C  90      -2.689  -8.513 -35.263  1.00  0.00              
ATOM   4007  CZ  PHE C  90      -2.478  -8.748 -33.899  1.00  0.00              
ATOM   4008  H   PHE C  90       0.658  -3.893 -37.567  1.00  0.00              
ATOM   4009  HA  PHE C  90       1.167  -5.534 -35.111  1.00  0.00              
ATOM   4010 1HB  PHE C  90      -1.050  -4.380 -35.072  1.00  0.00              
ATOM   4011 2HB  PHE C  90      -1.430  -5.052 -36.673  1.00  0.00              
ATOM   4012  HD1 PHE C  90      -0.736  -5.936 -33.148  1.00  0.00              
ATOM   4013  HD2 PHE C  90      -2.357  -7.164 -36.912  1.00  0.00              
ATOM   4014  HE1 PHE C  90      -1.607  -7.995 -32.082  1.00  0.00              
ATOM   4015  HE2 PHE C  90      -3.242  -9.238 -35.860  1.00  0.00              
ATOM   4016  HZ  PHE C  90      -2.858  -9.656 -33.431  1.00  0.00              
ATOM   4017  N   LYS C  91       1.499  -7.603 -36.432  1.00  0.00              
ATOM   4018  CA  LYS C  91       1.742  -8.807 -37.214  1.00  0.00              
ATOM   4019  C   LYS C  91       0.632  -9.817 -36.964  1.00  0.00              
ATOM   4020  O   LYS C  91       0.506 -10.364 -35.873  1.00  0.00              
ATOM   4021  CB  LYS C  91       3.103  -9.414 -36.870  1.00  0.00              
ATOM   4022  CG  LYS C  91       3.671 -10.334 -37.943  1.00  0.00              
ATOM   4023  CD  LYS C  91       5.007 -10.922 -37.518  1.00  0.00              
ATOM   4024  CE  LYS C  91       6.119  -9.887 -37.600  1.00  0.00              
ATOM   4025  NZ  LYS C  91       7.444 -10.463 -37.242  1.00  0.00              
ATOM   4026  H   LYS C  91       1.858  -7.546 -35.491  1.00  0.00              
ATOM   4027  HA  LYS C  91       1.730  -8.565 -38.277  1.00  0.00              
ATOM   4028 1HB  LYS C  91       3.790  -8.583 -36.704  1.00  0.00              
ATOM   4029 2HB  LYS C  91       2.980  -9.973 -35.943  1.00  0.00              
ATOM   4030 1HG  LYS C  91       2.958 -11.140 -38.120  1.00  0.00              
ATOM   4031 2HG  LYS C  91       3.801  -9.759 -38.859  1.00  0.00              
ATOM   4032 1HD  LYS C  91       4.918 -11.280 -36.491  1.00  0.00              
ATOM   4033 2HD  LYS C  91       5.243 -11.760 -38.174  1.00  0.00              
ATOM   4034 1HE  LYS C  91       6.155  -9.502 -38.617  1.00  0.00              
ATOM   4035 2HE  LYS C  91       5.881  -9.075 -36.913  1.00  0.00              
ATOM   4036 1HZ  LYS C  91       8.153  -9.746 -37.308  1.00  0.00              
ATOM   4037 2HZ  LYS C  91       7.413 -10.820 -36.297  1.00  0.00              
ATOM   4038 3HZ  LYS C  91       7.667 -11.215 -37.878  1.00  0.00              
ATOM   4039  N   LEU C  92      -0.181 -10.050 -37.986  1.00  0.00              
ATOM   4040  CA  LEU C  92      -1.244 -11.040 -37.891  1.00  0.00              
ATOM   4041  C   LEU C  92      -0.659 -12.449 -37.973  1.00  0.00              
ATOM   4042  O   LEU C  92       0.091 -12.763 -38.896  1.00  0.00              
ATOM   4043  CB  LEU C  92      -2.281 -10.817 -38.999  1.00  0.00              
ATOM   4044  CG  LEU C  92      -3.544 -11.679 -38.893  1.00  0.00              
ATOM   4045  CD1 LEU C  92      -4.364 -11.257 -37.681  1.00  0.00              
ATOM   4046  CD2 LEU C  92      -4.362 -11.544 -40.170  1.00  0.00              
ATOM   4047  H   LEU C  92      -0.063  -9.533 -38.846  1.00  0.00              
ATOM   4048  HA  LEU C  92      -1.737 -10.954 -36.924  1.00  0.00              
ATOM   4049 1HB  LEU C  92      -2.523  -9.773 -38.807  1.00  0.00              
ATOM   4050 2HB  LEU C  92      -1.839 -10.910 -39.991  1.00  0.00              
ATOM   4051  HG  LEU C  92      -3.221 -12.718 -38.812  1.00  0.00              
ATOM   4052 1HD1 LEU C  92      -5.260 -11.875 -37.615  1.00  0.00              
ATOM   4053 2HD1 LEU C  92      -3.769 -11.385 -36.777  1.00  0.00              
ATOM   4054 3HD1 LEU C  92      -4.652 -10.212 -37.784  1.00  0.00              
ATOM   4055 1HD2 LEU C  92      -5.259 -12.159 -40.094  1.00  0.00              
ATOM   4056 2HD2 LEU C  92      -4.645 -10.501 -40.313  1.00  0.00              
ATOM   4057 3HD2 LEU C  92      -3.766 -11.877 -41.020  1.00  0.00              
ATOM   4058  N   LEU C  93      -0.993 -13.290 -36.998  1.00  0.00              
ATOM   4059  CA  LEU C  93      -0.435 -14.639 -36.937  1.00  0.00              
ATOM   4060  C   LEU C  93      -1.429 -15.701 -37.409  1.00  0.00              
ATOM   4061  O   LEU C  93      -2.609 -15.419 -37.621  1.00  0.00              
ATOM   4062  CB  LEU C  93       0.025 -14.948 -35.507  1.00  0.00              
ATOM   4063  CG  LEU C  93       1.045 -13.962 -34.922  1.00  0.00              
ATOM   4064  CD1 LEU C  93       1.358 -14.329 -33.478  1.00  0.00              
ATOM   4065  CD2 LEU C  93       2.309 -13.977 -35.769  1.00  0.00              
ATOM   4066  H   LEU C  93      -1.644 -12.994 -36.286  1.00  0.00              
ATOM   4067  HA  LEU C  93       0.418 -14.713 -37.610  1.00  0.00              
ATOM   4068 1HB  LEU C  93      -0.928 -14.851 -34.989  1.00  0.00              
ATOM   4069 2HB  LEU C  93       0.388 -15.971 -35.411  1.00  0.00              
ATOM   4070  HG  LEU C  93       0.609 -12.965 -34.992  1.00  0.00              
ATOM   4071 1HD1 LEU C  93       2.083 -13.624 -33.072  1.00  0.00              
ATOM   4072 2HD1 LEU C  93       0.444 -14.290 -32.886  1.00  0.00              
ATOM   4073 3HD1 LEU C  93       1.772 -15.336 -33.441  1.00  0.00              
ATOM   4074 1HD2 LEU C  93       3.033 -13.275 -35.353  1.00  0.00              
ATOM   4075 2HD2 LEU C  93       2.735 -14.981 -35.770  1.00  0.00              
ATOM   4076 3HD2 LEU C  93       2.067 -13.684 -36.790  1.00  0.00              
ATOM   4077  N   LYS C  94      -0.936 -16.926 -37.570  1.00  0.00              
ATOM   4078  CA  LYS C  94      -1.782 -18.053 -37.942  1.00  0.00              
ATOM   4079  C   LYS C  94      -2.084 -18.888 -36.695  1.00  0.00              
ATOM   4080  O   LYS C  94      -1.171 -19.297 -35.978  1.00  0.00              
ATOM   4081  CB  LYS C  94      -1.111 -18.909 -39.017  1.00  0.00              
ATOM   4082  CG  LYS C  94      -1.955 -20.077 -39.509  1.00  0.00              
ATOM   4083  CD  LYS C  94      -1.211 -20.899 -40.551  1.00  0.00              
ATOM   4084  CE  LYS C  94      -2.044 -22.078 -41.028  1.00  0.00              
ATOM   4085  NZ  LYS C  94      -1.334 -22.880 -42.061  1.00  0.00              
ATOM   4086  H   LYS C  94       0.053 -17.076 -37.430  1.00  0.00              
ATOM   4087  HA  LYS C  94      -2.732 -17.687 -38.335  1.00  0.00              
ATOM   4088 1HB  LYS C  94      -0.882 -18.248 -39.854  1.00  0.00              
ATOM   4089 2HB  LYS C  94      -0.182 -19.288 -38.591  1.00  0.00              
ATOM   4090 1HG  LYS C  94      -2.202 -20.710 -38.656  1.00  0.00              
ATOM   4091 2HG  LYS C  94      -2.871 -19.682 -39.946  1.00  0.00              
ATOM   4092 1HD  LYS C  94      -0.975 -20.253 -41.399  1.00  0.00              
ATOM   4093 2HD  LYS C  94      -0.285 -21.265 -40.108  1.00  0.00              
ATOM   4094 1HE  LYS C  94      -2.268 -22.708 -40.168  1.00  0.00              
ATOM   4095 2HE  LYS C  94      -2.975 -21.692 -41.445  1.00  0.00              
ATOM   4096 1HZ  LYS C  94      -1.920 -23.651 -42.349  1.00  0.00              
ATOM   4097 2HZ  LYS C  94      -1.128 -22.298 -42.859  1.00  0.00              
ATOM   4098 3HZ  LYS C  94      -0.474 -23.240 -41.674  1.00  0.00              
ATOM   4099  N   PRO C  95      -3.375 -19.136 -36.416  1.00  0.00              
ATOM   4100  CA  PRO C  95      -3.815 -19.959 -35.281  1.00  0.00              
ATOM   4101  C   PRO C  95      -3.238 -21.374 -35.273  1.00  0.00              
ATOM   4102  O   PRO C  95      -4.033 -22.336 -35.340  1.00  0.00              
ATOM   4103  OXT PRO C  95      -2.051 -21.538 -35.203  1.00  0.00              
ATOM   4104  CB  PRO C  95      -5.340 -19.978 -35.427  1.00  0.00              
ATOM   4105  CG  PRO C  95      -5.659 -18.721 -36.161  1.00  0.00              
ATOM   4106  CD  PRO C  95      -4.538 -18.541 -37.151  1.00  0.00              
ATOM   4107  HA  PRO C  95      -3.494 -19.553 -34.311  1.00  0.00              
ATOM   4108 1HB  PRO C  95      -5.681 -20.863 -35.985  1.00  0.00              
ATOM   4109 2HB  PRO C  95      -5.838 -20.004 -34.447  1.00  0.00              
ATOM   4110 1HG  PRO C  95      -6.630 -18.794 -36.673  1.00  0.00              
ATOM   4111 2HG  PRO C  95      -5.720 -17.864 -35.475  1.00  0.00              
ATOM   4112 1HD  PRO C  95      -4.736 -19.058 -38.101  1.00  0.00              
ATOM   4113 2HD  PRO C  95      -4.361 -17.483 -37.392  1.00  0.00              
TER                                                                             
# All scores below are weighted scores, not raw scores.
#BEGIN_POSE_ENERGIES_TABLE 027.d16_v11.3_repeated_1_5.0dG_02_RalA2andSec5_0032_0001.pdb
label fa_atr fa_rep fa_sol fa_intra_rep pro_close fa_pair hbond_sr_bb hbond_lr_bb hbond_bb_sc hbond_sc dslf_ss_dst dslf_cs_ang dslf_ss_dih dslf_ca_dih rama omega fa_dun p_aa_pp ref total
weights 0.8 0.44 0.65 0.004 1 0.49 0.585 1.17 1.17 1.1 0.5 2 5 5 0.2 0.5 0.56 0.32 1 NA
pose -995.63 92.7052 493.616 2.08866 1.19322 -26.4338 -51.7715 -110.684 -35.5556 -24.5764 0 0 0 0 -10.3626 12.4244 160.469 -25.7983 -59.85 -578.166
SER_p:NtermProteinFull_1 -0.598573 0.14338 0.593958 0.00144488 0 0 0 0 0 0 0 0 0 0 0 0.0122648 0.159073 0 -0.37 -0.058452
LEU_2 -2.8345 0.315279 1.38288 0.00878846 0 0 0 0 0 0 0 0 0 0 -0.276526 0.00686987 1.67133 -0.0646904 -0.1 0.109435
ALA_3 -2.1713 0.114813 1.33811 0.000950196 0 0 0 0 0 0 0 0 0 0 -0.330856 0.00773803 0 -0.101098 0.16 -0.981644
GLU_4 -2.61042 0.0784524 1.81566 0.00658529 0 -0.111181 0 0 -0.345099 0 0 0 0 0 0.0957906 0.000367892 0.906516 0.117088 -0.81 -0.856239
HIS_5 -6.30399 0.232377 3.23727 0.00319992 0 0.0661095 0 0 0 -0.317464 0 0 0 0 -0.0291615 0.0693969 0.911687 -0.0120085 0.56 -1.58259
HIS_D_6 -5.63533 0.350154 2.85478 0.0115099 0 -0.188968 0 0 -1.04006 0 0 0 0 0 0.0987451 0.0139994 0.990528 -0.0994558 0.56 -2.08409
VAL_7 -4.55104 0.517062 1.42403 0.0125393 0 0 0 0 0 0 0 0 0 0 -0.206441 0.0889731 0.0957831 -0.189504 0.29 -2.5186
ILE_8 -5.72408 0.751887 1.63474 0.0187543 0 0 0 0 0 0 0 0 0 0 -0.186246 0.0996844 0.280875 -0.364611 0.24 -3.24899
MET_9 -4.86758 0.223377 1.92215 0.00407356 0 0 0 0 0 0 0 0 0 0 -0.0712541 0.0138347 0.999259 0.0568656 -0.34 -2.05927
VAL_10 -4.39459 0.62671 1.23295 0.0131663 0 0 0 0 0 0 0 0 0 0 -0.136637 0.0420237 0.0974227 -0.19761 0.29 -2.42657
GLY_11 -2.40034 0.211478 1.31142 0.000204189 0 0 0 0 -0.796391 0 0 0 0 0 0.243662 0.00763024 0 -0.802263 -0.17 -2.3946
SER_12 -2.29992 0.214016 1.70592 0.00136399 0 -0.0761108 0 0 0 0 0 0 0 0 -0.219241 6.62836e-05 0.103267 -0.266656 -0.37 -1.20729
GLY_13 -0.952942 0.0653355 0.714492 1.62206e-05 0 0 0 0 0 0 0 0 0 0 0.00342175 0.000736489 0 0.317947 -0.17 -0.0209928
GLY_14 -0.916405 0.0512283 0.746757 1.7232e-05 0 0 0 0 -0.50101 0 0 0 0 0 -0.391124 0.01429 0 -0.788608 -0.17 -1.95485
VAL_15 -4.38511 0.470425 1.97181 0.0130569 0 0 0 0 -0.820876 0 0 0 0 0 0.0379255 0.000970725 0.219291 0.230013 0.29 -1.9725
GLY_16 -2.35171 0.324019 1.2863 3.63167e-05 0 0 0 0 0 0 0 0 0 0 -0.0091646 0.0694128 0 -0.808888 -0.17 -1.66
LYS_17 -5.66777 0.476312 3.59683 0.00759927 0 -0.0548821 0 0 -0.796391 0 0 0 0 0 -0.0169081 0.00756151 2.33181 -0.0547714 -0.65 -0.820611
SER_18 -2.85346 0.305585 2.04042 0.00104571 0 -0.235082 0 0 0 -0.530099 0 0 0 0 -0.211903 0.000307536 0.877162 0.0167169 -0.37 -0.959314
ALA_19 -3.15867 0.413589 1.28266 0.000761581 0 0 0 0 0 0 0 0 0 0 -0.11283 0.00442186 0 -0.128157 0.16 -1.53822
LEU_20 -5.56214 0.329334 2.02787 0.00482332 0 0 0 0 0 0 0 0 0 0 -0.103716 2.78381e-06 0.336343 -0.115326 -0.1 -3.18281
THR_21 -4.69979 0.334613 2.28497 0.0101885 0 -0.113086 0 0 0 0 0 0 0 0 -0.0362659 0.000499801 0.0709872 0.100836 -0.27 -2.31704
LEU_22 -4.74717 0.304095 2.31531 0.00764617 0 0 0 0 0 0 0 0 0 0 -0.138399 0.157923 0.116981 -0.0962559 -0.1 -2.17986
GLN_23 -6.36787 0.351784 4.09152 0.0102109 0 -0.170095 0 0 -0.576835 0 0 0 0 0 -0.137607 0.00454499 2.55473 -0.10519 -0.97 -1.3148
PHE_24 -6.57203 0.455982 2.00851 0.0243853 0 0 0 0 -0.362744 0 0 0 0 0 0.0342931 0.053267 0.206027 -0.0414349 0.63 -3.56374
MET_25 -4.82546 0.500414 2.03177 0.00495706 0 0 0 0 -0.487287 0 0 0 0 0 -0.0298745 0.0542017 1.18371 -0.0438901 -0.34 -1.95146
LYS_26 -3.08152 0.354118 2.12173 0.00498319 0 -0.254312 0 0 0 -0.0361855 0 0 0 0 0.0346485 0.141739 0.643339 0.0333501 -0.65 -0.688108
ASP_27 -2.77582 0.257772 2.27621 0.00534101 0 -0.547395 0 0 0 -0.00126628 0 0 0 0 -0.120576 0.000573062 0.644582 -0.246467 -0.67 -1.17704
GLU_28 -3.49927 0.236719 2.30411 0.00830012 0 -0.526222 0 0 0 0 0 0 0 0 0.0173329 0.0100681 1.134 0.0952 -0.81 -1.02976
PHE_29 -4.16515 0.257823 1.0934 0.0260536 0 0 0 0 0 0 0 0 0 0 0.117765 0.0467117 0.291728 -0.0965537 0.63 -1.79823
VAL_30 -1.83542 0.0738851 0.733749 0.0116227 0 0 0 0 0 0 0 0 0 0 -0.141992 0.0636275 0.11488 -0.198846 0.29 -0.888498
GLU_31 -0.818241 0.0118322 0.462111 0.00578039 0 -0.334788 0 0 0 0 0 0 0 0 0.066562 0.00518092 1.06449 0.0865765 -0.81 -0.260496
ASP_32 -1.79886 0.120719 1.28966 0.00507207 0 -0.0707288 0 0 -0.14611 0 0 0 0 0 0.159175 0.0177772 0.554366 0.259012 -0.67 -0.279918
TYR_33 -1.86841 0.208926 0.732423 0.0257384 0 0 0 0 -0.14611 0 0 0 0 0 0.0498644 0.00260465 0.814767 -0.155784 0.51 0.174025
GLU_34 -2.47311 0.139929 2.23245 0.00426663 0.000172408 -0.671691 0 0 0 -0.705056 0 0 0 0 0.303395 0.00324612 1.50683 0.108528 -0.81 -0.361037
PRO_35 -1.77995 0.198627 0.72469 0.000928744 0.0512811 0 0 0 -0.0612153 0 0 0 0 0 -0.244802 0.00290768 0.148827 -0.55346 0.02 -1.49217
THR_36 -3.50361 0.317611 2.54302 0.0168564 0 -0.144154 0 0 0 -0.614068 0 0 0 0 -0.0335071 0.308869 0.323544 -0.0247805 -0.27 -1.08022
GLY_37 -1.58679 0.18061 0.815844 1.45686e-05 0 0 0 0 0 0 0 0 0 0 0.929388 0.192553 0 0.262395 -0.17 0.624016
ALA_38 -2.59776 0.100632 1.26094 0.000985788 0 0 0 0 0 0 0 0 0 0 0.766567 0.0035377 0 -0.0196494 0.16 -0.324744
ASP_39 -4.73778 0.30352 3.71308 0.00241251 0 -0.512498 0 0 0 -1.0567 0 0 0 0 0.176456 0.00443042 0.86271 0.333882 -0.67 -1.5805
SER_40 -2.09602 0.0600804 1.17462 0.0014527 0 -0.115544 0 0 0 0 0 0 0 0 0.0722121 0.0978609 0.32835 0.214152 -0.37 -0.632838
TYR_41 -4.9203 0.406847 1.82611 0.0237875 0 0 0 0 0 0 0 0 0 0 -0.14979 0.0417836 0.167304 -0.209381 0.51 -2.30364
PHE_42 -2.87187 0.214213 1.29543 0.0309087 0 0 0 0 0 0 0 0 0 0 0.15876 0.149001 0.742919 -0.0137376 0.63 0.33563
LYS_43 -4.31662 0.34147 2.64001 0.00673695 0 -0.170184 0 0 -0.850031 0 0 0 0 0 0.121725 0.0355003 0.697518 0.137193 -0.65 -2.00668
LYS_44 -2.21979 0.167294 1.0984 0.00351991 0 -0.378599 0 0 0 0 0 0 0 0 -0.149281 0.000794883 0.89136 -0.0452915 -0.65 -1.28159
VAL_45 -3.73335 0.447969 1.27155 0.0121892 0 0 0 0 0 0 0 0 0 0 -0.114359 0.00924377 0.0425119 -0.229459 0.29 -2.00371
VAL_46 -2.60377 0.1782 0.848629 0.0111913 0 0 0 0 0 0 0 0 0 0 -0.147953 0.0403006 0.00758878 -0.314134 0.29 -1.68994
LEU_47 -5.42463 0.478003 2.48939 0.0107748 0 0 0 0 0 0 0 0 0 0 0.0190051 0.010729 0.37838 -0.0967625 -0.1 -2.23511
ASP_48 -2.83787 0.2924 2.4795 0.00420543 0 -0.465604 0 0 0 -1.03123 0 0 0 0 -0.119336 5.09254e-05 0.628656 -0.274006 -0.67 -1.99323
GLY_49 -1.1143 0.258685 0.499485 1.0972e-05 0 0 0 0 0 0 0 0 0 0 -0.32096 0.0147428 0 -0.789001 -0.17 -1.62134
GLU_50 -3.09413 0.199323 1.70823 0.008041 0 -0.214173 0 0 0 0 0 0 0 0 0.0238827 0.00917694 0.903806 0.0863433 -0.81 -1.17949
GLU_51 -2.68675 0.167796 1.27945 0.00610955 0 -0.209833 0 0 0 0 0 0 0 0 -0.138105 0.00147684 0.801036 0.0612916 -0.81 -1.52753
VAL_52 -4.77237 0.437968 2.02435 0.0136312 0 0 0 0 0 0 0 0 0 0 0.103241 0.00675471 0.0345981 -0.0460698 0.29 -1.9079
GLU_53 -3.86648 0.197468 1.93095 0.00511168 0 -0.201482 0 0 0 0 0 0 0 0 -0.0488736 0.0207868 0.799914 0.0467717 -0.81 -1.92584
ILE_54 -4.51709 0.329477 1.11557 0.0264781 0 0 0 0 0 0 0 0 0 0 -0.122427 0.00166107 1.24268 -0.301522 0.24 -1.98517
ASP_55 -3.9603 0.174938 2.64417 0.00518752 0 -0.103204 0 0 0 0 0 0 0 0 0.137932 0.0239538 1.02586 0.373896 -0.67 -0.347562
ILE_56 -4.96499 0.342428 1.49095 0.017562 0 0 0 0 0 0 0 0 0 0 -0.192573 1.2547e-05 0.196422 -0.392488 0.24 -3.26267
LEU_57 -4.39585 0.15396 1.447 0.00763675 0 0 0 0 0 0 0 0 0 0 -0.00668363 0.0751596 0.648445 -0.116845 -0.1 -2.28718
ASP_58 -4.84822 0.256837 3.65535 0.00753818 0 -0.488271 0 0 0 -0.530099 0 0 0 0 -0.161831 0.0232757 0.246 -0.208964 -0.67 -2.71839
THR_59 -3.47879 0.170366 1.88233 0.00487169 0 0.00700383 0 0 0 0 0 0 0 0 -0.165023 0.0170393 0.0160347 -0.300027 -0.27 -2.1162
ALA_60 -2.60879 0.256532 1.68232 0.000987069 0 0 0 0 -0.963699 0 0 0 0 0 -0.240274 0.0359119 0 0.0516904 0.16 -1.62532
GLY_61 -1.73037 0.0815784 1.23674 1.45767e-05 0 0 0 0 -0.00318331 0 0 0 0 0 0.0276021 0.000280277 0 0.26615 -0.17 -0.291196
GLN_62 -2.12786 0.26501 1.35696 0.00481552 0 -0.0399895 0 0 -0.0435361 0 0 0 0 0 -0.179027 0.0258835 0.877309 0.147784 -0.97 -0.682647
LYS_63 -1.37294 0.267967 1.034 0.00467049 0 -0.133152 0 0 0 0 0 0 0 0 0.0341799 0.173554 0.585204 0.0793285 -0.65 0.0228149
GLN_64 -1.42056 0.207494 0.72189 0.00530435 0 -0.0335791 0 0 0 0 0 0 0 0 -0.248501 0.067955 0.840892 -0.0535055 -0.97 -0.882608
HIS_65 -2.91577 0.41594 1.29908 0.00231008 0 -0.0680968 0 0 0 0 0 0 0 0 -0.0717942 0.00513919 0.51328 0.037784 0.56 -0.222123
ALA_66 -2.12134 0.188073 1.24688 0.00056108 0 0 0 0 0 0 0 0 0 0 1.13873 0.00560983 0 -0.170776 0.16 0.447736
SER_67 -2.29767 0.109074 1.48968 0.00119913 0 -0.0361522 0 0 -0.0304194 0 0 0 0 0 -0.165791 0.00108977 0.48501 0.0655223 -0.37 -0.748457
ARG_68 -3.50452 0.314079 1.76158 0.00675548 0 -0.00300356 0 0 -0.0304194 0 0 0 0 0 -0.0830576 0.221386 1.17283 -0.058267 -0.98 -1.18264
ARG_69 -7.19853 0.525033 4.56562 0.0114515 0 -0.174482 0 0 -1.01042 -0.0454439 0 0 0 0 0.0492542 0.0190145 3.45062 -0.0858926 -0.98 -0.873772
ASP_70 -4.88996 0.333917 3.25319 0.00343415 0 -0.259621 0 0 0 -0.324735 0 0 0 0 -0.0727306 2.15571e-05 0.305394 0.0522226 -0.67 -2.26886
ASP_71 -3.44294 0.232507 2.10177 0.00319354 0 -0.0540717 0 0 0 0 0 0 0 0 -0.100243 0.0079556 0.297024 0.0496799 -0.67 -1.57512
TYR_72 -5.69311 0.363589 2.23361 0.0337251 0 0 0 0 0 0 0 0 0 0 0.0255924 0.0181149 1.48248 -0.0890042 0.51 -1.11501
PHE_73 -7.5621 0.788128 2.04879 0.0378708 0 0 0 0 0 0 0 0 0 0 -0.0267572 2.19493e-05 1.44865 0.00708631 0.63 -2.6283
ARG_74 -2.99864 0.198332 1.52255 0.0087975 0 -0.0661549 0 0 -0.0133979 0 0 0 0 0 -0.232133 0.000250799 1.6649 -0.0914892 -0.98 -0.986988
SER_75 -2.57512 0.182153 1.86396 0.00156148 0 -0.0674467 0 0 -0.315803 0 0 0 0 0 -0.239024 0.00167353 0.126372 -0.149375 -0.37 -1.54104
GLY_76 -2.71893 0.478319 1.54198 3.89214e-05 0 0 0 0 -0.62887 0 0 0 0 0 -0.0889161 0.0260843 0 -0.113229 -0.17 -1.67352
GLU_77 -4.49573 0.253333 2.89855 0.005214 0 -0.626497 0 0 -0.724252 -0.0556988 0 0 0 0 0.262978 0.00598176 0.665607 -0.0753513 -0.81 -2.69587
GLY_78 -3.12576 0.461828 1.2816 0.000190298 0 0 0 0 0 0 0 0 0 0 0.599566 0.01009 0 0.333842 -0.17 -0.608641
PHE_79 -7.46088 1.01099 1.51445 0.022915 0 0 0 0 0 0 0 0 0 0 -0.13891 0.544078 0.340683 -0.142577 0.63 -3.67926
LEU_80 -5.20078 0.474087 1.04617 0.00862422 0 0 0 0 0 0 0 0 0 0 0.0932806 0.000308446 0.767053 -0.0968281 -0.1 -3.00808
CYS_81 -3.6971 0.452763 1.76491 0.00171151 0 0 0 0 0 0 0 0 0 0 0.022335 0.110835 0.275858 -0.0306754 1.7 0.600633
VAL_82 -4.29309 0.266187 1.15546 0.0145588 0 0 0 0 0 0 0 0 0 0 -0.197677 0.0113842 0.0907874 -0.250435 0.29 -2.91283
PHE_83 -7.75014 0.795786 1.91642 0.0272084 0 0 0 0 0 0 0 0 0 0 -0.106798 0.0167765 0.346158 -0.210577 0.63 -4.33516
SER_84 -4.39276 0.780918 2.87626 0.00218441 0 -0.107613 0 0 -1.31784 -0.472986 0 0 0 0 -0.00767492 0.016671 0.521243 0.120462 -0.37 -2.35114
ILE_85 -6.16848 0.411847 2.87415 0.0213294 0 0 0 0 0 0 0 0 0 0 -0.0421622 0.000744426 0.589409 0.24399 0.24 -1.82917
THR_86 -4.07993 0.830568 2.12619 0.00488845 0 0.0505199 0 0 -0.525762 -0.472986 0 0 0 0 -0.165646 0.000692043 0.215354 -0.0442928 -0.27 -2.3304
GLU_87 -4.51404 0.372804 2.93504 0.00801855 0 -0.184695 0 0 0 0 0 0 0 0 0.317059 0.0023487 0.815766 0.0256841 -0.81 -1.03202
MET_88 -3.76198 0.211814 1.83028 0.00656131 0 0 0 0 -0.435841 0 0 0 0 0 -0.112162 0.00157217 1.4487 -0.072001 -0.34 -1.22305
GLU_89 -2.76221 0.314534 1.47789 0.00549321 0 -0.0399037 0 0 0 0 0 0 0 0 -0.2158 0.00184511 0.895179 -0.122425 -0.81 -1.2554
SER_90 -4.32988 0.323566 2.7481 0.00106422 0 -0.199732 0 0 -0.792079 0 0 0 0 0 -0.223705 0.152964 0.321932 -0.0243421 -0.37 -2.39211
PHE_91 -8.06296 0.753367 2.84387 0.0230677 0 0 0 0 0 0 0 0 0 0 -0.0270298 0.0114162 0.615872 0.0262858 0.63 -3.18611
ALA_92 -2.74373 0.313668 1.55245 0.000696438 0 0 0 0 0 0 0 0 0 0 -0.211582 6.31315e-07 0 -0.167767 0.16 -1.09626
ALA_93 -3.23147 0.453199 1.64246 0.000869938 0 0 0 0 0 0 0 0 0 0 -0.228657 0.0924112 0 -0.122454 0.16 -1.23364
THR_94 -4.66116 0.617604 2.53339 0.00514994 0 0.0157747 0 0 0 0 0 0 0 0 -0.0976066 0.0274471 0.238688 0.15426 -0.27 -1.43646
ALA_95 -2.84653 0.28638 1.58231 0.000753404 0 0 0 0 0 0 0 0 0 0 -0.231662 0.000385609 0 -0.166346 0.16 -1.21472
ASP_96 -3.25511 0.263242 2.10062 0.00318792 0 -0.159376 0 0 0 0 0 0 0 0 -0.147041 0.00619549 0.33532 -0.00720937 -0.67 -1.53018
PHE_97 -6.45136 0.524627 2.4798 0.0208106 0 0 0 0 0 0 0 0 0 0 -0.0856087 0.0437715 0.605598 0.0861443 0.63 -2.14622
ARG_98 -7.82675 0.397255 4.36875 0.0124865 0 -0.23886 0 0 -0.0325175 0 0 0 0 0 -0.137479 0.00101322 2.07201 -0.0708655 -0.98 -2.43495
GLU_99 -3.1448 0.211244 1.80254 0.00698086 0 -0.123781 0 0 0 0 0 0 0 0 -0.0720241 0.0451354 0.919591 -0.102134 -0.81 -1.26725
GLN_100 -4.89987 0.23845 3.24337 0.00494858 0 -0.343473 0 0 0 -0.0454439 0 0 0 0 -0.13599 0.0173719 0.861319 -0.101136 -0.97 -2.13045
ILE_101 -5.94214 0.695919 1.33185 0.0205696 0 0 0 0 0 0 0 0 0 0 0.0301436 0.00175205 0.204939 -0.102336 0.24 -3.5193
LEU_102 -4.95407 0.384156 2.81311 0.00586814 0 0 0 0 0 0 0 0 0 0 -0.0990744 0.0130325 0.316489 -0.108495 -0.1 -1.72898
ARG_103 -3.98621 0.296032 2.76742 0.012546 0 -0.352512 0 0 0 -0.324735 0 0 0 0 0.119312 0.225884 1.32857 -0.0810579 -0.98 -0.974762
VAL_104 -4.13722 0.329055 1.57355 0.0140494 0 0 0 0 0 0 0 0 0 0 -0.014958 0.0114869 0.64767 0.108288 0.29 -1.17808
LYS_105 -4.12641 0.596485 2.16274 0.01012 0 -0.339979 0 0 -0.642268 0 0 0 0 0 -0.166166 0.000463843 2.56984 -0.0226196 -0.65 -0.6078
GLU_106 -1.70715 0.311702 1.05649 0.0071735 0 -0.0661549 0 0 0 0 0 0 0 0 0.097908 0.0349347 0.577614 -0.0457487 -0.81 -0.54323
ASP_107 -4.1006 0.342348 3.17454 0.0106049 0 -0.667971 0 0 -0.28052 -0.068624 0 0 0 0 0.139051 0.00296261 0.216125 -0.384422 -0.67 -2.28651
GLU_108 -2.18475 0.124513 1.69828 0.00526427 0 -0.234937 0 0 0 0 0 0 0 0 -0.265531 0.010679 1.21827 -0.089833 -0.81 -0.528048
ASN_109 -2.21406 0.295622 1.61862 0.00537792 0 -0.180087 0 0 -0.28052 0 0 0 0 0 -0.167046 0.000128272 0.757213 -0.380068 -0.89 -1.43483
VAL_110 -3.58651 0.582181 1.49452 0.0234386 0.0101762 0 0 0 0 0 0 0 0 0 -0.218141 0.13597 1.26285 0.0731385 0.29 0.0676142
PRO_111 -4.35329 0.828145 1.34858 0.00125833 0.118625 0 0 0 0 0 0 0 0 0 0.0306477 0.317909 0.333835 -0.519491 0.02 -1.87378
PHE_112 -6.71347 0.542905 2.34986 0.0237479 0 0 0 0 -0.697591 0 0 0 0 0 0.155315 0.344775 0.596746 -0.091035 0.63 -2.85875
LEU_113 -5.29759 0.396571 1.76114 0.0061279 0 0 0 0 0 0 0 0 0 0 -0.0956529 0.166535 1.63669 -0.0841343 -0.1 -1.61031
LEU_114 -5.12827 0.391794 1.2988 0.00763568 0 0 0 0 0 0 0 0 0 0 -0.0648029 0.131046 0.375885 -0.120884 -0.1 -3.20879
VAL_115 -5.11457 0.227372 1.52365 0.0158255 0 0 0 0 0 0 0 0 0 0 -0.167129 0.0210771 0.00775895 -0.32241 0.29 -3.51843
GLY_116 -3.15533 0.195061 1.56712 7.64951e-06 0 0 0 0 0 0 0 0 0 0 1.57398 0.102385 0 0.606793 -0.17 0.720004
ASN_117 -5.81022 0.617382 4.52019 0.00592016 0 -0.250141 0 0 -1.36084 -0.687801 0 0 0 0 0.0292007 0.00438595 1.67993 -0.0219042 -0.89 -2.16389
LYS_118 -4.73714 0.850056 3.10627 0.0059684 0 0.0374343 0 0 -0.970026 0 0 0 0 0 0.0283578 0.000621544 0.983648 0.136129 -0.65 -1.20868
SER_119 -2.88778 0.412818 1.88262 0.00145775 0 -0.287962 0 0 0 0 0 0 0 0 -0.249458 0.19678 0.120126 -0.194564 -0.37 -1.37595
ASP_120 -3.02972 0.473721 2.55317 0.00423276 0 -0.354925 0 0 0 -0.59803 0 0 0 0 -0.214775 0.0649198 1.44043 -0.108544 -0.67 -0.43952
LEU_121 -4.17297 0.604473 1.91915 0.00792315 0 0 0 0 0 0 0 0 0 0 0.55658 2.77401e-05 0.033235 0.0780092 -0.1 -1.07357
GLU_122 -2.93537 0.491756 2.31439 0.00962986 0 -0.403856 0 0 0 -0.793962 0 0 0 0 -0.0105677 0.0087018 1.81806 -0.108452 -0.81 -0.419678
ASP_123 -1.2752 0.249445 0.735004 0.00352033 0 -0.00106382 0 0 0 0 0 0 0 0 -0.170076 0.000113737 0.364827 -0.0168189 -0.67 -0.780249
LYS_124 -2.91563 0.406938 1.31673 0.00428302 0 0.0330027 0 0 0 0 0 0 0 0 -0.169802 0.0714105 0.646436 -0.0676208 -0.65 -1.32425
ARG_125 -6.38486 0.495611 4.57361 0.0153909 0 -0.727575 0 0 -0.540215 -1.98844 0 0 0 0 -0.26479 0.282043 2.02017 0.0445651 -0.98 -3.45449
GLN_126 -3.45905 0.209271 2.09744 0.00443688 0 -0.054952 0 0 -0.435841 0 0 0 0 0 0.0935173 0.0433426 0.906706 -0.0854385 -0.97 -1.65057
VAL_127 -4.57834 0.36586 1.51864 0.0110129 0 0 0 0 -0.540215 0 0 0 0 0 -0.173744 0.0268655 0.0476793 -0.30441 0.29 -3.33665
SER_128 -2.91171 0.234097 1.93499 0.00193034 0 -0.122506 0 0 -0.354522 0 0 0 0 0 -0.27893 0.000134766 0.201424 -0.223349 -0.37 -1.88844
VAL_129 -3.36946 0.235632 1.98477 0.0151178 0 0 0 0 0 0 0 0 0 0 -0.0481563 0.00959618 0.041083 -0.00242663 0.29 -0.843851
GLU_130 -2.63242 0.290462 1.58478 0.00546787 0 -0.004417 0 0 0 0 0 0 0 0 -0.188349 0.00158959 0.915507 -0.11061 -0.81 -0.947992
GLU_131 -4.16413 0.262982 2.57982 0.00708579 0 -0.194962 0 0 -0.354522 0 0 0 0 0 -0.153824 0.00357867 0.981111 -0.106119 -0.81 -1.94898
ALA_132 -4.37723 0.42343 1.44234 0.000780252 0 0 0 0 0 0 0 0 0 0 -0.185869 0.0182655 0 -0.153418 0.16 -2.6717
LYS_133 -4.32196 0.375332 1.89426 0.00331171 0 -0.0490186 0 0 0 0 0 0 0 0 -0.250184 0.134734 0.903244 -0.0457384 -0.65 -2.00602
ASN_134 -3.73088 0.27433 2.42597 0.00444554 0 -0.0287159 0 0 0 0 0 0 0 0 0.0305554 0.151981 0.359654 0.134644 -0.89 -1.26801
ARG_135 -6.086 0.386272 3.21617 0.0111512 0 -0.157395 0 0 0 0 0 0 0 0 -0.168266 0.0324501 2.33074 -0.0698045 -0.98 -1.48468
ALA_136 -4.60218 0.284696 1.82395 0.000738699 0 0 0 0 0 0 0 0 0 0 -0.245719 0.00519864 0 -0.153922 0.16 -2.72724
GLU_137 -3.11148 0.437183 1.94497 0.00689402 0 -0.0341267 0 0 0 0 0 0 0 0 -0.205364 0.0445415 1.08677 -0.134545 -0.81 -0.775165
GLN_138 -2.38864 0.191862 1.25915 0.013049 0 -0.0309845 0 0 0 0 0 0 0 0 -0.175839 0.00934447 1.1127 -0.132875 -0.97 -1.11223
TRP_139 -8.29107 0.64037 2.99949 0.0262602 0 0 0 0 -0.0325175 0 0 0 0 0 -0.207465 0.0126068 0.94158 0.0167926 0.91 -2.98396
ASN_140 -2.38262 0.350688 1.69606 0.00521253 0 -0.0390756 0 0 0 0 0 0 0 0 -0.243527 0.0354284 0.824189 -0.483 -0.89 -1.12665
VAL_141 -3.9913 0.285211 1.46735 0.0145377 0 0 0 0 0 0 0 0 0 0 -0.119843 0.0120775 0.0311527 -0.230916 0.29 -2.24173
ASN_142 -2.23103 0.0406142 1.51166 0.00315099 0 -0.114882 0 0 0 -0.591263 0 0 0 0 -0.0824882 0.00202275 0.750518 0.0940697 -0.89 -1.50763
TYR_143 -6.29717 0.841575 2.05323 0.0234793 0 0 0 0 0 -0.504877 0 0 0 0 -0.0513379 0.02584 0.792781 -0.0703011 0.51 -2.67678
VAL_144 -3.97778 0.315414 1.37035 0.0113834 0 0 0 0 0 0 0 0 0 0 -0.135956 0.158098 0.226893 -0.31749 0.29 -2.05909
GLU_145 -4.06797 0.437311 3.14097 0.0034539 0 -0.399455 0 0 -0.601253 -1.69935 0 0 0 0 -0.0898972 0.0366592 2.32663 0.0365731 -0.81 -1.68633
THR_146 -4.89715 0.238729 2.9503 0.00576921 0 -0.181508 0 0 0 -0.687801 0 0 0 0 -0.186007 0.284538 0.0826313 -0.357872 -0.27 -3.01838
SER_147 -4.80248 0.486428 3.38253 0.00216857 0 -0.203479 0 0 -0.503106 -1.11443 0 0 0 0 0.387674 0.0210914 0.144891 -0.0448771 -0.37 -2.61359
ALA_148 -3.44837 0.290026 1.38311 0.000724922 0 0 0 0 -0.64778 0 0 0 0 0 -0.261506 0.00341657 0 -0.0819467 0.16 -2.60233
LYS_149 -3.29003 0.44376 1.48698 0.00627162 0 -0.449326 0 0 0 0 0 0 0 0 -0.0838177 0.017211 0.887742 -0.052137 -0.65 -1.68334
THR_150 -2.38516 0.681452 1.60746 0.00495878 0 -0.109255 0 0 -0.60183 -0.516402 0 0 0 0 -0.168093 0.0655586 0.0151234 -0.1104 -0.27 -1.78659
ARG_151 -4.32264 0.726698 3.1283 0.0285987 0 -0.721414 0 0 0 -0.524146 0 0 0 0 0.307228 0.00497601 3.76985 0.269404 -0.98 1.68686
ALA_152 -2.90337 0.488837 1.75105 0.00103364 0 0 0 0 -0.0987246 0 0 0 0 0 -0.0918026 0.062004 0 0.0643152 0.16 -0.566655
ASN_153 -3.78947 0.20603 2.1567 0.00811928 0 -0.0728598 0 0 -0.601253 0 0 0 0 0 -0.122584 0.0407285 0.580473 -0.38477 -0.89 -2.86888
VAL_154 -4.91078 0.781054 1.58958 0.0138592 0 0 0 0 0 0 0 0 0 0 -0.0106151 0.018438 0.0271971 -0.0895355 0.29 -2.29081
ASP_155 -3.45014 0.252194 2.24507 0.00299912 0 -0.427838 0 0 0 -0.52288 0 0 0 0 -0.174757 0.00965617 0.310917 -0.00692995 -0.67 -2.43171
LYS_156 -4.4075 0.437935 2.54157 0.00791247 0 -0.345167 0 0 0 -0.443414 0 0 0 0 -0.161077 0.028474 1.71308 -0.0410211 -0.65 -1.3192
VAL_157 -5.02147 0.548803 1.16454 0.00849029 0 0 0 0 0 0 0 0 0 0 -0.0771768 0.0013149 1.15328 0.071753 0.29 -1.86047
PHE_158 -7.5845 0.733034 1.41254 0.0207453 0 0 0 0 0 0 0 0 0 0 -0.0250704 0.000183269 0.474074 0.0460649 0.63 -4.29292
PHE_159 -6.09685 0.646086 2.48125 0.020445 0 0 0 0 0 0 0 0 0 0 0.00692149 0.0157569 2.02777 -0.0162917 0.63 -0.284908
ASP_160 -4.8488 0.290857 3.28896 0.00397834 0 -0.570005 0 0 0 -0.628748 0 0 0 0 -0.146289 0.0423483 0.322023 0.0122484 -0.67 -2.90343
LEU_161 -6.74117 1.25926 2.02288 0.0107795 0 0 0 0 0 0 0 0 0 0 -0.0886685 0.00528542 0.581007 -0.111777 -0.1 -3.1624
MET_162 -6.48662 0.541498 2.10097 0.00245616 0 0 0 0 0 0 0 0 0 0 -0.129372 0.0640033 1.20162 -0.089157 -0.34 -3.1346
ARG_163 -6.41968 0.549045 4.46543 0.01177 0 -0.558656 0 0 0 -0.838282 0 0 0 0 -0.184397 0.039003 1.97828 -0.0865654 -0.98 -2.02405
GLU_164 -5.5407 0.431579 3.44605 0.00321427 0 -0.0696026 0 0 -0.697591 -0.591263 0 0 0 0 -0.232409 0.017166 1.91641 -0.141118 -0.81 -2.26827
ILE_165 -6.92936 0.742845 2.33219 0.0175818 0 0 0 0 0 0 0 0 0 0 -0.0350262 0.0388701 0.121484 -0.0971446 0.24 -3.56857
ARG_166 -5.21502 0.437546 3.50036 0.00970976 0 -0.608812 0 0 0 -0.378279 0 0 0 0 -0.00830335 0.023601 1.5918 -0.0903382 -0.98 -1.71774
ALA_167 -3.34061 0.311993 1.70108 0.000757191 0 0 0 0 0 0 0 0 0 0 -0.111601 0.00303494 0 -0.150332 0.16 -1.42567
ARG_168 -6.37028 0.369272 4.53892 0.0128556 0 -1.08774 0 0 0 -0.385504 0 0 0 0 -0.226099 0.137813 2.13094 -0.092503 -0.98 -1.95233
LYS_169 -5.43393 0.39537 4.02342 0.00320771 0 -0.270801 0 0 -0.345099 -0.373163 0 0 0 0 -0.251995 0.124196 1.02689 -0.0405064 -0.65 -1.79241
MET_170 -2.93096 0.265759 1.5957 0.00308951 0 0 0 0 0 0 0 0 0 0 -0.107684 0.0691519 0.934395 -0.0930782 -0.34 -0.603633
GLU_171 -3.39305 0.247926 2.29885 0.00551356 0 -0.322024 0 0 0 -0.31688 0 0 0 0 -0.264033 1.26739e-05 0.868492 -0.135288 -0.81 -1.82048
ASP_172 -2.94138 0.13038 2.28216 0.00391849 0 -0.427415 0 0 0 0 0 0 0 0 -0.249398 0.00418699 0.554096 -0.12356 -0.67 -1.43702
SER_p:CtermProteinFull_173 -1.43768 0.10166 1.10387 0.0017629 0 0 0 0 0 0 0 0 0 0 0 0 0.295135 0 -0.37 -0.305246
SER_p:NtermProteinFull_174 -0.806194 0.10434 0.603849 0.00079085 0 -0.056431 0 0 0 0 0 0 0 0 0 0.0313822 0.514493 0 -0.37 0.0222301
ARG_175 -2.41108 0.135746 1.3603 0.0124158 0 -0.0242558 0 0 0 0 0 0 0 0 0.147854 0.0281242 1.59157 0.227029 -0.98 0.0877066
GLN_176 -2.06994 0.2302 1.30261 0.00465943 5.48281e-05 -0.00247968 0 0 0 0 0 0 0 0 -0.163036 0.00773986 0.770759 0.00141095 -0.97 -0.888024
PRO_177 -1.98008 0.577564 0.95581 0.0010477 0.0162048 0 0 0 0 0 0 0 0 0 -0.24219 0.0185024 0.252602 -0.565111 0.02 -0.945654
PRO_178 -4.73359 0.806957 1.58716 0.000901547 0.162436 0 0 0 0 0 0 0 0 0 -0.233117 0.00153649 0.124411 -0.592972 0.02 -2.85628
LEU_179 -3.79132 0.146417 1.54672 0.00865459 0 0 0 0 0 0 0 0 0 0 0.162799 0.08834 0.28466 -0.0292905 -0.1 -1.68302
VAL_180 -4.90928 0.528909 1.55007 0.0113758 0 0 0 0 0 0 0 0 0 0 -0.230478 0.0938798 0.0479295 -0.116184 0.29 -2.73378
THR_181 -2.60569 0.221081 1.2981 0.00409786 0 -0.139403 0 0 0 0 0 0 0 0 0.029886 0.152477 0.0152224 -0.353498 -0.27 -1.64773
GLY_182 -2.31184 0.135299 1.16893 0.000188912 0 0 0 0 0 0 0 0 0 0 0.593696 0.00599189 0 0.293192 -0.17 -0.284542
ILE_183 -3.77245 0.181531 0.699441 0.0190452 0 0 0 0 0 0 0 0 0 0 0.0323143 0.00189186 1.70872 -0.145545 0.24 -1.03505
SER_184 -2.06604 0.219143 1.29261 0.00172187 6.45139e-05 -0.0376486 0 0 0 0 0 0 0 0 0.206162 0.00642566 0.112645 -0.018609 -0.37 -0.653529
PRO_185 -2.93141 0.404019 1.19414 0.00360382 0.0696886 0 0 0 0 0 0 0 0 0 -0.154118 0.00127658 0.75599 -0.523063 0.02 -1.15987
ASN_186 -2.83483 0.066034 1.65936 0.0105685 0 -0.0474727 0 0 0 0 0 0 0 0 -0.220401 0.00689338 0.840953 -0.187496 -0.89 -1.59639
GLU_187 -4.36325 0.510044 2.19313 0.0089474 0 -0.176694 0 0 0 0 0 0 0 0 0.0767933 1.82662e-05 0.902563 0.114094 -0.81 -1.54435
GLY_188 -3.03054 0.270806 1.4609 0.000212506 0 0 0 0 0 0 0 0 0 0 0.265336 0.243293 0 -0.683263 -0.17 -1.64325
ILE_189 -4.84944 0.579128 1.73479 0.0185973 0.000948981 0 0 0 -0.159322 0 0 0 0 0 0.186287 0.107014 0.112659 0.495505 0.24 -1.53383
PRO_190 -2.80237 0.811334 0.83566 0.000837923 0.276556 0 0 0 0 0 0 0 0 0 -0.211924 0.000442442 0.0994421 -0.635749 0.02 -1.60577
TRP_191 -5.8217 0.546451 3.5172 0.0311942 0 0 0 0 -0.35202 0 0 0 0 0 0.391053 0.124271 1.39161 0.473105 0.91 1.21116
THR_192 -4.0248 0.238047 2.68085 0.00631307 0 -0.109571 0 0 -0.159322 0 0 0 0 0 -0.0957406 0.0122743 0.0814533 0.00592136 -0.27 -1.63457
LYS_193 -3.29971 0.209564 2.08561 0.00470772 0 -1.35836 0 0 0 -0.0442527 0 0 0 0 -0.155124 0.00293651 0.818332 -0.0228246 -0.65 -2.40913
VAL_194 -4.29856 0.405939 1.42484 0.0143649 0 0 0 0 0 0 0 0 0 0 -0.126134 0.0909574 0.278411 -0.1607 0.29 -2.08089
THR_195 -3.24556 0.222696 1.82626 0.00668251 0 -0.0199691 0 0 0 -0.0361855 0 0 0 0 -0.0280789 0.016987 0.0433604 -0.0529382 -0.27 -1.53675
ILE_196 -4.52351 0.513181 1.17507 0.0175099 0 0 0 0 0 0 0 0 0 0 -0.22398 0.0126201 0.189871 -0.361166 0.24 -2.96041
ARG_197 -4.89991 0.289983 2.96323 0.0146556 0 -0.270854 0 0 0 -0.44478 0 0 0 0 -0.0740871 0.0148427 2.07335 -0.00518827 -0.98 -1.31875
GLY_198 -2.35859 0.256347 1.19428 0.000193633 0 0 0 0 0 0 0 0 0 0 0.386642 0.00945401 0 -0.773679 -0.17 -1.45535
GLU_199 -2.84789 0.174407 1.79941 0.00526535 0 -0.0432929 0 0 0 0 0 0 0 0 -0.0459152 0.0155763 0.780536 0.0176345 -0.81 -0.954271
ASN_200 -2.83054 0.342911 1.81708 0.00542749 0 -0.0375264 0 0 0 0 0 0 0 0 -0.304877 0.0523423 0.842998 -0.568556 -0.89 -1.57075
LEU_201 -5.54776 0.441086 1.39404 0.0078658 0 0 0 0 0 0 0 0 0 0 -0.126756 0.0384351 0.389839 0.0191413 -0.1 -3.48411
GLY_202 -2.28855 0.485084 1.41734 7.13097e-05 0 0 0 0 -0.657125 0 0 0 0 0 0.476506 0.0393679 0 -0.804406 -0.17 -1.50171
THR_203 -2.41178 0.0968256 1.69785 0.00433656 0 -0.122659 0 0 -0.579924 0 0 0 0 0 -0.19385 2.53815e-05 0.0310921 -0.16518 -0.27 -1.91326
GLY_204 -3.06883 0.367694 1.46162 0.000352526 0.00327804 0 0 0 0 0 0 0 0 0 0.166094 0.0038623 0 -0.61523 -0.17 -1.85116
PRO_205 -2.3762 0.242608 0.579381 0.000934132 0.0201489 0 0 0 0 0 0 0 0 0 -0.0468243 0.00400949 0.370553 -0.28595 0.02 -1.47134
THR_206 -1.51449 0.164172 0.92955 0.00586001 0 -0.00892278 0 0 0 0 0 0 0 0 -0.181303 0.0944495 0.0453826 -0.0433543 -0.27 -0.77866
ASP_207 -5.5428 0.332434 4.18268 0.00366674 0 -0.279564 0 0 -1.08701 -0.522227 0 0 0 0 -0.149276 0.252901 1.57474 -0.0525034 -0.67 -1.95695
LEU_208 -3.9658 0.151536 1.13594 0.00695215 0 0 0 0 0 0 0 0 0 0 -0.0895668 0.309564 0.310137 -0.0460888 -0.1 -2.28733
ILE_209 -3.44424 0.342374 1.06197 0.0165457 0 0 0 0 0 0 0 0 0 0 0.277282 0.247929 0.0914129 -0.100583 0.24 -1.26732
GLY_210 -2.45499 0.135044 1.24994 0.000207306 0 0 0 0 0 0 0 0 0 0 0.521947 0.165866 0 0.118301 -0.17 -0.433688
LEU_211 -4.44629 0.25527 1.28265 0.00635327 0 0 0 0 0 0 0 0 0 0 0.350484 0.00819023 0.103299 0.0109757 -0.1 -2.52906
THR_212 -3.3099 0.244903 1.74729 0.0089315 0 -0.0407457 0 0 0 0 0 0 0 0 0.0935011 0.0886545 0.0318338 0.0113323 -0.27 -1.39419
ILE_213 -4.74704 0.928157 1.30869 0.0158436 0 0 0 0 0 0 0 0 0 0 -0.138444 0.0228647 0.165718 -0.380736 0.24 -2.58495
CYS_214 -3.95465 0.683386 2.05257 0.00220557 0 0 0 0 0 0 0 0 0 0 0.0520631 0.0265204 0.116735 0.164077 1.7 0.842906
GLY_215 -2.65235 0.644049 1.32641 1.98668e-05 0 0 0 0 0 0 0 0 0 0 -0.166538 0.032412 0 -0.782489 -0.17 -1.76848
HIS_D_216 -6.46011 0.658035 3.38596 0.00501053 0 -0.0382769 0 0 -0.289303 0 0 0 0 0 -0.225082 0.0299563 1.32819 0.00358809 0.56 -1.04203
ASN_217 -2.45562 0.119171 1.84029 0.0132604 0 -0.0608981 0 0 -0.0978987 0 0 0 0 0 -0.0268441 0.0387065 0.492995 -0.224903 -0.89 -1.25174
CYS_218 -4.62138 0.399748 2.54783 0.00163066 0 0 0 0 0 0 0 0 0 0 -0.0804676 0.00334376 0.168832 0.103224 1.7 0.222756
LEU_219 -3.89211 0.448616 1.69194 0.0117483 0 0 0 0 -0.0978987 0 0 0 0 0 0.0537408 0.0090936 0.479891 -0.0245485 -0.1 -1.41952
LEU_220 -1.23672 0.147019 0.670611 0.00790647 0 0 0 0 0 0 0 0 0 0 -0.0888523 0.108475 0.107391 0.0350449 -0.1 -0.349125
THR_221 -3.00705 0.286306 1.86321 0.0050795 0 0.00499285 0 0 -0.621099 0 0 0 0 0 -0.132185 0.0191909 0.037724 -0.23583 -0.27 -2.04966
ALA_222 -2.59753 0.222317 0.82133 0.00118889 0 0 0 0 0 0 0 0 0 0 -0.173212 0.0975906 0 0.10449 0.16 -1.36382
GLU_223 -3.17444 0.257103 1.80755 0.00671249 0 -0.353621 0 0 0 0 0 0 0 0 0.108063 0.0626043 0.914119 0.114639 -0.81 -1.06727
TRP_224 -8.37897 0.510505 2.82166 0.0243809 0 0 0 0 -0.657125 0 0 0 0 0 -0.242953 0.00486917 1.17545 -0.0249032 0.91 -3.85709
MET_225 -3.91869 0.104308 1.5284 0.00408186 0 0 0 0 0 0 0 0 0 0 0.308979 0.0453308 0.92055 -0.0397249 -0.34 -1.38677
SER_226 -4.21531 0.826974 2.47178 0.00293969 0 -0.15592 0 0 -0.37918 -0.320387 0 0 0 0 0.021684 0.0134618 0.189881 -0.302982 -0.37 -2.21706
ALA_227 -2.4795 0.130588 1.42323 0.000827713 0 0 0 0 0 0 0 0 0 0 -0.21143 0.011476 0 -0.0541998 0.16 -1.01901
SER_228 -3.44702 0.726377 2.42796 0.00257789 0 -0.0463244 0 0 -0.37918 -0.765168 0 0 0 0 -0.00755391 0.250616 0.225622 -0.0168734 -0.37 -1.39897
LYS_229 -5.15849 0.575013 2.66601 0.00553826 0 -0.261964 0 0 0 0 0 0 0 0 0.116924 0.0707323 0.778684 -0.042344 -0.65 -1.8999
ILE_230 -4.65111 0.233395 1.20525 0.0181056 0 0 0 0 0 0 0 0 0 0 -0.0852751 0.0300101 0.20959 -0.289097 0.24 -3.08913
VAL_231 -3.7776 0.321591 1.73321 0.0160466 0 0 0 0 0 0 0 0 0 0 -0.195277 0.0620674 1.7457 -0.324225 0.29 -0.128482
CYS_232 -3.72047 0.404202 1.91675 0.00230407 0 0 0 0 0 0 0 0 0 0 -0.0299291 0.078657 0.231685 -0.224449 1.7 0.35875
ARG_233 -6.90333 0.335015 4.53743 0.00887777 0 -0.51324 0 0 -0.911904 -1.10344 0 0 0 0 -0.0367257 0.0130078 1.97832 0.0312567 -0.98 -3.54474
VAL_234 -3.55637 0.228991 0.925964 0.0112029 0 0 0 0 0 0 0 0 0 0 -0.227927 0.0385128 0.0468412 -0.243309 0.29 -2.48609
GLY_235 -2.22616 0.105686 1.04855 0.000148088 0 0 0 0 0 0 0 0 0 0 0.028894 0.0552583 0 -0.648594 -0.17 -1.80622
GLN_236 -2.0749 0.108793 1.10946 0.00563748 0 -0.00851471 0 0 -0.289303 0 0 0 0 0 -0.219373 0.00538794 0.819675 0.00335049 -0.97 -1.50979
ALA_237 -2.10077 0.241226 0.841381 0.000854713 0 0 0 0 0 0 0 0 0 0 -0.326106 0.0994089 0 -0.107479 0.16 -1.19149
LYS_238 -2.55255 0.293821 1.47054 0.00299347 0 -0.0496271 0 0 0 0 0 0 0 0 0.0869134 0.00031525 0.844921 -0.0941293 -0.65 -0.646806
ASN_239 -2.97635 0.435817 1.93085 0.00350333 0 -0.0277173 0 0 0 0 0 0 0 0 0.0613299 0.0257951 0.637467 0.147878 -0.89 -0.651426
ASP_240 -0.984297 0.0698993 0.782474 0.00991884 0 -0.122922 0 0 0 0 0 0 0 0 -0.249215 0.117114 0.578377 -0.216375 -0.67 -0.685026
LYS_241 -2.04267 0.472894 1.42999 0.00308066 0 -0.157272 0 0 0 0 0 0 0 0 -0.103759 0.110163 0.786087 -0.02735 -0.65 -0.178838
GLY_242 -1.91574 0.103986 1.16317 3.22567e-05 0 0 0 0 0 0 0 0 0 0 0.288407 0.000139515 0 0.0422646 -0.17 -0.487742
ASP_243 -2.35269 0.243736 1.6555 0.00326263 0 -0.205385 0 0 0 0 0 0 0 0 -0.204525 0.0187995 0.39433 0.0346945 -0.67 -1.08228
ILE_244 -4.30468 0.299513 0.882905 0.0148744 0 0 0 0 -0.707436 0 0 0 0 0 -0.0993691 0.00956027 0.196283 -0.295393 0.24 -3.76375
ILE_245 -3.59793 0.163534 1.65492 0.0228096 0 0 0 0 0 0 0 0 0 0 -0.21477 0.0297755 0.21083 -0.371063 0.24 -1.8619
VAL_246 -3.9046 0.341855 0.831213 0.0118399 0 0 0 0 0 0 0 0 0 0 -0.189083 0.00474763 0.0454026 -0.251705 0.29 -2.82033
THR_247 -4.19054 0.23578 2.18199 0.00739341 0 -0.0203592 0 0 0 0 0 0 0 0 0.0384719 0.00649692 0.0427752 -0.0730556 -0.27 -2.04104
THR_248 -5.05292 0.286491 2.78528 0.00485529 0 -0.133193 0 0 -0.667522 0 0 0 0 0 -0.186975 0.00381063 0.0524284 -0.292218 -0.27 -3.46996
LYS_249 -2.88038 0.300283 1.55815 0.00303766 0 -0.00935507 0 0 0 0 0 0 0 0 -0.0438211 0.0301598 1.01425 -0.0561597 -0.65 -0.73384
SER_250 -2.77953 0.169192 2.01432 0.00111412 0 -0.256937 0 0 -0.507081 -0.522227 0 0 0 0 -0.125921 0.0187493 0.499774 0.0910806 -0.37 -1.76747
GLY_251 -2.38162 0.106909 1.27161 1.555e-05 0 0 0 0 -0.667522 0 0 0 0 0 0.178157 0.0241976 0 0.377983 -0.17 -1.26027
GLY_252 -2.39796 0.116645 1.48116 2.11789e-05 0 0 0 0 0 0 0 0 0 0 -0.0123556 0.0059531 0 -0.804861 -0.17 -1.78139
ARG_253 -1.94296 0.0683396 0.847617 0.00853153 0 0.0264393 0 0 0 0 0 0 0 0 -0.156162 0.00444012 1.51417 0.0415919 -0.98 -0.56799
GLY_254 -2.32762 0.257794 1.12938 4.72242e-05 0 0 0 0 0 0 0 0 0 0 0.0176908 0.00662432 0 -0.594778 -0.17 -1.68086
THR_255 -2.3654 0.136324 1.37284 0.0112822 0 -0.0885435 0 0 -0.389654 0 0 0 0 0 0.184512 0.00690967 0.12914 -0.312159 -0.27 -1.58475
SER_256 -3.1274 0.428986 1.89033 0.00130473 0 -0.208502 0 0 -1.30572 0 0 0 0 0 -0.0869568 0.208569 0.308816 -0.221602 -0.37 -2.48217
THR_257 -1.93504 0.187119 1.21068 0.00463408 0 -0.0921196 0 0 0 0 0 0 0 0 -0.168954 0.000943402 0.0567606 -0.241237 -0.27 -1.24721
VAL_258 -3.1898 0.16011 1.34075 0.015091 0 0 0 0 -0.208628 0 0 0 0 0 0.0132606 0.0755609 0.0260262 -0.0728461 0.29 -1.55048
SER_259 -1.61907 0.0490595 0.852246 0.00135966 0 -0.0643157 0 0 0 0 0 0 0 0 -0.0674819 0.00240525 0.300626 -0.120042 -0.37 -1.03522
PHE_260 -6.48596 0.539107 1.6209 0.0255883 0 0 0 0 0 0 0 0 0 0 -0.0816696 0.0010002 0.761766 -0.0418742 0.63 -3.03114
LYS_261 -3.14319 0.125155 1.51027 0.00611768 0 -0.182885 0 0 0 0 0 0 0 0 0.0105353 0.0400371 1.90391 0.108702 -0.65 -0.271353
LEU_262 -3.59672 0.243541 0.987073 0.00730648 0 0 0 0 0 0 0 0 0 0 -0.218005 0.0549213 0.503508 -0.069932 -0.1 -2.18831
LEU_263 -4.13528 0.210179 1.58609 0.00734395 0 0 0 0 0 0 0 0 0 0 0.0382816 0.06216 0.0593929 -0.0429633 -0.1 -2.3148
LYS_264 -1.00467 0.50975 0.582576 0.00499961 0.187464 0 0 0 0 0 0 0 0 0 -0.0477276 0.0228208 0.909835 0.0715039 -0.65 0.586548
PRO_p:CtermProteinFull_265 -2.04735 0.627015 0.646511 0.00434582 0.276119 0 0 0 0 0 0 0 0 0 0 0 0.120014 0 0.02 -0.35334
#END_POSE_ENERGIES_TABLE 027.d16_v11.3_repeated_1_5.0dG_02_RalA2andSec5_0032_0001.pdb
