# Supplementary material for: A Generic Program for Multistate Protein Design
Source: PLoS One. 2011 Jul 6;6(7):e20937. doi: 10.1371/journal.pone.0020937 (PMC3130737; doi:10.1371/journal.pone.0020937)
Supplement: File S2 — Design models generated by this study for both the heterodimerization task and the orthogonal interface redesign task. (BZ2) [file pone.0020937.s002.bz2 › SupplementaryMaterials/select_orthogonal_interface_designs/design7/redocked_027.d16_v11.3_repeated_1_5.0dG_RalA2andSec5_0049_0001.pdb]

ATOM      1  N   SER A  11      15.761 -17.974 -25.282  1.00  0.00              
ATOM      2  CA  SER A  11      16.400 -18.935 -24.339  1.00  0.00              
ATOM      3  C   SER A  11      15.513 -19.210 -23.124  1.00  0.00              
ATOM      4  O   SER A  11      15.750 -20.161 -22.371  1.00  0.00              
ATOM      5  CB  SER A  11      17.748 -18.412 -23.884  1.00  0.00              
ATOM      6  OG  SER A  11      17.629 -17.246 -23.116  1.00  0.00              
ATOM      7 1H   SER A  11      16.213 -17.108 -25.495  1.00  0.00              
ATOM      8 2H   SER A  11      15.569 -18.250 -26.224  1.00  0.00              
ATOM      9 3H   SER A  11      14.858 -17.597 -25.076  1.00  0.00              
ATOM     10  HA  SER A  11      16.684 -19.878 -24.808  1.00  0.00              
ATOM     11 1HB  SER A  11      18.237 -19.181 -23.287  1.00  0.00              
ATOM     12 2HB  SER A  11      18.354 -18.196 -24.763  1.00  0.00              
ATOM     13  HG  SER A  11      18.502 -16.948 -22.848  1.00  0.00              
ATOM     14  N   LEU A  12      14.494 -18.377 -22.931  1.00  0.00              
ATOM     15  CA  LEU A  12      13.562 -18.562 -21.824  1.00  0.00              
ATOM     16  C   LEU A  12      12.626 -19.721 -22.132  1.00  0.00              
ATOM     17  O   LEU A  12      12.237 -19.922 -23.285  1.00  0.00              
ATOM     18  CB  LEU A  12      12.726 -17.298 -21.603  1.00  0.00              
ATOM     19  CG  LEU A  12      13.293 -16.164 -20.746  1.00  0.00              
ATOM     20  CD1 LEU A  12      14.597 -15.649 -21.344  1.00  0.00              
ATOM     21  CD2 LEU A  12      12.261 -15.046 -20.660  1.00  0.00              
ATOM     22  H   LEU A  12      14.361 -17.599 -23.561  1.00  0.00              
ATOM     23  HA  LEU A  12      14.114 -18.819 -20.921  1.00  0.00              
ATOM     24 1HB  LEU A  12      12.655 -16.950 -22.633  1.00  0.00              
ATOM     25 2HB  LEU A  12      11.730 -17.533 -21.228  1.00  0.00              
ATOM     26  HG  LEU A  12      13.446 -16.561 -19.743  1.00  0.00              
ATOM     27 1HD1 LEU A  12      14.988 -14.842 -20.723  1.00  0.00              
ATOM     28 2HD1 LEU A  12      15.324 -16.460 -21.385  1.00  0.00              
ATOM     29 3HD1 LEU A  12      14.412 -15.275 -22.350  1.00  0.00              
ATOM     30 1HD2 LEU A  12      12.657 -14.233 -20.050  1.00  0.00              
ATOM     31 2HD2 LEU A  12      12.041 -14.675 -21.661  1.00  0.00              
ATOM     32 3HD2 LEU A  12      11.347 -15.428 -20.206  1.00  0.00              
ATOM     33  N   ALA A  13      12.274 -20.491 -21.107  1.00  0.00              
ATOM     34  CA  ALA A  13      11.361 -21.608 -21.305  1.00  0.00              
ATOM     35  C   ALA A  13      10.017 -20.956 -21.621  1.00  0.00              
ATOM     36  O   ALA A  13       9.688 -19.905 -21.071  1.00  0.00              
ATOM     37  CB  ALA A  13      11.258 -22.447 -20.032  1.00  0.00              
ATOM     38  H   ALA A  13      12.636 -20.309 -20.183  1.00  0.00              
ATOM     39  HA  ALA A  13      11.718 -22.207 -22.143  1.00  0.00              
ATOM     40 1HB  ALA A  13      10.572 -23.277 -20.198  1.00  0.00              
ATOM     41 2HB  ALA A  13      12.242 -22.837 -19.772  1.00  0.00              
ATOM     42 3HB  ALA A  13      10.886 -21.827 -19.218  1.00  0.00              
ATOM     43  N   LYS A  14       9.253 -21.570 -22.517  1.00  0.00              
ATOM     44  CA  LYS A  14       7.937 -21.056 -22.880  1.00  0.00              
ATOM     45  C   LYS A  14       6.883 -22.065 -22.446  1.00  0.00              
ATOM     46  O   LYS A  14       6.831 -23.177 -22.974  1.00  0.00              
ATOM     47  CB  LYS A  14       7.842 -20.787 -24.383  1.00  0.00              
ATOM     48  CG  LYS A  14       8.781 -19.699 -24.887  1.00  0.00              
ATOM     49  CD  LYS A  14       8.608 -19.468 -26.381  1.00  0.00              
ATOM     50  CE  LYS A  14       9.528 -18.365 -26.882  1.00  0.00              
ATOM     51  NZ  LYS A  14       9.297 -18.056 -28.319  1.00  0.00              
ATOM     52  H   LYS A  14       9.591 -22.413 -22.959  1.00  0.00              
ATOM     53  HA  LYS A  14       7.748 -20.120 -22.353  1.00  0.00              
ATOM     54 1HB  LYS A  14       8.069 -21.725 -24.890  1.00  0.00              
ATOM     55 2HB  LYS A  14       6.811 -20.502 -24.592  1.00  0.00              
ATOM     56 1HG  LYS A  14       8.562 -18.776 -24.349  1.00  0.00              
ATOM     57 2HG  LYS A  14       9.806 -20.004 -24.683  1.00  0.00              
ATOM     58 1HD  LYS A  14       8.835 -20.397 -26.905  1.00  0.00              
ATOM     59 2HD  LYS A  14       7.572 -19.189 -26.572  1.00  0.00              
ATOM     60 1HE  LYS A  14       9.348 -17.472 -26.285  1.00  0.00              
ATOM     61 2HE  LYS A  14      10.559 -18.691 -26.743  1.00  0.00              
ATOM     62 1HZ  LYS A  14       9.926 -17.321 -28.611  1.00  0.00              
ATOM     63 2HZ  LYS A  14       9.465 -18.884 -28.873  1.00  0.00              
ATOM     64 3HZ  LYS A  14       8.342 -17.753 -28.448  1.00  0.00              
ATOM     65  N   HIS A  15       6.059 -21.676 -21.478  1.00  0.00              
ATOM     66  CA  HIS A  15       5.002 -22.543 -20.974  1.00  0.00              
ATOM     67  C   HIS A  15       3.700 -22.282 -21.731  1.00  0.00              
ATOM     68  O   HIS A  15       3.148 -21.173 -21.687  1.00  0.00              
ATOM     69  CB  HIS A  15       4.823 -22.315 -19.475  1.00  0.00              
ATOM     70  CG  HIS A  15       6.081 -22.526 -18.693  1.00  0.00              
ATOM     71  ND1 HIS A  15       6.719 -23.748 -18.628  1.00  0.00              
ATOM     72  CD2 HIS A  15       6.833 -21.670 -17.961  1.00  0.00              
ATOM     73  CE1 HIS A  15       7.808 -23.634 -17.889  1.00  0.00              
ATOM     74  NE2 HIS A  15       7.901 -22.383 -17.473  1.00  0.00              
ATOM     75  H   HIS A  15       6.169 -20.753 -21.082  1.00  0.00              
ATOM     76  HA  HIS A  15       5.270 -23.585 -21.146  1.00  0.00              
ATOM     77 1HB  HIS A  15       4.501 -21.289 -19.286  1.00  0.00              
ATOM     78 2HB  HIS A  15       4.081 -23.006 -19.077  1.00  0.00              
ATOM     79  HD2 HIS A  15       6.731 -20.610 -17.725  1.00  0.00              
ATOM     80  HE1 HIS A  15       8.454 -24.495 -17.717  1.00  0.00              
ATOM     81  HE2 HIS A  15       8.635 -22.004 -16.891  1.00  0.00              
ATOM     82  N   ARG A  16       3.221 -23.312 -22.425  1.00  0.00              
ATOM     83  CA  ARG A  16       2.036 -23.196 -23.259  1.00  0.00              
ATOM     84  C   ARG A  16       0.751 -23.541 -22.529  1.00  0.00              
ATOM     85  O   ARG A  16       0.329 -24.706 -22.458  1.00  0.00              
ATOM     86  CB  ARG A  16       2.170 -24.013 -24.536  1.00  0.00              
ATOM     87  CG  ARG A  16       3.246 -23.529 -25.495  1.00  0.00              
ATOM     88  CD  ARG A  16       3.326 -24.297 -26.763  1.00  0.00              
ATOM     89  NE  ARG A  16       4.396 -23.879 -27.655  1.00  0.00              
ATOM     90  CZ  ARG A  16       4.301 -22.872 -28.545  1.00  0.00              
ATOM     91  NH1 ARG A  16       3.178 -22.204 -28.694  1.00  0.00              
ATOM     92  NH2 ARG A  16       5.360 -22.589 -29.284  1.00  0.00              
ATOM     93  H   ARG A  16       3.697 -24.200 -22.368  1.00  0.00              
ATOM     94  HA  ARG A  16       1.912 -22.162 -23.582  1.00  0.00              
ATOM     95 1HB  ARG A  16       2.389 -25.037 -24.237  1.00  0.00              
ATOM     96 2HB  ARG A  16       1.203 -23.980 -25.037  1.00  0.00              
ATOM     97 1HG  ARG A  16       3.044 -22.487 -25.746  1.00  0.00              
ATOM     98 2HG  ARG A  16       4.213 -23.601 -24.995  1.00  0.00              
ATOM     99 1HD  ARG A  16       3.489 -25.349 -26.530  1.00  0.00              
ATOM    100 2HD  ARG A  16       2.388 -24.186 -27.305  1.00  0.00              
ATOM    101  HE  ARG A  16       5.334 -24.246 -27.753  1.00  0.00              
ATOM    102 1HH1 ARG A  16       2.372 -22.444 -28.134  1.00  0.00              
ATOM    103 2HH1 ARG A  16       3.127 -21.453 -29.367  1.00  0.00              
ATOM    104 1HH2 ARG A  16       6.209 -23.125 -29.169  1.00  0.00              
ATOM    105 2HH2 ARG A  16       5.315 -21.841 -29.959  1.00  0.00              
ATOM    106  N   VAL A  17       0.128 -22.503 -21.991  1.00  0.00              
ATOM    107  CA  VAL A  17      -1.096 -22.646 -21.225  1.00  0.00              
ATOM    108  C   VAL A  17      -2.322 -22.522 -22.114  1.00  0.00              
ATOM    109  O   VAL A  17      -2.441 -21.593 -22.912  1.00  0.00              
ATOM    110  CB  VAL A  17      -1.141 -21.578 -20.099  1.00  0.00              
ATOM    111  CG1 VAL A  17      -2.486 -21.616 -19.378  1.00  0.00              
ATOM    112  CG2 VAL A  17       0.001 -21.824 -19.120  1.00  0.00              
ATOM    113  H   VAL A  17       0.522 -21.582 -22.120  1.00  0.00              
ATOM    114  HA  VAL A  17      -1.173 -23.640 -20.783  1.00  0.00              
ATOM    115  HB  VAL A  17      -0.987 -20.593 -20.539  1.00  0.00              
ATOM    116 1HG1 VAL A  17      -2.499 -20.859 -18.592  1.00  0.00              
ATOM    117 2HG1 VAL A  17      -3.287 -21.411 -20.090  1.00  0.00              
ATOM    118 3HG1 VAL A  17      -2.635 -22.600 -18.936  1.00  0.00              
ATOM    119 1HG2 VAL A  17      -0.030 -21.074 -18.330  1.00  0.00              
ATOM    120 2HG2 VAL A  17      -0.103 -22.817 -18.683  1.00  0.00              
ATOM    121 3HG2 VAL A  17       0.953 -21.756 -19.647  1.00  0.00              
ATOM    122  N   ILE A  18      -3.239 -23.469 -21.967  1.00  0.00              
ATOM    123  CA  ILE A  18      -4.494 -23.421 -22.686  1.00  0.00              
ATOM    124  C   ILE A  18      -5.658 -23.365 -21.706  1.00  0.00              
ATOM    125  O   ILE A  18      -5.759 -24.189 -20.793  1.00  0.00              
ATOM    126  CB  ILE A  18      -4.653 -24.648 -23.606  1.00  0.00              
ATOM    127  CG1 ILE A  18      -3.541 -24.639 -24.662  1.00  0.00              
ATOM    128  CG2 ILE A  18      -6.034 -24.635 -24.252  1.00  0.00              
ATOM    129  CD1 ILE A  18      -3.547 -25.835 -25.574  1.00  0.00              
ATOM    130  H   ILE A  18      -3.060 -24.240 -21.340  1.00  0.00              
ATOM    131  HA  ILE A  18      -4.567 -22.505 -23.271  1.00  0.00              
ATOM    132  HB  ILE A  18      -4.532 -25.554 -23.014  1.00  0.00              
ATOM    133 1HG1 ILE A  18      -3.663 -23.733 -25.255  1.00  0.00              
ATOM    134 2HG1 ILE A  18      -2.590 -24.598 -24.130  1.00  0.00              
ATOM    135 1HG2 ILE A  18      -6.139 -25.504 -24.902  1.00  0.00              
ATOM    136 2HG2 ILE A  18      -6.799 -24.667 -23.478  1.00  0.00              
ATOM    137 3HG2 ILE A  18      -6.152 -23.726 -24.841  1.00  0.00              
ATOM    138 1HD1 ILE A  18      -2.729 -25.753 -26.290  1.00  0.00              
ATOM    139 2HD1 ILE A  18      -3.421 -26.744 -24.984  1.00  0.00              
ATOM    140 3HD1 ILE A  18      -4.493 -25.879 -26.110  1.00  0.00              
ATOM    141  N   MET A  19      -6.520 -22.371 -21.899  1.00  0.00              
ATOM    142  CA  MET A  19      -7.741 -22.225 -21.113  1.00  0.00              
ATOM    143  C   MET A  19      -8.857 -22.995 -21.803  1.00  0.00              
ATOM    144  O   MET A  19      -9.146 -22.726 -22.962  1.00  0.00              
ATOM    145  CB  MET A  19      -8.173 -20.749 -21.045  1.00  0.00              
ATOM    146  CG  MET A  19      -7.128 -19.773 -20.528  1.00  0.00              
ATOM    147  SD  MET A  19      -6.699 -20.067 -18.816  1.00  0.00              
ATOM    148  CE  MET A  19      -8.165 -19.431 -17.933  1.00  0.00              
ATOM    149  H   MET A  19      -6.315 -21.693 -22.620  1.00  0.00              
ATOM    150  HA  MET A  19      -7.597 -22.651 -20.120  1.00  0.00              
ATOM    151 1HB  MET A  19      -8.457 -20.455 -22.055  1.00  0.00              
ATOM    152 2HB  MET A  19      -9.046 -20.703 -20.394  1.00  0.00              
ATOM    153 1HG  MET A  19      -6.235 -19.874 -21.144  1.00  0.00              
ATOM    154 2HG  MET A  19      -7.527 -18.764 -20.629  1.00  0.00              
ATOM    155 1HE  MET A  19      -8.026 -19.555 -16.859  1.00  0.00              
ATOM    156 2HE  MET A  19      -8.297 -18.373 -18.163  1.00  0.00              
ATOM    157 3HE  MET A  19      -9.050 -19.984 -18.251  1.00  0.00              
ATOM    158  N   VAL A  20      -9.485 -23.937 -21.103  1.00  0.00              
ATOM    159  CA  VAL A  20     -10.592 -24.690 -21.695  1.00  0.00              
ATOM    160  C   VAL A  20     -11.811 -24.629 -20.787  1.00  0.00              
ATOM    161  O   VAL A  20     -11.693 -24.378 -19.584  1.00  0.00              
ATOM    162  CB  VAL A  20     -10.246 -26.178 -21.940  1.00  0.00              
ATOM    163  CG1 VAL A  20      -9.072 -26.294 -22.885  1.00  0.00              
ATOM    164  CG2 VAL A  20      -9.953 -26.869 -20.617  1.00  0.00              
ATOM    165  H   VAL A  20      -9.203 -24.142 -20.155  1.00  0.00              
ATOM    166  HA  VAL A  20     -10.909 -24.251 -22.642  1.00  0.00              
ATOM    167  HB  VAL A  20     -11.113 -26.676 -22.377  1.00  0.00              
ATOM    168 1HG1 VAL A  20      -8.840 -27.347 -23.049  1.00  0.00              
ATOM    169 2HG1 VAL A  20      -9.324 -25.827 -23.836  1.00  0.00              
ATOM    170 3HG1 VAL A  20      -8.206 -25.795 -22.451  1.00  0.00              
ATOM    171 1HG2 VAL A  20      -9.712 -27.916 -20.799  1.00  0.00              
ATOM    172 2HG2 VAL A  20      -9.108 -26.381 -20.132  1.00  0.00              
ATOM    173 3HG2 VAL A  20     -10.829 -26.806 -19.972  1.00  0.00              
ATOM    174  N   GLY A  21     -12.981 -24.864 -21.370  1.00  0.00              
ATOM    175  CA  GLY A  21     -14.212 -24.770 -20.613  1.00  0.00              
ATOM    176  C   GLY A  21     -15.301 -24.104 -21.426  1.00  0.00              
ATOM    177  O   GLY A  21     -15.014 -23.437 -22.417  1.00  0.00              
ATOM    178  H   GLY A  21     -13.023 -25.111 -22.348  1.00  0.00              
ATOM    179 1HA  GLY A  21     -14.537 -25.773 -20.336  1.00  0.00              
ATOM    180 2HA  GLY A  21     -14.032 -24.185 -19.712  1.00  0.00              
ATOM    181  N   SER A  22     -16.548 -24.287 -21.008  1.00  0.00              
ATOM    182  CA  SER A  22     -17.693 -23.723 -21.715  1.00  0.00              
ATOM    183  C   SER A  22     -17.819 -22.215 -21.592  1.00  0.00              
ATOM    184  O   SER A  22     -17.178 -21.589 -20.750  1.00  0.00              
ATOM    185  CB  SER A  22     -18.965 -24.381 -21.219  1.00  0.00              
ATOM    186  OG  SER A  22     -19.258 -24.028 -19.895  1.00  0.00              
ATOM    187  H   SER A  22     -16.706 -24.834 -20.173  1.00  0.00              
ATOM    188  HA  SER A  22     -17.713 -23.974 -22.777  1.00  0.00              
ATOM    189 1HB  SER A  22     -19.790 -24.071 -21.859  1.00  0.00              
ATOM    190 2HB  SER A  22     -18.846 -25.462 -21.280  1.00  0.00              
ATOM    191  HG  SER A  22     -20.068 -24.464 -19.620  1.00  0.00              
ATOM    192  N   GLY A  23     -18.678 -21.643 -22.429  1.00  0.00              
ATOM    193  CA  GLY A  23     -18.890 -20.208 -22.416  1.00  0.00              
ATOM    194  C   GLY A  23     -19.506 -19.661 -21.140  1.00  0.00              
ATOM    195  O   GLY A  23     -20.358 -20.311 -20.531  1.00  0.00              
ATOM    196  H   GLY A  23     -19.194 -22.211 -23.085  1.00  0.00              
ATOM    197 1HA  GLY A  23     -17.932 -19.705 -22.550  1.00  0.00              
ATOM    198 2HA  GLY A  23     -19.557 -19.939 -23.234  1.00  0.00              
ATOM    199  N   GLY A  24     -19.061 -18.474 -20.731  1.00  0.00              
ATOM    200  CA  GLY A  24     -19.570 -17.853 -19.519  1.00  0.00              
ATOM    201  C   GLY A  24     -18.959 -18.231 -18.182  1.00  0.00              
ATOM    202  O   GLY A  24     -19.389 -17.722 -17.148  1.00  0.00              
ATOM    203  H   GLY A  24     -18.355 -17.993 -21.271  1.00  0.00              
ATOM    204 1HA  GLY A  24     -19.440 -16.773 -19.591  1.00  0.00              
ATOM    205 2HA  GLY A  24     -20.630 -18.085 -19.418  1.00  0.00              
ATOM    206  N   VAL A  25     -17.951 -19.094 -18.188  1.00  0.00              
ATOM    207  CA  VAL A  25     -17.329 -19.540 -16.942  1.00  0.00              
ATOM    208  C   VAL A  25     -16.243 -18.589 -16.423  1.00  0.00              
ATOM    209  O   VAL A  25     -15.872 -18.648 -15.249  1.00  0.00              
ATOM    210  CB  VAL A  25     -16.712 -20.942 -17.111  1.00  0.00              
ATOM    211  CG1 VAL A  25     -17.772 -21.940 -17.550  1.00  0.00              
ATOM    212  CG2 VAL A  25     -15.570 -20.904 -18.114  1.00  0.00              
ATOM    213  H   VAL A  25     -17.604 -19.450 -19.067  1.00  0.00              
ATOM    214  HA  VAL A  25     -18.051 -19.565 -16.125  1.00  0.00              
ATOM    215  HB  VAL A  25     -16.287 -21.259 -16.158  1.00  0.00              
ATOM    216 1HG1 VAL A  25     -17.319 -22.926 -17.665  1.00  0.00              
ATOM    217 2HG1 VAL A  25     -18.560 -21.989 -16.799  1.00  0.00              
ATOM    218 3HG1 VAL A  25     -18.197 -21.625 -18.503  1.00  0.00              
ATOM    219 1HG2 VAL A  25     -15.145 -21.902 -18.221  1.00  0.00              
ATOM    220 2HG2 VAL A  25     -15.945 -20.563 -19.079  1.00  0.00              
ATOM    221 3HG2 VAL A  25     -14.799 -20.218 -17.762  1.00  0.00              
ATOM    222  N   GLY A  26     -15.745 -17.720 -17.298  1.00  0.00              
ATOM    223  CA  GLY A  26     -14.716 -16.766 -16.905  1.00  0.00              
ATOM    224  C   GLY A  26     -13.300 -17.044 -17.381  1.00  0.00              
ATOM    225  O   GLY A  26     -12.335 -16.592 -16.753  1.00  0.00              
ATOM    226  H   GLY A  26     -16.080 -17.717 -18.251  1.00  0.00              
ATOM    227 1HA  GLY A  26     -14.976 -15.781 -17.294  1.00  0.00              
ATOM    228 2HA  GLY A  26     -14.665 -16.725 -15.818  1.00  0.00              
ATOM    229  N   LYS A  27     -13.152 -17.784 -18.475  1.00  0.00              
ATOM    230  CA  LYS A  27     -11.817 -18.014 -19.023  1.00  0.00              
ATOM    231  C   LYS A  27     -11.109 -16.689 -19.324  1.00  0.00              
ATOM    232  O   LYS A  27      -9.998 -16.444 -18.844  1.00  0.00              
ATOM    233  CB  LYS A  27     -11.891 -18.870 -20.288  1.00  0.00              
ATOM    234  CG  LYS A  27     -12.485 -20.258 -20.065  1.00  0.00              
ATOM    235  CD  LYS A  27     -12.324 -21.157 -21.303  1.00  0.00              
ATOM    236  CE  LYS A  27     -13.059 -20.604 -22.521  1.00  0.00              
ATOM    237  NZ  LYS A  27     -14.537 -20.608 -22.336  1.00  0.00              
ATOM    238  H   LYS A  27     -13.950 -18.194 -18.939  1.00  0.00              
ATOM    239  HA  LYS A  27     -11.202 -18.536 -18.289  1.00  0.00              
ATOM    240 1HB  LYS A  27     -12.498 -18.323 -21.009  1.00  0.00              
ATOM    241 2HB  LYS A  27     -10.874 -18.966 -20.670  1.00  0.00              
ATOM    242 1HG  LYS A  27     -11.978 -20.720 -19.218  1.00  0.00              
ATOM    243 2HG  LYS A  27     -13.545 -20.148 -19.837  1.00  0.00              
ATOM    244 1HD  LYS A  27     -11.261 -21.240 -21.537  1.00  0.00              
ATOM    245 2HD  LYS A  27     -12.720 -22.145 -21.070  1.00  0.00              
ATOM    246 1HE  LYS A  27     -12.719 -19.583 -22.692  1.00  0.00              
ATOM    247 2HE  LYS A  27     -12.801 -21.220 -23.383  1.00  0.00              
ATOM    248 1HZ  LYS A  27     -14.981 -20.235 -23.164  1.00  0.00              
ATOM    249 2HZ  LYS A  27     -14.855 -21.555 -22.180  1.00  0.00              
ATOM    250 3HZ  LYS A  27     -14.778 -20.037 -21.539  1.00  0.00              
ATOM    251  N   SER A  28     -11.760 -15.826 -20.097  1.00  0.00              
ATOM    252  CA  SER A  28     -11.167 -14.546 -20.468  1.00  0.00              
ATOM    253  C   SER A  28     -10.954 -13.635 -19.283  1.00  0.00              
ATOM    254  O   SER A  28     -10.010 -12.840 -19.265  1.00  0.00              
ATOM    255  CB  SER A  28     -12.038 -13.853 -21.498  1.00  0.00              
ATOM    256  OG  SER A  28     -12.242 -14.647 -22.634  1.00  0.00              
ATOM    257  H   SER A  28     -12.683 -16.059 -20.436  1.00  0.00              
ATOM    258  HA  SER A  28     -10.225 -14.646 -21.009  1.00  0.00              
ATOM    259 1HB  SER A  28     -13.003 -13.629 -21.044  1.00  0.00              
ATOM    260 2HB  SER A  28     -11.554 -12.924 -21.796  1.00  0.00              
ATOM    261  HG  SER A  28     -11.426 -15.099 -22.859  1.00  0.00              
ATOM    262  N   ALA A  29     -11.843 -13.735 -18.303  1.00  0.00              
ATOM    263  CA  ALA A  29     -11.750 -12.910 -17.114  1.00  0.00              
ATOM    264  C   ALA A  29     -10.498 -13.296 -16.336  1.00  0.00              
ATOM    265  O   ALA A  29      -9.767 -12.429 -15.866  1.00  0.00              
ATOM    266  CB  ALA A  29     -12.985 -13.092 -16.249  1.00  0.00              
ATOM    267  H   ALA A  29     -12.602 -14.397 -18.384  1.00  0.00              
ATOM    268  HA  ALA A  29     -11.662 -11.867 -17.418  1.00  0.00              
ATOM    269 1HB  ALA A  29     -12.901 -12.467 -15.361  1.00  0.00              
ATOM    270 2HB  ALA A  29     -13.871 -12.801 -16.814  1.00  0.00              
ATOM    271 3HB  ALA A  29     -13.070 -14.136 -15.951  1.00  0.00              
ATOM    272  N   LEU A  30     -10.256 -14.595 -16.199  1.00  0.00              
ATOM    273  CA  LEU A  30      -9.066 -15.063 -15.485  1.00  0.00              
ATOM    274  C   LEU A  30      -7.813 -14.685 -16.273  1.00  0.00              
ATOM    275  O   LEU A  30      -6.814 -14.291 -15.692  1.00  0.00              
ATOM    276  CB  LEU A  30      -9.105 -16.586 -15.305  1.00  0.00              
ATOM    277  CG  LEU A  30     -10.129 -17.174 -14.328  1.00  0.00              
ATOM    278  CD1 LEU A  30     -10.175 -18.702 -14.489  1.00  0.00              
ATOM    279  CD2 LEU A  30      -9.754 -16.786 -12.898  1.00  0.00              
ATOM    280  H   LEU A  30     -10.896 -15.273 -16.588  1.00  0.00              
ATOM    281  HA  LEU A  30      -9.004 -14.569 -14.516  1.00  0.00              
ATOM    282 1HB  LEU A  30      -9.375 -16.878 -16.318  1.00  0.00              
ATOM    283 2HB  LEU A  30      -8.122 -16.989 -15.060  1.00  0.00              
ATOM    284  HG  LEU A  30     -11.092 -16.717 -14.555  1.00  0.00              
ATOM    285 1HD1 LEU A  30     -10.903 -19.120 -13.794  1.00  0.00              
ATOM    286 2HD1 LEU A  30     -10.463 -18.953 -15.509  1.00  0.00              
ATOM    287 3HD1 LEU A  30      -9.191 -19.120 -14.276  1.00  0.00              
ATOM    288 1HD2 LEU A  30     -10.484 -17.204 -12.205  1.00  0.00              
ATOM    289 2HD2 LEU A  30      -8.764 -17.177 -12.662  1.00  0.00              
ATOM    290 3HD2 LEU A  30      -9.748 -15.700 -12.805  1.00  0.00              
ATOM    291  N   THR A  31      -7.885 -14.815 -17.595  1.00  0.00              
ATOM    292  CA  THR A  31      -6.771 -14.493 -18.480  1.00  0.00              
ATOM    293  C   THR A  31      -6.404 -13.000 -18.423  1.00  0.00              
ATOM    294  O   THR A  31      -5.221 -12.640 -18.380  1.00  0.00              
ATOM    295  CB  THR A  31      -7.090 -14.878 -19.937  1.00  0.00              
ATOM    296  OG1 THR A  31      -7.287 -16.295 -20.027  1.00  0.00              
ATOM    297  CG2 THR A  31      -5.951 -14.468 -20.858  1.00  0.00              
ATOM    298  H   THR A  31      -8.750 -15.152 -17.995  1.00  0.00              
ATOM    299  HA  THR A  31      -5.878 -15.031 -18.160  1.00  0.00              
ATOM    300  HB  THR A  31      -8.005 -14.372 -20.244  1.00  0.00              
ATOM    301  HG1 THR A  31      -7.779 -16.498 -20.827  1.00  0.00              
ATOM    302 1HG2 THR A  31      -6.196 -14.748 -21.883  1.00  0.00              
ATOM    303 2HG2 THR A  31      -5.807 -13.389 -20.800  1.00  0.00              
ATOM    304 3HG2 THR A  31      -5.037 -14.974 -20.552  1.00  0.00              
ATOM    305  N   LEU A  32      -7.422 -12.140 -18.400  1.00  0.00              
ATOM    306  CA  LEU A  32      -7.212 -10.700 -18.353  1.00  0.00              
ATOM    307  C   LEU A  32      -6.835 -10.175 -16.971  1.00  0.00              
ATOM    308  O   LEU A  32      -6.162  -9.155 -16.866  1.00  0.00              
ATOM    309  CB  LEU A  32      -8.474  -9.986 -18.852  1.00  0.00              
ATOM    310  CG  LEU A  32      -8.814 -10.217 -20.330  1.00  0.00              
ATOM    311  CD1 LEU A  32     -10.140  -9.552 -20.671  1.00  0.00              
ATOM    312  CD2 LEU A  32      -7.695  -9.667 -21.202  1.00  0.00              
ATOM    313  H   LEU A  32      -8.365 -12.500 -18.415  1.00  0.00              
ATOM    314  HA  LEU A  32      -6.370 -10.433 -18.991  1.00  0.00              
ATOM    315 1HB  LEU A  32      -9.215 -10.471 -18.218  1.00  0.00              
ATOM    316 2HB  LEU A  32      -8.449  -8.919 -18.630  1.00  0.00              
ATOM    317  HG  LEU A  32      -8.859 -11.295 -20.487  1.00  0.00              
ATOM    318 1HD1 LEU A  32     -10.373  -9.721 -21.723  1.00  0.00              
ATOM    319 2HD1 LEU A  32     -10.930  -9.977 -20.053  1.00  0.00              
ATOM    320 3HD1 LEU A  32     -10.069  -8.481 -20.485  1.00  0.00              
ATOM    321 1HD2 LEU A  32      -7.937  -9.832 -22.252  1.00  0.00              
ATOM    322 2HD2 LEU A  32      -7.582  -8.598 -21.019  1.00  0.00              
ATOM    323 3HD2 LEU A  32      -6.761 -10.176 -20.961  1.00  0.00              
ATOM    324  N   GLN A  33      -7.265 -10.856 -15.915  1.00  0.00              
ATOM    325  CA  GLN A  33      -6.832 -10.469 -14.580  1.00  0.00              
ATOM    326  C   GLN A  33      -5.345 -10.822 -14.463  1.00  0.00              
ATOM    327  O   GLN A  33      -4.544 -10.055 -13.925  1.00  0.00              
ATOM    328  CB  GLN A  33      -7.641 -11.220 -13.517  1.00  0.00              
ATOM    329  CG  GLN A  33      -7.328 -10.838 -12.078  1.00  0.00              
ATOM    330  CD  GLN A  33      -7.628  -9.378 -11.763  1.00  0.00              
ATOM    331  OE1 GLN A  33      -6.719  -8.576 -11.551  1.00  0.00              
ATOM    332  NE2 GLN A  33      -8.911  -9.028 -11.739  1.00  0.00              
ATOM    333  H   GLN A  33      -7.891 -11.642 -16.021  1.00  0.00              
ATOM    334  HA  GLN A  33      -6.950  -9.393 -14.456  1.00  0.00              
ATOM    335 1HB  GLN A  33      -8.693 -11.022 -13.723  1.00  0.00              
ATOM    336 2HB  GLN A  33      -7.437 -12.281 -13.659  1.00  0.00              
ATOM    337 1HG  GLN A  33      -7.663 -11.428 -11.225  1.00  0.00              
ATOM    338 2HG  GLN A  33      -6.249 -10.948 -12.192  1.00  0.00              
ATOM    339 1HE2 GLN A  33      -9.169  -8.082 -11.536  1.00  0.00              
ATOM    340 2HE2 GLN A  33      -9.620  -9.710 -11.924  1.00  0.00              
ATOM    341  N   PHE A  34      -4.969 -11.983 -14.984  1.00  0.00              
ATOM    342  CA  PHE A  34      -3.568 -12.394 -14.938  1.00  0.00              
ATOM    343  C   PHE A  34      -2.700 -11.523 -15.842  1.00  0.00              
ATOM    344  O   PHE A  34      -1.666 -11.009 -15.417  1.00  0.00              
ATOM    345  CB  PHE A  34      -3.427 -13.858 -15.367  1.00  0.00              
ATOM    346  CG  PHE A  34      -2.004 -14.355 -15.374  1.00  0.00              
ATOM    347  CD1 PHE A  34      -1.388 -14.745 -14.198  1.00  0.00              
ATOM    348  CD2 PHE A  34      -1.279 -14.419 -16.565  1.00  0.00              
ATOM    349  CE1 PHE A  34      -0.063 -15.201 -14.190  1.00  0.00              
ATOM    350  CE2 PHE A  34       0.049 -14.872 -16.574  1.00  0.00              
ATOM    351  CZ  PHE A  34       0.656 -15.263 -15.380  1.00  0.00              
ATOM    352  H   PHE A  34      -5.647 -12.594 -15.417  1.00  0.00              
ATOM    353  HA  PHE A  34      -3.179 -12.270 -13.926  1.00  0.00              
ATOM    354 1HB  PHE A  34      -3.980 -14.504 -14.685  1.00  0.00              
ATOM    355 2HB  PHE A  34      -3.808 -13.990 -16.379  1.00  0.00              
ATOM    356  HD1 PHE A  34      -1.947 -14.696 -13.263  1.00  0.00              
ATOM    357  HD2 PHE A  34      -1.757 -14.113 -17.496  1.00  0.00              
ATOM    358  HE1 PHE A  34       0.403 -15.505 -13.253  1.00  0.00              
ATOM    359  HE2 PHE A  34       0.606 -14.919 -17.510  1.00  0.00              
ATOM    360  HZ  PHE A  34       1.687 -15.614 -15.378  1.00  0.00              
ATOM    361  N   MET A  35      -3.135 -11.345 -17.085  1.00  0.00              
ATOM    362  CA  MET A  35      -2.363 -10.593 -18.067  1.00  0.00              
ATOM    363  C   MET A  35      -2.274  -9.095 -17.801  1.00  0.00              
ATOM    364  O   MET A  35      -1.181  -8.511 -17.863  1.00  0.00              
ATOM    365  CB  MET A  35      -2.956 -10.826 -19.455  1.00  0.00              
ATOM    366  CG  MET A  35      -2.554 -12.145 -20.099  1.00  0.00              
ATOM    367  SD  MET A  35      -0.778 -12.264 -20.390  1.00  0.00              
ATOM    368  CE  MET A  35      -0.565 -11.043 -21.683  1.00  0.00              
ATOM    369  H   MET A  35      -4.023 -11.742 -17.357  1.00  0.00              
ATOM    370  HA  MET A  35      -1.326 -10.928 -18.060  1.00  0.00              
ATOM    371 1HB  MET A  35      -4.039 -10.789 -19.347  1.00  0.00              
ATOM    372 2HB  MET A  35      -2.625  -9.999 -20.085  1.00  0.00              
ATOM    373 1HG  MET A  35      -2.863 -12.954 -19.437  1.00  0.00              
ATOM    374 2HG  MET A  35      -3.079 -12.232 -21.050  1.00  0.00              
ATOM    375 1HE  MET A  35       0.486 -10.998 -21.972  1.00  0.00              
ATOM    376 2HE  MET A  35      -1.168 -11.320 -22.548  1.00  0.00              
ATOM    377 3HE  MET A  35      -0.882 -10.066 -21.316  1.00  0.00              
ATOM    378  N   ARG A  36      -3.421  -8.479 -17.507  1.00  0.00              
ATOM    379  CA  ARG A  36      -3.472  -7.042 -17.304  1.00  0.00              
ATOM    380  C   ARG A  36      -3.914  -6.503 -15.948  1.00  0.00              
ATOM    381  O   ARG A  36      -4.039  -5.292 -15.775  1.00  0.00              
ATOM    382  CB  ARG A  36      -4.309  -6.402 -18.402  1.00  0.00              
ATOM    383  CG  ARG A  36      -3.860  -6.723 -19.818  1.00  0.00              
ATOM    384  CD  ARG A  36      -2.460  -6.329 -20.121  1.00  0.00              
ATOM    385  NE  ARG A  36      -2.211  -4.898 -20.063  1.00  0.00              
ATOM    386  CZ  ARG A  36      -2.461  -4.037 -21.069  1.00  0.00              
ATOM    387  NH1 ARG A  36      -2.930  -4.460 -22.222  1.00  0.00              
ATOM    388  NH2 ARG A  36      -2.200  -2.756 -20.873  1.00  0.00              
ATOM    389  H   ARG A  36      -4.271  -9.018 -17.424  1.00  0.00              
ATOM    390  HA  ARG A  36      -2.470  -6.621 -17.390  1.00  0.00              
ATOM    391 1HB  ARG A  36      -5.333  -6.746 -18.263  1.00  0.00              
ATOM    392 2HB  ARG A  36      -4.265  -5.324 -18.248  1.00  0.00              
ATOM    393 1HG  ARG A  36      -3.947  -7.799 -19.975  1.00  0.00              
ATOM    394 2HG  ARG A  36      -4.515  -6.201 -20.516  1.00  0.00              
ATOM    395 1HD  ARG A  36      -1.795  -6.805 -19.401  1.00  0.00              
ATOM    396 2HD  ARG A  36      -2.207  -6.664 -21.126  1.00  0.00              
ATOM    397  HE  ARG A  36      -1.834  -4.339 -19.309  1.00  0.00              
ATOM    398 1HH1 ARG A  36      -3.108  -5.444 -22.361  1.00  0.00              
ATOM    399 2HH1 ARG A  36      -3.110  -3.798 -22.963  1.00  0.00              
ATOM    400 1HH2 ARG A  36      -1.822  -2.450 -19.987  1.00  0.00              
ATOM    401 2HH2 ARG A  36      -2.377  -2.090 -21.610  1.00  0.00              
ATOM    402  N   ASP A  37      -4.149  -7.391 -14.985  1.00  0.00              
ATOM    403  CA  ASP A  37      -4.687  -6.975 -13.689  1.00  0.00              
ATOM    404  C   ASP A  37      -6.019  -6.231 -13.795  1.00  0.00              
ATOM    405  O   ASP A  37      -6.236  -5.226 -13.109  1.00  0.00              
ATOM    406  CB  ASP A  37      -3.677  -6.054 -12.996  1.00  0.00              
ATOM    407  CG  ASP A  37      -2.353  -6.740 -12.743  1.00  0.00              
ATOM    408  OD1 ASP A  37      -2.356  -7.856 -12.186  1.00  0.00              
ATOM    409  OD2 ASP A  37      -1.306  -6.168 -13.116  1.00  0.00              
ATOM    410  H   ASP A  37      -3.955  -8.369 -15.146  1.00  0.00              
ATOM    411  HA  ASP A  37      -4.899  -7.853 -13.078  1.00  0.00              
ATOM    412 1HB  ASP A  37      -3.528  -5.106 -13.513  1.00  0.00              
ATOM    413 2HB  ASP A  37      -4.194  -5.877 -12.052  1.00  0.00              
ATOM    414  N   GLU A  38      -6.913  -6.722 -14.638  1.00  0.00              
ATOM    415  CA  GLU A  38      -8.198  -6.064 -14.797  1.00  0.00              
ATOM    416  C   GLU A  38      -9.336  -7.074 -14.877  1.00  0.00              
ATOM    417  O   GLU A  38      -9.128  -8.256 -15.178  1.00  0.00              
ATOM    418  CB  GLU A  38      -8.191  -5.179 -16.045  1.00  0.00              
ATOM    419  CG  GLU A  38      -8.023  -5.939 -17.354  1.00  0.00              
ATOM    420  CD  GLU A  38      -7.916  -4.998 -18.522  1.00  0.00              
ATOM    421  OE1 GLU A  38      -7.958  -3.810 -18.309  1.00  0.00              
ATOM    422  OE2 GLU A  38      -7.680  -5.462 -19.612  1.00  0.00              
ATOM    423  H   GLU A  38      -6.716  -7.553 -15.178  1.00  0.00              
ATOM    424  HA  GLU A  38      -8.404  -5.440 -13.927  1.00  0.00              
ATOM    425 1HB  GLU A  38      -9.138  -4.640 -16.059  1.00  0.00              
ATOM    426 2HB  GLU A  38      -7.371  -4.471 -15.930  1.00  0.00              
ATOM    427 1HG  GLU A  38      -7.170  -6.617 -17.355  1.00  0.00              
ATOM    428 2HG  GLU A  38      -8.944  -6.515 -17.435  1.00  0.00              
ATOM    429  N   PHE A  39     -10.535  -6.571 -14.610  1.00  0.00              
ATOM    430  CA  PHE A  39     -11.760  -7.354 -14.659  1.00  0.00              
ATOM    431  C   PHE A  39     -12.889  -6.397 -15.010  1.00  0.00              
ATOM    432  O   PHE A  39     -13.040  -5.352 -14.390  1.00  0.00              
ATOM    433  CB  PHE A  39     -12.091  -8.010 -13.315  1.00  0.00              
ATOM    434  CG  PHE A  39     -13.412  -8.749 -13.328  1.00  0.00              
ATOM    435  CD1 PHE A  39     -13.492 -10.059 -13.814  1.00  0.00              
ATOM    436  CD2 PHE A  39     -14.582  -8.119 -12.912  1.00  0.00              
ATOM    437  CE1 PHE A  39     -14.715 -10.730 -13.885  1.00  0.00              
ATOM    438  CE2 PHE A  39     -15.820  -8.782 -12.981  1.00  0.00              
ATOM    439  CZ  PHE A  39     -15.882 -10.090 -13.468  1.00  0.00              
ATOM    440  H   PHE A  39     -10.586  -5.593 -14.361  1.00  0.00              
ATOM    441  HA  PHE A  39     -11.682  -8.115 -15.437  1.00  0.00              
ATOM    442 1HB  PHE A  39     -11.322  -8.734 -13.052  1.00  0.00              
ATOM    443 2HB  PHE A  39     -12.157  -7.252 -12.535  1.00  0.00              
ATOM    444  HD1 PHE A  39     -12.583 -10.562 -14.141  1.00  0.00              
ATOM    445  HD2 PHE A  39     -14.532  -7.098 -12.532  1.00  0.00              
ATOM    446  HE1 PHE A  39     -14.755 -11.750 -14.266  1.00  0.00              
ATOM    447  HE2 PHE A  39     -16.729  -8.279 -12.655  1.00  0.00              
ATOM    448  HZ  PHE A  39     -16.839 -10.608 -13.524  1.00  0.00              
ATOM    449  N   VAL A  40     -13.668  -6.732 -16.025  1.00  0.00              
ATOM    450  CA  VAL A  40     -14.818  -5.901 -16.387  1.00  0.00              
ATOM    451  C   VAL A  40     -16.007  -6.829 -16.568  1.00  0.00              
ATOM    452  O   VAL A  40     -15.832  -8.019 -16.813  1.00  0.00              
ATOM    453  CB  VAL A  40     -14.593  -5.090 -17.701  1.00  0.00              
ATOM    454  CG1 VAL A  40     -13.419  -4.129 -17.528  1.00  0.00              
ATOM    455  CG2 VAL A  40     -14.357  -6.028 -18.877  1.00  0.00              
ATOM    456  H   VAL A  40     -13.477  -7.567 -16.561  1.00  0.00              
ATOM    457  HA  VAL A  40     -15.068  -5.200 -15.589  1.00  0.00              
ATOM    458  HB  VAL A  40     -15.496  -4.522 -17.926  1.00  0.00              
ATOM    459 1HG1 VAL A  40     -13.269  -3.567 -18.451  1.00  0.00              
ATOM    460 2HG1 VAL A  40     -13.631  -3.437 -16.714  1.00  0.00              
ATOM    461 3HG1 VAL A  40     -12.516  -4.695 -17.300  1.00  0.00              
ATOM    462 1HG2 VAL A  40     -14.203  -5.444 -19.784  1.00  0.00              
ATOM    463 2HG2 VAL A  40     -13.475  -6.638 -18.684  1.00  0.00              
ATOM    464 3HG2 VAL A  40     -15.225  -6.676 -19.006  1.00  0.00              
ATOM    465  N   GLU A  41     -17.208  -6.285 -16.415  1.00  0.00              
ATOM    466  CA  GLU A  41     -18.425  -7.052 -16.638  1.00  0.00              
ATOM    467  C   GLU A  41     -18.767  -6.898 -18.117  1.00  0.00              
ATOM    468  O   GLU A  41     -19.302  -5.864 -18.535  1.00  0.00              
ATOM    469  CB  GLU A  41     -19.573  -6.569 -15.748  1.00  0.00              
ATOM    470  CG  GLU A  41     -19.328  -6.745 -14.256  1.00  0.00              
ATOM    471  CD  GLU A  41     -20.475  -6.207 -13.447  1.00  0.00              
ATOM    472  OE1 GLU A  41     -21.404  -5.703 -14.031  1.00  0.00              
ATOM    473  OE2 GLU A  41     -20.477  -6.399 -12.254  1.00  0.00              
ATOM    474  H   GLU A  41     -17.281  -5.316 -16.137  1.00  0.00              
ATOM    475  HA  GLU A  41     -18.245  -8.104 -16.414  1.00  0.00              
ATOM    476 1HB  GLU A  41     -19.723  -5.512 -15.968  1.00  0.00              
ATOM    477 2HB  GLU A  41     -20.460  -7.131 -16.039  1.00  0.00              
ATOM    478 1HG  GLU A  41     -19.134  -7.778 -13.967  1.00  0.00              
ATOM    479 2HG  GLU A  41     -18.439  -6.144 -14.069  1.00  0.00              
ATOM    480  N   ASP A  42     -18.451  -7.913 -18.912  1.00  0.00              
ATOM    481  CA  ASP A  42     -18.721  -7.842 -20.340  1.00  0.00              
ATOM    482  C   ASP A  42     -18.942  -9.208 -20.967  1.00  0.00              
ATOM    483  O   ASP A  42     -18.542 -10.233 -20.420  1.00  0.00              
ATOM    484  CB  ASP A  42     -17.572  -7.127 -21.057  1.00  0.00              
ATOM    485  CG  ASP A  42     -17.958  -6.492 -22.386  1.00  0.00              
ATOM    486  OD1 ASP A  42     -19.118  -6.523 -22.722  1.00  0.00              
ATOM    487  OD2 ASP A  42     -17.125  -5.848 -22.978  1.00  0.00              
ATOM    488  H   ASP A  42     -18.020  -8.745 -18.533  1.00  0.00              
ATOM    489  HA  ASP A  42     -19.644  -7.289 -20.514  1.00  0.00              
ATOM    490 1HB  ASP A  42     -17.065  -6.388 -20.436  1.00  0.00              
ATOM    491 2HB  ASP A  42     -16.905  -7.970 -21.238  1.00  0.00              
ATOM    492  N   TYR A  43     -19.585  -9.203 -22.127  1.00  0.00              
ATOM    493  CA  TYR A  43     -19.916 -10.425 -22.845  1.00  0.00              
ATOM    494  C   TYR A  43     -19.130 -10.494 -24.141  1.00  0.00              
ATOM    495  O   TYR A  43     -19.538  -9.916 -25.150  1.00  0.00              
ATOM    496  CB  TYR A  43     -21.418 -10.500 -23.128  1.00  0.00              
ATOM    497  CG  TYR A  43     -21.850 -11.782 -23.806  1.00  0.00              
ATOM    498  CD1 TYR A  43     -21.855 -12.986 -23.117  1.00  0.00              
ATOM    499  CD2 TYR A  43     -22.253 -11.783 -25.133  1.00  0.00              
ATOM    500  CE1 TYR A  43     -22.248 -14.159 -23.731  1.00  0.00              
ATOM    501  CE2 TYR A  43     -22.649 -12.950 -25.757  1.00  0.00              
ATOM    502  CZ  TYR A  43     -22.645 -14.137 -25.052  1.00  0.00              
ATOM    503  OH  TYR A  43     -23.039 -15.302 -25.669  1.00  0.00              
ATOM    504  H   TYR A  43     -19.853  -8.313 -22.522  1.00  0.00              
ATOM    505  HA  TYR A  43     -19.635 -11.293 -22.248  1.00  0.00              
ATOM    506 1HB  TYR A  43     -21.932 -10.404 -22.171  1.00  0.00              
ATOM    507 2HB  TYR A  43     -21.669  -9.651 -23.763  1.00  0.00              
ATOM    508  HD1 TYR A  43     -21.540 -12.996 -22.073  1.00  0.00              
ATOM    509  HD2 TYR A  43     -22.254 -10.843 -25.684  1.00  0.00              
ATOM    510  HE1 TYR A  43     -22.246 -15.098 -23.177  1.00  0.00              
ATOM    511  HE2 TYR A  43     -22.962 -12.931 -26.801  1.00  0.00              
ATOM    512  HH  TYR A  43     -23.295 -15.174 -26.586  1.00  0.00              
ATOM    513  N   GLU A  44     -17.993 -11.185 -24.109  1.00  0.00              
ATOM    514  CA  GLU A  44     -17.172 -11.325 -25.305  1.00  0.00              
ATOM    515  C   GLU A  44     -16.775 -12.772 -25.573  1.00  0.00              
ATOM    516  O   GLU A  44     -15.721 -13.223 -25.136  1.00  0.00              
ATOM    517  CB  GLU A  44     -15.917 -10.457 -25.186  1.00  0.00              
ATOM    518  CG  GLU A  44     -16.187  -8.959 -25.186  1.00  0.00              
ATOM    519  CD  GLU A  44     -14.909  -8.174 -25.088  1.00  0.00              
ATOM    520  OE1 GLU A  44     -13.863  -8.776 -25.082  1.00  0.00              
ATOM    521  OE2 GLU A  44     -14.971  -6.967 -25.131  1.00  0.00              
ATOM    522  H   GLU A  44     -17.690 -11.620 -23.250  1.00  0.00              
ATOM    523  HA  GLU A  44     -17.738 -11.007 -26.181  1.00  0.00              
ATOM    524 1HB  GLU A  44     -15.424 -10.736 -24.255  1.00  0.00              
ATOM    525 2HB  GLU A  44     -15.274 -10.709 -26.029  1.00  0.00              
ATOM    526 1HG  GLU A  44     -16.754  -8.620 -26.053  1.00  0.00              
ATOM    527 2HG  GLU A  44     -16.778  -8.805 -24.284  1.00  0.00              
ATOM    528  N   PRO A  45     -17.618 -13.519 -26.304  1.00  0.00              
ATOM    529  CA  PRO A  45     -17.332 -14.917 -26.639  1.00  0.00              
ATOM    530  C   PRO A  45     -15.997 -15.051 -27.367  1.00  0.00              
ATOM    531  O   PRO A  45     -15.702 -14.299 -28.295  1.00  0.00              
ATOM    532  CB  PRO A  45     -18.511 -15.341 -27.521  1.00  0.00              
ATOM    533  CG  PRO A  45     -19.619 -14.426 -27.124  1.00  0.00              
ATOM    534  CD  PRO A  45     -18.960 -13.106 -26.826  1.00  0.00              
ATOM    535  HA  PRO A  45     -17.234 -15.556 -25.749  1.00  0.00              
ATOM    536 1HB  PRO A  45     -18.273 -15.237 -28.590  1.00  0.00              
ATOM    537 2HB  PRO A  45     -18.783 -16.393 -27.352  1.00  0.00              
ATOM    538 1HG  PRO A  45     -20.360 -14.325 -27.930  1.00  0.00              
ATOM    539 2HG  PRO A  45     -20.154 -14.809 -26.241  1.00  0.00              
ATOM    540 1HD  PRO A  45     -18.861 -12.479 -27.725  1.00  0.00              
ATOM    541 2HD  PRO A  45     -19.520 -12.519 -26.084  1.00  0.00              
ATOM    542  N   THR A  46     -15.200 -16.020 -26.940  1.00  0.00              
ATOM    543  CA  THR A  46     -13.901 -16.285 -27.543  1.00  0.00              
ATOM    544  C   THR A  46     -13.927 -17.314 -28.666  1.00  0.00              
ATOM    545  O   THR A  46     -14.327 -18.455 -28.463  1.00  0.00              
ATOM    546  CB  THR A  46     -12.896 -16.759 -26.477  1.00  0.00              
ATOM    547  OG1 THR A  46     -12.605 -15.681 -25.578  1.00  0.00              
ATOM    548  CG2 THR A  46     -11.606 -17.229 -27.132  1.00  0.00              
ATOM    549  H   THR A  46     -15.511 -16.594 -26.168  1.00  0.00              
ATOM    550  HA  THR A  46     -13.522 -15.378 -28.015  1.00  0.00              
ATOM    551  HB  THR A  46     -13.337 -17.581 -25.914  1.00  0.00              
ATOM    552  HG1 THR A  46     -11.978 -15.979 -24.914  1.00  0.00              
ATOM    553 1HG2 THR A  46     -10.908 -17.560 -26.363  1.00  0.00              
ATOM    554 2HG2 THR A  46     -11.822 -18.056 -27.808  1.00  0.00              
ATOM    555 3HG2 THR A  46     -11.164 -16.407 -27.694  1.00  0.00              
ATOM    556  N   PHE A  47     -13.502 -16.896 -29.853  1.00  0.00              
ATOM    557  CA  PHE A  47     -13.315 -17.815 -30.968  1.00  0.00              
ATOM    558  C   PHE A  47     -11.956 -18.427 -30.640  1.00  0.00              
ATOM    559  O   PHE A  47     -11.843 -19.627 -30.417  1.00  0.00              
ATOM    560  CB  PHE A  47     -13.330 -17.117 -32.329  1.00  0.00              
ATOM    561  CG  PHE A  47     -13.139 -18.049 -33.491  1.00  0.00              
ATOM    562  CD1 PHE A  47     -14.191 -18.824 -33.957  1.00  0.00              
ATOM    563  CD2 PHE A  47     -11.908 -18.155 -34.120  1.00  0.00              
ATOM    564  CE1 PHE A  47     -14.016 -19.682 -35.026  1.00  0.00              
ATOM    565  CE2 PHE A  47     -11.731 -19.011 -35.189  1.00  0.00              
ATOM    566  CZ  PHE A  47     -12.787 -19.776 -35.642  1.00  0.00              
ATOM    567  H   PHE A  47     -13.304 -15.914 -29.986  1.00  0.00              
ATOM    568  HA  PHE A  47     -14.116 -18.556 -30.975  1.00  0.00              
ATOM    569 1HB  PHE A  47     -14.286 -16.617 -32.484  1.00  0.00              
ATOM    570 2HB  PHE A  47     -12.526 -16.384 -32.383  1.00  0.00              
ATOM    571  HD1 PHE A  47     -15.164 -18.749 -33.471  1.00  0.00              
ATOM    572  HD2 PHE A  47     -11.074 -17.551 -33.761  1.00  0.00              
ATOM    573  HE1 PHE A  47     -14.851 -20.285 -35.382  1.00  0.00              
ATOM    574  HE2 PHE A  47     -10.758 -19.084 -35.675  1.00  0.00              
ATOM    575  HZ  PHE A  47     -12.648 -20.453 -36.484  1.00  0.00              
ATOM    576  N   ALA A  48     -10.933 -17.578 -30.589  1.00  0.00              
ATOM    577  CA  ALA A  48      -9.591 -17.970 -30.161  1.00  0.00              
ATOM    578  C   ALA A  48      -8.802 -16.694 -29.873  1.00  0.00              
ATOM    579  O   ALA A  48      -8.700 -15.816 -30.729  1.00  0.00              
ATOM    580  CB  ALA A  48      -8.889 -18.800 -31.243  1.00  0.00              
ATOM    581  H   ALA A  48     -11.103 -16.620 -30.860  1.00  0.00              
ATOM    582  HA  ALA A  48      -9.674 -18.560 -29.248  1.00  0.00              
ATOM    583 1HB  ALA A  48      -7.892 -19.077 -30.898  1.00  0.00              
ATOM    584 2HB  ALA A  48      -9.467 -19.701 -31.444  1.00  0.00              
ATOM    585 3HB  ALA A  48      -8.805 -18.212 -32.155  1.00  0.00              
ATOM    586  N   ASP A  49      -8.262 -16.593 -28.659  1.00  0.00              
ATOM    587  CA  ASP A  49      -7.466 -15.431 -28.258  1.00  0.00              
ATOM    588  C   ASP A  49      -6.054 -15.860 -27.866  1.00  0.00              
ATOM    589  O   ASP A  49      -5.864 -16.923 -27.262  1.00  0.00              
ATOM    590  CB  ASP A  49      -8.135 -14.689 -27.098  1.00  0.00              
ATOM    591  CG  ASP A  49      -9.544 -14.195 -27.396  1.00  0.00              
ATOM    592  OD1 ASP A  49      -9.935 -14.229 -28.539  1.00  0.00              
ATOM    593  OD2 ASP A  49     -10.270 -13.936 -26.467  1.00  0.00              
ATOM    594  H   ASP A  49      -8.408 -17.341 -27.997  1.00  0.00              
ATOM    595  HA  ASP A  49      -7.368 -14.743 -29.098  1.00  0.00              
ATOM    596 1HB  ASP A  49      -8.138 -15.254 -26.166  1.00  0.00              
ATOM    597 2HB  ASP A  49      -7.463 -13.835 -27.004  1.00  0.00              
ATOM    598  N   SER A  50      -5.072 -15.024 -28.200  1.00  0.00              
ATOM    599  CA  SER A  50      -3.671 -15.296 -27.870  1.00  0.00              
ATOM    600  C   SER A  50      -3.052 -14.200 -27.014  1.00  0.00              
ATOM    601  O   SER A  50      -3.114 -13.009 -27.346  1.00  0.00              
ATOM    602  CB  SER A  50      -2.866 -15.475 -29.143  1.00  0.00              
ATOM    603  OG  SER A  50      -3.249 -16.622 -29.851  1.00  0.00              
ATOM    604  H   SER A  50      -5.304 -14.177 -28.697  1.00  0.00              
ATOM    605  HA  SER A  50      -3.521 -16.259 -27.379  1.00  0.00              
ATOM    606 1HB  SER A  50      -3.017 -14.601 -29.776  1.00  0.00              
ATOM    607 2HB  SER A  50      -1.812 -15.555 -28.881  1.00  0.00              
ATOM    608  HG  SER A  50      -2.840 -17.394 -29.453  1.00  0.00              
ATOM    609  N   TYR A  51      -2.435 -14.629 -25.917  1.00  0.00              
ATOM    610  CA  TYR A  51      -1.705 -13.750 -25.024  1.00  0.00              
ATOM    611  C   TYR A  51      -0.342 -14.367 -24.750  1.00  0.00              
ATOM    612  O   TYR A  51      -0.186 -15.587 -24.778  1.00  0.00              
ATOM    613  CB  TYR A  51      -2.473 -13.525 -23.719  1.00  0.00              
ATOM    614  CG  TYR A  51      -3.816 -12.856 -23.906  1.00  0.00              
ATOM    615  CD1 TYR A  51      -4.962 -13.606 -24.127  1.00  0.00              
ATOM    616  CD2 TYR A  51      -3.935 -11.475 -23.860  1.00  0.00              
ATOM    617  CE1 TYR A  51      -6.191 -12.999 -24.299  1.00  0.00              
ATOM    618  CE2 TYR A  51      -5.159 -10.857 -24.029  1.00  0.00              
ATOM    619  CZ  TYR A  51      -6.285 -11.623 -24.249  1.00  0.00              
ATOM    620  OH  TYR A  51      -7.507 -11.013 -24.418  1.00  0.00              
ATOM    621  H   TYR A  51      -2.482 -15.616 -25.705  1.00  0.00              
ATOM    622  HA  TYR A  51      -1.552 -12.782 -25.501  1.00  0.00              
ATOM    623 1HB  TYR A  51      -2.616 -14.503 -23.256  1.00  0.00              
ATOM    624 2HB  TYR A  51      -1.845 -12.907 -23.078  1.00  0.00              
ATOM    625  HD1 TYR A  51      -4.880 -14.692 -24.165  1.00  0.00              
ATOM    626  HD2 TYR A  51      -3.041 -10.875 -23.686  1.00  0.00              
ATOM    627  HE1 TYR A  51      -7.083 -13.601 -24.472  1.00  0.00              
ATOM    628  HE2 TYR A  51      -5.231  -9.770 -23.990  1.00  0.00              
ATOM    629  HH  TYR A  51      -8.222 -11.638 -24.564  1.00  0.00              
ATOM    630  N   LEU A  52       0.646 -13.520 -24.493  1.00  0.00              
ATOM    631  CA  LEU A  52       1.971 -13.999 -24.157  1.00  0.00              
ATOM    632  C   LEU A  52       2.716 -12.889 -23.456  1.00  0.00              
ATOM    633  O   LEU A  52       2.620 -11.722 -23.844  1.00  0.00              
ATOM    634  CB  LEU A  52       2.725 -14.461 -25.411  1.00  0.00              
ATOM    635  CG  LEU A  52       3.133 -13.341 -26.377  1.00  0.00              
ATOM    636  CD1 LEU A  52       4.362 -12.616 -25.846  1.00  0.00              
ATOM    637  CD2 LEU A  52       3.406 -13.930 -27.752  1.00  0.00              
ATOM    638  H   LEU A  52       0.477 -12.525 -24.531  1.00  0.00              
ATOM    639  HA  LEU A  52       1.891 -14.842 -23.472  1.00  0.00              
ATOM    640 1HB  LEU A  52       3.608 -14.888 -24.939  1.00  0.00              
ATOM    641 2HB  LEU A  52       2.183 -15.243 -25.942  1.00  0.00              
ATOM    642  HG  LEU A  52       2.282 -12.665 -26.466  1.00  0.00              
ATOM    643 1HD1 LEU A  52       4.645 -11.823 -26.538  1.00  0.00              
ATOM    644 2HD1 LEU A  52       4.137 -12.183 -24.872  1.00  0.00              
ATOM    645 3HD1 LEU A  52       5.186 -13.322 -25.749  1.00  0.00              
ATOM    646 1HD2 LEU A  52       3.695 -13.133 -28.438  1.00  0.00              
ATOM    647 2HD2 LEU A  52       4.212 -14.660 -27.683  1.00  0.00              
ATOM    648 3HD2 LEU A  52       2.505 -14.419 -28.124  1.00  0.00              
ATOM    649  N   LYS A  53       3.442 -13.251 -22.405  1.00  0.00              
ATOM    650  CA  LYS A  53       4.293 -12.293 -21.724  1.00  0.00              
ATOM    651  C   LYS A  53       5.335 -13.001 -20.877  1.00  0.00              
ATOM    652  O   LYS A  53       5.234 -14.208 -20.624  1.00  0.00              
ATOM    653  CB  LYS A  53       3.467 -11.356 -20.840  1.00  0.00              
ATOM    654  CG  LYS A  53       2.778 -11.996 -19.647  1.00  0.00              
ATOM    655  CD  LYS A  53       2.124 -10.899 -18.789  1.00  0.00              
ATOM    656  CE  LYS A  53       1.329 -11.455 -17.616  1.00  0.00              
ATOM    657  NZ  LYS A  53       0.792 -10.344 -16.747  1.00  0.00              
ATOM    658  H   LYS A  53       3.408 -14.203 -22.069  1.00  0.00              
ATOM    659  HA  LYS A  53       4.837 -11.696 -22.457  1.00  0.00              
ATOM    660 1HB  LYS A  53       4.143 -10.581 -20.476  1.00  0.00              
ATOM    661 2HB  LYS A  53       2.706 -10.903 -21.477  1.00  0.00              
ATOM    662 1HG  LYS A  53       2.025 -12.693 -20.015  1.00  0.00              
ATOM    663 2HG  LYS A  53       3.523 -12.539 -19.068  1.00  0.00              
ATOM    664 1HD  LYS A  53       2.908 -10.247 -18.402  1.00  0.00              
ATOM    665 2HD  LYS A  53       1.451 -10.320 -19.421  1.00  0.00              
ATOM    666 1HE  LYS A  53       0.505 -12.046 -18.011  1.00  0.00              
ATOM    667 2HE  LYS A  53       1.987 -12.096 -17.031  1.00  0.00              
ATOM    668 1HZ  LYS A  53       0.270 -10.740 -15.978  1.00  0.00              
ATOM    669 2HZ  LYS A  53       1.561  -9.797 -16.386  1.00  0.00              
ATOM    670 3HZ  LYS A  53       0.186  -9.751 -17.296  1.00  0.00              
ATOM    671  N   LYS A  54       6.342 -12.242 -20.455  1.00  0.00              
ATOM    672  CA  LYS A  54       7.381 -12.766 -19.591  1.00  0.00              
ATOM    673  C   LYS A  54       6.919 -12.661 -18.149  1.00  0.00              
ATOM    674  O   LYS A  54       6.365 -11.649 -17.738  1.00  0.00              
ATOM    675  CB  LYS A  54       8.698 -12.015 -19.794  1.00  0.00              
ATOM    676  CG  LYS A  54       9.341 -12.230 -21.158  1.00  0.00              
ATOM    677  CD  LYS A  54      10.639 -11.448 -21.287  1.00  0.00              
ATOM    678  CE  LYS A  54      11.262 -11.631 -22.663  1.00  0.00              
ATOM    679  NZ  LYS A  54      12.530 -10.865 -22.807  1.00  0.00              
ATOM    680  H   LYS A  54       6.383 -11.275 -20.744  1.00  0.00              
ATOM    681  HA  LYS A  54       7.550 -13.820 -19.815  1.00  0.00              
ATOM    682 1HB  LYS A  54       8.485 -10.954 -19.657  1.00  0.00              
ATOM    683 2HB  LYS A  54       9.382 -12.351 -19.014  1.00  0.00              
ATOM    684 1HG  LYS A  54       9.543 -13.294 -21.281  1.00  0.00              
ATOM    685 2HG  LYS A  54       8.641 -11.902 -21.926  1.00  0.00              
ATOM    686 1HD  LYS A  54      10.426 -10.391 -21.122  1.00  0.00              
ATOM    687 2HD  LYS A  54      11.334 -11.800 -20.525  1.00  0.00              
ATOM    688 1HE  LYS A  54      11.461 -12.692 -22.810  1.00  0.00              
ATOM    689 2HE  LYS A  54      10.546 -11.290 -23.410  1.00  0.00              
ATOM    690 1HZ  LYS A  54      12.910 -11.013 -23.731  1.00  0.00              
ATOM    691 2HZ  LYS A  54      12.346  -9.881 -22.672  1.00  0.00              
ATOM    692 3HZ  LYS A  54      13.194 -11.181 -22.115  1.00  0.00              
ATOM    693  N   VAL A  55       7.150 -13.718 -17.388  1.00  0.00              
ATOM    694  CA  VAL A  55       6.754 -13.757 -15.995  1.00  0.00              
ATOM    695  C   VAL A  55       7.961 -14.332 -15.266  1.00  0.00              
ATOM    696  O   VAL A  55       8.867 -14.863 -15.901  1.00  0.00              
ATOM    697  CB  VAL A  55       5.510 -14.670 -15.779  1.00  0.00              
ATOM    698  CG1 VAL A  55       4.306 -14.096 -16.524  1.00  0.00              
ATOM    699  CG2 VAL A  55       5.797 -16.081 -16.273  1.00  0.00              
ATOM    700  H   VAL A  55       7.613 -14.520 -17.790  1.00  0.00              
ATOM    701  HA  VAL A  55       6.551 -12.756 -15.612  1.00  0.00              
ATOM    702  HB  VAL A  55       5.306 -14.744 -14.710  1.00  0.00              
ATOM    703 1HG1 VAL A  55       3.440 -14.740 -16.369  1.00  0.00              
ATOM    704 2HG1 VAL A  55       4.086 -13.096 -16.147  1.00  0.00              
ATOM    705 3HG1 VAL A  55       4.530 -14.041 -17.589  1.00  0.00              
ATOM    706 1HG2 VAL A  55       4.920 -16.707 -16.116  1.00  0.00              
ATOM    707 2HG2 VAL A  55       6.036 -16.051 -17.337  1.00  0.00              
ATOM    708 3HG2 VAL A  55       6.643 -16.495 -15.723  1.00  0.00              
ATOM    709  N   VAL A  56       7.981 -14.214 -13.947  1.00  0.00              
ATOM    710  CA  VAL A  56       9.073 -14.755 -13.157  1.00  0.00              
ATOM    711  C   VAL A  56       8.530 -15.859 -12.272  1.00  0.00              
ATOM    712  O   VAL A  56       7.741 -15.602 -11.365  1.00  0.00              
ATOM    713  CB  VAL A  56       9.754 -13.681 -12.288  1.00  0.00              
ATOM    714  CG1 VAL A  56      10.864 -14.298 -11.451  1.00  0.00              
ATOM    715  CG2 VAL A  56      10.304 -12.562 -13.159  1.00  0.00              
ATOM    716  H   VAL A  56       7.224 -13.737 -13.479  1.00  0.00              
ATOM    717  HA  VAL A  56       9.833 -15.212 -13.792  1.00  0.00              
ATOM    718  HB  VAL A  56       9.009 -13.234 -11.630  1.00  0.00              
ATOM    719 1HG1 VAL A  56      11.335 -13.525 -10.843  1.00  0.00              
ATOM    720 2HG1 VAL A  56      10.446 -15.066 -10.801  1.00  0.00              
ATOM    721 3HG1 VAL A  56      11.610 -14.745 -12.109  1.00  0.00              
ATOM    722 1HG2 VAL A  56      10.781 -11.811 -12.529  1.00  0.00              
ATOM    723 2HG2 VAL A  56      11.036 -12.970 -13.855  1.00  0.00              
ATOM    724 3HG2 VAL A  56       9.489 -12.101 -13.717  1.00  0.00              
ATOM    725  N   LEU A  57       8.945 -17.091 -12.550  1.00  0.00              
ATOM    726  CA  LEU A  57       8.452 -18.250 -11.815  1.00  0.00              
ATOM    727  C   LEU A  57       9.482 -18.720 -10.802  1.00  0.00              
ATOM    728  O   LEU A  57      10.519 -19.270 -11.169  1.00  0.00              
ATOM    729  CB  LEU A  57       8.131 -19.395 -12.778  1.00  0.00              
ATOM    730  CG  LEU A  57       7.635 -20.670 -12.095  1.00  0.00              
ATOM    731  CD1 LEU A  57       6.313 -20.406 -11.381  1.00  0.00              
ATOM    732  CD2 LEU A  57       7.485 -21.769 -13.127  1.00  0.00              
ATOM    733  H   LEU A  57       9.620 -17.228 -13.289  1.00  0.00              
ATOM    734  HA  LEU A  57       7.560 -17.974 -11.254  1.00  0.00              
ATOM    735 1HB  LEU A  57       7.325 -18.929 -13.344  1.00  0.00              
ATOM    736 2HB  LEU A  57       8.966 -19.608 -13.445  1.00  0.00              
ATOM    737  HG  LEU A  57       8.406 -20.979 -11.388  1.00  0.00              
ATOM    738 1HD1 LEU A  57       5.970 -21.320 -10.899  1.00  0.00              
ATOM    739 2HD1 LEU A  57       6.455 -19.630 -10.628  1.00  0.00              
ATOM    740 3HD1 LEU A  57       5.568 -20.078 -12.106  1.00  0.00              
ATOM    741 1HD2 LEU A  57       7.132 -22.679 -12.641  1.00  0.00              
ATOM    742 2HD2 LEU A  57       6.766 -21.460 -13.885  1.00  0.00              
ATOM    743 3HD2 LEU A  57       8.449 -21.960 -13.599  1.00  0.00              
ATOM    744  N   ASP A  58       9.176 -18.518  -9.526  1.00  0.00              
ATOM    745  CA  ASP A  58      10.062 -18.950  -8.460  1.00  0.00              
ATOM    746  C   ASP A  58      11.473 -18.401  -8.676  1.00  0.00              
ATOM    747  O   ASP A  58      12.467 -19.108  -8.502  1.00  0.00              
ATOM    748  CB  ASP A  58      10.069 -20.480  -8.371  1.00  0.00              
ATOM    749  CG  ASP A  58       8.716 -21.039  -7.950  1.00  0.00              
ATOM    750  OD1 ASP A  58       8.132 -20.490  -6.989  1.00  0.00              
ATOM    751  OD2 ASP A  58       8.237 -22.021  -8.560  1.00  0.00              
ATOM    752  H   ASP A  58       8.310 -18.055  -9.289  1.00  0.00              
ATOM    753  HA  ASP A  58       9.713 -18.554  -7.506  1.00  0.00              
ATOM    754 1HB  ASP A  58      10.422 -20.966  -9.281  1.00  0.00              
ATOM    755 2HB  ASP A  58      10.800 -20.622  -7.575  1.00  0.00              
ATOM    756  N   GLY A  59      11.539 -17.133  -9.080  1.00  0.00              
ATOM    757  CA  GLY A  59      12.810 -16.474  -9.329  1.00  0.00              
ATOM    758  C   GLY A  59      13.414 -16.661 -10.707  1.00  0.00              
ATOM    759  O   GLY A  59      14.422 -16.035 -11.036  1.00  0.00              
ATOM    760  H   GLY A  59      10.682 -16.616  -9.216  1.00  0.00              
ATOM    761 1HA  GLY A  59      12.686 -15.399  -9.194  1.00  0.00              
ATOM    762 2HA  GLY A  59      13.549 -16.845  -8.620  1.00  0.00              
ATOM    763  N   GLU A  60      12.813 -17.523 -11.519  1.00  0.00              
ATOM    764  CA  GLU A  60      13.310 -17.730 -12.870  1.00  0.00              
ATOM    765  C   GLU A  60      12.431 -17.108 -13.941  1.00  0.00              
ATOM    766  O   GLU A  60      11.272 -17.488 -14.130  1.00  0.00              
ATOM    767  CB  GLU A  60      13.466 -19.228 -13.143  1.00  0.00              
ATOM    768  CG  GLU A  60      14.009 -19.563 -14.524  1.00  0.00              
ATOM    769  CD  GLU A  60      14.142 -21.048 -14.714  1.00  0.00              
ATOM    770  OE1 GLU A  60      13.812 -21.775 -13.808  1.00  0.00              
ATOM    771  OE2 GLU A  60      14.467 -21.461 -15.802  1.00  0.00              
ATOM    772  H   GLU A  60      12.004 -18.043 -11.207  1.00  0.00              
ATOM    773  HA  GLU A  60      14.281 -17.247 -12.985  1.00  0.00              
ATOM    774 1HB  GLU A  60      14.141 -19.621 -12.382  1.00  0.00              
ATOM    775 2HB  GLU A  60      12.480 -19.678 -13.022  1.00  0.00              
ATOM    776 1HG  GLU A  60      13.415 -19.145 -15.337  1.00  0.00              
ATOM    777 2HG  GLU A  60      14.998 -19.107 -14.528  1.00  0.00              
ATOM    778  N   GLU A  61      12.998 -16.142 -14.649  1.00  0.00              
ATOM    779  CA  GLU A  61      12.259 -15.447 -15.681  1.00  0.00              
ATOM    780  C   GLU A  61      12.001 -16.391 -16.850  1.00  0.00              
ATOM    781  O   GLU A  61      12.933 -16.922 -17.444  1.00  0.00              
ATOM    782  CB  GLU A  61      13.019 -14.204 -16.148  1.00  0.00              
ATOM    783  CG  GLU A  61      12.235 -13.306 -17.095  1.00  0.00              
ATOM    784  CD  GLU A  61      13.029 -12.087 -17.475  1.00  0.00              
ATOM    785  OE1 GLU A  61      14.130 -11.947 -17.000  1.00  0.00              
ATOM    786  OE2 GLU A  61      12.583 -11.354 -18.325  1.00  0.00              
ATOM    787  H   GLU A  61      13.957 -15.882 -14.470  1.00  0.00              
ATOM    788  HA  GLU A  61      11.289 -15.134 -15.294  1.00  0.00              
ATOM    789 1HB  GLU A  61      13.288 -13.641 -15.254  1.00  0.00              
ATOM    790 2HB  GLU A  61      13.925 -14.552 -16.645  1.00  0.00              
ATOM    791 1HG  GLU A  61      11.900 -13.816 -17.997  1.00  0.00              
ATOM    792 2HG  GLU A  61      11.370 -13.006 -16.505  1.00  0.00              
ATOM    793  N   VAL A  62      10.729 -16.611 -17.154  1.00  0.00              
ATOM    794  CA  VAL A  62      10.329 -17.498 -18.238  1.00  0.00              
ATOM    795  C   VAL A  62       9.219 -16.787 -19.008  1.00  0.00              
ATOM    796  O   VAL A  62       8.812 -15.686 -18.651  1.00  0.00              
ATOM    797  CB  VAL A  62       9.745 -18.835 -17.702  1.00  0.00              
ATOM    798  CG1 VAL A  62      10.815 -19.619 -16.936  1.00  0.00              
ATOM    799  CG2 VAL A  62       8.536 -18.551 -16.803  1.00  0.00              
ATOM    800  H   VAL A  62      10.017 -16.143 -16.612  1.00  0.00              
ATOM    801  HA  VAL A  62      11.152 -17.672 -18.932  1.00  0.00              
ATOM    802  HB  VAL A  62       9.389 -19.428 -18.544  1.00  0.00              
ATOM    803 1HG1 VAL A  62      10.389 -20.553 -16.568  1.00  0.00              
ATOM    804 2HG1 VAL A  62      11.650 -19.840 -17.601  1.00  0.00              
ATOM    805 3HG1 VAL A  62      11.169 -19.025 -16.093  1.00  0.00              
ATOM    806 1HG2 VAL A  62       8.131 -19.490 -16.431  1.00  0.00              
ATOM    807 2HG2 VAL A  62       8.847 -17.931 -15.962  1.00  0.00              
ATOM    808 3HG2 VAL A  62       7.771 -18.028 -17.377  1.00  0.00              
ATOM    809  N   VAL A  63       8.739 -17.422 -20.067  1.00  0.00              
ATOM    810  CA  VAL A  63       7.666 -16.857 -20.862  1.00  0.00              
ATOM    811  C   VAL A  63       6.438 -17.736 -20.686  1.00  0.00              
ATOM    812  O   VAL A  63       6.552 -18.952 -20.526  1.00  0.00              
ATOM    813  CB  VAL A  63       8.033 -16.758 -22.355  1.00  0.00              
ATOM    814  CG1 VAL A  63       6.854 -16.228 -23.158  1.00  0.00              
ATOM    815  CG2 VAL A  63       9.250 -15.866 -22.546  1.00  0.00              
ATOM    816  H   VAL A  63       9.126 -18.318 -20.329  1.00  0.00              
ATOM    817  HA  VAL A  63       7.395 -15.860 -20.512  1.00  0.00              
ATOM    818  HB  VAL A  63       8.305 -17.748 -22.719  1.00  0.00              
ATOM    819 1HG1 VAL A  63       7.131 -16.165 -24.211  1.00  0.00              
ATOM    820 2HG1 VAL A  63       6.005 -16.903 -23.047  1.00  0.00              
ATOM    821 3HG1 VAL A  63       6.582 -15.237 -22.795  1.00  0.00              
ATOM    822 1HG2 VAL A  63       9.496 -15.808 -23.606  1.00  0.00              
ATOM    823 2HG2 VAL A  63       9.031 -14.867 -22.168  1.00  0.00              
ATOM    824 3HG2 VAL A  63      10.097 -16.284 -22.001  1.00  0.00              
ATOM    825  N   ILE A  64       5.264 -17.115 -20.694  1.00  0.00              
ATOM    826  CA  ILE A  64       4.025 -17.862 -20.578  1.00  0.00              
ATOM    827  C   ILE A  64       3.162 -17.451 -21.763  1.00  0.00              
ATOM    828  O   ILE A  64       3.086 -16.274 -22.099  1.00  0.00              
ATOM    829  CB  ILE A  64       3.263 -17.527 -19.270  1.00  0.00              
ATOM    830  CG1 ILE A  64       1.995 -18.380 -19.178  1.00  0.00              
ATOM    831  CG2 ILE A  64       2.872 -16.056 -19.244  1.00  0.00              
ATOM    832  CD1 ILE A  64       1.331 -18.335 -17.797  1.00  0.00              
ATOM    833  H   ILE A  64       5.225 -16.110 -20.782  1.00  0.00              
ATOM    834  HA  ILE A  64       4.213 -18.932 -20.660  1.00  0.00              
ATOM    835  HB  ILE A  64       3.905 -17.747 -18.418  1.00  0.00              
ATOM    836 1HG1 ILE A  64       1.300 -18.011 -19.931  1.00  0.00              
ATOM    837 2HG1 ILE A  64       2.277 -19.406 -19.416  1.00  0.00              
ATOM    838 1HG2 ILE A  64       2.338 -15.836 -18.321  1.00  0.00              
ATOM    839 2HG2 ILE A  64       3.769 -15.440 -19.299  1.00  0.00              
ATOM    840 3HG2 ILE A  64       2.229 -15.835 -20.096  1.00  0.00              
ATOM    841 1HD1 ILE A  64       0.438 -18.961 -17.800  1.00  0.00              
ATOM    842 2HD1 ILE A  64       2.029 -18.703 -17.045  1.00  0.00              
ATOM    843 3HD1 ILE A  64       1.052 -17.309 -17.560  1.00  0.00              
ATOM    844  N   VAL A  65       2.550 -18.429 -22.413  1.00  0.00              
ATOM    845  CA  VAL A  65       1.693 -18.163 -23.548  1.00  0.00              
ATOM    846  C   VAL A  65       0.331 -18.683 -23.123  1.00  0.00              
ATOM    847  O   VAL A  65       0.215 -19.802 -22.643  1.00  0.00              
ATOM    848  CB  VAL A  65       2.165 -18.851 -24.843  1.00  0.00              
ATOM    849  CG1 VAL A  65       1.196 -18.566 -25.981  1.00  0.00              
ATOM    850  CG2 VAL A  65       3.567 -18.391 -25.211  1.00  0.00              
ATOM    851  H   VAL A  65       2.683 -19.384 -22.110  1.00  0.00              
ATOM    852  HA  VAL A  65       1.622 -17.093 -23.750  1.00  0.00              
ATOM    853  HB  VAL A  65       2.219 -19.927 -24.673  1.00  0.00              
ATOM    854 1HG1 VAL A  65       1.544 -19.060 -26.888  1.00  0.00              
ATOM    855 2HG1 VAL A  65       0.207 -18.943 -25.720  1.00  0.00              
ATOM    856 3HG1 VAL A  65       1.142 -17.491 -26.152  1.00  0.00              
ATOM    857 1HG2 VAL A  65       3.885 -18.888 -26.127  1.00  0.00              
ATOM    858 2HG2 VAL A  65       3.566 -17.312 -25.363  1.00  0.00              
ATOM    859 3HG2 VAL A  65       4.256 -18.643 -24.405  1.00  0.00              
ATOM    860  N   ILE A  66      -0.695 -17.856 -23.281  1.00  0.00              
ATOM    861  CA  ILE A  66      -2.048 -18.272 -22.950  1.00  0.00              
ATOM    862  C   ILE A  66      -2.943 -18.305 -24.181  1.00  0.00              
ATOM    863  O   ILE A  66      -3.123 -17.299 -24.873  1.00  0.00              
ATOM    864  CB  ILE A  66      -2.696 -17.308 -21.921  1.00  0.00              
ATOM    865  CG1 ILE A  66      -1.858 -17.262 -20.641  1.00  0.00              
ATOM    866  CG2 ILE A  66      -4.123 -17.756 -21.621  1.00  0.00              
ATOM    867  CD1 ILE A  66      -2.249 -16.135 -19.670  1.00  0.00              
ATOM    868  H   ILE A  66      -0.540 -16.924 -23.635  1.00  0.00              
ATOM    869  HA  ILE A  66      -2.055 -19.298 -22.583  1.00  0.00              
ATOM    870  HB  ILE A  66      -2.704 -16.300 -22.334  1.00  0.00              
ATOM    871 1HG1 ILE A  66      -1.974 -18.224 -20.142  1.00  0.00              
ATOM    872 2HG1 ILE A  66      -0.817 -17.134 -20.939  1.00  0.00              
ATOM    873 1HG2 ILE A  66      -4.574 -17.076 -20.898  1.00  0.00              
ATOM    874 2HG2 ILE A  66      -4.708 -17.746 -22.540  1.00  0.00              
ATOM    875 3HG2 ILE A  66      -4.110 -18.766 -21.210  1.00  0.00              
ATOM    876 1HD1 ILE A  66      -1.606 -16.172 -18.790  1.00  0.00              
ATOM    877 2HD1 ILE A  66      -2.129 -15.170 -20.164  1.00  0.00              
ATOM    878 3HD1 ILE A  66      -3.286 -16.260 -19.365  1.00  0.00              
ATOM    879  N   LEU A  67      -3.479 -19.482 -24.468  1.00  0.00              
ATOM    880  CA  LEU A  67      -4.349 -19.647 -25.611  1.00  0.00              
ATOM    881  C   LEU A  67      -5.720 -19.838 -24.965  1.00  0.00              
ATOM    882  O   LEU A  67      -5.922 -20.769 -24.181  1.00  0.00              
ATOM    883  CB  LEU A  67      -3.939 -20.835 -26.491  1.00  0.00              
ATOM    884  CG  LEU A  67      -4.950 -21.221 -27.578  1.00  0.00              
ATOM    885  CD1 LEU A  67      -5.095 -20.086 -28.583  1.00  0.00              
ATOM    886  CD2 LEU A  67      -4.491 -22.497 -28.269  1.00  0.00              
ATOM    887  H   LEU A  67      -3.280 -20.280 -23.882  1.00  0.00              
ATOM    888  HA  LEU A  67      -4.316 -18.749 -26.227  1.00  0.00              
ATOM    889 1HB  LEU A  67      -3.042 -20.417 -26.945  1.00  0.00              
ATOM    890 2HB  LEU A  67      -3.672 -21.706 -25.893  1.00  0.00              
ATOM    891  HG  LEU A  67      -5.896 -21.433 -27.080  1.00  0.00              
ATOM    892 1HD1 LEU A  67      -5.814 -20.369 -29.351  1.00  0.00              
ATOM    893 2HD1 LEU A  67      -5.446 -19.190 -28.071  1.00  0.00              
ATOM    894 3HD1 LEU A  67      -4.130 -19.885 -29.047  1.00  0.00              
ATOM    895 1HD2 LEU A  67      -5.211 -22.771 -29.041  1.00  0.00              
ATOM    896 2HD2 LEU A  67      -3.514 -22.334 -28.724  1.00  0.00              
ATOM    897 3HD2 LEU A  67      -4.421 -23.302 -27.537  1.00  0.00              
ATOM    898  N   ASP A  68      -6.632 -18.915 -25.256  1.00  0.00              
ATOM    899  CA  ASP A  68      -8.013 -18.990 -24.791  1.00  0.00              
ATOM    900  C   ASP A  68      -8.760 -19.585 -25.968  1.00  0.00              
ATOM    901  O   ASP A  68      -8.908 -18.942 -27.010  1.00  0.00              
ATOM    902  CB  ASP A  68      -8.577 -17.624 -24.391  1.00  0.00              
ATOM    903  CG  ASP A  68     -10.004 -17.663 -23.862  1.00  0.00              
ATOM    904  OD1 ASP A  68     -10.496 -18.739 -23.614  1.00  0.00              
ATOM    905  OD2 ASP A  68     -10.533 -16.620 -23.561  1.00  0.00              
ATOM    906  H   ASP A  68      -6.347 -18.131 -25.825  1.00  0.00              
ATOM    907  HA  ASP A  68      -8.073 -19.638 -23.916  1.00  0.00              
ATOM    908 1HB  ASP A  68      -7.944 -17.082 -23.688  1.00  0.00              
ATOM    909 2HB  ASP A  68      -8.562 -17.121 -25.358  1.00  0.00              
ATOM    910  N   THR A  69      -9.215 -20.821 -25.798  1.00  0.00              
ATOM    911  CA  THR A  69      -9.912 -21.543 -26.856  1.00  0.00              
ATOM    912  C   THR A  69     -11.423 -21.385 -26.951  1.00  0.00              
ATOM    913  O   THR A  69     -12.080 -20.862 -26.057  1.00  0.00              
ATOM    914  CB  THR A  69      -9.616 -23.049 -26.736  1.00  0.00              
ATOM    915  OG1 THR A  69     -10.136 -23.544 -25.495  1.00  0.00              
ATOM    916  CG2 THR A  69      -8.117 -23.304 -26.790  1.00  0.00              
ATOM    917  H   THR A  69      -9.072 -21.272 -24.906  1.00  0.00              
ATOM    918  HA  THR A  69      -9.581 -21.181 -27.830  1.00  0.00              
ATOM    919  HB  THR A  69     -10.102 -23.573 -27.558  1.00  0.00              
ATOM    920  HG1 THR A  69     -10.238 -24.497 -25.549  1.00  0.00              
ATOM    921 1HG2 THR A  69      -7.927 -24.374 -26.703  1.00  0.00              
ATOM    922 2HG2 THR A  69      -7.720 -22.939 -27.737  1.00  0.00              
ATOM    923 3HG2 THR A  69      -7.630 -22.782 -25.967  1.00  0.00              
ATOM    924  N   ALA A  70     -11.964 -21.897 -28.047  1.00  0.00              
ATOM    925  CA  ALA A  70     -13.389 -21.803 -28.324  1.00  0.00              
ATOM    926  C   ALA A  70     -14.202 -22.573 -27.288  1.00  0.00              
ATOM    927  O   ALA A  70     -13.951 -23.758 -27.036  1.00  0.00              
ATOM    928  CB  ALA A  70     -13.682 -22.343 -29.724  1.00  0.00              
ATOM    929  H   ALA A  70     -11.364 -22.368 -28.710  1.00  0.00              
ATOM    930  HA  ALA A  70     -13.689 -20.757 -28.261  1.00  0.00              
ATOM    931 1HB  ALA A  70     -14.751 -22.270 -29.925  1.00  0.00              
ATOM    932 2HB  ALA A  70     -13.133 -21.758 -30.462  1.00  0.00              
ATOM    933 3HB  ALA A  70     -13.373 -23.386 -29.784  1.00  0.00              
ATOM    934  N   GLY A  71     -15.177 -21.892 -26.694  1.00  0.00              
ATOM    935  CA  GLY A  71     -16.051 -22.536 -25.736  1.00  0.00              
ATOM    936  C   GLY A  71     -17.174 -23.286 -26.420  1.00  0.00              
ATOM    937  O   GLY A  71     -17.781 -24.174 -25.825  1.00  0.00              
ATOM    938  H   GLY A  71     -15.317 -20.915 -26.908  1.00  0.00              
ATOM    939 1HA  GLY A  71     -15.470 -23.241 -25.141  1.00  0.00              
ATOM    940 2HA  GLY A  71     -16.482 -21.779 -25.082  1.00  0.00              
ATOM    941  N   GLN A  72     -17.455 -22.923 -27.668  1.00  0.00              
ATOM    942  CA  GLN A  72     -18.510 -23.568 -28.442  1.00  0.00              
ATOM    943  C   GLN A  72     -18.123 -24.983 -28.856  1.00  0.00              
ATOM    944  O   GLN A  72     -16.941 -25.305 -28.978  1.00  0.00              
ATOM    945  CB  GLN A  72     -18.839 -22.740 -29.687  1.00  0.00              
ATOM    946  CG  GLN A  72     -19.396 -21.359 -29.388  1.00  0.00              
ATOM    947  CD  GLN A  72     -20.703 -21.416 -28.620  1.00  0.00              
ATOM    948  OE1 GLN A  72     -21.641 -22.114 -29.014  1.00  0.00              
ATOM    949  NE2 GLN A  72     -20.774 -20.676 -27.519  1.00  0.00              
ATOM    950  H   GLN A  72     -16.919 -22.178 -28.092  1.00  0.00              
ATOM    951  HA  GLN A  72     -19.405 -23.666 -27.828  1.00  0.00              
ATOM    952 1HB  GLN A  72     -17.915 -22.650 -30.258  1.00  0.00              
ATOM    953 2HB  GLN A  72     -19.566 -23.313 -30.262  1.00  0.00              
ATOM    954 1HG  GLN A  72     -18.791 -20.559 -28.960  1.00  0.00              
ATOM    955 2HG  GLN A  72     -19.618 -21.127 -30.430  1.00  0.00              
ATOM    956 1HE2 GLN A  72     -21.612 -20.672 -26.972  1.00  0.00              
ATOM    957 2HE2 GLN A  72     -19.991 -20.122 -27.237  1.00  0.00              
ATOM    958  N   LYS A  73     -19.129 -25.825 -29.068  1.00  0.00              
ATOM    959  CA  LYS A  73     -18.902 -27.221 -29.421  1.00  0.00              
ATOM    960  C   LYS A  73     -19.071 -27.452 -30.919  1.00  0.00              
ATOM    961  O   LYS A  73     -19.324 -28.573 -31.359  1.00  0.00              
ATOM    962  CB  LYS A  73     -19.852 -28.130 -28.639  1.00  0.00              
ATOM    963  CG  LYS A  73     -19.585 -28.178 -27.141  1.00  0.00              
ATOM    964  CD  LYS A  73     -20.572 -29.093 -26.432  1.00  0.00              
ATOM    965  CE  LYS A  73     -20.318 -29.127 -24.932  1.00  0.00              
ATOM    966  NZ  LYS A  73     -21.296 -29.995 -24.222  1.00  0.00              
ATOM    967  H   LYS A  73     -20.077 -25.488 -28.983  1.00  0.00              
ATOM    968  HA  LYS A  73     -17.876 -27.500 -29.181  1.00  0.00              
ATOM    969 1HB  LYS A  73     -20.863 -27.762 -28.816  1.00  0.00              
ATOM    970 2HB  LYS A  73     -19.753 -29.132 -29.057  1.00  0.00              
ATOM    971 1HG  LYS A  73     -18.570 -28.545 -26.981  1.00  0.00              
ATOM    972 2HG  LYS A  73     -19.673 -27.169 -26.740  1.00  0.00              
ATOM    973 1HD  LYS A  73     -21.582 -28.728 -26.622  1.00  0.00              
ATOM    974 2HD  LYS A  73     -20.468 -30.099 -26.840  1.00  0.00              
ATOM    975 1HE  LYS A  73     -19.311 -29.504 -24.764  1.00  0.00              
ATOM    976 2HE  LYS A  73     -20.393 -28.109 -24.550  1.00  0.00              
ATOM    977 1HZ  LYS A  73     -21.094 -29.990 -23.232  1.00  0.00              
ATOM    978 2HZ  LYS A  73     -22.232 -29.646 -24.376  1.00  0.00              
ATOM    979 3HZ  LYS A  73     -21.227 -30.939 -24.574  1.00  0.00              
ATOM    980  N   GLN A  74     -18.928 -26.385 -31.697  1.00  0.00              
ATOM    981  CA  GLN A  74     -18.939 -26.492 -33.152  1.00  0.00              
ATOM    982  C   GLN A  74     -17.548 -26.832 -33.677  1.00  0.00              
ATOM    983  O   GLN A  74     -17.353 -26.994 -34.883  1.00  0.00              
ATOM    984  CB  GLN A  74     -19.430 -25.187 -33.785  1.00  0.00              
ATOM    985  CG  GLN A  74     -20.853 -24.810 -33.410  1.00  0.00              
ATOM    986  CD  GLN A  74     -21.861 -25.860 -33.835  1.00  0.00              
ATOM    987  OE1 GLN A  74     -21.827 -26.352 -34.967  1.00  0.00              
ATOM    988  NE2 GLN A  74     -22.769 -26.208 -32.930  1.00  0.00              
ATOM    989  H   GLN A  74     -18.809 -25.476 -31.271  1.00  0.00              
ATOM    990  HA  GLN A  74     -19.598 -27.306 -33.453  1.00  0.00              
ATOM    991 1HB  GLN A  74     -18.743 -24.404 -33.464  1.00  0.00              
ATOM    992 2HB  GLN A  74     -19.355 -25.314 -34.865  1.00  0.00              
ATOM    993 1HG  GLN A  74     -21.128 -24.465 -32.414  1.00  0.00              
ATOM    994 2HG  GLN A  74     -20.908 -23.975 -34.110  1.00  0.00              
ATOM    995 1HE2 GLN A  74     -23.460 -26.897 -33.154  1.00  0.00              
ATOM    996 2HE2 GLN A  74     -22.761 -25.783 -32.025  1.00  0.00              
ATOM    997  N   HIS A  75     -16.588 -26.934 -32.765  1.00  0.00              
ATOM    998  CA  HIS A  75     -15.197 -27.176 -33.134  1.00  0.00              
ATOM    999  C   HIS A  75     -14.765 -28.577 -32.712  1.00  0.00              
ATOM   1000  O   HIS A  75     -15.119 -29.046 -31.630  1.00  0.00              
ATOM   1001  CB  HIS A  75     -14.275 -26.127 -32.503  1.00  0.00              
ATOM   1002  CG  HIS A  75     -14.530 -24.734 -32.987  1.00  0.00              
ATOM   1003  ND1 HIS A  75     -13.989 -24.243 -34.158  1.00  0.00              
ATOM   1004  CD2 HIS A  75     -15.265 -23.727 -32.460  1.00  0.00              
ATOM   1005  CE1 HIS A  75     -14.383 -22.993 -34.329  1.00  0.00              
ATOM   1006  NE2 HIS A  75     -15.156 -22.656 -33.314  1.00  0.00              
ATOM   1007  H   HIS A  75     -16.829 -26.842 -31.788  1.00  0.00              
ATOM   1008  HA  HIS A  75     -15.091 -27.125 -34.217  1.00  0.00              
ATOM   1009 1HB  HIS A  75     -14.410 -26.110 -31.421  1.00  0.00              
ATOM   1010 2HB  HIS A  75     -13.235 -26.354 -32.735  1.00  0.00              
ATOM   1011  HD1 HIS A  75     -13.454 -24.761 -34.825  1.00  0.00              
ATOM   1012  HD2 HIS A  75     -15.866 -23.644 -31.555  1.00  0.00              
ATOM   1013  HE1 HIS A  75     -14.062 -22.425 -35.203  1.00  0.00              
ATOM   1014  N   ALA A  76     -13.997 -29.239 -33.571  1.00  0.00              
ATOM   1015  CA  ALA A  76     -13.533 -30.594 -33.300  1.00  0.00              
ATOM   1016  C   ALA A  76     -12.053 -30.736 -33.635  1.00  0.00              
ATOM   1017  O   ALA A  76     -11.225 -30.966 -32.755  1.00  0.00              
ATOM   1018  CB  ALA A  76     -14.351 -31.595 -34.105  1.00  0.00              
ATOM   1019  H   ALA A  76     -13.727 -28.791 -34.435  1.00  0.00              
ATOM   1020  HA  ALA A  76     -13.651 -30.798 -32.236  1.00  0.00              
ATOM   1021 1HB  ALA A  76     -13.998 -32.605 -33.894  1.00  0.00              
ATOM   1022 2HB  ALA A  76     -15.402 -31.514 -33.826  1.00  0.00              
ATOM   1023 3HB  ALA A  76     -14.240 -31.385 -35.167  1.00  0.00              
ATOM   1024  N   SER A  77     -11.729 -30.597 -34.917  1.00  0.00              
ATOM   1025  CA  SER A  77     -10.355 -30.730 -35.385  1.00  0.00              
ATOM   1026  C   SER A  77      -9.497 -29.588 -34.853  1.00  0.00              
ATOM   1027  O   SER A  77      -8.321 -29.776 -34.536  1.00  0.00              
ATOM   1028  CB  SER A  77     -10.316 -30.765 -36.900  1.00  0.00              
ATOM   1029  OG  SER A  77     -10.733 -29.553 -37.466  1.00  0.00              
ATOM   1030  H   SER A  77     -12.458 -30.393 -35.586  1.00  0.00              
ATOM   1031  HA  SER A  77      -9.904 -31.692 -35.136  1.00  0.00              
ATOM   1032 1HB  SER A  77      -9.294 -30.971 -37.218  1.00  0.00              
ATOM   1033 2HB  SER A  77     -10.971 -31.562 -37.248  1.00  0.00              
ATOM   1034  HG  SER A  77     -10.410 -29.493 -38.368  1.00  0.00              
ATOM   1035  N   TRP A  78     -10.093 -28.404 -34.763  1.00  0.00              
ATOM   1036  CA  TRP A  78      -9.384 -27.227 -34.280  1.00  0.00              
ATOM   1037  C   TRP A  78      -9.131 -27.384 -32.786  1.00  0.00              
ATOM   1038  O   TRP A  78      -8.026 -27.136 -32.302  1.00  0.00              
ATOM   1039  CB  TRP A  78     -10.181 -25.952 -34.562  1.00  0.00              
ATOM   1040  CG  TRP A  78     -10.205 -25.569 -36.010  1.00  0.00              
ATOM   1041  CD1 TRP A  78     -11.262 -25.676 -36.864  1.00  0.00              
ATOM   1042  CD2 TRP A  78      -9.125 -25.018 -36.774  1.00  0.00              
ATOM   1043  NE1 TRP A  78     -10.909 -25.227 -38.113  1.00  0.00              
ATOM   1044  CE2 TRP A  78      -9.600 -24.816 -38.082  1.00  0.00              
ATOM   1045  CE3 TRP A  78      -7.800 -24.676 -36.476  1.00  0.00              
ATOM   1046  CZ2 TRP A  78      -8.804 -24.292 -39.089  1.00  0.00              
ATOM   1047  CZ3 TRP A  78      -7.003 -24.149 -37.486  1.00  0.00              
ATOM   1048  CH2 TRP A  78      -7.491 -23.962 -38.754  1.00  0.00              
ATOM   1049  H   TRP A  78     -11.061 -28.316 -35.037  1.00  0.00              
ATOM   1050  HA  TRP A  78      -8.419 -27.145 -34.780  1.00  0.00              
ATOM   1051 1HB  TRP A  78     -11.219 -26.080 -34.255  1.00  0.00              
ATOM   1052 2HB  TRP A  78      -9.745 -25.110 -34.024  1.00  0.00              
ATOM   1053  HD1 TRP A  78     -12.186 -26.080 -36.455  1.00  0.00              
ATOM   1054  HE1 TRP A  78     -11.512 -25.204 -38.922  1.00  0.00              
ATOM   1055  HE3 TRP A  78      -7.363 -24.800 -35.486  1.00  0.00              
ATOM   1056  HZ2 TRP A  78      -9.232 -24.161 -40.083  1.00  0.00              
ATOM   1057  HZ3 TRP A  78      -5.973 -23.887 -37.240  1.00  0.00              
ATOM   1058  HH2 TRP A  78      -6.833 -23.546 -39.517  1.00  0.00              
ATOM   1059  N   ARG A  79     -10.169 -27.799 -32.064  1.00  0.00              
ATOM   1060  CA  ARG A  79     -10.049 -28.133 -30.650  1.00  0.00              
ATOM   1061  C   ARG A  79      -8.903 -29.111 -30.431  1.00  0.00              
ATOM   1062  O   ARG A  79      -8.053 -28.907 -29.564  1.00  0.00              
ATOM   1063  CB  ARG A  79     -11.343 -28.773 -30.145  1.00  0.00              
ATOM   1064  CG  ARG A  79     -12.435 -27.795 -29.772  1.00  0.00              
ATOM   1065  CD  ARG A  79     -12.172 -27.165 -28.416  1.00  0.00              
ATOM   1066  NE  ARG A  79     -13.323 -26.402 -27.945  1.00  0.00              
ATOM   1067  CZ  ARG A  79     -14.378 -26.940 -27.339  1.00  0.00              
ATOM   1068  NH1 ARG A  79     -14.428 -28.249 -27.127  1.00  0.00              
ATOM   1069  NH2 ARG A  79     -15.386 -26.170 -26.950  1.00  0.00              
ATOM   1070  H   ARG A  79     -11.069 -27.883 -32.516  1.00  0.00              
ATOM   1071  HA  ARG A  79      -9.817 -27.235 -30.077  1.00  0.00              
ATOM   1072 1HB  ARG A  79     -11.704 -29.428 -30.937  1.00  0.00              
ATOM   1073 2HB  ARG A  79     -11.082 -29.369 -29.270  1.00  0.00              
ATOM   1074 1HG  ARG A  79     -12.477 -27.015 -30.533  1.00  0.00              
ATOM   1075 2HG  ARG A  79     -13.385 -28.329 -29.748  1.00  0.00              
ATOM   1076 1HD  ARG A  79     -11.953 -27.954 -27.696  1.00  0.00              
ATOM   1077 2HD  ARG A  79     -11.314 -26.498 -28.496  1.00  0.00              
ATOM   1078  HE  ARG A  79     -13.501 -25.408 -27.996  1.00  0.00              
ATOM   1079 1HH1 ARG A  79     -13.662 -28.836 -27.425  1.00  0.00              
ATOM   1080 2HH1 ARG A  79     -15.231 -28.651 -26.667  1.00  0.00              
ATOM   1081 1HH2 ARG A  79     -15.349 -25.174 -27.115  1.00  0.00              
ATOM   1082 2HH2 ARG A  79     -16.184 -26.582 -26.491  1.00  0.00              
ATOM   1083  N   ASP A  80      -8.899 -30.177 -31.226  1.00  0.00              
ATOM   1084  CA  ASP A  80      -7.897 -31.226 -31.117  1.00  0.00              
ATOM   1085  C   ASP A  80      -6.483 -30.717 -31.362  1.00  0.00              
ATOM   1086  O   ASP A  80      -5.553 -31.070 -30.637  1.00  0.00              
ATOM   1087  CB  ASP A  80      -8.217 -32.359 -32.095  1.00  0.00              
ATOM   1088  CG  ASP A  80      -9.390 -33.236 -31.681  1.00  0.00              
ATOM   1089  OD1 ASP A  80      -9.802 -33.147 -30.548  1.00  0.00              
ATOM   1090  OD2 ASP A  80      -9.964 -33.869 -32.535  1.00  0.00              
ATOM   1091  H   ASP A  80      -9.619 -30.255 -31.930  1.00  0.00              
ATOM   1092  HA  ASP A  80      -7.891 -31.627 -30.103  1.00  0.00              
ATOM   1093 1HB  ASP A  80      -8.363 -32.019 -33.121  1.00  0.00              
ATOM   1094 2HB  ASP A  80      -7.293 -32.934 -32.030  1.00  0.00              
ATOM   1095  N   ASP A  81      -6.325 -29.884 -32.384  1.00  0.00              
ATOM   1096  CA  ASP A  81      -5.018 -29.333 -32.716  1.00  0.00              
ATOM   1097  C   ASP A  81      -4.486 -28.444 -31.592  1.00  0.00              
ATOM   1098  O   ASP A  81      -3.305 -28.504 -31.244  1.00  0.00              
ATOM   1099  CB  ASP A  81      -5.090 -28.542 -34.024  1.00  0.00              
ATOM   1100  CG  ASP A  81      -5.233 -29.402 -35.273  1.00  0.00              
ATOM   1101  OD1 ASP A  81      -5.045 -30.592 -35.175  1.00  0.00              
ATOM   1102  OD2 ASP A  81      -5.680 -28.893 -36.272  1.00  0.00              
ATOM   1103  H   ASP A  81      -7.125 -29.624 -32.944  1.00  0.00              
ATOM   1104  HA  ASP A  81      -4.296 -30.141 -32.836  1.00  0.00              
ATOM   1105 1HB  ASP A  81      -5.862 -27.772 -34.024  1.00  0.00              
ATOM   1106 2HB  ASP A  81      -4.106 -28.072 -34.018  1.00  0.00              
ATOM   1107  N   TYR A  82      -5.364 -27.619 -31.028  1.00  0.00              
ATOM   1108  CA  TYR A  82      -4.988 -26.738 -29.926  1.00  0.00              
ATOM   1109  C   TYR A  82      -4.504 -27.574 -28.747  1.00  0.00              
ATOM   1110  O   TYR A  82      -3.431 -27.332 -28.193  1.00  0.00              
ATOM   1111  CB  TYR A  82      -6.164 -25.853 -29.507  1.00  0.00              
ATOM   1112  CG  TYR A  82      -6.674 -24.950 -30.608  1.00  0.00              
ATOM   1113  CD1 TYR A  82      -5.924 -24.729 -31.754  1.00  0.00              
ATOM   1114  CD2 TYR A  82      -7.906 -24.322 -30.499  1.00  0.00              
ATOM   1115  CE1 TYR A  82      -6.385 -23.904 -32.762  1.00  0.00              
ATOM   1116  CE2 TYR A  82      -8.378 -23.496 -31.501  1.00  0.00              
ATOM   1117  CZ  TYR A  82      -7.614 -23.290 -32.631  1.00  0.00              
ATOM   1118  OH  TYR A  82      -8.079 -22.469 -33.633  1.00  0.00              
ATOM   1119  H   TYR A  82      -6.314 -27.600 -31.370  1.00  0.00              
ATOM   1120  HA  TYR A  82      -4.165 -26.092 -30.233  1.00  0.00              
ATOM   1121 1HB  TYR A  82      -6.966 -26.516 -29.180  1.00  0.00              
ATOM   1122 2HB  TYR A  82      -5.827 -25.247 -28.666  1.00  0.00              
ATOM   1123  HD1 TYR A  82      -4.954 -25.218 -31.850  1.00  0.00              
ATOM   1124  HD2 TYR A  82      -8.504 -24.489 -29.603  1.00  0.00              
ATOM   1125  HE1 TYR A  82      -5.785 -23.740 -33.656  1.00  0.00              
ATOM   1126  HE2 TYR A  82      -9.348 -23.011 -31.395  1.00  0.00              
ATOM   1127  HH  TYR A  82      -8.942 -22.094 -33.440  1.00  0.00              
ATOM   1128  N   PHE A  83      -5.308 -28.567 -28.381  1.00  0.00              
ATOM   1129  CA  PHE A  83      -5.012 -29.433 -27.249  1.00  0.00              
ATOM   1130  C   PHE A  83      -3.713 -30.217 -27.389  1.00  0.00              
ATOM   1131  O   PHE A  83      -2.926 -30.304 -26.449  1.00  0.00              
ATOM   1132  CB  PHE A  83      -6.180 -30.398 -27.023  1.00  0.00              
ATOM   1133  CG  PHE A  83      -7.464 -29.721 -26.617  1.00  0.00              
ATOM   1134  CD1 PHE A  83      -8.626 -30.462 -26.432  1.00  0.00              
ATOM   1135  CD2 PHE A  83      -7.511 -28.349 -26.402  1.00  0.00              
ATOM   1136  CE1 PHE A  83      -9.813 -29.844 -26.037  1.00  0.00              
ATOM   1137  CE2 PHE A  83      -8.691 -27.726 -26.010  1.00  0.00              
ATOM   1138  CZ  PHE A  83      -9.844 -28.476 -25.827  1.00  0.00              
ATOM   1139  H   PHE A  83      -6.154 -28.721 -28.911  1.00  0.00              
ATOM   1140  HA  PHE A  83      -4.877 -28.832 -26.349  1.00  0.00              
ATOM   1141 1HB  PHE A  83      -6.396 -30.948 -27.938  1.00  0.00              
ATOM   1142 2HB  PHE A  83      -5.936 -31.101 -26.228  1.00  0.00              
ATOM   1143  HD1 PHE A  83      -8.602 -31.539 -26.597  1.00  0.00              
ATOM   1144  HD2 PHE A  83      -6.605 -27.759 -26.546  1.00  0.00              
ATOM   1145  HE1 PHE A  83     -10.715 -30.439 -25.895  1.00  0.00              
ATOM   1146  HE2 PHE A  83      -8.711 -26.648 -25.847  1.00  0.00              
ATOM   1147  HZ  PHE A  83     -10.770 -27.991 -25.521  1.00  0.00              
ATOM   1148  N   ARG A  84      -3.488 -30.783 -28.565  1.00  0.00              
ATOM   1149  CA  ARG A  84      -2.281 -31.558 -28.815  1.00  0.00              
ATOM   1150  C   ARG A  84      -1.027 -30.690 -28.751  1.00  0.00              
ATOM   1151  O   ARG A  84       0.024 -31.137 -28.292  1.00  0.00              
ATOM   1152  CB  ARG A  84      -2.361 -32.323 -30.128  1.00  0.00              
ATOM   1153  CG  ARG A  84      -1.183 -33.245 -30.403  1.00  0.00              
ATOM   1154  CD  ARG A  84      -1.353 -34.116 -31.595  1.00  0.00              
ATOM   1155  NE  ARG A  84      -0.220 -34.983 -31.874  1.00  0.00              
ATOM   1156  CZ  ARG A  84      -0.123 -35.795 -32.944  1.00  0.00              
ATOM   1157  NH1 ARG A  84      -1.102 -35.883 -33.818  1.00  0.00              
ATOM   1158  NH2 ARG A  84       0.973 -36.520 -33.081  1.00  0.00              
ATOM   1159  H   ARG A  84      -4.166 -30.675 -29.305  1.00  0.00              
ATOM   1160  HA  ARG A  84      -2.163 -32.318 -28.042  1.00  0.00              
ATOM   1161 1HB  ARG A  84      -3.277 -32.910 -30.099  1.00  0.00              
ATOM   1162 2HB  ARG A  84      -2.429 -31.581 -30.924  1.00  0.00              
ATOM   1163 1HG  ARG A  84      -0.293 -32.634 -30.558  1.00  0.00              
ATOM   1164 2HG  ARG A  84      -1.036 -33.887 -29.535  1.00  0.00              
ATOM   1165 1HD  ARG A  84      -2.223 -34.754 -31.445  1.00  0.00              
ATOM   1166 2HD  ARG A  84      -1.509 -33.489 -32.472  1.00  0.00              
ATOM   1167  HE  ARG A  84       0.634 -35.117 -31.348  1.00  0.00              
ATOM   1168 1HH1 ARG A  84      -1.941 -35.336 -33.689  1.00  0.00              
ATOM   1169 2HH1 ARG A  84      -1.010 -36.498 -34.613  1.00  0.00              
ATOM   1170 1HH2 ARG A  84       1.709 -36.454 -32.390  1.00  0.00              
ATOM   1171 2HH2 ARG A  84       1.071 -37.137 -33.873  1.00  0.00              
ATOM   1172  N   SER A  85      -1.140 -29.442 -29.197  1.00  0.00              
ATOM   1173  CA  SER A  85       0.001 -28.529 -29.185  1.00  0.00              
ATOM   1174  C   SER A  85       0.232 -27.870 -27.832  1.00  0.00              
ATOM   1175  O   SER A  85       1.235 -27.187 -27.644  1.00  0.00              
ATOM   1176  CB  SER A  85      -0.189 -27.465 -30.249  1.00  0.00              
ATOM   1177  OG  SER A  85      -1.254 -26.605 -29.950  1.00  0.00              
ATOM   1178  H   SER A  85      -2.028 -29.115 -29.550  1.00  0.00              
ATOM   1179  HA  SER A  85       0.934 -28.997 -29.503  1.00  0.00              
ATOM   1180 1HB  SER A  85       0.728 -26.882 -30.324  1.00  0.00              
ATOM   1181 2HB  SER A  85      -0.386 -27.955 -31.201  1.00  0.00              
ATOM   1182  HG  SER A  85      -1.340 -25.949 -30.645  1.00  0.00              
ATOM   1183  N   GLY A  86      -0.690 -28.068 -26.896  1.00  0.00              
ATOM   1184  CA  GLY A  86      -0.528 -27.479 -25.576  1.00  0.00              
ATOM   1185  C   GLY A  86       0.473 -28.160 -24.663  1.00  0.00              
ATOM   1186  O   GLY A  86       0.940 -29.256 -24.948  1.00  0.00              
ATOM   1187  H   GLY A  86      -1.508 -28.628 -27.088  1.00  0.00              
ATOM   1188 1HA  GLY A  86      -0.196 -26.446 -25.685  1.00  0.00              
ATOM   1189 2HA  GLY A  86      -1.486 -27.499 -25.057  1.00  0.00              
ATOM   1190  N   GLU A  87       0.793 -27.507 -23.549  1.00  0.00              
ATOM   1191  CA  GLU A  87       1.704 -28.072 -22.564  1.00  0.00              
ATOM   1192  C   GLU A  87       1.001 -28.206 -21.216  1.00  0.00              
ATOM   1193  O   GLU A  87       1.244 -29.156 -20.468  1.00  0.00              
ATOM   1194  CB  GLU A  87       2.959 -27.208 -22.428  1.00  0.00              
ATOM   1195  CG  GLU A  87       3.888 -27.254 -23.633  1.00  0.00              
ATOM   1196  CD  GLU A  87       5.023 -26.280 -23.486  1.00  0.00              
ATOM   1197  OE1 GLU A  87       5.028 -25.542 -22.529  1.00  0.00              
ATOM   1198  OE2 GLU A  87       5.943 -26.348 -24.266  1.00  0.00              
ATOM   1199  H   GLU A  87       0.392 -26.595 -23.384  1.00  0.00              
ATOM   1200  HA  GLU A  87       2.005 -29.074 -22.871  1.00  0.00              
ATOM   1201 1HB  GLU A  87       2.624 -26.183 -22.268  1.00  0.00              
ATOM   1202 2HB  GLU A  87       3.493 -27.558 -21.545  1.00  0.00              
ATOM   1203 1HG  GLU A  87       4.287 -28.248 -23.835  1.00  0.00              
ATOM   1204 2HG  GLU A  87       3.250 -26.946 -24.460  1.00  0.00              
ATOM   1205  N   GLY A  88       0.120 -27.257 -20.913  1.00  0.00              
ATOM   1206  CA  GLY A  88      -0.628 -27.293 -19.666  1.00  0.00              
ATOM   1207  C   GLY A  88      -2.033 -26.761 -19.877  1.00  0.00              
ATOM   1208  O   GLY A  88      -2.258 -25.922 -20.759  1.00  0.00              
ATOM   1209  H   GLY A  88      -0.035 -26.495 -21.558  1.00  0.00              
ATOM   1210 1HA  GLY A  88      -0.680 -28.323 -19.311  1.00  0.00              
ATOM   1211 2HA  GLY A  88      -0.116 -26.680 -18.925  1.00  0.00              
ATOM   1212  N   PHE A  89      -2.980 -27.228 -19.064  1.00  0.00              
ATOM   1213  CA  PHE A  89      -4.356 -26.762 -19.159  1.00  0.00              
ATOM   1214  C   PHE A  89      -4.965 -26.225 -17.867  1.00  0.00              
ATOM   1215  O   PHE A  89      -4.690 -26.744 -16.782  1.00  0.00              
ATOM   1216  CB  PHE A  89      -5.261 -27.899 -19.667  1.00  0.00              
ATOM   1217  CG  PHE A  89      -4.915 -28.383 -21.042  1.00  0.00              
ATOM   1218  CD1 PHE A  89      -3.908 -29.324 -21.231  1.00  0.00              
ATOM   1219  CD2 PHE A  89      -5.561 -27.855 -22.160  1.00  0.00              
ATOM   1220  CE1 PHE A  89      -3.543 -29.728 -22.518  1.00  0.00              
ATOM   1221  CE2 PHE A  89      -5.206 -28.252 -23.446  1.00  0.00              
ATOM   1222  CZ  PHE A  89      -4.195 -29.188 -23.628  1.00  0.00              
ATOM   1223  H   PHE A  89      -2.741 -27.918 -18.366  1.00  0.00              
ATOM   1224  HA  PHE A  89      -4.413 -25.913 -19.842  1.00  0.00              
ATOM   1225 1HB  PHE A  89      -5.186 -28.762 -19.007  1.00  0.00              
ATOM   1226 2HB  PHE A  89      -6.296 -27.564 -19.708  1.00  0.00              
ATOM   1227  HD1 PHE A  89      -3.403 -29.746 -20.361  1.00  0.00              
ATOM   1228  HD2 PHE A  89      -6.354 -27.120 -22.015  1.00  0.00              
ATOM   1229  HE1 PHE A  89      -2.750 -30.464 -22.653  1.00  0.00              
ATOM   1230  HE2 PHE A  89      -5.719 -27.829 -24.309  1.00  0.00              
ATOM   1231  HZ  PHE A  89      -3.911 -29.499 -24.632  1.00  0.00              
ATOM   1232  N   LEU A  90      -5.785 -25.178 -17.991  1.00  0.00              
ATOM   1233  CA  LEU A  90      -6.607 -24.708 -16.873  1.00  0.00              
ATOM   1234  C   LEU A  90      -8.032 -24.992 -17.343  1.00  0.00              
ATOM   1235  O   LEU A  90      -8.551 -24.334 -18.256  1.00  0.00              
ATOM   1236  CB  LEU A  90      -6.435 -23.206 -16.607  1.00  0.00              
ATOM   1237  CG  LEU A  90      -5.057 -22.754 -16.116  1.00  0.00              
ATOM   1238  CD1 LEU A  90      -5.066 -21.250 -15.811  1.00  0.00              
ATOM   1239  CD2 LEU A  90      -4.691 -23.544 -14.864  1.00  0.00              
ATOM   1240  H   LEU A  90      -5.840 -24.698 -18.878  1.00  0.00              
ATOM   1241  HA  LEU A  90      -6.362 -25.276 -15.976  1.00  0.00              
ATOM   1242 1HB  LEU A  90      -6.606 -22.826 -17.613  1.00  0.00              
ATOM   1243 2HB  LEU A  90      -7.206 -22.823 -15.938  1.00  0.00              
ATOM   1244  HG  LEU A  90      -4.337 -23.005 -16.895  1.00  0.00              
ATOM   1245 1HD1 LEU A  90      -4.080 -20.943 -15.463  1.00  0.00              
ATOM   1246 2HD1 LEU A  90      -5.320 -20.696 -16.715  1.00  0.00              
ATOM   1247 3HD1 LEU A  90      -5.804 -21.040 -15.037  1.00  0.00              
ATOM   1248 1HD2 LEU A  90      -3.710 -23.227 -14.508  1.00  0.00              
ATOM   1249 2HD2 LEU A  90      -5.435 -23.361 -14.087  1.00  0.00              
ATOM   1250 3HD2 LEU A  90      -4.666 -24.608 -15.098  1.00  0.00              
ATOM   1251  N   CYS A  91      -8.643 -26.003 -16.738  1.00  0.00              
ATOM   1252  CA  CYS A  91      -9.998 -26.406 -17.072  1.00  0.00              
ATOM   1253  C   CYS A  91     -10.919 -25.601 -16.179  1.00  0.00              
ATOM   1254  O   CYS A  91     -11.090 -25.908 -14.997  1.00  0.00              
ATOM   1255  CB  CYS A  91     -10.145 -27.910 -16.819  1.00  0.00              
ATOM   1256  SG  CYS A  91     -11.749 -28.559 -17.233  1.00  0.00              
ATOM   1257  H   CYS A  91      -8.143 -26.506 -16.019  1.00  0.00              
ATOM   1258  HA  CYS A  91     -10.232 -26.303 -18.132  1.00  0.00              
ATOM   1259 1HB  CYS A  91      -9.424 -28.466 -17.418  1.00  0.00              
ATOM   1260 2HB  CYS A  91      -9.988 -28.131 -15.763  1.00  0.00              
ATOM   1261  HG  CYS A  91     -11.530 -28.644 -18.541  1.00  0.00              
ATOM   1262  N   VAL A  92     -11.519 -24.571 -16.759  1.00  0.00              
ATOM   1263  CA  VAL A  92     -12.357 -23.636 -16.019  1.00  0.00              
ATOM   1264  C   VAL A  92     -13.869 -23.857 -16.118  1.00  0.00              
ATOM   1265  O   VAL A  92     -14.415 -24.007 -17.201  1.00  0.00              
ATOM   1266  CB  VAL A  92     -12.061 -22.183 -16.490  1.00  0.00              
ATOM   1267  CG1 VAL A  92     -12.918 -21.181 -15.717  1.00  0.00              
ATOM   1268  CG2 VAL A  92     -10.562 -21.871 -16.334  1.00  0.00              
ATOM   1269  H   VAL A  92     -11.386 -24.436 -17.751  1.00  0.00              
ATOM   1270  HA  VAL A  92     -12.194 -23.722 -14.944  1.00  0.00              
ATOM   1271  HB  VAL A  92     -12.297 -22.100 -17.551  1.00  0.00              
ATOM   1272 1HG1 VAL A  92     -12.696 -20.171 -16.062  1.00  0.00              
ATOM   1273 2HG1 VAL A  92     -13.972 -21.398 -15.885  1.00  0.00              
ATOM   1274 3HG1 VAL A  92     -12.696 -21.258 -14.653  1.00  0.00              
ATOM   1275 1HG2 VAL A  92     -10.365 -20.852 -16.666  1.00  0.00              
ATOM   1276 2HG2 VAL A  92     -10.277 -21.972 -15.286  1.00  0.00              
ATOM   1277 3HG2 VAL A  92      -9.979 -22.568 -16.937  1.00  0.00              
ATOM   1278  N   PHE A  93     -14.524 -23.886 -14.962  1.00  0.00              
ATOM   1279  CA  PHE A  93     -15.970 -24.055 -14.884  1.00  0.00              
ATOM   1280  C   PHE A  93     -16.375 -23.079 -13.793  1.00  0.00              
ATOM   1281  O   PHE A  93     -15.512 -22.571 -13.070  1.00  0.00              
ATOM   1282  CB  PHE A  93     -16.382 -25.501 -14.511  1.00  0.00              
ATOM   1283  CG  PHE A  93     -16.038 -25.906 -13.095  1.00  0.00              
ATOM   1284  CD1 PHE A  93     -14.790 -26.441 -12.795  1.00  0.00              
ATOM   1285  CD2 PHE A  93     -16.960 -25.740 -12.066  1.00  0.00              
ATOM   1286  CE1 PHE A  93     -14.461 -26.806 -11.484  1.00  0.00              
ATOM   1287  CE2 PHE A  93     -16.643 -26.101 -10.748  1.00  0.00              
ATOM   1288  CZ  PHE A  93     -15.391 -26.633 -10.456  1.00  0.00              
ATOM   1289  H   PHE A  93     -13.993 -23.786 -14.108  1.00  0.00              
ATOM   1290  HA  PHE A  93     -16.425 -23.798 -15.842  1.00  0.00              
ATOM   1291 1HB  PHE A  93     -17.460 -25.621 -14.610  1.00  0.00              
ATOM   1292 2HB  PHE A  93     -15.878 -26.213 -15.163  1.00  0.00              
ATOM   1293  HD1 PHE A  93     -14.061 -26.574 -13.594  1.00  0.00              
ATOM   1294  HD2 PHE A  93     -17.941 -25.324 -12.295  1.00  0.00              
ATOM   1295  HE1 PHE A  93     -13.478 -27.226 -11.266  1.00  0.00              
ATOM   1296  HE2 PHE A  93     -17.375 -25.965  -9.952  1.00  0.00              
ATOM   1297  HZ  PHE A  93     -15.136 -26.916  -9.435  1.00  0.00              
ATOM   1298  N   SER A  94     -17.664 -22.779 -13.692  1.00  0.00              
ATOM   1299  CA  SER A  94     -18.135 -21.882 -12.646  1.00  0.00              
ATOM   1300  C   SER A  94     -18.675 -22.701 -11.485  1.00  0.00              
ATOM   1301  O   SER A  94     -19.419 -23.660 -11.700  1.00  0.00              
ATOM   1302  CB  SER A  94     -19.247 -20.977 -13.163  1.00  0.00              
ATOM   1303  OG  SER A  94     -19.851 -20.291 -12.078  1.00  0.00              
ATOM   1304  H   SER A  94     -18.331 -23.171 -14.342  1.00  0.00              
ATOM   1305  HA  SER A  94     -17.377 -21.173 -12.310  1.00  0.00              
ATOM   1306 1HB  SER A  94     -18.817 -20.263 -13.865  1.00  0.00              
ATOM   1307 2HB  SER A  94     -19.986 -21.590 -13.678  1.00  0.00              
ATOM   1308  HG  SER A  94     -20.719 -19.979 -12.341  1.00  0.00              
ATOM   1309  N   ILE A  95     -18.314 -22.335 -10.258  1.00  0.00              
ATOM   1310  CA  ILE A  95     -18.837 -23.063  -9.114  1.00  0.00              
ATOM   1311  C   ILE A  95     -20.336 -22.820  -8.975  1.00  0.00              
ATOM   1312  O   ILE A  95     -21.013 -23.530  -8.238  1.00  0.00              
ATOM   1313  CB  ILE A  95     -18.166 -22.649  -7.778  1.00  0.00              
ATOM   1314  CG1 ILE A  95     -18.500 -21.189  -7.458  1.00  0.00              
ATOM   1315  CG2 ILE A  95     -16.672 -22.915  -7.841  1.00  0.00              
ATOM   1316  CD1 ILE A  95     -18.174 -20.797  -6.031  1.00  0.00              
ATOM   1317  H   ILE A  95     -17.684 -21.561 -10.103  1.00  0.00              
ATOM   1318  HA  ILE A  95     -18.733 -24.137  -9.262  1.00  0.00              
ATOM   1319  HB  ILE A  95     -18.607 -23.226  -6.966  1.00  0.00              
ATOM   1320 1HG1 ILE A  95     -17.932 -20.567  -8.149  1.00  0.00              
ATOM   1321 2HG1 ILE A  95     -19.566 -21.053  -7.641  1.00  0.00              
ATOM   1322 1HG2 ILE A  95     -16.210 -22.621  -6.898  1.00  0.00              
ATOM   1323 2HG2 ILE A  95     -16.497 -23.976  -8.014  1.00  0.00              
ATOM   1324 3HG2 ILE A  95     -16.233 -22.338  -8.655  1.00  0.00              
ATOM   1325 1HD1 ILE A  95     -18.435 -19.751  -5.871  1.00  0.00              
ATOM   1326 2HD1 ILE A  95     -18.742 -21.422  -5.342  1.00  0.00              
ATOM   1327 3HD1 ILE A  95     -17.108 -20.935  -5.851  1.00  0.00              
ATOM   1328  N   THR A  96     -20.857 -21.815  -9.676  1.00  0.00              
ATOM   1329  CA  THR A  96     -22.279 -21.506  -9.597  1.00  0.00              
ATOM   1330  C   THR A  96     -23.115 -22.219 -10.666  1.00  0.00              
ATOM   1331  O   THR A  96     -24.327 -22.029 -10.729  1.00  0.00              
ATOM   1332  CB  THR A  96     -22.543 -19.987  -9.734  1.00  0.00              
ATOM   1333  OG1 THR A  96     -22.211 -19.557 -11.059  1.00  0.00              
ATOM   1334  CG2 THR A  96     -21.718 -19.202  -8.719  1.00  0.00              
ATOM   1335  H   THR A  96     -20.264 -21.255 -10.273  1.00  0.00              
ATOM   1336  HA  THR A  96     -22.680 -21.855  -8.645  1.00  0.00              
ATOM   1337  HB  THR A  96     -23.602 -19.795  -9.563  1.00  0.00              
ATOM   1338  HG1 THR A  96     -22.652 -18.724 -11.245  1.00  0.00              
ATOM   1339 1HG2 THR A  96     -21.920 -18.137  -8.834  1.00  0.00              
ATOM   1340 2HG2 THR A  96     -21.986 -19.516  -7.711  1.00  0.00              
ATOM   1341 3HG2 THR A  96     -20.658 -19.391  -8.889  1.00  0.00              
ATOM   1342  N   GLU A  97     -22.474 -23.029 -11.505  1.00  0.00              
ATOM   1343  CA  GLU A  97     -23.198 -23.735 -12.552  1.00  0.00              
ATOM   1344  C   GLU A  97     -22.746 -25.181 -12.710  1.00  0.00              
ATOM   1345  O   GLU A  97     -21.661 -25.445 -13.232  1.00  0.00              
ATOM   1346  CB  GLU A  97     -23.043 -22.997 -13.884  1.00  0.00              
ATOM   1347  CG  GLU A  97     -23.815 -23.618 -15.040  1.00  0.00              
ATOM   1348  CD  GLU A  97     -23.575 -22.869 -16.322  1.00  0.00              
ATOM   1349  OE1 GLU A  97     -22.843 -21.909 -16.298  1.00  0.00              
ATOM   1350  OE2 GLU A  97     -24.031 -23.322 -17.345  1.00  0.00              
ATOM   1351  H   GLU A  97     -21.476 -23.161 -11.422  1.00  0.00              
ATOM   1352  HA  GLU A  97     -24.257 -23.787 -12.298  1.00  0.00              
ATOM   1353 1HB  GLU A  97     -23.389 -21.976 -13.725  1.00  0.00              
ATOM   1354 2HB  GLU A  97     -21.979 -22.988 -14.122  1.00  0.00              
ATOM   1355 1HG  GLU A  97     -23.594 -24.674 -15.191  1.00  0.00              
ATOM   1356 2HG  GLU A  97     -24.856 -23.505 -14.743  1.00  0.00              
ATOM   1357  N   MET A  98     -23.597 -26.108 -12.265  1.00  0.00              
ATOM   1358  CA  MET A  98     -23.317 -27.539 -12.325  1.00  0.00              
ATOM   1359  C   MET A  98     -23.129 -28.035 -13.754  1.00  0.00              
ATOM   1360  O   MET A  98     -22.407 -29.002 -13.998  1.00  0.00              
ATOM   1361  CB  MET A  98     -24.457 -28.321 -11.661  1.00  0.00              
ATOM   1362  CG  MET A  98     -24.224 -29.825 -11.580  1.00  0.00              
ATOM   1363  SD  MET A  98     -22.776 -30.273 -10.604  1.00  0.00              
ATOM   1364  CE  MET A  98     -23.342 -29.919  -8.933  1.00  0.00              
ATOM   1365  H   MET A  98     -24.471 -25.794 -11.870  1.00  0.00              
ATOM   1366  HA  MET A  98     -22.381 -27.756 -11.811  1.00  0.00              
ATOM   1367 1HB  MET A  98     -24.576 -27.916 -10.657  1.00  0.00              
ATOM   1368 2HB  MET A  98     -25.359 -28.123 -12.242  1.00  0.00              
ATOM   1369 1HG  MET A  98     -25.106 -30.281 -11.131  1.00  0.00              
ATOM   1370 2HG  MET A  98     -24.095 -30.203 -12.594  1.00  0.00              
ATOM   1371 1HE  MET A  98     -22.548 -30.149  -8.223  1.00  0.00              
ATOM   1372 2HE  MET A  98     -23.606 -28.864  -8.854  1.00  0.00              
ATOM   1373 3HE  MET A  98     -24.218 -30.530  -8.708  1.00  0.00              
ATOM   1374  N   GLU A  99     -23.787 -27.378 -14.698  1.00  0.00              
ATOM   1375  CA  GLU A  99     -23.669 -27.760 -16.093  1.00  0.00              
ATOM   1376  C   GLU A  99     -22.251 -27.534 -16.614  1.00  0.00              
ATOM   1377  O   GLU A  99     -21.717 -28.375 -17.338  1.00  0.00              
ATOM   1378  CB  GLU A  99     -24.675 -26.980 -16.943  1.00  0.00              
ATOM   1379  CG  GLU A  99     -26.128 -27.372 -16.714  1.00  0.00              
ATOM   1380  CD  GLU A  99     -27.062 -26.475 -17.478  1.00  0.00              
ATOM   1381  OE1 GLU A  99     -26.595 -25.545 -18.090  1.00  0.00              
ATOM   1382  OE2 GLU A  99     -28.229 -26.783 -17.542  1.00  0.00              
ATOM   1383  H   GLU A  99     -24.380 -26.599 -14.450  1.00  0.00              
ATOM   1384  HA  GLU A  99     -23.869 -28.826 -16.203  1.00  0.00              
ATOM   1385 1HB  GLU A  99     -24.543 -25.925 -16.706  1.00  0.00              
ATOM   1386 2HB  GLU A  99     -24.413 -27.154 -17.987  1.00  0.00              
ATOM   1387 1HG  GLU A  99     -26.341 -28.412 -16.962  1.00  0.00              
ATOM   1388 2HG  GLU A  99     -26.270 -27.218 -15.645  1.00  0.00              
ATOM   1389  N   SER A 100     -21.636 -26.409 -16.245  1.00  0.00              
ATOM   1390  CA  SER A 100     -20.278 -26.107 -16.711  1.00  0.00              
ATOM   1391  C   SER A 100     -19.266 -27.046 -16.049  1.00  0.00              
ATOM   1392  O   SER A 100     -18.240 -27.376 -16.639  1.00  0.00              
ATOM   1393  CB  SER A 100     -19.918 -24.630 -16.438  1.00  0.00              
ATOM   1394  OG  SER A 100     -19.763 -24.357 -15.051  1.00  0.00              
ATOM   1395  H   SER A 100     -22.105 -25.752 -15.637  1.00  0.00              
ATOM   1396  HA  SER A 100     -20.176 -26.139 -17.797  1.00  0.00              
ATOM   1397 1HB  SER A 100     -18.983 -24.400 -16.949  1.00  0.00              
ATOM   1398 2HB  SER A 100     -20.712 -23.998 -16.834  1.00  0.00              
ATOM   1399  HG  SER A 100     -20.584 -24.552 -14.594  1.00  0.00              
ATOM   1400  N   PHE A 101     -19.569 -27.488 -14.831  1.00  0.00              
ATOM   1401  CA  PHE A 101     -18.741 -28.482 -14.146  1.00  0.00              
ATOM   1402  C   PHE A 101     -18.854 -29.848 -14.840  1.00  0.00              
ATOM   1403  O   PHE A 101     -17.861 -30.534 -15.046  1.00  0.00              
ATOM   1404  CB  PHE A 101     -19.190 -28.614 -12.685  1.00  0.00              
ATOM   1405  CG  PHE A 101     -18.460 -29.683 -11.916  1.00  0.00              
ATOM   1406  CD1 PHE A 101     -17.097 -29.574 -11.670  1.00  0.00              
ATOM   1407  CD2 PHE A 101     -19.144 -30.793 -11.428  1.00  0.00              
ATOM   1408  CE1 PHE A 101     -16.419 -30.560 -10.940  1.00  0.00              
ATOM   1409  CE2 PHE A 101     -18.476 -31.791 -10.695  1.00  0.00              
ATOM   1410  CZ  PHE A 101     -17.111 -31.670 -10.451  1.00  0.00              
ATOM   1411  H   PHE A 101     -20.391 -27.129 -14.368  1.00  0.00              
ATOM   1412  HA  PHE A 101     -17.692 -28.187 -14.195  1.00  0.00              
ATOM   1413 1HB  PHE A 101     -19.019 -27.678 -12.154  1.00  0.00              
ATOM   1414 2HB  PHE A 101     -20.248 -28.868 -12.640  1.00  0.00              
ATOM   1415  HD1 PHE A 101     -16.554 -28.709 -12.050  1.00  0.00              
ATOM   1416  HD2 PHE A 101     -20.213 -30.884 -11.622  1.00  0.00              
ATOM   1417  HE1 PHE A 101     -15.350 -30.460 -10.753  1.00  0.00              
ATOM   1418  HE2 PHE A 101     -19.021 -32.656 -10.318  1.00  0.00              
ATOM   1419  HZ  PHE A 101     -16.584 -32.436  -9.884  1.00  0.00              
ATOM   1420  N   ALA A 102     -20.071 -30.242 -15.191  1.00  0.00              
ATOM   1421  CA  ALA A 102     -20.274 -31.514 -15.887  1.00  0.00              
ATOM   1422  C   ALA A 102     -19.546 -31.498 -17.236  1.00  0.00              
ATOM   1423  O   ALA A 102     -19.008 -32.508 -17.681  1.00  0.00              
ATOM   1424  CB  ALA A 102     -21.771 -31.764 -16.095  1.00  0.00              
ATOM   1425  H   ALA A 102     -20.872 -29.664 -14.980  1.00  0.00              
ATOM   1426  HA  ALA A 102     -19.847 -32.315 -15.283  1.00  0.00              
ATOM   1427 1HB  ALA A 102     -21.911 -32.713 -16.613  1.00  0.00              
ATOM   1428 2HB  ALA A 102     -22.272 -31.802 -15.127  1.00  0.00              
ATOM   1429 3HB  ALA A 102     -22.194 -30.959 -16.692  1.00  0.00              
ATOM   1430  N   ALA A 103     -19.522 -30.333 -17.877  1.00  0.00              
ATOM   1431  CA  ALA A 103     -18.860 -30.188 -19.170  1.00  0.00              
ATOM   1432  C   ALA A 103     -17.366 -30.511 -19.125  1.00  0.00              
ATOM   1433  O   ALA A 103     -16.785 -30.918 -20.129  1.00  0.00              
ATOM   1434  CB  ALA A 103     -19.074 -28.771 -19.693  1.00  0.00              
ATOM   1435  H   ALA A 103     -19.972 -29.530 -17.462  1.00  0.00              
ATOM   1436  HA  ALA A 103     -19.300 -30.899 -19.870  1.00  0.00              
ATOM   1437 1HB  ALA A 103     -18.579 -28.663 -20.659  1.00  0.00              
ATOM   1438 2HB  ALA A 103     -20.141 -28.582 -19.809  1.00  0.00              
ATOM   1439 3HB  ALA A 103     -18.652 -28.056 -18.989  1.00  0.00              
ATOM   1440  N   THR A 104     -16.745 -30.342 -17.964  1.00  0.00              
ATOM   1441  CA  THR A 104     -15.301 -30.538 -17.859  1.00  0.00              
ATOM   1442  C   THR A 104     -14.847 -31.964 -18.158  1.00  0.00              
ATOM   1443  O   THR A 104     -13.685 -32.183 -18.504  1.00  0.00              
ATOM   1444  CB  THR A 104     -14.784 -30.152 -16.474  1.00  0.00              
ATOM   1445  OG1 THR A 104     -15.363 -31.017 -15.492  1.00  0.00              
ATOM   1446  CG2 THR A 104     -15.140 -28.712 -16.169  1.00  0.00              
ATOM   1447  H   THR A 104     -17.266 -30.076 -17.141  1.00  0.00              
ATOM   1448  HA  THR A 104     -14.790 -29.924 -18.601  1.00  0.00              
ATOM   1449  HB  THR A 104     -13.701 -30.273 -16.453  1.00  0.00              
ATOM   1450  HG1 THR A 104     -14.828 -30.997 -14.694  1.00  0.00              
ATOM   1451 1HG2 THR A 104     -14.767 -28.448 -15.180  1.00  0.00              
ATOM   1452 2HG2 THR A 104     -14.687 -28.059 -16.915  1.00  0.00              
ATOM   1453 3HG2 THR A 104     -16.223 -28.594 -16.191  1.00  0.00              
ATOM   1454  N   ALA A 105     -15.751 -32.929 -18.016  1.00  0.00              
ATOM   1455  CA  ALA A 105     -15.421 -34.318 -18.329  1.00  0.00              
ATOM   1456  C   ALA A 105     -15.127 -34.458 -19.821  1.00  0.00              
ATOM   1457  O   ALA A 105     -14.266 -35.235 -20.227  1.00  0.00              
ATOM   1458  CB  ALA A 105     -16.572 -35.235 -17.939  1.00  0.00              
ATOM   1459  H   ALA A 105     -16.680 -32.706 -17.688  1.00  0.00              
ATOM   1460  HA  ALA A 105     -14.523 -34.597 -17.778  1.00  0.00              
ATOM   1461 1HB  ALA A 105     -16.311 -36.266 -18.178  1.00  0.00              
ATOM   1462 2HB  ALA A 105     -16.761 -35.147 -16.868  1.00  0.00              
ATOM   1463 3HB  ALA A 105     -17.467 -34.951 -18.490  1.00  0.00              
ATOM   1464  N   ASP A 106     -15.848 -33.694 -20.637  1.00  0.00              
ATOM   1465  CA  ASP A 106     -15.664 -33.742 -22.081  1.00  0.00              
ATOM   1466  C   ASP A 106     -14.342 -33.098 -22.493  1.00  0.00              
ATOM   1467  O   ASP A 106     -13.674 -33.573 -23.410  1.00  0.00              
ATOM   1468  CB  ASP A 106     -16.830 -33.050 -22.792  1.00  0.00              
ATOM   1469  CG  ASP A 106     -18.136 -33.833 -22.765  1.00  0.00              
ATOM   1470  OD1 ASP A 106     -18.104 -34.994 -22.430  1.00  0.00              
ATOM   1471  OD2 ASP A 106     -19.170 -33.230 -22.925  1.00  0.00              
ATOM   1472  H   ASP A 106     -16.537 -33.066 -20.249  1.00  0.00              
ATOM   1473  HA  ASP A 106     -15.618 -34.780 -22.413  1.00  0.00              
ATOM   1474 1HB  ASP A 106     -17.010 -32.033 -22.443  1.00  0.00              
ATOM   1475 2HB  ASP A 106     -16.444 -33.023 -23.811  1.00  0.00              
ATOM   1476  N   PHE A 107     -13.971 -32.013 -21.817  1.00  0.00              
ATOM   1477  CA  PHE A 107     -12.713 -31.328 -22.109  1.00  0.00              
ATOM   1478  C   PHE A 107     -11.521 -32.192 -21.697  1.00  0.00              
ATOM   1479  O   PHE A 107     -10.502 -32.230 -22.390  1.00  0.00              
ATOM   1480  CB  PHE A 107     -12.679 -29.968 -21.395  1.00  0.00              
ATOM   1481  CG  PHE A 107     -13.554 -28.922 -22.046  1.00  0.00              
ATOM   1482  CD1 PHE A 107     -13.117 -28.234 -23.171  1.00  0.00              
ATOM   1483  CD2 PHE A 107     -14.824 -28.646 -21.548  1.00  0.00              
ATOM   1484  CE1 PHE A 107     -13.930 -27.286 -23.795  1.00  0.00              
ATOM   1485  CE2 PHE A 107     -15.644 -27.700 -22.164  1.00  0.00              
ATOM   1486  CZ  PHE A 107     -15.196 -27.020 -23.293  1.00  0.00              
ATOM   1487  H   PHE A 107     -14.569 -31.654 -21.087  1.00  0.00              
ATOM   1488  HA  PHE A 107     -12.625 -31.158 -23.183  1.00  0.00              
ATOM   1489 1HB  PHE A 107     -13.027 -30.074 -20.369  1.00  0.00              
ATOM   1490 2HB  PHE A 107     -11.665 -29.571 -21.394  1.00  0.00              
ATOM   1491  HD1 PHE A 107     -12.123 -28.441 -23.569  1.00  0.00              
ATOM   1492  HD2 PHE A 107     -15.175 -29.178 -20.663  1.00  0.00              
ATOM   1493  HE1 PHE A 107     -13.571 -26.756 -24.677  1.00  0.00              
ATOM   1494  HE2 PHE A 107     -16.636 -27.494 -21.762  1.00  0.00              
ATOM   1495  HZ  PHE A 107     -15.832 -26.282 -23.780  1.00  0.00              
ATOM   1496  N   ARG A 108     -11.670 -32.891 -20.575  1.00  0.00              
ATOM   1497  CA  ARG A 108     -10.664 -33.816 -20.062  1.00  0.00              
ATOM   1498  C   ARG A 108     -10.454 -34.978 -21.038  1.00  0.00              
ATOM   1499  O   ARG A 108      -9.325 -35.366 -21.341  1.00  0.00              
ATOM   1500  CB  ARG A 108     -11.141 -34.352 -18.706  1.00  0.00              
ATOM   1501  CG  ARG A 108     -10.223 -35.353 -18.018  1.00  0.00              
ATOM   1502  CD  ARG A 108      -8.923 -34.714 -17.609  1.00  0.00              
ATOM   1503  NE  ARG A 108      -8.115 -35.598 -16.774  1.00  0.00              
ATOM   1504  CZ  ARG A 108      -6.826 -35.398 -16.527  1.00  0.00              
ATOM   1505  NH1 ARG A 108      -6.208 -34.347 -17.051  1.00  0.00              
ATOM   1506  NH2 ARG A 108      -6.153 -36.242 -15.758  1.00  0.00              
ATOM   1507  H   ARG A 108     -12.530 -32.765 -20.061  1.00  0.00              
ATOM   1508  HA  ARG A 108      -9.706 -33.304 -19.968  1.00  0.00              
ATOM   1509 1HB  ARG A 108     -11.269 -33.492 -18.051  1.00  0.00              
ATOM   1510 2HB  ARG A 108     -12.107 -34.827 -18.873  1.00  0.00              
ATOM   1511 1HG  ARG A 108     -10.730 -35.739 -17.134  1.00  0.00              
ATOM   1512 2HG  ARG A 108     -10.023 -36.173 -18.710  1.00  0.00              
ATOM   1513 1HD  ARG A 108      -8.354 -34.464 -18.504  1.00  0.00              
ATOM   1514 2HD  ARG A 108      -9.137 -33.804 -17.050  1.00  0.00              
ATOM   1515  HE  ARG A 108      -8.381 -36.442 -16.284  1.00  0.00              
ATOM   1516 1HH1 ARG A 108      -6.720 -33.703 -17.636  1.00  0.00              
ATOM   1517 2HH1 ARG A 108      -5.228 -34.196 -16.863  1.00  0.00              
ATOM   1518 1HH2 ARG A 108      -6.625 -37.042 -15.358  1.00  0.00              
ATOM   1519 2HH2 ARG A 108      -5.174 -36.083 -15.576  1.00  0.00              
ATOM   1520  N   GLU A 109     -11.567 -35.517 -21.520  1.00  0.00              
ATOM   1521  CA  GLU A 109     -11.579 -36.627 -22.470  1.00  0.00              
ATOM   1522  C   GLU A 109     -10.814 -36.253 -23.741  1.00  0.00              
ATOM   1523  O   GLU A 109      -9.921 -36.978 -24.191  1.00  0.00              
ATOM   1524  CB  GLU A 109     -13.015 -37.029 -22.814  1.00  0.00              
ATOM   1525  CG  GLU A 109     -13.127 -38.190 -23.791  1.00  0.00              
ATOM   1526  CD  GLU A 109     -14.564 -38.530 -24.074  1.00  0.00              
ATOM   1527  OE1 GLU A 109     -15.426 -37.891 -23.518  1.00  0.00              
ATOM   1528  OE2 GLU A 109     -14.803 -39.350 -24.929  1.00  0.00              
ATOM   1529  H   GLU A 109     -12.445 -35.129 -21.205  1.00  0.00              
ATOM   1530  HA  GLU A 109     -11.072 -37.490 -22.037  1.00  0.00              
ATOM   1531 1HB  GLU A 109     -13.504 -37.295 -21.876  1.00  0.00              
ATOM   1532 2HB  GLU A 109     -13.499 -36.149 -23.239  1.00  0.00              
ATOM   1533 1HG  GLU A 109     -12.603 -38.018 -24.731  1.00  0.00              
ATOM   1534 2HG  GLU A 109     -12.657 -39.017 -23.260  1.00  0.00              
ATOM   1535  N   GLN A 110     -11.169 -35.107 -24.309  1.00  0.00              
ATOM   1536  CA  GLN A 110     -10.579 -34.648 -25.556  1.00  0.00              
ATOM   1537  C   GLN A 110      -9.098 -34.326 -25.413  1.00  0.00              
ATOM   1538  O   GLN A 110      -8.298 -34.662 -26.284  1.00  0.00              
ATOM   1539  CB  GLN A 110     -11.324 -33.412 -26.067  1.00  0.00              
ATOM   1540  CG  GLN A 110     -12.717 -33.700 -26.600  1.00  0.00              
ATOM   1541  CD  GLN A 110     -13.477 -32.434 -26.947  1.00  0.00              
ATOM   1542  OE1 GLN A 110     -13.000 -31.321 -26.706  1.00  0.00              
ATOM   1543  NE2 GLN A 110     -14.668 -32.596 -27.511  1.00  0.00              
ATOM   1544  H   GLN A 110     -11.871 -34.538 -23.858  1.00  0.00              
ATOM   1545  HA  GLN A 110     -10.639 -35.441 -26.302  1.00  0.00              
ATOM   1546 1HB  GLN A 110     -11.385 -32.714 -25.232  1.00  0.00              
ATOM   1547 2HB  GLN A 110     -10.710 -32.979 -26.857  1.00  0.00              
ATOM   1548 1HG  GLN A 110     -12.909 -34.431 -27.385  1.00  0.00              
ATOM   1549 2HG  GLN A 110     -13.096 -34.080 -25.650  1.00  0.00              
ATOM   1550 1HE2 GLN A 110     -15.217 -31.797 -27.762  1.00  0.00              
ATOM   1551 2HE2 GLN A 110     -15.018 -33.516 -27.686  1.00  0.00              
ATOM   1552  N   ILE A 111      -8.728 -33.678 -24.312  1.00  0.00              
ATOM   1553  CA  ILE A 111      -7.325 -33.364 -24.072  1.00  0.00              
ATOM   1554  C   ILE A 111      -6.469 -34.627 -23.941  1.00  0.00              
ATOM   1555  O   ILE A 111      -5.424 -34.741 -24.581  1.00  0.00              
ATOM   1556  CB  ILE A 111      -7.145 -32.499 -22.797  1.00  0.00              
ATOM   1557  CG1 ILE A 111      -7.722 -31.100 -23.026  1.00  0.00              
ATOM   1558  CG2 ILE A 111      -5.667 -32.389 -22.444  1.00  0.00              
ATOM   1559  CD1 ILE A 111      -7.919 -30.306 -21.755  1.00  0.00              
ATOM   1560  H   ILE A 111      -9.418 -33.397 -23.631  1.00  0.00              
ATOM   1561  HA  ILE A 111      -6.897 -32.840 -24.926  1.00  0.00              
ATOM   1562  HB  ILE A 111      -7.686 -32.964 -21.973  1.00  0.00              
ATOM   1563 1HG1 ILE A 111      -7.034 -30.568 -23.684  1.00  0.00              
ATOM   1564 2HG1 ILE A 111      -8.681 -31.223 -23.529  1.00  0.00              
ATOM   1565 1HG2 ILE A 111      -5.551 -31.780 -21.548  1.00  0.00              
ATOM   1566 2HG2 ILE A 111      -5.262 -33.384 -22.261  1.00  0.00              
ATOM   1567 3HG2 ILE A 111      -5.129 -31.925 -23.270  1.00  0.00              
ATOM   1568 1HD1 ILE A 111      -8.330 -29.326 -21.997  1.00  0.00              
ATOM   1569 2HD1 ILE A 111      -8.608 -30.836 -21.097  1.00  0.00              
ATOM   1570 3HD1 ILE A 111      -6.961 -30.180 -21.252  1.00  0.00              
ATOM   1571  N   LEU A 112      -6.916 -35.567 -23.111  1.00  0.00              
ATOM   1572  CA  LEU A 112      -6.187 -36.816 -22.885  1.00  0.00              
ATOM   1573  C   LEU A 112      -6.085 -37.642 -24.163  1.00  0.00              
ATOM   1574  O   LEU A 112      -5.054 -38.262 -24.445  1.00  0.00              
ATOM   1575  CB  LEU A 112      -6.884 -37.649 -21.807  1.00  0.00              
ATOM   1576  CG  LEU A 112      -6.872 -37.116 -20.376  1.00  0.00              
ATOM   1577  CD1 LEU A 112      -7.726 -38.014 -19.502  1.00  0.00              
ATOM   1578  CD2 LEU A 112      -5.447 -37.054 -19.853  1.00  0.00              
ATOM   1579  H   LEU A 112      -7.786 -35.410 -22.623  1.00  0.00              
ATOM   1580  HA  LEU A 112      -5.165 -36.592 -22.582  1.00  0.00              
ATOM   1581 1HB  LEU A 112      -7.902 -37.618 -22.191  1.00  0.00              
ATOM   1582 2HB  LEU A 112      -6.530 -38.680 -21.802  1.00  0.00              
ATOM   1583  HG  LEU A 112      -7.255 -36.096 -20.407  1.00  0.00              
ATOM   1584 1HD1 LEU A 112      -7.721 -37.638 -18.479  1.00  0.00              
ATOM   1585 2HD1 LEU A 112      -8.749 -38.023 -19.879  1.00  0.00              
ATOM   1586 3HD1 LEU A 112      -7.324 -39.027 -19.518  1.00  0.00              
ATOM   1587 1HD2 LEU A 112      -5.452 -36.672 -18.831  1.00  0.00              
ATOM   1588 2HD2 LEU A 112      -5.011 -38.053 -19.866  1.00  0.00              
ATOM   1589 3HD2 LEU A 112      -4.856 -36.392 -20.485  1.00  0.00              
ATOM   1590  N   ARG A 113      -7.172 -37.647 -24.924  1.00  0.00              
ATOM   1591  CA  ARG A 113      -7.235 -38.355 -26.194  1.00  0.00              
ATOM   1592  C   ARG A 113      -6.107 -37.953 -27.148  1.00  0.00              
ATOM   1593  O   ARG A 113      -5.340 -38.801 -27.614  1.00  0.00              
ATOM   1594  CB  ARG A 113      -8.592 -38.083 -26.851  1.00  0.00              
ATOM   1595  CG  ARG A 113      -8.802 -38.769 -28.188  1.00  0.00              
ATOM   1596  CD  ARG A 113     -10.189 -38.469 -28.726  1.00  0.00              
ATOM   1597  NE  ARG A 113     -10.337 -37.057 -29.067  1.00  0.00              
ATOM   1598  CZ  ARG A 113     -11.502 -36.464 -29.297  1.00  0.00              
ATOM   1599  NH1 ARG A 113     -12.627 -37.159 -29.216  1.00  0.00              
ATOM   1600  NH2 ARG A 113     -11.541 -35.178 -29.614  1.00  0.00              
ATOM   1601  H   ARG A 113      -7.982 -37.137 -24.604  1.00  0.00              
ATOM   1602  HA  ARG A 113      -7.109 -39.425 -26.027  1.00  0.00              
ATOM   1603 1HB  ARG A 113      -9.357 -38.417 -26.151  1.00  0.00              
ATOM   1604 2HB  ARG A 113      -8.670 -37.005 -26.986  1.00  0.00              
ATOM   1605 1HG  ARG A 113      -8.046 -38.407 -28.885  1.00  0.00              
ATOM   1606 2HG  ARG A 113      -8.681 -39.844 -28.048  1.00  0.00              
ATOM   1607 1HD  ARG A 113     -10.359 -39.068 -29.620  1.00  0.00              
ATOM   1608 2HD  ARG A 113     -10.927 -38.729 -27.968  1.00  0.00              
ATOM   1609  HE  ARG A 113      -9.630 -36.343 -29.177  1.00  0.00              
ATOM   1610 1HH1 ARG A 113     -12.595 -38.140 -28.978  1.00  0.00              
ATOM   1611 2HH1 ARG A 113     -13.511 -36.705 -29.392  1.00  0.00              
ATOM   1612 1HH2 ARG A 113     -10.680 -34.651 -29.680  1.00  0.00              
ATOM   1613 2HH2 ARG A 113     -12.428 -34.731 -29.789  1.00  0.00              
ATOM   1614  N   VAL A 114      -6.001 -36.658 -27.430  1.00  0.00              
ATOM   1615  CA  VAL A 114      -5.060 -36.174 -28.436  1.00  0.00              
ATOM   1616  C   VAL A 114      -3.626 -36.052 -27.931  1.00  0.00              
ATOM   1617  O   VAL A 114      -2.684 -36.163 -28.712  1.00  0.00              
ATOM   1618  CB  VAL A 114      -5.501 -34.807 -29.023  1.00  0.00              
ATOM   1619  CG1 VAL A 114      -6.935 -34.895 -29.520  1.00  0.00              
ATOM   1620  CG2 VAL A 114      -5.360 -33.716 -27.985  1.00  0.00              
ATOM   1621  H   VAL A 114      -6.583 -35.993 -26.941  1.00  0.00              
ATOM   1622  HA  VAL A 114      -4.972 -36.875 -29.266  1.00  0.00              
ATOM   1623  HB  VAL A 114      -4.840 -34.546 -29.849  1.00  0.00              
ATOM   1624 1HG1 VAL A 114      -7.237 -33.931 -29.931  1.00  0.00              
ATOM   1625 2HG1 VAL A 114      -7.006 -35.657 -30.295  1.00  0.00              
ATOM   1626 3HG1 VAL A 114      -7.592 -35.158 -28.691  1.00  0.00              
ATOM   1627 1HG2 VAL A 114      -5.673 -32.763 -28.412  1.00  0.00              
ATOM   1628 2HG2 VAL A 114      -5.986 -33.951 -27.123  1.00  0.00              
ATOM   1629 3HG2 VAL A 114      -4.319 -33.646 -27.669  1.00  0.00              
ATOM   1630  N   LYS A 115      -3.454 -35.829 -26.634  1.00  0.00              
ATOM   1631  CA  LYS A 115      -2.113 -35.734 -26.075  1.00  0.00              
ATOM   1632  C   LYS A 115      -1.585 -37.091 -25.612  1.00  0.00              
ATOM   1633  O   LYS A 115      -0.378 -37.270 -25.453  1.00  0.00              
ATOM   1634  CB  LYS A 115      -2.092 -34.733 -24.919  1.00  0.00              
ATOM   1635  CG  LYS A 115      -1.982 -33.278 -25.366  1.00  0.00              
ATOM   1636  CD  LYS A 115      -1.475 -32.376 -24.248  1.00  0.00              
ATOM   1637  CE  LYS A 115      -0.022 -32.656 -23.920  1.00  0.00              
ATOM   1638  NZ  LYS A 115       0.877 -32.132 -24.979  1.00  0.00              
ATOM   1639  H   LYS A 115      -4.251 -35.724 -26.022  1.00  0.00              
ATOM   1640  HA  LYS A 115      -1.418 -35.388 -26.841  1.00  0.00              
ATOM   1641 1HB  LYS A 115      -3.014 -34.876 -24.355  1.00  0.00              
ATOM   1642 2HB  LYS A 115      -1.239 -34.989 -24.290  1.00  0.00              
ATOM   1643 1HG  LYS A 115      -1.293 -33.225 -26.209  1.00  0.00              
ATOM   1644 2HG  LYS A 115      -2.968 -32.937 -25.682  1.00  0.00              
ATOM   1645 1HD  LYS A 115      -1.581 -31.337 -24.565  1.00  0.00              
ATOM   1646 2HD  LYS A 115      -2.084 -32.548 -23.361  1.00  0.00              
ATOM   1647 1HE  LYS A 115       0.211 -32.181 -22.968  1.00  0.00              
ATOM   1648 2HE  LYS A 115       0.104 -33.735 -23.826  1.00  0.00              
ATOM   1649 1HZ  LYS A 115       1.837 -32.332 -24.736  1.00  0.00              
ATOM   1650 2HZ  LYS A 115       0.654 -32.575 -25.860  1.00  0.00              
ATOM   1651 3HZ  LYS A 115       0.752 -31.134 -25.063  1.00  0.00              
ATOM   1652  N   GLU A 116      -2.491 -38.047 -25.416  1.00  0.00              
ATOM   1653  CA  GLU A 116      -2.118 -39.387 -24.967  1.00  0.00              
ATOM   1654  C   GLU A 116      -1.164 -39.292 -23.783  1.00  0.00              
ATOM   1655  O   GLU A 116      -0.074 -39.868 -23.794  1.00  0.00              
ATOM   1656  CB  GLU A 116      -1.478 -40.186 -26.105  1.00  0.00              
ATOM   1657  CG  GLU A 116      -2.377 -40.389 -27.315  1.00  0.00              
ATOM   1658  CD  GLU A 116      -1.668 -41.147 -28.402  1.00  0.00              
ATOM   1659  OE1 GLU A 116      -0.553 -41.557 -28.184  1.00  0.00              
ATOM   1660  OE2 GLU A 116      -2.280 -41.414 -29.410  1.00  0.00              
ATOM   1661  H   GLU A 116      -3.465 -37.837 -25.584  1.00  0.00              
ATOM   1662  HA  GLU A 116      -3.005 -39.923 -24.627  1.00  0.00              
ATOM   1663 1HB  GLU A 116      -0.580 -39.646 -26.406  1.00  0.00              
ATOM   1664 2HB  GLU A 116      -1.197 -41.156 -25.695  1.00  0.00              
ATOM   1665 1HG  GLU A 116      -3.316 -40.888 -27.079  1.00  0.00              
ATOM   1666 2HG  GLU A 116      -2.582 -39.374 -27.655  1.00  0.00              
ATOM   1667  N   ASP A 117      -1.592 -38.561 -22.760  1.00  0.00              
ATOM   1668  CA  ASP A 117      -0.771 -38.330 -21.582  1.00  0.00              
ATOM   1669  C   ASP A 117      -1.669 -38.130 -20.367  1.00  0.00              
ATOM   1670  O   ASP A 117      -2.322 -37.096 -20.229  1.00  0.00              
ATOM   1671  CB  ASP A 117       0.094 -37.086 -21.810  1.00  0.00              
ATOM   1672  CG  ASP A 117       1.062 -36.823 -20.676  1.00  0.00              
ATOM   1673  OD1 ASP A 117       1.878 -35.885 -20.810  1.00  0.00              
ATOM   1674  OD2 ASP A 117       1.017 -37.543 -19.656  1.00  0.00              
ATOM   1675  H   ASP A 117      -2.515 -38.154 -22.804  1.00  0.00              
ATOM   1676  HA  ASP A 117      -0.147 -39.203 -21.390  1.00  0.00              
ATOM   1677 1HB  ASP A 117       0.621 -37.094 -22.764  1.00  0.00              
ATOM   1678 2HB  ASP A 117      -0.679 -36.316 -21.827  1.00  0.00              
ATOM   1679  N   GLU A 118      -1.703 -39.127 -19.491  1.00  0.00              
ATOM   1680  CA  GLU A 118      -2.532 -39.074 -18.294  1.00  0.00              
ATOM   1681  C   GLU A 118      -1.947 -38.138 -17.236  1.00  0.00              
ATOM   1682  O   GLU A 118      -2.627 -37.767 -16.278  1.00  0.00              
ATOM   1683  CB  GLU A 118      -2.708 -40.478 -17.710  1.00  0.00              
ATOM   1684  CG  GLU A 118      -3.510 -41.428 -18.589  1.00  0.00              
ATOM   1685  CD  GLU A 118      -4.908 -40.922 -18.807  1.00  0.00              
ATOM   1686  OE1 GLU A 118      -5.586 -40.671 -17.839  1.00  0.00              
ATOM   1687  OE2 GLU A 118      -5.262 -40.679 -19.936  1.00  0.00              
ATOM   1688  H   GLU A 118      -1.136 -39.945 -19.661  1.00  0.00              
ATOM   1689  HA  GLU A 118      -3.514 -38.671 -18.542  1.00  0.00              
ATOM   1690 1HB  GLU A 118      -1.709 -40.885 -17.554  1.00  0.00              
ATOM   1691 2HB  GLU A 118      -3.209 -40.364 -16.749  1.00  0.00              
ATOM   1692 1HG  GLU A 118      -3.042 -41.626 -19.553  1.00  0.00              
ATOM   1693 2HG  GLU A 118      -3.543 -42.348 -18.008  1.00  0.00              
ATOM   1694  N   ASN A 119      -0.683 -37.765 -17.411  1.00  0.00              
ATOM   1695  CA  ASN A 119      -0.033 -36.850 -16.482  1.00  0.00              
ATOM   1696  C   ASN A 119       0.172 -35.452 -17.059  1.00  0.00              
ATOM   1697  O   ASN A 119       1.081 -34.730 -16.647  1.00  0.00              
ATOM   1698  CB  ASN A 119       1.313 -37.422 -16.036  1.00  0.00              
ATOM   1699  CG  ASN A 119       1.162 -38.705 -15.242  1.00  0.00              
ATOM   1700  OD1 ASN A 119       0.627 -38.702 -14.130  1.00  0.00              
ATOM   1701  ND2 ASN A 119       1.629 -39.812 -15.811  1.00  0.00              
ATOM   1702  H   ASN A 119      -0.161 -38.120 -18.199  1.00  0.00              
ATOM   1703  HA  ASN A 119      -0.663 -36.706 -15.603  1.00  0.00              
ATOM   1704 1HB  ASN A 119       2.143 -37.511 -16.739  1.00  0.00              
ATOM   1705 2HB  ASN A 119       1.507 -36.598 -15.348  1.00  0.00              
ATOM   1706 1HD2 ASN A 119       1.555 -40.688 -15.334  1.00  0.00              
ATOM   1707 2HD2 ASN A 119       2.052 -39.769 -16.716  1.00  0.00              
ATOM   1708  N   VAL A 120      -0.669 -35.069 -18.015  1.00  0.00              
ATOM   1709  CA  VAL A 120      -0.546 -33.752 -18.626  1.00  0.00              
ATOM   1710  C   VAL A 120      -0.736 -32.682 -17.546  1.00  0.00              
ATOM   1711  O   VAL A 120      -1.675 -32.761 -16.744  1.00  0.00              
ATOM   1712  CB  VAL A 120      -1.605 -33.553 -19.739  1.00  0.00              
ATOM   1713  CG1 VAL A 120      -2.999 -33.575 -19.143  1.00  0.00              
ATOM   1714  CG2 VAL A 120      -1.366 -32.239 -20.461  1.00  0.00              
ATOM   1715  H   VAL A 120      -1.402 -35.690 -18.325  1.00  0.00              
ATOM   1716  HA  VAL A 120       0.452 -33.597 -19.036  1.00  0.00              
ATOM   1717  HB  VAL A 120      -1.497 -34.348 -20.478  1.00  0.00              
ATOM   1718 1HG1 VAL A 120      -3.735 -33.435 -19.935  1.00  0.00              
ATOM   1719 2HG1 VAL A 120      -3.171 -34.534 -18.655  1.00  0.00              
ATOM   1720 3HG1 VAL A 120      -3.095 -32.772 -18.413  1.00  0.00              
ATOM   1721 1HG2 VAL A 120      -2.116 -32.110 -21.241  1.00  0.00              
ATOM   1722 2HG2 VAL A 120      -1.436 -31.416 -19.749  1.00  0.00              
ATOM   1723 3HG2 VAL A 120      -0.373 -32.246 -20.911  1.00  0.00              
ATOM   1724  N   PRO A 121       0.162 -31.680 -17.497  1.00  0.00              
ATOM   1725  CA  PRO A 121      -0.005 -30.551 -16.569  1.00  0.00              
ATOM   1726  C   PRO A 121      -1.446 -30.048 -16.696  1.00  0.00              
ATOM   1727  O   PRO A 121      -1.871 -29.617 -17.772  1.00  0.00              
ATOM   1728  CB  PRO A 121       1.035 -29.548 -17.061  1.00  0.00              
ATOM   1729  CG  PRO A 121       2.119 -30.452 -17.563  1.00  0.00              
ATOM   1730  CD  PRO A 121       1.344 -31.527 -18.311  1.00  0.00              
ATOM   1731  HA  PRO A 121       0.145 -30.838 -15.518  1.00  0.00              
ATOM   1732 1HB  PRO A 121       0.627 -28.900 -17.851  1.00  0.00              
ATOM   1733 2HB  PRO A 121       1.377 -28.890 -16.249  1.00  0.00              
ATOM   1734 1HG  PRO A 121       2.817 -29.909 -18.217  1.00  0.00              
ATOM   1735 2HG  PRO A 121       2.709 -30.864 -16.732  1.00  0.00              
ATOM   1736 1HD  PRO A 121       1.094 -31.222 -19.338  1.00  0.00              
ATOM   1737 2HD  PRO A 121       1.905 -32.471 -18.384  1.00  0.00              
ATOM   1738  N   PHE A 122      -2.189 -30.107 -15.593  1.00  0.00              
ATOM   1739  CA  PHE A 122      -3.616 -29.821 -15.629  1.00  0.00              
ATOM   1740  C   PHE A 122      -4.119 -29.356 -14.263  1.00  0.00              
ATOM   1741  O   PHE A 122      -3.856 -29.997 -13.241  1.00  0.00              
ATOM   1742  CB  PHE A 122      -4.320 -31.128 -16.043  1.00  0.00              
ATOM   1743  CG  PHE A 122      -5.797 -31.007 -16.305  1.00  0.00              
ATOM   1744  CD1 PHE A 122      -6.268 -30.893 -17.613  1.00  0.00              
ATOM   1745  CD2 PHE A 122      -6.719 -31.082 -15.265  1.00  0.00              
ATOM   1746  CE1 PHE A 122      -7.639 -30.860 -17.880  1.00  0.00              
ATOM   1747  CE2 PHE A 122      -8.089 -31.049 -15.517  1.00  0.00              
ATOM   1748  CZ  PHE A 122      -8.551 -30.940 -16.828  1.00  0.00              
ATOM   1749  H   PHE A 122      -1.758 -30.354 -14.714  1.00  0.00              
ATOM   1750  HA  PHE A 122      -3.813 -29.005 -16.326  1.00  0.00              
ATOM   1751 1HB  PHE A 122      -3.885 -31.514 -16.964  1.00  0.00              
ATOM   1752 2HB  PHE A 122      -4.218 -31.874 -15.254  1.00  0.00              
ATOM   1753  HD1 PHE A 122      -5.552 -30.831 -18.433  1.00  0.00              
ATOM   1754  HD2 PHE A 122      -6.356 -31.167 -14.240  1.00  0.00              
ATOM   1755  HE1 PHE A 122      -7.991 -30.772 -18.908  1.00  0.00              
ATOM   1756  HE2 PHE A 122      -8.800 -31.106 -14.693  1.00  0.00              
ATOM   1757  HZ  PHE A 122      -9.621 -30.916 -17.030  1.00  0.00              
ATOM   1758  N   LEU A 123      -4.842 -28.240 -14.246  1.00  0.00              
ATOM   1759  CA  LEU A 123      -5.523 -27.795 -13.041  1.00  0.00              
ATOM   1760  C   LEU A 123      -7.022 -27.749 -13.294  1.00  0.00              
ATOM   1761  O   LEU A 123      -7.459 -27.377 -14.385  1.00  0.00              
ATOM   1762  CB  LEU A 123      -5.054 -26.404 -12.601  1.00  0.00              
ATOM   1763  CG  LEU A 123      -3.900 -26.289 -11.600  1.00  0.00              
ATOM   1764  CD1 LEU A 123      -2.576 -26.551 -12.302  1.00  0.00              
ATOM   1765  CD2 LEU A 123      -3.900 -24.892 -10.996  1.00  0.00              
ATOM   1766  H   LEU A 123      -4.920 -27.688 -15.089  1.00  0.00              
ATOM   1767  HA  LEU A 123      -5.347 -28.509 -12.237  1.00  0.00              
ATOM   1768 1HB  LEU A 123      -4.718 -26.018 -13.563  1.00  0.00              
ATOM   1769 2HB  LEU A 123      -5.880 -25.796 -12.234  1.00  0.00              
ATOM   1770  HG  LEU A 123      -4.094 -27.002 -10.799  1.00  0.00              
ATOM   1771 1HD1 LEU A 123      -1.760 -26.467 -11.584  1.00  0.00              
ATOM   1772 2HD1 LEU A 123      -2.583 -27.555 -12.728  1.00  0.00              
ATOM   1773 3HD1 LEU A 123      -2.435 -25.820 -13.098  1.00  0.00              
ATOM   1774 1HD2 LEU A 123      -3.081 -24.805 -10.281  1.00  0.00              
ATOM   1775 2HD2 LEU A 123      -3.772 -24.153 -11.787  1.00  0.00              
ATOM   1776 3HD2 LEU A 123      -4.847 -24.716 -10.485  1.00  0.00              
ATOM   1777  N   LEU A 124      -7.803 -28.145 -12.293  1.00  0.00              
ATOM   1778  CA  LEU A 124      -9.254 -28.031 -12.366  1.00  0.00              
ATOM   1779  C   LEU A 124      -9.564 -26.720 -11.650  1.00  0.00              
ATOM   1780  O   LEU A 124      -9.248 -26.560 -10.475  1.00  0.00              
ATOM   1781  CB  LEU A 124      -9.962 -29.227 -11.715  1.00  0.00              
ATOM   1782  CG  LEU A 124     -11.494 -29.159 -11.717  1.00  0.00              
ATOM   1783  CD1 LEU A 124     -12.014 -29.137 -13.148  1.00  0.00              
ATOM   1784  CD2 LEU A 124     -12.057 -30.350 -10.957  1.00  0.00              
ATOM   1785  H   LEU A 124      -7.381 -28.534 -11.463  1.00  0.00              
ATOM   1786  HA  LEU A 124      -9.564 -27.985 -13.409  1.00  0.00              
ATOM   1787 1HB  LEU A 124      -9.622 -30.018 -12.381  1.00  0.00              
ATOM   1788 2HB  LEU A 124      -9.590 -29.416 -10.708  1.00  0.00              
ATOM   1789  HG  LEU A 124     -11.779 -28.255 -11.178  1.00  0.00              
ATOM   1790 1HD1 LEU A 124     -13.103 -29.089 -13.139  1.00  0.00              
ATOM   1791 2HD1 LEU A 124     -11.617 -28.264 -13.666  1.00  0.00              
ATOM   1792 3HD1 LEU A 124     -11.696 -30.042 -13.664  1.00  0.00              
ATOM   1793 1HD2 LEU A 124     -13.146 -30.300 -10.958  1.00  0.00              
ATOM   1794 2HD2 LEU A 124     -11.735 -31.274 -11.437  1.00  0.00              
ATOM   1795 3HD2 LEU A 124     -11.695 -30.331  -9.929  1.00  0.00              
ATOM   1796  N   VAL A 125     -10.166 -25.776 -12.365  1.00  0.00              
ATOM   1797  CA  VAL A 125     -10.406 -24.452 -11.810  1.00  0.00              
ATOM   1798  C   VAL A 125     -11.879 -24.107 -11.602  1.00  0.00              
ATOM   1799  O   VAL A 125     -12.638 -23.985 -12.569  1.00  0.00              
ATOM   1800  CB  VAL A 125      -9.783 -23.368 -12.728  1.00  0.00              
ATOM   1801  CG1 VAL A 125     -10.052 -21.991 -12.167  1.00  0.00              
ATOM   1802  CG2 VAL A 125      -8.283 -23.600 -12.871  1.00  0.00              
ATOM   1803  H   VAL A 125     -10.465 -25.976 -13.309  1.00  0.00              
ATOM   1804  HA  VAL A 125      -9.997 -24.364 -10.803  1.00  0.00              
ATOM   1805  HB  VAL A 125     -10.216 -23.456 -13.724  1.00  0.00              
ATOM   1806 1HG1 VAL A 125      -9.610 -21.239 -12.821  1.00  0.00              
ATOM   1807 2HG1 VAL A 125     -11.128 -21.828 -12.104  1.00  0.00              
ATOM   1808 3HG1 VAL A 125      -9.613 -21.911 -11.173  1.00  0.00              
ATOM   1809 1HG2 VAL A 125      -7.857 -22.834 -13.517  1.00  0.00              
ATOM   1810 2HG2 VAL A 125      -7.813 -23.550 -11.889  1.00  0.00              
ATOM   1811 3HG2 VAL A 125      -8.107 -24.583 -13.308  1.00  0.00              
ATOM   1812  N   GLY A 126     -12.270 -23.948 -10.341  1.00  0.00              
ATOM   1813  CA  GLY A 126     -13.636 -23.575 -10.016  1.00  0.00              
ATOM   1814  C   GLY A 126     -13.660 -22.064  -9.857  1.00  0.00              
ATOM   1815  O   GLY A 126     -13.128 -21.527  -8.884  1.00  0.00              
ATOM   1816  H   GLY A 126     -11.606 -24.087  -9.592  1.00  0.00              
ATOM   1817 1HA  GLY A 126     -14.294 -23.894 -10.824  1.00  0.00              
ATOM   1818 2HA  GLY A 126     -13.930 -24.071  -9.092  1.00  0.00              
ATOM   1819  N   ASN A 127     -14.270 -21.376 -10.817  1.00  0.00              
ATOM   1820  CA  ASN A 127     -14.277 -19.920 -10.831  1.00  0.00              
ATOM   1821  C   ASN A 127     -15.522 -19.285 -10.201  1.00  0.00              
ATOM   1822  O   ASN A 127     -16.526 -19.957  -9.956  1.00  0.00              
ATOM   1823  CB  ASN A 127     -14.108 -19.406 -12.249  1.00  0.00              
ATOM   1824  CG  ASN A 127     -13.707 -17.959 -12.325  1.00  0.00              
ATOM   1825  OD1 ASN A 127     -13.074 -17.421 -11.410  1.00  0.00              
ATOM   1826  ND2 ASN A 127     -14.142 -17.307 -13.373  1.00  0.00              
ATOM   1827  H   ASN A 127     -14.741 -21.877 -11.557  1.00  0.00              
ATOM   1828  HA  ASN A 127     -13.448 -19.540 -10.232  1.00  0.00              
ATOM   1829 1HB  ASN A 127     -13.537 -19.975 -12.984  1.00  0.00              
ATOM   1830 2HB  ASN A 127     -15.172 -19.488 -12.474  1.00  0.00              
ATOM   1831 1HD2 ASN A 127     -13.913 -16.340 -13.489  1.00  0.00              
ATOM   1832 2HD2 ASN A 127     -14.702 -17.774 -14.056  1.00  0.00              
ATOM   1833  N   LYS A 128     -15.427 -17.981  -9.938  1.00  0.00              
ATOM   1834  CA  LYS A 128     -16.490 -17.185  -9.320  1.00  0.00              
ATOM   1835  C   LYS A 128     -16.713 -17.536  -7.859  1.00  0.00              
ATOM   1836  O   LYS A 128     -17.845 -17.568  -7.388  1.00  0.00              
ATOM   1837  CB  LYS A 128     -17.805 -17.336 -10.094  1.00  0.00              
ATOM   1838  CG  LYS A 128     -17.670 -17.071 -11.584  1.00  0.00              
ATOM   1839  CD  LYS A 128     -19.026 -17.034 -12.277  1.00  0.00              
ATOM   1840  CE  LYS A 128     -18.854 -17.006 -13.775  1.00  0.00              
ATOM   1841  NZ  LYS A 128     -20.140 -16.979 -14.498  1.00  0.00              
ATOM   1842  H   LYS A 128     -14.558 -17.530 -10.188  1.00  0.00              
ATOM   1843  HA  LYS A 128     -16.214 -16.130  -9.330  1.00  0.00              
ATOM   1844 1HB  LYS A 128     -18.157 -18.354  -9.930  1.00  0.00              
ATOM   1845 2HB  LYS A 128     -18.515 -16.633  -9.658  1.00  0.00              
ATOM   1846 1HG  LYS A 128     -17.170 -16.112 -11.721  1.00  0.00              
ATOM   1847 2HG  LYS A 128     -17.064 -17.863 -12.022  1.00  0.00              
ATOM   1848 1HD  LYS A 128     -19.589 -17.921 -11.985  1.00  0.00              
ATOM   1849 2HD  LYS A 128     -19.559 -16.142 -11.949  1.00  0.00              
ATOM   1850 1HE  LYS A 128     -18.281 -16.118 -14.037  1.00  0.00              
ATOM   1851 2HE  LYS A 128     -18.298 -17.895 -14.072  1.00  0.00              
ATOM   1852 1HZ  LYS A 128     -19.967 -16.962 -15.493  1.00  0.00              
ATOM   1853 2HZ  LYS A 128     -20.675 -17.804 -14.264  1.00  0.00              
ATOM   1854 3HZ  LYS A 128     -20.658 -16.155 -14.231  1.00  0.00              
ATOM   1855  N   SER A 129     -15.618 -17.772  -7.145  1.00  0.00              
ATOM   1856  CA  SER A 129     -15.666 -18.128  -5.733  1.00  0.00              
ATOM   1857  C   SER A 129     -16.216 -17.004  -4.864  1.00  0.00              
ATOM   1858  O   SER A 129     -16.601 -17.235  -3.718  1.00  0.00              
ATOM   1859  CB  SER A 129     -14.281 -18.522  -5.257  1.00  0.00              
ATOM   1860  OG  SER A 129     -13.397 -17.435  -5.252  1.00  0.00              
ATOM   1861  H   SER A 129     -14.721 -17.700  -7.604  1.00  0.00              
ATOM   1862  HA  SER A 129     -16.235 -19.038  -5.535  1.00  0.00              
ATOM   1863 1HB  SER A 129     -14.360 -18.920  -4.246  1.00  0.00              
ATOM   1864 2HB  SER A 129     -13.890 -19.294  -5.920  1.00  0.00              
ATOM   1865  HG  SER A 129     -12.492 -17.759  -5.255  1.00  0.00              
ATOM   1866  N   ASP A 130     -16.268 -15.791  -5.408  1.00  0.00              
ATOM   1867  CA  ASP A 130     -16.904 -14.684  -4.701  1.00  0.00              
ATOM   1868  C   ASP A 130     -18.425 -14.797  -4.692  1.00  0.00              
ATOM   1869  O   ASP A 130     -19.100 -14.062  -3.967  1.00  0.00              
ATOM   1870  CB  ASP A 130     -16.488 -13.330  -5.307  1.00  0.00              
ATOM   1871  CG  ASP A 130     -16.811 -13.216  -6.785  1.00  0.00              
ATOM   1872  OD1 ASP A 130     -16.216 -13.963  -7.585  1.00  0.00              
ATOM   1873  OD2 ASP A 130     -17.655 -12.375  -7.152  1.00  0.00              
ATOM   1874  H   ASP A 130     -15.864 -15.627  -6.319  1.00  0.00              
ATOM   1875  HA  ASP A 130     -16.600 -14.692  -3.654  1.00  0.00              
ATOM   1876 1HB  ASP A 130     -16.886 -12.471  -4.767  1.00  0.00              
ATOM   1877 2HB  ASP A 130     -15.408 -13.380  -5.165  1.00  0.00              
ATOM   1878  N   LEU A 131     -18.963 -15.711  -5.493  1.00  0.00              
ATOM   1879  CA  LEU A 131     -20.408 -15.953  -5.501  1.00  0.00              
ATOM   1880  C   LEU A 131     -20.759 -17.208  -4.698  1.00  0.00              
ATOM   1881  O   LEU A 131     -21.527 -18.064  -5.151  1.00  0.00              
ATOM   1882  CB  LEU A 131     -20.914 -16.094  -6.941  1.00  0.00              
ATOM   1883  CG  LEU A 131     -20.679 -14.894  -7.867  1.00  0.00              
ATOM   1884  CD1 LEU A 131     -21.158 -15.227  -9.279  1.00  0.00              
ATOM   1885  CD2 LEU A 131     -21.419 -13.673  -7.318  1.00  0.00              
ATOM   1886  H   LEU A 131     -18.370 -16.250  -6.107  1.00  0.00              
ATOM   1887  HA  LEU A 131     -20.920 -15.121  -5.018  1.00  0.00              
ATOM   1888 1HB  LEU A 131     -20.297 -16.931  -7.264  1.00  0.00              
ATOM   1889 2HB  LEU A 131     -21.965 -16.383  -6.974  1.00  0.00              
ATOM   1890  HG  LEU A 131     -19.612 -14.675  -7.847  1.00  0.00              
ATOM   1891 1HD1 LEU A 131     -20.988 -14.370  -9.932  1.00  0.00              
ATOM   1892 2HD1 LEU A 131     -20.604 -16.086  -9.658  1.00  0.00              
ATOM   1893 3HD1 LEU A 131     -22.221 -15.460  -9.258  1.00  0.00              
ATOM   1894 1HD2 LEU A 131     -21.251 -12.820  -7.976  1.00  0.00              
ATOM   1895 2HD2 LEU A 131     -22.487 -13.886  -7.265  1.00  0.00              
ATOM   1896 3HD2 LEU A 131     -21.046 -13.439  -6.321  1.00  0.00              
ATOM   1897  N   GLU A 132     -20.182 -17.306  -3.503  1.00  0.00              
ATOM   1898  CA  GLU A 132     -20.408 -18.437  -2.614  1.00  0.00              
ATOM   1899  C   GLU A 132     -21.884 -18.786  -2.468  1.00  0.00              
ATOM   1900  O   GLU A 132     -22.254 -19.958  -2.488  1.00  0.00              
ATOM   1901  CB  GLU A 132     -19.807 -18.150  -1.237  1.00  0.00              
ATOM   1902  CG  GLU A 132     -19.876 -19.319  -0.264  1.00  0.00              
ATOM   1903  CD  GLU A 132     -19.108 -20.504  -0.780  1.00  0.00              
ATOM   1904  OE1 GLU A 132     -17.998 -20.324  -1.219  1.00  0.00              
ATOM   1905  OE2 GLU A 132     -19.584 -21.605  -0.632  1.00  0.00              
ATOM   1906  H   GLU A 132     -19.566 -16.563  -3.207  1.00  0.00              
ATOM   1907  HA  GLU A 132     -19.936 -19.330  -3.025  1.00  0.00              
ATOM   1908 1HB  GLU A 132     -18.765 -17.872  -1.396  1.00  0.00              
ATOM   1909 2HB  GLU A 132     -20.350 -17.300  -0.822  1.00  0.00              
ATOM   1910 1HG  GLU A 132     -19.528 -19.070   0.738  1.00  0.00              
ATOM   1911 2HG  GLU A 132     -20.937 -19.561  -0.229  1.00  0.00              
ATOM   1912  N   ASP A 133     -22.721 -17.766  -2.317  1.00  0.00              
ATOM   1913  CA  ASP A 133     -24.154 -17.972  -2.139  1.00  0.00              
ATOM   1914  C   ASP A 133     -24.836 -18.600  -3.351  1.00  0.00              
ATOM   1915  O   ASP A 133     -25.896 -19.215  -3.218  1.00  0.00              
ATOM   1916  CB  ASP A 133     -24.832 -16.642  -1.804  1.00  0.00              
ATOM   1917  CG  ASP A 133     -24.548 -16.127  -0.400  1.00  0.00              
ATOM   1918  OD1 ASP A 133     -24.034 -16.879   0.395  1.00  0.00              
ATOM   1919  OD2 ASP A 133     -24.701 -14.950  -0.178  1.00  0.00              
ATOM   1920  H   ASP A 133     -22.357 -16.824  -2.326  1.00  0.00              
ATOM   1921  HA  ASP A 133     -24.328 -18.674  -1.323  1.00  0.00              
ATOM   1922 1HB  ASP A 133     -24.624 -15.853  -2.528  1.00  0.00              
ATOM   1923 2HB  ASP A 133     -25.879 -16.936  -1.878  1.00  0.00              
ATOM   1924  N   LYS A 134     -24.229 -18.449  -4.526  1.00  0.00              
ATOM   1925  CA  LYS A 134     -24.782 -19.007  -5.757  1.00  0.00              
ATOM   1926  C   LYS A 134     -24.174 -20.350  -6.138  1.00  0.00              
ATOM   1927  O   LYS A 134     -24.458 -20.892  -7.207  1.00  0.00              
ATOM   1928  CB  LYS A 134     -24.596 -18.017  -6.908  1.00  0.00              
ATOM   1929  CG  LYS A 134     -25.307 -16.684  -6.713  1.00  0.00              
ATOM   1930  CD  LYS A 134     -25.104 -15.768  -7.910  1.00  0.00              
ATOM   1931  CE  LYS A 134     -25.782 -14.422  -7.700  1.00  0.00              
ATOM   1932  NZ  LYS A 134     -25.633 -13.533  -8.883  1.00  0.00              
ATOM   1933  H   LYS A 134     -23.361 -17.933  -4.566  1.00  0.00              
ATOM   1934  HA  LYS A 134     -25.847 -19.202  -5.628  1.00  0.00              
ATOM   1935 1HB  LYS A 134     -23.524 -17.844  -7.010  1.00  0.00              
ATOM   1936 2HB  LYS A 134     -24.973 -18.499  -7.810  1.00  0.00              
ATOM   1937 1HG  LYS A 134     -26.372 -16.876  -6.578  1.00  0.00              
ATOM   1938 2HG  LYS A 134     -24.908 -16.207  -5.818  1.00  0.00              
ATOM   1939 1HD  LYS A 134     -24.033 -15.617  -8.055  1.00  0.00              
ATOM   1940 2HD  LYS A 134     -25.524 -16.251  -8.792  1.00  0.00              
ATOM   1941 1HE  LYS A 134     -26.840 -14.598  -7.510  1.00  0.00              
ATOM   1942 2HE  LYS A 134     -25.332 -13.945  -6.829  1.00  0.00              
ATOM   1943 1HZ  LYS A 134     -26.095 -12.652  -8.703  1.00  0.00              
ATOM   1944 2HZ  LYS A 134     -24.651 -13.368  -9.060  1.00  0.00              
ATOM   1945 3HZ  LYS A 134     -26.050 -13.973  -9.690  1.00  0.00              
ATOM   1946  N   ARG A 135     -23.337 -20.884  -5.259  1.00  0.00              
ATOM   1947  CA  ARG A 135     -22.632 -22.120  -5.543  1.00  0.00              
ATOM   1948  C   ARG A 135     -23.604 -23.287  -5.745  1.00  0.00              
ATOM   1949  O   ARG A 135     -24.549 -23.472  -4.970  1.00  0.00              
ATOM   1950  CB  ARG A 135     -21.669 -22.441  -4.400  1.00  0.00              
ATOM   1951  CG  ARG A 135     -20.879 -23.727  -4.607  1.00  0.00              
ATOM   1952  CD  ARG A 135     -20.233 -24.196  -3.318  1.00  0.00              
ATOM   1953  NE  ARG A 135     -19.145 -23.329  -2.878  1.00  0.00              
ATOM   1954  CZ  ARG A 135     -17.893 -23.403  -3.321  1.00  0.00              
ATOM   1955  NH1 ARG A 135     -17.553 -24.312  -4.231  1.00  0.00              
ATOM   1956  NH2 ARG A 135     -16.975 -22.577  -2.845  1.00  0.00              
ATOM   1957  H   ARG A 135     -23.184 -20.423  -4.373  1.00  0.00              
ATOM   1958  HA  ARG A 135     -22.076 -22.022  -6.476  1.00  0.00              
ATOM   1959 1HB  ARG A 135     -20.986 -21.597  -4.313  1.00  0.00              
ATOM   1960 2HB  ARG A 135     -22.268 -22.518  -3.492  1.00  0.00              
ATOM   1961 1HG  ARG A 135     -21.559 -24.496  -4.972  1.00  0.00              
ATOM   1962 2HG  ARG A 135     -20.105 -23.541  -5.353  1.00  0.00              
ATOM   1963 1HD  ARG A 135     -20.988 -24.221  -2.533  1.00  0.00              
ATOM   1964 2HD  ARG A 135     -19.833 -25.198  -3.467  1.00  0.00              
ATOM   1965  HE  ARG A 135     -19.154 -22.573  -2.207  1.00  0.00              
ATOM   1966 1HH1 ARG A 135     -18.250 -24.949  -4.589  1.00  0.00              
ATOM   1967 2HH1 ARG A 135     -16.600 -24.360  -4.559  1.00  0.00              
ATOM   1968 1HH2 ARG A 135     -17.230 -21.891  -2.147  1.00  0.00              
ATOM   1969 2HH2 ARG A 135     -16.025 -22.634  -3.181  1.00  0.00              
ATOM   1970  N   GLN A 136     -23.365 -24.059  -6.802  1.00  0.00              
ATOM   1971  CA  GLN A 136     -24.088 -25.305  -7.061  1.00  0.00              
ATOM   1972  C   GLN A 136     -23.109 -26.473  -6.971  1.00  0.00              
ATOM   1973  O   GLN A 136     -23.504 -27.614  -6.711  1.00  0.00              
ATOM   1974  CB  GLN A 136     -24.712 -25.290  -8.457  1.00  0.00              
ATOM   1975  CG  GLN A 136     -25.786 -24.238  -8.678  1.00  0.00              
ATOM   1976  CD  GLN A 136     -26.354 -24.285 -10.083  1.00  0.00              
ATOM   1977  OE1 GLN A 136     -26.032 -25.181 -10.867  1.00  0.00              
ATOM   1978  NE2 GLN A 136     -27.209 -23.326 -10.405  1.00  0.00              
ATOM   1979  H   GLN A 136     -22.649 -23.763  -7.450  1.00  0.00              
ATOM   1980  HA  GLN A 136     -24.853 -25.448  -6.298  1.00  0.00              
ATOM   1981 1HB  GLN A 136     -23.898 -25.126  -9.164  1.00  0.00              
ATOM   1982 2HB  GLN A 136     -25.140 -26.279  -8.621  1.00  0.00              
ATOM   1983 1HG  GLN A 136     -26.613 -24.085  -7.984  1.00  0.00              
ATOM   1984 2HG  GLN A 136     -25.097 -23.396  -8.611  1.00  0.00              
ATOM   1985 1HE2 GLN A 136     -27.617 -23.305 -11.319  1.00  0.00              
ATOM   1986 2HE2 GLN A 136     -27.449 -22.623  -9.735  1.00  0.00              
ATOM   1987  N   VAL A 137     -21.832 -26.187  -7.206  1.00  0.00              
ATOM   1988  CA  VAL A 137     -20.796 -27.219  -7.216  1.00  0.00              
ATOM   1989  C   VAL A 137     -19.988 -27.115  -5.928  1.00  0.00              
ATOM   1990  O   VAL A 137     -19.307 -26.118  -5.695  1.00  0.00              
ATOM   1991  CB  VAL A 137     -19.848 -27.043  -8.429  1.00  0.00              
ATOM   1992  CG1 VAL A 137     -18.793 -28.132  -8.432  1.00  0.00              
ATOM   1993  CG2 VAL A 137     -20.648 -27.067  -9.715  1.00  0.00              
ATOM   1994  H   VAL A 137     -21.572 -25.227  -7.383  1.00  0.00              
ATOM   1995  HA  VAL A 137     -21.232 -28.219  -7.228  1.00  0.00              
ATOM   1996  HB  VAL A 137     -19.369 -26.066  -8.365  1.00  0.00              
ATOM   1997 1HG1 VAL A 137     -18.133 -27.997  -9.290  1.00  0.00              
ATOM   1998 2HG1 VAL A 137     -18.209 -28.076  -7.514  1.00  0.00              
ATOM   1999 3HG1 VAL A 137     -19.276 -29.106  -8.498  1.00  0.00              
ATOM   2000 1HG2 VAL A 137     -19.977 -26.941 -10.564  1.00  0.00              
ATOM   2001 2HG2 VAL A 137     -21.170 -28.020  -9.800  1.00  0.00              
ATOM   2002 3HG2 VAL A 137     -21.376 -26.255  -9.705  1.00  0.00              
ATOM   2003  N   SER A 138     -20.066 -28.141  -5.092  1.00  0.00              
ATOM   2004  CA  SER A 138     -19.374 -28.126  -3.808  1.00  0.00              
ATOM   2005  C   SER A 138     -17.883 -28.343  -3.960  1.00  0.00              
ATOM   2006  O   SER A 138     -17.426 -28.889  -4.962  1.00  0.00              
ATOM   2007  CB  SER A 138     -19.919 -29.220  -2.895  1.00  0.00              
ATOM   2008  OG  SER A 138     -19.550 -30.491  -3.399  1.00  0.00              
ATOM   2009  H   SER A 138     -20.614 -28.950  -5.345  1.00  0.00              
ATOM   2010  HA  SER A 138     -19.548 -27.216  -3.233  1.00  0.00              
ATOM   2011 1HB  SER A 138     -19.506 -29.078  -1.896  1.00  0.00              
ATOM   2012 2HB  SER A 138     -21.004 -29.133  -2.855  1.00  0.00              
ATOM   2013  HG  SER A 138     -20.143 -30.735  -4.113  1.00  0.00              
ATOM   2014  N   VAL A 139     -17.130 -27.930  -2.946  1.00  0.00              
ATOM   2015  CA  VAL A 139     -15.684 -28.080  -2.959  1.00  0.00              
ATOM   2016  C   VAL A 139     -15.331 -29.561  -2.950  1.00  0.00              
ATOM   2017  O   VAL A 139     -14.421 -30.000  -3.654  1.00  0.00              
ATOM   2018  CB  VAL A 139     -15.049 -27.411  -1.725  1.00  0.00              
ATOM   2019  CG1 VAL A 139     -13.560 -27.739  -1.656  1.00  0.00              
ATOM   2020  CG2 VAL A 139     -15.267 -25.900  -1.787  1.00  0.00              
ATOM   2021  H   VAL A 139     -17.574 -27.501  -2.146  1.00  0.00              
ATOM   2022  HA  VAL A 139     -15.251 -27.672  -3.873  1.00  0.00              
ATOM   2023  HB  VAL A 139     -15.550 -27.774  -0.828  1.00  0.00              
ATOM   2024 1HG1 VAL A 139     -13.123 -27.261  -0.779  1.00  0.00              
ATOM   2025 2HG1 VAL A 139     -13.429 -28.818  -1.583  1.00  0.00              
ATOM   2026 3HG1 VAL A 139     -13.064 -27.371  -2.554  1.00  0.00              
ATOM   2027 1HG2 VAL A 139     -14.818 -25.431  -0.912  1.00  0.00              
ATOM   2028 2HG2 VAL A 139     -14.805 -25.503  -2.691  1.00  0.00              
ATOM   2029 3HG2 VAL A 139     -16.337 -25.688  -1.802  1.00  0.00              
ATOM   2030  N   GLU A 140     -16.062 -30.328  -2.145  1.00  0.00              
ATOM   2031  CA  GLU A 140     -15.808 -31.757  -2.020  1.00  0.00              
ATOM   2032  C   GLU A 140     -16.045 -32.487  -3.333  1.00  0.00              
ATOM   2033  O   GLU A 140     -15.248 -33.333  -3.732  1.00  0.00              
ATOM   2034  CB  GLU A 140     -16.686 -32.360  -0.921  1.00  0.00              
ATOM   2035  CG  GLU A 140     -16.305 -31.937   0.491  1.00  0.00              
ATOM   2036  CD  GLU A 140     -17.288 -32.460   1.501  1.00  0.00              
ATOM   2037  OE1 GLU A 140     -18.257 -33.060   1.104  1.00  0.00              
ATOM   2038  OE2 GLU A 140     -17.015 -32.358   2.674  1.00  0.00              
ATOM   2039  H   GLU A 140     -16.810 -29.913  -1.608  1.00  0.00              
ATOM   2040  HA  GLU A 140     -14.762 -31.925  -1.763  1.00  0.00              
ATOM   2041 1HB  GLU A 140     -17.711 -32.052  -1.128  1.00  0.00              
ATOM   2042 2HB  GLU A 140     -16.607 -33.444  -1.009  1.00  0.00              
ATOM   2043 1HG  GLU A 140     -15.297 -32.238   0.776  1.00  0.00              
ATOM   2044 2HG  GLU A 140     -16.363 -30.850   0.457  1.00  0.00              
ATOM   2045  N   GLU A 141     -17.141 -32.159  -4.006  1.00  0.00              
ATOM   2046  CA  GLU A 141     -17.464 -32.808  -5.266  1.00  0.00              
ATOM   2047  C   GLU A 141     -16.399 -32.526  -6.328  1.00  0.00              
ATOM   2048  O   GLU A 141     -15.935 -33.436  -7.016  1.00  0.00              
ATOM   2049  CB  GLU A 141     -18.838 -32.351  -5.760  1.00  0.00              
ATOM   2050  CG  GLU A 141     -19.280 -32.990  -7.069  1.00  0.00              
ATOM   2051  CD  GLU A 141     -20.666 -32.550  -7.451  1.00  0.00              
ATOM   2052  OE1 GLU A 141     -21.258 -31.805  -6.708  1.00  0.00              
ATOM   2053  OE2 GLU A 141     -21.090 -32.867  -8.538  1.00  0.00              
ATOM   2054  H   GLU A 141     -17.762 -31.449  -3.644  1.00  0.00              
ATOM   2055  HA  GLU A 141     -17.482 -33.890  -5.131  1.00  0.00              
ATOM   2056 1HB  GLU A 141     -19.556 -32.595  -4.977  1.00  0.00              
ATOM   2057 2HB  GLU A 141     -18.789 -31.269  -5.883  1.00  0.00              
ATOM   2058 1HG  GLU A 141     -18.598 -32.799  -7.897  1.00  0.00              
ATOM   2059 2HG  GLU A 141     -19.287 -34.056  -6.844  1.00  0.00              
ATOM   2060  N   ALA A 142     -16.015 -31.260  -6.454  1.00  0.00              
ATOM   2061  CA  ALA A 142     -15.020 -30.864  -7.444  1.00  0.00              
ATOM   2062  C   ALA A 142     -13.661 -31.478  -7.140  1.00  0.00              
ATOM   2063  O   ALA A 142     -12.955 -31.897  -8.052  1.00  0.00              
ATOM   2064  CB  ALA A 142     -14.911 -29.345  -7.494  1.00  0.00              
ATOM   2065  H   ALA A 142     -16.418 -30.556  -5.853  1.00  0.00              
ATOM   2066  HA  ALA A 142     -15.331 -31.235  -8.420  1.00  0.00              
ATOM   2067 1HB  ALA A 142     -14.166 -29.059  -8.237  1.00  0.00              
ATOM   2068 2HB  ALA A 142     -15.877 -28.919  -7.768  1.00  0.00              
ATOM   2069 3HB  ALA A 142     -14.612 -28.969  -6.517  1.00  0.00              
ATOM   2070  N   LYS A 143     -13.294 -31.530  -5.862  1.00  0.00              
ATOM   2071  CA  LYS A 143     -12.024 -32.140  -5.470  1.00  0.00              
ATOM   2072  C   LYS A 143     -12.043 -33.659  -5.639  1.00  0.00              
ATOM   2073  O   LYS A 143     -11.005 -34.274  -5.887  1.00  0.00              
ATOM   2074  CB  LYS A 143     -11.685 -31.813  -4.013  1.00  0.00              
ATOM   2075  CG  LYS A 143     -11.193 -30.401  -3.765  1.00  0.00              
ATOM   2076  CD  LYS A 143     -10.821 -30.220  -2.300  1.00  0.00              
ATOM   2077  CE  LYS A 143     -10.159 -28.875  -2.046  1.00  0.00              
ATOM   2078  NZ  LYS A 143      -9.843 -28.689  -0.598  1.00  0.00              
ATOM   2079  H   LYS A 143     -13.897 -31.146  -5.148  1.00  0.00              
ATOM   2080  HA  LYS A 143     -11.224 -31.775  -6.115  1.00  0.00              
ATOM   2081 1HB  LYS A 143     -12.590 -31.981  -3.429  1.00  0.00              
ATOM   2082 2HB  LYS A 143     -10.914 -32.516  -3.698  1.00  0.00              
ATOM   2083 1HG  LYS A 143     -10.322 -30.222  -4.396  1.00  0.00              
ATOM   2084 2HG  LYS A 143     -11.987 -29.705  -4.036  1.00  0.00              
ATOM   2085 1HD  LYS A 143     -11.729 -30.293  -1.700  1.00  0.00              
ATOM   2086 2HD  LYS A 143     -10.134 -31.016  -2.015  1.00  0.00              
ATOM   2087 1HE  LYS A 143      -9.243 -28.830  -2.632  1.00  0.00              
ATOM   2088 2HE  LYS A 143     -10.840 -28.092  -2.378  1.00  0.00              
ATOM   2089 1HZ  LYS A 143      -9.406 -27.788  -0.463  1.00  0.00              
ATOM   2090 2HZ  LYS A 143     -10.696 -28.733  -0.058  1.00  0.00              
ATOM   2091 3HZ  LYS A 143      -9.213 -29.417  -0.295  1.00  0.00              
ATOM   2092  N   ASN A 144     -13.222 -34.262  -5.503  1.00  0.00              
ATOM   2093  CA  ASN A 144     -13.362 -35.693  -5.757  1.00  0.00              
ATOM   2094  C   ASN A 144     -13.144 -36.028  -7.225  1.00  0.00              
ATOM   2095  O   ASN A 144     -12.510 -37.030  -7.552  1.00  0.00              
ATOM   2096  CB  ASN A 144     -14.717 -36.204  -5.303  1.00  0.00              
ATOM   2097  CG  ASN A 144     -14.840 -36.350  -3.811  1.00  0.00              
ATOM   2098  OD1 ASN A 144     -13.839 -36.446  -3.092  1.00  0.00              
ATOM   2099  ND2 ASN A 144     -16.061 -36.451  -3.352  1.00  0.00              
ATOM   2100  H   ASN A 144     -14.033 -33.730  -5.220  1.00  0.00              
ATOM   2101  HA  ASN A 144     -12.600 -36.243  -5.203  1.00  0.00              
ATOM   2102 1HB  ASN A 144     -15.638 -35.772  -5.697  1.00  0.00              
ATOM   2103 2HB  ASN A 144     -14.563 -37.190  -5.741  1.00  0.00              
ATOM   2104 1HD2 ASN A 144     -16.219 -36.550  -2.369  1.00  0.00              
ATOM   2105 2HD2 ASN A 144     -16.836 -36.427  -3.983  1.00  0.00              
ATOM   2106  N   ARG A 145     -13.671 -35.195  -8.115  1.00  0.00              
ATOM   2107  CA  ARG A 145     -13.408 -35.376  -9.535  1.00  0.00              
ATOM   2108  C   ARG A 145     -11.933 -35.165  -9.839  1.00  0.00              
ATOM   2109  O   ARG A 145     -11.333 -35.927 -10.597  1.00  0.00              
ATOM   2110  CB  ARG A 145     -14.259 -34.418 -10.374  1.00  0.00              
ATOM   2111  CG  ARG A 145     -14.083 -34.628 -11.875  1.00  0.00              
ATOM   2112  CD  ARG A 145     -15.241 -34.063 -12.665  1.00  0.00              
ATOM   2113  NE  ARG A 145     -16.475 -34.792 -12.400  1.00  0.00              
ATOM   2114  CZ  ARG A 145     -17.658 -34.470 -12.911  1.00  0.00              
ATOM   2115  NH1 ARG A 145     -17.769 -33.428 -13.724  1.00  0.00              
ATOM   2116  NH2 ARG A 145     -18.732 -35.184 -12.598  1.00  0.00              
ATOM   2117  H   ARG A 145     -14.259 -34.429  -7.817  1.00  0.00              
ATOM   2118  HA  ARG A 145     -13.648 -36.399  -9.827  1.00  0.00              
ATOM   2119 1HB  ARG A 145     -15.297 -34.583 -10.089  1.00  0.00              
ATOM   2120 2HB  ARG A 145     -13.962 -33.406 -10.098  1.00  0.00              
ATOM   2121 1HG  ARG A 145     -13.162 -34.135 -12.189  1.00  0.00              
ATOM   2122 2HG  ARG A 145     -14.006 -35.699 -12.069  1.00  0.00              
ATOM   2123 1HD  ARG A 145     -15.381 -33.018 -12.390  1.00  0.00              
ATOM   2124 2HD  ARG A 145     -15.011 -34.130 -13.728  1.00  0.00              
ATOM   2125  HE  ARG A 145     -16.630 -35.608 -11.823  1.00  0.00              
ATOM   2126 1HH1 ARG A 145     -16.952 -32.881 -13.953  1.00  0.00              
ATOM   2127 2HH1 ARG A 145     -18.670 -33.186 -14.110  1.00  0.00              
ATOM   2128 1HH2 ARG A 145     -18.646 -35.972 -11.972  1.00  0.00              
ATOM   2129 2HH2 ARG A 145     -19.629 -34.937 -12.987  1.00  0.00              
ATOM   2130  N   ALA A 146     -11.346 -34.133  -9.247  1.00  0.00              
ATOM   2131  CA  ALA A 146      -9.923 -33.881  -9.432  1.00  0.00              
ATOM   2132  C   ALA A 146      -9.089 -35.022  -8.841  1.00  0.00              
ATOM   2133  O   ALA A 146      -8.019 -35.352  -9.353  1.00  0.00              
ATOM   2134  CB  ALA A 146      -9.536 -32.552  -8.788  1.00  0.00              
ATOM   2135  H   ALA A 146     -11.884 -33.510  -8.662  1.00  0.00              
ATOM   2136  HA  ALA A 146      -9.712 -33.838 -10.501  1.00  0.00              
ATOM   2137 1HB  ALA A 146      -8.470 -32.375  -8.933  1.00  0.00              
ATOM   2138 2HB  ALA A 146     -10.105 -31.745  -9.250  1.00  0.00              
ATOM   2139 3HB  ALA A 146      -9.756 -32.587  -7.722  1.00  0.00              
ATOM   2140  N   GLU A 147      -9.580 -35.628  -7.767  1.00  0.00              
ATOM   2141  CA  GLU A 147      -8.867 -36.738  -7.150  1.00  0.00              
ATOM   2142  C   GLU A 147      -8.874 -37.957  -8.068  1.00  0.00              
ATOM   2143  O   GLU A 147      -7.862 -38.642  -8.215  1.00  0.00              
ATOM   2144  CB  GLU A 147      -9.485 -37.090  -5.795  1.00  0.00              
ATOM   2145  CG  GLU A 147      -8.779 -38.217  -5.055  1.00  0.00              
ATOM   2146  CD  GLU A 147      -9.403 -38.462  -3.710  1.00  0.00              
ATOM   2147  OE1 GLU A 147     -10.333 -37.769  -3.372  1.00  0.00              
ATOM   2148  OE2 GLU A 147      -9.026 -39.412  -3.066  1.00  0.00              
ATOM   2149  H   GLU A 147     -10.455 -35.323  -7.367  1.00  0.00              
ATOM   2150  HA  GLU A 147      -7.823 -36.466  -6.994  1.00  0.00              
ATOM   2151 1HB  GLU A 147      -9.458 -36.184  -5.189  1.00  0.00              
ATOM   2152 2HB  GLU A 147     -10.522 -37.372  -5.982  1.00  0.00              
ATOM   2153 1HG  GLU A 147      -8.748 -39.151  -5.615  1.00  0.00              
ATOM   2154 2HG  GLU A 147      -7.766 -37.840  -4.922  1.00  0.00              
ATOM   2155  N   GLN A 148     -10.011 -38.215  -8.702  1.00  0.00              
ATOM   2156  CA  GLN A 148     -10.107 -39.316  -9.651  1.00  0.00              
ATOM   2157  C   GLN A 148      -9.192 -39.028 -10.844  1.00  0.00              
ATOM   2158  O   GLN A 148      -8.577 -39.939 -11.401  1.00  0.00              
ATOM   2159  CB  GLN A 148     -11.551 -39.511 -10.121  1.00  0.00              
ATOM   2160  CG  GLN A 148     -11.757 -40.720 -11.017  1.00  0.00              
ATOM   2161  CD  GLN A 148     -11.440 -42.025 -10.312  1.00  0.00              
ATOM   2162  OE1 GLN A 148     -11.856 -42.246  -9.171  1.00  0.00              
ATOM   2163  NE2 GLN A 148     -10.697 -42.896 -10.985  1.00  0.00              
ATOM   2164  H   GLN A 148     -10.825 -37.643  -8.528  1.00  0.00              
ATOM   2165  HA  GLN A 148      -9.761 -40.236  -9.179  1.00  0.00              
ATOM   2166 1HB  GLN A 148     -12.164 -39.608  -9.224  1.00  0.00              
ATOM   2167 2HB  GLN A 148     -11.833 -38.604 -10.655  1.00  0.00              
ATOM   2168 1HG  GLN A 148     -12.660 -40.869 -11.608  1.00  0.00              
ATOM   2169 2HG  GLN A 148     -10.926 -40.477 -11.682  1.00  0.00              
ATOM   2170 1HE2 GLN A 148     -10.456 -43.774 -10.570  1.00  0.00              
ATOM   2171 2HE2 GLN A 148     -10.379 -42.675 -11.907  1.00  0.00              
ATOM   2172  N   TRP A 149      -9.104 -37.755 -11.227  1.00  0.00              
ATOM   2173  CA  TRP A 149      -8.244 -37.335 -12.333  1.00  0.00              
ATOM   2174  C   TRP A 149      -6.788 -37.230 -11.910  1.00  0.00              
ATOM   2175  O   TRP A 149      -5.890 -37.174 -12.749  1.00  0.00              
ATOM   2176  CB  TRP A 149      -8.677 -35.972 -12.883  1.00  0.00              
ATOM   2177  CG  TRP A 149      -9.998 -35.976 -13.561  1.00  0.00              
ATOM   2178  CD1 TRP A 149     -10.772 -37.064 -13.837  1.00  0.00              
ATOM   2179  CD2 TRP A 149     -10.680 -34.846 -14.112  1.00  0.00              
ATOM   2180  NE1 TRP A 149     -11.897 -36.682 -14.526  1.00  0.00              
ATOM   2181  CE2 TRP A 149     -11.866 -35.325 -14.710  1.00  0.00              
ATOM   2182  CE3 TRP A 149     -10.404 -33.472 -14.160  1.00  0.00              
ATOM   2183  CZ2 TRP A 149     -12.778 -34.480 -15.349  1.00  0.00              
ATOM   2184  CZ3 TRP A 149     -11.311 -32.632 -14.797  1.00  0.00              
ATOM   2185  CH2 TRP A 149     -12.481 -33.139 -15.381  1.00  0.00              
ATOM   2186  H   TRP A 149      -9.648 -37.060 -10.737  1.00  0.00              
ATOM   2187  HA  TRP A 149      -8.277 -38.078 -13.130  1.00  0.00              
ATOM   2188 1HB  TRP A 149      -8.753 -35.245 -12.074  1.00  0.00              
ATOM   2189 2HB  TRP A 149      -7.958 -35.619 -13.622  1.00  0.00              
ATOM   2190  HD1 TRP A 149     -10.408 -38.029 -13.489  1.00  0.00              
ATOM   2191  HE1 TRP A 149     -12.628 -37.300 -14.847  1.00  0.00              
ATOM   2192  HE3 TRP A 149      -9.512 -33.029 -13.719  1.00  0.00              
ATOM   2193  HZ2 TRP A 149     -13.677 -34.912 -15.788  1.00  0.00              
ATOM   2194  HZ3 TRP A 149     -11.089 -31.566 -14.832  1.00  0.00              
ATOM   2195  HH2 TRP A 149     -13.170 -32.451 -15.872  1.00  0.00              
ATOM   2196  N   ASN A 150      -6.561 -37.182 -10.607  1.00  0.00              
ATOM   2197  CA  ASN A 150      -5.219 -37.047 -10.062  1.00  0.00              
ATOM   2198  C   ASN A 150      -4.580 -35.699 -10.405  1.00  0.00              
ATOM   2199  O   ASN A 150      -3.394 -35.623 -10.742  1.00  0.00              
ATOM   2200  CB  ASN A 150      -4.327 -38.181 -10.532  1.00  0.00              
ATOM   2201  CG  ASN A 150      -4.798 -39.541 -10.098  1.00  0.00              
ATOM   2202  OD1 ASN A 150      -4.974 -39.808  -8.903  1.00  0.00              
ATOM   2203  ND2 ASN A 150      -4.924 -40.427 -11.053  1.00  0.00              
ATOM   2204  H   ASN A 150      -7.346 -37.241  -9.974  1.00  0.00              
ATOM   2205  HA  ASN A 150      -5.257 -37.084  -8.972  1.00  0.00              
ATOM   2206 1HB  ASN A 150      -3.990 -38.233 -11.568  1.00  0.00              
ATOM   2207 2HB  ASN A 150      -3.497 -37.877  -9.895  1.00  0.00              
ATOM   2208 1HD2 ASN A 150      -5.233 -41.354 -10.838  1.00  0.00              
ATOM   2209 2HD2 ASN A 150      -4.711 -40.177 -11.997  1.00  0.00              
ATOM   2210  N   VAL A 151      -5.377 -34.638 -10.327  1.00  0.00              
ATOM   2211  CA  VAL A 151      -4.913 -33.300 -10.682  1.00  0.00              
ATOM   2212  C   VAL A 151      -5.242 -32.359  -9.535  1.00  0.00              
ATOM   2213  O   VAL A 151      -6.035 -32.697  -8.658  1.00  0.00              
ATOM   2214  CB  VAL A 151      -5.596 -32.763 -11.955  1.00  0.00              
ATOM   2215  CG1 VAL A 151      -5.285 -33.673 -13.135  1.00  0.00              
ATOM   2216  CG2 VAL A 151      -7.096 -32.641 -11.734  1.00  0.00              
ATOM   2217  H   VAL A 151      -6.329 -34.762 -10.014  1.00  0.00              
ATOM   2218  HA  VAL A 151      -3.830 -33.276 -10.807  1.00  0.00              
ATOM   2219  HB  VAL A 151      -5.221 -31.760 -12.162  1.00  0.00              
ATOM   2220 1HG1 VAL A 151      -5.772 -33.286 -14.031  1.00  0.00              
ATOM   2221 2HG1 VAL A 151      -4.208 -33.708 -13.293  1.00  0.00              
ATOM   2222 3HG1 VAL A 151      -5.655 -34.676 -12.927  1.00  0.00              
ATOM   2223 1HG2 VAL A 151      -7.568 -32.260 -12.639  1.00  0.00              
ATOM   2224 2HG2 VAL A 151      -7.508 -33.622 -11.493  1.00  0.00              
ATOM   2225 3HG2 VAL A 151      -7.288 -31.955 -10.909  1.00  0.00              
ATOM   2226  N   ASN A 152      -4.633 -31.179  -9.542  1.00  0.00              
ATOM   2227  CA  ASN A 152      -4.903 -30.191  -8.508  1.00  0.00              
ATOM   2228  C   ASN A 152      -6.199 -29.438  -8.781  1.00  0.00              
ATOM   2229  O   ASN A 152      -6.635 -29.310  -9.930  1.00  0.00              
ATOM   2230  CB  ASN A 152      -3.761 -29.177  -8.415  1.00  0.00              
ATOM   2231  CG  ASN A 152      -2.484 -29.779  -7.878  1.00  0.00              
ATOM   2232  OD1 ASN A 152      -2.436 -30.229  -6.735  1.00  0.00              
ATOM   2233  ND2 ASN A 152      -1.442 -29.787  -8.696  1.00  0.00              
ATOM   2234  H   ASN A 152      -3.972 -30.958 -10.273  1.00  0.00              
ATOM   2235  HA  ASN A 152      -5.036 -30.689  -7.546  1.00  0.00              
ATOM   2236 1HB  ASN A 152      -3.534 -28.515  -9.252  1.00  0.00              
ATOM   2237 2HB  ASN A 152      -4.245 -28.608  -7.623  1.00  0.00              
ATOM   2238 1HD2 ASN A 152      -0.572 -30.175  -8.391  1.00  0.00              
ATOM   2239 2HD2 ASN A 152      -1.525 -29.407  -9.616  1.00  0.00              
ATOM   2240  N   TYR A 153      -6.812 -28.945  -7.711  1.00  0.00              
ATOM   2241  CA  TYR A 153      -8.051 -28.191  -7.814  1.00  0.00              
ATOM   2242  C   TYR A 153      -7.839 -26.879  -7.087  1.00  0.00              
ATOM   2243  O   TYR A 153      -7.390 -26.859  -5.945  1.00  0.00              
ATOM   2244  CB  TYR A 153      -9.225 -28.931  -7.167  1.00  0.00              
ATOM   2245  CG  TYR A 153     -10.512 -28.127  -7.149  1.00  0.00              
ATOM   2246  CD1 TYR A 153     -11.164 -27.782  -8.337  1.00  0.00              
ATOM   2247  CD2 TYR A 153     -11.083 -27.713  -5.943  1.00  0.00              
ATOM   2248  CE1 TYR A 153     -12.351 -27.052  -8.328  1.00  0.00              
ATOM   2249  CE2 TYR A 153     -12.269 -26.976  -5.922  1.00  0.00              
ATOM   2250  CZ  TYR A 153     -12.901 -26.651  -7.117  1.00  0.00              
ATOM   2251  OH  TYR A 153     -14.095 -25.950  -7.100  1.00  0.00              
ATOM   2252  H   TYR A 153      -6.404 -29.100  -6.800  1.00  0.00              
ATOM   2253  HA  TYR A 153      -8.274 -27.987  -8.862  1.00  0.00              
ATOM   2254 1HB  TYR A 153      -9.376 -29.852  -7.732  1.00  0.00              
ATOM   2255 2HB  TYR A 153      -8.930 -29.173  -6.147  1.00  0.00              
ATOM   2256  HD1 TYR A 153     -10.727 -28.094  -9.286  1.00  0.00              
ATOM   2257  HD2 TYR A 153     -10.586 -27.974  -5.009  1.00  0.00              
ATOM   2258  HE1 TYR A 153     -12.845 -26.791  -9.263  1.00  0.00              
ATOM   2259  HE2 TYR A 153     -12.696 -26.658  -4.970  1.00  0.00              
ATOM   2260  HH  TYR A 153     -14.394 -25.741  -6.211  1.00  0.00              
ATOM   2261  N   VAL A 154      -8.174 -25.781  -7.750  1.00  0.00              
ATOM   2262  CA  VAL A 154      -8.064 -24.466  -7.144  1.00  0.00              
ATOM   2263  C   VAL A 154      -9.351 -23.704  -7.409  1.00  0.00              
ATOM   2264  O   VAL A 154      -9.908 -23.788  -8.504  1.00  0.00              
ATOM   2265  CB  VAL A 154      -6.889 -23.681  -7.763  1.00  0.00              
ATOM   2266  CG1 VAL A 154      -6.783 -22.297  -7.138  1.00  0.00              
ATOM   2267  CG2 VAL A 154      -5.596 -24.461  -7.580  1.00  0.00              
ATOM   2268  H   VAL A 154      -8.514 -25.859  -8.698  1.00  0.00              
ATOM   2269  HA  VAL A 154      -7.961 -24.536  -6.061  1.00  0.00              
ATOM   2270  HB  VAL A 154      -7.057 -23.580  -8.836  1.00  0.00              
ATOM   2271 1HG1 VAL A 154      -5.949 -21.757  -7.587  1.00  0.00              
ATOM   2272 2HG1 VAL A 154      -7.707 -21.747  -7.313  1.00  0.00              
ATOM   2273 3HG1 VAL A 154      -6.616 -22.395  -6.065  1.00  0.00              
ATOM   2274 1HG2 VAL A 154      -4.769 -23.904  -8.020  1.00  0.00              
ATOM   2275 2HG2 VAL A 154      -5.410 -24.610  -6.517  1.00  0.00              
ATOM   2276 3HG2 VAL A 154      -5.683 -25.429  -8.073  1.00  0.00              
ATOM   2277  N   GLU A 155      -9.844 -22.986  -6.403  1.00  0.00              
ATOM   2278  CA  GLU A 155     -11.003 -22.133  -6.613  1.00  0.00              
ATOM   2279  C   GLU A 155     -10.469 -20.721  -6.809  1.00  0.00              
ATOM   2280  O   GLU A 155      -9.528 -20.296  -6.138  1.00  0.00              
ATOM   2281  CB  GLU A 155     -11.965 -22.183  -5.427  1.00  0.00              
ATOM   2282  CG  GLU A 155     -12.514 -23.572  -5.159  1.00  0.00              
ATOM   2283  CD  GLU A 155     -13.882 -23.531  -4.514  1.00  0.00              
ATOM   2284  OE1 GLU A 155     -14.052 -22.769  -3.543  1.00  0.00              
ATOM   2285  OE2 GLU A 155     -14.783 -24.262  -4.975  1.00  0.00              
ATOM   2286  H   GLU A 155      -9.421 -23.024  -5.487  1.00  0.00              
ATOM   2287  HA  GLU A 155     -11.536 -22.448  -7.511  1.00  0.00              
ATOM   2288 1HB  GLU A 155     -11.416 -21.825  -4.557  1.00  0.00              
ATOM   2289 2HB  GLU A 155     -12.781 -21.496  -5.650  1.00  0.00              
ATOM   2290 1HG  GLU A 155     -12.562 -24.199  -6.049  1.00  0.00              
ATOM   2291 2HG  GLU A 155     -11.801 -23.997  -4.454  1.00  0.00              
ATOM   2292  N   THR A 156     -11.076 -20.003  -7.739  1.00  0.00              
ATOM   2293  CA  THR A 156     -10.631 -18.661  -8.070  1.00  0.00              
ATOM   2294  C   THR A 156     -11.742 -17.658  -8.165  1.00  0.00              
ATOM   2295  O   THR A 156     -12.919 -18.006  -8.234  1.00  0.00              
ATOM   2296  CB  THR A 156      -9.968 -18.620  -9.448  1.00  0.00              
ATOM   2297  OG1 THR A 156     -10.935 -19.004 -10.436  1.00  0.00              
ATOM   2298  CG2 THR A 156      -8.777 -19.537  -9.511  1.00  0.00              
ATOM   2299  H   THR A 156     -11.867 -20.394  -8.232  1.00  0.00              
ATOM   2300  HA  THR A 156      -9.981 -18.283  -7.281  1.00  0.00              
ATOM   2301  HB  THR A 156      -9.641 -17.601  -9.654  1.00  0.00              
ATOM   2302  HG1 THR A 156     -11.503 -18.256 -10.636  1.00  0.00              
ATOM   2303 1HG2 THR A 156      -8.330 -19.483 -10.504  1.00  0.00              
ATOM   2304 2HG2 THR A 156      -8.044 -19.233  -8.765  1.00  0.00              
ATOM   2305 3HG2 THR A 156      -9.096 -20.560  -9.312  1.00  0.00              
ATOM   2306  N   SER A 157     -11.334 -16.397  -8.209  1.00  0.00              
ATOM   2307  CA  SER A 157     -12.243 -15.301  -8.461  1.00  0.00              
ATOM   2308  C   SER A 157     -11.514 -14.322  -9.373  1.00  0.00              
ATOM   2309  O   SER A 157     -10.571 -13.663  -8.946  1.00  0.00              
ATOM   2310  CB  SER A 157     -12.639 -14.593  -7.171  1.00  0.00              
ATOM   2311  OG  SER A 157     -13.410 -13.443  -7.470  1.00  0.00              
ATOM   2312  H   SER A 157     -10.355 -16.200  -8.059  1.00  0.00              
ATOM   2313  HA  SER A 157     -13.205 -15.620  -8.864  1.00  0.00              
ATOM   2314 1HB  SER A 157     -13.219 -15.284  -6.559  1.00  0.00              
ATOM   2315 2HB  SER A 157     -11.733 -14.308  -6.636  1.00  0.00              
ATOM   2316  HG  SER A 157     -14.317 -13.704  -7.651  1.00  0.00              
ATOM   2317  N   ALA A 158     -11.942 -14.244 -10.629  1.00  0.00              
ATOM   2318  CA  ALA A 158     -11.350 -13.311 -11.579  1.00  0.00              
ATOM   2319  C   ALA A 158     -11.725 -11.884 -11.187  1.00  0.00              
ATOM   2320  O   ALA A 158     -11.006 -10.932 -11.496  1.00  0.00              
ATOM   2321  CB  ALA A 158     -11.836 -13.619 -13.001  1.00  0.00              
ATOM   2322  H   ALA A 158     -12.696 -14.843 -10.934  1.00  0.00              
ATOM   2323  HA  ALA A 158     -10.265 -13.407 -11.534  1.00  0.00              
ATOM   2324 1HB  ALA A 158     -11.385 -12.914 -13.699  1.00  0.00              
ATOM   2325 2HB  ALA A 158     -11.548 -14.634 -13.273  1.00  0.00              
ATOM   2326 3HB  ALA A 158     -12.920 -13.525 -13.042  1.00  0.00              
ATOM   2327  N   LYS A 159     -12.854 -11.746 -10.500  1.00  0.00              
ATOM   2328  CA  LYS A 159     -13.342 -10.439 -10.076  1.00  0.00              
ATOM   2329  C   LYS A 159     -12.521  -9.821  -8.941  1.00  0.00              
ATOM   2330  O   LYS A 159     -12.139  -8.654  -9.000  1.00  0.00              
ATOM   2331  CB  LYS A 159     -14.800 -10.550  -9.646  1.00  0.00              
ATOM   2332  CG  LYS A 159     -15.420  -9.227  -9.247  1.00  0.00              
ATOM   2333  CD  LYS A 159     -16.911  -9.388  -9.001  1.00  0.00              
ATOM   2334  CE  LYS A 159     -17.562  -8.070  -8.615  1.00  0.00              
ATOM   2335  NZ  LYS A 159     -19.025  -8.251  -8.392  1.00  0.00              
ATOM   2336  H   LYS A 159     -13.388 -12.571 -10.265  1.00  0.00              
ATOM   2337  HA  LYS A 159     -13.264  -9.730 -10.901  1.00  0.00              
ATOM   2338 1HB  LYS A 159     -15.349 -10.976 -10.486  1.00  0.00              
ATOM   2339 2HB  LYS A 159     -14.834 -11.242  -8.803  1.00  0.00              
ATOM   2340 1HG  LYS A 159     -14.931  -8.876  -8.337  1.00  0.00              
ATOM   2341 2HG  LYS A 159     -15.252  -8.510 -10.049  1.00  0.00              
ATOM   2342 1HD  LYS A 159     -17.374  -9.765  -9.914  1.00  0.00              
ATOM   2343 2HD  LYS A 159     -17.056 -10.108  -8.197  1.00  0.00              
ATOM   2344 1HE  LYS A 159     -17.087  -7.708  -7.704  1.00  0.00              
ATOM   2345 2HE  LYS A 159     -17.392  -7.356  -9.422  1.00  0.00              
ATOM   2346 1HZ  LYS A 159     -19.438  -7.366  -8.137  1.00  0.00              
ATOM   2347 2HZ  LYS A 159     -19.456  -8.593  -9.240  1.00  0.00              
ATOM   2348 3HZ  LYS A 159     -19.172  -8.918  -7.648  1.00  0.00              
ATOM   2349  N   THR A 160     -12.249 -10.604  -7.904  1.00  0.00              
ATOM   2350  CA  THR A 160     -11.505 -10.094  -6.751  1.00  0.00              
ATOM   2351  C   THR A 160     -10.053 -10.536  -6.842  1.00  0.00              
ATOM   2352  O   THR A 160      -9.244 -10.222  -5.973  1.00  0.00              
ATOM   2353  CB  THR A 160     -12.070 -10.631  -5.433  1.00  0.00              
ATOM   2354  OG1 THR A 160     -11.940 -12.056  -5.420  1.00  0.00              
ATOM   2355  CG2 THR A 160     -13.545 -10.253  -5.285  1.00  0.00              
ATOM   2356  H   THR A 160     -12.557 -11.566  -7.904  1.00  0.00              
ATOM   2357  HA  THR A 160     -11.516  -9.004  -6.758  1.00  0.00              
ATOM   2358  HB  THR A 160     -11.503 -10.206  -4.604  1.00  0.00              
ATOM   2359  HG1 THR A 160     -12.649 -12.446  -5.936  1.00  0.00              
ATOM   2360 1HG2 THR A 160     -13.927 -10.644  -4.341  1.00  0.00              
ATOM   2361 2HG2 THR A 160     -13.645  -9.168  -5.295  1.00  0.00              
ATOM   2362 3HG2 THR A 160     -14.113 -10.678  -6.111  1.00  0.00              
ATOM   2363  N   ARG A 161      -9.748 -11.273  -7.908  1.00  0.00              
ATOM   2364  CA  ARG A 161      -8.396 -11.734  -8.223  1.00  0.00              
ATOM   2365  C   ARG A 161      -7.911 -12.892  -7.341  1.00  0.00              
ATOM   2366  O   ARG A 161      -6.771 -13.343  -7.462  1.00  0.00              
ATOM   2367  CB  ARG A 161      -7.395 -10.575  -8.134  1.00  0.00              
ATOM   2368  CG  ARG A 161      -5.985 -10.970  -8.566  1.00  0.00              
ATOM   2369  CD  ARG A 161      -5.059  -9.767  -8.554  1.00  0.00              
ATOM   2370  NE  ARG A 161      -3.692 -10.139  -8.903  1.00  0.00              
ATOM   2371  CZ  ARG A 161      -2.720  -9.266  -9.154  1.00  0.00              
ATOM   2372  NH1 ARG A 161      -2.963  -7.958  -9.099  1.00  0.00              
ATOM   2373  NH2 ARG A 161      -1.504  -9.702  -9.452  1.00  0.00              
ATOM   2374  H   ARG A 161     -10.508 -11.520  -8.526  1.00  0.00              
ATOM   2375  HA  ARG A 161      -8.368 -12.129  -9.239  1.00  0.00              
ATOM   2376 1HB  ARG A 161      -7.774  -9.778  -8.772  1.00  0.00              
ATOM   2377 2HB  ARG A 161      -7.389 -10.239  -7.097  1.00  0.00              
ATOM   2378 1HG  ARG A 161      -5.611 -11.729  -7.878  1.00  0.00              
ATOM   2379 2HG  ARG A 161      -6.036 -11.386  -9.573  1.00  0.00              
ATOM   2380 1HD  ARG A 161      -5.420  -9.035  -9.275  1.00  0.00              
ATOM   2381 2HD  ARG A 161      -5.062  -9.328  -7.557  1.00  0.00              
ATOM   2382  HE  ARG A 161      -3.280 -11.057  -9.007  1.00  0.00              
ATOM   2383 1HH1 ARG A 161      -3.889  -7.629  -8.865  1.00  0.00              
ATOM   2384 2HH1 ARG A 161      -2.220  -7.302  -9.291  1.00  0.00              
ATOM   2385 1HH2 ARG A 161      -1.322 -10.696  -9.488  1.00  0.00              
ATOM   2386 2HH2 ARG A 161      -0.766  -9.040  -9.643  1.00  0.00              
ATOM   2387  N   ALA A 162      -8.768 -13.380  -6.454  1.00  0.00              
ATOM   2388  CA  ALA A 162      -8.370 -14.467  -5.566  1.00  0.00              
ATOM   2389  C   ALA A 162      -7.864 -15.684  -6.351  1.00  0.00              
ATOM   2390  O   ALA A 162      -8.582 -16.255  -7.177  1.00  0.00              
ATOM   2391  CB  ALA A 162      -9.529 -14.855  -4.669  1.00  0.00              
ATOM   2392  H   ALA A 162      -9.703 -13.005  -6.383  1.00  0.00              
ATOM   2393  HA  ALA A 162      -7.544 -14.125  -4.943  1.00  0.00              
ATOM   2394 1HB  ALA A 162      -9.222 -15.667  -4.010  1.00  0.00              
ATOM   2395 2HB  ALA A 162      -9.830 -13.997  -4.070  1.00  0.00              
ATOM   2396 3HB  ALA A 162     -10.368 -15.183  -5.281  1.00  0.00              
ATOM   2397  N   ASN A 163      -6.609 -16.050  -6.104  1.00  0.00              
ATOM   2398  CA  ASN A 163      -5.985 -17.229  -6.703  1.00  0.00              
ATOM   2399  C   ASN A 163      -5.862 -17.261  -8.229  1.00  0.00              
ATOM   2400  O   ASN A 163      -5.668 -18.325  -8.817  1.00  0.00              
ATOM   2401  CB  ASN A 163      -6.719 -18.478  -6.249  1.00  0.00              
ATOM   2402  CG  ASN A 163      -6.571 -18.767  -4.781  1.00  0.00              
ATOM   2403  OD1 ASN A 163      -5.571 -18.401  -4.153  1.00  0.00              
ATOM   2404  ND2 ASN A 163      -7.522 -19.493  -4.250  1.00  0.00              
ATOM   2405  H   ASN A 163      -6.070 -15.476  -5.470  1.00  0.00              
ATOM   2406  HA  ASN A 163      -4.945 -17.302  -6.380  1.00  0.00              
ATOM   2407 1HB  ASN A 163      -7.754 -18.656  -6.546  1.00  0.00              
ATOM   2408 2HB  ASN A 163      -6.061 -19.144  -6.807  1.00  0.00              
ATOM   2409 1HD2 ASN A 163      -7.489 -19.724  -3.277  1.00  0.00              
ATOM   2410 2HD2 ASN A 163      -8.280 -19.815  -4.815  1.00  0.00              
ATOM   2411  N   VAL A 164      -5.962 -16.105  -8.876  1.00  0.00              
ATOM   2412  CA  VAL A 164      -5.792 -16.057 -10.324  1.00  0.00              
ATOM   2413  C   VAL A 164      -4.326 -16.309 -10.702  1.00  0.00              
ATOM   2414  O   VAL A 164      -4.024 -17.077 -11.621  1.00  0.00              
ATOM   2415  CB  VAL A 164      -6.242 -14.689 -10.880  1.00  0.00              
ATOM   2416  CG1 VAL A 164      -5.873 -14.574 -12.375  1.00  0.00              
ATOM   2417  CG2 VAL A 164      -7.749 -14.529 -10.669  1.00  0.00              
ATOM   2418  H   VAL A 164      -6.156 -15.250  -8.375  1.00  0.00              
ATOM   2419  HA  VAL A 164      -6.355 -16.851 -10.816  1.00  0.00              
ATOM   2420  HB  VAL A 164      -5.746 -13.898 -10.318  1.00  0.00              
ATOM   2421 1HG1 VAL A 164      -6.195 -13.604 -12.756  1.00  0.00              
ATOM   2422 2HG1 VAL A 164      -4.793 -14.668 -12.492  1.00  0.00              
ATOM   2423 3HG1 VAL A 164      -6.369 -15.366 -12.934  1.00  0.00              
ATOM   2424 1HG2 VAL A 164      -8.071 -13.564 -11.060  1.00  0.00              
ATOM   2425 2HG2 VAL A 164      -8.276 -15.327 -11.192  1.00  0.00              
ATOM   2426 3HG2 VAL A 164      -7.975 -14.582  -9.604  1.00  0.00              
ATOM   2427  N   ASP A 165      -3.412 -15.661  -9.990  1.00  0.00              
ATOM   2428  CA  ASP A 165      -1.999 -15.874 -10.254  1.00  0.00              
ATOM   2429  C   ASP A 165      -1.632 -17.307  -9.871  1.00  0.00              
ATOM   2430  O   ASP A 165      -0.756 -17.923 -10.486  1.00  0.00              
ATOM   2431  CB  ASP A 165      -1.140 -14.868  -9.484  1.00  0.00              
ATOM   2432  CG  ASP A 165      -1.199 -13.446 -10.025  1.00  0.00              
ATOM   2433  OD1 ASP A 165      -1.697 -13.264 -11.111  1.00  0.00              
ATOM   2434  OD2 ASP A 165      -0.892 -12.539  -9.289  1.00  0.00              
ATOM   2435  H   ASP A 165      -3.684 -15.017  -9.261  1.00  0.00              
ATOM   2436  HA  ASP A 165      -1.800 -15.751 -11.319  1.00  0.00              
ATOM   2437 1HB  ASP A 165      -1.340 -14.857  -8.412  1.00  0.00              
ATOM   2438 2HB  ASP A 165      -0.149 -15.284  -9.666  1.00  0.00              
ATOM   2439  N   LYS A 166      -2.320 -17.837  -8.866  1.00  0.00              
ATOM   2440  CA  LYS A 166      -2.055 -19.189  -8.373  1.00  0.00              
ATOM   2441  C   LYS A 166      -2.287 -20.263  -9.434  1.00  0.00              
ATOM   2442  O   LYS A 166      -1.483 -21.183  -9.572  1.00  0.00              
ATOM   2443  CB  LYS A 166      -2.921 -19.480  -7.147  1.00  0.00              
ATOM   2444  CG  LYS A 166      -2.744 -20.877  -6.568  1.00  0.00              
ATOM   2445  CD  LYS A 166      -3.451 -21.015  -5.228  1.00  0.00              
ATOM   2446  CE  LYS A 166      -3.431 -22.455  -4.737  1.00  0.00              
ATOM   2447  NZ  LYS A 166      -2.044 -22.972  -4.584  1.00  0.00              
ATOM   2448  H   LYS A 166      -3.048 -17.289  -8.430  1.00  0.00              
ATOM   2449  HA  LYS A 166      -1.006 -19.280  -8.091  1.00  0.00              
ATOM   2450 1HB  LYS A 166      -2.663 -18.738  -6.390  1.00  0.00              
ATOM   2451 2HB  LYS A 166      -3.960 -19.342  -7.449  1.00  0.00              
ATOM   2452 1HG  LYS A 166      -3.157 -21.599  -7.274  1.00  0.00              
ATOM   2453 2HG  LYS A 166      -1.679 -21.066  -6.439  1.00  0.00              
ATOM   2454 1HD  LYS A 166      -2.947 -20.376  -4.502  1.00  0.00              
ATOM   2455 2HD  LYS A 166      -4.483 -20.686  -5.345  1.00  0.00              
ATOM   2456 1HE  LYS A 166      -3.941 -22.495  -3.775  1.00  0.00              
ATOM   2457 2HE  LYS A 166      -3.970 -23.069  -5.458  1.00  0.00              
ATOM   2458 1HZ  LYS A 166      -2.075 -23.928  -4.258  1.00  0.00              
ATOM   2459 2HZ  LYS A 166      -1.571 -22.936  -5.476  1.00  0.00              
ATOM   2460 3HZ  LYS A 166      -1.545 -22.404  -3.915  1.00  0.00              
ATOM   2461  N   VAL A 167      -3.373 -20.165 -10.193  1.00  0.00              
ATOM   2462  CA  VAL A 167      -3.627 -21.210 -11.167  1.00  0.00              
ATOM   2463  C   VAL A 167      -2.643 -21.193 -12.328  1.00  0.00              
ATOM   2464  O   VAL A 167      -2.303 -22.250 -12.862  1.00  0.00              
ATOM   2465  CB  VAL A 167      -5.097 -21.183 -11.680  1.00  0.00              
ATOM   2466  CG1 VAL A 167      -6.036 -21.502 -10.515  1.00  0.00              
ATOM   2467  CG2 VAL A 167      -5.443 -19.829 -12.296  1.00  0.00              
ATOM   2468  H   VAL A 167      -4.024 -19.395 -10.117  1.00  0.00              
ATOM   2469  HA  VAL A 167      -3.493 -22.200 -10.730  1.00  0.00              
ATOM   2470  HB  VAL A 167      -5.209 -21.922 -12.473  1.00  0.00              
ATOM   2471 1HG1 VAL A 167      -7.068 -21.485 -10.865  1.00  0.00              
ATOM   2472 2HG1 VAL A 167      -5.802 -22.491 -10.120  1.00  0.00              
ATOM   2473 3HG1 VAL A 167      -5.908 -20.756  -9.730  1.00  0.00              
ATOM   2474 1HG2 VAL A 167      -6.475 -19.840 -12.646  1.00  0.00              
ATOM   2475 2HG2 VAL A 167      -5.322 -19.048 -11.545  1.00  0.00              
ATOM   2476 3HG2 VAL A 167      -4.777 -19.631 -13.137  1.00  0.00              
ATOM   2477  N   PHE A 168      -2.174 -20.009 -12.718  1.00  0.00              
ATOM   2478  CA  PHE A 168      -1.221 -19.921 -13.815  1.00  0.00              
ATOM   2479  C   PHE A 168       0.178 -20.342 -13.359  1.00  0.00              
ATOM   2480  O   PHE A 168       0.882 -21.053 -14.082  1.00  0.00              
ATOM   2481  CB  PHE A 168      -1.198 -18.498 -14.398  1.00  0.00              
ATOM   2482  CG  PHE A 168      -2.374 -18.200 -15.300  1.00  0.00              
ATOM   2483  CD1 PHE A 168      -2.397 -18.664 -16.615  1.00  0.00              
ATOM   2484  CD2 PHE A 168      -3.472 -17.497 -14.820  1.00  0.00              
ATOM   2485  CE1 PHE A 168      -3.496 -18.436 -17.436  1.00  0.00              
ATOM   2486  CE2 PHE A 168      -4.578 -17.263 -15.630  1.00  0.00              
ATOM   2487  CZ  PHE A 168      -4.594 -17.732 -16.940  1.00  0.00              
ATOM   2488  H   PHE A 168      -2.473 -19.161 -12.257  1.00  0.00              
ATOM   2489  HA  PHE A 168      -1.509 -20.608 -14.612  1.00  0.00              
ATOM   2490 1HB  PHE A 168      -1.221 -17.762 -13.596  1.00  0.00              
ATOM   2491 2HB  PHE A 168      -0.299 -18.353 -14.996  1.00  0.00              
ATOM   2492  HD1 PHE A 168      -1.538 -19.214 -17.000  1.00  0.00              
ATOM   2493  HD2 PHE A 168      -3.461 -17.128 -13.794  1.00  0.00              
ATOM   2494  HE1 PHE A 168      -3.496 -18.807 -18.460  1.00  0.00              
ATOM   2495  HE2 PHE A 168      -5.433 -16.711 -15.240  1.00  0.00              
ATOM   2496  HZ  PHE A 168      -5.458 -17.550 -17.576  1.00  0.00              
ATOM   2497  N   PHE A 169       0.572 -19.912 -12.162  1.00  0.00              
ATOM   2498  CA  PHE A 169       1.887 -20.246 -11.623  1.00  0.00              
ATOM   2499  C   PHE A 169       1.982 -21.738 -11.294  1.00  0.00              
ATOM   2500  O   PHE A 169       2.948 -22.399 -11.669  1.00  0.00              
ATOM   2501  CB  PHE A 169       2.194 -19.405 -10.371  1.00  0.00              
ATOM   2502  CG  PHE A 169       2.864 -18.081 -10.677  1.00  0.00              
ATOM   2503  CD1 PHE A 169       2.185 -17.081 -11.374  1.00  0.00              
ATOM   2504  CD2 PHE A 169       4.182 -17.844 -10.288  1.00  0.00              
ATOM   2505  CE1 PHE A 169       2.810 -15.860 -11.684  1.00  0.00              
ATOM   2506  CE2 PHE A 169       4.817 -16.630 -10.593  1.00  0.00              
ATOM   2507  CZ  PHE A 169       4.127 -15.636 -11.294  1.00  0.00              
ATOM   2508  H   PHE A 169      -0.054 -19.340 -11.614  1.00  0.00              
ATOM   2509  HA  PHE A 169       2.656 -20.042 -12.370  1.00  0.00              
ATOM   2510 1HB  PHE A 169       1.272 -19.174  -9.839  1.00  0.00              
ATOM   2511 2HB  PHE A 169       2.867 -19.950  -9.710  1.00  0.00              
ATOM   2512  HD1 PHE A 169       1.153 -17.253 -11.681  1.00  0.00              
ATOM   2513  HD2 PHE A 169       4.721 -18.619  -9.741  1.00  0.00              
ATOM   2514  HE1 PHE A 169       2.263 -15.092 -12.229  1.00  0.00              
ATOM   2515  HE2 PHE A 169       5.849 -16.462 -10.283  1.00  0.00              
ATOM   2516  HZ  PHE A 169       4.615 -14.693 -11.535  1.00  0.00              
ATOM   2517  N   ASP A 170       0.976 -22.274 -10.611  1.00  0.00              
ATOM   2518  CA  ASP A 170       0.973 -23.696 -10.292  1.00  0.00              
ATOM   2519  C   ASP A 170       0.937 -24.543 -11.554  1.00  0.00              
ATOM   2520  O   ASP A 170       1.538 -25.617 -11.600  1.00  0.00              
ATOM   2521  CB  ASP A 170      -0.205 -24.065  -9.385  1.00  0.00              
ATOM   2522  CG  ASP A 170       0.001 -23.608  -7.952  1.00  0.00              
ATOM   2523  OD1 ASP A 170       1.148 -23.265  -7.595  1.00  0.00              
ATOM   2524  OD2 ASP A 170      -0.971 -23.606  -7.173  1.00  0.00              
ATOM   2525  H   ASP A 170       0.202 -21.700 -10.306  1.00  0.00              
ATOM   2526  HA  ASP A 170       1.893 -23.959  -9.768  1.00  0.00              
ATOM   2527 1HB  ASP A 170      -1.168 -23.721  -9.763  1.00  0.00              
ATOM   2528 2HB  ASP A 170      -0.159 -25.152  -9.443  1.00  0.00              
ATOM   2529  N   LEU A 171       0.239 -24.073 -12.587  1.00  0.00              
ATOM   2530  CA  LEU A 171       0.231 -24.821 -13.835  1.00  0.00              
ATOM   2531  C   LEU A 171       1.629 -24.802 -14.445  1.00  0.00              
ATOM   2532  O   LEU A 171       2.111 -25.829 -14.921  1.00  0.00              
ATOM   2533  CB  LEU A 171      -0.787 -24.251 -14.836  1.00  0.00              
ATOM   2534  CG  LEU A 171      -0.846 -25.002 -16.176  1.00  0.00              
ATOM   2535  CD1 LEU A 171      -1.187 -26.476 -15.909  1.00  0.00              
ATOM   2536  CD2 LEU A 171      -1.893 -24.366 -17.129  1.00  0.00              
ATOM   2537  H   LEU A 171      -0.284 -23.212 -12.526  1.00  0.00              
ATOM   2538  HA  LEU A 171      -0.027 -25.861 -13.636  1.00  0.00              
ATOM   2539 1HB  LEU A 171      -1.702 -24.414 -14.270  1.00  0.00              
ATOM   2540 2HB  LEU A 171      -0.642 -23.182 -14.994  1.00  0.00              
ATOM   2541  HG  LEU A 171       0.129 -24.893 -16.652  1.00  0.00              
ATOM   2542 1HD1 LEU A 171      -1.231 -27.018 -16.854  1.00  0.00              
ATOM   2543 2HD1 LEU A 171      -0.419 -26.918 -15.274  1.00  0.00              
ATOM   2544 3HD1 LEU A 171      -2.153 -26.541 -15.409  1.00  0.00              
ATOM   2545 1HD2 LEU A 171      -1.911 -24.918 -18.069  1.00  0.00              
ATOM   2546 2HD2 LEU A 171      -2.879 -24.405 -16.665  1.00  0.00              
ATOM   2547 3HD2 LEU A 171      -1.624 -23.327 -17.324  1.00  0.00              
ATOM   2548  N   MET A 172       2.286 -23.644 -14.423  1.00  0.00              
ATOM   2549  CA  MET A 172       3.641 -23.556 -14.970  1.00  0.00              
ATOM   2550  C   MET A 172       4.601 -24.455 -14.185  1.00  0.00              
ATOM   2551  O   MET A 172       5.582 -24.951 -14.730  1.00  0.00              
ATOM   2552  CB  MET A 172       4.170 -22.112 -14.939  1.00  0.00              
ATOM   2553  CG  MET A 172       3.540 -21.162 -15.952  1.00  0.00              
ATOM   2554  SD  MET A 172       4.412 -19.560 -16.025  1.00  0.00              
ATOM   2555  CE  MET A 172       3.883 -18.812 -14.486  1.00  0.00              
ATOM   2556  H   MET A 172       1.859 -22.817 -14.031  1.00  0.00              
ATOM   2557  HA  MET A 172       3.649 -23.910 -16.001  1.00  0.00              
ATOM   2558 1HB  MET A 172       3.991 -21.730 -13.935  1.00  0.00              
ATOM   2559 2HB  MET A 172       5.245 -22.163 -15.122  1.00  0.00              
ATOM   2560 1HG  MET A 172       3.573 -21.638 -16.931  1.00  0.00              
ATOM   2561 2HG  MET A 172       2.502 -20.998 -15.661  1.00  0.00              
ATOM   2562 1HE  MET A 172       4.335 -17.825 -14.386  1.00  0.00              
ATOM   2563 2HE  MET A 172       2.796 -18.717 -14.481  1.00  0.00              
ATOM   2564 3HE  MET A 172       4.196 -19.440 -13.651  1.00  0.00              
ATOM   2565  N   ARG A 173       4.323 -24.651 -12.903  1.00  0.00              
ATOM   2566  CA  ARG A 173       5.133 -25.550 -12.099  1.00  0.00              
ATOM   2567  C   ARG A 173       4.901 -26.985 -12.552  1.00  0.00              
ATOM   2568  O   ARG A 173       5.831 -27.780 -12.604  1.00  0.00              
ATOM   2569  CB  ARG A 173       4.800 -25.388 -10.611  1.00  0.00              
ATOM   2570  CG  ARG A 173       5.282 -24.070 -10.039  1.00  0.00              
ATOM   2571  CD  ARG A 173       5.030 -23.967  -8.538  1.00  0.00              
ATOM   2572  NE  ARG A 173       5.499 -22.683  -8.019  1.00  0.00              
ATOM   2573  CZ  ARG A 173       4.708 -21.658  -7.713  1.00  0.00              
ATOM   2574  NH1 ARG A 173       3.389 -21.757  -7.864  1.00  0.00              
ATOM   2575  NH2 ARG A 173       5.240 -20.527  -7.268  1.00  0.00              
ATOM   2576  H   ARG A 173       3.542 -24.176 -12.474  1.00  0.00              
ATOM   2577  HA  ARG A 173       6.190 -25.325 -12.245  1.00  0.00              
ATOM   2578 1HB  ARG A 173       3.718 -25.467 -10.518  1.00  0.00              
ATOM   2579 2HB  ARG A 173       5.271 -26.220 -10.088  1.00  0.00              
ATOM   2580 1HG  ARG A 173       6.353 -23.981 -10.226  1.00  0.00              
ATOM   2581 2HG  ARG A 173       4.757 -23.260 -10.545  1.00  0.00              
ATOM   2582 1HD  ARG A 173       3.961 -24.061  -8.351  1.00  0.00              
ATOM   2583 2HD  ARG A 173       5.560 -24.775  -8.034  1.00  0.00              
ATOM   2584  HE  ARG A 173       6.442 -22.375  -7.817  1.00  0.00              
ATOM   2585 1HH1 ARG A 173       2.986 -22.616  -8.213  1.00  0.00              
ATOM   2586 2HH1 ARG A 173       2.797 -20.974  -7.629  1.00  0.00              
ATOM   2587 1HH2 ARG A 173       6.243 -20.451  -7.165  1.00  0.00              
ATOM   2588 2HH2 ARG A 173       4.643 -19.748  -7.036  1.00  0.00              
ATOM   2589  N   GLU A 174       3.659 -27.309 -12.895  1.00  0.00              
ATOM   2590  CA  GLU A 174       3.354 -28.640 -13.398  1.00  0.00              
ATOM   2591  C   GLU A 174       4.006 -28.830 -14.761  1.00  0.00              
ATOM   2592  O   GLU A 174       4.511 -29.912 -15.077  1.00  0.00              
ATOM   2593  CB  GLU A 174       1.842 -28.842 -13.487  1.00  0.00              
ATOM   2594  CG  GLU A 174       1.222 -29.181 -12.148  1.00  0.00              
ATOM   2595  CD  GLU A 174      -0.240 -29.541 -12.247  1.00  0.00              
ATOM   2596  OE1 GLU A 174      -0.607 -30.316 -13.155  1.00  0.00              
ATOM   2597  OE2 GLU A 174      -1.019 -29.053 -11.401  1.00  0.00              
ATOM   2598  H   GLU A 174       2.914 -26.633 -12.808  1.00  0.00              
ATOM   2599  HA  GLU A 174       3.769 -29.393 -12.727  1.00  0.00              
ATOM   2600 1HB  GLU A 174       1.420 -27.916 -13.877  1.00  0.00              
ATOM   2601 2HB  GLU A 174       1.669 -29.649 -14.200  1.00  0.00              
ATOM   2602 1HG  GLU A 174       1.738 -29.983 -11.621  1.00  0.00              
ATOM   2603 2HG  GLU A 174       1.316 -28.255 -11.581  1.00  0.00              
ATOM   2604  N   ILE A 175       4.007 -27.774 -15.567  1.00  0.00              
ATOM   2605  CA  ILE A 175       4.567 -27.858 -16.904  1.00  0.00              
ATOM   2606  C   ILE A 175       6.075 -28.056 -16.767  1.00  0.00              
ATOM   2607  O   ILE A 175       6.679 -28.872 -17.460  1.00  0.00              
ATOM   2608  CB  ILE A 175       4.271 -26.602 -17.743  1.00  0.00              
ATOM   2609  CG1 ILE A 175       2.774 -26.503 -18.047  1.00  0.00              
ATOM   2610  CG2 ILE A 175       5.079 -26.621 -19.032  1.00  0.00              
ATOM   2611  CD1 ILE A 175       2.352 -25.167 -18.614  1.00  0.00              
ATOM   2612  H   ILE A 175       3.615 -26.897 -15.252  1.00  0.00              
ATOM   2613  HA  ILE A 175       4.181 -28.732 -17.428  1.00  0.00              
ATOM   2614  HB  ILE A 175       4.532 -25.718 -17.163  1.00  0.00              
ATOM   2615 1HG1 ILE A 175       2.535 -27.292 -18.760  1.00  0.00              
ATOM   2616 2HG1 ILE A 175       2.241 -26.686 -17.114  1.00  0.00              
ATOM   2617 1HG2 ILE A 175       4.857 -25.726 -19.613  1.00  0.00              
ATOM   2618 2HG2 ILE A 175       6.142 -26.645 -18.794  1.00  0.00              
ATOM   2619 3HG2 ILE A 175       4.817 -27.505 -19.613  1.00  0.00              
ATOM   2620 1HD1 ILE A 175       1.279 -25.173 -18.804  1.00  0.00              
ATOM   2621 2HD1 ILE A 175       2.590 -24.377 -17.901  1.00  0.00              
ATOM   2622 3HD1 ILE A 175       2.883 -24.984 -19.548  1.00  0.00              
ATOM   2623  N   ARG A 176       6.669 -27.287 -15.861  1.00  0.00              
ATOM   2624  CA  ARG A 176       8.090 -27.389 -15.561  1.00  0.00              
ATOM   2625  C   ARG A 176       8.432 -28.823 -15.162  1.00  0.00              
ATOM   2626  O   ARG A 176       9.375 -29.412 -15.688  1.00  0.00              
ATOM   2627  CB  ARG A 176       8.536 -26.384 -14.509  1.00  0.00              
ATOM   2628  CG  ARG A 176      10.017 -26.429 -14.169  1.00  0.00              
ATOM   2629  CD  ARG A 176      10.480 -25.319 -13.298  1.00  0.00              
ATOM   2630  NE  ARG A 176       9.847 -25.277 -11.989  1.00  0.00              
ATOM   2631  CZ  ARG A 176       9.813 -24.192 -11.190  1.00  0.00              
ATOM   2632  NH1 ARG A 176      10.404 -23.072 -11.543  1.00  0.00              
ATOM   2633  NH2 ARG A 176       9.189 -24.291 -10.030  1.00  0.00              
ATOM   2634  H   ARG A 176       6.109 -26.608 -15.365  1.00  0.00              
ATOM   2635  HA  ARG A 176       8.673 -27.150 -16.451  1.00  0.00              
ATOM   2636 1HB  ARG A 176       8.284 -25.395 -14.888  1.00  0.00              
ATOM   2637 2HB  ARG A 176       7.956 -26.587 -13.609  1.00  0.00              
ATOM   2638 1HG  ARG A 176      10.227 -27.368 -13.657  1.00  0.00              
ATOM   2639 2HG  ARG A 176      10.587 -26.388 -15.098  1.00  0.00              
ATOM   2640 1HD  ARG A 176      11.553 -25.418 -13.138  1.00  0.00              
ATOM   2641 2HD  ARG A 176      10.272 -24.371 -13.792  1.00  0.00              
ATOM   2642  HE  ARG A 176       9.356 -26.004 -11.487  1.00  0.00              
ATOM   2643 1HH1 ARG A 176      10.893 -23.019 -12.426  1.00  0.00              
ATOM   2644 2HH1 ARG A 176      10.368 -22.271 -10.931  1.00  0.00              
ATOM   2645 1HH2 ARG A 176       8.755 -25.165  -9.766  1.00  0.00              
ATOM   2646 2HH2 ARG A 176       9.149 -23.494  -9.412  1.00  0.00              
ATOM   2647  N   ALA A 177       7.660 -29.378 -14.232  1.00  0.00              
ATOM   2648  CA  ALA A 177       7.914 -30.722 -13.735  1.00  0.00              
ATOM   2649  C   ALA A 177       7.860 -31.697 -14.901  1.00  0.00              
ATOM   2650  O   ALA A 177       8.708 -32.580 -15.028  1.00  0.00              
ATOM   2651  CB  ALA A 177       6.872 -31.102 -12.691  1.00  0.00              
ATOM   2652  H   ALA A 177       6.878 -28.856 -13.861  1.00  0.00              
ATOM   2653  HA  ALA A 177       8.913 -30.751 -13.300  1.00  0.00              
ATOM   2654 1HB  ALA A 177       7.074 -32.109 -12.327  1.00  0.00              
ATOM   2655 2HB  ALA A 177       6.918 -30.400 -11.859  1.00  0.00              
ATOM   2656 3HB  ALA A 177       5.880 -31.070 -13.139  1.00  0.00              
ATOM   2657  N   ARG A 178       6.862 -31.513 -15.758  1.00  0.00              
ATOM   2658  CA  ARG A 178       6.667 -32.374 -16.914  1.00  0.00              
ATOM   2659  C   ARG A 178       7.796 -32.238 -17.933  1.00  0.00              
ATOM   2660  O   ARG A 178       8.174 -33.210 -18.583  1.00  0.00              
ATOM   2661  CB  ARG A 178       5.308 -32.149 -17.562  1.00  0.00              
ATOM   2662  CG  ARG A 178       4.992 -33.078 -18.724  1.00  0.00              
ATOM   2663  CD  ARG A 178       5.003 -34.521 -18.374  1.00  0.00              
ATOM   2664  NE  ARG A 178       4.708 -35.412 -19.485  1.00  0.00              
ATOM   2665  CZ  ARG A 178       4.910 -36.744 -19.472  1.00  0.00              
ATOM   2666  NH1 ARG A 178       5.442 -37.338 -18.427  1.00  0.00              
ATOM   2667  NH2 ARG A 178       4.582 -37.436 -20.549  1.00  0.00              
ATOM   2668  H   ARG A 178       6.219 -30.750 -15.599  1.00  0.00              
ATOM   2669  HA  ARG A 178       6.673 -33.419 -16.601  1.00  0.00              
ATOM   2670 1HB  ARG A 178       4.559 -32.280 -16.783  1.00  0.00              
ATOM   2671 2HB  ARG A 178       5.291 -31.117 -17.913  1.00  0.00              
ATOM   2672 1HG  ARG A 178       4.000 -32.832 -19.104  1.00  0.00              
ATOM   2673 2HG  ARG A 178       5.732 -32.915 -19.508  1.00  0.00              
ATOM   2674 1HD  ARG A 178       5.991 -34.787 -17.997  1.00  0.00              
ATOM   2675 2HD  ARG A 178       4.258 -34.704 -17.601  1.00  0.00              
ATOM   2676  HE  ARG A 178       4.325 -35.201 -20.397  1.00  0.00              
ATOM   2677 1HH1 ARG A 178       5.704 -36.793 -17.618  1.00  0.00              
ATOM   2678 2HH1 ARG A 178       5.586 -38.338 -18.437  1.00  0.00              
ATOM   2679 1HH2 ARG A 178       4.191 -36.961 -21.351  1.00  0.00              
ATOM   2680 2HH2 ARG A 178       4.724 -38.435 -20.566  1.00  0.00              
ATOM   2681  N   LYS A 179       8.334 -31.031 -18.073  1.00  0.00              
ATOM   2682  CA  LYS A 179       9.491 -30.816 -18.934  1.00  0.00              
ATOM   2683  C   LYS A 179      10.749 -31.493 -18.394  1.00  0.00              
ATOM   2684  O   LYS A 179      11.603 -31.925 -19.163  1.00  0.00              
ATOM   2685  CB  LYS A 179       9.738 -29.315 -19.128  1.00  0.00              
ATOM   2686  CG  LYS A 179       8.728 -28.643 -20.056  1.00  0.00              
ATOM   2687  CD  LYS A 179       8.916 -27.129 -20.128  1.00  0.00              
ATOM   2688  CE  LYS A 179       8.016 -26.516 -21.206  1.00  0.00              
ATOM   2689  NZ  LYS A 179       7.987 -25.023 -21.175  1.00  0.00              
ATOM   2690  H   LYS A 179       7.938 -30.245 -17.576  1.00  0.00              
ATOM   2691  HA  LYS A 179       9.310 -31.261 -19.913  1.00  0.00              
ATOM   2692 1HB  LYS A 179       9.695 -28.854 -18.141  1.00  0.00              
ATOM   2693 2HB  LYS A 179      10.743 -29.206 -19.535  1.00  0.00              
ATOM   2694 1HG  LYS A 179       8.846 -29.062 -21.056  1.00  0.00              
ATOM   2695 2HG  LYS A 179       7.724 -28.857 -19.689  1.00  0.00              
ATOM   2696 1HD  LYS A 179       8.668 -26.702 -19.155  1.00  0.00              
ATOM   2697 2HD  LYS A 179       9.960 -26.919 -20.360  1.00  0.00              
ATOM   2698 1HE  LYS A 179       8.380 -26.839 -22.180  1.00  0.00              
ATOM   2699 2HE  LYS A 179       7.002 -26.888 -21.057  1.00  0.00              
ATOM   2700 1HZ  LYS A 179       7.379 -24.683 -21.906  1.00  0.00              
ATOM   2701 2HZ  LYS A 179       7.642 -24.712 -20.277  1.00  0.00              
ATOM   2702 3HZ  LYS A 179       8.920 -24.666 -21.319  1.00  0.00              
ATOM   2703  N   MET A 180      10.863 -31.584 -17.071  1.00  0.00              
ATOM   2704  CA  MET A 180      11.974 -32.308 -16.460  1.00  0.00              
ATOM   2705  C   MET A 180      11.830 -33.782 -16.795  1.00  0.00              
ATOM   2706  O   MET A 180      12.803 -34.462 -17.110  1.00  0.00              
ATOM   2707  CB  MET A 180      12.003 -32.095 -14.947  1.00  0.00              
ATOM   2708  CG  MET A 180      12.376 -30.684 -14.517  1.00  0.00              
ATOM   2709  SD  MET A 180      12.294 -30.458 -12.729  1.00  0.00              
ATOM   2710  CE  MET A 180      13.698 -31.436 -12.200  1.00  0.00              
ATOM   2711  H   MET A 180      10.173 -31.148 -16.477  1.00  0.00              
ATOM   2712  HA  MET A 180      12.919 -31.954 -16.872  1.00  0.00              
ATOM   2713 1HB  MET A 180      11.009 -32.338 -14.574  1.00  0.00              
ATOM   2714 2HB  MET A 180      12.727 -32.802 -14.541  1.00  0.00              
ATOM   2715 1HG  MET A 180      13.391 -30.482 -14.857  1.00  0.00              
ATOM   2716 2HG  MET A 180      11.686 -29.989 -14.997  1.00  0.00              
ATOM   2717 1HE  MET A 180      13.781 -31.395 -11.114  1.00  0.00              
ATOM   2718 2HE  MET A 180      13.560 -32.470 -12.516  1.00  0.00              
ATOM   2719 3HE  MET A 180      14.608 -31.037 -12.649  1.00  0.00              
ATOM   2720  N   GLU A 181      10.591 -34.257 -16.726  1.00  0.00              
ATOM   2721  CA  GLU A 181      10.244 -35.623 -17.087  1.00  0.00              
ATOM   2722  C   GLU A 181      10.464 -35.927 -18.566  1.00  0.00              
ATOM   2723  O   GLU A 181      10.853 -37.038 -18.924  1.00  0.00              
ATOM   2724  CB  GLU A 181       8.787 -35.905 -16.715  1.00  0.00              
ATOM   2725  CG  GLU A 181       8.529 -36.005 -15.218  1.00  0.00              
ATOM   2726  CD  GLU A 181       7.064 -36.178 -14.926  1.00  0.00              
ATOM   2727  OE1 GLU A 181       6.287 -36.152 -15.850  1.00  0.00              
ATOM   2728  OE2 GLU A 181       6.731 -36.449 -13.797  1.00  0.00              
ATOM   2729  H   GLU A 181       9.864 -33.632 -16.406  1.00  0.00              
ATOM   2730  HA  GLU A 181      10.888 -36.322 -16.552  1.00  0.00              
ATOM   2731 1HB  GLU A 181       8.189 -35.094 -17.132  1.00  0.00              
ATOM   2732 2HB  GLU A 181       8.510 -36.844 -17.194  1.00  0.00              
ATOM   2733 1HG  GLU A 181       9.091 -36.803 -14.734  1.00  0.00              
ATOM   2734 2HG  GLU A 181       8.863 -35.042 -14.835  1.00  0.00              
ATOM   2735  N   ASP A 182      10.213 -34.938 -19.416  1.00  0.00              
ATOM   2736  CA  ASP A 182      10.384 -35.097 -20.857  1.00  0.00              
ATOM   2737  C   ASP A 182      11.806 -34.858 -21.356  1.00  0.00              
ATOM   2738  O   ASP A 182      12.110 -35.130 -22.517  1.00  0.00              
ATOM   2739  CB  ASP A 182       9.427 -34.157 -21.594  1.00  0.00              
ATOM   2740  CG  ASP A 182       7.963 -34.568 -21.524  1.00  0.00              
ATOM   2741  OD1 ASP A 182       7.698 -35.689 -21.158  1.00  0.00              
ATOM   2742  OD2 ASP A 182       7.120 -33.718 -21.682  1.00  0.00              
ATOM   2743  H   ASP A 182       9.894 -34.051 -19.054  1.00  0.00              
ATOM   2744  HA  ASP A 182      10.165 -36.126 -21.143  1.00  0.00              
ATOM   2745 1HB  ASP A 182       9.526 -33.113 -21.294  1.00  0.00              
ATOM   2746 2HB  ASP A 182       9.789 -34.277 -22.616  1.00  0.00              
ATOM   2747  N   SER A 183      12.674 -34.350 -20.492  1.00  0.00              
ATOM   2748  CA  SER A 183      14.045 -34.074 -20.896  1.00  0.00              
ATOM   2749  C   SER A 183      15.047 -34.688 -19.930  1.00  0.00              
ATOM   2750  O   SER A 183      15.774 -35.610 -20.359  1.00  0.00              
ATOM   2751  OXT SER A 183      15.118 -34.284 -18.802  1.00  0.00              
ATOM   2752  CB  SER A 183      14.264 -32.577 -21.001  1.00  0.00              
ATOM   2753  OG  SER A 183      15.577 -32.262 -21.377  1.00  0.00              
ATOM   2754  H   SER A 183      12.391 -34.150 -19.543  1.00  0.00              
ATOM   2755  HA  SER A 183      14.270 -34.398 -21.913  1.00  0.00              
ATOM   2756 1HB  SER A 183      13.576 -32.176 -21.744  1.00  0.00              
ATOM   2757 2HB  SER A 183      14.055 -32.125 -20.032  1.00  0.00              
ATOM   2758  HG  SER A 183      15.674 -31.309 -21.432  1.00  0.00              
ATOM   2759  N   SER C   4       8.288  11.478 -26.815  1.00  0.00              
ATOM   2760  CA  SER C   4       7.471  11.655 -25.579  1.00  0.00              
ATOM   2761  C   SER C   4       7.245  10.302 -24.905  1.00  0.00              
ATOM   2762  O   SER C   4       7.996   9.912 -24.007  1.00  0.00              
ATOM   2763  CB  SER C   4       6.142  12.311 -25.897  1.00  0.00              
ATOM   2764  OG  SER C   4       6.300  13.624 -26.359  1.00  0.00              
ATOM   2765 1H   SER C   4       7.916  11.751 -27.703  1.00  0.00              
ATOM   2766 2H   SER C   4       9.170  11.940 -26.902  1.00  0.00              
ATOM   2767 3H   SER C   4       8.597  10.566 -27.084  1.00  0.00              
ATOM   2768  HA  SER C   4       7.897  12.373 -24.878  1.00  0.00              
ATOM   2769 1HB  SER C   4       5.637  11.723 -26.665  1.00  0.00              
ATOM   2770 2HB  SER C   4       5.534  12.323 -24.994  1.00  0.00              
ATOM   2771  HG  SER C   4       5.437  14.003 -26.549  1.00  0.00              
ATOM   2772  N   ARG C   5       6.212   9.591 -25.347  1.00  0.00              
ATOM   2773  CA  ARG C   5       5.868   8.312 -24.743  1.00  0.00              
ATOM   2774  C   ARG C   5       6.649   7.178 -25.390  1.00  0.00              
ATOM   2775  O   ARG C   5       7.449   7.396 -26.300  1.00  0.00              
ATOM   2776  CB  ARG C   5       4.366   8.043 -24.872  1.00  0.00              
ATOM   2777  CG  ARG C   5       3.484   9.117 -24.252  1.00  0.00              
ATOM   2778  CD  ARG C   5       3.658   9.198 -22.739  1.00  0.00              
ATOM   2779  NE  ARG C   5       2.805  10.229 -22.150  1.00  0.00              
ATOM   2780  CZ  ARG C   5       1.537  10.041 -21.793  1.00  0.00              
ATOM   2781  NH1 ARG C   5       0.967   8.853 -21.959  1.00  0.00              
ATOM   2782  NH2 ARG C   5       0.835  11.041 -21.277  1.00  0.00              
ATOM   2783  H   ARG C   5       5.655   9.938 -26.113  1.00  0.00              
ATOM   2784  HA  ARG C   5       6.140   8.317 -23.688  1.00  0.00              
ATOM   2785 1HB  ARG C   5       4.149   7.959 -25.934  1.00  0.00              
ATOM   2786 2HB  ARG C   5       4.172   7.087 -24.386  1.00  0.00              
ATOM   2787 1HG  ARG C   5       3.745  10.079 -24.694  1.00  0.00              
ATOM   2788 2HG  ARG C   5       2.442   8.884 -24.480  1.00  0.00              
ATOM   2789 1HD  ARG C   5       3.398   8.236 -22.302  1.00  0.00              
ATOM   2790 2HD  ARG C   5       4.697   9.431 -22.515  1.00  0.00              
ATOM   2791  HE  ARG C   5       3.018  11.194 -21.929  1.00  0.00              
ATOM   2792 1HH1 ARG C   5       1.498   8.091 -22.356  1.00  0.00              
ATOM   2793 2HH1 ARG C   5       0.004   8.716 -21.686  1.00  0.00              
ATOM   2794 1HH2 ARG C   5       1.266  11.947 -21.156  1.00  0.00              
ATOM   2795 2HH2 ARG C   5      -0.125  10.893 -21.007  1.00  0.00              
ATOM   2796  N   GLN C   6       6.411   5.962 -24.911  1.00  0.00              
ATOM   2797  CA  GLN C   6       7.052   4.792 -25.476  1.00  0.00              
ATOM   2798  C   GLN C   6       6.270   4.250 -26.667  1.00  0.00              
ATOM   2799  O   GLN C   6       5.065   4.469 -26.793  1.00  0.00              
ATOM   2800  CB  GLN C   6       7.200   3.702 -24.412  1.00  0.00              
ATOM   2801  CG  GLN C   6       8.039   4.110 -23.214  1.00  0.00              
ATOM   2802  CD  GLN C   6       9.470   4.443 -23.596  1.00  0.00              
ATOM   2803  OE1 GLN C   6      10.155   3.648 -24.244  1.00  0.00              
ATOM   2804  NE2 GLN C   6       9.929   5.622 -23.193  1.00  0.00              
ATOM   2805  H   GLN C   6       5.773   5.848 -24.137  1.00  0.00              
ATOM   2806  HA  GLN C   6       8.038   5.064 -25.855  1.00  0.00              
ATOM   2807 1HB  GLN C   6       6.193   3.441 -24.086  1.00  0.00              
ATOM   2808 2HB  GLN C   6       7.654   2.841 -24.904  1.00  0.00              
ATOM   2809 1HG  GLN C   6       7.707   4.849 -22.486  1.00  0.00              
ATOM   2810 2HG  GLN C   6       8.027   3.120 -22.757  1.00  0.00              
ATOM   2811 1HE2 GLN C   6      10.866   5.897 -23.415  1.00  0.00              
ATOM   2812 2HE2 GLN C   6       9.340   6.237 -22.668  1.00  0.00              
ATOM   2813  N   PRO C   7       6.957   3.550 -27.576  1.00  0.00              
ATOM   2814  CA  PRO C   7       6.280   2.965 -28.739  1.00  0.00              
ATOM   2815  C   PRO C   7       5.113   2.061 -28.364  1.00  0.00              
ATOM   2816  O   PRO C   7       5.214   1.229 -27.461  1.00  0.00              
ATOM   2817  CB  PRO C   7       7.392   2.180 -29.436  1.00  0.00              
ATOM   2818  CG  PRO C   7       8.648   2.929 -29.059  1.00  0.00              
ATOM   2819  CD  PRO C   7       8.405   3.262 -27.615  1.00  0.00              
ATOM   2820  HA  PRO C   7       5.823   3.723 -29.392  1.00  0.00              
ATOM   2821 1HB  PRO C   7       7.425   1.135 -29.091  1.00  0.00              
ATOM   2822 2HB  PRO C   7       7.247   2.156 -30.526  1.00  0.00              
ATOM   2823 1HG  PRO C   7       9.542   2.306 -29.202  1.00  0.00              
ATOM   2824 2HG  PRO C   7       8.779   3.825 -29.682  1.00  0.00              
ATOM   2825 1HD  PRO C   7       8.665   2.429 -26.948  1.00  0.00              
ATOM   2826 2HD  PRO C   7       8.990   4.134 -27.286  1.00  0.00              
ATOM   2827  N   PRO C   8       3.974   2.236 -29.040  1.00  0.00              
ATOM   2828  CA  PRO C   8       2.814   1.385 -28.779  1.00  0.00              
ATOM   2829  C   PRO C   8       3.231  -0.080 -28.892  1.00  0.00              
ATOM   2830  O   PRO C   8       3.947  -0.459 -29.826  1.00  0.00              
ATOM   2831  CB  PRO C   8       1.787   1.787 -29.843  1.00  0.00              
ATOM   2832  CG  PRO C   8       2.141   3.193 -30.188  1.00  0.00              
ATOM   2833  CD  PRO C   8       3.643   3.258 -30.107  1.00  0.00              
ATOM   2834  HA  PRO C   8       2.413   1.513 -27.762  1.00  0.00              
ATOM   2835 1HB  PRO C   8       1.846   1.134 -30.725  1.00  0.00              
ATOM   2836 2HB  PRO C   8       0.759   1.718 -29.458  1.00  0.00              
ATOM   2837 1HG  PRO C   8       1.787   3.456 -31.196  1.00  0.00              
ATOM   2838 2HG  PRO C   8       1.677   3.903 -29.487  1.00  0.00              
ATOM   2839 1HD  PRO C   8       4.123   3.003 -31.063  1.00  0.00              
ATOM   2840 2HD  PRO C   8       4.002   4.259 -29.826  1.00  0.00              
ATOM   2841  N   LEU C   9       2.782  -0.894 -27.945  1.00  0.00              
ATOM   2842  CA  LEU C   9       3.104  -2.315 -27.951  1.00  0.00              
ATOM   2843  C   LEU C   9       1.811  -3.119 -27.845  1.00  0.00              
ATOM   2844  O   LEU C   9       1.163  -3.124 -26.803  1.00  0.00              
ATOM   2845  CB  LEU C   9       4.061  -2.662 -26.803  1.00  0.00              
ATOM   2846  CG  LEU C   9       4.447  -4.143 -26.700  1.00  0.00              
ATOM   2847  CD1 LEU C   9       5.190  -4.578 -27.956  1.00  0.00              
ATOM   2848  CD2 LEU C   9       5.306  -4.359 -25.464  1.00  0.00              
ATOM   2849  H   LEU C   9       2.204  -0.525 -27.202  1.00  0.00              
ATOM   2850  HA  LEU C   9       3.582  -2.577 -28.894  1.00  0.00              
ATOM   2851 1HB  LEU C   9       4.923  -2.071 -27.109  1.00  0.00              
ATOM   2852 2HB  LEU C   9       3.691  -2.297 -25.845  1.00  0.00              
ATOM   2853  HG  LEU C   9       3.525  -4.710 -26.568  1.00  0.00              
ATOM   2854 1HD1 LEU C   9       5.460  -5.631 -27.872  1.00  0.00              
ATOM   2855 2HD1 LEU C   9       4.549  -4.436 -28.825  1.00  0.00              
ATOM   2856 3HD1 LEU C   9       6.093  -3.980 -28.069  1.00  0.00              
ATOM   2857 1HD2 LEU C   9       5.580  -5.411 -25.389  1.00  0.00              
ATOM   2858 2HD2 LEU C   9       6.210  -3.754 -25.537  1.00  0.00              
ATOM   2859 3HD2 LEU C   9       4.746  -4.068 -24.574  1.00  0.00              
ATOM   2860  N   VAL C  10       1.435  -3.800 -28.921  1.00  0.00              
ATOM   2861  CA  VAL C  10       0.267  -4.658 -28.868  1.00  0.00              
ATOM   2862  C   VAL C  10       0.685  -5.991 -28.258  1.00  0.00              
ATOM   2863  O   VAL C  10       1.712  -6.565 -28.641  1.00  0.00              
ATOM   2864  CB  VAL C  10      -0.328  -4.864 -30.269  1.00  0.00              
ATOM   2865  CG1 VAL C  10      -1.474  -5.873 -30.221  1.00  0.00              
ATOM   2866  CG2 VAL C  10      -0.816  -3.515 -30.803  1.00  0.00              
ATOM   2867  H   VAL C  10       1.953  -3.728 -29.784  1.00  0.00              
ATOM   2868  HA  VAL C  10      -0.502  -4.241 -28.217  1.00  0.00              
ATOM   2869  HB  VAL C  10       0.457  -5.219 -30.937  1.00  0.00              
ATOM   2870 1HG1 VAL C  10      -1.883  -6.007 -31.223  1.00  0.00              
ATOM   2871 2HG1 VAL C  10      -1.101  -6.826 -29.850  1.00  0.00              
ATOM   2872 3HG1 VAL C  10      -2.254  -5.503 -29.556  1.00  0.00              
ATOM   2873 1HG2 VAL C  10      -1.239  -3.647 -31.797  1.00  0.00              
ATOM   2874 2HG2 VAL C  10      -1.579  -3.114 -30.135  1.00  0.00              
ATOM   2875 3HG2 VAL C  10       0.022  -2.819 -30.855  1.00  0.00              
ATOM   2876  N   THR C  11      -0.110  -6.475 -27.307  1.00  0.00              
ATOM   2877  CA  THR C  11       0.223  -7.692 -26.579  1.00  0.00              
ATOM   2878  C   THR C  11      -0.915  -8.713 -26.534  1.00  0.00              
ATOM   2879  O   THR C  11      -0.742  -9.798 -25.994  1.00  0.00              
ATOM   2880  CB  THR C  11       0.644  -7.364 -25.134  1.00  0.00              
ATOM   2881  OG1 THR C  11      -0.436  -6.709 -24.456  1.00  0.00              
ATOM   2882  CG2 THR C  11       1.866  -6.458 -25.128  1.00  0.00              
ATOM   2883  H   THR C  11      -0.966  -5.987 -27.084  1.00  0.00              
ATOM   2884  HA  THR C  11       1.042  -8.209 -27.080  1.00  0.00              
ATOM   2885  HB  THR C  11       0.878  -8.293 -24.614  1.00  0.00              
ATOM   2886  HG1 THR C  11      -0.309  -6.784 -23.507  1.00  0.00              
ATOM   2887 1HG2 THR C  11       2.148  -6.238 -24.098  1.00  0.00              
ATOM   2888 2HG2 THR C  11       2.692  -6.958 -25.633  1.00  0.00              
ATOM   2889 3HG2 THR C  11       1.632  -5.529 -25.647  1.00  0.00              
ATOM   2890  N   GLY C  12      -2.076  -8.356 -27.077  1.00  0.00              
ATOM   2891  CA  GLY C  12      -3.171  -9.309 -27.184  1.00  0.00              
ATOM   2892  C   GLY C  12      -4.054  -9.000 -28.382  1.00  0.00              
ATOM   2893  O   GLY C  12      -4.180  -7.844 -28.759  1.00  0.00              
ATOM   2894  H   GLY C  12      -2.205  -7.417 -27.424  1.00  0.00              
ATOM   2895 1HA  GLY C  12      -2.760 -10.313 -27.296  1.00  0.00              
ATOM   2896 2HA  GLY C  12      -3.773  -9.263 -26.277  1.00  0.00              
ATOM   2897  N   ILE C  13      -4.663 -10.025 -28.975  1.00  0.00              
ATOM   2898  CA  ILE C  13      -5.553  -9.843 -30.120  1.00  0.00              
ATOM   2899  C   ILE C  13      -6.714 -10.832 -29.989  1.00  0.00              
ATOM   2900  O   ILE C  13      -6.506 -12.021 -29.714  1.00  0.00              
ATOM   2901  CB  ILE C  13      -4.830 -10.057 -31.462  1.00  0.00              
ATOM   2902  CG1 ILE C  13      -5.773  -9.756 -32.630  1.00  0.00              
ATOM   2903  CG2 ILE C  13      -4.297 -11.478 -31.557  1.00  0.00              
ATOM   2904  CD1 ILE C  13      -6.020  -8.281 -32.850  1.00  0.00              
ATOM   2905  H   ILE C  13      -4.502 -10.957 -28.620  1.00  0.00              
ATOM   2906  HA  ILE C  13      -5.993  -8.846 -30.109  1.00  0.00              
ATOM   2907  HB  ILE C  13      -4.003  -9.352 -31.536  1.00  0.00              
ATOM   2908 1HG1 ILE C  13      -5.327 -10.188 -33.526  1.00  0.00              
ATOM   2909 2HG1 ILE C  13      -6.719 -10.256 -32.420  1.00  0.00              
ATOM   2910 1HG2 ILE C  13      -3.789 -11.613 -32.512  1.00  0.00              
ATOM   2911 2HG2 ILE C  13      -3.594 -11.658 -30.745  1.00  0.00              
ATOM   2912 3HG2 ILE C  13      -5.124 -12.184 -31.484  1.00  0.00              
ATOM   2913 1HD1 ILE C  13      -6.698  -8.147 -33.694  1.00  0.00              
ATOM   2914 2HD1 ILE C  13      -6.468  -7.849 -31.955  1.00  0.00              
ATOM   2915 3HD1 ILE C  13      -5.076  -7.781 -33.062  1.00  0.00              
ATOM   2916  N   SER C  14      -7.936 -10.338 -30.174  1.00  0.00              
ATOM   2917  CA  SER C  14      -9.128 -11.173 -30.091  1.00  0.00              
ATOM   2918  C   SER C  14     -10.208 -10.802 -31.105  1.00  0.00              
ATOM   2919  O   SER C  14     -10.738  -9.693 -31.069  1.00  0.00              
ATOM   2920  CB  SER C  14      -9.695 -11.102 -28.686  1.00  0.00              
ATOM   2921  OG  SER C  14     -10.976 -11.664 -28.606  1.00  0.00              
ATOM   2922  H   SER C  14      -8.039  -9.353 -30.378  1.00  0.00              
ATOM   2923  HA  SER C  14      -8.918 -12.238 -30.194  1.00  0.00              
ATOM   2924 1HB  SER C  14      -9.028 -11.641 -28.014  1.00  0.00              
ATOM   2925 2HB  SER C  14      -9.746 -10.057 -28.383  1.00  0.00              
ATOM   2926  HG  SER C  14     -10.937 -12.587 -28.867  1.00  0.00              
ATOM   2927  N   PRO C  15     -10.545 -11.724 -32.031  1.00  0.00              
ATOM   2928  CA  PRO C  15      -9.972 -13.065 -32.205  1.00  0.00              
ATOM   2929  C   PRO C  15      -8.591 -12.960 -32.844  1.00  0.00              
ATOM   2930  O   PRO C  15      -8.266 -11.931 -33.430  1.00  0.00              
ATOM   2931  CB  PRO C  15     -10.973 -13.741 -33.137  1.00  0.00              
ATOM   2932  CG  PRO C  15     -11.386 -12.590 -34.015  1.00  0.00              
ATOM   2933  CD  PRO C  15     -11.595 -11.476 -32.997  1.00  0.00              
ATOM   2934  HA  PRO C  15      -9.822 -13.591 -31.250  1.00  0.00              
ATOM   2935 1HB  PRO C  15     -10.508 -14.562 -33.702  1.00  0.00              
ATOM   2936 2HB  PRO C  15     -11.817 -14.173 -32.577  1.00  0.00              
ATOM   2937 1HG  PRO C  15     -10.605 -12.351 -34.752  1.00  0.00              
ATOM   2938 2HG  PRO C  15     -12.299 -12.828 -34.579  1.00  0.00              
ATOM   2939 1HD  PRO C  15     -11.490 -10.478 -33.446  1.00  0.00              
ATOM   2940 2HD  PRO C  15     -12.591 -11.518 -32.534  1.00  0.00              
ATOM   2941  N   ASN C  16      -7.787 -14.018 -32.754  1.00  0.00              
ATOM   2942  CA  ASN C  16      -6.445 -13.989 -33.332  1.00  0.00              
ATOM   2943  C   ASN C  16      -6.413 -14.318 -34.831  1.00  0.00              
ATOM   2944  O   ASN C  16      -5.351 -14.343 -35.455  1.00  0.00              
ATOM   2945  CB  ASN C  16      -5.520 -14.930 -32.582  1.00  0.00              
ATOM   2946  CG  ASN C  16      -5.893 -16.380 -32.716  1.00  0.00              
ATOM   2947  OD1 ASN C  16      -6.870 -16.731 -33.387  1.00  0.00              
ATOM   2948  ND2 ASN C  16      -5.170 -17.216 -32.015  1.00  0.00              
ATOM   2949  H   ASN C  16      -8.103 -14.854 -32.283  1.00  0.00              
ATOM   2950  HA  ASN C  16      -6.032 -12.982 -33.257  1.00  0.00              
ATOM   2951 1HB  ASN C  16      -4.437 -14.830 -32.663  1.00  0.00              
ATOM   2952 2HB  ASN C  16      -5.845 -14.572 -31.604  1.00  0.00              
ATOM   2953 1HD2 ASN C  16      -5.361 -18.197 -32.056  1.00  0.00              
ATOM   2954 2HD2 ASN C  16      -4.427 -16.874 -31.441  1.00  0.00              
ATOM   2955  N   GLU C  17      -7.580 -14.568 -35.404  1.00  0.00              
ATOM   2956  CA  GLU C  17      -7.669 -14.916 -36.816  1.00  0.00              
ATOM   2957  C   GLU C  17      -9.048 -14.525 -37.301  1.00  0.00              
ATOM   2958  O   GLU C  17      -9.997 -14.460 -36.515  1.00  0.00              
ATOM   2959  CB  GLU C  17      -7.414 -16.407 -37.046  1.00  0.00              
ATOM   2960  CG  GLU C  17      -8.486 -17.324 -36.475  1.00  0.00              
ATOM   2961  CD  GLU C  17      -8.135 -18.771 -36.683  1.00  0.00              
ATOM   2962  OE1 GLU C  17      -7.973 -19.167 -37.813  1.00  0.00              
ATOM   2963  OE2 GLU C  17      -7.918 -19.455 -35.711  1.00  0.00              
ATOM   2964  H   GLU C  17      -8.427 -14.518 -34.856  1.00  0.00              
ATOM   2965  HA  GLU C  17      -6.926 -14.354 -37.383  1.00  0.00              
ATOM   2966 1HB  GLU C  17      -7.346 -16.556 -38.124  1.00  0.00              
ATOM   2967 2HB  GLU C  17      -6.454 -16.641 -36.585  1.00  0.00              
ATOM   2968 1HG  GLU C  17      -8.689 -17.149 -35.419  1.00  0.00              
ATOM   2969 2HG  GLU C  17      -9.371 -17.078 -37.060  1.00  0.00              
ATOM   2970  N   GLY C  18      -9.160 -14.273 -38.601  1.00  0.00              
ATOM   2971  CA  GLY C  18     -10.440 -13.894 -39.156  1.00  0.00              
ATOM   2972  C   GLY C  18     -10.336 -13.388 -40.576  1.00  0.00              
ATOM   2973  O   GLY C  18      -9.255 -13.047 -41.062  1.00  0.00              
ATOM   2974  H   GLY C  18      -8.358 -14.342 -39.211  1.00  0.00              
ATOM   2975 1HA  GLY C  18     -11.100 -14.761 -39.152  1.00  0.00              
ATOM   2976 2HA  GLY C  18     -10.874 -13.104 -38.545  1.00  0.00              
ATOM   2977  N   ILE C  19     -11.480 -13.346 -41.242  1.00  0.00              
ATOM   2978  CA  ILE C  19     -11.553 -13.029 -42.656  1.00  0.00              
ATOM   2979  C   ILE C  19     -11.570 -11.512 -42.814  1.00  0.00              
ATOM   2980  O   ILE C  19     -11.767 -10.782 -41.842  1.00  0.00              
ATOM   2981  CB  ILE C  19     -12.800 -13.640 -43.322  1.00  0.00              
ATOM   2982  CG1 ILE C  19     -14.075 -13.029 -42.732  1.00  0.00              
ATOM   2983  CG2 ILE C  19     -12.804 -15.151 -43.158  1.00  0.00              
ATOM   2984  CD1 ILE C  19     -15.330 -13.381 -43.497  1.00  0.00              
ATOM   2985  H   ILE C  19     -12.331 -13.545 -40.737  1.00  0.00              
ATOM   2986  HA  ILE C  19     -10.663 -13.381 -43.175  1.00  0.00              
ATOM   2987  HB  ILE C  19     -12.794 -13.388 -44.383  1.00  0.00              
ATOM   2988 1HG1 ILE C  19     -14.161 -13.390 -41.706  1.00  0.00              
ATOM   2989 2HG1 ILE C  19     -13.943 -11.948 -42.726  1.00  0.00              
ATOM   2990 1HG2 ILE C  19     -13.691 -15.567 -43.634  1.00  0.00              
ATOM   2991 2HG2 ILE C  19     -11.912 -15.571 -43.624  1.00  0.00              
ATOM   2992 3HG2 ILE C  19     -12.810 -15.403 -42.098  1.00  0.00              
ATOM   2993 1HD1 ILE C  19     -16.191 -12.913 -43.018  1.00  0.00              
ATOM   2994 2HD1 ILE C  19     -15.244 -13.021 -44.522  1.00  0.00              
ATOM   2995 3HD1 ILE C  19     -15.462 -14.462 -43.502  1.00  0.00              
ATOM   2996  N   PRO C  20     -11.348 -11.014 -44.040  1.00  0.00              
ATOM   2997  CA  PRO C  20     -11.454  -9.574 -44.261  1.00  0.00              
ATOM   2998  C   PRO C  20     -12.781  -9.021 -43.739  1.00  0.00              
ATOM   2999  O   PRO C  20     -13.837  -9.653 -43.867  1.00  0.00              
ATOM   3000  CB  PRO C  20     -11.314  -9.453 -45.772  1.00  0.00              
ATOM   3001  CG  PRO C  20     -10.421 -10.617 -46.100  1.00  0.00              
ATOM   3002  CD  PRO C  20     -11.018 -11.717 -45.250  1.00  0.00              
ATOM   3003  HA  PRO C  20     -10.683  -9.002 -43.724  1.00  0.00              
ATOM   3004 1HB  PRO C  20     -12.291  -9.519 -46.273  1.00  0.00              
ATOM   3005 2HB  PRO C  20     -10.868  -8.488 -46.060  1.00  0.00              
ATOM   3006 1HG  PRO C  20     -10.445 -10.847 -47.176  1.00  0.00              
ATOM   3007 2HG  PRO C  20      -9.373 -10.400 -45.841  1.00  0.00              
ATOM   3008 1HD  PRO C  20     -11.906 -12.168 -45.718  1.00  0.00              
ATOM   3009 2HD  PRO C  20     -10.305 -12.533 -45.061  1.00  0.00              
ATOM   3010  N   TRP C  21     -12.697  -7.841 -43.133  1.00  0.00              
ATOM   3011  CA  TRP C  21     -13.838  -7.142 -42.558  1.00  0.00              
ATOM   3012  C   TRP C  21     -14.317  -7.711 -41.222  1.00  0.00              
ATOM   3013  O   TRP C  21     -15.425  -7.430 -40.770  1.00  0.00              
ATOM   3014  CB  TRP C  21     -14.988  -7.055 -43.562  1.00  0.00              
ATOM   3015  CG  TRP C  21     -15.711  -5.774 -43.373  1.00  0.00              
ATOM   3016  CD1 TRP C  21     -17.007  -5.613 -42.963  1.00  0.00              
ATOM   3017  CD2 TRP C  21     -15.135  -4.466 -43.404  1.00  0.00              
ATOM   3018  NE1 TRP C  21     -17.263  -4.286 -42.724  1.00  0.00              
ATOM   3019  CE2 TRP C  21     -16.132  -3.558 -42.985  1.00  0.00              
ATOM   3020  CE3 TRP C  21     -13.867  -3.972 -43.739  1.00  0.00              
ATOM   3021  CZ2 TRP C  21     -15.901  -2.182 -42.889  1.00  0.00              
ATOM   3022  CZ3 TRP C  21     -13.636  -2.604 -43.644  1.00  0.00              
ATOM   3023  CH2 TRP C  21     -14.652  -1.724 -43.219  1.00  0.00              
ATOM   3024  H   TRP C  21     -11.782  -7.418 -43.077  1.00  0.00              
ATOM   3025  HA  TRP C  21     -13.566  -6.110 -42.336  1.00  0.00              
ATOM   3026 1HB  TRP C  21     -14.603  -7.093 -44.582  1.00  0.00              
ATOM   3027 2HB  TRP C  21     -15.684  -7.879 -43.406  1.00  0.00              
ATOM   3028  HD1 TRP C  21     -17.618  -6.512 -42.890  1.00  0.00              
ATOM   3029  HE1 TRP C  21     -18.143  -3.904 -42.407  1.00  0.00              
ATOM   3030  HE3 TRP C  21     -13.049  -4.611 -44.069  1.00  0.00              
ATOM   3031  HZ2 TRP C  21     -16.714  -1.535 -42.557  1.00  0.00              
ATOM   3032  HZ3 TRP C  21     -12.647  -2.227 -43.907  1.00  0.00              
ATOM   3033  HH2 TRP C  21     -14.438  -0.657 -43.155  1.00  0.00              
ATOM   3034  N   THR C  22     -13.461  -8.513 -40.595  1.00  0.00              
ATOM   3035  CA  THR C  22     -13.734  -9.046 -39.261  1.00  0.00              
ATOM   3036  C   THR C  22     -13.291  -7.966 -38.274  1.00  0.00              
ATOM   3037  O   THR C  22     -12.170  -7.472 -38.365  1.00  0.00              
ATOM   3038  CB  THR C  22     -12.902 -10.316 -38.970  1.00  0.00              
ATOM   3039  OG1 THR C  22     -13.286 -11.366 -39.862  1.00  0.00              
ATOM   3040  CG2 THR C  22     -13.115 -10.778 -37.531  1.00  0.00              
ATOM   3041  H   THR C  22     -12.598  -8.761 -41.056  1.00  0.00              
ATOM   3042  HA  THR C  22     -14.803  -9.230 -39.149  1.00  0.00              
ATOM   3043  HB  THR C  22     -11.846 -10.093 -39.126  1.00  0.00              
ATOM   3044  HG1 THR C  22     -14.239 -11.354 -39.976  1.00  0.00              
ATOM   3045 1HG2 THR C  22     -12.519 -11.671 -37.345  1.00  0.00              
ATOM   3046 2HG2 THR C  22     -12.807  -9.987 -36.846  1.00  0.00              
ATOM   3047 3HG2 THR C  22     -14.168 -11.003 -37.374  1.00  0.00              
ATOM   3048  N   LYS C  23     -14.165  -7.607 -37.344  1.00  0.00              
ATOM   3049  CA  LYS C  23     -13.839  -6.613 -36.331  1.00  0.00              
ATOM   3050  C   LYS C  23     -13.031  -7.292 -35.229  1.00  0.00              
ATOM   3051  O   LYS C  23     -13.462  -8.301 -34.684  1.00  0.00              
ATOM   3052  CB  LYS C  23     -15.103  -5.971 -35.759  1.00  0.00              
ATOM   3053  CG  LYS C  23     -14.850  -4.751 -34.884  1.00  0.00              
ATOM   3054  CD  LYS C  23     -16.146  -4.027 -34.552  1.00  0.00              
ATOM   3055  CE  LYS C  23     -16.898  -4.724 -33.428  1.00  0.00              
ATOM   3056  NZ  LYS C  23     -18.117  -3.972 -33.024  1.00  0.00              
ATOM   3057  H   LYS C  23     -15.081  -8.035 -37.340  1.00  0.00              
ATOM   3058  HA  LYS C  23     -13.224  -5.826 -36.769  1.00  0.00              
ATOM   3059 1HB  LYS C  23     -15.728  -5.685 -36.607  1.00  0.00              
ATOM   3060 2HB  LYS C  23     -15.616  -6.736 -35.175  1.00  0.00              
ATOM   3061 1HG  LYS C  23     -14.370  -5.081 -33.961  1.00  0.00              
ATOM   3062 2HG  LYS C  23     -14.182  -4.075 -35.418  1.00  0.00              
ATOM   3063 1HD  LYS C  23     -15.907  -3.006 -34.254  1.00  0.00              
ATOM   3064 2HD  LYS C  23     -16.770  -4.006 -35.446  1.00  0.00              
ATOM   3065 1HE  LYS C  23     -17.181  -5.719 -33.770  1.00  0.00              
ATOM   3066 2HE  LYS C  23     -16.227  -4.812 -32.572  1.00  0.00              
ATOM   3067 1HZ  LYS C  23     -18.585  -4.466 -32.277  1.00  0.00              
ATOM   3068 2HZ  LYS C  23     -17.855  -3.050 -32.706  1.00  0.00              
ATOM   3069 3HZ  LYS C  23     -18.739  -3.891 -33.817  1.00  0.00              
ATOM   3070  N   VAL C  24     -11.865  -6.745 -34.901  1.00  0.00              
ATOM   3071  CA  VAL C  24     -11.035  -7.320 -33.846  1.00  0.00              
ATOM   3072  C   VAL C  24     -10.732  -6.350 -32.709  1.00  0.00              
ATOM   3073  O   VAL C  24     -10.718  -5.129 -32.896  1.00  0.00              
ATOM   3074  CB  VAL C  24      -9.680  -7.820 -34.395  1.00  0.00              
ATOM   3075  CG1 VAL C  24      -9.901  -8.878 -35.482  1.00  0.00              
ATOM   3076  CG2 VAL C  24      -8.884  -6.656 -34.940  1.00  0.00              
ATOM   3077  H   VAL C  24     -11.542  -5.920 -35.385  1.00  0.00              
ATOM   3078  HA  VAL C  24     -11.545  -8.143 -33.344  1.00  0.00              
ATOM   3079  HB  VAL C  24      -9.103  -8.251 -33.578  1.00  0.00              
ATOM   3080 1HG1 VAL C  24      -8.937  -9.222 -35.858  1.00  0.00              
ATOM   3081 2HG1 VAL C  24     -10.448  -9.722 -35.062  1.00  0.00              
ATOM   3082 3HG1 VAL C  24     -10.476  -8.445 -36.300  1.00  0.00              
ATOM   3083 1HG2 VAL C  24      -7.930  -7.017 -35.326  1.00  0.00              
ATOM   3084 2HG2 VAL C  24      -9.444  -6.177 -35.744  1.00  0.00              
ATOM   3085 3HG2 VAL C  24      -8.703  -5.935 -34.143  1.00  0.00              
ATOM   3086  N   THR C  25     -10.499  -6.906 -31.525  1.00  0.00              
ATOM   3087  CA  THR C  25     -10.111  -6.104 -30.384  1.00  0.00              
ATOM   3088  C   THR C  25      -8.598  -6.235 -30.245  1.00  0.00              
ATOM   3089  O   THR C  25      -8.071  -7.343 -30.160  1.00  0.00              
ATOM   3090  CB  THR C  25     -10.808  -6.549 -29.085  1.00  0.00              
ATOM   3091  OG1 THR C  25     -12.228  -6.416 -29.232  1.00  0.00              
ATOM   3092  CG2 THR C  25     -10.342  -5.700 -27.912  1.00  0.00              
ATOM   3093  H   THR C  25     -10.594  -7.906 -31.415  1.00  0.00              
ATOM   3094  HA  THR C  25     -10.364  -5.059 -30.565  1.00  0.00              
ATOM   3095  HB  THR C  25     -10.568  -7.594 -28.894  1.00  0.00              
ATOM   3096  HG1 THR C  25     -12.570  -7.168 -29.721  1.00  0.00              
ATOM   3097 1HG2 THR C  25     -10.845  -6.029 -27.003  1.00  0.00              
ATOM   3098 2HG2 THR C  25      -9.264  -5.808 -27.791  1.00  0.00              
ATOM   3099 3HG2 THR C  25     -10.583  -4.655 -28.103  1.00  0.00              
ATOM   3100  N   ILE C  26      -7.912  -5.093 -30.257  1.00  0.00              
ATOM   3101  CA  ILE C  26      -6.462  -5.037 -30.096  1.00  0.00              
ATOM   3102  C   ILE C  26      -6.119  -4.538 -28.695  1.00  0.00              
ATOM   3103  O   ILE C  26      -6.451  -3.403 -28.337  1.00  0.00              
ATOM   3104  CB  ILE C  26      -5.837  -4.065 -31.124  1.00  0.00              
ATOM   3105  CG1 ILE C  26      -6.133  -4.543 -32.548  1.00  0.00              
ATOM   3106  CG2 ILE C  26      -4.340  -3.967 -30.906  1.00  0.00              
ATOM   3107  CD1 ILE C  26      -5.750  -3.539 -33.635  1.00  0.00              
ATOM   3108  H   ILE C  26      -8.425  -4.233 -30.383  1.00  0.00              
ATOM   3109  HA  ILE C  26      -6.029  -6.035 -30.167  1.00  0.00              
ATOM   3110  HB  ILE C  26      -6.291  -3.081 -31.004  1.00  0.00              
ATOM   3111 1HG1 ILE C  26      -5.581  -5.470 -32.702  1.00  0.00              
ATOM   3112 2HG1 ILE C  26      -7.203  -4.747 -32.607  1.00  0.00              
ATOM   3113 1HG2 ILE C  26      -3.911  -3.280 -31.635  1.00  0.00              
ATOM   3114 2HG2 ILE C  26      -4.143  -3.599 -29.900  1.00  0.00              
ATOM   3115 3HG2 ILE C  26      -3.890  -4.953 -31.026  1.00  0.00              
ATOM   3116 1HD1 ILE C  26      -5.991  -3.953 -34.616  1.00  0.00              
ATOM   3117 2HD1 ILE C  26      -6.304  -2.613 -33.488  1.00  0.00              
ATOM   3118 3HD1 ILE C  26      -4.681  -3.336 -33.583  1.00  0.00              
ATOM   3119  N   ARG C  27      -5.465  -5.384 -27.902  1.00  0.00              
ATOM   3120  CA  ARG C  27      -5.113  -5.028 -26.527  1.00  0.00              
ATOM   3121  C   ARG C  27      -3.603  -4.843 -26.423  1.00  0.00              
ATOM   3122  O   ARG C  27      -2.826  -5.588 -27.031  1.00  0.00              
ATOM   3123  CB  ARG C  27      -5.634  -6.030 -25.507  1.00  0.00              
ATOM   3124  CG  ARG C  27      -7.142  -6.221 -25.511  1.00  0.00              
ATOM   3125  CD  ARG C  27      -7.919  -4.965 -25.363  1.00  0.00              
ATOM   3126  NE  ARG C  27      -7.588  -4.188 -24.179  1.00  0.00              
ATOM   3127  CZ  ARG C  27      -8.067  -4.434 -22.944  1.00  0.00              
ATOM   3128  NH1 ARG C  27      -8.924  -5.408 -22.731  1.00  0.00              
ATOM   3129  NH2 ARG C  27      -7.670  -3.654 -21.953  1.00  0.00              
ATOM   3130  H   ARG C  27      -5.206  -6.293 -28.256  1.00  0.00              
ATOM   3131  HA  ARG C  27      -5.583  -4.081 -26.259  1.00  0.00              
ATOM   3132 1HB  ARG C  27      -5.150  -6.982 -25.721  1.00  0.00              
ATOM   3133 2HB  ARG C  27      -5.320  -5.676 -24.525  1.00  0.00              
ATOM   3134 1HG  ARG C  27      -7.431  -6.685 -26.455  1.00  0.00              
ATOM   3135 2HG  ARG C  27      -7.409  -6.882 -24.686  1.00  0.00              
ATOM   3136 1HD  ARG C  27      -7.737  -4.331 -26.230  1.00  0.00              
ATOM   3137 2HD  ARG C  27      -8.980  -5.208 -25.307  1.00  0.00              
ATOM   3138  HE  ARG C  27      -6.983  -3.383 -24.084  1.00  0.00              
ATOM   3139 1HH1 ARG C  27      -9.232  -5.983 -23.502  1.00  0.00              
ATOM   3140 2HH1 ARG C  27      -9.271  -5.576 -21.798  1.00  0.00              
ATOM   3141 1HH2 ARG C  27      -7.024  -2.899 -22.137  1.00  0.00              
ATOM   3142 2HH2 ARG C  27      -8.013  -3.816 -21.018  1.00  0.00              
ATOM   3143  N   GLY C  28      -3.191  -3.848 -25.654  1.00  0.00              
ATOM   3144  CA  GLY C  28      -1.775  -3.574 -25.528  1.00  0.00              
ATOM   3145  C   GLY C  28      -1.465  -2.489 -24.517  1.00  0.00              
ATOM   3146  O   GLY C  28      -2.266  -2.211 -23.614  1.00  0.00              
ATOM   3147  H   GLY C  28      -3.849  -3.272 -25.148  1.00  0.00              
ATOM   3148 1HA  GLY C  28      -1.262  -4.484 -25.215  1.00  0.00              
ATOM   3149 2HA  GLY C  28      -1.387  -3.255 -26.495  1.00  0.00              
ATOM   3150  N   GLU C  29      -0.300  -1.877 -24.687  1.00  0.00              
ATOM   3151  CA  GLU C  29       0.160  -0.789 -23.834  1.00  0.00              
ATOM   3152  C   GLU C  29       0.567   0.385 -24.692  1.00  0.00              
ATOM   3153  O   GLU C  29       1.112   0.203 -25.781  1.00  0.00              
ATOM   3154  CB  GLU C  29       1.329  -1.235 -22.953  1.00  0.00              
ATOM   3155  CG  GLU C  29       0.979  -2.324 -21.949  1.00  0.00              
ATOM   3156  CD  GLU C  29       2.170  -2.697 -21.111  1.00  0.00              
ATOM   3157  OE1 GLU C  29       3.224  -2.150 -21.332  1.00  0.00              
ATOM   3158  OE2 GLU C  29       2.003  -3.446 -20.177  1.00  0.00              
ATOM   3159  H   GLU C  29       0.287  -2.190 -25.446  1.00  0.00              
ATOM   3160  HA  GLU C  29      -0.652  -0.459 -23.185  1.00  0.00              
ATOM   3161 1HB  GLU C  29       2.112  -1.596 -23.620  1.00  0.00              
ATOM   3162 2HB  GLU C  29       1.683  -0.352 -22.421  1.00  0.00              
ATOM   3163 1HG  GLU C  29       0.146  -2.062 -21.297  1.00  0.00              
ATOM   3164 2HG  GLU C  29       0.697  -3.169 -22.575  1.00  0.00              
ATOM   3165  N   ASN C  30       0.317   1.587 -24.179  1.00  0.00              
ATOM   3166  CA  ASN C  30       0.679   2.823 -24.861  1.00  0.00              
ATOM   3167  C   ASN C  30       0.098   2.882 -26.264  1.00  0.00              
ATOM   3168  O   ASN C  30       0.801   3.254 -27.216  1.00  0.00              
ATOM   3169  CB  ASN C  30       2.199   2.946 -24.939  1.00  0.00              
ATOM   3170  CG  ASN C  30       2.852   2.980 -23.569  1.00  0.00              
ATOM   3171  OD1 ASN C  30       2.538   3.830 -22.738  1.00  0.00              
ATOM   3172  ND2 ASN C  30       3.765   2.048 -23.328  1.00  0.00              
ATOM   3173  H   ASN C  30      -0.145   1.636 -23.281  1.00  0.00              
ATOM   3174  HA  ASN C  30       0.263   3.677 -24.325  1.00  0.00              
ATOM   3175 1HB  ASN C  30       2.777   2.309 -25.610  1.00  0.00              
ATOM   3176 2HB  ASN C  30       2.161   3.959 -25.340  1.00  0.00              
ATOM   3177 1HD2 ASN C  30       4.230   2.022 -22.442  1.00  0.00              
ATOM   3178 2HD2 ASN C  30       3.989   1.373 -24.031  1.00  0.00              
ATOM   3179  N   LEU C  31      -1.176   2.525 -26.397  1.00  0.00              
ATOM   3180  CA  LEU C  31      -1.772   2.490 -27.725  1.00  0.00              
ATOM   3181  C   LEU C  31      -2.407   3.830 -28.092  1.00  0.00              
ATOM   3182  O   LEU C  31      -3.049   3.958 -29.130  1.00  0.00              
ATOM   3183  CB  LEU C  31      -2.795   1.349 -27.837  1.00  0.00              
ATOM   3184  CG  LEU C  31      -2.247  -0.064 -27.549  1.00  0.00              
ATOM   3185  CD1 LEU C  31      -3.344  -1.104 -27.791  1.00  0.00              
ATOM   3186  CD2 LEU C  31      -1.027  -0.362 -28.435  1.00  0.00              
ATOM   3187  H   LEU C  31      -1.742   2.276 -25.598  1.00  0.00              
ATOM   3188  HA  LEU C  31      -0.997   2.309 -28.468  1.00  0.00              
ATOM   3189 1HB  LEU C  31      -3.482   1.648 -27.046  1.00  0.00              
ATOM   3190 2HB  LEU C  31      -3.314   1.365 -28.794  1.00  0.00              
ATOM   3191  HG  LEU C  31      -1.908  -0.077 -26.512  1.00  0.00              
ATOM   3192 1HD1 LEU C  31      -2.952  -2.101 -27.588  1.00  0.00              
ATOM   3193 2HD1 LEU C  31      -4.188  -0.904 -27.130  1.00  0.00              
ATOM   3194 3HD1 LEU C  31      -3.674  -1.051 -28.828  1.00  0.00              
ATOM   3195 1HD2 LEU C  31      -0.656  -1.364 -28.218  1.00  0.00              
ATOM   3196 2HD2 LEU C  31      -1.317  -0.302 -29.485  1.00  0.00              
ATOM   3197 3HD2 LEU C  31      -0.244   0.367 -28.233  1.00  0.00              
ATOM   3198  N   GLY C  32      -2.215   4.831 -27.240  1.00  0.00              
ATOM   3199  CA  GLY C  32      -2.728   6.157 -27.532  1.00  0.00              
ATOM   3200  C   GLY C  32      -3.405   6.816 -26.350  1.00  0.00              
ATOM   3201  O   GLY C  32      -4.002   6.147 -25.504  1.00  0.00              
ATOM   3202  H   GLY C  32      -1.710   4.677 -26.379  1.00  0.00              
ATOM   3203 1HA  GLY C  32      -1.902   6.797 -27.844  1.00  0.00              
ATOM   3204 2HA  GLY C  32      -3.456   6.087 -28.339  1.00  0.00              
ATOM   3205  N   THR C  33      -3.309   8.135 -26.291  1.00  0.00              
ATOM   3206  CA  THR C  33      -3.865   8.884 -25.177  1.00  0.00              
ATOM   3207  C   THR C  33      -5.301   9.299 -25.484  1.00  0.00              
ATOM   3208  O   THR C  33      -6.031   9.697 -24.594  1.00  0.00              
ATOM   3209  CB  THR C  33      -2.984  10.125 -24.860  1.00  0.00              
ATOM   3210  OG1 THR C  33      -2.988  11.025 -25.974  1.00  0.00              
ATOM   3211  CG2 THR C  33      -1.540   9.700 -24.601  1.00  0.00              
ATOM   3212  H   THR C  33      -2.841   8.634 -27.034  1.00  0.00              
ATOM   3213  HA  THR C  33      -3.899   8.252 -24.289  1.00  0.00              
ATOM   3214  HB  THR C  33      -3.381  10.623 -23.974  1.00  0.00              
ATOM   3215  HG1 THR C  33      -2.723  11.900 -25.680  1.00  0.00              
ATOM   3216 1HG2 THR C  33      -0.935  10.580 -24.381  1.00  0.00              
ATOM   3217 2HG2 THR C  33      -1.508   9.013 -23.756  1.00  0.00              
ATOM   3218 3HG2 THR C  33      -1.146   9.202 -25.486  1.00  0.00              
ATOM   3219  N   GLY C  34      -5.709   9.179 -26.744  1.00  0.00              
ATOM   3220  CA  GLY C  34      -7.059   9.549 -27.132  1.00  0.00              
ATOM   3221  C   GLY C  34      -7.281   9.323 -28.614  1.00  0.00              
ATOM   3222  O   GLY C  34      -6.332   9.028 -29.334  1.00  0.00              
ATOM   3223  H   GLY C  34      -5.075   8.826 -27.446  1.00  0.00              
ATOM   3224 1HA  GLY C  34      -7.770   8.944 -26.569  1.00  0.00              
ATOM   3225 2HA  GLY C  34      -7.220  10.602 -26.905  1.00  0.00              
ATOM   3226  N   PRO C  35      -8.521   9.467 -29.107  1.00  0.00              
ATOM   3227  CA  PRO C  35      -8.861   9.295 -30.527  1.00  0.00              
ATOM   3228  C   PRO C  35      -8.049  10.175 -31.470  1.00  0.00              
ATOM   3229  O   PRO C  35      -7.707   9.779 -32.592  1.00  0.00              
ATOM   3230  CB  PRO C  35     -10.349   9.644 -30.564  1.00  0.00              
ATOM   3231  CG  PRO C  35     -10.833   9.259 -29.197  1.00  0.00              
ATOM   3232  CD  PRO C  35      -9.715   9.751 -28.311  1.00  0.00              
ATOM   3233  HA  PRO C  35      -8.657   8.277 -30.893  1.00  0.00              
ATOM   3234 1HB  PRO C  35     -10.506  10.713 -30.766  1.00  0.00              
ATOM   3235 2HB  PRO C  35     -10.875   9.086 -31.354  1.00  0.00              
ATOM   3236 1HG  PRO C  35     -11.797   9.737 -28.967  1.00  0.00              
ATOM   3237 2HG  PRO C  35     -10.985   8.173 -29.119  1.00  0.00              
ATOM   3238 1HD  PRO C  35      -9.805  10.824 -28.087  1.00  0.00              
ATOM   3239 2HD  PRO C  35      -9.686   9.222 -27.347  1.00  0.00              
ATOM   3240  N   THR C  36      -7.723  11.369 -30.996  1.00  0.00              
ATOM   3241  CA  THR C  36      -6.933  12.312 -31.769  1.00  0.00              
ATOM   3242  C   THR C  36      -5.434  12.041 -31.738  1.00  0.00              
ATOM   3243  O   THR C  36      -4.696  12.509 -32.610  1.00  0.00              
ATOM   3244  CB  THR C  36      -7.187  13.733 -31.257  1.00  0.00              
ATOM   3245  OG1 THR C  36      -6.761  13.827 -29.896  1.00  0.00              
ATOM   3246  CG2 THR C  36      -8.663  14.052 -31.322  1.00  0.00              
ATOM   3247  H   THR C  36      -8.033  11.630 -30.071  1.00  0.00              
ATOM   3248  HA  THR C  36      -7.201  12.241 -32.823  1.00  0.00              
ATOM   3249  HB  THR C  36      -6.633  14.437 -31.878  1.00  0.00              
ATOM   3250  HG1 THR C  36      -6.622  14.750 -29.668  1.00  0.00              
ATOM   3251 1HG2 THR C  36      -8.833  15.063 -30.956  1.00  0.00              
ATOM   3252 2HG2 THR C  36      -9.005  13.974 -32.352  1.00  0.00              
ATOM   3253 3HG2 THR C  36      -9.214  13.344 -30.702  1.00  0.00              
ATOM   3254  N   ASP C  37      -4.990  11.275 -30.741  1.00  0.00              
ATOM   3255  CA  ASP C  37      -3.590  10.858 -30.644  1.00  0.00              
ATOM   3256  C   ASP C  37      -3.226   9.708 -31.592  1.00  0.00              
ATOM   3257  O   ASP C  37      -2.129   9.659 -32.149  1.00  0.00              
ATOM   3258  CB  ASP C  37      -3.269  10.457 -29.203  1.00  0.00              
ATOM   3259  CG  ASP C  37      -1.802  10.133 -28.952  1.00  0.00              
ATOM   3260  OD1 ASP C  37      -0.971  10.951 -29.270  1.00  0.00              
ATOM   3261  OD2 ASP C  37      -1.535   9.149 -28.306  1.00  0.00              
ATOM   3262  H   ASP C  37      -5.645  10.973 -30.035  1.00  0.00              
ATOM   3263  HA  ASP C  37      -2.938  11.682 -30.936  1.00  0.00              
ATOM   3264 1HB  ASP C  37      -3.613  11.180 -28.463  1.00  0.00              
ATOM   3265 2HB  ASP C  37      -3.860   9.545 -29.123  1.00  0.00              
ATOM   3266  N   LEU C  38      -4.165   8.796 -31.781  1.00  0.00              
ATOM   3267  CA  LEU C  38      -4.034   7.723 -32.766  1.00  0.00              
ATOM   3268  C   LEU C  38      -4.098   8.217 -34.220  1.00  0.00              
ATOM   3269  O   LEU C  38      -5.115   8.757 -34.656  1.00  0.00              
ATOM   3270  CB  LEU C  38      -5.139   6.692 -32.490  1.00  0.00              
ATOM   3271  CG  LEU C  38      -5.249   5.468 -33.388  1.00  0.00              
ATOM   3272  CD1 LEU C  38      -3.980   4.627 -33.259  1.00  0.00              
ATOM   3273  CD2 LEU C  38      -6.485   4.666 -32.987  1.00  0.00              
ATOM   3274  H   LEU C  38      -5.002   8.850 -31.220  1.00  0.00              
ATOM   3275  HA  LEU C  38      -3.055   7.255 -32.668  1.00  0.00              
ATOM   3276 1HB  LEU C  38      -4.832   6.368 -31.497  1.00  0.00              
ATOM   3277 2HB  LEU C  38      -6.121   7.160 -32.433  1.00  0.00              
ATOM   3278  HG  LEU C  38      -5.397   5.828 -34.407  1.00  0.00              
ATOM   3279 1HD1 LEU C  38      -4.057   3.750 -33.901  1.00  0.00              
ATOM   3280 2HD1 LEU C  38      -3.117   5.221 -33.559  1.00  0.00              
ATOM   3281 3HD1 LEU C  38      -3.859   4.308 -32.223  1.00  0.00              
ATOM   3282 1HD2 LEU C  38      -6.571   3.787 -33.627  1.00  0.00              
ATOM   3283 2HD2 LEU C  38      -6.392   4.349 -31.947  1.00  0.00              
ATOM   3284 3HD2 LEU C  38      -7.374   5.286 -33.098  1.00  0.00              
ATOM   3285  N   ILE C  39      -3.014   8.034 -34.971  1.00  0.00              
ATOM   3286  CA  ILE C  39      -2.911   8.620 -36.312  1.00  0.00              
ATOM   3287  C   ILE C  39      -2.612   7.620 -37.414  1.00  0.00              
ATOM   3288  O   ILE C  39      -2.581   7.972 -38.597  1.00  0.00              
ATOM   3289  CB  ILE C  39      -1.811   9.697 -36.389  1.00  0.00              
ATOM   3290  CG1 ILE C  39      -0.455   9.091 -36.015  1.00  0.00              
ATOM   3291  CG2 ILE C  39      -2.164  10.858 -35.490  1.00  0.00              
ATOM   3292  CD1 ILE C  39       0.729  10.017 -36.293  1.00  0.00              
ATOM   3293  H   ILE C  39      -2.248   7.482 -34.613  1.00  0.00              
ATOM   3294  HA  ILE C  39      -3.867   9.040 -36.623  1.00  0.00              
ATOM   3295  HB  ILE C  39      -1.721  10.042 -37.419  1.00  0.00              
ATOM   3296 1HG1 ILE C  39      -0.490   8.851 -34.952  1.00  0.00              
ATOM   3297 2HG1 ILE C  39      -0.341   8.171 -36.589  1.00  0.00              
ATOM   3298 1HG2 ILE C  39      -1.383  11.616 -35.548  1.00  0.00              
ATOM   3299 2HG2 ILE C  39      -3.112  11.292 -35.809  1.00  0.00              
ATOM   3300 3HG2 ILE C  39      -2.255  10.509 -34.461  1.00  0.00              
ATOM   3301 1HD1 ILE C  39       1.656   9.520 -36.003  1.00  0.00              
ATOM   3302 2HD1 ILE C  39       0.764  10.256 -37.356  1.00  0.00              
ATOM   3303 3HD1 ILE C  39       0.618  10.935 -35.719  1.00  0.00              
ATOM   3304  N   GLY C  40      -2.380   6.375 -37.025  1.00  0.00              
ATOM   3305  CA  GLY C  40      -2.235   5.319 -38.006  1.00  0.00              
ATOM   3306  C   GLY C  40      -2.442   3.947 -37.390  1.00  0.00              
ATOM   3307  O   GLY C  40      -2.218   3.749 -36.194  1.00  0.00              
ATOM   3308  H   GLY C  40      -2.300   6.149 -36.044  1.00  0.00              
ATOM   3309 1HA  GLY C  40      -2.973   5.463 -38.796  1.00  0.00              
ATOM   3310 2HA  GLY C  40      -1.234   5.364 -38.434  1.00  0.00              
ATOM   3311  N   LEU C  41      -2.887   3.005 -38.207  1.00  0.00              
ATOM   3312  CA  LEU C  41      -3.016   1.617 -37.789  1.00  0.00              
ATOM   3313  C   LEU C  41      -2.788   0.717 -38.997  1.00  0.00              
ATOM   3314  O   LEU C  41      -3.539   0.748 -39.979  1.00  0.00              
ATOM   3315  CB  LEU C  41      -4.392   1.363 -37.168  1.00  0.00              
ATOM   3316  CG  LEU C  41      -4.712  -0.055 -36.680  1.00  0.00              
ATOM   3317  CD1 LEU C  41      -3.778  -0.469 -35.551  1.00  0.00              
ATOM   3318  CD2 LEU C  41      -6.168  -0.105 -36.235  1.00  0.00              
ATOM   3319  H   LEU C  41      -3.144   3.260 -39.150  1.00  0.00              
ATOM   3320  HA  LEU C  41      -2.250   1.387 -37.049  1.00  0.00              
ATOM   3321 1HB  LEU C  41      -4.323   2.026 -36.307  1.00  0.00              
ATOM   3322 2HB  LEU C  41      -5.197   1.697 -37.821  1.00  0.00              
ATOM   3323  HG  LEU C  41      -4.594  -0.726 -37.532  1.00  0.00              
ATOM   3324 1HD1 LEU C  41      -4.027  -1.478 -35.225  1.00  0.00              
ATOM   3325 2HD1 LEU C  41      -2.748  -0.445 -35.906  1.00  0.00              
ATOM   3326 3HD1 LEU C  41      -3.892   0.222 -34.716  1.00  0.00              
ATOM   3327 1HD2 LEU C  41      -6.407  -1.109 -35.886  1.00  0.00              
ATOM   3328 2HD2 LEU C  41      -6.326   0.609 -35.427  1.00  0.00              
ATOM   3329 3HD2 LEU C  41      -6.813   0.151 -37.076  1.00  0.00              
ATOM   3330  N   THR C  42      -1.723  -0.073 -38.916  1.00  0.00              
ATOM   3331  CA  THR C  42      -1.341  -0.974 -39.991  1.00  0.00              
ATOM   3332  C   THR C  42      -1.324  -2.420 -39.501  1.00  0.00              
ATOM   3333  O   THR C  42      -0.494  -2.796 -38.675  1.00  0.00              
ATOM   3334  CB  THR C  42       0.067  -0.629 -40.529  1.00  0.00              
ATOM   3335  OG1 THR C  42       0.077   0.716 -41.033  1.00  0.00              
ATOM   3336  CG2 THR C  42       0.456  -1.577 -41.641  1.00  0.00              
ATOM   3337  H   THR C  42      -1.163  -0.044 -38.077  1.00  0.00              
ATOM   3338  HA  THR C  42      -2.076  -0.924 -40.794  1.00  0.00              
ATOM   3339  HB  THR C  42       0.786  -0.708 -39.714  1.00  0.00              
ATOM   3340  HG1 THR C  42       0.161   1.332 -40.302  1.00  0.00              
ATOM   3341 1HG2 THR C  42       1.449  -1.319 -42.006  1.00  0.00              
ATOM   3342 2HG2 THR C  42       0.461  -2.599 -41.261  1.00  0.00              
ATOM   3343 3HG2 THR C  42      -0.264  -1.496 -42.455  1.00  0.00              
ATOM   3344  N   ILE C  43      -2.251  -3.218 -40.013  1.00  0.00              
ATOM   3345  CA  ILE C  43      -2.414  -4.597 -39.574  1.00  0.00              
ATOM   3346  C   ILE C  43      -2.222  -5.475 -40.804  1.00  0.00              
ATOM   3347  O   ILE C  43      -2.999  -5.392 -41.755  1.00  0.00              
ATOM   3348  CB  ILE C  43      -3.818  -4.851 -39.002  1.00  0.00              
ATOM   3349  CG1 ILE C  43      -4.080  -3.901 -37.832  1.00  0.00              
ATOM   3350  CG2 ILE C  43      -3.942  -6.296 -38.552  1.00  0.00              
ATOM   3351  CD1 ILE C  43      -5.521  -3.938 -37.324  1.00  0.00              
ATOM   3352  H   ILE C  43      -2.862  -2.855 -40.732  1.00  0.00              
ATOM   3353  HA  ILE C  43      -1.640  -4.865 -38.855  1.00  0.00              
ATOM   3354  HB  ILE C  43      -4.559  -4.641 -39.772  1.00  0.00              
ATOM   3355 1HG1 ILE C  43      -3.402  -4.182 -37.027  1.00  0.00              
ATOM   3356 2HG1 ILE C  43      -3.841  -2.894 -38.173  1.00  0.00              
ATOM   3357 1HG2 ILE C  43      -4.939  -6.466 -38.148  1.00  0.00              
ATOM   3358 2HG2 ILE C  43      -3.778  -6.957 -39.401  1.00  0.00              
ATOM   3359 3HG2 ILE C  43      -3.198  -6.504 -37.782  1.00  0.00              
ATOM   3360 1HD1 ILE C  43      -5.633  -3.240 -36.495  1.00  0.00              
ATOM   3361 2HD1 ILE C  43      -6.199  -3.656 -38.129  1.00  0.00              
ATOM   3362 3HD1 ILE C  43      -5.760  -4.945 -36.983  1.00  0.00              
ATOM   3363  N   CYS C  44      -1.185  -6.308 -40.790  1.00  0.00              
ATOM   3364  CA  CYS C  44      -0.888  -7.158 -41.938  1.00  0.00              
ATOM   3365  C   CYS C  44      -0.636  -6.284 -43.162  1.00  0.00              
ATOM   3366  O   CYS C  44      -0.867  -6.707 -44.293  1.00  0.00              
ATOM   3367  CB  CYS C  44      -2.061  -8.094 -42.236  1.00  0.00              
ATOM   3368  SG  CYS C  44      -2.625  -9.078 -40.841  1.00  0.00              
ATOM   3369  H   CYS C  44      -0.590  -6.356 -39.976  1.00  0.00              
ATOM   3370  HA  CYS C  44      -0.059  -7.844 -41.767  1.00  0.00              
ATOM   3371 1HB  CYS C  44      -2.927  -7.518 -42.561  1.00  0.00              
ATOM   3372 2HB  CYS C  44      -1.785  -8.809 -43.010  1.00  0.00              
ATOM   3373  HG  CYS C  44      -3.828  -9.347 -41.339  1.00  0.00              
ATOM   3374  N   GLY C  45      -0.179  -5.058 -42.927  1.00  0.00              
ATOM   3375  CA  GLY C  45       0.045  -4.127 -44.015  1.00  0.00              
ATOM   3376  C   GLY C  45      -1.171  -3.301 -44.372  1.00  0.00              
ATOM   3377  O   GLY C  45      -1.043  -2.248 -44.997  1.00  0.00              
ATOM   3378  H   GLY C  45       0.015  -4.764 -41.980  1.00  0.00              
ATOM   3379 1HA  GLY C  45       0.843  -3.439 -43.737  1.00  0.00              
ATOM   3380 2HA  GLY C  45       0.340  -4.683 -44.905  1.00  0.00              
ATOM   3381  N   HIS C  46      -2.356  -3.760 -43.978  1.00  0.00              
ATOM   3382  CA  HIS C  46      -3.580  -3.048 -44.333  1.00  0.00              
ATOM   3383  C   HIS C  46      -3.827  -1.793 -43.486  1.00  0.00              
ATOM   3384  O   HIS C  46      -3.691  -1.811 -42.256  1.00  0.00              
ATOM   3385  CB  HIS C  46      -4.793  -3.966 -44.221  1.00  0.00              
ATOM   3386  CG  HIS C  46      -6.043  -3.359 -44.766  1.00  0.00              
ATOM   3387  ND1 HIS C  46      -6.342  -3.358 -46.112  1.00  0.00              
ATOM   3388  CD2 HIS C  46      -7.032  -2.659 -44.162  1.00  0.00              
ATOM   3389  CE1 HIS C  46      -7.458  -2.681 -46.314  1.00  0.00              
ATOM   3390  NE2 HIS C  46      -7.897  -2.245 -45.146  1.00  0.00              
ATOM   3391  H   HIS C  46      -2.421  -4.607 -43.430  1.00  0.00              
ATOM   3392  HA  HIS C  46      -3.509  -2.686 -45.358  1.00  0.00              
ATOM   3393 1HB  HIS C  46      -4.621  -4.887 -44.777  1.00  0.00              
ATOM   3394 2HB  HIS C  46      -4.987  -4.205 -43.175  1.00  0.00              
ATOM   3395  HD1 HIS C  46      -5.851  -3.856 -46.827  1.00  0.00              
ATOM   3396  HD2 HIS C  46      -7.224  -2.396 -43.121  1.00  0.00              
ATOM   3397  HE1 HIS C  46      -7.862  -2.564 -47.319  1.00  0.00              
ATOM   3398  N   ASN C  47      -4.209  -0.710 -44.163  1.00  0.00              
ATOM   3399  CA  ASN C  47      -4.537   0.554 -43.512  1.00  0.00              
ATOM   3400  C   ASN C  47      -5.893   0.418 -42.842  1.00  0.00              
ATOM   3401  O   ASN C  47      -6.927   0.511 -43.502  1.00  0.00              
ATOM   3402  CB  ASN C  47      -4.527   1.721 -44.483  1.00  0.00              
ATOM   3403  CG  ASN C  47      -4.706   3.060 -43.823  1.00  0.00              
ATOM   3404  OD1 ASN C  47      -5.262   3.163 -42.724  1.00  0.00              
ATOM   3405  ND2 ASN C  47      -4.311   4.091 -44.524  1.00  0.00              
ATOM   3406  H   ASN C  47      -4.272  -0.776 -45.168  1.00  0.00              
ATOM   3407  HA  ASN C  47      -3.798   0.775 -42.740  1.00  0.00              
ATOM   3408 1HB  ASN C  47      -3.759   1.800 -45.253  1.00  0.00              
ATOM   3409 2HB  ASN C  47      -5.472   1.427 -44.942  1.00  0.00              
ATOM   3410 1HD2 ASN C  47      -4.398   5.013 -44.147  1.00  0.00              
ATOM   3411 2HD2 ASN C  47      -3.922   3.958 -45.434  1.00  0.00              
ATOM   3412  N   CYS C  48      -5.888   0.209 -41.532  1.00  0.00              
ATOM   3413  CA  CYS C  48      -7.129   0.001 -40.789  1.00  0.00              
ATOM   3414  C   CYS C  48      -7.551   1.241 -39.999  1.00  0.00              
ATOM   3415  O   CYS C  48      -8.553   1.216 -39.291  1.00  0.00              
ATOM   3416  CB  CYS C  48      -6.756  -1.137 -39.838  1.00  0.00              
ATOM   3417  SG  CYS C  48      -6.301  -2.682 -40.660  1.00  0.00              
ATOM   3418  H   CYS C  48      -5.008   0.190 -41.036  1.00  0.00              
ATOM   3419  HA  CYS C  48      -7.961  -0.323 -41.415  1.00  0.00              
ATOM   3420 1HB  CYS C  48      -5.896  -0.853 -39.230  1.00  0.00              
ATOM   3421 2HB  CYS C  48      -7.598  -1.376 -39.189  1.00  0.00              
ATOM   3422  HG  CYS C  48      -7.546  -3.085 -40.898  1.00  0.00              
ATOM   3423  N   LEU C  49      -6.792   2.320 -40.129  1.00  0.00              
ATOM   3424  CA  LEU C  49      -7.123   3.561 -39.426  1.00  0.00              
ATOM   3425  C   LEU C  49      -8.571   4.044 -39.585  1.00  0.00              
ATOM   3426  O   LEU C  49      -9.180   4.508 -38.624  1.00  0.00              
ATOM   3427  CB  LEU C  49      -6.160   4.678 -39.842  1.00  0.00              
ATOM   3428  CG  LEU C  49      -6.394   6.006 -39.107  1.00  0.00              
ATOM   3429  CD1 LEU C  49      -6.115   5.833 -37.610  1.00  0.00              
ATOM   3430  CD2 LEU C  49      -5.512   7.066 -39.683  1.00  0.00              
ATOM   3431  H   LEU C  49      -5.972   2.291 -40.716  1.00  0.00              
ATOM   3432  HA  LEU C  49      -7.016   3.412 -38.352  1.00  0.00              
ATOM   3433 1HB  LEU C  49      -5.219   4.227 -39.527  1.00  0.00              
ATOM   3434 2HB  LEU C  49      -6.148   4.820 -40.922  1.00  0.00              
ATOM   3435  HG  LEU C  49      -7.427   6.299 -39.292  1.00  0.00              
ATOM   3436 1HD1 LEU C  49      -6.283   6.779 -37.096  1.00  0.00              
ATOM   3437 2HD1 LEU C  49      -6.783   5.074 -37.201  1.00  0.00              
ATOM   3438 3HD1 LEU C  49      -5.080   5.521 -37.467  1.00  0.00              
ATOM   3439 1HD2 LEU C  49      -5.683   8.006 -39.159  1.00  0.00              
ATOM   3440 2HD2 LEU C  49      -4.468   6.772 -39.570  1.00  0.00              
ATOM   3441 3HD2 LEU C  49      -5.740   7.195 -40.741  1.00  0.00              
ATOM   3442  N   LEU C  50      -9.128   3.917 -40.786  1.00  0.00              
ATOM   3443  CA  LEU C  50     -10.514   4.324 -41.024  1.00  0.00              
ATOM   3444  C   LEU C  50     -11.581   3.585 -40.223  1.00  0.00              
ATOM   3445  O   LEU C  50     -12.709   4.071 -40.099  1.00  0.00              
ATOM   3446  CB  LEU C  50     -10.823   4.179 -42.520  1.00  0.00              
ATOM   3447  CG  LEU C  50     -10.055   5.135 -43.441  1.00  0.00              
ATOM   3448  CD1 LEU C  50     -10.359   4.814 -44.897  1.00  0.00              
ATOM   3449  CD2 LEU C  50     -10.436   6.571 -43.114  1.00  0.00              
ATOM   3450  H   LEU C  50      -8.590   3.535 -41.550  1.00  0.00              
ATOM   3451  HA  LEU C  50     -10.646   5.362 -40.723  1.00  0.00              
ATOM   3452 1HB  LEU C  50     -10.478   3.157 -42.673  1.00  0.00              
ATOM   3453 2HB  LEU C  50     -11.892   4.235 -42.719  1.00  0.00              
ATOM   3454  HG  LEU C  50      -8.994   5.015 -43.221  1.00  0.00              
ATOM   3455 1HD1 LEU C  50      -9.809   5.498 -45.544  1.00  0.00              
ATOM   3456 2HD1 LEU C  50     -10.055   3.790 -45.115  1.00  0.00              
ATOM   3457 3HD1 LEU C  50     -11.427   4.924 -45.078  1.00  0.00              
ATOM   3458 1HD2 LEU C  50      -9.889   7.251 -43.768  1.00  0.00              
ATOM   3459 2HD2 LEU C  50     -11.507   6.706 -43.263  1.00  0.00              
ATOM   3460 3HD2 LEU C  50     -10.185   6.788 -42.075  1.00  0.00              
ATOM   3461  N   THR C  51     -11.241   2.417 -39.689  1.00  0.00              
ATOM   3462  CA  THR C  51     -12.168   1.690 -38.824  1.00  0.00              
ATOM   3463  C   THR C  51     -11.683   1.664 -37.371  1.00  0.00              
ATOM   3464  O   THR C  51     -12.362   1.152 -36.484  1.00  0.00              
ATOM   3465  CB  THR C  51     -12.338   0.239 -39.314  1.00  0.00              
ATOM   3466  OG1 THR C  51     -11.075  -0.435 -39.241  1.00  0.00              
ATOM   3467  CG2 THR C  51     -12.831   0.229 -40.759  1.00  0.00              
ATOM   3468  H   THR C  51     -10.332   2.022 -39.878  1.00  0.00              
ATOM   3469  HA  THR C  51     -13.134   2.194 -38.812  1.00  0.00              
ATOM   3470  HB  THR C  51     -13.061  -0.269 -38.675  1.00  0.00              
ATOM   3471  HG1 THR C  51     -10.539  -0.196 -40.001  1.00  0.00              
ATOM   3472 1HG2 THR C  51     -12.948  -0.800 -41.095  1.00  0.00              
ATOM   3473 2HG2 THR C  51     -13.790   0.743 -40.819  1.00  0.00              
ATOM   3474 3HG2 THR C  51     -12.107   0.739 -41.392  1.00  0.00              
ATOM   3475  N   ALA C  52     -10.502   2.222 -37.139  1.00  0.00              
ATOM   3476  CA  ALA C  52      -9.904   2.228 -35.810  1.00  0.00              
ATOM   3477  C   ALA C  52     -10.670   3.111 -34.826  1.00  0.00              
ATOM   3478  O   ALA C  52     -10.871   4.302 -35.070  1.00  0.00              
ATOM   3479  CB  ALA C  52      -8.472   2.697 -35.903  1.00  0.00              
ATOM   3480  H   ALA C  52     -10.006   2.653 -37.904  1.00  0.00              
ATOM   3481  HA  ALA C  52      -9.938   1.216 -35.406  1.00  0.00              
ATOM   3482 1HB  ALA C  52      -8.026   2.702 -34.908  1.00  0.00              
ATOM   3483 2HB  ALA C  52      -7.910   2.023 -36.549  1.00  0.00              
ATOM   3484 3HB  ALA C  52      -8.446   3.703 -36.316  1.00  0.00              
ATOM   3485  N   GLU C  53     -11.090   2.518 -33.716  1.00  0.00              
ATOM   3486  CA  GLU C  53     -11.749   3.255 -32.651  1.00  0.00              
ATOM   3487  C   GLU C  53     -10.961   3.107 -31.348  1.00  0.00              
ATOM   3488  O   GLU C  53     -10.866   2.019 -30.789  1.00  0.00              
ATOM   3489  CB  GLU C  53     -13.189   2.771 -32.468  1.00  0.00              
ATOM   3490  CG  GLU C  53     -13.972   3.515 -31.396  1.00  0.00              
ATOM   3491  CD  GLU C  53     -15.379   2.998 -31.289  1.00  0.00              
ATOM   3492  OE1 GLU C  53     -15.702   2.060 -31.978  1.00  0.00              
ATOM   3493  OE2 GLU C  53     -16.099   3.464 -30.438  1.00  0.00              
ATOM   3494  H   GLU C  53     -10.946   1.524 -33.608  1.00  0.00              
ATOM   3495  HA  GLU C  53     -11.770   4.318 -32.895  1.00  0.00              
ATOM   3496 1HB  GLU C  53     -13.690   2.889 -33.430  1.00  0.00              
ATOM   3497 2HB  GLU C  53     -13.139   1.712 -32.211  1.00  0.00              
ATOM   3498 1HG  GLU C  53     -13.499   3.487 -30.415  1.00  0.00              
ATOM   3499 2HG  GLU C  53     -13.990   4.542 -31.760  1.00  0.00              
ATOM   3500  N   TRP C  54     -10.385   4.211 -30.883  1.00  0.00              
ATOM   3501  CA  TRP C  54      -9.669   4.239 -29.614  1.00  0.00              
ATOM   3502  C   TRP C  54     -10.672   4.011 -28.487  1.00  0.00              
ATOM   3503  O   TRP C  54     -11.668   4.732 -28.389  1.00  0.00              
ATOM   3504  CB  TRP C  54      -8.995   5.605 -29.436  1.00  0.00              
ATOM   3505  CG  TRP C  54      -8.217   5.752 -28.160  1.00  0.00              
ATOM   3506  CD1 TRP C  54      -6.906   5.425 -27.956  1.00  0.00              
ATOM   3507  CD2 TRP C  54      -8.705   6.250 -26.909  1.00  0.00              
ATOM   3508  NE1 TRP C  54      -6.547   5.686 -26.656  1.00  0.00              
ATOM   3509  CE2 TRP C  54      -7.633   6.195 -25.991  1.00  0.00              
ATOM   3510  CE3 TRP C  54      -9.944   6.732 -26.473  1.00  0.00              
ATOM   3511  CZ2 TRP C  54      -7.762   6.608 -24.661  1.00  0.00              
ATOM   3512  CZ3 TRP C  54     -10.074   7.142 -25.148  1.00  0.00              
ATOM   3513  CH2 TRP C  54      -8.990   7.078 -24.260  1.00  0.00              
ATOM   3514  H   TRP C  54     -10.449   5.056 -31.432  1.00  0.00              
ATOM   3515  HA  TRP C  54      -8.934   3.435 -29.586  1.00  0.00              
ATOM   3516 1HB  TRP C  54      -8.288   5.786 -30.245  1.00  0.00              
ATOM   3517 2HB  TRP C  54      -9.745   6.395 -29.426  1.00  0.00              
ATOM   3518  HD1 TRP C  54      -6.360   5.024 -28.810  1.00  0.00              
ATOM   3519  HE1 TRP C  54      -5.634   5.528 -26.255  1.00  0.00              
ATOM   3520  HE3 TRP C  54     -10.814   6.808 -27.123  1.00  0.00              
ATOM   3521  HZ2 TRP C  54      -6.894   6.544 -24.003  1.00  0.00              
ATOM   3522  HZ3 TRP C  54     -11.044   7.512 -24.819  1.00  0.00              
ATOM   3523  HH2 TRP C  54      -9.126   7.409 -23.230  1.00  0.00              
ATOM   3524  N   MET C  55     -10.423   3.007 -27.652  1.00  0.00              
ATOM   3525  CA  MET C  55     -11.306   2.714 -26.524  1.00  0.00              
ATOM   3526  C   MET C  55     -10.647   3.187 -25.223  1.00  0.00              
ATOM   3527  O   MET C  55     -11.283   3.832 -24.385  1.00  0.00              
ATOM   3528  CB  MET C  55     -11.621   1.220 -26.461  1.00  0.00              
ATOM   3529  CG  MET C  55     -12.289   0.664 -27.710  1.00  0.00              
ATOM   3530  SD  MET C  55     -13.861   1.469 -28.075  1.00  0.00              
ATOM   3531  CE  MET C  55     -14.872   0.868 -26.725  1.00  0.00              
ATOM   3532  H   MET C  55      -9.606   2.432 -27.800  1.00  0.00              
ATOM   3533  HA  MET C  55     -12.244   3.259 -26.635  1.00  0.00              
ATOM   3534 1HB  MET C  55     -10.677   0.705 -26.293  1.00  0.00              
ATOM   3535 2HB  MET C  55     -12.276   1.070 -25.601  1.00  0.00              
ATOM   3536 1HG  MET C  55     -11.611   0.806 -28.550  1.00  0.00              
ATOM   3537 2HG  MET C  55     -12.461  -0.402 -27.556  1.00  0.00              
ATOM   3538 1HE  MET C  55     -15.878   1.279 -26.812  1.00  0.00              
ATOM   3539 2HE  MET C  55     -14.920  -0.221 -26.763  1.00  0.00              
ATOM   3540 3HE  MET C  55     -14.433   1.178 -25.776  1.00  0.00              
ATOM   3541  N   SER C  56      -9.373   2.844 -25.064  1.00  0.00              
ATOM   3542  CA  SER C  56      -8.579   3.268 -23.913  1.00  0.00              
ATOM   3543  C   SER C  56      -7.127   3.221 -24.347  1.00  0.00              
ATOM   3544  O   SER C  56      -6.833   2.848 -25.478  1.00  0.00              
ATOM   3545  CB  SER C  56      -8.825   2.380 -22.708  1.00  0.00              
ATOM   3546  OG  SER C  56      -8.166   1.149 -22.818  1.00  0.00              
ATOM   3547  H   SER C  56      -8.942   2.268 -25.772  1.00  0.00              
ATOM   3548  HA  SER C  56      -8.878   4.238 -23.514  1.00  0.00              
ATOM   3549 1HB  SER C  56      -8.468   2.896 -21.817  1.00  0.00              
ATOM   3550 2HB  SER C  56      -9.896   2.202 -22.619  1.00  0.00              
ATOM   3551  HG  SER C  56      -8.673   0.564 -23.385  1.00  0.00              
ATOM   3552  N   ALA C  57      -6.219   3.581 -23.441  1.00  0.00              
ATOM   3553  CA  ALA C  57      -4.793   3.535 -23.752  1.00  0.00              
ATOM   3554  C   ALA C  57      -4.301   2.089 -23.944  1.00  0.00              
ATOM   3555  O   ALA C  57      -3.194   1.865 -24.436  1.00  0.00              
ATOM   3556  CB  ALA C  57      -3.990   4.233 -22.638  1.00  0.00              
ATOM   3557  H   ALA C  57      -6.513   3.892 -22.527  1.00  0.00              
ATOM   3558  HA  ALA C  57      -4.624   4.056 -24.695  1.00  0.00              
ATOM   3559 1HB  ALA C  57      -2.927   4.194 -22.878  1.00  0.00              
ATOM   3560 2HB  ALA C  57      -4.305   5.273 -22.557  1.00  0.00              
ATOM   3561 3HB  ALA C  57      -4.166   3.726 -21.691  1.00  0.00              
ATOM   3562  N   SER C  58      -5.123   1.114 -23.562  1.00  0.00              
ATOM   3563  CA  SER C  58      -4.761  -0.294 -23.733  1.00  0.00              
ATOM   3564  C   SER C  58      -5.651  -0.986 -24.757  1.00  0.00              
ATOM   3565  O   SER C  58      -5.520  -2.197 -24.992  1.00  0.00              
ATOM   3566  CB  SER C  58      -4.837  -1.016 -22.402  1.00  0.00              
ATOM   3567  OG  SER C  58      -6.132  -0.998 -21.867  1.00  0.00              
ATOM   3568  H   SER C  58      -6.014   1.345 -23.149  1.00  0.00              
ATOM   3569  HA  SER C  58      -3.713  -0.442 -24.000  1.00  0.00              
ATOM   3570 1HB  SER C  58      -4.529  -2.051 -22.549  1.00  0.00              
ATOM   3571 2HB  SER C  58      -4.158  -0.531 -21.702  1.00  0.00              
ATOM   3572  HG  SER C  58      -6.529  -0.137 -22.018  1.00  0.00              
ATOM   3573  N   LYS C  59      -6.539  -0.234 -25.395  1.00  0.00              
ATOM   3574  CA  LYS C  59      -7.509  -0.881 -26.262  1.00  0.00              
ATOM   3575  C   LYS C  59      -7.949  -0.104 -27.494  1.00  0.00              
ATOM   3576  O   LYS C  59      -8.395   1.043 -27.397  1.00  0.00              
ATOM   3577  CB  LYS C  59      -8.747  -1.238 -25.438  1.00  0.00              
ATOM   3578  CG  LYS C  59      -9.791  -2.053 -26.191  1.00  0.00              
ATOM   3579  CD  LYS C  59     -11.051  -2.242 -25.360  1.00  0.00              
ATOM   3580  CE  LYS C  59     -12.119  -2.999 -26.136  1.00  0.00              
ATOM   3581  NZ  LYS C  59     -13.339  -3.236 -25.317  1.00  0.00              
ATOM   3582  H   LYS C  59      -6.559   0.771 -25.296  1.00  0.00              
ATOM   3583  HA  LYS C  59      -7.079  -1.790 -26.683  1.00  0.00              
ATOM   3584 1HB  LYS C  59      -8.402  -1.803 -24.571  1.00  0.00              
ATOM   3585 2HB  LYS C  59      -9.192  -0.300 -25.104  1.00  0.00              
ATOM   3586 1HG  LYS C  59     -10.039  -1.529 -27.114  1.00  0.00              
ATOM   3587 2HG  LYS C  59      -9.364  -3.027 -26.430  1.00  0.00              
ATOM   3588 1HD  LYS C  59     -10.793  -2.799 -24.458  1.00  0.00              
ATOM   3589 2HD  LYS C  59     -11.434  -1.260 -25.081  1.00  0.00              
ATOM   3590 1HE  LYS C  59     -12.381  -2.414 -27.016  1.00  0.00              
ATOM   3591 2HE  LYS C  59     -11.700  -3.955 -26.448  1.00  0.00              
ATOM   3592 1HZ  LYS C  59     -14.020  -3.740 -25.867  1.00  0.00              
ATOM   3593 2HZ  LYS C  59     -13.096  -3.780 -24.501  1.00  0.00              
ATOM   3594 3HZ  LYS C  59     -13.728  -2.350 -25.028  1.00  0.00              
ATOM   3595  N   ILE C  60      -7.827  -0.752 -28.643  1.00  0.00              
ATOM   3596  CA  ILE C  60      -8.272  -0.199 -29.911  1.00  0.00              
ATOM   3597  C   ILE C  60      -9.088  -1.283 -30.599  1.00  0.00              
ATOM   3598  O   ILE C  60      -8.651  -2.430 -30.693  1.00  0.00              
ATOM   3599  CB  ILE C  60      -7.099   0.152 -30.844  1.00  0.00              
ATOM   3600  CG1 ILE C  60      -6.211   1.224 -30.203  1.00  0.00              
ATOM   3601  CG2 ILE C  60      -7.637   0.651 -32.182  1.00  0.00              
ATOM   3602  CD1 ILE C  60      -4.943   1.519 -31.017  1.00  0.00              
ATOM   3603  H   ILE C  60      -7.406  -1.671 -28.629  1.00  0.00              
ATOM   3604  HA  ILE C  60      -8.930   0.654 -29.748  1.00  0.00              
ATOM   3605  HB  ILE C  60      -6.490  -0.739 -30.999  1.00  0.00              
ATOM   3606 1HG1 ILE C  60      -6.811   2.130 -30.111  1.00  0.00              
ATOM   3607 2HG1 ILE C  60      -5.938   0.868 -29.208  1.00  0.00              
ATOM   3608 1HG2 ILE C  60      -6.805   0.899 -32.841  1.00  0.00              
ATOM   3609 2HG2 ILE C  60      -8.246  -0.126 -32.644  1.00  0.00              
ATOM   3610 3HG2 ILE C  60      -8.248   1.540 -32.020  1.00  0.00              
ATOM   3611 1HD1 ILE C  60      -4.353   2.286 -30.513  1.00  0.00              
ATOM   3612 2HD1 ILE C  60      -4.349   0.609 -31.109  1.00  0.00              
ATOM   3613 3HD1 ILE C  60      -5.220   1.871 -32.010  1.00  0.00              
ATOM   3614  N   VAL C  61     -10.285  -0.929 -31.058  1.00  0.00              
ATOM   3615  CA  VAL C  61     -11.123  -1.879 -31.779  1.00  0.00              
ATOM   3616  C   VAL C  61     -11.217  -1.413 -33.232  1.00  0.00              
ATOM   3617  O   VAL C  61     -11.458  -0.233 -33.497  1.00  0.00              
ATOM   3618  CB  VAL C  61     -12.534  -1.996 -31.170  1.00  0.00              
ATOM   3619  CG1 VAL C  61     -13.396  -2.933 -32.001  1.00  0.00              
ATOM   3620  CG2 VAL C  61     -12.453  -2.483 -29.731  1.00  0.00              
ATOM   3621  H   VAL C  61     -10.623   0.010 -30.907  1.00  0.00              
ATOM   3622  HA  VAL C  61     -10.674  -2.873 -31.791  1.00  0.00              
ATOM   3623  HB  VAL C  61     -12.991  -1.007 -31.144  1.00  0.00              
ATOM   3624 1HG1 VAL C  61     -14.389  -3.003 -31.556  1.00  0.00              
ATOM   3625 2HG1 VAL C  61     -13.480  -2.546 -33.017  1.00  0.00              
ATOM   3626 3HG1 VAL C  61     -12.940  -3.923 -32.027  1.00  0.00              
ATOM   3627 1HG2 VAL C  61     -13.457  -2.559 -29.316  1.00  0.00              
ATOM   3628 2HG2 VAL C  61     -11.974  -3.463 -29.706  1.00  0.00              
ATOM   3629 3HG2 VAL C  61     -11.870  -1.777 -29.139  1.00  0.00              
ATOM   3630  N   CYS C  62     -11.005  -2.330 -34.168  1.00  0.00              
ATOM   3631  CA  CYS C  62     -10.997  -1.977 -35.582  1.00  0.00              
ATOM   3632  C   CYS C  62     -11.402  -3.176 -36.431  1.00  0.00              
ATOM   3633  O   CYS C  62     -11.698  -4.252 -35.910  1.00  0.00              
ATOM   3634  CB  CYS C  62      -9.535  -1.603 -35.834  1.00  0.00              
ATOM   3635  SG  CYS C  62      -8.376  -2.987 -35.702  1.00  0.00              
ATOM   3636  H   CYS C  62     -10.846  -3.291 -33.899  1.00  0.00              
ATOM   3637  HA  CYS C  62     -11.621  -1.115 -35.817  1.00  0.00              
ATOM   3638 1HB  CYS C  62      -9.415  -1.205 -36.841  1.00  0.00              
ATOM   3639 2HB  CYS C  62      -9.205  -0.862 -35.107  1.00  0.00              
ATOM   3640  HG  CYS C  62      -8.615  -3.484 -36.912  1.00  0.00              
ATOM   3641  N   ARG C  63     -11.432  -2.972 -37.743  1.00  0.00              
ATOM   3642  CA  ARG C  63     -11.719  -4.055 -38.671  1.00  0.00              
ATOM   3643  C   ARG C  63     -10.502  -4.290 -39.536  1.00  0.00              
ATOM   3644  O   ARG C  63      -9.891  -3.349 -40.025  1.00  0.00              
ATOM   3645  CB  ARG C  63     -12.941  -3.718 -39.533  1.00  0.00              
ATOM   3646  CG  ARG C  63     -14.241  -3.826 -38.750  1.00  0.00              
ATOM   3647  CD  ARG C  63     -15.450  -3.497 -39.587  1.00  0.00              
ATOM   3648  NE  ARG C  63     -16.678  -3.561 -38.799  1.00  0.00              
ATOM   3649  CZ  ARG C  63     -17.398  -4.665 -38.629  1.00  0.00              
ATOM   3650  NH1 ARG C  63     -17.013  -5.803 -39.192  1.00  0.00              
ATOM   3651  NH2 ARG C  63     -18.504  -4.634 -37.899  1.00  0.00              
ATOM   3652  H   ARG C  63     -11.250  -2.047 -38.106  1.00  0.00              
ATOM   3653  HA  ARG C  63     -11.924  -4.971 -38.117  1.00  0.00              
ATOM   3654 1HB  ARG C  63     -12.798  -2.704 -39.903  1.00  0.00              
ATOM   3655 2HB  ARG C  63     -12.940  -4.414 -40.371  1.00  0.00              
ATOM   3656 1HG  ARG C  63     -14.340  -4.846 -38.378  1.00  0.00              
ATOM   3657 2HG  ARG C  63     -14.197  -3.134 -37.910  1.00  0.00              
ATOM   3658 1HD  ARG C  63     -15.339  -2.491 -39.989  1.00  0.00              
ATOM   3659 2HD  ARG C  63     -15.517  -4.211 -40.407  1.00  0.00              
ATOM   3660  HE  ARG C  63     -17.154  -2.831 -38.286  1.00  0.00              
ATOM   3661 1HH1 ARG C  63     -16.171  -5.829 -39.750  1.00  0.00              
ATOM   3662 2HH1 ARG C  63     -17.563  -6.639 -39.062  1.00  0.00              
ATOM   3663 1HH2 ARG C  63     -18.799  -3.769 -37.468  1.00  0.00              
ATOM   3664 2HH2 ARG C  63     -19.047  -5.476 -37.773  1.00  0.00              
ATOM   3665  N   VAL C  64     -10.135  -5.554 -39.696  1.00  0.00              
ATOM   3666  CA  VAL C  64      -8.962  -5.900 -40.478  1.00  0.00              
ATOM   3667  C   VAL C  64      -9.371  -6.181 -41.913  1.00  0.00              
ATOM   3668  O   VAL C  64     -10.247  -7.010 -42.172  1.00  0.00              
ATOM   3669  CB  VAL C  64      -8.228  -7.124 -39.901  1.00  0.00              
ATOM   3670  CG1 VAL C  64      -7.012  -7.464 -40.750  1.00  0.00              
ATOM   3671  CG2 VAL C  64      -7.814  -6.868 -38.460  1.00  0.00              
ATOM   3672  H   VAL C  64     -10.678  -6.292 -39.269  1.00  0.00              
ATOM   3673  HA  VAL C  64      -8.258  -5.068 -40.525  1.00  0.00              
ATOM   3674  HB  VAL C  64      -8.911  -7.974 -39.888  1.00  0.00              
ATOM   3675 1HG1 VAL C  64      -6.504  -8.332 -40.328  1.00  0.00              
ATOM   3676 2HG1 VAL C  64      -7.330  -7.689 -41.768  1.00  0.00              
ATOM   3677 3HG1 VAL C  64      -6.327  -6.615 -40.762  1.00  0.00              
ATOM   3678 1HG2 VAL C  64      -7.297  -7.744 -38.068  1.00  0.00              
ATOM   3679 2HG2 VAL C  64      -7.149  -6.005 -38.421  1.00  0.00              
ATOM   3680 3HG2 VAL C  64      -8.701  -6.671 -37.856  1.00  0.00              
ATOM   3681  N   GLY C  65      -8.742  -5.467 -42.839  1.00  0.00              
ATOM   3682  CA  GLY C  65      -9.081  -5.594 -44.241  1.00  0.00              
ATOM   3683  C   GLY C  65      -8.084  -6.508 -44.926  1.00  0.00              
ATOM   3684  O   GLY C  65      -7.422  -7.308 -44.273  1.00  0.00              
ATOM   3685  H   GLY C  65      -8.014  -4.823 -42.566  1.00  0.00              
ATOM   3686 1HA  GLY C  65     -10.084  -6.012 -44.329  1.00  0.00              
ATOM   3687 2HA  GLY C  65      -9.057  -4.609 -44.705  1.00  0.00              
ATOM   3688  N   GLN C  66      -7.974  -6.385 -46.241  1.00  0.00              
ATOM   3689  CA  GLN C  66      -7.105  -7.250 -47.035  1.00  0.00              
ATOM   3690  C   GLN C  66      -5.636  -6.907 -46.814  1.00  0.00              
ATOM   3691  O   GLN C  66      -5.233  -5.749 -46.904  1.00  0.00              
ATOM   3692  CB  GLN C  66      -7.443  -7.131 -48.523  1.00  0.00              
ATOM   3693  CG  GLN C  66      -6.609  -8.025 -49.424  1.00  0.00              
ATOM   3694  CD  GLN C  66      -7.076  -7.989 -50.867  1.00  0.00              
ATOM   3695  OE1 GLN C  66      -8.080  -7.351 -51.194  1.00  0.00              
ATOM   3696  NE2 GLN C  66      -6.350  -8.679 -51.741  1.00  0.00              
ATOM   3697  H   GLN C  66      -8.510  -5.667 -46.706  1.00  0.00              
ATOM   3698  HA  GLN C  66      -7.233  -8.285 -46.719  1.00  0.00              
ATOM   3699 1HB  GLN C  66      -8.499  -7.385 -48.626  1.00  0.00              
ATOM   3700 2HB  GLN C  66      -7.293  -6.088 -48.797  1.00  0.00              
ATOM   3701 1HG  GLN C  66      -5.519  -8.009 -49.425  1.00  0.00              
ATOM   3702 2HG  GLN C  66      -6.958  -8.955 -48.972  1.00  0.00              
ATOM   3703 1HE2 GLN C  66      -6.610  -8.694 -52.708  1.00  0.00              
ATOM   3704 2HE2 GLN C  66      -5.544  -9.185 -51.432  1.00  0.00              
ATOM   3705  N   ALA C  67      -4.840  -7.925 -46.513  1.00  0.00              
ATOM   3706  CA  ALA C  67      -3.417  -7.743 -46.252  1.00  0.00              
ATOM   3707  C   ALA C  67      -2.549  -7.329 -47.437  1.00  0.00              
ATOM   3708  O   ALA C  67      -2.814  -7.689 -48.585  1.00  0.00              
ATOM   3709  CB  ALA C  67      -2.847  -9.010 -45.631  1.00  0.00              
ATOM   3710  H   ALA C  67      -5.234  -8.854 -46.464  1.00  0.00              
ATOM   3711  HA  ALA C  67      -3.293  -6.927 -45.540  1.00  0.00              
ATOM   3712 1HB  ALA C  67      -1.783  -8.872 -45.436  1.00  0.00              
ATOM   3713 2HB  ALA C  67      -3.363  -9.222 -44.695  1.00  0.00              
ATOM   3714 3HB  ALA C  67      -2.984  -9.843 -46.317  1.00  0.00              
ATOM   3715  N   LYS C  68      -1.514  -6.555 -47.128  1.00  0.00              
ATOM   3716  CA  LYS C  68      -0.623  -5.978 -48.127  1.00  0.00              
ATOM   3717  C   LYS C  68       0.724  -6.625 -47.854  1.00  0.00              
ATOM   3718  O   LYS C  68       1.563  -6.757 -48.746  1.00  0.00              
ATOM   3719  CB  LYS C  68      -0.549  -4.453 -48.029  1.00  0.00              
ATOM   3720  CG  LYS C  68      -1.871  -3.742 -48.284  1.00  0.00              
ATOM   3721  CD  LYS C  68      -1.692  -2.231 -48.300  1.00  0.00              
ATOM   3722  CE  LYS C  68      -3.019  -1.517 -48.516  1.00  0.00              
ATOM   3723  NZ  LYS C  68      -2.863  -0.038 -48.512  1.00  0.00              
ATOM   3724  H   LYS C  68      -1.347  -6.366 -46.151  1.00  0.00              
ATOM   3725  HA  LYS C  68      -0.978  -6.229 -49.127  1.00  0.00              
ATOM   3726 1HB  LYS C  68      -0.196  -4.214 -47.026  1.00  0.00              
ATOM   3727 2HB  LYS C  68       0.188  -4.121 -48.761  1.00  0.00              
ATOM   3728 1HG  LYS C  68      -2.262  -4.073 -49.248  1.00  0.00              
ATOM   3729 2HG  LYS C  68      -2.570  -4.017 -47.495  1.00  0.00              
ATOM   3730 1HD  LYS C  68      -1.264  -1.922 -47.347  1.00  0.00              
ATOM   3731 2HD  LYS C  68      -1.006  -1.971 -49.106  1.00  0.00              
ATOM   3732 1HE  LYS C  68      -3.427  -1.837 -49.475  1.00  0.00              
ATOM   3733 2HE  LYS C  68      -3.699  -1.812 -47.717  1.00  0.00              
ATOM   3734 1HZ  LYS C  68      -3.763   0.396 -48.659  1.00  0.00              
ATOM   3735 2HZ  LYS C  68      -2.486   0.259 -47.624  1.00  0.00              
ATOM   3736 3HZ  LYS C  68      -2.234   0.236 -49.254  1.00  0.00              
ATOM   3737  N   ASN C  69       0.903  -7.032 -46.600  1.00  0.00              
ATOM   3738  CA  ASN C  69       2.121  -7.674 -46.111  1.00  0.00              
ATOM   3739  C   ASN C  69       1.822  -9.141 -45.845  1.00  0.00              
ATOM   3740  O   ASN C  69       0.681  -9.503 -45.557  1.00  0.00              
ATOM   3741  CB  ASN C  69       2.667  -7.001 -44.865  1.00  0.00              
ATOM   3742  CG  ASN C  69       3.214  -5.623 -45.112  1.00  0.00              
ATOM   3743  OD1 ASN C  69       3.648  -5.295 -46.223  1.00  0.00              
ATOM   3744  ND2 ASN C  69       3.272  -4.843 -44.064  1.00  0.00              
ATOM   3745  H   ASN C  69       0.137  -6.878 -45.961  1.00  0.00              
ATOM   3746  HA  ASN C  69       2.901  -7.618 -46.872  1.00  0.00              
ATOM   3747 1HB  ASN C  69       2.094  -6.997 -43.936  1.00  0.00              
ATOM   3748 2HB  ASN C  69       3.499  -7.699 -44.774  1.00  0.00              
ATOM   3749 1HD2 ASN C  69       3.626  -3.910 -44.154  1.00  0.00              
ATOM   3750 2HD2 ASN C  69       2.963  -5.176 -43.175  1.00  0.00              
ATOM   3751  N   ASP C  70       2.850  -9.978 -45.928  1.00  0.00              
ATOM   3752  CA  ASP C  70       2.692 -11.399 -45.646  1.00  0.00              
ATOM   3753  C   ASP C  70       2.978 -11.697 -44.171  1.00  0.00              
ATOM   3754  O   ASP C  70       2.917 -12.848 -43.738  1.00  0.00              
ATOM   3755  CB  ASP C  70       3.613 -12.230 -46.544  1.00  0.00              
ATOM   3756  CG  ASP C  70       5.098 -11.975 -46.330  1.00  0.00              
ATOM   3757  OD1 ASP C  70       5.427 -11.131 -45.529  1.00  0.00              
ATOM   3758  OD2 ASP C  70       5.890 -12.725 -46.846  1.00  0.00              
ATOM   3759  H   ASP C  70       3.760  -9.627 -46.191  1.00  0.00              
ATOM   3760  HA  ASP C  70       1.660 -11.699 -45.831  1.00  0.00              
ATOM   3761 1HB  ASP C  70       3.418 -13.302 -46.494  1.00  0.00              
ATOM   3762 2HB  ASP C  70       3.317 -11.851 -47.523  1.00  0.00              
ATOM   3763  N   LYS C  71       3.299 -10.653 -43.410  1.00  0.00              
ATOM   3764  CA  LYS C  71       3.491 -10.793 -41.967  1.00  0.00              
ATOM   3765  C   LYS C  71       2.236 -10.240 -41.303  1.00  0.00              
ATOM   3766  O   LYS C  71       1.695  -9.225 -41.738  1.00  0.00              
ATOM   3767  CB  LYS C  71       4.742 -10.053 -41.487  1.00  0.00              
ATOM   3768  CG  LYS C  71       6.053 -10.636 -41.998  1.00  0.00              
ATOM   3769  CD  LYS C  71       7.245  -9.815 -41.528  1.00  0.00              
ATOM   3770  CE  LYS C  71       8.550 -10.369 -42.078  1.00  0.00              
ATOM   3771  NZ  LYS C  71       9.720  -9.547 -41.666  1.00  0.00              
ATOM   3772  H   LYS C  71       3.411  -9.745 -43.835  1.00  0.00              
ATOM   3773  HA  LYS C  71       3.604 -11.846 -41.710  1.00  0.00              
ATOM   3774 1HB  LYS C  71       4.651  -9.019 -41.820  1.00  0.00              
ATOM   3775 2HB  LYS C  71       4.733 -10.085 -40.397  1.00  0.00              
ATOM   3776 1HG  LYS C  71       6.145 -11.658 -41.629  1.00  0.00              
ATOM   3777 2HG  LYS C  71       6.026 -10.645 -43.087  1.00  0.00              
ATOM   3778 1HD  LYS C  71       7.113  -8.786 -41.866  1.00  0.00              
ATOM   3779 2HD  LYS C  71       7.272  -9.838 -40.438  1.00  0.00              
ATOM   3780 1HE  LYS C  71       8.673 -11.386 -41.710  1.00  0.00              
ATOM   3781 2HE  LYS C  71       8.483 -10.382 -43.167  1.00  0.00              
ATOM   3782 1HZ  LYS C  71      10.565  -9.946 -42.051  1.00  0.00              
ATOM   3783 2HZ  LYS C  71       9.607  -8.603 -42.008  1.00  0.00              
ATOM   3784 3HZ  LYS C  71       9.783  -9.534 -40.658  1.00  0.00              
ATOM   3785  N   GLY C  72       1.765 -10.916 -40.263  1.00  0.00              
ATOM   3786  CA  GLY C  72       0.516 -10.521 -39.631  1.00  0.00              
ATOM   3787  C   GLY C  72       0.687  -9.616 -38.428  1.00  0.00              
ATOM   3788  O   GLY C  72      -0.125  -9.636 -37.509  1.00  0.00              
ATOM   3789  H   GLY C  72       2.269 -11.711 -39.899  1.00  0.00              
ATOM   3790 1HA  GLY C  72      -0.098  -9.987 -40.357  1.00  0.00              
ATOM   3791 2HA  GLY C  72      -0.012 -11.413 -39.296  1.00  0.00              
ATOM   3792  N   ASP C  73       1.743  -8.808 -38.447  1.00  0.00              
ATOM   3793  CA  ASP C  73       2.048  -7.874 -37.368  1.00  0.00              
ATOM   3794  C   ASP C  73       0.984  -6.775 -37.218  1.00  0.00              
ATOM   3795  O   ASP C  73       0.342  -6.370 -38.193  1.00  0.00              
ATOM   3796  CB  ASP C  73       3.422  -7.242 -37.601  1.00  0.00              
ATOM   3797  CG  ASP C  73       4.595  -8.183 -37.363  1.00  0.00              
ATOM   3798  OD1 ASP C  73       4.378  -9.253 -36.844  1.00  0.00              
ATOM   3799  OD2 ASP C  73       5.667  -7.896 -37.839  1.00  0.00              
ATOM   3800  H   ASP C  73       2.355  -8.850 -39.250  1.00  0.00              
ATOM   3801  HA  ASP C  73       2.058  -8.403 -36.415  1.00  0.00              
ATOM   3802 1HB  ASP C  73       3.525  -6.773 -38.579  1.00  0.00              
ATOM   3803 2HB  ASP C  73       3.411  -6.473 -36.828  1.00  0.00              
ATOM   3804  N   ILE C  74       0.809  -6.299 -35.990  1.00  0.00              
ATOM   3805  CA  ILE C  74      -0.189  -5.282 -35.664  1.00  0.00              
ATOM   3806  C   ILE C  74       0.561  -4.018 -35.220  1.00  0.00              
ATOM   3807  O   ILE C  74       1.098  -3.956 -34.114  1.00  0.00              
ATOM   3808  CB  ILE C  74      -1.105  -5.783 -34.531  1.00  0.00              
ATOM   3809  CG1 ILE C  74      -1.775  -7.092 -34.966  1.00  0.00              
ATOM   3810  CG2 ILE C  74      -2.161  -4.728 -34.190  1.00  0.00              
ATOM   3811  CD1 ILE C  74      -2.506  -7.815 -33.865  1.00  0.00              
ATOM   3812  H   ILE C  74       1.398  -6.662 -35.255  1.00  0.00              
ATOM   3813  HA  ILE C  74      -0.766  -5.013 -36.548  1.00  0.00              
ATOM   3814  HB  ILE C  74      -0.499  -5.989 -33.648  1.00  0.00              
ATOM   3815 1HG1 ILE C  74      -2.478  -6.848 -35.761  1.00  0.00              
ATOM   3816 2HG1 ILE C  74      -0.992  -7.742 -35.360  1.00  0.00              
ATOM   3817 1HG2 ILE C  74      -2.800  -5.099 -33.388  1.00  0.00              
ATOM   3818 2HG2 ILE C  74      -1.669  -3.811 -33.867  1.00  0.00              
ATOM   3819 3HG2 ILE C  74      -2.769  -4.523 -35.072  1.00  0.00              
ATOM   3820 1HD1 ILE C  74      -2.950  -8.729 -34.260  1.00  0.00              
ATOM   3821 2HD1 ILE C  74      -1.808  -8.066 -33.067  1.00  0.00              
ATOM   3822 3HD1 ILE C  74      -3.293  -7.174 -33.468  1.00  0.00              
ATOM   3823  N   ILE C  75       0.585  -3.017 -36.095  1.00  0.00              
ATOM   3824  CA  ILE C  75       1.287  -1.762 -35.824  1.00  0.00              
ATOM   3825  C   ILE C  75       0.385  -0.563 -35.524  1.00  0.00              
ATOM   3826  O   ILE C  75      -0.383  -0.115 -36.381  1.00  0.00              
ATOM   3827  CB  ILE C  75       2.198  -1.391 -37.007  1.00  0.00              
ATOM   3828  CG1 ILE C  75       3.268  -2.465 -37.216  1.00  0.00              
ATOM   3829  CG2 ILE C  75       2.841  -0.031 -36.778  1.00  0.00              
ATOM   3830  CD1 ILE C  75       4.061  -2.299 -38.492  1.00  0.00              
ATOM   3831  H   ILE C  75       0.101  -3.129 -36.973  1.00  0.00              
ATOM   3832  HA  ILE C  75       1.875  -1.840 -34.910  1.00  0.00              
ATOM   3833  HB  ILE C  75       1.600  -1.360 -37.919  1.00  0.00              
ATOM   3834 1HG1 ILE C  75       3.942  -2.421 -36.360  1.00  0.00              
ATOM   3835 2HG1 ILE C  75       2.759  -3.430 -37.227  1.00  0.00              
ATOM   3836 1HG2 ILE C  75       3.482   0.216 -37.625  1.00  0.00              
ATOM   3837 2HG2 ILE C  75       2.066   0.726 -36.678  1.00  0.00              
ATOM   3838 3HG2 ILE C  75       3.440  -0.060 -35.867  1.00  0.00              
ATOM   3839 1HD1 ILE C  75       4.798  -3.096 -38.570  1.00  0.00              
ATOM   3840 2HD1 ILE C  75       3.387  -2.343 -39.348  1.00  0.00              
ATOM   3841 3HD1 ILE C  75       4.570  -1.336 -38.482  1.00  0.00              
ATOM   3842  N   VAL C  76       0.500  -0.040 -34.307  1.00  0.00              
ATOM   3843  CA  VAL C  76      -0.257   1.134 -33.900  1.00  0.00              
ATOM   3844  C   VAL C  76       0.659   2.348 -33.954  1.00  0.00              
ATOM   3845  O   VAL C  76       1.783   2.313 -33.455  1.00  0.00              
ATOM   3846  CB  VAL C  76      -0.798   0.996 -32.451  1.00  0.00              
ATOM   3847  CG1 VAL C  76      -1.509   2.289 -32.036  1.00  0.00              
ATOM   3848  CG2 VAL C  76      -1.753  -0.192 -32.359  1.00  0.00              
ATOM   3849  H   VAL C  76       1.133  -0.471 -33.648  1.00  0.00              
ATOM   3850  HA  VAL C  76      -1.078   1.335 -34.590  1.00  0.00              
ATOM   3851  HB  VAL C  76       0.036   0.788 -31.780  1.00  0.00              
ATOM   3852 1HG1 VAL C  76      -1.888   2.186 -31.017  1.00  0.00              
ATOM   3853 2HG1 VAL C  76      -0.808   3.121 -32.079  1.00  0.00              
ATOM   3854 3HG1 VAL C  76      -2.344   2.480 -32.712  1.00  0.00              
ATOM   3855 1HG2 VAL C  76      -2.126  -0.281 -31.338  1.00  0.00              
ATOM   3856 2HG2 VAL C  76      -2.591  -0.038 -33.039  1.00  0.00              
ATOM   3857 3HG2 VAL C  76      -1.227  -1.106 -32.631  1.00  0.00              
ATOM   3858  N   THR C  77       0.183   3.420 -34.576  1.00  0.00              
ATOM   3859  CA  THR C  77       0.975   4.635 -34.711  1.00  0.00              
ATOM   3860  C   THR C  77       0.225   5.807 -34.083  1.00  0.00              
ATOM   3861  O   THR C  77      -0.902   6.118 -34.473  1.00  0.00              
ATOM   3862  CB  THR C  77       1.291   4.954 -36.183  1.00  0.00              
ATOM   3863  OG1 THR C  77       2.019   3.866 -36.766  1.00  0.00              
ATOM   3864  CG2 THR C  77       2.118   6.226 -36.288  1.00  0.00              
ATOM   3865  H   THR C  77      -0.749   3.394 -34.964  1.00  0.00              
ATOM   3866  HA  THR C  77       1.916   4.524 -34.173  1.00  0.00              
ATOM   3867  HB  THR C  77       0.355   5.086 -36.726  1.00  0.00              
ATOM   3868  HG1 THR C  77       1.408   3.166 -37.007  1.00  0.00              
ATOM   3869 1HG2 THR C  77       2.330   6.436 -37.335  1.00  0.00              
ATOM   3870 2HG2 THR C  77       1.562   7.059 -35.855  1.00  0.00              
ATOM   3871 3HG2 THR C  77       3.055   6.095 -35.746  1.00  0.00              
ATOM   3872  N   THR C  78       0.853   6.441 -33.100  1.00  0.00              
ATOM   3873  CA  THR C  78       0.251   7.560 -32.392  1.00  0.00              
ATOM   3874  C   THR C  78       1.223   8.738 -32.417  1.00  0.00              
ATOM   3875  O   THR C  78       2.416   8.566 -32.678  1.00  0.00              
ATOM   3876  CB  THR C  78       0.001   7.229 -30.925  1.00  0.00              
ATOM   3877  OG1 THR C  78       1.265   7.004 -30.293  1.00  0.00              
ATOM   3878  CG2 THR C  78      -0.907   5.982 -30.770  1.00  0.00              
ATOM   3879  H   THR C  78       1.779   6.134 -32.839  1.00  0.00              
ATOM   3880  HA  THR C  78      -0.663   7.869 -32.900  1.00  0.00              
ATOM   3881  HB  THR C  78      -0.483   8.081 -30.446  1.00  0.00              
ATOM   3882  HG1 THR C  78       1.567   6.114 -30.493  1.00  0.00              
ATOM   3883 1HG2 THR C  78      -1.062   5.776 -29.711  1.00  0.00              
ATOM   3884 2HG2 THR C  78      -1.867   6.169 -31.250  1.00  0.00              
ATOM   3885 3HG2 THR C  78      -0.427   5.124 -31.239  1.00  0.00              
ATOM   3886  N   LYS C  79       0.713   9.928 -32.137  1.00  0.00              
ATOM   3887  CA  LYS C  79       1.557  11.113 -32.114  1.00  0.00              
ATOM   3888  C   LYS C  79       2.489  11.003 -30.915  1.00  0.00              
ATOM   3889  O   LYS C  79       3.706  11.117 -31.051  1.00  0.00              
ATOM   3890  CB  LYS C  79       0.694  12.373 -31.986  1.00  0.00              
ATOM   3891  CG  LYS C  79      -0.142  12.684 -33.219  1.00  0.00              
ATOM   3892  CD  LYS C  79      -0.945  13.970 -33.037  1.00  0.00              
ATOM   3893  CE  LYS C  79      -1.811  14.276 -34.268  1.00  0.00              
ATOM   3894  NZ  LYS C  79      -2.562  15.559 -34.141  1.00  0.00              
ATOM   3895  H   LYS C  79      -0.271  10.021 -31.934  1.00  0.00              
ATOM   3896  HA  LYS C  79       2.161  11.154 -33.021  1.00  0.00              
ATOM   3897 1HB  LYS C  79       0.037  12.224 -31.129  1.00  0.00              
ATOM   3898 2HB  LYS C  79       1.371  13.203 -31.786  1.00  0.00              
ATOM   3899 1HG  LYS C  79       0.528  12.791 -34.072  1.00  0.00              
ATOM   3900 2HG  LYS C  79      -0.824  11.851 -33.394  1.00  0.00              
ATOM   3901 1HD  LYS C  79      -1.587  13.858 -32.163  1.00  0.00              
ATOM   3902 2HD  LYS C  79      -0.251  14.795 -32.874  1.00  0.00              
ATOM   3903 1HE  LYS C  79      -1.159  14.328 -35.140  1.00  0.00              
ATOM   3904 2HE  LYS C  79      -2.521  13.459 -34.396  1.00  0.00              
ATOM   3905 1HZ  LYS C  79      -3.114  15.710 -34.973  1.00  0.00              
ATOM   3906 2HZ  LYS C  79      -3.172  15.514 -33.337  1.00  0.00              
ATOM   3907 3HZ  LYS C  79      -1.909  16.322 -34.027  1.00  0.00              
ATOM   3908  N   SER C  80       1.902  10.750 -29.749  1.00  0.00              
ATOM   3909  CA  SER C  80       2.643  10.668 -28.500  1.00  0.00              
ATOM   3910  C   SER C  80       3.689   9.554 -28.374  1.00  0.00              
ATOM   3911  O   SER C  80       4.758   9.778 -27.805  1.00  0.00              
ATOM   3912  CB  SER C  80       1.644  10.537 -27.367  1.00  0.00              
ATOM   3913  OG  SER C  80       0.836  11.676 -27.245  1.00  0.00              
ATOM   3914  H   SER C  80       0.901  10.613 -29.738  1.00  0.00              
ATOM   3915  HA  SER C  80       3.169  11.589 -28.246  1.00  0.00              
ATOM   3916 1HB  SER C  80       1.011   9.672 -27.559  1.00  0.00              
ATOM   3917 2HB  SER C  80       2.190  10.388 -26.436  1.00  0.00              
ATOM   3918  HG  SER C  80       0.136  11.642 -27.901  1.00  0.00              
ATOM   3919  N   GLY C  81       3.389   8.364 -28.888  1.00  0.00              
ATOM   3920  CA  GLY C  81       4.367   7.289 -28.827  1.00  0.00              
ATOM   3921  C   GLY C  81       5.040   6.877 -30.121  1.00  0.00              
ATOM   3922  O   GLY C  81       5.942   6.044 -30.103  1.00  0.00              
ATOM   3923  H   GLY C  81       2.493   8.191 -29.321  1.00  0.00              
ATOM   3924 1HA  GLY C  81       5.174   7.580 -28.155  1.00  0.00              
ATOM   3925 2HA  GLY C  81       3.884   6.390 -28.447  1.00  0.00              
ATOM   3926  N   GLY C  82       4.609   7.435 -31.246  1.00  0.00              
ATOM   3927  CA  GLY C  82       5.184   7.044 -32.523  1.00  0.00              
ATOM   3928  C   GLY C  82       4.708   5.712 -33.083  1.00  0.00              
ATOM   3929  O   GLY C  82       3.622   5.229 -32.752  1.00  0.00              
ATOM   3930  H   GLY C  82       3.879   8.133 -31.228  1.00  0.00              
ATOM   3931 1HA  GLY C  82       4.943   7.801 -33.269  1.00  0.00              
ATOM   3932 2HA  GLY C  82       6.266   6.970 -32.419  1.00  0.00              
ATOM   3933  N   ARG C  83       5.530   5.117 -33.945  1.00  0.00              
ATOM   3934  CA  ARG C  83       5.217   3.827 -34.545  1.00  0.00              
ATOM   3935  C   ARG C  83       5.487   2.679 -33.585  1.00  0.00              
ATOM   3936  O   ARG C  83       6.587   2.557 -33.044  1.00  0.00              
ATOM   3937  CB  ARG C  83       5.939   3.623 -35.869  1.00  0.00              
ATOM   3938  CG  ARG C  83       5.478   2.415 -36.669  1.00  0.00              
ATOM   3939  CD  ARG C  83       6.071   2.318 -38.028  1.00  0.00              
ATOM   3940  NE  ARG C  83       7.487   1.987 -38.045  1.00  0.00              
ATOM   3941  CZ  ARG C  83       8.256   1.975 -39.150  1.00  0.00              
ATOM   3942  NH1 ARG C  83       7.746   2.236 -40.333  1.00  0.00              
ATOM   3943  NH2 ARG C  83       9.536   1.669 -39.018  1.00  0.00              
ATOM   3944  H   ARG C  83       6.395   5.577 -34.190  1.00  0.00              
ATOM   3945  HA  ARG C  83       4.154   3.779 -34.785  1.00  0.00              
ATOM   3946 1HB  ARG C  83       5.784   4.525 -36.458  1.00  0.00              
ATOM   3947 2HB  ARG C  83       6.999   3.517 -35.638  1.00  0.00              
ATOM   3948 1HG  ARG C  83       5.748   1.511 -36.120  1.00  0.00              
ATOM   3949 2HG  ARG C  83       4.395   2.465 -36.777  1.00  0.00              
ATOM   3950 1HD  ARG C  83       5.548   1.543 -38.587  1.00  0.00              
ATOM   3951 2HD  ARG C  83       5.954   3.275 -38.534  1.00  0.00              
ATOM   3952  HE  ARG C  83       8.098   1.727 -37.282  1.00  0.00              
ATOM   3953 1HH1 ARG C  83       6.762   2.451 -40.420  1.00  0.00              
ATOM   3954 2HH1 ARG C  83       8.339   2.223 -41.151  1.00  0.00              
ATOM   3955 1HH2 ARG C  83       9.908   1.453 -38.104  1.00  0.00              
ATOM   3956 2HH2 ARG C  83      10.134   1.652 -39.830  1.00  0.00              
ATOM   3957  N   GLY C  84       4.483   1.832 -33.386  1.00  0.00              
ATOM   3958  CA  GLY C  84       4.642   0.719 -32.471  1.00  0.00              
ATOM   3959  C   GLY C  84       4.899  -0.616 -33.140  1.00  0.00              
ATOM   3960  O   GLY C  84       5.230  -0.687 -34.322  1.00  0.00              
ATOM   3961  H   GLY C  84       3.602   1.951 -33.867  1.00  0.00              
ATOM   3962 1HA  GLY C  84       5.486   0.918 -31.811  1.00  0.00              
ATOM   3963 2HA  GLY C  84       3.734   0.614 -31.877  1.00  0.00              
ATOM   3964  N   THR C  85       4.733  -1.680 -32.362  1.00  0.00              
ATOM   3965  CA  THR C  85       4.913  -3.047 -32.835  1.00  0.00              
ATOM   3966  C   THR C  85       3.978  -3.964 -32.055  1.00  0.00              
ATOM   3967  O   THR C  85       3.113  -3.497 -31.316  1.00  0.00              
ATOM   3968  CB  THR C  85       6.365  -3.534 -32.673  1.00  0.00              
ATOM   3969  OG1 THR C  85       6.531  -4.789 -33.346  1.00  0.00              
ATOM   3970  CG2 THR C  85       6.712  -3.701 -31.201  1.00  0.00              
ATOM   3971  H   THR C  85       4.472  -1.523 -31.400  1.00  0.00              
ATOM   3972  HA  THR C  85       4.643  -3.112 -33.889  1.00  0.00              
ATOM   3973  HB  THR C  85       7.037  -2.800 -33.121  1.00  0.00              
ATOM   3974  HG1 THR C  85       6.644  -4.633 -34.287  1.00  0.00              
ATOM   3975 1HG2 THR C  85       7.742  -4.044 -31.108  1.00  0.00              
ATOM   3976 2HG2 THR C  85       6.599  -2.746 -30.690  1.00  0.00              
ATOM   3977 3HG2 THR C  85       6.043  -4.435 -30.753  1.00  0.00              
ATOM   3978  N   SER C  86       4.142  -5.270 -32.231  1.00  0.00              
ATOM   3979  CA  SER C  86       3.278  -6.219 -31.547  1.00  0.00              
ATOM   3980  C   SER C  86       4.050  -7.480 -31.170  1.00  0.00              
ATOM   3981  O   SER C  86       5.038  -7.837 -31.818  1.00  0.00              
ATOM   3982  CB  SER C  86       2.063  -6.592 -32.407  1.00  0.00              
ATOM   3983  OG  SER C  86       2.448  -7.266 -33.584  1.00  0.00              
ATOM   3984  H   SER C  86       4.868  -5.618 -32.841  1.00  0.00              
ATOM   3985  HA  SER C  86       2.787  -5.802 -30.666  1.00  0.00              
ATOM   3986 1HB  SER C  86       1.410  -7.237 -31.821  1.00  0.00              
ATOM   3987 2HB  SER C  86       1.531  -5.679 -32.672  1.00  0.00              
ATOM   3988  HG  SER C  86       2.624  -8.188 -33.382  1.00  0.00              
ATOM   3989  N   THR C  87       3.587  -8.144 -30.120  1.00  0.00              
ATOM   3990  CA  THR C  87       4.129  -9.435 -29.723  1.00  0.00              
ATOM   3991  C   THR C  87       3.236 -10.536 -30.285  1.00  0.00              
ATOM   3992  O   THR C  87       3.617 -11.700 -30.318  1.00  0.00              
ATOM   3993  CB  THR C  87       4.230  -9.577 -28.193  1.00  0.00              
ATOM   3994  OG1 THR C  87       2.922  -9.477 -27.614  1.00  0.00              
ATOM   3995  CG2 THR C  87       5.120  -8.489 -27.614  1.00  0.00              
ATOM   3996  H   THR C  87       2.834  -7.741 -29.580  1.00  0.00              
ATOM   3997  HA  THR C  87       5.126  -9.562 -30.145  1.00  0.00              
ATOM   3998  HB  THR C  87       4.649 -10.554 -27.954  1.00  0.00              
ATOM   3999  HG1 THR C  87       2.931  -9.866 -26.736  1.00  0.00              
ATOM   4000 1HG2 THR C  87       5.179  -8.606 -26.532  1.00  0.00              
ATOM   4001 2HG2 THR C  87       6.119  -8.569 -28.044  1.00  0.00              
ATOM   4002 3HG2 THR C  87       4.701  -7.512 -27.851  1.00  0.00              
ATOM   4003  N   VAL C  88       2.034 -10.161 -30.706  1.00  0.00              
ATOM   4004  CA  VAL C  88       1.099 -11.121 -31.272  1.00  0.00              
ATOM   4005  C   VAL C  88       0.805 -10.782 -32.718  1.00  0.00              
ATOM   4006  O   VAL C  88       1.183  -9.724 -33.214  1.00  0.00              
ATOM   4007  CB  VAL C  88      -0.224 -11.166 -30.483  1.00  0.00              
ATOM   4008  CG1 VAL C  88       0.029 -11.588 -29.044  1.00  0.00              
ATOM   4009  CG2 VAL C  88      -0.916  -9.812 -30.526  1.00  0.00              
ATOM   4010  H   VAL C  88       1.759  -9.192 -30.631  1.00  0.00              
ATOM   4011  HA  VAL C  88       1.524 -12.125 -31.290  1.00  0.00              
ATOM   4012  HB  VAL C  88      -0.895 -11.881 -30.959  1.00  0.00              
ATOM   4013 1HG1 VAL C  88      -0.916 -11.615 -28.501  1.00  0.00              
ATOM   4014 2HG1 VAL C  88       0.483 -12.579 -29.029  1.00  0.00              
ATOM   4015 3HG1 VAL C  88       0.700 -10.873 -28.567  1.00  0.00              
ATOM   4016 1HG2 VAL C  88      -1.849  -9.862 -29.965  1.00  0.00              
ATOM   4017 2HG2 VAL C  88      -0.266  -9.058 -30.084  1.00  0.00              
ATOM   4018 3HG2 VAL C  88      -1.130  -9.546 -31.561  1.00  0.00              
ATOM   4019  N   SER C  89       0.110 -11.683 -33.392  1.00  0.00              
ATOM   4020  CA  SER C  89      -0.160 -11.509 -34.800  1.00  0.00              
ATOM   4021  C   SER C  89      -1.593 -11.889 -35.107  1.00  0.00              
ATOM   4022  O   SER C  89      -2.231 -12.628 -34.358  1.00  0.00              
ATOM   4023  CB  SER C  89       0.804 -12.338 -35.627  1.00  0.00              
ATOM   4024  OG  SER C  89       0.635 -13.712 -35.412  1.00  0.00              
ATOM   4025  H   SER C  89      -0.241 -12.504 -32.921  1.00  0.00              
ATOM   4026  HA  SER C  89       0.057 -10.503 -35.162  1.00  0.00              
ATOM   4027 1HB  SER C  89       0.634 -12.120 -36.681  1.00  0.00              
ATOM   4028 2HB  SER C  89       1.822 -12.060 -35.359  1.00  0.00              
ATOM   4029  HG  SER C  89       1.262 -14.199 -35.953  1.00  0.00              
ATOM   4030  N   PHE C  90      -2.102 -11.362 -36.209  1.00  0.00              
ATOM   4031  CA  PHE C  90      -3.458 -11.656 -36.630  1.00  0.00              
ATOM   4032  C   PHE C  90      -3.387 -12.440 -37.935  1.00  0.00              
ATOM   4033  O   PHE C  90      -2.793 -11.977 -38.898  1.00  0.00              
ATOM   4034  CB  PHE C  90      -4.238 -10.365 -36.865  1.00  0.00              
ATOM   4035  CG  PHE C  90      -5.623 -10.599 -37.366  1.00  0.00              
ATOM   4036  CD1 PHE C  90      -6.626 -11.005 -36.497  1.00  0.00              
ATOM   4037  CD2 PHE C  90      -5.913 -10.487 -38.722  1.00  0.00              
ATOM   4038  CE1 PHE C  90      -7.904 -11.301 -36.966  1.00  0.00              
ATOM   4039  CE2 PHE C  90      -7.187 -10.781 -39.205  1.00  0.00              
ATOM   4040  CZ  PHE C  90      -8.188 -11.191 -38.317  1.00  0.00              
ATOM   4041  H   PHE C  90      -1.536 -10.743 -36.772  1.00  0.00              
ATOM   4042  HA  PHE C  90      -3.952 -12.277 -35.881  1.00  0.00              
ATOM   4043 1HB  PHE C  90      -4.327  -9.806 -35.936  1.00  0.00              
ATOM   4044 2HB  PHE C  90      -3.731  -9.751 -37.610  1.00  0.00              
ATOM   4045  HD1 PHE C  90      -6.406 -11.091 -35.434  1.00  0.00              
ATOM   4046  HD2 PHE C  90      -5.129 -10.165 -39.411  1.00  0.00              
ATOM   4047  HE1 PHE C  90      -8.679 -11.620 -36.267  1.00  0.00              
ATOM   4048  HE2 PHE C  90      -7.406 -10.690 -40.269  1.00  0.00              
ATOM   4049  HZ  PHE C  90      -9.187 -11.427 -38.686  1.00  0.00              
ATOM   4050  N   LYS C  91      -4.001 -13.617 -37.962  1.00  0.00              
ATOM   4051  CA  LYS C  91      -4.001 -14.437 -39.164  1.00  0.00              
ATOM   4052  C   LYS C  91      -5.223 -14.116 -40.009  1.00  0.00              
ATOM   4053  O   LYS C  91      -6.354 -14.404 -39.627  1.00  0.00              
ATOM   4054  CB  LYS C  91      -3.974 -15.925 -38.809  1.00  0.00              
ATOM   4055  CG  LYS C  91      -3.911 -16.857 -40.011  1.00  0.00              
ATOM   4056  CD  LYS C  91      -3.899 -18.317 -39.579  1.00  0.00              
ATOM   4057  CE  LYS C  91      -3.771 -19.248 -40.776  1.00  0.00              
ATOM   4058  NZ  LYS C  91      -3.774 -20.679 -40.370  1.00  0.00              
ATOM   4059  H   LYS C  91      -4.479 -13.952 -37.137  1.00  0.00              
ATOM   4060  HA  LYS C  91      -3.120 -14.211 -39.765  1.00  0.00              
ATOM   4061 1HB  LYS C  91      -3.099 -16.087 -38.178  1.00  0.00              
ATOM   4062 2HB  LYS C  91      -4.877 -16.134 -38.236  1.00  0.00              
ATOM   4063 1HG  LYS C  91      -4.781 -16.671 -40.640  1.00  0.00              
ATOM   4064 2HG  LYS C  91      -3.004 -16.637 -40.574  1.00  0.00              
ATOM   4065 1HD  LYS C  91      -3.056 -18.473 -38.905  1.00  0.00              
ATOM   4066 2HD  LYS C  91      -4.829 -18.530 -39.052  1.00  0.00              
ATOM   4067 1HE  LYS C  91      -4.608 -19.060 -41.446  1.00  0.00              
ATOM   4068 2HE  LYS C  91      -2.839 -19.018 -41.290  1.00  0.00              
ATOM   4069 1HZ  LYS C  91      -3.687 -21.262 -41.191  1.00  0.00              
ATOM   4070 2HZ  LYS C  91      -2.996 -20.856 -39.749  1.00  0.00              
ATOM   4071 3HZ  LYS C  91      -4.639 -20.893 -39.895  1.00  0.00              
ATOM   4072  N   LEU C  92      -4.987 -13.501 -41.161  1.00  0.00              
ATOM   4073  CA  LEU C  92      -6.068 -13.195 -42.086  1.00  0.00              
ATOM   4074  C   LEU C  92      -6.524 -14.466 -42.803  1.00  0.00              
ATOM   4075  O   LEU C  92      -5.709 -15.189 -43.374  1.00  0.00              
ATOM   4076  CB  LEU C  92      -5.620 -12.132 -43.098  1.00  0.00              
ATOM   4077  CG  LEU C  92      -6.728 -11.590 -44.008  1.00  0.00              
ATOM   4078  CD1 LEU C  92      -7.719 -10.770 -43.193  1.00  0.00              
ATOM   4079  CD2 LEU C  92      -6.112 -10.745 -45.113  1.00  0.00              
ATOM   4080  H   LEU C  92      -4.043 -13.240 -41.403  1.00  0.00              
ATOM   4081  HA  LEU C  92      -6.926 -12.815 -41.532  1.00  0.00              
ATOM   4082 1HB  LEU C  92      -5.291 -11.358 -42.407  1.00  0.00              
ATOM   4083 2HB  LEU C  92      -4.773 -12.472 -43.691  1.00  0.00              
ATOM   4084  HG  LEU C  92      -7.213 -12.448 -44.475  1.00  0.00              
ATOM   4085 1HD1 LEU C  92      -8.504 -10.390 -43.848  1.00  0.00              
ATOM   4086 2HD1 LEU C  92      -8.166 -11.401 -42.423  1.00  0.00              
ATOM   4087 3HD1 LEU C  92      -7.202  -9.936 -42.723  1.00  0.00              
ATOM   4088 1HD2 LEU C  92      -6.900 -10.361 -45.760  1.00  0.00              
ATOM   4089 2HD2 LEU C  92      -5.564  -9.911 -44.672  1.00  0.00              
ATOM   4090 3HD2 LEU C  92      -5.427 -11.357 -45.701  1.00  0.00              
ATOM   4091  N   LEU C  93      -7.824 -14.741 -42.758  1.00  0.00              
ATOM   4092  CA  LEU C  93      -8.361 -15.966 -43.345  1.00  0.00              
ATOM   4093  C   LEU C  93      -9.048 -15.714 -44.687  1.00  0.00              
ATOM   4094  O   LEU C  93      -9.268 -14.568 -45.085  1.00  0.00              
ATOM   4095  CB  LEU C  93      -9.340 -16.627 -42.366  1.00  0.00              
ATOM   4096  CG  LEU C  93      -8.776 -16.907 -40.968  1.00  0.00              
ATOM   4097  CD1 LEU C  93      -9.856 -17.512 -40.081  1.00  0.00              
ATOM   4098  CD2 LEU C  93      -7.582 -17.841 -41.077  1.00  0.00              
ATOM   4099  H   LEU C  93      -8.455 -14.092 -42.309  1.00  0.00              
ATOM   4100  HA  LEU C  93      -7.546 -16.658 -43.555  1.00  0.00              
ATOM   4101 1HB  LEU C  93     -10.096 -15.844 -42.316  1.00  0.00              
ATOM   4102 2HB  LEU C  93      -9.781 -17.531 -42.787  1.00  0.00              
ATOM   4103  HG  LEU C  93      -8.422 -15.957 -40.566  1.00  0.00              
ATOM   4104 1HD1 LEU C  93      -9.447 -17.707 -39.090  1.00  0.00              
ATOM   4105 2HD1 LEU C  93     -10.691 -16.818 -39.997  1.00  0.00              
ATOM   4106 3HD1 LEU C  93     -10.204 -18.448 -40.520  1.00  0.00              
ATOM   4107 1HD2 LEU C  93      -7.182 -18.037 -40.083  1.00  0.00              
ATOM   4108 2HD2 LEU C  93      -7.893 -18.780 -41.537  1.00  0.00              
ATOM   4109 3HD2 LEU C  93      -6.811 -17.375 -41.692  1.00  0.00              
ATOM   4110  N   LYS C  94      -9.388 -16.798 -45.378  1.00  0.00              
ATOM   4111  CA  LYS C  94     -10.117 -16.713 -46.638  1.00  0.00              
ATOM   4112  C   LYS C  94     -11.593 -17.031 -46.386  1.00  0.00              
ATOM   4113  O   LYS C  94     -11.921 -18.069 -45.808  1.00  0.00              
ATOM   4114  CB  LYS C  94      -9.527 -17.666 -47.678  1.00  0.00              
ATOM   4115  CG  LYS C  94     -10.193 -17.594 -49.046  1.00  0.00              
ATOM   4116  CD  LYS C  94      -9.575 -18.591 -50.015  1.00  0.00              
ATOM   4117  CE  LYS C  94     -10.254 -18.536 -51.375  1.00  0.00              
ATOM   4118  NZ  LYS C  94      -9.647 -19.494 -52.339  1.00  0.00              
ATOM   4119  H   LYS C  94      -9.131 -17.706 -45.019  1.00  0.00              
ATOM   4120  HA  LYS C  94     -10.057 -15.697 -47.030  1.00  0.00              
ATOM   4121 1HB  LYS C  94      -8.470 -17.416 -47.775  1.00  0.00              
ATOM   4122 2HB  LYS C  94      -9.625 -18.675 -47.279  1.00  0.00              
ATOM   4123 1HG  LYS C  94     -11.254 -17.814 -48.925  1.00  0.00              
ATOM   4124 2HG  LYS C  94     -10.073 -16.585 -49.437  1.00  0.00              
ATOM   4125 1HD  LYS C  94      -8.516 -18.354 -50.127  1.00  0.00              
ATOM   4126 2HD  LYS C  94      -9.679 -19.592 -49.597  1.00  0.00              
ATOM   4127 1HE  LYS C  94     -11.308 -18.775 -51.241  1.00  0.00              
ATOM   4128 2HE  LYS C  94     -10.159 -17.521 -51.763  1.00  0.00              
ATOM   4129 1HZ  LYS C  94     -10.125 -19.426 -53.227  1.00  0.00              
ATOM   4130 2HZ  LYS C  94      -8.670 -19.272 -52.466  1.00  0.00              
ATOM   4131 3HZ  LYS C  94      -9.737 -20.433 -51.981  1.00  0.00              
ATOM   4132  N   PRO C  95     -12.500 -16.133 -46.806  1.00  0.00              
ATOM   4133  CA  PRO C  95     -13.950 -16.323 -46.676  1.00  0.00              
ATOM   4134  C   PRO C  95     -14.476 -17.597 -47.335  1.00  0.00              
ATOM   4135  O   PRO C  95     -15.310 -17.482 -48.260  1.00  0.00              
ATOM   4136  OXT PRO C  95     -14.089 -18.670 -46.961  1.00  0.00              
ATOM   4137  CB  PRO C  95     -14.533 -15.069 -47.335  1.00  0.00              
ATOM   4138  CG  PRO C  95     -13.448 -14.054 -47.227  1.00  0.00              
ATOM   4139  CD  PRO C  95     -12.165 -14.820 -47.408  1.00  0.00              
ATOM   4140  HA  PRO C  95     -14.273 -16.431 -45.630  1.00  0.00              
ATOM   4141 1HB  PRO C  95     -14.802 -15.255 -48.385  1.00  0.00              
ATOM   4142 2HB  PRO C  95     -15.447 -14.732 -46.823  1.00  0.00              
ATOM   4143 1HG  PRO C  95     -13.555 -13.274 -47.997  1.00  0.00              
ATOM   4144 2HG  PRO C  95     -13.472 -13.547 -46.251  1.00  0.00              
ATOM   4145 1HD  PRO C  95     -11.883 -14.916 -48.467  1.00  0.00              
ATOM   4146 2HD  PRO C  95     -11.319 -14.341 -46.892  1.00  0.00              
TER                                                                             
# All scores below are weighted scores, not raw scores.
#BEGIN_POSE_ENERGIES_TABLE 027.d16_v11.3_repeated_1_5.0dG_RalA2andSec5_0049_0001.pdb
label fa_atr fa_rep fa_sol fa_intra_rep pro_close fa_pair hbond_sr_bb hbond_lr_bb hbond_bb_sc hbond_sc dslf_ss_dst dslf_cs_ang dslf_ss_dih dslf_ca_dih rama omega fa_dun p_aa_pp ref total
weights 0.8 0.44 0.65 0.004 1 0.49 0.585 1.17 1.17 1.1 0.5 2 5 5 0.2 0.5 0.56 0.32 1 NA
pose -998.963 95.4842 493.523 2.20298 0.738243 -25.7169 -51.7703 -112.871 -36.3611 -24.7867 0 0 0 0 -10.9369 12.4324 162.213 -26.6067 -57.54 -578.958
SER_p:NtermProteinFull_1 -0.598573 0.14338 0.593958 0.00144488 0 0.000388362 0 0 0 0 0 0 0 0 0 0.0122648 0.159073 0 -0.37 -0.0580636
LEU_2 -2.79789 0.353459 1.25137 0.00878846 0 0 0 0 0 0 0 0 0 0 -0.276526 0.00686987 1.67133 -0.0646904 -0.1 0.0527079
ALA_3 -2.24078 0.116676 1.37193 0.000950196 0 0 0 0 0 0 0 0 0 0 -0.330856 0.00773803 0 -0.101098 0.16 -1.01545
LYS_4 -2.60867 0.165647 1.4433 0.00349768 0 -0.0279784 0 0 -0.36115 0 0 0 0 0 0.102435 0.000367892 0.851588 0.168084 -0.65 -0.912879
HIS_5 -6.27777 0.232221 3.26749 0.00319992 0 0.0661095 0 0 0 -0.317464 0 0 0 0 -0.0291615 0.0693969 0.911687 -0.0120085 0.56 -1.5263
ARG_6 -3.78784 0.141297 2.10542 0.00949834 0 -0.275026 0 0 -0.724252 0 0 0 0 0 0.171434 0.0139994 1.2325 0.152946 -0.98 -1.94003
VAL_7 -4.23375 0.513315 1.30365 0.0125393 0 0 0 0 0 0 0 0 0 0 -0.206441 0.0889731 0.0957831 -0.189504 0.29 -2.32544
ILE_8 -5.26817 0.751887 1.50493 0.0187543 0 0 0 0 0 0 0 0 0 0 -0.186246 0.0996844 0.280875 -0.364611 0.24 -2.9229
MET_9 -4.88667 0.22356 1.93931 0.00407356 0 0 0 0 0 0 0 0 0 0 -0.0712541 0.0138347 0.999259 0.0568656 -0.34 -2.06102
VAL_10 -4.39473 0.62671 1.23326 0.0131663 0 0 0 0 0 0 0 0 0 0 -0.136637 0.0420237 0.0974227 -0.19761 0.29 -2.4264
GLY_11 -2.40034 0.211478 1.31142 0.000204189 0 0 0 0 -0.796391 0 0 0 0 0 0.243662 0.00763024 0 -0.802263 -0.17 -2.3946
SER_12 -2.29992 0.214016 1.70592 0.00136386 0 -0.0761108 0 0 0 0 0 0 0 0 -0.219241 6.62836e-05 0.103267 -0.266656 -0.37 -1.20729
GLY_13 -0.952942 0.0653355 0.714492 1.62206e-05 0 0 0 0 0 0 0 0 0 0 0.00342175 0.000736489 0 0.317947 -0.17 -0.0209928
GLY_14 -0.916405 0.0512283 0.746757 1.7232e-05 0 0 0 0 -0.50101 0 0 0 0 0 -0.391124 0.01429 0 -0.788608 -0.17 -1.95485
VAL_15 -4.38511 0.470425 1.97181 0.0130569 0 0 0 0 -0.820876 0 0 0 0 0 0.0379255 0.000970725 0.219291 0.230013 0.29 -1.9725
GLY_16 -2.35171 0.324019 1.2863 3.63167e-05 0 0 0 0 0 0 0 0 0 0 -0.0091646 0.0694128 0 -0.808888 -0.17 -1.66
LYS_17 -5.66163 0.480747 3.59433 0.00759927 0 -0.05444 0 0 -0.796391 0 0 0 0 0 -0.0169081 0.00756151 2.33181 -0.0547714 -0.65 -0.812081
SER_18 -2.84094 0.311259 2.03699 0.00104558 0 -0.281729 0 0 0 -0.498683 0 0 0 0 -0.211903 0.000307536 0.877252 0.0167169 -0.37 -0.959686
ALA_19 -3.15834 0.413589 1.28231 0.000761581 0 0 0 0 0 0 0 0 0 0 -0.11283 0.00442186 0 -0.128157 0.16 -1.53825
LEU_20 -5.56143 0.329334 2.02688 0.00482332 0 0 0 0 0 0 0 0 0 0 -0.103716 2.78381e-06 0.336343 -0.115326 -0.1 -3.18309
THR_21 -4.6867 0.349611 2.26322 0.0106662 0 -0.113189 0 0 0 0 0 0 0 0 -0.0362659 0.000499801 0.0762435 0.100836 -0.27 -2.30508
LEU_22 -4.76596 0.304152 2.39028 0.00764617 0 0 0 0 0 0 0 0 0 0 -0.138399 0.157923 0.116981 -0.0962559 -0.1 -2.12363
GLN_23 -6.3682 0.351784 4.0912 0.0102109 0 -0.170095 0 0 -0.576835 0 0 0 0 0 -0.137607 0.00454499 2.55473 -0.10519 -0.97 -1.31546
PHE_24 -6.58384 0.455982 2.01121 0.0243853 0 0 0 0 -0.373906 0 0 0 0 0 0.0342931 0.053267 0.206027 -0.0414349 0.63 -3.58401
MET_25 -5.05865 0.855511 2.15148 0.0045986 0 0 0 0 -0.558165 0 0 0 0 0 -0.0298745 0.0542017 1.26971 -0.0438901 -0.34 -1.69508
ARG_26 -4.65186 0.618755 3.61116 0.0137629 0 -0.502241 0 0 -0.853571 0 0 0 0 0 -0.0268516 0.141739 2.1702 -0.0522922 -0.98 -0.511194
ASP_27 -2.77869 0.257772 2.28015 0.00534101 0 -0.547395 0 0 0 -0.00126628 0 0 0 0 -0.120576 0.000573062 0.644582 -0.246467 -0.67 -1.17597
GLU_28 -3.76697 0.161504 2.66467 0.00830374 0 -0.50779 0 0 0 -0.227088 0 0 0 0 0.0173329 0.0100681 1.134 0.0952 -0.81 -1.22077
PHE_29 -4.16016 0.250668 1.0898 0.0260536 0 0 0 0 0 0 0 0 0 0 0.117765 0.0467117 0.291728 -0.0965537 0.63 -1.80398
VAL_30 -1.8432 0.0673226 0.734682 0.0112095 0 0 0 0 0 0 0 0 0 0 -0.141992 0.0636275 0.11683 -0.198846 0.29 -0.900362
GLU_31 -0.827712 0.0117435 0.467113 0.00578039 0 -0.334788 0 0 0 0 0 0 0 0 0.066562 0.00518092 1.06449 0.0865765 -0.81 -0.265054
ASP_32 -1.79219 0.0831555 1.2835 0.00502337 0 -0.0967835 0 0 -0.14037 0 0 0 0 0 0.159175 0.0177772 0.588706 0.259012 -0.67 -0.302993
TYR_33 -1.85334 0.181093 0.714901 0.0257384 0 0 0 0 -0.14037 0 0 0 0 0 0.0498644 0.00260465 0.814767 -0.155784 0.51 0.149474
GLU_34 -1.63797 0.146938 1.26912 0.0064186 0.000172408 -0.27403 0 0 0 0 0 0 0 0 0.303395 0.00324612 1.04764 0.108528 -0.81 0.163464
PRO_35 -1.44313 0.198627 0.480392 0.000928744 0.0512811 0 0 0 0 0 0 0 0 0 -0.244802 0.00290768 0.148827 -0.55346 0.02 -1.33842
THR_36 -3.31709 0.310533 2.39486 0.0165958 0 -0.23968 0 0 0 -0.526395 0 0 0 0 -0.0335071 0.308869 0.323544 -0.0247805 -0.27 -1.05705
PHE_37 -2.65788 0.262688 1.07009 0.0234917 0 0 0 0 0 0 0 0 0 0 0.406211 0.192553 0.357153 0.0228173 0.63 0.30712
ALA_38 -3.19576 0.205307 1.9253 0.000985788 0 0 0 0 0 0 0 0 0 0 0.766567 0.0035377 0 -0.0196494 0.16 -0.153708
ASP_39 -4.86653 0.508046 3.72357 0.0029627 0 -0.406525 0 0 0 -0.536451 0 0 0 0 0.176456 0.00443042 0.91502 0.333882 -0.67 -0.815138
SER_40 -2.41223 0.0604809 1.51263 0.000874323 0 -0.138518 0 0 0 -0.621227 0 0 0 0 0.0722121 0.0978609 0.55822 0.214152 -0.37 -1.02555
TYR_41 -5.02073 0.614459 1.63956 0.0237875 0 0 0 0 0 0 0 0 0 0 -0.14979 0.0417836 0.167304 -0.209381 0.51 -2.383
LEU_42 -2.5857 0.288942 0.890114 0.0978273 0 0 0 0 0 0 0 0 0 0 0.422444 0.149001 2.25783 0.0904583 -0.1 1.51091
LYS_43 -4.55521 0.38652 2.73794 0.00673695 0 -0.170184 0 0 -0.932071 0 0 0 0 0 0.121725 0.0355003 0.697518 0.137193 -0.65 -2.18433
LYS_44 -2.20843 0.241935 0.945346 0.00323275 0 -0.197543 0 0 0 0 0 0 0 0 -0.149281 0.000794883 0.886405 -0.0452915 -0.65 -1.17283
VAL_45 -3.73139 0.447969 1.27132 0.0121892 0 0 0 0 0 0 0 0 0 0 -0.114359 0.00924377 0.0425119 -0.229459 0.29 -2.00197
VAL_46 -2.60377 0.1782 0.848629 0.0111913 0 0 0 0 0 0 0 0 0 0 -0.147953 0.0403006 0.00758878 -0.314134 0.29 -1.68994
LEU_47 -5.42463 0.478003 2.48939 0.0107748 0 0 0 0 0 0 0 0 0 0 0.0190051 0.010729 0.37838 -0.0967625 -0.1 -2.23511
ASP_48 -2.83787 0.2924 2.4795 0.00420543 0 -0.465604 0 0 0 -1.03123 0 0 0 0 -0.119336 5.09254e-05 0.628656 -0.274006 -0.67 -1.99323
GLY_49 -1.1143 0.258685 0.499485 1.0972e-05 0 0 0 0 0 0 0 0 0 0 -0.32096 0.0147428 0 -0.789001 -0.17 -1.62134
GLU_50 -3.09413 0.199323 1.70823 0.008041 0 -0.214173 0 0 0 0 0 0 0 0 0.0238827 0.00917694 0.903806 0.0863433 -0.81 -1.17949
GLU_51 -2.65963 0.142188 1.25215 0.00610955 0 -0.197931 0 0 0 0 0 0 0 0 -0.138105 0.00147684 0.801036 0.0612916 -0.81 -1.54141
VAL_52 -4.80474 0.43787 2.04272 0.0136312 0 0 0 0 0 0 0 0 0 0 0.103241 0.00675471 0.0345981 -0.0460698 0.29 -1.922
VAL_53 -4.22334 0.556657 1.3445 0.0107604 0 0 0 0 0 0 0 0 0 0 -0.0979373 0.0207868 0.314753 -0.148563 0.29 -1.93238
ILE_54 -4.75293 0.466909 1.16195 0.0264781 0 0 0 0 0 0 0 0 0 0 -0.122427 0.00166107 1.24268 -0.301522 0.24 -2.03719
VAL_55 -3.40089 0.194606 1.53451 0.00870212 0 0 0 0 0 0 0 0 0 0 -0.202851 0.0239538 0.0481418 -0.370842 0.29 -1.87467
ILE_56 -4.73804 0.344524 1.20771 0.017562 0 0 0 0 0 0 0 0 0 0 -0.192573 1.2547e-05 0.196422 -0.392488 0.24 -3.31686
LEU_57 -4.03208 0.136916 1.4541 0.00763675 0 0 0 0 0 0 0 0 0 0 -0.00668363 0.0751596 0.648445 -0.116845 -0.1 -1.93335
ASP_58 -4.84417 0.26116 3.66369 0.00552194 0 -0.497336 0 0 0 -1.02508 0 0 0 0 -0.161831 0.0232757 0.526 -0.208964 -0.67 -2.92773
THR_59 -3.42611 0.162256 1.85887 0.00487169 0 0.00723648 0 0 0 0 0 0 0 0 -0.165023 0.0170393 0.0160347 -0.300027 -0.27 -2.09486
ALA_60 -2.62001 0.25661 1.63911 0.000987069 0 0 0 0 -0.963699 0 0 0 0 0 -0.240274 0.0359119 0 0.0516904 0.16 -1.67967
GLY_61 -1.73037 0.0815784 1.23674 1.45767e-05 0 0 0 0 -0.00318331 0 0 0 0 0 0.0276021 0.000280277 0 0.26615 -0.17 -0.291196
GLN_62 -2.12961 0.26501 1.34416 0.00481552 0 -0.0399895 0 0 -0.0435361 0 0 0 0 0 -0.179027 0.0258835 0.877309 0.147784 -0.97 -0.697193
LYS_63 -1.37292 0.267967 1.034 0.00467049 0 -0.133152 0 0 0 0 0 0 0 0 0.0341799 0.173554 0.585204 0.0793285 -0.65 0.0228318
GLN_64 -1.41139 0.207487 0.722435 0.00530435 0 -0.0335813 0 0 0 0 0 0 0 0 -0.248501 0.067955 0.840892 -0.0535055 -0.97 -0.872904
HIS_D_65 -3.27545 0.542062 1.35111 0.00231771 0 -0.0831515 0 0 0 0 0 0 0 0 -0.0717942 0.00513919 0.513276 0.037784 0.56 -0.418705
ALA_66 -2.14113 0.188073 1.25408 0.00056108 0 0 0 0 0 0 0 0 0 0 1.13873 0.00560983 0 -0.170776 0.16 0.435149
SER_67 -2.49023 0.109136 1.59206 0.00119913 0 -0.0181054 0 0 -0.0286812 0 0 0 0 0 -0.165791 0.00108977 0.48501 0.0655223 -0.37 -0.818786
TRP_68 -4.36939 0.381534 2.24491 0.0210408 0 0 0 0 -0.0286812 0 0 0 0 0 -0.0244803 0.221386 0.881676 -0.0109716 0.91 0.227023
ARG_69 -7.33057 0.523976 4.60277 0.0114515 0 -0.174481 0 0 -1.01042 -0.0454439 0 0 0 0 0.0492542 0.0190145 3.45062 -0.0858926 -0.98 -0.969722
ASP_70 -4.8929 0.333917 3.25441 0.00343415 0 -0.259618 0 0 0 -0.324735 0 0 0 0 -0.0727306 2.15571e-05 0.305394 0.0522226 -0.67 -2.27059
ASP_71 -3.54817 0.232593 2.164 0.00319114 0 -0.0540735 0 0 0 0 0 0 0 0 -0.100243 0.0079556 0.297021 0.0496799 -0.67 -1.61805
TYR_72 -5.96382 0.402015 2.26038 0.0345496 0 0 0 0 0 0 0 0 0 0 0.0255924 0.0181149 1.76248 -0.0890042 0.51 -1.03969
PHE_73 -7.56912 0.789003 2.05035 0.0378708 0 0 0 0 0 0 0 0 0 0 -0.0267572 2.19493e-05 1.44865 0.00708631 0.63 -2.6329
ARG_74 -2.99864 0.198332 1.52255 0.0087975 0 -0.0661549 0 0 -0.0133979 0 0 0 0 0 -0.232133 0.000250799 1.6649 -0.0914892 -0.98 -0.986988
SER_75 -2.09148 0.134842 1.51445 0.00156148 0 -0.197423 0 0 0 0 0 0 0 0 -0.239024 0.00167353 0.126372 -0.149375 -0.37 -1.26841
GLY_76 -2.25401 0.314153 1.28839 3.89214e-05 0 0 0 0 -0.62887 0 0 0 0 0 -0.0889161 0.0260843 0 -0.113229 -0.17 -1.62636
GLU_77 -4.65855 0.259795 3.06133 0.005214 0 -0.567466 0 0 -0.724252 -0.0556988 0 0 0 0 0.262978 0.00598176 0.665607 -0.0753513 -0.81 -2.63041
GLY_78 -3.12286 0.461828 1.27965 0.000190298 0 0 0 0 0 0 0 0 0 0 0.599566 0.01009 0 0.333842 -0.17 -0.607698
PHE_79 -7.46088 1.01099 1.51445 0.022915 0 0 0 0 0 0 0 0 0 0 -0.13891 0.544078 0.340683 -0.142577 0.63 -3.67926
LEU_80 -5.20078 0.474087 1.04617 0.00862422 0 0 0 0 0 0 0 0 0 0 0.0932806 0.000308446 0.767053 -0.0968281 -0.1 -3.00808
CYS_81 -3.6971 0.452763 1.76491 0.00171151 0 0 0 0 0 0 0 0 0 0 0.022335 0.110835 0.275858 -0.0306754 1.7 0.600633
VAL_82 -4.29309 0.266187 1.15546 0.0145588 0 0 0 0 0 0 0 0 0 0 -0.197677 0.0113842 0.0907874 -0.250435 0.29 -2.91283
PHE_83 -7.75014 0.795786 1.91642 0.0272084 0 0 0 0 0 0 0 0 0 0 -0.106798 0.0167765 0.346158 -0.210577 0.63 -4.33516
SER_84 -4.39276 0.780918 2.87626 0.00218441 0 -0.107613 0 0 -1.31784 -0.472986 0 0 0 0 -0.00767492 0.016671 0.521243 0.120462 -0.37 -2.35114
ILE_85 -6.16848 0.411847 2.87415 0.0213294 0 0 0 0 0 0 0 0 0 0 -0.0421622 0.000744426 0.589409 0.24399 0.24 -1.82917
THR_86 -4.07993 0.830568 2.12619 0.00488845 0 0.0505199 0 0 -0.525762 -0.472986 0 0 0 0 -0.165646 0.000692043 0.215354 -0.0442928 -0.27 -2.3304
GLU_87 -4.51404 0.372804 2.93504 0.00801855 0 -0.184695 0 0 0 0 0 0 0 0 0.317059 0.0023487 0.815766 0.0256841 -0.81 -1.03202
MET_88 -3.76198 0.211814 1.83028 0.00656131 0 0 0 0 -0.435841 0 0 0 0 0 -0.112162 0.00157217 1.4487 -0.072001 -0.34 -1.22305
GLU_89 -2.76221 0.314534 1.47789 0.00549321 0 -0.0399037 0 0 0 0 0 0 0 0 -0.2158 0.00184511 0.895179 -0.122425 -0.81 -1.2554
SER_90 -4.32988 0.323566 2.7481 0.00106422 0 -0.199732 0 0 -0.792079 0 0 0 0 0 -0.223705 0.152964 0.321932 -0.0243421 -0.37 -2.39211
PHE_91 -8.06296 0.753367 2.84387 0.0230677 0 0 0 0 0 0 0 0 0 0 -0.0270298 0.0114162 0.615872 0.0262858 0.63 -3.18611
ALA_92 -2.74373 0.313668 1.55245 0.000696438 0 0 0 0 0 0 0 0 0 0 -0.211582 6.31315e-07 0 -0.167767 0.16 -1.09626
ALA_93 -3.23147 0.453199 1.64246 0.000869938 0 0 0 0 0 0 0 0 0 0 -0.228657 0.0924112 0 -0.122454 0.16 -1.23364
THR_94 -4.66116 0.617604 2.53339 0.00514994 0 0.0157747 0 0 0 0 0 0 0 0 -0.0976066 0.0274471 0.238688 0.15426 -0.27 -1.43646
ALA_95 -2.84653 0.28638 1.58231 0.000753404 0 0 0 0 0 0 0 0 0 0 -0.231662 0.000385609 0 -0.166346 0.16 -1.21472
ASP_96 -3.25511 0.263242 2.10062 0.00318792 0 -0.159376 0 0 0 0 0 0 0 0 -0.147041 0.00619549 0.33532 -0.00720937 -0.67 -1.53018
PHE_97 -6.45136 0.524627 2.4798 0.0208106 0 0 0 0 0 0 0 0 0 0 -0.0856087 0.0437715 0.605598 0.0861443 0.63 -2.14622
ARG_98 -7.82675 0.397255 4.36875 0.0124865 0 -0.23886 0 0 -0.0325175 0 0 0 0 0 -0.137479 0.00101322 2.07201 -0.0708655 -0.98 -2.43495
GLU_99 -3.1448 0.211244 1.80254 0.00698086 0 -0.123781 0 0 0 0 0 0 0 0 -0.0720241 0.0451354 0.919591 -0.102134 -0.81 -1.26725
GLN_100 -4.89987 0.23845 3.24337 0.00494858 0 -0.343473 0 0 0 -0.0454439 0 0 0 0 -0.13599 0.0173719 0.861319 -0.101136 -0.97 -2.13045
ILE_101 -5.94214 0.695919 1.33185 0.0205696 0 0 0 0 0 0 0 0 0 0 0.0301436 0.00175205 0.204939 -0.102336 0.24 -3.5193
LEU_102 -4.95407 0.384156 2.81311 0.00586814 0 0 0 0 0 0 0 0 0 0 -0.0990744 0.0130325 0.316489 -0.108495 -0.1 -1.72898
ARG_103 -3.98621 0.296032 2.76742 0.012546 0 -0.352512 0 0 0 -0.324735 0 0 0 0 0.119312 0.225884 1.32857 -0.0810579 -0.98 -0.974762
VAL_104 -4.13722 0.329055 1.57355 0.0140494 0 0 0 0 0 0 0 0 0 0 -0.014958 0.0114869 0.64767 0.108288 0.29 -1.17808
LYS_105 -4.12641 0.596485 2.16274 0.01012 0 -0.339979 0 0 -0.642268 0 0 0 0 0 -0.166166 0.000463843 2.56984 -0.0226196 -0.65 -0.6078
GLU_106 -1.70715 0.311702 1.05649 0.0071735 0 -0.0661549 0 0 0 0 0 0 0 0 0.097908 0.0349347 0.577614 -0.0457487 -0.81 -0.54323
ASP_107 -4.1006 0.342348 3.17454 0.0106049 0 -0.667971 0 0 -0.28052 -0.068624 0 0 0 0 0.139051 0.00296261 0.216125 -0.384422 -0.67 -2.28651
GLU_108 -2.18475 0.124513 1.69828 0.00526427 0 -0.234937 0 0 0 0 0 0 0 0 -0.265531 0.010679 1.21827 -0.089833 -0.81 -0.528048
ASN_109 -2.21406 0.295622 1.61862 0.00537792 0 -0.180087 0 0 -0.28052 0 0 0 0 0 -0.167046 0.000128272 0.757213 -0.380068 -0.89 -1.43483
VAL_110 -3.58651 0.582181 1.49452 0.0234386 0.0101762 0 0 0 0 0 0 0 0 0 -0.218141 0.13597 1.26285 0.0731385 0.29 0.0676142
PRO_111 -4.35329 0.828145 1.34858 0.00125833 0.118625 0 0 0 0 0 0 0 0 0 0.0306477 0.317909 0.333835 -0.519491 0.02 -1.87378
PHE_112 -6.71347 0.542905 2.34986 0.0237479 0 0 0 0 -0.697591 0 0 0 0 0 0.155315 0.344775 0.596746 -0.091035 0.63 -2.85875
LEU_113 -5.29759 0.396571 1.76114 0.0061279 0 0 0 0 0 0 0 0 0 0 -0.0956529 0.166535 1.63669 -0.0841343 -0.1 -1.61031
LEU_114 -5.12827 0.391794 1.2988 0.00763568 0 0 0 0 0 0 0 0 0 0 -0.0648029 0.131046 0.375885 -0.120884 -0.1 -3.20879
VAL_115 -5.11457 0.227372 1.52365 0.0158255 0 0 0 0 0 0 0 0 0 0 -0.167129 0.0210771 0.00775895 -0.32241 0.29 -3.51843
GLY_116 -3.15533 0.195061 1.56712 7.64951e-06 0 0 0 0 0 0 0 0 0 0 1.57398 0.102385 0 0.606793 -0.17 0.720004
ASN_117 -5.81022 0.617382 4.52019 0.00592016 0 -0.250141 0 0 -1.36084 -0.687801 0 0 0 0 0.0292007 0.00438595 1.67993 -0.0219042 -0.89 -2.16389
LYS_118 -4.73714 0.850056 3.10627 0.0059684 0 0.0374343 0 0 -0.970026 0 0 0 0 0 0.0283578 0.000621544 0.983648 0.136129 -0.65 -1.20868
SER_119 -2.88778 0.412818 1.88262 0.00145788 0 -0.287962 0 0 0 0 0 0 0 0 -0.249458 0.19678 0.120126 -0.194564 -0.37 -1.37595
ASP_120 -3.02972 0.473721 2.55317 0.00423276 0 -0.354925 0 0 0 -0.59803 0 0 0 0 -0.214775 0.0649198 1.44043 -0.108544 -0.67 -0.43952
LEU_121 -4.17297 0.604473 1.91915 0.00792315 0 0 0 0 0 0 0 0 0 0 0.55658 2.77401e-05 0.033235 0.0780092 -0.1 -1.07357
GLU_122 -2.93537 0.491756 2.31439 0.00962986 0 -0.403856 0 0 0 -0.793962 0 0 0 0 -0.0105677 0.0087018 1.81806 -0.108452 -0.81 -0.419678
ASP_123 -1.2752 0.249445 0.735004 0.00352033 0 -0.00106382 0 0 0 0 0 0 0 0 -0.170076 0.000113737 0.364827 -0.0168189 -0.67 -0.780249
LYS_124 -2.91563 0.406938 1.31673 0.00428302 0 0.0330027 0 0 0 0 0 0 0 0 -0.169802 0.0714105 0.646436 -0.0676208 -0.65 -1.32425
ARG_125 -6.38486 0.495611 4.57361 0.0153909 0 -0.727575 0 0 -0.540215 -1.98844 0 0 0 0 -0.26479 0.282043 2.02017 0.0445651 -0.98 -3.45449
GLN_126 -3.45905 0.209271 2.09744 0.00443688 0 -0.054952 0 0 -0.435841 0 0 0 0 0 0.0935173 0.0433426 0.906706 -0.0854385 -0.97 -1.65057
VAL_127 -4.57834 0.36586 1.51864 0.0110129 0 0 0 0 -0.540215 0 0 0 0 0 -0.173744 0.0268655 0.0476793 -0.30441 0.29 -3.33665
SER_128 -2.91171 0.234097 1.93499 0.00193034 0 -0.122506 0 0 -0.354522 0 0 0 0 0 -0.27893 0.000134766 0.201424 -0.223349 -0.37 -1.88844
VAL_129 -3.36946 0.235632 1.98477 0.0151178 0 0 0 0 0 0 0 0 0 0 -0.0481563 0.00959618 0.041083 -0.00242663 0.29 -0.843851
GLU_130 -2.63242 0.290462 1.58478 0.00546787 0 -0.004417 0 0 0 0 0 0 0 0 -0.188349 0.00158959 0.915507 -0.11061 -0.81 -0.947992
GLU_131 -4.16413 0.262982 2.57982 0.00708579 0 -0.194962 0 0 -0.354522 0 0 0 0 0 -0.153824 0.00357867 0.981111 -0.106119 -0.81 -1.94898
ALA_132 -4.37723 0.42343 1.44234 0.000780252 0 0 0 0 0 0 0 0 0 0 -0.185869 0.0182655 0 -0.153418 0.16 -2.6717
LYS_133 -4.32196 0.375332 1.89426 0.00331171 0 -0.0490186 0 0 0 0 0 0 0 0 -0.250184 0.134734 0.903244 -0.0457384 -0.65 -2.00602
ASN_134 -3.73088 0.27433 2.42597 0.00444554 0 -0.0287159 0 0 0 0 0 0 0 0 0.0305554 0.151981 0.359654 0.134644 -0.89 -1.26801
ARG_135 -6.086 0.386272 3.21617 0.0111512 0 -0.157395 0 0 0 0 0 0 0 0 -0.168266 0.0324501 2.33074 -0.0698045 -0.98 -1.48468
ALA_136 -4.60218 0.284696 1.82395 0.000738699 0 0 0 0 0 0 0 0 0 0 -0.245719 0.00519864 0 -0.153922 0.16 -2.72724
GLU_137 -3.11148 0.437183 1.94497 0.00689402 0 -0.0341267 0 0 0 0 0 0 0 0 -0.205364 0.0445415 1.08677 -0.134545 -0.81 -0.775165
GLN_138 -2.38864 0.191862 1.25915 0.013049 0 -0.0309845 0 0 0 0 0 0 0 0 -0.175839 0.00934447 1.1127 -0.132875 -0.97 -1.11223
TRP_139 -8.29107 0.64037 2.99949 0.0262602 0 0 0 0 -0.0325175 0 0 0 0 0 -0.207465 0.0126068 0.94158 0.0167926 0.91 -2.98396
ASN_140 -2.38262 0.350688 1.69606 0.00521253 0 -0.0390756 0 0 0 0 0 0 0 0 -0.243527 0.0354284 0.824189 -0.483 -0.89 -1.12665
VAL_141 -3.9913 0.285211 1.46735 0.0145377 0 0 0 0 0 0 0 0 0 0 -0.119843 0.0120775 0.0311527 -0.230916 0.29 -2.24173
ASN_142 -2.23103 0.0406142 1.51166 0.00315099 0 -0.114882 0 0 0 -0.591263 0 0 0 0 -0.0824882 0.00202275 0.750518 0.0940697 -0.89 -1.50763
TYR_143 -6.29717 0.841575 2.05323 0.0234793 0 0 0 0 0 -0.504877 0 0 0 0 -0.0513379 0.02584 0.792781 -0.0703011 0.51 -2.67678
VAL_144 -3.97778 0.315414 1.37035 0.0113834 0 0 0 0 0 0 0 0 0 0 -0.135956 0.158098 0.226893 -0.31749 0.29 -2.05909
GLU_145 -4.06797 0.437311 3.14097 0.0034539 0 -0.399455 0 0 -0.601253 -1.69935 0 0 0 0 -0.0898972 0.0366592 2.32663 0.0365731 -0.81 -1.68633
THR_146 -4.89715 0.238729 2.9503 0.00576921 0 -0.181508 0 0 0 -0.687801 0 0 0 0 -0.186007 0.284538 0.0826313 -0.357872 -0.27 -3.01838
SER_147 -4.80248 0.486428 3.38253 0.00216857 0 -0.203479 0 0 -0.503106 -1.11443 0 0 0 0 0.387674 0.0210914 0.144891 -0.0448771 -0.37 -2.61359
ALA_148 -3.44837 0.290026 1.38311 0.000724922 0 0 0 0 -0.64778 0 0 0 0 0 -0.261506 0.00341657 0 -0.0819467 0.16 -2.60233
LYS_149 -3.29003 0.44376 1.48698 0.00627162 0 -0.449326 0 0 0 0 0 0 0 0 -0.0838177 0.017211 0.887742 -0.052137 -0.65 -1.68334
THR_150 -2.38516 0.681452 1.60746 0.00495878 0 -0.109255 0 0 -0.60183 -0.516402 0 0 0 0 -0.168093 0.0655586 0.0151234 -0.1104 -0.27 -1.78659
ARG_151 -4.32264 0.726698 3.1283 0.0285987 0 -0.721414 0 0 0 -0.524146 0 0 0 0 0.307228 0.00497601 3.76985 0.269404 -0.98 1.68686
ALA_152 -2.90337 0.488837 1.75105 0.00103364 0 0 0 0 -0.0987246 0 0 0 0 0 -0.0918026 0.062004 0 0.0643152 0.16 -0.566655
ASN_153 -3.78947 0.20603 2.1567 0.00811928 0 -0.0728598 0 0 -0.601253 0 0 0 0 0 -0.122584 0.0407285 0.580473 -0.38477 -0.89 -2.86888
VAL_154 -4.91078 0.781054 1.58958 0.0138592 0 0 0 0 0 0 0 0 0 0 -0.0106151 0.018438 0.0271971 -0.0895355 0.29 -2.29081
ASP_155 -3.45014 0.252194 2.24507 0.00299912 0 -0.427838 0 0 0 -0.52288 0 0 0 0 -0.174757 0.00965617 0.310917 -0.00692995 -0.67 -2.43171
LYS_156 -4.4075 0.437935 2.54157 0.00791247 0 -0.345167 0 0 0 -0.443414 0 0 0 0 -0.161077 0.028474 1.71308 -0.0410211 -0.65 -1.3192
VAL_157 -5.02147 0.548803 1.16454 0.00849029 0 0 0 0 0 0 0 0 0 0 -0.0771768 0.0013149 1.15328 0.071753 0.29 -1.86047
PHE_158 -7.58447 0.733034 1.41345 0.0207453 0 0 0 0 0 0 0 0 0 0 -0.0250704 0.000183269 0.474074 0.0460649 0.63 -4.29199
PHE_159 -6.09685 0.646086 2.48125 0.020445 0 0 0 0 0 0 0 0 0 0 0.00692149 0.0157569 2.02777 -0.0162917 0.63 -0.284908
ASP_160 -4.8488 0.290857 3.28896 0.00397834 0 -0.570005 0 0 0 -0.628748 0 0 0 0 -0.146289 0.0423483 0.322023 0.0122484 -0.67 -2.90343
LEU_161 -6.74117 1.25926 2.02288 0.0107795 0 0 0 0 0 0 0 0 0 0 -0.0886685 0.00528542 0.581007 -0.111777 -0.1 -3.1624
MET_162 -6.48662 0.541498 2.10097 0.00245616 0 0 0 0 0 0 0 0 0 0 -0.129372 0.0640033 1.20162 -0.089157 -0.34 -3.1346
ARG_163 -6.41968 0.549045 4.46543 0.01177 0 -0.558656 0 0 0 -0.838282 0 0 0 0 -0.184397 0.039003 1.97828 -0.0865654 -0.98 -2.02405
GLU_164 -5.5407 0.431579 3.44605 0.00321427 0 -0.0696026 0 0 -0.697591 -0.591263 0 0 0 0 -0.232409 0.017166 1.91641 -0.141118 -0.81 -2.26827
ILE_165 -6.92936 0.742845 2.33219 0.0175818 0 0 0 0 0 0 0 0 0 0 -0.0350262 0.0388701 0.121484 -0.0971446 0.24 -3.56856
ARG_166 -5.21502 0.437546 3.50036 0.00970976 0 -0.608812 0 0 0 -0.378279 0 0 0 0 -0.00830335 0.023601 1.5918 -0.0903382 -0.98 -1.71774
ALA_167 -3.34061 0.311993 1.70108 0.000757191 0 0 0 0 0 0 0 0 0 0 -0.111601 0.00303494 0 -0.150332 0.16 -1.42567
ARG_168 -6.37028 0.369272 4.53892 0.0128556 0 -1.08774 0 0 0 -0.385504 0 0 0 0 -0.226099 0.137813 2.13094 -0.092503 -0.98 -1.95233
LYS_169 -5.43394 0.39537 4.02343 0.00320771 0 -0.217573 0 0 -0.36115 -0.373163 0 0 0 0 -0.251995 0.124196 1.02689 -0.0405064 -0.65 -1.75523
MET_170 -2.93096 0.265759 1.5957 0.00308951 0 0 0 0 0 0 0 0 0 0 -0.107684 0.0691519 0.934395 -0.0930782 -0.34 -0.603633
GLU_171 -3.39305 0.247926 2.29885 0.00551356 0 -0.322024 0 0 0 -0.31688 0 0 0 0 -0.264033 1.26739e-05 0.868492 -0.135288 -0.81 -1.82048
ASP_172 -2.94138 0.13038 2.28216 0.00391849 0 -0.427415 0 0 0 0 0 0 0 0 -0.249398 0.00418699 0.554096 -0.12356 -0.67 -1.43702
SER_p:CtermProteinFull_173 -1.43768 0.10166 1.10387 0.0017629 0 0 0 0 0 0 0 0 0 0 0 0 0.295135 0 -0.37 -0.305246
SER_p:NtermProteinFull_174 -0.805985 0.105347 0.603807 0.000792911 0 -0.0564052 0 0 0 0 0 0 0 0 0 0.0314 0.514845 0 -0.37 0.0238018
ARG_175 -2.41073 0.136197 1.36008 0.0123672 0 -0.0242851 0 0 0 0 0 0 0 0 0.147542 0.0287148 1.59019 0.227246 -0.98 0.0873264
GLN_176 -2.07054 0.229219 1.30257 0.00468042 4.91796e-05 -0.00247923 0 0 0 0 0 0 0 0 -0.163307 0.00969173 0.771211 0.00184991 -0.97 -0.887057
PRO_177 -1.97995 0.574851 0.955829 0.00104894 0.0185277 0 0 0 0 0 0 0 0 0 -0.242645 0.0201508 0.259556 -0.56545 0.02 -0.938083
PRO_178 -4.73379 0.805417 1.58753 0.00090473 0.166966 0 0 0 0 0 0 0 0 0 -0.232506 0.00112226 0.123743 -0.59098 0.02 -2.85159
LEU_179 -3.73702 0.165996 1.51865 0.0086385 0 0 0 0 0 0 0 0 0 0 0.162938 0.0859795 0.28519 -0.029509 -0.1 -1.63914
VAL_180 -4.88558 0.527163 1.54423 0.0113505 0 0 0 0 0 0 0 0 0 0 -0.230168 0.0916417 0.0494654 -0.115024 0.29 -2.71692
THR_181 -2.97555 0.209888 1.69227 0.00412024 0 -0.0408798 0 0 0 0 0 0 0 0 0.0312631 0.154828 0.0153206 -0.354037 -0.27 -1.53278
GLY_182 -2.58607 0.143863 1.23189 0.000188785 0 0 0 0 0 0 0 0 0 0 0.592975 0.00575739 0 0.293055 -0.17 -0.488337
ILE_183 -4.40072 0.364082 1.14542 0.0229226 0 0 0 0 0 0 0 0 0 0 0.0325346 0.00188108 1.64761 -0.145277 0.24 -1.09154
SER_184 -2.78904 0.520241 2.03027 0.00235596 0.000118866 -0.249356 0 0 0 -0.536451 0 0 0 0 0.203636 0.00725659 0.392924 -0.0184238 -0.37 -0.806465
PRO_185 -3.34607 0.399549 1.48548 0.00358946 0.0747518 0 0 0 0 0 0 0 0 0 -0.154733 0.0012583 0.744732 -0.5241 0.02 -1.29554
ASN_186 -4.46816 0.110473 3.03753 0.0105522 0 -0.218839 0 0 0 -0.621227 0 0 0 0 -0.220558 0.00650742 0.840727 -0.187853 -0.89 -2.60085
GLU_187 -4.37538 0.509211 2.38167 0.00751548 0 -0.275682 0 0 0 0 0 0 0 0 0.0753928 4.87662e-05 1.12392 0.113227 -0.81 -1.25008
GLY_188 -3.04152 0.279168 1.48069 0.000211135 0 0 0 0 0 0 0 0 0 0 0.266694 0.241075 0 -0.683687 -0.17 -1.62737
ILE_189 -3.99749 0.609282 1.62149 0.0193837 0.00778284 0 0 0 -0.115318 0 0 0 0 0 0.187291 0.105191 0.123954 0.498427 0.24 -0.700005
PRO_190 -2.72451 0.671968 0.729444 0.00104502 0.180193 0 0 0 0 0 0 0 0 0 -0.212938 0.000635718 0.548462 -0.635919 0.02 -1.42162
TRP_191 -3.63566 0.279171 1.75143 0.0302536 0 0 0 0 -0.218549 0 0 0 0 0 0.389594 0.124341 1.8142 0.472263 0.91 1.91704
THR_192 -3.49916 0.254962 2.21821 0.00860493 0 0.00390953 0 0 -0.115318 0 0 0 0 0 -0.0958233 0.0126899 0.16404 0.00618245 -0.27 -1.3117
LYS_193 -3.11875 0.23338 1.5009 0.00510277 0 -0.167766 0 0 0 0 0 0 0 0 -0.155014 0.00289182 1.60481 -0.0229793 -0.65 -0.767426
VAL_194 -4.43844 0.402947 1.45832 0.014405 0 0 0 0 0 0 0 0 0 0 -0.126085 0.0880598 0.278812 -0.160568 0.29 -2.19255
THR_195 -3.23639 0.221367 1.65729 0.00645621 0 -0.334586 0 0 0 0 0 0 0 0 -0.0286144 0.0165409 0.0437752 -0.0536164 -0.27 -1.97778
ILE_196 -4.56672 0.542498 1.17484 0.0174858 0 0 0 0 0 0 0 0 0 0 -0.22378 0.0122683 0.190661 -0.361501 0.24 -2.97425
ARG_197 -5.82813 0.482775 3.99972 0.0125695 0 -0.531511 0 0 0 -0.76447 0 0 0 0 -0.0736021 0.0163288 2.00917 -0.00466765 -0.98 -1.66182
GLY_198 -3.03709 0.417342 1.85759 0.000192684 0 0 0 0 -0.853571 0 0 0 0 0 0.388559 0.00933301 0 -0.773082 -0.17 -2.16073
GLU_199 -3.36729 0.286203 2.34179 0.00530233 0 -0.242318 0 0 0 0 0 0 0 0 -0.0458136 0.0138594 0.774107 0.0175303 -0.81 -1.02663
ASN_200 -2.80601 0.342429 1.79235 0.00544877 0 -0.0703137 0 0 0 0 0 0 0 0 -0.30586 0.0543935 0.843002 -0.569351 -0.89 -1.60392
LEU_201 -5.54815 0.441021 1.39362 0.00789013 0 0 0 0 0 0 0 0 0 0 -0.12608 0.0389825 0.387241 0.019124 -0.1 -3.48635
GLY_202 -2.28867 0.486172 1.41754 7.15909e-05 0 0 0 0 -0.656595 0 0 0 0 0 0.477872 0.0362683 0 -0.804382 -0.17 -1.50173
THR_203 -2.41201 0.0972389 1.69865 0.004341 0 -0.122777 0 0 -0.580661 0 0 0 0 0 -0.193841 2.15839e-09 0.0335025 -0.165056 -0.27 -1.91062
GLY_204 -3.06887 0.367005 1.46166 0.000351873 0.00357559 0 0 0 0 0 0 0 0 0 0.166301 0.00437595 0 -0.613811 -0.17 -1.84942
PRO_205 -2.37588 0.242256 0.579363 0.000936864 0.0205086 0 0 0 0 0 0 0 0 0 -0.0472191 0.00480311 0.377337 -0.286632 0.02 -1.46453
THR_206 -1.51398 0.164089 0.929562 0.00584699 0 -0.00911327 0 0 0 0 0 0 0 0 -0.181089 0.0964297 0.0452562 -0.0435388 -0.27 -0.77654
ASP_207 -5.54223 0.331376 4.18256 0.00364996 0 -0.279665 0 0 -1.08884 -0.522485 0 0 0 0 -0.149664 0.250021 1.57245 -0.0520573 -0.67 -1.96488
LEU_208 -3.96575 0.152159 1.13536 0.00693157 0 0 0 0 0 0 0 0 0 0 -0.0903416 0.313626 0.309152 -0.0461843 -0.1 -2.28504
ILE_209 -3.44507 0.342189 1.06225 0.016557 0 0 0 0 0 0 0 0 0 0 0.277027 0.244513 0.0965549 -0.100102 0.24 -1.26607
GLY_210 -2.45503 0.13525 1.24987 0.000206189 0 0 0 0 0 0 0 0 0 0 0.518751 0.163684 0 0.117936 -0.17 -0.439333
LEU_211 -4.44593 0.25364 1.28204 0.00633793 0 0 0 0 0 0 0 0 0 0 0.354675 0.00920033 0.102188 0.0108795 -0.1 -2.52697
THR_212 -3.30908 0.245118 1.74662 0.00896405 0 -0.0407243 0 0 0 0 0 0 0 0 0.0939763 0.0882535 0.0319834 0.0109779 -0.27 -1.39392
ILE_213 -4.74606 0.923833 1.30847 0.0159176 0 0 0 0 0 0 0 0 0 0 -0.138989 0.0221741 0.164296 -0.381092 0.24 -2.59145
CYS_214 -3.95453 0.680946 2.05226 0.00220671 0 0 0 0 0 0 0 0 0 0 0.0517766 0.0292033 0.116827 0.165993 1.7 0.84468
GLY_215 -2.65171 0.639802 1.32619 2.00608e-05 0 0 0 0 0 0 0 0 0 0 -0.167112 0.0330658 0 -0.782553 -0.17 -1.7723
HIS_D_216 -6.4593 0.65733 3.38625 0.0050234 0 -0.0382275 0 0 -0.289893 0 0 0 0 0 -0.224619 0.0302454 1.33042 0.00374918 0.56 -1.03901
ASN_217 -2.45485 0.119532 1.83996 0.0132308 0 -0.060897 0 0 -0.0973447 0 0 0 0 0 -0.0271847 0.0406243 0.494146 -0.224952 -0.89 -1.24774
CYS_218 -4.62213 0.401347 2.54797 0.00161836 0 0 0 0 0 0 0 0 0 0 -0.0800807 0.00282003 0.169414 0.102264 1.7 0.223225
LEU_219 -3.89271 0.448632 1.69191 0.0117847 0 0 0 0 -0.0973447 0 0 0 0 0 0.052147 0.00873556 0.482436 -0.024994 -0.1 -1.4194
LEU_220 -1.23709 0.148028 0.670671 0.007923 0 0 0 0 0 0 0 0 0 0 -0.0896786 0.106311 0.107438 0.0343536 -0.1 -0.352045
THR_221 -3.17791 0.328439 1.86234 0.00508718 0 0.00694245 0 0 -0.565528 0 0 0 0 0 -0.132331 0.0197257 0.0382502 -0.236022 -0.27 -2.12102
ALA_222 -2.59585 0.221835 0.821143 0.00118719 0 0 0 0 0 0 0 0 0 0 -0.172315 0.0947565 0 0.105165 0.16 -1.36408
GLU_223 -2.78832 0.047938 1.64779 0.00680949 0 -0.0731544 0 0 0 0 0 0 0 0 0.108478 0.0670005 0.919986 0.114866 -0.81 -0.758608
TRP_224 -8.4014 0.512039 2.82836 0.0242846 0 0 0 0 -0.656595 0 0 0 0 0 -0.244467 0.00552124 1.17544 -0.0255341 0.91 -3.87235
MET_225 -3.9653 0.170446 1.67348 0.00417443 0 0 0 0 0 0 0 0 0 0 0.314265 0.0453754 0.967476 -0.0389025 -0.34 -1.16899
SER_226 -4.12873 0.754337 2.38273 0.00220192 0 -0.226703 0 0 -0.351118 -0.250886 0 0 0 0 0.0225634 0.0134979 0.37937 -0.303587 -0.37 -2.07632
ALA_227 -2.47117 0.130615 1.41958 0.000829985 0 0 0 0 0 0 0 0 0 0 -0.211252 0.011308 0 -0.0540588 0.16 -1.01414
SER_228 -3.74506 0.746813 2.8121 0.00214561 0 0.132274 0 0 -0.351118 -0.788268 0 0 0 0 -0.0070905 0.252169 0.195303 -0.0165383 -0.37 -1.13728
LYS_229 -5.44227 0.793409 3.00653 0.00734992 0 -0.917654 0 0 0 0 0 0 0 0 0.116888 0.073148 1.04494 -0.042303 -0.65 -2.00995
ILE_230 -4.66478 0.237863 1.22355 0.0180674 0 0 0 0 0 0 0 0 0 0 -0.086024 0.0297914 0.20864 -0.289531 0.24 -3.08242
VAL_231 -3.5431 0.238084 1.59803 0.0106112 0 0 0 0 0 0 0 0 0 0 -0.195124 0.0596339 0.0640751 -0.324161 0.29 -1.80195
CYS_232 -3.78699 0.435292 1.91495 0.00230945 0 0 0 0 0 0 0 0 0 0 -0.0309074 0.078833 0.229769 -0.225937 1.7 0.317326
ARG_233 -5.80419 0.288206 3.04764 0.010766 0 -0.0904005 0 0 -0.784078 0 0 0 0 0 -0.0365669 0.0119788 1.54111 0.031318 -0.98 -2.76422
VAL_234 -3.5861 0.228876 0.943016 0.0112274 0 0 0 0 0 0 0 0 0 0 -0.228039 0.0400062 0.0450384 -0.243773 0.29 -2.49975
GLY_235 -2.25462 0.106003 1.05256 0.0001479 0 0 0 0 0 0 0 0 0 0 0.0288032 0.0549531 0 -0.648431 -0.17 -1.83058
GLN_236 -2.07684 0.108715 1.10991 0.00564297 0 -0.00849719 0 0 -0.289893 0 0 0 0 0 -0.219079 0.00599917 0.818935 0.00352814 -0.97 -1.51158
ALA_237 -2.1005 0.241265 0.841038 0.000854306 0 0 0 0 0 0 0 0 0 0 -0.326219 0.0992 0 -0.107567 0.16 -1.19193
LYS_238 -2.55269 0.293255 1.47044 0.00298931 0 -0.0496273 0 0 0 0 0 0 0 0 0.0869907 0.000424143 0.845746 -0.093892 -0.65 -0.646362
ASN_239 -2.97679 0.436177 1.93119 0.00351519 0 -0.0277161 0 0 0 0 0 0 0 0 0.0605152 0.0251026 0.633773 0.14721 -0.89 -0.657019
ASP_240 -0.984104 0.0693889 0.78212 0.0099122 0 -0.12293 0 0 0 0 0 0 0 0 -0.249239 0.1187 0.578291 -0.216662 -0.67 -0.684522
LYS_241 -2.04195 0.47259 1.4293 0.00307699 0 -0.157258 0 0 0 0 0 0 0 0 -0.103851 0.111164 0.785354 -0.0277064 -0.65 -0.179278
GLY_242 -1.92029 0.106752 1.16962 3.28473e-05 0 0 0 0 0 0 0 0 0 0 0.287972 0.000110809 0 0.0424989 -0.17 -0.483305
ASP_243 -2.35664 0.244405 1.65731 0.00326569 0 -0.207032 0 0 0 0 0 0 0 0 -0.20474 0.0186977 0.394553 0.0346552 -0.67 -1.08552
ILE_244 -4.30542 0.416712 0.882103 0.0149411 0 0 0 0 -0.708066 0 0 0 0 0 -0.0983783 0.01004 0.200617 -0.292952 0.24 -3.6404
ILE_245 -3.59836 0.163538 1.65456 0.0229136 0 0 0 0 0 0 0 0 0 0 -0.214575 0.029182 0.209016 -0.370869 0.24 -1.8646
VAL_246 -3.90422 0.341351 0.830947 0.0119134 0 0 0 0 0 0 0 0 0 0 -0.18917 0.00501585 0.0461427 -0.251443 0.29 -2.81947
THR_247 -4.19074 0.236198 2.18193 0.0074078 0 -0.0202881 0 0 0 0 0 0 0 0 0.0382008 0.00670022 0.0427701 -0.0739215 -0.27 -2.04174
THR_248 -5.05262 0.285182 2.785 0.00485352 0 -0.133236 0 0 -0.667889 0 0 0 0 0 -0.186946 0.00426289 0.0525327 -0.292303 -0.27 -3.47116
LYS_249 -2.87929 0.299102 1.55746 0.00304991 0 -0.00934395 0 0 0 0 0 0 0 0 -0.0450977 0.0319607 1.01339 -0.0560016 -0.65 -0.734769
SER_250 -2.77906 0.169801 2.01454 0.00111412 0 -0.256973 0 0 -0.508174 -0.522485 0 0 0 0 -0.125609 0.016734 0.498268 0.0922001 -0.37 -1.76965
GLY_251 -2.38176 0.106897 1.27168 1.5326e-05 0 0 0 0 -0.667889 0 0 0 0 0 0.177066 0.0237814 0 0.376746 -0.17 -1.26346
GLY_252 -2.39753 0.116876 1.4812 2.10455e-05 0 0 0 0 0 0 0 0 0 0 -0.0120733 0.00548255 0 -0.804939 -0.17 -1.78096
ARG_253 -1.94272 0.0681319 0.847566 0.00856509 0 0.0264603 0 0 0 0 0 0 0 0 -0.155891 0.00467173 1.51356 0.0412855 -0.98 -0.56837
GLY_254 -2.32701 0.257725 1.12906 4.72284e-05 0 0 0 0 0 0 0 0 0 0 0.01825 0.00546598 0 -0.594274 -0.17 -1.68074
THR_255 -2.3654 0.136328 1.37321 0.0113253 0 -0.0885489 0 0 -0.390265 0 0 0 0 0 0.183883 0.0069503 0.128687 -0.311543 -0.27 -1.58538
SER_256 -3.11829 0.427134 1.89158 0.00130426 0 -0.222592 0 0 -1.33948 0 0 0 0 0 -0.0868755 0.211006 0.308906 -0.221331 -0.37 -2.51863
THR_257 -2.39229 0.361443 1.43451 0.00366241 0 -0.0956983 0 0 0 0 0 0 0 0 -0.169807 0.00136114 0.0179329 -0.241547 -0.27 -1.35043
VAL_258 -3.53925 0.151027 1.3615 0.0118663 0 0 0 0 -0.241149 0 0 0 0 0 0.0133177 0.0749917 0.0250828 -0.0733831 0.29 -1.926
SER_259 -1.60853 0.0493144 0.853476 0.00118226 0 -0.134007 0 0 0 0 0 0 0 0 -0.0676274 0.00305032 0.299165 -0.120571 -0.37 -1.09454
PHE_260 -6.48369 0.537547 1.62 0.0256558 0 0 0 0 0 0 0 0 0 0 -0.0811076 0.00135632 0.759837 -0.0426907 0.63 -3.03309
LYS_261 -3.35627 0.133317 1.58197 0.00555979 0 -0.205377 0 0 0 0 0 0 0 0 0.0110912 0.039958 0.808883 0.109446 -0.65 -1.52143
LEU_262 -3.65853 0.256428 1.00231 0.00730231 0 0 0 0 0 0 0 0 0 0 -0.217968 0.0573869 0.504649 -0.0697603 -0.1 -2.21818
LEU_263 -4.41104 0.284584 1.73789 0.00759533 0 0 0 0 0 0 0 0 0 0 0.0374817 0.0625839 0.096669 -0.043044 -0.1 -2.32728
LYS_264 -1.00028 0.556751 0.580104 0.00500866 0.027555 0 0 0 0 0 0 0 0 0 -0.0475232 0.024263 0.909541 0.0720461 -0.65 0.477462
PRO_p:CtermProteinFull_265 -1.63661 0.6278 0.328833 0.00454757 0.0579596 0 0 0 0 0 0 0 0 0 0 0 0.143327 0 0.02 -0.454142
#END_POSE_ENERGIES_TABLE 027.d16_v11.3_repeated_1_5.0dG_RalA2andSec5_0049_0001.pdb
