# Supplementary material for: A Generic Program for Multistate Protein Design
Source: PLoS One. 2011 Jul 6;6(7):e20937. doi: 10.1371/journal.pone.0020937 (PMC3130737; doi:10.1371/journal.pone.0020937)
Supplement: File S2 — Design models generated by this study for both the heterodimerization task and the orthogonal interface redesign task. (BZ2) [file pone.0020937.s002.bz2 › SupplementaryMaterials/select_orthogonal_interface_designs/design7/redocked_027.d16_v11.3_repeated_1_5.0dG_RalA3andExo84_0043_0001.pdb]

ATOM      1  N   SER A  11      18.084 -20.105 -21.847  1.00  0.00              
ATOM      2  CA  SER A  11      16.963 -19.464 -22.604  1.00  0.00              
ATOM      3  C   SER A  11      15.615 -19.675 -21.918  1.00  0.00              
ATOM      4  O   SER A  11      15.405 -20.690 -21.252  1.00  0.00              
ATOM      5  CB  SER A  11      16.894 -20.035 -24.023  1.00  0.00              
ATOM      6  OG  SER A  11      18.056 -19.711 -24.759  1.00  0.00              
ATOM      7 1H   SER A  11      18.641 -20.813 -22.282  1.00  0.00              
ATOM      8 2H   SER A  11      18.839 -19.546 -21.503  1.00  0.00              
ATOM      9 3H   SER A  11      17.896 -20.598 -20.998  1.00  0.00              
ATOM     10  HA  SER A  11      17.117 -18.400 -22.787  1.00  0.00              
ATOM     11 1HB  SER A  11      16.796 -21.119 -23.958  1.00  0.00              
ATOM     12 2HB  SER A  11      16.020 -19.622 -24.523  1.00  0.00              
ATOM     13  HG  SER A  11      17.987 -20.080 -25.643  1.00  0.00              
ATOM     14  N   LEU A  12      14.708 -18.712 -22.086  1.00  0.00              
ATOM     15  CA  LEU A  12      13.384 -18.763 -21.454  1.00  0.00              
ATOM     16  C   LEU A  12      12.469 -19.813 -22.116  1.00  0.00              
ATOM     17  O   LEU A  12      12.403 -19.909 -23.342  1.00  0.00              
ATOM     18  CB  LEU A  12      12.705 -17.381 -21.529  1.00  0.00              
ATOM     19  CG  LEU A  12      12.936 -16.320 -20.438  1.00  0.00              
ATOM     20  CD1 LEU A  12      14.423 -16.016 -20.294  1.00  0.00              
ATOM     21  CD2 LEU A  12      12.153 -15.047 -20.784  1.00  0.00              
ATOM     22  H   LEU A  12      14.945 -17.922 -22.670  1.00  0.00              
ATOM     23  HA  LEU A  12      13.488 -19.070 -20.414  1.00  0.00              
ATOM     24 1HB  LEU A  12      13.152 -17.013 -22.451  1.00  0.00              
ATOM     25 2HB  LEU A  12      11.626 -17.468 -21.658  1.00  0.00              
ATOM     26  HG  LEU A  12      12.530 -16.718 -19.508  1.00  0.00              
ATOM     27 1HD1 LEU A  12      14.568 -15.264 -19.518  1.00  0.00              
ATOM     28 2HD1 LEU A  12      14.956 -16.926 -20.018  1.00  0.00              
ATOM     29 3HD1 LEU A  12      14.810 -15.640 -21.239  1.00  0.00              
ATOM     30 1HD2 LEU A  12      12.318 -14.298 -20.010  1.00  0.00              
ATOM     31 2HD2 LEU A  12      12.494 -14.660 -21.744  1.00  0.00              
ATOM     32 3HD2 LEU A  12      11.089 -15.279 -20.844  1.00  0.00              
ATOM     33  N   ALA A  13      11.770 -20.601 -21.306  1.00  0.00              
ATOM     34  CA  ALA A  13      10.847 -21.584 -21.847  1.00  0.00              
ATOM     35  C   ALA A  13       9.561 -20.825 -22.206  1.00  0.00              
ATOM     36  O   ALA A  13       9.246 -19.789 -21.606  1.00  0.00              
ATOM     37  CB  ALA A  13      10.566 -22.698 -20.812  1.00  0.00              
ATOM     38  H   ALA A  13      11.874 -20.523 -20.304  1.00  0.00              
ATOM     39  HA  ALA A  13      11.287 -22.020 -22.744  1.00  0.00              
ATOM     40 1HB  ALA A  13       9.873 -23.423 -21.239  1.00  0.00              
ATOM     41 2HB  ALA A  13      11.499 -23.198 -20.553  1.00  0.00              
ATOM     42 3HB  ALA A  13      10.127 -22.261 -19.917  1.00  0.00              
ATOM     43  N   LYS A  14       8.836 -21.343 -23.190  1.00  0.00              
ATOM     44  CA  LYS A  14       7.571 -20.762 -23.617  1.00  0.00              
ATOM     45  C   LYS A  14       6.481 -21.822 -23.459  1.00  0.00              
ATOM     46  O   LYS A  14       6.518 -22.860 -24.109  1.00  0.00              
ATOM     47  CB  LYS A  14       7.648 -20.267 -25.062  1.00  0.00              
ATOM     48  CG  LYS A  14       8.635 -19.129 -25.286  1.00  0.00              
ATOM     49  CD  LYS A  14       8.620 -18.660 -26.733  1.00  0.00              
ATOM     50  CE  LYS A  14       9.603 -17.521 -26.957  1.00  0.00              
ATOM     51  NZ  LYS A  14       9.532 -16.989 -28.345  1.00  0.00              
ATOM     52  H   LYS A  14       9.180 -22.171 -23.655  1.00  0.00              
ATOM     53  HA  LYS A  14       7.321 -19.914 -22.979  1.00  0.00              
ATOM     54 1HB  LYS A  14       7.934 -21.121 -25.677  1.00  0.00              
ATOM     55 2HB  LYS A  14       6.647 -19.939 -25.342  1.00  0.00              
ATOM     56 1HG  LYS A  14       8.361 -18.300 -24.632  1.00  0.00              
ATOM     57 2HG  LYS A  14       9.633 -19.481 -25.028  1.00  0.00              
ATOM     58 1HD  LYS A  14       8.887 -19.502 -27.374  1.00  0.00              
ATOM     59 2HD  LYS A  14       7.613 -18.324 -26.979  1.00  0.00              
ATOM     60 1HE  LYS A  14       9.370 -16.725 -26.251  1.00  0.00              
ATOM     61 2HE  LYS A  14      10.608 -17.894 -26.763  1.00  0.00              
ATOM     62 1HZ  LYS A  14      10.198 -16.237 -28.451  1.00  0.00              
ATOM     63 2HZ  LYS A  14       9.749 -17.727 -29.000  1.00  0.00              
ATOM     64 3HZ  LYS A  14       8.601 -16.642 -28.525  1.00  0.00              
ATOM     65  N   HIS A  15       5.527 -21.565 -22.572  1.00  0.00              
ATOM     66  CA  HIS A  15       4.445 -22.508 -22.322  1.00  0.00              
ATOM     67  C   HIS A  15       3.237 -22.094 -23.141  1.00  0.00              
ATOM     68  O   HIS A  15       2.710 -20.993 -22.979  1.00  0.00              
ATOM     69  CB  HIS A  15       4.114 -22.532 -20.828  1.00  0.00              
ATOM     70  CG  HIS A  15       5.280 -22.924 -19.972  1.00  0.00              
ATOM     71  ND1 HIS A  15       5.768 -24.214 -19.929  1.00  0.00              
ATOM     72  CD2 HIS A  15       6.064 -22.198 -19.141  1.00  0.00              
ATOM     73  CE1 HIS A  15       6.799 -24.264 -19.106  1.00  0.00              
ATOM     74  NE2 HIS A  15       7.001 -23.054 -18.615  1.00  0.00              
ATOM     75  H   HIS A  15       5.551 -20.696 -22.058  1.00  0.00              
ATOM     76  HA  HIS A  15       4.746 -23.505 -22.644  1.00  0.00              
ATOM     77 1HB  HIS A  15       3.798 -21.542 -20.497  1.00  0.00              
ATOM     78 2HB  HIS A  15       3.319 -23.251 -20.631  1.00  0.00              
ATOM     79  HD2 HIS A  15       6.064 -21.146 -18.855  1.00  0.00              
ATOM     80  HE1 HIS A  15       7.327 -25.201 -18.933  1.00  0.00              
ATOM     81  HE2 HIS A  15       7.724 -22.792 -17.960  1.00  0.00              
ATOM     82  N   ARG A  16       2.786 -22.993 -24.006  1.00  0.00              
ATOM     83  CA  ARG A  16       1.748 -22.676 -24.991  1.00  0.00              
ATOM     84  C   ARG A  16       0.358 -23.092 -24.537  1.00  0.00              
ATOM     85  O   ARG A  16      -0.010 -24.272 -24.624  1.00  0.00              
ATOM     86  CB  ARG A  16       2.068 -23.260 -26.359  1.00  0.00              
ATOM     87  CG  ARG A  16       3.267 -22.636 -27.056  1.00  0.00              
ATOM     88  CD  ARG A  16       3.621 -23.272 -28.351  1.00  0.00              
ATOM     89  NE  ARG A  16       4.797 -22.710 -28.996  1.00  0.00              
ATOM     90  CZ  ARG A  16       4.788 -21.619 -29.787  1.00  0.00              
ATOM     91  NH1 ARG A  16       3.665 -20.993 -30.064  1.00  0.00              
ATOM     92  NH2 ARG A  16       5.935 -21.209 -30.298  1.00  0.00              
ATOM     93  H   ARG A  16       3.174 -23.925 -23.981  1.00  0.00              
ATOM     94  HA  ARG A  16       1.697 -21.597 -25.139  1.00  0.00              
ATOM     95 1HB  ARG A  16       2.250 -24.324 -26.216  1.00  0.00              
ATOM     96 2HB  ARG A  16       1.182 -23.123 -26.978  1.00  0.00              
ATOM     97 1HG  ARG A  16       3.049 -21.585 -27.247  1.00  0.00              
ATOM     98 2HG  ARG A  16       4.131 -22.714 -26.395  1.00  0.00              
ATOM     99 1HD  ARG A  16       3.816 -24.331 -28.184  1.00  0.00              
ATOM    100 2HD  ARG A  16       2.785 -23.161 -29.041  1.00  0.00              
ATOM    101  HE  ARG A  16       5.759 -23.019 -28.965  1.00  0.00              
ATOM    102 1HH1 ARG A  16       2.794 -21.330 -29.680  1.00  0.00              
ATOM    103 2HH1 ARG A  16       3.680 -20.177 -30.659  1.00  0.00              
ATOM    104 1HH2 ARG A  16       6.786 -21.713 -30.090  1.00  0.00              
ATOM    105 2HH2 ARG A  16       5.957 -20.395 -30.894  1.00  0.00              
ATOM    106  N   VAL A  17      -0.413 -22.116 -24.060  1.00  0.00              
ATOM    107  CA  VAL A  17      -1.762 -22.363 -23.551  1.00  0.00              
ATOM    108  C   VAL A  17      -2.809 -22.141 -24.637  1.00  0.00              
ATOM    109  O   VAL A  17      -2.837 -21.078 -25.269  1.00  0.00              
ATOM    110  CB  VAL A  17      -2.091 -21.410 -22.358  1.00  0.00              
ATOM    111  CG1 VAL A  17      -3.528 -21.611 -21.884  1.00  0.00              
ATOM    112  CG2 VAL A  17      -1.117 -21.677 -21.194  1.00  0.00              
ATOM    113  H   VAL A  17      -0.048 -21.174 -24.051  1.00  0.00              
ATOM    114  HA  VAL A  17      -1.887 -23.403 -23.249  1.00  0.00              
ATOM    115  HB  VAL A  17      -1.939 -20.378 -22.676  1.00  0.00              
ATOM    116 1HG1 VAL A  17      -3.735 -20.937 -21.052  1.00  0.00              
ATOM    117 2HG1 VAL A  17      -4.215 -21.398 -22.703  1.00  0.00              
ATOM    118 3HG1 VAL A  17      -3.663 -22.642 -21.556  1.00  0.00              
ATOM    119 1HG2 VAL A  17      -1.350 -21.011 -20.364  1.00  0.00              
ATOM    120 2HG2 VAL A  17      -1.216 -22.712 -20.867  1.00  0.00              
ATOM    121 3HG2 VAL A  17      -0.094 -21.498 -21.527  1.00  0.00              
ATOM    122  N   ILE A  18      -3.673 -23.132 -24.840  1.00  0.00              
ATOM    123  CA  ILE A  18      -4.777 -23.005 -25.802  1.00  0.00              
ATOM    124  C   ILE A  18      -6.073 -22.840 -25.027  1.00  0.00              
ATOM    125  O   ILE A  18      -6.395 -23.677 -24.170  1.00  0.00              
ATOM    126  CB  ILE A  18      -4.950 -24.276 -26.693  1.00  0.00              
ATOM    127  CG1 ILE A  18      -3.631 -24.627 -27.395  1.00  0.00              
ATOM    128  CG2 ILE A  18      -6.078 -24.047 -27.720  1.00  0.00              
ATOM    129  CD1 ILE A  18      -3.089 -23.547 -28.304  1.00  0.00              
ATOM    130  H   ILE A  18      -3.570 -23.993 -24.321  1.00  0.00              
ATOM    131  HA  ILE A  18      -4.659 -22.106 -26.405  1.00  0.00              
ATOM    132  HB  ILE A  18      -5.198 -25.125 -26.057  1.00  0.00              
ATOM    133 1HG1 ILE A  18      -2.897 -24.839 -26.619  1.00  0.00              
ATOM    134 2HG1 ILE A  18      -3.807 -25.529 -27.983  1.00  0.00              
ATOM    135 1HG2 ILE A  18      -6.192 -24.936 -28.339  1.00  0.00              
ATOM    136 2HG2 ILE A  18      -7.011 -23.846 -27.197  1.00  0.00              
ATOM    137 3HG2 ILE A  18      -5.826 -23.195 -28.353  1.00  0.00              
ATOM    138 1HD1 ILE A  18      -2.156 -23.884 -28.756  1.00  0.00              
ATOM    139 2HD1 ILE A  18      -3.815 -23.333 -29.089  1.00  0.00              
ATOM    140 3HD1 ILE A  18      -2.904 -22.643 -27.726  1.00  0.00              
ATOM    141  N   MET A  19      -6.809 -21.765 -25.304  1.00  0.00              
ATOM    142  CA  MET A  19      -8.119 -21.583 -24.680  1.00  0.00              
ATOM    143  C   MET A  19      -9.123 -22.359 -25.529  1.00  0.00              
ATOM    144  O   MET A  19      -9.213 -22.149 -26.738  1.00  0.00              
ATOM    145  CB  MET A  19      -8.527 -20.106 -24.662  1.00  0.00              
ATOM    146  CG  MET A  19      -7.537 -19.179 -23.971  1.00  0.00              
ATOM    147  SD  MET A  19      -7.329 -19.602 -22.239  1.00  0.00              
ATOM    148  CE  MET A  19      -8.901 -19.076 -21.532  1.00  0.00              
ATOM    149  H   MET A  19      -6.470 -21.064 -25.948  1.00  0.00              
ATOM    150  HA  MET A  19      -8.109 -21.991 -23.670  1.00  0.00              
ATOM    151 1HB  MET A  19      -8.645 -19.797 -25.699  1.00  0.00              
ATOM    152 2HB  MET A  19      -9.489 -20.047 -24.152  1.00  0.00              
ATOM    153 1HG  MET A  19      -6.580 -19.259 -24.485  1.00  0.00              
ATOM    154 2HG  MET A  19      -7.910 -18.159 -24.057  1.00  0.00              
ATOM    155 1HE  MET A  19      -8.906 -19.281 -20.461  1.00  0.00              
ATOM    156 2HE  MET A  19      -9.034 -18.006 -21.698  1.00  0.00              
ATOM    157 3HE  MET A  19      -9.715 -19.622 -22.010  1.00  0.00              
ATOM    158  N   VAL A  20      -9.867 -23.263 -24.905  1.00  0.00              
ATOM    159  CA  VAL A  20     -10.868 -24.050 -25.625  1.00  0.00              
ATOM    160  C   VAL A  20     -12.234 -23.903 -24.958  1.00  0.00              
ATOM    161  O   VAL A  20     -12.339 -23.974 -23.727  1.00  0.00              
ATOM    162  CB  VAL A  20     -10.448 -25.551 -25.663  1.00  0.00              
ATOM    163  CG1 VAL A  20     -11.509 -26.390 -26.351  1.00  0.00              
ATOM    164  CG2 VAL A  20      -9.112 -25.689 -26.384  1.00  0.00              
ATOM    165  H   VAL A  20      -9.743 -23.413 -23.914  1.00  0.00              
ATOM    166  HA  VAL A  20     -11.000 -23.686 -26.645  1.00  0.00              
ATOM    167  HB  VAL A  20     -10.303 -25.904 -24.642  1.00  0.00              
ATOM    168 1HG1 VAL A  20     -11.195 -27.435 -26.365  1.00  0.00              
ATOM    169 2HG1 VAL A  20     -12.451 -26.303 -25.808  1.00  0.00              
ATOM    170 3HG1 VAL A  20     -11.645 -26.039 -27.373  1.00  0.00              
ATOM    171 1HG2 VAL A  20      -8.818 -26.738 -26.410  1.00  0.00              
ATOM    172 2HG2 VAL A  20      -9.210 -25.314 -27.403  1.00  0.00              
ATOM    173 3HG2 VAL A  20      -8.352 -25.114 -25.856  1.00  0.00              
ATOM    174  N   GLY A  21     -13.270 -23.684 -25.772  1.00  0.00              
ATOM    175  CA  GLY A  21     -14.618 -23.538 -25.248  1.00  0.00              
ATOM    176  C   GLY A  21     -15.559 -22.763 -26.156  1.00  0.00              
ATOM    177  O   GLY A  21     -15.111 -22.073 -27.070  1.00  0.00              
ATOM    178  H   GLY A  21     -13.120 -23.618 -26.769  1.00  0.00              
ATOM    179 1HA  GLY A  21     -15.050 -24.527 -25.096  1.00  0.00              
ATOM    180 2HA  GLY A  21     -14.575 -23.012 -24.295  1.00  0.00              
ATOM    181  N   SER A  22     -16.863 -22.879 -25.890  1.00  0.00              
ATOM    182  CA  SER A  22     -17.904 -22.251 -26.701  1.00  0.00              
ATOM    183  C   SER A  22     -17.841 -20.732 -26.609  1.00  0.00              
ATOM    184  O   SER A  22     -17.341 -20.180 -25.630  1.00  0.00              
ATOM    185  CB  SER A  22     -19.271 -22.746 -26.272  1.00  0.00              
ATOM    186  OG  SER A  22     -19.415 -24.127 -26.464  1.00  0.00              
ATOM    187  H   SER A  22     -17.130 -23.430 -25.087  1.00  0.00              
ATOM    188  HA  SER A  22     -17.882 -22.558 -27.748  1.00  0.00              
ATOM    189 1HB  SER A  22     -19.407 -22.520 -25.214  1.00  0.00              
ATOM    190 2HB  SER A  22     -20.030 -22.226 -26.854  1.00  0.00              
ATOM    191  HG  SER A  22     -20.291 -24.399 -26.181  1.00  0.00              
ATOM    192  N   GLY A  23     -18.373 -20.068 -27.631  1.00  0.00              
ATOM    193  CA  GLY A  23     -18.396 -18.617 -27.634  1.00  0.00              
ATOM    194  C   GLY A  23     -19.190 -18.069 -26.462  1.00  0.00              
ATOM    195  O   GLY A  23     -20.284 -18.555 -26.159  1.00  0.00              
ATOM    196  H   GLY A  23     -18.767 -20.568 -28.416  1.00  0.00              
ATOM    197 1HA  GLY A  23     -17.373 -18.244 -27.571  1.00  0.00              
ATOM    198 2HA  GLY A  23     -18.852 -18.270 -28.561  1.00  0.00              
ATOM    199  N   GLY A  24     -18.629 -17.070 -25.786  1.00  0.00              
ATOM    200  CA  GLY A  24     -19.271 -16.528 -24.601  1.00  0.00              
ATOM    201  C   GLY A  24     -18.955 -17.119 -23.233  1.00  0.00              
ATOM    202  O   GLY A  24     -19.408 -16.577 -22.228  1.00  0.00              
ATOM    203  H   GLY A  24     -17.750 -16.678 -26.091  1.00  0.00              
ATOM    204 1HA  GLY A  24     -19.016 -15.472 -24.509  1.00  0.00              
ATOM    205 2HA  GLY A  24     -20.351 -16.632 -24.702  1.00  0.00              
ATOM    206  N   VAL A  25     -18.191 -18.201 -23.154  1.00  0.00              
ATOM    207  CA  VAL A  25     -17.848 -18.728 -21.834  1.00  0.00              
ATOM    208  C   VAL A  25     -16.865 -17.883 -21.015  1.00  0.00              
ATOM    209  O   VAL A  25     -16.758 -18.075 -19.804  1.00  0.00              
ATOM    210  CB  VAL A  25     -17.309 -20.185 -21.907  1.00  0.00              
ATOM    211  CG1 VAL A  25     -18.357 -21.089 -22.554  1.00  0.00              
ATOM    212  CG2 VAL A  25     -15.987 -20.230 -22.659  1.00  0.00              
ATOM    213  H   VAL A  25     -17.840 -18.669 -23.977  1.00  0.00              
ATOM    214  HA  VAL A  25     -18.720 -18.756 -21.179  1.00  0.00              
ATOM    215  HB  VAL A  25     -17.109 -20.539 -20.896  1.00  0.00              
ATOM    216 1HG1 VAL A  25     -17.976 -22.109 -22.603  1.00  0.00              
ATOM    217 2HG1 VAL A  25     -19.270 -21.071 -21.958  1.00  0.00              
ATOM    218 3HG1 VAL A  25     -18.573 -20.733 -23.561  1.00  0.00              
ATOM    219 1HG2 VAL A  25     -15.626 -21.257 -22.699  1.00  0.00              
ATOM    220 2HG2 VAL A  25     -16.133 -19.856 -23.673  1.00  0.00              
ATOM    221 3HG2 VAL A  25     -15.254 -19.608 -22.145  1.00  0.00              
ATOM    222  N   GLY A  26     -16.147 -16.965 -21.660  1.00  0.00              
ATOM    223  CA  GLY A  26     -15.211 -16.114 -20.935  1.00  0.00              
ATOM    224  C   GLY A  26     -13.733 -16.401 -21.179  1.00  0.00              
ATOM    225  O   GLY A  26     -12.881 -16.060 -20.357  1.00  0.00              
ATOM    226  H   GLY A  26     -16.245 -16.849 -22.658  1.00  0.00              
ATOM    227 1HA  GLY A  26     -15.380 -15.075 -21.219  1.00  0.00              
ATOM    228 2HA  GLY A  26     -15.381 -16.229 -19.865  1.00  0.00              
ATOM    229  N   LYS A  27     -13.413 -17.021 -22.311  1.00  0.00              
ATOM    230  CA  LYS A  27     -12.016 -17.254 -22.670  1.00  0.00              
ATOM    231  C   LYS A  27     -11.252 -15.923 -22.769  1.00  0.00              
ATOM    232  O   LYS A  27     -10.197 -15.748 -22.148  1.00  0.00              
ATOM    233  CB  LYS A  27     -11.935 -18.007 -24.004  1.00  0.00              
ATOM    234  CG  LYS A  27     -12.628 -19.363 -23.972  1.00  0.00              
ATOM    235  CD  LYS A  27     -12.326 -20.202 -25.231  1.00  0.00              
ATOM    236  CE  LYS A  27     -12.802 -19.522 -26.514  1.00  0.00              
ATOM    237  NZ  LYS A  27     -14.290 -19.377 -26.581  1.00  0.00              
ATOM    238  H   LYS A  27     -14.141 -17.337 -22.936  1.00  0.00              
ATOM    239  HA  LYS A  27     -11.528 -17.841 -21.891  1.00  0.00              
ATOM    240 1HB  LYS A  27     -12.396 -17.370 -24.759  1.00  0.00              
ATOM    241 2HB  LYS A  27     -10.877 -18.135 -24.236  1.00  0.00              
ATOM    242 1HG  LYS A  27     -12.285 -19.906 -23.091  1.00  0.00              
ATOM    243 2HG  LYS A  27     -13.704 -19.201 -23.903  1.00  0.00              
ATOM    244 1HD  LYS A  27     -11.248 -20.358 -25.293  1.00  0.00              
ATOM    245 2HD  LYS A  27     -12.827 -21.164 -25.135  1.00  0.00              
ATOM    246 1HE  LYS A  27     -12.349 -18.533 -26.566  1.00  0.00              
ATOM    247 2HE  LYS A  27     -12.467 -20.119 -27.362  1.00  0.00              
ATOM    248 1HZ  LYS A  27     -14.545 -18.924 -27.448  1.00  0.00              
ATOM    249 2HZ  LYS A  27     -14.720 -20.291 -26.540  1.00  0.00              
ATOM    250 3HZ  LYS A  27     -14.610 -18.820 -25.802  1.00  0.00              
ATOM    251  N   SER A  28     -11.797 -14.984 -23.536  1.00  0.00              
ATOM    252  CA  SER A  28     -11.150 -13.687 -23.699  1.00  0.00              
ATOM    253  C   SER A  28     -11.096 -12.904 -22.399  1.00  0.00              
ATOM    254  O   SER A  28     -10.156 -12.132 -22.159  1.00  0.00              
ATOM    255  CB  SER A  28     -11.871 -12.880 -24.762  1.00  0.00              
ATOM    256  OG  SER A  28     -11.796 -13.485 -26.023  1.00  0.00              
ATOM    257  H   SER A  28     -12.668 -15.162 -24.015  1.00  0.00              
ATOM    258  HA  SER A  28     -10.145 -13.754 -24.119  1.00  0.00              
ATOM    259 1HB  SER A  28     -12.918 -12.784 -24.476  1.00  0.00              
ATOM    260 2HB  SER A  28     -11.418 -11.891 -24.816  1.00  0.00              
ATOM    261  HG  SER A  28     -10.918 -13.851 -26.151  1.00  0.00              
ATOM    262  N   ALA A  29     -12.108 -13.099 -21.560  1.00  0.00              
ATOM    263  CA  ALA A  29     -12.153 -12.430 -20.267  1.00  0.00              
ATOM    264  C   ALA A  29     -11.008 -12.908 -19.380  1.00  0.00              
ATOM    265  O   ALA A  29     -10.349 -12.107 -18.734  1.00  0.00              
ATOM    266  CB  ALA A  29     -13.497 -12.686 -19.585  1.00  0.00              
ATOM    267  H   ALA A  29     -12.861 -13.721 -21.818  1.00  0.00              
ATOM    268  HA  ALA A  29     -12.028 -11.358 -20.423  1.00  0.00              
ATOM    269 1HB  ALA A  29     -13.517 -12.179 -18.620  1.00  0.00              
ATOM    270 2HB  ALA A  29     -14.303 -12.304 -20.212  1.00  0.00              
ATOM    271 3HB  ALA A  29     -13.631 -13.756 -19.435  1.00  0.00              
ATOM    272  N   LEU A  30     -10.776 -14.217 -19.349  1.00  0.00              
ATOM    273  CA  LEU A  30      -9.701 -14.752 -18.526  1.00  0.00              
ATOM    274  C   LEU A  30      -8.355 -14.321 -19.115  1.00  0.00              
ATOM    275  O   LEU A  30      -7.432 -13.953 -18.381  1.00  0.00              
ATOM    276  CB  LEU A  30      -9.780 -16.283 -18.456  1.00  0.00              
ATOM    277  CG  LEU A  30     -10.951 -16.871 -17.667  1.00  0.00              
ATOM    278  CD1 LEU A  30     -11.021 -18.389 -17.858  1.00  0.00              
ATOM    279  CD2 LEU A  30     -10.793 -16.506 -16.177  1.00  0.00              
ATOM    280  H   LEU A  30     -11.341 -14.851 -19.894  1.00  0.00              
ATOM    281  HA  LEU A  30      -9.770 -14.338 -17.521  1.00  0.00              
ATOM    282 1HB  LEU A  30      -9.907 -16.502 -19.515  1.00  0.00              
ATOM    283 2HB  LEU A  30      -8.845 -16.719 -18.105  1.00  0.00              
ATOM    284  HG  LEU A  30     -11.861 -16.396 -18.035  1.00  0.00              
ATOM    285 1HD1 LEU A  30     -11.860 -18.790 -17.289  1.00  0.00              
ATOM    286 2HD1 LEU A  30     -11.160 -18.616 -18.915  1.00  0.00              
ATOM    287 3HD1 LEU A  30     -10.096 -18.843 -17.506  1.00  0.00              
ATOM    288 1HD2 LEU A  30     -11.627 -16.923 -15.610  1.00  0.00              
ATOM    289 2HD2 LEU A  30      -9.856 -16.915 -15.799  1.00  0.00              
ATOM    290 3HD2 LEU A  30     -10.787 -15.422 -16.066  1.00  0.00              
ATOM    291  N   THR A  31      -8.257 -14.351 -20.440  1.00  0.00              
ATOM    292  CA  THR A  31      -7.016 -14.032 -21.140  1.00  0.00              
ATOM    293  C   THR A  31      -6.611 -12.573 -20.954  1.00  0.00              
ATOM    294  O   THR A  31      -5.442 -12.266 -20.746  1.00  0.00              
ATOM    295  CB  THR A  31      -7.132 -14.327 -22.647  1.00  0.00              
ATOM    296  OG1 THR A  31      -7.367 -15.728 -22.845  1.00  0.00              
ATOM    297  CG2 THR A  31      -5.856 -13.924 -23.369  1.00  0.00              
ATOM    298  H   THR A  31      -9.074 -14.604 -20.977  1.00  0.00              
ATOM    299  HA  THR A  31      -6.198 -14.623 -20.728  1.00  0.00              
ATOM    300  HB  THR A  31      -7.973 -13.766 -23.054  1.00  0.00              
ATOM    301  HG1 THR A  31      -7.744 -15.868 -23.718  1.00  0.00              
ATOM    302 1HG2 THR A  31      -5.958 -14.140 -24.433  1.00  0.00              
ATOM    303 2HG2 THR A  31      -5.681 -12.857 -23.230  1.00  0.00              
ATOM    304 3HG2 THR A  31      -5.016 -14.486 -22.963  1.00  0.00              
ATOM    305  N   LEU A  32      -7.591 -11.679 -21.035  1.00  0.00              
ATOM    306  CA  LEU A  32      -7.328 -10.261 -20.907  1.00  0.00              
ATOM    307  C   LEU A  32      -7.172  -9.804 -19.464  1.00  0.00              
ATOM    308  O   LEU A  32      -6.472  -8.822 -19.199  1.00  0.00              
ATOM    309  CB  LEU A  32      -8.422  -9.451 -21.626  1.00  0.00              
ATOM    310  CG  LEU A  32      -8.477  -9.645 -23.149  1.00  0.00              
ATOM    311  CD1 LEU A  32      -9.675  -8.896 -23.721  1.00  0.00              
ATOM    312  CD2 LEU A  32      -7.182  -9.152 -23.783  1.00  0.00              
ATOM    313  H   LEU A  32      -8.539 -11.992 -21.189  1.00  0.00              
ATOM    314  HA  LEU A  32      -6.378 -10.021 -21.384  1.00  0.00              
ATOM    315 1HB  LEU A  32      -9.303  -9.891 -21.159  1.00  0.00              
ATOM    316 2HB  LEU A  32      -8.369  -8.392 -21.376  1.00  0.00              
ATOM    317  HG  LEU A  32      -8.549 -10.717 -23.337  1.00  0.00              
ATOM    318 1HD1 LEU A  32      -9.710  -9.036 -24.802  1.00  0.00              
ATOM    319 2HD1 LEU A  32     -10.592  -9.283 -23.276  1.00  0.00              
ATOM    320 3HD1 LEU A  32      -9.581  -7.834 -23.497  1.00  0.00              
ATOM    321 1HD2 LEU A  32      -7.230  -9.294 -24.863  1.00  0.00              
ATOM    322 2HD2 LEU A  32      -7.047  -8.093 -23.562  1.00  0.00              
ATOM    323 3HD2 LEU A  32      -6.341  -9.717 -23.380  1.00  0.00              
ATOM    324  N   GLN A  33      -7.819 -10.494 -18.534  1.00  0.00              
ATOM    325  CA  GLN A  33      -7.621 -10.184 -17.116  1.00  0.00              
ATOM    326  C   GLN A  33      -6.202 -10.628 -16.765  1.00  0.00              
ATOM    327  O   GLN A  33      -5.476  -9.946 -16.040  1.00  0.00              
ATOM    328  CB  GLN A  33      -8.648 -10.893 -16.230  1.00  0.00              
ATOM    329  CG  GLN A  33      -8.538 -10.552 -14.753  1.00  0.00              
ATOM    330  CD  GLN A  33      -8.791  -9.081 -14.479  1.00  0.00              
ATOM    331  OE1 GLN A  33      -9.749  -8.496 -14.990  1.00  0.00              
ATOM    332  NE2 GLN A  33      -7.929  -8.474 -13.672  1.00  0.00              
ATOM    333  H   GLN A  33      -8.453 -11.237 -18.791  1.00  0.00              
ATOM    334  HA  GLN A  33      -7.713  -9.109 -16.961  1.00  0.00              
ATOM    335 1HB  GLN A  33      -9.633 -10.611 -16.601  1.00  0.00              
ATOM    336 2HB  GLN A  33      -8.501 -11.963 -16.372  1.00  0.00              
ATOM    337 1HG  GLN A  33      -9.039 -11.128 -13.976  1.00  0.00              
ATOM    338 2HG  GLN A  33      -7.464 -10.732 -14.703  1.00  0.00              
ATOM    339 1HE2 GLN A  33      -8.044  -7.504 -13.454  1.00  0.00              
ATOM    340 2HE2 GLN A  33      -7.164  -8.987 -13.280  1.00  0.00              
ATOM    341  N   PHE A  34      -5.808 -11.785 -17.289  1.00  0.00              
ATOM    342  CA  PHE A  34      -4.466 -12.304 -17.047  1.00  0.00              
ATOM    343  C   PHE A  34      -3.369 -11.415 -17.658  1.00  0.00              
ATOM    344  O   PHE A  34      -2.462 -10.957 -16.964  1.00  0.00              
ATOM    345  CB  PHE A  34      -4.346 -13.730 -17.607  1.00  0.00              
ATOM    346  CG  PHE A  34      -2.971 -14.311 -17.479  1.00  0.00              
ATOM    347  CD1 PHE A  34      -2.095 -14.305 -18.548  1.00  0.00              
ATOM    348  CD2 PHE A  34      -2.542 -14.840 -16.267  1.00  0.00              
ATOM    349  CE1 PHE A  34      -0.797 -14.819 -18.419  1.00  0.00              
ATOM    350  CE2 PHE A  34      -1.250 -15.353 -16.126  1.00  0.00              
ATOM    351  CZ  PHE A  34      -0.377 -15.340 -17.209  1.00  0.00              
ATOM    352  H   PHE A  34      -6.444 -12.315 -17.866  1.00  0.00              
ATOM    353  HA  PHE A  34      -4.264 -12.322 -15.975  1.00  0.00              
ATOM    354 1HB  PHE A  34      -5.020 -14.400 -17.076  1.00  0.00              
ATOM    355 2HB  PHE A  34      -4.591 -13.737 -18.669  1.00  0.00              
ATOM    356  HD1 PHE A  34      -2.423 -13.893 -19.503  1.00  0.00              
ATOM    357  HD2 PHE A  34      -3.227 -14.849 -15.418  1.00  0.00              
ATOM    358  HE1 PHE A  34      -0.120 -14.807 -19.273  1.00  0.00              
ATOM    359  HE2 PHE A  34      -0.926 -15.764 -15.170  1.00  0.00              
ATOM    360  HZ  PHE A  34       0.632 -15.738 -17.107  1.00  0.00              
ATOM    361  N   MET A  35      -3.470 -11.163 -18.955  1.00  0.00              
ATOM    362  CA  MET A  35      -2.474 -10.371 -19.676  1.00  0.00              
ATOM    363  C   MET A  35      -2.447  -8.887 -19.347  1.00  0.00              
ATOM    364  O   MET A  35      -1.380  -8.294 -19.150  1.00  0.00              
ATOM    365  CB  MET A  35      -2.714 -10.470 -21.187  1.00  0.00              
ATOM    366  CG  MET A  35      -2.423 -11.826 -21.801  1.00  0.00              
ATOM    367  SD  MET A  35      -0.655 -11.997 -22.071  1.00  0.00              
ATOM    368  CE  MET A  35      -0.510 -13.727 -22.233  1.00  0.00              
ATOM    369  H   MET A  35      -4.264 -11.532 -19.459  1.00  0.00              
ATOM    370  HA  MET A  35      -1.471 -10.711 -19.418  1.00  0.00              
ATOM    371 1HB  MET A  35      -3.759 -10.219 -21.360  1.00  0.00              
ATOM    372 2HB  MET A  35      -2.077  -9.722 -21.660  1.00  0.00              
ATOM    373 1HG  MET A  35      -2.783 -12.593 -21.116  1.00  0.00              
ATOM    374 2HG  MET A  35      -2.965 -11.895 -22.743  1.00  0.00              
ATOM    375 1HE  MET A  35       0.533 -13.991 -22.406  1.00  0.00              
ATOM    376 2HE  MET A  35      -0.860 -14.209 -21.318  1.00  0.00              
ATOM    377 3HE  MET A  35      -1.115 -14.066 -23.075  1.00  0.00              
ATOM    378  N   ARG A  36      -3.627  -8.288 -19.303  1.00  0.00              
ATOM    379  CA  ARG A  36      -3.708  -6.856 -19.097  1.00  0.00              
ATOM    380  C   ARG A  36      -4.472  -6.348 -17.888  1.00  0.00              
ATOM    381  O   ARG A  36      -4.637  -5.141 -17.733  1.00  0.00              
ATOM    382  CB  ARG A  36      -4.235  -6.181 -20.355  1.00  0.00              
ATOM    383  CG  ARG A  36      -3.350  -6.336 -21.582  1.00  0.00              
ATOM    384  CD  ARG A  36      -3.739  -5.476 -22.729  1.00  0.00              
ATOM    385  NE  ARG A  36      -5.079  -5.719 -23.238  1.00  0.00              
ATOM    386  CZ  ARG A  36      -5.737  -4.900 -24.082  1.00  0.00              
ATOM    387  NH1 ARG A  36      -5.200  -3.770 -24.485  1.00  0.00              
ATOM    388  NH2 ARG A  36      -6.948  -5.253 -24.477  1.00  0.00              
ATOM    389  H   ARG A  36      -4.480  -8.818 -19.413  1.00  0.00              
ATOM    390  HA  ARG A  36      -2.710  -6.451 -18.924  1.00  0.00              
ATOM    391 1HB  ARG A  36      -5.214  -6.612 -20.561  1.00  0.00              
ATOM    392 2HB  ARG A  36      -4.345  -5.122 -20.125  1.00  0.00              
ATOM    393 1HG  ARG A  36      -2.326  -6.085 -21.306  1.00  0.00              
ATOM    394 2HG  ARG A  36      -3.394  -7.375 -21.911  1.00  0.00              
ATOM    395 1HD  ARG A  36      -3.691  -4.432 -22.421  1.00  0.00              
ATOM    396 2HD  ARG A  36      -3.042  -5.645 -23.550  1.00  0.00              
ATOM    397  HE  ARG A  36      -5.706  -6.491 -23.058  1.00  0.00              
ATOM    398 1HH1 ARG A  36      -4.280  -3.506 -24.161  1.00  0.00              
ATOM    399 2HH1 ARG A  36      -5.709  -3.171 -25.118  1.00  0.00              
ATOM    400 1HH2 ARG A  36      -7.353  -6.117 -24.143  1.00  0.00              
ATOM    401 2HH2 ARG A  36      -7.463  -4.658 -25.108  1.00  0.00              
ATOM    402  N   ASP A  37      -4.935  -7.251 -17.034  1.00  0.00              
ATOM    403  CA  ASP A  37      -5.810  -6.840 -15.946  1.00  0.00              
ATOM    404  C   ASP A  37      -7.074  -6.154 -16.434  1.00  0.00              
ATOM    405  O   ASP A  37      -7.555  -5.235 -15.783  1.00  0.00              
ATOM    406  CB  ASP A  37      -5.058  -5.912 -14.989  1.00  0.00              
ATOM    407  CG  ASP A  37      -3.872  -6.560 -14.287  1.00  0.00              
ATOM    408  OD1 ASP A  37      -4.042  -7.618 -13.729  1.00  0.00              
ATOM    409  OD2 ASP A  37      -2.776  -6.077 -14.447  1.00  0.00              
ATOM    410  H   ASP A  37      -4.689  -8.227 -17.126  1.00  0.00              
ATOM    411  HA  ASP A  37      -6.149  -7.717 -15.393  1.00  0.00              
ATOM    412 1HB  ASP A  37      -4.740  -4.977 -15.450  1.00  0.00              
ATOM    413 2HB  ASP A  37      -5.844  -5.710 -14.261  1.00  0.00              
ATOM    414  N   GLU A  38      -7.615  -6.591 -17.565  1.00  0.00              
ATOM    415  CA  GLU A  38      -8.841  -5.989 -18.069  1.00  0.00              
ATOM    416  C   GLU A  38     -10.000  -6.992 -18.168  1.00  0.00              
ATOM    417  O   GLU A  38      -9.788  -8.190 -18.384  1.00  0.00              
ATOM    418  CB  GLU A  38      -8.583  -5.355 -19.438  1.00  0.00              
ATOM    419  CG  GLU A  38      -7.605  -4.188 -19.416  1.00  0.00              
ATOM    420  CD  GLU A  38      -7.462  -3.570 -20.779  1.00  0.00              
ATOM    421  OE1 GLU A  38      -8.077  -4.055 -21.698  1.00  0.00              
ATOM    422  OE2 GLU A  38      -6.829  -2.545 -20.881  1.00  0.00              
ATOM    423  H   GLU A  38      -7.184  -7.341 -18.087  1.00  0.00              
ATOM    424  HA  GLU A  38      -9.185  -5.217 -17.379  1.00  0.00              
ATOM    425 1HB  GLU A  38      -8.195  -6.141 -20.085  1.00  0.00              
ATOM    426 2HB  GLU A  38      -9.546  -5.013 -19.818  1.00  0.00              
ATOM    427 1HG  GLU A  38      -7.867  -3.416 -18.693  1.00  0.00              
ATOM    428 2HG  GLU A  38      -6.662  -4.650 -19.127  1.00  0.00              
ATOM    429  N   PHE A  39     -11.221  -6.487 -17.998  1.00  0.00              
ATOM    430  CA  PHE A  39     -12.428  -7.305 -18.046  1.00  0.00              
ATOM    431  C   PHE A  39     -13.587  -6.473 -18.566  1.00  0.00              
ATOM    432  O   PHE A  39     -13.810  -5.356 -18.101  1.00  0.00              
ATOM    433  CB  PHE A  39     -12.798  -7.861 -16.657  1.00  0.00              
ATOM    434  CG  PHE A  39     -14.127  -8.594 -16.630  1.00  0.00              
ATOM    435  CD1 PHE A  39     -15.292  -7.945 -16.227  1.00  0.00              
ATOM    436  CD2 PHE A  39     -14.224  -9.909 -17.065  1.00  0.00              
ATOM    437  CE1 PHE A  39     -16.536  -8.596 -16.261  1.00  0.00              
ATOM    438  CE2 PHE A  39     -15.461 -10.574 -17.105  1.00  0.00              
ATOM    439  CZ  PHE A  39     -16.619  -9.912 -16.701  1.00  0.00              
ATOM    440  H   PHE A  39     -11.305  -5.494 -17.830  1.00  0.00              
ATOM    441  HA  PHE A  39     -12.284  -8.137 -18.737  1.00  0.00              
ATOM    442 1HB  PHE A  39     -12.042  -8.571 -16.324  1.00  0.00              
ATOM    443 2HB  PHE A  39     -12.873  -7.048 -15.936  1.00  0.00              
ATOM    444  HD1 PHE A  39     -15.235  -6.914 -15.881  1.00  0.00              
ATOM    445  HD2 PHE A  39     -13.317 -10.426 -17.380  1.00  0.00              
ATOM    446  HE1 PHE A  39     -17.435  -8.070 -15.942  1.00  0.00              
ATOM    447  HE2 PHE A  39     -15.516 -11.606 -17.451  1.00  0.00              
ATOM    448  HZ  PHE A  39     -17.583 -10.419 -16.728  1.00  0.00              
ATOM    449  N   VAL A  40     -14.314  -7.018 -19.534  1.00  0.00              
ATOM    450  CA  VAL A  40     -15.568  -6.422 -19.982  1.00  0.00              
ATOM    451  C   VAL A  40     -16.676  -7.459 -19.887  1.00  0.00              
ATOM    452  O   VAL A  40     -16.425  -8.664 -19.914  1.00  0.00              
ATOM    453  CB  VAL A  40     -15.472  -5.923 -21.431  1.00  0.00              
ATOM    454  CG1 VAL A  40     -14.416  -4.839 -21.538  1.00  0.00              
ATOM    455  CG2 VAL A  40     -15.126  -7.085 -22.345  1.00  0.00              
ATOM    456  H   VAL A  40     -13.991  -7.869 -19.970  1.00  0.00              
ATOM    457  HA  VAL A  40     -15.868  -5.596 -19.336  1.00  0.00              
ATOM    458  HB  VAL A  40     -16.447  -5.545 -21.740  1.00  0.00              
ATOM    459 1HG1 VAL A  40     -14.355  -4.491 -22.569  1.00  0.00              
ATOM    460 2HG1 VAL A  40     -14.684  -4.005 -20.890  1.00  0.00              
ATOM    461 3HG1 VAL A  40     -13.449  -5.240 -21.233  1.00  0.00              
ATOM    462 1HG2 VAL A  40     -15.059  -6.731 -23.373  1.00  0.00              
ATOM    463 2HG2 VAL A  40     -14.169  -7.511 -22.044  1.00  0.00              
ATOM    464 3HG2 VAL A  40     -15.902  -7.847 -22.274  1.00  0.00              
ATOM    465  N   GLU A  41     -17.909  -6.986 -19.782  1.00  0.00              
ATOM    466  CA  GLU A  41     -19.045  -7.882 -19.675  1.00  0.00              
ATOM    467  C   GLU A  41     -19.511  -8.456 -21.016  1.00  0.00              
ATOM    468  O   GLU A  41     -19.832  -9.637 -21.103  1.00  0.00              
ATOM    469  CB  GLU A  41     -20.207  -7.154 -18.995  1.00  0.00              
ATOM    470  CG  GLU A  41     -19.968  -6.817 -17.530  1.00  0.00              
ATOM    471  CD  GLU A  41     -21.130  -6.063 -16.946  1.00  0.00              
ATOM    472  OE1 GLU A  41     -22.050  -5.773 -17.672  1.00  0.00              
ATOM    473  OE2 GLU A  41     -21.150  -5.874 -15.753  1.00  0.00              
ATOM    474  H   GLU A  41     -18.067  -5.989 -19.776  1.00  0.00              
ATOM    475  HA  GLU A  41     -18.773  -8.755 -19.080  1.00  0.00              
ATOM    476 1HB  GLU A  41     -20.378  -6.234 -19.556  1.00  0.00              
ATOM    477 2HB  GLU A  41     -21.082  -7.799 -19.081  1.00  0.00              
ATOM    478 1HG  GLU A  41     -19.756  -7.690 -16.914  1.00  0.00              
ATOM    479 2HG  GLU A  41     -19.092  -6.170 -17.556  1.00  0.00              
ATOM    480  N   ASP A  42     -19.523  -7.644 -22.069  1.00  0.00              
ATOM    481  CA  ASP A  42     -19.876  -8.161 -23.395  1.00  0.00              
ATOM    482  C   ASP A  42     -18.807  -9.003 -24.095  1.00  0.00              
ATOM    483  O   ASP A  42     -17.612  -8.746 -23.967  1.00  0.00              
ATOM    484  CB  ASP A  42     -20.257  -6.991 -24.305  1.00  0.00              
ATOM    485  CG  ASP A  42     -21.604  -6.357 -23.984  1.00  0.00              
ATOM    486  OD1 ASP A  42     -22.340  -6.930 -23.217  1.00  0.00              
ATOM    487  OD2 ASP A  42     -21.820  -5.237 -24.380  1.00  0.00              
ATOM    488  H   ASP A  42     -19.290  -6.666 -21.968  1.00  0.00              
ATOM    489  HA  ASP A  42     -20.723  -8.843 -23.312  1.00  0.00              
ATOM    490 1HB  ASP A  42     -19.494  -6.214 -24.357  1.00  0.00              
ATOM    491 2HB  ASP A  42     -20.318  -7.506 -25.264  1.00  0.00              
ATOM    492  N   TYR A  43     -19.267 -10.006 -24.840  1.00  0.00              
ATOM    493  CA  TYR A  43     -18.407 -10.904 -25.614  1.00  0.00              
ATOM    494  C   TYR A  43     -17.757 -10.156 -26.779  1.00  0.00              
ATOM    495  O   TYR A  43     -18.424  -9.436 -27.517  1.00  0.00              
ATOM    496  CB  TYR A  43     -19.206 -12.101 -26.133  1.00  0.00              
ATOM    497  CG  TYR A  43     -18.439 -12.978 -27.098  1.00  0.00              
ATOM    498  CD1 TYR A  43     -17.422 -13.808 -26.652  1.00  0.00              
ATOM    499  CD2 TYR A  43     -18.737 -12.973 -28.453  1.00  0.00              
ATOM    500  CE1 TYR A  43     -16.718 -14.611 -27.529  1.00  0.00              
ATOM    501  CE2 TYR A  43     -18.040 -13.772 -29.339  1.00  0.00              
ATOM    502  CZ  TYR A  43     -17.031 -14.590 -28.873  1.00  0.00              
ATOM    503  OH  TYR A  43     -16.334 -15.388 -29.752  1.00  0.00              
ATOM    504  H   TYR A  43     -20.267 -10.141 -24.864  1.00  0.00              
ATOM    505  HA  TYR A  43     -17.598 -11.276 -24.984  1.00  0.00              
ATOM    506 1HB  TYR A  43     -19.505 -12.691 -25.266  1.00  0.00              
ATOM    507 2HB  TYR A  43     -20.093 -11.706 -26.628  1.00  0.00              
ATOM    508  HD1 TYR A  43     -17.180 -13.819 -25.589  1.00  0.00              
ATOM    509  HD2 TYR A  43     -19.535 -12.325 -28.815  1.00  0.00              
ATOM    510  HE1 TYR A  43     -15.920 -15.258 -27.165  1.00  0.00              
ATOM    511  HE2 TYR A  43     -18.288 -13.754 -30.401  1.00  0.00              
ATOM    512  HH  TYR A  43     -15.656 -15.915 -29.323  1.00  0.00              
ATOM    513  N   GLU A  44     -16.454 -10.352 -26.949  1.00  0.00              
ATOM    514  CA  GLU A  44     -15.726  -9.811 -28.091  1.00  0.00              
ATOM    515  C   GLU A  44     -15.499 -10.877 -29.173  1.00  0.00              
ATOM    516  O   GLU A  44     -14.732 -11.814 -28.970  1.00  0.00              
ATOM    517  CB  GLU A  44     -14.387  -9.228 -27.636  1.00  0.00              
ATOM    518  CG  GLU A  44     -13.555  -8.615 -28.754  1.00  0.00              
ATOM    519  CD  GLU A  44     -12.295  -7.992 -28.219  1.00  0.00              
ATOM    520  OE1 GLU A  44     -12.082  -8.054 -27.032  1.00  0.00              
ATOM    521  OE2 GLU A  44     -11.492  -7.554 -29.008  1.00  0.00              
ATOM    522  H   GLU A  44     -15.954 -10.895 -26.259  1.00  0.00              
ATOM    523  HA  GLU A  44     -16.311  -9.020 -28.562  1.00  0.00              
ATOM    524 1HB  GLU A  44     -14.609  -8.465 -26.889  1.00  0.00              
ATOM    525 2HB  GLU A  44     -13.827 -10.039 -27.170  1.00  0.00              
ATOM    526 1HG  GLU A  44     -13.303  -9.321 -29.544  1.00  0.00              
ATOM    527 2HG  GLU A  44     -14.202  -7.836 -29.157  1.00  0.00              
ATOM    528  N   PRO A  45     -16.160 -10.737 -30.339  1.00  0.00              
ATOM    529  CA  PRO A  45     -15.998 -11.682 -31.449  1.00  0.00              
ATOM    530  C   PRO A  45     -14.534 -11.973 -31.757  1.00  0.00              
ATOM    531  O   PRO A  45     -13.788 -11.115 -32.226  1.00  0.00              
ATOM    532  CB  PRO A  45     -16.727 -10.992 -32.595  1.00  0.00              
ATOM    533  CG  PRO A  45     -17.848 -10.308 -31.879  1.00  0.00              
ATOM    534  CD  PRO A  45     -17.146  -9.716 -30.674  1.00  0.00              
ATOM    535  HA  PRO A  45     -16.430 -12.670 -31.233  1.00  0.00              
ATOM    536 1HB  PRO A  45     -16.070 -10.284 -33.121  1.00  0.00              
ATOM    537 2HB  PRO A  45     -17.083 -11.717 -33.341  1.00  0.00              
ATOM    538 1HG  PRO A  45     -18.317  -9.543 -32.515  1.00  0.00              
ATOM    539 2HG  PRO A  45     -18.636 -11.023 -31.600  1.00  0.00              
ATOM    540 1HD  PRO A  45     -16.664  -8.754 -30.904  1.00  0.00              
ATOM    541 2HD  PRO A  45     -17.836  -9.536 -29.837  1.00  0.00              
ATOM    542  N   THR A  46     -14.137 -13.204 -31.470  1.00  0.00              
ATOM    543  CA  THR A  46     -12.757 -13.641 -31.644  1.00  0.00              
ATOM    544  C   THR A  46     -12.629 -14.773 -32.660  1.00  0.00              
ATOM    545  O   THR A  46     -13.287 -15.793 -32.522  1.00  0.00              
ATOM    546  CB  THR A  46     -12.191 -14.191 -30.298  1.00  0.00              
ATOM    547  OG1 THR A  46     -12.212 -13.158 -29.308  1.00  0.00              
ATOM    548  CG2 THR A  46     -10.765 -14.724 -30.480  1.00  0.00              
ATOM    549  H   THR A  46     -14.821 -13.858 -31.118  1.00  0.00              
ATOM    550  HA  THR A  46     -12.158 -12.821 -32.040  1.00  0.00              
ATOM    551  HB  THR A  46     -12.834 -14.998 -29.946  1.00  0.00              
ATOM    552  HG1 THR A  46     -13.023 -12.651 -29.391  1.00  0.00              
ATOM    553 1HG2 THR A  46     -10.394 -15.101 -29.528  1.00  0.00              
ATOM    554 2HG2 THR A  46     -10.770 -15.530 -31.215  1.00  0.00              
ATOM    555 3HG2 THR A  46     -10.119 -13.920 -30.829  1.00  0.00              
ATOM    556  N   PHE A  47     -11.783 -14.588 -33.675  1.00  0.00              
ATOM    557  CA  PHE A  47     -11.573 -15.640 -34.660  1.00  0.00              
ATOM    558  C   PHE A  47     -10.371 -16.394 -34.089  1.00  0.00              
ATOM    559  O   PHE A  47     -10.481 -17.570 -33.744  1.00  0.00              
ATOM    560  CB  PHE A  47     -11.304 -15.093 -36.063  1.00  0.00              
ATOM    561  CG  PHE A  47     -12.504 -14.456 -36.705  1.00  0.00              
ATOM    562  CD1 PHE A  47     -12.707 -13.087 -36.623  1.00  0.00              
ATOM    563  CD2 PHE A  47     -13.431 -15.225 -37.392  1.00  0.00              
ATOM    564  CE1 PHE A  47     -13.811 -12.500 -37.214  1.00  0.00              
ATOM    565  CE2 PHE A  47     -14.534 -14.641 -37.984  1.00  0.00              
ATOM    566  CZ  PHE A  47     -14.724 -13.277 -37.894  1.00  0.00              
ATOM    567  H   PHE A  47     -11.281 -13.718 -33.770  1.00  0.00              
ATOM    568  HA  PHE A  47     -12.460 -16.273 -34.721  1.00  0.00              
ATOM    569 1HB  PHE A  47     -10.529 -14.329 -36.026  1.00  0.00              
ATOM    570 2HB  PHE A  47     -10.988 -15.898 -36.725  1.00  0.00              
ATOM    571  HD1 PHE A  47     -11.984 -12.472 -36.086  1.00  0.00              
ATOM    572  HD2 PHE A  47     -13.282 -16.303 -37.462  1.00  0.00              
ATOM    573  HE1 PHE A  47     -13.959 -11.423 -37.141  1.00  0.00              
ATOM    574  HE2 PHE A  47     -15.256 -15.257 -38.521  1.00  0.00              
ATOM    575  HZ  PHE A  47     -15.594 -12.815 -38.359  1.00  0.00              
ATOM    576  N   ALA A  48      -9.235 -15.700 -33.962  1.00  0.00              
ATOM    577  CA  ALA A  48      -8.026 -16.262 -33.336  1.00  0.00              
ATOM    578  C   ALA A  48      -7.035 -15.148 -32.999  1.00  0.00              
ATOM    579  O   ALA A  48      -6.558 -14.436 -33.886  1.00  0.00              
ATOM    580  CB  ALA A  48      -7.367 -17.298 -34.270  1.00  0.00              
ATOM    581  H   ALA A  48      -9.213 -14.753 -34.312  1.00  0.00              
ATOM    582  HA  ALA A  48      -8.310 -16.752 -32.404  1.00  0.00              
ATOM    583 1HB  ALA A  48      -6.475 -17.702 -33.791  1.00  0.00              
ATOM    584 2HB  ALA A  48      -8.070 -18.107 -34.470  1.00  0.00              
ATOM    585 3HB  ALA A  48      -7.089 -16.817 -35.207  1.00  0.00              
ATOM    586  N   ASP A  49      -6.735 -15.005 -31.711  1.00  0.00              
ATOM    587  CA  ASP A  49      -5.763 -14.014 -31.238  1.00  0.00              
ATOM    588  C   ASP A  49      -4.643 -14.694 -30.455  1.00  0.00              
ATOM    589  O   ASP A  49      -4.899 -15.613 -29.687  1.00  0.00              
ATOM    590  CB  ASP A  49      -6.446 -12.954 -30.370  1.00  0.00              
ATOM    591  CG  ASP A  49      -7.467 -12.099 -31.108  1.00  0.00              
ATOM    592  OD1 ASP A  49      -7.118 -11.526 -32.112  1.00  0.00              
ATOM    593  OD2 ASP A  49      -8.621 -12.151 -30.754  1.00  0.00              
ATOM    594  H   ASP A  49      -7.194 -15.604 -31.040  1.00  0.00              
ATOM    595  HA  ASP A  49      -5.299 -13.516 -32.090  1.00  0.00              
ATOM    596 1HB  ASP A  49      -6.899 -13.360 -29.465  1.00  0.00              
ATOM    597 2HB  ASP A  49      -5.585 -12.341 -30.103  1.00  0.00              
ATOM    598  N   SER A  50      -3.416 -14.214 -30.656  1.00  0.00              
ATOM    599  CA  SER A  50      -2.231 -14.734 -29.971  1.00  0.00              
ATOM    600  C   SER A  50      -1.700 -13.680 -29.001  1.00  0.00              
ATOM    601  O   SER A  50      -1.406 -12.547 -29.402  1.00  0.00              
ATOM    602  CB  SER A  50      -1.164 -15.129 -30.973  1.00  0.00              
ATOM    603  OG  SER A  50       0.015 -15.555 -30.347  1.00  0.00              
ATOM    604  H   SER A  50      -3.310 -13.456 -31.315  1.00  0.00              
ATOM    605  HA  SER A  50      -2.406 -15.683 -29.463  1.00  0.00              
ATOM    606 1HB  SER A  50      -1.550 -15.940 -31.591  1.00  0.00              
ATOM    607 2HB  SER A  50      -0.940 -14.269 -31.603  1.00  0.00              
ATOM    608  HG  SER A  50       0.746 -15.496 -30.967  1.00  0.00              
ATOM    609  N   TYR A  51      -1.586 -14.056 -27.731  1.00  0.00              
ATOM    610  CA  TYR A  51      -1.014 -13.187 -26.705  1.00  0.00              
ATOM    611  C   TYR A  51       0.267 -13.818 -26.167  1.00  0.00              
ATOM    612  O   TYR A  51       0.400 -15.048 -26.166  1.00  0.00              
ATOM    613  CB  TYR A  51      -2.012 -12.947 -25.570  1.00  0.00              
ATOM    614  CG  TYR A  51      -3.255 -12.197 -25.994  1.00  0.00              
ATOM    615  CD1 TYR A  51      -4.392 -12.876 -26.405  1.00  0.00              
ATOM    616  CD2 TYR A  51      -3.287 -10.810 -25.981  1.00  0.00              
ATOM    617  CE1 TYR A  51      -5.530 -12.196 -26.795  1.00  0.00              
ATOM    618  CE2 TYR A  51      -4.419 -10.119 -26.367  1.00  0.00              
ATOM    619  CZ  TYR A  51      -5.539 -10.816 -26.774  1.00  0.00              
ATOM    620  OH  TYR A  51      -6.670 -10.133 -27.159  1.00  0.00              
ATOM    621  H   TYR A  51      -1.910 -14.977 -27.471  1.00  0.00              
ATOM    622  HA  TYR A  51      -0.752 -12.222 -27.141  1.00  0.00              
ATOM    623 1HB  TYR A  51      -2.294 -13.925 -25.176  1.00  0.00              
ATOM    624 2HB  TYR A  51      -1.492 -12.381 -24.798  1.00  0.00              
ATOM    625  HD1 TYR A  51      -4.377 -13.966 -26.419  1.00  0.00              
ATOM    626  HD2 TYR A  51      -2.399 -10.266 -25.659  1.00  0.00              
ATOM    627  HE1 TYR A  51      -6.416 -12.743 -27.116  1.00  0.00              
ATOM    628  HE2 TYR A  51      -4.425  -9.029 -26.351  1.00  0.00              
ATOM    629  HH  TYR A  51      -6.568  -9.179 -27.106  1.00  0.00              
ATOM    630  N   LEU A  52       1.212 -12.989 -25.725  1.00  0.00              
ATOM    631  CA  LEU A  52       2.448 -13.517 -25.153  1.00  0.00              
ATOM    632  C   LEU A  52       2.914 -12.596 -24.021  1.00  0.00              
ATOM    633  O   LEU A  52       2.814 -11.373 -24.125  1.00  0.00              
ATOM    634  CB  LEU A  52       3.531 -13.651 -26.231  1.00  0.00              
ATOM    635  CG  LEU A  52       4.951 -13.891 -25.704  1.00  0.00              
ATOM    636  CD1 LEU A  52       5.804 -14.548 -26.781  1.00  0.00              
ATOM    637  CD2 LEU A  52       5.561 -12.568 -25.266  1.00  0.00              
ATOM    638  H   LEU A  52       1.083 -11.988 -25.781  1.00  0.00              
ATOM    639  HA  LEU A  52       2.260 -14.500 -24.723  1.00  0.00              
ATOM    640 1HB  LEU A  52       3.165 -14.542 -26.739  1.00  0.00              
ATOM    641 2HB  LEU A  52       3.518 -12.808 -26.922  1.00  0.00              
ATOM    642  HG  LEU A  52       4.866 -14.527 -24.823  1.00  0.00              
ATOM    643 1HD1 LEU A  52       6.810 -14.714 -26.398  1.00  0.00              
ATOM    644 2HD1 LEU A  52       5.361 -15.503 -27.063  1.00  0.00              
ATOM    645 3HD1 LEU A  52       5.851 -13.897 -27.654  1.00  0.00              
ATOM    646 1HD2 LEU A  52       6.570 -12.740 -24.891  1.00  0.00              
ATOM    647 2HD2 LEU A  52       5.600 -11.885 -26.115  1.00  0.00              
ATOM    648 3HD2 LEU A  52       4.951 -12.129 -24.476  1.00  0.00              
ATOM    649  N   LYS A  53       3.402 -13.182 -22.932  1.00  0.00              
ATOM    650  CA  LYS A  53       3.801 -12.380 -21.777  1.00  0.00              
ATOM    651  C   LYS A  53       4.878 -13.070 -20.964  1.00  0.00              
ATOM    652  O   LYS A  53       4.815 -14.283 -20.727  1.00  0.00              
ATOM    653  CB  LYS A  53       2.593 -12.080 -20.888  1.00  0.00              
ATOM    654  CG  LYS A  53       2.879 -11.123 -19.739  1.00  0.00              
ATOM    655  CD  LYS A  53       1.603 -10.745 -19.001  1.00  0.00              
ATOM    656  CE  LYS A  53       1.865  -9.671 -17.956  1.00  0.00              
ATOM    657  NZ  LYS A  53       0.616  -9.255 -17.261  1.00  0.00              
ATOM    658  H   LYS A  53       3.501 -14.186 -22.892  1.00  0.00              
ATOM    659  HA  LYS A  53       4.228 -11.435 -22.114  1.00  0.00              
ATOM    660 1HB  LYS A  53       1.822 -11.654 -21.531  1.00  0.00              
ATOM    661 2HB  LYS A  53       2.245 -13.032 -20.488  1.00  0.00              
ATOM    662 1HG  LYS A  53       3.569 -11.608 -19.048  1.00  0.00              
ATOM    663 2HG  LYS A  53       3.345 -10.224 -20.144  1.00  0.00              
ATOM    664 1HD  LYS A  53       0.878 -10.377 -19.728  1.00  0.00              
ATOM    665 2HD  LYS A  53       1.207 -11.636 -18.514  1.00  0.00              
ATOM    666 1HE  LYS A  53       2.570 -10.067 -17.227  1.00  0.00              
ATOM    667 2HE  LYS A  53       2.306  -8.808 -18.455  1.00  0.00              
ATOM    668 1HZ  LYS A  53       0.832  -8.543 -16.578  1.00  0.00              
ATOM    669 2HZ  LYS A  53      -0.039  -8.886 -17.936  1.00  0.00              
ATOM    670 3HZ  LYS A  53       0.207 -10.054 -16.797  1.00  0.00              
ATOM    671  N   LYS A  54       5.870 -12.296 -20.536  1.00  0.00              
ATOM    672  CA  LYS A  54       6.921 -12.844 -19.694  1.00  0.00              
ATOM    673  C   LYS A  54       6.399 -12.830 -18.268  1.00  0.00              
ATOM    674  O   LYS A  54       5.955 -11.804 -17.779  1.00  0.00              
ATOM    675  CB  LYS A  54       8.218 -12.042 -19.816  1.00  0.00              
ATOM    676  CG  LYS A  54       9.395 -12.629 -19.048  1.00  0.00              
ATOM    677  CD  LYS A  54      10.687 -11.891 -19.366  1.00  0.00              
ATOM    678  CE  LYS A  54      10.712 -10.514 -18.720  1.00  0.00              
ATOM    679  NZ  LYS A  54      12.010  -9.820 -18.939  1.00  0.00              
ATOM    680  H   LYS A  54       5.902 -11.320 -20.791  1.00  0.00              
ATOM    681  HA  LYS A  54       7.132 -13.873 -19.989  1.00  0.00              
ATOM    682 1HB  LYS A  54       8.466 -11.995 -20.877  1.00  0.00              
ATOM    683 2HB  LYS A  54       8.009 -11.038 -19.448  1.00  0.00              
ATOM    684 1HG  LYS A  54       9.184 -12.551 -17.980  1.00  0.00              
ATOM    685 2HG  LYS A  54       9.499 -13.678 -19.321  1.00  0.00              
ATOM    686 1HD  LYS A  54      11.525 -12.482 -18.994  1.00  0.00              
ATOM    687 2HD  LYS A  54      10.769 -11.786 -20.447  1.00  0.00              
ATOM    688 1HE  LYS A  54       9.906  -9.920 -19.149  1.00  0.00              
ATOM    689 2HE  LYS A  54      10.542 -10.635 -17.650  1.00  0.00              
ATOM    690 1HZ  LYS A  54      11.985  -8.912 -18.496  1.00  0.00              
ATOM    691 2HZ  LYS A  54      12.758 -10.369 -18.540  1.00  0.00              
ATOM    692 3HZ  LYS A  54      12.167  -9.706 -19.930  1.00  0.00              
ATOM    693  N   VAL A  55       6.422 -13.980 -17.615  1.00  0.00              
ATOM    694  CA  VAL A  55       5.887 -14.079 -16.270  1.00  0.00              
ATOM    695  C   VAL A  55       6.862 -14.860 -15.419  1.00  0.00              
ATOM    696  O   VAL A  55       7.841 -15.412 -15.927  1.00  0.00              
ATOM    697  CB  VAL A  55       4.507 -14.763 -16.239  1.00  0.00              
ATOM    698  CG1 VAL A  55       3.484 -13.933 -17.000  1.00  0.00              
ATOM    699  CG2 VAL A  55       4.594 -16.165 -16.824  1.00  0.00              
ATOM    700  H   VAL A  55       6.814 -14.802 -18.051  1.00  0.00              
ATOM    701  HA  VAL A  55       5.790 -13.096 -15.808  1.00  0.00              
ATOM    702  HB  VAL A  55       4.189 -14.872 -15.202  1.00  0.00              
ATOM    703 1HG1 VAL A  55       2.514 -14.431 -16.967  1.00  0.00              
ATOM    704 2HG1 VAL A  55       3.400 -12.948 -16.540  1.00  0.00              
ATOM    705 3HG1 VAL A  55       3.801 -13.825 -18.037  1.00  0.00              
ATOM    706 1HG2 VAL A  55       3.611 -16.634 -16.793  1.00  0.00              
ATOM    707 2HG2 VAL A  55       4.937 -16.107 -17.857  1.00  0.00              
ATOM    708 3HG2 VAL A  55       5.297 -16.760 -16.240  1.00  0.00              
ATOM    709  N   VAL A  56       6.597 -14.898 -14.119  1.00  0.00              
ATOM    710  CA  VAL A  56       7.500 -15.571 -13.208  1.00  0.00              
ATOM    711  C   VAL A  56       6.754 -16.812 -12.756  1.00  0.00              
ATOM    712  O   VAL A  56       5.668 -16.716 -12.173  1.00  0.00              
ATOM    713  CB  VAL A  56       7.897 -14.705 -11.997  1.00  0.00              
ATOM    714  CG1 VAL A  56       8.813 -15.482 -11.064  1.00  0.00              
ATOM    715  CG2 VAL A  56       8.571 -13.422 -12.458  1.00  0.00              
ATOM    716  H   VAL A  56       5.765 -14.458 -13.752  1.00  0.00              
ATOM    717  HA  VAL A  56       8.417 -15.877 -13.712  1.00  0.00              
ATOM    718  HB  VAL A  56       6.994 -14.413 -11.460  1.00  0.00              
ATOM    719 1HG1 VAL A  56       9.083 -14.855 -10.214  1.00  0.00              
ATOM    720 2HG1 VAL A  56       8.298 -16.374 -10.707  1.00  0.00              
ATOM    721 3HG1 VAL A  56       9.716 -15.773 -11.600  1.00  0.00              
ATOM    722 1HG2 VAL A  56       8.844 -12.822 -11.590  1.00  0.00              
ATOM    723 2HG2 VAL A  56       9.468 -13.668 -13.027  1.00  0.00              
ATOM    724 3HG2 VAL A  56       7.885 -12.856 -13.088  1.00  0.00              
ATOM    725  N   LEU A  57       7.323 -17.976 -13.055  1.00  0.00              
ATOM    726  CA  LEU A  57       6.723 -19.246 -12.662  1.00  0.00              
ATOM    727  C   LEU A  57       7.577 -19.843 -11.548  1.00  0.00              
ATOM    728  O   LEU A  57       8.657 -20.372 -11.808  1.00  0.00              
ATOM    729  CB  LEU A  57       6.673 -20.221 -13.855  1.00  0.00              
ATOM    730  CG  LEU A  57       6.102 -21.605 -13.523  1.00  0.00              
ATOM    731  CD1 LEU A  57       4.642 -21.453 -13.085  1.00  0.00              
ATOM    732  CD2 LEU A  57       6.204 -22.529 -14.723  1.00  0.00              
ATOM    733  H   LEU A  57       8.193 -17.981 -13.568  1.00  0.00              
ATOM    734  HA  LEU A  57       5.720 -19.071 -12.274  1.00  0.00              
ATOM    735 1HB  LEU A  57       5.989 -19.675 -14.503  1.00  0.00              
ATOM    736 2HB  LEU A  57       7.644 -20.309 -14.344  1.00  0.00              
ATOM    737  HG  LEU A  57       6.720 -22.030 -12.732  1.00  0.00              
ATOM    738 1HD1 LEU A  57       4.229 -22.434 -12.846  1.00  0.00              
ATOM    739 2HD1 LEU A  57       4.591 -20.816 -12.202  1.00  0.00              
ATOM    740 3HD1 LEU A  57       4.065 -21.004 -13.892  1.00  0.00              
ATOM    741 1HD2 LEU A  57       5.794 -23.505 -14.465  1.00  0.00              
ATOM    742 2HD2 LEU A  57       5.643 -22.106 -15.557  1.00  0.00              
ATOM    743 3HD2 LEU A  57       7.250 -22.640 -15.009  1.00  0.00              
ATOM    744  N   ASP A  58       7.091 -19.743 -10.313  1.00  0.00              
ATOM    745  CA  ASP A  58       7.803 -20.254  -9.143  1.00  0.00              
ATOM    746  C   ASP A  58       9.240 -19.774  -9.064  1.00  0.00              
ATOM    747  O   ASP A  58      10.155 -20.541  -8.760  1.00  0.00              
ATOM    748  CB  ASP A  58       7.751 -21.785  -9.115  1.00  0.00              
ATOM    749  CG  ASP A  58       6.331 -22.303  -8.965  1.00  0.00              
ATOM    750  OD1 ASP A  58       5.591 -21.748  -8.124  1.00  0.00              
ATOM    751  OD2 ASP A  58       5.949 -23.261  -9.672  1.00  0.00              
ATOM    752  H   ASP A  58       6.195 -19.296 -10.187  1.00  0.00              
ATOM    753  HA  ASP A  58       7.326 -19.890  -8.232  1.00  0.00              
ATOM    754 1HB  ASP A  58       8.249 -22.252  -9.966  1.00  0.00              
ATOM    755 2HB  ASP A  58       8.323 -21.979  -8.206  1.00  0.00              
ATOM    756  N   GLY A  59       9.424 -18.494  -9.358  1.00  0.00              
ATOM    757  CA  GLY A  59      10.747 -17.913  -9.363  1.00  0.00              
ATOM    758  C   GLY A  59      11.505 -17.994 -10.671  1.00  0.00              
ATOM    759  O   GLY A  59      12.573 -17.407 -10.780  1.00  0.00              
ATOM    760  H   GLY A  59       8.630 -17.912  -9.582  1.00  0.00              
ATOM    761 1HA  GLY A  59      10.672 -16.854  -9.114  1.00  0.00              
ATOM    762 2HA  GLY A  59      11.361 -18.418  -8.618  1.00  0.00              
ATOM    763  N   GLU A  60      10.961 -18.694 -11.661  1.00  0.00              
ATOM    764  CA  GLU A  60      11.634 -18.839 -12.957  1.00  0.00              
ATOM    765  C   GLU A  60      11.190 -17.841 -14.018  1.00  0.00              
ATOM    766  O   GLU A  60      10.018 -17.516 -14.118  1.00  0.00              
ATOM    767  CB  GLU A  60      11.427 -20.259 -13.488  1.00  0.00              
ATOM    768  CG  GLU A  60      12.013 -21.352 -12.606  1.00  0.00              
ATOM    769  CD  GLU A  60      11.715 -22.718 -13.158  1.00  0.00              
ATOM    770  OE1 GLU A  60      10.985 -22.805 -14.117  1.00  0.00              
ATOM    771  OE2 GLU A  60      12.304 -23.666 -12.694  1.00  0.00              
ATOM    772  H   GLU A  60      10.064 -19.137 -11.520  1.00  0.00              
ATOM    773  HA  GLU A  60      12.703 -18.655 -12.841  1.00  0.00              
ATOM    774 1HB  GLU A  60      10.351 -20.409 -13.585  1.00  0.00              
ATOM    775 2HB  GLU A  60      11.890 -20.301 -14.474  1.00  0.00              
ATOM    776 1HG  GLU A  60      13.087 -21.252 -12.448  1.00  0.00              
ATOM    777 2HG  GLU A  60      11.494 -21.223 -11.658  1.00  0.00              
ATOM    778  N   GLU A  61      12.132 -17.362 -14.814  1.00  0.00              
ATOM    779  CA  GLU A  61      11.806 -16.412 -15.869  1.00  0.00              
ATOM    780  C   GLU A  61      11.289 -17.265 -17.023  1.00  0.00              
ATOM    781  O   GLU A  61      12.060 -17.969 -17.663  1.00  0.00              
ATOM    782  CB  GLU A  61      13.015 -15.572 -16.285  1.00  0.00              
ATOM    783  CG  GLU A  61      13.560 -14.667 -15.189  1.00  0.00              
ATOM    784  CD  GLU A  61      14.757 -13.891 -15.665  1.00  0.00              
ATOM    785  OE1 GLU A  61      15.163 -14.090 -16.785  1.00  0.00              
ATOM    786  OE2 GLU A  61      15.197 -13.021 -14.952  1.00  0.00              
ATOM    787  H   GLU A  61      13.092 -17.653 -14.694  1.00  0.00              
ATOM    788  HA  GLU A  61      11.029 -15.729 -15.524  1.00  0.00              
ATOM    789 1HB  GLU A  61      13.793 -16.268 -16.600  1.00  0.00              
ATOM    790 2HB  GLU A  61      12.705 -14.964 -17.136  1.00  0.00              
ATOM    791 1HG  GLU A  61      12.818 -13.977 -14.788  1.00  0.00              
ATOM    792 2HG  GLU A  61      13.865 -15.364 -14.410  1.00  0.00              
ATOM    793  N   VAL A  62       9.988 -17.228 -17.270  1.00  0.00              
ATOM    794  CA  VAL A  62       9.414 -18.003 -18.366  1.00  0.00              
ATOM    795  C   VAL A  62       8.435 -17.111 -19.128  1.00  0.00              
ATOM    796  O   VAL A  62       8.103 -16.004 -18.676  1.00  0.00              
ATOM    797  CB  VAL A  62       8.650 -19.244 -17.828  1.00  0.00              
ATOM    798  CG1 VAL A  62       9.610 -20.175 -17.091  1.00  0.00              
ATOM    799  CG2 VAL A  62       7.552 -18.807 -16.881  1.00  0.00              
ATOM    800  H   VAL A  62       9.380 -16.660 -16.699  1.00  0.00              
ATOM    801  HA  VAL A  62      10.180 -18.307 -19.080  1.00  0.00              
ATOM    802  HB  VAL A  62       8.168 -19.754 -18.663  1.00  0.00              
ATOM    803 1HG1 VAL A  62       9.063 -21.041 -16.718  1.00  0.00              
ATOM    804 2HG1 VAL A  62      10.392 -20.507 -17.774  1.00  0.00              
ATOM    805 3HG1 VAL A  62      10.061 -19.644 -16.252  1.00  0.00              
ATOM    806 1HG2 VAL A  62       7.021 -19.683 -16.510  1.00  0.00              
ATOM    807 2HG2 VAL A  62       7.991 -18.264 -16.044  1.00  0.00              
ATOM    808 3HG2 VAL A  62       6.854 -18.157 -17.408  1.00  0.00              
ATOM    809  N   VAL A  63       7.984 -17.583 -20.284  1.00  0.00              
ATOM    810  CA  VAL A  63       6.982 -16.847 -21.026  1.00  0.00              
ATOM    811  C   VAL A  63       5.769 -17.728 -21.228  1.00  0.00              
ATOM    812  O   VAL A  63       5.876 -18.958 -21.264  1.00  0.00              
ATOM    813  CB  VAL A  63       7.507 -16.369 -22.393  1.00  0.00              
ATOM    814  CG1 VAL A  63       6.358 -15.889 -23.267  1.00  0.00              
ATOM    815  CG2 VAL A  63       8.535 -15.262 -22.211  1.00  0.00              
ATOM    816  H   VAL A  63       8.331 -18.455 -20.657  1.00  0.00              
ATOM    817  HA  VAL A  63       6.636 -15.976 -20.469  1.00  0.00              
ATOM    818  HB  VAL A  63       8.017 -17.197 -22.885  1.00  0.00              
ATOM    819 1HG1 VAL A  63       6.748 -15.555 -24.229  1.00  0.00              
ATOM    820 2HG1 VAL A  63       5.655 -16.706 -23.424  1.00  0.00              
ATOM    821 3HG1 VAL A  63       5.849 -15.060 -22.775  1.00  0.00              
ATOM    822 1HG2 VAL A  63       8.896 -14.937 -23.186  1.00  0.00              
ATOM    823 2HG2 VAL A  63       8.074 -14.420 -21.695  1.00  0.00              
ATOM    824 3HG2 VAL A  63       9.372 -15.636 -21.621  1.00  0.00              
ATOM    825  N   ILE A  64       4.607 -17.100 -21.352  1.00  0.00              
ATOM    826  CA  ILE A  64       3.396 -17.865 -21.584  1.00  0.00              
ATOM    827  C   ILE A  64       2.834 -17.312 -22.888  1.00  0.00              
ATOM    828  O   ILE A  64       2.923 -16.115 -23.133  1.00  0.00              
ATOM    829  CB  ILE A  64       2.387 -17.691 -20.430  1.00  0.00              
ATOM    830  CG1 ILE A  64       1.054 -18.335 -20.808  1.00  0.00              
ATOM    831  CG2 ILE A  64       2.197 -16.222 -20.110  1.00  0.00              
ATOM    832  CD1 ILE A  64       0.094 -18.452 -19.647  1.00  0.00              
ATOM    833  H   ILE A  64       4.547 -16.094 -21.288  1.00  0.00              
ATOM    834  HA  ILE A  64       3.629 -18.920 -21.721  1.00  0.00              
ATOM    835  HB  ILE A  64       2.763 -18.209 -19.548  1.00  0.00              
ATOM    836 1HG1 ILE A  64       0.610 -17.724 -21.593  1.00  0.00              
ATOM    837 2HG1 ILE A  64       1.274 -19.326 -21.204  1.00  0.00              
ATOM    838 1HG2 ILE A  64       1.481 -16.118 -19.294  1.00  0.00              
ATOM    839 2HG2 ILE A  64       3.150 -15.788 -19.813  1.00  0.00              
ATOM    840 3HG2 ILE A  64       1.819 -15.703 -20.991  1.00  0.00              
ATOM    841 1HD1 ILE A  64      -0.832 -18.918 -19.986  1.00  0.00              
ATOM    842 2HD1 ILE A  64       0.541 -19.064 -18.863  1.00  0.00              
ATOM    843 3HD1 ILE A  64      -0.125 -17.461 -19.253  1.00  0.00              
ATOM    844  N   VAL A  65       2.318 -18.192 -23.736  1.00  0.00              
ATOM    845  CA  VAL A  65       1.685 -17.783 -24.991  1.00  0.00              
ATOM    846  C   VAL A  65       0.240 -18.277 -24.890  1.00  0.00              
ATOM    847  O   VAL A  65      -0.002 -19.434 -24.562  1.00  0.00              
ATOM    848  CB  VAL A  65       2.374 -18.370 -26.237  1.00  0.00              
ATOM    849  CG1 VAL A  65       1.642 -17.943 -27.501  1.00  0.00              
ATOM    850  CG2 VAL A  65       3.831 -17.938 -26.295  1.00  0.00              
ATOM    851  H   VAL A  65       2.366 -19.174 -23.507  1.00  0.00              
ATOM    852  HA  VAL A  65       1.679 -16.698 -25.097  1.00  0.00              
ATOM    853  HB  VAL A  65       2.369 -19.458 -26.165  1.00  0.00              
ATOM    854 1HG1 VAL A  65       2.142 -18.367 -28.372  1.00  0.00              
ATOM    855 2HG1 VAL A  65       0.613 -18.300 -27.464  1.00  0.00              
ATOM    856 3HG1 VAL A  65       1.647 -16.856 -27.575  1.00  0.00              
ATOM    857 1HG2 VAL A  65       4.302 -18.362 -27.181  1.00  0.00              
ATOM    858 2HG2 VAL A  65       3.885 -16.850 -26.340  1.00  0.00              
ATOM    859 3HG2 VAL A  65       4.351 -18.290 -25.404  1.00  0.00              
ATOM    860  N   ILE A  66      -0.723 -17.403 -25.139  1.00  0.00              
ATOM    861  CA  ILE A  66      -2.122 -17.821 -25.074  1.00  0.00              
ATOM    862  C   ILE A  66      -2.792 -17.674 -26.439  1.00  0.00              
ATOM    863  O   ILE A  66      -2.813 -16.583 -27.006  1.00  0.00              
ATOM    864  CB  ILE A  66      -2.916 -16.965 -24.064  1.00  0.00              
ATOM    865  CG1 ILE A  66      -2.329 -17.103 -22.660  1.00  0.00              
ATOM    866  CG2 ILE A  66      -4.372 -17.397 -24.046  1.00  0.00              
ATOM    867  CD1 ILE A  66      -2.984 -16.160 -21.642  1.00  0.00              
ATOM    868  H   ILE A  66      -0.505 -16.446 -25.375  1.00  0.00              
ATOM    869  HA  ILE A  66      -2.195 -18.881 -24.836  1.00  0.00              
ATOM    870  HB  ILE A  66      -2.847 -15.917 -24.356  1.00  0.00              
ATOM    871 1HG1 ILE A  66      -2.469 -18.138 -22.351  1.00  0.00              
ATOM    872 2HG1 ILE A  66      -1.263 -16.888 -22.732  1.00  0.00              
ATOM    873 1HG2 ILE A  66      -4.924 -16.789 -23.331  1.00  0.00              
ATOM    874 2HG2 ILE A  66      -4.802 -17.269 -25.038  1.00  0.00              
ATOM    875 3HG2 ILE A  66      -4.437 -18.446 -23.756  1.00  0.00              
ATOM    876 1HD1 ILE A  66      -2.525 -16.304 -20.663  1.00  0.00              
ATOM    877 2HD1 ILE A  66      -2.843 -15.126 -21.959  1.00  0.00              
ATOM    878 3HD1 ILE A  66      -4.049 -16.377 -21.577  1.00  0.00              
ATOM    879  N   LEU A  67      -3.303 -18.781 -26.968  1.00  0.00              
ATOM    880  CA  LEU A  67      -4.001 -18.753 -28.240  1.00  0.00              
ATOM    881  C   LEU A  67      -5.475 -18.842 -27.877  1.00  0.00              
ATOM    882  O   LEU A  67      -5.946 -19.854 -27.368  1.00  0.00              
ATOM    883  CB  LEU A  67      -3.565 -19.901 -29.159  1.00  0.00              
ATOM    884  CG  LEU A  67      -4.281 -19.961 -30.514  1.00  0.00              
ATOM    885  CD1 LEU A  67      -3.969 -18.710 -31.325  1.00  0.00              
ATOM    886  CD2 LEU A  67      -3.848 -21.211 -31.264  1.00  0.00              
ATOM    887  H   LEU A  67      -3.206 -19.660 -26.479  1.00  0.00              
ATOM    888  HA  LEU A  67      -3.791 -17.814 -28.751  1.00  0.00              
ATOM    889 1HB  LEU A  67      -2.520 -19.628 -29.300  1.00  0.00              
ATOM    890 2HB  LEU A  67      -3.623 -20.866 -28.655  1.00  0.00              
ATOM    891  HG  LEU A  67      -5.349 -20.046 -30.312  1.00  0.00              
ATOM    892 1HD1 LEU A  67      -4.483 -18.761 -32.285  1.00  0.00              
ATOM    893 2HD1 LEU A  67      -4.309 -17.829 -30.780  1.00  0.00              
ATOM    894 3HD1 LEU A  67      -2.895 -18.643 -31.491  1.00  0.00              
ATOM    895 1HD2 LEU A  67      -4.359 -21.253 -32.227  1.00  0.00              
ATOM    896 2HD2 LEU A  67      -2.770 -21.185 -31.425  1.00  0.00              
ATOM    897 3HD2 LEU A  67      -4.106 -22.094 -30.679  1.00  0.00              
ATOM    898  N   ASP A  68      -6.180 -17.751 -28.124  1.00  0.00              
ATOM    899  CA  ASP A  68      -7.590 -17.630 -27.831  1.00  0.00              
ATOM    900  C   ASP A  68      -8.332 -17.631 -29.164  1.00  0.00              
ATOM    901  O   ASP A  68      -8.238 -16.670 -29.922  1.00  0.00              
ATOM    902  CB  ASP A  68      -7.887 -16.360 -27.030  1.00  0.00              
ATOM    903  CG  ASP A  68      -9.354 -16.176 -26.663  1.00  0.00              
ATOM    904  OD1 ASP A  68     -10.146 -17.014 -27.024  1.00  0.00              
ATOM    905  OD2 ASP A  68      -9.647 -15.289 -25.897  1.00  0.00              
ATOM    906  H   ASP A  68      -5.696 -16.968 -28.539  1.00  0.00              
ATOM    907  HA  ASP A  68      -7.920 -18.487 -27.243  1.00  0.00              
ATOM    908 1HB  ASP A  68      -7.274 -16.257 -26.135  1.00  0.00              
ATOM    909 2HB  ASP A  68      -7.598 -15.602 -27.759  1.00  0.00              
ATOM    910  N   THR A  69      -9.066 -18.700 -29.450  1.00  0.00              
ATOM    911  CA  THR A  69      -9.765 -18.793 -30.726  1.00  0.00              
ATOM    912  C   THR A  69     -11.273 -18.893 -30.566  1.00  0.00              
ATOM    913  O   THR A  69     -11.786 -18.977 -29.451  1.00  0.00              
ATOM    914  CB  THR A  69      -9.276 -20.006 -31.540  1.00  0.00              
ATOM    915  OG1 THR A  69      -9.776 -21.213 -30.950  1.00  0.00              
ATOM    916  CG2 THR A  69      -7.756 -20.051 -31.568  1.00  0.00              
ATOM    917  H   THR A  69      -9.147 -19.459 -28.788  1.00  0.00              
ATOM    918  HA  THR A  69      -9.595 -17.886 -31.307  1.00  0.00              
ATOM    919  HB  THR A  69      -9.655 -19.925 -32.558  1.00  0.00              
ATOM    920  HG1 THR A  69     -10.688 -21.347 -31.221  1.00  0.00              
ATOM    921 1HG2 THR A  69      -7.430 -20.915 -32.147  1.00  0.00              
ATOM    922 2HG2 THR A  69      -7.373 -19.139 -32.026  1.00  0.00              
ATOM    923 3HG2 THR A  69      -7.377 -20.133 -30.550  1.00  0.00              
ATOM    924  N   ALA A  70     -11.973 -18.889 -31.697  1.00  0.00              
ATOM    925  CA  ALA A  70     -13.421 -19.114 -31.735  1.00  0.00              
ATOM    926  C   ALA A  70     -13.789 -20.500 -31.237  1.00  0.00              
ATOM    927  O   ALA A  70     -13.039 -21.459 -31.426  1.00  0.00              
ATOM    928  CB  ALA A  70     -13.941 -18.921 -33.166  1.00  0.00              
ATOM    929  H   ALA A  70     -11.479 -18.725 -32.563  1.00  0.00              
ATOM    930  HA  ALA A  70     -13.904 -18.397 -31.071  1.00  0.00              
ATOM    931 1HB  ALA A  70     -15.017 -19.089 -33.187  1.00  0.00              
ATOM    932 2HB  ALA A  70     -13.726 -17.905 -33.497  1.00  0.00              
ATOM    933 3HB  ALA A  70     -13.450 -19.631 -33.829  1.00  0.00              
ATOM    934  N   GLY A  71     -14.949 -20.608 -30.603  1.00  0.00              
ATOM    935  CA  GLY A  71     -15.405 -21.904 -30.144  1.00  0.00              
ATOM    936  C   GLY A  71     -15.840 -22.784 -31.302  1.00  0.00              
ATOM    937  O   GLY A  71     -15.840 -24.008 -31.203  1.00  0.00              
ATOM    938  H   GLY A  71     -15.525 -19.795 -30.433  1.00  0.00              
ATOM    939 1HA  GLY A  71     -14.593 -22.399 -29.611  1.00  0.00              
ATOM    940 2HA  GLY A  71     -16.250 -21.766 -29.470  1.00  0.00              
ATOM    941  N   LEU A  72     -16.188 -22.157 -32.418  1.00  0.00              
ATOM    942  CA  LEU A  72     -16.547 -22.899 -33.619  1.00  0.00              
ATOM    943  C   LEU A  72     -15.621 -22.607 -34.793  1.00  0.00              
ATOM    944  O   LEU A  72     -15.131 -21.493 -34.926  1.00  0.00              
ATOM    945  CB  LEU A  72     -17.998 -22.587 -34.004  1.00  0.00              
ATOM    946  CG  LEU A  72     -19.050 -22.969 -32.955  1.00  0.00              
ATOM    947  CD1 LEU A  72     -20.424 -22.480 -33.390  1.00  0.00              
ATOM    948  CD2 LEU A  72     -19.050 -24.479 -32.762  1.00  0.00              
ATOM    949  H   LEU A  72     -16.207 -21.148 -32.440  1.00  0.00              
ATOM    950  HA  LEU A  72     -16.449 -23.968 -33.431  1.00  0.00              
ATOM    951 1HB  LEU A  72     -17.930 -21.504 -34.088  1.00  0.00              
ATOM    952 2HB  LEU A  72     -18.258 -23.010 -34.975  1.00  0.00              
ATOM    953  HG  LEU A  72     -18.747 -22.513 -32.012  1.00  0.00              
ATOM    954 1HD1 LEU A  72     -21.164 -22.756 -32.639  1.00  0.00              
ATOM    955 2HD1 LEU A  72     -20.407 -21.396 -33.499  1.00  0.00              
ATOM    956 3HD1 LEU A  72     -20.688 -22.937 -34.343  1.00  0.00              
ATOM    957 1HD2 LEU A  72     -19.798 -24.749 -32.015  1.00  0.00              
ATOM    958 2HD2 LEU A  72     -19.288 -24.967 -33.707  1.00  0.00              
ATOM    959 3HD2 LEU A  72     -18.066 -24.803 -32.424  1.00  0.00              
ATOM    960  N   LYS A  73     -15.376 -23.607 -35.636  1.00  0.00              
ATOM    961  CA  LYS A  73     -14.492 -23.428 -36.790  1.00  0.00              
ATOM    962  C   LYS A  73     -15.041 -24.253 -37.940  1.00  0.00              
ATOM    963  O   LYS A  73     -15.374 -25.426 -37.773  1.00  0.00              
ATOM    964  CB  LYS A  73     -13.055 -23.841 -36.466  1.00  0.00              
ATOM    965  CG  LYS A  73     -12.128 -23.891 -37.673  1.00  0.00              
ATOM    966  CD  LYS A  73     -11.866 -22.499 -38.228  1.00  0.00              
ATOM    967  CE  LYS A  73     -10.987 -21.684 -37.290  1.00  0.00              
ATOM    968  NZ  LYS A  73     -10.666 -20.344 -37.852  1.00  0.00              
ATOM    969  H   LYS A  73     -15.805 -24.508 -35.479  1.00  0.00              
ATOM    970  HA  LYS A  73     -14.483 -22.379 -37.089  1.00  0.00              
ATOM    971 1HB  LYS A  73     -12.671 -23.121 -35.743  1.00  0.00              
ATOM    972 2HB  LYS A  73     -13.102 -24.828 -36.004  1.00  0.00              
ATOM    973 1HG  LYS A  73     -11.184 -24.344 -37.366  1.00  0.00              
ATOM    974 2HG  LYS A  73     -12.592 -24.508 -38.441  1.00  0.00              
ATOM    975 1HD  LYS A  73     -11.373 -22.598 -39.196  1.00  0.00              
ATOM    976 2HD  LYS A  73     -12.822 -21.992 -38.359  1.00  0.00              
ATOM    977 1HE  LYS A  73     -11.514 -21.564 -36.345  1.00  0.00              
ATOM    978 2HE  LYS A  73     -10.063 -22.238 -37.122  1.00  0.00              
ATOM    979 1HZ  LYS A  73     -10.082 -19.838 -37.202  1.00  0.00              
ATOM    980 2HZ  LYS A  73     -10.176 -20.455 -38.729  1.00  0.00              
ATOM    981 3HZ  LYS A  73     -11.521 -19.831 -38.008  1.00  0.00              
ATOM    982  N   GLN A  74     -15.127 -23.627 -39.108  1.00  0.00              
ATOM    983  CA  GLN A  74     -15.661 -24.275 -40.302  1.00  0.00              
ATOM    984  C   GLN A  74     -14.847 -25.448 -40.822  1.00  0.00              
ATOM    985  O   GLN A  74     -15.416 -26.448 -41.268  1.00  0.00              
ATOM    986  CB  GLN A  74     -15.800 -23.241 -41.423  1.00  0.00              
ATOM    987  CG  GLN A  74     -16.409 -23.789 -42.702  1.00  0.00              
ATOM    988  CD  GLN A  74     -16.586 -22.719 -43.763  1.00  0.00              
ATOM    989  OE1 GLN A  74     -16.204 -21.562 -43.567  1.00  0.00              
ATOM    990  NE2 GLN A  74     -17.170 -23.099 -44.894  1.00  0.00              
ATOM    991  H   GLN A  74     -14.810 -22.670 -39.168  1.00  0.00              
ATOM    992  HA  GLN A  74     -16.635 -24.709 -40.077  1.00  0.00              
ATOM    993 1HB  GLN A  74     -16.422 -22.436 -41.033  1.00  0.00              
ATOM    994 2HB  GLN A  74     -14.799 -22.861 -41.626  1.00  0.00              
ATOM    995 1HG  GLN A  74     -16.040 -24.689 -43.193  1.00  0.00              
ATOM    996 2HG  GLN A  74     -17.382 -23.994 -42.254  1.00  0.00              
ATOM    997 1HE2 GLN A  74     -17.314 -22.437 -45.630  1.00  0.00              
ATOM    998 2HE2 GLN A  74     -17.466 -24.047 -45.010  1.00  0.00              
ATOM    999  N   HIS A  75     -13.523 -25.326 -40.772  1.00  0.00              
ATOM   1000  CA  HIS A  75     -12.660 -26.398 -41.232  1.00  0.00              
ATOM   1001  C   HIS A  75     -12.046 -27.216 -40.116  1.00  0.00              
ATOM   1002  O   HIS A  75     -11.485 -26.665 -39.167  1.00  0.00              
ATOM   1003  CB  HIS A  75     -11.544 -25.828 -42.113  1.00  0.00              
ATOM   1004  CG  HIS A  75     -12.040 -25.179 -43.367  1.00  0.00              
ATOM   1005  ND1 HIS A  75     -12.365 -25.898 -44.498  1.00  0.00              
ATOM   1006  CD2 HIS A  75     -12.265 -23.879 -43.670  1.00  0.00              
ATOM   1007  CE1 HIS A  75     -12.770 -25.067 -45.443  1.00  0.00              
ATOM   1008  NE2 HIS A  75     -12.718 -23.837 -44.966  1.00  0.00              
ATOM   1009  H   HIS A  75     -13.106 -24.480 -40.410  1.00  0.00              
ATOM   1010  HA  HIS A  75     -13.242 -27.113 -41.813  1.00  0.00              
ATOM   1011 1HB  HIS A  75     -10.986 -25.065 -41.567  1.00  0.00              
ATOM   1012 2HB  HIS A  75     -10.865 -26.623 -42.420  1.00  0.00              
ATOM   1013  HD1 HIS A  75     -12.380 -26.895 -44.581  1.00  0.00              
ATOM   1014  HD2 HIS A  75     -12.152 -22.955 -43.101  1.00  0.00              
ATOM   1015  HE1 HIS A  75     -13.075 -25.442 -46.419  1.00  0.00              
ATOM   1016  N   ALA A  76     -12.134 -28.536 -40.248  1.00  0.00              
ATOM   1017  CA  ALA A  76     -11.616 -29.449 -39.242  1.00  0.00              
ATOM   1018  C   ALA A  76     -10.097 -29.337 -39.137  1.00  0.00              
ATOM   1019  O   ALA A  76      -9.539 -29.379 -38.038  1.00  0.00              
ATOM   1020  CB  ALA A  76     -12.009 -30.886 -39.578  1.00  0.00              
ATOM   1021  H   ALA A  76     -12.574 -28.914 -41.075  1.00  0.00              
ATOM   1022  HA  ALA A  76     -12.033 -29.174 -38.273  1.00  0.00              
ATOM   1023 1HB  ALA A  76     -11.614 -31.558 -38.815  1.00  0.00              
ATOM   1024 2HB  ALA A  76     -13.096 -30.969 -39.607  1.00  0.00              
ATOM   1025 3HB  ALA A  76     -11.597 -31.158 -40.548  1.00  0.00              
ATOM   1026  N   SER A  77      -9.426 -29.188 -40.278  1.00  0.00              
ATOM   1027  CA  SER A  77      -7.968 -29.113 -40.289  1.00  0.00              
ATOM   1028  C   SER A  77      -7.467 -27.841 -39.603  1.00  0.00              
ATOM   1029  O   SER A  77      -6.480 -27.880 -38.876  1.00  0.00              
ATOM   1030  CB  SER A  77      -7.456 -29.180 -41.715  1.00  0.00              
ATOM   1031  OG  SER A  77      -7.851 -28.068 -42.469  1.00  0.00              
ATOM   1032  H   SER A  77      -9.929 -29.125 -41.153  1.00  0.00              
ATOM   1033  HA  SER A  77      -7.486 -29.984 -39.843  1.00  0.00              
ATOM   1034 1HB  SER A  77      -6.368 -29.225 -41.692  1.00  0.00              
ATOM   1035 2HB  SER A  77      -7.846 -30.083 -42.183  1.00  0.00              
ATOM   1036  HG  SER A  77      -7.508 -28.149 -43.362  1.00  0.00              
ATOM   1037  N   TRP A  78      -8.146 -26.725 -39.838  1.00  0.00              
ATOM   1038  CA  TRP A  78      -7.759 -25.459 -39.221  1.00  0.00              
ATOM   1039  C   TRP A  78      -7.947 -25.556 -37.705  1.00  0.00              
ATOM   1040  O   TRP A  78      -7.073 -25.156 -36.935  1.00  0.00              
ATOM   1041  CB  TRP A  78      -8.580 -24.301 -39.792  1.00  0.00              
ATOM   1042  CG  TRP A  78      -8.435 -24.139 -41.275  1.00  0.00              
ATOM   1043  CD1 TRP A  78      -7.891 -25.036 -42.144  1.00  0.00              
ATOM   1044  CD2 TRP A  78      -8.840 -23.012 -42.062  1.00  0.00              
ATOM   1045  NE1 TRP A  78      -7.929 -24.540 -43.423  1.00  0.00              
ATOM   1046  CE2 TRP A  78      -8.510 -23.297 -43.399  1.00  0.00              
ATOM   1047  CE3 TRP A  78      -9.452 -21.788 -41.763  1.00  0.00              
ATOM   1048  CZ2 TRP A  78      -8.766 -22.410 -44.432  1.00  0.00              
ATOM   1049  CZ3 TRP A  78      -9.710 -20.899 -42.800  1.00  0.00              
ATOM   1050  CH2 TRP A  78      -9.378 -21.202 -44.096  1.00  0.00              
ATOM   1051  H   TRP A  78      -8.945 -26.747 -40.455  1.00  0.00              
ATOM   1052  HA  TRP A  78      -6.705 -25.261 -39.414  1.00  0.00              
ATOM   1053 1HB  TRP A  78      -9.641 -24.459 -39.598  1.00  0.00              
ATOM   1054 2HB  TRP A  78      -8.265 -23.360 -39.342  1.00  0.00              
ATOM   1055  HD1 TRP A  78      -7.522 -25.969 -41.721  1.00  0.00              
ATOM   1056  HE1 TRP A  78      -7.586 -25.011 -44.248  1.00  0.00              
ATOM   1057  HE3 TRP A  78      -9.739 -21.499 -40.752  1.00  0.00              
ATOM   1058  HZ2 TRP A  78      -8.486 -22.690 -45.448  1.00  0.00              
ATOM   1059  HZ3 TRP A  78     -10.186 -19.950 -42.553  1.00  0.00              
ATOM   1060  HH2 TRP A  78      -9.598 -20.477 -44.880  1.00  0.00              
ATOM   1061  N   ARG A  79      -9.088 -26.099 -37.289  1.00  0.00              
ATOM   1062  CA  ARG A  79      -9.354 -26.334 -35.878  1.00  0.00              
ATOM   1063  C   ARG A  79      -8.234 -27.182 -35.270  1.00  0.00              
ATOM   1064  O   ARG A  79      -7.690 -26.839 -34.215  1.00  0.00              
ATOM   1065  CB  ARG A  79     -10.700 -27.048 -35.697  1.00  0.00              
ATOM   1066  CG  ARG A  79     -10.988 -27.441 -34.244  1.00  0.00              
ATOM   1067  CD  ARG A  79     -11.989 -28.568 -34.184  1.00  0.00              
ATOM   1068  NE  ARG A  79     -11.498 -29.741 -34.905  1.00  0.00              
ATOM   1069  CZ  ARG A  79     -12.284 -30.597 -35.545  1.00  0.00              
ATOM   1070  NH1 ARG A  79     -13.595 -30.408 -35.544  1.00  0.00              
ATOM   1071  NH2 ARG A  79     -11.761 -31.619 -36.208  1.00  0.00              
ATOM   1072  H   ARG A  79      -9.788 -26.355 -37.970  1.00  0.00              
ATOM   1073  HA  ARG A  79      -9.368 -25.384 -35.342  1.00  0.00              
ATOM   1074 1HB  ARG A  79     -11.471 -26.370 -36.060  1.00  0.00              
ATOM   1075 2HB  ARG A  79     -10.674 -27.939 -36.325  1.00  0.00              
ATOM   1076 1HG  ARG A  79     -10.053 -27.754 -33.777  1.00  0.00              
ATOM   1077 2HG  ARG A  79     -11.381 -26.569 -33.721  1.00  0.00              
ATOM   1078 1HD  ARG A  79     -12.160 -28.834 -33.141  1.00  0.00              
ATOM   1079 2HD  ARG A  79     -12.924 -28.235 -34.633  1.00  0.00              
ATOM   1080  HE  ARG A  79     -10.550 -30.072 -35.029  1.00  0.00              
ATOM   1081 1HH1 ARG A  79     -13.988 -29.614 -35.058  1.00  0.00              
ATOM   1082 2HH1 ARG A  79     -14.196 -31.057 -36.030  1.00  0.00              
ATOM   1083 1HH2 ARG A  79     -10.758 -31.746 -36.225  1.00  0.00              
ATOM   1084 2HH2 ARG A  79     -12.366 -32.266 -36.691  1.00  0.00              
ATOM   1085  N   ASP A  80      -7.884 -28.275 -35.939  1.00  0.00              
ATOM   1086  CA  ASP A  80      -6.867 -29.191 -35.432  1.00  0.00              
ATOM   1087  C   ASP A  80      -5.491 -28.522 -35.382  1.00  0.00              
ATOM   1088  O   ASP A  80      -4.672 -28.833 -34.509  1.00  0.00              
ATOM   1089  CB  ASP A  80      -6.773 -30.442 -36.314  1.00  0.00              
ATOM   1090  CG  ASP A  80      -7.999 -31.336 -36.203  1.00  0.00              
ATOM   1091  OD1 ASP A  80      -8.903 -31.043 -35.390  1.00  0.00              
ATOM   1092  OD2 ASP A  80      -8.060 -32.339 -36.943  1.00  0.00              
ATOM   1093  H   ASP A  80      -8.334 -28.477 -36.821  1.00  0.00              
ATOM   1094  HA  ASP A  80      -7.107 -29.479 -34.408  1.00  0.00              
ATOM   1095 1HB  ASP A  80      -6.558 -30.222 -37.359  1.00  0.00              
ATOM   1096 2HB  ASP A  80      -5.912 -30.933 -35.859  1.00  0.00              
ATOM   1097  N   ASP A  81      -5.223 -27.629 -36.329  1.00  0.00              
ATOM   1098  CA  ASP A  81      -3.944 -26.929 -36.326  1.00  0.00              
ATOM   1099  C   ASP A  81      -3.846 -25.991 -35.111  1.00  0.00              
ATOM   1100  O   ASP A  81      -2.789 -25.878 -34.485  1.00  0.00              
ATOM   1101  CB  ASP A  81      -3.760 -26.142 -37.626  1.00  0.00              
ATOM   1102  CG  ASP A  81      -3.472 -27.004 -38.848  1.00  0.00              
ATOM   1103  OD1 ASP A  81      -3.179 -28.164 -38.677  1.00  0.00              
ATOM   1104  OD2 ASP A  81      -3.699 -26.544 -39.941  1.00  0.00              
ATOM   1105  H   ASP A  81      -5.894 -27.426 -37.056  1.00  0.00              
ATOM   1106  HA  ASP A  81      -3.130 -27.648 -36.236  1.00  0.00              
ATOM   1107 1HB  ASP A  81      -4.588 -25.467 -37.846  1.00  0.00              
ATOM   1108 2HB  ASP A  81      -2.873 -25.561 -37.374  1.00  0.00              
ATOM   1109  N   TYR A  82      -4.950 -25.339 -34.765  1.00  0.00              
ATOM   1110  CA  TYR A  82      -4.953 -24.419 -33.629  1.00  0.00              
ATOM   1111  C   TYR A  82      -4.585 -25.192 -32.359  1.00  0.00              
ATOM   1112  O   TYR A  82      -3.767 -24.754 -31.550  1.00  0.00              
ATOM   1113  CB  TYR A  82      -6.317 -23.743 -33.473  1.00  0.00              
ATOM   1114  CG  TYR A  82      -6.648 -22.768 -34.581  1.00  0.00              
ATOM   1115  CD1 TYR A  82      -5.822 -22.640 -35.688  1.00  0.00              
ATOM   1116  CD2 TYR A  82      -7.787 -21.979 -34.517  1.00  0.00              
ATOM   1117  CE1 TYR A  82      -6.119 -21.750 -36.703  1.00  0.00              
ATOM   1118  CE2 TYR A  82      -8.094 -21.086 -35.526  1.00  0.00              
ATOM   1119  CZ  TYR A  82      -7.258 -20.975 -36.618  1.00  0.00              
ATOM   1120  OH  TYR A  82      -7.560 -20.088 -37.625  1.00  0.00              
ATOM   1121  H   TYR A  82      -5.803 -25.477 -35.289  1.00  0.00              
ATOM   1122  HA  TYR A  82      -4.201 -23.644 -33.779  1.00  0.00              
ATOM   1123 1HB  TYR A  82      -7.068 -24.534 -33.449  1.00  0.00              
ATOM   1124 2HB  TYR A  82      -6.310 -23.219 -32.518  1.00  0.00              
ATOM   1125  HD1 TYR A  82      -4.924 -23.255 -35.749  1.00  0.00              
ATOM   1126  HD2 TYR A  82      -8.443 -22.071 -33.652  1.00  0.00              
ATOM   1127  HE1 TYR A  82      -5.460 -21.660 -37.566  1.00  0.00              
ATOM   1128  HE2 TYR A  82      -8.994 -20.474 -35.457  1.00  0.00              
ATOM   1129  HH  TYR A  82      -6.912 -20.091 -38.335  1.00  0.00              
ATOM   1130  N   PHE A  83      -5.242 -26.337 -32.187  1.00  0.00              
ATOM   1131  CA  PHE A  83      -5.027 -27.213 -31.040  1.00  0.00              
ATOM   1132  C   PHE A  83      -3.615 -27.769 -30.978  1.00  0.00              
ATOM   1133  O   PHE A  83      -2.955 -27.705 -29.940  1.00  0.00              
ATOM   1134  CB  PHE A  83      -6.020 -28.382 -31.088  1.00  0.00              
ATOM   1135  CG  PHE A  83      -7.447 -28.002 -30.776  1.00  0.00              
ATOM   1136  CD1 PHE A  83      -7.777 -26.720 -30.361  1.00  0.00              
ATOM   1137  CD2 PHE A  83      -8.466 -28.942 -30.909  1.00  0.00              
ATOM   1138  CE1 PHE A  83      -9.092 -26.375 -30.084  1.00  0.00              
ATOM   1139  CE2 PHE A  83      -9.787 -28.603 -30.631  1.00  0.00              
ATOM   1140  CZ  PHE A  83     -10.100 -27.319 -30.219  1.00  0.00              
ATOM   1141  H   PHE A  83      -5.919 -26.603 -32.888  1.00  0.00              
ATOM   1142  HA  PHE A  83      -5.160 -26.651 -30.115  1.00  0.00              
ATOM   1143 1HB  PHE A  83      -6.032 -28.824 -32.084  1.00  0.00              
ATOM   1144 2HB  PHE A  83      -5.740 -29.142 -30.360  1.00  0.00              
ATOM   1145  HD1 PHE A  83      -6.987 -25.976 -30.254  1.00  0.00              
ATOM   1146  HD2 PHE A  83      -8.220 -29.954 -31.233  1.00  0.00              
ATOM   1147  HE1 PHE A  83      -9.333 -25.363 -29.760  1.00  0.00              
ATOM   1148  HE2 PHE A  83     -10.576 -29.349 -30.736  1.00  0.00              
ATOM   1149  HZ  PHE A  83     -11.133 -27.050 -29.999  1.00  0.00              
ATOM   1150  N   ARG A  84      -3.152 -28.316 -32.099  1.00  0.00              
ATOM   1151  CA  ARG A  84      -1.846 -28.952 -32.163  1.00  0.00              
ATOM   1152  C   ARG A  84      -0.678 -28.003 -31.913  1.00  0.00              
ATOM   1153  O   ARG A  84       0.360 -28.415 -31.403  1.00  0.00              
ATOM   1154  CB  ARG A  84      -1.663 -29.701 -33.475  1.00  0.00              
ATOM   1155  CG  ARG A  84      -0.472 -30.645 -33.512  1.00  0.00              
ATOM   1156  CD  ARG A  84      -0.521 -31.650 -34.605  1.00  0.00              
ATOM   1157  NE  ARG A  84      -1.522 -32.689 -34.423  1.00  0.00              
ATOM   1158  CZ  ARG A  84      -2.086 -33.391 -35.424  1.00  0.00              
ATOM   1159  NH1 ARG A  84      -1.782 -33.145 -36.679  1.00  0.00              
ATOM   1160  NH2 ARG A  84      -2.974 -34.320 -35.113  1.00  0.00              
ATOM   1161  H   ARG A  84      -3.725 -28.287 -32.930  1.00  0.00              
ATOM   1162  HA  ARG A  84      -1.763 -29.704 -31.378  1.00  0.00              
ATOM   1163 1HB  ARG A  84      -2.577 -30.268 -33.648  1.00  0.00              
ATOM   1164 2HB  ARG A  84      -1.549 -28.949 -34.256  1.00  0.00              
ATOM   1165 1HG  ARG A  84       0.435 -30.054 -33.641  1.00  0.00              
ATOM   1166 2HG  ARG A  84      -0.425 -31.180 -32.564  1.00  0.00              
ATOM   1167 1HD  ARG A  84      -0.745 -31.143 -35.543  1.00  0.00              
ATOM   1168 2HD  ARG A  84       0.449 -32.140 -34.679  1.00  0.00              
ATOM   1169  HE  ARG A  84      -1.938 -33.041 -33.571  1.00  0.00              
ATOM   1170 1HH1 ARG A  84      -1.115 -32.420 -36.902  1.00  0.00              
ATOM   1171 2HH1 ARG A  84      -2.217 -33.683 -37.415  1.00  0.00              
ATOM   1172 1HH2 ARG A  84      -3.210 -34.484 -34.143  1.00  0.00              
ATOM   1173 2HH2 ARG A  84      -3.413 -34.860 -35.843  1.00  0.00              
ATOM   1174  N   SER A  85      -0.843 -26.734 -32.271  1.00  0.00              
ATOM   1175  CA  SER A  85       0.208 -25.750 -32.034  1.00  0.00              
ATOM   1176  C   SER A  85       0.444 -25.539 -30.533  1.00  0.00              
ATOM   1177  O   SER A  85       1.474 -25.008 -30.142  1.00  0.00              
ATOM   1178  CB  SER A  85      -0.150 -24.438 -32.705  1.00  0.00              
ATOM   1179  OG  SER A  85      -1.274 -23.839 -32.124  1.00  0.00              
ATOM   1180  H   SER A  85      -1.702 -26.439 -32.713  1.00  0.00              
ATOM   1181  HA  SER A  85       1.151 -25.996 -32.525  1.00  0.00              
ATOM   1182 1HB  SER A  85       0.699 -23.760 -32.618  1.00  0.00              
ATOM   1183 2HB  SER A  85      -0.354 -24.629 -33.758  1.00  0.00              
ATOM   1184  HG  SER A  85      -1.925 -24.514 -31.916  1.00  0.00              
ATOM   1185  N   GLY A  86      -0.497 -25.966 -29.701  1.00  0.00              
ATOM   1186  CA  GLY A  86      -0.335 -25.790 -28.267  1.00  0.00              
ATOM   1187  C   GLY A  86       0.350 -26.887 -27.484  1.00  0.00              
ATOM   1188  O   GLY A  86       0.736 -27.926 -28.032  1.00  0.00              
ATOM   1189  H   GLY A  86      -1.332 -26.414 -30.050  1.00  0.00              
ATOM   1190 1HA  GLY A  86       0.255 -24.892 -28.083  1.00  0.00              
ATOM   1191 2HA  GLY A  86      -1.317 -25.678 -27.809  1.00  0.00              
ATOM   1192  N   GLU A  87       0.495 -26.653 -26.183  1.00  0.00              
ATOM   1193  CA  GLU A  87       1.141 -27.611 -25.289  1.00  0.00              
ATOM   1194  C   GLU A  87       0.187 -28.032 -24.176  1.00  0.00              
ATOM   1195  O   GLU A  87       0.197 -29.183 -23.736  1.00  0.00              
ATOM   1196  CB  GLU A  87       2.410 -26.994 -24.687  1.00  0.00              
ATOM   1197  CG  GLU A  87       3.532 -26.784 -25.702  1.00  0.00              
ATOM   1198  CD  GLU A  87       4.680 -25.922 -25.180  1.00  0.00              
ATOM   1199  OE1 GLU A  87       5.730 -25.869 -25.864  1.00  0.00              
ATOM   1200  OE2 GLU A  87       4.537 -25.285 -24.105  1.00  0.00              
ATOM   1201  H   GLU A  87       0.146 -25.784 -25.803  1.00  0.00              
ATOM   1202  HA  GLU A  87       1.402 -28.514 -25.841  1.00  0.00              
ATOM   1203 1HB  GLU A  87       2.122 -26.037 -24.252  1.00  0.00              
ATOM   1204 2HB  GLU A  87       2.747 -27.665 -23.897  1.00  0.00              
ATOM   1205 1HG  GLU A  87       3.955 -27.715 -26.079  1.00  0.00              
ATOM   1206 2HG  GLU A  87       3.044 -26.253 -26.518  1.00  0.00              
ATOM   1207  N   GLY A  88      -0.640 -27.093 -23.724  1.00  0.00              
ATOM   1208  CA  GLY A  88      -1.578 -27.373 -22.653  1.00  0.00              
ATOM   1209  C   GLY A  88      -2.906 -26.729 -22.963  1.00  0.00              
ATOM   1210  O   GLY A  88      -2.972 -25.748 -23.700  1.00  0.00              
ATOM   1211  H   GLY A  88      -0.619 -26.168 -24.130  1.00  0.00              
ATOM   1212 1HA  GLY A  88      -1.703 -28.452 -22.562  1.00  0.00              
ATOM   1213 2HA  GLY A  88      -1.182 -26.974 -21.720  1.00  0.00              
ATOM   1214  N   PHE A  89      -3.970 -27.253 -22.379  1.00  0.00              
ATOM   1215  CA  PHE A  89      -5.286 -26.718 -22.648  1.00  0.00              
ATOM   1216  C   PHE A  89      -6.098 -26.291 -21.436  1.00  0.00              
ATOM   1217  O   PHE A  89      -6.103 -26.968 -20.429  1.00  0.00              
ATOM   1218  CB  PHE A  89      -6.100 -27.775 -23.410  1.00  0.00              
ATOM   1219  CG  PHE A  89      -5.510 -28.152 -24.738  1.00  0.00              
ATOM   1220  CD1 PHE A  89      -4.439 -29.037 -24.813  1.00  0.00              
ATOM   1221  CD2 PHE A  89      -5.987 -27.571 -25.908  1.00  0.00              
ATOM   1222  CE1 PHE A  89      -3.845 -29.334 -26.035  1.00  0.00              
ATOM   1223  CE2 PHE A  89      -5.402 -27.858 -27.137  1.00  0.00              
ATOM   1224  CZ  PHE A  89      -4.328 -28.741 -27.201  1.00  0.00              
ATOM   1225  H   PHE A  89      -3.875 -28.030 -21.741  1.00  0.00              
ATOM   1226  HA  PHE A  89      -5.200 -25.799 -23.229  1.00  0.00              
ATOM   1227 1HB  PHE A  89      -6.164 -28.693 -22.827  1.00  0.00              
ATOM   1228 2HB  PHE A  89      -7.104 -27.403 -23.611  1.00  0.00              
ATOM   1229  HD1 PHE A  89      -4.067 -29.500 -23.898  1.00  0.00              
ATOM   1230  HD2 PHE A  89      -6.829 -26.879 -25.855  1.00  0.00              
ATOM   1231  HE1 PHE A  89      -3.006 -30.028 -26.078  1.00  0.00              
ATOM   1232  HE2 PHE A  89      -5.780 -27.394 -28.048  1.00  0.00              
ATOM   1233  HZ  PHE A  89      -3.864 -28.966 -28.161  1.00  0.00              
ATOM   1234  N   LEU A  90      -6.790 -25.167 -21.559  1.00  0.00              
ATOM   1235  CA  LEU A  90      -7.703 -24.710 -20.525  1.00  0.00              
ATOM   1236  C   LEU A  90      -9.062 -24.930 -21.171  1.00  0.00              
ATOM   1237  O   LEU A  90      -9.435 -24.216 -22.109  1.00  0.00              
ATOM   1238  CB  LEU A  90      -7.523 -23.221 -20.216  1.00  0.00              
ATOM   1239  CG  LEU A  90      -6.211 -22.854 -19.514  1.00  0.00              
ATOM   1240  CD1 LEU A  90      -6.187 -21.353 -19.237  1.00  0.00              
ATOM   1241  CD2 LEU A  90      -6.082 -23.639 -18.200  1.00  0.00              
ATOM   1242  H   LEU A  90      -6.680 -24.613 -22.396  1.00  0.00              
ATOM   1243  HA  LEU A  90      -7.574 -25.317 -19.630  1.00  0.00              
ATOM   1244 1HB  LEU A  90      -7.525 -22.828 -21.232  1.00  0.00              
ATOM   1245 2HB  LEU A  90      -8.374 -22.816 -19.668  1.00  0.00              
ATOM   1246  HG  LEU A  90      -5.395 -23.168 -20.167  1.00  0.00              
ATOM   1247 1HD1 LEU A  90      -5.254 -21.090 -18.737  1.00  0.00              
ATOM   1248 2HD1 LEU A  90      -6.260 -20.808 -20.177  1.00  0.00              
ATOM   1249 3HD1 LEU A  90      -7.027 -21.089 -18.597  1.00  0.00              
ATOM   1250 1HD2 LEU A  90      -5.146 -23.373 -17.708  1.00  0.00              
ATOM   1251 2HD2 LEU A  90      -6.919 -23.393 -17.546  1.00  0.00              
ATOM   1252 3HD2 LEU A  90      -6.088 -24.708 -18.412  1.00  0.00              
ATOM   1253  N   CYS A  91      -9.780 -25.938 -20.694  1.00  0.00              
ATOM   1254  CA  CYS A  91     -11.102 -26.241 -21.227  1.00  0.00              
ATOM   1255  C   CYS A  91     -12.078 -25.428 -20.408  1.00  0.00              
ATOM   1256  O   CYS A  91     -12.418 -25.789 -19.281  1.00  0.00              
ATOM   1257  CB  CYS A  91     -11.400 -27.732 -21.093  1.00  0.00              
ATOM   1258  SG  CYS A  91     -13.004 -28.180 -21.766  1.00  0.00              
ATOM   1259  H   CYS A  91      -9.408 -26.509 -19.948  1.00  0.00              
ATOM   1260  HA  CYS A  91     -11.186 -26.069 -22.300  1.00  0.00              
ATOM   1261 1HB  CYS A  91     -10.653 -28.316 -21.632  1.00  0.00              
ATOM   1262 2HB  CYS A  91     -11.401 -28.023 -20.043  1.00  0.00              
ATOM   1263  HG  CYS A  91     -12.618 -28.209 -23.038  1.00  0.00              
ATOM   1264  N   VAL A  92     -12.515 -24.322 -20.986  1.00  0.00              
ATOM   1265  CA  VAL A  92     -13.418 -23.414 -20.310  1.00  0.00              
ATOM   1266  C   VAL A  92     -14.893 -23.502 -20.677  1.00  0.00              
ATOM   1267  O   VAL A  92     -15.260 -23.515 -21.844  1.00  0.00              
ATOM   1268  CB  VAL A  92     -12.967 -21.964 -20.548  1.00  0.00              
ATOM   1269  CG1 VAL A  92     -13.904 -20.992 -19.828  1.00  0.00              
ATOM   1270  CG2 VAL A  92     -11.535 -21.791 -20.073  1.00  0.00              
ATOM   1271  H   VAL A  92     -12.210 -24.105 -21.924  1.00  0.00              
ATOM   1272  HA  VAL A  92     -13.458 -23.618 -19.239  1.00  0.00              
ATOM   1273  HB  VAL A  92     -12.981 -21.760 -21.619  1.00  0.00              
ATOM   1274 1HG1 VAL A  92     -13.572 -19.968 -20.005  1.00  0.00              
ATOM   1275 2HG1 VAL A  92     -14.918 -21.116 -20.206  1.00  0.00              
ATOM   1276 3HG1 VAL A  92     -13.888 -21.197 -18.757  1.00  0.00              
ATOM   1277 1HG2 VAL A  92     -11.216 -20.763 -20.243  1.00  0.00              
ATOM   1278 2HG2 VAL A  92     -11.476 -22.019 -19.009  1.00  0.00              
ATOM   1279 3HG2 VAL A  92     -10.883 -22.467 -20.626  1.00  0.00              
ATOM   1280  N   PHE A  93     -15.729 -23.561 -19.647  1.00  0.00              
ATOM   1281  CA  PHE A  93     -17.168 -23.628 -19.812  1.00  0.00              
ATOM   1282  C   PHE A  93     -17.717 -22.662 -18.761  1.00  0.00              
ATOM   1283  O   PHE A  93     -16.982 -22.201 -17.884  1.00  0.00              
ATOM   1284  CB  PHE A  93     -17.691 -25.068 -19.612  1.00  0.00              
ATOM   1285  CG  PHE A  93     -17.638 -25.565 -18.190  1.00  0.00              
ATOM   1286  CD1 PHE A  93     -18.736 -25.410 -17.338  1.00  0.00              
ATOM   1287  CD2 PHE A  93     -16.506 -26.225 -17.714  1.00  0.00              
ATOM   1288  CE1 PHE A  93     -18.705 -25.909 -16.038  1.00  0.00              
ATOM   1289  CE2 PHE A  93     -16.464 -26.727 -16.421  1.00  0.00              
ATOM   1290  CZ  PHE A  93     -17.569 -26.570 -15.575  1.00  0.00              
ATOM   1291  H   PHE A  93     -15.340 -23.559 -18.715  1.00  0.00              
ATOM   1292  HA  PHE A  93     -17.441 -23.301 -20.816  1.00  0.00              
ATOM   1293 1HB  PHE A  93     -18.734 -25.135 -19.918  1.00  0.00              
ATOM   1294 2HB  PHE A  93     -17.097 -25.766 -20.199  1.00  0.00              
ATOM   1295  HD1 PHE A  93     -19.623 -24.892 -17.702  1.00  0.00              
ATOM   1296  HD2 PHE A  93     -15.647 -26.346 -18.375  1.00  0.00              
ATOM   1297  HE1 PHE A  93     -19.568 -25.782 -15.386  1.00  0.00              
ATOM   1298  HE2 PHE A  93     -15.573 -27.242 -16.061  1.00  0.00              
ATOM   1299  HZ  PHE A  93     -17.542 -26.961 -14.558  1.00  0.00              
ATOM   1300  N   SER A  94     -18.985 -22.312 -18.886  1.00  0.00              
ATOM   1301  CA  SER A  94     -19.627 -21.444 -17.909  1.00  0.00              
ATOM   1302  C   SER A  94     -20.469 -22.303 -16.979  1.00  0.00              
ATOM   1303  O   SER A  94     -21.197 -23.189 -17.433  1.00  0.00              
ATOM   1304  CB  SER A  94     -20.513 -20.423 -18.617  1.00  0.00              
ATOM   1305  OG  SER A  94     -21.352 -19.766 -17.690  1.00  0.00              
ATOM   1306  H   SER A  94     -19.522 -22.652 -19.671  1.00  0.00              
ATOM   1307  HA  SER A  94     -18.924 -20.819 -17.357  1.00  0.00              
ATOM   1308 1HB  SER A  94     -19.874 -19.695 -19.116  1.00  0.00              
ATOM   1309 2HB  SER A  94     -21.119 -20.942 -19.359  1.00  0.00              
ATOM   1310  HG  SER A  94     -22.096 -19.376 -18.154  1.00  0.00              
ATOM   1311  N   ILE A  95     -20.369 -22.050 -15.679  1.00  0.00              
ATOM   1312  CA  ILE A  95     -21.210 -22.771 -14.737  1.00  0.00              
ATOM   1313  C   ILE A  95     -22.688 -22.401 -14.871  1.00  0.00              
ATOM   1314  O   ILE A  95     -23.555 -23.088 -14.332  1.00  0.00              
ATOM   1315  CB  ILE A  95     -20.784 -22.523 -13.276  1.00  0.00              
ATOM   1316  CG1 ILE A  95     -21.012 -21.062 -12.903  1.00  0.00              
ATOM   1317  CG2 ILE A  95     -19.332 -22.928 -13.079  1.00  0.00              
ATOM   1318  CD1 ILE A  95     -20.913 -20.824 -11.407  1.00  0.00              
ATOM   1319  H   ILE A  95     -19.716 -21.362 -15.329  1.00  0.00              
ATOM   1320  HA  ILE A  95     -21.190 -23.840 -14.945  1.00  0.00              
ATOM   1321  HB  ILE A  95     -21.421 -23.111 -12.615  1.00  0.00              
ATOM   1322 1HG1 ILE A  95     -20.262 -20.472 -13.428  1.00  0.00              
ATOM   1323 2HG1 ILE A  95     -22.004 -20.787 -13.262  1.00  0.00              
ATOM   1324 1HG2 ILE A  95     -19.041 -22.748 -12.044  1.00  0.00              
ATOM   1325 2HG2 ILE A  95     -19.214 -23.985 -13.310  1.00  0.00              
ATOM   1326 3HG2 ILE A  95     -18.697 -22.339 -13.741  1.00  0.00              
ATOM   1327 1HD1 ILE A  95     -21.084 -19.769 -11.193  1.00  0.00              
ATOM   1328 2HD1 ILE A  95     -21.664 -21.424 -10.892  1.00  0.00              
ATOM   1329 3HD1 ILE A  95     -19.922 -21.108 -11.057  1.00  0.00              
ATOM   1330  N   THR A  96     -22.975 -21.320 -15.593  1.00  0.00              
ATOM   1331  CA  THR A  96     -24.350 -20.874 -15.784  1.00  0.00              
ATOM   1332  C   THR A  96     -24.966 -21.395 -17.086  1.00  0.00              
ATOM   1333  O   THR A  96     -26.111 -21.085 -17.406  1.00  0.00              
ATOM   1334  CB  THR A  96     -24.428 -19.337 -15.804  1.00  0.00              
ATOM   1335  OG1 THR A  96     -23.738 -18.842 -16.955  1.00  0.00              
ATOM   1336  CG2 THR A  96     -23.792 -18.750 -14.548  1.00  0.00              
ATOM   1337  H   THR A  96     -22.223 -20.795 -16.018  1.00  0.00              
ATOM   1338  HA  THR A  96     -24.980 -21.270 -14.987  1.00  0.00              
ATOM   1339  HB  THR A  96     -25.474 -19.036 -15.855  1.00  0.00              
ATOM   1340  HG1 THR A  96     -24.037 -17.950 -17.147  1.00  0.00              
ATOM   1341 1HG2 THR A  96     -23.859 -17.662 -14.582  1.00  0.00              
ATOM   1342 2HG2 THR A  96     -24.319 -19.119 -13.668  1.00  0.00              
ATOM   1343 3HG2 THR A  96     -22.746 -19.048 -14.497  1.00  0.00              
ATOM   1344  N   GLU A  97     -24.214 -22.184 -17.842  1.00  0.00              
ATOM   1345  CA  GLU A  97     -24.754 -22.747 -19.067  1.00  0.00              
ATOM   1346  C   GLU A  97     -24.431 -24.235 -19.198  1.00  0.00              
ATOM   1347  O   GLU A  97     -23.299 -24.623 -19.506  1.00  0.00              
ATOM   1348  CB  GLU A  97     -24.218 -21.984 -20.280  1.00  0.00              
ATOM   1349  CG  GLU A  97     -24.599 -22.590 -21.624  1.00  0.00              
ATOM   1350  CD  GLU A  97     -26.091 -22.693 -21.773  1.00  0.00              
ATOM   1351  OE1 GLU A  97     -26.731 -21.673 -21.869  1.00  0.00              
ATOM   1352  OE2 GLU A  97     -26.581 -23.790 -21.903  1.00  0.00              
ATOM   1353  H   GLU A  97     -23.263 -22.402 -17.578  1.00  0.00              
ATOM   1354  HA  GLU A  97     -25.842 -22.674 -19.059  1.00  0.00              
ATOM   1355 1HB  GLU A  97     -24.610 -20.969 -20.217  1.00  0.00              
ATOM   1356 2HB  GLU A  97     -23.132 -21.961 -20.188  1.00  0.00              
ATOM   1357 1HG  GLU A  97     -24.186 -22.051 -22.476  1.00  0.00              
ATOM   1358 2HG  GLU A  97     -24.169 -23.590 -21.585  1.00  0.00              
ATOM   1359  N   MET A  98     -25.441 -25.065 -18.958  1.00  0.00              
ATOM   1360  CA  MET A  98     -25.291 -26.511 -19.030  1.00  0.00              
ATOM   1361  C   MET A  98     -24.761 -27.017 -20.378  1.00  0.00              
ATOM   1362  O   MET A  98     -24.046 -28.015 -20.426  1.00  0.00              
ATOM   1363  CB  MET A  98     -26.633 -27.170 -18.722  1.00  0.00              
ATOM   1364  CG  MET A  98     -26.583 -28.689 -18.631  1.00  0.00              
ATOM   1365  SD  MET A  98     -25.561 -29.270 -17.263  1.00  0.00              
ATOM   1366  CE  MET A  98     -26.606 -28.867 -15.866  1.00  0.00              
ATOM   1367  H   MET A  98     -26.341 -24.675 -18.717  1.00  0.00              
ATOM   1368  HA  MET A  98     -24.553 -26.845 -18.301  1.00  0.00              
ATOM   1369 1HB  MET A  98     -26.977 -26.761 -17.773  1.00  0.00              
ATOM   1370 2HB  MET A  98     -27.321 -26.877 -19.516  1.00  0.00              
ATOM   1371 1HG  MET A  98     -27.600 -29.056 -18.500  1.00  0.00              
ATOM   1372 2HG  MET A  98     -26.177 -29.071 -19.568  1.00  0.00              
ATOM   1373 1HE  MET A  98     -26.111 -29.167 -14.942  1.00  0.00              
ATOM   1374 2HE  MET A  98     -26.791 -27.792 -15.847  1.00  0.00              
ATOM   1375 3HE  MET A  98     -27.555 -29.397 -15.957  1.00  0.00              
ATOM   1376  N   GLU A  99     -25.083 -26.335 -21.473  1.00  0.00              
ATOM   1377  CA  GLU A  99     -24.641 -26.815 -22.781  1.00  0.00              
ATOM   1378  C   GLU A  99     -23.134 -26.633 -22.988  1.00  0.00              
ATOM   1379  O   GLU A  99     -22.506 -27.418 -23.700  1.00  0.00              
ATOM   1380  CB  GLU A  99     -25.410 -26.095 -23.892  1.00  0.00              
ATOM   1381  CG  GLU A  99     -26.884 -26.462 -23.976  1.00  0.00              
ATOM   1382  CD  GLU A  99     -27.581 -25.679 -25.054  1.00  0.00              
ATOM   1383  OE1 GLU A  99     -26.942 -24.870 -25.682  1.00  0.00              
ATOM   1384  OE2 GLU A  99     -28.722 -25.969 -25.327  1.00  0.00              
ATOM   1385  H   GLU A  99     -25.631 -25.488 -21.418  1.00  0.00              
ATOM   1386  HA  GLU A  99     -24.824 -27.887 -22.863  1.00  0.00              
ATOM   1387 1HB  GLU A  99     -25.313 -25.025 -23.704  1.00  0.00              
ATOM   1388 2HB  GLU A  99     -24.919 -26.345 -24.833  1.00  0.00              
ATOM   1389 1HG  GLU A  99     -27.058 -27.527 -24.132  1.00  0.00              
ATOM   1390 2HG  GLU A  99     -27.277 -26.170 -23.003  1.00  0.00              
ATOM   1391  N   SER A 100     -22.549 -25.614 -22.357  1.00  0.00              
ATOM   1392  CA  SER A 100     -21.122 -25.332 -22.544  1.00  0.00              
ATOM   1393  C   SER A 100     -20.349 -26.378 -21.742  1.00  0.00              
ATOM   1394  O   SER A 100     -19.252 -26.799 -22.130  1.00  0.00              
ATOM   1395  CB  SER A 100     -20.764 -23.915 -22.059  1.00  0.00              
ATOM   1396  OG  SER A 100     -20.882 -23.777 -20.651  1.00  0.00              
ATOM   1397  H   SER A 100     -23.091 -25.023 -21.742  1.00  0.00              
ATOM   1398  HA  SER A 100     -20.822 -25.294 -23.592  1.00  0.00              
ATOM   1399 1HB  SER A 100     -19.736 -23.698 -22.348  1.00  0.00              
ATOM   1400 2HB  SER A 100     -21.433 -23.202 -22.538  1.00  0.00              
ATOM   1401  HG  SER A 100     -21.805 -23.648 -20.419  1.00  0.00              
ATOM   1402  N   PHE A 101     -20.943 -26.818 -20.633  1.00  0.00              
ATOM   1403  CA  PHE A 101     -20.363 -27.887 -19.840  1.00  0.00              
ATOM   1404  C   PHE A 101     -20.464 -29.205 -20.596  1.00  0.00              
ATOM   1405  O   PHE A 101     -19.493 -29.962 -20.689  1.00  0.00              
ATOM   1406  CB  PHE A 101     -21.059 -27.993 -18.482  1.00  0.00              
ATOM   1407  CG  PHE A 101     -20.619 -29.175 -17.666  1.00  0.00              
ATOM   1408  CD1 PHE A 101     -19.313 -29.271 -17.207  1.00  0.00              
ATOM   1409  CD2 PHE A 101     -21.507 -30.193 -17.357  1.00  0.00              
ATOM   1410  CE1 PHE A 101     -18.907 -30.358 -16.456  1.00  0.00              
ATOM   1411  CE2 PHE A 101     -21.104 -31.280 -16.606  1.00  0.00              
ATOM   1412  CZ  PHE A 101     -19.802 -31.362 -16.155  1.00  0.00              
ATOM   1413  H   PHE A 101     -21.814 -26.402 -20.335  1.00  0.00              
ATOM   1414  HA  PHE A 101     -19.303 -27.690 -19.671  1.00  0.00              
ATOM   1415 1HB  PHE A 101     -20.851 -27.107 -17.884  1.00  0.00              
ATOM   1416 2HB  PHE A 101     -22.135 -28.093 -18.619  1.00  0.00              
ATOM   1417  HD1 PHE A 101     -18.606 -28.476 -17.443  1.00  0.00              
ATOM   1418  HD2 PHE A 101     -22.536 -30.128 -17.713  1.00  0.00              
ATOM   1419  HE1 PHE A 101     -17.878 -30.421 -16.101  1.00  0.00              
ATOM   1420  HE2 PHE A 101     -21.813 -32.073 -16.369  1.00  0.00              
ATOM   1421  HZ  PHE A 101     -19.483 -32.220 -15.565  1.00  0.00              
ATOM   1422  N   ALA A 102     -21.648 -29.470 -21.139  1.00  0.00              
ATOM   1423  CA  ALA A 102     -21.878 -30.704 -21.882  1.00  0.00              
ATOM   1424  C   ALA A 102     -20.888 -30.798 -23.039  1.00  0.00              
ATOM   1425  O   ALA A 102     -20.401 -31.880 -23.372  1.00  0.00              
ATOM   1426  CB  ALA A 102     -23.304 -30.739 -22.410  1.00  0.00              
ATOM   1427  H   ALA A 102     -22.404 -28.808 -21.038  1.00  0.00              
ATOM   1428  HA  ALA A 102     -21.707 -31.550 -21.216  1.00  0.00              
ATOM   1429 1HB  ALA A 102     -23.463 -31.664 -22.962  1.00  0.00              
ATOM   1430 2HB  ALA A 102     -24.003 -30.690 -21.575  1.00  0.00              
ATOM   1431 3HB  ALA A 102     -23.468 -29.889 -23.071  1.00  0.00              
ATOM   1432  N   ALA A 103     -20.573 -29.651 -23.630  1.00  0.00              
ATOM   1433  CA  ALA A 103     -19.644 -29.605 -24.747  1.00  0.00              
ATOM   1434  C   ALA A 103     -18.201 -29.995 -24.404  1.00  0.00              
ATOM   1435  O   ALA A 103     -17.426 -30.345 -25.293  1.00  0.00              
ATOM   1436  CB  ALA A 103     -19.673 -28.210 -25.380  1.00  0.00              
ATOM   1437  H   ALA A 103     -20.986 -28.791 -23.298  1.00  0.00              
ATOM   1438  HA  ALA A 103     -19.961 -30.331 -25.496  1.00  0.00              
ATOM   1439 1HB  ALA A 103     -18.976 -28.177 -26.217  1.00  0.00              
ATOM   1440 2HB  ALA A 103     -20.680 -27.993 -25.737  1.00  0.00              
ATOM   1441 3HB  ALA A 103     -19.384 -27.468 -24.637  1.00  0.00              
ATOM   1442  N   THR A 104     -17.839 -29.952 -23.126  1.00  0.00              
ATOM   1443  CA  THR A 104     -16.455 -30.213 -22.748  1.00  0.00              
ATOM   1444  C   THR A 104     -15.978 -31.629 -23.040  1.00  0.00              
ATOM   1445  O   THR A 104     -14.784 -31.861 -23.227  1.00  0.00              
ATOM   1446  CB  THR A 104     -16.203 -29.903 -21.246  1.00  0.00              
ATOM   1447  OG1 THR A 104     -16.985 -30.776 -20.425  1.00  0.00              
ATOM   1448  CG2 THR A 104     -16.570 -28.452 -20.928  1.00  0.00              
ATOM   1449  H   THR A 104     -18.514 -29.739 -22.405  1.00  0.00              
ATOM   1450  HA  THR A 104     -15.787 -29.577 -23.330  1.00  0.00              
ATOM   1451  HB  THR A 104     -15.150 -30.067 -21.021  1.00  0.00              
ATOM   1452  HG1 THR A 104     -16.822 -30.576 -19.500  1.00  0.00              
ATOM   1453 1HG2 THR A 104     -16.387 -28.255 -19.872  1.00  0.00              
ATOM   1454 2HG2 THR A 104     -15.961 -27.782 -21.535  1.00  0.00              
ATOM   1455 3HG2 THR A 104     -17.623 -28.286 -21.151  1.00  0.00              
ATOM   1456  N   ALA A 105     -16.900 -32.582 -23.081  1.00  0.00              
ATOM   1457  CA  ALA A 105     -16.539 -33.941 -23.476  1.00  0.00              
ATOM   1458  C   ALA A 105     -16.115 -34.008 -24.946  1.00  0.00              
ATOM   1459  O   ALA A 105     -15.160 -34.717 -25.296  1.00  0.00              
ATOM   1460  CB  ALA A 105     -17.713 -34.897 -23.218  1.00  0.00              
ATOM   1461  H   ALA A 105     -17.859 -32.379 -22.841  1.00  0.00              
ATOM   1462  HA  ALA A 105     -15.683 -34.262 -22.882  1.00  0.00              
ATOM   1463 1HB  ALA A 105     -17.431 -35.907 -23.516  1.00  0.00              
ATOM   1464 2HB  ALA A 105     -17.963 -34.889 -22.157  1.00  0.00              
ATOM   1465 3HB  ALA A 105     -18.577 -34.576 -23.798  1.00  0.00              
ATOM   1466  N   ASP A 106     -16.810 -33.266 -25.804  1.00  0.00              
ATOM   1467  CA  ASP A 106     -16.449 -33.231 -27.216  1.00  0.00              
ATOM   1468  C   ASP A 106     -15.170 -32.438 -27.457  1.00  0.00              
ATOM   1469  O   ASP A 106     -14.381 -32.786 -28.339  1.00  0.00              
ATOM   1470  CB  ASP A 106     -17.594 -32.639 -28.042  1.00  0.00              
ATOM   1471  CG  ASP A 106     -18.798 -33.557 -28.198  1.00  0.00              
ATOM   1472  OD1 ASP A 106     -18.678 -34.720 -27.891  1.00  0.00              
ATOM   1473  OD2 ASP A 106     -19.866 -33.063 -28.471  1.00  0.00              
ATOM   1474  H   ASP A 106     -17.595 -32.718 -25.483  1.00  0.00              
ATOM   1475  HA  ASP A 106     -16.248 -34.242 -27.571  1.00  0.00              
ATOM   1476 1HB  ASP A 106     -17.926 -31.663 -27.687  1.00  0.00              
ATOM   1477 2HB  ASP A 106     -17.096 -32.526 -29.006  1.00  0.00              
ATOM   1478  N   PHE A 107     -14.970 -31.367 -26.687  1.00  0.00              
ATOM   1479  CA  PHE A 107     -13.775 -30.542 -26.847  1.00  0.00              
ATOM   1480  C   PHE A 107     -12.572 -31.377 -26.431  1.00  0.00              
ATOM   1481  O   PHE A 107     -11.549 -31.369 -27.102  1.00  0.00              
ATOM   1482  CB  PHE A 107     -13.841 -29.279 -25.972  1.00  0.00              
ATOM   1483  CG  PHE A 107     -14.691 -28.176 -26.550  1.00  0.00              
ATOM   1484  CD1 PHE A 107     -14.373 -27.602 -27.775  1.00  0.00              
ATOM   1485  CD2 PHE A 107     -15.782 -27.674 -25.840  1.00  0.00              
ATOM   1486  CE1 PHE A 107     -15.122 -26.537 -28.288  1.00  0.00              
ATOM   1487  CE2 PHE A 107     -16.539 -26.615 -26.340  1.00  0.00              
ATOM   1488  CZ  PHE A 107     -16.209 -26.042 -27.565  1.00  0.00              
ATOM   1489  H   PHE A 107     -15.649 -31.118 -25.982  1.00  0.00              
ATOM   1490  HA  PHE A 107     -13.658 -30.259 -27.894  1.00  0.00              
ATOM   1491 1HB  PHE A 107     -14.264 -29.519 -24.999  1.00  0.00              
ATOM   1492 2HB  PHE A 107     -12.843 -28.863 -25.841  1.00  0.00              
ATOM   1493  HD1 PHE A 107     -13.527 -27.992 -28.341  1.00  0.00              
ATOM   1494  HD2 PHE A 107     -16.039 -28.123 -24.881  1.00  0.00              
ATOM   1495  HE1 PHE A 107     -14.856 -26.097 -29.249  1.00  0.00              
ATOM   1496  HE2 PHE A 107     -17.387 -26.234 -25.772  1.00  0.00              
ATOM   1497  HZ  PHE A 107     -16.793 -25.212 -27.959  1.00  0.00              
ATOM   1498  N   ARG A 108     -12.701 -32.111 -25.331  1.00  0.00              
ATOM   1499  CA  ARG A 108     -11.613 -32.976 -24.887  1.00  0.00              
ATOM   1500  C   ARG A 108     -11.359 -34.109 -25.890  1.00  0.00              
ATOM   1501  O   ARG A 108     -10.207 -34.468 -26.152  1.00  0.00              
ATOM   1502  CB  ARG A 108     -11.914 -33.556 -23.497  1.00  0.00              
ATOM   1503  CG  ARG A 108     -10.810 -34.474 -22.979  1.00  0.00              
ATOM   1504  CD  ARG A 108     -11.088 -34.979 -21.572  1.00  0.00              
ATOM   1505  NE  ARG A 108     -10.129 -36.005 -21.154  1.00  0.00              
ATOM   1506  CZ  ARG A 108      -8.909 -35.762 -20.668  1.00  0.00              
ATOM   1507  NH1 ARG A 108      -8.475 -34.512 -20.525  1.00  0.00              
ATOM   1508  NH2 ARG A 108      -8.115 -36.772 -20.318  1.00  0.00              
ATOM   1509  H   ARG A 108     -13.554 -32.078 -24.790  1.00  0.00              
ATOM   1510  HA  ARG A 108     -10.687 -32.403 -24.827  1.00  0.00              
ATOM   1511 1HB  ARG A 108     -12.047 -32.712 -22.823  1.00  0.00              
ATOM   1512 2HB  ARG A 108     -12.851 -34.107 -23.579  1.00  0.00              
ATOM   1513 1HG  ARG A 108     -10.725 -35.328 -23.651  1.00  0.00              
ATOM   1514 2HG  ARG A 108      -9.871 -33.918 -22.977  1.00  0.00              
ATOM   1515 1HD  ARG A 108     -11.027 -34.142 -20.877  1.00  0.00              
ATOM   1516 2HD  ARG A 108     -12.089 -35.406 -21.542  1.00  0.00              
ATOM   1517  HE  ARG A 108     -10.218 -37.012 -21.161  1.00  0.00              
ATOM   1518 1HH1 ARG A 108      -9.073 -33.739 -20.784  1.00  0.00              
ATOM   1519 2HH1 ARG A 108      -7.551 -34.340 -20.156  1.00  0.00              
ATOM   1520 1HH2 ARG A 108      -8.439 -37.724 -20.420  1.00  0.00              
ATOM   1521 2HH2 ARG A 108      -7.193 -36.583 -19.952  1.00  0.00              
ATOM   1522  N   GLU A 109     -12.424 -34.673 -26.456  1.00  0.00              
ATOM   1523  CA  GLU A 109     -12.248 -35.723 -27.459  1.00  0.00              
ATOM   1524  C   GLU A 109     -11.372 -35.199 -28.591  1.00  0.00              
ATOM   1525  O   GLU A 109     -10.426 -35.862 -29.024  1.00  0.00              
ATOM   1526  CB  GLU A 109     -13.598 -36.198 -28.001  1.00  0.00              
ATOM   1527  CG  GLU A 109     -13.504 -37.306 -29.041  1.00  0.00              
ATOM   1528  CD  GLU A 109     -14.868 -37.737 -29.504  1.00  0.00              
ATOM   1529  OE1 GLU A 109     -15.836 -37.208 -29.014  1.00  0.00              
ATOM   1530  OE2 GLU A 109     -14.941 -38.514 -30.427  1.00  0.00              
ATOM   1531  H   GLU A 109     -13.358 -34.385 -26.203  1.00  0.00              
ATOM   1532  HA  GLU A 109     -11.738 -36.578 -27.014  1.00  0.00              
ATOM   1533 1HB  GLU A 109     -14.178 -36.550 -27.148  1.00  0.00              
ATOM   1534 2HB  GLU A 109     -14.089 -35.329 -28.440  1.00  0.00              
ATOM   1535 1HG  GLU A 109     -12.895 -37.039 -29.904  1.00  0.00              
ATOM   1536 2HG  GLU A 109     -13.028 -38.123 -28.501  1.00  0.00              
ATOM   1537  N   GLN A 110     -11.689 -33.999 -29.068  1.00  0.00              
ATOM   1538  CA  GLN A 110     -10.917 -33.395 -30.144  1.00  0.00              
ATOM   1539  C   GLN A 110      -9.472 -33.104 -29.731  1.00  0.00              
ATOM   1540  O   GLN A 110      -8.532 -33.346 -30.507  1.00  0.00              
ATOM   1541  CB  GLN A 110     -11.588 -32.099 -30.607  1.00  0.00              
ATOM   1542  CG  GLN A 110     -12.890 -32.308 -31.361  1.00  0.00              
ATOM   1543  CD  GLN A 110     -13.655 -31.014 -31.566  1.00  0.00              
ATOM   1544  OE1 GLN A 110     -13.269 -29.961 -31.051  1.00  0.00              
ATOM   1545  NE2 GLN A 110     -14.747 -31.085 -32.318  1.00  0.00              
ATOM   1546  H   GLN A 110     -12.474 -33.495 -28.683  1.00  0.00              
ATOM   1547  HA  GLN A 110     -10.851 -34.090 -30.981  1.00  0.00              
ATOM   1548 1HB  GLN A 110     -11.771 -31.502 -29.713  1.00  0.00              
ATOM   1549 2HB  GLN A 110     -10.871 -31.584 -31.246  1.00  0.00              
ATOM   1550 1HG  GLN A 110     -12.951 -32.882 -32.286  1.00  0.00              
ATOM   1551 2HG  GLN A 110     -13.368 -32.867 -30.556  1.00  0.00              
ATOM   1552 1HE2 GLN A 110     -15.293 -30.264 -32.489  1.00  0.00              
ATOM   1553 2HE2 GLN A 110     -15.025 -31.960 -32.716  1.00  0.00              
ATOM   1554  N   ILE A 111      -9.290 -32.602 -28.510  1.00  0.00              
ATOM   1555  CA  ILE A 111      -7.958 -32.310 -27.991  1.00  0.00              
ATOM   1556  C   ILE A 111      -7.088 -33.567 -27.896  1.00  0.00              
ATOM   1557  O   ILE A 111      -5.909 -33.543 -28.253  1.00  0.00              
ATOM   1558  CB  ILE A 111      -8.023 -31.649 -26.578  1.00  0.00              
ATOM   1559  CG1 ILE A 111      -8.596 -30.230 -26.682  1.00  0.00              
ATOM   1560  CG2 ILE A 111      -6.638 -31.602 -25.967  1.00  0.00              
ATOM   1561  CD1 ILE A 111      -9.001 -29.615 -25.347  1.00  0.00              
ATOM   1562  H   ILE A 111     -10.095 -32.418 -27.928  1.00  0.00              
ATOM   1563  HA  ILE A 111      -7.413 -31.662 -28.676  1.00  0.00              
ATOM   1564  HB  ILE A 111      -8.686 -32.234 -25.942  1.00  0.00              
ATOM   1565 1HG1 ILE A 111      -7.835 -29.605 -27.148  1.00  0.00              
ATOM   1566 2HG1 ILE A 111      -9.471 -30.281 -27.331  1.00  0.00              
ATOM   1567 1HG2 ILE A 111      -6.691 -31.139 -24.982  1.00  0.00              
ATOM   1568 2HG2 ILE A 111      -6.247 -32.614 -25.871  1.00  0.00              
ATOM   1569 3HG2 ILE A 111      -5.977 -31.017 -26.607  1.00  0.00              
ATOM   1570 1HD1 ILE A 111      -9.396 -28.613 -25.512  1.00  0.00              
ATOM   1571 2HD1 ILE A 111      -9.767 -30.234 -24.877  1.00  0.00              
ATOM   1572 3HD1 ILE A 111      -8.132 -29.557 -24.694  1.00  0.00              
ATOM   1573  N   LEU A 112      -7.666 -34.656 -27.395  1.00  0.00              
ATOM   1574  CA  LEU A 112      -6.914 -35.901 -27.226  1.00  0.00              
ATOM   1575  C   LEU A 112      -6.557 -36.514 -28.584  1.00  0.00              
ATOM   1576  O   LEU A 112      -5.459 -37.042 -28.762  1.00  0.00              
ATOM   1577  CB  LEU A 112      -7.720 -36.897 -26.383  1.00  0.00              
ATOM   1578  CG  LEU A 112      -7.918 -36.500 -24.914  1.00  0.00              
ATOM   1579  CD1 LEU A 112      -8.838 -37.497 -24.223  1.00  0.00              
ATOM   1580  CD2 LEU A 112      -6.567 -36.440 -24.217  1.00  0.00              
ATOM   1581  H   LEU A 112      -8.638 -34.628 -27.127  1.00  0.00              
ATOM   1582  HA  LEU A 112      -5.972 -35.692 -26.721  1.00  0.00              
ATOM   1583 1HB  LEU A 112      -8.669 -36.851 -26.914  1.00  0.00              
ATOM   1584 2HB  LEU A 112      -7.314 -37.906 -26.452  1.00  0.00              
ATOM   1585  HG  LEU A 112      -8.343 -35.496 -24.905  1.00  0.00              
ATOM   1586 1HD1 LEU A 112      -8.973 -37.206 -23.181  1.00  0.00              
ATOM   1587 2HD1 LEU A 112      -9.806 -37.506 -24.724  1.00  0.00              
ATOM   1588 3HD1 LEU A 112      -8.396 -38.491 -24.268  1.00  0.00              
ATOM   1589 1HD2 LEU A 112      -6.709 -36.156 -23.174  1.00  0.00              
ATOM   1590 2HD2 LEU A 112      -6.088 -37.418 -24.266  1.00  0.00              
ATOM   1591 3HD2 LEU A 112      -5.935 -35.701 -24.710  1.00  0.00              
ATOM   1592  N   ARG A 113      -7.482 -36.426 -29.534  1.00  0.00              
ATOM   1593  CA  ARG A 113      -7.257 -36.936 -30.892  1.00  0.00              
ATOM   1594  C   ARG A 113      -6.146 -36.167 -31.620  1.00  0.00              
ATOM   1595  O   ARG A 113      -5.264 -36.757 -32.247  1.00  0.00              
ATOM   1596  CB  ARG A 113      -8.557 -36.840 -31.702  1.00  0.00              
ATOM   1597  CG  ARG A 113      -8.415 -37.265 -33.165  1.00  0.00              
ATOM   1598  CD  ARG A 113      -9.693 -37.004 -33.956  1.00  0.00              
ATOM   1599  NE  ARG A 113     -10.200 -35.632 -33.840  1.00  0.00              
ATOM   1600  CZ  ARG A 113      -9.715 -34.572 -34.490  1.00  0.00              
ATOM   1601  NH1 ARG A 113      -8.690 -34.704 -35.320  1.00  0.00              
ATOM   1602  NH2 ARG A 113     -10.268 -33.371 -34.315  1.00  0.00              
ATOM   1603  H   ARG A 113      -8.367 -35.995 -29.312  1.00  0.00              
ATOM   1604  HA  ARG A 113      -6.924 -37.973 -30.846  1.00  0.00              
ATOM   1605 1HB  ARG A 113      -9.288 -37.476 -31.206  1.00  0.00              
ATOM   1606 2HB  ARG A 113      -8.886 -35.802 -31.654  1.00  0.00              
ATOM   1607 1HG  ARG A 113      -7.595 -36.703 -33.612  1.00  0.00              
ATOM   1608 2HG  ARG A 113      -8.184 -38.331 -33.195  1.00  0.00              
ATOM   1609 1HD  ARG A 113      -9.501 -37.196 -35.011  1.00  0.00              
ATOM   1610 2HD  ARG A 113     -10.473 -37.675 -33.601  1.00  0.00              
ATOM   1611  HE  ARG A 113     -10.961 -35.272 -33.280  1.00  0.00              
ATOM   1612 1HH1 ARG A 113      -8.272 -35.613 -35.462  1.00  0.00              
ATOM   1613 2HH1 ARG A 113      -8.331 -33.895 -35.806  1.00  0.00              
ATOM   1614 1HH2 ARG A 113     -11.055 -33.267 -33.689  1.00  0.00              
ATOM   1615 2HH2 ARG A 113      -9.898 -32.572 -34.807  1.00  0.00              
ATOM   1616  N   VAL A 114      -6.202 -34.841 -31.531  1.00  0.00              
ATOM   1617  CA  VAL A 114      -5.234 -33.973 -32.190  1.00  0.00              
ATOM   1618  C   VAL A 114      -3.842 -34.109 -31.583  1.00  0.00              
ATOM   1619  O   VAL A 114      -2.841 -34.199 -32.309  1.00  0.00              
ATOM   1620  CB  VAL A 114      -5.676 -32.493 -32.101  1.00  0.00              
ATOM   1621  CG1 VAL A 114      -4.558 -31.584 -32.554  1.00  0.00              
ATOM   1622  CG2 VAL A 114      -6.911 -32.271 -32.949  1.00  0.00              
ATOM   1623  H   VAL A 114      -6.944 -34.426 -30.985  1.00  0.00              
ATOM   1624  HA  VAL A 114      -5.101 -34.250 -33.237  1.00  0.00              
ATOM   1625  HB  VAL A 114      -5.948 -32.267 -31.070  1.00  0.00              
ATOM   1626 1HG1 VAL A 114      -4.883 -30.546 -32.485  1.00  0.00              
ATOM   1627 2HG1 VAL A 114      -3.686 -31.734 -31.917  1.00  0.00              
ATOM   1628 3HG1 VAL A 114      -4.298 -31.814 -33.587  1.00  0.00              
ATOM   1629 1HG2 VAL A 114      -7.217 -31.228 -32.881  1.00  0.00              
ATOM   1630 2HG2 VAL A 114      -6.687 -32.518 -33.987  1.00  0.00              
ATOM   1631 3HG2 VAL A 114      -7.718 -32.909 -32.590  1.00  0.00              
ATOM   1632  N   LYS A 115      -3.778 -34.126 -30.254  1.00  0.00              
ATOM   1633  CA  LYS A 115      -2.504 -34.239 -29.555  1.00  0.00              
ATOM   1634  C   LYS A 115      -1.996 -35.681 -29.463  1.00  0.00              
ATOM   1635  O   LYS A 115      -0.793 -35.908 -29.308  1.00  0.00              
ATOM   1636  CB  LYS A 115      -2.628 -33.643 -28.152  1.00  0.00              
ATOM   1637  CG  LYS A 115      -2.861 -32.138 -28.126  1.00  0.00              
ATOM   1638  CD  LYS A 115      -1.606 -31.376 -28.525  1.00  0.00              
ATOM   1639  CE  LYS A 115      -0.535 -31.469 -27.448  1.00  0.00              
ATOM   1640  NZ  LYS A 115       0.721 -30.782 -27.852  1.00  0.00              
ATOM   1641  H   LYS A 115      -4.631 -34.059 -29.716  1.00  0.00              
ATOM   1642  HA  LYS A 115      -1.733 -33.696 -30.103  1.00  0.00              
ATOM   1643 1HB  LYS A 115      -3.461 -34.147 -27.663  1.00  0.00              
ATOM   1644 2HB  LYS A 115      -1.703 -33.875 -27.623  1.00  0.00              
ATOM   1645 1HG  LYS A 115      -3.667 -31.900 -28.821  1.00  0.00              
ATOM   1646 2HG  LYS A 115      -3.156 -31.850 -27.117  1.00  0.00              
ATOM   1647 1HD  LYS A 115      -1.224 -31.799 -29.456  1.00  0.00              
ATOM   1648 2HD  LYS A 115      -1.870 -30.331 -28.684  1.00  0.00              
ATOM   1649 1HE  LYS A 115      -0.923 -31.011 -26.540  1.00  0.00              
ATOM   1650 2HE  LYS A 115      -0.328 -32.523 -27.263  1.00  0.00              
ATOM   1651 1HZ  LYS A 115       1.404 -30.867 -27.112  1.00  0.00              
ATOM   1652 2HZ  LYS A 115       1.083 -31.207 -28.695  1.00  0.00              
ATOM   1653 3HZ  LYS A 115       0.530 -29.805 -28.023  1.00  0.00              
ATOM   1654  N   GLU A 116      -2.906 -36.648 -29.555  1.00  0.00              
ATOM   1655  CA  GLU A 116      -2.537 -38.058 -29.426  1.00  0.00              
ATOM   1656  C   GLU A 116      -1.796 -38.292 -28.111  1.00  0.00              
ATOM   1657  O   GLU A 116      -0.779 -38.982 -28.074  1.00  0.00              
ATOM   1658  CB  GLU A 116      -1.674 -38.504 -30.608  1.00  0.00              
ATOM   1659  CG  GLU A 116      -2.357 -38.389 -31.964  1.00  0.00              
ATOM   1660  CD  GLU A 116      -1.448 -38.841 -33.073  1.00  0.00              
ATOM   1661  OE1 GLU A 116      -0.335 -39.212 -32.789  1.00  0.00              
ATOM   1662  OE2 GLU A 116      -1.902 -38.921 -34.190  1.00  0.00              
ATOM   1663  H   GLU A 116      -3.873 -36.405 -29.718  1.00  0.00              
ATOM   1664  HA  GLU A 116      -3.436 -38.675 -29.402  1.00  0.00              
ATOM   1665 1HB  GLU A 116      -0.778 -37.883 -30.600  1.00  0.00              
ATOM   1666 2HB  GLU A 116      -1.399 -39.543 -30.428  1.00  0.00              
ATOM   1667 1HG  GLU A 116      -3.299 -38.935 -32.022  1.00  0.00              
ATOM   1668 2HG  GLU A 116      -2.550 -37.322 -32.064  1.00  0.00              
ATOM   1669  N   ASP A 117      -2.321 -37.713 -27.034  1.00  0.00              
ATOM   1670  CA  ASP A 117      -1.664 -37.768 -25.735  1.00  0.00              
ATOM   1671  C   ASP A 117      -2.671 -37.613 -24.589  1.00  0.00              
ATOM   1672  O   ASP A 117      -3.155 -36.515 -24.315  1.00  0.00              
ATOM   1673  CB  ASP A 117      -0.587 -36.685 -25.641  1.00  0.00              
ATOM   1674  CG  ASP A 117       0.232 -36.722 -24.357  1.00  0.00              
ATOM   1675  OD1 ASP A 117      -0.056 -37.540 -23.516  1.00  0.00              
ATOM   1676  OD2 ASP A 117       1.229 -36.044 -24.293  1.00  0.00              
ATOM   1677  H   ASP A 117      -3.199 -37.223 -27.122  1.00  0.00              
ATOM   1678  HA  ASP A 117      -1.195 -38.743 -25.599  1.00  0.00              
ATOM   1679 1HB  ASP A 117       0.086 -36.665 -26.499  1.00  0.00              
ATOM   1680 2HB  ASP A 117      -1.212 -35.791 -25.647  1.00  0.00              
ATOM   1681  N   GLU A 118      -2.972 -38.730 -23.928  1.00  0.00              
ATOM   1682  CA  GLU A 118      -3.878 -38.768 -22.779  1.00  0.00              
ATOM   1683  C   GLU A 118      -3.390 -37.979 -21.580  1.00  0.00              
ATOM   1684  O   GLU A 118      -4.178 -37.598 -20.716  1.00  0.00              
ATOM   1685  CB  GLU A 118      -4.124 -40.219 -22.359  1.00  0.00              
ATOM   1686  CG  GLU A 118      -4.990 -41.015 -23.325  1.00  0.00              
ATOM   1687  CD  GLU A 118      -5.145 -42.440 -22.872  1.00  0.00              
ATOM   1688  OE1 GLU A 118      -4.552 -42.797 -21.882  1.00  0.00              
ATOM   1689  OE2 GLU A 118      -5.944 -43.141 -23.447  1.00  0.00              
ATOM   1690  H   GLU A 118      -2.546 -39.588 -24.247  1.00  0.00              
ATOM   1691  HA  GLU A 118      -4.831 -38.310 -23.044  1.00  0.00              
ATOM   1692 1HB  GLU A 118      -3.147 -40.695 -22.271  1.00  0.00              
ATOM   1693 2HB  GLU A 118      -4.603 -40.191 -21.380  1.00  0.00              
ATOM   1694 1HG  GLU A 118      -5.974 -40.577 -23.487  1.00  0.00              
ATOM   1695 2HG  GLU A 118      -4.425 -40.990 -24.256  1.00  0.00              
ATOM   1696  N   ASN A 119      -2.082 -37.761 -21.517  1.00  0.00              
ATOM   1697  CA  ASN A 119      -1.492 -37.005 -20.425  1.00  0.00              
ATOM   1698  C   ASN A 119      -1.245 -35.551 -20.786  1.00  0.00              
ATOM   1699  O   ASN A 119      -0.507 -34.857 -20.088  1.00  0.00              
ATOM   1700  CB  ASN A 119      -0.200 -37.646 -19.954  1.00  0.00              
ATOM   1701  CG  ASN A 119      -0.398 -38.952 -19.237  1.00  0.00              
ATOM   1702  OD1 ASN A 119      -1.450 -39.200 -18.637  1.00  0.00              
ATOM   1703  ND2 ASN A 119       0.637 -39.753 -19.225  1.00  0.00              
ATOM   1704  H   ASN A 119      -1.482 -38.128 -22.242  1.00  0.00              
ATOM   1705  HA  ASN A 119      -2.178 -36.983 -19.577  1.00  0.00              
ATOM   1706 1HB  ASN A 119       0.657 -37.732 -20.624  1.00  0.00              
ATOM   1707 2HB  ASN A 119      -0.007 -36.866 -19.217  1.00  0.00              
ATOM   1708 1HD2 ASN A 119       0.577 -40.640 -18.766  1.00  0.00              
ATOM   1709 2HD2 ASN A 119       1.486 -39.478 -19.675  1.00  0.00              
ATOM   1710  N   VAL A 120      -1.853 -35.088 -21.874  1.00  0.00              
ATOM   1711  CA  VAL A 120      -1.688 -33.692 -22.281  1.00  0.00              
ATOM   1712  C   VAL A 120      -2.150 -32.772 -21.140  1.00  0.00              
ATOM   1713  O   VAL A 120      -3.218 -32.979 -20.575  1.00  0.00              
ATOM   1714  CB  VAL A 120      -2.481 -33.368 -23.562  1.00  0.00              
ATOM   1715  CG1 VAL A 120      -3.977 -33.451 -23.298  1.00  0.00              
ATOM   1716  CG2 VAL A 120      -2.109 -31.989 -24.084  1.00  0.00              
ATOM   1717  H   VAL A 120      -2.436 -35.697 -22.429  1.00  0.00              
ATOM   1718  HA  VAL A 120      -0.639 -33.451 -22.456  1.00  0.00              
ATOM   1719  HB  VAL A 120      -2.208 -34.084 -24.337  1.00  0.00              
ATOM   1720 1HG1 VAL A 120      -4.521 -33.219 -24.213  1.00  0.00              
ATOM   1721 2HG1 VAL A 120      -4.233 -34.458 -22.968  1.00  0.00              
ATOM   1722 3HG1 VAL A 120      -4.250 -32.734 -22.523  1.00  0.00              
ATOM   1723 1HG2 VAL A 120      -2.677 -31.776 -24.989  1.00  0.00              
ATOM   1724 2HG2 VAL A 120      -2.339 -31.239 -23.326  1.00  0.00              
ATOM   1725 3HG2 VAL A 120      -1.043 -31.960 -24.310  1.00  0.00              
ATOM   1726  N   PRO A 121      -1.325 -31.778 -20.758  1.00  0.00              
ATOM   1727  CA  PRO A 121      -1.706 -30.809 -19.714  1.00  0.00              
ATOM   1728  C   PRO A 121      -3.112 -30.329 -20.019  1.00  0.00              
ATOM   1729  O   PRO A 121      -3.365 -29.774 -21.084  1.00  0.00              
ATOM   1730  CB  PRO A 121      -0.660 -29.723 -19.858  1.00  0.00              
ATOM   1731  CG  PRO A 121       0.549 -30.522 -20.256  1.00  0.00              
ATOM   1732  CD  PRO A 121      -0.005 -31.492 -21.282  1.00  0.00              
ATOM   1733  HA  PRO A 121      -1.725 -31.253 -18.708  1.00  0.00              
ATOM   1734 1HB  PRO A 121      -0.948 -28.984 -20.620  1.00  0.00              
ATOM   1735 2HB  PRO A 121      -0.515 -29.176 -18.915  1.00  0.00              
ATOM   1736 1HG  PRO A 121       1.334 -29.875 -20.675  1.00  0.00              
ATOM   1737 2HG  PRO A 121       0.987 -31.038 -19.388  1.00  0.00              
ATOM   1738 1HD  PRO A 121      -0.052 -31.051 -22.288  1.00  0.00              
ATOM   1739 2HD  PRO A 121       0.602 -32.406 -21.360  1.00  0.00              
ATOM   1740  N   PHE A 122      -4.015 -30.527 -19.070  1.00  0.00              
ATOM   1741  CA  PHE A 122      -5.401 -30.134 -19.247  1.00  0.00              
ATOM   1742  C   PHE A 122      -6.011 -29.725 -17.909  1.00  0.00              
ATOM   1743  O   PHE A 122      -5.900 -30.441 -16.917  1.00  0.00              
ATOM   1744  CB  PHE A 122      -6.120 -31.363 -19.828  1.00  0.00              
ATOM   1745  CG  PHE A 122      -7.584 -31.176 -20.132  1.00  0.00              
ATOM   1746  CD1 PHE A 122      -8.547 -31.325 -19.142  1.00  0.00              
ATOM   1747  CD2 PHE A 122      -8.002 -30.968 -21.446  1.00  0.00              
ATOM   1748  CE1 PHE A 122      -9.911 -31.278 -19.457  1.00  0.00              
ATOM   1749  CE2 PHE A 122      -9.357 -30.919 -21.774  1.00  0.00              
ATOM   1750  CZ  PHE A 122     -10.318 -31.077 -20.780  1.00  0.00              
ATOM   1751  H   PHE A 122      -3.734 -30.961 -18.202  1.00  0.00              
ATOM   1752  HA  PHE A 122      -5.458 -29.264 -19.903  1.00  0.00              
ATOM   1753 1HB  PHE A 122      -5.659 -31.656 -20.770  1.00  0.00              
ATOM   1754 2HB  PHE A 122      -6.069 -32.193 -19.125  1.00  0.00              
ATOM   1755  HD1 PHE A 122      -8.231 -31.479 -18.109  1.00  0.00              
ATOM   1756  HD2 PHE A 122      -7.248 -30.844 -22.225  1.00  0.00              
ATOM   1757  HE1 PHE A 122     -10.656 -31.397 -18.671  1.00  0.00              
ATOM   1758  HE2 PHE A 122      -9.665 -30.758 -22.807  1.00  0.00              
ATOM   1759  HZ  PHE A 122     -11.378 -31.048 -21.027  1.00  0.00              
ATOM   1760  N   LEU A 123      -6.647 -28.564 -17.880  1.00  0.00              
ATOM   1761  CA  LEU A 123      -7.304 -28.110 -16.669  1.00  0.00              
ATOM   1762  C   LEU A 123      -8.751 -27.825 -17.036  1.00  0.00              
ATOM   1763  O   LEU A 123      -9.014 -27.155 -18.031  1.00  0.00              
ATOM   1764  CB  LEU A 123      -6.633 -26.835 -16.156  1.00  0.00              
ATOM   1765  CG  LEU A 123      -7.244 -26.191 -14.916  1.00  0.00              
ATOM   1766  CD1 LEU A 123      -7.103 -27.142 -13.750  1.00  0.00              
ATOM   1767  CD2 LEU A 123      -6.549 -24.874 -14.611  1.00  0.00              
ATOM   1768  H   LEU A 123      -6.681 -27.983 -18.705  1.00  0.00              
ATOM   1769  HA  LEU A 123      -7.273 -28.900 -15.919  1.00  0.00              
ATOM   1770 1HB  LEU A 123      -5.651 -27.237 -15.910  1.00  0.00              
ATOM   1771 2HB  LEU A 123      -6.533 -26.087 -16.942  1.00  0.00              
ATOM   1772  HG  LEU A 123      -8.285 -25.966 -15.147  1.00  0.00              
ATOM   1773 1HD1 LEU A 123      -7.537 -26.692 -12.858  1.00  0.00              
ATOM   1774 2HD1 LEU A 123      -7.623 -28.073 -13.975  1.00  0.00              
ATOM   1775 3HD1 LEU A 123      -6.048 -27.348 -13.575  1.00  0.00              
ATOM   1776 1HD2 LEU A 123      -6.996 -24.425 -13.724  1.00  0.00              
ATOM   1777 2HD2 LEU A 123      -5.489 -25.054 -14.432  1.00  0.00              
ATOM   1778 3HD2 LEU A 123      -6.664 -24.197 -15.457  1.00  0.00              
ATOM   1779  N   LEU A 124      -9.696 -28.358 -16.268  1.00  0.00              
ATOM   1780  CA  LEU A 124     -11.096 -28.103 -16.567  1.00  0.00              
ATOM   1781  C   LEU A 124     -11.419 -26.839 -15.783  1.00  0.00              
ATOM   1782  O   LEU A 124     -11.210 -26.793 -14.566  1.00  0.00              
ATOM   1783  CB  LEU A 124     -11.998 -29.277 -16.167  1.00  0.00              
ATOM   1784  CG  LEU A 124     -13.496 -29.067 -16.421  1.00  0.00              
ATOM   1785  CD1 LEU A 124     -13.755 -28.910 -17.914  1.00  0.00              
ATOM   1786  CD2 LEU A 124     -14.278 -30.245 -15.860  1.00  0.00              
ATOM   1787  H   LEU A 124      -9.460 -28.939 -15.477  1.00  0.00              
ATOM   1788  HA  LEU A 124     -11.216 -27.938 -17.637  1.00  0.00              
ATOM   1789 1HB  LEU A 124     -11.607 -30.038 -16.841  1.00  0.00              
ATOM   1790 2HB  LEU A 124     -11.826 -29.584 -15.135  1.00  0.00              
ATOM   1791  HG  LEU A 124     -13.796 -28.175 -15.871  1.00  0.00              
ATOM   1792 1HD1 LEU A 124     -14.821 -28.761 -18.085  1.00  0.00              
ATOM   1793 2HD1 LEU A 124     -13.204 -28.048 -18.290  1.00  0.00              
ATOM   1794 3HD1 LEU A 124     -13.426 -29.807 -18.436  1.00  0.00              
ATOM   1795 1HD2 LEU A 124     -15.342 -30.094 -16.041  1.00  0.00              
ATOM   1796 2HD2 LEU A 124     -13.953 -31.164 -16.348  1.00  0.00              
ATOM   1797 3HD2 LEU A 124     -14.100 -30.322 -14.787  1.00  0.00              
ATOM   1798  N   VAL A 125     -11.918 -25.819 -16.475  1.00  0.00              
ATOM   1799  CA  VAL A 125     -12.211 -24.541 -15.844  1.00  0.00              
ATOM   1800  C   VAL A 125     -13.672 -24.113 -15.902  1.00  0.00              
ATOM   1801  O   VAL A 125     -14.217 -23.881 -16.980  1.00  0.00              
ATOM   1802  CB  VAL A 125     -11.359 -23.423 -16.474  1.00  0.00              
ATOM   1803  CG1 VAL A 125     -11.684 -22.081 -15.835  1.00  0.00              
ATOM   1804  CG2 VAL A 125      -9.878 -23.736 -16.328  1.00  0.00              
ATOM   1805  H   VAL A 125     -12.097 -25.933 -17.463  1.00  0.00              
ATOM   1806  HA  VAL A 125     -12.021 -24.576 -14.771  1.00  0.00              
ATOM   1807  HB  VAL A 125     -11.569 -23.377 -17.543  1.00  0.00              
ATOM   1808 1HG1 VAL A 125     -11.073 -21.303 -16.293  1.00  0.00              
ATOM   1809 2HG1 VAL A 125     -12.739 -21.851 -15.989  1.00  0.00              
ATOM   1810 3HG1 VAL A 125     -11.473 -22.126 -14.767  1.00  0.00              
ATOM   1811 1HG2 VAL A 125      -9.290 -22.937 -16.779  1.00  0.00              
ATOM   1812 2HG2 VAL A 125      -9.627 -23.819 -15.270  1.00  0.00              
ATOM   1813 3HG2 VAL A 125      -9.653 -24.678 -16.830  1.00  0.00              
ATOM   1814  N   GLY A 126     -14.302 -24.010 -14.733  1.00  0.00              
ATOM   1815  CA  GLY A 126     -15.684 -23.569 -14.675  1.00  0.00              
ATOM   1816  C   GLY A 126     -15.636 -22.076 -14.414  1.00  0.00              
ATOM   1817  O   GLY A 126     -15.174 -21.638 -13.362  1.00  0.00              
ATOM   1818  H   GLY A 126     -13.822 -24.239 -13.874  1.00  0.00              
ATOM   1819 1HA  GLY A 126     -16.170 -23.794 -15.624  1.00  0.00              
ATOM   1820 2HA  GLY A 126     -16.194 -24.100 -13.872  1.00  0.00              
ATOM   1821  N   ASN A 127     -16.103 -21.287 -15.369  1.00  0.00              
ATOM   1822  CA  ASN A 127     -16.039 -19.837 -15.245  1.00  0.00              
ATOM   1823  C   ASN A 127     -17.342 -19.215 -14.754  1.00  0.00              
ATOM   1824  O   ASN A 127     -18.384 -19.877 -14.726  1.00  0.00              
ATOM   1825  CB  ASN A 127     -15.632 -19.202 -16.561  1.00  0.00              
ATOM   1826  CG  ASN A 127     -15.181 -17.774 -16.430  1.00  0.00              
ATOM   1827  OD1 ASN A 127     -14.726 -17.341 -15.365  1.00  0.00              
ATOM   1828  ND2 ASN A 127     -15.379 -17.020 -17.481  1.00  0.00              
ATOM   1829  H   ASN A 127     -16.511 -21.693 -16.200  1.00  0.00              
ATOM   1830  HA  ASN A 127     -15.294 -19.562 -14.497  1.00  0.00              
ATOM   1831 1HB  ASN A 127     -14.970 -19.724 -17.252  1.00  0.00              
ATOM   1832 2HB  ASN A 127     -16.649 -19.213 -16.954  1.00  0.00              
ATOM   1833 1HD2 ASN A 127     -15.103 -16.058 -17.465  1.00  0.00              
ATOM   1834 2HD2 ASN A 127     -15.806 -17.404 -18.299  1.00  0.00              
ATOM   1835  N   LYS A 128     -17.265 -17.932 -14.385  1.00  0.00              
ATOM   1836  CA  LYS A 128     -18.412 -17.134 -13.957  1.00  0.00              
ATOM   1837  C   LYS A 128     -18.950 -17.590 -12.597  1.00  0.00              
ATOM   1838  O   LYS A 128     -20.165 -17.584 -12.366  1.00  0.00              
ATOM   1839  CB  LYS A 128     -19.529 -17.172 -15.006  1.00  0.00              
ATOM   1840  CG  LYS A 128     -19.060 -16.786 -16.403  1.00  0.00              
ATOM   1841  CD  LYS A 128     -20.214 -16.616 -17.369  1.00  0.00              
ATOM   1842  CE  LYS A 128     -19.707 -16.460 -18.787  1.00  0.00              
ATOM   1843  NZ  LYS A 128     -20.829 -16.275 -19.744  1.00  0.00              
ATOM   1844  H   LYS A 128     -16.350 -17.505 -14.409  1.00  0.00              
ATOM   1845  HA  LYS A 128     -18.111 -16.094 -13.829  1.00  0.00              
ATOM   1846 1HB  LYS A 128     -19.924 -18.189 -15.015  1.00  0.00              
ATOM   1847 2HB  LYS A 128     -20.305 -16.485 -14.673  1.00  0.00              
ATOM   1848 1HG  LYS A 128     -18.510 -15.847 -16.336  1.00  0.00              
ATOM   1849 2HG  LYS A 128     -18.398 -17.568 -16.774  1.00  0.00              
ATOM   1850 1HD  LYS A 128     -20.857 -17.495 -17.301  1.00  0.00              
ATOM   1851 2HD  LYS A 128     -20.780 -15.730 -17.081  1.00  0.00              
ATOM   1852 1HE  LYS A 128     -19.047 -15.595 -18.821  1.00  0.00              
ATOM   1853 2HE  LYS A 128     -19.144 -17.356 -19.048  1.00  0.00              
ATOM   1854 1HZ  LYS A 128     -20.459 -16.174 -20.679  1.00  0.00              
ATOM   1855 2HZ  LYS A 128     -21.439 -17.080 -19.707  1.00  0.00              
ATOM   1856 3HZ  LYS A 128     -21.349 -15.446 -19.496  1.00  0.00              
ATOM   1857  N   SER A 129     -18.041 -17.961 -11.697  1.00  0.00              
ATOM   1858  CA  SER A 129     -18.418 -18.372 -10.340  1.00  0.00              
ATOM   1859  C   SER A 129     -19.042 -17.236  -9.529  1.00  0.00              
ATOM   1860  O   SER A 129     -19.642 -17.485  -8.492  1.00  0.00              
ATOM   1861  CB  SER A 129     -17.210 -18.925  -9.574  1.00  0.00              
ATOM   1862  OG  SER A 129     -16.259 -17.902  -9.303  1.00  0.00              
ATOM   1863  H   SER A 129     -17.065 -17.960 -11.957  1.00  0.00              
ATOM   1864  HA  SER A 129     -19.092 -19.230 -10.319  1.00  0.00              
ATOM   1865 1HB  SER A 129     -17.559 -19.353  -8.635  1.00  0.00              
ATOM   1866 2HB  SER A 129     -16.742 -19.704 -10.175  1.00  0.00              
ATOM   1867  HG  SER A 129     -15.689 -18.178  -8.581  1.00  0.00              
ATOM   1868  N   ASP A 130     -18.895 -15.996  -9.989  1.00  0.00              
ATOM   1869  CA  ASP A 130     -19.528 -14.862  -9.318  1.00  0.00              
ATOM   1870  C   ASP A 130     -21.041 -14.885  -9.565  1.00  0.00              
ATOM   1871  O   ASP A 130     -21.801 -14.190  -8.889  1.00  0.00              
ATOM   1872  CB  ASP A 130     -18.926 -13.540  -9.802  1.00  0.00              
ATOM   1873  CG  ASP A 130     -19.047 -13.306 -11.302  1.00  0.00              
ATOM   1874  OD1 ASP A 130     -18.409 -14.011 -12.047  1.00  0.00              
ATOM   1875  OD2 ASP A 130     -19.888 -12.534 -11.696  1.00  0.00              
ATOM   1876  H   ASP A 130     -18.338 -15.831 -10.816  1.00  0.00              
ATOM   1877  HA  ASP A 130     -19.375 -14.938  -8.241  1.00  0.00              
ATOM   1878 1HB  ASP A 130     -19.304 -12.669  -9.267  1.00  0.00              
ATOM   1879 2HB  ASP A 130     -17.878 -13.701  -9.543  1.00  0.00              
ATOM   1880  N   LEU A 131     -21.475 -15.691 -10.532  1.00  0.00              
ATOM   1881  CA  LEU A 131     -22.896 -15.815 -10.846  1.00  0.00              
ATOM   1882  C   LEU A 131     -23.484 -17.078 -10.217  1.00  0.00              
ATOM   1883  O   LEU A 131     -24.260 -17.788 -10.850  1.00  0.00              
ATOM   1884  CB  LEU A 131     -23.101 -15.865 -12.365  1.00  0.00              
ATOM   1885  CG  LEU A 131     -22.605 -14.661 -13.158  1.00  0.00              
ATOM   1886  CD1 LEU A 131     -22.820 -14.903 -14.641  1.00  0.00              
ATOM   1887  CD2 LEU A 131     -23.336 -13.410 -12.687  1.00  0.00              
ATOM   1888  H   LEU A 131     -20.806 -16.230 -11.062  1.00  0.00              
ATOM   1889  HA  LEU A 131     -23.439 -14.972 -10.420  1.00  0.00              
ATOM   1890 1HB  LEU A 131     -22.488 -16.734 -12.598  1.00  0.00              
ATOM   1891 2HB  LEU A 131     -24.139 -16.074 -12.626  1.00  0.00              
ATOM   1892  HG  LEU A 131     -21.547 -14.536 -12.929  1.00  0.00              
ATOM   1893 1HD1 LEU A 131     -22.465 -14.041 -15.206  1.00  0.00              
ATOM   1894 2HD1 LEU A 131     -22.267 -15.790 -14.949  1.00  0.00              
ATOM   1895 3HD1 LEU A 131     -23.882 -15.051 -14.836  1.00  0.00              
ATOM   1896 1HD2 LEU A 131     -22.982 -12.547 -13.253  1.00  0.00              
ATOM   1897 2HD2 LEU A 131     -24.408 -13.533 -12.845  1.00  0.00              
ATOM   1898 3HD2 LEU A 131     -23.142 -13.252 -11.626  1.00  0.00              
ATOM   1899  N   GLU A 132     -23.114 -17.342  -8.968  1.00  0.00              
ATOM   1900  CA  GLU A 132     -23.591 -18.510  -8.233  1.00  0.00              
ATOM   1901  C   GLU A 132     -25.101 -18.736  -8.312  1.00  0.00              
ATOM   1902  O   GLU A 132     -25.562 -19.872  -8.457  1.00  0.00              
ATOM   1903  CB  GLU A 132     -23.183 -18.405  -6.761  1.00  0.00              
ATOM   1904  CG  GLU A 132     -23.539 -19.630  -5.938  1.00  0.00              
ATOM   1905  CD  GLU A 132     -22.659 -20.830  -6.264  1.00  0.00              
ATOM   1906  OE1 GLU A 132     -23.080 -21.977  -5.977  1.00  0.00              
ATOM   1907  OE2 GLU A 132     -21.544 -20.626  -6.797  1.00  0.00              
ATOM   1908  H   GLU A 132     -22.477 -16.702  -8.516  1.00  0.00              
ATOM   1909  HA  GLU A 132     -23.159 -19.416  -8.658  1.00  0.00              
ATOM   1910 1HB  GLU A 132     -22.105 -18.247  -6.740  1.00  0.00              
ATOM   1911 2HB  GLU A 132     -23.687 -17.529  -6.353  1.00  0.00              
ATOM   1912 1HG  GLU A 132     -23.504 -19.455  -4.863  1.00  0.00              
ATOM   1913 2HG  GLU A 132     -24.562 -19.851  -6.236  1.00  0.00              
ATOM   1914  N   ASP A 133     -25.871 -17.659  -8.214  1.00  0.00              
ATOM   1915  CA  ASP A 133     -27.321 -17.780  -8.265  1.00  0.00              
ATOM   1916  C   ASP A 133     -27.811 -18.257  -9.636  1.00  0.00              
ATOM   1917  O   ASP A 133     -28.907 -18.806  -9.749  1.00  0.00              
ATOM   1918  CB  ASP A 133     -27.973 -16.441  -7.912  1.00  0.00              
ATOM   1919  CG  ASP A 133     -27.877 -16.063  -6.440  1.00  0.00              
ATOM   1920  OD1 ASP A 133     -27.530 -16.910  -5.651  1.00  0.00              
ATOM   1921  OD2 ASP A 133     -27.997 -14.900  -6.137  1.00  0.00              
ATOM   1922  H   ASP A 133     -25.458 -16.744  -8.103  1.00  0.00              
ATOM   1923  HA  ASP A 133     -27.654 -18.533  -7.550  1.00  0.00              
ATOM   1924 1HB  ASP A 133     -27.620 -15.610  -8.524  1.00  0.00              
ATOM   1925 2HB  ASP A 133     -29.011 -16.661  -8.163  1.00  0.00              
ATOM   1926  N   LYS A 134     -26.990 -18.063 -10.666  1.00  0.00              
ATOM   1927  CA  LYS A 134     -27.333 -18.507 -12.015  1.00  0.00              
ATOM   1928  C   LYS A 134     -26.762 -19.878 -12.363  1.00  0.00              
ATOM   1929  O   LYS A 134     -26.893 -20.338 -13.493  1.00  0.00              
ATOM   1930  CB  LYS A 134     -26.838 -17.484 -13.036  1.00  0.00              
ATOM   1931  CG  LYS A 134     -27.459 -16.110 -12.871  1.00  0.00              
ATOM   1932  CD  LYS A 134     -26.925 -15.139 -13.913  1.00  0.00              
ATOM   1933  CE  LYS A 134     -27.494 -13.737 -13.710  1.00  0.00              
ATOM   1934  NZ  LYS A 134     -27.000 -12.782 -14.743  1.00  0.00              
ATOM   1935  H   LYS A 134     -26.107 -17.596 -10.511  1.00  0.00              
ATOM   1936  HA  LYS A 134     -28.414 -18.616 -12.104  1.00  0.00              
ATOM   1937 1HB  LYS A 134     -25.756 -17.416 -12.921  1.00  0.00              
ATOM   1938 2HB  LYS A 134     -27.073 -17.878 -14.025  1.00  0.00              
ATOM   1939 1HG  LYS A 134     -28.540 -16.204 -12.978  1.00  0.00              
ATOM   1940 2HG  LYS A 134     -27.224 -15.741 -11.873  1.00  0.00              
ATOM   1941 1HD  LYS A 134     -25.838 -15.106 -13.832  1.00  0.00              
ATOM   1942 2HD  LYS A 134     -27.203 -15.503 -14.902  1.00  0.00              
ATOM   1943 1HE  LYS A 134     -28.580 -13.798 -13.760  1.00  0.00              
ATOM   1944 2HE  LYS A 134     -27.196 -13.388 -12.721  1.00  0.00              
ATOM   1945 1HZ  LYS A 134     -27.398 -11.868 -14.574  1.00  0.00              
ATOM   1946 2HZ  LYS A 134     -25.992 -12.724 -14.696  1.00  0.00              
ATOM   1947 3HZ  LYS A 134     -27.276 -13.104 -15.659  1.00  0.00              
ATOM   1948  N   ARG A 135     -26.138 -20.532 -11.394  1.00  0.00              
ATOM   1949  CA  ARG A 135     -25.499 -21.818 -11.637  1.00  0.00              
ATOM   1950  C   ARG A 135     -26.463 -22.903 -12.128  1.00  0.00              
ATOM   1951  O   ARG A 135     -27.480 -23.181 -11.493  1.00  0.00              
ATOM   1952  CB  ARG A 135     -24.802 -22.306 -10.367  1.00  0.00              
ATOM   1953  CG  ARG A 135     -24.071 -23.627 -10.539  1.00  0.00              
ATOM   1954  CD  ARG A 135     -23.647 -24.211  -9.207  1.00  0.00              
ATOM   1955  NE  ARG A 135     -22.571 -23.447  -8.574  1.00  0.00              
ATOM   1956  CZ  ARG A 135     -21.275 -23.586  -8.845  1.00  0.00              
ATOM   1957  NH1 ARG A 135     -20.860 -24.470  -9.748  1.00  0.00              
ATOM   1958  NH2 ARG A 135     -20.388 -22.840  -8.201  1.00  0.00              
ATOM   1959  H   ARG A 135     -26.102 -20.133 -10.466  1.00  0.00              
ATOM   1960  HA  ARG A 135     -24.761 -21.719 -12.434  1.00  0.00              
ATOM   1961 1HB  ARG A 135     -24.097 -21.529 -10.072  1.00  0.00              
ATOM   1962 2HB  ARG A 135     -25.570 -22.408  -9.601  1.00  0.00              
ATOM   1963 1HG  ARG A 135     -24.736 -24.328 -11.044  1.00  0.00              
ATOM   1964 2HG  ARG A 135     -23.188 -23.456 -11.156  1.00  0.00              
ATOM   1965 1HD  ARG A 135     -24.504 -24.219  -8.534  1.00  0.00              
ATOM   1966 2HD  ARG A 135     -23.299 -25.232  -9.363  1.00  0.00              
ATOM   1967  HE  ARG A 135     -22.622 -22.726  -7.867  1.00  0.00              
ATOM   1968 1HH1 ARG A 135     -21.533 -25.043 -10.235  1.00  0.00              
ATOM   1969 2HH1 ARG A 135     -19.874 -24.563  -9.942  1.00  0.00              
ATOM   1970 1HH2 ARG A 135     -20.700 -22.172  -7.510  1.00  0.00              
ATOM   1971 2HH2 ARG A 135     -19.405 -22.943  -8.403  1.00  0.00              
ATOM   1972  N   GLN A 136     -26.128 -23.510 -13.265  1.00  0.00              
ATOM   1973  CA  GLN A 136     -26.854 -24.670 -13.770  1.00  0.00              
ATOM   1974  C   GLN A 136     -26.004 -25.916 -13.528  1.00  0.00              
ATOM   1975  O   GLN A 136     -26.527 -27.001 -13.270  1.00  0.00              
ATOM   1976  CB  GLN A 136     -27.140 -24.524 -15.271  1.00  0.00              
ATOM   1977  CG  GLN A 136     -28.034 -23.345 -15.630  1.00  0.00              
ATOM   1978  CD  GLN A 136     -28.354 -23.273 -17.117  1.00  0.00              
ATOM   1979  OE1 GLN A 136     -27.984 -24.163 -17.891  1.00  0.00              
ATOM   1980  NE2 GLN A 136     -29.060 -22.221 -17.522  1.00  0.00              
ATOM   1981  H   GLN A 136     -25.344 -23.153 -13.792  1.00  0.00              
ATOM   1982  HA  GLN A 136     -27.788 -24.783 -13.221  1.00  0.00              
ATOM   1983 1HB  GLN A 136     -26.174 -24.418 -15.767  1.00  0.00              
ATOM   1984 2HB  GLN A 136     -27.612 -25.453 -15.593  1.00  0.00              
ATOM   1985 1HG  GLN A 136     -28.949 -23.112 -15.087  1.00  0.00              
ATOM   1986 2HG  GLN A 136     -27.278 -22.591 -15.404  1.00  0.00              
ATOM   1987 1HE2 GLN A 136     -29.299 -22.121 -18.488  1.00  0.00              
ATOM   1988 2HE2 GLN A 136     -29.353 -21.531 -16.861  1.00  0.00              
ATOM   1989  N   VAL A 137     -24.686 -25.748 -13.620  1.00  0.00              
ATOM   1990  CA  VAL A 137     -23.750 -26.864 -13.506  1.00  0.00              
ATOM   1991  C   VAL A 137     -23.230 -26.928 -12.076  1.00  0.00              
ATOM   1992  O   VAL A 137     -22.540 -26.017 -11.626  1.00  0.00              
ATOM   1993  CB  VAL A 137     -22.534 -26.691 -14.450  1.00  0.00              
ATOM   1994  CG1 VAL A 137     -21.594 -27.887 -14.301  1.00  0.00              
ATOM   1995  CG2 VAL A 137     -22.996 -26.551 -15.891  1.00  0.00              
ATOM   1996  H   VAL A 137     -24.325 -24.817 -13.774  1.00  0.00              
ATOM   1997  HA  VAL A 137     -24.244 -27.817 -13.696  1.00  0.00              
ATOM   1998  HB  VAL A 137     -22.015 -25.767 -14.192  1.00  0.00              
ATOM   1999 1HG1 VAL A 137     -20.739 -27.762 -14.966  1.00  0.00              
ATOM   2000 2HG1 VAL A 137     -21.246 -27.950 -13.271  1.00  0.00              
ATOM   2001 3HG1 VAL A 137     -22.125 -28.802 -14.561  1.00  0.00              
ATOM   2002 1HG2 VAL A 137     -22.131 -26.429 -16.542  1.00  0.00              
ATOM   2003 2HG2 VAL A 137     -23.548 -27.445 -16.183  1.00  0.00              
ATOM   2004 3HG2 VAL A 137     -23.644 -25.679 -15.982  1.00  0.00              
ATOM   2005  N   SER A 138     -23.551 -28.003 -11.360  1.00  0.00              
ATOM   2006  CA  SER A 138     -23.119 -28.108  -9.973  1.00  0.00              
ATOM   2007  C   SER A 138     -21.630 -28.412  -9.887  1.00  0.00              
ATOM   2008  O   SER A 138     -21.014 -28.846 -10.862  1.00  0.00              
ATOM   2009  CB  SER A 138     -23.903 -29.201  -9.241  1.00  0.00              
ATOM   2010  OG  SER A 138     -23.502 -30.494  -9.659  1.00  0.00              
ATOM   2011  H   SER A 138     -24.092 -28.753 -11.765  1.00  0.00              
ATOM   2012  HA  SER A 138     -23.355 -27.225  -9.378  1.00  0.00              
ATOM   2013 1HB  SER A 138     -23.727 -29.098  -8.170  1.00  0.00              
ATOM   2014 2HB  SER A 138     -24.964 -29.069  -9.448  1.00  0.00              
ATOM   2015  HG  SER A 138     -24.189 -31.128  -9.440  1.00  0.00              
ATOM   2016  N   VAL A 139     -21.064 -28.180  -8.711  1.00  0.00              
ATOM   2017  CA  VAL A 139     -19.661 -28.477  -8.459  1.00  0.00              
ATOM   2018  C   VAL A 139     -19.422 -29.982  -8.578  1.00  0.00              
ATOM   2019  O   VAL A 139     -18.411 -30.418  -9.132  1.00  0.00              
ATOM   2020  CB  VAL A 139     -19.244 -27.991  -7.043  1.00  0.00              
ATOM   2021  CG1 VAL A 139     -17.843 -28.472  -6.703  1.00  0.00              
ATOM   2022  CG2 VAL A 139     -19.309 -26.473  -6.983  1.00  0.00              
ATOM   2023  H   VAL A 139     -21.624 -27.784  -7.970  1.00  0.00              
ATOM   2024  HA  VAL A 139     -19.017 -28.015  -9.208  1.00  0.00              
ATOM   2025  HB  VAL A 139     -19.957 -28.375  -6.313  1.00  0.00              
ATOM   2026 1HG1 VAL A 139     -17.569 -28.122  -5.708  1.00  0.00              
ATOM   2027 2HG1 VAL A 139     -17.817 -29.561  -6.724  1.00  0.00              
ATOM   2028 3HG1 VAL A 139     -17.136 -28.078  -7.433  1.00  0.00              
ATOM   2029 1HG2 VAL A 139     -19.017 -26.135  -5.990  1.00  0.00              
ATOM   2030 2HG2 VAL A 139     -18.629 -26.051  -7.725  1.00  0.00              
ATOM   2031 3HG2 VAL A 139     -20.326 -26.143  -7.194  1.00  0.00              
ATOM   2032  N   GLU A 140     -20.360 -30.777  -8.067  1.00  0.00              
ATOM   2033  CA  GLU A 140     -20.218 -32.229  -8.115  1.00  0.00              
ATOM   2034  C   GLU A 140     -20.202 -32.752  -9.544  1.00  0.00              
ATOM   2035  O   GLU A 140     -19.413 -33.638  -9.864  1.00  0.00              
ATOM   2036  CB  GLU A 140     -21.345 -32.900  -7.328  1.00  0.00              
ATOM   2037  CG  GLU A 140     -21.256 -32.714  -5.820  1.00  0.00              
ATOM   2038  CD  GLU A 140     -22.461 -33.288  -5.127  1.00  0.00              
ATOM   2039  OE1 GLU A 140     -23.353 -33.739  -5.803  1.00  0.00              
ATOM   2040  OE2 GLU A 140     -22.441 -33.378  -3.922  1.00  0.00              
ATOM   2041  H   GLU A 140     -21.183 -30.377  -7.638  1.00  0.00              
ATOM   2042  HA  GLU A 140     -19.264 -32.522  -7.676  1.00  0.00              
ATOM   2043 1HB  GLU A 140     -22.282 -32.477  -7.690  1.00  0.00              
ATOM   2044 2HB  GLU A 140     -21.311 -33.963  -7.565  1.00  0.00              
ATOM   2045 1HG  GLU A 140     -20.352 -33.137  -5.383  1.00  0.00              
ATOM   2046 2HG  GLU A 140     -21.247 -31.632  -5.695  1.00  0.00              
ATOM   2047  N   GLU A 141     -21.076 -32.213 -10.394  1.00  0.00              
ATOM   2048  CA  GLU A 141     -21.129 -32.626 -11.801  1.00  0.00              
ATOM   2049  C   GLU A 141     -19.737 -32.528 -12.414  1.00  0.00              
ATOM   2050  O   GLU A 141     -19.186 -33.513 -12.916  1.00  0.00              
ATOM   2051  CB  GLU A 141     -22.035 -31.712 -12.628  1.00  0.00              
ATOM   2052  CG  GLU A 141     -23.511 -31.964 -12.555  1.00  0.00              
ATOM   2053  CD  GLU A 141     -24.289 -30.891 -13.295  1.00  0.00              
ATOM   2054  OE1 GLU A 141     -24.114 -30.788 -14.527  1.00  0.00              
ATOM   2055  OE2 GLU A 141     -25.065 -30.146 -12.657  1.00  0.00              
ATOM   2056  H   GLU A 141     -21.716 -31.505 -10.064  1.00  0.00              
ATOM   2057  HA  GLU A 141     -21.447 -33.667 -11.869  1.00  0.00              
ATOM   2058 1HB  GLU A 141     -21.850 -30.691 -12.292  1.00  0.00              
ATOM   2059 2HB  GLU A 141     -21.726 -31.813 -13.669  1.00  0.00              
ATOM   2060 1HG  GLU A 141     -23.801 -32.946 -12.929  1.00  0.00              
ATOM   2061 2HG  GLU A 141     -23.729 -31.903 -11.490  1.00  0.00              
ATOM   2062  N   ALA A 142     -19.190 -31.314 -12.374  1.00  0.00              
ATOM   2063  CA  ALA A 142     -17.922 -30.997 -13.022  1.00  0.00              
ATOM   2064  C   ALA A 142     -16.738 -31.723 -12.405  1.00  0.00              
ATOM   2065  O   ALA A 142     -15.806 -32.092 -13.117  1.00  0.00              
ATOM   2066  CB  ALA A 142     -17.689 -29.486 -13.000  1.00  0.00              
ATOM   2067  H   ALA A 142     -19.681 -30.588 -11.873  1.00  0.00              
ATOM   2068  HA  ALA A 142     -17.970 -31.322 -14.061  1.00  0.00              
ATOM   2069 1HB  ALA A 142     -16.741 -29.258 -13.486  1.00  0.00              
ATOM   2070 2HB  ALA A 142     -18.498 -28.984 -13.532  1.00  0.00              
ATOM   2071 3HB  ALA A 142     -17.661 -29.137 -11.969  1.00  0.00              
ATOM   2072  N   LYS A 143     -16.762 -31.928 -11.088  1.00  0.00              
ATOM   2073  CA  LYS A 143     -15.659 -32.617 -10.412  1.00  0.00              
ATOM   2074  C   LYS A 143     -15.710 -34.106 -10.717  1.00  0.00              
ATOM   2075  O   LYS A 143     -14.677 -34.780 -10.767  1.00  0.00              
ATOM   2076  CB  LYS A 143     -15.735 -32.429  -8.895  1.00  0.00              
ATOM   2077  CG  LYS A 143     -15.267 -31.083  -8.378  1.00  0.00              
ATOM   2078  CD  LYS A 143     -15.250 -31.064  -6.852  1.00  0.00              
ATOM   2079  CE  LYS A 143     -14.571 -29.806  -6.308  1.00  0.00              
ATOM   2080  NZ  LYS A 143     -14.607 -29.748  -4.815  1.00  0.00              
ATOM   2081  H   LYS A 143     -17.548 -31.606 -10.542  1.00  0.00              
ATOM   2082  HA  LYS A 143     -14.705 -32.241 -10.785  1.00  0.00              
ATOM   2083 1HB  LYS A 143     -16.776 -32.574  -8.606  1.00  0.00              
ATOM   2084 2HB  LYS A 143     -15.121 -33.210  -8.444  1.00  0.00              
ATOM   2085 1HG  LYS A 143     -14.263 -30.895  -8.761  1.00  0.00              
ATOM   2086 2HG  LYS A 143     -15.945 -30.315  -8.749  1.00  0.00              
ATOM   2087 1HD  LYS A 143     -16.279 -31.102  -6.492  1.00  0.00              
ATOM   2088 2HD  LYS A 143     -14.710 -31.944  -6.499  1.00  0.00              
ATOM   2089 1HE  LYS A 143     -13.536 -29.804  -6.645  1.00  0.00              
ATOM   2090 2HE  LYS A 143     -15.087 -28.937  -6.716  1.00  0.00              
ATOM   2091 1HZ  LYS A 143     -14.150 -28.904  -4.501  1.00  0.00              
ATOM   2092 2HZ  LYS A 143     -15.567 -29.748  -4.500  1.00  0.00              
ATOM   2093 3HZ  LYS A 143     -14.127 -30.551  -4.435  1.00  0.00              
ATOM   2094  N   ASN A 144     -16.922 -34.618 -10.900  1.00  0.00              
ATOM   2095  CA  ASN A 144     -17.086 -36.011 -11.278  1.00  0.00              
ATOM   2096  C   ASN A 144     -16.634 -36.249 -12.703  1.00  0.00              
ATOM   2097  O   ASN A 144     -16.009 -37.270 -13.003  1.00  0.00              
ATOM   2098  CB  ASN A 144     -18.522 -36.470 -11.102  1.00  0.00              
ATOM   2099  CG  ASN A 144     -18.917 -36.685  -9.668  1.00  0.00              
ATOM   2100  OD1 ASN A 144     -18.067 -36.874  -8.790  1.00  0.00              
ATOM   2101  ND2 ASN A 144     -20.205 -36.738  -9.438  1.00  0.00              
ATOM   2102  H   ASN A 144     -17.742 -34.041 -10.777  1.00  0.00              
ATOM   2103  HA  ASN A 144     -16.460 -36.642 -10.645  1.00  0.00              
ATOM   2104 1HB  ASN A 144     -19.337 -35.968 -11.626  1.00  0.00              
ATOM   2105 2HB  ASN A 144     -18.336 -37.439 -11.564  1.00  0.00              
ATOM   2106 1HD2 ASN A 144     -20.541 -36.878  -8.506  1.00  0.00              
ATOM   2107 2HD2 ASN A 144     -20.852 -36.638 -10.194  1.00  0.00              
ATOM   2108  N   ARG A 145     -16.930 -35.301 -13.584  1.00  0.00              
ATOM   2109  CA  ARG A 145     -16.457 -35.412 -14.956  1.00  0.00              
ATOM   2110  C   ARG A 145     -14.933 -35.363 -14.990  1.00  0.00              
ATOM   2111  O   ARG A 145     -14.294 -36.168 -15.657  1.00  0.00              
ATOM   2112  CB  ARG A 145     -17.018 -34.280 -15.821  1.00  0.00              
ATOM   2113  CG  ARG A 145     -16.630 -34.433 -17.279  1.00  0.00              
ATOM   2114  CD  ARG A 145     -17.443 -33.552 -18.204  1.00  0.00              
ATOM   2115  NE  ARG A 145     -18.843 -33.966 -18.299  1.00  0.00              
ATOM   2116  CZ  ARG A 145     -19.698 -33.483 -19.197  1.00  0.00              
ATOM   2117  NH1 ARG A 145     -19.294 -32.574 -20.080  1.00  0.00              
ATOM   2118  NH2 ARG A 145     -20.960 -33.898 -19.208  1.00  0.00              
ATOM   2119  H   ARG A 145     -17.481 -34.497 -13.316  1.00  0.00              
ATOM   2120  HA  ARG A 145     -16.758 -36.373 -15.374  1.00  0.00              
ATOM   2121 1HB  ARG A 145     -18.101 -34.300 -15.707  1.00  0.00              
ATOM   2122 2HB  ARG A 145     -16.628 -33.346 -15.416  1.00  0.00              
ATOM   2123 1HG  ARG A 145     -15.577 -34.172 -17.387  1.00  0.00              
ATOM   2124 2HG  ARG A 145     -16.777 -35.474 -17.569  1.00  0.00              
ATOM   2125 1HD  ARG A 145     -17.415 -32.528 -17.833  1.00  0.00              
ATOM   2126 2HD  ARG A 145     -17.007 -33.587 -19.201  1.00  0.00              
ATOM   2127  HE  ARG A 145     -19.356 -34.638 -17.744  1.00  0.00              
ATOM   2128 1HH1 ARG A 145     -18.336 -32.253 -20.067  1.00  0.00              
ATOM   2129 2HH1 ARG A 145     -19.946 -32.209 -20.759  1.00  0.00              
ATOM   2130 1HH2 ARG A 145     -21.268 -34.582 -18.532  1.00  0.00              
ATOM   2131 2HH2 ARG A 145     -21.604 -33.526 -19.891  1.00  0.00              
ATOM   2132  N   ALA A 146     -14.355 -34.413 -14.263  1.00  0.00              
ATOM   2133  CA  ALA A 146     -12.900 -34.307 -14.173  1.00  0.00              
ATOM   2134  C   ALA A 146     -12.282 -35.510 -13.477  1.00  0.00              
ATOM   2135  O   ALA A 146     -11.166 -35.918 -13.804  1.00  0.00              
ATOM   2136  CB  ALA A 146     -12.507 -33.024 -13.442  1.00  0.00              
ATOM   2137  H   ALA A 146     -14.928 -33.750 -13.762  1.00  0.00              
ATOM   2138  HA  ALA A 146     -12.488 -34.280 -15.182  1.00  0.00              
ATOM   2139 1HB  ALA A 146     -11.421 -32.958 -13.382  1.00  0.00              
ATOM   2140 2HB  ALA A 146     -12.894 -32.162 -13.985  1.00  0.00              
ATOM   2141 3HB  ALA A 146     -12.925 -33.036 -12.436  1.00  0.00              
ATOM   2142  N   GLU A 147     -12.998 -36.071 -12.507  1.00  0.00              
ATOM   2143  CA  GLU A 147     -12.510 -37.259 -11.821  1.00  0.00              
ATOM   2144  C   GLU A 147     -12.369 -38.428 -12.790  1.00  0.00              
ATOM   2145  O   GLU A 147     -11.341 -39.105 -12.804  1.00  0.00              
ATOM   2146  CB  GLU A 147     -13.446 -37.635 -10.670  1.00  0.00              
ATOM   2147  CG  GLU A 147     -13.013 -38.865  -9.885  1.00  0.00              
ATOM   2148  CD  GLU A 147     -13.963 -39.153  -8.755  1.00  0.00              
ATOM   2149  OE1 GLU A 147     -14.905 -38.416  -8.594  1.00  0.00              
ATOM   2150  OE2 GLU A 147     -13.811 -40.173  -8.124  1.00  0.00              
ATOM   2151  H   GLU A 147     -13.888 -35.678 -12.238  1.00  0.00              
ATOM   2152  HA  GLU A 147     -11.516 -37.069 -11.414  1.00  0.00              
ATOM   2153 1HB  GLU A 147     -13.490 -36.775 -10.002  1.00  0.00              
ATOM   2154 2HB  GLU A 147     -14.431 -37.810 -11.104  1.00  0.00              
ATOM   2155 1HG  GLU A 147     -12.902 -39.756 -10.501  1.00  0.00              
ATOM   2156 2HG  GLU A 147     -12.043 -38.581  -9.479  1.00  0.00              
ATOM   2157  N   GLN A 148     -13.385 -38.661 -13.612  1.00  0.00              
ATOM   2158  CA  GLN A 148     -13.296 -39.752 -14.574  1.00  0.00              
ATOM   2159  C   GLN A 148     -12.227 -39.469 -15.630  1.00  0.00              
ATOM   2160  O   GLN A 148     -11.669 -40.395 -16.227  1.00  0.00              
ATOM   2161  CB  GLN A 148     -14.650 -39.978 -15.252  1.00  0.00              
ATOM   2162  CG  GLN A 148     -15.717 -40.552 -14.336  1.00  0.00              
ATOM   2163  CD  GLN A 148     -17.053 -40.716 -15.035  1.00  0.00              
ATOM   2164  OE1 GLN A 148     -17.184 -40.431 -16.228  1.00  0.00              
ATOM   2165  NE2 GLN A 148     -18.055 -41.175 -14.294  1.00  0.00              
ATOM   2166  H   GLN A 148     -14.222 -38.096 -13.586  1.00  0.00              
ATOM   2167  HA  GLN A 148     -12.993 -40.666 -14.063  1.00  0.00              
ATOM   2168 1HB  GLN A 148     -14.974 -39.011 -15.637  1.00  0.00              
ATOM   2169 2HB  GLN A 148     -14.475 -40.659 -16.085  1.00  0.00              
ATOM   2170 1HG  GLN A 148     -15.552 -41.434 -13.718  1.00  0.00              
ATOM   2171 2HG  GLN A 148     -15.768 -39.668 -13.698  1.00  0.00              
ATOM   2172 1HE2 GLN A 148     -18.960 -41.304 -14.700  1.00  0.00              
ATOM   2173 2HE2 GLN A 148     -17.906 -41.392 -13.329  1.00  0.00              
ATOM   2174  N   TRP A 149     -11.934 -38.187 -15.846  1.00  0.00              
ATOM   2175  CA  TRP A 149     -10.894 -37.790 -16.793  1.00  0.00              
ATOM   2176  C   TRP A 149      -9.533 -37.834 -16.118  1.00  0.00              
ATOM   2177  O   TRP A 149      -8.499 -37.848 -16.785  1.00  0.00              
ATOM   2178  CB  TRP A 149     -11.135 -36.369 -17.305  1.00  0.00              
ATOM   2179  CG  TRP A 149     -12.312 -36.226 -18.202  1.00  0.00              
ATOM   2180  CD1 TRP A 149     -13.053 -37.230 -18.754  1.00  0.00              
ATOM   2181  CD2 TRP A 149     -12.860 -35.004 -18.696  1.00  0.00              
ATOM   2182  NE1 TRP A 149     -14.029 -36.707 -19.563  1.00  0.00              
ATOM   2183  CE2 TRP A 149     -13.933 -35.342 -19.548  1.00  0.00              
ATOM   2184  CE3 TRP A 149     -12.548 -33.654 -18.508  1.00  0.00              
ATOM   2185  CZ2 TRP A 149     -14.699 -34.376 -20.209  1.00  0.00              
ATOM   2186  CZ3 TRP A 149     -13.305 -32.697 -19.161  1.00  0.00              
ATOM   2187  CH2 TRP A 149     -14.370 -33.061 -20.002  1.00  0.00              
ATOM   2188  H   TRP A 149     -12.443 -37.473 -15.346  1.00  0.00              
ATOM   2189  HA  TRP A 149     -10.868 -38.490 -17.628  1.00  0.00              
ATOM   2190 1HB  TRP A 149     -11.308 -35.691 -16.469  1.00  0.00              
ATOM   2191 2HB  TRP A 149     -10.274 -36.026 -17.878  1.00  0.00              
ATOM   2192  HD1 TRP A 149     -12.779 -38.249 -18.487  1.00  0.00              
ATOM   2193  HE1 TRP A 149     -14.708 -37.241 -20.087  1.00  0.00              
ATOM   2194  HE3 TRP A 149     -11.734 -33.319 -17.866  1.00  0.00              
ATOM   2195  HZ2 TRP A 149     -15.517 -34.703 -20.851  1.00  0.00              
ATOM   2196  HZ3 TRP A 149     -13.053 -31.647 -19.005  1.00  0.00              
ATOM   2197  HH2 TRP A 149     -14.945 -32.281 -20.500  1.00  0.00              
ATOM   2198  N   ASN A 150      -9.547 -37.848 -14.790  1.00  0.00              
ATOM   2199  CA  ASN A 150      -8.328 -37.800 -13.998  1.00  0.00              
ATOM   2200  C   ASN A 150      -7.569 -36.490 -14.206  1.00  0.00              
ATOM   2201  O   ASN A 150      -6.344 -36.483 -14.351  1.00  0.00              
ATOM   2202  CB  ASN A 150      -7.427 -38.982 -14.307  1.00  0.00              
ATOM   2203  CG  ASN A 150      -6.410 -39.264 -13.237  1.00  0.00              
ATOM   2204  OD1 ASN A 150      -6.622 -38.965 -12.056  1.00  0.00              
ATOM   2205  ND2 ASN A 150      -5.274 -39.763 -13.654  1.00  0.00              
ATOM   2206  H   ASN A 150     -10.439 -37.893 -14.318  1.00  0.00              
ATOM   2207  HA  ASN A 150      -8.575 -37.840 -12.936  1.00  0.00              
ATOM   2208 1HB  ASN A 150      -7.846 -39.926 -14.660  1.00  0.00              
ATOM   2209 2HB  ASN A 150      -6.934 -38.472 -15.134  1.00  0.00              
ATOM   2210 1HD2 ASN A 150      -4.551 -39.976 -12.997  1.00  0.00              
ATOM   2211 2HD2 ASN A 150      -5.130 -39.932 -14.629  1.00  0.00              
ATOM   2212  N   VAL A 151      -8.312 -35.388 -14.227  1.00  0.00              
ATOM   2213  CA  VAL A 151      -7.733 -34.058 -14.402  1.00  0.00              
ATOM   2214  C   VAL A 151      -8.239 -33.154 -13.278  1.00  0.00              
ATOM   2215  O   VAL A 151      -9.153 -33.526 -12.538  1.00  0.00              
ATOM   2216  CB  VAL A 151      -8.128 -33.409 -15.767  1.00  0.00              
ATOM   2217  CG1 VAL A 151      -7.647 -34.273 -16.916  1.00  0.00              
ATOM   2218  CG2 VAL A 151      -9.621 -33.187 -15.832  1.00  0.00              
ATOM   2219  H   VAL A 151      -9.312 -35.478 -14.117  1.00  0.00              
ATOM   2220  HA  VAL A 151      -6.646 -34.084 -14.314  1.00  0.00              
ATOM   2221  HB  VAL A 151      -7.657 -32.430 -15.843  1.00  0.00              
ATOM   2222 1HG1 VAL A 151      -7.928 -33.811 -17.862  1.00  0.00              
ATOM   2223 2HG1 VAL A 151      -6.563 -34.371 -16.868  1.00  0.00              
ATOM   2224 3HG1 VAL A 151      -8.105 -35.260 -16.845  1.00  0.00              
ATOM   2225 1HG2 VAL A 151      -9.880 -32.733 -16.789  1.00  0.00              
ATOM   2226 2HG2 VAL A 151     -10.135 -34.143 -15.732  1.00  0.00              
ATOM   2227 3HG2 VAL A 151      -9.926 -32.524 -15.023  1.00  0.00              
ATOM   2228  N   ASN A 152      -7.650 -31.970 -13.146  1.00  0.00              
ATOM   2229  CA  ASN A 152      -8.068 -31.056 -12.099  1.00  0.00              
ATOM   2230  C   ASN A 152      -9.199 -30.178 -12.572  1.00  0.00              
ATOM   2231  O   ASN A 152      -9.367 -29.949 -13.764  1.00  0.00              
ATOM   2232  CB  ASN A 152      -6.914 -30.202 -11.607  1.00  0.00              
ATOM   2233  CG  ASN A 152      -5.874 -30.973 -10.842  1.00  0.00              
ATOM   2234  OD1 ASN A 152      -6.161 -32.017 -10.245  1.00  0.00              
ATOM   2235  ND2 ASN A 152      -4.689 -30.422 -10.788  1.00  0.00              
ATOM   2236  H   ASN A 152      -6.907 -31.694 -13.772  1.00  0.00              
ATOM   2237  HA  ASN A 152      -8.445 -31.620 -11.244  1.00  0.00              
ATOM   2238 1HB  ASN A 152      -6.417 -29.497 -12.274  1.00  0.00              
ATOM   2239 2HB  ASN A 152      -7.537 -29.655 -10.900  1.00  0.00              
ATOM   2240 1HD2 ASN A 152      -3.947 -30.879 -10.295  1.00  0.00              
ATOM   2241 2HD2 ASN A 152      -4.524 -29.545 -11.238  1.00  0.00              
ATOM   2242  N   TYR A 153      -9.994 -29.719 -11.618  1.00  0.00              
ATOM   2243  CA  TYR A 153     -11.117 -28.839 -11.879  1.00  0.00              
ATOM   2244  C   TYR A 153     -11.031 -27.634 -10.955  1.00  0.00              
ATOM   2245  O   TYR A 153     -10.831 -27.780  -9.744  1.00  0.00              
ATOM   2246  CB  TYR A 153     -12.438 -29.550 -11.606  1.00  0.00              
ATOM   2247  CG  TYR A 153     -13.627 -28.624 -11.700  1.00  0.00              
ATOM   2248  CD1 TYR A 153     -14.452 -28.397 -10.599  1.00  0.00              
ATOM   2249  CD2 TYR A 153     -13.941 -27.987 -12.900  1.00  0.00              
ATOM   2250  CE1 TYR A 153     -15.568 -27.561 -10.694  1.00  0.00              
ATOM   2251  CE2 TYR A 153     -15.046 -27.152 -13.005  1.00  0.00              
ATOM   2252  CZ  TYR A 153     -15.857 -26.946 -11.900  1.00  0.00              
ATOM   2253  OH  TYR A 153     -16.970 -26.147 -12.017  1.00  0.00              
ATOM   2254  H   TYR A 153      -9.801 -30.000 -10.668  1.00  0.00              
ATOM   2255  HA  TYR A 153     -11.072 -28.476 -12.906  1.00  0.00              
ATOM   2256 1HB  TYR A 153     -12.530 -30.353 -12.339  1.00  0.00              
ATOM   2257 2HB  TYR A 153     -12.373 -29.976 -10.605  1.00  0.00              
ATOM   2258  HD1 TYR A 153     -14.214 -28.887  -9.654  1.00  0.00              
ATOM   2259  HD2 TYR A 153     -13.302 -28.155 -13.768  1.00  0.00              
ATOM   2260  HE1 TYR A 153     -16.205 -27.391  -9.826  1.00  0.00              
ATOM   2261  HE2 TYR A 153     -15.271 -26.663 -13.953  1.00  0.00              
ATOM   2262  HH  TYR A 153     -17.464 -26.068 -11.197  1.00  0.00              
ATOM   2263  N   VAL A 154     -11.200 -26.445 -11.519  1.00  0.00              
ATOM   2264  CA  VAL A 154     -11.167 -25.232 -10.722  1.00  0.00              
ATOM   2265  C   VAL A 154     -12.186 -24.255 -11.252  1.00  0.00              
ATOM   2266  O   VAL A 154     -12.463 -24.234 -12.449  1.00  0.00              
ATOM   2267  CB  VAL A 154      -9.768 -24.576 -10.758  1.00  0.00              
ATOM   2268  CG1 VAL A 154      -9.412 -24.254 -12.179  1.00  0.00              
ATOM   2269  CG2 VAL A 154      -9.752 -23.295  -9.898  1.00  0.00              
ATOM   2270  H   VAL A 154     -11.355 -26.376 -12.515  1.00  0.00              
ATOM   2271  HA  VAL A 154     -11.448 -25.430  -9.687  1.00  0.00              
ATOM   2272  HB  VAL A 154      -9.044 -25.262 -10.319  1.00  0.00              
ATOM   2273 1HG1 VAL A 154      -8.426 -23.791 -12.211  1.00  0.00              
ATOM   2274 2HG1 VAL A 154      -9.401 -25.171 -12.768  1.00  0.00              
ATOM   2275 3HG1 VAL A 154     -10.149 -23.565 -12.591  1.00  0.00              
ATOM   2276 1HG2 VAL A 154      -8.759 -22.845  -9.933  1.00  0.00              
ATOM   2277 2HG2 VAL A 154     -10.485 -22.589 -10.286  1.00  0.00              
ATOM   2278 3HG2 VAL A 154     -10.000 -23.547  -8.867  1.00  0.00              
ATOM   2279  N   GLU A 155     -12.771 -23.471 -10.355  1.00  0.00              
ATOM   2280  CA  GLU A 155     -13.796 -22.521 -10.756  1.00  0.00              
ATOM   2281  C   GLU A 155     -13.179 -21.149 -10.617  1.00  0.00              
ATOM   2282  O   GLU A 155     -12.441 -20.885  -9.676  1.00  0.00              
ATOM   2283  CB  GLU A 155     -15.047 -22.631  -9.883  1.00  0.00              
ATOM   2284  CG  GLU A 155     -15.829 -23.912 -10.107  1.00  0.00              
ATOM   2285  CD  GLU A 155     -17.218 -23.883  -9.483  1.00  0.00              
ATOM   2286  OE1 GLU A 155     -17.526 -22.938  -8.722  1.00  0.00              
ATOM   2287  OE2 GLU A 155     -17.994 -24.821  -9.752  1.00  0.00              
ATOM   2288  H   GLU A 155     -12.507 -23.528  -9.381  1.00  0.00              
ATOM   2289  HA  GLU A 155     -14.075 -22.695 -11.796  1.00  0.00              
ATOM   2290 1HB  GLU A 155     -14.717 -22.574  -8.846  1.00  0.00              
ATOM   2291 2HB  GLU A 155     -15.673 -21.769 -10.114  1.00  0.00              
ATOM   2292 1HG  GLU A 155     -15.932 -24.179 -11.159  1.00  0.00              
ATOM   2293 2HG  GLU A 155     -15.233 -24.668  -9.598  1.00  0.00              
ATOM   2294  N   THR A 156     -13.481 -20.282 -11.568  1.00  0.00              
ATOM   2295  CA  THR A 156     -12.921 -18.949 -11.570  1.00  0.00              
ATOM   2296  C   THR A 156     -13.983 -17.905 -11.807  1.00  0.00              
ATOM   2297  O   THR A 156     -15.137 -18.215 -12.106  1.00  0.00              
ATOM   2298  CB  THR A 156     -11.905 -18.783 -12.725  1.00  0.00              
ATOM   2299  OG1 THR A 156     -12.611 -18.795 -13.979  1.00  0.00              
ATOM   2300  CG2 THR A 156     -10.885 -19.915 -12.721  1.00  0.00              
ATOM   2301  H   THR A 156     -14.114 -20.552 -12.307  1.00  0.00              
ATOM   2302  HA  THR A 156     -12.489 -18.729 -10.594  1.00  0.00              
ATOM   2303  HB  THR A 156     -11.386 -17.833 -12.607  1.00  0.00              
ATOM   2304  HG1 THR A 156     -13.242 -18.072 -13.998  1.00  0.00              
ATOM   2305 1HG2 THR A 156     -10.183 -19.774 -13.543  1.00  0.00              
ATOM   2306 2HG2 THR A 156     -10.344 -19.913 -11.775  1.00  0.00              
ATOM   2307 3HG2 THR A 156     -11.400 -20.867 -12.843  1.00  0.00              
ATOM   2308  N   SER A 157     -13.571 -16.656 -11.656  1.00  0.00              
ATOM   2309  CA  SER A 157     -14.424 -15.531 -11.964  1.00  0.00              
ATOM   2310  C   SER A 157     -13.530 -14.472 -12.588  1.00  0.00              
ATOM   2311  O   SER A 157     -12.682 -13.891 -11.916  1.00  0.00              
ATOM   2312  CB  SER A 157     -15.092 -14.936 -10.731  1.00  0.00              
ATOM   2313  OG  SER A 157     -15.770 -13.745 -11.109  1.00  0.00              
ATOM   2314  H   SER A 157     -12.635 -16.485 -11.315  1.00  0.00              
ATOM   2315  HA  SER A 157     -15.279 -15.794 -12.588  1.00  0.00              
ATOM   2316 1HB  SER A 157     -15.794 -15.666 -10.329  1.00  0.00              
ATOM   2317 2HB  SER A 157     -14.326 -14.722  -9.986  1.00  0.00              
ATOM   2318  HG  SER A 157     -16.612 -13.970 -11.513  1.00  0.00              
ATOM   2319  N   ALA A 158     -13.695 -14.241 -13.883  1.00  0.00              
ATOM   2320  CA  ALA A 158     -12.912 -13.210 -14.548  1.00  0.00              
ATOM   2321  C   ALA A 158     -13.386 -11.837 -14.042  1.00  0.00              
ATOM   2322  O   ALA A 158     -12.610 -10.886 -13.946  1.00  0.00              
ATOM   2323  CB  ALA A 158     -13.103 -13.322 -16.064  1.00  0.00              
ATOM   2324  H   ALA A 158     -14.363 -14.774 -14.420  1.00  0.00              
ATOM   2325  HA  ALA A 158     -11.863 -13.342 -14.282  1.00  0.00              
ATOM   2326 1HB  ALA A 158     -12.516 -12.549 -16.560  1.00  0.00              
ATOM   2327 2HB  ALA A 158     -12.770 -14.303 -16.401  1.00  0.00              
ATOM   2328 3HB  ALA A 158     -14.156 -13.190 -16.308  1.00  0.00              
ATOM   2329  N   LYS A 159     -14.674 -11.742 -13.722  1.00  0.00              
ATOM   2330  CA  LYS A 159     -15.261 -10.491 -13.240  1.00  0.00              
ATOM   2331  C   LYS A 159     -14.733 -10.026 -11.879  1.00  0.00              
ATOM   2332  O   LYS A 159     -14.357  -8.866 -11.723  1.00  0.00              
ATOM   2333  CB  LYS A 159     -16.786 -10.622 -13.177  1.00  0.00              
ATOM   2334  CG  LYS A 159     -17.509  -9.335 -12.796  1.00  0.00              
ATOM   2335  CD  LYS A 159     -19.023  -9.469 -12.919  1.00  0.00              
ATOM   2336  CE  LYS A 159     -19.712  -8.154 -12.561  1.00  0.00              
ATOM   2337  NZ  LYS A 159     -21.195  -8.231 -12.652  1.00  0.00              
ATOM   2338  H   LYS A 159     -15.262 -12.558 -13.814  1.00  0.00              
ATOM   2339  HA  LYS A 159     -15.009  -9.678 -13.922  1.00  0.00              
ATOM   2340 1HB  LYS A 159     -17.120 -10.949 -14.162  1.00  0.00              
ATOM   2341 2HB  LYS A 159     -17.011 -11.396 -12.443  1.00  0.00              
ATOM   2342 1HG  LYS A 159     -17.255  -9.089 -11.764  1.00  0.00              
ATOM   2343 2HG  LYS A 159     -17.166  -8.538 -13.454  1.00  0.00              
ATOM   2344 1HD  LYS A 159     -19.265  -9.746 -13.946  1.00  0.00              
ATOM   2345 2HD  LYS A 159     -19.359 -10.256 -12.243  1.00  0.00              
ATOM   2346 1HE  LYS A 159     -19.433  -7.888 -11.543  1.00  0.00              
ATOM   2347 2HE  LYS A 159     -19.356  -7.385 -13.247  1.00  0.00              
ATOM   2348 1HZ  LYS A 159     -21.595  -7.337 -12.407  1.00  0.00              
ATOM   2349 2HZ  LYS A 159     -21.463  -8.472 -13.596  1.00  0.00              
ATOM   2350 3HZ  LYS A 159     -21.535  -8.939 -12.015  1.00  0.00              
ATOM   2351  N   THR A 160     -14.704 -10.922 -10.898  1.00  0.00              
ATOM   2352  CA  THR A 160     -14.174 -10.580  -9.572  1.00  0.00              
ATOM   2353  C   THR A 160     -12.738 -11.050  -9.339  1.00  0.00              
ATOM   2354  O   THR A 160     -12.228 -10.951  -8.229  1.00  0.00              
ATOM   2355  CB  THR A 160     -15.061 -11.169  -8.459  1.00  0.00              
ATOM   2356  OG1 THR A 160     -15.079 -12.598  -8.565  1.00  0.00              
ATOM   2357  CG2 THR A 160     -16.482 -10.638  -8.572  1.00  0.00              
ATOM   2358  H   THR A 160     -15.051 -11.855 -11.064  1.00  0.00              
ATOM   2359  HA  THR A 160     -14.133  -9.496  -9.459  1.00  0.00              
ATOM   2360  HB  THR A 160     -14.646 -10.891  -7.490  1.00  0.00              
ATOM   2361  HG1 THR A 160     -15.432 -12.851  -9.422  1.00  0.00              
ATOM   2362 1HG2 THR A 160     -17.093 -11.064  -7.777  1.00  0.00              
ATOM   2363 2HG2 THR A 160     -16.472  -9.552  -8.480  1.00  0.00              
ATOM   2364 3HG2 THR A 160     -16.897 -10.916  -9.540  1.00  0.00              
ATOM   2365  N   ARG A 161     -12.104 -11.564 -10.392  1.00  0.00              
ATOM   2366  CA  ARG A 161     -10.683 -11.931 -10.380  1.00  0.00              
ATOM   2367  C   ARG A 161     -10.342 -13.139  -9.522  1.00  0.00              
ATOM   2368  O   ARG A 161      -9.174 -13.367  -9.208  1.00  0.00              
ATOM   2369  CB  ARG A 161      -9.811 -10.746  -9.993  1.00  0.00              
ATOM   2370  CG  ARG A 161     -10.044  -9.486 -10.811  1.00  0.00              
ATOM   2371  CD  ARG A 161      -9.101  -8.378 -10.511  1.00  0.00              
ATOM   2372  NE  ARG A 161      -9.024  -8.016  -9.105  1.00  0.00              
ATOM   2373  CZ  ARG A 161      -9.845  -7.140  -8.494  1.00  0.00              
ATOM   2374  NH1 ARG A 161     -10.780  -6.506  -9.166  1.00  0.00              
ATOM   2375  NH2 ARG A 161      -9.670  -6.916  -7.203  1.00  0.00              
ATOM   2376  H   ARG A 161     -12.642 -11.703 -11.236  1.00  0.00              
ATOM   2377  HA  ARG A 161     -10.367 -12.216 -11.384  1.00  0.00              
ATOM   2378 1HB  ARG A 161     -10.009 -10.535  -8.943  1.00  0.00              
ATOM   2379 2HB  ARG A 161      -8.774 -11.063 -10.110  1.00  0.00              
ATOM   2380 1HG  ARG A 161      -9.944  -9.734 -11.868  1.00  0.00              
ATOM   2381 2HG  ARG A 161     -11.056  -9.128 -10.615  1.00  0.00              
ATOM   2382 1HD  ARG A 161      -8.100  -8.670 -10.828  1.00  0.00              
ATOM   2383 2HD  ARG A 161      -9.412  -7.490 -11.060  1.00  0.00              
ATOM   2384  HE  ARG A 161      -8.384  -8.338  -8.391  1.00  0.00              
ATOM   2385 1HH1 ARG A 161     -10.889  -6.675 -10.156  1.00  0.00              
ATOM   2386 2HH1 ARG A 161     -11.385  -5.853  -8.690  1.00  0.00              
ATOM   2387 1HH2 ARG A 161      -8.934  -7.398  -6.705  1.00  0.00              
ATOM   2388 2HH2 ARG A 161     -10.270  -6.264  -6.721  1.00  0.00              
ATOM   2389  N   ALA A 162     -11.359 -13.920  -9.163  1.00  0.00              
ATOM   2390  CA  ALA A 162     -11.153 -15.148  -8.389  1.00  0.00              
ATOM   2391  C   ALA A 162     -10.516 -16.240  -9.254  1.00  0.00              
ATOM   2392  O   ALA A 162     -11.070 -16.628 -10.270  1.00  0.00              
ATOM   2393  CB  ALA A 162     -12.487 -15.638  -7.836  1.00  0.00              
ATOM   2394  H   ALA A 162     -12.297 -13.660  -9.432  1.00  0.00              
ATOM   2395  HA  ALA A 162     -10.465 -14.934  -7.571  1.00  0.00              
ATOM   2396 1HB  ALA A 162     -12.330 -16.550  -7.261  1.00  0.00              
ATOM   2397 2HB  ALA A 162     -12.917 -14.872  -7.189  1.00  0.00              
ATOM   2398 3HB  ALA A 162     -13.169 -15.842  -8.660  1.00  0.00              
ATOM   2399  N   ASN A 163      -9.357 -16.724  -8.815  1.00  0.00              
ATOM   2400  CA  ASN A 163      -8.610 -17.790  -9.472  1.00  0.00              
ATOM   2401  C   ASN A 163      -8.224 -17.565 -10.950  1.00  0.00              
ATOM   2402  O   ASN A 163      -8.021 -18.529 -11.688  1.00  0.00              
ATOM   2403  CB  ASN A 163      -9.355 -19.134  -9.347  1.00  0.00              
ATOM   2404  CG  ASN A 163      -9.467 -19.623  -7.895  1.00  0.00              
ATOM   2405  OD1 ASN A 163      -8.611 -19.315  -7.071  1.00  0.00              
ATOM   2406  ND2 ASN A 163     -10.511 -20.391  -7.587  1.00  0.00              
ATOM   2407  H   ASN A 163      -8.987 -16.313  -7.970  1.00  0.00              
ATOM   2408  HA  ASN A 163      -7.640 -17.915  -8.987  1.00  0.00              
ATOM   2409 1HB  ASN A 163     -10.300 -19.298  -9.867  1.00  0.00              
ATOM   2410 2HB  ASN A 163      -8.563 -19.692  -9.849  1.00  0.00              
ATOM   2411 1HD2 ASN A 163     -10.622 -20.731  -6.653  1.00  0.00              
ATOM   2412 2HD2 ASN A 163     -11.182 -20.627  -8.290  1.00  0.00              
ATOM   2413  N   VAL A 164      -8.083 -16.317 -11.388  1.00  0.00              
ATOM   2414  CA  VAL A 164      -7.791 -16.073 -12.796  1.00  0.00              
ATOM   2415  C   VAL A 164      -6.361 -16.442 -13.193  1.00  0.00              
ATOM   2416  O   VAL A 164      -6.158 -17.155 -14.174  1.00  0.00              
ATOM   2417  CB  VAL A 164      -8.118 -14.605 -13.187  1.00  0.00              
ATOM   2418  CG1 VAL A 164      -7.650 -14.301 -14.633  1.00  0.00              
ATOM   2419  CG2 VAL A 164      -9.618 -14.388 -13.086  1.00  0.00              
ATOM   2420  H   VAL A 164      -8.175 -15.532 -10.761  1.00  0.00              
ATOM   2421  HA  VAL A 164      -8.403 -16.703 -13.443  1.00  0.00              
ATOM   2422  HB  VAL A 164      -7.640 -13.934 -12.474  1.00  0.00              
ATOM   2423 1HG1 VAL A 164      -7.889 -13.267 -14.883  1.00  0.00              
ATOM   2424 2HG1 VAL A 164      -6.572 -14.450 -14.706  1.00  0.00              
ATOM   2425 3HG1 VAL A 164      -8.158 -14.969 -15.328  1.00  0.00              
ATOM   2426 1HG2 VAL A 164      -9.856 -13.361 -13.359  1.00  0.00              
ATOM   2427 2HG2 VAL A 164     -10.129 -15.072 -13.764  1.00  0.00              
ATOM   2428 3HG2 VAL A 164      -9.945 -14.578 -12.064  1.00  0.00              
ATOM   2429  N   ASP A 165      -5.369 -15.979 -12.438  1.00  0.00              
ATOM   2430  CA  ASP A 165      -3.983 -16.323 -12.736  1.00  0.00              
ATOM   2431  C   ASP A 165      -3.777 -17.809 -12.460  1.00  0.00              
ATOM   2432  O   ASP A 165      -3.022 -18.478 -13.159  1.00  0.00              
ATOM   2433  CB  ASP A 165      -3.004 -15.530 -11.855  1.00  0.00              
ATOM   2434  CG  ASP A 165      -2.927 -14.052 -12.229  1.00  0.00              
ATOM   2435  OD1 ASP A 165      -3.451 -13.666 -13.301  1.00  0.00              
ATOM   2436  OD2 ASP A 165      -2.317 -13.276 -11.458  1.00  0.00              
ATOM   2437  H   ASP A 165      -5.568 -15.382 -11.648  1.00  0.00              
ATOM   2438  HA  ASP A 165      -3.777 -16.143 -13.791  1.00  0.00              
ATOM   2439 1HB  ASP A 165      -3.194 -15.641 -10.787  1.00  0.00              
ATOM   2440 2HB  ASP A 165      -2.068 -16.028 -12.112  1.00  0.00              
ATOM   2441  N   LYS A 166      -4.459 -18.317 -11.440  1.00  0.00              
ATOM   2442  CA  LYS A 166      -4.331 -19.713 -11.064  1.00  0.00              
ATOM   2443  C   LYS A 166      -4.425 -20.689 -12.242  1.00  0.00              
ATOM   2444  O   LYS A 166      -3.617 -21.602 -12.340  1.00  0.00              
ATOM   2445  CB  LYS A 166      -5.381 -20.091 -10.007  1.00  0.00              
ATOM   2446  CG  LYS A 166      -5.316 -21.552  -9.553  1.00  0.00              
ATOM   2447  CD  LYS A 166      -6.280 -21.839  -8.411  1.00  0.00              
ATOM   2448  CE  LYS A 166      -6.375 -23.336  -8.143  1.00  0.00              
ATOM   2449  NZ  LYS A 166      -5.069 -23.917  -7.713  1.00  0.00              
ATOM   2450  H   LYS A 166      -5.082 -17.721 -10.912  1.00  0.00              
ATOM   2451  HA  LYS A 166      -3.343 -19.891 -10.637  1.00  0.00              
ATOM   2452 1HB  LYS A 166      -5.222 -19.436  -9.149  1.00  0.00              
ATOM   2453 2HB  LYS A 166      -6.360 -19.888 -10.441  1.00  0.00              
ATOM   2454 1HG  LYS A 166      -5.568 -22.189 -10.402  1.00  0.00              
ATOM   2455 2HG  LYS A 166      -4.300 -21.768  -9.226  1.00  0.00              
ATOM   2456 1HD  LYS A 166      -5.921 -21.326  -7.517  1.00  0.00              
ATOM   2457 2HD  LYS A 166      -7.262 -21.452  -8.679  1.00  0.00              
ATOM   2458 1HE  LYS A 166      -7.115 -23.496  -7.362  1.00  0.00              
ATOM   2459 2HE  LYS A 166      -6.703 -23.826  -9.060  1.00  0.00              
ATOM   2460 1HZ  LYS A 166      -5.179 -24.908  -7.549  1.00  0.00              
ATOM   2461 2HZ  LYS A 166      -4.380 -23.771  -8.438  1.00  0.00              
ATOM   2462 3HZ  LYS A 166      -4.764 -23.466  -6.863  1.00  0.00              
ATOM   2463  N   VAL A 167      -5.403 -20.509 -13.127  1.00  0.00              
ATOM   2464  CA  VAL A 167      -5.563 -21.480 -14.213  1.00  0.00              
ATOM   2465  C   VAL A 167      -4.402 -21.452 -15.199  1.00  0.00              
ATOM   2466  O   VAL A 167      -4.098 -22.465 -15.831  1.00  0.00              
ATOM   2467  CB  VAL A 167      -6.928 -21.311 -14.964  1.00  0.00              
ATOM   2468  CG1 VAL A 167      -8.053 -21.435 -13.970  1.00  0.00              
ATOM   2469  CG2 VAL A 167      -7.019 -19.974 -15.679  1.00  0.00              
ATOM   2470  H   VAL A 167      -6.035 -19.723 -13.071  1.00  0.00              
ATOM   2471  HA  VAL A 167      -5.563 -22.503 -13.834  1.00  0.00              
ATOM   2472  HB  VAL A 167      -7.003 -22.076 -15.738  1.00  0.00              
ATOM   2473 1HG1 VAL A 167      -9.008 -21.319 -14.483  1.00  0.00              
ATOM   2474 2HG1 VAL A 167      -8.013 -22.416 -13.496  1.00  0.00              
ATOM   2475 3HG1 VAL A 167      -7.954 -20.660 -13.211  1.00  0.00              
ATOM   2476 1HG2 VAL A 167      -7.980 -19.897 -16.188  1.00  0.00              
ATOM   2477 2HG2 VAL A 167      -6.928 -19.167 -14.952  1.00  0.00              
ATOM   2478 3HG2 VAL A 167      -6.215 -19.896 -16.411  1.00  0.00              
ATOM   2479  N   PHE A 168      -3.707 -20.322 -15.293  1.00  0.00              
ATOM   2480  CA  PHE A 168      -2.628 -20.208 -16.272  1.00  0.00              
ATOM   2481  C   PHE A 168      -1.309 -20.735 -15.715  1.00  0.00              
ATOM   2482  O   PHE A 168      -0.556 -21.411 -16.417  1.00  0.00              
ATOM   2483  CB  PHE A 168      -2.479 -18.756 -16.711  1.00  0.00              
ATOM   2484  CG  PHE A 168      -3.629 -18.266 -17.528  1.00  0.00              
ATOM   2485  CD1 PHE A 168      -3.732 -18.607 -18.874  1.00  0.00              
ATOM   2486  CD2 PHE A 168      -4.619 -17.484 -16.951  1.00  0.00              
ATOM   2487  CE1 PHE A 168      -4.811 -18.172 -19.638  1.00  0.00              
ATOM   2488  CE2 PHE A 168      -5.699 -17.041 -17.697  1.00  0.00              
ATOM   2489  CZ  PHE A 168      -5.799 -17.386 -19.051  1.00  0.00              
ATOM   2490  H   PHE A 168      -3.913 -19.535 -14.695  1.00  0.00              
ATOM   2491  HA  PHE A 168      -2.857 -20.818 -17.147  1.00  0.00              
ATOM   2492 1HB  PHE A 168      -2.408 -18.105 -15.841  1.00  0.00              
ATOM   2493 2HB  PHE A 168      -1.585 -18.640 -17.323  1.00  0.00              
ATOM   2494  HD1 PHE A 168      -2.955 -19.223 -19.328  1.00  0.00              
ATOM   2495  HD2 PHE A 168      -4.538 -17.217 -15.897  1.00  0.00              
ATOM   2496  HE1 PHE A 168      -4.880 -18.448 -20.690  1.00  0.00              
ATOM   2497  HE2 PHE A 168      -6.470 -16.426 -17.234  1.00  0.00              
ATOM   2498  HZ  PHE A 168      -6.644 -17.039 -19.644  1.00  0.00              
ATOM   2499  N   PHE A 169      -1.029 -20.431 -14.451  1.00  0.00              
ATOM   2500  CA  PHE A 169       0.220 -20.878 -13.851  1.00  0.00              
ATOM   2501  C   PHE A 169       0.182 -22.373 -13.520  1.00  0.00              
ATOM   2502  O   PHE A 169       1.205 -23.047 -13.608  1.00  0.00              
ATOM   2503  CB  PHE A 169       0.534 -20.054 -12.603  1.00  0.00              
ATOM   2504  CG  PHE A 169       1.036 -18.680 -12.915  1.00  0.00              
ATOM   2505  CD1 PHE A 169       2.322 -18.490 -13.416  1.00  0.00              
ATOM   2506  CD2 PHE A 169       0.206 -17.576 -12.767  1.00  0.00              
ATOM   2507  CE1 PHE A 169       2.768 -17.218 -13.770  1.00  0.00              
ATOM   2508  CE2 PHE A 169       0.644 -16.303 -13.117  1.00  0.00              
ATOM   2509  CZ  PHE A 169       1.919 -16.121 -13.621  1.00  0.00              
ATOM   2510  H   PHE A 169      -1.676 -19.890 -13.896  1.00  0.00              
ATOM   2511  HA  PHE A 169       1.039 -20.743 -14.558  1.00  0.00              
ATOM   2512 1HB  PHE A 169      -0.363 -19.934 -11.998  1.00  0.00              
ATOM   2513 2HB  PHE A 169       1.306 -20.547 -12.014  1.00  0.00              
ATOM   2514  HD1 PHE A 169       2.982 -19.350 -13.530  1.00  0.00              
ATOM   2515  HD2 PHE A 169      -0.800 -17.716 -12.370  1.00  0.00              
ATOM   2516  HE1 PHE A 169       3.776 -17.085 -14.163  1.00  0.00              
ATOM   2517  HE2 PHE A 169      -0.020 -15.448 -12.993  1.00  0.00              
ATOM   2518  HZ  PHE A 169       2.261 -15.125 -13.898  1.00  0.00              
ATOM   2519  N   ASP A 170      -0.982 -22.892 -13.137  1.00  0.00              
ATOM   2520  CA  ASP A 170      -1.081 -24.310 -12.794  1.00  0.00              
ATOM   2521  C   ASP A 170      -0.921 -25.125 -14.088  1.00  0.00              
ATOM   2522  O   ASP A 170      -0.275 -26.163 -14.092  1.00  0.00              
ATOM   2523  CB  ASP A 170      -2.435 -24.634 -12.148  1.00  0.00              
ATOM   2524  CG  ASP A 170      -2.540 -24.146 -10.698  1.00  0.00              
ATOM   2525  OD1 ASP A 170      -1.510 -23.763 -10.096  1.00  0.00              
ATOM   2526  OD2 ASP A 170      -3.666 -24.149 -10.161  1.00  0.00              
ATOM   2527  H   ASP A 170      -1.808 -22.313 -13.077  1.00  0.00              
ATOM   2528  HA  ASP A 170      -0.274 -24.582 -12.113  1.00  0.00              
ATOM   2529 1HB  ASP A 170      -3.289 -24.281 -12.728  1.00  0.00              
ATOM   2530 2HB  ASP A 170      -2.403 -25.724 -12.172  1.00  0.00              
ATOM   2531  N   LEU A 171      -1.514 -24.661 -15.186  1.00  0.00              
ATOM   2532  CA  LEU A 171      -1.318 -25.345 -16.468  1.00  0.00              
ATOM   2533  C   LEU A 171       0.139 -25.218 -16.891  1.00  0.00              
ATOM   2534  O   LEU A 171       0.722 -26.160 -17.430  1.00  0.00              
ATOM   2535  CB  LEU A 171      -2.247 -24.767 -17.544  1.00  0.00              
ATOM   2536  CG  LEU A 171      -2.164 -25.452 -18.914  1.00  0.00              
ATOM   2537  CD1 LEU A 171      -2.545 -26.921 -18.788  1.00  0.00              
ATOM   2538  CD2 LEU A 171      -3.082 -24.739 -19.895  1.00  0.00              
ATOM   2539  H   LEU A 171      -2.100 -23.839 -15.151  1.00  0.00              
ATOM   2540  HA  LEU A 171      -1.538 -26.406 -16.353  1.00  0.00              
ATOM   2541 1HB  LEU A 171      -3.208 -24.977 -17.079  1.00  0.00              
ATOM   2542 2HB  LEU A 171      -2.121 -23.690 -17.649  1.00  0.00              
ATOM   2543  HG  LEU A 171      -1.140 -25.337 -19.272  1.00  0.00              
ATOM   2544 1HD1 LEU A 171      -2.483 -27.398 -19.766  1.00  0.00              
ATOM   2545 2HD1 LEU A 171      -1.861 -27.416 -18.099  1.00  0.00              
ATOM   2546 3HD1 LEU A 171      -3.563 -27.001 -18.409  1.00  0.00              
ATOM   2547 1HD2 LEU A 171      -3.021 -25.226 -20.869  1.00  0.00              
ATOM   2548 2HD2 LEU A 171      -4.108 -24.781 -19.531  1.00  0.00              
ATOM   2549 3HD2 LEU A 171      -2.774 -23.697 -19.992  1.00  0.00              
ATOM   2550  N   MET A 172       0.739 -24.054 -16.659  1.00  0.00              
ATOM   2551  CA  MET A 172       2.159 -23.931 -16.956  1.00  0.00              
ATOM   2552  C   MET A 172       2.968 -24.936 -16.140  1.00  0.00              
ATOM   2553  O   MET A 172       3.969 -25.449 -16.623  1.00  0.00              
ATOM   2554  CB  MET A 172       2.674 -22.515 -16.682  1.00  0.00              
ATOM   2555  CG  MET A 172       2.201 -21.480 -17.711  1.00  0.00              
ATOM   2556  SD  MET A 172       2.512 -19.798 -17.153  1.00  0.00              
ATOM   2557  CE  MET A 172       4.232 -19.727 -17.203  1.00  0.00              
ATOM   2558  H   MET A 172       0.243 -23.257 -16.286  1.00  0.00              
ATOM   2559  HA  MET A 172       2.340 -24.158 -18.006  1.00  0.00              
ATOM   2560 1HB  MET A 172       2.323 -22.237 -15.689  1.00  0.00              
ATOM   2561 2HB  MET A 172       3.764 -22.567 -16.682  1.00  0.00              
ATOM   2562 1HG  MET A 172       2.734 -21.662 -18.644  1.00  0.00              
ATOM   2563 2HG  MET A 172       1.132 -21.623 -17.870  1.00  0.00              
ATOM   2564 1HE  MET A 172       4.565 -18.740 -16.882  1.00  0.00              
ATOM   2565 2HE  MET A 172       4.647 -20.485 -16.537  1.00  0.00              
ATOM   2566 3HE  MET A 172       4.574 -19.912 -18.222  1.00  0.00              
ATOM   2567  N   ARG A 173       2.547 -25.220 -14.911  1.00  0.00              
ATOM   2568  CA  ARG A 173       3.216 -26.259 -14.126  1.00  0.00              
ATOM   2569  C   ARG A 173       3.070 -27.659 -14.734  1.00  0.00              
ATOM   2570  O   ARG A 173       4.008 -28.467 -14.702  1.00  0.00              
ATOM   2571  CB  ARG A 173       2.719 -26.246 -12.675  1.00  0.00              
ATOM   2572  CG  ARG A 173       3.199 -25.011 -11.898  1.00  0.00              
ATOM   2573  CD  ARG A 173       2.754 -25.006 -10.433  1.00  0.00              
ATOM   2574  NE  ARG A 173       3.167 -23.764  -9.769  1.00  0.00              
ATOM   2575  CZ  ARG A 173       2.381 -22.705  -9.591  1.00  0.00              
ATOM   2576  NH1 ARG A 173       1.132 -22.730 -10.013  1.00  0.00              
ATOM   2577  NH2 ARG A 173       2.851 -21.601  -9.016  1.00  0.00              
ATOM   2578  H   ARG A 173       1.765 -24.725 -14.507  1.00  0.00              
ATOM   2579  HA  ARG A 173       4.289 -26.067 -14.099  1.00  0.00              
ATOM   2580 1HB  ARG A 173       1.630 -26.272 -12.712  1.00  0.00              
ATOM   2581 2HB  ARG A 173       3.088 -27.157 -12.204  1.00  0.00              
ATOM   2582 1HG  ARG A 173       4.289 -24.984 -11.928  1.00  0.00              
ATOM   2583 2HG  ARG A 173       2.801 -24.120 -12.384  1.00  0.00              
ATOM   2584 1HD  ARG A 173       1.669 -25.093 -10.392  1.00  0.00              
ATOM   2585 2HD  ARG A 173       3.206 -25.856  -9.922  1.00  0.00              
ATOM   2586  HE  ARG A 173       4.058 -23.518  -9.360  1.00  0.00              
ATOM   2587 1HH1 ARG A 173       0.773 -23.555 -10.471  1.00  0.00              
ATOM   2588 2HH1 ARG A 173       0.540 -21.924  -9.877  1.00  0.00              
ATOM   2589 1HH2 ARG A 173       3.813 -21.565  -8.711  1.00  0.00              
ATOM   2590 2HH2 ARG A 173       2.244 -20.805  -8.888  1.00  0.00              
ATOM   2591  N   GLU A 174       1.903 -27.955 -15.294  1.00  0.00              
ATOM   2592  CA  GLU A 174       1.705 -29.263 -15.905  1.00  0.00              
ATOM   2593  C   GLU A 174       2.561 -29.345 -17.153  1.00  0.00              
ATOM   2594  O   GLU A 174       3.170 -30.379 -17.421  1.00  0.00              
ATOM   2595  CB  GLU A 174       0.244 -29.490 -16.253  1.00  0.00              
ATOM   2596  CG  GLU A 174      -0.634 -29.668 -15.028  1.00  0.00              
ATOM   2597  CD  GLU A 174      -2.092 -29.838 -15.382  1.00  0.00              
ATOM   2598  OE1 GLU A 174      -2.908 -30.042 -14.456  1.00  0.00              
ATOM   2599  OE2 GLU A 174      -2.424 -29.768 -16.588  1.00  0.00              
ATOM   2600  H   GLU A 174       1.146 -27.286 -15.306  1.00  0.00              
ATOM   2601  HA  GLU A 174       2.028 -30.045 -15.217  1.00  0.00              
ATOM   2602 1HB  GLU A 174      -0.084 -28.625 -16.829  1.00  0.00              
ATOM   2603 2HB  GLU A 174       0.200 -30.382 -16.879  1.00  0.00              
ATOM   2604 1HG  GLU A 174      -0.329 -30.499 -14.394  1.00  0.00              
ATOM   2605 2HG  GLU A 174      -0.508 -28.732 -14.486  1.00  0.00              
ATOM   2606  N   ILE A 175       2.633 -28.246 -17.903  1.00  0.00              
ATOM   2607  CA  ILE A 175       3.398 -28.231 -19.146  1.00  0.00              
ATOM   2608  C   ILE A 175       4.874 -28.366 -18.796  1.00  0.00              
ATOM   2609  O   ILE A 175       5.627 -29.103 -19.442  1.00  0.00              
ATOM   2610  CB  ILE A 175       3.166 -26.917 -19.926  1.00  0.00              
ATOM   2611  CG1 ILE A 175       1.719 -26.860 -20.416  1.00  0.00              
ATOM   2612  CG2 ILE A 175       4.138 -26.816 -21.086  1.00  0.00              
ATOM   2613  CD1 ILE A 175       1.310 -25.486 -20.942  1.00  0.00              
ATOM   2614  H   ILE A 175       2.151 -27.407 -17.612  1.00  0.00              
ATOM   2615  HA  ILE A 175       3.143 -29.091 -19.764  1.00  0.00              
ATOM   2616  HB  ILE A 175       3.312 -26.073 -19.253  1.00  0.00              
ATOM   2617 1HG1 ILE A 175       1.615 -27.602 -21.208  1.00  0.00              
ATOM   2618 2HG1 ILE A 175       1.081 -27.136 -19.576  1.00  0.00              
ATOM   2619 1HG2 ILE A 175       3.963 -25.886 -21.628  1.00  0.00              
ATOM   2620 2HG2 ILE A 175       5.159 -26.827 -20.708  1.00  0.00              
ATOM   2621 3HG2 ILE A 175       3.991 -27.660 -21.760  1.00  0.00              
ATOM   2622 1HD1 ILE A 175       0.272 -25.516 -21.273  1.00  0.00              
ATOM   2623 2HD1 ILE A 175       1.416 -24.745 -20.149  1.00  0.00              
ATOM   2624 3HD1 ILE A 175       1.949 -25.213 -21.781  1.00  0.00              
ATOM   2625  N   ARG A 176       5.288 -27.662 -17.757  1.00  0.00              
ATOM   2626  CA  ARG A 176       6.675 -27.730 -17.335  1.00  0.00              
ATOM   2627  C   ARG A 176       7.053 -29.160 -16.884  1.00  0.00              
ATOM   2628  O   ARG A 176       8.127 -29.666 -17.217  1.00  0.00              
ATOM   2629  CB  ARG A 176       6.989 -26.694 -16.266  1.00  0.00              
ATOM   2630  CG  ARG A 176       8.422 -26.714 -15.758  1.00  0.00              
ATOM   2631  CD  ARG A 176       8.719 -25.690 -14.724  1.00  0.00              
ATOM   2632  NE  ARG A 176       7.914 -25.800 -13.518  1.00  0.00              
ATOM   2633  CZ  ARG A 176       7.895 -24.890 -12.524  1.00  0.00              
ATOM   2634  NH1 ARG A 176       8.660 -23.821 -12.570  1.00  0.00              
ATOM   2635  NH2 ARG A 176       7.103 -25.111 -11.490  1.00  0.00              
ATOM   2636  H   ARG A 176       4.647 -27.071 -17.246  1.00  0.00              
ATOM   2637  HA  ARG A 176       7.328 -27.491 -18.175  1.00  0.00              
ATOM   2638 1HB  ARG A 176       6.774 -25.717 -16.697  1.00  0.00              
ATOM   2639 2HB  ARG A 176       6.311 -26.881 -15.434  1.00  0.00              
ATOM   2640 1HG  ARG A 176       8.624 -27.694 -15.326  1.00  0.00              
ATOM   2641 2HG  ARG A 176       9.091 -26.543 -16.602  1.00  0.00              
ATOM   2642 1HD  ARG A 176       9.764 -25.778 -14.428  1.00  0.00              
ATOM   2643 2HD  ARG A 176       8.543 -24.700 -15.144  1.00  0.00              
ATOM   2644  HE  ARG A 176       7.273 -26.530 -13.235  1.00  0.00              
ATOM   2645 1HH1 ARG A 176       9.273 -23.676 -13.360  1.00  0.00              
ATOM   2646 2HH1 ARG A 176       8.631 -23.151 -11.816  1.00  0.00              
ATOM   2647 1HH2 ARG A 176       6.535 -25.947 -11.462  1.00  0.00              
ATOM   2648 2HH2 ARG A 176       7.070 -24.446 -10.732  1.00  0.00              
ATOM   2649  N   ALA A 177       6.159 -29.807 -16.142  1.00  0.00              
ATOM   2650  CA  ALA A 177       6.393 -31.176 -15.676  1.00  0.00              
ATOM   2651  C   ALA A 177       6.558 -32.130 -16.852  1.00  0.00              
ATOM   2652  O   ALA A 177       7.392 -33.029 -16.804  1.00  0.00              
ATOM   2653  CB  ALA A 177       5.238 -31.641 -14.799  1.00  0.00              
ATOM   2654  H   ALA A 177       5.297 -29.342 -15.892  1.00  0.00              
ATOM   2655  HA  ALA A 177       7.320 -31.197 -15.103  1.00  0.00              
ATOM   2656 1HB  ALA A 177       5.426 -32.659 -14.461  1.00  0.00              
ATOM   2657 2HB  ALA A 177       5.150 -30.982 -13.935  1.00  0.00              
ATOM   2658 3HB  ALA A 177       4.313 -31.614 -15.372  1.00  0.00              
ATOM   2659  N   ARG A 178       5.752 -31.938 -17.892  1.00  0.00              
ATOM   2660  CA  ARG A 178       5.868 -32.736 -19.117  1.00  0.00              
ATOM   2661  C   ARG A 178       7.196 -32.480 -19.818  1.00  0.00              
ATOM   2662  O   ARG A 178       7.853 -33.411 -20.288  1.00  0.00              
ATOM   2663  CB  ARG A 178       4.724 -32.420 -20.089  1.00  0.00              
ATOM   2664  CG  ARG A 178       3.366 -32.927 -19.643  1.00  0.00              
ATOM   2665  CD  ARG A 178       3.366 -34.438 -19.479  1.00  0.00              
ATOM   2666  NE  ARG A 178       3.832 -35.110 -20.688  1.00  0.00              
ATOM   2667  CZ  ARG A 178       3.080 -35.345 -21.761  1.00  0.00              
ATOM   2668  NH1 ARG A 178       1.808 -34.965 -21.783  1.00  0.00              
ATOM   2669  NH2 ARG A 178       3.603 -35.957 -22.817  1.00  0.00              
ATOM   2670  H   ARG A 178       5.040 -31.222 -17.837  1.00  0.00              
ATOM   2671  HA  ARG A 178       5.846 -33.798 -18.869  1.00  0.00              
ATOM   2672 1HB  ARG A 178       4.690 -31.337 -20.198  1.00  0.00              
ATOM   2673 2HB  ARG A 178       4.985 -32.873 -21.045  1.00  0.00              
ATOM   2674 1HG  ARG A 178       3.116 -32.459 -18.691  1.00  0.00              
ATOM   2675 2HG  ARG A 178       2.627 -32.643 -20.394  1.00  0.00              
ATOM   2676 1HD  ARG A 178       4.022 -34.704 -18.652  1.00  0.00              
ATOM   2677 2HD  ARG A 178       2.352 -34.769 -19.259  1.00  0.00              
ATOM   2678  HE  ARG A 178       4.746 -35.486 -20.905  1.00  0.00              
ATOM   2679 1HH1 ARG A 178       1.410 -34.496 -20.982  1.00  0.00              
ATOM   2680 2HH1 ARG A 178       1.244 -35.147 -22.600  1.00  0.00              
ATOM   2681 1HH2 ARG A 178       4.573 -36.242 -22.803  1.00  0.00              
ATOM   2682 2HH2 ARG A 178       3.031 -36.134 -23.629  1.00  0.00              
ATOM   2683  N   LYS A 179       7.592 -31.215 -19.888  1.00  0.00              
ATOM   2684  CA  LYS A 179       8.866 -30.860 -20.495  1.00  0.00              
ATOM   2685  C   LYS A 179      10.039 -31.479 -19.741  1.00  0.00              
ATOM   2686  O   LYS A 179      11.017 -31.913 -20.340  1.00  0.00              
ATOM   2687  CB  LYS A 179       9.027 -29.336 -20.531  1.00  0.00              
ATOM   2688  CG  LYS A 179       8.134 -28.648 -21.564  1.00  0.00              
ATOM   2689  CD  LYS A 179       8.225 -27.130 -21.489  1.00  0.00              
ATOM   2690  CE  LYS A 179       7.418 -26.495 -22.627  1.00  0.00              
ATOM   2691  NZ  LYS A 179       7.271 -25.017 -22.465  1.00  0.00              
ATOM   2692  H   LYS A 179       7.004 -30.483 -19.515  1.00  0.00              
ATOM   2693  HA  LYS A 179       8.914 -31.254 -21.511  1.00  0.00              
ATOM   2694 1HB  LYS A 179       8.788 -28.966 -19.533  1.00  0.00              
ATOM   2695 2HB  LYS A 179      10.073 -29.130 -20.753  1.00  0.00              
ATOM   2696 1HG  LYS A 179       8.441 -28.974 -22.558  1.00  0.00              
ATOM   2697 2HG  LYS A 179       7.102 -28.951 -21.386  1.00  0.00              
ATOM   2698 1HD  LYS A 179       7.831 -26.806 -20.525  1.00  0.00              
ATOM   2699 2HD  LYS A 179       9.272 -26.841 -21.569  1.00  0.00              
ATOM   2700 1HE  LYS A 179       7.928 -26.705 -23.565  1.00  0.00              
ATOM   2701 2HE  LYS A 179       6.429 -26.954 -22.641  1.00  0.00              
ATOM   2702 1HZ  LYS A 179       6.733 -24.647 -23.236  1.00  0.00              
ATOM   2703 2HZ  LYS A 179       6.795 -24.818 -21.597  1.00  0.00              
ATOM   2704 3HZ  LYS A 179       8.185 -24.588 -22.455  1.00  0.00              
ATOM   2705  N   MET A 180       9.928 -31.515 -18.422  1.00  0.00              
ATOM   2706  CA  MET A 180      10.925 -32.158 -17.585  1.00  0.00              
ATOM   2707  C   MET A 180      11.052 -33.656 -17.872  1.00  0.00              
ATOM   2708  O   MET A 180      12.149 -34.162 -18.110  1.00  0.00              
ATOM   2709  CB  MET A 180      10.584 -31.932 -16.113  1.00  0.00              
ATOM   2710  CG  MET A 180      11.512 -32.639 -15.136  1.00  0.00              
ATOM   2711  SD  MET A 180      10.976 -32.469 -13.422  1.00  0.00              
ATOM   2712  CE  MET A 180       9.507 -33.493 -13.423  1.00  0.00              
ATOM   2713  H   MET A 180       9.125 -31.083 -17.987  1.00  0.00              
ATOM   2714  HA  MET A 180      11.909 -31.736 -17.788  1.00  0.00              
ATOM   2715 1HB  MET A 180      10.624 -30.857 -15.940  1.00  0.00              
ATOM   2716 2HB  MET A 180       9.563 -32.286 -15.966  1.00  0.00              
ATOM   2717 1HG  MET A 180      11.540 -33.696 -15.399  1.00  0.00              
ATOM   2718 2HG  MET A 180      12.508 -32.211 -15.243  1.00  0.00              
ATOM   2719 1HE  MET A 180       9.060 -33.490 -12.429  1.00  0.00              
ATOM   2720 2HE  MET A 180       8.791 -33.101 -14.146  1.00  0.00              
ATOM   2721 3HE  MET A 180       9.777 -34.514 -13.696  1.00  0.00              
ATOM   2722  N   GLU A 181       9.924 -34.356 -17.851  1.00  0.00              
ATOM   2723  CA  GLU A 181       9.908 -35.795 -18.059  1.00  0.00              
ATOM   2724  C   GLU A 181      10.300 -36.182 -19.480  1.00  0.00              
ATOM   2725  O   GLU A 181      10.877 -37.245 -19.702  1.00  0.00              
ATOM   2726  CB  GLU A 181       8.523 -36.358 -17.731  1.00  0.00              
ATOM   2727  CG  GLU A 181       8.162 -36.316 -16.253  1.00  0.00              
ATOM   2728  CD  GLU A 181       6.756 -36.797 -16.021  1.00  0.00              
ATOM   2729  OE1 GLU A 181       6.095 -37.126 -16.976  1.00  0.00              
ATOM   2730  OE2 GLU A 181       6.381 -36.943 -14.881  1.00  0.00              
ATOM   2731  H   GLU A 181       9.053 -33.874 -17.687  1.00  0.00              
ATOM   2732  HA  GLU A 181      10.644 -36.271 -17.410  1.00  0.00              
ATOM   2733 1HB  GLU A 181       7.799 -35.772 -18.298  1.00  0.00              
ATOM   2734 2HB  GLU A 181       8.508 -37.391 -18.079  1.00  0.00              
ATOM   2735 1HG  GLU A 181       8.847 -36.882 -15.623  1.00  0.00              
ATOM   2736 2HG  GLU A 181       8.229 -35.258 -16.003  1.00  0.00              
ATOM   2737  N   ASP A 182       9.985 -35.310 -20.434  1.00  0.00              
ATOM   2738  CA  ASP A 182      10.288 -35.551 -21.844  1.00  0.00              
ATOM   2739  C   ASP A 182      11.698 -35.117 -22.257  1.00  0.00              
ATOM   2740  O   ASP A 182      12.255 -35.655 -23.216  1.00  0.00              
ATOM   2741  CB  ASP A 182       9.255 -34.849 -22.740  1.00  0.00              
ATOM   2742  CG  ASP A 182       7.881 -35.516 -22.697  1.00  0.00              
ATOM   2743  OD1 ASP A 182       6.900 -34.897 -23.162  1.00  0.00              
ATOM   2744  OD2 ASP A 182       7.781 -36.656 -22.197  1.00  0.00              
ATOM   2745  H   ASP A 182       9.520 -34.453 -20.170  1.00  0.00              
ATOM   2746  HA  ASP A 182      10.253 -36.621 -22.051  1.00  0.00              
ATOM   2747 1HB  ASP A 182       9.164 -33.780 -22.543  1.00  0.00              
ATOM   2748 2HB  ASP A 182       9.713 -35.001 -23.717  1.00  0.00              
ATOM   2749  N   SER A 183      12.271 -34.150 -21.543  1.00  0.00              
ATOM   2750  CA  SER A 183      13.632 -33.691 -21.828  1.00  0.00              
ATOM   2751  C   SER A 183      14.531 -33.864 -20.601  1.00  0.00              
ATOM   2752  O   SER A 183      15.236 -32.898 -20.229  1.00  0.00              
ATOM   2753  OXT SER A 183      14.551 -34.911 -20.015  1.00  0.00              
ATOM   2754  CB  SER A 183      13.616 -32.242 -22.275  1.00  0.00              
ATOM   2755  OG  SER A 183      14.905 -31.752 -22.522  1.00  0.00              
ATOM   2756  H   SER A 183      11.756 -33.722 -20.786  1.00  0.00              
ATOM   2757  HA  SER A 183      14.080 -34.178 -22.695  1.00  0.00              
ATOM   2758 1HB  SER A 183      13.026 -32.166 -23.188  1.00  0.00              
ATOM   2759 2HB  SER A 183      13.152 -31.641 -21.493  1.00  0.00              
ATOM   2760  HG  SER A 183      14.850 -30.835 -22.801  1.00  0.00              
ATOM   2761  N   GLY D 171      -4.208 -29.401 -64.832  1.00  0.00              
ATOM   2762  CA  GLY D 171      -3.956 -29.774 -63.413  1.00  0.00              
ATOM   2763  C   GLY D 171      -3.549 -28.569 -62.591  1.00  0.00              
ATOM   2764  O   GLY D 171      -4.156 -27.504 -62.685  1.00  0.00              
ATOM   2765 1H   GLY D 171      -3.669 -29.821 -65.563  1.00  0.00              
ATOM   2766 2H   GLY D 171      -5.109 -29.556 -65.237  1.00  0.00              
ATOM   2767 3H   GLY D 171      -4.100 -28.452 -65.127  1.00  0.00              
ATOM   2768 1HA  GLY D 171      -4.866 -30.201 -62.990  1.00  0.00              
ATOM   2769 2HA  GLY D 171      -3.158 -30.515 -63.376  1.00  0.00              
ATOM   2770  N   GLN D 172      -2.503 -28.732 -61.793  1.00  0.00              
ATOM   2771  CA  GLN D 172      -1.969 -27.642 -60.984  1.00  0.00              
ATOM   2772  C   GLN D 172      -1.398 -26.497 -61.831  1.00  0.00              
ATOM   2773  O   GLN D 172      -0.632 -26.729 -62.770  1.00  0.00              
ATOM   2774  CB  GLN D 172      -0.881 -28.176 -60.047  1.00  0.00              
ATOM   2775  CG  GLN D 172      -0.339 -27.145 -59.071  1.00  0.00              
ATOM   2776  CD  GLN D 172       0.783 -27.696 -58.211  1.00  0.00              
ATOM   2777  OE1 GLN D 172       1.900 -27.913 -58.689  1.00  0.00              
ATOM   2778  NE2 GLN D 172       0.492 -27.926 -56.936  1.00  0.00              
ATOM   2779  H   GLN D 172      -2.064 -29.641 -61.746  1.00  0.00              
ATOM   2780  HA  GLN D 172      -2.771 -27.196 -60.397  1.00  0.00              
ATOM   2781 1HB  GLN D 172      -1.320 -29.009 -59.497  1.00  0.00              
ATOM   2782 2HB  GLN D 172      -0.073 -28.544 -60.679  1.00  0.00              
ATOM   2783 1HG  GLN D 172      -0.065 -26.135 -59.373  1.00  0.00              
ATOM   2784 2HG  GLN D 172      -1.248 -27.109 -58.470  1.00  0.00              
ATOM   2785 1HE2 GLN D 172       1.191 -28.290 -56.321  1.00  0.00              
ATOM   2786 2HE2 GLN D 172      -0.427 -27.737 -56.591  1.00  0.00              
ATOM   2787  N   TYR D 173      -1.787 -25.262 -61.510  1.00  0.00              
ATOM   2788  CA  TYR D 173      -1.220 -24.083 -62.170  1.00  0.00              
ATOM   2789  C   TYR D 173      -1.174 -22.867 -61.242  1.00  0.00              
ATOM   2790  O   TYR D 173      -1.819 -22.857 -60.200  1.00  0.00              
ATOM   2791  CB  TYR D 173      -2.012 -23.733 -63.435  1.00  0.00              
ATOM   2792  CG  TYR D 173      -3.395 -23.203 -63.172  1.00  0.00              
ATOM   2793  CD1 TYR D 173      -4.467 -24.068 -62.952  1.00  0.00              
ATOM   2794  CD2 TYR D 173      -3.634 -21.826 -63.142  1.00  0.00              
ATOM   2795  CE1 TYR D 173      -5.749 -23.576 -62.707  1.00  0.00              
ATOM   2796  CE2 TYR D 173      -4.911 -21.322 -62.899  1.00  0.00              
ATOM   2797  CZ  TYR D 173      -5.962 -22.204 -62.683  1.00  0.00              
ATOM   2798  OH  TYR D 173      -7.227 -21.712 -62.454  1.00  0.00              
ATOM   2799  H   TYR D 173      -2.489 -25.136 -60.796  1.00  0.00              
ATOM   2800  HA  TYR D 173      -0.187 -24.280 -62.457  1.00  0.00              
ATOM   2801 1HB  TYR D 173      -1.437 -22.984 -63.980  1.00  0.00              
ATOM   2802 2HB  TYR D 173      -2.084 -24.643 -64.032  1.00  0.00              
ATOM   2803  HD1 TYR D 173      -4.287 -25.143 -62.975  1.00  0.00              
ATOM   2804  HD2 TYR D 173      -2.803 -21.143 -63.315  1.00  0.00              
ATOM   2805  HE1 TYR D 173      -6.579 -24.261 -62.536  1.00  0.00              
ATOM   2806  HE2 TYR D 173      -5.075 -20.244 -62.878  1.00  0.00              
ATOM   2807  HH  TYR D 173      -7.879 -22.405 -62.318  1.00  0.00              
ATOM   2808  N   LEU D 174      -0.407 -21.850 -61.624  1.00  0.00              
ATOM   2809  CA  LEU D 174      -0.263 -20.655 -60.800  1.00  0.00              
ATOM   2810  C   LEU D 174      -1.496 -19.772 -60.972  1.00  0.00              
ATOM   2811  O   LEU D 174      -1.785 -19.279 -62.063  1.00  0.00              
ATOM   2812  CB  LEU D 174       1.008 -19.891 -61.192  1.00  0.00              
ATOM   2813  CG  LEU D 174       1.336 -18.628 -60.382  1.00  0.00              
ATOM   2814  CD1 LEU D 174       1.641 -18.990 -58.928  1.00  0.00              
ATOM   2815  CD2 LEU D 174       2.537 -17.931 -61.007  1.00  0.00              
ATOM   2816  H   LEU D 174       0.089 -21.905 -62.501  1.00  0.00              
ATOM   2817  HA  LEU D 174      -0.204 -20.940 -59.750  1.00  0.00              
ATOM   2818 1HB  LEU D 174       1.748 -20.660 -60.980  1.00  0.00              
ATOM   2819 2HB  LEU D 174       1.025 -19.654 -62.256  1.00  0.00              
ATOM   2820  HG  LEU D 174       0.480 -17.959 -60.465  1.00  0.00              
ATOM   2821 1HD1 LEU D 174       1.872 -18.084 -58.367  1.00  0.00              
ATOM   2822 2HD1 LEU D 174       0.773 -19.478 -58.484  1.00  0.00              
ATOM   2823 3HD1 LEU D 174       2.496 -19.665 -58.891  1.00  0.00              
ATOM   2824 1HD2 LEU D 174       2.772 -17.032 -60.434  1.00  0.00              
ATOM   2825 2HD2 LEU D 174       3.393 -18.604 -60.997  1.00  0.00              
ATOM   2826 3HD2 LEU D 174       2.303 -17.654 -62.035  1.00  0.00              
ATOM   2827  N   VAL D 175      -2.221 -19.580 -59.880  1.00  0.00              
ATOM   2828  CA  VAL D 175      -3.414 -18.747 -59.878  1.00  0.00              
ATOM   2829  C   VAL D 175      -3.156 -17.281 -59.548  1.00  0.00              
ATOM   2830  O   VAL D 175      -3.726 -16.392 -60.182  1.00  0.00              
ATOM   2831  CB  VAL D 175      -4.454 -19.293 -58.881  1.00  0.00              
ATOM   2832  CG1 VAL D 175      -5.655 -18.363 -58.800  1.00  0.00              
ATOM   2833  CG2 VAL D 175      -4.892 -20.694 -59.280  1.00  0.00              
ATOM   2834  H   VAL D 175      -1.932 -20.028 -59.022  1.00  0.00              
ATOM   2835  HA  VAL D 175      -3.863 -18.696 -60.871  1.00  0.00              
ATOM   2836  HB  VAL D 175      -3.991 -19.376 -57.897  1.00  0.00              
ATOM   2837 1HG1 VAL D 175      -6.379 -18.764 -58.090  1.00  0.00              
ATOM   2838 2HG1 VAL D 175      -5.330 -17.377 -58.468  1.00  0.00              
ATOM   2839 3HG1 VAL D 175      -6.118 -18.282 -59.783  1.00  0.00              
ATOM   2840 1HG2 VAL D 175      -5.625 -21.065 -58.565  1.00  0.00              
ATOM   2841 2HG2 VAL D 175      -5.337 -20.665 -60.276  1.00  0.00              
ATOM   2842 3HG2 VAL D 175      -4.027 -21.357 -59.289  1.00  0.00              
ATOM   2843  N   TYR D 176      -2.291 -17.027 -58.574  1.00  0.00              
ATOM   2844  CA  TYR D 176      -2.009 -15.659 -58.169  1.00  0.00              
ATOM   2845  C   TYR D 176      -0.646 -15.585 -57.488  1.00  0.00              
ATOM   2846  O   TYR D 176      -0.195 -16.556 -56.868  1.00  0.00              
ATOM   2847  CB  TYR D 176      -3.122 -15.210 -57.201  1.00  0.00              
ATOM   2848  CG  TYR D 176      -3.072 -13.762 -56.772  1.00  0.00              
ATOM   2849  CD1 TYR D 176      -2.464 -13.385 -55.575  1.00  0.00              
ATOM   2850  CD2 TYR D 176      -3.630 -12.761 -57.577  1.00  0.00              
ATOM   2851  CE1 TYR D 176      -2.411 -12.053 -55.187  1.00  0.00              
ATOM   2852  CE2 TYR D 176      -3.579 -11.422 -57.200  1.00  0.00              
ATOM   2853  CZ  TYR D 176      -2.972 -11.071 -56.011  1.00  0.00              
ATOM   2854  OH  TYR D 176      -2.908  -9.741 -55.659  1.00  0.00              
ATOM   2855  H   TYR D 176      -1.820 -17.786 -58.105  1.00  0.00              
ATOM   2856  HA  TYR D 176      -1.967 -15.014 -59.047  1.00  0.00              
ATOM   2857 1HB  TYR D 176      -4.076 -15.393 -57.699  1.00  0.00              
ATOM   2858 2HB  TYR D 176      -3.049 -15.838 -56.314  1.00  0.00              
ATOM   2859  HD1 TYR D 176      -2.028 -14.156 -54.940  1.00  0.00              
ATOM   2860  HD2 TYR D 176      -4.113 -13.046 -58.512  1.00  0.00              
ATOM   2861  HE1 TYR D 176      -1.933 -11.771 -54.249  1.00  0.00              
ATOM   2862  HE2 TYR D 176      -4.016 -10.658 -57.842  1.00  0.00              
ATOM   2863  HH  TYR D 176      -3.313  -9.162 -56.308  1.00  0.00              
ATOM   2864  N   ASN D 177       0.020 -14.443 -57.620  1.00  0.00              
ATOM   2865  CA  ASN D 177       1.335 -14.265 -57.014  1.00  0.00              
ATOM   2866  C   ASN D 177       1.586 -12.801 -56.677  1.00  0.00              
ATOM   2867  O   ASN D 177       0.906 -11.914 -57.196  1.00  0.00              
ATOM   2868  CB  ASN D 177       2.450 -14.801 -57.920  1.00  0.00              
ATOM   2869  CG  ASN D 177       2.667 -13.953 -59.156  1.00  0.00              
ATOM   2870  OD1 ASN D 177       1.794 -13.853 -60.018  1.00  0.00              
ATOM   2871  ND2 ASN D 177       3.842 -13.342 -59.250  1.00  0.00              
ATOM   2872  H   ASN D 177      -0.385 -13.683 -58.148  1.00  0.00              
ATOM   2873  HA  ASN D 177       1.386 -14.815 -56.073  1.00  0.00              
ATOM   2874 1HB  ASN D 177       3.413 -15.098 -57.503  1.00  0.00              
ATOM   2875 2HB  ASN D 177       1.884 -15.691 -58.195  1.00  0.00              
ATOM   2876 1HD2 ASN D 177       4.043 -12.767 -60.046  1.00  0.00              
ATOM   2877 2HD2 ASN D 177       4.525 -13.457 -58.530  1.00  0.00              
ATOM   2878  N   GLY D 178       2.552 -12.554 -55.793  1.00  0.00              
ATOM   2879  CA  GLY D 178       2.876 -11.192 -55.407  1.00  0.00              
ATOM   2880  C   GLY D 178       3.862 -11.097 -54.259  1.00  0.00              
ATOM   2881  O   GLY D 178       4.103 -12.081 -53.558  1.00  0.00              
ATOM   2882  H   GLY D 178       3.068 -13.319 -55.382  1.00  0.00              
ATOM   2883 1HA  GLY D 178       3.311 -10.674 -56.261  1.00  0.00              
ATOM   2884 2HA  GLY D 178       1.963 -10.682 -55.100  1.00  0.00              
ATOM   2885  N   ASP D 179       4.442  -9.913 -54.079  1.00  0.00              
ATOM   2886  CA  ASP D 179       5.440  -9.684 -53.042  1.00  0.00              
ATOM   2887  C   ASP D 179       4.764  -9.397 -51.704  1.00  0.00              
ATOM   2888  O   ASP D 179       3.764  -8.685 -51.635  1.00  0.00              
ATOM   2889  CB  ASP D 179       6.319  -8.481 -53.388  1.00  0.00              
ATOM   2890  CG  ASP D 179       7.197  -8.727 -54.587  1.00  0.00              
ATOM   2891  OD1 ASP D 179       7.867  -9.778 -54.615  1.00  0.00              
ATOM   2892  OD2 ASP D 179       7.216  -7.870 -55.495  1.00  0.00              
ATOM   2893  H   ASP D 179       4.178  -9.149 -54.684  1.00  0.00              
ATOM   2894  HA  ASP D 179       6.045 -10.582 -52.907  1.00  0.00              
ATOM   2895 1HB  ASP D 179       5.758  -7.554 -53.510  1.00  0.00              
ATOM   2896 2HB  ASP D 179       6.928  -8.420 -52.485  1.00  0.00              
ATOM   2897  N   LEU D 180       5.336  -9.949 -50.644  1.00  0.00              
ATOM   2898  CA  LEU D 180       4.802  -9.764 -49.306  1.00  0.00              
ATOM   2899  C   LEU D 180       5.975  -9.428 -48.406  1.00  0.00              
ATOM   2900  O   LEU D 180       7.112  -9.820 -48.691  1.00  0.00              
ATOM   2901  CB  LEU D 180       4.134 -11.056 -48.813  1.00  0.00              
ATOM   2902  CG  LEU D 180       2.867 -11.515 -49.532  1.00  0.00              
ATOM   2903  CD1 LEU D 180       2.515 -12.918 -49.098  1.00  0.00              
ATOM   2904  CD2 LEU D 180       1.730 -10.545 -49.242  1.00  0.00              
ATOM   2905  H   LEU D 180       6.165 -10.512 -50.770  1.00  0.00              
ATOM   2906  HA  LEU D 180       4.100  -8.931 -49.305  1.00  0.00              
ATOM   2907 1HB  LEU D 180       4.938 -11.761 -49.020  1.00  0.00              
ATOM   2908 2HB  LEU D 180       3.943 -11.028 -47.741  1.00  0.00              
ATOM   2909  HG  LEU D 180       3.069 -11.476 -50.602  1.00  0.00              
ATOM   2910 1HD1 LEU D 180       1.610 -13.242 -49.612  1.00  0.00              
ATOM   2911 2HD1 LEU D 180       3.334 -13.591 -49.346  1.00  0.00              
ATOM   2912 3HD1 LEU D 180       2.344 -12.932 -48.021  1.00  0.00              
ATOM   2913 1HD2 LEU D 180       0.828 -10.879 -49.758  1.00  0.00              
ATOM   2914 2HD2 LEU D 180       1.543 -10.514 -48.168  1.00  0.00              
ATOM   2915 3HD2 LEU D 180       2.001  -9.549 -49.591  1.00  0.00              
ATOM   2916  N   VAL D 181       5.713  -8.689 -47.331  1.00  0.00              
ATOM   2917  CA  VAL D 181       6.754  -8.412 -46.363  1.00  0.00              
ATOM   2918  C   VAL D 181       6.408  -9.219 -45.114  1.00  0.00              
ATOM   2919  O   VAL D 181       5.353  -9.029 -44.509  1.00  0.00              
ATOM   2920  CB  VAL D 181       6.836  -6.917 -46.002  1.00  0.00              
ATOM   2921  CG1 VAL D 181       7.940  -6.703 -44.963  1.00  0.00              
ATOM   2922  CG2 VAL D 181       7.129  -6.100 -47.253  1.00  0.00              
ATOM   2923  H   VAL D 181       4.787  -8.316 -47.180  1.00  0.00              
ATOM   2924  HA  VAL D 181       7.728  -8.748 -46.720  1.00  0.00              
ATOM   2925  HB  VAL D 181       5.869  -6.590 -45.621  1.00  0.00              
ATOM   2926 1HG1 VAL D 181       7.999  -5.645 -44.707  1.00  0.00              
ATOM   2927 2HG1 VAL D 181       7.713  -7.280 -44.067  1.00  0.00              
ATOM   2928 3HG1 VAL D 181       8.896  -7.030 -45.375  1.00  0.00              
ATOM   2929 1HG2 VAL D 181       7.186  -5.043 -46.995  1.00  0.00              
ATOM   2930 2HG2 VAL D 181       8.080  -6.421 -47.682  1.00  0.00              
ATOM   2931 3HG2 VAL D 181       6.331  -6.251 -47.981  1.00  0.00              
ATOM   2932  N   GLU D 182       7.294 -10.132 -44.738  1.00  0.00              
ATOM   2933  CA  GLU D 182       7.053 -10.964 -43.576  1.00  0.00              
ATOM   2934  C   GLU D 182       7.431 -10.275 -42.272  1.00  0.00              
ATOM   2935  O   GLU D 182       8.449  -9.597 -42.190  1.00  0.00              
ATOM   2936  CB  GLU D 182       7.821 -12.288 -43.709  1.00  0.00              
ATOM   2937  CG  GLU D 182       7.577 -13.226 -42.547  1.00  0.00              
ATOM   2938  CD  GLU D 182       8.367 -14.521 -42.640  1.00  0.00              
ATOM   2939  OE1 GLU D 182       9.141 -14.709 -43.612  1.00  0.00              
ATOM   2940  OE2 GLU D 182       8.201 -15.356 -41.732  1.00  0.00              
ATOM   2941  H   GLU D 182       8.149 -10.254 -45.262  1.00  0.00              
ATOM   2942  HA  GLU D 182       5.988 -11.183 -43.492  1.00  0.00              
ATOM   2943 1HB  GLU D 182       7.497 -12.751 -44.643  1.00  0.00              
ATOM   2944 2HB  GLU D 182       8.879 -12.038 -43.776  1.00  0.00              
ATOM   2945 1HG  GLU D 182       7.778 -12.775 -41.577  1.00  0.00              
ATOM   2946 2HG  GLU D 182       6.517 -13.460 -42.626  1.00  0.00              
ATOM   2947  N   TYR D 183       6.583 -10.448 -41.265  1.00  0.00              
ATOM   2948  CA  TYR D 183       6.841  -9.952 -39.920  1.00  0.00              
ATOM   2949  C   TYR D 183       6.680 -11.118 -38.954  1.00  0.00              
ATOM   2950  O   TYR D 183       5.844 -11.993 -39.182  1.00  0.00              
ATOM   2951  CB  TYR D 183       5.829  -8.864 -39.534  1.00  0.00              
ATOM   2952  CG  TYR D 183       5.957  -7.581 -40.318  1.00  0.00              
ATOM   2953  CD1 TYR D 183       5.420  -7.464 -41.599  1.00  0.00              
ATOM   2954  CD2 TYR D 183       6.622  -6.479 -39.779  1.00  0.00              
ATOM   2955  CE1 TYR D 183       5.536  -6.289 -42.319  1.00  0.00              
ATOM   2956  CE2 TYR D 183       6.751  -5.293 -40.498  1.00  0.00              
ATOM   2957  CZ  TYR D 183       6.205  -5.208 -41.768  1.00  0.00              
ATOM   2958  OH  TYR D 183       6.341  -4.051 -42.492  1.00  0.00              
ATOM   2959  H   TYR D 183       5.724 -10.949 -41.447  1.00  0.00              
ATOM   2960  HA  TYR D 183       7.864  -9.581 -39.853  1.00  0.00              
ATOM   2961 1HB  TYR D 183       4.832  -9.279 -39.691  1.00  0.00              
ATOM   2962 2HB  TYR D 183       5.971  -8.651 -38.475  1.00  0.00              
ATOM   2963  HD1 TYR D 183       4.902  -8.321 -42.033  1.00  0.00              
ATOM   2964  HD2 TYR D 183       7.045  -6.558 -38.778  1.00  0.00              
ATOM   2965  HE1 TYR D 183       5.111  -6.212 -43.319  1.00  0.00              
ATOM   2966  HE2 TYR D 183       7.279  -4.445 -40.061  1.00  0.00              
ATOM   2967  HH  TYR D 183       5.926  -4.098 -43.358  1.00  0.00              
ATOM   2968  N   GLU D 184       7.477 -11.130 -37.888  1.00  0.00              
ATOM   2969  CA  GLU D 184       7.393 -12.187 -36.883  1.00  0.00              
ATOM   2970  C   GLU D 184       6.013 -11.962 -36.223  1.00  0.00              
ATOM   2971  O   GLU D 184       5.700 -10.864 -35.760  1.00  0.00              
ATOM   2972  CB  GLU D 184       8.537 -12.117 -35.869  1.00  0.00              
ATOM   2973  CG  GLU D 184       8.665 -13.346 -34.981  1.00  0.00              
ATOM   2974  CD  GLU D 184       7.688 -13.299 -33.840  1.00  0.00              
ATOM   2975  OE1 GLU D 184       7.657 -12.309 -33.149  1.00  0.00              
ATOM   2976  OE2 GLU D 184       6.894 -14.204 -33.726  1.00  0.00              
ATOM   2977  H   GLU D 184       8.157 -10.391 -37.769  1.00  0.00              
ATOM   2978  HA  GLU D 184       7.439 -13.162 -37.368  1.00  0.00              
ATOM   2979 1HB  GLU D 184       9.457 -11.983 -36.438  1.00  0.00              
ATOM   2980 2HB  GLU D 184       8.361 -11.238 -35.250  1.00  0.00              
ATOM   2981 1HG  GLU D 184       8.548 -14.286 -35.521  1.00  0.00              
ATOM   2982 2HG  GLU D 184       9.680 -13.277 -34.592  1.00  0.00              
ATOM   2983  N   ALA D 185       5.202 -13.010 -36.203  1.00  0.00              
ATOM   2984  CA  ALA D 185       3.829 -12.964 -35.712  1.00  0.00              
ATOM   2985  C   ALA D 185       3.556 -12.444 -34.313  1.00  0.00              
ATOM   2986  O   ALA D 185       2.591 -11.710 -34.110  1.00  0.00              
ATOM   2987  CB  ALA D 185       3.191 -14.352 -35.867  1.00  0.00              
ATOM   2988  H   ALA D 185       5.571 -13.883 -36.553  1.00  0.00              
ATOM   2989  HA  ALA D 185       3.258 -12.273 -36.334  1.00  0.00              
ATOM   2990 1HB  ALA D 185       2.164 -14.322 -35.501  1.00  0.00              
ATOM   2991 2HB  ALA D 185       3.194 -14.640 -36.918  1.00  0.00              
ATOM   2992 3HB  ALA D 185       3.760 -15.080 -35.288  1.00  0.00              
ATOM   2993  N   ASP D 186       4.378 -12.819 -33.345  1.00  0.00              
ATOM   2994  CA  ASP D 186       4.102 -12.390 -31.977  1.00  0.00              
ATOM   2995  C   ASP D 186       4.561 -10.995 -31.609  1.00  0.00              
ATOM   2996  O   ASP D 186       3.865 -10.312 -30.838  1.00  0.00              
ATOM   2997  CB  ASP D 186       4.730 -13.385 -30.999  1.00  0.00              
ATOM   2998  CG  ASP D 186       4.123 -14.781 -31.045  1.00  0.00              
ATOM   2999  OD1 ASP D 186       2.926 -14.891 -30.931  1.00  0.00              
ATOM   3000  OD2 ASP D 186       4.836 -15.707 -31.350  1.00  0.00              
ATOM   3001  H   ASP D 186       5.190 -13.393 -33.525  1.00  0.00              
ATOM   3002  HA  ASP D 186       3.025 -12.354 -31.812  1.00  0.00              
ATOM   3003 1HB  ASP D 186       5.814 -13.458 -31.089  1.00  0.00              
ATOM   3004 2HB  ASP D 186       4.475 -12.910 -30.051  1.00  0.00              
ATOM   3005  N   HIS D 187       5.695 -10.543 -32.148  1.00  0.00              
ATOM   3006  CA  HIS D 187       6.190  -9.208 -31.803  1.00  0.00              
ATOM   3007  C   HIS D 187       6.221  -8.249 -32.976  1.00  0.00              
ATOM   3008  O   HIS D 187       6.613  -7.088 -32.828  1.00  0.00              
ATOM   3009  CB  HIS D 187       7.593  -9.304 -31.196  1.00  0.00              
ATOM   3010  CG  HIS D 187       7.649 -10.107 -29.934  1.00  0.00              
ATOM   3011  ND1 HIS D 187       7.066  -9.685 -28.758  1.00  0.00              
ATOM   3012  CD2 HIS D 187       8.219 -11.305 -29.664  1.00  0.00              
ATOM   3013  CE1 HIS D 187       7.275 -10.591 -27.818  1.00  0.00              
ATOM   3014  NE2 HIS D 187       7.972 -11.582 -28.342  1.00  0.00              
ATOM   3015  H   HIS D 187       6.223 -11.111 -32.794  1.00  0.00              
ATOM   3016  HA  HIS D 187       5.522  -8.746 -31.077  1.00  0.00              
ATOM   3017 1HB  HIS D 187       8.276  -9.782 -31.900  1.00  0.00              
ATOM   3018 2HB  HIS D 187       7.965  -8.310 -30.950  1.00  0.00              
ATOM   3019  HD1 HIS D 187       6.500  -8.870 -28.638  1.00  0.00              
ATOM   3020  HD2 HIS D 187       8.786 -12.010 -30.273  1.00  0.00              
ATOM   3021  HE1 HIS D 187       6.889 -10.443 -26.809  1.00  0.00              
ATOM   3022  N   MET D 188       5.811  -8.727 -34.142  1.00  0.00              
ATOM   3023  CA  MET D 188       5.733  -7.864 -35.328  1.00  0.00              
ATOM   3024  C   MET D 188       7.054  -7.229 -35.771  1.00  0.00              
ATOM   3025  O   MET D 188       7.071  -6.132 -36.329  1.00  0.00              
ATOM   3026  CB  MET D 188       4.712  -6.747 -35.105  1.00  0.00              
ATOM   3027  CG  MET D 188       3.322  -7.214 -34.720  1.00  0.00              
ATOM   3028  SD  MET D 188       2.652  -8.474 -35.846  1.00  0.00              
ATOM   3029  CE  MET D 188       3.121  -7.809 -37.442  1.00  0.00              
ATOM   3030  H   MET D 188       5.546  -9.699 -34.222  1.00  0.00              
ATOM   3031  HA  MET D 188       5.423  -8.450 -36.194  1.00  0.00              
ATOM   3032 1HB  MET D 188       5.106  -6.109 -34.316  1.00  0.00              
ATOM   3033 2HB  MET D 188       4.653  -6.180 -36.035  1.00  0.00              
ATOM   3034 1HG  MET D 188       3.368  -7.630 -33.715  1.00  0.00              
ATOM   3035 2HG  MET D 188       2.660  -6.348 -34.726  1.00  0.00              
ATOM   3036 1HE  MET D 188       2.775  -8.478 -38.231  1.00  0.00              
ATOM   3037 2HE  MET D 188       2.668  -6.826 -37.574  1.00  0.00              
ATOM   3038 3HE  MET D 188       4.208  -7.719 -37.493  1.00  0.00              
ATOM   3039  N   ALA D 189       8.162  -7.908 -35.521  1.00  0.00              
ATOM   3040  CA  ALA D 189       9.445  -7.421 -36.002  1.00  0.00              
ATOM   3041  C   ALA D 189       9.535  -7.753 -37.494  1.00  0.00              
ATOM   3042  O   ALA D 189       9.163  -8.847 -37.921  1.00  0.00              
ATOM   3043  CB  ALA D 189      10.568  -8.085 -35.250  1.00  0.00              
ATOM   3044  H   ALA D 189       8.130  -8.771 -34.997  1.00  0.00              
ATOM   3045  HA  ALA D 189       9.481  -6.340 -35.867  1.00  0.00              
ATOM   3046 1HB  ALA D 189      11.523  -7.710 -35.620  1.00  0.00              
ATOM   3047 2HB  ALA D 189      10.477  -7.860 -34.187  1.00  0.00              
ATOM   3048 3HB  ALA D 189      10.520  -9.162 -35.399  1.00  0.00              
ATOM   3049  N   GLN D 190      10.029  -6.811 -38.287  1.00  0.00              
ATOM   3050  CA  GLN D 190      10.150  -7.029 -39.721  1.00  0.00              
ATOM   3051  C   GLN D 190      11.246  -8.036 -40.033  1.00  0.00              
ATOM   3052  O   GLN D 190      12.378  -7.898 -39.575  1.00  0.00              
ATOM   3053  CB  GLN D 190      10.439  -5.709 -40.440  1.00  0.00              
ATOM   3054  CG  GLN D 190      10.486  -5.822 -41.954  1.00  0.00              
ATOM   3055  CD  GLN D 190      10.636  -4.473 -42.631  1.00  0.00              
ATOM   3056  OE1 GLN D 190      10.686  -3.431 -41.969  1.00  0.00              
ATOM   3057  NE2 GLN D 190      10.707  -4.481 -43.958  1.00  0.00              
ATOM   3058  H   GLN D 190      10.326  -5.930 -37.896  1.00  0.00              
ATOM   3059  HA  GLN D 190       9.221  -7.452 -40.105  1.00  0.00              
ATOM   3060 1HB  GLN D 190       9.655  -5.011 -40.147  1.00  0.00              
ATOM   3061 2HB  GLN D 190      11.400  -5.351 -40.067  1.00  0.00              
ATOM   3062 1HG  GLN D 190      11.132  -6.530 -42.473  1.00  0.00              
ATOM   3063 2HG  GLN D 190       9.449  -6.142 -42.049  1.00  0.00              
ATOM   3064 1HE2 GLN D 190      10.806  -3.621 -44.459  1.00  0.00              
ATOM   3065 2HE2 GLN D 190      10.661  -5.348 -44.455  1.00  0.00              
ATOM   3066  N   LEU D 191      10.902  -9.062 -40.803  1.00  0.00              
ATOM   3067  CA  LEU D 191      11.850 -10.114 -41.129  1.00  0.00              
ATOM   3068  C   LEU D 191      12.285  -9.889 -42.578  1.00  0.00              
ATOM   3069  O   LEU D 191      13.053  -8.967 -42.842  1.00  0.00              
ATOM   3070  CB  LEU D 191      11.202 -11.484 -40.932  1.00  0.00              
ATOM   3071  CG  LEU D 191      10.740 -11.722 -39.489  1.00  0.00              
ATOM   3072  CD1 LEU D 191      10.057 -13.086 -39.372  1.00  0.00              
ATOM   3073  CD2 LEU D 191      11.931 -11.635 -38.539  1.00  0.00              
ATOM   3074  H   LEU D 191       9.963  -9.115 -41.171  1.00  0.00              
ATOM   3075  HA  LEU D 191      12.722 -10.034 -40.480  1.00  0.00              
ATOM   3076 1HB  LEU D 191      10.349 -11.375 -41.600  1.00  0.00              
ATOM   3077 2HB  LEU D 191      11.843 -12.289 -41.290  1.00  0.00              
ATOM   3078  HG  LEU D 191      10.054 -10.914 -39.231  1.00  0.00              
ATOM   3079 1HD1 LEU D 191       9.733 -13.244 -38.344  1.00  0.00              
ATOM   3080 2HD1 LEU D 191       9.191 -13.116 -40.035  1.00  0.00              
ATOM   3081 3HD1 LEU D 191      10.759 -13.869 -39.657  1.00  0.00              
ATOM   3082 1HD2 LEU D 191      11.594 -11.805 -37.516  1.00  0.00              
ATOM   3083 2HD2 LEU D 191      12.668 -12.392 -38.809  1.00  0.00              
ATOM   3084 3HD2 LEU D 191      12.382 -10.647 -38.612  1.00  0.00              
ATOM   3085  N   GLN D 192      11.812 -10.685 -43.525  1.00  0.00              
ATOM   3086  CA  GLN D 192      12.238 -10.455 -44.905  1.00  0.00              
ATOM   3087  C   GLN D 192      11.118 -10.353 -45.942  1.00  0.00              
ATOM   3088  O   GLN D 192       9.975 -10.713 -45.675  1.00  0.00              
ATOM   3089  CB  GLN D 192      13.195 -11.573 -45.328  1.00  0.00              
ATOM   3090  CG  GLN D 192      14.474 -11.639 -44.512  1.00  0.00              
ATOM   3091  CD  GLN D 192      15.357 -10.423 -44.719  1.00  0.00              
ATOM   3092  OE1 GLN D 192      15.386  -9.837 -45.805  1.00  0.00              
ATOM   3093  NE2 GLN D 192      16.084 -10.036 -43.677  1.00  0.00              
ATOM   3094  H   GLN D 192      11.171 -11.440 -43.327  1.00  0.00              
ATOM   3095  HA  GLN D 192      12.740  -9.490 -44.976  1.00  0.00              
ATOM   3096 1HB  GLN D 192      12.646 -12.509 -45.231  1.00  0.00              
ATOM   3097 2HB  GLN D 192      13.436 -11.400 -46.378  1.00  0.00              
ATOM   3098 1HG  GLN D 192      14.484 -11.884 -43.450  1.00  0.00              
ATOM   3099 2HG  GLN D 192      14.895 -12.471 -45.079  1.00  0.00              
ATOM   3100 1HE2 GLN D 192      16.686  -9.239 -43.753  1.00  0.00              
ATOM   3101 2HE2 GLN D 192      16.030 -10.541 -42.815  1.00  0.00              
ATOM   3102  N   ARG D 193      11.457  -9.819 -47.112  1.00  0.00              
ATOM   3103  CA  ARG D 193      10.523  -9.728 -48.231  1.00  0.00              
ATOM   3104  C   ARG D 193      10.457 -11.125 -48.832  1.00  0.00              
ATOM   3105  O   ARG D 193      11.481 -11.756 -49.058  1.00  0.00              
ATOM   3106  CB  ARG D 193      10.887  -8.662 -49.252  1.00  0.00              
ATOM   3107  CG  ARG D 193       9.871  -8.468 -50.365  1.00  0.00              
ATOM   3108  CD  ARG D 193      10.241  -7.428 -51.359  1.00  0.00              
ATOM   3109  NE  ARG D 193      10.301  -6.077 -50.824  1.00  0.00              
ATOM   3110  CZ  ARG D 193       9.234  -5.272 -50.654  1.00  0.00              
ATOM   3111  NH1 ARG D 193       8.030  -5.661 -51.010  1.00  0.00              
ATOM   3112  NH2 ARG D 193       9.433  -4.070 -50.142  1.00  0.00              
ATOM   3113  H   ARG D 193      12.396  -9.463 -47.226  1.00  0.00              
ATOM   3114  HA  ARG D 193       9.539  -9.433 -47.867  1.00  0.00              
ATOM   3115 1HB  ARG D 193      11.006  -7.726 -48.706  1.00  0.00              
ATOM   3116 2HB  ARG D 193      11.844  -8.951 -49.686  1.00  0.00              
ATOM   3117 1HG  ARG D 193       9.753  -9.413 -50.897  1.00  0.00              
ATOM   3118 2HG  ARG D 193       8.918  -8.183 -49.918  1.00  0.00              
ATOM   3119 1HD  ARG D 193      11.224  -7.661 -51.765  1.00  0.00              
ATOM   3120 2HD  ARG D 193       9.505  -7.428 -52.163  1.00  0.00              
ATOM   3121  HE  ARG D 193      11.100  -5.545 -50.506  1.00  0.00              
ATOM   3122 1HH1 ARG D 193       7.897  -6.577 -51.418  1.00  0.00              
ATOM   3123 2HH1 ARG D 193       7.243  -5.043 -50.875  1.00  0.00              
ATOM   3124 1HH2 ARG D 193      10.367  -3.782 -49.890  1.00  0.00              
ATOM   3125 2HH2 ARG D 193       8.651  -3.448 -50.005  1.00  0.00              
ATOM   3126  N   VAL D 194       9.251 -11.615 -49.074  1.00  0.00              
ATOM   3127  CA  VAL D 194       9.086 -12.944 -49.631  1.00  0.00              
ATOM   3128  C   VAL D 194       8.182 -12.796 -50.837  1.00  0.00              
ATOM   3129  O   VAL D 194       7.582 -11.733 -51.048  1.00  0.00              
ATOM   3130  CB  VAL D 194       8.415 -13.921 -48.619  1.00  0.00              
ATOM   3131  CG1 VAL D 194       9.260 -14.041 -47.378  1.00  0.00              
ATOM   3132  CG2 VAL D 194       7.033 -13.446 -48.268  1.00  0.00              
ATOM   3133  H   VAL D 194       8.432 -11.061 -48.869  1.00  0.00              
ATOM   3134  HA  VAL D 194      10.037 -13.352 -49.972  1.00  0.00              
ATOM   3135  HB  VAL D 194       8.304 -14.898 -49.089  1.00  0.00              
ATOM   3136 1HG1 VAL D 194       8.782 -14.726 -46.677  1.00  0.00              
ATOM   3137 2HG1 VAL D 194      10.245 -14.425 -47.644  1.00  0.00              
ATOM   3138 3HG1 VAL D 194       9.362 -13.062 -46.912  1.00  0.00              
ATOM   3139 1HG2 VAL D 194       6.578 -14.138 -47.561  1.00  0.00              
ATOM   3140 2HG2 VAL D 194       7.094 -12.455 -47.819  1.00  0.00              
ATOM   3141 3HG2 VAL D 194       6.424 -13.397 -49.172  1.00  0.00              
ATOM   3142  N   HIS D 195       8.090 -13.846 -51.643  1.00  0.00              
ATOM   3143  CA  HIS D 195       7.201 -13.807 -52.785  1.00  0.00              
ATOM   3144  C   HIS D 195       6.269 -15.006 -52.698  1.00  0.00              
ATOM   3145  O   HIS D 195       6.722 -16.139 -52.548  1.00  0.00              
ATOM   3146  CB  HIS D 195       7.972 -13.837 -54.114  1.00  0.00              
ATOM   3147  CG  HIS D 195       7.108 -13.532 -55.300  1.00  0.00              
ATOM   3148  ND1 HIS D 195       6.862 -12.245 -55.727  1.00  0.00              
ATOM   3149  CD2 HIS D 195       6.350 -14.338 -56.082  1.00  0.00              
ATOM   3150  CE1 HIS D 195       5.985 -12.271 -56.716  1.00  0.00              
ATOM   3151  NE2 HIS D 195       5.660 -13.530 -56.951  1.00  0.00              
ATOM   3152  H   HIS D 195       8.636 -14.680 -51.472  1.00  0.00              
ATOM   3153  HA  HIS D 195       6.600 -12.899 -52.750  1.00  0.00              
ATOM   3154 1HB  HIS D 195       8.769 -13.092 -54.102  1.00  0.00              
ATOM   3155 2HB  HIS D 195       8.401 -14.825 -54.276  1.00  0.00              
ATOM   3156  HD1 HIS D 195       7.325 -11.418 -55.408  1.00  0.00              
ATOM   3157  HD2 HIS D 195       6.215 -15.419 -56.119  1.00  0.00              
ATOM   3158  HE1 HIS D 195       5.655 -11.347 -57.191  1.00  0.00              
ATOM   3159  N   GLY D 196       4.971 -14.747 -52.785  1.00  0.00              
ATOM   3160  CA  GLY D 196       3.999 -15.813 -52.682  1.00  0.00              
ATOM   3161  C   GLY D 196       3.575 -16.334 -54.041  1.00  0.00              
ATOM   3162  O   GLY D 196       3.465 -15.568 -54.997  1.00  0.00              
ATOM   3163  H   GLY D 196       4.650 -13.800 -52.923  1.00  0.00              
ATOM   3164 1HA  GLY D 196       4.433 -16.637 -52.115  1.00  0.00              
ATOM   3165 2HA  GLY D 196       3.116 -15.441 -52.163  1.00  0.00              
ATOM   3166  N   PHE D 197       3.342 -17.643 -54.119  1.00  0.00              
ATOM   3167  CA  PHE D 197       2.879 -18.288 -55.341  1.00  0.00              
ATOM   3168  C   PHE D 197       1.650 -19.119 -55.012  1.00  0.00              
ATOM   3169  O   PHE D 197       1.756 -20.292 -54.633  1.00  0.00              
ATOM   3170  CB  PHE D 197       3.936 -19.226 -55.930  1.00  0.00              
ATOM   3171  CG  PHE D 197       5.210 -18.551 -56.338  1.00  0.00              
ATOM   3172  CD1 PHE D 197       6.290 -18.496 -55.472  1.00  0.00              
ATOM   3173  CD2 PHE D 197       5.351 -18.034 -57.621  1.00  0.00              
ATOM   3174  CE1 PHE D 197       7.498 -17.949 -55.875  1.00  0.00              
ATOM   3175  CE2 PHE D 197       6.549 -17.485 -58.035  1.00  0.00              
ATOM   3176  CZ  PHE D 197       7.627 -17.441 -57.173  1.00  0.00              
ATOM   3177  H   PHE D 197       3.495 -18.206 -53.293  1.00  0.00              
ATOM   3178  HA  PHE D 197       2.594 -17.531 -56.073  1.00  0.00              
ATOM   3179 1HB  PHE D 197       4.213 -19.985 -55.199  1.00  0.00              
ATOM   3180 2HB  PHE D 197       3.548 -19.710 -56.825  1.00  0.00              
ATOM   3181  HD1 PHE D 197       6.182 -18.892 -54.461  1.00  0.00              
ATOM   3182  HD2 PHE D 197       4.503 -18.067 -58.303  1.00  0.00              
ATOM   3183  HE1 PHE D 197       8.340 -17.918 -55.183  1.00  0.00              
ATOM   3184  HE2 PHE D 197       6.642 -17.085 -59.044  1.00  0.00              
ATOM   3185  HZ  PHE D 197       8.574 -17.013 -57.498  1.00  0.00              
ATOM   3186  N   LEU D 198       0.484 -18.515 -55.172  1.00  0.00              
ATOM   3187  CA  LEU D 198      -0.772 -19.206 -54.944  1.00  0.00              
ATOM   3188  C   LEU D 198      -1.121 -20.068 -56.149  1.00  0.00              
ATOM   3189  O   LEU D 198      -1.268 -19.543 -57.259  1.00  0.00              
ATOM   3190  CB  LEU D 198      -1.900 -18.187 -54.746  1.00  0.00              
ATOM   3191  CG  LEU D 198      -3.136 -18.557 -53.917  1.00  0.00              
ATOM   3192  CD1 LEU D 198      -4.361 -18.442 -54.780  1.00  0.00              
ATOM   3193  CD2 LEU D 198      -3.023 -19.927 -53.344  1.00  0.00              
ATOM   3194  H   LEU D 198       0.468 -17.548 -55.462  1.00  0.00              
ATOM   3195  HA  LEU D 198      -0.670 -19.874 -54.089  1.00  0.00              
ATOM   3196 1HB  LEU D 198      -1.351 -17.414 -54.211  1.00  0.00              
ATOM   3197 2HB  LEU D 198      -2.255 -17.788 -55.697  1.00  0.00              
ATOM   3198  HG  LEU D 198      -3.180 -17.866 -53.075  1.00  0.00              
ATOM   3199 1HD1 LEU D 198      -5.244 -18.705 -54.196  1.00  0.00              
ATOM   3200 2HD1 LEU D 198      -4.458 -17.418 -55.140  1.00  0.00              
ATOM   3201 3HD1 LEU D 198      -4.273 -19.119 -55.629  1.00  0.00              
ATOM   3202 1HD2 LEU D 198      -3.917 -20.153 -52.763  1.00  0.00              
ATOM   3203 2HD2 LEU D 198      -2.922 -20.652 -54.152  1.00  0.00              
ATOM   3204 3HD2 LEU D 198      -2.147 -19.981 -52.698  1.00  0.00              
ATOM   3205  N   MET D 199      -1.252 -21.377 -55.926  1.00  0.00              
ATOM   3206  CA  MET D 199      -1.551 -22.328 -56.986  1.00  0.00              
ATOM   3207  C   MET D 199      -2.938 -22.907 -56.650  1.00  0.00              
ATOM   3208  O   MET D 199      -3.455 -22.650 -55.559  1.00  0.00              
ATOM   3209  CB  MET D 199      -0.416 -23.359 -57.074  1.00  0.00              
ATOM   3210  CG  MET D 199       0.872 -22.672 -57.609  1.00  0.00              
ATOM   3211  SD  MET D 199       2.294 -23.679 -57.563  1.00  0.00              
ATOM   3212  CE  MET D 199       2.652 -23.669 -55.808  1.00  0.00              
ATOM   3213  H   MET D 199      -1.139 -21.713 -54.981  1.00  0.00              
ATOM   3214  HA  MET D 199      -1.588 -21.815 -57.947  1.00  0.00              
ATOM   3215 1HB  MET D 199      -0.274 -23.761 -56.072  1.00  0.00              
ATOM   3216 2HB  MET D 199      -0.758 -24.153 -57.740  1.00  0.00              
ATOM   3217 1HG  MET D 199       0.694 -22.376 -58.643  1.00  0.00              
ATOM   3218 2HG  MET D 199       1.060 -21.786 -57.005  1.00  0.00              
ATOM   3219 1HE  MET D 199       3.539 -24.272 -55.613  1.00  0.00              
ATOM   3220 2HE  MET D 199       2.830 -22.644 -55.479  1.00  0.00              
ATOM   3221 3HE  MET D 199       1.803 -24.083 -55.263  1.00  0.00              
ATOM   3222  N   ASN D 200      -3.559 -23.653 -57.561  1.00  0.00              
ATOM   3223  CA  ASN D 200      -4.935 -24.086 -57.298  1.00  0.00              
ATOM   3224  C   ASN D 200      -5.181 -25.113 -56.184  1.00  0.00              
ATOM   3225  O   ASN D 200      -6.338 -25.466 -55.885  1.00  0.00              
ATOM   3226  CB  ASN D 200      -5.605 -24.538 -58.606  1.00  0.00              
ATOM   3227  CG  ASN D 200      -4.987 -25.774 -59.181  1.00  0.00              
ATOM   3228  OD1 ASN D 200      -4.082 -26.352 -58.585  1.00  0.00              
ATOM   3229  ND2 ASN D 200      -5.479 -26.205 -60.337  1.00  0.00              
ATOM   3230  H   ASN D 200      -3.112 -23.929 -58.423  1.00  0.00              
ATOM   3231  HA  ASN D 200      -5.530 -23.239 -56.955  1.00  0.00              
ATOM   3232 1HB  ASN D 200      -6.691 -24.597 -58.685  1.00  0.00              
ATOM   3233 2HB  ASN D 200      -5.248 -23.672 -59.162  1.00  0.00              
ATOM   3234 1HD2 ASN D 200      -5.102 -27.028 -60.765  1.00  0.00              
ATOM   3235 2HD2 ASN D 200      -6.225 -25.709 -60.780  1.00  0.00              
ATOM   3236  N   ASP D 201      -4.116 -25.564 -55.545  1.00  0.00              
ATOM   3237  CA  ASP D 201      -4.320 -26.452 -54.424  1.00  0.00              
ATOM   3238  C   ASP D 201      -3.391 -26.201 -53.248  1.00  0.00              
ATOM   3239  O   ASP D 201      -3.506 -26.871 -52.241  1.00  0.00              
ATOM   3240  CB  ASP D 201      -4.254 -27.921 -54.891  1.00  0.00              
ATOM   3241  CG  ASP D 201      -2.909 -28.309 -55.487  1.00  0.00              
ATOM   3242  OD1 ASP D 201      -1.967 -27.485 -55.498  1.00  0.00              
ATOM   3243  OD2 ASP D 201      -2.820 -29.460 -55.963  1.00  0.00              
ATOM   3244  H   ASP D 201      -3.174 -25.314 -55.809  1.00  0.00              
ATOM   3245  HA  ASP D 201      -5.321 -26.308 -54.017  1.00  0.00              
ATOM   3246 1HB  ASP D 201      -4.539 -28.636 -54.119  1.00  0.00              
ATOM   3247 2HB  ASP D 201      -5.013 -27.907 -55.674  1.00  0.00              
ATOM   3248  N   CYS D 202      -2.513 -25.203 -53.357  1.00  0.00              
ATOM   3249  CA  CYS D 202      -1.569 -24.873 -52.284  1.00  0.00              
ATOM   3250  C   CYS D 202      -0.946 -23.495 -52.501  1.00  0.00              
ATOM   3251  O   CYS D 202      -0.889 -22.994 -53.629  1.00  0.00              
ATOM   3252  CB  CYS D 202      -0.510 -25.969 -52.414  1.00  0.00              
ATOM   3253  SG  CYS D 202       0.360 -25.983 -53.999  1.00  0.00              
ATOM   3254  H   CYS D 202      -2.501 -24.657 -54.208  1.00  0.00              
ATOM   3255  HA  CYS D 202      -2.008 -24.930 -51.288  1.00  0.00              
ATOM   3256 1HB  CYS D 202       0.255 -25.845 -51.649  1.00  0.00              
ATOM   3257 2HB  CYS D 202      -0.971 -26.950 -52.313  1.00  0.00              
ATOM   3258  HG  CYS D 202       0.788 -27.238 -53.910  1.00  0.00              
ATOM   3259  N   LEU D 203      -0.481 -22.895 -51.409  1.00  0.00              
ATOM   3260  CA  LEU D 203       0.220 -21.620 -51.441  1.00  0.00              
ATOM   3261  C   LEU D 203       1.683 -21.886 -51.138  1.00  0.00              
ATOM   3262  O   LEU D 203       2.028 -22.347 -50.045  1.00  0.00              
ATOM   3263  CB  LEU D 203      -0.343 -20.664 -50.387  1.00  0.00              
ATOM   3264  CG  LEU D 203       0.399 -19.336 -50.234  1.00  0.00              
ATOM   3265  CD1 LEU D 203       0.318 -18.542 -51.543  1.00  0.00              
ATOM   3266  CD2 LEU D 203      -0.217 -18.539 -49.085  1.00  0.00              
ATOM   3267  H   LEU D 203      -0.626 -23.354 -50.521  1.00  0.00              
ATOM   3268  HA  LEU D 203       0.145 -21.187 -52.438  1.00  0.00              
ATOM   3269 1HB  LEU D 203      -1.330 -20.491 -50.814  1.00  0.00              
ATOM   3270 2HB  LEU D 203      -0.446 -21.150 -49.417  1.00  0.00              
ATOM   3271  HG  LEU D 203       1.428 -19.568 -49.963  1.00  0.00              
ATOM   3272 1HD1 LEU D 203       0.848 -17.597 -51.429  1.00  0.00              
ATOM   3273 2HD1 LEU D 203       0.776 -19.119 -52.347  1.00  0.00              
ATOM   3274 3HD1 LEU D 203      -0.726 -18.347 -51.786  1.00  0.00              
ATOM   3275 1HD2 LEU D 203       0.313 -17.592 -48.977  1.00  0.00              
ATOM   3276 2HD2 LEU D 203      -1.268 -18.345 -49.298  1.00  0.00              
ATOM   3277 3HD2 LEU D 203      -0.133 -19.109 -48.160  1.00  0.00              
ATOM   3278  N   LEU D 204       2.543 -21.613 -52.113  1.00  0.00              
ATOM   3279  CA  LEU D 204       3.973 -21.775 -51.927  1.00  0.00              
ATOM   3280  C   LEU D 204       4.569 -20.408 -51.647  1.00  0.00              
ATOM   3281  O   LEU D 204       4.446 -19.489 -52.467  1.00  0.00              
ATOM   3282  CB  LEU D 204       4.621 -22.376 -53.184  1.00  0.00              
ATOM   3283  CG  LEU D 204       6.141 -22.583 -53.158  1.00  0.00              
ATOM   3284  CD1 LEU D 204       6.513 -23.632 -52.139  1.00  0.00              
ATOM   3285  CD2 LEU D 204       6.628 -23.003 -54.546  1.00  0.00              
ATOM   3286  H   LEU D 204       2.196 -21.285 -53.001  1.00  0.00              
ATOM   3287  HA  LEU D 204       4.158 -22.415 -51.065  1.00  0.00              
ATOM   3288 1HB  LEU D 204       4.125 -23.344 -53.193  1.00  0.00              
ATOM   3289 2HB  LEU D 204       4.352 -21.820 -54.082  1.00  0.00              
ATOM   3290  HG  LEU D 204       6.596 -21.620 -52.923  1.00  0.00              
ATOM   3291 1HD1 LEU D 204       7.595 -23.770 -52.133  1.00  0.00              
ATOM   3292 2HD1 LEU D 204       6.183 -23.314 -51.150  1.00  0.00              
ATOM   3293 3HD1 LEU D 204       6.031 -24.576 -52.397  1.00  0.00              
ATOM   3294 1HD2 LEU D 204       7.708 -23.148 -54.522  1.00  0.00              
ATOM   3295 2HD2 LEU D 204       6.140 -23.934 -54.836  1.00  0.00              
ATOM   3296 3HD2 LEU D 204       6.382 -22.224 -55.269  1.00  0.00              
ATOM   3297  N   VAL D 205       5.206 -20.278 -50.489  1.00  0.00              
ATOM   3298  CA  VAL D 205       5.815 -19.015 -50.083  1.00  0.00              
ATOM   3299  C   VAL D 205       7.327 -19.160 -50.179  1.00  0.00              
ATOM   3300  O   VAL D 205       7.925 -19.997 -49.501  1.00  0.00              
ATOM   3301  CB  VAL D 205       5.420 -18.608 -48.650  1.00  0.00              
ATOM   3302  CG1 VAL D 205       6.102 -17.306 -48.260  1.00  0.00              
ATOM   3303  CG2 VAL D 205       3.909 -18.475 -48.532  1.00  0.00              
ATOM   3304  H   VAL D 205       5.269 -21.075 -49.873  1.00  0.00              
ATOM   3305  HA  VAL D 205       5.533 -18.204 -50.755  1.00  0.00              
ATOM   3306  HB  VAL D 205       5.723 -19.398 -47.962  1.00  0.00              
ATOM   3307 1HG1 VAL D 205       5.812 -17.033 -47.245  1.00  0.00              
ATOM   3308 2HG1 VAL D 205       7.183 -17.433 -48.305  1.00  0.00              
ATOM   3309 3HG1 VAL D 205       5.798 -16.516 -48.947  1.00  0.00              
ATOM   3310 1HG2 VAL D 205       3.648 -18.187 -47.513  1.00  0.00              
ATOM   3311 2HG2 VAL D 205       3.557 -17.712 -49.226  1.00  0.00              
ATOM   3312 3HG2 VAL D 205       3.440 -19.429 -48.772  1.00  0.00              
ATOM   3313  N   ALA D 206       7.941 -18.351 -51.037  1.00  0.00              
ATOM   3314  CA  ALA D 206       9.384 -18.400 -51.242  1.00  0.00              
ATOM   3315  C   ALA D 206      10.055 -17.276 -50.482  1.00  0.00              
ATOM   3316  O   ALA D 206       9.670 -16.117 -50.615  1.00  0.00              
ATOM   3317  CB  ALA D 206       9.713 -18.280 -52.720  1.00  0.00              
ATOM   3318  H   ALA D 206       7.391 -17.683 -51.562  1.00  0.00              
ATOM   3319  HA  ALA D 206       9.760 -19.346 -50.850  1.00  0.00              
ATOM   3320 1HB  ALA D 206      10.794 -18.319 -52.857  1.00  0.00              
ATOM   3321 2HB  ALA D 206       9.249 -19.102 -53.266  1.00  0.00              
ATOM   3322 3HB  ALA D 206       9.335 -17.333 -53.102  1.00  0.00              
ATOM   3323  N   THR D 207      11.063 -17.634 -49.696  1.00  0.00              
ATOM   3324  CA  THR D 207      11.832 -16.672 -48.917  1.00  0.00              
ATOM   3325  C   THR D 207      13.273 -16.619 -49.406  1.00  0.00              
ATOM   3326  O   THR D 207      13.958 -17.637 -49.456  1.00  0.00              
ATOM   3327  CB  THR D 207      11.816 -17.013 -47.415  1.00  0.00              
ATOM   3328  OG1 THR D 207      10.467 -16.995 -46.932  1.00  0.00              
ATOM   3329  CG2 THR D 207      12.644 -16.006 -46.632  1.00  0.00              
ATOM   3330  H   THR D 207      11.302 -18.614 -49.640  1.00  0.00              
ATOM   3331  HA  THR D 207      11.416 -15.673 -49.051  1.00  0.00              
ATOM   3332  HB  THR D 207      12.230 -18.011 -47.274  1.00  0.00              
ATOM   3333  HG1 THR D 207      10.033 -17.819 -47.166  1.00  0.00              
ATOM   3334 1HG2 THR D 207      12.623 -16.264 -45.573  1.00  0.00              
ATOM   3335 2HG2 THR D 207      13.674 -16.025 -46.989  1.00  0.00              
ATOM   3336 3HG2 THR D 207      12.230 -15.008 -46.772  1.00  0.00              
ATOM   3337  N   TRP D 208      13.725 -15.419 -49.748  1.00  0.00              
ATOM   3338  CA  TRP D 208      15.074 -15.208 -50.257  1.00  0.00              
ATOM   3339  C   TRP D 208      15.835 -14.287 -49.301  1.00  0.00              
ATOM   3340  O   TRP D 208      15.309 -13.257 -48.881  1.00  0.00              
ATOM   3341  CB  TRP D 208      15.038 -14.610 -51.666  1.00  0.00              
ATOM   3342  CG  TRP D 208      14.632 -15.592 -52.722  1.00  0.00              
ATOM   3343  CD1 TRP D 208      13.361 -15.898 -53.107  1.00  0.00              
ATOM   3344  CD2 TRP D 208      15.501 -16.395 -53.530  1.00  0.00              
ATOM   3345  NE1 TRP D 208      13.382 -16.842 -54.103  1.00  0.00              
ATOM   3346  CE2 TRP D 208      14.686 -17.163 -54.381  1.00  0.00              
ATOM   3347  CE3 TRP D 208      16.891 -16.539 -53.615  1.00  0.00              
ATOM   3348  CZ2 TRP D 208      15.209 -18.059 -55.301  1.00  0.00              
ATOM   3349  CZ3 TRP D 208      17.414 -17.436 -54.538  1.00  0.00              
ATOM   3350  CH2 TRP D 208      16.598 -18.174 -55.358  1.00  0.00              
ATOM   3351  H   TRP D 208      13.105 -14.628 -49.648  1.00  0.00              
ATOM   3352  HA  TRP D 208      15.606 -16.158 -50.300  1.00  0.00              
ATOM   3353 1HB  TRP D 208      14.321 -13.790 -51.710  1.00  0.00              
ATOM   3354 2HB  TRP D 208      16.025 -14.242 -51.943  1.00  0.00              
ATOM   3355  HD1 TRP D 208      12.554 -15.375 -52.596  1.00  0.00              
ATOM   3356  HE1 TRP D 208      12.570 -17.236 -54.556  1.00  0.00              
ATOM   3357  HE3 TRP D 208      17.585 -15.978 -52.991  1.00  0.00              
ATOM   3358  HZ2 TRP D 208      14.524 -18.625 -55.933  1.00  0.00              
ATOM   3359  HZ3 TRP D 208      18.499 -17.540 -54.594  1.00  0.00              
ATOM   3360  HH2 TRP D 208      17.049 -18.867 -56.068  1.00  0.00              
ATOM   3361  N   LEU D 209      17.063 -14.668 -48.948  1.00  0.00              
ATOM   3362  CA  LEU D 209      17.917 -13.808 -48.129  1.00  0.00              
ATOM   3363  C   LEU D 209      19.278 -13.528 -48.755  1.00  0.00              
ATOM   3364  O   LEU D 209      20.149 -14.403 -48.822  1.00  0.00              
ATOM   3365  CB  LEU D 209      18.105 -14.440 -46.744  1.00  0.00              
ATOM   3366  CG  LEU D 209      19.058 -13.688 -45.806  1.00  0.00              
ATOM   3367  CD1 LEU D 209      18.514 -12.296 -45.515  1.00  0.00              
ATOM   3368  CD2 LEU D 209      19.233 -14.478 -44.518  1.00  0.00              
ATOM   3369  H   LEU D 209      17.415 -15.565 -49.252  1.00  0.00              
ATOM   3370  HA  LEU D 209      17.450 -12.831 -48.017  1.00  0.00              
ATOM   3371 1HB  LEU D 209      17.084 -14.367 -46.375  1.00  0.00              
ATOM   3372 2HB  LEU D 209      18.390 -15.490 -46.814  1.00  0.00              
ATOM   3373  HG  LEU D 209      20.028 -13.638 -46.302  1.00  0.00              
ATOM   3374 1HD1 LEU D 209      19.197 -11.770 -44.850  1.00  0.00              
ATOM   3375 2HD1 LEU D 209      18.418 -11.741 -46.448  1.00  0.00              
ATOM   3376 3HD1 LEU D 209      17.537 -12.379 -45.040  1.00  0.00              
ATOM   3377 1HD2 LEU D 209      19.912 -13.943 -43.853  1.00  0.00              
ATOM   3378 2HD2 LEU D 209      18.266 -14.599 -44.030  1.00  0.00              
ATOM   3379 3HD2 LEU D 209      19.650 -15.460 -44.746  1.00  0.00              
ATOM   3380  N   PRO D 210      19.479 -12.287 -49.222  1.00  0.00              
ATOM   3381  CA  PRO D 210      20.738 -11.913 -49.862  1.00  0.00              
ATOM   3382  C   PRO D 210      21.911 -12.101 -48.904  1.00  0.00              
ATOM   3383  O   PRO D 210      21.861 -11.654 -47.756  1.00  0.00              
ATOM   3384  CB  PRO D 210      20.542 -10.444 -50.254  1.00  0.00              
ATOM   3385  CG  PRO D 210      19.064 -10.280 -50.350  1.00  0.00              
ATOM   3386  CD  PRO D 210      18.492 -11.169 -49.277  1.00  0.00              
ATOM   3387  HA  PRO D 210      20.975 -12.540 -50.734  1.00  0.00              
ATOM   3388 1HB  PRO D 210      20.970  -9.766 -49.501  1.00  0.00              
ATOM   3389 2HB  PRO D 210      21.031 -10.213 -51.212  1.00  0.00              
ATOM   3390 1HG  PRO D 210      18.769  -9.233 -50.194  1.00  0.00              
ATOM   3391 2HG  PRO D 210      18.694 -10.574 -51.344  1.00  0.00              
ATOM   3392 1HD  PRO D 210      18.418 -10.655 -48.307  1.00  0.00              
ATOM   3393 2HD  PRO D 210      17.485 -11.530 -49.528  1.00  0.00              
ATOM   3394  N   GLN D 211      22.951 -12.784 -49.368  1.00  0.00              
ATOM   3395  CA  GLN D 211      24.186 -12.915 -48.603  1.00  0.00              
ATOM   3396  C   GLN D 211      25.356 -12.694 -49.552  1.00  0.00              
ATOM   3397  O   GLN D 211      25.238 -12.956 -50.753  1.00  0.00              
ATOM   3398  CB  GLN D 211      24.286 -14.290 -47.937  1.00  0.00              
ATOM   3399  CG  GLN D 211      23.211 -14.560 -46.900  1.00  0.00              
ATOM   3400  CD  GLN D 211      23.460 -15.842 -46.128  1.00  0.00              
ATOM   3401  OE1 GLN D 211      24.478 -16.513 -46.324  1.00  0.00              
ATOM   3402  NE2 GLN D 211      22.531 -16.191 -45.248  1.00  0.00              
ATOM   3403  H   GLN D 211      22.883 -13.224 -50.274  1.00  0.00              
ATOM   3404  HA  GLN D 211      24.219 -12.148 -47.829  1.00  0.00              
ATOM   3405 1HB  GLN D 211      24.224 -15.031 -48.735  1.00  0.00              
ATOM   3406 2HB  GLN D 211      25.270 -14.342 -47.471  1.00  0.00              
ATOM   3407 1HG  GLN D 211      22.871 -13.803 -46.192  1.00  0.00              
ATOM   3408 2HG  GLN D 211      22.427 -14.746 -47.634  1.00  0.00              
ATOM   3409 1HE2 GLN D 211      22.641 -17.029 -44.709  1.00  0.00              
ATOM   3410 2HE2 GLN D 211      21.720 -15.619 -45.121  1.00  0.00              
ATOM   3411  N   ARG D 212      26.470 -12.204 -49.012  1.00  0.00              
ATOM   3412  CA  ARG D 212      27.623 -11.825 -49.824  1.00  0.00              
ATOM   3413  C   ARG D 212      28.001 -12.924 -50.816  1.00  0.00              
ATOM   3414  O   ARG D 212      28.053 -12.686 -52.026  1.00  0.00              
ATOM   3415  CB  ARG D 212      28.814 -11.420 -48.966  1.00  0.00              
ATOM   3416  CG  ARG D 212      29.993 -10.850 -49.739  1.00  0.00              
ATOM   3417  CD  ARG D 212      31.160 -10.490 -48.895  1.00  0.00              
ATOM   3418  NE  ARG D 212      31.816 -11.622 -48.259  1.00  0.00              
ATOM   3419  CZ  ARG D 212      32.686 -11.525 -47.235  1.00  0.00              
ATOM   3420  NH1 ARG D 212      33.038 -10.354 -46.753  1.00  0.00              
ATOM   3421  NH2 ARG D 212      33.197 -12.640 -46.743  1.00  0.00              
ATOM   3422  H   ARG D 212      26.515 -12.089 -48.010  1.00  0.00              
ATOM   3423  HA  ARG D 212      27.381 -10.945 -50.421  1.00  0.00              
ATOM   3424 1HB  ARG D 212      28.456 -10.676 -48.256  1.00  0.00              
ATOM   3425 2HB  ARG D 212      29.135 -12.310 -48.427  1.00  0.00              
ATOM   3426 1HG  ARG D 212      30.321 -11.590 -50.469  1.00  0.00              
ATOM   3427 2HG  ARG D 212      29.664  -9.949 -50.259  1.00  0.00              
ATOM   3428 1HD  ARG D 212      31.904  -9.990 -49.515  1.00  0.00              
ATOM   3429 2HD  ARG D 212      30.833  -9.816 -48.105  1.00  0.00              
ATOM   3430  HE  ARG D 212      31.736 -12.609 -48.462  1.00  0.00              
ATOM   3431 1HH1 ARG D 212      32.652  -9.511 -47.152  1.00  0.00              
ATOM   3432 2HH1 ARG D 212      33.692 -10.303 -45.985  1.00  0.00              
ATOM   3433 1HH2 ARG D 212      32.929 -13.532 -47.137  1.00  0.00              
ATOM   3434 2HH2 ARG D 212      33.851 -12.598 -45.976  1.00  0.00              
ATOM   3435  N   ARG D 213      28.247 -14.128 -50.310  1.00  0.00              
ATOM   3436  CA  ARG D 213      28.587 -15.250 -51.182  1.00  0.00              
ATOM   3437  C   ARG D 213      27.845 -16.533 -50.826  1.00  0.00              
ATOM   3438  O   ARG D 213      28.367 -17.638 -51.003  1.00  0.00              
ATOM   3439  CB  ARG D 213      30.090 -15.487 -51.227  1.00  0.00              
ATOM   3440  CG  ARG D 213      30.900 -14.341 -51.813  1.00  0.00              
ATOM   3441  CD  ARG D 213      30.730 -14.155 -53.276  1.00  0.00              
ATOM   3442  NE  ARG D 213      31.605 -13.152 -53.862  1.00  0.00              
ATOM   3443  CZ  ARG D 213      31.316 -11.838 -53.941  1.00  0.00              
ATOM   3444  NH1 ARG D 213      30.167 -11.370 -53.509  1.00  0.00              
ATOM   3445  NH2 ARG D 213      32.212 -11.034 -54.487  1.00  0.00              
ATOM   3446  H   ARG D 213      28.199 -14.277 -49.312  1.00  0.00              
ATOM   3447  HA  ARG D 213      28.293 -15.023 -52.207  1.00  0.00              
ATOM   3448 1HB  ARG D 213      30.414 -15.671 -50.204  1.00  0.00              
ATOM   3449 2HB  ARG D 213      30.253 -16.383 -51.826  1.00  0.00              
ATOM   3450 1HG  ARG D 213      30.600 -13.417 -51.319  1.00  0.00              
ATOM   3451 2HG  ARG D 213      31.958 -14.530 -51.618  1.00  0.00              
ATOM   3452 1HD  ARG D 213      30.934 -15.100 -53.779  1.00  0.00              
ATOM   3453 2HD  ARG D 213      29.703 -13.851 -53.477  1.00  0.00              
ATOM   3454  HE  ARG D 213      32.517 -13.259 -54.282  1.00  0.00              
ATOM   3455 1HH1 ARG D 213      29.485 -12.000 -53.110  1.00  0.00              
ATOM   3456 2HH1 ARG D 213      29.969 -10.382 -53.577  1.00  0.00              
ATOM   3457 1HH2 ARG D 213      33.083 -11.414 -54.831  1.00  0.00              
ATOM   3458 2HH2 ARG D 213      32.021 -10.047 -54.560  1.00  0.00              
ATOM   3459  N   GLY D 214      26.617 -16.382 -50.342  1.00  0.00              
ATOM   3460  CA  GLY D 214      25.868 -17.542 -49.895  1.00  0.00              
ATOM   3461  C   GLY D 214      24.367 -17.347 -49.944  1.00  0.00              
ATOM   3462  O   GLY D 214      23.670 -17.708 -48.996  1.00  0.00              
ATOM   3463  H   GLY D 214      26.191 -15.469 -50.278  1.00  0.00              
ATOM   3464 1HA  GLY D 214      26.114 -18.392 -50.532  1.00  0.00              
ATOM   3465 2HA  GLY D 214      26.142 -17.768 -48.866  1.00  0.00              
ATOM   3466  N   MET D 215      23.866 -16.783 -51.043  1.00  0.00              
ATOM   3467  CA  MET D 215      22.434 -16.486 -51.197  1.00  0.00              
ATOM   3468  C   MET D 215      21.565 -17.623 -50.648  1.00  0.00              
ATOM   3469  O   MET D 215      21.635 -18.763 -51.110  1.00  0.00              
ATOM   3470  CB  MET D 215      22.123 -16.235 -52.677  1.00  0.00              
ATOM   3471  CG  MET D 215      20.665 -15.898 -53.005  1.00  0.00              
ATOM   3472  SD  MET D 215      20.108 -14.295 -52.398  1.00  0.00              
ATOM   3473  CE  MET D 215      21.017 -13.182 -53.499  1.00  0.00              
ATOM   3474  H   MET D 215      24.499 -16.554 -51.794  1.00  0.00              
ATOM   3475  HA  MET D 215      22.175 -15.596 -50.624  1.00  0.00              
ATOM   3476 1HB  MET D 215      22.754 -15.409 -52.998  1.00  0.00              
ATOM   3477 2HB  MET D 215      22.404 -17.140 -53.218  1.00  0.00              
ATOM   3478 1HG  MET D 215      20.549 -15.912 -54.087  1.00  0.00              
ATOM   3479 2HG  MET D 215      20.033 -16.667 -52.560  1.00  0.00              
ATOM   3480 1HE  MET D 215      20.777 -12.148 -53.249  1.00  0.00              
ATOM   3481 2HE  MET D 215      22.088 -13.344 -53.379  1.00  0.00              
ATOM   3482 3HE  MET D 215      20.732 -13.379 -54.532  1.00  0.00              
ATOM   3483  N   TYR D 216      20.741 -17.296 -49.655  1.00  0.00              
ATOM   3484  CA  TYR D 216      19.877 -18.281 -49.012  1.00  0.00              
ATOM   3485  C   TYR D 216      18.454 -18.301 -49.569  1.00  0.00              
ATOM   3486  O   TYR D 216      17.848 -17.257 -49.821  1.00  0.00              
ATOM   3487  CB  TYR D 216      19.820 -18.041 -47.507  1.00  0.00              
ATOM   3488  CG  TYR D 216      18.933 -19.010 -46.762  1.00  0.00              
ATOM   3489  CD1 TYR D 216      19.354 -20.312 -46.500  1.00  0.00              
ATOM   3490  CD2 TYR D 216      17.654 -18.635 -46.339  1.00  0.00              
ATOM   3491  CE1 TYR D 216      18.527 -21.217 -45.837  1.00  0.00              
ATOM   3492  CE2 TYR D 216      16.813 -19.534 -45.673  1.00  0.00              
ATOM   3493  CZ  TYR D 216      17.258 -20.826 -45.425  1.00  0.00              
ATOM   3494  OH  TYR D 216      16.446 -21.727 -44.768  1.00  0.00              
ATOM   3495  H   TYR D 216      20.714 -16.336 -49.339  1.00  0.00              
ATOM   3496  HA  TYR D 216      20.264 -19.285 -49.189  1.00  0.00              
ATOM   3497 1HB  TYR D 216      20.842 -18.118 -47.128  1.00  0.00              
ATOM   3498 2HB  TYR D 216      19.455 -17.024 -47.356  1.00  0.00              
ATOM   3499  HD1 TYR D 216      20.348 -20.619 -46.824  1.00  0.00              
ATOM   3500  HD2 TYR D 216      17.310 -17.620 -46.537  1.00  0.00              
ATOM   3501  HE1 TYR D 216      18.870 -22.233 -45.639  1.00  0.00              
ATOM   3502  HE2 TYR D 216      15.819 -19.218 -45.355  1.00  0.00              
ATOM   3503  HH  TYR D 216      16.855 -22.587 -44.651  1.00  0.00              
ATOM   3504  N   ARG D 217      17.924 -19.505 -49.753  1.00  0.00              
ATOM   3505  CA  ARG D 217      16.582 -19.679 -50.289  1.00  0.00              
ATOM   3506  C   ARG D 217      15.848 -20.807 -49.572  1.00  0.00              
ATOM   3507  O   ARG D 217      16.365 -21.915 -49.447  1.00  0.00              
ATOM   3508  CB  ARG D 217      16.591 -19.886 -51.797  1.00  0.00              
ATOM   3509  CG  ARG D 217      17.241 -21.180 -52.262  1.00  0.00              
ATOM   3510  CD  ARG D 217      17.263 -21.358 -53.735  1.00  0.00              
ATOM   3511  NE  ARG D 217      17.920 -22.576 -54.185  1.00  0.00              
ATOM   3512  CZ  ARG D 217      18.137 -22.895 -55.476  1.00  0.00              
ATOM   3513  NH1 ARG D 217      17.722 -22.114 -56.448  1.00  0.00              
ATOM   3514  NH2 ARG D 217      18.760 -24.031 -55.741  1.00  0.00              
ATOM   3515  H   ARG D 217      18.467 -20.321 -49.511  1.00  0.00              
ATOM   3516  HA  ARG D 217      15.998 -18.773 -50.124  1.00  0.00              
ATOM   3517 1HB  ARG D 217      15.553 -19.865 -52.127  1.00  0.00              
ATOM   3518 2HB  ARG D 217      17.127 -19.041 -52.230  1.00  0.00              
ATOM   3519 1HG  ARG D 217      18.270 -21.199 -51.905  1.00  0.00              
ATOM   3520 2HG  ARG D 217      16.691 -22.017 -51.829  1.00  0.00              
ATOM   3521 1HD  ARG D 217      16.239 -21.383 -54.106  1.00  0.00              
ATOM   3522 2HD  ARG D 217      17.791 -20.518 -54.186  1.00  0.00              
ATOM   3523  HE  ARG D 217      18.300 -23.340 -53.643  1.00  0.00              
ATOM   3524 1HH1 ARG D 217      17.232 -21.258 -56.228  1.00  0.00              
ATOM   3525 2HH1 ARG D 217      17.895 -22.371 -57.408  1.00  0.00              
ATOM   3526 1HH2 ARG D 217      19.057 -24.629 -54.982  1.00  0.00              
ATOM   3527 2HH2 ARG D 217      18.935 -24.295 -56.699  1.00  0.00              
ATOM   3528  N   TYR D 218      14.642 -20.508 -49.099  1.00  0.00              
ATOM   3529  CA  TYR D 218      13.789 -21.486 -48.427  1.00  0.00              
ATOM   3530  C   TYR D 218      12.367 -21.392 -48.980  1.00  0.00              
ATOM   3531  O   TYR D 218      11.800 -20.302 -49.065  1.00  0.00              
ATOM   3532  CB  TYR D 218      13.791 -21.263 -46.913  1.00  0.00              
ATOM   3533  CG  TYR D 218      12.909 -22.228 -46.150  1.00  0.00              
ATOM   3534  CD1 TYR D 218      13.265 -23.561 -46.013  1.00  0.00              
ATOM   3535  CD2 TYR D 218      11.725 -21.800 -45.568  1.00  0.00              
ATOM   3536  CE1 TYR D 218      12.464 -24.446 -45.318  1.00  0.00              
ATOM   3537  CE2 TYR D 218      10.917 -22.676 -44.871  1.00  0.00              
ATOM   3538  CZ  TYR D 218      11.288 -23.999 -44.746  1.00  0.00              
ATOM   3539  OH  TYR D 218      10.487 -24.876 -44.052  1.00  0.00              
ATOM   3540  H   TYR D 218      14.310 -19.561 -49.213  1.00  0.00              
ATOM   3541  HA  TYR D 218      14.153 -22.494 -48.626  1.00  0.00              
ATOM   3542 1HB  TYR D 218      14.822 -21.367 -46.572  1.00  0.00              
ATOM   3543 2HB  TYR D 218      13.451 -20.242 -46.736  1.00  0.00              
ATOM   3544  HD1 TYR D 218      14.194 -23.908 -46.466  1.00  0.00              
ATOM   3545  HD2 TYR D 218      11.435 -20.754 -45.670  1.00  0.00              
ATOM   3546  HE1 TYR D 218      12.754 -25.491 -45.217  1.00  0.00              
ATOM   3547  HE2 TYR D 218       9.989 -22.320 -44.421  1.00  0.00              
ATOM   3548  HH  TYR D 218       9.697 -24.460 -43.697  1.00  0.00              
ATOM   3549  N   ASN D 219      11.804 -22.532 -49.365  1.00  0.00              
ATOM   3550  CA  ASN D 219      10.452 -22.606 -49.919  1.00  0.00              
ATOM   3551  C   ASN D 219       9.563 -23.338 -48.935  1.00  0.00              
ATOM   3552  O   ASN D 219       9.810 -24.502 -48.617  1.00  0.00              
ATOM   3553  CB  ASN D 219      10.463 -23.362 -51.256  1.00  0.00              
ATOM   3554  CG  ASN D 219      11.317 -22.677 -52.291  1.00  0.00              
ATOM   3555  OD1 ASN D 219      11.015 -21.566 -52.708  1.00  0.00              
ATOM   3556  ND2 ASN D 219      12.391 -23.334 -52.714  1.00  0.00              
ATOM   3557  H   ASN D 219      12.343 -23.380 -49.267  1.00  0.00              
ATOM   3558  HA  ASN D 219      10.053 -21.600 -50.055  1.00  0.00              
ATOM   3559 1HB  ASN D 219      10.623 -24.440 -51.286  1.00  0.00              
ATOM   3560 2HB  ASN D 219       9.414 -23.146 -51.459  1.00  0.00              
ATOM   3561 1HD2 ASN D 219      12.990 -22.922 -53.401  1.00  0.00              
ATOM   3562 2HD2 ASN D 219      12.599 -24.240 -52.345  1.00  0.00              
ATOM   3563  N   ALA D 220       8.522 -22.655 -48.468  1.00  0.00              
ATOM   3564  CA  ALA D 220       7.546 -23.248 -47.568  1.00  0.00              
ATOM   3565  C   ALA D 220       6.220 -23.474 -48.273  1.00  0.00              
ATOM   3566  O   ALA D 220       5.594 -22.533 -48.777  1.00  0.00              
ATOM   3567  CB  ALA D 220       7.335 -22.340 -46.361  1.00  0.00              
ATOM   3568  H   ALA D 220       8.409 -21.691 -48.750  1.00  0.00              
ATOM   3569  HA  ALA D 220       7.915 -24.221 -47.245  1.00  0.00              
ATOM   3570 1HB  ALA D 220       6.604 -22.792 -45.690  1.00  0.00              
ATOM   3571 2HB  ALA D 220       8.280 -22.212 -45.832  1.00  0.00              
ATOM   3572 3HB  ALA D 220       6.971 -21.369 -46.694  1.00  0.00              
ATOM   3573  N   LEU D 221       5.792 -24.729 -48.290  1.00  0.00              
ATOM   3574  CA  LEU D 221       4.596 -25.113 -49.017  1.00  0.00              
ATOM   3575  C   LEU D 221       3.457 -25.198 -48.027  1.00  0.00              
ATOM   3576  O   LEU D 221       3.570 -25.858 -46.990  1.00  0.00              
ATOM   3577  CB  LEU D 221       4.782 -26.464 -49.715  1.00  0.00              
ATOM   3578  CG  LEU D 221       3.519 -26.851 -50.486  1.00  0.00              
ATOM   3579  CD1 LEU D 221       3.322 -25.861 -51.630  1.00  0.00              
ATOM   3580  CD2 LEU D 221       3.638 -28.263 -51.023  1.00  0.00              
ATOM   3581  H   LEU D 221       6.310 -25.435 -47.786  1.00  0.00              
ATOM   3582  HA  LEU D 221       4.357 -24.348 -49.755  1.00  0.00              
ATOM   3583 1HB  LEU D 221       5.600 -26.206 -50.387  1.00  0.00              
ATOM   3584 2HB  LEU D 221       5.114 -27.236 -49.019  1.00  0.00              
ATOM   3585  HG  LEU D 221       2.692 -26.843 -49.775  1.00  0.00              
ATOM   3586 1HD1 LEU D 221       2.423 -26.126 -52.189  1.00  0.00              
ATOM   3587 2HD1 LEU D 221       3.213 -24.856 -51.226  1.00  0.00              
ATOM   3588 3HD1 LEU D 221       4.184 -25.896 -52.293  1.00  0.00              
ATOM   3589 1HD2 LEU D 221       2.730 -28.521 -51.569  1.00  0.00              
ATOM   3590 2HD2 LEU D 221       4.494 -28.325 -51.695  1.00  0.00              
ATOM   3591 3HD2 LEU D 221       3.775 -28.958 -50.197  1.00  0.00              
ATOM   3592  N   TYR D 222       2.363 -24.521 -48.344  1.00  0.00              
ATOM   3593  CA  TYR D 222       1.157 -24.600 -47.535  1.00  0.00              
ATOM   3594  C   TYR D 222      -0.046 -25.126 -48.299  1.00  0.00              
ATOM   3595  O   TYR D 222      -0.771 -24.358 -48.919  1.00  0.00              
ATOM   3596  CB  TYR D 222       0.821 -23.209 -46.969  1.00  0.00              
ATOM   3597  CG  TYR D 222       1.907 -22.616 -46.107  1.00  0.00              
ATOM   3598  CD1 TYR D 222       2.799 -21.687 -46.618  1.00  0.00              
ATOM   3599  CD2 TYR D 222       2.077 -23.032 -44.786  1.00  0.00              
ATOM   3600  CE1 TYR D 222       3.844 -21.182 -45.837  1.00  0.00              
ATOM   3601  CE2 TYR D 222       3.106 -22.538 -44.005  1.00  0.00              
ATOM   3602  CZ  TYR D 222       3.990 -21.616 -44.527  1.00  0.00              
ATOM   3603  OH  TYR D 222       5.026 -21.136 -43.751  1.00  0.00              
ATOM   3604  H   TYR D 222       2.365 -23.937 -49.167  1.00  0.00              
ATOM   3605  HA  TYR D 222       1.306 -25.303 -46.716  1.00  0.00              
ATOM   3606 1HB  TYR D 222       0.632 -22.552 -47.819  1.00  0.00              
ATOM   3607 2HB  TYR D 222      -0.092 -23.312 -46.381  1.00  0.00              
ATOM   3608  HD1 TYR D 222       2.679 -21.353 -47.649  1.00  0.00              
ATOM   3609  HD2 TYR D 222       1.382 -23.760 -44.370  1.00  0.00              
ATOM   3610  HE1 TYR D 222       4.539 -20.453 -46.251  1.00  0.00              
ATOM   3611  HE2 TYR D 222       3.221 -22.879 -42.976  1.00  0.00              
ATOM   3612  HH  TYR D 222       5.036 -21.510 -42.866  1.00  0.00              
ATOM   3613  N   PRO D 223      -0.266 -26.450 -48.275  1.00  0.00              
ATOM   3614  CA  PRO D 223      -1.420 -27.068 -48.943  1.00  0.00              
ATOM   3615  C   PRO D 223      -2.711 -26.424 -48.417  1.00  0.00              
ATOM   3616  O   PRO D 223      -2.850 -26.193 -47.207  1.00  0.00              
ATOM   3617  CB  PRO D 223      -1.322 -28.555 -48.592  1.00  0.00              
ATOM   3618  CG  PRO D 223       0.123 -28.772 -48.296  1.00  0.00              
ATOM   3619  CD  PRO D 223       0.588 -27.505 -47.630  1.00  0.00              
ATOM   3620  HA  PRO D 223      -1.418 -26.908 -50.032  1.00  0.00              
ATOM   3621 1HB  PRO D 223      -1.949 -28.807 -47.724  1.00  0.00              
ATOM   3622 2HB  PRO D 223      -1.657 -29.191 -49.427  1.00  0.00              
ATOM   3623 1HG  PRO D 223       0.268 -29.642 -47.637  1.00  0.00              
ATOM   3624 2HG  PRO D 223       0.692 -28.969 -49.217  1.00  0.00              
ATOM   3625 1HD  PRO D 223       0.436 -27.528 -46.540  1.00  0.00              
ATOM   3626 2HD  PRO D 223       1.658 -27.314 -47.800  1.00  0.00              
ATOM   3627  N   LEU D 224      -3.658 -26.154 -49.311  1.00  0.00              
ATOM   3628  CA  LEU D 224      -4.882 -25.484 -48.910  1.00  0.00              
ATOM   3629  C   LEU D 224      -5.827 -26.313 -48.050  1.00  0.00              
ATOM   3630  O   LEU D 224      -6.765 -25.769 -47.462  1.00  0.00              
ATOM   3631  CB  LEU D 224      -5.618 -24.949 -50.139  1.00  0.00              
ATOM   3632  CG  LEU D 224      -4.873 -23.823 -50.858  1.00  0.00              
ATOM   3633  CD1 LEU D 224      -5.615 -23.464 -52.139  1.00  0.00              
ATOM   3634  CD2 LEU D 224      -4.762 -22.606 -49.949  1.00  0.00              
ATOM   3635  H   LEU D 224      -3.532 -26.414 -50.279  1.00  0.00              
ATOM   3636  HA  LEU D 224      -4.640 -24.628 -48.282  1.00  0.00              
ATOM   3637 1HB  LEU D 224      -5.627 -25.851 -50.748  1.00  0.00              
ATOM   3638 2HB  LEU D 224      -6.642 -24.659 -49.901  1.00  0.00              
ATOM   3639  HG  LEU D 224      -3.861 -24.178 -51.056  1.00  0.00              
ATOM   3640 1HD1 LEU D 224      -5.086 -22.662 -52.653  1.00  0.00              
ATOM   3641 2HD1 LEU D 224      -5.666 -24.339 -52.787  1.00  0.00              
ATOM   3642 3HD1 LEU D 224      -6.625 -23.134 -51.895  1.00  0.00              
ATOM   3643 1HD2 LEU D 224      -4.230 -21.811 -50.472  1.00  0.00              
ATOM   3644 2HD2 LEU D 224      -5.761 -22.259 -49.682  1.00  0.00              
ATOM   3645 3HD2 LEU D 224      -4.216 -22.875 -49.045  1.00  0.00              
ATOM   3646  N   ASP D 225      -5.595 -27.618 -47.957  1.00  0.00              
ATOM   3647  CA  ASP D 225      -6.432 -28.420 -47.081  1.00  0.00              
ATOM   3648  C   ASP D 225      -5.906 -28.423 -45.647  1.00  0.00              
ATOM   3649  O   ASP D 225      -6.501 -29.039 -44.769  1.00  0.00              
ATOM   3650  CB  ASP D 225      -6.573 -29.857 -47.610  1.00  0.00              
ATOM   3651  CG  ASP D 225      -5.257 -30.600 -47.667  1.00  0.00              
ATOM   3652  OD1 ASP D 225      -5.274 -31.796 -48.020  1.00  0.00              
ATOM   3653  OD2 ASP D 225      -4.206 -30.007 -47.360  1.00  0.00              
ATOM   3654  H   ASP D 225      -4.855 -28.068 -48.477  1.00  0.00              
ATOM   3655  HA  ASP D 225      -7.435 -27.993 -47.036  1.00  0.00              
ATOM   3656 1HB  ASP D 225      -7.316 -30.447 -47.074  1.00  0.00              
ATOM   3657 2HB  ASP D 225      -6.929 -29.656 -48.620  1.00  0.00              
ATOM   3658  N   ARG D 226      -4.791 -27.728 -45.415  1.00  0.00              
ATOM   3659  CA  ARG D 226      -4.193 -27.621 -44.078  1.00  0.00              
ATOM   3660  C   ARG D 226      -4.039 -26.146 -43.653  1.00  0.00              
ATOM   3661  O   ARG D 226      -4.131 -25.812 -42.465  1.00  0.00              
ATOM   3662  CB  ARG D 226      -2.874 -28.373 -43.981  1.00  0.00              
ATOM   3663  CG  ARG D 226      -2.984 -29.881 -44.140  1.00  0.00              
ATOM   3664  CD  ARG D 226      -3.672 -30.567 -43.016  1.00  0.00              
ATOM   3665  NE  ARG D 226      -3.748 -32.013 -43.148  1.00  0.00              
ATOM   3666  CZ  ARG D 226      -4.753 -32.674 -43.756  1.00  0.00              
ATOM   3667  NH1 ARG D 226      -5.784 -32.028 -44.255  1.00  0.00              
ATOM   3668  NH2 ARG D 226      -4.686 -33.992 -43.817  1.00  0.00              
ATOM   3669  H   ARG D 226      -4.346 -27.260 -46.192  1.00  0.00              
ATOM   3670  HA  ARG D 226      -4.847 -28.089 -43.342  1.00  0.00              
ATOM   3671 1HB  ARG D 226      -2.223 -27.976 -44.759  1.00  0.00              
ATOM   3672 2HB  ARG D 226      -2.450 -28.146 -43.002  1.00  0.00              
ATOM   3673 1HG  ARG D 226      -3.539 -30.094 -45.054  1.00  0.00              
ATOM   3674 2HG  ARG D 226      -1.978 -30.295 -44.221  1.00  0.00              
ATOM   3675 1HD  ARG D 226      -3.139 -30.351 -42.090  1.00  0.00              
ATOM   3676 2HD  ARG D 226      -4.692 -30.191 -42.944  1.00  0.00              
ATOM   3677  HE  ARG D 226      -3.104 -32.724 -42.829  1.00  0.00              
ATOM   3678 1HH1 ARG D 226      -5.829 -31.022 -44.184  1.00  0.00              
ATOM   3679 2HH1 ARG D 226      -6.527 -32.542 -44.706  1.00  0.00              
ATOM   3680 1HH2 ARG D 226      -3.894 -34.474 -43.413  1.00  0.00              
ATOM   3681 2HH2 ARG D 226      -5.425 -34.512 -44.266  1.00  0.00              
ATOM   3682  N   LEU D 227      -3.805 -25.276 -44.628  1.00  0.00              
ATOM   3683  CA  LEU D 227      -3.566 -23.861 -44.366  1.00  0.00              
ATOM   3684  C   LEU D 227      -4.724 -23.034 -43.834  1.00  0.00              
ATOM   3685  O   LEU D 227      -5.741 -22.866 -44.504  1.00  0.00              
ATOM   3686  CB  LEU D 227      -3.049 -23.183 -45.634  1.00  0.00              
ATOM   3687  CG  LEU D 227      -2.727 -21.687 -45.535  1.00  0.00              
ATOM   3688  CD1 LEU D 227      -1.582 -21.455 -44.525  1.00  0.00              
ATOM   3689  CD2 LEU D 227      -2.317 -21.185 -46.901  1.00  0.00              
ATOM   3690  H   LEU D 227      -3.795 -25.610 -45.582  1.00  0.00              
ATOM   3691  HA  LEU D 227      -2.822 -23.757 -43.578  1.00  0.00              
ATOM   3692 1HB  LEU D 227      -2.127 -23.744 -45.772  1.00  0.00              
ATOM   3693 2HB  LEU D 227      -3.711 -23.354 -46.483  1.00  0.00              
ATOM   3694  HG  LEU D 227      -3.646 -21.176 -45.247  1.00  0.00              
ATOM   3695 1HD1 LEU D 227      -1.361 -20.390 -44.463  1.00  0.00              
ATOM   3696 2HD1 LEU D 227      -1.884 -21.819 -43.544  1.00  0.00              
ATOM   3697 3HD1 LEU D 227      -0.692 -21.991 -44.854  1.00  0.00              
ATOM   3698 1HD2 LEU D 227      -2.086 -20.120 -46.840  1.00  0.00              
ATOM   3699 2HD2 LEU D 227      -1.437 -21.730 -47.241  1.00  0.00              
ATOM   3700 3HD2 LEU D 227      -3.134 -21.339 -47.606  1.00  0.00              
ATOM   3701  N   ALA D 228      -4.549 -22.495 -42.629  1.00  0.00              
ATOM   3702  CA  ALA D 228      -5.563 -21.639 -42.023  1.00  0.00              
ATOM   3703  C   ALA D 228      -5.162 -20.221 -42.376  1.00  0.00              
ATOM   3704  O   ALA D 228      -4.009 -19.834 -42.215  1.00  0.00              
ATOM   3705  CB  ALA D 228      -5.586 -21.821 -40.487  1.00  0.00              
ATOM   3706  H   ALA D 228      -3.696 -22.684 -42.122  1.00  0.00              
ATOM   3707  HA  ALA D 228      -6.533 -21.887 -42.454  1.00  0.00              
ATOM   3708 1HB  ALA D 228      -6.351 -21.173 -40.057  1.00  0.00              
ATOM   3709 2HB  ALA D 228      -5.816 -22.860 -40.247  1.00  0.00              
ATOM   3710 3HB  ALA D 228      -4.614 -21.557 -40.076  1.00  0.00              
ATOM   3711  N   VAL D 229      -6.112 -19.443 -42.870  1.00  0.00              
ATOM   3712  CA  VAL D 229      -5.827 -18.081 -43.306  1.00  0.00              
ATOM   3713  C   VAL D 229      -6.631 -17.173 -42.384  1.00  0.00              
ATOM   3714  O   VAL D 229      -7.838 -17.382 -42.193  1.00  0.00              
ATOM   3715  CB  VAL D 229      -6.207 -17.828 -44.777  1.00  0.00              
ATOM   3716  CG1 VAL D 229      -5.928 -16.381 -45.157  1.00  0.00              
ATOM   3717  CG2 VAL D 229      -5.448 -18.773 -45.694  1.00  0.00              
ATOM   3718  H   VAL D 229      -7.055 -19.796 -42.949  1.00  0.00              
ATOM   3719  HA  VAL D 229      -4.770 -17.840 -43.190  1.00  0.00              
ATOM   3720  HB  VAL D 229      -7.267 -18.041 -44.911  1.00  0.00              
ATOM   3721 1HG1 VAL D 229      -6.202 -16.219 -46.199  1.00  0.00              
ATOM   3722 2HG1 VAL D 229      -6.514 -15.718 -44.521  1.00  0.00              
ATOM   3723 3HG1 VAL D 229      -4.867 -16.168 -45.025  1.00  0.00              
ATOM   3724 1HG2 VAL D 229      -5.728 -18.581 -46.729  1.00  0.00              
ATOM   3725 2HG2 VAL D 229      -4.375 -18.615 -45.573  1.00  0.00              
ATOM   3726 3HG2 VAL D 229      -5.693 -19.804 -45.439  1.00  0.00              
ATOM   3727  N   VAL D 230      -5.958 -16.179 -41.808  1.00  0.00              
ATOM   3728  CA  VAL D 230      -6.599 -15.268 -40.872  1.00  0.00              
ATOM   3729  C   VAL D 230      -6.464 -13.805 -41.241  1.00  0.00              
ATOM   3730  O   VAL D 230      -5.385 -13.324 -41.583  1.00  0.00              
ATOM   3731  CB  VAL D 230      -6.036 -15.461 -39.451  1.00  0.00              
ATOM   3732  CG1 VAL D 230      -6.677 -14.475 -38.486  1.00  0.00              
ATOM   3733  CG2 VAL D 230      -6.260 -16.889 -38.978  1.00  0.00              
ATOM   3734  H   VAL D 230      -4.980 -16.054 -42.025  1.00  0.00              
ATOM   3735  HA  VAL D 230      -7.679 -15.417 -40.849  1.00  0.00              
ATOM   3736  HB  VAL D 230      -4.958 -15.300 -39.472  1.00  0.00              
ATOM   3737 1HG1 VAL D 230      -6.267 -14.625 -37.487  1.00  0.00              
ATOM   3738 2HG1 VAL D 230      -6.468 -13.457 -38.814  1.00  0.00              
ATOM   3739 3HG1 VAL D 230      -7.754 -14.636 -38.463  1.00  0.00              
ATOM   3740 1HG2 VAL D 230      -5.855 -17.008 -37.973  1.00  0.00              
ATOM   3741 2HG2 VAL D 230      -7.328 -17.105 -38.968  1.00  0.00              
ATOM   3742 3HG2 VAL D 230      -5.756 -17.580 -39.655  1.00  0.00              
ATOM   3743  N   ASN D 231      -7.576 -13.094 -41.151  1.00  0.00              
ATOM   3744  CA  ASN D 231      -7.604 -11.671 -41.452  1.00  0.00              
ATOM   3745  C   ASN D 231      -7.095 -10.942 -40.211  1.00  0.00              
ATOM   3746  O   ASN D 231      -7.765 -10.921 -39.189  1.00  0.00              
ATOM   3747  CB  ASN D 231      -8.986 -11.187 -41.851  1.00  0.00              
ATOM   3748  CG  ASN D 231      -9.050  -9.714 -42.146  1.00  0.00              
ATOM   3749  OD1 ASN D 231      -8.228  -8.927 -41.662  1.00  0.00              
ATOM   3750  ND2 ASN D 231     -10.067  -9.327 -42.872  1.00  0.00              
ATOM   3751  H   ASN D 231      -8.429 -13.553 -40.865  1.00  0.00              
ATOM   3752  HA  ASN D 231      -6.938 -11.457 -42.290  1.00  0.00              
ATOM   3753 1HB  ASN D 231      -9.573 -11.727 -42.595  1.00  0.00              
ATOM   3754 2HB  ASN D 231      -9.404 -11.365 -40.860  1.00  0.00              
ATOM   3755 1HD2 ASN D 231     -10.174  -8.361 -43.109  1.00  0.00              
ATOM   3756 2HD2 ASN D 231     -10.738  -9.997 -43.190  1.00  0.00              
ATOM   3757  N   VAL D 232      -5.907 -10.366 -40.297  1.00  0.00              
ATOM   3758  CA  VAL D 232      -5.338  -9.633 -39.170  1.00  0.00              
ATOM   3759  C   VAL D 232      -5.969  -8.242 -39.165  1.00  0.00              
ATOM   3760  O   VAL D 232      -5.849  -7.491 -40.134  1.00  0.00              
ATOM   3761  CB  VAL D 232      -3.804  -9.517 -39.254  1.00  0.00              
ATOM   3762  CG1 VAL D 232      -3.268  -8.687 -38.097  1.00  0.00              
ATOM   3763  CG2 VAL D 232      -3.165 -10.897 -39.258  1.00  0.00              
ATOM   3764  H   VAL D 232      -5.381 -10.433 -41.157  1.00  0.00              
ATOM   3765  HA  VAL D 232      -5.589 -10.107 -38.221  1.00  0.00              
ATOM   3766  HB  VAL D 232      -3.536  -9.041 -40.197  1.00  0.00              
ATOM   3767 1HG1 VAL D 232      -2.183  -8.616 -38.172  1.00  0.00              
ATOM   3768 2HG1 VAL D 232      -3.701  -7.688 -38.135  1.00  0.00              
ATOM   3769 3HG1 VAL D 232      -3.535  -9.163 -37.153  1.00  0.00              
ATOM   3770 1HG2 VAL D 232      -2.082 -10.797 -39.319  1.00  0.00              
ATOM   3771 2HG2 VAL D 232      -3.431 -11.423 -38.341  1.00  0.00              
ATOM   3772 3HG2 VAL D 232      -3.525 -11.463 -40.118  1.00  0.00              
ATOM   3773  N   LYS D 233      -6.657  -7.910 -38.078  1.00  0.00              
ATOM   3774  CA  LYS D 233      -7.292  -6.609 -37.976  1.00  0.00              
ATOM   3775  C   LYS D 233      -6.287  -5.466 -37.802  1.00  0.00              
ATOM   3776  O   LYS D 233      -5.236  -5.635 -37.189  1.00  0.00              
ATOM   3777  CB  LYS D 233      -8.287  -6.609 -36.814  1.00  0.00              
ATOM   3778  CG  LYS D 233      -9.501  -7.504 -37.026  1.00  0.00              
ATOM   3779  CD  LYS D 233     -10.460  -7.423 -35.848  1.00  0.00              
ATOM   3780  CE  LYS D 233     -11.665  -8.329 -36.051  1.00  0.00              
ATOM   3781  NZ  LYS D 233     -12.618  -8.252 -34.911  1.00  0.00              
ATOM   3782  H   LYS D 233      -6.744  -8.563 -37.313  1.00  0.00              
ATOM   3783  HA  LYS D 233      -7.826  -6.385 -38.900  1.00  0.00              
ATOM   3784 1HB  LYS D 233      -7.743  -6.938 -35.928  1.00  0.00              
ATOM   3785 2HB  LYS D 233      -8.617  -5.579 -36.675  1.00  0.00              
ATOM   3786 1HG  LYS D 233     -10.013  -7.185 -37.934  1.00  0.00              
ATOM   3787 2HG  LYS D 233      -9.157  -8.531 -37.145  1.00  0.00              
ATOM   3788 1HD  LYS D 233      -9.927  -7.724 -34.945  1.00  0.00              
ATOM   3789 2HD  LYS D 233     -10.796  -6.392 -35.743  1.00  0.00              
ATOM   3790 1HE  LYS D 233     -12.171  -8.026 -36.967  1.00  0.00              
ATOM   3791 2HE  LYS D 233     -11.309  -9.354 -36.157  1.00  0.00              
ATOM   3792 1HZ  LYS D 233     -13.401  -8.867 -35.084  1.00  0.00              
ATOM   3793 2HZ  LYS D 233     -12.150  -8.535 -34.061  1.00  0.00              
ATOM   3794 3HZ  LYS D 233     -12.950  -7.303 -34.813  1.00  0.00              
ATOM   3795  N   ASP D 234      -6.605  -4.301 -38.360  1.00  0.00              
ATOM   3796  CA  ASP D 234      -5.711  -3.149 -38.267  1.00  0.00              
ATOM   3797  C   ASP D 234      -5.573  -2.676 -36.824  1.00  0.00              
ATOM   3798  O   ASP D 234      -6.542  -2.669 -36.067  1.00  0.00              
ATOM   3799  CB  ASP D 234      -6.217  -2.003 -39.149  1.00  0.00              
ATOM   3800  CG  ASP D 234      -6.036  -2.233 -40.644  1.00  0.00              
ATOM   3801  OD1 ASP D 234      -5.346  -3.157 -41.004  1.00  0.00              
ATOM   3802  OD2 ASP D 234      -6.709  -1.586 -41.409  1.00  0.00              
ATOM   3803  H   ASP D 234      -7.480  -4.206 -38.856  1.00  0.00              
ATOM   3804  HA  ASP D 234      -4.712  -3.429 -38.600  1.00  0.00              
ATOM   3805 1HB  ASP D 234      -7.252  -1.723 -38.948  1.00  0.00              
ATOM   3806 2HB  ASP D 234      -5.553  -1.202 -38.822  1.00  0.00              
ATOM   3807  N   ASN D 235      -4.342  -2.297 -36.479  1.00  0.00              
ATOM   3808  CA  ASN D 235      -3.927  -1.804 -35.161  1.00  0.00              
ATOM   3809  C   ASN D 235      -2.586  -1.129 -35.497  1.00  0.00              
ATOM   3810  O   ASN D 235      -1.822  -1.634 -36.307  1.00  0.00              
ATOM   3811  CB  ASN D 235      -3.748  -3.012 -34.223  1.00  0.00              
ATOM   3812  CG  ASN D 235      -3.548  -2.618 -32.767  1.00  0.00              
ATOM   3813  OD1 ASN D 235      -4.445  -2.070 -32.122  1.00  0.00              
ATOM   3814  ND2 ASN D 235      -2.372  -2.926 -32.237  1.00  0.00              
ATOM   3815  H   ASN D 235      -3.656  -2.367 -37.217  1.00  0.00              
ATOM   3816  HA  ASN D 235      -4.668  -1.100 -34.779  1.00  0.00              
ATOM   3817 1HB  ASN D 235      -4.423  -3.866 -34.280  1.00  0.00              
ATOM   3818 2HB  ASN D 235      -2.783  -3.282 -34.651  1.00  0.00              
ATOM   3819 1HD2 ASN D 235      -2.179  -2.694 -31.283  1.00  0.00              
ATOM   3820 2HD2 ASN D 235      -1.680  -3.388 -32.790  1.00  0.00              
ATOM   3821  N   PRO D 236      -2.292   0.032 -34.885  1.00  0.00              
ATOM   3822  CA  PRO D 236      -1.069   0.800 -35.157  1.00  0.00              
ATOM   3823  C   PRO D 236       0.219   0.205 -35.757  1.00  0.00              
ATOM   3824  O   PRO D 236       0.734   0.746 -36.729  1.00  0.00              
ATOM   3825  CB  PRO D 236      -0.864   1.540 -33.856  1.00  0.00              
ATOM   3826  CG  PRO D 236      -2.289   2.015 -33.632  1.00  0.00              
ATOM   3827  CD  PRO D 236      -3.128   0.754 -33.950  1.00  0.00              
ATOM   3828  HA  PRO D 236      -1.216   1.580 -35.918  1.00  0.00              
ATOM   3829 1HB  PRO D 236      -0.488   0.871 -33.066  1.00  0.00              
ATOM   3830 2HB  PRO D 236      -0.133   2.354 -33.965  1.00  0.00              
ATOM   3831 1HG  PRO D 236      -2.435   2.364 -32.599  1.00  0.00              
ATOM   3832 2HG  PRO D 236      -2.537   2.857 -34.294  1.00  0.00              
ATOM   3833 1HD  PRO D 236      -3.327   0.151 -33.052  1.00  0.00              
ATOM   3834 2HD  PRO D 236      -4.102   1.003 -34.393  1.00  0.00              
ATOM   3835  N   PRO D 237       0.783  -0.872 -35.190  1.00  0.00              
ATOM   3836  CA  PRO D 237       2.072  -1.209 -35.818  1.00  0.00              
ATOM   3837  C   PRO D 237       1.771  -1.974 -37.106  1.00  0.00              
ATOM   3838  O   PRO D 237       2.611  -2.101 -38.003  1.00  0.00              
ATOM   3839  CB  PRO D 237       2.746  -2.086 -34.765  1.00  0.00              
ATOM   3840  CG  PRO D 237       1.570  -2.811 -34.142  1.00  0.00              
ATOM   3841  CD  PRO D 237       0.529  -1.713 -34.020  1.00  0.00              
ATOM   3842  HA  PRO D 237       2.655  -0.319 -36.095  1.00  0.00              
ATOM   3843 1HB  PRO D 237       3.469  -2.779 -35.222  1.00  0.00              
ATOM   3844 2HB  PRO D 237       3.297  -1.481 -34.031  1.00  0.00              
ATOM   3845 1HG  PRO D 237       1.230  -3.640 -34.781  1.00  0.00              
ATOM   3846 2HG  PRO D 237       1.838  -3.245 -33.168  1.00  0.00              
ATOM   3847 1HD  PRO D 237      -0.497  -2.109 -34.037  1.00  0.00              
ATOM   3848 2HD  PRO D 237       0.636  -1.141 -33.087  1.00  0.00              
ATOM   3849  N   MET D 238       0.536  -2.458 -37.177  1.00  0.00              
ATOM   3850  CA  MET D 238       0.052  -3.264 -38.283  1.00  0.00              
ATOM   3851  C   MET D 238      -0.805  -2.503 -39.286  1.00  0.00              
ATOM   3852  O   MET D 238      -1.685  -1.710 -38.920  1.00  0.00              
ATOM   3853  CB  MET D 238      -0.736  -4.450 -37.731  1.00  0.00              
ATOM   3854  CG  MET D 238       0.091  -5.431 -36.912  1.00  0.00              
ATOM   3855  SD  MET D 238      -0.871  -6.845 -36.340  1.00  0.00              
ATOM   3856  CE  MET D 238      -1.811  -6.097 -35.010  1.00  0.00              
ATOM   3857  H   MET D 238      -0.089  -2.246 -36.413  1.00  0.00              
ATOM   3858  HA  MET D 238       0.894  -3.634 -38.869  1.00  0.00              
ATOM   3859 1HB  MET D 238      -1.534  -4.042 -37.112  1.00  0.00              
ATOM   3860 2HB  MET D 238      -1.171  -4.968 -38.588  1.00  0.00              
ATOM   3861 1HG  MET D 238       0.911  -5.785 -37.534  1.00  0.00              
ATOM   3862 2HG  MET D 238       0.493  -4.898 -36.050  1.00  0.00              
ATOM   3863 1HE  MET D 238      -2.457  -6.848 -34.554  1.00  0.00              
ATOM   3864 2HE  MET D 238      -1.126  -5.702 -34.259  1.00  0.00              
ATOM   3865 3HE  MET D 238      -2.421  -5.287 -35.408  1.00  0.00              
ATOM   3866  N   LYS D 239      -0.548  -2.785 -40.557  1.00  0.00              
ATOM   3867  CA  LYS D 239      -1.274  -2.174 -41.652  1.00  0.00              
ATOM   3868  C   LYS D 239      -1.290  -3.150 -42.828  1.00  0.00              
ATOM   3869  O   LYS D 239      -0.249  -3.630 -43.254  1.00  0.00              
ATOM   3870  CB  LYS D 239      -0.640  -0.843 -42.055  1.00  0.00              
ATOM   3871  CG  LYS D 239      -1.349  -0.128 -43.199  1.00  0.00              
ATOM   3872  CD  LYS D 239      -0.721   1.228 -43.478  1.00  0.00              
ATOM   3873  CE  LYS D 239      -1.510   1.998 -44.527  1.00  0.00              
ATOM   3874  NZ  LYS D 239      -1.449   1.342 -45.862  1.00  0.00              
ATOM   3875  H   LYS D 239       0.181  -3.452 -40.763  1.00  0.00              
ATOM   3876  HA  LYS D 239      -2.306  -1.987 -41.352  1.00  0.00              
ATOM   3877 1HB  LYS D 239      -0.647  -0.204 -41.170  1.00  0.00              
ATOM   3878 2HB  LYS D 239       0.389  -1.051 -42.343  1.00  0.00              
ATOM   3879 1HG  LYS D 239      -1.281  -0.752 -44.091  1.00  0.00              
ATOM   3880 2HG  LYS D 239      -2.397   0.005 -42.928  1.00  0.00              
ATOM   3881 1HD  LYS D 239      -0.699   1.800 -42.549  1.00  0.00              
ATOM   3882 2HD  LYS D 239       0.298   1.074 -43.832  1.00  0.00              
ATOM   3883 1HE  LYS D 239      -2.546   2.059 -44.200  1.00  0.00              
ATOM   3884 2HE  LYS D 239      -1.093   3.004 -44.599  1.00  0.00              
ATOM   3885 1HZ  LYS D 239      -1.982   1.884 -46.527  1.00  0.00              
ATOM   3886 2HZ  LYS D 239      -0.488   1.287 -46.167  1.00  0.00              
ATOM   3887 3HZ  LYS D 239      -1.836   0.412 -45.797  1.00  0.00              
ATOM   3888  N   ASP D 240      -2.489  -3.451 -43.320  1.00  0.00              
ATOM   3889  CA  ASP D 240      -2.700  -4.349 -44.461  1.00  0.00              
ATOM   3890  C   ASP D 240      -2.073  -5.730 -44.321  1.00  0.00              
ATOM   3891  O   ASP D 240      -1.445  -6.236 -45.253  1.00  0.00              
ATOM   3892  CB  ASP D 240      -2.170  -3.696 -45.736  1.00  0.00              
ATOM   3893  CG  ASP D 240      -2.859  -2.388 -46.040  1.00  0.00              
ATOM   3894  OD1 ASP D 240      -4.109  -2.356 -45.987  1.00  0.00              
ATOM   3895  OD2 ASP D 240      -2.143  -1.405 -46.328  1.00  0.00              
ATOM   3896  H   ASP D 240      -3.291  -3.030 -42.871  1.00  0.00              
ATOM   3897  HA  ASP D 240      -3.765  -4.551 -44.579  1.00  0.00              
ATOM   3898 1HB  ASP D 240      -1.088  -3.573 -45.744  1.00  0.00              
ATOM   3899 2HB  ASP D 240      -2.457  -4.451 -46.470  1.00  0.00              
ATOM   3900  N   MET D 241      -2.275  -6.357 -43.172  1.00  0.00              
ATOM   3901  CA  MET D 241      -1.649  -7.640 -42.947  1.00  0.00              
ATOM   3902  C   MET D 241      -2.615  -8.782 -42.867  1.00  0.00              
ATOM   3903  O   MET D 241      -3.786  -8.608 -42.531  1.00  0.00              
ATOM   3904  CB  MET D 241      -0.821  -7.588 -41.664  1.00  0.00              
ATOM   3905  CG  MET D 241       0.330  -6.591 -41.698  1.00  0.00              
ATOM   3906  SD  MET D 241       1.251  -6.541 -40.148  1.00  0.00              
ATOM   3907  CE  MET D 241       2.470  -5.283 -40.520  1.00  0.00              
ATOM   3908  H   MET D 241      -2.857  -5.958 -42.449  1.00  0.00              
ATOM   3909  HA  MET D 241      -0.994  -7.886 -43.782  1.00  0.00              
ATOM   3910 1HB  MET D 241      -1.504  -7.327 -40.855  1.00  0.00              
ATOM   3911 2HB  MET D 241      -0.426  -8.591 -41.499  1.00  0.00              
ATOM   3912 1HG  MET D 241       1.001  -6.876 -42.506  1.00  0.00              
ATOM   3913 2HG  MET D 241      -0.084  -5.602 -41.900  1.00  0.00              
ATOM   3914 1HE  MET D 241       3.119  -5.137 -39.656  1.00  0.00              
ATOM   3915 2HE  MET D 241       3.070  -5.599 -41.375  1.00  0.00              
ATOM   3916 3HE  MET D 241       1.966  -4.346 -40.758  1.00  0.00              
ATOM   3917  N   PHE D 242      -2.122  -9.962 -43.217  1.00  0.00              
ATOM   3918  CA  PHE D 242      -2.921 -11.164 -43.108  1.00  0.00              
ATOM   3919  C   PHE D 242      -1.974 -12.226 -42.551  1.00  0.00              
ATOM   3920  O   PHE D 242      -0.744 -12.087 -42.625  1.00  0.00              
ATOM   3921  CB  PHE D 242      -3.581 -11.586 -44.430  1.00  0.00              
ATOM   3922  CG  PHE D 242      -2.625 -11.924 -45.540  1.00  0.00              
ATOM   3923  CD1 PHE D 242      -2.186 -10.942 -46.420  1.00  0.00              
ATOM   3924  CD2 PHE D 242      -2.234 -13.239 -45.757  1.00  0.00              
ATOM   3925  CE1 PHE D 242      -1.367 -11.265 -47.518  1.00  0.00              
ATOM   3926  CE2 PHE D 242      -1.414 -13.580 -46.850  1.00  0.00              
ATOM   3927  CZ  PHE D 242      -0.984 -12.589 -47.731  1.00  0.00              
ATOM   3928  H   PHE D 242      -1.176 -10.031 -43.565  1.00  0.00              
ATOM   3929  HA  PHE D 242      -3.748 -10.998 -42.416  1.00  0.00              
ATOM   3930 1HB  PHE D 242      -4.191 -12.476 -44.278  1.00  0.00              
ATOM   3931 2HB  PHE D 242      -4.207 -10.780 -44.810  1.00  0.00              
ATOM   3932  HD1 PHE D 242      -2.481  -9.906 -46.252  1.00  0.00              
ATOM   3933  HD2 PHE D 242      -2.573 -14.013 -45.067  1.00  0.00              
ATOM   3934  HE1 PHE D 242      -1.033 -10.485 -48.197  1.00  0.00              
ATOM   3935  HE2 PHE D 242      -1.117 -14.618 -47.011  1.00  0.00              
ATOM   3936  HZ  PHE D 242      -0.354 -12.844 -48.581  1.00  0.00              
ATOM   3937  N   LYS D 243      -2.544 -13.281 -41.989  1.00  0.00              
ATOM   3938  CA  LYS D 243      -1.734 -14.278 -41.327  1.00  0.00              
ATOM   3939  C   LYS D 243      -1.984 -15.682 -41.822  1.00  0.00              
ATOM   3940  O   LYS D 243      -3.125 -16.073 -42.086  1.00  0.00              
ATOM   3941  CB  LYS D 243      -1.969 -14.219 -39.817  1.00  0.00              
ATOM   3942  CG  LYS D 243      -1.198 -15.261 -39.019  1.00  0.00              
ATOM   3943  CD  LYS D 243      -1.207 -14.939 -37.532  1.00  0.00              
ATOM   3944  CE  LYS D 243      -2.563 -15.236 -36.909  1.00  0.00              
ATOM   3945  NZ  LYS D 243      -2.539 -15.091 -35.428  1.00  0.00              
ATOM   3946  H   LYS D 243      -3.546 -13.399 -42.014  1.00  0.00              
ATOM   3947  HA  LYS D 243      -0.679 -14.090 -41.528  1.00  0.00              
ATOM   3948 1HB  LYS D 243      -1.679 -13.221 -39.487  1.00  0.00              
ATOM   3949 2HB  LYS D 243      -3.038 -14.357 -39.654  1.00  0.00              
ATOM   3950 1HG  LYS D 243      -1.660 -16.235 -39.183  1.00  0.00              
ATOM   3951 2HG  LYS D 243      -0.170 -15.283 -39.380  1.00  0.00              
ATOM   3952 1HD  LYS D 243      -0.441 -15.540 -37.041  1.00  0.00              
ATOM   3953 2HD  LYS D 243      -0.974 -13.882 -37.404  1.00  0.00              
ATOM   3954 1HE  LYS D 243      -3.292 -14.544 -37.329  1.00  0.00              
ATOM   3955 2HE  LYS D 243      -2.842 -16.257 -37.169  1.00  0.00              
ATOM   3956 1HZ  LYS D 243      -3.455 -15.297 -35.055  1.00  0.00              
ATOM   3957 2HZ  LYS D 243      -1.864 -15.734 -35.037  1.00  0.00              
ATOM   3958 3HZ  LYS D 243      -2.282 -14.145 -35.187  1.00  0.00              
ATOM   3959  N   LEU D 244      -0.898 -16.428 -41.944  1.00  0.00              
ATOM   3960  CA  LEU D 244      -0.956 -17.827 -42.302  1.00  0.00              
ATOM   3961  C   LEU D 244      -0.613 -18.666 -41.063  1.00  0.00              
ATOM   3962  O   LEU D 244       0.418 -18.459 -40.426  1.00  0.00              
ATOM   3963  CB  LEU D 244       0.038 -18.135 -43.427  1.00  0.00              
ATOM   3964  CG  LEU D 244      -0.121 -17.370 -44.750  1.00  0.00              
ATOM   3965  CD1 LEU D 244       0.884 -17.932 -45.756  1.00  0.00              
ATOM   3966  CD2 LEU D 244      -1.554 -17.504 -45.298  1.00  0.00              
ATOM   3967  H   LEU D 244       0.001 -15.998 -41.783  1.00  0.00              
ATOM   3968  HA  LEU D 244      -1.969 -18.084 -42.609  1.00  0.00              
ATOM   3969 1HB  LEU D 244       0.960 -17.818 -42.941  1.00  0.00              
ATOM   3970 2HB  LEU D 244       0.088 -19.203 -43.641  1.00  0.00              
ATOM   3971  HG  LEU D 244       0.042 -16.314 -44.535  1.00  0.00              
ATOM   3972 1HD1 LEU D 244       0.787 -17.403 -46.703  1.00  0.00              
ATOM   3973 2HD1 LEU D 244       1.896 -17.804 -45.371  1.00  0.00              
ATOM   3974 3HD1 LEU D 244       0.688 -18.993 -45.911  1.00  0.00              
ATOM   3975 1HD2 LEU D 244      -1.638 -16.953 -46.234  1.00  0.00              
ATOM   3976 2HD2 LEU D 244      -1.779 -18.557 -45.475  1.00  0.00              
ATOM   3977 3HD2 LEU D 244      -2.261 -17.099 -44.574  1.00  0.00              
ATOM   3978  N   LEU D 245      -1.490 -19.602 -40.733  1.00  0.00              
ATOM   3979  CA  LEU D 245      -1.292 -20.477 -39.586  1.00  0.00              
ATOM   3980  C   LEU D 245      -1.256 -21.920 -40.074  1.00  0.00              
ATOM   3981  O   LEU D 245      -2.218 -22.394 -40.686  1.00  0.00              
ATOM   3982  CB  LEU D 245      -2.401 -20.275 -38.546  1.00  0.00              
ATOM   3983  CG  LEU D 245      -2.018 -20.636 -37.105  1.00  0.00              
ATOM   3984  CD1 LEU D 245      -2.733 -19.712 -36.128  1.00  0.00              
ATOM   3985  CD2 LEU D 245      -2.374 -22.089 -36.832  1.00  0.00              
ATOM   3986  H   LEU D 245      -2.322 -19.710 -41.296  1.00  0.00              
ATOM   3987  HA  LEU D 245      -0.334 -20.254 -39.119  1.00  0.00              
ATOM   3988 1HB  LEU D 245      -2.537 -19.199 -38.638  1.00  0.00              
ATOM   3989 2HB  LEU D 245      -3.321 -20.783 -38.833  1.00  0.00              
ATOM   3990  HG  LEU D 245      -0.935 -20.537 -37.023  1.00  0.00              
ATOM   3991 1HD1 LEU D 245      -2.455 -19.976 -35.107  1.00  0.00              
ATOM   3992 2HD1 LEU D 245      -2.445 -18.680 -36.326  1.00  0.00              
ATOM   3993 3HD1 LEU D 245      -3.810 -19.819 -36.249  1.00  0.00              
ATOM   3994 1HD2 LEU D 245      -2.100 -22.344 -35.808  1.00  0.00              
ATOM   3995 2HD2 LEU D 245      -3.446 -22.234 -36.969  1.00  0.00              
ATOM   3996 3HD2 LEU D 245      -1.830 -22.734 -37.523  1.00  0.00              
ATOM   3997  N   MET D 246      -0.133 -22.592 -39.846  1.00  0.00              
ATOM   3998  CA  MET D 246      -0.003 -24.016 -40.149  1.00  0.00              
ATOM   3999  C   MET D 246       1.059 -24.549 -39.193  1.00  0.00              
ATOM   4000  O   MET D 246       2.206 -24.094 -39.210  1.00  0.00              
ATOM   4001  CB  MET D 246       0.426 -24.293 -41.603  1.00  0.00              
ATOM   4002  CG  MET D 246       0.481 -25.809 -41.862  1.00  0.00              
ATOM   4003  SD  MET D 246       0.915 -26.301 -43.537  1.00  0.00              
ATOM   4004  CE  MET D 246      -0.446 -25.717 -44.422  1.00  0.00              
ATOM   4005  H   MET D 246       0.656 -22.100 -39.448  1.00  0.00              
ATOM   4006  HA  MET D 246      -0.952 -24.522 -39.971  1.00  0.00              
ATOM   4007 1HB  MET D 246      -0.303 -23.803 -42.248  1.00  0.00              
ATOM   4008 2HB  MET D 246       1.403 -23.828 -41.740  1.00  0.00              
ATOM   4009 1HG  MET D 246       1.222 -26.242 -41.190  1.00  0.00              
ATOM   4010 2HG  MET D 246      -0.499 -26.226 -41.640  1.00  0.00              
ATOM   4011 1HE  MET D 246      -0.319 -25.950 -45.480  1.00  0.00              
ATOM   4012 2HE  MET D 246      -1.353 -26.196 -44.050  1.00  0.00              
ATOM   4013 3HE  MET D 246      -0.526 -24.639 -44.295  1.00  0.00              
ATOM   4014  N   PHE D 247       0.665 -25.505 -38.352  1.00  0.00              
ATOM   4015  CA  PHE D 247       1.583 -26.094 -37.376  1.00  0.00              
ATOM   4016  C   PHE D 247       2.907 -26.470 -37.989  1.00  0.00              
ATOM   4017  O   PHE D 247       2.953 -27.128 -39.022  1.00  0.00              
ATOM   4018  CB  PHE D 247       0.952 -27.327 -36.727  1.00  0.00              
ATOM   4019  CG  PHE D 247       1.900 -28.107 -35.861  1.00  0.00              
ATOM   4020  CD1 PHE D 247       2.198 -27.682 -34.575  1.00  0.00              
ATOM   4021  CD2 PHE D 247       2.497 -29.267 -36.331  1.00  0.00              
ATOM   4022  CE1 PHE D 247       3.070 -28.400 -33.778  1.00  0.00              
ATOM   4023  CE2 PHE D 247       3.368 -29.987 -35.537  1.00  0.00              
ATOM   4024  CZ  PHE D 247       3.655 -29.552 -34.258  1.00  0.00              
ATOM   4025  H   PHE D 247      -0.290 -25.832 -38.390  1.00  0.00              
ATOM   4026  HA  PHE D 247       1.810 -25.366 -36.596  1.00  0.00              
ATOM   4027 1HB  PHE D 247       0.120 -27.031 -36.089  1.00  0.00              
ATOM   4028 2HB  PHE D 247       0.595 -28.013 -37.494  1.00  0.00              
ATOM   4029  HD1 PHE D 247       1.734 -26.772 -34.195  1.00  0.00              
ATOM   4030  HD2 PHE D 247       2.271 -29.611 -37.341  1.00  0.00              
ATOM   4031  HE1 PHE D 247       3.295 -28.054 -32.769  1.00  0.00              
ATOM   4032  HE2 PHE D 247       3.830 -30.897 -35.918  1.00  0.00              
ATOM   4033  HZ  PHE D 247       4.343 -30.117 -33.631  1.00  0.00              
ATOM   4034  N   PRO D 248       4.015 -26.064 -37.352  1.00  0.00              
ATOM   4035  CA  PRO D 248       4.087 -25.338 -36.079  1.00  0.00              
ATOM   4036  C   PRO D 248       4.129 -23.820 -36.248  1.00  0.00              
ATOM   4037  O   PRO D 248       4.275 -23.085 -35.269  1.00  0.00              
ATOM   4038  CB  PRO D 248       5.385 -25.854 -35.489  1.00  0.00              
ATOM   4039  CG  PRO D 248       6.272 -25.877 -36.720  1.00  0.00              
ATOM   4040  CD  PRO D 248       5.347 -26.441 -37.804  1.00  0.00              
ATOM   4041  HA  PRO D 248       3.204 -25.503 -35.444  1.00  0.00              
ATOM   4042 1HB  PRO D 248       5.765 -25.188 -34.700  1.00  0.00              
ATOM   4043 2HB  PRO D 248       5.255 -26.848 -35.036  1.00  0.00              
ATOM   4044 1HG  PRO D 248       6.637 -24.868 -36.968  1.00  0.00              
ATOM   4045 2HG  PRO D 248       7.160 -26.508 -36.560  1.00  0.00              
ATOM   4046 1HD  PRO D 248       5.558 -26.014 -38.795  1.00  0.00              
ATOM   4047 2HD  PRO D 248       5.437 -27.534 -37.901  1.00  0.00              
ATOM   4048  N   GLU D 249       3.986 -23.348 -37.480  1.00  0.00              
ATOM   4049  CA  GLU D 249       4.161 -21.929 -37.759  1.00  0.00              
ATOM   4050  C   GLU D 249       2.965 -20.989 -37.761  1.00  0.00              
ATOM   4051  O   GLU D 249       1.827 -21.371 -37.987  1.00  0.00              
ATOM   4052  CB  GLU D 249       4.832 -21.752 -39.119  1.00  0.00              
ATOM   4053  CG  GLU D 249       6.205 -22.322 -39.245  1.00  0.00              
ATOM   4054  CD  GLU D 249       6.742 -22.114 -40.644  1.00  0.00              
ATOM   4055  OE1 GLU D 249       6.090 -22.588 -41.597  1.00  0.00              
ATOM   4056  OE2 GLU D 249       7.802 -21.465 -40.785  1.00  0.00              
ATOM   4057  H   GLU D 249       3.755 -23.973 -38.238  1.00  0.00              
ATOM   4058  HA  GLU D 249       4.775 -21.473 -36.983  1.00  0.00              
ATOM   4059 1HB  GLU D 249       4.186 -22.229 -39.856  1.00  0.00              
ATOM   4060 2HB  GLU D 249       4.877 -20.682 -39.315  1.00  0.00              
ATOM   4061 1HG  GLU D 249       6.909 -21.922 -38.517  1.00  0.00              
ATOM   4062 2HG  GLU D 249       6.059 -23.386 -39.062  1.00  0.00              
ATOM   4063  N   SER D 250       3.300 -19.721 -37.557  1.00  0.00              
ATOM   4064  CA  SER D 250       2.366 -18.616 -37.530  1.00  0.00              
ATOM   4065  C   SER D 250       3.218 -17.531 -38.201  1.00  0.00              
ATOM   4066  O   SER D 250       4.260 -17.159 -37.676  1.00  0.00              
ATOM   4067  CB  SER D 250       1.921 -18.251 -36.127  1.00  0.00              
ATOM   4068  OG  SER D 250       1.048 -17.154 -36.121  1.00  0.00              
ATOM   4069  H   SER D 250       4.282 -19.538 -37.413  1.00  0.00              
ATOM   4070  HA  SER D 250       1.400 -18.853 -37.978  1.00  0.00              
ATOM   4071 1HB  SER D 250       1.414 -19.110 -35.688  1.00  0.00              
ATOM   4072 2HB  SER D 250       2.801 -18.006 -35.534  1.00  0.00              
ATOM   4073  HG  SER D 250       0.791 -16.956 -35.217  1.00  0.00              
ATOM   4074  N   ARG D 251       2.805 -17.049 -39.372  1.00  0.00              
ATOM   4075  CA  ARG D 251       3.575 -16.015 -40.053  1.00  0.00              
ATOM   4076  C   ARG D 251       2.643 -14.946 -40.569  1.00  0.00              
ATOM   4077  O   ARG D 251       1.655 -15.244 -41.225  1.00  0.00              
ATOM   4078  CB  ARG D 251       4.358 -16.616 -41.233  1.00  0.00              
ATOM   4079  CG  ARG D 251       5.355 -17.706 -40.836  1.00  0.00              
ATOM   4080  CD  ARG D 251       5.885 -18.467 -42.055  1.00  0.00              
ATOM   4081  NE  ARG D 251       6.889 -17.704 -42.794  1.00  0.00              
ATOM   4082  CZ  ARG D 251       7.346 -18.039 -43.996  1.00  0.00              
ATOM   4083  NH1 ARG D 251       6.892 -19.129 -44.603  1.00  0.00              
ATOM   4084  NH2 ARG D 251       8.268 -17.294 -44.583  1.00  0.00              
ATOM   4085  H   ARG D 251       1.957 -17.392 -39.799  1.00  0.00              
ATOM   4086  HA  ARG D 251       4.262 -15.544 -39.350  1.00  0.00              
ATOM   4087 1HB  ARG D 251       3.625 -17.028 -41.925  1.00  0.00              
ATOM   4088 2HB  ARG D 251       4.889 -15.794 -41.712  1.00  0.00              
ATOM   4089 1HG  ARG D 251       6.193 -17.240 -40.316  1.00  0.00              
ATOM   4090 2HG  ARG D 251       4.856 -18.407 -40.167  1.00  0.00              
ATOM   4091 1HD  ARG D 251       6.338 -19.399 -41.720  1.00  0.00              
ATOM   4092 2HD  ARG D 251       5.054 -18.686 -42.724  1.00  0.00              
ATOM   4093  HE  ARG D 251       7.370 -16.852 -42.537  1.00  0.00              
ATOM   4094 1HH1 ARG D 251       6.194 -19.704 -44.150  1.00  0.00              
ATOM   4095 2HH1 ARG D 251       7.243 -19.379 -45.516  1.00  0.00              
ATOM   4096 1HH2 ARG D 251       8.622 -16.471 -44.113  1.00  0.00              
ATOM   4097 2HH2 ARG D 251       8.616 -17.551 -45.494  1.00  0.00              
ATOM   4098  N   ILE D 252       2.953 -13.698 -40.254  1.00  0.00              
ATOM   4099  CA  ILE D 252       2.132 -12.583 -40.688  1.00  0.00              
ATOM   4100  C   ILE D 252       2.799 -11.900 -41.881  1.00  0.00              
ATOM   4101  O   ILE D 252       4.001 -11.608 -41.851  1.00  0.00              
ATOM   4102  CB  ILE D 252       1.911 -11.558 -39.560  1.00  0.00              
ATOM   4103  CG1 ILE D 252       1.113 -12.191 -38.415  1.00  0.00              
ATOM   4104  CG2 ILE D 252       1.197 -10.325 -40.092  1.00  0.00              
ATOM   4105  CD1 ILE D 252       0.895 -11.266 -37.240  1.00  0.00              
ATOM   4106  H   ILE D 252       3.778 -13.516 -39.698  1.00  0.00              
ATOM   4107  HA  ILE D 252       1.166 -12.935 -41.049  1.00  0.00              
ATOM   4108  HB  ILE D 252       2.876 -11.271 -39.146  1.00  0.00              
ATOM   4109 1HG1 ILE D 252       0.148 -12.495 -38.822  1.00  0.00              
ATOM   4110 2HG1 ILE D 252       1.661 -13.074 -38.086  1.00  0.00              
ATOM   4111 1HG2 ILE D 252       1.048  -9.613 -39.281  1.00  0.00              
ATOM   4112 2HG2 ILE D 252       1.802  -9.865 -40.873  1.00  0.00              
ATOM   4113 3HG2 ILE D 252       0.231 -10.613 -40.504  1.00  0.00              
ATOM   4114 1HD1 ILE D 252       0.324 -11.783 -36.469  1.00  0.00              
ATOM   4115 2HD1 ILE D 252       1.861 -10.962 -36.831  1.00  0.00              
ATOM   4116 3HD1 ILE D 252       0.346 -10.383 -37.565  1.00  0.00              
ATOM   4117  N   PHE D 253       2.018 -11.676 -42.933  1.00  0.00              
ATOM   4118  CA  PHE D 253       2.520 -11.052 -44.155  1.00  0.00              
ATOM   4119  C   PHE D 253       1.778  -9.758 -44.457  1.00  0.00              
ATOM   4120  O   PHE D 253       0.547  -9.721 -44.483  1.00  0.00              
ATOM   4121  CB  PHE D 253       2.363 -12.014 -45.343  1.00  0.00              
ATOM   4122  CG  PHE D 253       3.096 -13.309 -45.166  1.00  0.00              
ATOM   4123  CD1 PHE D 253       4.436 -13.416 -45.509  1.00  0.00              
ATOM   4124  CD2 PHE D 253       2.455 -14.411 -44.590  1.00  0.00              
ATOM   4125  CE1 PHE D 253       5.140 -14.606 -45.279  1.00  0.00              
ATOM   4126  CE2 PHE D 253       3.147 -15.601 -44.358  1.00  0.00              
ATOM   4127  CZ  PHE D 253       4.492 -15.695 -44.704  1.00  0.00              
ATOM   4128  H   PHE D 253       1.047 -11.948 -42.883  1.00  0.00              
ATOM   4129  HA  PHE D 253       3.571 -10.786 -44.030  1.00  0.00              
ATOM   4130 1HB  PHE D 253       1.312 -12.264 -45.488  1.00  0.00              
ATOM   4131 2HB  PHE D 253       2.753 -11.554 -46.250  1.00  0.00              
ATOM   4132  HD1 PHE D 253       4.939 -12.560 -45.960  1.00  0.00              
ATOM   4133  HD2 PHE D 253       1.401 -14.331 -44.321  1.00  0.00              
ATOM   4134  HE1 PHE D 253       6.193 -14.676 -45.554  1.00  0.00              
ATOM   4135  HE2 PHE D 253       2.639 -16.453 -43.909  1.00  0.00              
ATOM   4136  HZ  PHE D 253       5.038 -16.622 -44.526  1.00  0.00              
ATOM   4137  N   GLN D 254       2.541  -8.698 -44.686  1.00  0.00              
ATOM   4138  CA  GLN D 254       1.977  -7.417 -45.078  1.00  0.00              
ATOM   4139  C   GLN D 254       1.874  -7.339 -46.596  1.00  0.00              
ATOM   4140  O   GLN D 254       2.852  -7.575 -47.300  1.00  0.00              
ATOM   4141  CB  GLN D 254       2.861  -6.283 -44.573  1.00  0.00              
ATOM   4142  CG  GLN D 254       2.346  -4.899 -44.916  1.00  0.00              
ATOM   4143  CD  GLN D 254       3.188  -3.802 -44.297  1.00  0.00              
ATOM   4144  OE1 GLN D 254       4.389  -3.704 -44.547  1.00  0.00              
ATOM   4145  NE2 GLN D 254       2.561  -2.974 -43.476  1.00  0.00              
ATOM   4146  H   GLN D 254       3.542  -8.785 -44.585  1.00  0.00              
ATOM   4147  HA  GLN D 254       0.967  -7.326 -44.679  1.00  0.00              
ATOM   4148 1HB  GLN D 254       2.930  -6.393 -43.491  1.00  0.00              
ATOM   4149 2HB  GLN D 254       3.846  -6.430 -45.017  1.00  0.00              
ATOM   4150 1HG  GLN D 254       2.097  -4.598 -45.934  1.00  0.00              
ATOM   4151 2HG  GLN D 254       1.430  -5.002 -44.334  1.00  0.00              
ATOM   4152 1HE2 GLN D 254       3.064  -2.229 -43.036  1.00  0.00              
ATOM   4153 2HE2 GLN D 254       1.584  -3.091 -43.295  1.00  0.00              
ATOM   4154  N   ALA D 255       0.685  -7.020 -47.092  1.00  0.00              
ATOM   4155  CA  ALA D 255       0.466  -6.890 -48.528  1.00  0.00              
ATOM   4156  C   ALA D 255       0.830  -5.454 -48.921  1.00  0.00              
ATOM   4157  O   ALA D 255       0.858  -4.560 -48.066  1.00  0.00              
ATOM   4158  CB  ALA D 255      -0.990  -7.189 -48.864  1.00  0.00              
ATOM   4159  H   ALA D 255      -0.089  -6.862 -46.461  1.00  0.00              
ATOM   4160  HA  ALA D 255       1.123  -7.588 -49.046  1.00  0.00              
ATOM   4161 1HB  ALA D 255      -1.142  -7.090 -49.939  1.00  0.00              
ATOM   4162 2HB  ALA D 255      -1.232  -8.207 -48.555  1.00  0.00              
ATOM   4163 3HB  ALA D 255      -1.635  -6.486 -48.339  1.00  0.00              
ATOM   4164  N   GLU D 256       1.113  -5.224 -50.202  1.00  0.00              
ATOM   4165  CA  GLU D 256       1.456  -3.881 -50.654  1.00  0.00              
ATOM   4166  C   GLU D 256       0.452  -2.820 -50.215  1.00  0.00              
ATOM   4167  O   GLU D 256       0.834  -1.751 -49.744  1.00  0.00              
ATOM   4168  CB  GLU D 256       1.586  -3.862 -52.179  1.00  0.00              
ATOM   4169  CG  GLU D 256       1.973  -2.508 -52.761  1.00  0.00              
ATOM   4170  CD  GLU D 256       2.145  -2.585 -54.252  1.00  0.00              
ATOM   4171  OE1 GLU D 256       2.001  -3.654 -54.794  1.00  0.00              
ATOM   4172  OE2 GLU D 256       2.312  -1.557 -54.863  1.00  0.00              
ATOM   4173  H   GLU D 256       1.090  -5.979 -50.873  1.00  0.00              
ATOM   4174  HA  GLU D 256       2.405  -3.574 -50.213  1.00  0.00              
ATOM   4175 1HB  GLU D 256       2.344  -4.599 -52.443  1.00  0.00              
ATOM   4176 2HB  GLU D 256       0.622  -4.170 -52.585  1.00  0.00              
ATOM   4177 1HG  GLU D 256       1.266  -1.716 -52.518  1.00  0.00              
ATOM   4178 2HG  GLU D 256       2.933  -2.295 -52.293  1.00  0.00              
ATOM   4179  N   ASN D 257      -0.831  -3.114 -50.365  1.00  0.00              
ATOM   4180  CA  ASN D 257      -1.874  -2.202 -49.911  1.00  0.00              
ATOM   4181  C   ASN D 257      -3.145  -2.979 -49.627  1.00  0.00              
ATOM   4182  O   ASN D 257      -3.169  -4.197 -49.757  1.00  0.00              
ATOM   4183  CB  ASN D 257      -2.137  -1.130 -50.972  1.00  0.00              
ATOM   4184  CG  ASN D 257      -2.573  -1.722 -52.293  1.00  0.00              
ATOM   4185  OD1 ASN D 257      -3.543  -2.493 -52.356  1.00  0.00              
ATOM   4186  ND2 ASN D 257      -1.866  -1.367 -53.363  1.00  0.00              
ATOM   4187  H   ASN D 257      -1.095  -3.986 -50.802  1.00  0.00              
ATOM   4188  HA  ASN D 257      -1.567  -1.725 -48.979  1.00  0.00              
ATOM   4189 1HB  ASN D 257      -2.736  -0.249 -50.740  1.00  0.00              
ATOM   4190 2HB  ASN D 257      -1.087  -0.848 -51.039  1.00  0.00              
ATOM   4191 1HD2 ASN D 257      -2.109  -1.728 -54.265  1.00  0.00              
ATOM   4192 2HD2 ASN D 257      -1.092  -0.741 -53.267  1.00  0.00              
ATOM   4193  N   ALA D 258      -4.206  -2.272 -49.250  1.00  0.00              
ATOM   4194  CA  ALA D 258      -5.467  -2.910 -48.886  1.00  0.00              
ATOM   4195  C   ALA D 258      -6.097  -3.713 -50.021  1.00  0.00              
ATOM   4196  O   ALA D 258      -6.671  -4.784 -49.794  1.00  0.00              
ATOM   4197  CB  ALA D 258      -6.457  -1.860 -48.387  1.00  0.00              
ATOM   4198  H   ALA D 258      -4.135  -1.264 -49.215  1.00  0.00              
ATOM   4199  HA  ALA D 258      -5.278  -3.625 -48.085  1.00  0.00              
ATOM   4200 1HB  ALA D 258      -7.393  -2.346 -48.117  1.00  0.00              
ATOM   4201 2HB  ALA D 258      -6.043  -1.358 -47.511  1.00  0.00              
ATOM   4202 3HB  ALA D 258      -6.639  -1.128 -49.173  1.00  0.00              
ATOM   4203  N   LYS D 259      -6.004  -3.195 -51.241  1.00  0.00              
ATOM   4204  CA  LYS D 259      -6.565  -3.899 -52.382  1.00  0.00              
ATOM   4205  C   LYS D 259      -5.839  -5.217 -52.616  1.00  0.00              
ATOM   4206  O   LYS D 259      -6.465  -6.239 -52.890  1.00  0.00              
ATOM   4207  CB  LYS D 259      -6.497  -3.026 -53.637  1.00  0.00              
ATOM   4208  CG  LYS D 259      -7.116  -3.659 -54.876  1.00  0.00              
ATOM   4209  CD  LYS D 259      -7.100  -2.696 -56.055  1.00  0.00              
ATOM   4210  CE  LYS D 259      -7.701  -3.333 -57.299  1.00  0.00              
ATOM   4211  NZ  LYS D 259      -7.674  -2.409 -58.465  1.00  0.00              
ATOM   4212  H   LYS D 259      -5.542  -2.308 -51.388  1.00  0.00              
ATOM   4213  HA  LYS D 259      -7.609  -4.146 -52.186  1.00  0.00              
ATOM   4214 1HB  LYS D 259      -7.014  -2.095 -53.407  1.00  0.00              
ATOM   4215 2HB  LYS D 259      -5.443  -2.818 -53.825  1.00  0.00              
ATOM   4216 1HG  LYS D 259      -6.548  -4.553 -55.129  1.00  0.00              
ATOM   4217 2HG  LYS D 259      -8.145  -3.935 -54.646  1.00  0.00              
ATOM   4218 1HD  LYS D 259      -7.675  -1.808 -55.786  1.00  0.00              
ATOM   4219 2HD  LYS D 259      -6.068  -2.410 -56.257  1.00  0.00              
ATOM   4220 1HE  LYS D 259      -7.130  -4.230 -57.533  1.00  0.00              
ATOM   4221 2HE  LYS D 259      -8.732  -3.608 -57.077  1.00  0.00              
ATOM   4222 1HZ  LYS D 259      -8.082  -2.869 -59.267  1.00  0.00              
ATOM   4223 2HZ  LYS D 259      -8.206  -1.577 -58.249  1.00  0.00              
ATOM   4224 3HZ  LYS D 259      -6.719  -2.156 -58.671  1.00  0.00              
ATOM   4225  N   ILE D 260      -4.520  -5.192 -52.513  1.00  0.00              
ATOM   4226  CA  ILE D 260      -3.730  -6.405 -52.697  1.00  0.00              
ATOM   4227  C   ILE D 260      -4.032  -7.433 -51.598  1.00  0.00              
ATOM   4228  O   ILE D 260      -4.132  -8.631 -51.871  1.00  0.00              
ATOM   4229  CB  ILE D 260      -2.225  -6.092 -52.688  1.00  0.00              
ATOM   4230  CG1 ILE D 260      -1.876  -5.190 -53.878  1.00  0.00              
ATOM   4231  CG2 ILE D 260      -1.416  -7.389 -52.751  1.00  0.00              
ATOM   4232  CD1 ILE D 260      -2.202  -5.788 -55.226  1.00  0.00              
ATOM   4233  H   ILE D 260      -4.047  -4.323 -52.304  1.00  0.00              
ATOM   4234  HA  ILE D 260      -4.004  -6.904 -53.626  1.00  0.00              
ATOM   4235  HB  ILE D 260      -1.979  -5.549 -51.775  1.00  0.00              
ATOM   4236 1HG1 ILE D 260      -2.430  -4.260 -53.753  1.00  0.00              
ATOM   4237 2HG1 ILE D 260      -0.807  -4.983 -53.825  1.00  0.00              
ATOM   4238 1HG2 ILE D 260      -0.352  -7.155 -52.745  1.00  0.00              
ATOM   4239 2HG2 ILE D 260      -1.656  -8.008 -51.887  1.00  0.00              
ATOM   4240 3HG2 ILE D 260      -1.664  -7.928 -53.664  1.00  0.00              
ATOM   4241 1HD1 ILE D 260      -1.924  -5.086 -56.013  1.00  0.00              
ATOM   4242 2HD1 ILE D 260      -1.647  -6.717 -55.357  1.00  0.00              
ATOM   4243 3HD1 ILE D 260      -3.271  -5.993 -55.285  1.00  0.00              
ATOM   4244  N   LYS D 261      -4.186  -6.967 -50.359  1.00  0.00              
ATOM   4245  CA  LYS D 261      -4.559  -7.863 -49.273  1.00  0.00              
ATOM   4246  C   LYS D 261      -5.886  -8.510 -49.586  1.00  0.00              
ATOM   4247  O   LYS D 261      -6.044  -9.729 -49.433  1.00  0.00              
ATOM   4248  CB  LYS D 261      -4.675  -7.119 -47.931  1.00  0.00              
ATOM   4249  CG  LYS D 261      -5.225  -8.021 -46.826  1.00  0.00              
ATOM   4250  CD  LYS D 261      -5.325  -7.308 -45.472  1.00  0.00              
ATOM   4251  CE  LYS D 261      -6.220  -8.092 -44.524  1.00  0.00              
ATOM   4252  NZ  LYS D 261      -6.252  -7.506 -43.143  1.00  0.00              
ATOM   4253  H   LYS D 261      -4.044  -5.985 -50.162  1.00  0.00              
ATOM   4254  HA  LYS D 261      -3.817  -8.656 -49.178  1.00  0.00              
ATOM   4255 1HB  LYS D 261      -3.677  -6.761 -47.678  1.00  0.00              
ATOM   4256 2HB  LYS D 261      -5.335  -6.266 -48.095  1.00  0.00              
ATOM   4257 1HG  LYS D 261      -6.220  -8.359 -47.118  1.00  0.00              
ATOM   4258 2HG  LYS D 261      -4.567  -8.882 -46.721  1.00  0.00              
ATOM   4259 1HD  LYS D 261      -4.323  -7.219 -45.052  1.00  0.00              
ATOM   4260 2HD  LYS D 261      -5.738  -6.312 -45.634  1.00  0.00              
ATOM   4261 1HE  LYS D 261      -7.230  -8.097 -44.932  1.00  0.00              
ATOM   4262 2HE  LYS D 261      -5.847  -9.113 -44.468  1.00  0.00              
ATOM   4263 1HZ  LYS D 261      -6.856  -8.062 -42.555  1.00  0.00              
ATOM   4264 2HZ  LYS D 261      -5.317  -7.502 -42.757  1.00  0.00              
ATOM   4265 3HZ  LYS D 261      -6.602  -6.560 -43.187  1.00  0.00              
ATOM   4266  N   ARG D 262      -6.841  -7.697 -50.040  1.00  0.00              
ATOM   4267  CA  ARG D 262      -8.177  -8.191 -50.342  1.00  0.00              
ATOM   4268  C   ARG D 262      -8.131  -9.224 -51.467  1.00  0.00              
ATOM   4269  O   ARG D 262      -8.828 -10.236 -51.419  1.00  0.00              
ATOM   4270  CB  ARG D 262      -9.148  -7.064 -50.653  1.00  0.00              
ATOM   4271  CG  ARG D 262      -9.574  -6.236 -49.451  1.00  0.00              
ATOM   4272  CD  ARG D 262     -10.411  -5.056 -49.785  1.00  0.00              
ATOM   4273  NE  ARG D 262     -10.801  -4.248 -48.640  1.00  0.00              
ATOM   4274  CZ  ARG D 262     -11.496  -3.097 -48.717  1.00  0.00              
ATOM   4275  NH1 ARG D 262     -11.847  -2.595 -49.878  1.00  0.00              
ATOM   4276  NH2 ARG D 262     -11.793  -2.472 -47.590  1.00  0.00              
ATOM   4277  H   ARG D 262      -6.636  -6.720 -50.176  1.00  0.00              
ATOM   4278  HA  ARG D 262      -8.591  -8.695 -49.469  1.00  0.00              
ATOM   4279 1HB  ARG D 262      -8.662  -6.416 -51.382  1.00  0.00              
ATOM   4280 2HB  ARG D 262     -10.029  -7.519 -51.104  1.00  0.00              
ATOM   4281 1HG  ARG D 262     -10.145  -6.873 -48.776  1.00  0.00              
ATOM   4282 2HG  ARG D 262      -8.677  -5.879 -48.942  1.00  0.00              
ATOM   4283 1HD  ARG D 262      -9.858  -4.411 -50.467  1.00  0.00              
ATOM   4284 2HD  ARG D 262     -11.326  -5.397 -50.270  1.00  0.00              
ATOM   4285  HE  ARG D 262     -10.626  -4.401 -47.656  1.00  0.00              
ATOM   4286 1HH1 ARG D 262     -11.597  -3.076 -50.730  1.00  0.00              
ATOM   4287 2HH1 ARG D 262     -12.369  -1.731 -49.914  1.00  0.00              
ATOM   4288 1HH2 ARG D 262     -11.499  -2.864 -46.706  1.00  0.00              
ATOM   4289 2HH2 ARG D 262     -12.313  -1.608 -47.618  1.00  0.00              
ATOM   4290  N   GLU D 263      -7.304  -8.966 -52.473  1.00  0.00              
ATOM   4291  CA  GLU D 263      -7.139  -9.901 -53.581  1.00  0.00              
ATOM   4292  C   GLU D 263      -6.507 -11.218 -53.132  1.00  0.00              
ATOM   4293  O   GLU D 263      -6.871 -12.288 -53.629  1.00  0.00              
ATOM   4294  CB  GLU D 263      -6.273  -9.283 -54.678  1.00  0.00              
ATOM   4295  CG  GLU D 263      -6.959  -8.208 -55.489  1.00  0.00              
ATOM   4296  CD  GLU D 263      -6.016  -7.541 -56.476  1.00  0.00              
ATOM   4297  OE1 GLU D 263      -4.801  -7.851 -56.448  1.00  0.00              
ATOM   4298  OE2 GLU D 263      -6.492  -6.700 -57.270  1.00  0.00              
ATOM   4299  H   GLU D 263      -6.777  -8.104 -52.473  1.00  0.00              
ATOM   4300  HA  GLU D 263      -8.114 -10.163 -53.993  1.00  0.00              
ATOM   4301 1HB  GLU D 263      -5.394  -8.861 -54.189  1.00  0.00              
ATOM   4302 2HB  GLU D 263      -5.966 -10.095 -55.338  1.00  0.00              
ATOM   4303 1HG  GLU D 263      -7.838  -8.564 -56.026  1.00  0.00              
ATOM   4304 2HG  GLU D 263      -7.266  -7.477 -54.741  1.00  0.00              
ATOM   4305  N   TRP D 264      -5.559 -11.141 -52.199  1.00  0.00              
ATOM   4306  CA  TRP D 264      -4.953 -12.352 -51.648  1.00  0.00              
ATOM   4307  C   TRP D 264      -6.022 -13.169 -50.959  1.00  0.00              
ATOM   4308  O   TRP D 264      -6.109 -14.372 -51.168  1.00  0.00              
ATOM   4309  CB  TRP D 264      -3.833 -12.020 -50.642  1.00  0.00              
ATOM   4310  CG  TRP D 264      -2.451 -11.932 -51.243  1.00  0.00              
ATOM   4311  CD1 TRP D 264      -1.684 -10.812 -51.375  1.00  0.00              
ATOM   4312  CD2 TRP D 264      -1.661 -13.021 -51.754  1.00  0.00              
ATOM   4313  NE1 TRP D 264      -0.467 -11.134 -51.930  1.00  0.00              
ATOM   4314  CE2 TRP D 264      -0.428 -12.482 -52.173  1.00  0.00              
ATOM   4315  CE3 TRP D 264      -1.880 -14.399 -51.896  1.00  0.00              
ATOM   4316  CZ2 TRP D 264       0.587 -13.271 -52.718  1.00  0.00              
ATOM   4317  CZ3 TRP D 264      -0.867 -15.187 -52.441  1.00  0.00              
ATOM   4318  CH2 TRP D 264       0.347 -14.622 -52.845  1.00  0.00              
ATOM   4319  H   TRP D 264      -5.251 -10.240 -51.862  1.00  0.00              
ATOM   4320  HA  TRP D 264      -4.533 -12.954 -52.454  1.00  0.00              
ATOM   4321 1HB  TRP D 264      -4.017 -11.052 -50.176  1.00  0.00              
ATOM   4322 2HB  TRP D 264      -3.777 -12.790 -49.873  1.00  0.00              
ATOM   4323  HD1 TRP D 264      -2.123  -9.875 -51.041  1.00  0.00              
ATOM   4324  HE1 TRP D 264       0.279 -10.483 -52.127  1.00  0.00              
ATOM   4325  HE3 TRP D 264      -2.808 -14.887 -51.599  1.00  0.00              
ATOM   4326  HZ2 TRP D 264       1.520 -12.792 -53.018  1.00  0.00              
ATOM   4327  HZ3 TRP D 264      -1.044 -16.257 -52.547  1.00  0.00              
ATOM   4328  HH2 TRP D 264       1.118 -15.264 -53.269  1.00  0.00              
ATOM   4329  N   LEU D 265      -6.855 -12.513 -50.149  1.00  0.00              
ATOM   4330  CA  LEU D 265      -7.894 -13.224 -49.424  1.00  0.00              
ATOM   4331  C   LEU D 265      -8.941 -13.843 -50.349  1.00  0.00              
ATOM   4332  O   LEU D 265      -9.423 -14.952 -50.095  1.00  0.00              
ATOM   4333  CB  LEU D 265      -8.569 -12.275 -48.425  1.00  0.00              
ATOM   4334  CG  LEU D 265      -7.674 -11.792 -47.277  1.00  0.00              
ATOM   4335  CD1 LEU D 265      -8.391 -10.717 -46.473  1.00  0.00              
ATOM   4336  CD2 LEU D 265      -7.304 -12.971 -46.390  1.00  0.00              
ATOM   4337  H   LEU D 265      -6.768 -11.513 -50.034  1.00  0.00              
ATOM   4338  HA  LEU D 265      -7.454 -14.061 -48.882  1.00  0.00              
ATOM   4339 1HB  LEU D 265      -8.796 -11.448 -49.095  1.00  0.00              
ATOM   4340 2HB  LEU D 265      -9.497 -12.693 -48.035  1.00  0.00              
ATOM   4341  HG  LEU D 265      -6.755 -11.409 -47.721  1.00  0.00              
ATOM   4342 1HD1 LEU D 265      -7.749 -10.380 -45.659  1.00  0.00              
ATOM   4343 2HD1 LEU D 265      -8.624  -9.873 -47.121  1.00  0.00              
ATOM   4344 3HD1 LEU D 265      -9.313 -11.125 -46.061  1.00  0.00              
ATOM   4345 1HD2 LEU D 265      -6.667 -12.627 -45.574  1.00  0.00              
ATOM   4346 2HD2 LEU D 265      -8.210 -13.418 -45.979  1.00  0.00              
ATOM   4347 3HD2 LEU D 265      -6.768 -13.717 -46.977  1.00  0.00              
ATOM   4348  N   GLU D 266      -9.283 -13.134 -51.421  1.00  0.00              
ATOM   4349  CA  GLU D 266     -10.257 -13.626 -52.397  1.00  0.00              
ATOM   4350  C   GLU D 266      -9.727 -14.848 -53.161  1.00  0.00              
ATOM   4351  O   GLU D 266     -10.461 -15.814 -53.390  1.00  0.00              
ATOM   4352  CB  GLU D 266     -10.632 -12.514 -53.378  1.00  0.00              
ATOM   4353  CG  GLU D 266     -11.515 -11.425 -52.787  1.00  0.00              
ATOM   4354  CD  GLU D 266     -11.667 -10.270 -53.736  1.00  0.00              
ATOM   4355  OE1 GLU D 266     -11.048 -10.292 -54.772  1.00  0.00              
ATOM   4356  OE2 GLU D 266     -12.487  -9.420 -53.480  1.00  0.00              
ATOM   4357  H   GLU D 266      -8.858 -12.229 -51.564  1.00  0.00              
ATOM   4358  HA  GLU D 266     -11.159 -13.959 -51.883  1.00  0.00              
ATOM   4359 1HB  GLU D 266      -9.700 -12.074 -53.731  1.00  0.00              
ATOM   4360 2HB  GLU D 266     -11.149 -12.987 -54.212  1.00  0.00              
ATOM   4361 1HG  GLU D 266     -12.500 -11.779 -52.487  1.00  0.00              
ATOM   4362 2HG  GLU D 266     -10.963 -11.099 -51.905  1.00  0.00              
ATOM   4363  N   VAL D 267      -8.459 -14.817 -53.565  1.00  0.00              
ATOM   4364  CA  VAL D 267      -7.925 -15.940 -54.322  1.00  0.00              
ATOM   4365  C   VAL D 267      -7.627 -17.129 -53.421  1.00  0.00              
ATOM   4366  O   VAL D 267      -7.688 -18.267 -53.863  1.00  0.00              
ATOM   4367  CB  VAL D 267      -6.653 -15.571 -55.136  1.00  0.00              
ATOM   4368  CG1 VAL D 267      -6.985 -14.463 -56.113  1.00  0.00              
ATOM   4369  CG2 VAL D 267      -5.508 -15.154 -54.213  1.00  0.00              
ATOM   4370  H   VAL D 267      -7.856 -14.032 -53.359  1.00  0.00              
ATOM   4371  HA  VAL D 267      -8.653 -16.316 -55.042  1.00  0.00              
ATOM   4372  HB  VAL D 267      -6.310 -16.455 -55.677  1.00  0.00              
ATOM   4373 1HG1 VAL D 267      -6.094 -14.203 -56.686  1.00  0.00              
ATOM   4374 2HG1 VAL D 267      -7.768 -14.800 -56.793  1.00  0.00              
ATOM   4375 3HG1 VAL D 267      -7.331 -13.587 -55.565  1.00  0.00              
ATOM   4376 1HG2 VAL D 267      -4.630 -14.902 -54.809  1.00  0.00              
ATOM   4377 2HG2 VAL D 267      -5.812 -14.284 -53.629  1.00  0.00              
ATOM   4378 3HG2 VAL D 267      -5.264 -15.975 -53.539  1.00  0.00              
ATOM   4379  N   LEU D 268      -7.320 -16.880 -52.151  1.00  0.00              
ATOM   4380  CA  LEU D 268      -7.076 -17.997 -51.247  1.00  0.00              
ATOM   4381  C   LEU D 268      -8.389 -18.724 -51.009  1.00  0.00              
ATOM   4382  O   LEU D 268      -8.441 -19.955 -51.016  1.00  0.00              
ATOM   4383  CB  LEU D 268      -6.491 -17.499 -49.918  1.00  0.00              
ATOM   4384  CG  LEU D 268      -5.033 -17.037 -50.005  1.00  0.00              
ATOM   4385  CD1 LEU D 268      -4.628 -16.293 -48.728  1.00  0.00              
ATOM   4386  CD2 LEU D 268      -4.137 -18.266 -50.252  1.00  0.00              
ATOM   4387  H   LEU D 268      -7.252 -15.937 -51.798  1.00  0.00              
ATOM   4388  HA  LEU D 268      -6.381 -18.696 -51.710  1.00  0.00              
ATOM   4389 1HB  LEU D 268      -7.149 -16.649 -49.741  1.00  0.00              
ATOM   4390 2HB  LEU D 268      -6.620 -18.231 -49.120  1.00  0.00              
ATOM   4391  HG  LEU D 268      -4.954 -16.380 -50.872  1.00  0.00              
ATOM   4392 1HD1 LEU D 268      -3.590 -15.972 -48.809  1.00  0.00              
ATOM   4393 2HD1 LEU D 268      -5.268 -15.421 -48.598  1.00  0.00              
ATOM   4394 3HD1 LEU D 268      -4.738 -16.956 -47.872  1.00  0.00              
ATOM   4395 1HD2 LEU D 268      -3.094 -17.947 -50.318  1.00  0.00              
ATOM   4396 2HD2 LEU D 268      -4.250 -18.972 -49.429  1.00  0.00              
ATOM   4397 3HD2 LEU D 268      -4.426 -18.747 -51.186  1.00  0.00              
ATOM   4398  N   GLU D 269      -9.459 -17.959 -50.812  1.00  0.00              
ATOM   4399  CA  GLU D 269     -10.783 -18.548 -50.647  1.00  0.00              
ATOM   4400  C   GLU D 269     -11.253 -19.259 -51.925  1.00  0.00              
ATOM   4401  O   GLU D 269     -11.806 -20.359 -51.863  1.00  0.00              
ATOM   4402  CB  GLU D 269     -11.792 -17.465 -50.245  1.00  0.00              
ATOM   4403  CG  GLU D 269     -13.227 -17.950 -50.037  1.00  0.00              
ATOM   4404  CD  GLU D 269     -13.399 -18.896 -48.848  1.00  0.00              
ATOM   4405  OE1 GLU D 269     -12.446 -19.066 -48.050  1.00  0.00              
ATOM   4406  OE2 GLU D 269     -14.506 -19.475 -48.717  1.00  0.00              
ATOM   4407  H   GLU D 269      -9.360 -16.954 -50.776  1.00  0.00              
ATOM   4408  HA  GLU D 269     -10.753 -19.312 -49.870  1.00  0.00              
ATOM   4409 1HB  GLU D 269     -11.430 -17.020 -49.318  1.00  0.00              
ATOM   4410 2HB  GLU D 269     -11.784 -16.714 -51.035  1.00  0.00              
ATOM   4411 1HG  GLU D 269     -13.946 -17.139 -49.923  1.00  0.00              
ATOM   4412 2HG  GLU D 269     -13.446 -18.503 -50.949  1.00  0.00              
ATOM   4413  N   GLU D 270     -11.028 -18.637 -53.075  1.00  0.00              
ATOM   4414  CA  GLU D 270     -11.432 -19.258 -54.335  1.00  0.00              
ATOM   4415  C   GLU D 270     -10.701 -20.573 -54.621  1.00  0.00              
ATOM   4416  O   GLU D 270     -11.325 -21.540 -55.073  1.00  0.00              
ATOM   4417  CB  GLU D 270     -11.207 -18.282 -55.492  1.00  0.00              
ATOM   4418  CG  GLU D 270     -11.630 -18.812 -56.854  1.00  0.00              
ATOM   4419  CD  GLU D 270     -11.454 -17.771 -57.924  1.00  0.00              
ATOM   4420  OE1 GLU D 270     -11.040 -16.682 -57.605  1.00  0.00              
ATOM   4421  OE2 GLU D 270     -11.622 -18.098 -59.075  1.00  0.00              
ATOM   4422  H   GLU D 270     -10.577 -17.733 -53.095  1.00  0.00              
ATOM   4423  HA  GLU D 270     -12.489 -19.521 -54.295  1.00  0.00              
ATOM   4424 1HB  GLU D 270     -11.773 -17.378 -55.261  1.00  0.00              
ATOM   4425 2HB  GLU D 270     -10.142 -18.047 -55.509  1.00  0.00              
ATOM   4426 1HG  GLU D 270     -11.111 -19.723 -57.145  1.00  0.00              
ATOM   4427 2HG  GLU D 270     -12.692 -19.023 -56.727  1.00  0.00              
ATOM   4428  N   THR D 271      -9.396 -20.634 -54.347  1.00  0.00              
ATOM   4429  CA  THR D 271      -8.667 -21.859 -54.661  1.00  0.00              
ATOM   4430  C   THR D 271      -8.949 -22.911 -53.582  1.00  0.00              
ATOM   4431  O   THR D 271      -8.872 -24.117 -53.850  1.00  0.00              
ATOM   4432  CB  THR D 271      -7.134 -21.607 -54.818  1.00  0.00              
ATOM   4433  OG1 THR D 271      -6.625 -20.963 -53.647  1.00  0.00              
ATOM   4434  CG2 THR D 271      -6.872 -20.706 -56.010  1.00  0.00              
ATOM   4435  H   THR D 271      -8.901 -19.859 -53.930  1.00  0.00              
ATOM   4436  HA  THR D 271      -9.016 -22.263 -55.612  1.00  0.00              
ATOM   4437  HB  THR D 271      -6.632 -22.562 -54.962  1.00  0.00              
ATOM   4438  HG1 THR D 271      -7.074 -20.123 -53.524  1.00  0.00              
ATOM   4439 1HG2 THR D 271      -5.800 -20.539 -56.108  1.00  0.00              
ATOM   4440 2HG2 THR D 271      -7.250 -21.182 -56.915  1.00  0.00              
ATOM   4441 3HG2 THR D 271      -7.376 -19.753 -55.863  1.00  0.00              
ATOM   4442  N   LYS D 272      -9.317 -22.472 -52.375  1.00  0.00              
ATOM   4443  CA  LYS D 272      -9.746 -23.421 -51.355  1.00  0.00              
ATOM   4444  C   LYS D 272     -11.037 -24.079 -51.833  1.00  0.00              
ATOM   4445  O   LYS D 272     -11.218 -25.285 -51.703  1.00  0.00              
ATOM   4446  CB  LYS D 272      -9.952 -22.733 -50.005  1.00  0.00              
ATOM   4447  CG  LYS D 272     -10.366 -23.670 -48.878  1.00  0.00              
ATOM   4448  CD  LYS D 272     -10.795 -22.894 -47.642  1.00  0.00              
ATOM   4449  CE  LYS D 272     -12.105 -22.156 -47.878  1.00  0.00              
ATOM   4450  NZ  LYS D 272     -12.531 -21.383 -46.680  1.00  0.00              
ATOM   4451  H   LYS D 272      -9.304 -21.487 -52.155  1.00  0.00              
ATOM   4452  HA  LYS D 272      -8.989 -24.196 -51.230  1.00  0.00              
ATOM   4453 1HB  LYS D 272      -9.010 -22.250 -49.746  1.00  0.00              
ATOM   4454 2HB  LYS D 272     -10.722 -21.974 -50.146  1.00  0.00              
ATOM   4455 1HG  LYS D 272     -11.196 -24.286 -49.227  1.00  0.00              
ATOM   4456 2HG  LYS D 272      -9.520 -24.310 -48.630  1.00  0.00              
ATOM   4457 1HD  LYS D 272     -10.916 -23.596 -46.816  1.00  0.00              
ATOM   4458 2HD  LYS D 272     -10.014 -22.175 -47.395  1.00  0.00              
ATOM   4459 1HE  LYS D 272     -11.968 -21.476 -48.718  1.00  0.00              
ATOM   4460 2HE  LYS D 272     -12.870 -22.890 -48.127  1.00  0.00              
ATOM   4461 1HZ  LYS D 272     -13.402 -20.910 -46.877  1.00  0.00              
ATOM   4462 2HZ  LYS D 272     -12.660 -22.013 -45.900  1.00  0.00              
ATOM   4463 3HZ  LYS D 272     -11.822 -20.702 -46.449  1.00  0.00              
ATOM   4464  N   ARG D 273     -11.933 -23.272 -52.380  1.00  0.00              
ATOM   4465  CA  ARG D 273     -13.214 -23.774 -52.861  1.00  0.00              
ATOM   4466  C   ARG D 273     -12.993 -24.691 -54.067  1.00  0.00              
ATOM   4467  O   ARG D 273     -13.688 -25.694 -54.221  1.00  0.00              
ATOM   4468  CB  ARG D 273     -14.197 -22.654 -53.170  1.00  0.00              
ATOM   4469  CG  ARG D 273     -14.706 -21.895 -51.955  1.00  0.00              
ATOM   4470  CD  ARG D 273     -15.598 -20.751 -52.275  1.00  0.00              
ATOM   4471  NE  ARG D 273     -15.925 -19.906 -51.139  1.00  0.00              
ATOM   4472  CZ  ARG D 273     -16.734 -18.830 -51.194  1.00  0.00              
ATOM   4473  NH1 ARG D 273     -17.271 -18.443 -52.329  1.00  0.00              
ATOM   4474  NH2 ARG D 273     -16.958 -18.159 -50.077  1.00  0.00              
ATOM   4475  H   ARG D 273     -11.726 -22.287 -52.466  1.00  0.00              
ATOM   4476  HA  ARG D 273     -13.693 -24.370 -52.083  1.00  0.00              
ATOM   4477 1HB  ARG D 273     -13.689 -21.961 -53.840  1.00  0.00              
ATOM   4478 2HB  ARG D 273     -15.042 -23.108 -53.688  1.00  0.00              
ATOM   4479 1HG  ARG D 273     -15.263 -22.587 -51.322  1.00  0.00              
ATOM   4480 2HG  ARG D 273     -13.848 -21.510 -51.403  1.00  0.00              
ATOM   4481 1HD  ARG D 273     -15.111 -20.123 -53.021  1.00  0.00              
ATOM   4482 2HD  ARG D 273     -16.533 -21.134 -52.678  1.00  0.00              
ATOM   4483  HE  ARG D 273     -15.622 -19.974 -50.177  1.00  0.00              
ATOM   4484 1HH1 ARG D 273     -17.077 -18.957 -53.178  1.00  0.00              
ATOM   4485 2HH1 ARG D 273     -17.876 -17.634 -52.349  1.00  0.00              
ATOM   4486 1HH2 ARG D 273     -16.523 -18.460 -49.215  1.00  0.00              
ATOM   4487 2HH2 ARG D 273     -17.559 -17.350 -50.090  1.00  0.00              
ATOM   4488  N   ALA D 274     -12.018 -24.340 -54.906  1.00  0.00              
ATOM   4489  CA  ALA D 274     -11.651 -25.147 -56.070  1.00  0.00              
ATOM   4490  C   ALA D 274     -11.142 -26.517 -55.648  1.00  0.00              
ATOM   4491  O   ALA D 274     -11.466 -27.531 -56.264  1.00  0.00              
ATOM   4492  CB  ALA D 274     -10.588 -24.431 -56.882  1.00  0.00              
ATOM   4493  H   ALA D 274     -11.519 -23.481 -54.727  1.00  0.00              
ATOM   4494  HA  ALA D 274     -12.540 -25.303 -56.682  1.00  0.00              
ATOM   4495 1HB  ALA D 274     -10.321 -25.039 -57.746  1.00  0.00              
ATOM   4496 2HB  ALA D 274     -10.975 -23.469 -57.220  1.00  0.00              
ATOM   4497 3HB  ALA D 274      -9.706 -24.273 -56.265  1.00  0.00              
ATOM   4498  N   LEU D 275     -10.331 -26.543 -54.598  1.00  0.00              
ATOM   4499  CA  LEU D 275      -9.811 -27.793 -54.064  1.00  0.00              
ATOM   4500  C   LEU D 275     -10.985 -28.614 -53.546  1.00  0.00              
ATOM   4501  O   LEU D 275     -11.091 -29.814 -53.810  1.00  0.00              
ATOM   4502  CB  LEU D 275      -8.785 -27.532 -52.954  1.00  0.00              
ATOM   4503  CG  LEU D 275      -8.174 -28.788 -52.320  1.00  0.00              
ATOM   4504  CD1 LEU D 275      -7.489 -29.630 -53.388  1.00  0.00              
ATOM   4505  CD2 LEU D 275      -7.189 -28.383 -51.235  1.00  0.00              
ATOM   4506  H   LEU D 275     -10.070 -25.673 -54.157  1.00  0.00              
ATOM   4507  HA  LEU D 275      -9.324 -28.356 -54.861  1.00  0.00              
ATOM   4508 1HB  LEU D 275      -8.030 -27.001 -53.532  1.00  0.00              
ATOM   4509 2HB  LEU D 275      -9.183 -26.871 -52.184  1.00  0.00              
ATOM   4510  HG  LEU D 275      -8.987 -29.337 -51.844  1.00  0.00              
ATOM   4511 1HD1 LEU D 275      -7.058 -30.520 -52.927  1.00  0.00              
ATOM   4512 2HD1 LEU D 275      -8.217 -29.927 -54.140  1.00  0.00              
ATOM   4513 3HD1 LEU D 275      -6.697 -29.047 -53.857  1.00  0.00              
ATOM   4514 1HD2 LEU D 275      -6.757 -29.277 -50.784  1.00  0.00              
ATOM   4515 2HD2 LEU D 275      -6.396 -27.775 -51.671  1.00  0.00              
ATOM   4516 3HD2 LEU D 275      -7.707 -27.807 -50.469  1.00  0.00              
ATOM   4517  N   SER D 276     -11.872 -27.943 -52.821  1.00  0.00              
ATOM   4518  CA  SER D 276     -13.084 -28.557 -52.295  1.00  0.00              
ATOM   4519  C   SER D 276     -13.995 -29.090 -53.399  1.00  0.00              
ATOM   4520  O   SER D 276     -14.697 -30.084 -53.204  1.00  0.00              
ATOM   4521  CB  SER D 276     -13.833 -27.557 -51.436  1.00  0.00              
ATOM   4522  OG  SER D 276     -13.110 -27.200 -50.291  1.00  0.00              
ATOM   4523  H   SER D 276     -11.692 -26.968 -52.630  1.00  0.00              
ATOM   4524  HA  SER D 276     -12.889 -29.358 -51.581  1.00  0.00              
ATOM   4525 1HB  SER D 276     -14.022 -26.663 -52.030  1.00  0.00              
ATOM   4526 2HB  SER D 276     -14.782 -27.998 -51.134  1.00  0.00              
ATOM   4527  HG  SER D 276     -13.617 -26.568 -49.777  1.00  0.00              
ATOM   4528  N   ASP D 277     -13.988 -28.429 -54.557  1.00  0.00              
ATOM   4529  CA  ASP D 277     -14.824 -28.865 -55.672  1.00  0.00              
ATOM   4530  C   ASP D 277     -14.092 -29.903 -56.520  1.00  0.00              
ATOM   4531  O   ASP D 277     -14.683 -30.549 -57.389  1.00  0.00              
ATOM   4532  CB  ASP D 277     -15.234 -27.670 -56.537  1.00  0.00              
ATOM   4533  CG  ASP D 277     -16.257 -26.746 -55.889  1.00  0.00              
ATOM   4534  OD1 ASP D 277     -16.864 -27.149 -54.924  1.00  0.00              
ATOM   4535  OD2 ASP D 277     -16.312 -25.599 -56.262  1.00  0.00              
ATOM   4536  H   ASP D 277     -13.398 -27.617 -54.671  1.00  0.00              
ATOM   4537  HA  ASP D 277     -15.725 -29.346 -55.291  1.00  0.00              
ATOM   4538 1HB  ASP D 277     -14.389 -27.081 -56.894  1.00  0.00              
ATOM   4539 2HB  ASP D 277     -15.696 -28.191 -57.377  1.00  0.00              
ATOM   4540  N   LYS D 278     -12.798 -30.055 -56.252  1.00  0.00              
ATOM   4541  CA  LYS D 278     -11.958 -31.025 -56.943  1.00  0.00              
ATOM   4542  C   LYS D 278     -12.113 -32.373 -56.246  1.00  0.00              
ATOM   4543  O   LYS D 278     -12.213 -33.415 -56.894  1.00  0.00              
ATOM   4544  CB  LYS D 278     -10.488 -30.588 -56.900  1.00  0.00              
ATOM   4545  CG  LYS D 278      -9.530 -31.534 -57.611  1.00  0.00              
ATOM   4546  CD  LYS D 278      -8.112 -30.978 -57.638  1.00  0.00              
ATOM   4547  CE  LYS D 278      -7.165 -31.924 -58.361  1.00  0.00              
ATOM   4548  NZ  LYS D 278      -5.796 -31.353 -58.483  1.00  0.00              
ATOM   4549  H   LYS D 278     -12.388 -29.467 -55.539  1.00  0.00              
ATOM   4550  HA  LYS D 278     -12.291 -31.131 -57.976  1.00  0.00              
ATOM   4551 1HB  LYS D 278     -10.435 -29.602 -57.362  1.00  0.00              
ATOM   4552 2HB  LYS D 278     -10.209 -30.511 -55.848  1.00  0.00              
ATOM   4553 1HG  LYS D 278      -9.534 -32.489 -57.084  1.00  0.00              
ATOM   4554 2HG  LYS D 278      -9.881 -31.680 -58.630  1.00  0.00              
ATOM   4555 1HD  LYS D 278      -8.127 -30.014 -58.148  1.00  0.00              
ATOM   4556 2HD  LYS D 278      -7.773 -30.840 -56.612  1.00  0.00              
ATOM   4557 1HE  LYS D 278      -7.123 -32.857 -57.804  1.00  0.00              
ATOM   4558 2HE  LYS D 278      -7.570 -32.115 -59.357  1.00  0.00              
ATOM   4559 1HZ  LYS D 278      -5.200 -32.010 -58.968  1.00  0.00              
ATOM   4560 2HZ  LYS D 278      -5.837 -30.487 -59.002  1.00  0.00              
ATOM   4561 3HZ  LYS D 278      -5.423 -31.175 -57.562  1.00  0.00              
ATOM   4562  N   ARG D 279     -12.133 -32.341 -54.918  1.00  0.00              
ATOM   4563  CA  ARG D 279     -12.275 -33.549 -54.118  1.00  0.00              
ATOM   4564  C   ARG D 279     -13.743 -33.904 -53.904  1.00  0.00              
ATOM   4565  O   ARG D 279     -14.134 -35.029 -54.286  1.00  0.00              
ATOM   4566  OXT ARG D 279     -14.482 -33.113 -53.385  1.00  0.00              
ATOM   4567  CB  ARG D 279     -11.586 -33.366 -52.764  1.00  0.00              
ATOM   4568  CG  ARG D 279     -10.084 -33.186 -52.863  1.00  0.00              
ATOM   4569  CD  ARG D 279      -9.454 -32.986 -51.497  1.00  0.00              
ATOM   4570  NE  ARG D 279      -8.013 -32.788 -51.596  1.00  0.00              
ATOM   4571  CZ  ARG D 279      -7.204 -32.607 -50.556  1.00  0.00              
ATOM   4572  NH1 ARG D 279      -7.697 -32.595 -49.324  1.00  0.00              
ATOM   4573  NH2 ARG D 279      -5.901 -32.438 -50.750  1.00  0.00              
ATOM   4574  H   ARG D 279     -12.048 -31.449 -54.451  1.00  0.00              
ATOM   4575  HA  ARG D 279     -11.827 -34.394 -54.642  1.00  0.00              
ATOM   4576 1HB  ARG D 279     -12.033 -32.491 -52.294  1.00  0.00              
ATOM   4577 2HB  ARG D 279     -11.812 -34.253 -52.169  1.00  0.00              
ATOM   4578 1HG  ARG D 279      -9.658 -34.074 -53.331  1.00  0.00              
ATOM   4579 2HG  ARG D 279      -9.881 -32.315 -53.487  1.00  0.00              
ATOM   4580 1HD  ARG D 279      -9.900 -32.110 -51.027  1.00  0.00              
ATOM   4581 2HD  ARG D 279      -9.649 -33.866 -50.885  1.00  0.00              
ATOM   4582  HE  ARG D 279      -7.421 -32.759 -52.415  1.00  0.00              
ATOM   4583 1HH1 ARG D 279      -8.688 -32.726 -49.178  1.00  0.00              
ATOM   4584 2HH1 ARG D 279      -7.081 -32.457 -48.537  1.00  0.00              
ATOM   4585 1HH2 ARG D 279      -5.527 -32.450 -51.690  1.00  0.00              
ATOM   4586 2HH2 ARG D 279      -5.289 -32.300 -49.959  1.00  0.00              
TER                                                                             
# All scores below are weighted scores, not raw scores.
#BEGIN_POSE_ENERGIES_TABLE 027.d16_v11.3_repeated_1_5.0dG_RalA3andExo84_0043_0001.pdb
label fa_atr fa_rep fa_sol fa_intra_rep pro_close fa_pair hbond_sr_bb hbond_lr_bb hbond_bb_sc hbond_sc dslf_ss_dst dslf_cs_ang dslf_ss_dih dslf_ca_dih rama omega fa_dun p_aa_pp ref total
weights 0.8 0.44 0.65 0.004 1 0.49 0.585 1.17 1.17 1.1 0.5 2 5 5 0.2 0.5 0.56 0.32 1 NA
pose -1096.25 101.008 539.59 2.529 0.567893 -26.7193 -65.6946 -113.577 -31.795 -34.0643 0 0 0 0 -8.20558 12.0773 198.75 -23.0803 -67.72 -612.582
SER_p:NtermProteinFull_1 -0.406019 0.00589813 0.210782 0.000873276 0 0 0 0 0 0 0 0 0 0 0 0.0158486 0.571486 0 -0.37 0.0288679
LEU_2 -1.99013 0.255108 0.675287 0.00671657 0 0 0 0 0 0 0 0 0 0 -0.263868 0.0255452 1.81409 -0.063647 -0.1 0.359097
ALA_3 -1.98528 0.0347963 1.23828 0.000677522 0 0 0 0 0 0 0 0 0 0 -0.241606 0.018986 0 -0.0713188 0.16 -0.845465
LYS_4 -2.54812 0.0922188 1.456 0.00339266 0 -0.262655 0 0 -0.289506 0 0 0 0 0 0.0867962 0.00313815 0.853718 0.149678 -0.65 -1.10535
HIS_5 -6.5517 0.41529 3.39472 0.00293947 0 0.072263 0 0 0 -0.355385 0 0 0 0 -0.0541135 0.36121 0.664084 0.00556785 0.56 -1.48512
ARG_6 -4.20496 0.0975002 2.30299 0.00927265 0 -0.295239 0 0 -0.673385 0 0 0 0 0 0.136791 0.0139387 1.49961 0.125016 -0.98 -1.96846
VAL_7 -4.16321 0.334364 1.21385 0.0119046 0 0 0 0 0 0 0 0 0 0 -0.213577 0.0690908 0.0245862 -0.233042 0.29 -2.66603
ILE_8 -5.14551 0.590746 1.62451 0.015693 0 0 0 0 0 0 0 0 0 0 -0.239064 0.113085 0.826378 -0.373807 0.24 -2.34797
MET_9 -4.44359 0.235623 1.55061 0.00425046 0 0 0 0 0 0 0 0 0 0 -0.109672 0.00201484 0.878676 0.0336939 -0.34 -2.1884
VAL_10 -3.96083 0.495072 1.03375 0.010595 0 0 0 0 0 0 0 0 0 0 -0.197825 0.0010287 0.117943 -0.37759 0.29 -2.58785
GLY_11 -2.31824 0.231323 1.24132 0.000136632 0 0 0 0 -0.775907 0 0 0 0 0 0.200949 0.041718 0 -0.77003 -0.17 -2.31873
SER_12 -2.34002 0.218749 1.54113 0.000805534 0 -0.0623576 0 0 0 0 0 0 0 0 -0.2752 0.0102407 0.751491 -0.160362 -0.37 -0.685528
GLY_13 -1.06034 0.073135 0.606307 2.10886e-05 0 0 0 0 0 0 0 0 0 0 0.102607 0.0656381 0 0.466885 -0.17 0.0842506
GLY_14 -1.45268 0.138483 0.942818 2.3921e-05 0 0 0 0 -0.55854 0 0 0 0 0 -0.354584 0.0314237 0 -0.794702 -0.17 -2.21776
VAL_15 -4.28249 0.322961 1.81883 0.0101445 0 0 0 0 -0.81923 0 0 0 0 0 -0.0467844 0.00522612 0.294771 0.248525 0.29 -2.15805
GLY_16 -2.30954 0.338456 1.28628 2.31858e-05 0 0 0 0 0 0 0 0 0 0 0.00687749 0.0895542 0 -0.795795 -0.17 -1.55414
LYS_17 -5.81912 0.487995 3.70741 0.00754351 0 -0.0425388 0 0 -0.775907 0 0 0 0 0 -0.055921 9.52473e-05 2.45866 -0.0481234 -0.65 -0.729904
SER_18 -2.97841 0.288418 2.15187 0.0010489 0 -0.145056 0 0 0 -0.659088 0 0 0 0 -0.217286 0.0113651 0.617153 0.00670272 -0.37 -1.29328
ALA_19 -3.0819 0.358206 1.29132 0.000711667 0 0 0 0 0 0 0 0 0 0 -0.111818 3.97459e-06 0 -0.139904 0.16 -1.52338
LEU_20 -5.21848 0.19381 1.88586 0.00572363 0 0 0 0 0 0 0 0 0 0 -0.0962835 0.0485245 0.297926 -0.113821 -0.1 -3.09674
THR_21 -4.85896 0.236736 2.39444 0.0113623 0 -0.123699 0 0 0 -0.00833649 0 0 0 0 -0.0428789 0.0106666 0.0765629 0.092242 -0.27 -2.48186
LEU_22 -4.99839 0.272253 2.58305 0.00740394 0 0 0 0 0 0 0 0 0 0 -0.123762 0.145475 0.117743 -0.0915639 -0.1 -2.18779
GLN_23 -5.74047 0.395812 3.60257 0.0121047 0 -0.201183 0 0 0 0 0 0 0 0 -0.141561 0.00625898 1.12876 -0.107691 -0.97 -2.01539
PHE_24 -6.49229 0.66098 1.6712 0.0258356 0 0 0 0 -0.0204249 0 0 0 0 0 0.129823 0.0223654 0.155849 -0.156701 0.63 -3.37336
MET_25 -5.01244 0.408541 1.69709 0.00294252 0 0 0 0 -0.522258 0 0 0 0 0 -0.0438025 0.106366 2.58218 -0.0592215 -0.34 -1.1806
ARG_26 -3.5597 0.342141 2.45896 0.00972914 0 -0.258805 0 0 0 0 0 0 0 0 -0.0060395 0.273866 1.29249 -0.0350284 -0.98 -0.462395
ASP_27 -2.63204 0.286991 1.86034 0.00499871 0 -0.262718 0 0 0 0 0 0 0 0 -0.122329 0.00673355 0.581719 -0.178111 -0.67 -1.12441
GLU_28 -3.80441 0.240483 2.60391 0.0053156 0 -0.239957 0 0 0 0 0 0 0 0 -0.0385712 0.00247077 0.747298 0.043633 -0.81 -1.24983
PHE_29 -4.41007 0.226911 1.16358 0.0254872 0 0 0 0 0 0 0 0 0 0 0.0662129 0.446482 0.388307 -0.05569 0.63 -1.51878
VAL_30 -2.05477 0.0602902 0.866781 0.0145044 0 0 0 0 0 0 0 0 0 0 -0.140582 0.000984699 0.11261 -0.182932 0.29 -1.03312
GLU_31 -1.32044 0.011952 0.782214 0.00557474 0 -0.419248 0 0 0 0 0 0 0 0 -0.117245 0.07935 0.839098 -0.160025 -0.81 -1.10877
ASP_32 -1.19268 0.0276994 0.807389 0.00359697 0 -0.00142468 0 0 0 0 0 0 0 0 -0.18435 0.0121515 0.466936 0.0352666 -0.67 -0.695417
TYR_33 -3.53878 0.147557 1.25718 0.0263103 0 0 0 0 -0.0812545 0 0 0 0 0 -0.280613 0.185507 0.468725 0.0141536 0.51 -1.29122
GLU_34 -2.19165 0.220786 1.2107 0.00732737 0.00024859 -0.0784682 0 0 -0.411756 0 0 0 0 0 0.0301308 0.00695071 0.81995 0.108775 -0.81 -1.08701
PRO_35 -1.79335 0.295053 0.628641 0.00131411 0.030923 0 0 0 0 0 0 0 0 0 0.195517 0.0376989 0.411024 -0.462901 0.02 -0.636083
THR_36 -3.23896 0.202176 2.24114 0.0112824 0 -0.0929141 0 0 -0.49301 0 0 0 0 0 -0.010081 0.0211438 0.0533612 -0.0974582 -0.27 -1.67332
PHE_37 -1.86403 0.0512017 0.961121 0.0222881 0 0 0 0 0 0 0 0 0 0 0.562974 0.109147 0.528031 -0.0827689 0.63 0.917965
ALA_38 -2.0984 0.0932818 0.832489 0.000934295 0 0 0 0 0 0 0 0 0 0 1.05147 0.0271026 0 0.00908472 0.16 0.0759682
ASP_39 -2.91725 0.117946 1.91086 0.00214127 0 -0.190373 0 0 0 0 0 0 0 0 0.185972 0.00515456 0.624337 0.380239 -0.67 -0.550975
SER_40 -1.58529 0.0161876 1.07279 0.00134129 0 -0.125513 0 0 0 -0.107757 0 0 0 0 0.0832814 0.079416 0.329615 0.260843 -0.37 -0.345086
TYR_41 -4.33395 0.228581 1.63504 0.0232663 0 0 0 0 0 0 0 0 0 0 -0.14202 0.0217355 0.118791 -0.17663 0.51 -2.11518
LEU_42 -2.93789 0.667077 0.879084 0.0618392 0 0 0 0 0 0 0 0 0 0 0.125718 0.0558879 1.72895 0.0674789 -0.1 0.548142
LYS_43 -4.29097 0.497326 2.23931 0.00477181 0 -0.173609 0 0 -0.542683 0 0 0 0 0 0.11421 0.0437441 0.843334 -0.0040109 -0.65 -1.91858
LYS_44 -2.02859 0.168161 0.685288 0.00600691 0 -0.174667 0 0 0 0 0 0 0 0 -0.128939 0.0413268 1.64256 -0.0272461 -0.65 -0.466105
VAL_45 -3.91988 0.600677 1.2094 0.0110472 0 0 0 0 0 0 0 0 0 0 -0.0260564 0.0356622 0.0355321 -0.144682 0.29 -1.9083
VAL_46 -2.20939 0.176792 0.87242 0.00901156 0 0 0 0 0 0 0 0 0 0 -0.192119 0.00446858 0.00697884 -0.329898 0.29 -1.37173
LEU_47 -5.82359 0.597417 2.65336 0.00961814 0 0 0 0 0 0 0 0 0 0 0.11583 0.00260239 0.50488 -0.0944622 -0.1 -2.13435
ASP_48 -2.77784 0.237992 2.42608 0.00497434 0 -0.464102 0 0 0 -1.02579 0 0 0 0 -0.0953266 0.0183419 0.638335 -0.293014 -0.67 -2.00036
GLY_49 -1.14868 0.227452 0.53251 1.61058e-05 0 0 0 0 0 0 0 0 0 0 -0.346881 0.0028719 0 -0.792912 -0.17 -1.69562
GLU_50 -3.78311 0.333671 2.43752 0.00592533 0 -0.334875 0 0 0 -0.277039 0 0 0 0 -0.112964 0.00190394 0.923447 0.018706 -0.81 -1.59681
GLU_51 -1.50954 0.18935 0.761799 0.00548484 0 -0.174667 0 0 0 0 0 0 0 0 0.0255511 0.00239648 1.14927 0.0331675 -0.81 -0.327184
VAL_52 -4.58137 0.621034 1.80132 0.0128195 0 0 0 0 0 0 0 0 0 0 -0.0684491 0.0940111 0.0168489 -0.183497 0.29 -1.99728
VAL_53 -4.4725 0.965133 1.34701 0.0159688 0 0 0 0 0 0 0 0 0 0 -0.128096 0.0129625 1.06705 -0.164435 0.29 -1.0669
ILE_54 -5.08221 0.729652 1.25728 0.0205213 0 0 0 0 0 0 0 0 0 0 -0.0992369 0.0509451 1.4922 -0.224905 0.24 -1.61575
VAL_55 -3.79973 0.216991 1.67845 0.00880391 0 0 0 0 0 0 0 0 0 0 -0.204025 0.00274534 0.0458423 -0.374941 0.29 -2.13586
ILE_56 -5.0077 0.47165 1.22643 0.0199593 0 0 0 0 0 0 0 0 0 0 -0.186821 0.0204084 0.159139 -0.386476 0.24 -3.44341
LEU_57 -3.83238 0.242175 1.2853 0.0076551 0 0 0 0 0 0 0 0 0 0 0.000960351 0.0047068 0.373653 -0.0985863 -0.1 -2.11652
ASP_58 -4.58103 0.176169 3.42198 0.00871726 0 -0.406718 0 0 0 -0.667425 0 0 0 0 -0.0671047 0.0239575 0.286808 -0.124641 -0.67 -2.59929
THR_59 -3.32276 0.421924 1.55778 0.00713057 0 0.037217 0 0 -0.153789 0 0 0 0 0 -0.0890259 0.202528 0.311682 -0.385664 -0.27 -1.68298
ALA_60 -2.16472 0.265696 1.33773 0.000796499 0 0 0 0 -0.153789 0 0 0 0 0 -0.322046 0.0338115 0 -0.105232 0.16 -0.947753
GLY_61 -1.37759 0.0870267 0.767432 1.46069e-05 0 0 0 0 0 0 0 0 0 0 -0.00815721 0.0666786 0 0.261115 -0.17 -0.373482
LEU_62 -1.24909 0.200136 0.663339 0.00694884 0 0 0 0 0 0 0 0 0 0 -0.115017 0.000824207 0.137254 -0.104812 -0.1 -0.560422
LYS_63 -2.92883 0.232849 1.57668 0.0137245 0 -0.00421416 0 0 0 -0.174817 0 0 0 0 0.0654674 0.00899918 2.75594 -0.0130462 -0.65 0.882749
GLN_64 -1.55326 0.0418133 0.751002 0.00685019 0 -0.239908 0 0 0 0 0 0 0 0 -0.155548 0.00214465 1.26451 -0.116064 -0.97 -0.968461
HIS_D_65 -5.50975 0.378749 2.44149 0.00267315 0 -0.0460974 0 0 0 -0.438677 0 0 0 0 -0.0709525 0.00929771 0.562739 0.0615249 0.56 -2.049
ALA_66 -2.75189 0.202086 1.93736 0.000750447 0 0 0 0 0 0 0 0 0 0 -0.187787 0.0181459 0 -0.154923 0.16 -0.776266
SER_67 -3.72175 0.451237 2.55125 0.00117981 0 -0.0920534 0 0 -0.535534 0 0 0 0 0 -0.112267 0.00204923 0.666313 0.108093 -0.37 -1.05148
TRP_68 -9.50732 1.0144 3.89286 0.0520518 0 0 0 0 -0.0665994 0 0 0 0 0 -0.085596 0.0904704 1.7762 -0.0091923 0.91 -1.93274
ARG_69 -7.05426 0.516184 4.71078 0.0233805 0 -0.50477 0 0 0 -0.794657 0 0 0 0 -0.0232925 0.0313511 2.24437 -0.0984029 -0.98 -1.92931
ASP_70 -5.89839 0.389717 4.23977 0.00320886 0 -0.731717 0 0 0 -1.67065 0 0 0 0 -0.169237 0.0102248 0.572319 0.00108819 -0.67 -3.92367
ASP_71 -4.74122 0.418557 3.14228 0.0030676 0 -0.197544 0 0 0 0 0 0 0 0 -0.139051 0.000694777 0.299965 0.0180816 -0.67 -1.86517
TYR_72 -6.33198 0.691458 2.63808 0.040145 0 0 0 0 -0.615144 -0.174817 0 0 0 0 -0.0167307 6.83608e-05 1.69635 -0.0377557 0.51 -1.60032
PHE_73 -6.07131 0.338955 1.71812 0.0315021 0 0 0 0 0 0 0 0 0 0 0.0291022 0.058614 1.47643 -0.0839158 0.63 -1.87251
ARG_74 -4.57224 0.639865 2.46953 0.0104445 0 -0.325069 0 0 -1.12578 0 0 0 0 0 -0.219547 0.0151349 2.50005 -0.0747097 -0.98 -1.66231
SER_75 -2.57649 0.295924 1.64623 0.00180177 0 -0.0215745 0 0 -0.615144 0 0 0 0 0 -0.252496 0.000360931 0.119156 -0.185807 -0.37 -1.95804
GLY_76 -2.29591 0.666994 1.2639 1.88656e-05 0 0 0 0 -0.676198 0 0 0 0 0 -0.0441973 0.00031439 0 -0.293999 -0.17 -1.54908
GLU_77 -4.69914 0.231264 3.23267 0.00403799 0 -0.588244 0 0 -0.673385 -0.0791513 0 0 0 0 0.289332 0.00427649 0.842518 -0.0756852 -0.81 -2.3215
GLY_78 -3.08913 0.412804 1.24113 0.000228796 0 0 0 0 0 0 0 0 0 0 0.555234 0.0124554 0 0.351139 -0.17 -0.686141
PHE_79 -7.0287 0.850836 1.4666 0.0255145 0 0 0 0 0 0 0 0 0 0 -0.12944 0.167316 0.560153 -0.112956 0.63 -3.57068
LEU_80 -4.7973 0.563694 1.03661 0.00865064 0 0 0 0 0 0 0 0 0 0 0.07828 0.000895082 0.858579 -0.0966333 -0.1 -2.44722
CYS_81 -3.42746 0.0961917 1.70891 0.00194919 0 0 0 0 0 0 0 0 0 0 0.0300516 0.0236608 0.284819 -0.0277121 1.7 0.390413
VAL_82 -4.01336 0.286179 1.13976 0.0179494 0 0 0 0 0 0 0 0 0 0 -0.190522 0.00450376 0.0985552 -0.246052 0.29 -2.61298
PHE_83 -7.57673 0.674291 1.82956 0.0260963 0 0 0 0 0 0 0 0 0 0 -0.103613 0.0366102 0.467134 -0.179231 0.63 -4.19588
SER_84 -4.24593 0.623804 2.752 0.0018946 0 -0.0943146 0 0 -1.26806 -0.408997 0 0 0 0 0.00851606 0.0821593 0.609155 0.165891 -0.37 -2.14388
ILE_85 -5.89984 0.327377 2.74654 0.0210649 0 0 0 0 0 0 0 0 0 0 -0.0321986 0.000106743 0.573077 0.240043 0.24 -1.78383
THR_86 -3.87786 0.624433 2.06141 0.00527011 0 0.0602721 0 0 -0.506351 -0.408997 0 0 0 0 -0.175908 0.0204668 0.135353 -0.0722886 -0.27 -2.40419
GLU_87 -4.73647 0.399789 3.18558 0.0127212 0 -0.0533465 0 0 -0.449091 0 0 0 0 0 0.324018 0.00150385 1.63862 0.0111945 -0.81 -0.475476
MET_88 -3.91132 0.183136 2.10989 0.00686417 0 0 0 0 -0.465585 0 0 0 0 0 -0.0509859 0.028582 1.30979 -0.0352805 -0.34 -1.16491
GLU_89 -2.98321 0.291657 1.70669 0.00536095 0 0.0600621 0 0 -0.449091 0 0 0 0 0 -0.248465 0.0344568 0.82713 -0.144174 -0.81 -1.70957
SER_90 -4.07429 0.335466 2.41622 0.00113249 0 -0.169663 0 0 -0.761708 0 0 0 0 0 -0.181585 0.12132 0.354812 -0.000987919 -0.37 -2.32929
PHE_91 -8.30115 0.959369 3.06626 0.0259503 0 0 0 0 0 0 0 0 0 0 0.00592466 0.000794432 0.665076 -0.000955365 0.63 -2.94873
ALA_92 -2.93351 0.287385 1.68227 0.000765322 0 0 0 0 0 0 0 0 0 0 -0.18114 0.000150594 0 -0.169484 0.16 -1.15356
ALA_93 -3.5182 0.488448 1.67878 0.000923525 0 0 0 0 0 0 0 0 0 0 -0.256034 0.107878 0 -0.0738425 0.16 -1.41204
THR_94 -5.05163 0.489564 2.85405 0.00402478 0 0.0598622 0 0 0 -0.447125 0 0 0 0 -0.129265 0.159963 0.332556 0.129416 -0.27 -1.86859
ALA_95 -2.92443 0.226786 1.64807 0.000678935 0 0 0 0 0 0 0 0 0 0 -0.174378 0.0225014 0 -0.136845 0.16 -1.17762
ASP_96 -3.09005 0.197826 1.89016 0.00325783 0 0.040761 0 0 0 0 0 0 0 0 -0.165312 0.000199082 0.357273 -0.0286278 -0.67 -1.46452
PHE_97 -6.0009 0.509082 2.24051 0.0210043 0 0 0 0 0 0 0 0 0 0 -0.0457394 0.0225587 1.05181 0.0338992 0.63 -1.53777
ARG_98 -7.61345 0.664092 4.10899 0.0117345 0 -0.00654815 0 0 0 0 0 0 0 0 -0.19792 0.0278158 2.13172 -0.0803788 -0.98 -1.93395
GLU_99 -3.14236 0.273852 1.7995 0.00671423 0 -0.021768 0 0 0 0 0 0 0 0 -0.114799 0.000716672 0.899639 -0.092993 -0.81 -1.2015
GLN_100 -5.2176 0.383259 3.48482 0.00546507 0 -0.198386 0 0 0 0 0 0 0 0 -0.13173 0.00895459 0.934107 -0.0980063 -0.97 -1.79912
ILE_101 -5.68544 0.421733 1.36731 0.0223786 0 0 0 0 0 0 0 0 0 0 -0.0137651 0.0143937 0.187474 -0.0689693 0.24 -3.51489
LEU_102 -4.42029 0.33804 2.15443 0.00737361 0 0 0 0 0 0 0 0 0 0 -0.107585 0.0164125 0.285493 -0.116232 -0.1 -1.94237
ARG_103 -4.47701 0.341001 3.46891 0.015382 0 -0.527249 0 0 0 -0.87599 0 0 0 0 -0.137007 0.00770217 1.96792 -0.058889 -0.98 -1.25523
VAL_104 -5.13811 0.52739 2.67832 0.0185236 0 0 0 0 -1.12578 0 0 0 0 0 -0.0184539 0.00168615 0.0995717 -0.0621272 0.29 -2.72897
LYS_105 -4.0661 0.426246 2.08548 0.00962244 0 -0.18304 0 0 -0.676198 0 0 0 0 0 -0.212886 0.0310943 2.22361 -0.0578497 -0.65 -1.07002
GLU_106 -1.82621 0.261513 1.16881 0.007129 0 -0.134405 0 0 0 0 0 0 0 0 0.000253042 0.111604 0.591812 0.0703555 -0.81 -0.55914
ASP_107 -3.93715 0.430268 2.96501 0.0105973 0 -0.606759 0 0 -0.253552 -0.692275 0 0 0 0 0.153238 0.0214603 0.23092 -0.481534 -0.67 -2.82978
GLU_108 -1.48193 0.212098 0.902838 0.00554648 0 -0.008834 0 0 0 0 0 0 0 0 -0.267437 0.00233108 0.925294 -0.122993 -0.81 -0.643086
ASN_109 -2.59768 0.373579 1.91139 0.00693937 0 -0.16245 0 0 -0.445525 0 0 0 0 0 -0.241629 0.00557052 0.737437 -0.370682 -0.89 -1.67305
VAL_110 -3.84846 0.674756 1.60481 0.0213996 0.0100468 0 0 0 0 0 0 0 0 0 -0.181557 0.0375382 1.24008 0.104043 0.29 -0.0473422
PRO_111 -4.27089 0.643376 1.37072 0.00139802 0.0875366 0 0 0 0 0 0 0 0 0 -0.00114757 0.00554871 0.423046 -0.549995 0.02 -2.27041
PHE_112 -5.78026 0.233452 1.89548 0.0245209 0 0 0 0 -0.112374 0 0 0 0 0 0.0650238 0.0272177 0.505388 -0.0620693 0.63 -2.57362
LEU_113 -4.49142 0.327863 1.43385 0.0079166 0 0 0 0 0 0 0 0 0 0 0.00441542 0.00253273 0.492881 -0.035575 -0.1 -2.35754
LEU_114 -5.35566 0.284615 1.38505 0.00742427 0 0 0 0 0 0 0 0 0 0 -0.107491 0.0359657 0.405958 -0.105542 -0.1 -3.54969
VAL_115 -5.11904 0.228104 1.40168 0.0160882 0 0 0 0 0 0 0 0 0 0 -0.158815 0.0185636 0.0103068 -0.342598 0.29 -3.65571
GLY_116 -3.0823 0.263429 1.49844 1.94481e-05 0 0 0 0 0 0 0 0 0 0 1.28123 0.0502235 0 0.663327 -0.17 0.504367
ASN_117 -5.34517 0.618566 4.14013 0.00606008 0 -0.250054 0 0 -1.3608 -0.329352 0 0 0 0 0.0462686 0.0622242 1.56978 -0.0337885 -0.89 -1.76613
LYS_118 -4.80708 0.843296 3.1625 0.00553317 0 0.0758341 0 0 -1.05202 0 0 0 0 0 0.00465884 0.0260184 0.877013 0.106547 -0.65 -1.4077
SER_119 -2.95499 0.49638 1.95407 0.00146019 0 -0.27185 0 0 0 0 0 0 0 0 -0.246739 0.0686285 0.120409 -0.200405 -0.37 -1.40304
ASP_120 -3.41656 0.579715 2.85052 0.00386178 0 -0.369745 0 0 0 -0.600594 0 0 0 0 -0.219787 0.00500565 1.45269 -0.0797359 -0.67 -0.464631
LEU_121 -4.33294 0.67882 2.07598 0.00878389 0 0 0 0 0 0 0 0 0 0 0.404787 4.72087e-06 0.0220146 0.0730105 -0.1 -1.16954
GLU_122 -3.01392 0.562124 2.37085 0.0138636 0 -0.388088 0 0 0 -0.59813 0 0 0 0 -0.00773056 0.0019364 1.87259 -0.111229 -0.81 -0.107735
ASP_123 -1.26302 0.228678 0.733137 0.00331058 0 -0.000955893 0 0 0 0 0 0 0 0 -0.177936 0.0131266 0.381647 -0.0234321 -0.67 -0.775444
LYS_124 -2.94474 0.415931 1.3276 0.00466931 0 -0.0304683 0 0 0 0 0 0 0 0 -0.185961 0.0476406 0.663213 -0.0854056 -0.65 -1.43752
ARG_125 -6.19557 0.500045 4.52476 0.0153493 0 -0.72936 0 0 -0.507315 -1.85834 0 0 0 0 -0.172854 0.297618 1.6805 0.0681068 -0.98 -3.35706
GLN_126 -3.68573 0.131363 2.39092 0.00411782 0 -0.0813967 0 0 -0.465585 0 0 0 0 0 0.0511784 0.0932845 0.952111 -0.125734 -0.97 -1.70547
VAL_127 -4.99766 0.38773 1.90623 0.0117244 0 0 0 0 -0.507315 0 0 0 0 0 -0.171526 0.0165417 0.0452549 -0.243399 0.29 -3.26241
SER_128 -3.4639 0.336426 2.3128 0.00161173 0 -0.121519 0 0 -0.78956 0 0 0 0 0 -0.267316 0.036864 0.24452 -0.241828 -0.37 -2.3219
VAL_129 -3.20875 0.252265 1.92869 0.0133329 0 0 0 0 0 0 0 0 0 0 -0.0472317 0.0029365 0.0452318 0.0212044 0.29 -0.702317
GLU_130 -2.68404 0.42759 1.66629 0.00547461 0 -0.01803 0 0 0 0 0 0 0 0 -0.207403 0.00653808 0.904441 -0.115824 -0.81 -0.824965
GLU_131 -5.31923 0.443262 3.38043 0.00289221 0 -0.0488835 0 0 -0.78956 0 0 0 0 0 0.0730958 0.17945 1.63317 -0.0986807 -0.81 -1.35405
ALA_132 -4.35008 0.51258 1.37288 0.000796587 0 0 0 0 0 0 0 0 0 0 -0.231251 0.000131152 0 -0.158305 0.16 -2.69325
LYS_133 -4.10843 0.402011 1.85878 0.00316214 0 -0.0285154 0 0 0 0 0 0 0 0 -0.237412 0.0727136 1.12792 -0.0474112 -0.65 -1.60718
ASN_134 -3.8837 0.291225 2.57691 0.0043449 0 -0.0485464 0 0 0 0 0 0 0 0 0.0205289 0.0775638 0.336548 0.109201 -0.89 -1.40592
ARG_135 -7.23185 0.564221 4.16924 0.011244 0 0.0244981 0 0 0 -0.447125 0 0 0 0 -0.127932 0.0366286 2.41876 -0.0627531 -0.98 -1.62507
ALA_136 -4.62829 0.296697 1.8232 0.000782472 0 0 0 0 0 0 0 0 0 0 -0.243907 0.0297674 0 -0.157514 0.16 -2.71927
GLU_137 -3.07009 0.544557 1.84388 0.00719992 0 -0.055716 0 0 0 0 0 0 0 0 -0.154915 0.00480987 0.981022 -0.105506 -0.81 -0.814762
GLN_138 -2.19043 0.185647 1.11 0.00457989 0 -0.0427066 0 0 0 0 0 0 0 0 -0.230373 0.0279766 0.81993 -0.0583565 -0.97 -1.34373
TRP_139 -8.15723 1.16147 2.82056 0.0251183 0 0 0 0 0 0 0 0 0 0 -0.168117 0.0870696 0.905413 0.0139689 0.91 -2.40175
ASN_140 -1.72912 0.367003 1.0724 0.0117671 0 0 0 0 0 0 0 0 0 0 -0.246731 0.00231752 0.758729 -0.508301 -0.89 -1.16193
VAL_141 -3.79934 0.219773 1.44854 0.0131272 0 0 0 0 0 0 0 0 0 0 -0.0684577 0.000474242 0.0394374 -0.184133 0.29 -2.04058
ASN_142 -1.89215 0.0630859 1.1066 0.00387649 0 -0.0951935 0 0 0 0 0 0 0 0 -0.0304786 0.00827082 0.592774 0.0281156 -0.89 -1.1051
TYR_143 -6.14771 0.743579 1.94152 0.0260521 0 0 0 0 0 -0.492313 0 0 0 0 -0.0636193 0.00961641 1.07715 -0.0982368 0.51 -2.49397
VAL_144 -3.88443 0.488678 1.23527 0.0198282 0 0 0 0 0 0 0 0 0 0 -0.0540589 0.0160456 0.667844 -0.143096 0.29 -1.36391
GLU_145 -4.11783 0.64889 3.12753 0.00379553 0 -0.379635 0 0 -0.56918 -1.75252 0 0 0 0 -0.0422894 0.0181116 1.05356 0.0625946 -0.81 -2.75697
THR_146 -4.61798 0.362334 2.78436 0.0109807 0 -0.19093 0 0 0 -0.329352 0 0 0 0 -0.153964 0.167067 0.146681 -0.409221 -0.27 -2.50002
SER_147 -4.77025 0.407182 3.39743 0.00249407 0 -0.211998 0 0 -0.556351 -1.13519 0 0 0 0 0.399068 0.023291 0.172862 -0.0530629 -0.37 -2.69452
ALA_148 -3.09428 0.210058 1.11853 0.000702956 0 0 0 0 -0.0480969 0 0 0 0 0 -0.222871 0.00190326 0 -0.106448 0.16 -1.9805
LYS_149 -3.33773 0.355348 1.64823 0.00543363 0 -0.595702 0 0 0 0 0 0 0 0 -0.109311 0.0199486 0.903173 -0.042735 -0.65 -1.80335
THR_150 -2.56455 0.382139 1.75414 0.0048421 0 -0.111778 0 0 -0.556351 -0.534594 0 0 0 0 -0.141073 0.221574 0.0140876 -0.0690212 -0.27 -1.87059
ARG_151 -2.79167 0.28555 1.69874 0.0117797 0 -0.0720953 0 0 0 0 0 0 0 0 0.106948 0.0415453 0.99594 0.221748 -0.98 -0.481507
ALA_152 -2.85942 0.312877 1.69434 0.00110522 0 0 0 0 0 0 0 0 0 0 -0.110915 0.0150891 0 0.147863 0.16 -0.639063
ASN_153 -3.39052 0.189129 1.95209 0.00669019 0 -0.0996085 0 0 -0.56918 0 0 0 0 0 -0.185819 0.0560358 0.704756 -0.424206 -0.89 -2.65063
VAL_154 -4.22004 0.583461 1.43412 0.0124017 0 0 0 0 0 0 0 0 0 0 0.0455951 0.0154028 0.00849565 -0.123414 0.29 -1.95398
ASP_155 -3.28868 0.368185 1.81561 0.00298214 0 -0.0863732 0 0 0 0 0 0 0 0 -0.169097 0.00528601 0.326724 -0.012155 -0.67 -1.70752
LYS_156 -4.05898 0.523918 2.47645 0.00790074 0 -0.356749 0 0 0 -0.447614 0 0 0 0 0.0369059 0.0739928 1.53147 -0.0753153 -0.65 -0.938028
VAL_157 -4.62531 0.84066 0.990774 0.00924753 0 0 0 0 0 0 0 0 0 0 -0.103196 0.0548715 0.605266 0.152769 0.29 -1.78492
PHE_158 -7.69264 0.89212 1.51185 0.0215775 0 0 0 0 0 0 0 0 0 0 0.0435521 0.00475626 0.308719 0.022781 0.63 -4.25728
PHE_159 -6.06247 0.516449 2.38837 0.0215978 0 0 0 0 0 0 0 0 0 0 -0.089949 0.00193623 0.391035 0.0788188 0.63 -2.12422
ASP_160 -4.45881 0.336671 3.24178 0.00285149 0 -0.534771 0 0 0 -0.537156 0 0 0 0 -0.126657 0.0920052 0.333574 0.0173147 -0.67 -2.30319
LEU_161 -6.14559 0.963515 1.98597 0.00865503 0 0 0 0 0 0 0 0 0 0 -0.112139 0.108579 0.60907 -0.117316 -0.1 -2.79926
MET_162 -6.6523 0.924652 2.23246 0.00350213 0 0 0 0 0 0 0 0 0 0 -0.105256 0.135533 1.2066 -0.0893303 -0.34 -2.68414
ARG_163 -6.00228 0.567579 4.24376 0.0110401 0 -0.494626 0 0 0 -0.756468 0 0 0 0 -0.211597 0.00302003 1.84792 -0.0837254 -0.98 -1.85539
GLU_164 -4.84124 0.284646 2.80666 0.00474274 0 -0.0706809 0 0 -0.112374 0 0 0 0 0 -0.213078 0.0167873 0.878642 -0.142597 -0.81 -2.19849
ILE_165 -6.71962 0.530383 2.34611 0.0177261 0 0 0 0 0 0 0 0 0 0 -0.0438642 0.00130054 0.131863 -0.0682459 0.24 -3.56434
ARG_166 -6.01507 0.464399 4.25624 0.0103057 0 -0.734153 0 0 0 -0.635903 0 0 0 0 -0.161405 0.00667634 1.81193 -0.0765299 -0.98 -2.0535
ALA_167 -3.35025 0.199495 1.63365 0.000783586 0 0 0 0 0 0 0 0 0 0 -0.161467 0.0736098 0 -0.157003 0.16 -1.60118
ARG_168 -5.75471 0.512594 4.0464 0.0155339 0 -0.88694 0 0 -0.191973 -0.716663 0 0 0 0 -0.170856 0.0222825 3.27808 -0.0704198 -0.98 -0.896669
LYS_169 -5.26808 0.381558 3.96323 0.00334761 0 -0.189003 0 0 -0.289506 -0.434536 0 0 0 0 -0.207649 0.0936931 1.08811 -0.0406099 -0.65 -1.54945
MET_170 -3.03005 0.269709 1.51979 0.00852718 0 0 0 0 0 0 0 0 0 0 0.0382225 0.0253443 1.14758 -0.0353599 -0.34 -0.396242
GLU_171 -2.49962 0.0691415 1.49452 0.00550102 0 -0.154412 0 0 0 0 0 0 0 0 -0.269084 0.00140056 0.845178 -0.139913 -0.81 -1.45729
ASP_172 -2.37901 0.170154 1.83506 0.0034616 0 -0.328433 0 0 0 -0.0243882 0 0 0 0 -0.163032 0.0189206 0.57024 -0.0734276 -0.67 -1.04045
SER_p:CtermProteinFull_173 -1.49218 0.0668205 1.15896 0.00480385 0 0 0 0 0 0 0 0 0 0 0 0 0.340913 0 -0.37 -0.290683
GLY_p:NtermProteinFull_174 -0.797541 0.054008 0.724869 0.000141643 0 0 0 0 -0.140468 0 0 0 0 0 0 0.0297838 0 0 -0.17 -0.299205
GLN_175 -2.12987 0.0826125 1.913 0.00439268 0 -0.0870262 0 0 0 -0.397732 0 0 0 0 -0.236652 0.145346 1.34835 0.0682227 -0.97 -0.259358
TYR_176 -3.79334 0.199835 1.80476 0.0265953 0 0 0 0 0 0 0 0 0 0 -0.111049 0.0120221 0.261956 -0.305039 0.51 -1.39426
LEU_177 -3.21515 0.164168 1.00495 0.00663061 0 0 0 0 0 0 0 0 0 0 -0.0960051 0.00435048 0.275899 -0.078973 -0.1 -2.03413
VAL_178 -3.25419 0.144668 0.851761 0.0177079 0 0 0 0 0 0 0 0 0 0 0.0836861 0.0121223 0.0284115 -0.0697042 0.29 -1.89553
TYR_179 -6.40805 0.496626 2.52024 0.0222317 0 0 0 0 0 -0.302192 0 0 0 0 -0.0345652 0.000279797 0.796248 -0.0930449 0.51 -2.49223
ASN_180 -3.26891 0.172999 1.58524 0.00573377 0 0.00272975 0 0 0 -0.44721 0 0 0 0 0.0599475 0.000426812 1.36707 0.123963 -0.89 -1.28801
GLY_181 -2.84673 0.0949676 1.66299 0.000176137 0 0 0 0 0 0 0 0 0 0 0.248903 0.0181533 0 -0.645204 -0.17 -1.63674
ASP_182 -2.34081 0.0351962 1.71195 0.00280985 0 -0.0937584 0 0 0 -0.424281 0 0 0 0 -0.0881151 3.05619e-05 0.648656 0.064385 -0.67 -1.15393
LEU_183 -5.18391 0.446956 1.68817 0.00533315 0 0 0 0 0 0 0 0 0 0 -0.00361356 0.121298 0.281186 0.0905015 -0.1 -2.65407
VAL_184 -3.989 0.100397 1.98655 0.0104242 0 0 0 0 0 0 0 0 0 0 -0.191459 0.00344248 0.0107605 -0.326239 0.29 -2.10512
GLU_185 -5.67899 0.325836 3.32553 0.00700438 0 -0.344553 0 0 0 -1.14503 0 0 0 0 -0.197981 0.129475 1.1033 -0.0181779 -0.81 -3.30358
TYR_186 -7.30597 0.626129 2.72655 0.022938 0 0 0 0 0 -0.552354 0 0 0 0 -0.153308 0.00630564 0.400322 -0.211706 0.51 -3.9311
GLU_187 -4.9549 0.318709 3.14196 0.00784722 0 -0.0879465 0 0 -0.701665 0 0 0 0 0 -0.216815 0.106189 2.24342 0.0206142 -0.81 -0.932585
ALA_188 -2.85516 0.173378 1.43091 0.00100812 0 0 0 0 0 0 0 0 0 0 -0.106171 0.0471658 0 -0.155631 0.16 -1.30449
ASP_189 -2.84555 0.141632 2.0707 0.00279807 0 -0.278441 0 0 -0.419222 -0.107757 0 0 0 0 -0.135745 0.00549207 0.467156 -0.087196 -0.67 -1.85614
HIS_D_190 -2.81712 0.373165 1.50928 0.00288639 0 -0.150189 0 0 -0.282443 0 0 0 0 0 -0.0810593 0.0529503 0.3438 -0.253078 0.56 -0.741807
MET_191 -3.69891 0.429173 1.34304 0.0154735 0 0 0 0 0 0 0 0 0 0 0.098289 0.112954 1.04912 0.195257 -0.34 -0.795607
ALA_192 -2.42749 0.16616 1.25798 0.000950328 0 0 0 0 0 0 0 0 0 0 -0.234304 0.000302605 0 0.00184937 0.16 -1.07455
GLN_193 -2.41802 0.0910174 1.04938 0.00534608 0 -0.0834821 0 0 0 0 0 0 0 0 -0.205538 0.026134 0.794009 0.0118728 -0.97 -1.69929
LEU_194 -3.60338 0.184247 1.60998 0.00942542 0 0 0 0 0 0 0 0 0 0 2.59604 4.84813e-06 0.158739 0.091021 -0.1 0.946082
GLN_195 -2.73371 0.155428 1.76637 0.0049291 0 -0.0133755 0 0 0 0 0 0 0 0 -0.0405247 0.0735501 0.958981 0.0114291 -0.97 -0.786926
ARG_196 -2.24917 0.0514514 1.39714 0.0101502 0 -0.0615072 0 0 0 0 0 0 0 0 -0.220435 0.00271894 1.4295 -0.00952425 -0.98 -0.629664
VAL_197 -4.32097 0.396151 1.89623 0.0149448 0 0 0 0 0 0 0 0 0 0 -0.0838733 0.0378882 0.0413304 -0.197505 0.29 -1.92581
HIS_D_198 -6.0259 0.329299 3.01209 0.00376119 0 -0.0302162 0 0 0 -0.87149 0 0 0 0 -0.0300264 0.0108179 1.83649 0.0504836 0.56 -1.15469
GLY_199 -3.08581 0.144258 1.38607 4.17196e-05 0 0 0 0 0 0 0 0 0 0 0.462473 0.0280935 0 0.423615 -0.17 -0.811254
PHE_200 -5.38685 0.291829 1.62564 0.0236028 0 0 0 0 0 0 0 0 0 0 0.0480657 0.0287532 0.333752 -0.193328 0.63 -2.59853
LEU_201 -6.13993 0.734936 1.8297 0.0185381 0 0 0 0 0 0 0 0 0 0 -0.129317 0.0117504 3.10038 -0.0799654 -0.1 -0.753904
MET_202 -5.27321 0.573436 2.45171 0.00403845 0 0 0 0 0 0 0 0 0 0 0.0650684 0.201785 1.1216 0.155 -0.34 -1.04057
ASN_203 -3.9009 0.114884 2.94078 0.00836979 0 -0.162554 0 0 -0.140468 0 0 0 0 0 -0.0463562 0.110044 0.770575 -0.123813 -0.89 -1.31944
ASP_204 -3.53702 0.37852 2.59957 0.00685856 0 -0.316452 0 0 0 -0.397732 0 0 0 0 0.410716 5.09189e-06 0.171198 -0.22662 -0.67 -1.58096
CYS_205 -4.24411 0.357224 2.12155 0.00194075 0 0 0 0 0 0 0 0 0 0 -0.0151214 0.0828804 0.161994 -0.148055 1.7 0.018301
LEU_206 -5.01999 0.262239 1.15503 0.0091004 0 0 0 0 0 0 0 0 0 0 -0.00153282 0.0302319 0.43759 -0.111206 -0.1 -3.33854
LEU_207 -4.38478 0.188854 1.50629 0.00682663 0 0 0 0 0 0 0 0 0 0 -0.0531139 0.0023034 0.376559 -0.125168 -0.1 -2.58222
VAL_208 -3.8862 0.040503 1.54656 0.0106215 0 0 0 0 0 0 0 0 0 0 -0.188589 0.00470675 0.00684468 -0.320039 0.29 -2.4956
ALA_209 -2.79192 0.0969503 1.59385 0.000967014 0 0 0 0 0 0 0 0 0 0 0.0794457 0.00781721 0 0.229239 0.16 -0.623644
THR_210 -2.97245 0.114264 1.93341 0.00840997 0 0.0176938 0 0 0 0 0 0 0 0 -0.0259325 0.00620679 0.0471816 -0.0940276 -0.27 -1.23525
TRP_211 -3.2399 0.118418 1.13584 0.0212772 0 0 0 0 0 0 0 0 0 0 -0.0252924 0.131427 0.528274 -0.0501252 0.91 -0.470078
LEU_212 -3.4506 0.358979 1.69737 0.0107081 0.000852812 0 0 0 0 0 0 0 0 0 0.166921 0.00524906 0.356207 -0.0415072 -0.1 -0.995823
PRO_213 -1.69639 0.389691 0.516692 0.000979214 0.030954 0 0 0 0 0 0 0 0 0 -0.190602 0.204569 0.175747 -0.475343 0.02 -1.02371
GLN_214 -3.27993 0.397215 1.99406 0.00422992 0 0 0 0 0 0 0 0 0 0 -0.0827304 0.175286 1.02347 -0.00306814 -0.97 -0.741468
ARG_215 -1.52787 0.347677 0.991852 0.00955484 0 -0.0881292 0 0 -0.157381 0 0 0 0 0 0.197729 0.00936082 1.28494 -0.0842596 -0.98 0.00347867
ARG_216 -1.62421 0.216122 1.01191 0.0120405 0 -0.0881292 0 0 -0.157381 0 0 0 0 0 0.158551 0.0787761 1.19376 -0.291564 -0.98 -0.470126
GLY_217 -1.61813 0.363732 1.04761 0.000144549 0 0 0 0 0 0 0 0 0 0 2.09423 0.033019 0 -0.234024 -0.17 1.51658
MET_218 -2.51439 0.366839 1.06064 0.00543022 0 0 0 0 0 0 0 0 0 0 0.275238 0.0110233 1.06409 0.129998 -0.34 0.058868
TYR_219 -4.25416 0.226538 1.95544 0.0245405 0 0 0 0 0 0 0 0 0 0 -0.152189 0.00175761 0.842335 -0.101609 0.51 -0.947348
ARG_220 -2.58489 0.136365 0.842705 0.0110448 0 0.00187294 0 0 0 0 0 0 0 0 0.00371386 0.0223011 2.65908 -0.0705861 -0.98 0.0416021
TYR_221 -3.59477 0.148811 1.88772 0.0247714 0 0 0 0 0 0 0 0 0 0 -0.0240273 0.000248055 0.517416 -0.115091 0.51 -0.64492
ASN_222 -2.20145 0.0596184 1.25726 0.00321287 0 0.00197957 0 0 0 0 0 0 0 0 -0.00303082 0.0466216 0.889456 0.109643 -0.89 -0.726686
ALA_223 -3.14663 0.0844586 1.51355 0.00100141 0 0 0 0 0 0 0 0 0 0 0.236916 0.121091 0 0.358399 0.16 -0.671214
[truncated: 7,529 more chars]
