# Supplementary material for: A Generic Program for Multistate Protein Design
Source: PLoS One. 2011 Jul 6;6(7):e20937. doi: 10.1371/journal.pone.0020937 (PMC3130737; doi:10.1371/journal.pone.0020937)
Supplement: File S2 — Design models generated by this study for both the heterodimerization task and the orthogonal interface redesign task. (BZ2) [file pone.0020937.s002.bz2 › SupplementaryMaterials/select_orthogonal_interface_designs/design6/redocked_027.d16_v11.3_repeated_1_4.5dG_02_RalA2andSec5_0007_0001.pdb]

ATOM      1  N   SER A  11      15.761 -17.974 -25.282  1.00  0.00              
ATOM      2  CA  SER A  11      16.400 -18.935 -24.339  1.00  0.00              
ATOM      3  C   SER A  11      15.513 -19.210 -23.124  1.00  0.00              
ATOM      4  O   SER A  11      15.750 -20.161 -22.371  1.00  0.00              
ATOM      5  CB  SER A  11      17.748 -18.412 -23.884  1.00  0.00              
ATOM      6  OG  SER A  11      17.629 -17.246 -23.116  1.00  0.00              
ATOM      7 1H   SER A  11      16.213 -17.108 -25.495  1.00  0.00              
ATOM      8 2H   SER A  11      15.569 -18.250 -26.224  1.00  0.00              
ATOM      9 3H   SER A  11      14.858 -17.597 -25.076  1.00  0.00              
ATOM     10  HA  SER A  11      16.684 -19.878 -24.808  1.00  0.00              
ATOM     11 1HB  SER A  11      18.237 -19.181 -23.287  1.00  0.00              
ATOM     12 2HB  SER A  11      18.354 -18.196 -24.763  1.00  0.00              
ATOM     13  HG  SER A  11      18.502 -16.948 -22.848  1.00  0.00              
ATOM     14  N   LEU A  12      14.494 -18.377 -22.931  1.00  0.00              
ATOM     15  CA  LEU A  12      13.562 -18.562 -21.824  1.00  0.00              
ATOM     16  C   LEU A  12      12.626 -19.721 -22.132  1.00  0.00              
ATOM     17  O   LEU A  12      12.237 -19.922 -23.285  1.00  0.00              
ATOM     18  CB  LEU A  12      12.726 -17.298 -21.603  1.00  0.00              
ATOM     19  CG  LEU A  12      13.293 -16.164 -20.746  1.00  0.00              
ATOM     20  CD1 LEU A  12      14.597 -15.649 -21.344  1.00  0.00              
ATOM     21  CD2 LEU A  12      12.261 -15.046 -20.660  1.00  0.00              
ATOM     22  H   LEU A  12      14.361 -17.599 -23.561  1.00  0.00              
ATOM     23  HA  LEU A  12      14.114 -18.819 -20.921  1.00  0.00              
ATOM     24 1HB  LEU A  12      12.655 -16.950 -22.633  1.00  0.00              
ATOM     25 2HB  LEU A  12      11.730 -17.533 -21.228  1.00  0.00              
ATOM     26  HG  LEU A  12      13.446 -16.561 -19.743  1.00  0.00              
ATOM     27 1HD1 LEU A  12      14.988 -14.842 -20.723  1.00  0.00              
ATOM     28 2HD1 LEU A  12      15.324 -16.460 -21.385  1.00  0.00              
ATOM     29 3HD1 LEU A  12      14.412 -15.275 -22.350  1.00  0.00              
ATOM     30 1HD2 LEU A  12      12.657 -14.233 -20.050  1.00  0.00              
ATOM     31 2HD2 LEU A  12      12.041 -14.675 -21.661  1.00  0.00              
ATOM     32 3HD2 LEU A  12      11.347 -15.428 -20.206  1.00  0.00              
ATOM     33  N   ALA A  13      12.274 -20.491 -21.107  1.00  0.00              
ATOM     34  CA  ALA A  13      11.361 -21.608 -21.305  1.00  0.00              
ATOM     35  C   ALA A  13      10.017 -20.956 -21.621  1.00  0.00              
ATOM     36  O   ALA A  13       9.688 -19.905 -21.071  1.00  0.00              
ATOM     37  CB  ALA A  13      11.258 -22.447 -20.032  1.00  0.00              
ATOM     38  H   ALA A  13      12.636 -20.309 -20.183  1.00  0.00              
ATOM     39  HA  ALA A  13      11.718 -22.207 -22.143  1.00  0.00              
ATOM     40 1HB  ALA A  13      10.572 -23.277 -20.198  1.00  0.00              
ATOM     41 2HB  ALA A  13      12.242 -22.837 -19.772  1.00  0.00              
ATOM     42 3HB  ALA A  13      10.886 -21.827 -19.218  1.00  0.00              
ATOM     43  N   GLU A  14       9.253 -21.570 -22.517  1.00  0.00              
ATOM     44  CA  GLU A  14       7.937 -21.056 -22.880  1.00  0.00              
ATOM     45  C   GLU A  14       6.883 -22.065 -22.446  1.00  0.00              
ATOM     46  O   GLU A  14       6.831 -23.177 -22.974  1.00  0.00              
ATOM     47  CB  GLU A  14       7.842 -20.787 -24.384  1.00  0.00              
ATOM     48  CG  GLU A  14       6.515 -20.194 -24.834  1.00  0.00              
ATOM     49  CD  GLU A  14       6.510 -19.925 -26.313  1.00  0.00              
ATOM     50  OE1 GLU A  14       7.485 -20.231 -26.956  1.00  0.00              
ATOM     51  OE2 GLU A  14       5.491 -19.518 -26.819  1.00  0.00              
ATOM     52  H   GLU A  14       9.591 -22.413 -22.959  1.00  0.00              
ATOM     53  HA  GLU A  14       7.747 -20.120 -22.353  1.00  0.00              
ATOM     54 1HB  GLU A  14       8.650 -20.100 -24.636  1.00  0.00              
ATOM     55 2HB  GLU A  14       8.004 -21.740 -24.889  1.00  0.00              
ATOM     56 1HG  GLU A  14       5.654 -20.811 -24.575  1.00  0.00              
ATOM     57 2HG  GLU A  14       6.459 -19.251 -24.293  1.00  0.00              
ATOM     58  N   HIS A  15       6.059 -21.676 -21.478  1.00  0.00              
ATOM     59  CA  HIS A  15       5.002 -22.543 -20.974  1.00  0.00              
ATOM     60  C   HIS A  15       3.700 -22.282 -21.731  1.00  0.00              
ATOM     61  O   HIS A  15       3.148 -21.173 -21.687  1.00  0.00              
ATOM     62  CB  HIS A  15       4.823 -22.315 -19.475  1.00  0.00              
ATOM     63  CG  HIS A  15       6.081 -22.526 -18.693  1.00  0.00              
ATOM     64  ND1 HIS A  15       6.719 -23.748 -18.628  1.00  0.00              
ATOM     65  CD2 HIS A  15       6.833 -21.670 -17.961  1.00  0.00              
ATOM     66  CE1 HIS A  15       7.808 -23.634 -17.889  1.00  0.00              
ATOM     67  NE2 HIS A  15       7.901 -22.383 -17.473  1.00  0.00              
ATOM     68  H   HIS A  15       6.169 -20.753 -21.082  1.00  0.00              
ATOM     69  HA  HIS A  15       5.270 -23.585 -21.146  1.00  0.00              
ATOM     70 1HB  HIS A  15       4.501 -21.289 -19.286  1.00  0.00              
ATOM     71 2HB  HIS A  15       4.081 -23.006 -19.077  1.00  0.00              
ATOM     72  HD2 HIS A  15       6.731 -20.610 -17.725  1.00  0.00              
ATOM     73  HE1 HIS A  15       8.454 -24.495 -17.717  1.00  0.00              
ATOM     74  HE2 HIS A  15       8.635 -22.004 -16.891  1.00  0.00              
ATOM     75  N   HIS A  16       3.221 -23.312 -22.425  1.00  0.00              
ATOM     76  CA  HIS A  16       2.036 -23.196 -23.259  1.00  0.00              
ATOM     77  C   HIS A  16       0.751 -23.541 -22.529  1.00  0.00              
ATOM     78  O   HIS A  16       0.329 -24.706 -22.458  1.00  0.00              
ATOM     79  CB  HIS A  16       2.174 -24.088 -24.497  1.00  0.00              
ATOM     80  CG  HIS A  16       3.276 -23.670 -25.420  1.00  0.00              
ATOM     81  ND1 HIS A  16       4.609 -23.760 -25.076  1.00  0.00              
ATOM     82  CD2 HIS A  16       3.244 -23.160 -26.673  1.00  0.00              
ATOM     83  CE1 HIS A  16       5.349 -23.322 -26.080  1.00  0.00              
ATOM     84  NE2 HIS A  16       4.545 -22.953 -27.060  1.00  0.00              
ATOM     85  H   HIS A  16       3.697 -24.200 -22.368  1.00  0.00              
ATOM     86  HA  HIS A  16       1.913 -22.162 -23.579  1.00  0.00              
ATOM     87 1HB  HIS A  16       2.391 -25.115 -24.198  1.00  0.00              
ATOM     88 2HB  HIS A  16       1.254 -24.067 -25.079  1.00  0.00              
ATOM     89  HD2 HIS A  16       2.427 -22.913 -27.352  1.00  0.00              
ATOM     90  HE1 HIS A  16       6.436 -23.313 -26.005  1.00  0.00              
ATOM     91  HE2 HIS A  16       4.832 -22.577 -27.953  1.00  0.00              
ATOM     92  N   VAL A  17       0.128 -22.503 -21.991  1.00  0.00              
ATOM     93  CA  VAL A  17      -1.096 -22.646 -21.225  1.00  0.00              
ATOM     94  C   VAL A  17      -2.322 -22.522 -22.114  1.00  0.00              
ATOM     95  O   VAL A  17      -2.441 -21.593 -22.912  1.00  0.00              
ATOM     96  CB  VAL A  17      -1.141 -21.578 -20.099  1.00  0.00              
ATOM     97  CG1 VAL A  17      -2.486 -21.616 -19.378  1.00  0.00              
ATOM     98  CG2 VAL A  17       0.001 -21.824 -19.120  1.00  0.00              
ATOM     99  H   VAL A  17       0.522 -21.582 -22.120  1.00  0.00              
ATOM    100  HA  VAL A  17      -1.173 -23.640 -20.783  1.00  0.00              
ATOM    101  HB  VAL A  17      -0.987 -20.593 -20.539  1.00  0.00              
ATOM    102 1HG1 VAL A  17      -2.499 -20.859 -18.592  1.00  0.00              
ATOM    103 2HG1 VAL A  17      -3.287 -21.411 -20.090  1.00  0.00              
ATOM    104 3HG1 VAL A  17      -2.635 -22.600 -18.936  1.00  0.00              
ATOM    105 1HG2 VAL A  17      -0.030 -21.074 -18.330  1.00  0.00              
ATOM    106 2HG2 VAL A  17      -0.103 -22.817 -18.683  1.00  0.00              
ATOM    107 3HG2 VAL A  17       0.953 -21.756 -19.647  1.00  0.00              
ATOM    108  N   ILE A  18      -3.239 -23.469 -21.967  1.00  0.00              
ATOM    109  CA  ILE A  18      -4.494 -23.421 -22.686  1.00  0.00              
ATOM    110  C   ILE A  18      -5.658 -23.365 -21.706  1.00  0.00              
ATOM    111  O   ILE A  18      -5.759 -24.189 -20.793  1.00  0.00              
ATOM    112  CB  ILE A  18      -4.653 -24.648 -23.606  1.00  0.00              
ATOM    113  CG1 ILE A  18      -3.541 -24.639 -24.662  1.00  0.00              
ATOM    114  CG2 ILE A  18      -6.034 -24.635 -24.252  1.00  0.00              
ATOM    115  CD1 ILE A  18      -3.547 -25.835 -25.574  1.00  0.00              
ATOM    116  H   ILE A  18      -3.060 -24.240 -21.340  1.00  0.00              
ATOM    117  HA  ILE A  18      -4.567 -22.505 -23.271  1.00  0.00              
ATOM    118  HB  ILE A  18      -4.532 -25.554 -23.014  1.00  0.00              
ATOM    119 1HG1 ILE A  18      -3.663 -23.733 -25.255  1.00  0.00              
ATOM    120 2HG1 ILE A  18      -2.590 -24.598 -24.130  1.00  0.00              
ATOM    121 1HG2 ILE A  18      -6.139 -25.504 -24.902  1.00  0.00              
ATOM    122 2HG2 ILE A  18      -6.799 -24.667 -23.478  1.00  0.00              
ATOM    123 3HG2 ILE A  18      -6.152 -23.726 -24.841  1.00  0.00              
ATOM    124 1HD1 ILE A  18      -2.729 -25.753 -26.290  1.00  0.00              
ATOM    125 2HD1 ILE A  18      -3.421 -26.744 -24.984  1.00  0.00              
ATOM    126 3HD1 ILE A  18      -4.493 -25.879 -26.110  1.00  0.00              
ATOM    127  N   MET A  19      -6.520 -22.371 -21.899  1.00  0.00              
ATOM    128  CA  MET A  19      -7.741 -22.225 -21.113  1.00  0.00              
ATOM    129  C   MET A  19      -8.857 -22.995 -21.803  1.00  0.00              
ATOM    130  O   MET A  19      -9.146 -22.726 -22.962  1.00  0.00              
ATOM    131  CB  MET A  19      -8.173 -20.749 -21.045  1.00  0.00              
ATOM    132  CG  MET A  19      -7.128 -19.773 -20.528  1.00  0.00              
ATOM    133  SD  MET A  19      -6.699 -20.067 -18.816  1.00  0.00              
ATOM    134  CE  MET A  19      -8.165 -19.431 -17.933  1.00  0.00              
ATOM    135  H   MET A  19      -6.315 -21.693 -22.620  1.00  0.00              
ATOM    136  HA  MET A  19      -7.597 -22.651 -20.120  1.00  0.00              
ATOM    137 1HB  MET A  19      -8.457 -20.455 -22.055  1.00  0.00              
ATOM    138 2HB  MET A  19      -9.046 -20.703 -20.394  1.00  0.00              
ATOM    139 1HG  MET A  19      -6.235 -19.874 -21.144  1.00  0.00              
ATOM    140 2HG  MET A  19      -7.527 -18.764 -20.629  1.00  0.00              
ATOM    141 1HE  MET A  19      -8.026 -19.555 -16.859  1.00  0.00              
ATOM    142 2HE  MET A  19      -8.297 -18.373 -18.163  1.00  0.00              
ATOM    143 3HE  MET A  19      -9.050 -19.984 -18.251  1.00  0.00              
ATOM    144  N   VAL A  20      -9.485 -23.937 -21.103  1.00  0.00              
ATOM    145  CA  VAL A  20     -10.592 -24.690 -21.695  1.00  0.00              
ATOM    146  C   VAL A  20     -11.811 -24.629 -20.787  1.00  0.00              
ATOM    147  O   VAL A  20     -11.693 -24.378 -19.584  1.00  0.00              
ATOM    148  CB  VAL A  20     -10.246 -26.178 -21.940  1.00  0.00              
ATOM    149  CG1 VAL A  20      -9.072 -26.294 -22.885  1.00  0.00              
ATOM    150  CG2 VAL A  20      -9.953 -26.869 -20.617  1.00  0.00              
ATOM    151  H   VAL A  20      -9.203 -24.142 -20.155  1.00  0.00              
ATOM    152  HA  VAL A  20     -10.909 -24.251 -22.642  1.00  0.00              
ATOM    153  HB  VAL A  20     -11.113 -26.676 -22.377  1.00  0.00              
ATOM    154 1HG1 VAL A  20      -8.840 -27.347 -23.049  1.00  0.00              
ATOM    155 2HG1 VAL A  20      -9.324 -25.827 -23.836  1.00  0.00              
ATOM    156 3HG1 VAL A  20      -8.206 -25.795 -22.451  1.00  0.00              
ATOM    157 1HG2 VAL A  20      -9.712 -27.916 -20.799  1.00  0.00              
ATOM    158 2HG2 VAL A  20      -9.108 -26.381 -20.132  1.00  0.00              
ATOM    159 3HG2 VAL A  20     -10.829 -26.806 -19.972  1.00  0.00              
ATOM    160  N   GLY A  21     -12.981 -24.864 -21.370  1.00  0.00              
ATOM    161  CA  GLY A  21     -14.212 -24.770 -20.613  1.00  0.00              
ATOM    162  C   GLY A  21     -15.301 -24.104 -21.426  1.00  0.00              
ATOM    163  O   GLY A  21     -15.014 -23.437 -22.417  1.00  0.00              
ATOM    164  H   GLY A  21     -13.023 -25.111 -22.348  1.00  0.00              
ATOM    165 1HA  GLY A  21     -14.537 -25.773 -20.336  1.00  0.00              
ATOM    166 2HA  GLY A  21     -14.032 -24.185 -19.712  1.00  0.00              
ATOM    167  N   SER A  22     -16.548 -24.287 -21.008  1.00  0.00              
ATOM    168  CA  SER A  22     -17.693 -23.723 -21.715  1.00  0.00              
ATOM    169  C   SER A  22     -17.819 -22.215 -21.592  1.00  0.00              
ATOM    170  O   SER A  22     -17.178 -21.589 -20.750  1.00  0.00              
ATOM    171  CB  SER A  22     -18.965 -24.381 -21.219  1.00  0.00              
ATOM    172  OG  SER A  22     -19.258 -24.028 -19.895  1.00  0.00              
ATOM    173  H   SER A  22     -16.706 -24.834 -20.173  1.00  0.00              
ATOM    174  HA  SER A  22     -17.713 -23.974 -22.777  1.00  0.00              
ATOM    175 1HB  SER A  22     -19.790 -24.071 -21.859  1.00  0.00              
ATOM    176 2HB  SER A  22     -18.846 -25.462 -21.280  1.00  0.00              
ATOM    177  HG  SER A  22     -19.859 -24.675 -19.517  1.00  0.00              
ATOM    178  N   GLY A  23     -18.678 -21.643 -22.429  1.00  0.00              
ATOM    179  CA  GLY A  23     -18.890 -20.208 -22.416  1.00  0.00              
ATOM    180  C   GLY A  23     -19.506 -19.661 -21.140  1.00  0.00              
ATOM    181  O   GLY A  23     -20.358 -20.311 -20.531  1.00  0.00              
ATOM    182  H   GLY A  23     -19.194 -22.211 -23.085  1.00  0.00              
ATOM    183 1HA  GLY A  23     -17.932 -19.705 -22.550  1.00  0.00              
ATOM    184 2HA  GLY A  23     -19.557 -19.939 -23.234  1.00  0.00              
ATOM    185  N   GLY A  24     -19.061 -18.474 -20.731  1.00  0.00              
ATOM    186  CA  GLY A  24     -19.570 -17.853 -19.519  1.00  0.00              
ATOM    187  C   GLY A  24     -18.959 -18.231 -18.182  1.00  0.00              
ATOM    188  O   GLY A  24     -19.389 -17.722 -17.148  1.00  0.00              
ATOM    189  H   GLY A  24     -18.355 -17.993 -21.271  1.00  0.00              
ATOM    190 1HA  GLY A  24     -19.440 -16.773 -19.591  1.00  0.00              
ATOM    191 2HA  GLY A  24     -20.630 -18.085 -19.418  1.00  0.00              
ATOM    192  N   VAL A  25     -17.951 -19.094 -18.188  1.00  0.00              
ATOM    193  CA  VAL A  25     -17.329 -19.540 -16.942  1.00  0.00              
ATOM    194  C   VAL A  25     -16.243 -18.589 -16.423  1.00  0.00              
ATOM    195  O   VAL A  25     -15.872 -18.648 -15.249  1.00  0.00              
ATOM    196  CB  VAL A  25     -16.712 -20.942 -17.111  1.00  0.00              
ATOM    197  CG1 VAL A  25     -17.772 -21.940 -17.550  1.00  0.00              
ATOM    198  CG2 VAL A  25     -15.570 -20.904 -18.114  1.00  0.00              
ATOM    199  H   VAL A  25     -17.604 -19.450 -19.067  1.00  0.00              
ATOM    200  HA  VAL A  25     -18.051 -19.565 -16.125  1.00  0.00              
ATOM    201  HB  VAL A  25     -16.287 -21.259 -16.158  1.00  0.00              
ATOM    202 1HG1 VAL A  25     -17.319 -22.926 -17.665  1.00  0.00              
ATOM    203 2HG1 VAL A  25     -18.560 -21.989 -16.799  1.00  0.00              
ATOM    204 3HG1 VAL A  25     -18.197 -21.625 -18.503  1.00  0.00              
ATOM    205 1HG2 VAL A  25     -15.145 -21.902 -18.221  1.00  0.00              
ATOM    206 2HG2 VAL A  25     -15.945 -20.563 -19.079  1.00  0.00              
ATOM    207 3HG2 VAL A  25     -14.799 -20.218 -17.762  1.00  0.00              
ATOM    208  N   GLY A  26     -15.745 -17.720 -17.298  1.00  0.00              
ATOM    209  CA  GLY A  26     -14.716 -16.766 -16.905  1.00  0.00              
ATOM    210  C   GLY A  26     -13.300 -17.044 -17.381  1.00  0.00              
ATOM    211  O   GLY A  26     -12.335 -16.592 -16.753  1.00  0.00              
ATOM    212  H   GLY A  26     -16.080 -17.717 -18.251  1.00  0.00              
ATOM    213 1HA  GLY A  26     -14.976 -15.781 -17.294  1.00  0.00              
ATOM    214 2HA  GLY A  26     -14.665 -16.725 -15.818  1.00  0.00              
ATOM    215  N   LYS A  27     -13.152 -17.784 -18.475  1.00  0.00              
ATOM    216  CA  LYS A  27     -11.817 -18.014 -19.023  1.00  0.00              
ATOM    217  C   LYS A  27     -11.109 -16.689 -19.324  1.00  0.00              
ATOM    218  O   LYS A  27      -9.998 -16.444 -18.844  1.00  0.00              
ATOM    219  CB  LYS A  27     -11.891 -18.870 -20.288  1.00  0.00              
ATOM    220  CG  LYS A  27     -12.485 -20.258 -20.065  1.00  0.00              
ATOM    221  CD  LYS A  27     -12.324 -21.157 -21.303  1.00  0.00              
ATOM    222  CE  LYS A  27     -13.059 -20.604 -22.521  1.00  0.00              
ATOM    223  NZ  LYS A  27     -14.537 -20.608 -22.336  1.00  0.00              
ATOM    224  H   LYS A  27     -13.950 -18.194 -18.939  1.00  0.00              
ATOM    225  HA  LYS A  27     -11.202 -18.536 -18.289  1.00  0.00              
ATOM    226 1HB  LYS A  27     -12.498 -18.323 -21.009  1.00  0.00              
ATOM    227 2HB  LYS A  27     -10.874 -18.966 -20.670  1.00  0.00              
ATOM    228 1HG  LYS A  27     -11.978 -20.720 -19.218  1.00  0.00              
ATOM    229 2HG  LYS A  27     -13.545 -20.148 -19.837  1.00  0.00              
ATOM    230 1HD  LYS A  27     -11.261 -21.240 -21.537  1.00  0.00              
ATOM    231 2HD  LYS A  27     -12.720 -22.145 -21.070  1.00  0.00              
ATOM    232 1HE  LYS A  27     -12.719 -19.583 -22.692  1.00  0.00              
ATOM    233 2HE  LYS A  27     -12.801 -21.220 -23.383  1.00  0.00              
ATOM    234 1HZ  LYS A  27     -14.981 -20.235 -23.164  1.00  0.00              
ATOM    235 2HZ  LYS A  27     -14.855 -21.555 -22.180  1.00  0.00              
ATOM    236 3HZ  LYS A  27     -14.778 -20.037 -21.539  1.00  0.00              
ATOM    237  N   SER A  28     -11.760 -15.826 -20.097  1.00  0.00              
ATOM    238  CA  SER A  28     -11.167 -14.546 -20.468  1.00  0.00              
ATOM    239  C   SER A  28     -10.954 -13.635 -19.283  1.00  0.00              
ATOM    240  O   SER A  28     -10.010 -12.840 -19.265  1.00  0.00              
ATOM    241  CB  SER A  28     -12.038 -13.853 -21.498  1.00  0.00              
ATOM    242  OG  SER A  28     -12.242 -14.647 -22.634  1.00  0.00              
ATOM    243  H   SER A  28     -12.683 -16.059 -20.436  1.00  0.00              
ATOM    244  HA  SER A  28     -10.225 -14.646 -21.009  1.00  0.00              
ATOM    245 1HB  SER A  28     -13.003 -13.629 -21.044  1.00  0.00              
ATOM    246 2HB  SER A  28     -11.554 -12.924 -21.796  1.00  0.00              
ATOM    247  HG  SER A  28     -11.426 -15.099 -22.859  1.00  0.00              
ATOM    248  N   ALA A  29     -11.843 -13.735 -18.303  1.00  0.00              
ATOM    249  CA  ALA A  29     -11.750 -12.910 -17.114  1.00  0.00              
ATOM    250  C   ALA A  29     -10.498 -13.296 -16.336  1.00  0.00              
ATOM    251  O   ALA A  29      -9.767 -12.429 -15.866  1.00  0.00              
ATOM    252  CB  ALA A  29     -12.985 -13.092 -16.249  1.00  0.00              
ATOM    253  H   ALA A  29     -12.602 -14.397 -18.384  1.00  0.00              
ATOM    254  HA  ALA A  29     -11.662 -11.867 -17.418  1.00  0.00              
ATOM    255 1HB  ALA A  29     -12.901 -12.467 -15.361  1.00  0.00              
ATOM    256 2HB  ALA A  29     -13.871 -12.801 -16.814  1.00  0.00              
ATOM    257 3HB  ALA A  29     -13.070 -14.136 -15.951  1.00  0.00              
ATOM    258  N   LEU A  30     -10.256 -14.595 -16.199  1.00  0.00              
ATOM    259  CA  LEU A  30      -9.066 -15.063 -15.485  1.00  0.00              
ATOM    260  C   LEU A  30      -7.813 -14.685 -16.273  1.00  0.00              
ATOM    261  O   LEU A  30      -6.814 -14.291 -15.692  1.00  0.00              
ATOM    262  CB  LEU A  30      -9.105 -16.586 -15.305  1.00  0.00              
ATOM    263  CG  LEU A  30     -10.129 -17.174 -14.328  1.00  0.00              
ATOM    264  CD1 LEU A  30     -10.175 -18.702 -14.489  1.00  0.00              
ATOM    265  CD2 LEU A  30      -9.754 -16.786 -12.898  1.00  0.00              
ATOM    266  H   LEU A  30     -10.896 -15.273 -16.588  1.00  0.00              
ATOM    267  HA  LEU A  30      -9.004 -14.569 -14.516  1.00  0.00              
ATOM    268 1HB  LEU A  30      -9.375 -16.878 -16.318  1.00  0.00              
ATOM    269 2HB  LEU A  30      -8.122 -16.989 -15.060  1.00  0.00              
ATOM    270  HG  LEU A  30     -11.092 -16.717 -14.555  1.00  0.00              
ATOM    271 1HD1 LEU A  30     -10.903 -19.120 -13.794  1.00  0.00              
ATOM    272 2HD1 LEU A  30     -10.463 -18.953 -15.509  1.00  0.00              
ATOM    273 3HD1 LEU A  30      -9.191 -19.120 -14.276  1.00  0.00              
ATOM    274 1HD2 LEU A  30     -10.484 -17.204 -12.205  1.00  0.00              
ATOM    275 2HD2 LEU A  30      -8.764 -17.177 -12.662  1.00  0.00              
ATOM    276 3HD2 LEU A  30      -9.748 -15.700 -12.805  1.00  0.00              
ATOM    277  N   THR A  31      -7.885 -14.815 -17.595  1.00  0.00              
ATOM    278  CA  THR A  31      -6.771 -14.493 -18.480  1.00  0.00              
ATOM    279  C   THR A  31      -6.404 -13.000 -18.423  1.00  0.00              
ATOM    280  O   THR A  31      -5.221 -12.640 -18.380  1.00  0.00              
ATOM    281  CB  THR A  31      -7.090 -14.878 -19.937  1.00  0.00              
ATOM    282  OG1 THR A  31      -7.287 -16.295 -20.027  1.00  0.00              
ATOM    283  CG2 THR A  31      -5.951 -14.468 -20.858  1.00  0.00              
ATOM    284  H   THR A  31      -8.750 -15.152 -17.995  1.00  0.00              
ATOM    285  HA  THR A  31      -5.878 -15.031 -18.160  1.00  0.00              
ATOM    286  HB  THR A  31      -8.005 -14.372 -20.244  1.00  0.00              
ATOM    287  HG1 THR A  31      -7.779 -16.498 -20.827  1.00  0.00              
ATOM    288 1HG2 THR A  31      -6.196 -14.748 -21.883  1.00  0.00              
ATOM    289 2HG2 THR A  31      -5.807 -13.389 -20.800  1.00  0.00              
ATOM    290 3HG2 THR A  31      -5.037 -14.974 -20.552  1.00  0.00              
ATOM    291  N   LEU A  32      -7.422 -12.140 -18.400  1.00  0.00              
ATOM    292  CA  LEU A  32      -7.212 -10.700 -18.353  1.00  0.00              
ATOM    293  C   LEU A  32      -6.835 -10.175 -16.971  1.00  0.00              
ATOM    294  O   LEU A  32      -6.162  -9.155 -16.866  1.00  0.00              
ATOM    295  CB  LEU A  32      -8.474  -9.986 -18.852  1.00  0.00              
ATOM    296  CG  LEU A  32      -8.814 -10.217 -20.330  1.00  0.00              
ATOM    297  CD1 LEU A  32     -10.140  -9.552 -20.671  1.00  0.00              
ATOM    298  CD2 LEU A  32      -7.695  -9.667 -21.202  1.00  0.00              
ATOM    299  H   LEU A  32      -8.365 -12.500 -18.415  1.00  0.00              
ATOM    300  HA  LEU A  32      -6.370 -10.433 -18.991  1.00  0.00              
ATOM    301 1HB  LEU A  32      -9.215 -10.471 -18.218  1.00  0.00              
ATOM    302 2HB  LEU A  32      -8.449  -8.919 -18.630  1.00  0.00              
ATOM    303  HG  LEU A  32      -8.859 -11.295 -20.487  1.00  0.00              
ATOM    304 1HD1 LEU A  32     -10.373  -9.721 -21.723  1.00  0.00              
ATOM    305 2HD1 LEU A  32     -10.930  -9.977 -20.053  1.00  0.00              
ATOM    306 3HD1 LEU A  32     -10.069  -8.481 -20.485  1.00  0.00              
ATOM    307 1HD2 LEU A  32      -7.937  -9.832 -22.252  1.00  0.00              
ATOM    308 2HD2 LEU A  32      -7.582  -8.598 -21.019  1.00  0.00              
ATOM    309 3HD2 LEU A  32      -6.761 -10.176 -20.961  1.00  0.00              
ATOM    310  N   GLN A  33      -7.265 -10.856 -15.915  1.00  0.00              
ATOM    311  CA  GLN A  33      -6.832 -10.469 -14.580  1.00  0.00              
ATOM    312  C   GLN A  33      -5.345 -10.822 -14.463  1.00  0.00              
ATOM    313  O   GLN A  33      -4.544 -10.055 -13.925  1.00  0.00              
ATOM    314  CB  GLN A  33      -7.641 -11.220 -13.517  1.00  0.00              
ATOM    315  CG  GLN A  33      -7.328 -10.838 -12.078  1.00  0.00              
ATOM    316  CD  GLN A  33      -7.628  -9.378 -11.763  1.00  0.00              
ATOM    317  OE1 GLN A  33      -6.719  -8.576 -11.551  1.00  0.00              
ATOM    318  NE2 GLN A  33      -8.911  -9.028 -11.739  1.00  0.00              
ATOM    319  H   GLN A  33      -7.891 -11.642 -16.021  1.00  0.00              
ATOM    320  HA  GLN A  33      -6.950  -9.393 -14.456  1.00  0.00              
ATOM    321 1HB  GLN A  33      -8.693 -11.022 -13.723  1.00  0.00              
ATOM    322 2HB  GLN A  33      -7.437 -12.281 -13.659  1.00  0.00              
ATOM    323 1HG  GLN A  33      -7.663 -11.428 -11.225  1.00  0.00              
ATOM    324 2HG  GLN A  33      -6.249 -10.948 -12.192  1.00  0.00              
ATOM    325 1HE2 GLN A  33      -9.169  -8.082 -11.536  1.00  0.00              
ATOM    326 2HE2 GLN A  33      -9.620  -9.710 -11.924  1.00  0.00              
ATOM    327  N   PHE A  34      -4.969 -11.983 -14.984  1.00  0.00              
ATOM    328  CA  PHE A  34      -3.568 -12.394 -14.938  1.00  0.00              
ATOM    329  C   PHE A  34      -2.700 -11.523 -15.842  1.00  0.00              
ATOM    330  O   PHE A  34      -1.666 -11.009 -15.417  1.00  0.00              
ATOM    331  CB  PHE A  34      -3.427 -13.858 -15.367  1.00  0.00              
ATOM    332  CG  PHE A  34      -2.004 -14.355 -15.374  1.00  0.00              
ATOM    333  CD1 PHE A  34      -1.388 -14.745 -14.198  1.00  0.00              
ATOM    334  CD2 PHE A  34      -1.279 -14.419 -16.565  1.00  0.00              
ATOM    335  CE1 PHE A  34      -0.063 -15.201 -14.190  1.00  0.00              
ATOM    336  CE2 PHE A  34       0.049 -14.872 -16.574  1.00  0.00              
ATOM    337  CZ  PHE A  34       0.656 -15.263 -15.380  1.00  0.00              
ATOM    338  H   PHE A  34      -5.647 -12.594 -15.417  1.00  0.00              
ATOM    339  HA  PHE A  34      -3.179 -12.270 -13.926  1.00  0.00              
ATOM    340 1HB  PHE A  34      -3.980 -14.504 -14.685  1.00  0.00              
ATOM    341 2HB  PHE A  34      -3.808 -13.990 -16.379  1.00  0.00              
ATOM    342  HD1 PHE A  34      -1.947 -14.696 -13.263  1.00  0.00              
ATOM    343  HD2 PHE A  34      -1.757 -14.113 -17.496  1.00  0.00              
ATOM    344  HE1 PHE A  34       0.403 -15.505 -13.253  1.00  0.00              
ATOM    345  HE2 PHE A  34       0.606 -14.919 -17.510  1.00  0.00              
ATOM    346  HZ  PHE A  34       1.687 -15.614 -15.378  1.00  0.00              
ATOM    347  N   MET A  35      -3.135 -11.345 -17.085  1.00  0.00              
ATOM    348  CA  MET A  35      -2.363 -10.593 -18.067  1.00  0.00              
ATOM    349  C   MET A  35      -2.274  -9.095 -17.801  1.00  0.00              
ATOM    350  O   MET A  35      -1.181  -8.511 -17.863  1.00  0.00              
ATOM    351  CB  MET A  35      -2.935 -10.799 -19.476  1.00  0.00              
ATOM    352  CG  MET A  35      -2.626 -12.157 -20.131  1.00  0.00              
ATOM    353  SD  MET A  35      -0.845 -12.411 -20.459  1.00  0.00              
ATOM    354  CE  MET A  35      -0.509 -11.065 -21.585  1.00  0.00              
ATOM    355  H   MET A  35      -4.023 -11.742 -17.357  1.00  0.00              
ATOM    356  HA  MET A  35      -1.326 -10.928 -18.060  1.00  0.00              
ATOM    357 1HB  MET A  35      -4.015 -10.683 -19.399  1.00  0.00              
ATOM    358 2HB  MET A  35      -2.529 -10.005 -20.103  1.00  0.00              
ATOM    359 1HG  MET A  35      -2.977 -12.944 -19.464  1.00  0.00              
ATOM    360 2HG  MET A  35      -3.169 -12.210 -21.074  1.00  0.00              
ATOM    361 1HE  MET A  35       0.542 -11.086 -21.876  1.00  0.00              
ATOM    362 2HE  MET A  35      -1.135 -11.168 -22.472  1.00  0.00              
ATOM    363 3HE  MET A  35      -0.730 -10.117 -21.094  1.00  0.00              
ATOM    364  N   LYS A  36      -3.421  -8.479 -17.507  1.00  0.00              
ATOM    365  CA  LYS A  36      -3.472  -7.042 -17.304  1.00  0.00              
ATOM    366  C   LYS A  36      -3.914  -6.503 -15.948  1.00  0.00              
ATOM    367  O   LYS A  36      -4.039  -5.292 -15.775  1.00  0.00              
ATOM    368  CB  LYS A  36      -4.382  -6.443 -18.378  1.00  0.00              
ATOM    369  CG  LYS A  36      -3.931  -6.713 -19.807  1.00  0.00              
ATOM    370  CD  LYS A  36      -2.590  -6.056 -20.098  1.00  0.00              
ATOM    371  CE  LYS A  36      -2.153  -6.301 -21.535  1.00  0.00              
ATOM    372  NZ  LYS A  36      -0.819  -5.706 -21.819  1.00  0.00              
ATOM    373  H   LYS A  36      -4.271  -9.018 -17.424  1.00  0.00              
ATOM    374  HA  LYS A  36      -2.470  -6.621 -17.392  1.00  0.00              
ATOM    375 1HB  LYS A  36      -5.376  -6.864 -18.225  1.00  0.00              
ATOM    376 2HB  LYS A  36      -4.414  -5.367 -18.206  1.00  0.00              
ATOM    377 1HG  LYS A  36      -3.845  -7.792 -19.945  1.00  0.00              
ATOM    378 2HG  LYS A  36      -4.684  -6.320 -20.488  1.00  0.00              
ATOM    379 1HD  LYS A  36      -2.684  -4.983 -19.923  1.00  0.00              
ATOM    380 2HD  LYS A  36      -1.845  -6.469 -19.417  1.00  0.00              
ATOM    381 1HE  LYS A  36      -2.113  -7.376 -21.701  1.00  0.00              
ATOM    382 2HE  LYS A  36      -2.896  -5.858 -22.198  1.00  0.00              
ATOM    383 1HZ  LYS A  36      -0.566  -5.890 -22.780  1.00  0.00              
ATOM    384 2HZ  LYS A  36      -0.855  -4.708 -21.666  1.00  0.00              
ATOM    385 3HZ  LYS A  36      -0.129  -6.116 -21.206  1.00  0.00              
ATOM    386  N   ASP A  37      -4.149  -7.391 -14.985  1.00  0.00              
ATOM    387  CA  ASP A  37      -4.687  -6.975 -13.689  1.00  0.00              
ATOM    388  C   ASP A  37      -6.019  -6.231 -13.795  1.00  0.00              
ATOM    389  O   ASP A  37      -6.236  -5.226 -13.109  1.00  0.00              
ATOM    390  CB  ASP A  37      -3.677  -6.054 -12.996  1.00  0.00              
ATOM    391  CG  ASP A  37      -2.353  -6.740 -12.743  1.00  0.00              
ATOM    392  OD1 ASP A  37      -2.356  -7.856 -12.186  1.00  0.00              
ATOM    393  OD2 ASP A  37      -1.306  -6.168 -13.116  1.00  0.00              
ATOM    394  H   ASP A  37      -3.955  -8.369 -15.146  1.00  0.00              
ATOM    395  HA  ASP A  37      -4.899  -7.853 -13.078  1.00  0.00              
ATOM    396 1HB  ASP A  37      -3.528  -5.106 -13.513  1.00  0.00              
ATOM    397 2HB  ASP A  37      -4.194  -5.877 -12.052  1.00  0.00              
ATOM    398  N   GLU A  38      -6.913  -6.722 -14.638  1.00  0.00              
ATOM    399  CA  GLU A  38      -8.198  -6.064 -14.797  1.00  0.00              
ATOM    400  C   GLU A  38      -9.336  -7.074 -14.877  1.00  0.00              
ATOM    401  O   GLU A  38      -9.128  -8.256 -15.178  1.00  0.00              
ATOM    402  CB  GLU A  38      -8.191  -5.179 -16.045  1.00  0.00              
ATOM    403  CG  GLU A  38      -8.023  -5.939 -17.354  1.00  0.00              
ATOM    404  CD  GLU A  38      -7.916  -4.998 -18.522  1.00  0.00              
ATOM    405  OE1 GLU A  38      -7.958  -3.810 -18.309  1.00  0.00              
ATOM    406  OE2 GLU A  38      -7.680  -5.462 -19.612  1.00  0.00              
ATOM    407  H   GLU A  38      -6.716  -7.553 -15.178  1.00  0.00              
ATOM    408  HA  GLU A  38      -8.404  -5.440 -13.927  1.00  0.00              
ATOM    409 1HB  GLU A  38      -9.138  -4.640 -16.059  1.00  0.00              
ATOM    410 2HB  GLU A  38      -7.371  -4.471 -15.930  1.00  0.00              
ATOM    411 1HG  GLU A  38      -7.170  -6.617 -17.355  1.00  0.00              
ATOM    412 2HG  GLU A  38      -8.944  -6.515 -17.435  1.00  0.00              
ATOM    413  N   PHE A  39     -10.535  -6.571 -14.610  1.00  0.00              
ATOM    414  CA  PHE A  39     -11.760  -7.354 -14.659  1.00  0.00              
ATOM    415  C   PHE A  39     -12.889  -6.397 -15.010  1.00  0.00              
ATOM    416  O   PHE A  39     -13.040  -5.352 -14.390  1.00  0.00              
ATOM    417  CB  PHE A  39     -12.091  -8.010 -13.315  1.00  0.00              
ATOM    418  CG  PHE A  39     -13.412  -8.749 -13.328  1.00  0.00              
ATOM    419  CD1 PHE A  39     -13.492 -10.059 -13.814  1.00  0.00              
ATOM    420  CD2 PHE A  39     -14.582  -8.119 -12.912  1.00  0.00              
ATOM    421  CE1 PHE A  39     -14.715 -10.730 -13.885  1.00  0.00              
ATOM    422  CE2 PHE A  39     -15.820  -8.782 -12.981  1.00  0.00              
ATOM    423  CZ  PHE A  39     -15.882 -10.090 -13.468  1.00  0.00              
ATOM    424  H   PHE A  39     -10.586  -5.593 -14.361  1.00  0.00              
ATOM    425  HA  PHE A  39     -11.682  -8.115 -15.437  1.00  0.00              
ATOM    426 1HB  PHE A  39     -11.322  -8.734 -13.052  1.00  0.00              
ATOM    427 2HB  PHE A  39     -12.157  -7.252 -12.535  1.00  0.00              
ATOM    428  HD1 PHE A  39     -12.583 -10.562 -14.141  1.00  0.00              
ATOM    429  HD2 PHE A  39     -14.532  -7.098 -12.532  1.00  0.00              
ATOM    430  HE1 PHE A  39     -14.755 -11.750 -14.266  1.00  0.00              
ATOM    431  HE2 PHE A  39     -16.729  -8.279 -12.655  1.00  0.00              
ATOM    432  HZ  PHE A  39     -16.839 -10.608 -13.524  1.00  0.00              
ATOM    433  N   VAL A  40     -13.668  -6.732 -16.025  1.00  0.00              
ATOM    434  CA  VAL A  40     -14.818  -5.901 -16.387  1.00  0.00              
ATOM    435  C   VAL A  40     -16.007  -6.829 -16.568  1.00  0.00              
ATOM    436  O   VAL A  40     -15.832  -8.019 -16.813  1.00  0.00              
ATOM    437  CB  VAL A  40     -14.585  -5.089 -17.675  1.00  0.00              
ATOM    438  CG1 VAL A  40     -13.428  -4.118 -17.490  1.00  0.00              
ATOM    439  CG2 VAL A  40     -14.316  -6.018 -18.849  1.00  0.00              
ATOM    440  H   VAL A  40     -13.477  -7.567 -16.561  1.00  0.00              
ATOM    441  HA  VAL A  40     -15.068  -5.200 -15.589  1.00  0.00              
ATOM    442  HB  VAL A  40     -15.492  -4.533 -17.913  1.00  0.00              
ATOM    443 1HG1 VAL A  40     -13.278  -3.552 -18.410  1.00  0.00              
ATOM    444 2HG1 VAL A  40     -13.657  -3.431 -16.676  1.00  0.00              
ATOM    445 3HG1 VAL A  40     -12.521  -4.673 -17.254  1.00  0.00              
ATOM    446 1HG2 VAL A  40     -14.154  -5.428 -19.751  1.00  0.00              
ATOM    447 2HG2 VAL A  40     -13.428  -6.617 -18.642  1.00  0.00              
ATOM    448 3HG2 VAL A  40     -15.172  -6.677 -18.996  1.00  0.00              
ATOM    449  N   GLU A  41     -17.208  -6.285 -16.415  1.00  0.00              
ATOM    450  CA  GLU A  41     -18.425  -7.052 -16.638  1.00  0.00              
ATOM    451  C   GLU A  41     -18.767  -6.898 -18.117  1.00  0.00              
ATOM    452  O   GLU A  41     -19.302  -5.864 -18.535  1.00  0.00              
ATOM    453  CB  GLU A  41     -19.573  -6.569 -15.748  1.00  0.00              
ATOM    454  CG  GLU A  41     -19.328  -6.745 -14.256  1.00  0.00              
ATOM    455  CD  GLU A  41     -20.475  -6.207 -13.447  1.00  0.00              
ATOM    456  OE1 GLU A  41     -21.404  -5.703 -14.031  1.00  0.00              
ATOM    457  OE2 GLU A  41     -20.477  -6.399 -12.254  1.00  0.00              
ATOM    458  H   GLU A  41     -17.281  -5.316 -16.137  1.00  0.00              
ATOM    459  HA  GLU A  41     -18.245  -8.104 -16.414  1.00  0.00              
ATOM    460 1HB  GLU A  41     -19.723  -5.512 -15.968  1.00  0.00              
ATOM    461 2HB  GLU A  41     -20.460  -7.131 -16.039  1.00  0.00              
ATOM    462 1HG  GLU A  41     -19.134  -7.778 -13.967  1.00  0.00              
ATOM    463 2HG  GLU A  41     -18.439  -6.144 -14.069  1.00  0.00              
ATOM    464  N   ASP A  42     -18.451  -7.913 -18.912  1.00  0.00              
ATOM    465  CA  ASP A  42     -18.721  -7.842 -20.340  1.00  0.00              
ATOM    466  C   ASP A  42     -18.942  -9.208 -20.967  1.00  0.00              
ATOM    467  O   ASP A  42     -18.542 -10.233 -20.420  1.00  0.00              
ATOM    468  CB  ASP A  42     -17.573  -7.126 -21.056  1.00  0.00              
ATOM    469  CG  ASP A  42     -17.944  -6.545 -22.414  1.00  0.00              
ATOM    470  OD1 ASP A  42     -19.091  -6.636 -22.784  1.00  0.00              
ATOM    471  OD2 ASP A  42     -17.122  -5.881 -22.998  1.00  0.00              
ATOM    472  H   ASP A  42     -18.020  -8.745 -18.533  1.00  0.00              
ATOM    473  HA  ASP A  42     -19.644  -7.289 -20.514  1.00  0.00              
ATOM    474 1HB  ASP A  42     -17.096  -6.356 -20.450  1.00  0.00              
ATOM    475 2HB  ASP A  42     -16.884  -7.960 -21.195  1.00  0.00              
ATOM    476  N   TYR A  43     -19.585  -9.203 -22.127  1.00  0.00              
ATOM    477  CA  TYR A  43     -19.916 -10.425 -22.845  1.00  0.00              
ATOM    478  C   TYR A  43     -19.130 -10.494 -24.141  1.00  0.00              
ATOM    479  O   TYR A  43     -19.538  -9.916 -25.150  1.00  0.00              
ATOM    480  CB  TYR A  43     -21.418 -10.500 -23.128  1.00  0.00              
ATOM    481  CG  TYR A  43     -21.850 -11.782 -23.806  1.00  0.00              
ATOM    482  CD1 TYR A  43     -21.855 -12.986 -23.117  1.00  0.00              
ATOM    483  CD2 TYR A  43     -22.253 -11.783 -25.133  1.00  0.00              
ATOM    484  CE1 TYR A  43     -22.248 -14.159 -23.731  1.00  0.00              
ATOM    485  CE2 TYR A  43     -22.649 -12.950 -25.757  1.00  0.00              
ATOM    486  CZ  TYR A  43     -22.645 -14.137 -25.052  1.00  0.00              
ATOM    487  OH  TYR A  43     -23.039 -15.302 -25.669  1.00  0.00              
ATOM    488  H   TYR A  43     -19.853  -8.313 -22.522  1.00  0.00              
ATOM    489  HA  TYR A  43     -19.635 -11.293 -22.248  1.00  0.00              
ATOM    490 1HB  TYR A  43     -21.932 -10.404 -22.171  1.00  0.00              
ATOM    491 2HB  TYR A  43     -21.669  -9.651 -23.763  1.00  0.00              
ATOM    492  HD1 TYR A  43     -21.540 -12.996 -22.073  1.00  0.00              
ATOM    493  HD2 TYR A  43     -22.254 -10.843 -25.684  1.00  0.00              
ATOM    494  HE1 TYR A  43     -22.246 -15.098 -23.177  1.00  0.00              
ATOM    495  HE2 TYR A  43     -22.962 -12.931 -26.801  1.00  0.00              
ATOM    496  HH  TYR A  43     -22.998 -16.067 -25.089  1.00  0.00              
ATOM    497  N   GLU A  44     -17.993 -11.185 -24.109  1.00  0.00              
ATOM    498  CA  GLU A  44     -17.172 -11.325 -25.305  1.00  0.00              
ATOM    499  C   GLU A  44     -16.775 -12.772 -25.573  1.00  0.00              
ATOM    500  O   GLU A  44     -15.721 -13.223 -25.136  1.00  0.00              
ATOM    501  CB  GLU A  44     -15.917 -10.457 -25.186  1.00  0.00              
ATOM    502  CG  GLU A  44     -16.195  -8.986 -24.910  1.00  0.00              
ATOM    503  CD  GLU A  44     -14.931  -8.247 -24.565  1.00  0.00              
ATOM    504  OE1 GLU A  44     -14.006  -8.298 -25.340  1.00  0.00              
ATOM    505  OE2 GLU A  44     -14.928  -7.541 -23.585  1.00  0.00              
ATOM    506  H   GLU A  44     -17.690 -11.620 -23.250  1.00  0.00              
ATOM    507  HA  GLU A  44     -17.738 -11.007 -26.181  1.00  0.00              
ATOM    508 1HB  GLU A  44     -15.319 -10.871 -24.375  1.00  0.00              
ATOM    509 2HB  GLU A  44     -15.373 -10.553 -26.126  1.00  0.00              
ATOM    510 1HG  GLU A  44     -16.699  -8.478 -25.732  1.00  0.00              
ATOM    511 2HG  GLU A  44     -16.851  -9.008 -24.041  1.00  0.00              
ATOM    512  N   PRO A  45     -17.618 -13.519 -26.304  1.00  0.00              
ATOM    513  CA  PRO A  45     -17.332 -14.917 -26.639  1.00  0.00              
ATOM    514  C   PRO A  45     -15.997 -15.051 -27.367  1.00  0.00              
ATOM    515  O   PRO A  45     -15.702 -14.299 -28.295  1.00  0.00              
ATOM    516  CB  PRO A  45     -18.511 -15.341 -27.521  1.00  0.00              
ATOM    517  CG  PRO A  45     -19.619 -14.426 -27.124  1.00  0.00              
ATOM    518  CD  PRO A  45     -18.960 -13.106 -26.826  1.00  0.00              
ATOM    519  HA  PRO A  45     -17.234 -15.556 -25.749  1.00  0.00              
ATOM    520 1HB  PRO A  45     -18.273 -15.237 -28.590  1.00  0.00              
ATOM    521 2HB  PRO A  45     -18.783 -16.393 -27.352  1.00  0.00              
ATOM    522 1HG  PRO A  45     -20.360 -14.325 -27.930  1.00  0.00              
ATOM    523 2HG  PRO A  45     -20.154 -14.809 -26.241  1.00  0.00              
ATOM    524 1HD  PRO A  45     -18.861 -12.479 -27.725  1.00  0.00              
ATOM    525 2HD  PRO A  45     -19.520 -12.519 -26.084  1.00  0.00              
ATOM    526  N   THR A  46     -15.200 -16.020 -26.940  1.00  0.00              
ATOM    527  CA  THR A  46     -13.901 -16.285 -27.543  1.00  0.00              
ATOM    528  C   THR A  46     -13.927 -17.314 -28.666  1.00  0.00              
ATOM    529  O   THR A  46     -14.327 -18.455 -28.463  1.00  0.00              
ATOM    530  CB  THR A  46     -12.896 -16.759 -26.477  1.00  0.00              
ATOM    531  OG1 THR A  46     -12.605 -15.681 -25.578  1.00  0.00              
ATOM    532  CG2 THR A  46     -11.606 -17.229 -27.132  1.00  0.00              
ATOM    533  H   THR A  46     -15.511 -16.594 -26.168  1.00  0.00              
ATOM    534  HA  THR A  46     -13.522 -15.378 -28.015  1.00  0.00              
ATOM    535  HB  THR A  46     -13.337 -17.581 -25.914  1.00  0.00              
ATOM    536  HG1 THR A  46     -11.963 -15.092 -25.981  1.00  0.00              
ATOM    537 1HG2 THR A  46     -10.908 -17.560 -26.363  1.00  0.00              
ATOM    538 2HG2 THR A  46     -11.822 -18.056 -27.808  1.00  0.00              
ATOM    539 3HG2 THR A  46     -11.164 -16.407 -27.694  1.00  0.00              
ATOM    540  N   ARG A  47     -13.502 -16.896 -29.853  1.00  0.00              
ATOM    541  CA  ARG A  47     -13.315 -17.815 -30.968  1.00  0.00              
ATOM    542  C   ARG A  47     -11.956 -18.427 -30.640  1.00  0.00              
ATOM    543  O   ARG A  47     -11.843 -19.627 -30.417  1.00  0.00              
ATOM    544  CB  ARG A  47     -13.392 -17.176 -32.347  1.00  0.00              
ATOM    545  CG  ARG A  47     -14.617 -16.307 -32.581  1.00  0.00              
ATOM    546  CD  ARG A  47     -14.543 -15.460 -33.799  1.00  0.00              
ATOM    547  NE  ARG A  47     -15.726 -14.651 -34.044  1.00  0.00              
ATOM    548  CZ  ARG A  47     -15.880 -13.817 -35.091  1.00  0.00              
ATOM    549  NH1 ARG A  47     -14.918 -13.651 -35.972  1.00  0.00              
ATOM    550  NH2 ARG A  47     -17.017 -13.152 -35.197  1.00  0.00              
ATOM    551  H   ARG A  47     -13.304 -15.914 -29.986  1.00  0.00              
ATOM    552  HA  ARG A  47     -14.116 -18.554 -30.975  1.00  0.00              
ATOM    553 1HB  ARG A  47     -12.494 -16.573 -32.469  1.00  0.00              
ATOM    554 2HB  ARG A  47     -13.385 -17.989 -33.074  1.00  0.00              
ATOM    555 1HG  ARG A  47     -15.489 -16.954 -32.675  1.00  0.00              
ATOM    556 2HG  ARG A  47     -14.744 -15.649 -31.721  1.00  0.00              
ATOM    557 1HD  ARG A  47     -13.696 -14.780 -33.707  1.00  0.00              
ATOM    558 2HD  ARG A  47     -14.401 -16.101 -34.668  1.00  0.00              
ATOM    559  HE  ARG A  47     -16.580 -14.578 -33.506  1.00  0.00              
ATOM    560 1HH1 ARG A  47     -14.048 -14.154 -35.866  1.00  0.00              
ATOM    561 2HH1 ARG A  47     -15.053 -13.022 -36.749  1.00  0.00              
ATOM    562 1HH2 ARG A  47     -17.739 -13.278 -34.502  1.00  0.00              
ATOM    563 2HH2 ARG A  47     -17.158 -12.520 -35.972  1.00  0.00              
ATOM    564  N   ALA A  48     -10.933 -17.578 -30.589  1.00  0.00              
ATOM    565  CA  ALA A  48      -9.591 -17.970 -30.161  1.00  0.00              
ATOM    566  C   ALA A  48      -8.802 -16.694 -29.873  1.00  0.00              
ATOM    567  O   ALA A  48      -8.700 -15.816 -30.729  1.00  0.00              
ATOM    568  CB  ALA A  48      -8.889 -18.800 -31.243  1.00  0.00              
ATOM    569  H   ALA A  48     -11.103 -16.620 -30.860  1.00  0.00              
ATOM    570  HA  ALA A  48      -9.674 -18.560 -29.248  1.00  0.00              
ATOM    571 1HB  ALA A  48      -7.892 -19.077 -30.898  1.00  0.00              
ATOM    572 2HB  ALA A  48      -9.467 -19.701 -31.444  1.00  0.00              
ATOM    573 3HB  ALA A  48      -8.805 -18.212 -32.155  1.00  0.00              
ATOM    574  N   ASP A  49      -8.262 -16.593 -28.659  1.00  0.00              
ATOM    575  CA  ASP A  49      -7.466 -15.431 -28.258  1.00  0.00              
ATOM    576  C   ASP A  49      -6.054 -15.860 -27.866  1.00  0.00              
ATOM    577  O   ASP A  49      -5.864 -16.923 -27.262  1.00  0.00              
ATOM    578  CB  ASP A  49      -8.135 -14.689 -27.098  1.00  0.00              
ATOM    579  CG  ASP A  49      -9.544 -14.195 -27.396  1.00  0.00              
ATOM    580  OD1 ASP A  49     -10.024 -14.446 -28.476  1.00  0.00              
ATOM    581  OD2 ASP A  49     -10.185 -13.710 -26.495  1.00  0.00              
ATOM    582  H   ASP A  49      -8.408 -17.341 -27.997  1.00  0.00              
ATOM    583  HA  ASP A  49      -7.368 -14.743 -29.098  1.00  0.00              
ATOM    584 1HB  ASP A  49      -8.138 -15.254 -26.166  1.00  0.00              
ATOM    585 2HB  ASP A  49      -7.463 -13.835 -27.004  1.00  0.00              
ATOM    586  N   SER A  50      -5.072 -15.024 -28.200  1.00  0.00              
ATOM    587  CA  SER A  50      -3.671 -15.296 -27.870  1.00  0.00              
ATOM    588  C   SER A  50      -3.052 -14.200 -27.014  1.00  0.00              
ATOM    589  O   SER A  50      -3.114 -13.009 -27.346  1.00  0.00              
ATOM    590  CB  SER A  50      -2.866 -15.475 -29.143  1.00  0.00              
ATOM    591  OG  SER A  50      -1.507 -15.690 -28.880  1.00  0.00              
ATOM    592  H   SER A  50      -5.304 -14.177 -28.697  1.00  0.00              
ATOM    593  HA  SER A  50      -3.521 -16.259 -27.379  1.00  0.00              
ATOM    594 1HB  SER A  50      -3.262 -16.332 -29.687  1.00  0.00              
ATOM    595 2HB  SER A  50      -2.972 -14.578 -29.752  1.00  0.00              
ATOM    596  HG  SER A  50      -1.035 -15.798 -29.709  1.00  0.00              
ATOM    597  N   TYR A  51      -2.435 -14.629 -25.917  1.00  0.00              
ATOM    598  CA  TYR A  51      -1.705 -13.750 -25.024  1.00  0.00              
ATOM    599  C   TYR A  51      -0.342 -14.367 -24.750  1.00  0.00              
ATOM    600  O   TYR A  51      -0.186 -15.587 -24.778  1.00  0.00              
ATOM    601  CB  TYR A  51      -2.473 -13.525 -23.719  1.00  0.00              
ATOM    602  CG  TYR A  51      -3.816 -12.856 -23.906  1.00  0.00              
ATOM    603  CD1 TYR A  51      -4.962 -13.606 -24.127  1.00  0.00              
ATOM    604  CD2 TYR A  51      -3.935 -11.475 -23.860  1.00  0.00              
ATOM    605  CE1 TYR A  51      -6.191 -12.999 -24.299  1.00  0.00              
ATOM    606  CE2 TYR A  51      -5.159 -10.857 -24.029  1.00  0.00              
ATOM    607  CZ  TYR A  51      -6.285 -11.623 -24.249  1.00  0.00              
ATOM    608  OH  TYR A  51      -7.507 -11.013 -24.418  1.00  0.00              
ATOM    609  H   TYR A  51      -2.482 -15.616 -25.705  1.00  0.00              
ATOM    610  HA  TYR A  51      -1.552 -12.782 -25.501  1.00  0.00              
ATOM    611 1HB  TYR A  51      -2.616 -14.503 -23.256  1.00  0.00              
ATOM    612 2HB  TYR A  51      -1.845 -12.907 -23.078  1.00  0.00              
ATOM    613  HD1 TYR A  51      -4.880 -14.692 -24.165  1.00  0.00              
ATOM    614  HD2 TYR A  51      -3.041 -10.875 -23.686  1.00  0.00              
ATOM    615  HE1 TYR A  51      -7.083 -13.601 -24.472  1.00  0.00              
ATOM    616  HE2 TYR A  51      -5.231  -9.770 -23.990  1.00  0.00              
ATOM    617  HH  TYR A  51      -8.222 -11.638 -24.564  1.00  0.00              
ATOM    618  N   HIS A  52       0.646 -13.520 -24.493  1.00  0.00              
ATOM    619  CA  HIS A  52       1.971 -13.999 -24.157  1.00  0.00              
ATOM    620  C   HIS A  52       2.716 -12.889 -23.456  1.00  0.00              
ATOM    621  O   HIS A  52       2.620 -11.722 -23.844  1.00  0.00              
ATOM    622  CB  HIS A  52       2.735 -14.459 -25.403  1.00  0.00              
ATOM    623  CG  HIS A  52       2.961 -13.371 -26.406  1.00  0.00              
ATOM    624  ND1 HIS A  52       4.087 -12.575 -26.398  1.00  0.00              
ATOM    625  CD2 HIS A  52       2.206 -12.947 -27.447  1.00  0.00              
ATOM    626  CE1 HIS A  52       4.014 -11.707 -27.393  1.00  0.00              
ATOM    627  NE2 HIS A  52       2.884 -11.913 -28.044  1.00  0.00              
ATOM    628  H   HIS A  52       0.477 -12.525 -24.531  1.00  0.00              
ATOM    629  HA  HIS A  52       1.893 -14.844 -23.473  1.00  0.00              
ATOM    630 1HB  HIS A  52       3.720 -14.834 -25.123  1.00  0.00              
ATOM    631 2HB  HIS A  52       2.180 -15.245 -25.914  1.00  0.00              
ATOM    632  HD1 HIS A  52       4.880 -12.678 -25.798  1.00  0.00              
ATOM    633  HD2 HIS A  52       1.242 -13.269 -27.842  1.00  0.00              
ATOM    634  HE1 HIS A  52       4.814 -10.985 -27.559  1.00  0.00              
ATOM    635  N   LYS A  53       3.442 -13.251 -22.405  1.00  0.00              
ATOM    636  CA  LYS A  53       4.293 -12.293 -21.724  1.00  0.00              
ATOM    637  C   LYS A  53       5.335 -13.001 -20.877  1.00  0.00              
ATOM    638  O   LYS A  53       5.234 -14.208 -20.624  1.00  0.00              
ATOM    639  CB  LYS A  53       3.467 -11.356 -20.840  1.00  0.00              
ATOM    640  CG  LYS A  53       2.778 -11.996 -19.647  1.00  0.00              
ATOM    641  CD  LYS A  53       2.124 -10.899 -18.789  1.00  0.00              
ATOM    642  CE  LYS A  53       1.329 -11.455 -17.616  1.00  0.00              
ATOM    643  NZ  LYS A  53       0.792 -10.344 -16.747  1.00  0.00              
ATOM    644  H   LYS A  53       3.408 -14.203 -22.069  1.00  0.00              
ATOM    645  HA  LYS A  53       4.837 -11.696 -22.457  1.00  0.00              
ATOM    646 1HB  LYS A  53       4.143 -10.581 -20.476  1.00  0.00              
ATOM    647 2HB  LYS A  53       2.706 -10.903 -21.477  1.00  0.00              
ATOM    648 1HG  LYS A  53       2.025 -12.693 -20.015  1.00  0.00              
ATOM    649 2HG  LYS A  53       3.523 -12.539 -19.068  1.00  0.00              
ATOM    650 1HD  LYS A  53       2.908 -10.247 -18.402  1.00  0.00              
ATOM    651 2HD  LYS A  53       1.451 -10.320 -19.421  1.00  0.00              
ATOM    652 1HE  LYS A  53       0.505 -12.046 -18.011  1.00  0.00              
ATOM    653 2HE  LYS A  53       1.987 -12.096 -17.031  1.00  0.00              
ATOM    654 1HZ  LYS A  53       0.270 -10.740 -15.978  1.00  0.00              
ATOM    655 2HZ  LYS A  53       1.561  -9.797 -16.386  1.00  0.00              
ATOM    656 3HZ  LYS A  53       0.186  -9.751 -17.296  1.00  0.00              
ATOM    657  N   LYS A  54       6.342 -12.242 -20.455  1.00  0.00              
ATOM    658  CA  LYS A  54       7.381 -12.766 -19.591  1.00  0.00              
ATOM    659  C   LYS A  54       6.919 -12.661 -18.149  1.00  0.00              
ATOM    660  O   LYS A  54       6.365 -11.649 -17.738  1.00  0.00              
ATOM    661  CB  LYS A  54       8.675 -11.963 -19.746  1.00  0.00              
ATOM    662  CG  LYS A  54       9.360 -12.112 -21.091  1.00  0.00              
ATOM    663  CD  LYS A  54      10.608 -11.246 -21.142  1.00  0.00              
ATOM    664  CE  LYS A  54      11.301 -11.345 -22.492  1.00  0.00              
ATOM    665  NZ  LYS A  54      12.516 -10.475 -22.544  1.00  0.00              
ATOM    666  H   LYS A  54       6.383 -11.275 -20.744  1.00  0.00              
ATOM    667  HA  LYS A  54       7.550 -13.820 -19.815  1.00  0.00              
ATOM    668 1HB  LYS A  54       8.422 -10.915 -19.588  1.00  0.00              
ATOM    669 2HB  LYS A  54       9.354 -12.294 -18.960  1.00  0.00              
ATOM    670 1HG  LYS A  54       9.626 -13.161 -21.229  1.00  0.00              
ATOM    671 2HG  LYS A  54       8.662 -11.810 -21.870  1.00  0.00              
ATOM    672 1HD  LYS A  54      10.319 -10.211 -20.957  1.00  0.00              
ATOM    673 2HD  LYS A  54      11.292 -11.576 -20.360  1.00  0.00              
ATOM    674 1HE  LYS A  54      11.584 -12.384 -22.656  1.00  0.00              
ATOM    675 2HE  LYS A  54      10.594 -11.036 -23.262  1.00  0.00              
ATOM    676 1HZ  LYS A  54      12.954 -10.561 -23.450  1.00  0.00              
ATOM    677 2HZ  LYS A  54      12.249  -9.513 -22.389  1.00  0.00              
ATOM    678 3HZ  LYS A  54      13.167 -10.762 -21.827  1.00  0.00              
ATOM    679  N   VAL A  55       7.150 -13.718 -17.388  1.00  0.00              
ATOM    680  CA  VAL A  55       6.754 -13.757 -15.995  1.00  0.00              
ATOM    681  C   VAL A  55       7.961 -14.332 -15.266  1.00  0.00              
ATOM    682  O   VAL A  55       8.867 -14.863 -15.901  1.00  0.00              
ATOM    683  CB  VAL A  55       5.510 -14.670 -15.779  1.00  0.00              
ATOM    684  CG1 VAL A  55       4.306 -14.096 -16.524  1.00  0.00              
ATOM    685  CG2 VAL A  55       5.797 -16.081 -16.273  1.00  0.00              
ATOM    686  H   VAL A  55       7.613 -14.520 -17.790  1.00  0.00              
ATOM    687  HA  VAL A  55       6.551 -12.756 -15.612  1.00  0.00              
ATOM    688  HB  VAL A  55       5.306 -14.744 -14.710  1.00  0.00              
ATOM    689 1HG1 VAL A  55       3.440 -14.740 -16.369  1.00  0.00              
ATOM    690 2HG1 VAL A  55       4.086 -13.096 -16.147  1.00  0.00              
ATOM    691 3HG1 VAL A  55       4.530 -14.041 -17.589  1.00  0.00              
ATOM    692 1HG2 VAL A  55       4.920 -16.707 -16.116  1.00  0.00              
ATOM    693 2HG2 VAL A  55       6.036 -16.051 -17.337  1.00  0.00              
ATOM    694 3HG2 VAL A  55       6.643 -16.495 -15.723  1.00  0.00              
ATOM    695  N   VAL A  56       7.981 -14.214 -13.947  1.00  0.00              
ATOM    696  CA  VAL A  56       9.073 -14.755 -13.157  1.00  0.00              
ATOM    697  C   VAL A  56       8.530 -15.859 -12.272  1.00  0.00              
ATOM    698  O   VAL A  56       7.741 -15.602 -11.365  1.00  0.00              
ATOM    699  CB  VAL A  56       9.754 -13.681 -12.288  1.00  0.00              
ATOM    700  CG1 VAL A  56      10.864 -14.298 -11.451  1.00  0.00              
ATOM    701  CG2 VAL A  56      10.304 -12.562 -13.159  1.00  0.00              
ATOM    702  H   VAL A  56       7.224 -13.737 -13.479  1.00  0.00              
ATOM    703  HA  VAL A  56       9.833 -15.212 -13.792  1.00  0.00              
ATOM    704  HB  VAL A  56       9.009 -13.234 -11.630  1.00  0.00              
ATOM    705 1HG1 VAL A  56      11.335 -13.525 -10.843  1.00  0.00              
ATOM    706 2HG1 VAL A  56      10.446 -15.066 -10.801  1.00  0.00              
ATOM    707 3HG1 VAL A  56      11.610 -14.745 -12.109  1.00  0.00              
ATOM    708 1HG2 VAL A  56      10.781 -11.811 -12.529  1.00  0.00              
ATOM    709 2HG2 VAL A  56      11.036 -12.970 -13.855  1.00  0.00              
ATOM    710 3HG2 VAL A  56       9.489 -12.101 -13.717  1.00  0.00              
ATOM    711  N   LEU A  57       8.945 -17.091 -12.550  1.00  0.00              
ATOM    712  CA  LEU A  57       8.452 -18.250 -11.815  1.00  0.00              
ATOM    713  C   LEU A  57       9.482 -18.720 -10.802  1.00  0.00              
ATOM    714  O   LEU A  57      10.519 -19.270 -11.169  1.00  0.00              
ATOM    715  CB  LEU A  57       8.131 -19.395 -12.778  1.00  0.00              
ATOM    716  CG  LEU A  57       7.635 -20.670 -12.095  1.00  0.00              
ATOM    717  CD1 LEU A  57       6.313 -20.406 -11.381  1.00  0.00              
ATOM    718  CD2 LEU A  57       7.485 -21.769 -13.127  1.00  0.00              
ATOM    719  H   LEU A  57       9.620 -17.228 -13.289  1.00  0.00              
ATOM    720  HA  LEU A  57       7.560 -17.974 -11.254  1.00  0.00              
ATOM    721 1HB  LEU A  57       7.325 -18.929 -13.344  1.00  0.00              
ATOM    722 2HB  LEU A  57       8.966 -19.608 -13.445  1.00  0.00              
ATOM    723  HG  LEU A  57       8.406 -20.979 -11.388  1.00  0.00              
ATOM    724 1HD1 LEU A  57       5.970 -21.320 -10.899  1.00  0.00              
ATOM    725 2HD1 LEU A  57       6.455 -19.630 -10.628  1.00  0.00              
ATOM    726 3HD1 LEU A  57       5.568 -20.078 -12.106  1.00  0.00              
ATOM    727 1HD2 LEU A  57       7.132 -22.679 -12.641  1.00  0.00              
ATOM    728 2HD2 LEU A  57       6.766 -21.460 -13.885  1.00  0.00              
ATOM    729 3HD2 LEU A  57       8.449 -21.960 -13.599  1.00  0.00              
ATOM    730  N   ASP A  58       9.176 -18.518  -9.526  1.00  0.00              
ATOM    731  CA  ASP A  58      10.062 -18.950  -8.460  1.00  0.00              
ATOM    732  C   ASP A  58      11.473 -18.401  -8.676  1.00  0.00              
ATOM    733  O   ASP A  58      12.467 -19.108  -8.502  1.00  0.00              
ATOM    734  CB  ASP A  58      10.069 -20.480  -8.371  1.00  0.00              
ATOM    735  CG  ASP A  58       8.716 -21.039  -7.950  1.00  0.00              
ATOM    736  OD1 ASP A  58       8.132 -20.490  -6.989  1.00  0.00              
ATOM    737  OD2 ASP A  58       8.237 -22.021  -8.560  1.00  0.00              
ATOM    738  H   ASP A  58       8.310 -18.055  -9.289  1.00  0.00              
ATOM    739  HA  ASP A  58       9.713 -18.554  -7.506  1.00  0.00              
ATOM    740 1HB  ASP A  58      10.422 -20.966  -9.281  1.00  0.00              
ATOM    741 2HB  ASP A  58      10.800 -20.622  -7.575  1.00  0.00              
ATOM    742  N   GLY A  59      11.539 -17.133  -9.080  1.00  0.00              
ATOM    743  CA  GLY A  59      12.810 -16.474  -9.329  1.00  0.00              
ATOM    744  C   GLY A  59      13.414 -16.661 -10.707  1.00  0.00              
ATOM    745  O   GLY A  59      14.422 -16.035 -11.036  1.00  0.00              
ATOM    746  H   GLY A  59      10.682 -16.616  -9.216  1.00  0.00              
ATOM    747 1HA  GLY A  59      12.686 -15.399  -9.194  1.00  0.00              
ATOM    748 2HA  GLY A  59      13.549 -16.845  -8.620  1.00  0.00              
ATOM    749  N   GLU A  60      12.813 -17.523 -11.519  1.00  0.00              
ATOM    750  CA  GLU A  60      13.310 -17.730 -12.870  1.00  0.00              
ATOM    751  C   GLU A  60      12.431 -17.108 -13.941  1.00  0.00              
ATOM    752  O   GLU A  60      11.272 -17.488 -14.130  1.00  0.00              
ATOM    753  CB  GLU A  60      13.466 -19.228 -13.143  1.00  0.00              
ATOM    754  CG  GLU A  60      14.009 -19.563 -14.524  1.00  0.00              
ATOM    755  CD  GLU A  60      14.142 -21.048 -14.714  1.00  0.00              
ATOM    756  OE1 GLU A  60      13.812 -21.775 -13.808  1.00  0.00              
ATOM    757  OE2 GLU A  60      14.467 -21.461 -15.802  1.00  0.00              
ATOM    758  H   GLU A  60      12.004 -18.043 -11.207  1.00  0.00              
ATOM    759  HA  GLU A  60      14.281 -17.247 -12.985  1.00  0.00              
ATOM    760 1HB  GLU A  60      14.141 -19.621 -12.382  1.00  0.00              
ATOM    761 2HB  GLU A  60      12.480 -19.678 -13.022  1.00  0.00              
ATOM    762 1HG  GLU A  60      13.415 -19.145 -15.337  1.00  0.00              
ATOM    763 2HG  GLU A  60      14.998 -19.107 -14.528  1.00  0.00              
ATOM    764  N   GLU A  61      12.998 -16.142 -14.649  1.00  0.00              
ATOM    765  CA  GLU A  61      12.259 -15.447 -15.681  1.00  0.00              
ATOM    766  C   GLU A  61      12.001 -16.391 -16.850  1.00  0.00              
ATOM    767  O   GLU A  61      12.933 -16.922 -17.444  1.00  0.00              
ATOM    768  CB  GLU A  61      13.019 -14.204 -16.148  1.00  0.00              
ATOM    769  CG  GLU A  61      12.235 -13.306 -17.095  1.00  0.00              
ATOM    770  CD  GLU A  61      13.029 -12.087 -17.475  1.00  0.00              
ATOM    771  OE1 GLU A  61      14.130 -11.947 -17.000  1.00  0.00              
ATOM    772  OE2 GLU A  61      12.583 -11.354 -18.325  1.00  0.00              
ATOM    773  H   GLU A  61      13.957 -15.882 -14.470  1.00  0.00              
ATOM    774  HA  GLU A  61      11.289 -15.134 -15.294  1.00  0.00              
ATOM    775 1HB  GLU A  61      13.288 -13.641 -15.254  1.00  0.00              
ATOM    776 2HB  GLU A  61      13.925 -14.552 -16.645  1.00  0.00              
ATOM    777 1HG  GLU A  61      11.900 -13.816 -17.997  1.00  0.00              
ATOM    778 2HG  GLU A  61      11.370 -13.006 -16.505  1.00  0.00              
ATOM    779  N   VAL A  62      10.729 -16.611 -17.154  1.00  0.00              
ATOM    780  CA  VAL A  62      10.329 -17.498 -18.238  1.00  0.00              
ATOM    781  C   VAL A  62       9.219 -16.787 -19.008  1.00  0.00              
ATOM    782  O   VAL A  62       8.812 -15.686 -18.651  1.00  0.00              
ATOM    783  CB  VAL A  62       9.745 -18.835 -17.702  1.00  0.00              
ATOM    784  CG1 VAL A  62      10.815 -19.619 -16.936  1.00  0.00              
ATOM    785  CG2 VAL A  62       8.536 -18.551 -16.803  1.00  0.00              
ATOM    786  H   VAL A  62      10.017 -16.143 -16.612  1.00  0.00              
ATOM    787  HA  VAL A  62      11.152 -17.672 -18.932  1.00  0.00              
ATOM    788  HB  VAL A  62       9.389 -19.428 -18.544  1.00  0.00              
ATOM    789 1HG1 VAL A  62      10.389 -20.553 -16.568  1.00  0.00              
ATOM    790 2HG1 VAL A  62      11.650 -19.840 -17.601  1.00  0.00              
ATOM    791 3HG1 VAL A  62      11.169 -19.025 -16.093  1.00  0.00              
ATOM    792 1HG2 VAL A  62       8.131 -19.490 -16.431  1.00  0.00              
ATOM    793 2HG2 VAL A  62       8.847 -17.931 -15.962  1.00  0.00              
ATOM    794 3HG2 VAL A  62       7.771 -18.028 -17.377  1.00  0.00              
ATOM    795  N   ILE A  63       8.739 -17.422 -20.067  1.00  0.00              
ATOM    796  CA  ILE A  63       7.666 -16.857 -20.862  1.00  0.00              
ATOM    797  C   ILE A  63       6.438 -17.736 -20.686  1.00  0.00              
ATOM    798  O   ILE A  63       6.552 -18.952 -20.526  1.00  0.00              
ATOM    799  CB  ILE A  63       8.033 -16.757 -22.354  1.00  0.00              
ATOM    800  CG1 ILE A  63       9.227 -15.819 -22.548  1.00  0.00              
ATOM    801  CG2 ILE A  63       6.838 -16.278 -23.164  1.00  0.00              
ATOM    802  CD1 ILE A  63       9.805 -15.847 -23.945  1.00  0.00              
ATOM    803  H   ILE A  63       9.126 -18.318 -20.329  1.00  0.00              
ATOM    804  HA  ILE A  63       7.397 -15.867 -20.496  1.00  0.00              
ATOM    805  HB  ILE A  63       8.343 -17.739 -22.710  1.00  0.00              
ATOM    806 1HG1 ILE A  63       8.889 -14.810 -22.315  1.00  0.00              
ATOM    807 2HG1 ILE A  63       9.994 -16.118 -21.833  1.00  0.00              
ATOM    808 1HG2 ILE A  63       7.115 -16.212 -24.216  1.00  0.00              
ATOM    809 2HG2 ILE A  63       6.015 -16.981 -23.049  1.00  0.00              
ATOM    810 3HG2 ILE A  63       6.528 -15.295 -22.809  1.00  0.00              
ATOM    811 1HD1 ILE A  63      10.647 -15.158 -24.005  1.00  0.00              
ATOM    812 2HD1 ILE A  63      10.145 -16.857 -24.179  1.00  0.00              
ATOM    813 3HD1 ILE A  63       9.041 -15.548 -24.661  1.00  0.00              
ATOM    814  N   ILE A  64       5.264 -17.115 -20.694  1.00  0.00              
ATOM    815  CA  ILE A  64       4.025 -17.862 -20.578  1.00  0.00              
ATOM    816  C   ILE A  64       3.162 -17.451 -21.763  1.00  0.00              
ATOM    817  O   ILE A  64       3.086 -16.274 -22.099  1.00  0.00              
ATOM    818  CB  ILE A  64       3.263 -17.527 -19.270  1.00  0.00              
ATOM    819  CG1 ILE A  64       1.995 -18.380 -19.178  1.00  0.00              
ATOM    820  CG2 ILE A  64       2.872 -16.056 -19.244  1.00  0.00              
ATOM    821  CD1 ILE A  64       1.331 -18.335 -17.797  1.00  0.00              
ATOM    822  H   ILE A  64       5.225 -16.110 -20.782  1.00  0.00              
ATOM    823  HA  ILE A  64       4.213 -18.932 -20.660  1.00  0.00              
ATOM    824  HB  ILE A  64       3.905 -17.747 -18.418  1.00  0.00              
ATOM    825 1HG1 ILE A  64       1.300 -18.011 -19.931  1.00  0.00              
ATOM    826 2HG1 ILE A  64       2.277 -19.406 -19.416  1.00  0.00              
ATOM    827 1HG2 ILE A  64       2.338 -15.836 -18.321  1.00  0.00              
ATOM    828 2HG2 ILE A  64       3.769 -15.440 -19.299  1.00  0.00              
ATOM    829 3HG2 ILE A  64       2.229 -15.835 -20.096  1.00  0.00              
ATOM    830 1HD1 ILE A  64       0.438 -18.961 -17.800  1.00  0.00              
ATOM    831 2HD1 ILE A  64       2.029 -18.703 -17.045  1.00  0.00              
ATOM    832 3HD1 ILE A  64       1.052 -17.309 -17.560  1.00  0.00              
ATOM    833  N   ASP A  65       2.550 -18.429 -22.413  1.00  0.00              
ATOM    834  CA  ASP A  65       1.693 -18.163 -23.548  1.00  0.00              
ATOM    835  C   ASP A  65       0.331 -18.683 -23.123  1.00  0.00              
ATOM    836  O   ASP A  65       0.215 -19.802 -22.643  1.00  0.00              
ATOM    837  CB  ASP A  65       2.190 -18.844 -24.825  1.00  0.00              
ATOM    838  CG  ASP A  65       1.569 -18.308 -26.108  1.00  0.00              
ATOM    839  OD1 ASP A  65       0.364 -18.268 -26.189  1.00  0.00              
ATOM    840  OD2 ASP A  65       2.294 -17.798 -26.928  1.00  0.00              
ATOM    841  H   ASP A  65       2.683 -19.384 -22.110  1.00  0.00              
ATOM    842  HA  ASP A  65       1.655 -17.090 -23.738  1.00  0.00              
ATOM    843 1HB  ASP A  65       3.276 -18.846 -24.922  1.00  0.00              
ATOM    844 2HB  ASP A  65       1.839 -19.861 -24.649  1.00  0.00              
ATOM    845  N   ILE A  66      -0.695 -17.856 -23.281  1.00  0.00              
ATOM    846  CA  ILE A  66      -2.048 -18.272 -22.950  1.00  0.00              
ATOM    847  C   ILE A  66      -2.943 -18.305 -24.181  1.00  0.00              
ATOM    848  O   ILE A  66      -3.123 -17.299 -24.873  1.00  0.00              
ATOM    849  CB  ILE A  66      -2.696 -17.308 -21.921  1.00  0.00              
ATOM    850  CG1 ILE A  66      -1.858 -17.262 -20.641  1.00  0.00              
ATOM    851  CG2 ILE A  66      -4.123 -17.756 -21.621  1.00  0.00              
ATOM    852  CD1 ILE A  66      -2.249 -16.135 -19.670  1.00  0.00              
ATOM    853  H   ILE A  66      -0.540 -16.924 -23.635  1.00  0.00              
ATOM    854  HA  ILE A  66      -2.055 -19.298 -22.583  1.00  0.00              
ATOM    855  HB  ILE A  66      -2.704 -16.300 -22.334  1.00  0.00              
ATOM    856 1HG1 ILE A  66      -1.974 -18.224 -20.142  1.00  0.00              
ATOM    857 2HG1 ILE A  66      -0.817 -17.134 -20.939  1.00  0.00              
ATOM    858 1HG2 ILE A  66      -4.574 -17.076 -20.898  1.00  0.00              
ATOM    859 2HG2 ILE A  66      -4.708 -17.746 -22.540  1.00  0.00              
ATOM    860 3HG2 ILE A  66      -4.110 -18.766 -21.210  1.00  0.00              
ATOM    861 1HD1 ILE A  66      -1.606 -16.172 -18.790  1.00  0.00              
ATOM    862 2HD1 ILE A  66      -2.129 -15.170 -20.164  1.00  0.00              
ATOM    863 3HD1 ILE A  66      -3.286 -16.260 -19.365  1.00  0.00              
ATOM    864  N   TYR A  67      -3.479 -19.482 -24.468  1.00  0.00              
ATOM    865  CA  TYR A  67      -4.349 -19.647 -25.611  1.00  0.00              
ATOM    866  C   TYR A  67      -5.720 -19.838 -24.965  1.00  0.00              
ATOM    867  O   TYR A  67      -5.922 -20.769 -24.181  1.00  0.00              
ATOM    868  CB  TYR A  67      -3.948 -20.834 -26.490  1.00  0.00              
ATOM    869  CG  TYR A  67      -2.530 -20.761 -27.010  1.00  0.00              
ATOM    870  CD1 TYR A  67      -1.481 -21.328 -26.301  1.00  0.00              
ATOM    871  CD2 TYR A  67      -2.244 -20.126 -28.209  1.00  0.00              
ATOM    872  CE1 TYR A  67      -0.183 -21.264 -26.771  1.00  0.00              
ATOM    873  CE2 TYR A  67      -0.951 -20.056 -28.689  1.00  0.00              
ATOM    874  CZ  TYR A  67       0.077 -20.626 -27.967  1.00  0.00              
ATOM    875  OH  TYR A  67       1.367 -20.560 -28.441  1.00  0.00              
ATOM    876  H   TYR A  67      -3.280 -20.280 -23.882  1.00  0.00              
ATOM    877  HA  TYR A  67      -4.316 -18.753 -26.234  1.00  0.00              
ATOM    878 1HB  TYR A  67      -4.069 -21.736 -25.888  1.00  0.00              
ATOM    879 2HB  TYR A  67      -4.642 -20.862 -27.329  1.00  0.00              
ATOM    880  HD1 TYR A  67      -1.694 -21.830 -25.357  1.00  0.00              
ATOM    881  HD2 TYR A  67      -3.061 -19.678 -28.775  1.00  0.00              
ATOM    882  HE1 TYR A  67       0.631 -21.713 -26.203  1.00  0.00              
ATOM    883  HE2 TYR A  67      -0.747 -19.552 -29.634  1.00  0.00              
ATOM    884  HH  TYR A  67       1.436 -20.097 -29.279  1.00  0.00              
ATOM    885  N   ASP A  68      -6.632 -18.915 -25.256  1.00  0.00              
ATOM    886  CA  ASP A  68      -8.013 -18.990 -24.791  1.00  0.00              
ATOM    887  C   ASP A  68      -8.760 -19.585 -25.968  1.00  0.00              
ATOM    888  O   ASP A  68      -8.908 -18.942 -27.010  1.00  0.00              
ATOM    889  CB  ASP A  68      -8.577 -17.624 -24.391  1.00  0.00              
ATOM    890  CG  ASP A  68     -10.004 -17.663 -23.862  1.00  0.00              
ATOM    891  OD1 ASP A  68     -10.595 -18.717 -23.881  1.00  0.00              
ATOM    892  OD2 ASP A  68     -10.435 -16.684 -23.301  1.00  0.00              
ATOM    893  H   ASP A  68      -6.347 -18.131 -25.825  1.00  0.00              
ATOM    894  HA  ASP A  68      -8.073 -19.638 -23.916  1.00  0.00              
ATOM    895 1HB  ASP A  68      -7.944 -17.082 -23.688  1.00  0.00              
ATOM    896 2HB  ASP A  68      -8.562 -17.121 -25.358  1.00  0.00              
ATOM    897  N   THR A  69      -9.215 -20.821 -25.798  1.00  0.00              
ATOM    898  CA  THR A  69      -9.912 -21.543 -26.856  1.00  0.00              
ATOM    899  C   THR A  69     -11.423 -21.385 -26.951  1.00  0.00              
ATOM    900  O   THR A  69     -12.080 -20.862 -26.057  1.00  0.00              
ATOM    901  CB  THR A  69      -9.616 -23.049 -26.736  1.00  0.00              
ATOM    902  OG1 THR A  69     -10.136 -23.544 -25.495  1.00  0.00              
ATOM    903  CG2 THR A  69      -8.117 -23.304 -26.790  1.00  0.00              
ATOM    904  H   THR A  69      -9.072 -21.272 -24.906  1.00  0.00              
ATOM    905  HA  THR A  69      -9.581 -21.181 -27.830  1.00  0.00              
ATOM    906  HB  THR A  69     -10.102 -23.573 -27.558  1.00  0.00              
ATOM    907  HG1 THR A  69     -10.238 -24.497 -25.549  1.00  0.00              
ATOM    908 1HG2 THR A  69      -7.927 -24.374 -26.703  1.00  0.00              
ATOM    909 2HG2 THR A  69      -7.720 -22.939 -27.737  1.00  0.00              
ATOM    910 3HG2 THR A  69      -7.630 -22.782 -25.967  1.00  0.00              
ATOM    911  N   ALA A  70     -11.964 -21.897 -28.047  1.00  0.00              
ATOM    912  CA  ALA A  70     -13.389 -21.803 -28.324  1.00  0.00              
ATOM    913  C   ALA A  70     -14.202 -22.573 -27.288  1.00  0.00              
ATOM    914  O   ALA A  70     -13.951 -23.758 -27.036  1.00  0.00              
ATOM    915  CB  ALA A  70     -13.682 -22.343 -29.724  1.00  0.00              
ATOM    916  H   ALA A  70     -11.364 -22.368 -28.710  1.00  0.00              
ATOM    917  HA  ALA A  70     -13.689 -20.757 -28.261  1.00  0.00              
ATOM    918 1HB  ALA A  70     -14.751 -22.270 -29.925  1.00  0.00              
ATOM    919 2HB  ALA A  70     -13.133 -21.758 -30.462  1.00  0.00              
ATOM    920 3HB  ALA A  70     -13.373 -23.386 -29.784  1.00  0.00              
ATOM    921  N   GLY A  71     -15.177 -21.892 -26.694  1.00  0.00              
ATOM    922  CA  GLY A  71     -16.051 -22.536 -25.736  1.00  0.00              
ATOM    923  C   GLY A  71     -17.174 -23.286 -26.420  1.00  0.00              
ATOM    924  O   GLY A  71     -17.781 -24.174 -25.825  1.00  0.00              
ATOM    925  H   GLY A  71     -15.317 -20.915 -26.908  1.00  0.00              
ATOM    926 1HA  GLY A  71     -15.470 -23.241 -25.141  1.00  0.00              
ATOM    927 2HA  GLY A  71     -16.482 -21.779 -25.082  1.00  0.00              
ATOM    928  N   GLN A  72     -17.455 -22.923 -27.668  1.00  0.00              
ATOM    929  CA  GLN A  72     -18.510 -23.568 -28.442  1.00  0.00              
ATOM    930  C   GLN A  72     -18.123 -24.983 -28.856  1.00  0.00              
ATOM    931  O   GLN A  72     -16.941 -25.305 -28.978  1.00  0.00              
ATOM    932  CB  GLN A  72     -18.839 -22.740 -29.687  1.00  0.00              
ATOM    933  CG  GLN A  72     -19.396 -21.359 -29.388  1.00  0.00              
ATOM    934  CD  GLN A  72     -20.703 -21.416 -28.620  1.00  0.00              
ATOM    935  OE1 GLN A  72     -21.641 -22.114 -29.014  1.00  0.00              
ATOM    936  NE2 GLN A  72     -20.774 -20.676 -27.519  1.00  0.00              
ATOM    937  H   GLN A  72     -16.919 -22.178 -28.092  1.00  0.00              
ATOM    938  HA  GLN A  72     -19.405 -23.666 -27.828  1.00  0.00              
ATOM    939 1HB  GLN A  72     -17.915 -22.650 -30.258  1.00  0.00              
ATOM    940 2HB  GLN A  72     -19.566 -23.313 -30.262  1.00  0.00              
ATOM    941 1HG  GLN A  72     -18.791 -20.559 -28.960  1.00  0.00              
ATOM    942 2HG  GLN A  72     -19.618 -21.127 -30.430  1.00  0.00              
ATOM    943 1HE2 GLN A  72     -21.612 -20.672 -26.972  1.00  0.00              
ATOM    944 2HE2 GLN A  72     -19.991 -20.122 -27.237  1.00  0.00              
ATOM    945  N   LYS A  73     -19.129 -25.825 -29.068  1.00  0.00              
ATOM    946  CA  LYS A  73     -18.902 -27.221 -29.421  1.00  0.00              
ATOM    947  C   LYS A  73     -19.071 -27.452 -30.919  1.00  0.00              
ATOM    948  O   LYS A  73     -19.324 -28.573 -31.359  1.00  0.00              
ATOM    949  CB  LYS A  73     -19.852 -28.130 -28.639  1.00  0.00              
ATOM    950  CG  LYS A  73     -19.585 -28.178 -27.141  1.00  0.00              
ATOM    951  CD  LYS A  73     -20.572 -29.093 -26.432  1.00  0.00              
ATOM    952  CE  LYS A  73     -20.318 -29.127 -24.932  1.00  0.00              
ATOM    953  NZ  LYS A  73     -21.296 -29.995 -24.222  1.00  0.00              
ATOM    954  H   LYS A  73     -20.077 -25.488 -28.983  1.00  0.00              
ATOM    955  HA  LYS A  73     -17.876 -27.500 -29.181  1.00  0.00              
ATOM    956 1HB  LYS A  73     -20.863 -27.762 -28.816  1.00  0.00              
ATOM    957 2HB  LYS A  73     -19.753 -29.132 -29.057  1.00  0.00              
ATOM    958 1HG  LYS A  73     -18.570 -28.545 -26.981  1.00  0.00              
ATOM    959 2HG  LYS A  73     -19.673 -27.169 -26.740  1.00  0.00              
ATOM    960 1HD  LYS A  73     -21.582 -28.728 -26.622  1.00  0.00              
ATOM    961 2HD  LYS A  73     -20.468 -30.099 -26.840  1.00  0.00              
ATOM    962 1HE  LYS A  73     -19.311 -29.504 -24.764  1.00  0.00              
ATOM    963 2HE  LYS A  73     -20.393 -28.109 -24.550  1.00  0.00              
ATOM    964 1HZ  LYS A  73     -21.094 -29.990 -23.232  1.00  0.00              
ATOM    965 2HZ  LYS A  73     -22.232 -29.646 -24.376  1.00  0.00              
ATOM    966 3HZ  LYS A  73     -21.227 -30.939 -24.574  1.00  0.00              
ATOM    967  N   ASN A  74     -18.928 -26.385 -31.697  1.00  0.00              
ATOM    968  CA  ASN A  74     -18.939 -26.492 -33.152  1.00  0.00              
ATOM    969  C   ASN A  74     -17.548 -26.832 -33.677  1.00  0.00              
ATOM    970  O   ASN A  74     -17.353 -26.994 -34.883  1.00  0.00              
ATOM    971  CB  ASN A  74     -19.453 -25.220 -33.802  1.00  0.00              
ATOM    972  CG  ASN A  74     -20.925 -24.991 -33.603  1.00  0.00              
ATOM    973  OD1 ASN A  74     -21.697 -25.933 -33.389  1.00  0.00              
ATOM    974  ND2 ASN A  74     -21.330 -23.756 -33.753  1.00  0.00              
ATOM    975  H   ASN A  74     -18.809 -25.476 -31.271  1.00  0.00              
ATOM    976  HA  ASN A  74     -19.599 -27.305 -33.458  1.00  0.00              
ATOM    977 1HB  ASN A  74     -18.924 -24.275 -33.675  1.00  0.00              
ATOM    978 2HB  ASN A  74     -19.289 -25.595 -34.812  1.00  0.00              
ATOM    979 1HD2 ASN A  74     -22.298 -23.530 -33.635  1.00  0.00              
ATOM    980 2HD2 ASN A  74     -20.673 -23.039 -33.985  1.00  0.00              
ATOM    981  N   GLN A  75     -16.588 -26.934 -32.765  1.00  0.00              
ATOM    982  CA  GLN A  75     -15.197 -27.176 -33.134  1.00  0.00              
ATOM    983  C   GLN A  75     -14.765 -28.577 -32.712  1.00  0.00              
ATOM    984  O   GLN A  75     -15.119 -29.046 -31.630  1.00  0.00              
ATOM    985  CB  GLN A  75     -14.279 -26.133 -32.492  1.00  0.00              
ATOM    986  CG  GLN A  75     -14.613 -24.698 -32.861  1.00  0.00              
ATOM    987  CD  GLN A  75     -14.378 -24.409 -34.332  1.00  0.00              
ATOM    988  OE1 GLN A  75     -13.350 -24.792 -34.897  1.00  0.00              
ATOM    989  NE2 GLN A  75     -15.329 -23.726 -34.959  1.00  0.00              
ATOM    990  H   GLN A  75     -16.829 -26.842 -31.788  1.00  0.00              
ATOM    991  HA  GLN A  75     -15.093 -27.126 -34.218  1.00  0.00              
ATOM    992 1HB  GLN A  75     -14.359 -26.264 -31.413  1.00  0.00              
ATOM    993 2HB  GLN A  75     -13.264 -26.368 -32.811  1.00  0.00              
ATOM    994 1HG  GLN A  75     -15.547 -24.216 -32.571  1.00  0.00              
ATOM    995 2HG  GLN A  75     -13.791 -24.267 -32.289  1.00  0.00              
ATOM    996 1HE2 GLN A  75     -15.229 -23.505 -35.930  1.00  0.00              
ATOM    997 2HE2 GLN A  75     -16.146 -23.433 -34.462  1.00  0.00              
ATOM    998  N   ALA A  76     -13.997 -29.239 -33.571  1.00  0.00              
ATOM    999  CA  ALA A  76     -13.533 -30.594 -33.300  1.00  0.00              
ATOM   1000  C   ALA A  76     -12.053 -30.736 -33.635  1.00  0.00              
ATOM   1001  O   ALA A  76     -11.225 -30.966 -32.755  1.00  0.00              
ATOM   1002  CB  ALA A  76     -14.351 -31.595 -34.105  1.00  0.00              
ATOM   1003  H   ALA A  76     -13.727 -28.791 -34.435  1.00  0.00              
ATOM   1004  HA  ALA A  76     -13.651 -30.798 -32.236  1.00  0.00              
ATOM   1005 1HB  ALA A  76     -13.998 -32.605 -33.894  1.00  0.00              
ATOM   1006 2HB  ALA A  76     -15.402 -31.514 -33.826  1.00  0.00              
ATOM   1007 3HB  ALA A  76     -14.240 -31.385 -35.167  1.00  0.00              
ATOM   1008  N   SER A  77     -11.729 -30.597 -34.917  1.00  0.00              
ATOM   1009  CA  SER A  77     -10.355 -30.730 -35.385  1.00  0.00              
ATOM   1010  C   SER A  77      -9.497 -29.588 -34.853  1.00  0.00              
ATOM   1011  O   SER A  77      -8.321 -29.776 -34.536  1.00  0.00              
ATOM   1012  CB  SER A  77     -10.316 -30.765 -36.900  1.00  0.00              
ATOM   1013  OG  SER A  77     -10.733 -29.553 -37.466  1.00  0.00              
ATOM   1014  H   SER A  77     -12.458 -30.393 -35.586  1.00  0.00              
ATOM   1015  HA  SER A  77      -9.904 -31.692 -35.136  1.00  0.00              
ATOM   1016 1HB  SER A  77      -9.294 -30.971 -37.218  1.00  0.00              
ATOM   1017 2HB  SER A  77     -10.971 -31.562 -37.248  1.00  0.00              
ATOM   1018  HG  SER A  77     -10.410 -29.493 -38.368  1.00  0.00              
ATOM   1019  N   THR A  78     -10.093 -28.404 -34.763  1.00  0.00              
ATOM   1020  CA  THR A  78      -9.384 -27.227 -34.280  1.00  0.00              
ATOM   1021  C   THR A  78      -9.131 -27.384 -32.786  1.00  0.00              
ATOM   1022  O   THR A  78      -8.026 -27.136 -32.302  1.00  0.00              
ATOM   1023  CB  THR A  78     -10.169 -25.928 -34.540  1.00  0.00              
ATOM   1024  OG1 THR A  78     -10.351 -25.751 -35.951  1.00  0.00              
ATOM   1025  CG2 THR A  78      -9.422 -24.730 -33.974  1.00  0.00              
ATOM   1026  H   THR A  78     -11.061 -28.316 -35.037  1.00  0.00              
ATOM   1027  HA  THR A  78      -8.417 -27.149 -34.778  1.00  0.00              
ATOM   1028  HB  THR A  78     -11.147 -26.004 -34.063  1.00  0.00              
ATOM   1029  HG1 THR A  78     -11.080 -25.145 -36.105  1.00  0.00              
ATOM   1030 1HG2 THR A  78      -9.992 -23.822 -34.167  1.00  0.00              
ATOM   1031 2HG2 THR A  78      -9.292 -24.858 -32.899  1.00  0.00              
ATOM   1032 3HG2 THR A  78      -8.445 -24.654 -34.451  1.00  0.00              
ATOM   1033  N   ARG A  79     -10.169 -27.799 -32.064  1.00  0.00              
ATOM   1034  CA  ARG A  79     -10.049 -28.133 -30.650  1.00  0.00              
ATOM   1035  C   ARG A  79      -8.903 -29.111 -30.431  1.00  0.00              
ATOM   1036  O   ARG A  79      -8.053 -28.907 -29.564  1.00  0.00              
ATOM   1037  CB  ARG A  79     -11.343 -28.773 -30.145  1.00  0.00              
ATOM   1038  CG  ARG A  79     -12.435 -27.795 -29.772  1.00  0.00              
ATOM   1039  CD  ARG A  79     -12.172 -27.165 -28.416  1.00  0.00              
ATOM   1040  NE  ARG A  79     -13.323 -26.402 -27.945  1.00  0.00              
ATOM   1041  CZ  ARG A  79     -14.378 -26.940 -27.339  1.00  0.00              
ATOM   1042  NH1 ARG A  79     -14.428 -28.249 -27.127  1.00  0.00              
ATOM   1043  NH2 ARG A  79     -15.386 -26.170 -26.950  1.00  0.00              
ATOM   1044  H   ARG A  79     -11.069 -27.883 -32.516  1.00  0.00              
ATOM   1045  HA  ARG A  79      -9.817 -27.235 -30.077  1.00  0.00              
ATOM   1046 1HB  ARG A  79     -11.704 -29.428 -30.937  1.00  0.00              
ATOM   1047 2HB  ARG A  79     -11.082 -29.369 -29.270  1.00  0.00              
ATOM   1048 1HG  ARG A  79     -12.477 -27.015 -30.533  1.00  0.00              
ATOM   1049 2HG  ARG A  79     -13.385 -28.329 -29.748  1.00  0.00              
ATOM   1050 1HD  ARG A  79     -11.953 -27.954 -27.696  1.00  0.00              
ATOM   1051 2HD  ARG A  79     -11.314 -26.498 -28.496  1.00  0.00              
ATOM   1052  HE  ARG A  79     -13.501 -25.408 -27.996  1.00  0.00              
ATOM   1053 1HH1 ARG A  79     -13.662 -28.836 -27.425  1.00  0.00              
ATOM   1054 2HH1 ARG A  79     -15.231 -28.651 -26.667  1.00  0.00              
ATOM   1055 1HH2 ARG A  79     -15.349 -25.174 -27.115  1.00  0.00              
ATOM   1056 2HH2 ARG A  79     -16.184 -26.582 -26.491  1.00  0.00              
ATOM   1057  N   ASP A  80      -8.899 -30.177 -31.226  1.00  0.00              
ATOM   1058  CA  ASP A  80      -7.897 -31.226 -31.117  1.00  0.00              
ATOM   1059  C   ASP A  80      -6.483 -30.717 -31.362  1.00  0.00              
ATOM   1060  O   ASP A  80      -5.553 -31.070 -30.637  1.00  0.00              
ATOM   1061  CB  ASP A  80      -8.217 -32.359 -32.095  1.00  0.00              
ATOM   1062  CG  ASP A  80      -9.390 -33.236 -31.681  1.00  0.00              
ATOM   1063  OD1 ASP A  80      -9.802 -33.147 -30.548  1.00  0.00              
ATOM   1064  OD2 ASP A  80      -9.964 -33.869 -32.535  1.00  0.00              
ATOM   1065  H   ASP A  80      -9.619 -30.255 -31.930  1.00  0.00              
ATOM   1066  HA  ASP A  80      -7.891 -31.627 -30.103  1.00  0.00              
ATOM   1067 1HB  ASP A  80      -8.363 -32.019 -33.121  1.00  0.00              
ATOM   1068 2HB  ASP A  80      -7.293 -32.934 -32.030  1.00  0.00              
ATOM   1069  N   ASP A  81      -6.325 -29.884 -32.384  1.00  0.00              
ATOM   1070  CA  ASP A  81      -5.018 -29.333 -32.716  1.00  0.00              
ATOM   1071  C   ASP A  81      -4.486 -28.444 -31.592  1.00  0.00              
ATOM   1072  O   ASP A  81      -3.305 -28.504 -31.244  1.00  0.00              
ATOM   1073  CB  ASP A  81      -5.090 -28.542 -34.024  1.00  0.00              
ATOM   1074  CG  ASP A  81      -5.233 -29.402 -35.273  1.00  0.00              
ATOM   1075  OD1 ASP A  81      -5.045 -30.592 -35.175  1.00  0.00              
ATOM   1076  OD2 ASP A  81      -5.680 -28.893 -36.272  1.00  0.00              
ATOM   1077  H   ASP A  81      -7.125 -29.624 -32.944  1.00  0.00              
ATOM   1078  HA  ASP A  81      -4.296 -30.141 -32.836  1.00  0.00              
ATOM   1079 1HB  ASP A  81      -5.862 -27.772 -34.024  1.00  0.00              
ATOM   1080 2HB  ASP A  81      -4.106 -28.072 -34.018  1.00  0.00              
ATOM   1081  N   PHE A  82      -5.364 -27.619 -31.028  1.00  0.00              
ATOM   1082  CA  PHE A  82      -4.988 -26.738 -29.926  1.00  0.00              
ATOM   1083  C   PHE A  82      -4.504 -27.574 -28.747  1.00  0.00              
ATOM   1084  O   PHE A  82      -3.431 -27.332 -28.193  1.00  0.00              
ATOM   1085  CB  PHE A  82      -6.164 -25.852 -29.509  1.00  0.00              
ATOM   1086  CG  PHE A  82      -6.380 -24.669 -30.408  1.00  0.00              
ATOM   1087  CD1 PHE A  82      -5.409 -24.288 -31.323  1.00  0.00              
ATOM   1088  CD2 PHE A  82      -7.553 -23.933 -30.341  1.00  0.00              
ATOM   1089  CE1 PHE A  82      -5.607 -23.199 -32.151  1.00  0.00              
ATOM   1090  CE2 PHE A  82      -7.754 -22.845 -31.167  1.00  0.00              
ATOM   1091  CZ  PHE A  82      -6.779 -22.478 -32.073  1.00  0.00              
ATOM   1092  H   PHE A  82      -6.314 -27.600 -31.370  1.00  0.00              
ATOM   1093  HA  PHE A  82      -4.164 -26.093 -30.233  1.00  0.00              
ATOM   1094 1HB  PHE A  82      -7.089 -26.427 -29.521  1.00  0.00              
ATOM   1095 2HB  PHE A  82      -5.997 -25.456 -28.508  1.00  0.00              
ATOM   1096  HD1 PHE A  82      -4.483 -24.860 -31.385  1.00  0.00              
ATOM   1097  HD2 PHE A  82      -8.323 -24.223 -29.624  1.00  0.00              
ATOM   1098  HE1 PHE A  82      -4.836 -22.911 -32.865  1.00  0.00              
ATOM   1099  HE2 PHE A  82      -8.681 -22.275 -31.105  1.00  0.00              
ATOM   1100  HZ  PHE A  82      -6.935 -21.619 -32.724  1.00  0.00              
ATOM   1101  N   PHE A  83      -5.308 -28.567 -28.381  1.00  0.00              
ATOM   1102  CA  PHE A  83      -5.012 -29.433 -27.249  1.00  0.00              
ATOM   1103  C   PHE A  83      -3.713 -30.217 -27.389  1.00  0.00              
ATOM   1104  O   PHE A  83      -2.926 -30.304 -26.449  1.00  0.00              
ATOM   1105  CB  PHE A  83      -6.180 -30.398 -27.023  1.00  0.00              
ATOM   1106  CG  PHE A  83      -7.464 -29.721 -26.617  1.00  0.00              
ATOM   1107  CD1 PHE A  83      -8.626 -30.462 -26.432  1.00  0.00              
ATOM   1108  CD2 PHE A  83      -7.511 -28.349 -26.402  1.00  0.00              
ATOM   1109  CE1 PHE A  83      -9.813 -29.844 -26.037  1.00  0.00              
ATOM   1110  CE2 PHE A  83      -8.691 -27.726 -26.010  1.00  0.00              
ATOM   1111  CZ  PHE A  83      -9.844 -28.476 -25.827  1.00  0.00              
ATOM   1112  H   PHE A  83      -6.154 -28.721 -28.911  1.00  0.00              
ATOM   1113  HA  PHE A  83      -4.877 -28.832 -26.349  1.00  0.00              
ATOM   1114 1HB  PHE A  83      -6.396 -30.948 -27.938  1.00  0.00              
ATOM   1115 2HB  PHE A  83      -5.936 -31.101 -26.228  1.00  0.00              
ATOM   1116  HD1 PHE A  83      -8.602 -31.539 -26.597  1.00  0.00              
ATOM   1117  HD2 PHE A  83      -6.605 -27.759 -26.546  1.00  0.00              
ATOM   1118  HE1 PHE A  83     -10.715 -30.439 -25.895  1.00  0.00              
ATOM   1119  HE2 PHE A  83      -8.711 -26.648 -25.847  1.00  0.00              
ATOM   1120  HZ  PHE A  83     -10.770 -27.991 -25.521  1.00  0.00              
ATOM   1121  N   ARG A  84      -3.488 -30.783 -28.565  1.00  0.00              
ATOM   1122  CA  ARG A  84      -2.281 -31.558 -28.815  1.00  0.00              
ATOM   1123  C   ARG A  84      -1.027 -30.690 -28.751  1.00  0.00              
ATOM   1124  O   ARG A  84       0.024 -31.137 -28.292  1.00  0.00              
ATOM   1125  CB  ARG A  84      -2.361 -32.323 -30.128  1.00  0.00              
ATOM   1126  CG  ARG A  84      -1.183 -33.245 -30.403  1.00  0.00              
ATOM   1127  CD  ARG A  84      -1.353 -34.116 -31.595  1.00  0.00              
ATOM   1128  NE  ARG A  84      -0.220 -34.983 -31.874  1.00  0.00              
ATOM   1129  CZ  ARG A  84      -0.123 -35.795 -32.944  1.00  0.00              
ATOM   1130  NH1 ARG A  84      -1.102 -35.883 -33.818  1.00  0.00              
ATOM   1131  NH2 ARG A  84       0.973 -36.520 -33.081  1.00  0.00              
ATOM   1132  H   ARG A  84      -4.166 -30.675 -29.305  1.00  0.00              
ATOM   1133  HA  ARG A  84      -2.163 -32.318 -28.042  1.00  0.00              
ATOM   1134 1HB  ARG A  84      -3.277 -32.910 -30.099  1.00  0.00              
ATOM   1135 2HB  ARG A  84      -2.429 -31.581 -30.924  1.00  0.00              
ATOM   1136 1HG  ARG A  84      -0.293 -32.634 -30.558  1.00  0.00              
ATOM   1137 2HG  ARG A  84      -1.036 -33.887 -29.535  1.00  0.00              
ATOM   1138 1HD  ARG A  84      -2.223 -34.754 -31.445  1.00  0.00              
ATOM   1139 2HD  ARG A  84      -1.509 -33.489 -32.472  1.00  0.00              
ATOM   1140  HE  ARG A  84       0.634 -35.117 -31.348  1.00  0.00              
ATOM   1141 1HH1 ARG A  84      -1.941 -35.336 -33.689  1.00  0.00              
ATOM   1142 2HH1 ARG A  84      -1.010 -36.498 -34.613  1.00  0.00              
ATOM   1143 1HH2 ARG A  84       1.709 -36.454 -32.390  1.00  0.00              
ATOM   1144 2HH2 ARG A  84       1.071 -37.137 -33.873  1.00  0.00              
ATOM   1145  N   SER A  85      -1.140 -29.442 -29.197  1.00  0.00              
ATOM   1146  CA  SER A  85       0.001 -28.529 -29.185  1.00  0.00              
ATOM   1147  C   SER A  85       0.232 -27.870 -27.832  1.00  0.00              
ATOM   1148  O   SER A  85       1.235 -27.187 -27.644  1.00  0.00              
ATOM   1149  CB  SER A  85      -0.189 -27.465 -30.249  1.00  0.00              
ATOM   1150  OG  SER A  85      -1.254 -26.605 -29.950  1.00  0.00              
ATOM   1151  H   SER A  85      -2.028 -29.115 -29.550  1.00  0.00              
ATOM   1152  HA  SER A  85       0.934 -28.997 -29.503  1.00  0.00              
ATOM   1153 1HB  SER A  85       0.728 -26.882 -30.324  1.00  0.00              
ATOM   1154 2HB  SER A  85      -0.386 -27.955 -31.201  1.00  0.00              
ATOM   1155  HG  SER A  85      -1.340 -25.949 -30.645  1.00  0.00              
ATOM   1156  N   GLY A  86      -0.690 -28.068 -26.896  1.00  0.00              
ATOM   1157  CA  GLY A  86      -0.528 -27.479 -25.576  1.00  0.00              
ATOM   1158  C   GLY A  86       0.473 -28.160 -24.663  1.00  0.00              
ATOM   1159  O   GLY A  86       0.940 -29.256 -24.948  1.00  0.00              
ATOM   1160  H   GLY A  86      -1.508 -28.628 -27.088  1.00  0.00              
ATOM   1161 1HA  GLY A  86      -0.196 -26.446 -25.685  1.00  0.00              
ATOM   1162 2HA  GLY A  86      -1.486 -27.499 -25.057  1.00  0.00              
ATOM   1163  N   GLU A  87       0.793 -27.507 -23.549  1.00  0.00              
ATOM   1164  CA  GLU A  87       1.704 -28.072 -22.564  1.00  0.00              
ATOM   1165  C   GLU A  87       1.001 -28.206 -21.216  1.00  0.00              
ATOM   1166  O   GLU A  87       1.244 -29.156 -20.468  1.00  0.00              
ATOM   1167  CB  GLU A  87       2.959 -27.208 -22.428  1.00  0.00              
ATOM   1168  CG  GLU A  87       3.888 -27.254 -23.633  1.00  0.00              
ATOM   1169  CD  GLU A  87       5.023 -26.280 -23.486  1.00  0.00              
ATOM   1170  OE1 GLU A  87       5.028 -25.542 -22.529  1.00  0.00              
ATOM   1171  OE2 GLU A  87       5.943 -26.348 -24.266  1.00  0.00              
ATOM   1172  H   GLU A  87       0.392 -26.595 -23.384  1.00  0.00              
ATOM   1173  HA  GLU A  87       2.005 -29.074 -22.871  1.00  0.00              
ATOM   1174 1HB  GLU A  87       2.624 -26.183 -22.268  1.00  0.00              
ATOM   1175 2HB  GLU A  87       3.493 -27.558 -21.545  1.00  0.00              
ATOM   1176 1HG  GLU A  87       4.287 -28.248 -23.835  1.00  0.00              
ATOM   1177 2HG  GLU A  87       3.250 -26.946 -24.460  1.00  0.00              
ATOM   1178  N   GLY A  88       0.120 -27.257 -20.913  1.00  0.00              
ATOM   1179  CA  GLY A  88      -0.628 -27.293 -19.666  1.00  0.00              
ATOM   1180  C   GLY A  88      -2.033 -26.761 -19.877  1.00  0.00              
ATOM   1181  O   GLY A  88      -2.258 -25.922 -20.759  1.00  0.00              
ATOM   1182  H   GLY A  88      -0.035 -26.495 -21.558  1.00  0.00              
ATOM   1183 1HA  GLY A  88      -0.680 -28.323 -19.311  1.00  0.00              
ATOM   1184 2HA  GLY A  88      -0.116 -26.680 -18.925  1.00  0.00              
ATOM   1185  N   PHE A  89      -2.980 -27.228 -19.064  1.00  0.00              
ATOM   1186  CA  PHE A  89      -4.356 -26.762 -19.159  1.00  0.00              
ATOM   1187  C   PHE A  89      -4.965 -26.225 -17.867  1.00  0.00              
ATOM   1188  O   PHE A  89      -4.690 -26.744 -16.782  1.00  0.00              
ATOM   1189  CB  PHE A  89      -5.261 -27.899 -19.667  1.00  0.00              
ATOM   1190  CG  PHE A  89      -4.915 -28.383 -21.042  1.00  0.00              
ATOM   1191  CD1 PHE A  89      -3.908 -29.324 -21.231  1.00  0.00              
ATOM   1192  CD2 PHE A  89      -5.561 -27.855 -22.160  1.00  0.00              
ATOM   1193  CE1 PHE A  89      -3.543 -29.728 -22.518  1.00  0.00              
ATOM   1194  CE2 PHE A  89      -5.206 -28.252 -23.446  1.00  0.00              
ATOM   1195  CZ  PHE A  89      -4.195 -29.188 -23.628  1.00  0.00              
ATOM   1196  H   PHE A  89      -2.741 -27.918 -18.366  1.00  0.00              
ATOM   1197  HA  PHE A  89      -4.413 -25.913 -19.842  1.00  0.00              
ATOM   1198 1HB  PHE A  89      -5.186 -28.762 -19.007  1.00  0.00              
ATOM   1199 2HB  PHE A  89      -6.296 -27.564 -19.708  1.00  0.00              
ATOM   1200  HD1 PHE A  89      -3.403 -29.746 -20.361  1.00  0.00              
ATOM   1201  HD2 PHE A  89      -6.354 -27.120 -22.015  1.00  0.00              
ATOM   1202  HE1 PHE A  89      -2.750 -30.464 -22.653  1.00  0.00              
ATOM   1203  HE2 PHE A  89      -5.719 -27.829 -24.309  1.00  0.00              
ATOM   1204  HZ  PHE A  89      -3.911 -29.499 -24.632  1.00  0.00              
ATOM   1205  N   LEU A  90      -5.785 -25.178 -17.991  1.00  0.00              
ATOM   1206  CA  LEU A  90      -6.607 -24.708 -16.873  1.00  0.00              
ATOM   1207  C   LEU A  90      -8.032 -24.992 -17.343  1.00  0.00              
ATOM   1208  O   LEU A  90      -8.551 -24.334 -18.256  1.00  0.00              
ATOM   1209  CB  LEU A  90      -6.435 -23.206 -16.607  1.00  0.00              
ATOM   1210  CG  LEU A  90      -5.057 -22.754 -16.116  1.00  0.00              
ATOM   1211  CD1 LEU A  90      -5.066 -21.250 -15.811  1.00  0.00              
ATOM   1212  CD2 LEU A  90      -4.691 -23.544 -14.864  1.00  0.00              
ATOM   1213  H   LEU A  90      -5.840 -24.698 -18.878  1.00  0.00              
ATOM   1214  HA  LEU A  90      -6.362 -25.276 -15.976  1.00  0.00              
ATOM   1215 1HB  LEU A  90      -6.606 -22.826 -17.613  1.00  0.00              
ATOM   1216 2HB  LEU A  90      -7.206 -22.823 -15.938  1.00  0.00              
ATOM   1217  HG  LEU A  90      -4.337 -23.005 -16.895  1.00  0.00              
ATOM   1218 1HD1 LEU A  90      -4.080 -20.943 -15.463  1.00  0.00              
ATOM   1219 2HD1 LEU A  90      -5.320 -20.696 -16.715  1.00  0.00              
ATOM   1220 3HD1 LEU A  90      -5.804 -21.040 -15.037  1.00  0.00              
ATOM   1221 1HD2 LEU A  90      -3.710 -23.227 -14.508  1.00  0.00              
ATOM   1222 2HD2 LEU A  90      -5.435 -23.361 -14.087  1.00  0.00              
ATOM   1223 3HD2 LEU A  90      -4.666 -24.608 -15.098  1.00  0.00              
ATOM   1224  N   CYS A  91      -8.643 -26.003 -16.738  1.00  0.00              
ATOM   1225  CA  CYS A  91      -9.998 -26.406 -17.072  1.00  0.00              
ATOM   1226  C   CYS A  91     -10.919 -25.601 -16.179  1.00  0.00              
ATOM   1227  O   CYS A  91     -11.090 -25.908 -14.997  1.00  0.00              
ATOM   1228  CB  CYS A  91     -10.145 -27.910 -16.819  1.00  0.00              
ATOM   1229  SG  CYS A  91     -11.749 -28.559 -17.233  1.00  0.00              
ATOM   1230  H   CYS A  91      -8.143 -26.506 -16.019  1.00  0.00              
ATOM   1231  HA  CYS A  91     -10.232 -26.303 -18.132  1.00  0.00              
ATOM   1232 1HB  CYS A  91      -9.424 -28.466 -17.418  1.00  0.00              
ATOM   1233 2HB  CYS A  91      -9.988 -28.131 -15.763  1.00  0.00              
ATOM   1234  HG  CYS A  91     -11.530 -28.644 -18.541  1.00  0.00              
ATOM   1235  N   VAL A  92     -11.519 -24.571 -16.759  1.00  0.00              
ATOM   1236  CA  VAL A  92     -12.357 -23.636 -16.019  1.00  0.00              
ATOM   1237  C   VAL A  92     -13.869 -23.857 -16.118  1.00  0.00              
ATOM   1238  O   VAL A  92     -14.415 -24.007 -17.201  1.00  0.00              
ATOM   1239  CB  VAL A  92     -12.061 -22.183 -16.490  1.00  0.00              
ATOM   1240  CG1 VAL A  92     -12.918 -21.181 -15.717  1.00  0.00              
ATOM   1241  CG2 VAL A  92     -10.562 -21.871 -16.334  1.00  0.00              
ATOM   1242  H   VAL A  92     -11.386 -24.436 -17.751  1.00  0.00              
ATOM   1243  HA  VAL A  92     -12.194 -23.722 -14.944  1.00  0.00              
ATOM   1244  HB  VAL A  92     -12.297 -22.100 -17.551  1.00  0.00              
ATOM   1245 1HG1 VAL A  92     -12.696 -20.171 -16.062  1.00  0.00              
ATOM   1246 2HG1 VAL A  92     -13.972 -21.398 -15.885  1.00  0.00              
ATOM   1247 3HG1 VAL A  92     -12.696 -21.258 -14.653  1.00  0.00              
ATOM   1248 1HG2 VAL A  92     -10.365 -20.852 -16.666  1.00  0.00              
ATOM   1249 2HG2 VAL A  92     -10.277 -21.972 -15.286  1.00  0.00              
ATOM   1250 3HG2 VAL A  92      -9.979 -22.568 -16.937  1.00  0.00              
ATOM   1251  N   PHE A  93     -14.524 -23.886 -14.962  1.00  0.00              
ATOM   1252  CA  PHE A  93     -15.970 -24.055 -14.884  1.00  0.00              
ATOM   1253  C   PHE A  93     -16.375 -23.079 -13.793  1.00  0.00              
ATOM   1254  O   PHE A  93     -15.512 -22.571 -13.070  1.00  0.00              
ATOM   1255  CB  PHE A  93     -16.382 -25.501 -14.511  1.00  0.00              
ATOM   1256  CG  PHE A  93     -16.038 -25.906 -13.095  1.00  0.00              
ATOM   1257  CD1 PHE A  93     -14.790 -26.441 -12.795  1.00  0.00              
ATOM   1258  CD2 PHE A  93     -16.960 -25.740 -12.066  1.00  0.00              
ATOM   1259  CE1 PHE A  93     -14.461 -26.806 -11.484  1.00  0.00              
ATOM   1260  CE2 PHE A  93     -16.643 -26.101 -10.748  1.00  0.00              
ATOM   1261  CZ  PHE A  93     -15.391 -26.633 -10.456  1.00  0.00              
ATOM   1262  H   PHE A  93     -13.993 -23.786 -14.108  1.00  0.00              
ATOM   1263  HA  PHE A  93     -16.425 -23.798 -15.842  1.00  0.00              
ATOM   1264 1HB  PHE A  93     -17.460 -25.621 -14.610  1.00  0.00              
ATOM   1265 2HB  PHE A  93     -15.878 -26.213 -15.163  1.00  0.00              
ATOM   1266  HD1 PHE A  93     -14.061 -26.574 -13.594  1.00  0.00              
ATOM   1267  HD2 PHE A  93     -17.941 -25.324 -12.295  1.00  0.00              
ATOM   1268  HE1 PHE A  93     -13.478 -27.226 -11.266  1.00  0.00              
ATOM   1269  HE2 PHE A  93     -17.375 -25.965  -9.952  1.00  0.00              
ATOM   1270  HZ  PHE A  93     -15.136 -26.916  -9.435  1.00  0.00              
ATOM   1271  N   SER A  94     -17.664 -22.779 -13.692  1.00  0.00              
ATOM   1272  CA  SER A  94     -18.135 -21.882 -12.646  1.00  0.00              
ATOM   1273  C   SER A  94     -18.675 -22.701 -11.485  1.00  0.00              
ATOM   1274  O   SER A  94     -19.419 -23.660 -11.700  1.00  0.00              
ATOM   1275  CB  SER A  94     -19.247 -20.977 -13.163  1.00  0.00              
ATOM   1276  OG  SER A  94     -19.851 -20.291 -12.078  1.00  0.00              
ATOM   1277  H   SER A  94     -18.331 -23.171 -14.342  1.00  0.00              
ATOM   1278  HA  SER A  94     -17.377 -21.173 -12.310  1.00  0.00              
ATOM   1279 1HB  SER A  94     -18.817 -20.263 -13.865  1.00  0.00              
ATOM   1280 2HB  SER A  94     -19.986 -21.590 -13.678  1.00  0.00              
ATOM   1281  HG  SER A  94     -20.719 -19.979 -12.341  1.00  0.00              
ATOM   1282  N   ILE A  95     -18.314 -22.335 -10.258  1.00  0.00              
ATOM   1283  CA  ILE A  95     -18.837 -23.063  -9.114  1.00  0.00              
ATOM   1284  C   ILE A  95     -20.336 -22.820  -8.975  1.00  0.00              
ATOM   1285  O   ILE A  95     -21.013 -23.530  -8.238  1.00  0.00              
ATOM   1286  CB  ILE A  95     -18.166 -22.649  -7.778  1.00  0.00              
ATOM   1287  CG1 ILE A  95     -18.500 -21.189  -7.458  1.00  0.00              
ATOM   1288  CG2 ILE A  95     -16.672 -22.915  -7.841  1.00  0.00              
ATOM   1289  CD1 ILE A  95     -18.174 -20.797  -6.031  1.00  0.00              
ATOM   1290  H   ILE A  95     -17.684 -21.561 -10.103  1.00  0.00              
ATOM   1291  HA  ILE A  95     -18.733 -24.137  -9.262  1.00  0.00              
ATOM   1292  HB  ILE A  95     -18.607 -23.226  -6.966  1.00  0.00              
ATOM   1293 1HG1 ILE A  95     -17.932 -20.567  -8.149  1.00  0.00              
ATOM   1294 2HG1 ILE A  95     -19.566 -21.053  -7.641  1.00  0.00              
ATOM   1295 1HG2 ILE A  95     -16.210 -22.621  -6.898  1.00  0.00              
ATOM   1296 2HG2 ILE A  95     -16.497 -23.976  -8.014  1.00  0.00              
ATOM   1297 3HG2 ILE A  95     -16.233 -22.338  -8.655  1.00  0.00              
ATOM   1298 1HD1 ILE A  95     -18.435 -19.751  -5.871  1.00  0.00              
ATOM   1299 2HD1 ILE A  95     -18.742 -21.422  -5.342  1.00  0.00              
ATOM   1300 3HD1 ILE A  95     -17.108 -20.935  -5.851  1.00  0.00              
ATOM   1301  N   THR A  96     -20.857 -21.815  -9.676  1.00  0.00              
ATOM   1302  CA  THR A  96     -22.279 -21.506  -9.597  1.00  0.00              
ATOM   1303  C   THR A  96     -23.115 -22.219 -10.666  1.00  0.00              
ATOM   1304  O   THR A  96     -24.327 -22.029 -10.729  1.00  0.00              
ATOM   1305  CB  THR A  96     -22.543 -19.987  -9.734  1.00  0.00              
ATOM   1306  OG1 THR A  96     -22.211 -19.557 -11.059  1.00  0.00              
ATOM   1307  CG2 THR A  96     -21.718 -19.202  -8.719  1.00  0.00              
ATOM   1308  H   THR A  96     -20.264 -21.255 -10.273  1.00  0.00              
ATOM   1309  HA  THR A  96     -22.680 -21.855  -8.645  1.00  0.00              
ATOM   1310  HB  THR A  96     -23.602 -19.795  -9.563  1.00  0.00              
ATOM   1311  HG1 THR A  96     -22.652 -18.724 -11.245  1.00  0.00              
ATOM   1312 1HG2 THR A  96     -21.920 -18.137  -8.834  1.00  0.00              
ATOM   1313 2HG2 THR A  96     -21.986 -19.516  -7.711  1.00  0.00              
ATOM   1314 3HG2 THR A  96     -20.658 -19.391  -8.889  1.00  0.00              
ATOM   1315  N   GLU A  97     -22.474 -23.029 -11.505  1.00  0.00              
ATOM   1316  CA  GLU A  97     -23.198 -23.735 -12.552  1.00  0.00              
ATOM   1317  C   GLU A  97     -22.746 -25.181 -12.710  1.00  0.00              
ATOM   1318  O   GLU A  97     -21.661 -25.445 -13.232  1.00  0.00              
ATOM   1319  CB  GLU A  97     -23.043 -22.997 -13.884  1.00  0.00              
ATOM   1320  CG  GLU A  97     -23.815 -23.618 -15.040  1.00  0.00              
ATOM   1321  CD  GLU A  97     -23.575 -22.869 -16.322  1.00  0.00              
ATOM   1322  OE1 GLU A  97     -22.843 -21.909 -16.298  1.00  0.00              
ATOM   1323  OE2 GLU A  97     -24.031 -23.322 -17.345  1.00  0.00              
ATOM   1324  H   GLU A  97     -21.476 -23.161 -11.422  1.00  0.00              
ATOM   1325  HA  GLU A  97     -24.257 -23.787 -12.298  1.00  0.00              
ATOM   1326 1HB  GLU A  97     -23.389 -21.976 -13.725  1.00  0.00              
ATOM   1327 2HB  GLU A  97     -21.979 -22.988 -14.122  1.00  0.00              
ATOM   1328 1HG  GLU A  97     -23.594 -24.674 -15.191  1.00  0.00              
ATOM   1329 2HG  GLU A  97     -24.856 -23.505 -14.743  1.00  0.00              
ATOM   1330  N   MET A  98     -23.597 -26.108 -12.265  1.00  0.00              
ATOM   1331  CA  MET A  98     -23.317 -27.539 -12.325  1.00  0.00              
ATOM   1332  C   MET A  98     -23.129 -28.035 -13.754  1.00  0.00              
ATOM   1333  O   MET A  98     -22.407 -29.002 -13.998  1.00  0.00              
ATOM   1334  CB  MET A  98     -24.457 -28.321 -11.661  1.00  0.00              
ATOM   1335  CG  MET A  98     -24.224 -29.825 -11.580  1.00  0.00              
ATOM   1336  SD  MET A  98     -22.776 -30.273 -10.604  1.00  0.00              
ATOM   1337  CE  MET A  98     -23.342 -29.919  -8.933  1.00  0.00              
ATOM   1338  H   MET A  98     -24.471 -25.794 -11.870  1.00  0.00              
ATOM   1339  HA  MET A  98     -22.381 -27.756 -11.811  1.00  0.00              
ATOM   1340 1HB  MET A  98     -24.576 -27.916 -10.657  1.00  0.00              
ATOM   1341 2HB  MET A  98     -25.359 -28.123 -12.242  1.00  0.00              
ATOM   1342 1HG  MET A  98     -25.106 -30.281 -11.131  1.00  0.00              
ATOM   1343 2HG  MET A  98     -24.095 -30.203 -12.594  1.00  0.00              
ATOM   1344 1HE  MET A  98     -22.548 -30.149  -8.223  1.00  0.00              
ATOM   1345 2HE  MET A  98     -23.606 -28.864  -8.854  1.00  0.00              
ATOM   1346 3HE  MET A  98     -24.218 -30.530  -8.708  1.00  0.00              
ATOM   1347  N   GLU A  99     -23.787 -27.378 -14.698  1.00  0.00              
ATOM   1348  CA  GLU A  99     -23.669 -27.760 -16.093  1.00  0.00              
ATOM   1349  C   GLU A  99     -22.251 -27.534 -16.614  1.00  0.00              
ATOM   1350  O   GLU A  99     -21.717 -28.375 -17.338  1.00  0.00              
ATOM   1351  CB  GLU A  99     -24.675 -26.980 -16.943  1.00  0.00              
ATOM   1352  CG  GLU A  99     -26.128 -27.372 -16.714  1.00  0.00              
ATOM   1353  CD  GLU A  99     -27.062 -26.475 -17.478  1.00  0.00              
ATOM   1354  OE1 GLU A  99     -26.595 -25.545 -18.090  1.00  0.00              
ATOM   1355  OE2 GLU A  99     -28.229 -26.783 -17.542  1.00  0.00              
ATOM   1356  H   GLU A  99     -24.380 -26.599 -14.450  1.00  0.00              
ATOM   1357  HA  GLU A  99     -23.869 -28.826 -16.203  1.00  0.00              
ATOM   1358 1HB  GLU A  99     -24.543 -25.925 -16.706  1.00  0.00              
ATOM   1359 2HB  GLU A  99     -24.413 -27.154 -17.987  1.00  0.00              
ATOM   1360 1HG  GLU A  99     -26.341 -28.412 -16.962  1.00  0.00              
ATOM   1361 2HG  GLU A  99     -26.270 -27.218 -15.645  1.00  0.00              
ATOM   1362  N   SER A 100     -21.636 -26.409 -16.245  1.00  0.00              
ATOM   1363  CA  SER A 100     -20.278 -26.107 -16.711  1.00  0.00              
ATOM   1364  C   SER A 100     -19.266 -27.046 -16.049  1.00  0.00              
ATOM   1365  O   SER A 100     -18.240 -27.376 -16.639  1.00  0.00              
ATOM   1366  CB  SER A 100     -19.918 -24.630 -16.438  1.00  0.00              
ATOM   1367  OG  SER A 100     -19.763 -24.357 -15.051  1.00  0.00              
ATOM   1368  H   SER A 100     -22.105 -25.752 -15.637  1.00  0.00              
ATOM   1369  HA  SER A 100     -20.176 -26.139 -17.797  1.00  0.00              
ATOM   1370 1HB  SER A 100     -18.983 -24.400 -16.949  1.00  0.00              
ATOM   1371 2HB  SER A 100     -20.712 -23.998 -16.834  1.00  0.00              
ATOM   1372  HG  SER A 100     -20.584 -24.552 -14.594  1.00  0.00              
ATOM   1373  N   PHE A 101     -19.569 -27.488 -14.831  1.00  0.00              
ATOM   1374  CA  PHE A 101     -18.741 -28.482 -14.146  1.00  0.00              
ATOM   1375  C   PHE A 101     -18.854 -29.848 -14.840  1.00  0.00              
ATOM   1376  O   PHE A 101     -17.861 -30.534 -15.046  1.00  0.00              
ATOM   1377  CB  PHE A 101     -19.190 -28.614 -12.685  1.00  0.00              
ATOM   1378  CG  PHE A 101     -18.460 -29.683 -11.916  1.00  0.00              
ATOM   1379  CD1 PHE A 101     -17.097 -29.574 -11.670  1.00  0.00              
ATOM   1380  CD2 PHE A 101     -19.144 -30.793 -11.428  1.00  0.00              
ATOM   1381  CE1 PHE A 101     -16.419 -30.560 -10.940  1.00  0.00              
ATOM   1382  CE2 PHE A 101     -18.476 -31.791 -10.695  1.00  0.00              
ATOM   1383  CZ  PHE A 101     -17.111 -31.670 -10.451  1.00  0.00              
ATOM   1384  H   PHE A 101     -20.391 -27.129 -14.368  1.00  0.00              
ATOM   1385  HA  PHE A 101     -17.692 -28.187 -14.195  1.00  0.00              
ATOM   1386 1HB  PHE A 101     -19.019 -27.678 -12.154  1.00  0.00              
ATOM   1387 2HB  PHE A 101     -20.248 -28.868 -12.640  1.00  0.00              
ATOM   1388  HD1 PHE A 101     -16.554 -28.709 -12.050  1.00  0.00              
ATOM   1389  HD2 PHE A 101     -20.213 -30.884 -11.622  1.00  0.00              
ATOM   1390  HE1 PHE A 101     -15.350 -30.460 -10.753  1.00  0.00              
ATOM   1391  HE2 PHE A 101     -19.021 -32.656 -10.318  1.00  0.00              
ATOM   1392  HZ  PHE A 101     -16.584 -32.436  -9.884  1.00  0.00              
ATOM   1393  N   ALA A 102     -20.071 -30.242 -15.191  1.00  0.00              
ATOM   1394  CA  ALA A 102     -20.274 -31.514 -15.887  1.00  0.00              
ATOM   1395  C   ALA A 102     -19.546 -31.498 -17.236  1.00  0.00              
ATOM   1396  O   ALA A 102     -19.008 -32.508 -17.681  1.00  0.00              
ATOM   1397  CB  ALA A 102     -21.771 -31.764 -16.095  1.00  0.00              
ATOM   1398  H   ALA A 102     -20.872 -29.664 -14.980  1.00  0.00              
ATOM   1399  HA  ALA A 102     -19.847 -32.315 -15.283  1.00  0.00              
ATOM   1400 1HB  ALA A 102     -21.911 -32.713 -16.613  1.00  0.00              
ATOM   1401 2HB  ALA A 102     -22.272 -31.802 -15.127  1.00  0.00              
ATOM   1402 3HB  ALA A 102     -22.194 -30.959 -16.692  1.00  0.00              
ATOM   1403  N   ALA A 103     -19.522 -30.333 -17.877  1.00  0.00              
ATOM   1404  CA  ALA A 103     -18.860 -30.188 -19.170  1.00  0.00              
ATOM   1405  C   ALA A 103     -17.366 -30.511 -19.125  1.00  0.00              
ATOM   1406  O   ALA A 103     -16.785 -30.918 -20.129  1.00  0.00              
ATOM   1407  CB  ALA A 103     -19.074 -28.771 -19.693  1.00  0.00              
ATOM   1408  H   ALA A 103     -19.972 -29.530 -17.462  1.00  0.00              
ATOM   1409  HA  ALA A 103     -19.300 -30.899 -19.870  1.00  0.00              
ATOM   1410 1HB  ALA A 103     -18.579 -28.663 -20.659  1.00  0.00              
ATOM   1411 2HB  ALA A 103     -20.141 -28.582 -19.809  1.00  0.00              
ATOM   1412 3HB  ALA A 103     -18.652 -28.056 -18.989  1.00  0.00              
ATOM   1413  N   THR A 104     -16.745 -30.342 -17.964  1.00  0.00              
ATOM   1414  CA  THR A 104     -15.301 -30.538 -17.859  1.00  0.00              
ATOM   1415  C   THR A 104     -14.847 -31.964 -18.158  1.00  0.00              
ATOM   1416  O   THR A 104     -13.685 -32.183 -18.504  1.00  0.00              
ATOM   1417  CB  THR A 104     -14.784 -30.152 -16.474  1.00  0.00              
ATOM   1418  OG1 THR A 104     -15.363 -31.017 -15.492  1.00  0.00              
ATOM   1419  CG2 THR A 104     -15.140 -28.712 -16.169  1.00  0.00              
ATOM   1420  H   THR A 104     -17.266 -30.076 -17.141  1.00  0.00              
ATOM   1421  HA  THR A 104     -14.790 -29.924 -18.601  1.00  0.00              
ATOM   1422  HB  THR A 104     -13.701 -30.273 -16.453  1.00  0.00              
ATOM   1423  HG1 THR A 104     -14.828 -30.997 -14.694  1.00  0.00              
ATOM   1424 1HG2 THR A 104     -14.767 -28.448 -15.180  1.00  0.00              
ATOM   1425 2HG2 THR A 104     -14.687 -28.059 -16.915  1.00  0.00              
ATOM   1426 3HG2 THR A 104     -16.223 -28.594 -16.191  1.00  0.00              
ATOM   1427  N   ALA A 105     -15.751 -32.929 -18.016  1.00  0.00              
ATOM   1428  CA  ALA A 105     -15.421 -34.318 -18.329  1.00  0.00              
ATOM   1429  C   ALA A 105     -15.127 -34.458 -19.821  1.00  0.00              
ATOM   1430  O   ALA A 105     -14.266 -35.235 -20.227  1.00  0.00              
ATOM   1431  CB  ALA A 105     -16.572 -35.235 -17.939  1.00  0.00              
ATOM   1432  H   ALA A 105     -16.680 -32.706 -17.688  1.00  0.00              
ATOM   1433  HA  ALA A 105     -14.523 -34.597 -17.778  1.00  0.00              
ATOM   1434 1HB  ALA A 105     -16.311 -36.266 -18.178  1.00  0.00              
ATOM   1435 2HB  ALA A 105     -16.761 -35.147 -16.868  1.00  0.00              
ATOM   1436 3HB  ALA A 105     -17.467 -34.951 -18.490  1.00  0.00              
ATOM   1437  N   ASP A 106     -15.848 -33.694 -20.637  1.00  0.00              
ATOM   1438  CA  ASP A 106     -15.664 -33.742 -22.081  1.00  0.00              
ATOM   1439  C   ASP A 106     -14.342 -33.098 -22.493  1.00  0.00              
ATOM   1440  O   ASP A 106     -13.674 -33.573 -23.410  1.00  0.00              
ATOM   1441  CB  ASP A 106     -16.830 -33.050 -22.792  1.00  0.00              
ATOM   1442  CG  ASP A 106     -18.136 -33.833 -22.765  1.00  0.00              
ATOM   1443  OD1 ASP A 106     -18.104 -34.994 -22.430  1.00  0.00              
ATOM   1444  OD2 ASP A 106     -19.170 -33.230 -22.925  1.00  0.00              
ATOM   1445  H   ASP A 106     -16.537 -33.066 -20.249  1.00  0.00              
ATOM   1446  HA  ASP A 106     -15.618 -34.780 -22.413  1.00  0.00              
ATOM   1447 1HB  ASP A 106     -17.010 -32.033 -22.443  1.00  0.00              
ATOM   1448 2HB  ASP A 106     -16.444 -33.023 -23.811  1.00  0.00              
ATOM   1449  N   PHE A 107     -13.971 -32.013 -21.817  1.00  0.00              
ATOM   1450  CA  PHE A 107     -12.713 -31.328 -22.109  1.00  0.00              
ATOM   1451  C   PHE A 107     -11.521 -32.192 -21.697  1.00  0.00              
ATOM   1452  O   PHE A 107     -10.502 -32.230 -22.390  1.00  0.00              
ATOM   1453  CB  PHE A 107     -12.679 -29.968 -21.395  1.00  0.00              
ATOM   1454  CG  PHE A 107     -13.554 -28.922 -22.046  1.00  0.00              
ATOM   1455  CD1 PHE A 107     -13.117 -28.234 -23.171  1.00  0.00              
ATOM   1456  CD2 PHE A 107     -14.824 -28.646 -21.548  1.00  0.00              
ATOM   1457  CE1 PHE A 107     -13.930 -27.286 -23.795  1.00  0.00              
ATOM   1458  CE2 PHE A 107     -15.644 -27.700 -22.164  1.00  0.00              
ATOM   1459  CZ  PHE A 107     -15.196 -27.020 -23.293  1.00  0.00              
ATOM   1460  H   PHE A 107     -14.569 -31.654 -21.087  1.00  0.00              
ATOM   1461  HA  PHE A 107     -12.625 -31.158 -23.183  1.00  0.00              
ATOM   1462 1HB  PHE A 107     -13.027 -30.074 -20.369  1.00  0.00              
ATOM   1463 2HB  PHE A 107     -11.665 -29.571 -21.394  1.00  0.00              
ATOM   1464  HD1 PHE A 107     -12.123 -28.441 -23.569  1.00  0.00              
ATOM   1465  HD2 PHE A 107     -15.175 -29.178 -20.663  1.00  0.00              
ATOM   1466  HE1 PHE A 107     -13.571 -26.756 -24.677  1.00  0.00              
ATOM   1467  HE2 PHE A 107     -16.636 -27.494 -21.762  1.00  0.00              
ATOM   1468  HZ  PHE A 107     -15.832 -26.282 -23.780  1.00  0.00              
ATOM   1469  N   ARG A 108     -11.670 -32.891 -20.575  1.00  0.00              
ATOM   1470  CA  ARG A 108     -10.664 -33.816 -20.062  1.00  0.00              
ATOM   1471  C   ARG A 108     -10.454 -34.978 -21.038  1.00  0.00              
ATOM   1472  O   ARG A 108      -9.325 -35.366 -21.341  1.00  0.00              
ATOM   1473  CB  ARG A 108     -11.141 -34.352 -18.706  1.00  0.00              
ATOM   1474  CG  ARG A 108     -10.223 -35.353 -18.018  1.00  0.00              
ATOM   1475  CD  ARG A 108      -8.923 -34.714 -17.609  1.00  0.00              
ATOM   1476  NE  ARG A 108      -8.115 -35.598 -16.774  1.00  0.00              
ATOM   1477  CZ  ARG A 108      -6.826 -35.398 -16.527  1.00  0.00              
ATOM   1478  NH1 ARG A 108      -6.208 -34.347 -17.051  1.00  0.00              
ATOM   1479  NH2 ARG A 108      -6.153 -36.242 -15.758  1.00  0.00              
ATOM   1480  H   ARG A 108     -12.530 -32.765 -20.061  1.00  0.00              
ATOM   1481  HA  ARG A 108      -9.706 -33.304 -19.968  1.00  0.00              
ATOM   1482 1HB  ARG A 108     -11.269 -33.492 -18.051  1.00  0.00              
ATOM   1483 2HB  ARG A 108     -12.107 -34.827 -18.873  1.00  0.00              
ATOM   1484 1HG  ARG A 108     -10.730 -35.739 -17.134  1.00  0.00              
ATOM   1485 2HG  ARG A 108     -10.023 -36.173 -18.710  1.00  0.00              
ATOM   1486 1HD  ARG A 108      -8.354 -34.464 -18.504  1.00  0.00              
ATOM   1487 2HD  ARG A 108      -9.137 -33.804 -17.050  1.00  0.00              
ATOM   1488  HE  ARG A 108      -8.381 -36.442 -16.284  1.00  0.00              
ATOM   1489 1HH1 ARG A 108      -6.720 -33.703 -17.636  1.00  0.00              
ATOM   1490 2HH1 ARG A 108      -5.228 -34.196 -16.863  1.00  0.00              
ATOM   1491 1HH2 ARG A 108      -6.625 -37.042 -15.358  1.00  0.00              
ATOM   1492 2HH2 ARG A 108      -5.174 -36.083 -15.576  1.00  0.00              
ATOM   1493  N   GLU A 109     -11.567 -35.517 -21.520  1.00  0.00              
ATOM   1494  CA  GLU A 109     -11.579 -36.627 -22.470  1.00  0.00              
ATOM   1495  C   GLU A 109     -10.814 -36.253 -23.741  1.00  0.00              
ATOM   1496  O   GLU A 109      -9.921 -36.978 -24.191  1.00  0.00              
ATOM   1497  CB  GLU A 109     -13.015 -37.029 -22.814  1.00  0.00              
ATOM   1498  CG  GLU A 109     -13.127 -38.190 -23.791  1.00  0.00              
ATOM   1499  CD  GLU A 109     -14.564 -38.530 -24.074  1.00  0.00              
ATOM   1500  OE1 GLU A 109     -15.426 -37.891 -23.518  1.00  0.00              
ATOM   1501  OE2 GLU A 109     -14.803 -39.350 -24.929  1.00  0.00              
ATOM   1502  H   GLU A 109     -12.445 -35.129 -21.205  1.00  0.00              
ATOM   1503  HA  GLU A 109     -11.072 -37.490 -22.037  1.00  0.00              
ATOM   1504 1HB  GLU A 109     -13.504 -37.295 -21.876  1.00  0.00              
ATOM   1505 2HB  GLU A 109     -13.499 -36.149 -23.239  1.00  0.00              
ATOM   1506 1HG  GLU A 109     -12.603 -38.018 -24.731  1.00  0.00              
ATOM   1507 2HG  GLU A 109     -12.657 -39.017 -23.260  1.00  0.00              
ATOM   1508  N   GLN A 110     -11.169 -35.107 -24.309  1.00  0.00              
ATOM   1509  CA  GLN A 110     -10.579 -34.648 -25.556  1.00  0.00              
ATOM   1510  C   GLN A 110      -9.098 -34.326 -25.413  1.00  0.00              
ATOM   1511  O   GLN A 110      -8.298 -34.662 -26.284  1.00  0.00              
ATOM   1512  CB  GLN A 110     -11.324 -33.412 -26.067  1.00  0.00              
ATOM   1513  CG  GLN A 110     -12.717 -33.700 -26.600  1.00  0.00              
ATOM   1514  CD  GLN A 110     -13.477 -32.434 -26.947  1.00  0.00              
ATOM   1515  OE1 GLN A 110     -13.000 -31.321 -26.706  1.00  0.00              
ATOM   1516  NE2 GLN A 110     -14.668 -32.596 -27.511  1.00  0.00              
ATOM   1517  H   GLN A 110     -11.871 -34.538 -23.858  1.00  0.00              
ATOM   1518  HA  GLN A 110     -10.639 -35.441 -26.302  1.00  0.00              
ATOM   1519 1HB  GLN A 110     -11.385 -32.714 -25.232  1.00  0.00              
ATOM   1520 2HB  GLN A 110     -10.710 -32.979 -26.857  1.00  0.00              
ATOM   1521 1HG  GLN A 110     -12.909 -34.431 -27.385  1.00  0.00              
ATOM   1522 2HG  GLN A 110     -13.096 -34.080 -25.650  1.00  0.00              
ATOM   1523 1HE2 GLN A 110     -15.217 -31.797 -27.762  1.00  0.00              
ATOM   1524 2HE2 GLN A 110     -15.018 -33.516 -27.686  1.00  0.00              
ATOM   1525  N   ILE A 111      -8.728 -33.678 -24.312  1.00  0.00              
ATOM   1526  CA  ILE A 111      -7.325 -33.364 -24.072  1.00  0.00              
ATOM   1527  C   ILE A 111      -6.469 -34.627 -23.941  1.00  0.00              
ATOM   1528  O   ILE A 111      -5.424 -34.741 -24.581  1.00  0.00              
ATOM   1529  CB  ILE A 111      -7.145 -32.499 -22.797  1.00  0.00              
ATOM   1530  CG1 ILE A 111      -7.722 -31.100 -23.026  1.00  0.00              
ATOM   1531  CG2 ILE A 111      -5.667 -32.389 -22.444  1.00  0.00              
ATOM   1532  CD1 ILE A 111      -7.919 -30.306 -21.755  1.00  0.00              
ATOM   1533  H   ILE A 111      -9.418 -33.397 -23.631  1.00  0.00              
ATOM   1534  HA  ILE A 111      -6.897 -32.840 -24.926  1.00  0.00              
ATOM   1535  HB  ILE A 111      -7.686 -32.964 -21.973  1.00  0.00              
ATOM   1536 1HG1 ILE A 111      -7.034 -30.568 -23.684  1.00  0.00              
ATOM   1537 2HG1 ILE A 111      -8.681 -31.223 -23.529  1.00  0.00              
ATOM   1538 1HG2 ILE A 111      -5.551 -31.780 -21.548  1.00  0.00              
ATOM   1539 2HG2 ILE A 111      -5.262 -33.384 -22.261  1.00  0.00              
ATOM   1540 3HG2 ILE A 111      -5.129 -31.925 -23.270  1.00  0.00              
ATOM   1541 1HD1 ILE A 111      -8.330 -29.326 -21.997  1.00  0.00              
ATOM   1542 2HD1 ILE A 111      -8.608 -30.836 -21.097  1.00  0.00              
ATOM   1543 3HD1 ILE A 111      -6.961 -30.180 -21.252  1.00  0.00              
ATOM   1544  N   LEU A 112      -6.916 -35.567 -23.111  1.00  0.00              
ATOM   1545  CA  LEU A 112      -6.187 -36.816 -22.885  1.00  0.00              
ATOM   1546  C   LEU A 112      -6.085 -37.642 -24.163  1.00  0.00              
ATOM   1547  O   LEU A 112      -5.054 -38.262 -24.445  1.00  0.00              
ATOM   1548  CB  LEU A 112      -6.884 -37.649 -21.807  1.00  0.00              
ATOM   1549  CG  LEU A 112      -6.872 -37.116 -20.376  1.00  0.00              
ATOM   1550  CD1 LEU A 112      -7.726 -38.014 -19.502  1.00  0.00              
ATOM   1551  CD2 LEU A 112      -5.447 -37.054 -19.853  1.00  0.00              
ATOM   1552  H   LEU A 112      -7.786 -35.410 -22.623  1.00  0.00              
ATOM   1553  HA  LEU A 112      -5.165 -36.592 -22.582  1.00  0.00              
ATOM   1554 1HB  LEU A 112      -7.902 -37.618 -22.191  1.00  0.00              
ATOM   1555 2HB  LEU A 112      -6.530 -38.680 -21.802  1.00  0.00              
ATOM   1556  HG  LEU A 112      -7.255 -36.096 -20.407  1.00  0.00              
ATOM   1557 1HD1 LEU A 112      -7.721 -37.638 -18.479  1.00  0.00              
ATOM   1558 2HD1 LEU A 112      -8.749 -38.023 -19.879  1.00  0.00              
ATOM   1559 3HD1 LEU A 112      -7.324 -39.027 -19.518  1.00  0.00              
ATOM   1560 1HD2 LEU A 112      -5.452 -36.672 -18.831  1.00  0.00              
ATOM   1561 2HD2 LEU A 112      -5.011 -38.053 -19.866  1.00  0.00              
ATOM   1562 3HD2 LEU A 112      -4.856 -36.392 -20.485  1.00  0.00              
ATOM   1563  N   ARG A 113      -7.172 -37.647 -24.924  1.00  0.00              
ATOM   1564  CA  ARG A 113      -7.235 -38.355 -26.194  1.00  0.00              
ATOM   1565  C   ARG A 113      -6.107 -37.953 -27.148  1.00  0.00              
ATOM   1566  O   ARG A 113      -5.340 -38.801 -27.614  1.00  0.00              
ATOM   1567  CB  ARG A 113      -8.592 -38.083 -26.851  1.00  0.00              
ATOM   1568  CG  ARG A 113      -8.802 -38.769 -28.188  1.00  0.00              
ATOM   1569  CD  ARG A 113     -10.189 -38.469 -28.726  1.00  0.00              
ATOM   1570  NE  ARG A 113     -10.337 -37.057 -29.067  1.00  0.00              
ATOM   1571  CZ  ARG A 113     -11.502 -36.464 -29.297  1.00  0.00              
ATOM   1572  NH1 ARG A 113     -12.627 -37.159 -29.216  1.00  0.00              
ATOM   1573  NH2 ARG A 113     -11.541 -35.178 -29.614  1.00  0.00              
ATOM   1574  H   ARG A 113      -7.982 -37.137 -24.604  1.00  0.00              
ATOM   1575  HA  ARG A 113      -7.109 -39.425 -26.027  1.00  0.00              
ATOM   1576 1HB  ARG A 113      -9.357 -38.417 -26.151  1.00  0.00              
ATOM   1577 2HB  ARG A 113      -8.670 -37.005 -26.986  1.00  0.00              
ATOM   1578 1HG  ARG A 113      -8.046 -38.407 -28.885  1.00  0.00              
ATOM   1579 2HG  ARG A 113      -8.681 -39.844 -28.048  1.00  0.00              
ATOM   1580 1HD  ARG A 113     -10.359 -39.068 -29.620  1.00  0.00              
ATOM   1581 2HD  ARG A 113     -10.927 -38.729 -27.968  1.00  0.00              
ATOM   1582  HE  ARG A 113      -9.630 -36.343 -29.177  1.00  0.00              
ATOM   1583 1HH1 ARG A 113     -12.595 -38.140 -28.978  1.00  0.00              
ATOM   1584 2HH1 ARG A 113     -13.511 -36.705 -29.392  1.00  0.00              
ATOM   1585 1HH2 ARG A 113     -10.680 -34.651 -29.680  1.00  0.00              
ATOM   1586 2HH2 ARG A 113     -12.428 -34.731 -29.789  1.00  0.00              
ATOM   1587  N   VAL A 114      -6.001 -36.658 -27.430  1.00  0.00              
ATOM   1588  CA  VAL A 114      -5.060 -36.174 -28.436  1.00  0.00              
ATOM   1589  C   VAL A 114      -3.626 -36.052 -27.931  1.00  0.00              
ATOM   1590  O   VAL A 114      -2.684 -36.163 -28.712  1.00  0.00              
ATOM   1591  CB  VAL A 114      -5.501 -34.807 -29.023  1.00  0.00              
ATOM   1592  CG1 VAL A 114      -6.935 -34.895 -29.520  1.00  0.00              
ATOM   1593  CG2 VAL A 114      -5.360 -33.716 -27.985  1.00  0.00              
ATOM   1594  H   VAL A 114      -6.583 -35.993 -26.941  1.00  0.00              
ATOM   1595  HA  VAL A 114      -4.972 -36.875 -29.266  1.00  0.00              
ATOM   1596  HB  VAL A 114      -4.840 -34.546 -29.849  1.00  0.00              
ATOM   1597 1HG1 VAL A 114      -7.237 -33.931 -29.931  1.00  0.00              
ATOM   1598 2HG1 VAL A 114      -7.006 -35.657 -30.295  1.00  0.00              
ATOM   1599 3HG1 VAL A 114      -7.592 -35.158 -28.691  1.00  0.00              
ATOM   1600 1HG2 VAL A 114      -5.673 -32.763 -28.412  1.00  0.00              
ATOM   1601 2HG2 VAL A 114      -5.986 -33.951 -27.123  1.00  0.00              
ATOM   1602 3HG2 VAL A 114      -4.319 -33.646 -27.669  1.00  0.00              
ATOM   1603  N   LYS A 115      -3.454 -35.829 -26.634  1.00  0.00              
ATOM   1604  CA  LYS A 115      -2.113 -35.734 -26.075  1.00  0.00              
ATOM   1605  C   LYS A 115      -1.585 -37.091 -25.612  1.00  0.00              
ATOM   1606  O   LYS A 115      -0.378 -37.270 -25.453  1.00  0.00              
ATOM   1607  CB  LYS A 115      -2.092 -34.733 -24.919  1.00  0.00              
ATOM   1608  CG  LYS A 115      -1.982 -33.278 -25.366  1.00  0.00              
ATOM   1609  CD  LYS A 115      -1.475 -32.376 -24.248  1.00  0.00              
ATOM   1610  CE  LYS A 115      -0.022 -32.656 -23.920  1.00  0.00              
ATOM   1611  NZ  LYS A 115       0.877 -32.132 -24.979  1.00  0.00              
ATOM   1612  H   LYS A 115      -4.251 -35.724 -26.022  1.00  0.00              
ATOM   1613  HA  LYS A 115      -1.418 -35.388 -26.841  1.00  0.00              
ATOM   1614 1HB  LYS A 115      -3.014 -34.876 -24.355  1.00  0.00              
ATOM   1615 2HB  LYS A 115      -1.239 -34.989 -24.290  1.00  0.00              
ATOM   1616 1HG  LYS A 115      -1.293 -33.225 -26.209  1.00  0.00              
ATOM   1617 2HG  LYS A 115      -2.968 -32.937 -25.682  1.00  0.00              
ATOM   1618 1HD  LYS A 115      -1.581 -31.337 -24.565  1.00  0.00              
ATOM   1619 2HD  LYS A 115      -2.084 -32.548 -23.361  1.00  0.00              
ATOM   1620 1HE  LYS A 115       0.211 -32.181 -22.968  1.00  0.00              
ATOM   1621 2HE  LYS A 115       0.104 -33.735 -23.826  1.00  0.00              
ATOM   1622 1HZ  LYS A 115       1.837 -32.332 -24.736  1.00  0.00              
ATOM   1623 2HZ  LYS A 115       0.654 -32.575 -25.860  1.00  0.00              
ATOM   1624 3HZ  LYS A 115       0.752 -31.134 -25.063  1.00  0.00              
ATOM   1625  N   GLU A 116      -2.491 -38.047 -25.416  1.00  0.00              
ATOM   1626  CA  GLU A 116      -2.118 -39.387 -24.967  1.00  0.00              
ATOM   1627  C   GLU A 116      -1.164 -39.292 -23.783  1.00  0.00              
ATOM   1628  O   GLU A 116      -0.074 -39.868 -23.794  1.00  0.00              
ATOM   1629  CB  GLU A 116      -1.478 -40.186 -26.105  1.00  0.00              
ATOM   1630  CG  GLU A 116      -2.377 -40.389 -27.315  1.00  0.00              
ATOM   1631  CD  GLU A 116      -1.668 -41.147 -28.402  1.00  0.00              
ATOM   1632  OE1 GLU A 116      -0.553 -41.557 -28.184  1.00  0.00              
ATOM   1633  OE2 GLU A 116      -2.280 -41.414 -29.410  1.00  0.00              
ATOM   1634  H   GLU A 116      -3.465 -37.837 -25.584  1.00  0.00              
ATOM   1635  HA  GLU A 116      -3.005 -39.923 -24.627  1.00  0.00              
ATOM   1636 1HB  GLU A 116      -0.580 -39.646 -26.406  1.00  0.00              
ATOM   1637 2HB  GLU A 116      -1.197 -41.156 -25.695  1.00  0.00              
ATOM   1638 1HG  GLU A 116      -3.316 -40.888 -27.079  1.00  0.00              
ATOM   1639 2HG  GLU A 116      -2.582 -39.374 -27.655  1.00  0.00              
ATOM   1640  N   ASP A 117      -1.592 -38.561 -22.760  1.00  0.00              
ATOM   1641  CA  ASP A 117      -0.771 -38.330 -21.582  1.00  0.00              
ATOM   1642  C   ASP A 117      -1.669 -38.130 -20.367  1.00  0.00              
ATOM   1643  O   ASP A 117      -2.322 -37.096 -20.229  1.00  0.00              
ATOM   1644  CB  ASP A 117       0.094 -37.086 -21.810  1.00  0.00              
ATOM   1645  CG  ASP A 117       1.062 -36.823 -20.676  1.00  0.00              
ATOM   1646  OD1 ASP A 117       1.878 -35.885 -20.810  1.00  0.00              
ATOM   1647  OD2 ASP A 117       1.017 -37.543 -19.656  1.00  0.00              
ATOM   1648  H   ASP A 117      -2.515 -38.154 -22.804  1.00  0.00              
ATOM   1649  HA  ASP A 117      -0.147 -39.203 -21.390  1.00  0.00              
ATOM   1650 1HB  ASP A 117       0.621 -37.094 -22.764  1.00  0.00              
ATOM   1651 2HB  ASP A 117      -0.679 -36.316 -21.827  1.00  0.00              
ATOM   1652  N   GLU A 118      -1.703 -39.127 -19.491  1.00  0.00              
ATOM   1653  CA  GLU A 118      -2.532 -39.074 -18.294  1.00  0.00              
ATOM   1654  C   GLU A 118      -1.947 -38.138 -17.236  1.00  0.00              
ATOM   1655  O   GLU A 118      -2.627 -37.767 -16.278  1.00  0.00              
ATOM   1656  CB  GLU A 118      -2.708 -40.478 -17.710  1.00  0.00              
ATOM   1657  CG  GLU A 118      -3.510 -41.428 -18.589  1.00  0.00              
ATOM   1658  CD  GLU A 118      -4.908 -40.922 -18.807  1.00  0.00              
ATOM   1659  OE1 GLU A 118      -5.586 -40.671 -17.839  1.00  0.00              
ATOM   1660  OE2 GLU A 118      -5.262 -40.679 -19.936  1.00  0.00              
ATOM   1661  H   GLU A 118      -1.136 -39.945 -19.661  1.00  0.00              
ATOM   1662  HA  GLU A 118      -3.514 -38.671 -18.542  1.00  0.00              
ATOM   1663 1HB  GLU A 118      -1.709 -40.885 -17.554  1.00  0.00              
ATOM   1664 2HB  GLU A 118      -3.209 -40.364 -16.749  1.00  0.00              
ATOM   1665 1HG  GLU A 118      -3.042 -41.626 -19.553  1.00  0.00              
ATOM   1666 2HG  GLU A 118      -3.543 -42.348 -18.008  1.00  0.00              
ATOM   1667  N   ASN A 119      -0.683 -37.765 -17.411  1.00  0.00              
ATOM   1668  CA  ASN A 119      -0.033 -36.850 -16.482  1.00  0.00              
ATOM   1669  C   ASN A 119       0.172 -35.452 -17.059  1.00  0.00              
ATOM   1670  O   ASN A 119       1.081 -34.730 -16.647  1.00  0.00              
ATOM   1671  CB  ASN A 119       1.313 -37.422 -16.036  1.00  0.00              
ATOM   1672  CG  ASN A 119       1.162 -38.705 -15.242  1.00  0.00              
ATOM   1673  OD1 ASN A 119       0.627 -38.702 -14.130  1.00  0.00              
ATOM   1674  ND2 ASN A 119       1.629 -39.812 -15.811  1.00  0.00              
ATOM   1675  H   ASN A 119      -0.161 -38.120 -18.199  1.00  0.00              
ATOM   1676  HA  ASN A 119      -0.663 -36.706 -15.603  1.00  0.00              
ATOM   1677 1HB  ASN A 119       2.143 -37.511 -16.739  1.00  0.00              
ATOM   1678 2HB  ASN A 119       1.507 -36.598 -15.348  1.00  0.00              
ATOM   1679 1HD2 ASN A 119       1.555 -40.688 -15.334  1.00  0.00              
ATOM   1680 2HD2 ASN A 119       2.052 -39.769 -16.716  1.00  0.00              
ATOM   1681  N   VAL A 120      -0.669 -35.069 -18.015  1.00  0.00              
ATOM   1682  CA  VAL A 120      -0.546 -33.752 -18.626  1.00  0.00              
ATOM   1683  C   VAL A 120      -0.736 -32.682 -17.546  1.00  0.00              
ATOM   1684  O   VAL A 120      -1.675 -32.761 -16.744  1.00  0.00              
ATOM   1685  CB  VAL A 120      -1.605 -33.553 -19.739  1.00  0.00              
ATOM   1686  CG1 VAL A 120      -2.999 -33.575 -19.143  1.00  0.00              
ATOM   1687  CG2 VAL A 120      -1.366 -32.239 -20.461  1.00  0.00              
ATOM   1688  H   VAL A 120      -1.402 -35.690 -18.325  1.00  0.00              
ATOM   1689  HA  VAL A 120       0.452 -33.597 -19.036  1.00  0.00              
ATOM   1690  HB  VAL A 120      -1.497 -34.348 -20.478  1.00  0.00              
ATOM   1691 1HG1 VAL A 120      -3.735 -33.435 -19.935  1.00  0.00              
ATOM   1692 2HG1 VAL A 120      -3.171 -34.534 -18.655  1.00  0.00              
ATOM   1693 3HG1 VAL A 120      -3.095 -32.772 -18.413  1.00  0.00              
ATOM   1694 1HG2 VAL A 120      -2.116 -32.110 -21.241  1.00  0.00              
ATOM   1695 2HG2 VAL A 120      -1.436 -31.416 -19.749  1.00  0.00              
ATOM   1696 3HG2 VAL A 120      -0.373 -32.246 -20.911  1.00  0.00              
ATOM   1697  N   PRO A 121       0.162 -31.680 -17.497  1.00  0.00              
ATOM   1698  CA  PRO A 121      -0.005 -30.551 -16.569  1.00  0.00              
ATOM   1699  C   PRO A 121      -1.446 -30.048 -16.696  1.00  0.00              
ATOM   1700  O   PRO A 121      -1.871 -29.617 -17.772  1.00  0.00              
ATOM   1701  CB  PRO A 121       1.035 -29.548 -17.061  1.00  0.00              
ATOM   1702  CG  PRO A 121       2.119 -30.452 -17.563  1.00  0.00              
ATOM   1703  CD  PRO A 121       1.344 -31.527 -18.311  1.00  0.00              
ATOM   1704  HA  PRO A 121       0.145 -30.838 -15.518  1.00  0.00              
ATOM   1705 1HB  PRO A 121       0.627 -28.900 -17.851  1.00  0.00              
ATOM   1706 2HB  PRO A 121       1.377 -28.890 -16.249  1.00  0.00              
ATOM   1707 1HG  PRO A 121       2.817 -29.909 -18.217  1.00  0.00              
ATOM   1708 2HG  PRO A 121       2.709 -30.864 -16.732  1.00  0.00              
ATOM   1709 1HD  PRO A 121       1.094 -31.222 -19.338  1.00  0.00              
ATOM   1710 2HD  PRO A 121       1.905 -32.471 -18.384  1.00  0.00              
ATOM   1711  N   PHE A 122      -2.189 -30.107 -15.593  1.00  0.00              
ATOM   1712  CA  PHE A 122      -3.616 -29.821 -15.629  1.00  0.00              
ATOM   1713  C   PHE A 122      -4.119 -29.356 -14.263  1.00  0.00              
ATOM   1714  O   PHE A 122      -3.856 -29.997 -13.241  1.00  0.00              
ATOM   1715  CB  PHE A 122      -4.320 -31.128 -16.043  1.00  0.00              
ATOM   1716  CG  PHE A 122      -5.797 -31.007 -16.305  1.00  0.00              
ATOM   1717  CD1 PHE A 122      -6.268 -30.893 -17.613  1.00  0.00              
ATOM   1718  CD2 PHE A 122      -6.719 -31.082 -15.265  1.00  0.00              
ATOM   1719  CE1 PHE A 122      -7.639 -30.860 -17.880  1.00  0.00              
ATOM   1720  CE2 PHE A 122      -8.089 -31.049 -15.517  1.00  0.00              
ATOM   1721  CZ  PHE A 122      -8.551 -30.940 -16.828  1.00  0.00              
ATOM   1722  H   PHE A 122      -1.758 -30.354 -14.714  1.00  0.00              
ATOM   1723  HA  PHE A 122      -3.813 -29.005 -16.326  1.00  0.00              
ATOM   1724 1HB  PHE A 122      -3.885 -31.514 -16.964  1.00  0.00              
ATOM   1725 2HB  PHE A 122      -4.218 -31.874 -15.254  1.00  0.00              
ATOM   1726  HD1 PHE A 122      -5.552 -30.831 -18.433  1.00  0.00              
ATOM   1727  HD2 PHE A 122      -6.356 -31.167 -14.240  1.00  0.00              
ATOM   1728  HE1 PHE A 122      -7.991 -30.772 -18.908  1.00  0.00              
ATOM   1729  HE2 PHE A 122      -8.800 -31.106 -14.693  1.00  0.00              
ATOM   1730  HZ  PHE A 122      -9.621 -30.916 -17.030  1.00  0.00              
ATOM   1731  N   LEU A 123      -4.842 -28.240 -14.246  1.00  0.00              
ATOM   1732  CA  LEU A 123      -5.523 -27.795 -13.041  1.00  0.00              
ATOM   1733  C   LEU A 123      -7.022 -27.749 -13.294  1.00  0.00              
ATOM   1734  O   LEU A 123      -7.459 -27.377 -14.385  1.00  0.00              
ATOM   1735  CB  LEU A 123      -5.054 -26.404 -12.601  1.00  0.00              
ATOM   1736  CG  LEU A 123      -3.900 -26.289 -11.600  1.00  0.00              
ATOM   1737  CD1 LEU A 123      -2.576 -26.551 -12.302  1.00  0.00              
ATOM   1738  CD2 LEU A 123      -3.900 -24.892 -10.996  1.00  0.00              
ATOM   1739  H   LEU A 123      -4.920 -27.688 -15.089  1.00  0.00              
ATOM   1740  HA  LEU A 123      -5.347 -28.509 -12.237  1.00  0.00              
ATOM   1741 1HB  LEU A 123      -4.718 -26.018 -13.563  1.00  0.00              
ATOM   1742 2HB  LEU A 123      -5.880 -25.796 -12.234  1.00  0.00              
ATOM   1743  HG  LEU A 123      -4.094 -27.002 -10.799  1.00  0.00              
ATOM   1744 1HD1 LEU A 123      -1.760 -26.467 -11.584  1.00  0.00              
ATOM   1745 2HD1 LEU A 123      -2.583 -27.555 -12.728  1.00  0.00              
ATOM   1746 3HD1 LEU A 123      -2.435 -25.820 -13.098  1.00  0.00              
ATOM   1747 1HD2 LEU A 123      -3.081 -24.805 -10.281  1.00  0.00              
ATOM   1748 2HD2 LEU A 123      -3.772 -24.153 -11.787  1.00  0.00              
ATOM   1749 3HD2 LEU A 123      -4.847 -24.716 -10.485  1.00  0.00              
ATOM   1750  N   LEU A 124      -7.803 -28.145 -12.293  1.00  0.00              
ATOM   1751  CA  LEU A 124      -9.254 -28.031 -12.366  1.00  0.00              
ATOM   1752  C   LEU A 124      -9.564 -26.720 -11.650  1.00  0.00              
ATOM   1753  O   LEU A 124      -9.248 -26.560 -10.475  1.00  0.00              
ATOM   1754  CB  LEU A 124      -9.962 -29.227 -11.715  1.00  0.00              
ATOM   1755  CG  LEU A 124     -11.494 -29.159 -11.717  1.00  0.00              
ATOM   1756  CD1 LEU A 124     -12.014 -29.137 -13.148  1.00  0.00              
ATOM   1757  CD2 LEU A 124     -12.057 -30.350 -10.957  1.00  0.00              
ATOM   1758  H   LEU A 124      -7.381 -28.534 -11.463  1.00  0.00              
ATOM   1759  HA  LEU A 124      -9.564 -27.985 -13.409  1.00  0.00              
ATOM   1760 1HB  LEU A 124      -9.622 -30.018 -12.381  1.00  0.00              
ATOM   1761 2HB  LEU A 124      -9.590 -29.416 -10.708  1.00  0.00              
ATOM   1762  HG  LEU A 124     -11.779 -28.255 -11.178  1.00  0.00              
ATOM   1763 1HD1 LEU A 124     -13.103 -29.089 -13.139  1.00  0.00              
ATOM   1764 2HD1 LEU A 124     -11.617 -28.264 -13.666  1.00  0.00              
ATOM   1765 3HD1 LEU A 124     -11.696 -30.042 -13.664  1.00  0.00              
ATOM   1766 1HD2 LEU A 124     -13.146 -30.300 -10.958  1.00  0.00              
ATOM   1767 2HD2 LEU A 124     -11.735 -31.274 -11.437  1.00  0.00              
ATOM   1768 3HD2 LEU A 124     -11.695 -30.331  -9.929  1.00  0.00              
ATOM   1769  N   VAL A 125     -10.166 -25.776 -12.365  1.00  0.00              
ATOM   1770  CA  VAL A 125     -10.406 -24.452 -11.810  1.00  0.00              
ATOM   1771  C   VAL A 125     -11.879 -24.107 -11.602  1.00  0.00              
ATOM   1772  O   VAL A 125     -12.638 -23.985 -12.569  1.00  0.00              
ATOM   1773  CB  VAL A 125      -9.783 -23.368 -12.728  1.00  0.00              
ATOM   1774  CG1 VAL A 125     -10.052 -21.991 -12.167  1.00  0.00              
ATOM   1775  CG2 VAL A 125      -8.283 -23.600 -12.871  1.00  0.00              
ATOM   1776  H   VAL A 125     -10.465 -25.976 -13.309  1.00  0.00              
ATOM   1777  HA  VAL A 125      -9.997 -24.364 -10.803  1.00  0.00              
ATOM   1778  HB  VAL A 125     -10.216 -23.456 -13.724  1.00  0.00              
ATOM   1779 1HG1 VAL A 125      -9.610 -21.239 -12.821  1.00  0.00              
ATOM   1780 2HG1 VAL A 125     -11.128 -21.828 -12.104  1.00  0.00              
ATOM   1781 3HG1 VAL A 125      -9.613 -21.911 -11.173  1.00  0.00              
ATOM   1782 1HG2 VAL A 125      -7.857 -22.834 -13.517  1.00  0.00              
ATOM   1783 2HG2 VAL A 125      -7.813 -23.550 -11.889  1.00  0.00              
ATOM   1784 3HG2 VAL A 125      -8.107 -24.583 -13.308  1.00  0.00              
ATOM   1785  N   GLY A 126     -12.270 -23.948 -10.341  1.00  0.00              
ATOM   1786  CA  GLY A 126     -13.636 -23.575 -10.016  1.00  0.00              
ATOM   1787  C   GLY A 126     -13.660 -22.064  -9.857  1.00  0.00              
ATOM   1788  O   GLY A 126     -13.128 -21.527  -8.884  1.00  0.00              
ATOM   1789  H   GLY A 126     -11.606 -24.087  -9.592  1.00  0.00              
ATOM   1790 1HA  GLY A 126     -14.294 -23.894 -10.824  1.00  0.00              
ATOM   1791 2HA  GLY A 126     -13.930 -24.071  -9.092  1.00  0.00              
ATOM   1792  N   ASN A 127     -14.270 -21.376 -10.817  1.00  0.00              
ATOM   1793  CA  ASN A 127     -14.277 -19.920 -10.831  1.00  0.00              
ATOM   1794  C   ASN A 127     -15.522 -19.285 -10.201  1.00  0.00              
ATOM   1795  O   ASN A 127     -16.526 -19.957  -9.956  1.00  0.00              
ATOM   1796  CB  ASN A 127     -14.108 -19.406 -12.249  1.00  0.00              
ATOM   1797  CG  ASN A 127     -13.707 -17.959 -12.325  1.00  0.00              
ATOM   1798  OD1 ASN A 127     -13.074 -17.421 -11.410  1.00  0.00              
ATOM   1799  ND2 ASN A 127     -14.142 -17.307 -13.373  1.00  0.00              
ATOM   1800  H   ASN A 127     -14.741 -21.877 -11.557  1.00  0.00              
ATOM   1801  HA  ASN A 127     -13.448 -19.540 -10.232  1.00  0.00              
ATOM   1802 1HB  ASN A 127     -13.537 -19.975 -12.984  1.00  0.00              
ATOM   1803 2HB  ASN A 127     -15.172 -19.488 -12.474  1.00  0.00              
ATOM   1804 1HD2 ASN A 127     -13.913 -16.340 -13.489  1.00  0.00              
ATOM   1805 2HD2 ASN A 127     -14.702 -17.774 -14.056  1.00  0.00              
ATOM   1806  N   LYS A 128     -15.427 -17.981  -9.938  1.00  0.00              
ATOM   1807  CA  LYS A 128     -16.490 -17.185  -9.320  1.00  0.00              
ATOM   1808  C   LYS A 128     -16.713 -17.536  -7.859  1.00  0.00              
ATOM   1809  O   LYS A 128     -17.845 -17.568  -7.388  1.00  0.00              
ATOM   1810  CB  LYS A 128     -17.805 -17.336 -10.094  1.00  0.00              
ATOM   1811  CG  LYS A 128     -17.670 -17.071 -11.584  1.00  0.00              
ATOM   1812  CD  LYS A 128     -19.026 -17.034 -12.277  1.00  0.00              
ATOM   1813  CE  LYS A 128     -18.854 -17.006 -13.775  1.00  0.00              
ATOM   1814  NZ  LYS A 128     -20.140 -16.979 -14.498  1.00  0.00              
ATOM   1815  H   LYS A 128     -14.558 -17.530 -10.188  1.00  0.00              
ATOM   1816  HA  LYS A 128     -16.214 -16.130  -9.330  1.00  0.00              
ATOM   1817 1HB  LYS A 128     -18.157 -18.354  -9.930  1.00  0.00              
ATOM   1818 2HB  LYS A 128     -18.515 -16.633  -9.658  1.00  0.00              
ATOM   1819 1HG  LYS A 128     -17.170 -16.112 -11.721  1.00  0.00              
ATOM   1820 2HG  LYS A 128     -17.064 -17.863 -12.022  1.00  0.00              
ATOM   1821 1HD  LYS A 128     -19.589 -17.921 -11.985  1.00  0.00              
ATOM   1822 2HD  LYS A 128     -19.559 -16.142 -11.949  1.00  0.00              
ATOM   1823 1HE  LYS A 128     -18.281 -16.118 -14.037  1.00  0.00              
ATOM   1824 2HE  LYS A 128     -18.298 -17.895 -14.072  1.00  0.00              
ATOM   1825 1HZ  LYS A 128     -19.967 -16.962 -15.493  1.00  0.00              
ATOM   1826 2HZ  LYS A 128     -20.675 -17.804 -14.264  1.00  0.00              
ATOM   1827 3HZ  LYS A 128     -20.658 -16.155 -14.231  1.00  0.00              
ATOM   1828  N   SER A 129     -15.618 -17.772  -7.145  1.00  0.00              
ATOM   1829  CA  SER A 129     -15.666 -18.128  -5.733  1.00  0.00              
ATOM   1830  C   SER A 129     -16.216 -17.004  -4.864  1.00  0.00              
ATOM   1831  O   SER A 129     -16.601 -17.235  -3.718  1.00  0.00              
ATOM   1832  CB  SER A 129     -14.281 -18.522  -5.257  1.00  0.00              
ATOM   1833  OG  SER A 129     -13.397 -17.435  -5.252  1.00  0.00              
ATOM   1834  H   SER A 129     -14.721 -17.700  -7.604  1.00  0.00              
ATOM   1835  HA  SER A 129     -16.235 -19.038  -5.535  1.00  0.00              
ATOM   1836 1HB  SER A 129     -14.360 -18.920  -4.246  1.00  0.00              
ATOM   1837 2HB  SER A 129     -13.890 -19.294  -5.920  1.00  0.00              
ATOM   1838  HG  SER A 129     -12.492 -17.758  -5.255  1.00  0.00              
ATOM   1839  N   ASP A 130     -16.268 -15.791  -5.408  1.00  0.00              
ATOM   1840  CA  ASP A 130     -16.904 -14.684  -4.701  1.00  0.00              
ATOM   1841  C   ASP A 130     -18.425 -14.797  -4.692  1.00  0.00              
ATOM   1842  O   ASP A 130     -19.100 -14.062  -3.967  1.00  0.00              
ATOM   1843  CB  ASP A 130     -16.488 -13.330  -5.307  1.00  0.00              
ATOM   1844  CG  ASP A 130     -16.811 -13.216  -6.785  1.00  0.00              
ATOM   1845  OD1 ASP A 130     -16.216 -13.963  -7.585  1.00  0.00              
ATOM   1846  OD2 ASP A 130     -17.655 -12.375  -7.152  1.00  0.00              
ATOM   1847  H   ASP A 130     -15.864 -15.627  -6.319  1.00  0.00              
ATOM   1848  HA  ASP A 130     -16.600 -14.692  -3.654  1.00  0.00              
ATOM   1849 1HB  ASP A 130     -16.886 -12.471  -4.767  1.00  0.00              
ATOM   1850 2HB  ASP A 130     -15.408 -13.380  -5.165  1.00  0.00              
ATOM   1851  N   LEU A 131     -18.963 -15.711  -5.493  1.00  0.00              
ATOM   1852  CA  LEU A 131     -20.408 -15.953  -5.501  1.00  0.00              
ATOM   1853  C   LEU A 131     -20.759 -17.208  -4.698  1.00  0.00              
ATOM   1854  O   LEU A 131     -21.527 -18.064  -5.151  1.00  0.00              
ATOM   1855  CB  LEU A 131     -20.914 -16.094  -6.941  1.00  0.00              
ATOM   1856  CG  LEU A 131     -20.679 -14.894  -7.867  1.00  0.00              
ATOM   1857  CD1 LEU A 131     -21.158 -15.227  -9.279  1.00  0.00              
ATOM   1858  CD2 LEU A 131     -21.419 -13.673  -7.318  1.00  0.00              
ATOM   1859  H   LEU A 131     -18.370 -16.250  -6.107  1.00  0.00              
ATOM   1860  HA  LEU A 131     -20.920 -15.121  -5.018  1.00  0.00              
ATOM   1861 1HB  LEU A 131     -20.297 -16.931  -7.264  1.00  0.00              
ATOM   1862 2HB  LEU A 131     -21.965 -16.383  -6.974  1.00  0.00              
ATOM   1863  HG  LEU A 131     -19.612 -14.675  -7.847  1.00  0.00              
ATOM   1864 1HD1 LEU A 131     -20.988 -14.370  -9.932  1.00  0.00              
ATOM   1865 2HD1 LEU A 131     -20.604 -16.086  -9.658  1.00  0.00              
ATOM   1866 3HD1 LEU A 131     -22.221 -15.460  -9.258  1.00  0.00              
ATOM   1867 1HD2 LEU A 131     -21.251 -12.820  -7.976  1.00  0.00              
ATOM   1868 2HD2 LEU A 131     -22.487 -13.886  -7.265  1.00  0.00              
ATOM   1869 3HD2 LEU A 131     -21.046 -13.439  -6.321  1.00  0.00              
ATOM   1870  N   GLU A 132     -20.182 -17.306  -3.503  1.00  0.00              
ATOM   1871  CA  GLU A 132     -20.408 -18.437  -2.614  1.00  0.00              
ATOM   1872  C   GLU A 132     -21.884 -18.786  -2.468  1.00  0.00              
ATOM   1873  O   GLU A 132     -22.254 -19.958  -2.488  1.00  0.00              
ATOM   1874  CB  GLU A 132     -19.807 -18.150  -1.237  1.00  0.00              
ATOM   1875  CG  GLU A 132     -19.876 -19.319  -0.264  1.00  0.00              
ATOM   1876  CD  GLU A 132     -19.108 -20.504  -0.780  1.00  0.00              
ATOM   1877  OE1 GLU A 132     -17.998 -20.324  -1.219  1.00  0.00              
ATOM   1878  OE2 GLU A 132     -19.584 -21.605  -0.632  1.00  0.00              
ATOM   1879  H   GLU A 132     -19.566 -16.563  -3.207  1.00  0.00              
ATOM   1880  HA  GLU A 132     -19.936 -19.330  -3.025  1.00  0.00              
ATOM   1881 1HB  GLU A 132     -18.765 -17.872  -1.396  1.00  0.00              
ATOM   1882 2HB  GLU A 132     -20.350 -17.300  -0.822  1.00  0.00              
ATOM   1883 1HG  GLU A 132     -19.528 -19.070   0.738  1.00  0.00              
ATOM   1884 2HG  GLU A 132     -20.937 -19.561  -0.229  1.00  0.00              
ATOM   1885  N   ASP A 133     -22.721 -17.766  -2.317  1.00  0.00              
ATOM   1886  CA  ASP A 133     -24.154 -17.972  -2.139  1.00  0.00              
ATOM   1887  C   ASP A 133     -24.836 -18.600  -3.351  1.00  0.00              
ATOM   1888  O   ASP A 133     -25.896 -19.215  -3.218  1.00  0.00              
ATOM   1889  CB  ASP A 133     -24.832 -16.642  -1.804  1.00  0.00              
ATOM   1890  CG  ASP A 133     -24.548 -16.127  -0.400  1.00  0.00              
ATOM   1891  OD1 ASP A 133     -24.034 -16.879   0.395  1.00  0.00              
ATOM   1892  OD2 ASP A 133     -24.701 -14.950  -0.178  1.00  0.00              
ATOM   1893  H   ASP A 133     -22.357 -16.824  -2.326  1.00  0.00              
ATOM   1894  HA  ASP A 133     -24.328 -18.674  -1.323  1.00  0.00              
ATOM   1895 1HB  ASP A 133     -24.624 -15.853  -2.528  1.00  0.00              
ATOM   1896 2HB  ASP A 133     -25.879 -16.936  -1.878  1.00  0.00              
ATOM   1897  N   LYS A 134     -24.229 -18.449  -4.526  1.00  0.00              
ATOM   1898  CA  LYS A 134     -24.782 -19.007  -5.757  1.00  0.00              
ATOM   1899  C   LYS A 134     -24.174 -20.350  -6.138  1.00  0.00              
ATOM   1900  O   LYS A 134     -24.458 -20.892  -7.207  1.00  0.00              
ATOM   1901  CB  LYS A 134     -24.596 -18.017  -6.908  1.00  0.00              
ATOM   1902  CG  LYS A 134     -25.307 -16.684  -6.713  1.00  0.00              
ATOM   1903  CD  LYS A 134     -25.104 -15.768  -7.910  1.00  0.00              
ATOM   1904  CE  LYS A 134     -25.782 -14.422  -7.700  1.00  0.00              
ATOM   1905  NZ  LYS A 134     -25.633 -13.533  -8.883  1.00  0.00              
ATOM   1906  H   LYS A 134     -23.361 -17.933  -4.566  1.00  0.00              
ATOM   1907  HA  LYS A 134     -25.847 -19.202  -5.628  1.00  0.00              
ATOM   1908 1HB  LYS A 134     -23.524 -17.844  -7.010  1.00  0.00              
ATOM   1909 2HB  LYS A 134     -24.973 -18.499  -7.810  1.00  0.00              
ATOM   1910 1HG  LYS A 134     -26.372 -16.876  -6.578  1.00  0.00              
ATOM   1911 2HG  LYS A 134     -24.908 -16.207  -5.818  1.00  0.00              
ATOM   1912 1HD  LYS A 134     -24.033 -15.617  -8.055  1.00  0.00              
ATOM   1913 2HD  LYS A 134     -25.524 -16.251  -8.792  1.00  0.00              
ATOM   1914 1HE  LYS A 134     -26.840 -14.598  -7.510  1.00  0.00              
ATOM   1915 2HE  LYS A 134     -25.332 -13.945  -6.829  1.00  0.00              
ATOM   1916 1HZ  LYS A 134     -26.095 -12.652  -8.703  1.00  0.00              
ATOM   1917 2HZ  LYS A 134     -24.651 -13.368  -9.060  1.00  0.00              
ATOM   1918 3HZ  LYS A 134     -26.050 -13.973  -9.690  1.00  0.00              
ATOM   1919  N   ARG A 135     -23.337 -20.884  -5.259  1.00  0.00              
ATOM   1920  CA  ARG A 135     -22.632 -22.120  -5.543  1.00  0.00              
ATOM   1921  C   ARG A 135     -23.604 -23.287  -5.745  1.00  0.00              
ATOM   1922  O   ARG A 135     -24.549 -23.472  -4.970  1.00  0.00              
ATOM   1923  CB  ARG A 135     -21.669 -22.441  -4.400  1.00  0.00              
ATOM   1924  CG  ARG A 135     -20.879 -23.727  -4.607  1.00  0.00              
ATOM   1925  CD  ARG A 135     -20.233 -24.196  -3.318  1.00  0.00              
ATOM   1926  NE  ARG A 135     -19.145 -23.329  -2.878  1.00  0.00              
ATOM   1927  CZ  ARG A 135     -17.893 -23.403  -3.321  1.00  0.00              
ATOM   1928  NH1 ARG A 135     -17.553 -24.312  -4.231  1.00  0.00              
ATOM   1929  NH2 ARG A 135     -16.975 -22.577  -2.845  1.00  0.00              
ATOM   1930  H   ARG A 135     -23.184 -20.423  -4.373  1.00  0.00              
ATOM   1931  HA  ARG A 135     -22.076 -22.022  -6.476  1.00  0.00              
ATOM   1932 1HB  ARG A 135     -20.986 -21.597  -4.313  1.00  0.00              
ATOM   1933 2HB  ARG A 135     -22.268 -22.518  -3.492  1.00  0.00              
ATOM   1934 1HG  ARG A 135     -21.559 -24.496  -4.972  1.00  0.00              
ATOM   1935 2HG  ARG A 135     -20.105 -23.541  -5.353  1.00  0.00              
ATOM   1936 1HD  ARG A 135     -20.988 -24.221  -2.533  1.00  0.00              
ATOM   1937 2HD  ARG A 135     -19.833 -25.198  -3.467  1.00  0.00              
ATOM   1938  HE  ARG A 135     -19.154 -22.573  -2.207  1.00  0.00              
ATOM   1939 1HH1 ARG A 135     -18.250 -24.949  -4.589  1.00  0.00              
ATOM   1940 2HH1 ARG A 135     -16.600 -24.360  -4.559  1.00  0.00              
ATOM   1941 1HH2 ARG A 135     -17.230 -21.891  -2.147  1.00  0.00              
ATOM   1942 2HH2 ARG A 135     -16.025 -22.634  -3.181  1.00  0.00              
ATOM   1943  N   GLN A 136     -23.365 -24.059  -6.802  1.00  0.00              
ATOM   1944  CA  GLN A 136     -24.088 -25.305  -7.061  1.00  0.00              
ATOM   1945  C   GLN A 136     -23.109 -26.473  -6.971  1.00  0.00              
ATOM   1946  O   GLN A 136     -23.504 -27.614  -6.711  1.00  0.00              
ATOM   1947  CB  GLN A 136     -24.712 -25.290  -8.457  1.00  0.00              
ATOM   1948  CG  GLN A 136     -25.786 -24.238  -8.678  1.00  0.00              
ATOM   1949  CD  GLN A 136     -26.354 -24.285 -10.083  1.00  0.00              
ATOM   1950  OE1 GLN A 136     -26.032 -25.181 -10.867  1.00  0.00              
ATOM   1951  NE2 GLN A 136     -27.209 -23.326 -10.405  1.00  0.00              
ATOM   1952  H   GLN A 136     -22.649 -23.763  -7.450  1.00  0.00              
ATOM   1953  HA  GLN A 136     -24.853 -25.448  -6.298  1.00  0.00              
ATOM   1954 1HB  GLN A 136     -23.898 -25.126  -9.164  1.00  0.00              
ATOM   1955 2HB  GLN A 136     -25.140 -26.279  -8.621  1.00  0.00              
ATOM   1956 1HG  GLN A 136     -26.613 -24.085  -7.984  1.00  0.00              
ATOM   1957 2HG  GLN A 136     -25.097 -23.396  -8.611  1.00  0.00              
ATOM   1958 1HE2 GLN A 136     -27.617 -23.305 -11.319  1.00  0.00              
ATOM   1959 2HE2 GLN A 136     -27.449 -22.623  -9.735  1.00  0.00              
ATOM   1960  N   VAL A 137     -21.832 -26.187  -7.206  1.00  0.00              
ATOM   1961  CA  VAL A 137     -20.796 -27.219  -7.216  1.00  0.00              
ATOM   1962  C   VAL A 137     -19.988 -27.115  -5.928  1.00  0.00              
ATOM   1963  O   VAL A 137     -19.307 -26.118  -5.695  1.00  0.00              
ATOM   1964  CB  VAL A 137     -19.848 -27.043  -8.429  1.00  0.00              
ATOM   1965  CG1 VAL A 137     -18.793 -28.132  -8.432  1.00  0.00              
ATOM   1966  CG2 VAL A 137     -20.648 -27.067  -9.715  1.00  0.00              
ATOM   1967  H   VAL A 137     -21.572 -25.227  -7.383  1.00  0.00              
ATOM   1968  HA  VAL A 137     -21.232 -28.219  -7.228  1.00  0.00              
ATOM   1969  HB  VAL A 137     -19.369 -26.066  -8.365  1.00  0.00              
ATOM   1970 1HG1 VAL A 137     -18.133 -27.997  -9.290  1.00  0.00              
ATOM   1971 2HG1 VAL A 137     -18.209 -28.076  -7.514  1.00  0.00              
ATOM   1972 3HG1 VAL A 137     -19.276 -29.106  -8.498  1.00  0.00              
ATOM   1973 1HG2 VAL A 137     -19.977 -26.941 -10.564  1.00  0.00              
ATOM   1974 2HG2 VAL A 137     -21.170 -28.020  -9.800  1.00  0.00              
ATOM   1975 3HG2 VAL A 137     -21.376 -26.255  -9.705  1.00  0.00              
ATOM   1976  N   SER A 138     -20.066 -28.141  -5.092  1.00  0.00              
ATOM   1977  CA  SER A 138     -19.374 -28.126  -3.808  1.00  0.00              
ATOM   1978  C   SER A 138     -17.883 -28.343  -3.960  1.00  0.00              
ATOM   1979  O   SER A 138     -17.426 -28.889  -4.962  1.00  0.00              
ATOM   1980  CB  SER A 138     -19.919 -29.220  -2.895  1.00  0.00              
ATOM   1981  OG  SER A 138     -19.550 -30.491  -3.399  1.00  0.00              
ATOM   1982  H   SER A 138     -20.614 -28.950  -5.345  1.00  0.00              
ATOM   1983  HA  SER A 138     -19.548 -27.216  -3.233  1.00  0.00              
ATOM   1984 1HB  SER A 138     -19.506 -29.078  -1.896  1.00  0.00              
ATOM   1985 2HB  SER A 138     -21.004 -29.133  -2.855  1.00  0.00              
ATOM   1986  HG  SER A 138     -20.143 -30.735  -4.113  1.00  0.00              
ATOM   1987  N   VAL A 139     -17.130 -27.930  -2.946  1.00  0.00              
ATOM   1988  CA  VAL A 139     -15.684 -28.080  -2.959  1.00  0.00              
ATOM   1989  C   VAL A 139     -15.331 -29.561  -2.950  1.00  0.00              
ATOM   1990  O   VAL A 139     -14.421 -30.000  -3.654  1.00  0.00              
ATOM   1991  CB  VAL A 139     -15.049 -27.411  -1.725  1.00  0.00              
ATOM   1992  CG1 VAL A 139     -13.560 -27.739  -1.656  1.00  0.00              
ATOM   1993  CG2 VAL A 139     -15.267 -25.900  -1.787  1.00  0.00              
ATOM   1994  H   VAL A 139     -17.574 -27.501  -2.146  1.00  0.00              
ATOM   1995  HA  VAL A 139     -15.251 -27.672  -3.873  1.00  0.00              
ATOM   1996  HB  VAL A 139     -15.550 -27.774  -0.828  1.00  0.00              
ATOM   1997 1HG1 VAL A 139     -13.123 -27.261  -0.779  1.00  0.00              
ATOM   1998 2HG1 VAL A 139     -13.429 -28.818  -1.583  1.00  0.00              
ATOM   1999 3HG1 VAL A 139     -13.064 -27.371  -2.554  1.00  0.00              
ATOM   2000 1HG2 VAL A 139     -14.818 -25.431  -0.912  1.00  0.00              
ATOM   2001 2HG2 VAL A 139     -14.805 -25.503  -2.691  1.00  0.00              
ATOM   2002 3HG2 VAL A 139     -16.337 -25.688  -1.802  1.00  0.00              
ATOM   2003  N   GLU A 140     -16.062 -30.328  -2.145  1.00  0.00              
ATOM   2004  CA  GLU A 140     -15.808 -31.757  -2.020  1.00  0.00              
ATOM   2005  C   GLU A 140     -16.045 -32.487  -3.333  1.00  0.00              
ATOM   2006  O   GLU A 140     -15.248 -33.333  -3.732  1.00  0.00              
ATOM   2007  CB  GLU A 140     -16.686 -32.360  -0.921  1.00  0.00              
ATOM   2008  CG  GLU A 140     -16.305 -31.937   0.491  1.00  0.00              
ATOM   2009  CD  GLU A 140     -17.288 -32.460   1.501  1.00  0.00              
ATOM   2010  OE1 GLU A 140     -18.257 -33.060   1.104  1.00  0.00              
ATOM   2011  OE2 GLU A 140     -17.015 -32.358   2.674  1.00  0.00              
ATOM   2012  H   GLU A 140     -16.810 -29.913  -1.608  1.00  0.00              
ATOM   2013  HA  GLU A 140     -14.762 -31.925  -1.763  1.00  0.00              
ATOM   2014 1HB  GLU A 140     -17.711 -32.052  -1.128  1.00  0.00              
ATOM   2015 2HB  GLU A 140     -16.607 -33.444  -1.009  1.00  0.00              
ATOM   2016 1HG  GLU A 140     -15.297 -32.238   0.776  1.00  0.00              
ATOM   2017 2HG  GLU A 140     -16.363 -30.850   0.457  1.00  0.00              
ATOM   2018  N   GLU A 141     -17.141 -32.159  -4.006  1.00  0.00              
ATOM   2019  CA  GLU A 141     -17.464 -32.808  -5.266  1.00  0.00              
ATOM   2020  C   GLU A 141     -16.399 -32.526  -6.328  1.00  0.00              
ATOM   2021  O   GLU A 141     -15.935 -33.436  -7.016  1.00  0.00              
ATOM   2022  CB  GLU A 141     -18.838 -32.351  -5.760  1.00  0.00              
ATOM   2023  CG  GLU A 141     -19.280 -32.990  -7.069  1.00  0.00              
ATOM   2024  CD  GLU A 141     -20.666 -32.550  -7.451  1.00  0.00              
ATOM   2025  OE1 GLU A 141     -21.258 -31.805  -6.708  1.00  0.00              
ATOM   2026  OE2 GLU A 141     -21.090 -32.867  -8.538  1.00  0.00              
ATOM   2027  H   GLU A 141     -17.762 -31.449  -3.644  1.00  0.00              
ATOM   2028  HA  GLU A 141     -17.482 -33.890  -5.131  1.00  0.00              
ATOM   2029 1HB  GLU A 141     -19.556 -32.595  -4.977  1.00  0.00              
ATOM   2030 2HB  GLU A 141     -18.789 -31.269  -5.883  1.00  0.00              
ATOM   2031 1HG  GLU A 141     -18.598 -32.799  -7.897  1.00  0.00              
ATOM   2032 2HG  GLU A 141     -19.287 -34.056  -6.844  1.00  0.00              
ATOM   2033  N   ALA A 142     -16.015 -31.260  -6.454  1.00  0.00              
ATOM   2034  CA  ALA A 142     -15.020 -30.864  -7.444  1.00  0.00              
ATOM   2035  C   ALA A 142     -13.661 -31.478  -7.140  1.00  0.00              
ATOM   2036  O   ALA A 142     -12.955 -31.897  -8.052  1.00  0.00              
ATOM   2037  CB  ALA A 142     -14.911 -29.345  -7.494  1.00  0.00              
ATOM   2038  H   ALA A 142     -16.418 -30.556  -5.853  1.00  0.00              
ATOM   2039  HA  ALA A 142     -15.331 -31.235  -8.420  1.00  0.00              
ATOM   2040 1HB  ALA A 142     -14.166 -29.059  -8.237  1.00  0.00              
ATOM   2041 2HB  ALA A 142     -15.877 -28.919  -7.768  1.00  0.00              
ATOM   2042 3HB  ALA A 142     -14.612 -28.969  -6.517  1.00  0.00              
ATOM   2043  N   LYS A 143     -13.294 -31.530  -5.862  1.00  0.00              
ATOM   2044  CA  LYS A 143     -12.024 -32.140  -5.470  1.00  0.00              
ATOM   2045  C   LYS A 143     -12.043 -33.659  -5.639  1.00  0.00              
ATOM   2046  O   LYS A 143     -11.005 -34.274  -5.887  1.00  0.00              
ATOM   2047  CB  LYS A 143     -11.685 -31.813  -4.013  1.00  0.00              
ATOM   2048  CG  LYS A 143     -11.193 -30.401  -3.765  1.00  0.00              
ATOM   2049  CD  LYS A 143     -10.821 -30.220  -2.300  1.00  0.00              
ATOM   2050  CE  LYS A 143     -10.159 -28.875  -2.046  1.00  0.00              
ATOM   2051  NZ  LYS A 143      -9.843 -28.689  -0.598  1.00  0.00              
ATOM   2052  H   LYS A 143     -13.897 -31.146  -5.148  1.00  0.00              
ATOM   2053  HA  LYS A 143     -11.224 -31.775  -6.115  1.00  0.00              
ATOM   2054 1HB  LYS A 143     -12.590 -31.981  -3.429  1.00  0.00              
ATOM   2055 2HB  LYS A 143     -10.914 -32.516  -3.698  1.00  0.00              
ATOM   2056 1HG  LYS A 143     -10.322 -30.222  -4.396  1.00  0.00              
ATOM   2057 2HG  LYS A 143     -11.987 -29.705  -4.036  1.00  0.00              
ATOM   2058 1HD  LYS A 143     -11.729 -30.293  -1.700  1.00  0.00              
ATOM   2059 2HD  LYS A 143     -10.134 -31.016  -2.015  1.00  0.00              
ATOM   2060 1HE  LYS A 143      -9.243 -28.830  -2.632  1.00  0.00              
ATOM   2061 2HE  LYS A 143     -10.840 -28.092  -2.378  1.00  0.00              
ATOM   2062 1HZ  LYS A 143      -9.406 -27.788  -0.463  1.00  0.00              
ATOM   2063 2HZ  LYS A 143     -10.696 -28.733  -0.058  1.00  0.00              
ATOM   2064 3HZ  LYS A 143      -9.213 -29.417  -0.295  1.00  0.00              
ATOM   2065  N   ASN A 144     -13.222 -34.262  -5.503  1.00  0.00              
ATOM   2066  CA  ASN A 144     -13.362 -35.693  -5.757  1.00  0.00              
ATOM   2067  C   ASN A 144     -13.144 -36.028  -7.225  1.00  0.00              
ATOM   2068  O   ASN A 144     -12.510 -37.030  -7.552  1.00  0.00              
ATOM   2069  CB  ASN A 144     -14.717 -36.204  -5.303  1.00  0.00              
ATOM   2070  CG  ASN A 144     -14.840 -36.350  -3.811  1.00  0.00              
ATOM   2071  OD1 ASN A 144     -13.839 -36.446  -3.092  1.00  0.00              
ATOM   2072  ND2 ASN A 144     -16.061 -36.451  -3.352  1.00  0.00              
ATOM   2073  H   ASN A 144     -14.033 -33.730  -5.220  1.00  0.00              
ATOM   2074  HA  ASN A 144     -12.600 -36.243  -5.203  1.00  0.00              
ATOM   2075 1HB  ASN A 144     -15.638 -35.772  -5.697  1.00  0.00              
ATOM   2076 2HB  ASN A 144     -14.563 -37.190  -5.741  1.00  0.00              
ATOM   2077 1HD2 ASN A 144     -16.219 -36.550  -2.369  1.00  0.00              
ATOM   2078 2HD2 ASN A 144     -16.836 -36.427  -3.983  1.00  0.00              
ATOM   2079  N   ARG A 145     -13.671 -35.195  -8.115  1.00  0.00              
ATOM   2080  CA  ARG A 145     -13.408 -35.376  -9.535  1.00  0.00              
ATOM   2081  C   ARG A 145     -11.933 -35.165  -9.839  1.00  0.00              
ATOM   2082  O   ARG A 145     -11.333 -35.927 -10.597  1.00  0.00              
ATOM   2083  CB  ARG A 145     -14.259 -34.418 -10.374  1.00  0.00              
ATOM   2084  CG  ARG A 145     -14.083 -34.628 -11.875  1.00  0.00              
ATOM   2085  CD  ARG A 145     -15.241 -34.063 -12.665  1.00  0.00              
ATOM   2086  NE  ARG A 145     -16.475 -34.792 -12.400  1.00  0.00              
ATOM   2087  CZ  ARG A 145     -17.658 -34.470 -12.911  1.00  0.00              
ATOM   2088  NH1 ARG A 145     -17.769 -33.428 -13.724  1.00  0.00              
ATOM   2089  NH2 ARG A 145     -18.732 -35.184 -12.598  1.00  0.00              
ATOM   2090  H   ARG A 145     -14.259 -34.429  -7.817  1.00  0.00              
ATOM   2091  HA  ARG A 145     -13.648 -36.399  -9.827  1.00  0.00              
ATOM   2092 1HB  ARG A 145     -15.297 -34.583 -10.089  1.00  0.00              
ATOM   2093 2HB  ARG A 145     -13.962 -33.406 -10.098  1.00  0.00              
ATOM   2094 1HG  ARG A 145     -13.162 -34.135 -12.189  1.00  0.00              
ATOM   2095 2HG  ARG A 145     -14.006 -35.699 -12.069  1.00  0.00              
ATOM   2096 1HD  ARG A 145     -15.381 -33.018 -12.390  1.00  0.00              
ATOM   2097 2HD  ARG A 145     -15.011 -34.130 -13.728  1.00  0.00              
ATOM   2098  HE  ARG A 145     -16.630 -35.608 -11.823  1.00  0.00              
ATOM   2099 1HH1 ARG A 145     -16.952 -32.881 -13.953  1.00  0.00              
ATOM   2100 2HH1 ARG A 145     -18.670 -33.186 -14.110  1.00  0.00              
ATOM   2101 1HH2 ARG A 145     -18.646 -35.972 -11.972  1.00  0.00              
ATOM   2102 2HH2 ARG A 145     -19.629 -34.937 -12.987  1.00  0.00              
ATOM   2103  N   ALA A 146     -11.346 -34.133  -9.247  1.00  0.00              
ATOM   2104  CA  ALA A 146      -9.923 -33.881  -9.432  1.00  0.00              
ATOM   2105  C   ALA A 146      -9.089 -35.022  -8.841  1.00  0.00              
ATOM   2106  O   ALA A 146      -8.019 -35.352  -9.353  1.00  0.00              
ATOM   2107  CB  ALA A 146      -9.536 -32.552  -8.788  1.00  0.00              
ATOM   2108  H   ALA A 146     -11.884 -33.510  -8.662  1.00  0.00              
ATOM   2109  HA  ALA A 146      -9.712 -33.838 -10.501  1.00  0.00              
ATOM   2110 1HB  ALA A 146      -8.470 -32.375  -8.933  1.00  0.00              
ATOM   2111 2HB  ALA A 146     -10.105 -31.745  -9.250  1.00  0.00              
ATOM   2112 3HB  ALA A 146      -9.756 -32.587  -7.722  1.00  0.00              
ATOM   2113  N   GLU A 147      -9.580 -35.628  -7.767  1.00  0.00              
ATOM   2114  CA  GLU A 147      -8.867 -36.738  -7.150  1.00  0.00              
ATOM   2115  C   GLU A 147      -8.874 -37.957  -8.068  1.00  0.00              
ATOM   2116  O   GLU A 147      -7.862 -38.642  -8.215  1.00  0.00              
ATOM   2117  CB  GLU A 147      -9.485 -37.090  -5.795  1.00  0.00              
ATOM   2118  CG  GLU A 147      -8.779 -38.217  -5.055  1.00  0.00              
ATOM   2119  CD  GLU A 147      -9.403 -38.462  -3.710  1.00  0.00              
ATOM   2120  OE1 GLU A 147     -10.333 -37.769  -3.372  1.00  0.00              
ATOM   2121  OE2 GLU A 147      -9.026 -39.412  -3.066  1.00  0.00              
ATOM   2122  H   GLU A 147     -10.455 -35.323  -7.367  1.00  0.00              
ATOM   2123  HA  GLU A 147      -7.823 -36.466  -6.994  1.00  0.00              
ATOM   2124 1HB  GLU A 147      -9.458 -36.184  -5.189  1.00  0.00              
ATOM   2125 2HB  GLU A 147     -10.522 -37.372  -5.982  1.00  0.00              
ATOM   2126 1HG  GLU A 147      -8.748 -39.151  -5.615  1.00  0.00              
ATOM   2127 2HG  GLU A 147      -7.766 -37.840  -4.922  1.00  0.00              
ATOM   2128  N   GLN A 148     -10.011 -38.215  -8.702  1.00  0.00              
ATOM   2129  CA  GLN A 148     -10.107 -39.316  -9.651  1.00  0.00              
ATOM   2130  C   GLN A 148      -9.192 -39.028 -10.844  1.00  0.00              
ATOM   2131  O   GLN A 148      -8.577 -39.939 -11.401  1.00  0.00              
ATOM   2132  CB  GLN A 148     -11.551 -39.511 -10.121  1.00  0.00              
ATOM   2133  CG  GLN A 148     -11.757 -40.720 -11.017  1.00  0.00              
ATOM   2134  CD  GLN A 148     -11.440 -42.025 -10.312  1.00  0.00              
ATOM   2135  OE1 GLN A 148     -11.856 -42.246  -9.171  1.00  0.00              
ATOM   2136  NE2 GLN A 148     -10.697 -42.896 -10.985  1.00  0.00              
ATOM   2137  H   GLN A 148     -10.825 -37.643  -8.528  1.00  0.00              
ATOM   2138  HA  GLN A 148      -9.761 -40.236  -9.179  1.00  0.00              
ATOM   2139 1HB  GLN A 148     -12.164 -39.608  -9.224  1.00  0.00              
ATOM   2140 2HB  GLN A 148     -11.833 -38.604 -10.655  1.00  0.00              
ATOM   2141 1HG  GLN A 148     -12.660 -40.869 -11.608  1.00  0.00              
ATOM   2142 2HG  GLN A 148     -10.926 -40.477 -11.682  1.00  0.00              
ATOM   2143 1HE2 GLN A 148     -10.456 -43.774 -10.570  1.00  0.00              
ATOM   2144 2HE2 GLN A 148     -10.379 -42.675 -11.907  1.00  0.00              
ATOM   2145  N   TRP A 149      -9.104 -37.755 -11.227  1.00  0.00              
ATOM   2146  CA  TRP A 149      -8.244 -37.335 -12.333  1.00  0.00              
ATOM   2147  C   TRP A 149      -6.788 -37.230 -11.910  1.00  0.00              
ATOM   2148  O   TRP A 149      -5.890 -37.174 -12.749  1.00  0.00              
ATOM   2149  CB  TRP A 149      -8.677 -35.972 -12.883  1.00  0.00              
ATOM   2150  CG  TRP A 149      -9.998 -35.976 -13.561  1.00  0.00              
ATOM   2151  CD1 TRP A 149     -10.772 -37.064 -13.837  1.00  0.00              
ATOM   2152  CD2 TRP A 149     -10.680 -34.846 -14.112  1.00  0.00              
ATOM   2153  NE1 TRP A 149     -11.897 -36.682 -14.526  1.00  0.00              
ATOM   2154  CE2 TRP A 149     -11.866 -35.325 -14.710  1.00  0.00              
ATOM   2155  CE3 TRP A 149     -10.404 -33.472 -14.160  1.00  0.00              
ATOM   2156  CZ2 TRP A 149     -12.778 -34.480 -15.349  1.00  0.00              
ATOM   2157  CZ3 TRP A 149     -11.311 -32.632 -14.797  1.00  0.00              
ATOM   2158  CH2 TRP A 149     -12.481 -33.139 -15.381  1.00  0.00              
ATOM   2159  H   TRP A 149      -9.648 -37.060 -10.737  1.00  0.00              
ATOM   2160  HA  TRP A 149      -8.277 -38.078 -13.130  1.00  0.00              
ATOM   2161 1HB  TRP A 149      -8.753 -35.245 -12.074  1.00  0.00              
ATOM   2162 2HB  TRP A 149      -7.958 -35.619 -13.622  1.00  0.00              
ATOM   2163  HD1 TRP A 149     -10.408 -38.029 -13.489  1.00  0.00              
ATOM   2164  HE1 TRP A 149     -12.628 -37.300 -14.847  1.00  0.00              
ATOM   2165  HE3 TRP A 149      -9.512 -33.029 -13.719  1.00  0.00              
ATOM   2166  HZ2 TRP A 149     -13.677 -34.912 -15.788  1.00  0.00              
ATOM   2167  HZ3 TRP A 149     -11.089 -31.566 -14.832  1.00  0.00              
ATOM   2168  HH2 TRP A 149     -13.170 -32.451 -15.872  1.00  0.00              
ATOM   2169  N   ASN A 150      -6.561 -37.182 -10.607  1.00  0.00              
ATOM   2170  CA  ASN A 150      -5.219 -37.047 -10.062  1.00  0.00              
ATOM   2171  C   ASN A 150      -4.580 -35.699 -10.405  1.00  0.00              
ATOM   2172  O   ASN A 150      -3.394 -35.623 -10.742  1.00  0.00              
ATOM   2173  CB  ASN A 150      -4.327 -38.181 -10.532  1.00  0.00              
ATOM   2174  CG  ASN A 150      -4.798 -39.541 -10.098  1.00  0.00              
ATOM   2175  OD1 ASN A 150      -4.974 -39.808  -8.903  1.00  0.00              
ATOM   2176  ND2 ASN A 150      -4.924 -40.427 -11.053  1.00  0.00              
ATOM   2177  H   ASN A 150      -7.346 -37.241  -9.974  1.00  0.00              
ATOM   2178  HA  ASN A 150      -5.257 -37.084  -8.972  1.00  0.00              
ATOM   2179 1HB  ASN A 150      -3.990 -38.233 -11.568  1.00  0.00              
ATOM   2180 2HB  ASN A 150      -3.497 -37.877  -9.895  1.00  0.00              
ATOM   2181 1HD2 ASN A 150      -5.233 -41.354 -10.838  1.00  0.00              
ATOM   2182 2HD2 ASN A 150      -4.711 -40.177 -11.997  1.00  0.00              
ATOM   2183  N   VAL A 151      -5.377 -34.638 -10.327  1.00  0.00              
ATOM   2184  CA  VAL A 151      -4.913 -33.300 -10.682  1.00  0.00              
ATOM   2185  C   VAL A 151      -5.242 -32.359  -9.535  1.00  0.00              
ATOM   2186  O   VAL A 151      -6.035 -32.697  -8.658  1.00  0.00              
ATOM   2187  CB  VAL A 151      -5.596 -32.763 -11.955  1.00  0.00              
ATOM   2188  CG1 VAL A 151      -5.285 -33.673 -13.135  1.00  0.00              
ATOM   2189  CG2 VAL A 151      -7.096 -32.641 -11.734  1.00  0.00              
ATOM   2190  H   VAL A 151      -6.329 -34.762 -10.014  1.00  0.00              
ATOM   2191  HA  VAL A 151      -3.830 -33.276 -10.807  1.00  0.00              
ATOM   2192  HB  VAL A 151      -5.221 -31.760 -12.162  1.00  0.00              
ATOM   2193 1HG1 VAL A 151      -5.772 -33.286 -14.031  1.00  0.00              
ATOM   2194 2HG1 VAL A 151      -4.208 -33.708 -13.293  1.00  0.00              
ATOM   2195 3HG1 VAL A 151      -5.655 -34.676 -12.927  1.00  0.00              
ATOM   2196 1HG2 VAL A 151      -7.568 -32.260 -12.639  1.00  0.00              
ATOM   2197 2HG2 VAL A 151      -7.508 -33.622 -11.493  1.00  0.00              
ATOM   2198 3HG2 VAL A 151      -7.288 -31.955 -10.909  1.00  0.00              
ATOM   2199  N   ASN A 152      -4.633 -31.179  -9.542  1.00  0.00              
ATOM   2200  CA  ASN A 152      -4.903 -30.191  -8.508  1.00  0.00              
ATOM   2201  C   ASN A 152      -6.199 -29.438  -8.781  1.00  0.00              
ATOM   2202  O   ASN A 152      -6.635 -29.310  -9.930  1.00  0.00              
ATOM   2203  CB  ASN A 152      -3.761 -29.177  -8.415  1.00  0.00              
ATOM   2204  CG  ASN A 152      -2.484 -29.779  -7.878  1.00  0.00              
ATOM   2205  OD1 ASN A 152      -2.436 -30.229  -6.735  1.00  0.00              
ATOM   2206  ND2 ASN A 152      -1.442 -29.787  -8.696  1.00  0.00              
ATOM   2207  H   ASN A 152      -3.972 -30.958 -10.273  1.00  0.00              
ATOM   2208  HA  ASN A 152      -5.036 -30.689  -7.546  1.00  0.00              
ATOM   2209 1HB  ASN A 152      -3.534 -28.515  -9.252  1.00  0.00              
ATOM   2210 2HB  ASN A 152      -4.245 -28.608  -7.623  1.00  0.00              
ATOM   2211 1HD2 ASN A 152      -0.572 -30.175  -8.391  1.00  0.00              
ATOM   2212 2HD2 ASN A 152      -1.525 -29.407  -9.616  1.00  0.00              
ATOM   2213  N   TYR A 153      -6.812 -28.945  -7.711  1.00  0.00              
ATOM   2214  CA  TYR A 153      -8.051 -28.191  -7.814  1.00  0.00              
ATOM   2215  C   TYR A 153      -7.839 -26.879  -7.087  1.00  0.00              
ATOM   2216  O   TYR A 153      -7.390 -26.859  -5.945  1.00  0.00              
ATOM   2217  CB  TYR A 153      -9.225 -28.931  -7.167  1.00  0.00              
ATOM   2218  CG  TYR A 153     -10.512 -28.127  -7.149  1.00  0.00              
ATOM   2219  CD1 TYR A 153     -11.164 -27.782  -8.337  1.00  0.00              
ATOM   2220  CD2 TYR A 153     -11.083 -27.713  -5.943  1.00  0.00              
ATOM   2221  CE1 TYR A 153     -12.351 -27.052  -8.328  1.00  0.00              
ATOM   2222  CE2 TYR A 153     -12.269 -26.976  -5.922  1.00  0.00              
ATOM   2223  CZ  TYR A 153     -12.901 -26.651  -7.117  1.00  0.00              
ATOM   2224  OH  TYR A 153     -14.095 -25.950  -7.100  1.00  0.00              
ATOM   2225  H   TYR A 153      -6.404 -29.100  -6.800  1.00  0.00              
ATOM   2226  HA  TYR A 153      -8.274 -27.987  -8.862  1.00  0.00              
ATOM   2227 1HB  TYR A 153      -9.376 -29.852  -7.732  1.00  0.00              
ATOM   2228 2HB  TYR A 153      -8.930 -29.173  -6.147  1.00  0.00              
ATOM   2229  HD1 TYR A 153     -10.727 -28.094  -9.286  1.00  0.00              
ATOM   2230  HD2 TYR A 153     -10.586 -27.974  -5.009  1.00  0.00              
ATOM   2231  HE1 TYR A 153     -12.845 -26.791  -9.263  1.00  0.00              
ATOM   2232  HE2 TYR A 153     -12.696 -26.658  -4.970  1.00  0.00              
ATOM   2233  HH  TYR A 153     -14.394 -25.741  -6.211  1.00  0.00              
ATOM   2234  N   VAL A 154      -8.174 -25.781  -7.750  1.00  0.00              
ATOM   2235  CA  VAL A 154      -8.064 -24.466  -7.144  1.00  0.00              
ATOM   2236  C   VAL A 154      -9.351 -23.704  -7.409  1.00  0.00              
ATOM   2237  O   VAL A 154      -9.908 -23.788  -8.504  1.00  0.00              
ATOM   2238  CB  VAL A 154      -6.889 -23.681  -7.763  1.00  0.00              
ATOM   2239  CG1 VAL A 154      -6.783 -22.297  -7.138  1.00  0.00              
ATOM   2240  CG2 VAL A 154      -5.596 -24.461  -7.580  1.00  0.00              
ATOM   2241  H   VAL A 154      -8.514 -25.859  -8.698  1.00  0.00              
ATOM   2242  HA  VAL A 154      -7.961 -24.536  -6.061  1.00  0.00              
ATOM   2243  HB  VAL A 154      -7.057 -23.580  -8.836  1.00  0.00              
ATOM   2244 1HG1 VAL A 154      -5.949 -21.757  -7.587  1.00  0.00              
ATOM   2245 2HG1 VAL A 154      -7.707 -21.747  -7.313  1.00  0.00              
ATOM   2246 3HG1 VAL A 154      -6.616 -22.395  -6.065  1.00  0.00              
ATOM   2247 1HG2 VAL A 154      -4.769 -23.904  -8.020  1.00  0.00              
ATOM   2248 2HG2 VAL A 154      -5.410 -24.610  -6.517  1.00  0.00              
ATOM   2249 3HG2 VAL A 154      -5.683 -25.429  -8.073  1.00  0.00              
ATOM   2250  N   GLU A 155      -9.844 -22.986  -6.403  1.00  0.00              
ATOM   2251  CA  GLU A 155     -11.003 -22.133  -6.613  1.00  0.00              
ATOM   2252  C   GLU A 155     -10.469 -20.721  -6.809  1.00  0.00              
ATOM   2253  O   GLU A 155      -9.528 -20.296  -6.138  1.00  0.00              
ATOM   2254  CB  GLU A 155     -11.965 -22.183  -5.427  1.00  0.00              
ATOM   2255  CG  GLU A 155     -12.514 -23.572  -5.159  1.00  0.00              
ATOM   2256  CD  GLU A 155     -13.882 -23.531  -4.514  1.00  0.00              
ATOM   2257  OE1 GLU A 155     -14.052 -22.769  -3.543  1.00  0.00              
ATOM   2258  OE2 GLU A 155     -14.783 -24.262  -4.975  1.00  0.00              
ATOM   2259  H   GLU A 155      -9.421 -23.024  -5.487  1.00  0.00              
ATOM   2260  HA  GLU A 155     -11.536 -22.448  -7.511  1.00  0.00              
ATOM   2261 1HB  GLU A 155     -11.416 -21.825  -4.557  1.00  0.00              
ATOM   2262 2HB  GLU A 155     -12.781 -21.496  -5.650  1.00  0.00              
ATOM   2263 1HG  GLU A 155     -12.562 -24.199  -6.049  1.00  0.00              
ATOM   2264 2HG  GLU A 155     -11.801 -23.997  -4.454  1.00  0.00              
ATOM   2265  N   THR A 156     -11.076 -20.003  -7.739  1.00  0.00              
ATOM   2266  CA  THR A 156     -10.631 -18.661  -8.070  1.00  0.00              
ATOM   2267  C   THR A 156     -11.742 -17.658  -8.165  1.00  0.00              
ATOM   2268  O   THR A 156     -12.919 -18.006  -8.234  1.00  0.00              
ATOM   2269  CB  THR A 156      -9.968 -18.620  -9.448  1.00  0.00              
ATOM   2270  OG1 THR A 156     -10.935 -19.004 -10.436  1.00  0.00              
ATOM   2271  CG2 THR A 156      -8.777 -19.537  -9.511  1.00  0.00              
ATOM   2272  H   THR A 156     -11.867 -20.394  -8.232  1.00  0.00              
ATOM   2273  HA  THR A 156      -9.981 -18.283  -7.281  1.00  0.00              
ATOM   2274  HB  THR A 156      -9.641 -17.601  -9.654  1.00  0.00              
ATOM   2275  HG1 THR A 156     -11.503 -18.256 -10.636  1.00  0.00              
ATOM   2276 1HG2 THR A 156      -8.330 -19.483 -10.504  1.00  0.00              
ATOM   2277 2HG2 THR A 156      -8.044 -19.233  -8.765  1.00  0.00              
ATOM   2278 3HG2 THR A 156      -9.096 -20.560  -9.312  1.00  0.00              
ATOM   2279  N   SER A 157     -11.334 -16.397  -8.209  1.00  0.00              
ATOM   2280  CA  SER A 157     -12.243 -15.301  -8.461  1.00  0.00              
ATOM   2281  C   SER A 157     -11.514 -14.322  -9.373  1.00  0.00              
ATOM   2282  O   SER A 157     -10.571 -13.663  -8.946  1.00  0.00              
ATOM   2283  CB  SER A 157     -12.639 -14.593  -7.171  1.00  0.00              
ATOM   2284  OG  SER A 157     -13.410 -13.443  -7.470  1.00  0.00              
ATOM   2285  H   SER A 157     -10.355 -16.200  -8.059  1.00  0.00              
ATOM   2286  HA  SER A 157     -13.205 -15.620  -8.864  1.00  0.00              
ATOM   2287 1HB  SER A 157     -13.219 -15.284  -6.559  1.00  0.00              
ATOM   2288 2HB  SER A 157     -11.733 -14.308  -6.636  1.00  0.00              
ATOM   2289  HG  SER A 157     -14.317 -13.704  -7.651  1.00  0.00              
ATOM   2290  N   ALA A 158     -11.942 -14.244 -10.629  1.00  0.00              
ATOM   2291  CA  ALA A 158     -11.350 -13.311 -11.579  1.00  0.00              
ATOM   2292  C   ALA A 158     -11.725 -11.884 -11.187  1.00  0.00              
ATOM   2293  O   ALA A 158     -11.006 -10.932 -11.496  1.00  0.00              
ATOM   2294  CB  ALA A 158     -11.836 -13.619 -13.001  1.00  0.00              
ATOM   2295  H   ALA A 158     -12.696 -14.843 -10.934  1.00  0.00              
ATOM   2296  HA  ALA A 158     -10.265 -13.407 -11.534  1.00  0.00              
ATOM   2297 1HB  ALA A 158     -11.385 -12.914 -13.699  1.00  0.00              
ATOM   2298 2HB  ALA A 158     -11.548 -14.634 -13.273  1.00  0.00              
ATOM   2299 3HB  ALA A 158     -12.920 -13.525 -13.042  1.00  0.00              
ATOM   2300  N   LYS A 159     -12.854 -11.746 -10.500  1.00  0.00              
ATOM   2301  CA  LYS A 159     -13.342 -10.439 -10.076  1.00  0.00              
ATOM   2302  C   LYS A 159     -12.521  -9.821  -8.941  1.00  0.00              
ATOM   2303  O   LYS A 159     -12.139  -8.654  -9.000  1.00  0.00              
ATOM   2304  CB  LYS A 159     -14.800 -10.550  -9.646  1.00  0.00              
ATOM   2305  CG  LYS A 159     -15.420  -9.227  -9.247  1.00  0.00              
ATOM   2306  CD  LYS A 159     -16.911  -9.388  -9.001  1.00  0.00              
ATOM   2307  CE  LYS A 159     -17.562  -8.070  -8.615  1.00  0.00              
ATOM   2308  NZ  LYS A 159     -19.025  -8.251  -8.392  1.00  0.00              
ATOM   2309  H   LYS A 159     -13.388 -12.571 -10.265  1.00  0.00              
ATOM   2310  HA  LYS A 159     -13.264  -9.730 -10.901  1.00  0.00              
ATOM   2311 1HB  LYS A 159     -15.349 -10.976 -10.486  1.00  0.00              
ATOM   2312 2HB  LYS A 159     -14.834 -11.242  -8.803  1.00  0.00              
ATOM   2313 1HG  LYS A 159     -14.931  -8.876  -8.337  1.00  0.00              
ATOM   2314 2HG  LYS A 159     -15.252  -8.510 -10.049  1.00  0.00              
ATOM   2315 1HD  LYS A 159     -17.374  -9.765  -9.914  1.00  0.00              
ATOM   2316 2HD  LYS A 159     -17.056 -10.108  -8.197  1.00  0.00              
ATOM   2317 1HE  LYS A 159     -17.087  -7.708  -7.704  1.00  0.00              
ATOM   2318 2HE  LYS A 159     -17.392  -7.356  -9.422  1.00  0.00              
ATOM   2319 1HZ  LYS A 159     -19.438  -7.366  -8.137  1.00  0.00              
ATOM   2320 2HZ  LYS A 159     -19.456  -8.593  -9.240  1.00  0.00              
ATOM   2321 3HZ  LYS A 159     -19.172  -8.918  -7.648  1.00  0.00              
ATOM   2322  N   THR A 160     -12.249 -10.604  -7.904  1.00  0.00              
ATOM   2323  CA  THR A 160     -11.505 -10.094  -6.751  1.00  0.00              
ATOM   2324  C   THR A 160     -10.053 -10.536  -6.842  1.00  0.00              
ATOM   2325  O   THR A 160      -9.244 -10.222  -5.973  1.00  0.00              
ATOM   2326  CB  THR A 160     -12.070 -10.631  -5.433  1.00  0.00              
ATOM   2327  OG1 THR A 160     -11.940 -12.056  -5.420  1.00  0.00              
ATOM   2328  CG2 THR A 160     -13.545 -10.253  -5.285  1.00  0.00              
ATOM   2329  H   THR A 160     -12.557 -11.566  -7.904  1.00  0.00              
ATOM   2330  HA  THR A 160     -11.516  -9.004  -6.758  1.00  0.00              
ATOM   2331  HB  THR A 160     -11.503 -10.206  -4.604  1.00  0.00              
ATOM   2332  HG1 THR A 160     -12.649 -12.446  -5.936  1.00  0.00              
ATOM   2333 1HG2 THR A 160     -13.927 -10.644  -4.341  1.00  0.00              
ATOM   2334 2HG2 THR A 160     -13.645  -9.168  -5.295  1.00  0.00              
ATOM   2335 3HG2 THR A 160     -14.113 -10.678  -6.111  1.00  0.00              
ATOM   2336  N   ARG A 161      -9.748 -11.273  -7.908  1.00  0.00              
ATOM   2337  CA  ARG A 161      -8.396 -11.734  -8.223  1.00  0.00              
ATOM   2338  C   ARG A 161      -7.911 -12.892  -7.341  1.00  0.00              
ATOM   2339  O   ARG A 161      -6.771 -13.343  -7.462  1.00  0.00              
ATOM   2340  CB  ARG A 161      -7.395 -10.575  -8.134  1.00  0.00              
ATOM   2341  CG  ARG A 161      -5.985 -10.970  -8.566  1.00  0.00              
ATOM   2342  CD  ARG A 161      -5.059  -9.767  -8.554  1.00  0.00              
ATOM   2343  NE  ARG A 161      -3.692 -10.139  -8.903  1.00  0.00              
ATOM   2344  CZ  ARG A 161      -2.720  -9.266  -9.154  1.00  0.00              
ATOM   2345  NH1 ARG A 161      -2.963  -7.958  -9.099  1.00  0.00              
ATOM   2346  NH2 ARG A 161      -1.504  -9.702  -9.452  1.00  0.00              
ATOM   2347  H   ARG A 161     -10.508 -11.520  -8.526  1.00  0.00              
ATOM   2348  HA  ARG A 161      -8.368 -12.129  -9.239  1.00  0.00              
ATOM   2349 1HB  ARG A 161      -7.774  -9.778  -8.772  1.00  0.00              
ATOM   2350 2HB  ARG A 161      -7.389 -10.239  -7.097  1.00  0.00              
ATOM   2351 1HG  ARG A 161      -5.611 -11.729  -7.878  1.00  0.00              
ATOM   2352 2HG  ARG A 161      -6.036 -11.386  -9.573  1.00  0.00              
ATOM   2353 1HD  ARG A 161      -5.420  -9.035  -9.275  1.00  0.00              
ATOM   2354 2HD  ARG A 161      -5.062  -9.328  -7.557  1.00  0.00              
ATOM   2355  HE  ARG A 161      -3.280 -11.057  -9.007  1.00  0.00              
ATOM   2356 1HH1 ARG A 161      -3.889  -7.629  -8.865  1.00  0.00              
ATOM   2357 2HH1 ARG A 161      -2.220  -7.302  -9.291  1.00  0.00              
ATOM   2358 1HH2 ARG A 161      -1.322 -10.696  -9.488  1.00  0.00              
ATOM   2359 2HH2 ARG A 161      -0.766  -9.040  -9.643  1.00  0.00              
ATOM   2360  N   ALA A 162      -8.768 -13.380  -6.454  1.00  0.00              
ATOM   2361  CA  ALA A 162      -8.370 -14.467  -5.566  1.00  0.00              
ATOM   2362  C   ALA A 162      -7.864 -15.684  -6.351  1.00  0.00              
ATOM   2363  O   ALA A 162      -8.582 -16.255  -7.177  1.00  0.00              
ATOM   2364  CB  ALA A 162      -9.529 -14.855  -4.669  1.00  0.00              
ATOM   2365  H   ALA A 162      -9.703 -13.005  -6.383  1.00  0.00              
ATOM   2366  HA  ALA A 162      -7.544 -14.125  -4.943  1.00  0.00              
ATOM   2367 1HB  ALA A 162      -9.222 -15.667  -4.010  1.00  0.00              
ATOM   2368 2HB  ALA A 162      -9.830 -13.997  -4.070  1.00  0.00              
ATOM   2369 3HB  ALA A 162     -10.368 -15.183  -5.281  1.00  0.00              
ATOM   2370  N   ASN A 163      -6.609 -16.050  -6.104  1.00  0.00              
ATOM   2371  CA  ASN A 163      -5.985 -17.229  -6.703  1.00  0.00              
ATOM   2372  C   ASN A 163      -5.862 -17.261  -8.229  1.00  0.00              
ATOM   2373  O   ASN A 163      -5.668 -18.325  -8.817  1.00  0.00              
ATOM   2374  CB  ASN A 163      -6.719 -18.478  -6.249  1.00  0.00              
ATOM   2375  CG  ASN A 163      -6.571 -18.767  -4.781  1.00  0.00              
ATOM   2376  OD1 ASN A 163      -5.571 -18.401  -4.153  1.00  0.00              
ATOM   2377  ND2 ASN A 163      -7.522 -19.493  -4.250  1.00  0.00              
ATOM   2378  H   ASN A 163      -6.070 -15.476  -5.470  1.00  0.00              
ATOM   2379  HA  ASN A 163      -4.945 -17.302  -6.380  1.00  0.00              
ATOM   2380 1HB  ASN A 163      -7.754 -18.656  -6.546  1.00  0.00              
ATOM   2381 2HB  ASN A 163      -6.061 -19.144  -6.807  1.00  0.00              
ATOM   2382 1HD2 ASN A 163      -7.489 -19.724  -3.277  1.00  0.00              
ATOM   2383 2HD2 ASN A 163      -8.280 -19.815  -4.815  1.00  0.00              
ATOM   2384  N   VAL A 164      -5.962 -16.105  -8.876  1.00  0.00              
ATOM   2385  CA  VAL A 164      -5.792 -16.057 -10.324  1.00  0.00              
ATOM   2386  C   VAL A 164      -4.326 -16.309 -10.702  1.00  0.00              
ATOM   2387  O   VAL A 164      -4.024 -17.077 -11.621  1.00  0.00              
ATOM   2388  CB  VAL A 164      -6.242 -14.689 -10.880  1.00  0.00              
ATOM   2389  CG1 VAL A 164      -5.873 -14.574 -12.375  1.00  0.00              
ATOM   2390  CG2 VAL A 164      -7.749 -14.529 -10.669  1.00  0.00              
ATOM   2391  H   VAL A 164      -6.156 -15.250  -8.375  1.00  0.00              
ATOM   2392  HA  VAL A 164      -6.355 -16.851 -10.816  1.00  0.00              
ATOM   2393  HB  VAL A 164      -5.746 -13.898 -10.318  1.00  0.00              
ATOM   2394 1HG1 VAL A 164      -6.195 -13.604 -12.756  1.00  0.00              
ATOM   2395 2HG1 VAL A 164      -4.793 -14.668 -12.492  1.00  0.00              
ATOM   2396 3HG1 VAL A 164      -6.369 -15.366 -12.934  1.00  0.00              
ATOM   2397 1HG2 VAL A 164      -8.071 -13.564 -11.060  1.00  0.00              
ATOM   2398 2HG2 VAL A 164      -8.276 -15.327 -11.192  1.00  0.00              
ATOM   2399 3HG2 VAL A 164      -7.975 -14.582  -9.604  1.00  0.00              
ATOM   2400  N   ASP A 165      -3.412 -15.661  -9.990  1.00  0.00              
ATOM   2401  CA  ASP A 165      -1.999 -15.874 -10.254  1.00  0.00              
ATOM   2402  C   ASP A 165      -1.632 -17.307  -9.871  1.00  0.00              
ATOM   2403  O   ASP A 165      -0.756 -17.923 -10.486  1.00  0.00              
ATOM   2404  CB  ASP A 165      -1.140 -14.868  -9.484  1.00  0.00              
ATOM   2405  CG  ASP A 165      -1.199 -13.446 -10.025  1.00  0.00              
ATOM   2406  OD1 ASP A 165      -1.697 -13.264 -11.111  1.00  0.00              
ATOM   2407  OD2 ASP A 165      -0.892 -12.539  -9.289  1.00  0.00              
ATOM   2408  H   ASP A 165      -3.684 -15.017  -9.261  1.00  0.00              
ATOM   2409  HA  ASP A 165      -1.800 -15.751 -11.319  1.00  0.00              
ATOM   2410 1HB  ASP A 165      -1.340 -14.857  -8.412  1.00  0.00              
ATOM   2411 2HB  ASP A 165      -0.149 -15.284  -9.666  1.00  0.00              
ATOM   2412  N   LYS A 166      -2.320 -17.837  -8.866  1.00  0.00              
ATOM   2413  CA  LYS A 166      -2.055 -19.189  -8.373  1.00  0.00              
ATOM   2414  C   LYS A 166      -2.287 -20.263  -9.434  1.00  0.00              
ATOM   2415  O   LYS A 166      -1.483 -21.183  -9.572  1.00  0.00              
ATOM   2416  CB  LYS A 166      -2.921 -19.480  -7.147  1.00  0.00              
ATOM   2417  CG  LYS A 166      -2.744 -20.877  -6.568  1.00  0.00              
ATOM   2418  CD  LYS A 166      -3.451 -21.015  -5.228  1.00  0.00              
ATOM   2419  CE  LYS A 166      -3.431 -22.455  -4.737  1.00  0.00              
ATOM   2420  NZ  LYS A 166      -2.044 -22.972  -4.584  1.00  0.00              
ATOM   2421  H   LYS A 166      -3.048 -17.289  -8.430  1.00  0.00              
ATOM   2422  HA  LYS A 166      -1.006 -19.280  -8.091  1.00  0.00              
ATOM   2423 1HB  LYS A 166      -2.663 -18.738  -6.390  1.00  0.00              
ATOM   2424 2HB  LYS A 166      -3.960 -19.342  -7.449  1.00  0.00              
ATOM   2425 1HG  LYS A 166      -3.157 -21.599  -7.274  1.00  0.00              
ATOM   2426 2HG  LYS A 166      -1.679 -21.066  -6.439  1.00  0.00              
ATOM   2427 1HD  LYS A 166      -2.947 -20.376  -4.502  1.00  0.00              
ATOM   2428 2HD  LYS A 166      -4.483 -20.686  -5.345  1.00  0.00              
ATOM   2429 1HE  LYS A 166      -3.941 -22.495  -3.775  1.00  0.00              
ATOM   2430 2HE  LYS A 166      -3.970 -23.069  -5.458  1.00  0.00              
ATOM   2431 1HZ  LYS A 166      -2.075 -23.928  -4.258  1.00  0.00              
ATOM   2432 2HZ  LYS A 166      -1.571 -22.936  -5.476  1.00  0.00              
ATOM   2433 3HZ  LYS A 166      -1.545 -22.404  -3.915  1.00  0.00              
ATOM   2434  N   VAL A 167      -3.373 -20.165 -10.193  1.00  0.00              
ATOM   2435  CA  VAL A 167      -3.627 -21.210 -11.167  1.00  0.00              
ATOM   2436  C   VAL A 167      -2.643 -21.193 -12.328  1.00  0.00              
ATOM   2437  O   VAL A 167      -2.303 -22.250 -12.862  1.00  0.00              
ATOM   2438  CB  VAL A 167      -5.097 -21.183 -11.680  1.00  0.00              
ATOM   2439  CG1 VAL A 167      -6.036 -21.502 -10.515  1.00  0.00              
ATOM   2440  CG2 VAL A 167      -5.443 -19.829 -12.296  1.00  0.00              
ATOM   2441  H   VAL A 167      -4.024 -19.395 -10.117  1.00  0.00              
ATOM   2442  HA  VAL A 167      -3.493 -22.200 -10.730  1.00  0.00              
ATOM   2443  HB  VAL A 167      -5.209 -21.922 -12.473  1.00  0.00              
ATOM   2444 1HG1 VAL A 167      -7.068 -21.485 -10.865  1.00  0.00              
ATOM   2445 2HG1 VAL A 167      -5.802 -22.491 -10.120  1.00  0.00              
ATOM   2446 3HG1 VAL A 167      -5.908 -20.756  -9.730  1.00  0.00              
ATOM   2447 1HG2 VAL A 167      -6.475 -19.840 -12.646  1.00  0.00              
ATOM   2448 2HG2 VAL A 167      -5.322 -19.048 -11.545  1.00  0.00              
ATOM   2449 3HG2 VAL A 167      -4.777 -19.631 -13.137  1.00  0.00              
ATOM   2450  N   PHE A 168      -2.174 -20.009 -12.718  1.00  0.00              
ATOM   2451  CA  PHE A 168      -1.221 -19.921 -13.815  1.00  0.00              
ATOM   2452  C   PHE A 168       0.178 -20.342 -13.359  1.00  0.00              
ATOM   2453  O   PHE A 168       0.882 -21.053 -14.082  1.00  0.00              
ATOM   2454  CB  PHE A 168      -1.198 -18.498 -14.398  1.00  0.00              
ATOM   2455  CG  PHE A 168      -2.374 -18.200 -15.300  1.00  0.00              
ATOM   2456  CD1 PHE A 168      -2.397 -18.664 -16.615  1.00  0.00              
ATOM   2457  CD2 PHE A 168      -3.472 -17.497 -14.820  1.00  0.00              
ATOM   2458  CE1 PHE A 168      -3.496 -18.436 -17.436  1.00  0.00              
ATOM   2459  CE2 PHE A 168      -4.578 -17.263 -15.630  1.00  0.00              
ATOM   2460  CZ  PHE A 168      -4.594 -17.732 -16.940  1.00  0.00              
ATOM   2461  H   PHE A 168      -2.473 -19.161 -12.257  1.00  0.00              
ATOM   2462  HA  PHE A 168      -1.509 -20.608 -14.612  1.00  0.00              
ATOM   2463 1HB  PHE A 168      -1.221 -17.762 -13.596  1.00  0.00              
ATOM   2464 2HB  PHE A 168      -0.299 -18.353 -14.996  1.00  0.00              
ATOM   2465  HD1 PHE A 168      -1.538 -19.214 -17.000  1.00  0.00              
ATOM   2466  HD2 PHE A 168      -3.461 -17.128 -13.794  1.00  0.00              
ATOM   2467  HE1 PHE A 168      -3.496 -18.807 -18.460  1.00  0.00              
ATOM   2468  HE2 PHE A 168      -5.433 -16.711 -15.240  1.00  0.00              
ATOM   2469  HZ  PHE A 168      -5.458 -17.550 -17.576  1.00  0.00              
ATOM   2470  N   PHE A 169       0.572 -19.912 -12.162  1.00  0.00              
ATOM   2471  CA  PHE A 169       1.887 -20.246 -11.623  1.00  0.00              
ATOM   2472  C   PHE A 169       1.982 -21.738 -11.294  1.00  0.00              
ATOM   2473  O   PHE A 169       2.948 -22.399 -11.669  1.00  0.00              
ATOM   2474  CB  PHE A 169       2.194 -19.405 -10.371  1.00  0.00              
ATOM   2475  CG  PHE A 169       2.864 -18.081 -10.677  1.00  0.00              
ATOM   2476  CD1 PHE A 169       2.185 -17.081 -11.374  1.00  0.00              
ATOM   2477  CD2 PHE A 169       4.182 -17.844 -10.288  1.00  0.00              
ATOM   2478  CE1 PHE A 169       2.810 -15.860 -11.684  1.00  0.00              
ATOM   2479  CE2 PHE A 169       4.817 -16.630 -10.593  1.00  0.00              
ATOM   2480  CZ  PHE A 169       4.127 -15.636 -11.294  1.00  0.00              
ATOM   2481  H   PHE A 169      -0.054 -19.340 -11.614  1.00  0.00              
ATOM   2482  HA  PHE A 169       2.656 -20.042 -12.370  1.00  0.00              
ATOM   2483 1HB  PHE A 169       1.272 -19.174  -9.839  1.00  0.00              
ATOM   2484 2HB  PHE A 169       2.867 -19.950  -9.710  1.00  0.00              
ATOM   2485  HD1 PHE A 169       1.153 -17.253 -11.681  1.00  0.00              
ATOM   2486  HD2 PHE A 169       4.721 -18.619  -9.741  1.00  0.00              
ATOM   2487  HE1 PHE A 169       2.263 -15.092 -12.229  1.00  0.00              
ATOM   2488  HE2 PHE A 169       5.849 -16.462 -10.283  1.00  0.00              
ATOM   2489  HZ  PHE A 169       4.615 -14.693 -11.535  1.00  0.00              
ATOM   2490  N   ASP A 170       0.976 -22.274 -10.611  1.00  0.00              
ATOM   2491  CA  ASP A 170       0.973 -23.696 -10.292  1.00  0.00              
ATOM   2492  C   ASP A 170       0.937 -24.543 -11.554  1.00  0.00              
ATOM   2493  O   ASP A 170       1.538 -25.617 -11.600  1.00  0.00              
ATOM   2494  CB  ASP A 170      -0.205 -24.065  -9.385  1.00  0.00              
ATOM   2495  CG  ASP A 170       0.001 -23.608  -7.952  1.00  0.00              
ATOM   2496  OD1 ASP A 170       1.148 -23.265  -7.595  1.00  0.00              
ATOM   2497  OD2 ASP A 170      -0.971 -23.606  -7.173  1.00  0.00              
ATOM   2498  H   ASP A 170       0.202 -21.700 -10.306  1.00  0.00              
ATOM   2499  HA  ASP A 170       1.893 -23.959  -9.768  1.00  0.00              
ATOM   2500 1HB  ASP A 170      -1.168 -23.721  -9.763  1.00  0.00              
ATOM   2501 2HB  ASP A 170      -0.159 -25.152  -9.443  1.00  0.00              
ATOM   2502  N   LEU A 171       0.239 -24.073 -12.587  1.00  0.00              
ATOM   2503  CA  LEU A 171       0.231 -24.821 -13.835  1.00  0.00              
ATOM   2504  C   LEU A 171       1.629 -24.802 -14.445  1.00  0.00              
ATOM   2505  O   LEU A 171       2.111 -25.829 -14.921  1.00  0.00              
ATOM   2506  CB  LEU A 171      -0.787 -24.251 -14.836  1.00  0.00              
ATOM   2507  CG  LEU A 171      -0.846 -25.002 -16.176  1.00  0.00              
ATOM   2508  CD1 LEU A 171      -1.187 -26.476 -15.909  1.00  0.00              
ATOM   2509  CD2 LEU A 171      -1.893 -24.366 -17.129  1.00  0.00              
ATOM   2510  H   LEU A 171      -0.284 -23.212 -12.526  1.00  0.00              
ATOM   2511  HA  LEU A 171      -0.027 -25.861 -13.636  1.00  0.00              
ATOM   2512 1HB  LEU A 171      -1.702 -24.414 -14.270  1.00  0.00              
ATOM   2513 2HB  LEU A 171      -0.642 -23.182 -14.994  1.00  0.00              
ATOM   2514  HG  LEU A 171       0.129 -24.893 -16.652  1.00  0.00              
ATOM   2515 1HD1 LEU A 171      -1.231 -27.018 -16.854  1.00  0.00              
ATOM   2516 2HD1 LEU A 171      -0.419 -26.918 -15.274  1.00  0.00              
ATOM   2517 3HD1 LEU A 171      -2.153 -26.541 -15.409  1.00  0.00              
ATOM   2518 1HD2 LEU A 171      -1.911 -24.918 -18.069  1.00  0.00              
ATOM   2519 2HD2 LEU A 171      -2.879 -24.405 -16.665  1.00  0.00              
ATOM   2520 3HD2 LEU A 171      -1.624 -23.327 -17.324  1.00  0.00              
ATOM   2521  N   MET A 172       2.286 -23.644 -14.423  1.00  0.00              
ATOM   2522  CA  MET A 172       3.641 -23.556 -14.970  1.00  0.00              
ATOM   2523  C   MET A 172       4.601 -24.455 -14.185  1.00  0.00              
ATOM   2524  O   MET A 172       5.582 -24.951 -14.730  1.00  0.00              
ATOM   2525  CB  MET A 172       4.170 -22.112 -14.939  1.00  0.00              
ATOM   2526  CG  MET A 172       3.540 -21.162 -15.952  1.00  0.00              
ATOM   2527  SD  MET A 172       4.412 -19.560 -16.025  1.00  0.00              
ATOM   2528  CE  MET A 172       3.883 -18.812 -14.486  1.00  0.00              
ATOM   2529  H   MET A 172       1.859 -22.817 -14.031  1.00  0.00              
ATOM   2530  HA  MET A 172       3.649 -23.910 -16.001  1.00  0.00              
ATOM   2531 1HB  MET A 172       3.991 -21.730 -13.935  1.00  0.00              
ATOM   2532 2HB  MET A 172       5.245 -22.163 -15.122  1.00  0.00              
ATOM   2533 1HG  MET A 172       3.573 -21.638 -16.931  1.00  0.00              
ATOM   2534 2HG  MET A 172       2.502 -20.998 -15.661  1.00  0.00              
ATOM   2535 1HE  MET A 172       4.335 -17.825 -14.386  1.00  0.00              
ATOM   2536 2HE  MET A 172       2.796 -18.717 -14.481  1.00  0.00              
ATOM   2537 3HE  MET A 172       4.196 -19.440 -13.651  1.00  0.00              
ATOM   2538  N   ARG A 173       4.323 -24.651 -12.903  1.00  0.00              
ATOM   2539  CA  ARG A 173       5.133 -25.550 -12.099  1.00  0.00              
ATOM   2540  C   ARG A 173       4.901 -26.985 -12.552  1.00  0.00              
ATOM   2541  O   ARG A 173       5.831 -27.780 -12.604  1.00  0.00              
ATOM   2542  CB  ARG A 173       4.800 -25.388 -10.611  1.00  0.00              
ATOM   2543  CG  ARG A 173       5.282 -24.070 -10.039  1.00  0.00              
ATOM   2544  CD  ARG A 173       5.030 -23.967  -8.538  1.00  0.00              
ATOM   2545  NE  ARG A 173       5.499 -22.683  -8.019  1.00  0.00              
ATOM   2546  CZ  ARG A 173       4.708 -21.658  -7.713  1.00  0.00              
ATOM   2547  NH1 ARG A 173       3.389 -21.757  -7.864  1.00  0.00              
ATOM   2548  NH2 ARG A 173       5.240 -20.527  -7.268  1.00  0.00              
ATOM   2549  H   ARG A 173       3.542 -24.176 -12.474  1.00  0.00              
ATOM   2550  HA  ARG A 173       6.190 -25.325 -12.245  1.00  0.00              
ATOM   2551 1HB  ARG A 173       3.718 -25.467 -10.518  1.00  0.00              
ATOM   2552 2HB  ARG A 173       5.271 -26.220 -10.088  1.00  0.00              
ATOM   2553 1HG  ARG A 173       6.353 -23.981 -10.226  1.00  0.00              
ATOM   2554 2HG  ARG A 173       4.757 -23.260 -10.545  1.00  0.00              
ATOM   2555 1HD  ARG A 173       3.961 -24.061  -8.351  1.00  0.00              
ATOM   2556 2HD  ARG A 173       5.560 -24.775  -8.034  1.00  0.00              
ATOM   2557  HE  ARG A 173       6.442 -22.375  -7.817  1.00  0.00              
ATOM   2558 1HH1 ARG A 173       2.986 -22.616  -8.213  1.00  0.00              
ATOM   2559 2HH1 ARG A 173       2.797 -20.974  -7.629  1.00  0.00              
ATOM   2560 1HH2 ARG A 173       6.243 -20.451  -7.165  1.00  0.00              
ATOM   2561 2HH2 ARG A 173       4.643 -19.748  -7.036  1.00  0.00              
ATOM   2562  N   GLU A 174       3.659 -27.309 -12.895  1.00  0.00              
ATOM   2563  CA  GLU A 174       3.354 -28.640 -13.398  1.00  0.00              
ATOM   2564  C   GLU A 174       4.006 -28.830 -14.761  1.00  0.00              
ATOM   2565  O   GLU A 174       4.511 -29.912 -15.077  1.00  0.00              
ATOM   2566  CB  GLU A 174       1.842 -28.842 -13.487  1.00  0.00              
ATOM   2567  CG  GLU A 174       1.222 -29.181 -12.148  1.00  0.00              
ATOM   2568  CD  GLU A 174      -0.240 -29.541 -12.247  1.00  0.00              
ATOM   2569  OE1 GLU A 174      -0.607 -30.316 -13.155  1.00  0.00              
ATOM   2570  OE2 GLU A 174      -1.019 -29.053 -11.401  1.00  0.00              
ATOM   2571  H   GLU A 174       2.914 -26.633 -12.808  1.00  0.00              
ATOM   2572  HA  GLU A 174       3.769 -29.393 -12.727  1.00  0.00              
ATOM   2573 1HB  GLU A 174       1.420 -27.916 -13.877  1.00  0.00              
ATOM   2574 2HB  GLU A 174       1.669 -29.649 -14.200  1.00  0.00              
ATOM   2575 1HG  GLU A 174       1.738 -29.983 -11.621  1.00  0.00              
ATOM   2576 2HG  GLU A 174       1.316 -28.255 -11.581  1.00  0.00              
ATOM   2577  N   ILE A 175       4.007 -27.774 -15.567  1.00  0.00              
ATOM   2578  CA  ILE A 175       4.567 -27.858 -16.904  1.00  0.00              
ATOM   2579  C   ILE A 175       6.075 -28.056 -16.767  1.00  0.00              
ATOM   2580  O   ILE A 175       6.679 -28.872 -17.460  1.00  0.00              
ATOM   2581  CB  ILE A 175       4.271 -26.602 -17.743  1.00  0.00              
ATOM   2582  CG1 ILE A 175       2.774 -26.503 -18.047  1.00  0.00              
ATOM   2583  CG2 ILE A 175       5.079 -26.621 -19.032  1.00  0.00              
ATOM   2584  CD1 ILE A 175       2.352 -25.167 -18.614  1.00  0.00              
ATOM   2585  H   ILE A 175       3.615 -26.897 -15.252  1.00  0.00              
ATOM   2586  HA  ILE A 175       4.181 -28.732 -17.428  1.00  0.00              
ATOM   2587  HB  ILE A 175       4.532 -25.718 -17.163  1.00  0.00              
ATOM   2588 1HG1 ILE A 175       2.535 -27.292 -18.760  1.00  0.00              
ATOM   2589 2HG1 ILE A 175       2.241 -26.686 -17.114  1.00  0.00              
ATOM   2590 1HG2 ILE A 175       4.857 -25.726 -19.613  1.00  0.00              
ATOM   2591 2HG2 ILE A 175       6.142 -26.645 -18.794  1.00  0.00              
ATOM   2592 3HG2 ILE A 175       4.817 -27.505 -19.613  1.00  0.00              
ATOM   2593 1HD1 ILE A 175       1.279 -25.173 -18.804  1.00  0.00              
ATOM   2594 2HD1 ILE A 175       2.590 -24.377 -17.901  1.00  0.00              
ATOM   2595 3HD1 ILE A 175       2.883 -24.984 -19.548  1.00  0.00              
ATOM   2596  N   ARG A 176       6.669 -27.287 -15.861  1.00  0.00              
ATOM   2597  CA  ARG A 176       8.090 -27.389 -15.561  1.00  0.00              
ATOM   2598  C   ARG A 176       8.432 -28.823 -15.162  1.00  0.00              
ATOM   2599  O   ARG A 176       9.375 -29.412 -15.688  1.00  0.00              
ATOM   2600  CB  ARG A 176       8.536 -26.384 -14.509  1.00  0.00              
ATOM   2601  CG  ARG A 176      10.017 -26.429 -14.169  1.00  0.00              
ATOM   2602  CD  ARG A 176      10.480 -25.319 -13.298  1.00  0.00              
ATOM   2603  NE  ARG A 176       9.847 -25.277 -11.989  1.00  0.00              
ATOM   2604  CZ  ARG A 176       9.813 -24.192 -11.190  1.00  0.00              
ATOM   2605  NH1 ARG A 176      10.404 -23.072 -11.543  1.00  0.00              
ATOM   2606  NH2 ARG A 176       9.189 -24.291 -10.030  1.00  0.00              
ATOM   2607  H   ARG A 176       6.109 -26.608 -15.365  1.00  0.00              
ATOM   2608  HA  ARG A 176       8.673 -27.150 -16.451  1.00  0.00              
ATOM   2609 1HB  ARG A 176       8.284 -25.395 -14.888  1.00  0.00              
ATOM   2610 2HB  ARG A 176       7.956 -26.587 -13.609  1.00  0.00              
ATOM   2611 1HG  ARG A 176      10.227 -27.368 -13.657  1.00  0.00              
ATOM   2612 2HG  ARG A 176      10.587 -26.388 -15.098  1.00  0.00              
ATOM   2613 1HD  ARG A 176      11.553 -25.418 -13.138  1.00  0.00              
ATOM   2614 2HD  ARG A 176      10.272 -24.371 -13.792  1.00  0.00              
ATOM   2615  HE  ARG A 176       9.356 -26.004 -11.487  1.00  0.00              
ATOM   2616 1HH1 ARG A 176      10.893 -23.019 -12.426  1.00  0.00              
ATOM   2617 2HH1 ARG A 176      10.368 -22.271 -10.931  1.00  0.00              
ATOM   2618 1HH2 ARG A 176       8.755 -25.165  -9.766  1.00  0.00              
ATOM   2619 2HH2 ARG A 176       9.149 -23.494  -9.412  1.00  0.00              
ATOM   2620  N   ALA A 177       7.660 -29.378 -14.232  1.00  0.00              
ATOM   2621  CA  ALA A 177       7.914 -30.722 -13.735  1.00  0.00              
ATOM   2622  C   ALA A 177       7.860 -31.697 -14.901  1.00  0.00              
ATOM   2623  O   ALA A 177       8.708 -32.580 -15.028  1.00  0.00              
ATOM   2624  CB  ALA A 177       6.872 -31.102 -12.691  1.00  0.00              
ATOM   2625  H   ALA A 177       6.878 -28.856 -13.861  1.00  0.00              
ATOM   2626  HA  ALA A 177       8.913 -30.751 -13.300  1.00  0.00              
ATOM   2627 1HB  ALA A 177       7.074 -32.109 -12.327  1.00  0.00              
ATOM   2628 2HB  ALA A 177       6.918 -30.400 -11.859  1.00  0.00              
ATOM   2629 3HB  ALA A 177       5.880 -31.070 -13.139  1.00  0.00              
ATOM   2630  N   ARG A 178       6.862 -31.513 -15.758  1.00  0.00              
ATOM   2631  CA  ARG A 178       6.667 -32.374 -16.914  1.00  0.00              
ATOM   2632  C   ARG A 178       7.796 -32.238 -17.933  1.00  0.00              
ATOM   2633  O   ARG A 178       8.174 -33.210 -18.583  1.00  0.00              
ATOM   2634  CB  ARG A 178       5.308 -32.149 -17.562  1.00  0.00              
ATOM   2635  CG  ARG A 178       4.992 -33.078 -18.724  1.00  0.00              
ATOM   2636  CD  ARG A 178       5.003 -34.521 -18.374  1.00  0.00              
ATOM   2637  NE  ARG A 178       4.708 -35.412 -19.485  1.00  0.00              
ATOM   2638  CZ  ARG A 178       4.910 -36.744 -19.472  1.00  0.00              
ATOM   2639  NH1 ARG A 178       5.442 -37.338 -18.427  1.00  0.00              
ATOM   2640  NH2 ARG A 178       4.582 -37.436 -20.549  1.00  0.00              
ATOM   2641  H   ARG A 178       6.219 -30.750 -15.599  1.00  0.00              
ATOM   2642  HA  ARG A 178       6.673 -33.419 -16.601  1.00  0.00              
ATOM   2643 1HB  ARG A 178       4.559 -32.280 -16.783  1.00  0.00              
ATOM   2644 2HB  ARG A 178       5.291 -31.117 -17.913  1.00  0.00              
ATOM   2645 1HG  ARG A 178       4.000 -32.832 -19.104  1.00  0.00              
ATOM   2646 2HG  ARG A 178       5.732 -32.915 -19.508  1.00  0.00              
ATOM   2647 1HD  ARG A 178       5.991 -34.787 -17.997  1.00  0.00              
ATOM   2648 2HD  ARG A 178       4.258 -34.704 -17.601  1.00  0.00              
ATOM   2649  HE  ARG A 178       4.325 -35.201 -20.397  1.00  0.00              
ATOM   2650 1HH1 ARG A 178       5.704 -36.793 -17.618  1.00  0.00              
ATOM   2651 2HH1 ARG A 178       5.586 -38.338 -18.437  1.00  0.00              
ATOM   2652 1HH2 ARG A 178       4.191 -36.961 -21.351  1.00  0.00              
ATOM   2653 2HH2 ARG A 178       4.724 -38.435 -20.566  1.00  0.00              
ATOM   2654  N   LYS A 179       8.334 -31.031 -18.073  1.00  0.00              
ATOM   2655  CA  LYS A 179       9.491 -30.816 -18.934  1.00  0.00              
ATOM   2656  C   LYS A 179      10.749 -31.493 -18.394  1.00  0.00              
ATOM   2657  O   LYS A 179      11.603 -31.925 -19.163  1.00  0.00              
ATOM   2658  CB  LYS A 179       9.738 -29.315 -19.128  1.00  0.00              
ATOM   2659  CG  LYS A 179       8.728 -28.643 -20.056  1.00  0.00              
ATOM   2660  CD  LYS A 179       8.916 -27.129 -20.128  1.00  0.00              
ATOM   2661  CE  LYS A 179       8.016 -26.516 -21.206  1.00  0.00              
ATOM   2662  NZ  LYS A 179       7.987 -25.023 -21.175  1.00  0.00              
ATOM   2663  H   LYS A 179       7.938 -30.245 -17.576  1.00  0.00              
ATOM   2664  HA  LYS A 179       9.310 -31.261 -19.913  1.00  0.00              
ATOM   2665 1HB  LYS A 179       9.695 -28.854 -18.141  1.00  0.00              
ATOM   2666 2HB  LYS A 179      10.743 -29.206 -19.535  1.00  0.00              
ATOM   2667 1HG  LYS A 179       8.846 -29.062 -21.056  1.00  0.00              
ATOM   2668 2HG  LYS A 179       7.724 -28.857 -19.689  1.00  0.00              
ATOM   2669 1HD  LYS A 179       8.668 -26.702 -19.155  1.00  0.00              
ATOM   2670 2HD  LYS A 179       9.960 -26.919 -20.360  1.00  0.00              
ATOM   2671 1HE  LYS A 179       8.380 -26.839 -22.180  1.00  0.00              
ATOM   2672 2HE  LYS A 179       7.002 -26.888 -21.057  1.00  0.00              
ATOM   2673 1HZ  LYS A 179       7.379 -24.683 -21.906  1.00  0.00              
ATOM   2674 2HZ  LYS A 179       7.642 -24.712 -20.277  1.00  0.00              
ATOM   2675 3HZ  LYS A 179       8.920 -24.666 -21.319  1.00  0.00              
ATOM   2676  N   MET A 180      10.863 -31.584 -17.071  1.00  0.00              
ATOM   2677  CA  MET A 180      11.974 -32.308 -16.460  1.00  0.00              
ATOM   2678  C   MET A 180      11.830 -33.782 -16.795  1.00  0.00              
ATOM   2679  O   MET A 180      12.803 -34.462 -17.110  1.00  0.00              
ATOM   2680  CB  MET A 180      12.003 -32.095 -14.947  1.00  0.00              
ATOM   2681  CG  MET A 180      12.376 -30.684 -14.517  1.00  0.00              
ATOM   2682  SD  MET A 180      12.294 -30.458 -12.729  1.00  0.00              
ATOM   2683  CE  MET A 180      13.698 -31.436 -12.200  1.00  0.00              
ATOM   2684  H   MET A 180      10.173 -31.148 -16.477  1.00  0.00              
ATOM   2685  HA  MET A 180      12.919 -31.954 -16.872  1.00  0.00              
ATOM   2686 1HB  MET A 180      11.009 -32.338 -14.574  1.00  0.00              
ATOM   2687 2HB  MET A 180      12.727 -32.802 -14.541  1.00  0.00              
ATOM   2688 1HG  MET A 180      13.391 -30.482 -14.857  1.00  0.00              
ATOM   2689 2HG  MET A 180      11.686 -29.989 -14.997  1.00  0.00              
ATOM   2690 1HE  MET A 180      13.781 -31.395 -11.114  1.00  0.00              
ATOM   2691 2HE  MET A 180      13.560 -32.470 -12.516  1.00  0.00              
ATOM   2692 3HE  MET A 180      14.608 -31.037 -12.649  1.00  0.00              
ATOM   2693  N   GLU A 181      10.591 -34.257 -16.726  1.00  0.00              
ATOM   2694  CA  GLU A 181      10.244 -35.623 -17.087  1.00  0.00              
ATOM   2695  C   GLU A 181      10.464 -35.927 -18.566  1.00  0.00              
ATOM   2696  O   GLU A 181      10.853 -37.038 -18.924  1.00  0.00              
ATOM   2697  CB  GLU A 181       8.787 -35.905 -16.715  1.00  0.00              
ATOM   2698  CG  GLU A 181       8.529 -36.005 -15.218  1.00  0.00              
ATOM   2699  CD  GLU A 181       7.064 -36.178 -14.926  1.00  0.00              
ATOM   2700  OE1 GLU A 181       6.287 -36.152 -15.850  1.00  0.00              
ATOM   2701  OE2 GLU A 181       6.731 -36.449 -13.797  1.00  0.00              
ATOM   2702  H   GLU A 181       9.864 -33.632 -16.406  1.00  0.00              
ATOM   2703  HA  GLU A 181      10.888 -36.322 -16.552  1.00  0.00              
ATOM   2704 1HB  GLU A 181       8.189 -35.094 -17.132  1.00  0.00              
ATOM   2705 2HB  GLU A 181       8.510 -36.844 -17.194  1.00  0.00              
ATOM   2706 1HG  GLU A 181       9.091 -36.803 -14.734  1.00  0.00              
ATOM   2707 2HG  GLU A 181       8.863 -35.042 -14.835  1.00  0.00              
ATOM   2708  N   ASP A 182      10.213 -34.938 -19.416  1.00  0.00              
ATOM   2709  CA  ASP A 182      10.384 -35.097 -20.857  1.00  0.00              
ATOM   2710  C   ASP A 182      11.806 -34.858 -21.356  1.00  0.00              
ATOM   2711  O   ASP A 182      12.110 -35.130 -22.517  1.00  0.00              
ATOM   2712  CB  ASP A 182       9.427 -34.157 -21.594  1.00  0.00              
ATOM   2713  CG  ASP A 182       7.963 -34.568 -21.524  1.00  0.00              
ATOM   2714  OD1 ASP A 182       7.698 -35.689 -21.158  1.00  0.00              
ATOM   2715  OD2 ASP A 182       7.120 -33.718 -21.682  1.00  0.00              
ATOM   2716  H   ASP A 182       9.894 -34.051 -19.054  1.00  0.00              
ATOM   2717  HA  ASP A 182      10.165 -36.126 -21.143  1.00  0.00              
ATOM   2718 1HB  ASP A 182       9.526 -33.113 -21.294  1.00  0.00              
ATOM   2719 2HB  ASP A 182       9.789 -34.277 -22.616  1.00  0.00              
ATOM   2720  N   SER A 183      12.674 -34.350 -20.492  1.00  0.00              
ATOM   2721  CA  SER A 183      14.045 -34.074 -20.896  1.00  0.00              
ATOM   2722  C   SER A 183      15.047 -34.688 -19.930  1.00  0.00              
ATOM   2723  O   SER A 183      15.774 -35.610 -20.359  1.00  0.00              
ATOM   2724  OXT SER A 183      15.118 -34.284 -18.802  1.00  0.00              
ATOM   2725  CB  SER A 183      14.264 -32.577 -21.001  1.00  0.00              
ATOM   2726  OG  SER A 183      15.577 -32.262 -21.377  1.00  0.00              
ATOM   2727  H   SER A 183      12.391 -34.150 -19.543  1.00  0.00              
ATOM   2728  HA  SER A 183      14.270 -34.398 -21.913  1.00  0.00              
ATOM   2729 1HB  SER A 183      13.576 -32.176 -21.744  1.00  0.00              
ATOM   2730 2HB  SER A 183      14.055 -32.125 -20.032  1.00  0.00              
ATOM   2731  HG  SER A 183      15.674 -31.309 -21.432  1.00  0.00              
ATOM   2732  N   SER C   4      -7.792  20.445 -36.045  1.00  0.00              
ATOM   2733  CA  SER C   4      -7.792  20.751 -34.585  1.00  0.00              
ATOM   2734  C   SER C   4      -6.555  20.144 -33.924  1.00  0.00              
ATOM   2735  O   SER C   4      -5.530  20.812 -33.769  1.00  0.00              
ATOM   2736  CB  SER C   4      -9.051  20.228 -33.922  1.00  0.00              
ATOM   2737  OG  SER C   4     -10.200  20.886 -34.381  1.00  0.00              
ATOM   2738 1H   SER C   4      -8.546  19.925 -36.448  1.00  0.00              
ATOM   2739 2H   SER C   4      -7.784  21.190 -36.712  1.00  0.00              
ATOM   2740 3H   SER C   4      -7.046  19.912 -36.444  1.00  0.00              
ATOM   2741  HA  SER C   4      -7.869  21.817 -34.366  1.00  0.00              
ATOM   2742 1HB  SER C   4      -9.143  19.163 -34.137  1.00  0.00              
ATOM   2743 2HB  SER C   4      -8.965  20.372 -32.846  1.00  0.00              
ATOM   2744  HG  SER C   4     -10.972  20.526 -33.938  1.00  0.00              
ATOM   2745  N   ARG C   5      -6.658  18.874 -33.540  1.00  0.00              
ATOM   2746  CA  ARG C   5      -5.563  18.208 -32.851  1.00  0.00              
ATOM   2747  C   ARG C   5      -4.583  17.603 -33.846  1.00  0.00              
ATOM   2748  O   ARG C   5      -4.763  17.709 -35.060  1.00  0.00              
ATOM   2749  CB  ARG C   5      -6.097  17.113 -31.924  1.00  0.00              
ATOM   2750  CG  ARG C   5      -7.087  17.607 -30.879  1.00  0.00              
ATOM   2751  CD  ARG C   5      -6.442  18.568 -29.889  1.00  0.00              
ATOM   2752  NE  ARG C   5      -7.398  19.037 -28.887  1.00  0.00              
ATOM   2753  CZ  ARG C   5      -7.686  18.388 -27.762  1.00  0.00              
ATOM   2754  NH1 ARG C   5      -7.086  17.235 -27.486  1.00  0.00              
ATOM   2755  NH2 ARG C   5      -8.578  18.884 -26.916  1.00  0.00              
ATOM   2756  H   ARG C   5      -7.506  18.360 -33.728  1.00  0.00              
ATOM   2757  HA  ARG C   5      -5.002  18.933 -32.261  1.00  0.00              
ATOM   2758 1HB  ARG C   5      -6.575  16.367 -32.556  1.00  0.00              
ATOM   2759 2HB  ARG C   5      -5.235  16.669 -31.426  1.00  0.00              
ATOM   2760 1HG  ARG C   5      -7.906  18.118 -31.391  1.00  0.00              
ATOM   2761 2HG  ARG C   5      -7.480  16.745 -30.338  1.00  0.00              
ATOM   2762 1HD  ARG C   5      -5.625  18.057 -29.381  1.00  0.00              
ATOM   2763 2HD  ARG C   5      -6.053  19.429 -30.431  1.00  0.00              
ATOM   2764  HE  ARG C   5      -7.963  19.876 -28.878  1.00  0.00              
ATOM   2765 1HH1 ARG C   5      -6.410  16.854 -28.131  1.00  0.00              
ATOM   2766 2HH1 ARG C   5      -7.310  16.745 -26.630  1.00  0.00              
ATOM   2767 1HH2 ARG C   5      -9.040  19.757 -27.128  1.00  0.00              
ATOM   2768 2HH2 ARG C   5      -8.794  18.387 -26.064  1.00  0.00              
ATOM   2769  N   GLN C   6      -3.540  16.970 -33.321  1.00  0.00              
ATOM   2770  CA  GLN C   6      -2.562  16.306 -34.162  1.00  0.00              
ATOM   2771  C   GLN C   6      -2.992  14.884 -34.499  1.00  0.00              
ATOM   2772  O   GLN C   6      -3.773  14.264 -33.776  1.00  0.00              
ATOM   2773  CB  GLN C   6      -1.196  16.284 -33.470  1.00  0.00              
ATOM   2774  CG  GLN C   6      -0.631  17.661 -33.163  1.00  0.00              
ATOM   2775  CD  GLN C   6      -0.392  18.481 -34.418  1.00  0.00              
ATOM   2776  OE1 GLN C   6       0.278  18.030 -35.352  1.00  0.00              
ATOM   2777  NE2 GLN C   6      -0.937  19.691 -34.445  1.00  0.00              
ATOM   2778  H   GLN C   6      -3.423  16.949 -32.319  1.00  0.00              
ATOM   2779  HA  GLN C   6      -2.480  16.834 -35.112  1.00  0.00              
ATOM   2780 1HB  GLN C   6      -1.321  15.722 -32.544  1.00  0.00              
ATOM   2781 2HB  GLN C   6      -0.518  15.746 -34.131  1.00  0.00              
ATOM   2782 1HG  GLN C   6      -1.062  18.321 -32.410  1.00  0.00              
ATOM   2783 2HG  GLN C   6       0.330  17.284 -32.810  1.00  0.00              
ATOM   2784 1HE2 GLN C   6      -0.813  20.278 -35.246  1.00  0.00              
ATOM   2785 2HE2 GLN C   6      -1.472  20.018 -33.666  1.00  0.00              
ATOM   2786  N   PRO C   7      -2.506  14.354 -35.626  1.00  0.00              
ATOM   2787  CA  PRO C   7      -2.844  12.981 -36.016  1.00  0.00              
ATOM   2788  C   PRO C   7      -2.516  11.952 -34.939  1.00  0.00              
ATOM   2789  O   PRO C   7      -1.442  11.979 -34.337  1.00  0.00              
ATOM   2790  CB  PRO C   7      -2.007  12.755 -37.276  1.00  0.00              
ATOM   2791  CG  PRO C   7      -1.858  14.141 -37.856  1.00  0.00              
ATOM   2792  CD  PRO C   7      -1.630  14.983 -36.635  1.00  0.00              
ATOM   2793  HA  PRO C   7      -3.921  12.841 -36.192  1.00  0.00              
ATOM   2794 1HB  PRO C   7      -1.028  12.310 -37.033  1.00  0.00              
ATOM   2795 2HB  PRO C   7      -2.507  12.073 -37.976  1.00  0.00              
ATOM   2796 1HG  PRO C   7      -1.017  14.188 -38.563  1.00  0.00              
ATOM   2797 2HG  PRO C   7      -2.759  14.437 -38.412  1.00  0.00              
ATOM   2798 1HD  PRO C   7      -0.578  14.972 -36.314  1.00  0.00              
ATOM   2799 2HD  PRO C   7      -1.906  16.034 -36.798  1.00  0.00              
ATOM   2800  N   PRO C   8      -3.461  11.048 -34.665  1.00  0.00              
ATOM   2801  CA  PRO C   8      -3.219   9.996 -33.676  1.00  0.00              
ATOM   2802  C   PRO C   8      -1.925   9.266 -34.030  1.00  0.00              
ATOM   2803  O   PRO C   8      -1.687   8.937 -35.197  1.00  0.00              
ATOM   2804  CB  PRO C   8      -4.450   9.088 -33.765  1.00  0.00              
ATOM   2805  CG  PRO C   8      -5.533   9.978 -34.273  1.00  0.00              
ATOM   2806  CD  PRO C   8      -4.857  10.921 -35.234  1.00  0.00              
ATOM   2807  HA  PRO C   8      -3.081  10.392 -32.659  1.00  0.00              
ATOM   2808 1HB  PRO C   8      -4.278   8.242 -34.447  1.00  0.00              
ATOM   2809 2HB  PRO C   8      -4.711   8.664 -32.784  1.00  0.00              
ATOM   2810 1HG  PRO C   8      -6.321   9.400 -34.775  1.00  0.00              
ATOM   2811 2HG  PRO C   8      -6.012  10.530 -33.449  1.00  0.00              
ATOM   2812 1HD  PRO C   8      -4.835  10.523 -36.258  1.00  0.00              
ATOM   2813 2HD  PRO C   8      -5.359  11.899 -35.279  1.00  0.00              
ATOM   2814  N   LEU C   9      -1.100   9.011 -33.022  1.00  0.00              
ATOM   2815  CA  LEU C   9       0.160   8.309 -33.231  1.00  0.00              
ATOM   2816  C   LEU C   9       0.238   7.128 -32.268  1.00  0.00              
ATOM   2817  O   LEU C   9       0.377   7.312 -31.064  1.00  0.00              
ATOM   2818  CB  LEU C   9       1.349   9.256 -33.036  1.00  0.00              
ATOM   2819  CG  LEU C   9       2.731   8.614 -33.207  1.00  0.00              
ATOM   2820  CD1 LEU C   9       2.893   8.094 -34.630  1.00  0.00              
ATOM   2821  CD2 LEU C   9       3.811   9.634 -32.880  1.00  0.00              
ATOM   2822  H   LEU C   9      -1.348   9.308 -32.087  1.00  0.00              
ATOM   2823  HA  LEU C   9       0.193   7.914 -34.246  1.00  0.00              
ATOM   2824 1HB  LEU C   9       1.156   9.953 -33.850  1.00  0.00              
ATOM   2825 2HB  LEU C   9       1.291   9.786 -32.084  1.00  0.00              
ATOM   2826  HG  LEU C   9       2.806   7.805 -32.479  1.00  0.00              
ATOM   2827 1HD1 LEU C   9       3.876   7.640 -34.743  1.00  0.00              
ATOM   2828 2HD1 LEU C   9       2.124   7.349 -34.834  1.00  0.00              
ATOM   2829 3HD1 LEU C   9       2.792   8.921 -35.332  1.00  0.00              
ATOM   2830 1HD2 LEU C   9       4.794   9.177 -33.003  1.00  0.00              
ATOM   2831 2HD2 LEU C   9       3.722  10.487 -33.554  1.00  0.00              
ATOM   2832 3HD2 LEU C   9       3.695   9.972 -31.850  1.00  0.00              
ATOM   2833  N   VAL C  10       0.150   5.913 -32.797  1.00  0.00              
ATOM   2834  CA  VAL C  10       0.306   4.740 -31.958  1.00  0.00              
ATOM   2835  C   VAL C  10       1.798   4.478 -31.781  1.00  0.00              
ATOM   2836  O   VAL C  10       2.562   4.504 -32.754  1.00  0.00              
ATOM   2837  CB  VAL C  10      -0.390   3.521 -32.581  1.00  0.00              
ATOM   2838  CG1 VAL C  10      -0.107   2.265 -31.757  1.00  0.00              
ATOM   2839  CG2 VAL C  10      -1.893   3.793 -32.655  1.00  0.00              
ATOM   2840  H   VAL C  10      -0.027   5.791 -33.784  1.00  0.00              
ATOM   2841  HA  VAL C  10      -0.104   4.908 -30.962  1.00  0.00              
ATOM   2842  HB  VAL C  10      -0.027   3.391 -33.601  1.00  0.00              
ATOM   2843 1HG1 VAL C  10      -0.606   1.411 -32.215  1.00  0.00              
ATOM   2844 2HG1 VAL C  10       0.968   2.085 -31.730  1.00  0.00              
ATOM   2845 3HG1 VAL C  10      -0.480   2.404 -30.744  1.00  0.00              
ATOM   2846 1HG2 VAL C  10      -2.399   2.936 -33.096  1.00  0.00              
ATOM   2847 2HG2 VAL C  10      -2.281   3.965 -31.649  1.00  0.00              
ATOM   2848 3HG2 VAL C  10      -2.074   4.676 -33.268  1.00  0.00              
ATOM   2849  N   THR C  11       2.207   4.234 -30.538  1.00  0.00              
ATOM   2850  CA  THR C  11       3.618   4.060 -30.219  1.00  0.00              
ATOM   2851  C   THR C  11       3.912   2.799 -29.404  1.00  0.00              
ATOM   2852  O   THR C  11       5.067   2.514 -29.114  1.00  0.00              
ATOM   2853  CB  THR C  11       4.156   5.279 -29.447  1.00  0.00              
ATOM   2854  OG1 THR C  11       3.428   5.431 -28.222  1.00  0.00              
ATOM   2855  CG2 THR C  11       4.011   6.544 -30.279  1.00  0.00              
ATOM   2856  H   THR C  11       1.523   4.167 -29.798  1.00  0.00              
ATOM   2857  HA  THR C  11       4.192   3.938 -31.137  1.00  0.00              
ATOM   2858  HB  THR C  11       5.209   5.116 -29.216  1.00  0.00              
ATOM   2859  HG1 THR C  11       3.941   5.966 -27.610  1.00  0.00              
ATOM   2860 1HG2 THR C  11       4.397   7.394 -29.717  1.00  0.00              
ATOM   2861 2HG2 THR C  11       4.573   6.435 -31.207  1.00  0.00              
ATOM   2862 3HG2 THR C  11       2.959   6.708 -30.509  1.00  0.00              
ATOM   2863  N   GLY C  12       2.871   2.066 -29.018  1.00  0.00              
ATOM   2864  CA  GLY C  12       3.069   0.791 -28.344  1.00  0.00              
ATOM   2865  C   GLY C  12       1.922  -0.164 -28.627  1.00  0.00              
ATOM   2866  O   GLY C  12       0.800   0.278 -28.830  1.00  0.00              
ATOM   2867  H   GLY C  12       1.931   2.389 -29.193  1.00  0.00              
ATOM   2868 1HA  GLY C  12       3.999   0.343 -28.696  1.00  0.00              
ATOM   2869 2HA  GLY C  12       3.132   0.961 -27.270  1.00  0.00              
ATOM   2870  N   ILE C  13       2.197  -1.467 -28.640  1.00  0.00              
ATOM   2871  CA  ILE C  13       1.167  -2.478 -28.877  1.00  0.00              
ATOM   2872  C   ILE C  13       1.464  -3.685 -27.984  1.00  0.00              
ATOM   2873  O   ILE C  13       2.605  -4.156 -27.913  1.00  0.00              
ATOM   2874  CB  ILE C  13       1.135  -2.881 -30.380  1.00  0.00              
ATOM   2875  CG1 ILE C  13       0.050  -3.937 -30.620  1.00  0.00              
ATOM   2876  CG2 ILE C  13       2.500  -3.393 -30.826  1.00  0.00              
ATOM   2877  CD1 ILE C  13      -1.358  -3.401 -30.535  1.00  0.00              
ATOM   2878  H   ILE C  13       3.150  -1.764 -28.479  1.00  0.00              
ATOM   2879  HA  ILE C  13       0.188  -2.105 -28.580  1.00  0.00              
ATOM   2880  HB  ILE C  13       0.862  -2.010 -30.975  1.00  0.00              
ATOM   2881 1HG1 ILE C  13       0.219  -4.356 -31.610  1.00  0.00              
ATOM   2882 2HG1 ILE C  13       0.185  -4.717 -29.869  1.00  0.00              
ATOM   2883 1HG2 ILE C  13       2.458  -3.671 -31.879  1.00  0.00              
ATOM   2884 2HG2 ILE C  13       3.246  -2.613 -30.686  1.00  0.00              
ATOM   2885 3HG2 ILE C  13       2.774  -4.265 -30.231  1.00  0.00              
ATOM   2886 1HD1 ILE C  13      -2.068  -4.211 -30.715  1.00  0.00              
ATOM   2887 2HD1 ILE C  13      -1.532  -2.984 -29.541  1.00  0.00              
ATOM   2888 3HD1 ILE C  13      -1.499  -2.625 -31.283  1.00  0.00              
ATOM   2889  N   SER C  14       0.435  -4.176 -27.296  1.00  0.00              
ATOM   2890  CA  SER C  14       0.575  -5.331 -26.418  1.00  0.00              
ATOM   2891  C   SER C  14      -0.635  -6.262 -26.432  1.00  0.00              
ATOM   2892  O   SER C  14      -1.734  -5.857 -26.057  1.00  0.00              
ATOM   2893  CB  SER C  14       0.843  -4.857 -25.003  1.00  0.00              
ATOM   2894  OG  SER C  14       0.947  -5.924 -24.101  1.00  0.00              
ATOM   2895  H   SER C  14      -0.469  -3.732 -27.384  1.00  0.00              
ATOM   2896  HA  SER C  14       1.464  -5.929 -26.626  1.00  0.00              
ATOM   2897 1HB  SER C  14       1.776  -4.294 -24.995  1.00  0.00              
ATOM   2898 2HB  SER C  14       0.025  -4.208 -24.691  1.00  0.00              
ATOM   2899  HG  SER C  14       1.433  -6.643 -24.512  1.00  0.00              
ATOM   2900  N   PRO C  15      -0.453  -7.524 -26.876  1.00  0.00              
ATOM   2901  CA  PRO C  15       0.790  -8.123 -27.380  1.00  0.00              
ATOM   2902  C   PRO C  15       1.077  -7.610 -28.787  1.00  0.00              
ATOM   2903  O   PRO C  15       0.178  -7.100 -29.447  1.00  0.00              
ATOM   2904  CB  PRO C  15       0.532  -9.633 -27.353  1.00  0.00              
ATOM   2905  CG  PRO C  15      -0.939  -9.761 -27.556  1.00  0.00              
ATOM   2906  CD  PRO C  15      -1.546  -8.593 -26.826  1.00  0.00              
ATOM   2907  HA  PRO C  15       1.669  -7.851 -26.777  1.00  0.00              
ATOM   2908 1HB  PRO C  15       1.090 -10.151 -28.147  1.00  0.00              
ATOM   2909 2HB  PRO C  15       0.843 -10.078 -26.397  1.00  0.00              
ATOM   2910 1HG  PRO C  15      -1.197  -9.737 -28.625  1.00  0.00              
ATOM   2911 2HG  PRO C  15      -1.314 -10.715 -27.156  1.00  0.00              
ATOM   2912 1HD  PRO C  15      -2.459  -8.225 -27.317  1.00  0.00              
ATOM   2913 2HD  PRO C  15      -1.818  -8.845 -25.790  1.00  0.00              
ATOM   2914  N   ASN C  16       2.315  -7.760 -29.257  1.00  0.00              
ATOM   2915  CA  ASN C  16       2.671  -7.285 -30.592  1.00  0.00              
ATOM   2916  C   ASN C  16       2.319  -8.274 -31.711  1.00  0.00              
ATOM   2917  O   ASN C  16       2.569  -8.017 -32.891  1.00  0.00              
ATOM   2918  CB  ASN C  16       4.147  -6.939 -30.660  1.00  0.00              
ATOM   2919  CG  ASN C  16       5.055  -8.126 -30.491  1.00  0.00              
ATOM   2920  OD1 ASN C  16       4.600  -9.262 -30.318  1.00  0.00              
ATOM   2921  ND2 ASN C  16       6.335  -7.857 -30.460  1.00  0.00              
ATOM   2922  H   ASN C  16       3.021  -8.205 -28.690  1.00  0.00              
ATOM   2923  HA  ASN C  16       2.103  -6.383 -30.827  1.00  0.00              
ATOM   2924 1HB  ASN C  16       4.535  -6.301 -31.456  1.00  0.00              
ATOM   2925 2HB  ASN C  16       4.124  -6.379 -29.724  1.00  0.00              
ATOM   2926 1HD2 ASN C  16       6.999  -8.597 -30.351  1.00  0.00              
ATOM   2927 2HD2 ASN C  16       6.650  -6.911 -30.546  1.00  0.00              
ATOM   2928  N   GLU C  17       1.739  -9.404 -31.338  1.00  0.00              
ATOM   2929  CA  GLU C  17       1.383 -10.427 -32.313  1.00  0.00              
ATOM   2930  C   GLU C  17       0.240 -11.234 -31.734  1.00  0.00              
ATOM   2931  O   GLU C  17       0.078 -11.315 -30.514  1.00  0.00              
ATOM   2932  CB  GLU C  17       2.574 -11.329 -32.645  1.00  0.00              
ATOM   2933  CG  GLU C  17       3.088 -12.149 -31.470  1.00  0.00              
ATOM   2934  CD  GLU C  17       4.312 -12.936 -31.848  1.00  0.00              
ATOM   2935  OE1 GLU C  17       4.727 -12.848 -32.978  1.00  0.00              
ATOM   2936  OE2 GLU C  17       4.899 -13.536 -30.978  1.00  0.00              
ATOM   2937  H   GLU C  17       1.538  -9.562 -30.361  1.00  0.00              
ATOM   2938  HA  GLU C  17       1.048  -9.957 -33.238  1.00  0.00              
ATOM   2939 1HB  GLU C  17       2.253 -11.999 -33.442  1.00  0.00              
ATOM   2940 2HB  GLU C  17       3.371 -10.682 -33.012  1.00  0.00              
ATOM   2941 1HG  GLU C  17       3.300 -11.552 -30.584  1.00  0.00              
ATOM   2942 2HG  GLU C  17       2.268 -12.834 -31.258  1.00  0.00              
ATOM   2943  N   GLY C  18      -0.551 -11.839 -32.616  1.00  0.00              
ATOM   2944  CA  GLY C  18      -1.668 -12.633 -32.158  1.00  0.00              
ATOM   2945  C   GLY C  18      -2.608 -13.020 -33.277  1.00  0.00              
ATOM   2946  O   GLY C  18      -2.580 -12.452 -34.370  1.00  0.00              
ATOM   2947  H   GLY C  18      -0.380 -11.750 -33.607  1.00  0.00              
ATOM   2948 1HA  GLY C  18      -1.291 -13.546 -31.698  1.00  0.00              
ATOM   2949 2HA  GLY C  18      -2.232 -12.062 -31.421  1.00  0.00              
ATOM   2950  N   ILE C  19      -3.445 -14.005 -32.990  1.00  0.00              
ATOM   2951  CA  ILE C  19      -4.315 -14.609 -33.980  1.00  0.00              
ATOM   2952  C   ILE C  19      -5.579 -13.762 -34.099  1.00  0.00              
ATOM   2953  O   ILE C  19      -5.837 -12.899 -33.259  1.00  0.00              
ATOM   2954  CB  ILE C  19      -4.687 -16.058 -33.616  1.00  0.00              
ATOM   2955  CG1 ILE C  19      -5.346 -16.110 -32.235  1.00  0.00              
ATOM   2956  CG2 ILE C  19      -3.456 -16.950 -33.655  1.00  0.00              
ATOM   2957  CD1 ILE C  19      -5.801 -17.493 -31.827  1.00  0.00              
ATOM   2958  H   ILE C  19      -3.472 -14.346 -32.038  1.00  0.00              
ATOM   2959  HA  ILE C  19      -3.846 -14.597 -34.962  1.00  0.00              
ATOM   2960  HB  ILE C  19      -5.425 -16.425 -34.330  1.00  0.00              
ATOM   2961 1HG1 ILE C  19      -4.618 -15.740 -31.514  1.00  0.00              
ATOM   2962 2HG1 ILE C  19      -6.205 -15.439 -32.261  1.00  0.00              
ATOM   2963 1HG2 ILE C  19      -3.736 -17.970 -33.396  1.00  0.00              
ATOM   2964 2HG2 ILE C  19      -3.028 -16.935 -34.657  1.00  0.00              
ATOM   2965 3HG2 ILE C  19      -2.718 -16.583 -32.941  1.00  0.00              
ATOM   2966 1HD1 ILE C  19      -6.258 -17.449 -30.838  1.00  0.00              
ATOM   2967 2HD1 ILE C  19      -6.531 -17.864 -32.547  1.00  0.00              
ATOM   2968 3HD1 ILE C  19      -4.945 -18.165 -31.800  1.00  0.00              
ATOM   2969  N   PRO C  20      -6.375 -13.984 -35.155  1.00  0.00              
ATOM   2970  CA  PRO C  20      -7.647 -13.268 -35.258  1.00  0.00              
ATOM   2971  C   PRO C  20      -8.474 -13.404 -33.979  1.00  0.00              
ATOM   2972  O   PRO C  20      -8.519 -14.469 -33.352  1.00  0.00              
ATOM   2973  CB  PRO C  20      -8.341 -13.914 -36.462  1.00  0.00              
ATOM   2974  CG  PRO C  20      -7.223 -14.428 -37.303  1.00  0.00              
ATOM   2975  CD  PRO C  20      -6.192 -14.934 -36.330  1.00  0.00              
ATOM   2976  HA  PRO C  20      -7.516 -12.184 -35.392  1.00  0.00              
ATOM   2977 1HB  PRO C  20      -9.013 -14.728 -36.151  1.00  0.00              
ATOM   2978 2HB  PRO C  20      -8.952 -13.185 -37.014  1.00  0.00              
ATOM   2979 1HG  PRO C  20      -7.565 -15.232 -37.971  1.00  0.00              
ATOM   2980 2HG  PRO C  20      -6.809 -13.634 -37.942  1.00  0.00              
ATOM   2981 1HD  PRO C  20      -6.365 -15.983 -36.049  1.00  0.00              
ATOM   2982 2HD  PRO C  20      -5.172 -14.875 -36.737  1.00  0.00              
ATOM   2983  N   TRP C  21      -9.108 -12.299 -33.602  1.00  0.00              
ATOM   2984  CA  TRP C  21      -9.943 -12.209 -32.412  1.00  0.00              
ATOM   2985  C   TRP C  21      -9.162 -12.120 -31.101  1.00  0.00              
ATOM   2986  O   TRP C  21      -9.704 -12.336 -30.019  1.00  0.00              
ATOM   2987  CB  TRP C  21     -10.885 -13.413 -32.361  1.00  0.00              
ATOM   2988  CG  TRP C  21     -12.198 -13.117 -31.700  1.00  0.00              
ATOM   2989  CD1 TRP C  21     -12.630 -13.590 -30.497  1.00  0.00              
ATOM   2990  CD2 TRP C  21     -13.247 -12.282 -32.204  1.00  0.00              
ATOM   2991  NE1 TRP C  21     -13.883 -13.104 -30.220  1.00  0.00              
ATOM   2992  CE2 TRP C  21     -14.284 -12.296 -31.254  1.00  0.00              
ATOM   2993  CE3 TRP C  21     -13.409 -11.522 -33.369  1.00  0.00              
ATOM   2994  CZ2 TRP C  21     -15.462 -11.586 -31.429  1.00  0.00              
ATOM   2995  CZ3 TRP C  21     -14.590 -10.810 -33.544  1.00  0.00              
ATOM   2996  CH2 TRP C  21     -15.586 -10.841 -32.601  1.00  0.00              
ATOM   2997  H   TRP C  21      -8.994 -11.483 -34.185  1.00  0.00              
ATOM   2998  HA  TRP C  21     -10.533 -11.293 -32.443  1.00  0.00              
ATOM   2999 1HB  TRP C  21     -11.114 -13.756 -33.370  1.00  0.00              
ATOM   3000 2HB  TRP C  21     -10.427 -14.224 -31.796  1.00  0.00              
ATOM   3001  HD1 TRP C  21     -11.955 -14.252 -29.957  1.00  0.00              
ATOM   3002  HE1 TRP C  21     -14.423 -13.308 -29.392  1.00  0.00              
ATOM   3003  HE3 TRP C  21     -12.649 -11.460 -34.148  1.00  0.00              
ATOM   3004  HZ2 TRP C  21     -16.228 -11.639 -30.655  1.00  0.00              
ATOM   3005  HZ3 TRP C  21     -14.703 -10.223 -34.456  1.00  0.00              
ATOM   3006  HH2 TRP C  21     -16.497 -10.267 -32.777  1.00  0.00              
ATOM   3007  N   THR C  22      -7.878 -11.791 -31.213  1.00  0.00              
ATOM   3008  CA  THR C  22      -7.031 -11.564 -30.044  1.00  0.00              
ATOM   3009  C   THR C  22      -7.262 -10.110 -29.631  1.00  0.00              
ATOM   3010  O   THR C  22      -7.171  -9.210 -30.463  1.00  0.00              
ATOM   3011  CB  THR C  22      -5.538 -11.810 -30.328  1.00  0.00              
ATOM   3012  OG1 THR C  22      -5.319 -13.204 -30.576  1.00  0.00              
ATOM   3013  CG2 THR C  22      -4.690 -11.371 -29.143  1.00  0.00              
ATOM   3014  H   THR C  22      -7.478 -11.699 -32.136  1.00  0.00              
ATOM   3015  HA  THR C  22      -7.333 -12.228 -29.234  1.00  0.00              
ATOM   3016  HB  THR C  22      -5.246 -11.242 -31.212  1.00  0.00              
ATOM   3017  HG1 THR C  22      -6.041 -13.551 -31.107  1.00  0.00              
ATOM   3018 1HG2 THR C  22      -3.638 -11.552 -29.363  1.00  0.00              
ATOM   3019 2HG2 THR C  22      -4.846 -10.308 -28.959  1.00  0.00              
ATOM   3020 3HG2 THR C  22      -4.980 -11.939 -28.260  1.00  0.00              
ATOM   3021  N   LYS C  23      -7.560  -9.887 -28.358  1.00  0.00              
ATOM   3022  CA  LYS C  23      -7.767  -8.541 -27.844  1.00  0.00              
ATOM   3023  C   LYS C  23      -6.404  -7.909 -27.578  1.00  0.00              
ATOM   3024  O   LYS C  23      -5.585  -8.490 -26.875  1.00  0.00              
ATOM   3025  CB  LYS C  23      -8.617  -8.558 -26.573  1.00  0.00              
ATOM   3026  CG  LYS C  23      -8.941  -7.179 -26.013  1.00  0.00              
ATOM   3027  CD  LYS C  23      -9.833  -7.276 -24.785  1.00  0.00              
ATOM   3028  CE  LYS C  23     -10.156  -5.899 -24.225  1.00  0.00              
ATOM   3029  NZ  LYS C  23     -11.024  -5.978 -23.018  1.00  0.00              
ATOM   3030  H   LYS C  23      -7.644 -10.675 -27.730  1.00  0.00              
ATOM   3031  HA  LYS C  23      -8.283  -7.936 -28.591  1.00  0.00              
ATOM   3032 1HB  LYS C  23      -9.544  -9.078 -26.816  1.00  0.00              
ATOM   3033 2HB  LYS C  23      -8.065  -9.131 -25.827  1.00  0.00              
ATOM   3034 1HG  LYS C  23      -8.005  -6.686 -25.745  1.00  0.00              
ATOM   3035 2HG  LYS C  23      -9.447  -6.602 -26.786  1.00  0.00              
ATOM   3036 1HD  LYS C  23     -10.758  -7.781 -25.067  1.00  0.00              
ATOM   3037 2HD  LYS C  23      -9.317  -7.864 -24.026  1.00  0.00              
ATOM   3038 1HE  LYS C  23      -9.220  -5.407 -23.966  1.00  0.00              
ATOM   3039 2HE  LYS C  23     -10.665  -5.326 -25.000  1.00  0.00              
ATOM   3040 1HZ  LYS C  23     -11.215  -5.046 -22.679  1.00  0.00              
ATOM   3041 2HZ  LYS C  23     -11.894  -6.434 -23.258  1.00  0.00              
ATOM   3042 3HZ  LYS C  23     -10.553  -6.509 -22.300  1.00  0.00              
ATOM   3043  N   VAL C  24      -6.159  -6.727 -28.134  1.00  0.00              
ATOM   3044  CA  VAL C  24      -4.886  -6.044 -27.917  1.00  0.00              
ATOM   3045  C   VAL C  24      -5.035  -4.658 -27.297  1.00  0.00              
ATOM   3046  O   VAL C  24      -6.063  -3.992 -27.455  1.00  0.00              
ATOM   3047  CB  VAL C  24      -4.098  -5.874 -29.235  1.00  0.00              
ATOM   3048  CG1 VAL C  24      -3.823  -7.240 -29.873  1.00  0.00              
ATOM   3049  CG2 VAL C  24      -4.870  -4.988 -30.187  1.00  0.00              
ATOM   3050  H   VAL C  24      -6.859  -6.288 -28.716  1.00  0.00              
ATOM   3051  HA  VAL C  24      -4.267  -6.578 -27.195  1.00  0.00              
ATOM   3052  HB  VAL C  24      -3.156  -5.373 -29.022  1.00  0.00              
ATOM   3053 1HG1 VAL C  24      -3.266  -7.104 -30.799  1.00  0.00              
ATOM   3054 2HG1 VAL C  24      -3.238  -7.852 -29.185  1.00  0.00              
ATOM   3055 3HG1 VAL C  24      -4.769  -7.739 -30.088  1.00  0.00              
ATOM   3056 1HG2 VAL C  24      -4.309  -4.874 -31.113  1.00  0.00              
ATOM   3057 2HG2 VAL C  24      -5.838  -5.442 -30.402  1.00  0.00              
ATOM   3058 3HG2 VAL C  24      -5.021  -4.010 -29.731  1.00  0.00              
ATOM   3059  N   THR C  25      -3.999  -4.236 -26.579  1.00  0.00              
ATOM   3060  CA  THR C  25      -3.973  -2.904 -26.013  1.00  0.00              
ATOM   3061  C   THR C  25      -3.116  -2.045 -26.937  1.00  0.00              
ATOM   3062  O   THR C  25      -1.968  -2.386 -27.221  1.00  0.00              
ATOM   3063  CB  THR C  25      -3.405  -2.881 -24.582  1.00  0.00              
ATOM   3064  OG1 THR C  25      -4.224  -3.689 -23.727  1.00  0.00              
ATOM   3065  CG2 THR C  25      -3.366  -1.459 -24.046  1.00  0.00              
ATOM   3066  H   THR C  25      -3.211  -4.851 -26.426  1.00  0.00              
ATOM   3067  HA  THR C  25      -4.983  -2.496 -25.984  1.00  0.00              
ATOM   3068  HB  THR C  25      -2.395  -3.291 -24.595  1.00  0.00              
ATOM   3069  HG1 THR C  25      -3.997  -4.614 -23.847  1.00  0.00              
ATOM   3070 1HG2 THR C  25      -2.962  -1.463 -23.034  1.00  0.00              
ATOM   3071 2HG2 THR C  25      -2.735  -0.845 -24.688  1.00  0.00              
ATOM   3072 3HG2 THR C  25      -4.376  -1.049 -24.031  1.00  0.00              
ATOM   3073  N   ILE C  26      -3.699  -0.951 -27.423  1.00  0.00              
ATOM   3074  CA  ILE C  26      -3.008  -0.002 -28.288  1.00  0.00              
ATOM   3075  C   ILE C  26      -2.659   1.257 -27.497  1.00  0.00              
ATOM   3076  O   ILE C  26      -3.552   1.965 -27.019  1.00  0.00              
ATOM   3077  CB  ILE C  26      -3.909   0.408 -29.476  1.00  0.00              
ATOM   3078  CG1 ILE C  26      -4.264  -0.821 -30.317  1.00  0.00              
ATOM   3079  CG2 ILE C  26      -3.206   1.443 -30.333  1.00  0.00              
ATOM   3080  CD1 ILE C  26      -5.326  -0.562 -31.385  1.00  0.00              
ATOM   3081  H   ILE C  26      -4.663  -0.777 -27.174  1.00  0.00              
ATOM   3082  HA  ILE C  26      -2.055  -0.411 -28.623  1.00  0.00              
ATOM   3083  HB  ILE C  26      -4.840   0.824 -29.089  1.00  0.00              
ATOM   3084 1HG1 ILE C  26      -3.347  -1.163 -30.796  1.00  0.00              
ATOM   3085 2HG1 ILE C  26      -4.622  -1.590 -29.632  1.00  0.00              
ATOM   3086 1HG2 ILE C  26      -3.850   1.724 -31.166  1.00  0.00              
ATOM   3087 2HG2 ILE C  26      -2.986   2.324 -29.732  1.00  0.00              
ATOM   3088 3HG2 ILE C  26      -2.277   1.024 -30.718  1.00  0.00              
ATOM   3089 1HD1 ILE C  26      -5.521  -1.482 -31.937  1.00  0.00              
ATOM   3090 2HD1 ILE C  26      -6.247  -0.222 -30.908  1.00  0.00              
ATOM   3091 3HD1 ILE C  26      -4.971   0.203 -32.073  1.00  0.00              
ATOM   3092  N   ARG C  27      -1.363   1.531 -27.351  1.00  0.00              
ATOM   3093  CA  ARG C  27      -0.907   2.692 -26.583  1.00  0.00              
ATOM   3094  C   ARG C  27      -0.314   3.725 -27.535  1.00  0.00              
ATOM   3095  O   ARG C  27       0.374   3.381 -28.500  1.00  0.00              
ATOM   3096  CB  ARG C  27       0.149   2.290 -25.556  1.00  0.00              
ATOM   3097  CG  ARG C  27      -0.310   1.238 -24.550  1.00  0.00              
ATOM   3098  CD  ARG C  27      -1.572   1.672 -23.825  1.00  0.00              
ATOM   3099  NE  ARG C  27      -1.504   3.034 -23.291  1.00  0.00              
ATOM   3100  CZ  ARG C  27      -0.920   3.362 -22.142  1.00  0.00              
ATOM   3101  NH1 ARG C  27      -0.338   2.433 -21.394  1.00  0.00              
ATOM   3102  NH2 ARG C  27      -0.944   4.618 -21.721  1.00  0.00              
ATOM   3103  H   ARG C  27      -0.679   0.924 -27.778  1.00  0.00              
ATOM   3104  HA  ARG C  27      -1.754   3.154 -26.075  1.00  0.00              
ATOM   3105 1HB  ARG C  27       1.005   1.909 -26.113  1.00  0.00              
ATOM   3106 2HB  ARG C  27       0.437   3.196 -25.023  1.00  0.00              
ATOM   3107 1HG  ARG C  27      -0.503   0.308 -25.084  1.00  0.00              
ATOM   3108 2HG  ARG C  27       0.489   1.080 -23.824  1.00  0.00              
ATOM   3109 1HD  ARG C  27      -2.412   1.629 -24.519  1.00  0.00              
ATOM   3110 2HD  ARG C  27      -1.752   0.995 -22.991  1.00  0.00              
ATOM   3111  HE  ARG C  27      -1.864   3.895 -23.676  1.00  0.00              
ATOM   3112 1HH1 ARG C  27      -0.338   1.471 -21.698  1.00  0.00              
ATOM   3113 2HH1 ARG C  27       0.103   2.693 -20.524  1.00  0.00              
ATOM   3114 1HH2 ARG C  27      -1.406   5.324 -22.276  1.00  0.00              
ATOM   3115 2HH2 ARG C  27      -0.500   4.862 -20.850  1.00  0.00              
ATOM   3116  N   GLY C  28      -0.584   4.992 -27.258  1.00  0.00              
ATOM   3117  CA  GLY C  28      -0.094   6.038 -28.129  1.00  0.00              
ATOM   3118  C   GLY C  28      -0.381   7.431 -27.607  1.00  0.00              
ATOM   3119  O   GLY C  28      -0.593   7.629 -26.403  1.00  0.00              
ATOM   3120  H   GLY C  28      -1.127   5.243 -26.444  1.00  0.00              
ATOM   3121 1HA  GLY C  28       0.986   5.934 -28.238  1.00  0.00              
ATOM   3122 2HA  GLY C  28      -0.567   5.939 -29.106  1.00  0.00              
ATOM   3123  N   GLU C  29      -0.394   8.386 -28.528  1.00  0.00              
ATOM   3124  CA  GLU C  29      -0.680   9.782 -28.225  1.00  0.00              
ATOM   3125  C   GLU C  29      -1.770  10.283 -29.143  1.00  0.00              
ATOM   3126  O   GLU C  29      -1.828   9.898 -30.309  1.00  0.00              
ATOM   3127  CB  GLU C  29       0.557  10.649 -28.480  1.00  0.00              
ATOM   3128  CG  GLU C  29       1.756  10.350 -27.623  1.00  0.00              
ATOM   3129  CD  GLU C  29       2.918  11.278 -27.947  1.00  0.00              
ATOM   3130  OE1 GLU C  29       2.762  12.129 -28.845  1.00  0.00              
ATOM   3131  OE2 GLU C  29       3.978  11.157 -27.300  1.00  0.00              
ATOM   3132  H   GLU C  29      -0.194   8.120 -29.481  1.00  0.00              
ATOM   3133  HA  GLU C  29      -1.042   9.871 -27.201  1.00  0.00              
ATOM   3134 1HB  GLU C  29       0.832  10.511 -29.526  1.00  0.00              
ATOM   3135 2HB  GLU C  29       0.258  11.685 -28.318  1.00  0.00              
ATOM   3136 1HG  GLU C  29       1.546  10.393 -26.555  1.00  0.00              
ATOM   3137 2HG  GLU C  29       2.019   9.329 -27.897  1.00  0.00              
ATOM   3138  N   ASN C  30      -2.615  11.161 -28.606  1.00  0.00              
ATOM   3139  CA  ASN C  30      -3.700  11.770 -29.365  1.00  0.00              
ATOM   3140  C   ASN C  30      -4.597  10.721 -30.001  1.00  0.00              
ATOM   3141  O   ASN C  30      -4.961  10.844 -31.182  1.00  0.00              
ATOM   3142  CB  ASN C  30      -3.128  12.674 -30.455  1.00  0.00              
ATOM   3143  CG  ASN C  30      -2.285  13.803 -29.892  1.00  0.00              
ATOM   3144  OD1 ASN C  30      -2.750  14.598 -29.078  1.00  0.00              
ATOM   3145  ND2 ASN C  30      -1.032  13.877 -30.327  1.00  0.00              
ATOM   3146  H   ASN C  30      -2.492  11.410 -27.634  1.00  0.00              
ATOM   3147  HA  ASN C  30      -4.337  12.352 -28.697  1.00  0.00              
ATOM   3148 1HB  ASN C  30      -2.643  12.248 -31.334  1.00  0.00              
ATOM   3149 2HB  ASN C  30      -4.107  13.065 -30.732  1.00  0.00              
ATOM   3150 1HD2 ASN C  30      -0.430  14.599 -29.991  1.00  0.00              
ATOM   3151 2HD2 ASN C  30      -0.693  13.207 -30.988  1.00  0.00              
ATOM   3152  N   LEU C  31      -4.961   9.701 -29.231  1.00  0.00              
ATOM   3153  CA  LEU C  31      -5.760   8.627 -29.801  1.00  0.00              
ATOM   3154  C   LEU C  31      -7.256   8.899 -29.652  1.00  0.00              
ATOM   3155  O   LEU C  31      -8.084   8.053 -29.979  1.00  0.00              
ATOM   3156  CB  LEU C  31      -5.384   7.273 -29.178  1.00  0.00              
ATOM   3157  CG  LEU C  31      -3.904   6.863 -29.326  1.00  0.00              
ATOM   3158  CD1 LEU C  31      -3.695   5.461 -28.749  1.00  0.00              
ATOM   3159  CD2 LEU C  31      -3.477   6.900 -30.802  1.00  0.00              
ATOM   3160  H   LEU C  31      -4.694   9.652 -28.258  1.00  0.00              
ATOM   3161  HA  LEU C  31      -5.570   8.558 -30.872  1.00  0.00              
ATOM   3162 1HB  LEU C  31      -5.606   7.490 -28.135  1.00  0.00              
ATOM   3163 2HB  LEU C  31      -6.034   6.472 -29.529  1.00  0.00              
ATOM   3164  HG  LEU C  31      -3.306   7.606 -28.795  1.00  0.00              
ATOM   3165 1HD1 LEU C  31      -2.648   5.175 -28.856  1.00  0.00              
ATOM   3166 2HD1 LEU C  31      -3.966   5.457 -27.694  1.00  0.00              
ATOM   3167 3HD1 LEU C  31      -4.320   4.748 -29.287  1.00  0.00              
ATOM   3168 1HD2 LEU C  31      -2.429   6.607 -30.885  1.00  0.00              
ATOM   3169 2HD2 LEU C  31      -4.094   6.208 -31.377  1.00  0.00              
ATOM   3170 3HD2 LEU C  31      -3.602   7.909 -31.192  1.00  0.00              
ATOM   3171  N   GLY C  32      -7.597  10.086 -29.166  1.00  0.00              
ATOM   3172  CA  GLY C  32      -8.994  10.460 -29.044  1.00  0.00              
ATOM   3173  C   GLY C  32      -9.332  11.115 -27.722  1.00  0.00              
ATOM   3174  O   GLY C  32      -8.732  10.812 -26.690  1.00  0.00              
ATOM   3175  H   GLY C  32      -6.887  10.742 -28.875  1.00  0.00              
ATOM   3176 1HA  GLY C  32      -9.245  11.163 -29.839  1.00  0.00              
ATOM   3177 2HA  GLY C  32      -9.611   9.568 -29.142  1.00  0.00              
ATOM   3178  N   THR C  33     -10.298  12.021 -27.757  1.00  0.00              
ATOM   3179  CA  THR C  33     -10.676  12.766 -26.570  1.00  0.00              
ATOM   3180  C   THR C  33     -11.792  12.038 -25.824  1.00  0.00              
ATOM   3181  O   THR C  33     -12.070  12.346 -24.677  1.00  0.00              
ATOM   3182  CB  THR C  33     -11.112  14.211 -26.945  1.00  0.00              
ATOM   3183  OG1 THR C  33     -12.281  14.169 -27.769  1.00  0.00              
ATOM   3184  CG2 THR C  33     -10.005  14.910 -27.732  1.00  0.00              
ATOM   3185  H   THR C  33     -10.783  12.199 -28.626  1.00  0.00              
ATOM   3186  HA  THR C  33      -9.827  12.831 -25.889  1.00  0.00              
ATOM   3187  HB  THR C  33     -11.317  14.767 -26.030  1.00  0.00              
ATOM   3188  HG1 THR C  33     -12.723  15.022 -27.741  1.00  0.00              
ATOM   3189 1HG2 THR C  33     -10.324  15.920 -27.989  1.00  0.00              
ATOM   3190 2HG2 THR C  33      -9.100  14.956 -27.126  1.00  0.00              
ATOM   3191 3HG2 THR C  33      -9.801  14.352 -28.645  1.00  0.00              
ATOM   3192  N   GLY C  34     -12.410  11.054 -26.471  1.00  0.00              
ATOM   3193  CA  GLY C  34     -13.484  10.304 -25.841  1.00  0.00              
ATOM   3194  C   GLY C  34     -14.025   9.242 -26.778  1.00  0.00              
ATOM   3195  O   GLY C  34     -13.657   9.216 -27.949  1.00  0.00              
ATOM   3196  H   GLY C  34     -12.133  10.820 -27.414  1.00  0.00              
ATOM   3197 1HA  GLY C  34     -13.103   9.824 -24.939  1.00  0.00              
ATOM   3198 2HA  GLY C  34     -14.289  10.989 -25.575  1.00  0.00              
ATOM   3199  N   PRO C  35     -14.915   8.358 -26.300  1.00  0.00              
ATOM   3200  CA  PRO C  35     -15.528   7.293 -27.110  1.00  0.00              
ATOM   3201  C   PRO C  35     -16.235   7.800 -28.363  1.00  0.00              
ATOM   3202  O   PRO C  35     -16.234   7.148 -29.414  1.00  0.00              
ATOM   3203  CB  PRO C  35     -16.501   6.641 -26.131  1.00  0.00              
ATOM   3204  CG  PRO C  35     -15.855   6.859 -24.794  1.00  0.00              
ATOM   3205  CD  PRO C  35     -15.357   8.278 -24.907  1.00  0.00              
ATOM   3206  HA  PRO C  35     -14.789   6.582 -27.506  1.00  0.00              
ATOM   3207 1HB  PRO C  35     -17.496   7.107 -26.182  1.00  0.00              
ATOM   3208 2HB  PRO C  35     -16.636   5.570 -26.348  1.00  0.00              
ATOM   3209 1HG  PRO C  35     -16.577   6.728 -23.976  1.00  0.00              
ATOM   3210 2HG  PRO C  35     -15.041   6.139 -24.624  1.00  0.00              
ATOM   3211 1HD  PRO C  35     -16.145   9.014 -24.691  1.00  0.00              
ATOM   3212 2HD  PRO C  35     -14.528   8.484 -24.215  1.00  0.00              
ATOM   3213  N   THR C  36     -16.824   8.981 -28.247  1.00  0.00              
ATOM   3214  CA  THR C  36     -17.521   9.604 -29.359  1.00  0.00              
ATOM   3215  C   THR C  36     -16.604  10.310 -30.351  1.00  0.00              
ATOM   3216  O   THR C  36     -16.994  10.553 -31.497  1.00  0.00              
ATOM   3217  CB  THR C  36     -18.539  10.615 -28.823  1.00  0.00              
ATOM   3218  OG1 THR C  36     -17.851  11.647 -28.113  1.00  0.00              
ATOM   3219  CG2 THR C  36     -19.495   9.935 -27.872  1.00  0.00              
ATOM   3220  H   THR C  36     -16.786   9.462 -27.359  1.00  0.00              
ATOM   3221  HA  THR C  36     -18.028   8.841 -29.950  1.00  0.00              
ATOM   3222  HB  THR C  36     -19.093  11.036 -29.661  1.00  0.00              
ATOM   3223  HG1 THR C  36     -18.414  12.422 -28.049  1.00  0.00              
ATOM   3224 1HG2 THR C  36     -20.215  10.662 -27.499  1.00  0.00              
ATOM   3225 2HG2 THR C  36     -20.021   9.137 -28.396  1.00  0.00              
ATOM   3226 3HG2 THR C  36     -18.937   9.514 -27.037  1.00  0.00              
ATOM   3227  N   ASP C  37     -15.386  10.622 -29.913  1.00  0.00              
ATOM   3228  CA  ASP C  37     -14.373  11.216 -30.787  1.00  0.00              
ATOM   3229  C   ASP C  37     -13.697  10.203 -31.721  1.00  0.00              
ATOM   3230  O   ASP C  37     -13.385  10.502 -32.874  1.00  0.00              
ATOM   3231  CB  ASP C  37     -13.310  11.923 -29.944  1.00  0.00              
ATOM   3232  CG  ASP C  37     -12.277  12.696 -30.753  1.00  0.00              
ATOM   3233  OD1 ASP C  37     -12.667  13.508 -31.558  1.00  0.00              
ATOM   3234  OD2 ASP C  37     -11.112  12.584 -30.452  1.00  0.00              
ATOM   3235  H   ASP C  37     -15.156  10.440 -28.948  1.00  0.00              
ATOM   3236  HA  ASP C  37     -14.840  11.944 -31.452  1.00  0.00              
ATOM   3237 1HB  ASP C  37     -13.727  12.574 -29.175  1.00  0.00              
ATOM   3238 2HB  ASP C  37     -12.834  11.062 -29.476  1.00  0.00              
ATOM   3239  N   LEU C  38     -13.493   8.998 -31.214  1.00  0.00              
ATOM   3240  CA  LEU C  38     -13.002   7.878 -32.015  1.00  0.00              
ATOM   3241  C   LEU C  38     -14.024   7.368 -33.044  1.00  0.00              
ATOM   3242  O   LEU C  38     -15.096   6.889 -32.680  1.00  0.00              
ATOM   3243  CB  LEU C  38     -12.588   6.754 -31.054  1.00  0.00              
ATOM   3244  CG  LEU C  38     -12.055   5.450 -31.626  1.00  0.00              
ATOM   3245  CD1 LEU C  38     -10.757   5.722 -32.385  1.00  0.00              
ATOM   3246  CD2 LEU C  38     -11.828   4.461 -30.486  1.00  0.00              
ATOM   3247  H   LEU C  38     -13.689   8.853 -30.233  1.00  0.00              
ATOM   3248  HA  LEU C  38     -12.144   8.199 -32.604  1.00  0.00              
ATOM   3249 1HB  LEU C  38     -11.780   7.261 -30.529  1.00  0.00              
ATOM   3250 2HB  LEU C  38     -13.384   6.513 -30.350  1.00  0.00              
ATOM   3251  HG  LEU C  38     -12.828   5.042 -32.277  1.00  0.00              
ATOM   3252 1HD1 LEU C  38     -10.371   4.789 -32.797  1.00  0.00              
ATOM   3253 2HD1 LEU C  38     -10.949   6.423 -33.198  1.00  0.00              
ATOM   3254 3HD1 LEU C  38     -10.020   6.148 -31.705  1.00  0.00              
ATOM   3255 1HD2 LEU C  38     -11.445   3.523 -30.889  1.00  0.00              
ATOM   3256 2HD2 LEU C  38     -11.104   4.876 -29.782  1.00  0.00              
ATOM   3257 3HD2 LEU C  38     -12.770   4.277 -29.970  1.00  0.00              
ATOM   3258  N   ILE C  39     -13.695   7.471 -34.330  1.00  0.00              
ATOM   3259  CA  ILE C  39     -14.663   7.174 -35.391  1.00  0.00              
ATOM   3260  C   ILE C  39     -14.201   6.134 -36.394  1.00  0.00              
ATOM   3261  O   ILE C  39     -14.955   5.735 -37.286  1.00  0.00              
ATOM   3262  CB  ILE C  39     -15.032   8.432 -36.204  1.00  0.00              
ATOM   3263  CG1 ILE C  39     -13.777   9.030 -36.844  1.00  0.00              
ATOM   3264  CG2 ILE C  39     -15.733   9.432 -35.314  1.00  0.00              
ATOM   3265  CD1 ILE C  39     -14.072  10.134 -37.861  1.00  0.00              
ATOM   3266  H   ILE C  39     -12.759   7.758 -34.582  1.00  0.00              
ATOM   3267  HA  ILE C  39     -15.562   6.721 -34.974  1.00  0.00              
ATOM   3268  HB  ILE C  39     -15.691   8.145 -37.023  1.00  0.00              
ATOM   3269 1HG1 ILE C  39     -13.163   9.432 -36.037  1.00  0.00              
ATOM   3270 2HG1 ILE C  39     -13.242   8.217 -37.333  1.00  0.00              
ATOM   3271 1HG2 ILE C  39     -15.990  10.318 -35.893  1.00  0.00              
ATOM   3272 2HG2 ILE C  39     -16.641   8.989 -34.909  1.00  0.00              
ATOM   3273 3HG2 ILE C  39     -15.070   9.714 -34.494  1.00  0.00              
ATOM   3274 1HD1 ILE C  39     -13.135  10.509 -38.271  1.00  0.00              
ATOM   3275 2HD1 ILE C  39     -14.687   9.731 -38.666  1.00  0.00              
ATOM   3276 3HD1 ILE C  39     -14.606  10.948 -37.370  1.00  0.00              
ATOM   3277  N   GLY C  40     -12.955   5.702 -36.254  1.00  0.00              
ATOM   3278  CA  GLY C  40     -12.470   4.603 -37.063  1.00  0.00              
ATOM   3279  C   GLY C  40     -11.232   3.963 -36.456  1.00  0.00              
ATOM   3280  O   GLY C  40     -10.477   4.611 -35.728  1.00  0.00              
ATOM   3281  H   GLY C  40     -12.333   6.132 -35.585  1.00  0.00              
ATOM   3282 1HA  GLY C  40     -13.251   3.847 -37.143  1.00  0.00              
ATOM   3283 2HA  GLY C  40     -12.222   4.974 -38.056  1.00  0.00              
ATOM   3284  N   LEU C  41     -11.039   2.685 -36.745  1.00  0.00              
ATOM   3285  CA  LEU C  41      -9.836   1.974 -36.338  1.00  0.00              
ATOM   3286  C   LEU C  41      -9.529   0.899 -37.372  1.00  0.00              
ATOM   3287  O   LEU C  41     -10.307  -0.039 -37.583  1.00  0.00              
ATOM   3288  CB  LEU C  41     -10.013   1.363 -34.946  1.00  0.00              
ATOM   3289  CG  LEU C  41      -8.846   0.562 -34.358  1.00  0.00              
ATOM   3290  CD1 LEU C  41      -7.622   1.445 -34.158  1.00  0.00              
ATOM   3291  CD2 LEU C  41      -9.294  -0.064 -33.042  1.00  0.00              
ATOM   3292  H   LEU C  41     -11.750   2.192 -37.265  1.00  0.00              
ATOM   3293  HA  LEU C  41      -8.995   2.666 -36.313  1.00  0.00              
ATOM   3294 1HB  LEU C  41     -10.143   2.276 -34.367  1.00  0.00              
ATOM   3295 2HB  LEU C  41     -10.917   0.759 -34.882  1.00  0.00              
ATOM   3296  HG  LEU C  41      -8.621  -0.245 -35.057  1.00  0.00              
ATOM   3297 1HD1 LEU C  41      -6.810   0.850 -33.739  1.00  0.00              
ATOM   3298 2HD1 LEU C  41      -7.313   1.857 -35.119  1.00  0.00              
ATOM   3299 3HD1 LEU C  41      -7.868   2.255 -33.474  1.00  0.00              
ATOM   3300 1HD2 LEU C  41      -8.471  -0.636 -32.614  1.00  0.00              
ATOM   3301 2HD2 LEU C  41      -9.589   0.723 -32.347  1.00  0.00              
ATOM   3302 3HD2 LEU C  41     -10.140  -0.724 -33.224  1.00  0.00              
ATOM   3303  N   THR C  42      -8.385   1.061 -38.027  1.00  0.00              
ATOM   3304  CA  THR C  42      -7.949   0.143 -39.067  1.00  0.00              
ATOM   3305  C   THR C  42      -6.605  -0.483 -38.705  1.00  0.00              
ATOM   3306  O   THR C  42      -5.584   0.202 -38.660  1.00  0.00              
ATOM   3307  CB  THR C  42      -7.796   0.873 -40.422  1.00  0.00              
ATOM   3308  OG1 THR C  42      -9.056   1.444 -40.811  1.00  0.00              
ATOM   3309  CG2 THR C  42      -7.336  -0.090 -41.493  1.00  0.00              
ATOM   3310  H   THR C  42      -7.802   1.850 -37.792  1.00  0.00              
ATOM   3311  HA  THR C  42      -8.662  -0.677 -39.159  1.00  0.00              
ATOM   3312  HB  THR C  42      -7.063   1.672 -40.311  1.00  0.00              
ATOM   3313  HG1 THR C  42      -9.194   2.267 -40.337  1.00  0.00              
ATOM   3314 1HG2 THR C  42      -7.232   0.443 -42.438  1.00  0.00              
ATOM   3315 2HG2 THR C  42      -6.374  -0.518 -41.209  1.00  0.00              
ATOM   3316 3HG2 THR C  42      -8.070  -0.887 -41.604  1.00  0.00              
ATOM   3317  N   ILE C  43      -6.620  -1.783 -38.446  1.00  0.00              
ATOM   3318  CA  ILE C  43      -5.431  -2.497 -38.000  1.00  0.00              
ATOM   3319  C   ILE C  43      -5.167  -3.593 -39.026  1.00  0.00              
ATOM   3320  O   ILE C  43      -5.985  -4.495 -39.198  1.00  0.00              
ATOM   3321  CB  ILE C  43      -5.641  -3.149 -36.624  1.00  0.00              
ATOM   3322  CG1 ILE C  43      -6.020  -2.082 -35.596  1.00  0.00              
ATOM   3323  CG2 ILE C  43      -4.378  -3.877 -36.196  1.00  0.00              
ATOM   3324  CD1 ILE C  43      -6.444  -2.657 -34.245  1.00  0.00              
ATOM   3325  H   ILE C  43      -7.485  -2.292 -38.562  1.00  0.00              
ATOM   3326  HA  ILE C  43      -4.565  -1.836 -37.995  1.00  0.00              
ATOM   3327  HB  ILE C  43      -6.468  -3.857 -36.689  1.00  0.00              
ATOM   3328 1HG1 ILE C  43      -5.153  -1.438 -35.463  1.00  0.00              
ATOM   3329 2HG1 ILE C  43      -6.841  -1.502 -36.018  1.00  0.00              
ATOM   3330 1HG2 ILE C  43      -4.536  -4.337 -35.220  1.00  0.00              
ATOM   3331 2HG2 ILE C  43      -4.138  -4.649 -36.925  1.00  0.00              
ATOM   3332 3HG2 ILE C  43      -3.553  -3.167 -36.133  1.00  0.00              
ATOM   3333 1HD1 ILE C  43      -6.699  -1.843 -33.566  1.00  0.00              
ATOM   3334 2HD1 ILE C  43      -7.311  -3.301 -34.379  1.00  0.00              
ATOM   3335 3HD1 ILE C  43      -5.623  -3.236 -33.821  1.00  0.00              
ATOM   3336  N   CYS C  44      -4.030  -3.509 -39.711  1.00  0.00              
ATOM   3337  CA  CYS C  44      -3.704  -4.482 -40.748  1.00  0.00              
ATOM   3338  C   CYS C  44      -4.783  -4.451 -41.825  1.00  0.00              
ATOM   3339  O   CYS C  44      -5.027  -5.454 -42.495  1.00  0.00              
ATOM   3340  CB  CYS C  44      -3.634  -5.892 -40.161  1.00  0.00              
ATOM   3341  SG  CYS C  44      -2.543  -6.078 -38.746  1.00  0.00              
ATOM   3342  H   CYS C  44      -3.379  -2.762 -39.516  1.00  0.00              
ATOM   3343  HA  CYS C  44      -2.713  -4.340 -41.179  1.00  0.00              
ATOM   3344 1HB  CYS C  44      -4.620  -6.206 -39.817  1.00  0.00              
ATOM   3345 2HB  CYS C  44      -3.269  -6.594 -40.909  1.00  0.00              
ATOM   3346  HG  CYS C  44      -2.769  -7.376 -38.565  1.00  0.00              
ATOM   3347  N   GLY C  45      -5.436  -3.303 -41.973  1.00  0.00              
ATOM   3348  CA  GLY C  45      -6.515  -3.181 -42.935  1.00  0.00              
ATOM   3349  C   GLY C  45      -7.870  -3.555 -42.379  1.00  0.00              
ATOM   3350  O   GLY C  45      -8.898  -3.163 -42.934  1.00  0.00              
ATOM   3351  H   GLY C  45      -5.182  -2.502 -41.413  1.00  0.00              
ATOM   3352 1HA  GLY C  45      -6.570  -2.148 -43.279  1.00  0.00              
ATOM   3353 2HA  GLY C  45      -6.312  -3.835 -43.783  1.00  0.00              
ATOM   3354  N   HIS C  46      -7.893  -4.307 -41.281  1.00  0.00              
ATOM   3355  CA  HIS C  46      -9.163  -4.753 -40.717  1.00  0.00              
ATOM   3356  C   HIS C  46      -9.908  -3.661 -39.939  1.00  0.00              
ATOM   3357  O   HIS C  46      -9.319  -2.936 -39.128  1.00  0.00              
ATOM   3358  CB  HIS C  46      -8.956  -5.958 -39.804  1.00  0.00              
ATOM   3359  CG  HIS C  46     -10.234  -6.588 -39.360  1.00  0.00              
ATOM   3360  ND1 HIS C  46     -10.934  -7.480 -40.145  1.00  0.00              
ATOM   3361  CD2 HIS C  46     -10.988  -6.395 -38.252  1.00  0.00              
ATOM   3362  CE1 HIS C  46     -12.062  -7.805 -39.542  1.00  0.00              
ATOM   3363  NE2 HIS C  46     -12.120  -7.159 -38.392  1.00  0.00              
ATOM   3364  H   HIS C  46      -7.032  -4.574 -40.826  1.00  0.00              
ATOM   3365  HA  HIS C  46      -9.841  -5.037 -41.521  1.00  0.00              
ATOM   3366 1HB  HIS C  46      -8.386  -6.729 -40.320  1.00  0.00              
ATOM   3367 2HB  HIS C  46      -8.423  -5.657 -38.901  1.00  0.00              
ATOM   3368  HD1 HIS C  46     -10.614  -7.891 -40.999  1.00  0.00              
ATOM   3369  HD2 HIS C  46     -10.849  -5.782 -37.361  1.00  0.00              
ATOM   3370  HE1 HIS C  46     -12.758  -8.504 -40.008  1.00  0.00              
ATOM   3371  N   ASN C  47     -11.214  -3.571 -40.188  1.00  0.00              
ATOM   3372  CA  ASN C  47     -12.085  -2.624 -39.498  1.00  0.00              
ATOM   3373  C   ASN C  47     -12.325  -3.125 -38.085  1.00  0.00              
ATOM   3374  O   ASN C  47     -13.150  -4.012 -37.869  1.00  0.00              
ATOM   3375  CB  ASN C  47     -13.400  -2.416 -40.229  1.00  0.00              
ATOM   3376  CG  ASN C  47     -14.257  -1.332 -39.635  1.00  0.00              
ATOM   3377  OD1 ASN C  47     -14.137  -0.997 -38.452  1.00  0.00              
ATOM   3378  ND2 ASN C  47     -15.176  -0.843 -40.427  1.00  0.00              
ATOM   3379  H   ASN C  47     -11.610  -4.188 -40.882  1.00  0.00              
ATOM   3380  HA  ASN C  47     -11.596  -1.651 -39.434  1.00  0.00              
ATOM   3381 1HB  ASN C  47     -13.428  -2.340 -41.317  1.00  0.00              
ATOM   3382 2HB  ASN C  47     -13.795  -3.385 -39.922  1.00  0.00              
ATOM   3383 1HD2 ASN C  47     -15.782  -0.117 -40.100  1.00  0.00              
ATOM   3384 2HD2 ASN C  47     -15.271  -1.191 -41.359  1.00  0.00              
ATOM   3385  N   CYS C  48     -11.614  -2.550 -37.125  1.00  0.00              
ATOM   3386  CA  CYS C  48     -11.714  -2.989 -35.734  1.00  0.00              
ATOM   3387  C   CYS C  48     -12.551  -2.037 -34.881  1.00  0.00              
ATOM   3388  O   CYS C  48     -12.699  -2.246 -33.679  1.00  0.00              
ATOM   3389  CB  CYS C  48     -10.255  -2.972 -35.279  1.00  0.00              
ATOM   3390  SG  CYS C  48      -9.176  -4.112 -36.177  1.00  0.00              
ATOM   3391  H   CYS C  48     -10.988  -1.792 -37.357  1.00  0.00              
ATOM   3392  HA  CYS C  48     -12.105  -4.001 -35.627  1.00  0.00              
ATOM   3393 1HB  CYS C  48      -9.827  -1.977 -35.420  1.00  0.00              
ATOM   3394 2HB  CYS C  48     -10.185  -3.254 -34.228  1.00  0.00              
ATOM   3395  HG  CYS C  48      -9.533  -5.201 -35.503  1.00  0.00              
ATOM   3396  N   LEU C  49     -13.101  -1.003 -35.500  1.00  0.00              
ATOM   3397  CA  LEU C  49     -13.935  -0.045 -34.770  1.00  0.00              
ATOM   3398  C   LEU C  49     -15.047  -0.658 -33.908  1.00  0.00              
ATOM   3399  O   LEU C  49     -15.291  -0.203 -32.794  1.00  0.00              
ATOM   3400  CB  LEU C  49     -14.540   0.978 -35.741  1.00  0.00              
ATOM   3401  CG  LEU C  49     -15.382   2.062 -35.054  1.00  0.00              
ATOM   3402  CD1 LEU C  49     -14.496   2.915 -34.142  1.00  0.00              
ATOM   3403  CD2 LEU C  49     -16.047   2.915 -36.086  1.00  0.00              
ATOM   3404  H   LEU C  49     -12.946  -0.868 -36.488  1.00  0.00              
ATOM   3405  HA  LEU C  49     -13.322   0.500 -34.053  1.00  0.00              
ATOM   3406 1HB  LEU C  49     -13.621   1.404 -36.142  1.00  0.00              
ATOM   3407 2HB  LEU C  49     -15.095   0.493 -36.543  1.00  0.00              
ATOM   3408  HG  LEU C  49     -16.165   1.554 -34.491  1.00  0.00              
ATOM   3409 1HD1 LEU C  49     -15.101   3.683 -33.660  1.00  0.00              
ATOM   3410 2HD1 LEU C  49     -14.038   2.284 -33.382  1.00  0.00              
ATOM   3411 3HD1 LEU C  49     -13.715   3.391 -34.736  1.00  0.00              
ATOM   3412 1HD2 LEU C  49     -16.644   3.681 -35.593  1.00  0.00              
ATOM   3413 2HD2 LEU C  49     -15.288   3.390 -36.708  1.00  0.00              
ATOM   3414 3HD2 LEU C  49     -16.693   2.297 -36.709  1.00  0.00              
ATOM   3415  N   LEU C  50     -15.704  -1.699 -34.411  1.00  0.00              
ATOM   3416  CA  LEU C  50     -16.760  -2.367 -33.650  1.00  0.00              
ATOM   3417  C   LEU C  50     -16.339  -3.006 -32.331  1.00  0.00              
ATOM   3418  O   LEU C  50     -17.188  -3.283 -31.477  1.00  0.00              
ATOM   3419  CB  LEU C  50     -17.411  -3.435 -34.537  1.00  0.00              
ATOM   3420  CG  LEU C  50     -18.190  -2.897 -35.744  1.00  0.00              
ATOM   3421  CD1 LEU C  50     -18.684  -4.052 -36.604  1.00  0.00              
ATOM   3422  CD2 LEU C  50     -19.356  -2.048 -35.258  1.00  0.00              
ATOM   3423  H   LEU C  50     -15.474  -2.039 -35.334  1.00  0.00              
ATOM   3424  HA  LEU C  50     -17.510  -1.637 -33.348  1.00  0.00              
ATOM   3425 1HB  LEU C  50     -16.515  -3.955 -34.874  1.00  0.00              
ATOM   3426 2HB  LEU C  50     -18.031  -4.119 -33.958  1.00  0.00              
ATOM   3427  HG  LEU C  50     -17.514  -2.247 -36.301  1.00  0.00              
ATOM   3428 1HD1 LEU C  50     -19.237  -3.659 -37.457  1.00  0.00              
ATOM   3429 2HD1 LEU C  50     -17.833  -4.631 -36.959  1.00  0.00              
ATOM   3430 3HD1 LEU C  50     -19.339  -4.691 -36.013  1.00  0.00              
ATOM   3431 1HD2 LEU C  50     -19.908  -1.664 -36.116  1.00  0.00              
ATOM   3432 2HD2 LEU C  50     -20.017  -2.655 -34.641  1.00  0.00              
ATOM   3433 3HD2 LEU C  50     -18.978  -1.212 -34.667  1.00  0.00              
ATOM   3434  N   THR C  51     -15.045  -3.250 -32.157  1.00  0.00              
ATOM   3435  CA  THR C  51     -14.542  -3.768 -30.886  1.00  0.00              
ATOM   3436  C   THR C  51     -13.694  -2.727 -30.148  1.00  0.00              
ATOM   3437  O   THR C  51     -13.236  -2.958 -29.032  1.00  0.00              
ATOM   3438  CB  THR C  51     -13.687  -5.028 -31.117  1.00  0.00              
ATOM   3439  OG1 THR C  51     -12.546  -4.686 -31.915  1.00  0.00              
ATOM   3440  CG2 THR C  51     -14.508  -6.092 -31.844  1.00  0.00              
ATOM   3441  H   THR C  51     -14.395  -3.078 -32.910  1.00  0.00              
ATOM   3442  HA  THR C  51     -15.378  -4.000 -30.226  1.00  0.00              
ATOM   3443  HB  THR C  51     -13.356  -5.414 -30.153  1.00  0.00              
ATOM   3444  HG1 THR C  51     -12.804  -4.639 -32.839  1.00  0.00              
ATOM   3445 1HG2 THR C  51     -13.894  -6.976 -32.002  1.00  0.00              
ATOM   3446 2HG2 THR C  51     -15.378  -6.353 -31.241  1.00  0.00              
ATOM   3447 3HG2 THR C  51     -14.837  -5.700 -32.806  1.00  0.00              
ATOM   3448  N   ALA C  52     -13.490  -1.581 -30.785  1.00  0.00              
ATOM   3449  CA  ALA C  52     -12.667  -0.522 -30.215  1.00  0.00              
ATOM   3450  C   ALA C  52     -13.303   0.116 -28.981  1.00  0.00              
ATOM   3451  O   ALA C  52     -14.429   0.610 -29.035  1.00  0.00              
ATOM   3452  CB  ALA C  52     -12.413   0.537 -31.260  1.00  0.00              
ATOM   3453  H   ALA C  52     -13.918  -1.440 -31.688  1.00  0.00              
ATOM   3454  HA  ALA C  52     -11.721  -0.953 -29.886  1.00  0.00              
ATOM   3455 1HB  ALA C  52     -11.798   1.328 -30.832  1.00  0.00              
ATOM   3456 2HB  ALA C  52     -11.894   0.094 -32.110  1.00  0.00              
ATOM   3457 3HB  ALA C  52     -13.362   0.956 -31.590  1.00  0.00              
ATOM   3458  N   GLU C  53     -12.569   0.103 -27.875  1.00  0.00              
ATOM   3459  CA  GLU C  53     -13.007   0.756 -26.653  1.00  0.00              
ATOM   3460  C   GLU C  53     -11.987   1.812 -26.229  1.00  0.00              
ATOM   3461  O   GLU C  53     -10.858   1.492 -25.874  1.00  0.00              
ATOM   3462  CB  GLU C  53     -13.213  -0.271 -25.537  1.00  0.00              
ATOM   3463  CG  GLU C  53     -13.736   0.315 -24.233  1.00  0.00              
ATOM   3464  CD  GLU C  53     -13.927  -0.752 -23.192  1.00  0.00              
ATOM   3465  OE1 GLU C  53     -13.595  -1.882 -23.460  1.00  0.00              
ATOM   3466  OE2 GLU C  53     -14.297  -0.421 -22.091  1.00  0.00              
ATOM   3467  H   GLU C  53     -11.679  -0.375 -27.884  1.00  0.00              
ATOM   3468  HA  GLU C  53     -13.952   1.272 -26.828  1.00  0.00              
ATOM   3469 1HB  GLU C  53     -13.921  -1.010 -25.911  1.00  0.00              
ATOM   3470 2HB  GLU C  53     -12.249  -0.747 -25.360  1.00  0.00              
ATOM   3471 1HG  GLU C  53     -13.105   1.107 -23.829  1.00  0.00              
ATOM   3472 2HG  GLU C  53     -14.705   0.730 -24.509  1.00  0.00              
ATOM   3473  N   TRP C  54     -12.393   3.075 -26.289  1.00  0.00              
ATOM   3474  CA  TRP C  54     -11.555   4.184 -25.844  1.00  0.00              
ATOM   3475  C   TRP C  54     -11.371   4.074 -24.334  1.00  0.00              
ATOM   3476  O   TRP C  54     -12.354   4.005 -23.591  1.00  0.00              
ATOM   3477  CB  TRP C  54     -12.242   5.513 -26.183  1.00  0.00              
ATOM   3478  CG  TRP C  54     -11.469   6.733 -25.776  1.00  0.00              
ATOM   3479  CD1 TRP C  54     -10.523   7.389 -26.513  1.00  0.00              
ATOM   3480  CD2 TRP C  54     -11.563   7.435 -24.532  1.00  0.00              
ATOM   3481  NE1 TRP C  54     -10.021   8.455 -25.803  1.00  0.00              
ATOM   3482  CE2 TRP C  54     -10.644   8.505 -24.583  1.00  0.00              
ATOM   3483  CE3 TRP C  54     -12.330   7.259 -23.374  1.00  0.00              
ATOM   3484  CZ2 TRP C  54     -10.474   9.402 -23.525  1.00  0.00              
ATOM   3485  CZ3 TRP C  54     -12.160   8.150 -22.318  1.00  0.00              
ATOM   3486  CH2 TRP C  54     -11.241   9.206 -22.400  1.00  0.00              
ATOM   3487  H   TRP C  54     -13.314   3.270 -26.657  1.00  0.00              
ATOM   3488  HA  TRP C  54     -10.575   4.119 -26.315  1.00  0.00              
ATOM   3489 1HB  TRP C  54     -12.396   5.594 -27.258  1.00  0.00              
ATOM   3490 2HB  TRP C  54     -13.203   5.579 -25.673  1.00  0.00              
ATOM   3491  HD1 TRP C  54     -10.313   6.994 -27.507  1.00  0.00              
ATOM   3492  HE1 TRP C  54      -9.310   9.093 -26.128  1.00  0.00              
ATOM   3493  HE3 TRP C  54     -13.063   6.460 -23.261  1.00  0.00              
ATOM   3494  HZ2 TRP C  54      -9.750  10.211 -23.629  1.00  0.00              
ATOM   3495  HZ3 TRP C  54     -12.761   8.002 -21.420  1.00  0.00              
ATOM   3496  HH2 TRP C  54     -11.135   9.887 -21.554  1.00  0.00              
ATOM   3497  N   MET C  55     -10.122   4.039 -23.880  1.00  0.00              
ATOM   3498  CA  MET C  55      -9.830   3.958 -22.450  1.00  0.00              
ATOM   3499  C   MET C  55      -9.356   5.326 -21.946  1.00  0.00              
ATOM   3500  O   MET C  55      -9.806   5.813 -20.905  1.00  0.00              
ATOM   3501  CB  MET C  55      -8.777   2.885 -22.176  1.00  0.00              
ATOM   3502  CG  MET C  55      -9.201   1.475 -22.561  1.00  0.00              
ATOM   3503  SD  MET C  55     -10.661   0.917 -21.661  1.00  0.00              
ATOM   3504  CE  MET C  55      -9.996   0.752 -20.007  1.00  0.00              
ATOM   3505  H   MET C  55      -9.355   4.071 -24.539  1.00  0.00              
ATOM   3506  HA  MET C  55     -10.735   3.701 -21.900  1.00  0.00              
ATOM   3507 1HB  MET C  55      -7.887   3.164 -22.738  1.00  0.00              
ATOM   3508 2HB  MET C  55      -8.559   2.920 -21.108  1.00  0.00              
ATOM   3509 1HG  MET C  55      -9.413   1.464 -23.630  1.00  0.00              
ATOM   3510 2HG  MET C  55      -8.370   0.802 -22.348  1.00  0.00              
ATOM   3511 1HE  MET C  55     -10.782   0.413 -19.331  1.00  0.00              
ATOM   3512 2HE  MET C  55      -9.183   0.026 -20.012  1.00  0.00              
ATOM   3513 3HE  MET C  55      -9.619   1.718 -19.669  1.00  0.00              
ATOM   3514  N   SER C  56      -8.434   5.927 -22.691  1.00  0.00              
ATOM   3515  CA  SER C  56      -7.921   7.262 -22.388  1.00  0.00              
ATOM   3516  C   SER C  56      -7.394   7.830 -23.692  1.00  0.00              
ATOM   3517  O   SER C  56      -7.439   7.160 -24.720  1.00  0.00              
ATOM   3518  CB  SER C  56      -6.765   7.198 -21.396  1.00  0.00              
ATOM   3519  OG  SER C  56      -5.600   6.690 -22.030  1.00  0.00              
ATOM   3520  H   SER C  56      -8.078   5.436 -23.498  1.00  0.00              
ATOM   3521  HA  SER C  56      -8.653   7.908 -21.901  1.00  0.00              
ATOM   3522 1HB  SER C  56      -6.573   8.202 -21.018  1.00  0.00              
ATOM   3523 2HB  SER C  56      -7.051   6.548 -20.569  1.00  0.00              
ATOM   3524  HG  SER C  56      -5.657   5.733 -22.083  1.00  0.00              
ATOM   3525  N   ALA C  57      -6.883   9.058 -23.647  1.00  0.00              
ATOM   3526  CA  ALA C  57      -6.318   9.678 -24.841  1.00  0.00              
ATOM   3527  C   ALA C  57      -5.038   8.959 -25.304  1.00  0.00              
ATOM   3528  O   ALA C  57      -4.557   9.189 -26.415  1.00  0.00              
ATOM   3529  CB  ALA C  57      -6.031  11.169 -24.576  1.00  0.00              
ATOM   3530  H   ALA C  57      -6.882   9.573 -22.779  1.00  0.00              
ATOM   3531  HA  ALA C  57      -7.040   9.594 -25.653  1.00  0.00              
ATOM   3532 1HB  ALA C  57      -5.611  11.624 -25.473  1.00  0.00              
ATOM   3533 2HB  ALA C  57      -6.960  11.677 -24.313  1.00  0.00              
ATOM   3534 3HB  ALA C  57      -5.321  11.261 -23.756  1.00  0.00              
ATOM   3535  N   SER C  58      -4.494   8.089 -24.457  1.00  0.00              
ATOM   3536  CA  SER C  58      -3.294   7.330 -24.815  1.00  0.00              
ATOM   3537  C   SER C  58      -3.588   5.842 -24.956  1.00  0.00              
ATOM   3538  O   SER C  58      -2.677   5.039 -25.205  1.00  0.00              
ATOM   3539  CB  SER C  58      -2.216   7.502 -23.740  1.00  0.00              
ATOM   3540  OG  SER C  58      -2.653   6.938 -22.515  1.00  0.00              
ATOM   3541  H   SER C  58      -4.913   7.944 -23.550  1.00  0.00              
ATOM   3542  HA  SER C  58      -2.807   7.693 -25.722  1.00  0.00              
ATOM   3543 1HB  SER C  58      -1.307   7.003 -24.078  1.00  0.00              
ATOM   3544 2HB  SER C  58      -2.019   8.566 -23.612  1.00  0.00              
ATOM   3545  HG  SER C  58      -3.584   7.137 -22.385  1.00  0.00              
ATOM   3546  N   LYS C  59      -4.851   5.460 -24.829  1.00  0.00              
ATOM   3547  CA  LYS C  59      -5.153   4.038 -24.801  1.00  0.00              
ATOM   3548  C   LYS C  59      -6.476   3.608 -25.414  1.00  0.00              
ATOM   3549  O   LYS C  59      -7.541   4.117 -25.051  1.00  0.00              
ATOM   3550  CB  LYS C  59      -5.090   3.561 -23.345  1.00  0.00              
ATOM   3551  CG  LYS C  59      -5.258   2.051 -23.143  1.00  0.00              
ATOM   3552  CD  LYS C  59      -5.098   1.693 -21.664  1.00  0.00              
ATOM   3553  CE  LYS C  59      -5.359   0.224 -21.415  1.00  0.00              
ATOM   3554  NZ  LYS C  59      -5.142  -0.155 -19.981  1.00  0.00              
ATOM   3555  H   LYS C  59      -5.608   6.125 -24.751  1.00  0.00              
ATOM   3556  HA  LYS C  59      -4.418   3.492 -25.393  1.00  0.00              
ATOM   3557 1HB  LYS C  59      -4.120   3.866 -22.950  1.00  0.00              
ATOM   3558 2HB  LYS C  59      -5.881   4.080 -22.805  1.00  0.00              
ATOM   3559 1HG  LYS C  59      -6.250   1.763 -23.493  1.00  0.00              
ATOM   3560 2HG  LYS C  59      -4.501   1.536 -23.734  1.00  0.00              
ATOM   3561 1HD  LYS C  59      -4.082   1.938 -21.355  1.00  0.00              
ATOM   3562 2HD  LYS C  59      -5.807   2.287 -21.086  1.00  0.00              
ATOM   3563 1HE  LYS C  59      -6.389   0.006 -21.695  1.00  0.00              
ATOM   3564 2HE  LYS C  59      -4.685  -0.355 -22.047  1.00  0.00              
ATOM   3565 1HZ  LYS C  59      -5.326  -1.141 -19.863  1.00  0.00              
ATOM   3566 2HZ  LYS C  59      -4.186   0.042 -19.720  1.00  0.00              
ATOM   3567 3HZ  LYS C  59      -5.769   0.377 -19.396  1.00  0.00              
ATOM   3568  N   ILE C  60      -6.391   2.657 -26.335  1.00  0.00              
ATOM   3569  CA  ILE C  60      -7.558   2.068 -26.970  1.00  0.00              
ATOM   3570  C   ILE C  60      -7.370   0.559 -26.911  1.00  0.00              
ATOM   3571  O   ILE C  60      -6.308   0.047 -27.265  1.00  0.00              
ATOM   3572  CB  ILE C  60      -7.681   2.456 -28.453  1.00  0.00              
ATOM   3573  CG1 ILE C  60      -7.845   3.974 -28.596  1.00  0.00              
ATOM   3574  CG2 ILE C  60      -8.877   1.740 -29.075  1.00  0.00              
ATOM   3575  CD1 ILE C  60      -7.830   4.444 -30.058  1.00  0.00              
ATOM   3576  H   ILE C  60      -5.470   2.337 -26.602  1.00  0.00              
ATOM   3577  HA  ILE C  60      -8.462   2.309 -26.411  1.00  0.00              
ATOM   3578  HB  ILE C  60      -6.766   2.168 -28.972  1.00  0.00              
ATOM   3579 1HG1 ILE C  60      -8.793   4.242 -28.129  1.00  0.00              
ATOM   3580 2HG1 ILE C  60      -7.026   4.441 -28.046  1.00  0.00              
ATOM   3581 1HG2 ILE C  60      -8.961   2.017 -30.126  1.00  0.00              
ATOM   3582 2HG2 ILE C  60      -8.741   0.662 -28.994  1.00  0.00              
ATOM   3583 3HG2 ILE C  60      -9.787   2.029 -28.550  1.00  0.00              
ATOM   3584 1HD1 ILE C  60      -7.950   5.528 -30.095  1.00  0.00              
ATOM   3585 2HD1 ILE C  60      -6.882   4.169 -30.519  1.00  0.00              
ATOM   3586 3HD1 ILE C  60      -8.647   3.973 -30.601  1.00  0.00              
ATOM   3587  N   VAL C  61      -8.390  -0.152 -26.438  1.00  0.00              
ATOM   3588  CA  VAL C  61      -8.332  -1.606 -26.390  1.00  0.00              
ATOM   3589  C   VAL C  61      -9.346  -2.151 -27.396  1.00  0.00              
ATOM   3590  O   VAL C  61     -10.491  -1.698 -27.439  1.00  0.00              
ATOM   3591  CB  VAL C  61      -8.636  -2.158 -24.984  1.00  0.00              
ATOM   3592  CG1 VAL C  61      -7.594  -1.675 -23.986  1.00  0.00              
ATOM   3593  CG2 VAL C  61     -10.030  -1.744 -24.539  1.00  0.00              
ATOM   3594  H   VAL C  61      -9.220   0.319 -26.106  1.00  0.00              
ATOM   3595  HA  VAL C  61      -7.352  -1.974 -26.695  1.00  0.00              
ATOM   3596  HB  VAL C  61      -8.626  -3.247 -25.022  1.00  0.00              
ATOM   3597 1HG1 VAL C  61      -7.823  -2.075 -22.998  1.00  0.00              
ATOM   3598 2HG1 VAL C  61      -6.607  -2.019 -24.296  1.00  0.00              
ATOM   3599 3HG1 VAL C  61      -7.604  -0.586 -23.948  1.00  0.00              
ATOM   3600 1HG2 VAL C  61     -10.228  -2.143 -23.544  1.00  0.00              
ATOM   3601 2HG2 VAL C  61     -10.095  -0.656 -24.514  1.00  0.00              
ATOM   3602 3HG2 VAL C  61     -10.767  -2.136 -25.239  1.00  0.00              
ATOM   3603  N   CYS C  62      -8.917  -3.101 -28.219  1.00  0.00              
ATOM   3604  CA  CYS C  62      -9.780  -3.636 -29.268  1.00  0.00              
ATOM   3605  C   CYS C  62      -9.380  -5.067 -29.604  1.00  0.00              
ATOM   3606  O   CYS C  62      -8.454  -5.624 -29.012  1.00  0.00              
ATOM   3607  CB  CYS C  62      -9.502  -2.703 -30.447  1.00  0.00              
ATOM   3608  SG  CYS C  62      -7.830  -2.829 -31.125  1.00  0.00              
ATOM   3609  H   CYS C  62      -7.980  -3.462 -28.121  1.00  0.00              
ATOM   3610  HA  CYS C  62     -10.842  -3.582 -29.025  1.00  0.00              
ATOM   3611 1HB  CYS C  62     -10.180  -2.928 -31.273  1.00  0.00              
ATOM   3612 2HB  CYS C  62      -9.629  -1.664 -30.145  1.00  0.00              
ATOM   3613  HG  CYS C  62      -8.054  -3.922 -31.846  1.00  0.00              
ATOM   3614  N   ARG C  63     -10.099  -5.661 -30.550  1.00  0.00              
ATOM   3615  CA  ARG C  63      -9.768  -6.995 -31.026  1.00  0.00              
ATOM   3616  C   ARG C  63      -9.383  -6.910 -32.484  1.00  0.00              
ATOM   3617  O   ARG C  63     -10.044  -6.238 -33.267  1.00  0.00              
ATOM   3618  CB  ARG C  63     -10.881  -8.005 -30.790  1.00  0.00              
ATOM   3619  CG  ARG C  63     -11.143  -8.339 -29.329  1.00  0.00              
ATOM   3620  CD  ARG C  63     -12.266  -9.286 -29.109  1.00  0.00              
ATOM   3621  NE  ARG C  63     -12.603  -9.506 -27.712  1.00  0.00              
ATOM   3622  CZ  ARG C  63     -12.019 -10.426 -26.920  1.00  0.00              
ATOM   3623  NH1 ARG C  63     -11.097 -11.237 -27.389  1.00  0.00              
ATOM   3624  NH2 ARG C  63     -12.414 -10.508 -25.661  1.00  0.00              
ATOM   3625  H   ARG C  63     -10.892  -5.179 -30.947  1.00  0.00              
ATOM   3626  HA  ARG C  63      -8.914  -7.384 -30.471  1.00  0.00              
ATOM   3627 1HB  ARG C  63     -11.786  -7.591 -31.231  1.00  0.00              
ATOM   3628 2HB  ARG C  63     -10.602  -8.916 -31.320  1.00  0.00              
ATOM   3629 1HG  ARG C  63     -10.241  -8.783 -28.908  1.00  0.00              
ATOM   3630 2HG  ARG C  63     -11.373  -7.414 -28.799  1.00  0.00              
ATOM   3631 1HD  ARG C  63     -13.157  -8.899 -29.603  1.00  0.00              
ATOM   3632 2HD  ARG C  63     -12.003 -10.252 -29.538  1.00  0.00              
ATOM   3633  HE  ARG C  63     -13.287  -9.038 -27.133  1.00  0.00              
ATOM   3634 1HH1 ARG C  63     -10.819 -11.174 -28.358  1.00  0.00              
ATOM   3635 2HH1 ARG C  63     -10.672 -11.920 -26.779  1.00  0.00              
ATOM   3636 1HH2 ARG C  63     -13.137  -9.888 -25.321  1.00  0.00              
ATOM   3637 2HH2 ARG C  63     -11.994 -11.189 -25.046  1.00  0.00              
ATOM   3638  N   VAL C  64      -8.290  -7.570 -32.839  1.00  0.00              
ATOM   3639  CA  VAL C  64      -7.803  -7.534 -34.206  1.00  0.00              
ATOM   3640  C   VAL C  64      -8.370  -8.712 -34.980  1.00  0.00              
ATOM   3641  O   VAL C  64      -8.230  -9.866 -34.568  1.00  0.00              
ATOM   3642  CB  VAL C  64      -6.266  -7.565 -34.270  1.00  0.00              
ATOM   3643  CG1 VAL C  64      -5.791  -7.535 -35.717  1.00  0.00              
ATOM   3644  CG2 VAL C  64      -5.677  -6.397 -33.494  1.00  0.00              
ATOM   3645  H   VAL C  64      -7.784  -8.109 -32.151  1.00  0.00              
ATOM   3646  HA  VAL C  64      -8.149  -6.640 -34.727  1.00  0.00              
ATOM   3647  HB  VAL C  64      -5.910  -8.475 -33.788  1.00  0.00              
ATOM   3648 1HG1 VAL C  64      -4.701  -7.559 -35.743  1.00  0.00              
ATOM   3649 2HG1 VAL C  64      -6.186  -8.404 -36.246  1.00  0.00              
ATOM   3650 3HG1 VAL C  64      -6.147  -6.624 -36.197  1.00  0.00              
ATOM   3651 1HG2 VAL C  64      -4.588  -6.435 -33.550  1.00  0.00              
ATOM   3652 2HG2 VAL C  64      -6.029  -5.459 -33.925  1.00  0.00              
ATOM   3653 3HG2 VAL C  64      -5.988  -6.457 -32.452  1.00  0.00              
ATOM   3654  N   GLY C  65      -9.023  -8.407 -36.093  1.00  0.00              
ATOM   3655  CA  GLY C  65      -9.664  -9.431 -36.892  1.00  0.00              
ATOM   3656  C   GLY C  65      -8.773  -9.796 -38.062  1.00  0.00              
ATOM   3657  O   GLY C  65      -7.569  -9.564 -38.025  1.00  0.00              
ATOM   3658  H   GLY C  65      -9.079  -7.443 -36.393  1.00  0.00              
ATOM   3659 1HA  GLY C  65      -9.836 -10.311 -36.272  1.00  0.00              
ATOM   3660 2HA  GLY C  65     -10.617  -9.054 -37.258  1.00  0.00              
ATOM   3661  N   GLN C  66      -9.365 -10.361 -39.106  1.00  0.00              
ATOM   3662  CA  GLN C  66      -8.617 -10.827 -40.270  1.00  0.00              
ATOM   3663  C   GLN C  66      -8.118  -9.657 -41.106  1.00  0.00              
ATOM   3664  O   GLN C  66      -8.876  -8.756 -41.457  1.00  0.00              
ATOM   3665  CB  GLN C  66      -9.487 -11.745 -41.133  1.00  0.00              
ATOM   3666  CG  GLN C  66      -8.776 -12.306 -42.354  1.00  0.00              
ATOM   3667  CD  GLN C  66      -9.619 -13.324 -43.096  1.00  0.00              
ATOM   3668  OE1 GLN C  66     -10.718 -13.678 -42.661  1.00  0.00              
ATOM   3669  NE2 GLN C  66      -9.109 -13.807 -44.224  1.00  0.00              
ATOM   3670  H   GLN C  66     -10.370 -10.472 -39.089  1.00  0.00              
ATOM   3671  HA  GLN C  66      -7.733 -11.374 -39.940  1.00  0.00              
ATOM   3672 1HB  GLN C  66      -9.816 -12.561 -40.491  1.00  0.00              
ATOM   3673 2HB  GLN C  66     -10.349 -11.159 -41.446  1.00  0.00              
ATOM   3674 1HG  GLN C  66      -8.287 -11.674 -43.094  1.00  0.00              
ATOM   3675 2HG  GLN C  66      -8.019 -12.841 -41.776  1.00  0.00              
ATOM   3676 1HE2 GLN C  66      -9.619 -14.483 -44.758  1.00  0.00              
ATOM   3677 2HE2 GLN C  66      -8.212 -13.494 -44.540  1.00  0.00              
ATOM   3678  N   ALA C  67      -6.828  -9.672 -41.416  1.00  0.00              
ATOM   3679  CA  ALA C  67      -6.206  -8.604 -42.194  1.00  0.00              
ATOM   3680  C   ALA C  67      -6.624  -8.488 -43.656  1.00  0.00              
ATOM   3681  O   ALA C  67      -6.941  -9.478 -44.316  1.00  0.00              
ATOM   3682  CB  ALA C  67      -4.692  -8.733 -42.113  1.00  0.00              
ATOM   3683  H   ALA C  67      -6.261 -10.447 -41.105  1.00  0.00              
ATOM   3684  HA  ALA C  67      -6.491  -7.645 -41.761  1.00  0.00              
ATOM   3685 1HB  ALA C  67      -4.229  -7.934 -42.692  1.00  0.00              
ATOM   3686 2HB  ALA C  67      -4.374  -8.657 -41.072  1.00  0.00              
ATOM   3687 3HB  ALA C  67      -4.387  -9.697 -42.515  1.00  0.00              
ATOM   3688  N   LYS C  68      -6.625  -7.250 -44.139  1.00  0.00              
ATOM   3689  CA  LYS C  68      -7.083  -6.917 -45.482  1.00  0.00              
ATOM   3690  C   LYS C  68      -5.841  -6.401 -46.192  1.00  0.00              
ATOM   3691  O   LYS C  68      -5.722  -6.484 -47.413  1.00  0.00              
ATOM   3692  CB  LYS C  68      -8.202  -5.876 -45.475  1.00  0.00              
ATOM   3693  CG  LYS C  68      -9.475  -6.327 -44.772  1.00  0.00              
ATOM   3694  CD  LYS C  68     -10.584  -5.296 -44.920  1.00  0.00              
ATOM   3695  CE  LYS C  68     -11.844  -5.727 -44.184  1.00  0.00              
ATOM   3696  NZ  LYS C  68     -12.930  -4.717 -44.301  1.00  0.00              
ATOM   3697  H   LYS C  68      -6.290  -6.512 -43.537  1.00  0.00              
ATOM   3698  HA  LYS C  68      -7.466  -7.812 -45.974  1.00  0.00              
ATOM   3699 1HB  LYS C  68      -7.810  -4.987 -44.981  1.00  0.00              
ATOM   3700 2HB  LYS C  68      -8.428  -5.641 -46.516  1.00  0.00              
ATOM   3701 1HG  LYS C  68      -9.796  -7.273 -45.210  1.00  0.00              
ATOM   3702 2HG  LYS C  68      -9.254  -6.474 -43.716  1.00  0.00              
ATOM   3703 1HD  LYS C  68     -10.233  -4.347 -44.513  1.00  0.00              
ATOM   3704 2HD  LYS C  68     -10.807  -5.174 -45.980  1.00  0.00              
ATOM   3705 1HE  LYS C  68     -12.181  -6.672 -44.608  1.00  0.00              
ATOM   3706 2HE  LYS C  68     -11.595  -5.869 -43.133  1.00  0.00              
ATOM   3707 1HZ  LYS C  68     -13.748  -5.041 -43.801  1.00  0.00              
ATOM   3708 2HZ  LYS C  68     -12.620  -3.841 -43.907  1.00  0.00              
ATOM   3709 3HZ  LYS C  68     -13.164  -4.586 -45.275  1.00  0.00              
ATOM   3710  N   ASN C  69      -4.917  -5.880 -45.387  1.00  0.00              
ATOM   3711  CA  ASN C  69      -3.649  -5.321 -45.849  1.00  0.00              
ATOM   3712  C   ASN C  69      -2.526  -6.260 -45.437  1.00  0.00              
ATOM   3713  O   ASN C  69      -2.649  -6.982 -44.449  1.00  0.00              
ATOM   3714  CB  ASN C  69      -3.406  -3.922 -45.310  1.00  0.00              
ATOM   3715  CG  ASN C  69      -4.337  -2.886 -45.876  1.00  0.00              
ATOM   3716  OD1 ASN C  69      -4.856  -3.031 -46.991  1.00  0.00              
ATOM   3717  ND2 ASN C  69      -4.486  -1.806 -45.153  1.00  0.00              
ATOM   3718  H   ASN C  69      -5.125  -5.880 -44.400  1.00  0.00              
ATOM   3719  HA  ASN C  69      -3.651  -5.249 -46.937  1.00  0.00              
ATOM   3720 1HB  ASN C  69      -3.287  -3.749 -44.240  1.00  0.00              
ATOM   3721 2HB  ASN C  69      -2.439  -3.831 -45.803  1.00  0.00              
ATOM   3722 1HD2 ASN C  69      -5.091  -1.073 -45.469  1.00  0.00              
ATOM   3723 2HD2 ASN C  69      -3.998  -1.713 -44.287  1.00  0.00              
ATOM   3724  N   ASP C  70      -1.431  -6.234 -46.188  1.00  0.00              
ATOM   3725  CA  ASP C  70      -0.272  -7.057 -45.860  1.00  0.00              
ATOM   3726  C   ASP C  70       0.707  -6.288 -44.969  1.00  0.00              
ATOM   3727  O   ASP C  70       1.760  -6.805 -44.599  1.00  0.00              
ATOM   3728  CB  ASP C  70       0.430  -7.529 -47.137  1.00  0.00              
ATOM   3729  CG  ASP C  70       1.003  -6.405 -47.992  1.00  0.00              
ATOM   3730  OD1 ASP C  70       0.827  -5.265 -47.632  1.00  0.00              
ATOM   3731  OD2 ASP C  70       1.742  -6.697 -48.901  1.00  0.00              
ATOM   3732  H   ASP C  70      -1.395  -5.639 -47.002  1.00  0.00              
ATOM   3733  HA  ASP C  70      -0.589  -7.933 -45.294  1.00  0.00              
ATOM   3734 1HB  ASP C  70       1.200  -8.279 -46.958  1.00  0.00              
ATOM   3735 2HB  ASP C  70      -0.410  -7.988 -47.659  1.00  0.00              
ATOM   3736  N   LYS C  71       0.354  -5.048 -44.638  1.00  0.00              
ATOM   3737  CA  LYS C  71       1.151  -4.250 -43.708  1.00  0.00              
ATOM   3738  C   LYS C  71       0.416  -4.269 -42.373  1.00  0.00              
ATOM   3739  O   LYS C  71      -0.809  -4.182 -42.334  1.00  0.00              
ATOM   3740  CB  LYS C  71       1.347  -2.818 -44.210  1.00  0.00              
ATOM   3741  CG  LYS C  71       2.196  -2.706 -45.471  1.00  0.00              
ATOM   3742  CD  LYS C  71       2.298  -1.262 -45.941  1.00  0.00              
ATOM   3743  CE  LYS C  71       3.105  -1.155 -47.227  1.00  0.00              
ATOM   3744  NZ  LYS C  71       3.170   0.245 -47.726  1.00  0.00              
ATOM   3745  H   LYS C  71      -0.484  -4.648 -45.035  1.00  0.00              
ATOM   3746  HA  LYS C  71       2.137  -4.700 -43.586  1.00  0.00              
ATOM   3747 1HB  LYS C  71       0.357  -2.408 -44.403  1.00  0.00              
ATOM   3748 2HB  LYS C  71       1.821  -2.259 -43.404  1.00  0.00              
ATOM   3749 1HG  LYS C  71       3.193  -3.089 -45.253  1.00  0.00              
ATOM   3750 2HG  LYS C  71       1.738  -3.311 -46.252  1.00  0.00              
ATOM   3751 1HD  LYS C  71       1.290  -0.880 -46.110  1.00  0.00              
ATOM   3752 2HD  LYS C  71       2.782  -0.675 -45.161  1.00  0.00              
ATOM   3753 1HE  LYS C  71       4.111  -1.518 -47.030  1.00  0.00              
ATOM   3754 2HE  LYS C  71       2.631  -1.785 -47.981  1.00  0.00              
ATOM   3755 1HZ  LYS C  71       3.712   0.274 -48.578  1.00  0.00              
ATOM   3756 2HZ  LYS C  71       2.237   0.584 -47.910  1.00  0.00              
ATOM   3757 3HZ  LYS C  71       3.609   0.831 -47.030  1.00  0.00              
ATOM   3758  N   GLY C  72       1.162  -4.400 -41.283  1.00  0.00              
ATOM   3759  CA  GLY C  72       0.540  -4.530 -39.974  1.00  0.00              
ATOM   3760  C   GLY C  72       0.410  -3.224 -39.216  1.00  0.00              
ATOM   3761  O   GLY C  72       0.434  -3.209 -37.991  1.00  0.00              
ATOM   3762  H   GLY C  72       2.168  -4.410 -41.351  1.00  0.00              
ATOM   3763 1HA  GLY C  72      -0.463  -4.940 -40.096  1.00  0.00              
ATOM   3764 2HA  GLY C  72       1.136  -5.207 -39.363  1.00  0.00              
ATOM   3765  N   ASP C  73       0.255  -2.130 -39.954  1.00  0.00              
ATOM   3766  CA  ASP C  73       0.111  -0.798 -39.378  1.00  0.00              
ATOM   3767  C   ASP C  73      -1.177  -0.643 -38.555  1.00  0.00              
ATOM   3768  O   ASP C  73      -2.196  -1.281 -38.839  1.00  0.00              
ATOM   3769  CB  ASP C  73       0.153   0.256 -40.487  1.00  0.00              
ATOM   3770  CG  ASP C  73       1.530   0.470 -41.100  1.00  0.00              
ATOM   3771  OD1 ASP C  73       2.485  -0.041 -40.563  1.00  0.00              
ATOM   3772  OD2 ASP C  73       1.601   1.006 -42.180  1.00  0.00              
ATOM   3773  H   ASP C  73       0.235  -2.236 -40.959  1.00  0.00              
ATOM   3774  HA  ASP C  73       0.927  -0.608 -38.680  1.00  0.00              
ATOM   3775 1HB  ASP C  73      -0.574   0.081 -41.279  1.00  0.00              
ATOM   3776 2HB  ASP C  73      -0.134   1.142 -39.920  1.00  0.00              
ATOM   3777  N   ILE C  74      -1.122   0.212 -37.539  1.00  0.00              
ATOM   3778  CA  ILE C  74      -2.242   0.447 -36.633  1.00  0.00              
ATOM   3779  C   ILE C  74      -2.702   1.899 -36.828  1.00  0.00              
ATOM   3780  O   ILE C  74      -2.043   2.838 -36.380  1.00  0.00              
ATOM   3781  CB  ILE C  74      -1.799   0.221 -35.174  1.00  0.00              
ATOM   3782  CG1 ILE C  74      -1.264  -1.209 -35.027  1.00  0.00              
ATOM   3783  CG2 ILE C  74      -2.971   0.454 -34.216  1.00  0.00              
ATOM   3784  CD1 ILE C  74      -0.575  -1.485 -33.715  1.00  0.00              
ATOM   3785  H   ILE C  74      -0.259   0.716 -37.397  1.00  0.00              
ATOM   3786  HA  ILE C  74      -3.087  -0.190 -36.894  1.00  0.00              
ATOM   3787  HB  ILE C  74      -0.992   0.913 -34.935  1.00  0.00              
ATOM   3788 1HG1 ILE C  74      -2.110  -1.886 -35.136  1.00  0.00              
ATOM   3789 2HG1 ILE C  74      -0.557  -1.376 -35.841  1.00  0.00              
ATOM   3790 1HG2 ILE C  74      -2.641   0.289 -33.190  1.00  0.00              
ATOM   3791 2HG2 ILE C  74      -3.328   1.478 -34.322  1.00  0.00              
ATOM   3792 3HG2 ILE C  74      -3.779  -0.238 -34.454  1.00  0.00              
ATOM   3793 1HD1 ILE C  74      -0.228  -2.518 -33.696  1.00  0.00              
ATOM   3794 2HD1 ILE C  74       0.275  -0.812 -33.602  1.00  0.00              
ATOM   3795 3HD1 ILE C  74      -1.276  -1.325 -32.896  1.00  0.00              
ATOM   3796  N   ILE C  75      -3.840   2.066 -37.495  1.00  0.00              
ATOM   3797  CA  ILE C  75      -4.387   3.392 -37.784  1.00  0.00              
ATOM   3798  C   ILE C  75      -5.617   3.781 -36.962  1.00  0.00              
ATOM   3799  O   ILE C  75      -6.681   3.160 -37.077  1.00  0.00              
ATOM   3800  CB  ILE C  75      -4.751   3.507 -39.276  1.00  0.00              
ATOM   3801  CG1 ILE C  75      -3.503   3.341 -40.145  1.00  0.00              
ATOM   3802  CG2 ILE C  75      -5.426   4.842 -39.556  1.00  0.00              
ATOM   3803  CD1 ILE C  75      -3.799   3.213 -41.622  1.00  0.00              
ATOM   3804  H   ILE C  75      -4.341   1.248 -37.810  1.00  0.00              
ATOM   3805  HA  ILE C  75      -3.674   4.170 -37.513  1.00  0.00              
ATOM   3806  HB  ILE C  75      -5.429   2.697 -39.539  1.00  0.00              
ATOM   3807 1HG1 ILE C  75      -2.871   4.211 -39.974  1.00  0.00              
ATOM   3808 2HG1 ILE C  75      -2.985   2.445 -39.799  1.00  0.00              
ATOM   3809 1HG2 ILE C  75      -5.676   4.908 -40.615  1.00  0.00              
ATOM   3810 2HG2 ILE C  75      -6.335   4.923 -38.964  1.00  0.00              
ATOM   3811 3HG2 ILE C  75      -4.748   5.655 -39.293  1.00  0.00              
ATOM   3812 1HD1 ILE C  75      -2.865   3.098 -42.172  1.00  0.00              
ATOM   3813 2HD1 ILE C  75      -4.431   2.341 -41.792  1.00  0.00              
ATOM   3814 3HD1 ILE C  75      -4.313   4.107 -41.968  1.00  0.00              
ATOM   3815  N   VAL C  76      -5.470   4.823 -36.153  1.00  0.00              
ATOM   3816  CA  VAL C  76      -6.569   5.338 -35.351  1.00  0.00              
ATOM   3817  C   VAL C  76      -7.121   6.587 -36.025  1.00  0.00              
ATOM   3818  O   VAL C  76      -6.368   7.476 -36.420  1.00  0.00              
ATOM   3819  CB  VAL C  76      -6.107   5.721 -33.919  1.00  0.00              
ATOM   3820  CG1 VAL C  76      -7.275   6.339 -33.143  1.00  0.00              
ATOM   3821  CG2 VAL C  76      -5.578   4.487 -33.190  1.00  0.00              
ATOM   3822  H   VAL C  76      -4.565   5.271 -36.095  1.00  0.00              
ATOM   3823  HA  VAL C  76      -7.392   4.624 -35.301  1.00  0.00              
ATOM   3824  HB  VAL C  76      -5.280   6.427 -33.990  1.00  0.00              
ATOM   3825 1HG1 VAL C  76      -6.945   6.605 -32.137  1.00  0.00              
ATOM   3826 2HG1 VAL C  76      -7.623   7.234 -33.658  1.00  0.00              
ATOM   3827 3HG1 VAL C  76      -8.091   5.618 -33.075  1.00  0.00              
ATOM   3828 1HG2 VAL C  76      -5.256   4.765 -32.188  1.00  0.00              
ATOM   3829 2HG2 VAL C  76      -6.367   3.738 -33.124  1.00  0.00              
ATOM   3830 3HG2 VAL C  76      -4.732   4.073 -33.740  1.00  0.00              
ATOM   3831  N   THR C  77      -8.438   6.646 -36.167  1.00  0.00              
ATOM   3832  CA  THR C  77      -9.083   7.780 -36.815  1.00  0.00              
ATOM   3833  C   THR C  77     -10.085   8.418 -35.856  1.00  0.00              
ATOM   3834  O   THR C  77     -11.011   7.756 -35.380  1.00  0.00              
ATOM   3835  CB  THR C  77      -9.800   7.369 -38.112  1.00  0.00              
ATOM   3836  OG1 THR C  77      -8.854   6.797 -39.026  1.00  0.00              
ATOM   3837  CG2 THR C  77     -10.459   8.576 -38.764  1.00  0.00              
ATOM   3838  H   THR C  77      -9.010   5.889 -35.818  1.00  0.00              
ATOM   3839  HA  THR C  77      -8.338   8.538 -37.059  1.00  0.00              
ATOM   3840  HB  THR C  77     -10.561   6.625 -37.879  1.00  0.00              
ATOM   3841  HG1 THR C  77      -8.686   5.885 -38.781  1.00  0.00              
ATOM   3842 1HG2 THR C  77     -10.962   8.266 -39.680  1.00  0.00              
ATOM   3843 2HG2 THR C  77     -11.187   9.008 -38.077  1.00  0.00              
ATOM   3844 3HG2 THR C  77      -9.700   9.322 -39.000  1.00  0.00              
ATOM   3845  N   THR C  78      -9.885   9.696 -35.566  1.00  0.00              
ATOM   3846  CA  THR C  78     -10.744  10.427 -34.648  1.00  0.00              
ATOM   3847  C   THR C  78     -11.230  11.701 -35.338  1.00  0.00              
ATOM   3848  O   THR C  78     -10.653  12.137 -36.337  1.00  0.00              
ATOM   3849  CB  THR C  78      -9.989  10.865 -33.398  1.00  0.00              
ATOM   3850  OG1 THR C  78      -8.967  11.786 -33.790  1.00  0.00              
ATOM   3851  CG2 THR C  78      -9.366   9.656 -32.656  1.00  0.00              
ATOM   3852  H   THR C  78      -9.109  10.175 -36.000  1.00  0.00              
ATOM   3853  HA  THR C  78     -11.619   9.825 -34.402  1.00  0.00              
ATOM   3854  HB  THR C  78     -10.682  11.375 -32.727  1.00  0.00              
ATOM   3855  HG1 THR C  78      -8.214  11.300 -34.134  1.00  0.00              
ATOM   3856 1HG2 THR C  78      -8.835  10.007 -31.772  1.00  0.00              
ATOM   3857 2HG2 THR C  78     -10.155   8.965 -32.359  1.00  0.00              
ATOM   3858 3HG2 THR C  78      -8.668   9.144 -33.318  1.00  0.00              
ATOM   3859  N   LYS C  79     -12.281  12.298 -34.796  1.00  0.00              
ATOM   3860  CA  LYS C  79     -12.811  13.528 -35.364  1.00  0.00              
ATOM   3861  C   LYS C  79     -11.796  14.636 -35.115  1.00  0.00              
ATOM   3862  O   LYS C  79     -11.382  15.331 -36.042  1.00  0.00              
ATOM   3863  CB  LYS C  79     -14.142  13.886 -34.696  1.00  0.00              
ATOM   3864  CG  LYS C  79     -15.285  12.940 -35.037  1.00  0.00              
ATOM   3865  CD  LYS C  79     -16.589  13.377 -34.370  1.00  0.00              
ATOM   3866  CE  LYS C  79     -17.739  12.410 -34.689  1.00  0.00              
ATOM   3867  NZ  LYS C  79     -19.039  12.847 -34.097  1.00  0.00              
ATOM   3868  H   LYS C  79     -12.724  11.901 -33.981  1.00  0.00              
ATOM   3869  HA  LYS C  79     -12.941  13.412 -36.440  1.00  0.00              
ATOM   3870 1HB  LYS C  79     -13.973  13.878 -33.619  1.00  0.00              
ATOM   3871 2HB  LYS C  79     -14.400  14.897 -35.017  1.00  0.00              
ATOM   3872 1HG  LYS C  79     -15.415  12.931 -36.119  1.00  0.00              
ATOM   3873 2HG  LYS C  79     -15.021  11.939 -34.695  1.00  0.00              
ATOM   3874 1HD  LYS C  79     -16.433  13.410 -33.291  1.00  0.00              
ATOM   3875 2HD  LYS C  79     -16.846  14.372 -34.730  1.00  0.00              
ATOM   3876 1HE  LYS C  79     -17.844  12.349 -35.771  1.00  0.00              
ATOM   3877 2HE  LYS C  79     -17.481  11.429 -34.293  1.00  0.00              
ATOM   3878 1HZ  LYS C  79     -19.759  12.179 -34.335  1.00  0.00              
ATOM   3879 2HZ  LYS C  79     -18.950  12.901 -33.092  1.00  0.00              
ATOM   3880 3HZ  LYS C  79     -19.288  13.755 -34.464  1.00  0.00              
ATOM   3881  N   SER C  80     -11.385  14.769 -33.859  1.00  0.00              
ATOM   3882  CA  SER C  80     -10.458  15.811 -33.444  1.00  0.00              
ATOM   3883  C   SER C  80      -9.051  15.786 -34.049  1.00  0.00              
ATOM   3884  O   SER C  80      -8.497  16.840 -34.361  1.00  0.00              
ATOM   3885  CB  SER C  80     -10.345  15.767 -31.932  1.00  0.00              
ATOM   3886  OG  SER C  80     -11.559  16.077 -31.304  1.00  0.00              
ATOM   3887  H   SER C  80     -11.733  14.117 -33.171  1.00  0.00              
ATOM   3888  HA  SER C  80     -10.832  16.820 -33.623  1.00  0.00              
ATOM   3889 1HB  SER C  80     -10.039  14.765 -31.634  1.00  0.00              
ATOM   3890 2HB  SER C  80      -9.590  16.486 -31.617  1.00  0.00              
ATOM   3891  HG  SER C  80     -12.128  15.305 -31.310  1.00  0.00              
ATOM   3892  N   GLY C  81      -8.470  14.599 -34.213  1.00  0.00              
ATOM   3893  CA  GLY C  81      -7.152  14.524 -34.822  1.00  0.00              
ATOM   3894  C   GLY C  81      -7.057  13.959 -36.226  1.00  0.00              
ATOM   3895  O   GLY C  81      -5.980  13.968 -36.816  1.00  0.00              
ATOM   3896  H   GLY C  81      -8.927  13.748 -33.921  1.00  0.00              
ATOM   3897 1HA  GLY C  81      -6.727  15.526 -34.879  1.00  0.00              
ATOM   3898 2HA  GLY C  81      -6.511  13.893 -34.207  1.00  0.00              
ATOM   3899  N   GLY C  82      -8.161  13.456 -36.763  1.00  0.00              
ATOM   3900  CA  GLY C  82      -8.120  12.856 -38.087  1.00  0.00              
ATOM   3901  C   GLY C  82      -7.529  11.458 -38.163  1.00  0.00              
ATOM   3902  O   GLY C  82      -7.513  10.714 -37.179  1.00  0.00              
ATOM   3903  H   GLY C  82      -9.038  13.481 -36.262  1.00  0.00              
ATOM   3904 1HA  GLY C  82      -9.136  12.788 -38.478  1.00  0.00              
ATOM   3905 2HA  GLY C  82      -7.521  13.485 -38.744  1.00  0.00              
ATOM   3906  N   ARG C  83      -7.044  11.095 -39.349  1.00  0.00              
ATOM   3907  CA  ARG C  83      -6.426   9.794 -39.565  1.00  0.00              
ATOM   3908  C   ARG C  83      -5.001   9.750 -39.033  1.00  0.00              
ATOM   3909  O   ARG C  83      -4.174  10.593 -39.382  1.00  0.00              
ATOM   3910  CB  ARG C  83      -6.482   9.370 -41.025  1.00  0.00              
ATOM   3911  CG  ARG C  83      -6.082   7.927 -41.288  1.00  0.00              
ATOM   3912  CD  ARG C  83      -6.297   7.478 -42.688  1.00  0.00              
ATOM   3913  NE  ARG C  83      -5.393   8.072 -43.658  1.00  0.00              
ATOM   3914  CZ  ARG C  83      -5.489   7.912 -44.992  1.00  0.00              
ATOM   3915  NH1 ARG C  83      -6.421   7.148 -45.518  1.00  0.00              
ATOM   3916  NH2 ARG C  83      -4.605   8.525 -45.761  1.00  0.00              
ATOM   3917  H   ARG C  83      -7.106  11.744 -40.121  1.00  0.00              
ATOM   3918  HA  ARG C  83      -6.977   9.028 -39.019  1.00  0.00              
ATOM   3919 1HB  ARG C  83      -7.507   9.524 -41.362  1.00  0.00              
ATOM   3920 2HB  ARG C  83      -5.815  10.034 -41.574  1.00  0.00              
ATOM   3921 1HG  ARG C  83      -5.020   7.814 -41.061  1.00  0.00              
ATOM   3922 2HG  ARG C  83      -6.665   7.280 -40.633  1.00  0.00              
ATOM   3923 1HD  ARG C  83      -6.164   6.396 -42.737  1.00  0.00              
ATOM   3924 2HD  ARG C  83      -7.313   7.732 -42.989  1.00  0.00              
ATOM   3925  HE  ARG C  83      -4.590   8.669 -43.511  1.00  0.00              
ATOM   3926 1HH1 ARG C  83      -7.079   6.670 -44.915  1.00  0.00              
ATOM   3927 2HH1 ARG C  83      -6.476   7.039 -46.519  1.00  0.00              
ATOM   3928 1HH2 ARG C  83      -3.884   9.093 -45.341  1.00  0.00              
ATOM   3929 2HH2 ARG C  83      -4.653   8.419 -46.764  1.00  0.00              
ATOM   3930  N   GLY C  84      -4.717   8.757 -38.197  1.00  0.00              
ATOM   3931  CA  GLY C  84      -3.391   8.647 -37.623  1.00  0.00              
ATOM   3932  C   GLY C  84      -2.505   7.608 -38.276  1.00  0.00              
ATOM   3933  O   GLY C  84      -2.789   7.118 -39.369  1.00  0.00              
ATOM   3934  H   GLY C  84      -5.418   8.070 -37.954  1.00  0.00              
ATOM   3935 1HA  GLY C  84      -2.884   9.608 -37.713  1.00  0.00              
ATOM   3936 2HA  GLY C  84      -3.480   8.382 -36.571  1.00  0.00              
ATOM   3937  N   THR C  85      -1.422   7.269 -37.583  1.00  0.00              
ATOM   3938  CA  THR C  85      -0.465   6.269 -38.039  1.00  0.00              
ATOM   3939  C   THR C  85       0.146   5.583 -36.822  1.00  0.00              
ATOM   3940  O   THR C  85      -0.310   5.774 -35.698  1.00  0.00              
ATOM   3941  CB  THR C  85       0.653   6.885 -38.902  1.00  0.00              
ATOM   3942  OG1 THR C  85       1.433   5.839 -39.496  1.00  0.00              
ATOM   3943  CG2 THR C  85       1.556   7.767 -38.055  1.00  0.00              
ATOM   3944  H   THR C  85      -1.267   7.733 -36.700  1.00  0.00              
ATOM   3945  HA  THR C  85      -0.977   5.510 -38.630  1.00  0.00              
ATOM   3946  HB  THR C  85       0.200   7.484 -39.693  1.00  0.00              
ATOM   3947  HG1 THR C  85       0.972   5.495 -40.264  1.00  0.00              
ATOM   3948 1HG2 THR C  85       2.338   8.195 -38.682  1.00  0.00              
ATOM   3949 2HG2 THR C  85       0.968   8.571 -37.611  1.00  0.00              
ATOM   3950 3HG2 THR C  85       2.009   7.171 -37.264  1.00  0.00              
ATOM   3951  N   SER C  86       1.173   4.773 -37.050  1.00  0.00              
ATOM   3952  CA  SER C  86       1.803   4.056 -35.953  1.00  0.00              
ATOM   3953  C   SER C  86       3.304   3.917 -36.190  1.00  0.00              
ATOM   3954  O   SER C  86       3.771   3.913 -37.332  1.00  0.00              
ATOM   3955  CB  SER C  86       1.179   2.668 -35.757  1.00  0.00              
ATOM   3956  OG  SER C  86       1.394   1.839 -36.877  1.00  0.00              
ATOM   3957  H   SER C  86       1.527   4.644 -37.988  1.00  0.00              
ATOM   3958  HA  SER C  86       1.616   4.506 -34.977  1.00  0.00              
ATOM   3959 1HB  SER C  86       1.626   2.209 -34.878  1.00  0.00              
ATOM   3960 2HB  SER C  86       0.107   2.789 -35.600  1.00  0.00              
ATOM   3961  HG  SER C  86       2.282   1.476 -36.839  1.00  0.00              
ATOM   3962  N   THR C  87       4.048   3.803 -35.097  1.00  0.00              
ATOM   3963  CA  THR C  87       5.475   3.525 -35.161  1.00  0.00              
ATOM   3964  C   THR C  87       5.693   2.029 -34.959  1.00  0.00              
ATOM   3965  O   THR C  87       6.767   1.507 -35.230  1.00  0.00              
ATOM   3966  CB  THR C  87       6.240   4.264 -34.049  1.00  0.00              
ATOM   3967  OG1 THR C  87       5.809   3.765 -32.773  1.00  0.00              
ATOM   3968  CG2 THR C  87       5.981   5.767 -34.120  1.00  0.00              
ATOM   3969  H   THR C  87       3.610   3.912 -34.195  1.00  0.00              
ATOM   3970  HA  THR C  87       5.859   3.790 -36.147  1.00  0.00              
ATOM   3971  HB  THR C  87       7.307   4.076 -34.165  1.00  0.00              
ATOM   3972  HG1 THR C  87       6.469   3.972 -32.109  1.00  0.00              
ATOM   3973 1HG2 THR C  87       6.533   6.268 -33.324  1.00  0.00              
ATOM   3974 2HG2 THR C  87       6.311   6.146 -35.087  1.00  0.00              
ATOM   3975 3HG2 THR C  87       4.916   5.958 -34.000  1.00  0.00              
ATOM   3976  N   VAL C  88       4.670   1.349 -34.455  1.00  0.00              
ATOM   3977  CA  VAL C  88       4.756  -0.086 -34.228  1.00  0.00              
ATOM   3978  C   VAL C  88       3.754  -0.818 -35.092  1.00  0.00              
ATOM   3979  O   VAL C  88       2.892  -0.211 -35.723  1.00  0.00              
ATOM   3980  CB  VAL C  88       4.469  -0.443 -32.760  1.00  0.00              
ATOM   3981  CG1 VAL C  88       5.510   0.224 -31.839  1.00  0.00              
ATOM   3982  CG2 VAL C  88       3.062   0.000 -32.402  1.00  0.00              
ATOM   3983  H   VAL C  88       3.815   1.833 -34.223  1.00  0.00              
ATOM   3984  HA  VAL C  88       5.731  -0.477 -34.520  1.00  0.00              
ATOM   3985  HB  VAL C  88       4.512  -1.525 -32.644  1.00  0.00              
ATOM   3986 1HG1 VAL C  88       5.297  -0.036 -30.802  1.00  0.00              
ATOM   3987 2HG1 VAL C  88       6.506  -0.127 -32.104  1.00  0.00              
ATOM   3988 3HG1 VAL C  88       5.460   1.306 -31.959  1.00  0.00              
ATOM   3989 1HG2 VAL C  88       2.856  -0.253 -31.362  1.00  0.00              
ATOM   3990 2HG2 VAL C  88       2.974   1.077 -32.540  1.00  0.00              
ATOM   3991 3HG2 VAL C  88       2.345  -0.509 -33.048  1.00  0.00              
ATOM   3992  N   SER C  89       3.858  -2.137 -35.107  1.00  0.00              
ATOM   3993  CA  SER C  89       3.013  -2.939 -35.959  1.00  0.00              
ATOM   3994  C   SER C  89       2.522  -4.159 -35.209  1.00  0.00              
ATOM   3995  O   SER C  89       3.120  -4.581 -34.219  1.00  0.00              
ATOM   3996  CB  SER C  89       3.798  -3.366 -37.201  1.00  0.00              
ATOM   3997  OG  SER C  89       4.881  -4.198 -36.822  1.00  0.00              
ATOM   3998  H   SER C  89       4.537  -2.595 -34.516  1.00  0.00              
ATOM   3999  HA  SER C  89       2.174  -2.385 -36.382  1.00  0.00              
ATOM   4000 1HB  SER C  89       3.127  -3.904 -37.868  1.00  0.00              
ATOM   4001 2HB  SER C  89       4.170  -2.472 -37.702  1.00  0.00              
ATOM   4002  HG  SER C  89       5.536  -4.210 -37.523  1.00  0.00              
ATOM   4003  N   PHE C  90       1.416  -4.713 -35.679  1.00  0.00              
ATOM   4004  CA  PHE C  90       0.847  -5.896 -35.063  1.00  0.00              
ATOM   4005  C   PHE C  90       0.951  -7.042 -36.062  1.00  0.00              
ATOM   4006  O   PHE C  90       0.460  -6.932 -37.178  1.00  0.00              
ATOM   4007  CB  PHE C  90      -0.623  -5.668 -34.718  1.00  0.00              
ATOM   4008  CG  PHE C  90      -1.287  -6.872 -34.144  1.00  0.00              
ATOM   4009  CD1 PHE C  90      -1.069  -7.233 -32.822  1.00  0.00              
ATOM   4010  CD2 PHE C  90      -2.073  -7.697 -34.944  1.00  0.00              
ATOM   4011  CE1 PHE C  90      -1.621  -8.399 -32.295  1.00  0.00              
ATOM   4012  CE2 PHE C  90      -2.630  -8.866 -34.431  1.00  0.00              
ATOM   4013  CZ  PHE C  90      -2.400  -9.218 -33.096  1.00  0.00              
ATOM   4014  H   PHE C  90       0.957  -4.307 -36.481  1.00  0.00              
ATOM   4015  HA  PHE C  90       1.418  -6.161 -34.172  1.00  0.00              
ATOM   4016 1HB  PHE C  90      -0.716  -4.874 -33.980  1.00  0.00              
ATOM   4017 2HB  PHE C  90      -1.180  -5.395 -35.615  1.00  0.00              
ATOM   4018  HD1 PHE C  90      -0.458  -6.589 -32.189  1.00  0.00              
ATOM   4019  HD2 PHE C  90      -2.250  -7.419 -35.984  1.00  0.00              
ATOM   4020  HE1 PHE C  90      -1.437  -8.664 -31.255  1.00  0.00              
ATOM   4021  HE2 PHE C  90      -3.244  -9.506 -35.065  1.00  0.00              
ATOM   4022  HZ  PHE C  90      -2.828 -10.133 -32.686  1.00  0.00              
ATOM   4023  N   LYS C  91       1.579  -8.139 -35.654  1.00  0.00              
ATOM   4024  CA  LYS C  91       1.722  -9.292 -36.531  1.00  0.00              
ATOM   4025  C   LYS C  91       0.555 -10.246 -36.324  1.00  0.00              
ATOM   4026  O   LYS C  91       0.420 -10.866 -35.274  1.00  0.00              
ATOM   4027  CB  LYS C  91       3.048 -10.010 -36.274  1.00  0.00              
ATOM   4028  CG  LYS C  91       3.527 -10.880 -37.430  1.00  0.00              
ATOM   4029  CD  LYS C  91       4.831 -11.583 -37.090  1.00  0.00              
ATOM   4030  CE  LYS C  91       6.007 -10.618 -37.127  1.00  0.00              
ATOM   4031  NZ  LYS C  91       7.300 -11.304 -36.853  1.00  0.00              
ATOM   4032  H   LYS C  91       1.964  -8.178 -34.722  1.00  0.00              
ATOM   4033  HA  LYS C  91       1.699  -8.970 -37.572  1.00  0.00              
ATOM   4034 1HB  LYS C  91       3.793  -9.240 -36.067  1.00  0.00              
ATOM   4035 2HB  LYS C  91       2.912 -10.630 -35.388  1.00  0.00              
ATOM   4036 1HG  LYS C  91       2.758 -11.623 -37.645  1.00  0.00              
ATOM   4037 2HG  LYS C  91       3.672 -10.246 -38.304  1.00  0.00              
ATOM   4038 1HD  LYS C  91       4.745 -12.012 -36.090  1.00  0.00              
ATOM   4039 2HD  LYS C  91       4.995 -12.382 -37.813  1.00  0.00              
ATOM   4040 1HE  LYS C  91       6.043 -10.159 -38.113  1.00  0.00              
ATOM   4041 2HE  LYS C  91       5.841  -9.848 -36.375  1.00  0.00              
ATOM   4042 1HZ  LYS C  91       8.052 -10.631 -36.886  1.00  0.00              
ATOM   4043 2HZ  LYS C  91       7.269 -11.729 -35.937  1.00  0.00              
ATOM   4044 3HZ  LYS C  91       7.456 -12.018 -37.550  1.00  0.00              
ATOM   4045  N   LEU C  92      -0.298 -10.347 -37.336  1.00  0.00              
ATOM   4046  CA  LEU C  92      -1.421 -11.271 -37.284  1.00  0.00              
ATOM   4047  C   LEU C  92      -0.933 -12.705 -37.489  1.00  0.00              
ATOM   4048  O   LEU C  92      -0.229 -12.994 -38.454  1.00  0.00              
ATOM   4049  CB  LEU C  92      -2.468 -10.898 -38.340  1.00  0.00              
ATOM   4050  CG  LEU C  92      -3.783 -11.683 -38.262  1.00  0.00              
ATOM   4051  CD1 LEU C  92      -4.543 -11.304 -36.998  1.00  0.00              
ATOM   4052  CD2 LEU C  92      -4.621 -11.398 -39.499  1.00  0.00              
ATOM   4053  H   LEU C  92      -0.167  -9.775 -38.157  1.00  0.00              
ATOM   4054  HA  LEU C  92      -1.883 -11.229 -36.299  1.00  0.00              
ATOM   4055 1HB  LEU C  92      -2.635  -9.858 -38.064  1.00  0.00              
ATOM   4056 2HB  LEU C  92      -2.058 -10.943 -39.349  1.00  0.00              
ATOM   4057  HG  LEU C  92      -3.527 -12.743 -38.268  1.00  0.00              
ATOM   4058 1HD1 LEU C  92      -5.475 -11.866 -36.951  1.00  0.00              
ATOM   4059 2HD1 LEU C  92      -3.934 -11.539 -36.123  1.00  0.00              
ATOM   4060 3HD1 LEU C  92      -4.763 -10.237 -37.013  1.00  0.00              
ATOM   4061 1HD2 LEU C  92      -5.555 -11.958 -39.443  1.00  0.00              
ATOM   4062 2HD2 LEU C  92      -4.838 -10.332 -39.556  1.00  0.00              
ATOM   4063 3HD2 LEU C  92      -4.070 -11.702 -40.390  1.00  0.00              
ATOM   4064  N   LEU C  93      -1.297 -13.595 -36.570  1.00  0.00              
ATOM   4065  CA  LEU C  93      -0.829 -14.978 -36.626  1.00  0.00              
ATOM   4066  C   LEU C  93      -1.902 -15.934 -37.147  1.00  0.00              
ATOM   4067  O   LEU C  93      -3.066 -15.562 -37.302  1.00  0.00              
ATOM   4068  CB  LEU C  93      -0.354 -15.424 -35.238  1.00  0.00              
ATOM   4069  CG  LEU C  93       0.743 -14.553 -34.612  1.00  0.00              
ATOM   4070  CD1 LEU C  93       1.067 -15.050 -33.210  1.00  0.00              
ATOM   4071  CD2 LEU C  93       1.982 -14.584 -35.495  1.00  0.00              
ATOM   4072  H   LEU C  93      -1.909 -13.313 -35.818  1.00  0.00              
ATOM   4073  HA  LEU C  93       0.001 -15.054 -37.328  1.00  0.00              
ATOM   4074 1HB  LEU C  93      -1.285 -15.306 -34.686  1.00  0.00              
ATOM   4075 2HB  LEU C  93      -0.058 -16.473 -35.230  1.00  0.00              
ATOM   4076  HG  LEU C  93       0.372 -13.528 -34.594  1.00  0.00              
ATOM   4077 1HD1 LEU C  93       1.847 -14.426 -32.773  1.00  0.00              
ATOM   4078 2HD1 LEU C  93       0.172 -14.997 -32.589  1.00  0.00              
ATOM   4079 3HD1 LEU C  93       1.414 -16.081 -33.260  1.00  0.00              
ATOM   4080 1HD2 LEU C  93       2.761 -13.964 -35.049  1.00  0.00              
ATOM   4081 2HD2 LEU C  93       2.340 -15.610 -35.584  1.00  0.00              
ATOM   4082 3HD2 LEU C  93       1.734 -14.199 -36.484  1.00  0.00              
ATOM   4083  N   LYS C  94      -1.496 -17.172 -37.414  1.00  0.00              
ATOM   4084  CA  LYS C  94      -2.424 -18.211 -37.844  1.00  0.00              
ATOM   4085  C   LYS C  94      -2.749 -19.118 -36.655  1.00  0.00              
ATOM   4086  O   LYS C  94      -1.847 -19.639 -35.998  1.00  0.00              
ATOM   4087  CB  LYS C  94      -1.837 -19.023 -39.000  1.00  0.00              
ATOM   4088  CG  LYS C  94      -2.769 -20.093 -39.552  1.00  0.00              
ATOM   4089  CD  LYS C  94      -2.107 -20.879 -40.675  1.00  0.00              
ATOM   4090  CE  LYS C  94      -3.028 -21.962 -41.214  1.00  0.00              
ATOM   4091  NZ  LYS C  94      -2.399 -22.726 -42.324  1.00  0.00              
ATOM   4092  H   LYS C  94      -0.515 -17.396 -37.316  1.00  0.00              
ATOM   4093  HA  LYS C  94      -3.356 -17.756 -38.180  1.00  0.00              
ATOM   4094 1HB  LYS C  94      -1.586 -18.316 -39.791  1.00  0.00              
ATOM   4095 2HB  LYS C  94      -0.925 -19.493 -38.631  1.00  0.00              
ATOM   4096 1HG  LYS C  94      -3.036 -20.772 -38.743  1.00  0.00              
ATOM   4097 2HG  LYS C  94      -3.667 -19.608 -39.931  1.00  0.00              
ATOM   4098 1HD  LYS C  94      -1.850 -20.187 -41.479  1.00  0.00              
ATOM   4099 2HD  LYS C  94      -1.197 -21.336 -40.289  1.00  0.00              
ATOM   4100 1HE  LYS C  94      -3.271 -22.641 -40.397  1.00  0.00              
ATOM   4101 2HE  LYS C  94      -3.941 -21.487 -41.572  1.00  0.00              
ATOM   4102 1HZ  LYS C  94      -3.042 -23.434 -42.652  1.00  0.00              
ATOM   4103 2HZ  LYS C  94      -2.174 -22.099 -43.083  1.00  0.00              
ATOM   4104 3HZ  LYS C  94      -1.554 -23.169 -41.992  1.00  0.00              
ATOM   4105  N   PRO C  95      -4.045 -19.304 -36.356  1.00  0.00              
ATOM   4106  CA  PRO C  95      -4.511 -20.181 -35.274  1.00  0.00              
ATOM   4107  C   PRO C  95      -4.029 -21.627 -35.389  1.00  0.00              
ATOM   4108  O   PRO C  95      -4.887 -22.528 -35.504  1.00  0.00              
ATOM   4109  OXT PRO C  95      -2.854 -21.871 -35.367  1.00  0.00              
ATOM   4110  CB  PRO C  95      -6.037 -20.091 -35.375  1.00  0.00              
ATOM   4111  CG  PRO C  95      -6.290 -18.763 -36.004  1.00  0.00              
ATOM   4112  CD  PRO C  95      -5.185 -18.581 -37.010  1.00  0.00              
ATOM   4113  HA  PRO C  95      -4.140 -19.872 -34.286  1.00  0.00              
ATOM   4114 1HB  PRO C  95      -6.449 -20.907 -35.988  1.00  0.00              
ATOM   4115 2HB  PRO C  95      -6.511 -20.160 -34.385  1.00  0.00              
ATOM   4116 1HG  PRO C  95      -7.276 -18.735 -36.490  1.00  0.00              
ATOM   4117 2HG  PRO C  95      -6.278 -17.959 -35.253  1.00  0.00              
ATOM   4118 1HD  PRO C  95      -5.440 -19.009 -37.990  1.00  0.00              
ATOM   4119 2HD  PRO C  95      -4.944 -17.520 -37.176  1.00  0.00              
TER                                                                             
# All scores below are weighted scores, not raw scores.
#BEGIN_POSE_ENERGIES_TABLE 027.d16_v11.3_repeated_1_4.5dG_02_RalA2andSec5_0007_0001.pdb
label fa_atr fa_rep fa_sol fa_intra_rep pro_close fa_pair hbond_sr_bb hbond_lr_bb hbond_bb_sc hbond_sc dslf_ss_dst dslf_cs_ang dslf_ss_dih dslf_ca_dih rama omega fa_dun p_aa_pp ref total
weights 0.8 0.44 0.65 0.004 1 0.49 0.585 1.17 1.17 1.1 0.5 2 5 5 0.2 0.5 0.56 0.32 1 NA
pose -1006.71 96.0596 501.804 2.09969 1.781 -26.4607 -51.7747 -110.687 -36.4551 -24.9745 0 0 0 0 -11.1565 12.4306 163.674 -26.3708 -59.69 -576.427
SER_p:NtermProteinFull_1 -0.598573 0.14338 0.593958 0.00144488 0 0 0 0 0 0 0 0 0 0 0 0.0122648 0.159073 0 -0.37 -0.058452
LEU_2 -2.81521 0.347693 1.13254 0.00878846 0 0 0 0 0 0 0 0 0 0 -0.276526 0.00686987 1.67133 -0.0646904 -0.1 -0.0891999
ALA_3 -2.16466 0.114813 1.35485 0.000950196 0 0 0 0 0 0 0 0 0 0 -0.330856 0.00773803 0 -0.101098 0.16 -0.958262
GLU_4 -3.85307 0.141683 2.41067 0.00658529 0 -0.20241 0 0 -0.345099 0 0 0 0 0 0.0957906 0.000367892 0.906516 0.117088 -0.81 -1.53188
HIS_5 -6.5722 0.232395 3.3384 0.00319992 0 0.0661095 0 0 0 -0.317464 0 0 0 0 -0.0291615 0.0693969 0.911687 -0.0120085 0.56 -1.74965
HIS_6 -6.00947 0.597254 3.11802 0.00317087 0 -0.216631 0 0 -0.724252 0 0 0 0 0 0.0987451 0.0139994 1.32275 -0.0994558 0.56 -1.33588
VAL_7 -4.47719 0.518486 1.40747 0.0125393 0 0 0 0 0 0 0 0 0 0 -0.206441 0.0889731 0.0957831 -0.189504 0.29 -2.45989
ILE_8 -5.21464 0.750686 1.56545 0.0187543 0 0 0 0 0 0 0 0 0 0 -0.186246 0.0996844 0.280875 -0.364611 0.24 -2.81005
MET_9 -4.86716 0.22356 1.92259 0.00407356 0 0 0 0 0 0 0 0 0 0 -0.0712541 0.0138347 0.999259 0.0568656 -0.34 -2.05823
VAL_10 -4.39459 0.62671 1.23295 0.0131663 0 0 0 0 0 0 0 0 0 0 -0.136637 0.0420237 0.0974227 -0.19761 0.29 -2.42657
GLY_11 -2.40034 0.211478 1.31142 0.000204189 0 0 0 0 -0.796391 0 0 0 0 0 0.243662 0.00763024 0 -0.802263 -0.17 -2.3946
SER_12 -2.29992 0.214016 1.70592 0.00136399 0 -0.0761108 0 0 0 0 0 0 0 0 -0.219241 6.62836e-05 0.103267 -0.266656 -0.37 -1.20729
GLY_13 -0.952942 0.0653355 0.714492 1.62206e-05 0 0 0 0 0 0 0 0 0 0 0.00342175 0.000736489 0 0.317947 -0.17 -0.0209928
GLY_14 -0.916405 0.0512283 0.746757 1.7232e-05 0 0 0 0 -0.50101 0 0 0 0 0 -0.391124 0.01429 0 -0.788608 -0.17 -1.95485
VAL_15 -4.38511 0.470425 1.97181 0.0130569 0 0 0 0 -0.820876 0 0 0 0 0 0.0379255 0.000970725 0.219291 0.230013 0.29 -1.9725
GLY_16 -2.35171 0.324019 1.2863 3.63167e-05 0 0 0 0 0 0 0 0 0 0 -0.0091646 0.0694128 0 -0.808888 -0.17 -1.66
LYS_17 -5.66619 0.475968 3.59331 0.00759927 0 -0.0548821 0 0 -0.796391 0 0 0 0 0 -0.0169081 0.00756151 2.33181 -0.0547714 -0.65 -0.822889
SER_18 -2.86744 0.305654 2.07244 0.00104571 0 -0.223358 0 0 0 -0.530099 0 0 0 0 -0.211903 0.000307536 0.877162 0.0167169 -0.37 -0.929482
ALA_19 -3.15836 0.413589 1.28232 0.000761581 0 0 0 0 0 0 0 0 0 0 -0.11283 0.00442186 0 -0.128157 0.16 -1.53826
LEU_20 -5.56143 0.329334 2.02688 0.00482332 0 0 0 0 0 0 0 0 0 0 -0.103716 2.78381e-06 0.336343 -0.115326 -0.1 -3.18309
THR_21 -4.7005 0.332336 2.28172 0.0106662 0 -0.11317 0 0 0 0 0 0 0 0 -0.0362659 0.000499801 0.0762435 0.100836 -0.27 -2.31763
LEU_22 -4.87587 0.304134 2.43713 0.00764617 0 0 0 0 0 0 0 0 0 0 -0.138399 0.157923 0.116981 -0.0962559 -0.1 -2.18671
GLN_23 -6.36785 0.351784 4.0915 0.0102109 0 -0.170095 0 0 -0.576835 0 0 0 0 0 -0.137607 0.00454499 2.55473 -0.10519 -0.97 -1.3148
PHE_24 -6.57203 0.455982 2.00851 0.0243853 0 0 0 0 -0.362744 0 0 0 0 0 0.0342931 0.053267 0.206027 -0.0414349 0.63 -3.56374
MET_25 -5.06938 0.512027 2.14586 0.00495706 0 0 0 0 -0.540445 0 0 0 0 0 -0.0298745 0.0542017 1.18371 -0.0438901 -0.34 -2.12283
LYS_26 -3.34973 0.309467 2.39431 0.00750411 0 0.0675012 0 0 0 -0.406571 0 0 0 0 0.0346485 0.141739 1.06988 0.0333501 -0.65 -0.347907
ASP_27 -2.78095 0.257772 2.28003 0.00534101 0 -0.547395 0 0 0 -0.00126628 0 0 0 0 -0.120576 0.000573062 0.644582 -0.246467 -0.67 -1.17835
GLU_28 -3.33118 0.174549 2.20493 0.00830374 0 -0.618777 0 0 0 0 0 0 0 0 0.0173329 0.0100681 1.134 0.0952 -0.81 -1.11558
PHE_29 -4.16517 0.257824 1.0934 0.0260536 0 0 0 0 0 0 0 0 0 0 0.117765 0.0467117 0.291728 -0.0965537 0.63 -1.79824
VAL_30 -1.86272 0.0738851 0.802552 0.0116227 0 0 0 0 0 0 0 0 0 0 -0.141992 0.0636275 0.11488 -0.198846 0.29 -0.84699
GLU_31 -0.818241 0.0118322 0.462111 0.00578039 0 -0.334788 0 0 0 0 0 0 0 0 0.066562 0.00518092 1.06449 0.0865765 -0.81 -0.260496
ASP_32 -2.002 0.15415 1.47684 0.00507207 0 0.0402698 0 0 -0.160025 0 0 0 0 0 0.159175 0.0177772 0.554366 0.259012 -0.67 -0.165364
TYR_33 -1.911 0.263292 0.758331 0.0257402 0 0 0 0 -0.160025 0 0 0 0 0 0.0498644 0.00260465 0.814767 -0.155784 0.51 0.197787
GLU_34 -2.85915 0.327941 2.61596 0.00649404 0.000172408 -0.565806 0 0 0 -0.767119 0 0 0 0 0.303395 0.00324612 1.50571 0.108528 -0.81 -0.130625
PRO_35 -1.82832 0.200547 0.769233 0.000928744 0.0512811 0 0 0 -0.399321 0 0 0 0 0 -0.244802 0.00290768 0.148827 -0.55346 0.02 -1.83218
THR_36 -3.5993 0.341672 2.53053 0.0168564 0 -0.149512 0 0 0 -0.1876 0 0 0 0 -0.0335071 0.308869 0.323544 -0.0247805 -0.27 -0.74323
ARG_37 -3.92426 0.238913 1.92864 0.00761369 0 0 0 0 0 0 0 0 0 0 0.218237 0.192553 1.97178 -0.0807995 -0.98 -0.427321
ALA_38 -2.83904 0.686342 1.39815 0.000985788 0 0 0 0 0 0 0 0 0 0 0.766567 0.0035377 0 -0.0196494 0.16 0.156894
ASP_39 -5.25306 0.581213 3.94844 0.0032323 0 -0.51575 0 0 0 -0.796238 0 0 0 0 0.176456 0.00443042 1.19257 0.333882 -0.67 -0.994826
SER_40 -2.76333 0.341328 1.62994 0.00145292 0 -0.13404 0 0 -0.539936 0 0 0 0 0 0.0722121 0.0978609 0.32835 0.214152 -0.37 -1.122
TYR_41 -5.57949 0.426426 2.19946 0.0237875 0 0 0 0 0 0 0 0 0 0 -0.14979 0.0417836 0.167304 -0.209381 0.51 -2.5699
HIS_D_42 -3.39589 0.261065 1.71148 0.00717474 0 -0.282759 0 0 0 0 0 0 0 0 0.00503457 0.149001 1.72416 -0.251351 0.56 0.487917
LYS_43 -4.48494 0.34151 2.74536 0.00673695 0 -0.213621 0 0 -0.90319 0 0 0 0 0 0.121725 0.0355003 0.697518 0.137193 -0.65 -2.16621
LYS_44 -2.17852 0.130387 0.932122 0.00351991 0 -0.209833 0 0 0 0 0 0 0 0 -0.149281 0.000794883 0.89136 -0.0452915 -0.65 -1.27475
VAL_45 -3.73326 0.447969 1.27157 0.0121892 0 0 0 0 0 0 0 0 0 0 -0.114359 0.00924377 0.0425119 -0.229459 0.29 -2.00359
VAL_46 -2.60377 0.1782 0.848629 0.0111913 0 0 0 0 0 0 0 0 0 0 -0.147953 0.0403006 0.00758878 -0.314134 0.29 -1.68994
LEU_47 -5.42463 0.478003 2.48939 0.0107748 0 0 0 0 0 0 0 0 0 0 0.0190051 0.010729 0.37838 -0.0967625 -0.1 -2.23511
ASP_48 -2.83787 0.2924 2.4795 0.00420543 0 -0.465604 0 0 0 -1.03123 0 0 0 0 -0.119336 5.09254e-05 0.628656 -0.274006 -0.67 -1.99323
GLY_49 -1.1143 0.258685 0.499485 1.0972e-05 0 0 0 0 0 0 0 0 0 0 -0.32096 0.0147428 0 -0.789001 -0.17 -1.62134
GLU_50 -3.09413 0.199323 1.70823 0.008041 0 -0.214173 0 0 0 0 0 0 0 0 0.0238827 0.00917694 0.903806 0.0863433 -0.81 -1.17949
GLU_51 -2.68675 0.167796 1.27945 0.00610955 0 -0.209833 0 0 0 0 0 0 0 0 -0.138105 0.00147684 0.801036 0.0612916 -0.81 -1.52753
VAL_52 -4.80363 0.441791 2.03786 0.0136312 0 0 0 0 0 0 0 0 0 0 0.103241 0.00675471 0.0345981 -0.0460698 0.29 -1.92182
ILE_53 -4.24036 0.337918 1.47565 0.0160265 0 0 0 0 0 0 0 0 0 0 -0.0428285 0.0207868 0.477618 -0.0525368 0.24 -1.76772
ILE_54 -4.69194 0.469417 1.14686 0.0264781 0 0 0 0 0 0 0 0 0 0 -0.122427 0.00166107 1.24268 -0.301522 0.24 -1.98879
ASP_55 -5.21776 0.531306 3.54811 0.00400502 0 -0.3676 0 0 0 0 0 0 0 0 0.137932 0.0239538 1.30586 0.373896 -0.67 -0.330297
ILE_56 -5.26707 0.335703 1.5358 0.017562 0 0 0 0 0 0 0 0 0 0 -0.192573 1.2547e-05 0.196422 -0.392488 0.24 -3.52663
TYR_57 -5.2245 0.464332 2.68213 0.0237608 0 0 0 0 0 0 0 0 0 0 -0.0422771 0.0751596 0.644413 0.00918298 0.51 -0.857804
ASP_58 -4.5945 0.246232 3.55234 0.00753818 0 -0.494069 0 0 0 -0.530099 0 0 0 0 -0.161831 0.0232757 0.246 -0.208964 -0.67 -2.58408
THR_59 -3.27937 0.195822 1.8997 0.00487169 0 0.00700383 0 0 0 0 0 0 0 0 -0.165023 0.0170393 0.0160347 -0.300027 -0.27 -1.87395
ALA_60 -2.39769 0.184649 1.56901 0.000987069 0 0 0 0 -0.990845 0 0 0 0 0 -0.240274 0.0359119 0 0.0516904 0.16 -1.62656
GLY_61 -1.73037 0.0815784 1.23674 1.45767e-05 0 0 0 0 -0.00318331 0 0 0 0 0 0.0276021 0.000280277 0 0.26615 -0.17 -0.291196
GLN_62 -2.02193 0.26501 1.3854 0.00481552 0 -0.0266359 0 0 -0.0435361 0 0 0 0 0 -0.179027 0.0258835 0.877309 0.147784 -0.97 -0.534932
LYS_63 -1.28726 0.2678 1.0275 0.00467049 0 -0.133152 0 0 0 0 0 0 0 0 0.0341799 0.173554 0.585204 0.0793285 -0.65 0.101834
ASN_64 -1.32328 0.207742 0.921768 0.00474599 0 -0.0426989 0 0 0 0 0 0 0 0 -0.239937 0.067955 0.598401 -0.150181 -0.89 -0.845487
GLN_65 -2.39089 0.357331 1.50402 0.00446461 0 -0.0720394 0 0 0 -0.0267689 0 0 0 0 -0.0824311 0.00513919 0.929186 0.00716612 -0.97 -0.734824
ALA_66 -2.14027 0.188072 1.27659 0.00056108 0 0 0 0 0 0 0 0 0 0 1.13873 0.00560983 0 -0.170776 0.16 0.458515
SER_67 -2.26155 0.109088 1.5491 0.00119913 0 -0.0979817 0 0 -0.0304194 0 0 0 0 0 -0.165791 0.00108977 0.48501 0.0655223 -0.37 -0.714739
THR_68 -3.30707 0.312502 1.92226 0.008182 0 -0.0453179 0 0 -0.0304194 -0.0267689 0 0 0 0 0.0139244 0.221386 0.0567539 0.0553803 -0.27 -1.08919
ARG_69 -7.14458 0.535007 4.5474 0.0114515 0 -0.108555 0 0 -1.03756 -0.0454439 0 0 0 0 0.0492542 0.0190145 3.45062 -0.0858926 -0.98 -0.789289
ASP_70 -4.88863 0.333917 3.25373 0.00343415 0 -0.259621 0 0 0 -0.324735 0 0 0 0 -0.0727306 2.15571e-05 0.305394 0.0522226 -0.67 -2.267
ASP_71 -3.39291 0.232507 2.09594 0.00319354 0 -0.0460556 0 0 0 0 0 0 0 0 -0.100243 0.0079556 0.297024 0.0496799 -0.67 -1.52291
PHE_72 -5.06972 0.38211 1.95457 0.0414347 0 0 0 0 0 0 0 0 0 0 0.0375388 0.0181149 1.69292 -0.0979203 0.63 -0.41095
PHE_73 -7.55883 0.787782 2.04824 0.0378708 0 0 0 0 0 0 0 0 0 0 -0.0267572 2.19493e-05 1.44865 0.00708631 0.63 -2.62593
ARG_74 -2.99863 0.198332 1.52254 0.0087975 0 -0.0661549 0 0 -0.0133979 0 0 0 0 0 -0.232133 0.000250799 1.6649 -0.0914892 -0.98 -0.986987
SER_75 -2.03164 0.134842 1.45759 0.00156148 0 -0.0754715 0 0 0 0 0 0 0 0 -0.239024 0.00167353 0.126372 -0.149375 -0.37 -1.14347
GLY_76 -2.23612 0.314153 1.29152 3.89214e-05 0 0 0 0 -0.62887 0 0 0 0 0 -0.0889161 0.0260843 0 -0.113229 -0.17 -1.60534
GLU_77 -5.11241 0.6489 3.27887 0.005214 0 -0.571416 0 0 -0.724252 -0.0556988 0 0 0 0 0.262978 0.00598176 0.665607 -0.0753513 -0.81 -2.48158
GLY_78 -3.12481 0.461828 1.28101 0.000190298 0 0 0 0 0 0 0 0 0 0 0.599566 0.01009 0 0.333842 -0.17 -0.608288
PHE_79 -7.46088 1.01099 1.51445 0.022915 0 0 0 0 0 0 0 0 0 0 -0.13891 0.544078 0.340683 -0.142577 0.63 -3.67926
LEU_80 -5.20078 0.474087 1.04617 0.00862422 0 0 0 0 0 0 0 0 0 0 0.0932806 0.000308446 0.767053 -0.0968281 -0.1 -3.00808
CYS_81 -3.6971 0.452763 1.76491 0.00171151 0 0 0 0 0 0 0 0 0 0 0.022335 0.110835 0.275858 -0.0306754 1.7 0.600633
VAL_82 -4.29309 0.266187 1.15546 0.0145588 0 0 0 0 0 0 0 0 0 0 -0.197677 0.0113842 0.0907874 -0.250435 0.29 -2.91283
PHE_83 -7.75014 0.795786 1.91642 0.0272084 0 0 0 0 0 0 0 0 0 0 -0.106798 0.0167765 0.346158 -0.210577 0.63 -4.33516
SER_84 -4.39276 0.780918 2.87626 0.00218441 0 -0.107613 0 0 -1.31784 -0.472986 0 0 0 0 -0.00767492 0.016671 0.521243 0.120462 -0.37 -2.35114
ILE_85 -6.16848 0.411847 2.87415 0.0213294 0 0 0 0 0 0 0 0 0 0 -0.0421622 0.000744426 0.589409 0.24399 0.24 -1.82917
THR_86 -4.07993 0.830568 2.12619 0.00488845 0 0.0505199 0 0 -0.525762 -0.472986 0 0 0 0 -0.165646 0.000692043 0.215354 -0.0442928 -0.27 -2.3304
GLU_87 -4.51404 0.372804 2.93504 0.00801855 0 -0.184695 0 0 0 0 0 0 0 0 0.317059 0.0023487 0.815766 0.0256841 -0.81 -1.03202
MET_88 -3.76198 0.211814 1.83028 0.00656131 0 0 0 0 -0.435841 0 0 0 0 0 -0.112162 0.00157217 1.4487 -0.072001 -0.34 -1.22305
GLU_89 -2.76221 0.314534 1.47789 0.00549321 0 -0.0399037 0 0 0 0 0 0 0 0 -0.2158 0.00184511 0.895179 -0.122425 -0.81 -1.2554
SER_90 -4.32988 0.323566 2.7481 0.00106422 0 -0.199732 0 0 -0.792079 0 0 0 0 0 -0.223705 0.152964 0.321932 -0.0243421 -0.37 -2.39211
PHE_91 -8.06296 0.753367 2.84387 0.0230677 0 0 0 0 0 0 0 0 0 0 -0.0270298 0.0114162 0.615872 0.0262858 0.63 -3.18611
ALA_92 -2.74373 0.313668 1.55245 0.000696438 0 0 0 0 0 0 0 0 0 0 -0.211582 6.31315e-07 0 -0.167767 0.16 -1.09626
ALA_93 -3.23147 0.453199 1.64246 0.000869938 0 0 0 0 0 0 0 0 0 0 -0.228657 0.0924112 0 -0.122454 0.16 -1.23364
THR_94 -4.66116 0.617604 2.53339 0.00514994 0 0.0157747 0 0 0 0 0 0 0 0 -0.0976066 0.0274471 0.238688 0.15426 -0.27 -1.43646
ALA_95 -2.84653 0.28638 1.58231 0.000753404 0 0 0 0 0 0 0 0 0 0 -0.231662 0.000385609 0 -0.166346 0.16 -1.21472
ASP_96 -3.25511 0.263242 2.10062 0.00318792 0 -0.159376 0 0 0 0 0 0 0 0 -0.147041 0.00619549 0.33532 -0.00720937 -0.67 -1.53018
PHE_97 -6.45136 0.524627 2.4798 0.0208106 0 0 0 0 0 0 0 0 0 0 -0.0856087 0.0437715 0.605598 0.0861443 0.63 -2.14622
ARG_98 -7.82675 0.397255 4.36875 0.0124865 0 -0.23886 0 0 -0.0325175 0 0 0 0 0 -0.137479 0.00101322 2.07201 -0.0708655 -0.98 -2.43495
GLU_99 -3.1448 0.211244 1.80254 0.00698086 0 -0.123781 0 0 0 0 0 0 0 0 -0.0720241 0.0451354 0.919591 -0.102134 -0.81 -1.26725
GLN_100 -4.89987 0.23845 3.24337 0.00494858 0 -0.343473 0 0 0 -0.0454439 0 0 0 0 -0.13599 0.0173719 0.861319 -0.101136 -0.97 -2.13045
ILE_101 -5.94214 0.695919 1.33185 0.0205696 0 0 0 0 0 0 0 0 0 0 0.0301436 0.00175205 0.204939 -0.102336 0.24 -3.5193
LEU_102 -4.95407 0.384156 2.81311 0.00586814 0 0 0 0 0 0 0 0 0 0 -0.0990744 0.0130325 0.316489 -0.108495 -0.1 -1.72898
ARG_103 -3.98621 0.296032 2.76742 0.012546 0 -0.352512 0 0 0 -0.324735 0 0 0 0 0.119312 0.225884 1.32857 -0.0810579 -0.98 -0.974762
VAL_104 -4.13722 0.329055 1.57355 0.0140494 0 0 0 0 0 0 0 0 0 0 -0.014958 0.0114869 0.64767 0.108288 0.29 -1.17808
LYS_105 -4.12641 0.596485 2.16274 0.01012 0 -0.339979 0 0 -0.642268 0 0 0 0 0 -0.166166 0.000463843 2.56984 -0.0226196 -0.65 -0.6078
GLU_106 -1.70715 0.311702 1.05649 0.0071735 0 -0.0661549 0 0 0 0 0 0 0 0 0.097908 0.0349347 0.577614 -0.0457487 -0.81 -0.54323
ASP_107 -4.1006 0.342348 3.17454 0.0106049 0 -0.667971 0 0 -0.28052 -0.068624 0 0 0 0 0.139051 0.00296261 0.216125 -0.384422 -0.67 -2.28651
GLU_108 -2.18475 0.124513 1.69828 0.00526427 0 -0.234937 0 0 0 0 0 0 0 0 -0.265531 0.010679 1.21827 -0.089833 -0.81 -0.528048
ASN_109 -2.21406 0.295622 1.61862 0.00537792 0 -0.180087 0 0 -0.28052 0 0 0 0 0 -0.167046 0.000128272 0.757213 -0.380068 -0.89 -1.43483
VAL_110 -3.58651 0.582181 1.49452 0.0234386 0.0101762 0 0 0 0 0 0 0 0 0 -0.218141 0.13597 1.26285 0.0731385 0.29 0.0676142
PRO_111 -4.35329 0.828145 1.34858 0.00125833 0.118625 0 0 0 0 0 0 0 0 0 0.0306477 0.317909 0.333835 -0.519491 0.02 -1.87378
PHE_112 -6.71347 0.542905 2.34986 0.0237479 0 0 0 0 -0.697591 0 0 0 0 0 0.155315 0.344775 0.596746 -0.091035 0.63 -2.85875
LEU_113 -5.29759 0.396571 1.76114 0.0061279 0 0 0 0 0 0 0 0 0 0 -0.0956529 0.166535 1.63669 -0.0841343 -0.1 -1.61031
LEU_114 -5.12827 0.391794 1.2988 0.00763568 0 0 0 0 0 0 0 0 0 0 -0.0648029 0.131046 0.375885 -0.120884 -0.1 -3.20879
VAL_115 -5.11457 0.227372 1.52365 0.0158255 0 0 0 0 0 0 0 0 0 0 -0.167129 0.0210771 0.00775895 -0.32241 0.29 -3.51843
GLY_116 -3.15533 0.195061 1.56712 7.64951e-06 0 0 0 0 0 0 0 0 0 0 1.57398 0.102385 0 0.606793 -0.17 0.720004
ASN_117 -5.81022 0.617382 4.52019 0.00592016 0 -0.250141 0 0 -1.36084 -0.687801 0 0 0 0 0.0292007 0.00438595 1.67993 -0.0219042 -0.89 -2.16389
LYS_118 -4.73714 0.850056 3.10627 0.0059684 0 0.0374343 0 0 -0.970026 0 0 0 0 0 0.0283578 0.000621544 0.983648 0.136129 -0.65 -1.20868
SER_119 -2.88778 0.412818 1.88262 0.00145787 0 -0.287962 0 0 0 0 0 0 0 0 -0.249458 0.19678 0.120126 -0.194564 -0.37 -1.37595
ASP_120 -3.02972 0.473721 2.55317 0.00423276 0 -0.354925 0 0 0 -0.59803 0 0 0 0 -0.214775 0.0649198 1.44043 -0.108544 -0.67 -0.43952
LEU_121 -4.17297 0.604473 1.91915 0.00792315 0 0 0 0 0 0 0 0 0 0 0.55658 2.77401e-05 0.033235 0.0780092 -0.1 -1.07357
GLU_122 -2.93537 0.491756 2.31439 0.00962986 0 -0.403856 0 0 0 -0.793962 0 0 0 0 -0.0105677 0.0087018 1.81806 -0.108452 -0.81 -0.419678
ASP_123 -1.2752 0.249445 0.735004 0.00352033 0 -0.00106382 0 0 0 0 0 0 0 0 -0.170076 0.000113737 0.364827 -0.0168189 -0.67 -0.780249
LYS_124 -2.91563 0.406938 1.31673 0.00428302 0 0.0330027 0 0 0 0 0 0 0 0 -0.169802 0.0714105 0.646436 -0.0676208 -0.65 -1.32425
ARG_125 -6.38486 0.495611 4.57361 0.0153909 0 -0.727575 0 0 -0.540215 -1.98844 0 0 0 0 -0.26479 0.282043 2.02017 0.0445651 -0.98 -3.45449
GLN_126 -3.45905 0.209271 2.09744 0.00443688 0 -0.054952 0 0 -0.435841 0 0 0 0 0 0.0935173 0.0433426 0.906706 -0.0854385 -0.97 -1.65057
VAL_127 -4.57834 0.36586 1.51864 0.0110129 0 0 0 0 -0.540215 0 0 0 0 0 -0.173744 0.0268655 0.0476793 -0.30441 0.29 -3.33665
SER_128 -2.91171 0.234097 1.93499 0.00193034 0 -0.122506 0 0 -0.354522 0 0 0 0 0 -0.27893 0.000134766 0.201424 -0.223349 -0.37 -1.88844
VAL_129 -3.36946 0.235632 1.98477 0.0151178 0 0 0 0 0 0 0 0 0 0 -0.0481563 0.00959618 0.041083 -0.00242663 0.29 -0.843851
GLU_130 -2.63242 0.290462 1.58478 0.00546787 0 -0.004417 0 0 0 0 0 0 0 0 -0.188349 0.00158959 0.915507 -0.11061 -0.81 -0.947992
GLU_131 -4.16413 0.262982 2.57982 0.00708579 0 -0.194962 0 0 -0.354522 0 0 0 0 0 -0.153824 0.00357867 0.981111 -0.106119 -0.81 -1.94898
ALA_132 -4.37723 0.42343 1.44234 0.000780252 0 0 0 0 0 0 0 0 0 0 -0.185869 0.0182655 0 -0.153418 0.16 -2.6717
LYS_133 -4.32196 0.375332 1.89426 0.00331171 0 -0.0490186 0 0 0 0 0 0 0 0 -0.250184 0.134734 0.903244 -0.0457384 -0.65 -2.00602
ASN_134 -3.73088 0.27433 2.42597 0.00444554 0 -0.0287159 0 0 0 0 0 0 0 0 0.0305554 0.151981 0.359654 0.134644 -0.89 -1.26801
ARG_135 -6.086 0.386272 3.21617 0.0111512 0 -0.157395 0 0 0 0 0 0 0 0 -0.168266 0.0324501 2.33074 -0.0698045 -0.98 -1.48468
ALA_136 -4.60218 0.284696 1.82395 0.000738699 0 0 0 0 0 0 0 0 0 0 -0.245719 0.00519864 0 -0.153922 0.16 -2.72724
GLU_137 -3.11148 0.437183 1.94497 0.00689402 0 -0.0341267 0 0 0 0 0 0 0 0 -0.205364 0.0445415 1.08677 -0.134545 -0.81 -0.775165
GLN_138 -2.38864 0.191862 1.25915 0.013049 0 -0.0309845 0 0 0 0 0 0 0 0 -0.175839 0.00934447 1.1127 -0.132875 -0.97 -1.11223
TRP_139 -8.29107 0.64037 2.99949 0.0262602 0 0 0 0 -0.0325175 0 0 0 0 0 -0.207465 0.0126068 0.94158 0.0167926 0.91 -2.98396
ASN_140 -2.38262 0.350688 1.69606 0.00521253 0 -0.0390756 0 0 0 0 0 0 0 0 -0.243527 0.0354284 0.824189 -0.483 -0.89 -1.12665
VAL_141 -3.9913 0.285211 1.46735 0.0145377 0 0 0 0 0 0 0 0 0 0 -0.119843 0.0120775 0.0311527 -0.230916 0.29 -2.24173
ASN_142 -2.23103 0.0406142 1.51166 0.00315099 0 -0.114882 0 0 0 -0.591263 0 0 0 0 -0.0824882 0.00202275 0.750518 0.0940697 -0.89 -1.50763
TYR_143 -6.29717 0.841575 2.05323 0.0234793 0 0 0 0 0 -0.504877 0 0 0 0 -0.0513379 0.02584 0.792781 -0.0703011 0.51 -2.67678
VAL_144 -3.97778 0.315414 1.37035 0.0113834 0 0 0 0 0 0 0 0 0 0 -0.135956 0.158098 0.226893 -0.31749 0.29 -2.05909
GLU_145 -4.06797 0.437311 3.14097 0.0034539 0 -0.399455 0 0 -0.601253 -1.69935 0 0 0 0 -0.0898972 0.0366592 2.32663 0.0365731 -0.81 -1.68633
THR_146 -4.89715 0.238729 2.9503 0.00576921 0 -0.181508 0 0 0 -0.687801 0 0 0 0 -0.186007 0.284538 0.0826313 -0.357872 -0.27 -3.01838
SER_147 -4.80248 0.486428 3.38253 0.00216857 0 -0.203479 0 0 -0.503106 -1.11443 0 0 0 0 0.387674 0.0210914 0.144891 -0.0448771 -0.37 -2.61359
ALA_148 -3.44837 0.290026 1.38311 0.000724922 0 0 0 0 -0.64778 0 0 0 0 0 -0.261506 0.00341657 0 -0.0819467 0.16 -2.60233
LYS_149 -3.29003 0.44376 1.48698 0.00627162 0 -0.449326 0 0 0 0 0 0 0 0 -0.0838177 0.017211 0.887742 -0.052137 -0.65 -1.68334
THR_150 -2.38516 0.681452 1.60746 0.00495878 0 -0.109255 0 0 -0.60183 -0.516402 0 0 0 0 -0.168093 0.0655586 0.0151234 -0.1104 -0.27 -1.78659
ARG_151 -4.32264 0.726698 3.1283 0.0285987 0 -0.721414 0 0 0 -0.524146 0 0 0 0 0.307228 0.00497601 3.76985 0.269404 -0.98 1.68686
ALA_152 -2.90337 0.488837 1.75105 0.00103364 0 0 0 0 -0.0987246 0 0 0 0 0 -0.0918026 0.062004 0 0.0643152 0.16 -0.566655
ASN_153 -3.78947 0.20603 2.1567 0.00811928 0 -0.0728598 0 0 -0.601253 0 0 0 0 0 -0.122584 0.0407285 0.580473 -0.38477 -0.89 -2.86888
VAL_154 -4.91078 0.781054 1.58958 0.0138592 0 0 0 0 0 0 0 0 0 0 -0.0106151 0.018438 0.0271971 -0.0895355 0.29 -2.29081
ASP_155 -3.45014 0.252194 2.24507 0.00299912 0 -0.427838 0 0 0 -0.52288 0 0 0 0 -0.174757 0.00965617 0.310917 -0.00692995 -0.67 -2.43171
LYS_156 -4.4075 0.437935 2.54157 0.00791247 0 -0.345167 0 0 0 -0.443414 0 0 0 0 -0.161077 0.028474 1.71308 -0.0410211 -0.65 -1.3192
VAL_157 -5.02147 0.548803 1.16454 0.00849029 0 0 0 0 0 0 0 0 0 0 -0.0771768 0.0013149 1.15328 0.071753 0.29 -1.86047
PHE_158 -7.58447 0.733034 1.41345 0.0207453 0 0 0 0 0 0 0 0 0 0 -0.0250704 0.000183269 0.474074 0.0460649 0.63 -4.29199
PHE_159 -6.09685 0.646086 2.48125 0.020445 0 0 0 0 0 0 0 0 0 0 0.00692149 0.0157569 2.02777 -0.0162917 0.63 -0.284908
ASP_160 -4.8488 0.290857 3.28896 0.00397834 0 -0.570005 0 0 0 -0.628748 0 0 0 0 -0.146289 0.0423483 0.322023 0.0122484 -0.67 -2.90343
LEU_161 -6.74117 1.25926 2.02288 0.0107795 0 0 0 0 0 0 0 0 0 0 -0.0886685 0.00528542 0.581007 -0.111777 -0.1 -3.1624
MET_162 -6.48662 0.541498 2.10097 0.00245616 0 0 0 0 0 0 0 0 0 0 -0.129372 0.0640033 1.20162 -0.089157 -0.34 -3.1346
ARG_163 -6.41968 0.549045 4.46543 0.01177 0 -0.558656 0 0 0 -0.838282 0 0 0 0 -0.184397 0.039003 1.97828 -0.0865654 -0.98 -2.02405
GLU_164 -5.5407 0.431579 3.44605 0.00321427 0 -0.0696026 0 0 -0.697591 -0.591263 0 0 0 0 -0.232409 0.017166 1.91641 -0.141118 -0.81 -2.26827
ILE_165 -6.92936 0.742845 2.33219 0.0175818 0 0 0 0 0 0 0 0 0 0 -0.0350262 0.0388701 0.121484 -0.0971446 0.24 -3.56857
ARG_166 -5.21502 0.437546 3.50036 0.00970976 0 -0.608812 0 0 0 -0.378279 0 0 0 0 -0.00830335 0.023601 1.5918 -0.0903382 -0.98 -1.71774
ALA_167 -3.34061 0.311993 1.70108 0.000757191 0 0 0 0 0 0 0 0 0 0 -0.111601 0.00303494 0 -0.150332 0.16 -1.42567
ARG_168 -6.37028 0.369272 4.53892 0.0128556 0 -1.08774 0 0 0 -0.385504 0 0 0 0 -0.226099 0.137813 2.13094 -0.092503 -0.98 -1.95233
LYS_169 -5.4387 0.39537 4.03428 0.00320771 0 -0.25842 0 0 -0.345099 -0.373163 0 0 0 0 -0.251995 0.124196 1.02689 -0.0405064 -0.65 -1.77394
MET_170 -2.93096 0.265759 1.5957 0.00308951 0 0 0 0 0 0 0 0 0 0 -0.107684 0.0691519 0.934395 -0.0930782 -0.34 -0.603633
GLU_171 -3.39305 0.247926 2.29885 0.00551356 0 -0.322024 0 0 0 -0.31688 0 0 0 0 -0.264033 1.26739e-05 0.868492 -0.135288 -0.81 -1.82048
ASP_172 -2.94138 0.13038 2.28216 0.00391849 0 -0.427415 0 0 0 0 0 0 0 0 -0.249398 0.00418699 0.554096 -0.12356 -0.67 -1.43702
SER_p:CtermProteinFull_173 -1.43768 0.10166 1.10387 0.0017629 0 0 0 0 0 0 0 0 0 0 0 0 0.295135 0 -0.37 -0.305246
SER_p:NtermProteinFull_174 -0.806026 0.104996 0.603852 0.000791175 0 -0.0563801 0 0 0 0 0 0 0 0 0 0.0315773 0.51463 0 -0.37 0.0234406
ARG_175 -2.41068 0.136266 1.36023 0.0124295 0 -0.0242544 0 0 0 0 0 0 0 0 0.146944 0.0291937 1.59003 0.226985 -0.98 0.0871403
GLN_176 -2.07017 0.230362 1.30286 0.00466104 7.61284e-05 -0.00248017 0 0 0 0 0 0 0 0 -0.163221 0.00801286 0.771022 0.00168806 -0.97 -0.887189
PRO_177 -1.98031 0.576821 0.955908 0.00104759 0.0169264 0 0 0 0 0 0 0 0 0 -0.242435 0.0187763 0.256616 -0.564875 0.02 -0.941527
PRO_178 -4.7337 0.806126 1.58719 0.000899904 0.156722 0 0 0 0 0 0 0 0 0 -0.232558 0.00167844 0.124097 -0.592645 0.02 -2.86219
LEU_179 -3.79068 0.14588 1.54642 0.00863942 0 0 0 0 0 0 0 0 0 0 0.163486 0.0864528 0.284917 -0.0290666 -0.1 -1.68396
VAL_180 -4.90893 0.529092 1.55014 0.0113745 0 0 0 0 0 0 0 0 0 0 -0.230628 0.0933537 0.0482808 -0.115731 0.29 -2.73305
THR_181 -2.60642 0.222189 1.29792 0.00410802 0 -0.139276 0 0 0 0 0 0 0 0 0.0307475 0.153031 0.0152947 -0.353648 -0.27 -1.64605
GLY_182 -2.31166 0.134951 1.1686 0.000189029 0 0 0 0 0 0 0 0 0 0 0.59401 0.00653076 0 0.293232 -0.17 -0.284149
ILE_183 -3.77108 0.181176 0.699775 0.0189742 0 0 0 0 0 0 0 0 0 0 0.032093 0.00184162 1.70728 -0.145812 0.24 -1.03575
SER_184 -2.36705 0.225104 1.81873 0.00195975 0.155033 0.0631775 0 0 0 -0.406571 0 0 0 0 0.206294 0.00575825 0.11256 -0.0190295 -0.37 -0.574036
PRO_185 -3.3931 0.505332 1.4156 0.00177991 0.532121 0 0 0 0 0 0 0 0 0 -0.15385 0.00115398 0.126051 -0.523024 0.02 -1.46794
ASN_186 -2.99652 0.0662564 1.75817 0.0105558 0 -0.0649627 0 0 0 0 0 0 0 0 -0.220798 0.00655723 0.842621 -0.186522 -0.89 -1.67463
GLU_187 -4.43263 0.463861 2.29355 0.00891747 0 -0.249711 0 0 0 0 0 0 0 0 0.0759308 1.43471e-05 0.900793 0.11468 -0.81 -1.63459
GLY_188 -3.09174 0.271013 1.48011 0.000211073 0 0 0 0 0 0 0 0 0 0 0.266405 0.244265 0 -0.683758 -0.17 -1.68349
ILE_189 -5.08015 0.754995 1.80663 0.0182439 0.000897476 0 0 0 -0.0497023 0 0 0 0 0 0.186385 0.105092 0.675725 0.495574 0.24 -0.846312
PRO_190 -2.85121 0.872421 0.915678 0.000836814 0.257146 0 0 0 0 0 0 0 0 0 -0.212136 0.000481842 0.099652 -0.635933 0.02 -1.53307
TRP_191 -6.97976 0.440003 3.92382 0.0237939 0 0 0 0 -0.55765 0 0 0 0 0 0.38847 0.121675 1.67252 0.473317 0.91 0.416184
THR_192 -4.76186 0.459673 2.97936 0.00887203 0 -0.1122 0 0 -0.589638 0 0 0 0 0 -0.0954816 0.0127302 0.367105 0.00510713 -0.27 -1.99633
LYS_193 -4.01691 0.277181 2.6399 0.00470149 0 -1.33424 0 0 0 0 0 0 0 0 -0.155532 0.00300946 0.817856 -0.0225497 -0.65 -2.43659
VAL_194 -4.28666 0.403105 1.41541 0.0143905 0 0 0 0 0 0 0 0 0 0 -0.126341 0.0913043 0.278687 -0.160975 0.29 -2.08108
THR_195 -3.24799 0.221777 1.77738 0.00647456 0 -0.121252 0 0 0 0 0 0 0 0 -0.0286555 0.017207 0.0437739 -0.0533933 -0.27 -1.65467
ILE_196 -4.52358 0.513662 1.175 0.0174863 0 0 0 0 0 0 0 0 0 0 -0.223809 0.0129016 0.1905 -0.361598 0.24 -2.95944
ARG_197 -4.90039 0.29031 2.96338 0.0146528 0 -0.270954 0 0 0 -0.444872 0 0 0 0 -0.0739454 0.0150606 2.07751 -0.00503914 -0.98 -1.31429
GLY_198 -2.35834 0.256551 1.19412 0.000193773 0 0 0 0 0 0 0 0 0 0 0.387186 0.00952802 0 -0.773438 -0.17 -1.4542
GLU_199 -2.84791 0.173837 1.79896 0.00526179 0 -0.043331 0 0 0 0 0 0 0 0 -0.0458202 0.0150548 0.779923 0.0175407 -0.81 -0.956491
ASN_200 -2.83045 0.342785 1.81692 0.00543872 0 -0.0375131 0 0 0 0 0 0 0 0 -0.304579 0.0535192 0.843258 -0.568382 -0.89 -1.569
LEU_201 -5.54771 0.44059 1.3936 0.00787486 0 0 0 0 0 0 0 0 0 0 -0.126588 0.0386646 0.383101 0.0187564 -0.1 -3.49171
GLY_202 -2.28884 0.485419 1.41759 7.12298e-05 0 0 0 0 -0.656655 0 0 0 0 0 0.47669 0.0405581 0 -0.804495 -0.17 -1.49966
THR_203 -2.41158 0.0972877 1.69806 0.00434422 0 -0.122605 0 0 -0.580068 0 0 0 0 0 -0.193843 6.74217e-06 0.030449 -0.165233 -0.27 -1.91318
GLY_204 -3.06893 0.36733 1.4618 0.000353182 0.00453514 0 0 0 0 0 0 0 0 0 0.165946 0.00388084 0 -0.614897 -0.17 -1.84998
PRO_205 -2.376 0.241989 0.579341 0.0009333 0.0201551 0 0 0 0 0 0 0 0 0 -0.0469629 0.00394762 0.372901 -0.28445 0.02 -1.46815
THR_206 -1.51443 0.163455 0.929706 0.00584525 0 -0.00884314 0 0 0 0 0 0 0 0 -0.181071 0.0958094 0.0453757 -0.0431682 -0.27 -0.77732
ASP_207 -5.54233 0.331915 4.18275 0.00366902 0 -0.279515 0 0 -1.08615 -0.522386 0 0 0 0 -0.149266 0.254575 1.57201 -0.0515316 -0.67 -1.95627
LEU_208 -3.96478 0.150916 1.13581 0.00696006 0 0 0 0 0 0 0 0 0 0 -0.0888605 0.310782 0.309403 -0.0459744 -0.1 -2.28574
ILE_209 -3.44389 0.342378 1.06185 0.0165339 0 0 0 0 0 0 0 0 0 0 0.276707 0.247253 0.0892685 -0.0992546 0.24 -1.26916
GLY_210 -2.45512 0.135267 1.2501 0.000208 0 0 0 0 0 0 0 0 0 0 0.518147 0.166353 0 0.117442 -0.17 -0.437605
LEU_211 -4.44636 0.254662 1.28247 0.00635166 0 0 0 0 0 0 0 0 0 0 0.352047 0.0078801 0.102644 0.0108037 -0.1 -2.5295
THR_212 -3.30976 0.244672 1.747 0.00891361 0 -0.0407937 0 0 0 0 0 0 0 0 0.0932355 0.0880862 0.031887 0.0108511 -0.27 -1.39592
ILE_213 -4.7471 0.928928 1.30892 0.0158357 0 0 0 0 0 0 0 0 0 0 -0.138469 0.0222106 0.165793 -0.380554 0.24 -2.58443
CYS_214 -3.954 0.681909 2.05218 0.00220784 0 0 0 0 0 0 0 0 0 0 0.0520716 0.0263562 0.116627 0.16438 1.7 0.84173
GLY_215 -2.65216 0.644712 1.32633 1.97632e-05 0 0 0 0 0 0 0 0 0 0 -0.167396 0.0308352 0 -0.782649 -0.17 -1.77031
HIS_D_216 -6.45971 0.657323 3.38594 0.00499597 0 -0.0382221 0 0 -0.289133 0 0 0 0 0 -0.225073 0.0304811 1.33133 0.00366342 0.56 -1.0384
ASN_217 -2.45531 0.119213 1.83998 0.0132645 0 -0.0608941 0 0 -0.0977115 0 0 0 0 0 -0.0275807 0.038883 0.493739 -0.225199 -0.89 -1.25162
CYS_218 -4.6215 0.400261 2.54792 0.00162511 0 0 0 0 0 0 0 0 0 0 -0.0802723 0.00320984 0.169339 0.102484 1.7 0.22307
LEU_219 -3.89204 0.449132 1.6918 0.011771 0 0 0 0 -0.0977115 0 0 0 0 0 0.0533675 0.0090035 0.481071 -0.0245733 -0.1 -1.41818
LEU_220 -1.23684 0.14724 0.670646 0.00790576 0 0 0 0 0 0 0 0 0 0 -0.0886764 0.104946 0.107844 0.0348132 -0.1 -0.352123
THR_221 -3.01044 0.285979 1.87606 0.00507878 0 0.00700588 0 0 -0.658176 0 0 0 0 0 -0.132137 0.0192621 0.0373395 -0.236306 -0.27 -2.07634
ALA_222 -2.597 0.222182 0.821098 0.00119109 0 0 0 0 0 0 0 0 0 0 -0.172536 0.0970197 0 0.104952 0.16 -1.36309
GLU_223 -3.17736 0.25735 1.81547 0.0067337 0 -0.361055 0 0 0 0 0 0 0 0 0.108452 0.0629233 0.914164 0.114826 -0.81 -1.06849
TRP_224 -8.37911 0.510735 2.8219 0.0243639 0 0 0 0 -0.656655 0 0 0 0 0 -0.243457 0.00574355 1.17436 -0.0251245 0.91 -3.85725
MET_225 -3.92821 0.104461 1.54833 0.00408168 0 0 0 0 0 0 0 0 0 0 0.307183 0.04463 0.920687 -0.0384009 -0.34 -1.37723
SER_226 -4.21514 0.82791 2.47189 0.0029406 0 -0.155932 0 0 -0.378891 -0.320454 0 0 0 0 0.0214359 0.0136875 0.189778 -0.302852 -0.37 -2.21562
ALA_227 -2.47991 0.130314 1.42342 0.000825968 0 0 0 0 0 0 0 0 0 0 -0.210974 0.0107674 0 -0.0541993 0.16 -1.01976
SER_228 -3.44713 0.728561 2.42838 0.00257396 0 -0.0463523 0 0 -0.378891 -0.765326 0 0 0 0 -0.00690319 0.251151 0.224454 -0.016806 -0.37 -1.39629
LYS_229 -5.16926 0.573929 2.71477 0.00553042 0 -0.311623 0 0 0 0 0 0 0 0 0.116504 0.0691181 0.7782 -0.0420887 -0.65 -1.91491
ILE_230 -4.65165 0.233643 1.20522 0.0180544 0 0 0 0 0 0 0 0 0 0 -0.0849047 0.0306561 0.209516 -0.288673 0.24 -3.08813
VAL_231 -3.77849 0.321244 1.73551 0.016082 0 0 0 0 0 0 0 0 0 0 -0.195394 0.0632277 1.74673 -0.32465 0.29 -0.125744
CYS_232 -3.7232 0.405064 1.91597 0.00230439 0 0 0 0 0 0 0 0 0 0 -0.0301043 0.079881 0.232168 -0.224806 1.7 0.357277
ARG_233 -6.1304 0.368324 4.24061 0.00875715 0 -0.53088 0 0 -0.816505 -1.37576 0 0 0 0 -0.0366982 0.0124201 1.41612 0.0313101 -0.98 -3.7927
VAL_234 -3.55792 0.229276 0.927691 0.0111667 0 0 0 0 0 0 0 0 0 0 -0.228448 0.0394997 0.0474739 -0.243418 0.29 -2.48468
GLY_235 -2.22924 0.105749 1.04803 0.000148536 0 0 0 0 0 0 0 0 0 0 0.0292738 0.0549305 0 -0.64832 -0.17 -1.80942
GLN_236 -2.07457 0.108461 1.10931 0.00564942 0 -0.00850588 0 0 -0.289133 0 0 0 0 0 -0.219149 0.00517552 0.820333 0.00278059 -0.97 -1.50965
ALA_237 -2.10056 0.240374 0.841434 0.000853317 0 0 0 0 0 0 0 0 0 0 -0.326056 0.100388 0 -0.107431 0.16 -1.191
LYS_238 -2.55214 0.292378 1.4701 0.00299626 0 -0.0495996 0 0 0 0 0 0 0 0 0.0870607 0.000242196 0.846003 -0.0940128 -0.65 -0.646976
ASN_239 -2.97658 0.434972 1.93082 0.00350929 0 -0.0277126 0 0 0 0 0 0 0 0 0.0613047 0.0239601 0.636507 0.148043 -0.89 -0.655184
ASP_240 -0.984435 0.0699477 0.78259 0.00995467 0 -0.12294 0 0 0 0 0 0 0 0 -0.249219 0.119592 0.578383 -0.216423 -0.67 -0.682549
LYS_241 -2.04244 0.472101 1.42962 0.00308448 0 -0.157301 0 0 0 0 0 0 0 0 -0.103822 0.109569 0.785837 -0.0273852 -0.65 -0.180739
GLY_242 -1.91554 0.104002 1.16302 3.25977e-05 0 0 0 0 0 0 0 0 0 0 0.28805 0.000248185 0 0.0424304 -0.17 -0.48776
ASP_243 -2.35276 0.243871 1.6555 0.00325252 0 -0.205383 0 0 0 0 0 0 0 0 -0.204871 0.0186527 0.394814 0.0346114 -0.67 -1.08231
ILE_244 -4.30442 0.298978 0.882678 0.0149228 0 0 0 0 -0.70686 0 0 0 0 0 -0.0988393 0.00997088 0.197148 -0.294135 0.24 -3.76056
ILE_245 -3.59806 0.163398 1.65493 0.022816 0 0 0 0 0 0 0 0 0 0 -0.21467 0.0301198 0.211617 -0.371097 0.24 -1.86095
VAL_246 -3.90456 0.341143 0.831174 0.0118328 0 0 0 0 0 0 0 0 0 0 -0.18909 0.00477782 0.0451375 -0.251491 0.29 -2.82107
THR_247 -4.1903 0.236161 2.18206 0.00740457 0 -0.0203642 0 0 0 0 0 0 0 0 0.0384349 0.00702415 0.0424759 -0.0730882 -0.27 -2.04019
THR_248 -5.05264 0.285691 2.78537 0.0048401 0 -0.133188 0 0 -0.667429 0 0 0 0 0 -0.186913 0.00411678 0.0526526 -0.292221 -0.27 -3.46972
LYS_249 -2.88021 0.300195 1.55802 0.00303876 0 -0.00934974 0 0 0 0 0 0 0 0 -0.0442033 0.0298928 1.01297 -0.0563086 -0.65 -0.735954
SER_250 -2.77954 0.169159 2.01465 0.0011112 0 -0.256888 0 0 -0.506082 -0.522386 0 0 0 0 -0.125761 0.0182563 0.500392 0.0912517 -0.37 -1.76584
GLY_251 -2.38169 0.107122 1.27176 1.56207e-05 0 0 0 0 -0.667429 0 0 0 0 0 0.17782 0.0252985 0 0.377442 -0.17 -1.25966
GLY_252 -2.39798 0.116868 1.48134 2.08836e-05 0 0 0 0 0 0 0 0 0 0 -0.0124599 0.00615883 0 -0.804855 -0.17 -1.78091
ARG_253 -1.94316 0.0682039 0.847649 0.00854253 0 0.0264601 0 0 0 0 0 0 0 0 -0.155908 0.00480536 1.51418 0.041734 -0.98 -0.567495
GLY_254 -2.32751 0.256809 1.12919 4.74655e-05 0 0 0 0 0 0 0 0 0 0 0.0173327 0.00648421 0 -0.59444 -0.17 -1.68209
THR_255 -2.36512 0.136248 1.37273 0.0112766 0 -0.0885168 0 0 -0.390163 0 0 0 0 0 0.184575 0.00689183 0.129215 -0.312226 -0.27 -1.58509
SER_256 -3.12676 0.427489 1.89008 0.00130712 0 -0.208492 0 0 -1.3061 0 0 0 0 0 -0.0869288 0.20934 0.309419 -0.2216 -0.37 -2.48224
THR_257 -1.93517 0.18532 1.21087 0.00464965 0 -0.0921609 0 0 0 0 0 0 0 0 -0.169451 0.0013012 0.0567659 -0.241176 -0.27 -1.24906
VAL_258 -3.18968 0.159707 1.34067 0.0151258 0 0 0 0 -0.209073 0 0 0 0 0 0.0145105 0.0776723 0.0260342 -0.0725127 0.29 -1.54755
SER_259 -1.61948 0.0490293 0.852363 0.00135493 0 -0.0643054 0 0 0 0 0 0 0 0 -0.067835 0.00256514 0.300923 -0.121199 -0.37 -1.03658
PHE_260 -6.47693 0.538896 1.61942 0.0255994 0 0 0 0 0 0 0 0 0 0 -0.0817031 0.00100216 0.761146 -0.0422502 0.63 -3.02481
LYS_261 -3.14344 0.125438 1.51049 0.0061176 0 -0.18303 0 0 0 0 0 0 0 0 0.0107761 0.0391964 1.90301 0.108553 -0.65 -0.272888
LEU_262 -3.59614 0.243072 0.987103 0.00730884 0 0 0 0 0 0 0 0 0 0 -0.217696 0.0551754 0.502355 -0.0696514 -0.1 -2.18848
LEU_263 -4.15268 0.220273 1.60315 0.00734592 0 0 0 0 0 0 0 0 0 0 0.0372596 0.0637421 0.0592729 -0.0427057 -0.1 -2.30434
LYS_264 -1.0209 0.520908 0.586304 0.00500948 0.183061 0 0 0 0 0 0 0 0 0 -0.0476048 0.0227105 0.909845 0.0716033 -0.65 0.580936
PRO_p:CtermProteinFull_265 -2.12885 0.640559 0.576212 0.00434173 0.274069 0 0 0 0 0 0 0 0 0 0 0 0.119823 0 0.02 -0.493847
#END_POSE_ENERGIES_TABLE 027.d16_v11.3_repeated_1_4.5dG_02_RalA2andSec5_0007_0001.pdb
