# Supplementary material for: A Generic Program for Multistate Protein Design
Source: PLoS One. 2011 Jul 6;6(7):e20937. doi: 10.1371/journal.pone.0020937 (PMC3130737; doi:10.1371/journal.pone.0020937)
Supplement: File S2 — Design models generated by this study for both the heterodimerization task and the orthogonal interface redesign task. (BZ2) [file pone.0020937.s002.bz2 › SupplementaryMaterials/select_orthogonal_interface_designs/design6/redocked_027.d16_v11.3_repeated_1_4.5dG_02_RalA3andExo84_0032_0001.pdb]

ATOM      1  N   SER A  11      18.084 -20.105 -21.847  1.00  0.00              
ATOM      2  CA  SER A  11      16.963 -19.464 -22.604  1.00  0.00              
ATOM      3  C   SER A  11      15.615 -19.675 -21.918  1.00  0.00              
ATOM      4  O   SER A  11      15.405 -20.690 -21.252  1.00  0.00              
ATOM      5  CB  SER A  11      16.904 -20.003 -24.020  1.00  0.00              
ATOM      6  OG  SER A  11      18.048 -19.670 -24.758  1.00  0.00              
ATOM      7 1H   SER A  11      18.641 -20.813 -22.282  1.00  0.00              
ATOM      8 2H   SER A  11      18.839 -19.546 -21.503  1.00  0.00              
ATOM      9 3H   SER A  11      17.896 -20.598 -20.998  1.00  0.00              
ATOM     10  HA  SER A  11      17.117 -18.400 -22.787  1.00  0.00              
ATOM     11 1HB  SER A  11      16.814 -21.088 -23.976  1.00  0.00              
ATOM     12 2HB  SER A  11      16.028 -19.586 -24.516  1.00  0.00              
ATOM     13  HG  SER A  11      17.971 -20.028 -25.646  1.00  0.00              
ATOM     14  N   LEU A  12      14.708 -18.712 -22.086  1.00  0.00              
ATOM     15  CA  LEU A  12      13.384 -18.763 -21.454  1.00  0.00              
ATOM     16  C   LEU A  12      12.469 -19.813 -22.116  1.00  0.00              
ATOM     17  O   LEU A  12      12.403 -19.909 -23.342  1.00  0.00              
ATOM     18  CB  LEU A  12      12.705 -17.381 -21.529  1.00  0.00              
ATOM     19  CG  LEU A  12      12.936 -16.320 -20.438  1.00  0.00              
ATOM     20  CD1 LEU A  12      14.423 -16.016 -20.294  1.00  0.00              
ATOM     21  CD2 LEU A  12      12.153 -15.047 -20.784  1.00  0.00              
ATOM     22  H   LEU A  12      14.945 -17.922 -22.670  1.00  0.00              
ATOM     23  HA  LEU A  12      13.488 -19.070 -20.414  1.00  0.00              
ATOM     24 1HB  LEU A  12      13.152 -17.013 -22.451  1.00  0.00              
ATOM     25 2HB  LEU A  12      11.626 -17.468 -21.658  1.00  0.00              
ATOM     26  HG  LEU A  12      12.530 -16.718 -19.508  1.00  0.00              
ATOM     27 1HD1 LEU A  12      14.568 -15.264 -19.518  1.00  0.00              
ATOM     28 2HD1 LEU A  12      14.956 -16.926 -20.018  1.00  0.00              
ATOM     29 3HD1 LEU A  12      14.810 -15.640 -21.239  1.00  0.00              
ATOM     30 1HD2 LEU A  12      12.318 -14.298 -20.010  1.00  0.00              
ATOM     31 2HD2 LEU A  12      12.494 -14.660 -21.744  1.00  0.00              
ATOM     32 3HD2 LEU A  12      11.089 -15.279 -20.844  1.00  0.00              
ATOM     33  N   ALA A  13      11.770 -20.601 -21.306  1.00  0.00              
ATOM     34  CA  ALA A  13      10.847 -21.584 -21.847  1.00  0.00              
ATOM     35  C   ALA A  13       9.561 -20.825 -22.206  1.00  0.00              
ATOM     36  O   ALA A  13       9.246 -19.789 -21.606  1.00  0.00              
ATOM     37  CB  ALA A  13      10.566 -22.698 -20.812  1.00  0.00              
ATOM     38  H   ALA A  13      11.874 -20.523 -20.304  1.00  0.00              
ATOM     39  HA  ALA A  13      11.287 -22.020 -22.744  1.00  0.00              
ATOM     40 1HB  ALA A  13       9.873 -23.423 -21.239  1.00  0.00              
ATOM     41 2HB  ALA A  13      11.499 -23.198 -20.553  1.00  0.00              
ATOM     42 3HB  ALA A  13      10.127 -22.261 -19.917  1.00  0.00              
ATOM     43  N   GLU A  14       8.836 -21.343 -23.190  1.00  0.00              
ATOM     44  CA  GLU A  14       7.571 -20.762 -23.617  1.00  0.00              
ATOM     45  C   GLU A  14       6.481 -21.822 -23.459  1.00  0.00              
ATOM     46  O   GLU A  14       6.518 -22.860 -24.109  1.00  0.00              
ATOM     47  CB  GLU A  14       7.648 -20.268 -25.063  1.00  0.00              
ATOM     48  CG  GLU A  14       6.381 -19.589 -25.564  1.00  0.00              
ATOM     49  CD  GLU A  14       6.537 -19.121 -26.984  1.00  0.00              
ATOM     50  OE1 GLU A  14       7.562 -19.382 -27.567  1.00  0.00              
ATOM     51  OE2 GLU A  14       5.589 -18.601 -27.524  1.00  0.00              
ATOM     52  H   GLU A  14       9.180 -22.171 -23.655  1.00  0.00              
ATOM     53  HA  GLU A  14       7.320 -19.914 -22.979  1.00  0.00              
ATOM     54 1HB  GLU A  14       8.480 -19.565 -25.116  1.00  0.00              
ATOM     55 2HB  GLU A  14       7.865 -21.136 -25.686  1.00  0.00              
ATOM     56 1HG  GLU A  14       5.493 -20.216 -25.485  1.00  0.00              
ATOM     57 2HG  GLU A  14       6.275 -18.727 -24.907  1.00  0.00              
ATOM     58  N   HIS A  15       5.527 -21.565 -22.572  1.00  0.00              
ATOM     59  CA  HIS A  15       4.445 -22.508 -22.322  1.00  0.00              
ATOM     60  C   HIS A  15       3.237 -22.094 -23.141  1.00  0.00              
ATOM     61  O   HIS A  15       2.710 -20.993 -22.979  1.00  0.00              
ATOM     62  CB  HIS A  15       4.114 -22.532 -20.828  1.00  0.00              
ATOM     63  CG  HIS A  15       5.280 -22.924 -19.972  1.00  0.00              
ATOM     64  ND1 HIS A  15       5.768 -24.214 -19.929  1.00  0.00              
ATOM     65  CD2 HIS A  15       6.064 -22.198 -19.141  1.00  0.00              
ATOM     66  CE1 HIS A  15       6.799 -24.264 -19.106  1.00  0.00              
ATOM     67  NE2 HIS A  15       7.001 -23.054 -18.615  1.00  0.00              
ATOM     68  H   HIS A  15       5.551 -20.696 -22.058  1.00  0.00              
ATOM     69  HA  HIS A  15       4.746 -23.505 -22.644  1.00  0.00              
ATOM     70 1HB  HIS A  15       3.798 -21.542 -20.497  1.00  0.00              
ATOM     71 2HB  HIS A  15       3.319 -23.251 -20.631  1.00  0.00              
ATOM     72  HD2 HIS A  15       6.064 -21.146 -18.855  1.00  0.00              
ATOM     73  HE1 HIS A  15       7.327 -25.201 -18.933  1.00  0.00              
ATOM     74  HE2 HIS A  15       7.724 -22.792 -17.960  1.00  0.00              
ATOM     75  N   HIS A  16       2.786 -22.993 -24.006  1.00  0.00              
ATOM     76  CA  HIS A  16       1.748 -22.676 -24.991  1.00  0.00              
ATOM     77  C   HIS A  16       0.358 -23.092 -24.537  1.00  0.00              
ATOM     78  O   HIS A  16      -0.010 -24.272 -24.624  1.00  0.00              
ATOM     79  CB  HIS A  16       2.065 -23.342 -26.334  1.00  0.00              
ATOM     80  CG  HIS A  16       3.303 -22.813 -26.990  1.00  0.00              
ATOM     81  ND1 HIS A  16       4.560 -22.976 -26.446  1.00  0.00              
ATOM     82  CD2 HIS A  16       3.477 -22.125 -28.142  1.00  0.00              
ATOM     83  CE1 HIS A  16       5.455 -22.411 -27.238  1.00  0.00              
ATOM     84  NE2 HIS A  16       4.823 -21.887 -28.273  1.00  0.00              
ATOM     85  H   HIS A  16       3.174 -23.925 -23.981  1.00  0.00              
ATOM     86  HA  HIS A  16       1.698 -21.597 -25.136  1.00  0.00              
ATOM     87 1HB  HIS A  16       2.219 -24.413 -26.196  1.00  0.00              
ATOM     88 2HB  HIS A  16       1.247 -23.180 -27.035  1.00  0.00              
ATOM     89  HD2 HIS A  16       2.783 -21.767 -28.903  1.00  0.00              
ATOM     90  HE1 HIS A  16       6.514 -22.432 -26.983  1.00  0.00              
ATOM     91  HE2 HIS A  16       5.252 -21.391 -29.041  1.00  0.00              
ATOM     92  N   VAL A  17      -0.413 -22.116 -24.060  1.00  0.00              
ATOM     93  CA  VAL A  17      -1.762 -22.363 -23.551  1.00  0.00              
ATOM     94  C   VAL A  17      -2.809 -22.141 -24.637  1.00  0.00              
ATOM     95  O   VAL A  17      -2.837 -21.078 -25.269  1.00  0.00              
ATOM     96  CB  VAL A  17      -2.091 -21.410 -22.358  1.00  0.00              
ATOM     97  CG1 VAL A  17      -3.528 -21.611 -21.884  1.00  0.00              
ATOM     98  CG2 VAL A  17      -1.117 -21.677 -21.194  1.00  0.00              
ATOM     99  H   VAL A  17      -0.048 -21.174 -24.051  1.00  0.00              
ATOM    100  HA  VAL A  17      -1.887 -23.403 -23.249  1.00  0.00              
ATOM    101  HB  VAL A  17      -1.939 -20.378 -22.676  1.00  0.00              
ATOM    102 1HG1 VAL A  17      -3.735 -20.937 -21.052  1.00  0.00              
ATOM    103 2HG1 VAL A  17      -4.215 -21.398 -22.703  1.00  0.00              
ATOM    104 3HG1 VAL A  17      -3.663 -22.642 -21.556  1.00  0.00              
ATOM    105 1HG2 VAL A  17      -1.350 -21.011 -20.364  1.00  0.00              
ATOM    106 2HG2 VAL A  17      -1.216 -22.712 -20.867  1.00  0.00              
ATOM    107 3HG2 VAL A  17      -0.094 -21.498 -21.527  1.00  0.00              
ATOM    108  N   ILE A  18      -3.673 -23.132 -24.840  1.00  0.00              
ATOM    109  CA  ILE A  18      -4.777 -23.005 -25.802  1.00  0.00              
ATOM    110  C   ILE A  18      -6.073 -22.840 -25.027  1.00  0.00              
ATOM    111  O   ILE A  18      -6.395 -23.677 -24.170  1.00  0.00              
ATOM    112  CB  ILE A  18      -4.950 -24.276 -26.693  1.00  0.00              
ATOM    113  CG1 ILE A  18      -3.631 -24.627 -27.395  1.00  0.00              
ATOM    114  CG2 ILE A  18      -6.078 -24.047 -27.720  1.00  0.00              
ATOM    115  CD1 ILE A  18      -3.089 -23.547 -28.304  1.00  0.00              
ATOM    116  H   ILE A  18      -3.570 -23.993 -24.321  1.00  0.00              
ATOM    117  HA  ILE A  18      -4.659 -22.106 -26.405  1.00  0.00              
ATOM    118  HB  ILE A  18      -5.198 -25.125 -26.057  1.00  0.00              
ATOM    119 1HG1 ILE A  18      -2.897 -24.839 -26.619  1.00  0.00              
ATOM    120 2HG1 ILE A  18      -3.807 -25.529 -27.983  1.00  0.00              
ATOM    121 1HG2 ILE A  18      -6.192 -24.936 -28.339  1.00  0.00              
ATOM    122 2HG2 ILE A  18      -7.011 -23.846 -27.197  1.00  0.00              
ATOM    123 3HG2 ILE A  18      -5.826 -23.195 -28.353  1.00  0.00              
ATOM    124 1HD1 ILE A  18      -2.156 -23.884 -28.756  1.00  0.00              
ATOM    125 2HD1 ILE A  18      -3.815 -23.333 -29.089  1.00  0.00              
ATOM    126 3HD1 ILE A  18      -2.904 -22.643 -27.726  1.00  0.00              
ATOM    127  N   MET A  19      -6.809 -21.765 -25.304  1.00  0.00              
ATOM    128  CA  MET A  19      -8.119 -21.583 -24.680  1.00  0.00              
ATOM    129  C   MET A  19      -9.123 -22.359 -25.529  1.00  0.00              
ATOM    130  O   MET A  19      -9.213 -22.149 -26.738  1.00  0.00              
ATOM    131  CB  MET A  19      -8.527 -20.106 -24.662  1.00  0.00              
ATOM    132  CG  MET A  19      -7.537 -19.179 -23.971  1.00  0.00              
ATOM    133  SD  MET A  19      -7.329 -19.602 -22.239  1.00  0.00              
ATOM    134  CE  MET A  19      -8.901 -19.076 -21.532  1.00  0.00              
ATOM    135  H   MET A  19      -6.470 -21.064 -25.948  1.00  0.00              
ATOM    136  HA  MET A  19      -8.109 -21.991 -23.670  1.00  0.00              
ATOM    137 1HB  MET A  19      -8.645 -19.797 -25.699  1.00  0.00              
ATOM    138 2HB  MET A  19      -9.489 -20.047 -24.152  1.00  0.00              
ATOM    139 1HG  MET A  19      -6.580 -19.259 -24.485  1.00  0.00              
ATOM    140 2HG  MET A  19      -7.910 -18.159 -24.057  1.00  0.00              
ATOM    141 1HE  MET A  19      -8.906 -19.281 -20.461  1.00  0.00              
ATOM    142 2HE  MET A  19      -9.034 -18.006 -21.698  1.00  0.00              
ATOM    143 3HE  MET A  19      -9.715 -19.622 -22.010  1.00  0.00              
ATOM    144  N   VAL A  20      -9.867 -23.263 -24.905  1.00  0.00              
ATOM    145  CA  VAL A  20     -10.868 -24.050 -25.625  1.00  0.00              
ATOM    146  C   VAL A  20     -12.234 -23.903 -24.958  1.00  0.00              
ATOM    147  O   VAL A  20     -12.339 -23.974 -23.727  1.00  0.00              
ATOM    148  CB  VAL A  20     -10.448 -25.551 -25.663  1.00  0.00              
ATOM    149  CG1 VAL A  20     -11.509 -26.390 -26.351  1.00  0.00              
ATOM    150  CG2 VAL A  20      -9.112 -25.689 -26.384  1.00  0.00              
ATOM    151  H   VAL A  20      -9.743 -23.413 -23.914  1.00  0.00              
ATOM    152  HA  VAL A  20     -11.000 -23.686 -26.645  1.00  0.00              
ATOM    153  HB  VAL A  20     -10.303 -25.904 -24.642  1.00  0.00              
ATOM    154 1HG1 VAL A  20     -11.195 -27.435 -26.365  1.00  0.00              
ATOM    155 2HG1 VAL A  20     -12.451 -26.303 -25.808  1.00  0.00              
ATOM    156 3HG1 VAL A  20     -11.645 -26.039 -27.373  1.00  0.00              
ATOM    157 1HG2 VAL A  20      -8.818 -26.738 -26.410  1.00  0.00              
ATOM    158 2HG2 VAL A  20      -9.210 -25.314 -27.403  1.00  0.00              
ATOM    159 3HG2 VAL A  20      -8.352 -25.114 -25.856  1.00  0.00              
ATOM    160  N   GLY A  21     -13.270 -23.684 -25.772  1.00  0.00              
ATOM    161  CA  GLY A  21     -14.618 -23.538 -25.248  1.00  0.00              
ATOM    162  C   GLY A  21     -15.559 -22.763 -26.156  1.00  0.00              
ATOM    163  O   GLY A  21     -15.111 -22.073 -27.070  1.00  0.00              
ATOM    164  H   GLY A  21     -13.120 -23.618 -26.769  1.00  0.00              
ATOM    165 1HA  GLY A  21     -15.050 -24.527 -25.096  1.00  0.00              
ATOM    166 2HA  GLY A  21     -14.575 -23.012 -24.295  1.00  0.00              
ATOM    167  N   SER A  22     -16.863 -22.879 -25.890  1.00  0.00              
ATOM    168  CA  SER A  22     -17.904 -22.251 -26.701  1.00  0.00              
ATOM    169  C   SER A  22     -17.841 -20.732 -26.609  1.00  0.00              
ATOM    170  O   SER A  22     -17.341 -20.180 -25.630  1.00  0.00              
ATOM    171  CB  SER A  22     -19.271 -22.746 -26.272  1.00  0.00              
ATOM    172  OG  SER A  22     -19.415 -24.127 -26.464  1.00  0.00              
ATOM    173  H   SER A  22     -17.130 -23.430 -25.087  1.00  0.00              
ATOM    174  HA  SER A  22     -17.882 -22.558 -27.748  1.00  0.00              
ATOM    175 1HB  SER A  22     -19.407 -22.520 -25.214  1.00  0.00              
ATOM    176 2HB  SER A  22     -20.030 -22.226 -26.854  1.00  0.00              
ATOM    177  HG  SER A  22     -20.132 -24.453 -25.915  1.00  0.00              
ATOM    178  N   GLY A  23     -18.373 -20.068 -27.631  1.00  0.00              
ATOM    179  CA  GLY A  23     -18.396 -18.617 -27.634  1.00  0.00              
ATOM    180  C   GLY A  23     -19.190 -18.069 -26.462  1.00  0.00              
ATOM    181  O   GLY A  23     -20.284 -18.555 -26.159  1.00  0.00              
ATOM    182  H   GLY A  23     -18.767 -20.568 -28.416  1.00  0.00              
ATOM    183 1HA  GLY A  23     -17.373 -18.244 -27.571  1.00  0.00              
ATOM    184 2HA  GLY A  23     -18.852 -18.270 -28.561  1.00  0.00              
ATOM    185  N   GLY A  24     -18.629 -17.070 -25.786  1.00  0.00              
ATOM    186  CA  GLY A  24     -19.271 -16.528 -24.601  1.00  0.00              
ATOM    187  C   GLY A  24     -18.955 -17.119 -23.233  1.00  0.00              
ATOM    188  O   GLY A  24     -19.408 -16.577 -22.228  1.00  0.00              
ATOM    189  H   GLY A  24     -17.750 -16.678 -26.091  1.00  0.00              
ATOM    190 1HA  GLY A  24     -19.016 -15.472 -24.509  1.00  0.00              
ATOM    191 2HA  GLY A  24     -20.351 -16.632 -24.702  1.00  0.00              
ATOM    192  N   VAL A  25     -18.191 -18.201 -23.154  1.00  0.00              
ATOM    193  CA  VAL A  25     -17.848 -18.728 -21.834  1.00  0.00              
ATOM    194  C   VAL A  25     -16.865 -17.883 -21.015  1.00  0.00              
ATOM    195  O   VAL A  25     -16.758 -18.075 -19.804  1.00  0.00              
ATOM    196  CB  VAL A  25     -17.309 -20.185 -21.907  1.00  0.00              
ATOM    197  CG1 VAL A  25     -18.357 -21.089 -22.554  1.00  0.00              
ATOM    198  CG2 VAL A  25     -15.987 -20.230 -22.659  1.00  0.00              
ATOM    199  H   VAL A  25     -17.840 -18.669 -23.977  1.00  0.00              
ATOM    200  HA  VAL A  25     -18.720 -18.756 -21.179  1.00  0.00              
ATOM    201  HB  VAL A  25     -17.109 -20.539 -20.896  1.00  0.00              
ATOM    202 1HG1 VAL A  25     -17.976 -22.109 -22.603  1.00  0.00              
ATOM    203 2HG1 VAL A  25     -19.270 -21.071 -21.958  1.00  0.00              
ATOM    204 3HG1 VAL A  25     -18.573 -20.733 -23.561  1.00  0.00              
ATOM    205 1HG2 VAL A  25     -15.626 -21.257 -22.699  1.00  0.00              
ATOM    206 2HG2 VAL A  25     -16.133 -19.856 -23.673  1.00  0.00              
ATOM    207 3HG2 VAL A  25     -15.254 -19.608 -22.145  1.00  0.00              
ATOM    208  N   GLY A  26     -16.147 -16.965 -21.660  1.00  0.00              
ATOM    209  CA  GLY A  26     -15.211 -16.114 -20.935  1.00  0.00              
ATOM    210  C   GLY A  26     -13.733 -16.401 -21.179  1.00  0.00              
ATOM    211  O   GLY A  26     -12.881 -16.060 -20.357  1.00  0.00              
ATOM    212  H   GLY A  26     -16.245 -16.849 -22.658  1.00  0.00              
ATOM    213 1HA  GLY A  26     -15.380 -15.075 -21.219  1.00  0.00              
ATOM    214 2HA  GLY A  26     -15.381 -16.229 -19.865  1.00  0.00              
ATOM    215  N   LYS A  27     -13.413 -17.021 -22.311  1.00  0.00              
ATOM    216  CA  LYS A  27     -12.016 -17.254 -22.670  1.00  0.00              
ATOM    217  C   LYS A  27     -11.252 -15.923 -22.769  1.00  0.00              
ATOM    218  O   LYS A  27     -10.197 -15.748 -22.148  1.00  0.00              
ATOM    219  CB  LYS A  27     -11.935 -18.007 -24.004  1.00  0.00              
ATOM    220  CG  LYS A  27     -12.628 -19.363 -23.972  1.00  0.00              
ATOM    221  CD  LYS A  27     -12.326 -20.202 -25.231  1.00  0.00              
ATOM    222  CE  LYS A  27     -12.802 -19.522 -26.514  1.00  0.00              
ATOM    223  NZ  LYS A  27     -14.290 -19.377 -26.581  1.00  0.00              
ATOM    224  H   LYS A  27     -14.141 -17.337 -22.936  1.00  0.00              
ATOM    225  HA  LYS A  27     -11.528 -17.841 -21.891  1.00  0.00              
ATOM    226 1HB  LYS A  27     -12.396 -17.370 -24.759  1.00  0.00              
ATOM    227 2HB  LYS A  27     -10.877 -18.135 -24.236  1.00  0.00              
ATOM    228 1HG  LYS A  27     -12.285 -19.906 -23.091  1.00  0.00              
ATOM    229 2HG  LYS A  27     -13.704 -19.201 -23.903  1.00  0.00              
ATOM    230 1HD  LYS A  27     -11.248 -20.358 -25.293  1.00  0.00              
ATOM    231 2HD  LYS A  27     -12.827 -21.164 -25.135  1.00  0.00              
ATOM    232 1HE  LYS A  27     -12.349 -18.533 -26.566  1.00  0.00              
ATOM    233 2HE  LYS A  27     -12.467 -20.119 -27.362  1.00  0.00              
ATOM    234 1HZ  LYS A  27     -14.545 -18.924 -27.448  1.00  0.00              
ATOM    235 2HZ  LYS A  27     -14.720 -20.291 -26.540  1.00  0.00              
ATOM    236 3HZ  LYS A  27     -14.610 -18.820 -25.802  1.00  0.00              
ATOM    237  N   SER A  28     -11.797 -14.984 -23.536  1.00  0.00              
ATOM    238  CA  SER A  28     -11.150 -13.687 -23.699  1.00  0.00              
ATOM    239  C   SER A  28     -11.096 -12.904 -22.399  1.00  0.00              
ATOM    240  O   SER A  28     -10.156 -12.132 -22.159  1.00  0.00              
ATOM    241  CB  SER A  28     -11.871 -12.880 -24.762  1.00  0.00              
ATOM    242  OG  SER A  28     -11.796 -13.485 -26.023  1.00  0.00              
ATOM    243  H   SER A  28     -12.668 -15.162 -24.015  1.00  0.00              
ATOM    244  HA  SER A  28     -10.145 -13.754 -24.119  1.00  0.00              
ATOM    245 1HB  SER A  28     -12.918 -12.784 -24.476  1.00  0.00              
ATOM    246 2HB  SER A  28     -11.418 -11.891 -24.816  1.00  0.00              
ATOM    247  HG  SER A  28     -10.918 -13.851 -26.151  1.00  0.00              
ATOM    248  N   ALA A  29     -12.108 -13.099 -21.560  1.00  0.00              
ATOM    249  CA  ALA A  29     -12.153 -12.430 -20.267  1.00  0.00              
ATOM    250  C   ALA A  29     -11.008 -12.908 -19.380  1.00  0.00              
ATOM    251  O   ALA A  29     -10.349 -12.107 -18.734  1.00  0.00              
ATOM    252  CB  ALA A  29     -13.497 -12.686 -19.585  1.00  0.00              
ATOM    253  H   ALA A  29     -12.861 -13.721 -21.818  1.00  0.00              
ATOM    254  HA  ALA A  29     -12.028 -11.358 -20.423  1.00  0.00              
ATOM    255 1HB  ALA A  29     -13.517 -12.179 -18.620  1.00  0.00              
ATOM    256 2HB  ALA A  29     -14.303 -12.304 -20.212  1.00  0.00              
ATOM    257 3HB  ALA A  29     -13.631 -13.756 -19.435  1.00  0.00              
ATOM    258  N   LEU A  30     -10.776 -14.217 -19.349  1.00  0.00              
ATOM    259  CA  LEU A  30      -9.701 -14.752 -18.526  1.00  0.00              
ATOM    260  C   LEU A  30      -8.355 -14.321 -19.115  1.00  0.00              
ATOM    261  O   LEU A  30      -7.432 -13.953 -18.381  1.00  0.00              
ATOM    262  CB  LEU A  30      -9.780 -16.283 -18.456  1.00  0.00              
ATOM    263  CG  LEU A  30     -10.951 -16.871 -17.667  1.00  0.00              
ATOM    264  CD1 LEU A  30     -11.021 -18.389 -17.858  1.00  0.00              
ATOM    265  CD2 LEU A  30     -10.793 -16.506 -16.177  1.00  0.00              
ATOM    266  H   LEU A  30     -11.341 -14.851 -19.894  1.00  0.00              
ATOM    267  HA  LEU A  30      -9.770 -14.338 -17.521  1.00  0.00              
ATOM    268 1HB  LEU A  30      -9.907 -16.502 -19.515  1.00  0.00              
ATOM    269 2HB  LEU A  30      -8.845 -16.719 -18.105  1.00  0.00              
ATOM    270  HG  LEU A  30     -11.861 -16.396 -18.035  1.00  0.00              
ATOM    271 1HD1 LEU A  30     -11.860 -18.790 -17.289  1.00  0.00              
ATOM    272 2HD1 LEU A  30     -11.160 -18.616 -18.915  1.00  0.00              
ATOM    273 3HD1 LEU A  30     -10.096 -18.843 -17.506  1.00  0.00              
ATOM    274 1HD2 LEU A  30     -11.627 -16.923 -15.610  1.00  0.00              
ATOM    275 2HD2 LEU A  30      -9.856 -16.915 -15.799  1.00  0.00              
ATOM    276 3HD2 LEU A  30     -10.787 -15.422 -16.066  1.00  0.00              
ATOM    277  N   THR A  31      -8.257 -14.351 -20.440  1.00  0.00              
ATOM    278  CA  THR A  31      -7.016 -14.032 -21.140  1.00  0.00              
ATOM    279  C   THR A  31      -6.611 -12.573 -20.954  1.00  0.00              
ATOM    280  O   THR A  31      -5.442 -12.266 -20.746  1.00  0.00              
ATOM    281  CB  THR A  31      -7.132 -14.327 -22.647  1.00  0.00              
ATOM    282  OG1 THR A  31      -7.367 -15.728 -22.845  1.00  0.00              
ATOM    283  CG2 THR A  31      -5.856 -13.924 -23.369  1.00  0.00              
ATOM    284  H   THR A  31      -9.074 -14.604 -20.977  1.00  0.00              
ATOM    285  HA  THR A  31      -6.198 -14.623 -20.728  1.00  0.00              
ATOM    286  HB  THR A  31      -7.973 -13.766 -23.054  1.00  0.00              
ATOM    287  HG1 THR A  31      -7.744 -15.868 -23.718  1.00  0.00              
ATOM    288 1HG2 THR A  31      -5.958 -14.140 -24.433  1.00  0.00              
ATOM    289 2HG2 THR A  31      -5.681 -12.857 -23.230  1.00  0.00              
ATOM    290 3HG2 THR A  31      -5.016 -14.486 -22.963  1.00  0.00              
ATOM    291  N   LEU A  32      -7.591 -11.679 -21.035  1.00  0.00              
ATOM    292  CA  LEU A  32      -7.328 -10.261 -20.907  1.00  0.00              
ATOM    293  C   LEU A  32      -7.172  -9.804 -19.464  1.00  0.00              
ATOM    294  O   LEU A  32      -6.472  -8.822 -19.199  1.00  0.00              
ATOM    295  CB  LEU A  32      -8.422  -9.451 -21.626  1.00  0.00              
ATOM    296  CG  LEU A  32      -8.477  -9.645 -23.149  1.00  0.00              
ATOM    297  CD1 LEU A  32      -9.675  -8.896 -23.721  1.00  0.00              
ATOM    298  CD2 LEU A  32      -7.182  -9.152 -23.783  1.00  0.00              
ATOM    299  H   LEU A  32      -8.539 -11.992 -21.189  1.00  0.00              
ATOM    300  HA  LEU A  32      -6.378 -10.021 -21.384  1.00  0.00              
ATOM    301 1HB  LEU A  32      -9.303  -9.891 -21.159  1.00  0.00              
ATOM    302 2HB  LEU A  32      -8.369  -8.392 -21.376  1.00  0.00              
ATOM    303  HG  LEU A  32      -8.549 -10.717 -23.337  1.00  0.00              
ATOM    304 1HD1 LEU A  32      -9.710  -9.036 -24.802  1.00  0.00              
ATOM    305 2HD1 LEU A  32     -10.592  -9.283 -23.276  1.00  0.00              
ATOM    306 3HD1 LEU A  32      -9.581  -7.834 -23.497  1.00  0.00              
ATOM    307 1HD2 LEU A  32      -7.230  -9.294 -24.863  1.00  0.00              
ATOM    308 2HD2 LEU A  32      -7.047  -8.093 -23.562  1.00  0.00              
ATOM    309 3HD2 LEU A  32      -6.341  -9.717 -23.380  1.00  0.00              
ATOM    310  N   GLN A  33      -7.819 -10.494 -18.534  1.00  0.00              
ATOM    311  CA  GLN A  33      -7.621 -10.184 -17.116  1.00  0.00              
ATOM    312  C   GLN A  33      -6.202 -10.628 -16.765  1.00  0.00              
ATOM    313  O   GLN A  33      -5.476  -9.946 -16.040  1.00  0.00              
ATOM    314  CB  GLN A  33      -8.648 -10.893 -16.230  1.00  0.00              
ATOM    315  CG  GLN A  33      -8.538 -10.552 -14.753  1.00  0.00              
ATOM    316  CD  GLN A  33      -8.791  -9.081 -14.479  1.00  0.00              
ATOM    317  OE1 GLN A  33      -9.749  -8.496 -14.990  1.00  0.00              
ATOM    318  NE2 GLN A  33      -7.929  -8.474 -13.672  1.00  0.00              
ATOM    319  H   GLN A  33      -8.453 -11.237 -18.791  1.00  0.00              
ATOM    320  HA  GLN A  33      -7.713  -9.109 -16.961  1.00  0.00              
ATOM    321 1HB  GLN A  33      -9.633 -10.611 -16.601  1.00  0.00              
ATOM    322 2HB  GLN A  33      -8.501 -11.963 -16.372  1.00  0.00              
ATOM    323 1HG  GLN A  33      -9.039 -11.128 -13.976  1.00  0.00              
ATOM    324 2HG  GLN A  33      -7.464 -10.732 -14.703  1.00  0.00              
ATOM    325 1HE2 GLN A  33      -8.044  -7.504 -13.454  1.00  0.00              
ATOM    326 2HE2 GLN A  33      -7.164  -8.987 -13.280  1.00  0.00              
ATOM    327  N   PHE A  34      -5.808 -11.785 -17.289  1.00  0.00              
ATOM    328  CA  PHE A  34      -4.466 -12.304 -17.047  1.00  0.00              
ATOM    329  C   PHE A  34      -3.369 -11.415 -17.658  1.00  0.00              
ATOM    330  O   PHE A  34      -2.462 -10.957 -16.964  1.00  0.00              
ATOM    331  CB  PHE A  34      -4.346 -13.730 -17.607  1.00  0.00              
ATOM    332  CG  PHE A  34      -2.971 -14.311 -17.479  1.00  0.00              
ATOM    333  CD1 PHE A  34      -2.095 -14.305 -18.548  1.00  0.00              
ATOM    334  CD2 PHE A  34      -2.542 -14.840 -16.267  1.00  0.00              
ATOM    335  CE1 PHE A  34      -0.797 -14.819 -18.419  1.00  0.00              
ATOM    336  CE2 PHE A  34      -1.250 -15.353 -16.126  1.00  0.00              
ATOM    337  CZ  PHE A  34      -0.377 -15.340 -17.209  1.00  0.00              
ATOM    338  H   PHE A  34      -6.444 -12.315 -17.866  1.00  0.00              
ATOM    339  HA  PHE A  34      -4.264 -12.322 -15.975  1.00  0.00              
ATOM    340 1HB  PHE A  34      -5.020 -14.400 -17.076  1.00  0.00              
ATOM    341 2HB  PHE A  34      -4.591 -13.737 -18.669  1.00  0.00              
ATOM    342  HD1 PHE A  34      -2.423 -13.893 -19.503  1.00  0.00              
ATOM    343  HD2 PHE A  34      -3.227 -14.849 -15.418  1.00  0.00              
ATOM    344  HE1 PHE A  34      -0.120 -14.807 -19.273  1.00  0.00              
ATOM    345  HE2 PHE A  34      -0.926 -15.764 -15.170  1.00  0.00              
ATOM    346  HZ  PHE A  34       0.632 -15.738 -17.107  1.00  0.00              
ATOM    347  N   MET A  35      -3.470 -11.163 -18.955  1.00  0.00              
ATOM    348  CA  MET A  35      -2.474 -10.371 -19.676  1.00  0.00              
ATOM    349  C   MET A  35      -2.447  -8.887 -19.347  1.00  0.00              
ATOM    350  O   MET A  35      -1.380  -8.294 -19.150  1.00  0.00              
ATOM    351  CB  MET A  35      -2.714 -10.470 -21.187  1.00  0.00              
ATOM    352  CG  MET A  35      -2.423 -11.826 -21.801  1.00  0.00              
ATOM    353  SD  MET A  35      -0.655 -11.997 -22.071  1.00  0.00              
ATOM    354  CE  MET A  35      -0.510 -13.727 -22.233  1.00  0.00              
ATOM    355  H   MET A  35      -4.264 -11.532 -19.459  1.00  0.00              
ATOM    356  HA  MET A  35      -1.471 -10.711 -19.418  1.00  0.00              
ATOM    357 1HB  MET A  35      -3.759 -10.219 -21.360  1.00  0.00              
ATOM    358 2HB  MET A  35      -2.077  -9.722 -21.660  1.00  0.00              
ATOM    359 1HG  MET A  35      -2.783 -12.593 -21.116  1.00  0.00              
ATOM    360 2HG  MET A  35      -2.965 -11.895 -22.743  1.00  0.00              
ATOM    361 1HE  MET A  35       0.533 -13.991 -22.406  1.00  0.00              
ATOM    362 2HE  MET A  35      -0.860 -14.209 -21.318  1.00  0.00              
ATOM    363 3HE  MET A  35      -1.115 -14.066 -23.075  1.00  0.00              
ATOM    364  N   LYS A  36      -3.627  -8.288 -19.303  1.00  0.00              
ATOM    365  CA  LYS A  36      -3.708  -6.856 -19.097  1.00  0.00              
ATOM    366  C   LYS A  36      -4.472  -6.348 -17.888  1.00  0.00              
ATOM    367  O   LYS A  36      -4.637  -5.141 -17.733  1.00  0.00              
ATOM    368  CB  LYS A  36      -4.312  -6.222 -20.351  1.00  0.00              
ATOM    369  CG  LYS A  36      -3.441  -6.337 -21.596  1.00  0.00              
ATOM    370  CD  LYS A  36      -4.076  -5.627 -22.782  1.00  0.00              
ATOM    371  CE  LYS A  36      -3.267  -5.842 -24.053  1.00  0.00              
ATOM    372  NZ  LYS A  36      -3.891  -5.176 -25.229  1.00  0.00              
ATOM    373  H   LYS A  36      -4.480  -8.818 -19.413  1.00  0.00              
ATOM    374  HA  LYS A  36      -2.710  -6.451 -18.925  1.00  0.00              
ATOM    375 1HB  LYS A  36      -5.268  -6.715 -20.530  1.00  0.00              
ATOM    376 2HB  LYS A  36      -4.483  -5.169 -20.126  1.00  0.00              
ATOM    377 1HG  LYS A  36      -2.470  -5.891 -21.381  1.00  0.00              
ATOM    378 2HG  LYS A  36      -3.312  -7.393 -21.831  1.00  0.00              
ATOM    379 1HD  LYS A  36      -5.084  -6.018 -22.922  1.00  0.00              
ATOM    380 2HD  LYS A  36      -4.128  -4.561 -22.562  1.00  0.00              
ATOM    381 1HE  LYS A  36      -2.268  -5.438 -23.895  1.00  0.00              
ATOM    382 2HE  LYS A  36      -3.200  -6.914 -24.238  1.00  0.00              
ATOM    383 1HZ  LYS A  36      -3.325  -5.342 -26.049  1.00  0.00              
ATOM    384 2HZ  LYS A  36      -4.817  -5.551 -25.377  1.00  0.00              
ATOM    385 3HZ  LYS A  36      -3.953  -4.182 -25.059  1.00  0.00              
ATOM    386  N   ASP A  37      -4.935  -7.251 -17.034  1.00  0.00              
ATOM    387  CA  ASP A  37      -5.810  -6.840 -15.946  1.00  0.00              
ATOM    388  C   ASP A  37      -7.074  -6.154 -16.434  1.00  0.00              
ATOM    389  O   ASP A  37      -7.555  -5.235 -15.783  1.00  0.00              
ATOM    390  CB  ASP A  37      -5.058  -5.912 -14.989  1.00  0.00              
ATOM    391  CG  ASP A  37      -3.872  -6.560 -14.287  1.00  0.00              
ATOM    392  OD1 ASP A  37      -4.042  -7.618 -13.729  1.00  0.00              
ATOM    393  OD2 ASP A  37      -2.776  -6.077 -14.447  1.00  0.00              
ATOM    394  H   ASP A  37      -4.689  -8.227 -17.126  1.00  0.00              
ATOM    395  HA  ASP A  37      -6.149  -7.717 -15.393  1.00  0.00              
ATOM    396 1HB  ASP A  37      -4.740  -4.977 -15.450  1.00  0.00              
ATOM    397 2HB  ASP A  37      -5.844  -5.710 -14.261  1.00  0.00              
ATOM    398  N   GLU A  38      -7.615  -6.591 -17.565  1.00  0.00              
ATOM    399  CA  GLU A  38      -8.841  -5.989 -18.069  1.00  0.00              
ATOM    400  C   GLU A  38     -10.000  -6.992 -18.168  1.00  0.00              
ATOM    401  O   GLU A  38      -9.788  -8.190 -18.384  1.00  0.00              
ATOM    402  CB  GLU A  38      -8.583  -5.355 -19.438  1.00  0.00              
ATOM    403  CG  GLU A  38      -7.605  -4.188 -19.416  1.00  0.00              
ATOM    404  CD  GLU A  38      -7.462  -3.570 -20.779  1.00  0.00              
ATOM    405  OE1 GLU A  38      -8.077  -4.055 -21.698  1.00  0.00              
ATOM    406  OE2 GLU A  38      -6.829  -2.545 -20.881  1.00  0.00              
ATOM    407  H   GLU A  38      -7.184  -7.341 -18.087  1.00  0.00              
ATOM    408  HA  GLU A  38      -9.185  -5.217 -17.379  1.00  0.00              
ATOM    409 1HB  GLU A  38      -8.195  -6.141 -20.085  1.00  0.00              
ATOM    410 2HB  GLU A  38      -9.546  -5.013 -19.818  1.00  0.00              
ATOM    411 1HG  GLU A  38      -7.867  -3.416 -18.693  1.00  0.00              
ATOM    412 2HG  GLU A  38      -6.662  -4.650 -19.127  1.00  0.00              
ATOM    413  N   PHE A  39     -11.221  -6.487 -17.998  1.00  0.00              
ATOM    414  CA  PHE A  39     -12.428  -7.305 -18.046  1.00  0.00              
ATOM    415  C   PHE A  39     -13.587  -6.473 -18.566  1.00  0.00              
ATOM    416  O   PHE A  39     -13.810  -5.356 -18.101  1.00  0.00              
ATOM    417  CB  PHE A  39     -12.798  -7.861 -16.657  1.00  0.00              
ATOM    418  CG  PHE A  39     -14.127  -8.594 -16.630  1.00  0.00              
ATOM    419  CD1 PHE A  39     -15.292  -7.945 -16.227  1.00  0.00              
ATOM    420  CD2 PHE A  39     -14.224  -9.909 -17.065  1.00  0.00              
ATOM    421  CE1 PHE A  39     -16.536  -8.596 -16.261  1.00  0.00              
ATOM    422  CE2 PHE A  39     -15.461 -10.574 -17.105  1.00  0.00              
ATOM    423  CZ  PHE A  39     -16.619  -9.912 -16.701  1.00  0.00              
ATOM    424  H   PHE A  39     -11.305  -5.494 -17.830  1.00  0.00              
ATOM    425  HA  PHE A  39     -12.284  -8.137 -18.737  1.00  0.00              
ATOM    426 1HB  PHE A  39     -12.042  -8.571 -16.324  1.00  0.00              
ATOM    427 2HB  PHE A  39     -12.873  -7.048 -15.936  1.00  0.00              
ATOM    428  HD1 PHE A  39     -15.235  -6.914 -15.881  1.00  0.00              
ATOM    429  HD2 PHE A  39     -13.317 -10.426 -17.380  1.00  0.00              
ATOM    430  HE1 PHE A  39     -17.435  -8.070 -15.942  1.00  0.00              
ATOM    431  HE2 PHE A  39     -15.516 -11.606 -17.451  1.00  0.00              
ATOM    432  HZ  PHE A  39     -17.583 -10.419 -16.728  1.00  0.00              
ATOM    433  N   VAL A  40     -14.314  -7.018 -19.534  1.00  0.00              
ATOM    434  CA  VAL A  40     -15.568  -6.422 -19.982  1.00  0.00              
ATOM    435  C   VAL A  40     -16.676  -7.459 -19.887  1.00  0.00              
ATOM    436  O   VAL A  40     -16.425  -8.664 -19.914  1.00  0.00              
ATOM    437  CB  VAL A  40     -15.472  -5.923 -21.431  1.00  0.00              
ATOM    438  CG1 VAL A  40     -14.416  -4.839 -21.538  1.00  0.00              
ATOM    439  CG2 VAL A  40     -15.126  -7.085 -22.345  1.00  0.00              
ATOM    440  H   VAL A  40     -13.991  -7.869 -19.970  1.00  0.00              
ATOM    441  HA  VAL A  40     -15.868  -5.596 -19.336  1.00  0.00              
ATOM    442  HB  VAL A  40     -16.447  -5.545 -21.740  1.00  0.00              
ATOM    443 1HG1 VAL A  40     -14.355  -4.491 -22.569  1.00  0.00              
ATOM    444 2HG1 VAL A  40     -14.684  -4.005 -20.890  1.00  0.00              
ATOM    445 3HG1 VAL A  40     -13.449  -5.240 -21.233  1.00  0.00              
ATOM    446 1HG2 VAL A  40     -15.059  -6.731 -23.373  1.00  0.00              
ATOM    447 2HG2 VAL A  40     -14.169  -7.511 -22.044  1.00  0.00              
ATOM    448 3HG2 VAL A  40     -15.902  -7.847 -22.274  1.00  0.00              
ATOM    449  N   GLU A  41     -17.909  -6.986 -19.782  1.00  0.00              
ATOM    450  CA  GLU A  41     -19.045  -7.882 -19.675  1.00  0.00              
ATOM    451  C   GLU A  41     -19.511  -8.456 -21.016  1.00  0.00              
ATOM    452  O   GLU A  41     -19.832  -9.637 -21.103  1.00  0.00              
ATOM    453  CB  GLU A  41     -20.207  -7.154 -18.995  1.00  0.00              
ATOM    454  CG  GLU A  41     -19.968  -6.817 -17.530  1.00  0.00              
ATOM    455  CD  GLU A  41     -21.130  -6.063 -16.946  1.00  0.00              
ATOM    456  OE1 GLU A  41     -22.050  -5.773 -17.672  1.00  0.00              
ATOM    457  OE2 GLU A  41     -21.150  -5.874 -15.753  1.00  0.00              
ATOM    458  H   GLU A  41     -18.067  -5.989 -19.776  1.00  0.00              
ATOM    459  HA  GLU A  41     -18.773  -8.755 -19.080  1.00  0.00              
ATOM    460 1HB  GLU A  41     -20.378  -6.234 -19.556  1.00  0.00              
ATOM    461 2HB  GLU A  41     -21.082  -7.799 -19.081  1.00  0.00              
ATOM    462 1HG  GLU A  41     -19.756  -7.690 -16.914  1.00  0.00              
ATOM    463 2HG  GLU A  41     -19.092  -6.170 -17.556  1.00  0.00              
ATOM    464  N   ASP A  42     -19.523  -7.644 -22.069  1.00  0.00              
ATOM    465  CA  ASP A  42     -19.876  -8.161 -23.395  1.00  0.00              
ATOM    466  C   ASP A  42     -18.807  -9.003 -24.095  1.00  0.00              
ATOM    467  O   ASP A  42     -17.612  -8.746 -23.967  1.00  0.00              
ATOM    468  CB  ASP A  42     -20.257  -6.991 -24.305  1.00  0.00              
ATOM    469  CG  ASP A  42     -21.604  -6.357 -23.984  1.00  0.00              
ATOM    470  OD1 ASP A  42     -22.340  -6.930 -23.217  1.00  0.00              
ATOM    471  OD2 ASP A  42     -21.820  -5.237 -24.380  1.00  0.00              
ATOM    472  H   ASP A  42     -19.290  -6.666 -21.968  1.00  0.00              
ATOM    473  HA  ASP A  42     -20.723  -8.843 -23.312  1.00  0.00              
ATOM    474 1HB  ASP A  42     -19.494  -6.214 -24.357  1.00  0.00              
ATOM    475 2HB  ASP A  42     -20.318  -7.506 -25.264  1.00  0.00              
ATOM    476  N   TYR A  43     -19.267 -10.006 -24.840  1.00  0.00              
ATOM    477  CA  TYR A  43     -18.407 -10.904 -25.614  1.00  0.00              
ATOM    478  C   TYR A  43     -17.757 -10.156 -26.779  1.00  0.00              
ATOM    479  O   TYR A  43     -18.424  -9.436 -27.517  1.00  0.00              
ATOM    480  CB  TYR A  43     -19.206 -12.101 -26.133  1.00  0.00              
ATOM    481  CG  TYR A  43     -18.439 -12.978 -27.098  1.00  0.00              
ATOM    482  CD1 TYR A  43     -17.422 -13.808 -26.652  1.00  0.00              
ATOM    483  CD2 TYR A  43     -18.737 -12.973 -28.453  1.00  0.00              
ATOM    484  CE1 TYR A  43     -16.718 -14.611 -27.529  1.00  0.00              
ATOM    485  CE2 TYR A  43     -18.040 -13.772 -29.339  1.00  0.00              
ATOM    486  CZ  TYR A  43     -17.031 -14.590 -28.873  1.00  0.00              
ATOM    487  OH  TYR A  43     -16.334 -15.388 -29.752  1.00  0.00              
ATOM    488  H   TYR A  43     -20.267 -10.141 -24.864  1.00  0.00              
ATOM    489  HA  TYR A  43     -17.598 -11.276 -24.984  1.00  0.00              
ATOM    490 1HB  TYR A  43     -19.505 -12.691 -25.266  1.00  0.00              
ATOM    491 2HB  TYR A  43     -20.093 -11.706 -26.628  1.00  0.00              
ATOM    492  HD1 TYR A  43     -17.180 -13.819 -25.589  1.00  0.00              
ATOM    493  HD2 TYR A  43     -19.535 -12.325 -28.815  1.00  0.00              
ATOM    494  HE1 TYR A  43     -15.920 -15.258 -27.165  1.00  0.00              
ATOM    495  HE2 TYR A  43     -18.288 -13.754 -30.401  1.00  0.00              
ATOM    496  HH  TYR A  43     -15.656 -15.915 -29.323  1.00  0.00              
ATOM    497  N   GLU A  44     -16.454 -10.352 -26.949  1.00  0.00              
ATOM    498  CA  GLU A  44     -15.726  -9.811 -28.091  1.00  0.00              
ATOM    499  C   GLU A  44     -15.499 -10.877 -29.173  1.00  0.00              
ATOM    500  O   GLU A  44     -14.732 -11.814 -28.970  1.00  0.00              
ATOM    501  CB  GLU A  44     -14.387  -9.228 -27.636  1.00  0.00              
ATOM    502  CG  GLU A  44     -13.555  -8.615 -28.754  1.00  0.00              
ATOM    503  CD  GLU A  44     -12.295  -7.992 -28.219  1.00  0.00              
ATOM    504  OE1 GLU A  44     -12.082  -8.054 -27.032  1.00  0.00              
ATOM    505  OE2 GLU A  44     -11.492  -7.554 -29.008  1.00  0.00              
ATOM    506  H   GLU A  44     -15.954 -10.895 -26.259  1.00  0.00              
ATOM    507  HA  GLU A  44     -16.311  -9.020 -28.562  1.00  0.00              
ATOM    508 1HB  GLU A  44     -14.609  -8.465 -26.889  1.00  0.00              
ATOM    509 2HB  GLU A  44     -13.827 -10.039 -27.170  1.00  0.00              
ATOM    510 1HG  GLU A  44     -13.303  -9.321 -29.544  1.00  0.00              
ATOM    511 2HG  GLU A  44     -14.202  -7.836 -29.157  1.00  0.00              
ATOM    512  N   PRO A  45     -16.160 -10.737 -30.339  1.00  0.00              
ATOM    513  CA  PRO A  45     -15.998 -11.682 -31.449  1.00  0.00              
ATOM    514  C   PRO A  45     -14.534 -11.973 -31.757  1.00  0.00              
ATOM    515  O   PRO A  45     -13.788 -11.115 -32.226  1.00  0.00              
ATOM    516  CB  PRO A  45     -16.727 -10.992 -32.595  1.00  0.00              
ATOM    517  CG  PRO A  45     -17.848 -10.308 -31.879  1.00  0.00              
ATOM    518  CD  PRO A  45     -17.146  -9.716 -30.674  1.00  0.00              
ATOM    519  HA  PRO A  45     -16.430 -12.670 -31.233  1.00  0.00              
ATOM    520 1HB  PRO A  45     -16.070 -10.284 -33.121  1.00  0.00              
ATOM    521 2HB  PRO A  45     -17.083 -11.717 -33.341  1.00  0.00              
ATOM    522 1HG  PRO A  45     -18.317  -9.543 -32.515  1.00  0.00              
ATOM    523 2HG  PRO A  45     -18.636 -11.023 -31.600  1.00  0.00              
ATOM    524 1HD  PRO A  45     -16.664  -8.754 -30.904  1.00  0.00              
ATOM    525 2HD  PRO A  45     -17.836  -9.536 -29.837  1.00  0.00              
ATOM    526  N   THR A  46     -14.137 -13.204 -31.470  1.00  0.00              
ATOM    527  CA  THR A  46     -12.757 -13.641 -31.644  1.00  0.00              
ATOM    528  C   THR A  46     -12.629 -14.773 -32.660  1.00  0.00              
ATOM    529  O   THR A  46     -13.287 -15.793 -32.522  1.00  0.00              
ATOM    530  CB  THR A  46     -12.148 -14.103 -30.307  1.00  0.00              
ATOM    531  OG1 THR A  46     -12.161 -13.016 -29.372  1.00  0.00              
ATOM    532  CG2 THR A  46     -10.716 -14.576 -30.508  1.00  0.00              
ATOM    533  H   THR A  46     -14.821 -13.858 -31.118  1.00  0.00              
ATOM    534  HA  THR A  46     -12.158 -12.821 -32.040  1.00  0.00              
ATOM    535  HB  THR A  46     -12.747 -14.921 -29.908  1.00  0.00              
ATOM    536  HG1 THR A  46     -13.066 -12.729 -29.229  1.00  0.00              
ATOM    537 1HG2 THR A  46     -10.303 -14.898 -29.553  1.00  0.00              
ATOM    538 2HG2 THR A  46     -10.704 -15.410 -31.210  1.00  0.00              
ATOM    539 3HG2 THR A  46     -10.116 -13.758 -30.906  1.00  0.00              
ATOM    540  N   ARG A  47     -11.783 -14.588 -33.675  1.00  0.00              
ATOM    541  CA  ARG A  47     -11.573 -15.640 -34.660  1.00  0.00              
ATOM    542  C   ARG A  47     -10.371 -16.394 -34.089  1.00  0.00              
ATOM    543  O   ARG A  47     -10.481 -17.570 -33.744  1.00  0.00              
ATOM    544  CB  ARG A  47     -11.371 -15.145 -36.085  1.00  0.00              
ATOM    545  CG  ARG A  47     -11.183 -16.242 -37.122  1.00  0.00              
ATOM    546  CD  ARG A  47     -11.024 -15.747 -38.513  1.00  0.00              
ATOM    547  NE  ARG A  47     -12.194 -15.072 -39.051  1.00  0.00              
ATOM    548  CZ  ARG A  47     -12.203 -14.343 -40.184  1.00  0.00              
ATOM    549  NH1 ARG A  47     -11.104 -14.159 -40.880  1.00  0.00              
ATOM    550  NH2 ARG A  47     -13.344 -13.795 -40.565  1.00  0.00              
ATOM    551  H   ARG A  47     -11.281 -13.718 -33.770  1.00  0.00              
ATOM    552  HA  ARG A  47     -12.460 -16.271 -34.721  1.00  0.00              
ATOM    553 1HB  ARG A  47     -12.247 -14.553 -36.343  1.00  0.00              
ATOM    554 2HB  ARG A  47     -10.489 -14.505 -36.077  1.00  0.00              
ATOM    555 1HG  ARG A  47     -10.292 -16.814 -36.864  1.00  0.00              
ATOM    556 2HG  ARG A  47     -12.055 -16.896 -37.095  1.00  0.00              
ATOM    557 1HD  ARG A  47     -10.196 -15.039 -38.544  1.00  0.00              
ATOM    558 2HD  ARG A  47     -10.805 -16.591 -39.166  1.00  0.00              
ATOM    559  HE  ARG A  47     -13.139 -15.037 -38.693  1.00  0.00              
ATOM    560 1HH1 ARG A  47     -10.235 -14.570 -40.566  1.00  0.00              
ATOM    561 2HH1 ARG A  47     -11.131 -13.609 -41.726  1.00  0.00              
ATOM    562 1HH2 ARG A  47     -14.177 -13.932 -40.008  1.00  0.00              
ATOM    563 2HH2 ARG A  47     -13.379 -13.244 -41.409  1.00  0.00              
ATOM    564  N   ALA A  48      -9.235 -15.700 -33.962  1.00  0.00              
ATOM    565  CA  ALA A  48      -8.026 -16.262 -33.336  1.00  0.00              
ATOM    566  C   ALA A  48      -7.035 -15.148 -32.999  1.00  0.00              
ATOM    567  O   ALA A  48      -6.558 -14.436 -33.886  1.00  0.00              
ATOM    568  CB  ALA A  48      -7.367 -17.298 -34.270  1.00  0.00              
ATOM    569  H   ALA A  48      -9.213 -14.753 -34.312  1.00  0.00              
ATOM    570  HA  ALA A  48      -8.310 -16.752 -32.404  1.00  0.00              
ATOM    571 1HB  ALA A  48      -6.475 -17.702 -33.791  1.00  0.00              
ATOM    572 2HB  ALA A  48      -8.070 -18.107 -34.470  1.00  0.00              
ATOM    573 3HB  ALA A  48      -7.089 -16.817 -35.207  1.00  0.00              
ATOM    574  N   ASP A  49      -6.735 -15.005 -31.711  1.00  0.00              
ATOM    575  CA  ASP A  49      -5.763 -14.014 -31.238  1.00  0.00              
ATOM    576  C   ASP A  49      -4.643 -14.694 -30.455  1.00  0.00              
ATOM    577  O   ASP A  49      -4.899 -15.613 -29.687  1.00  0.00              
ATOM    578  CB  ASP A  49      -6.446 -12.954 -30.370  1.00  0.00              
ATOM    579  CG  ASP A  49      -7.415 -12.053 -31.123  1.00  0.00              
ATOM    580  OD1 ASP A  49      -7.419 -12.095 -32.330  1.00  0.00              
ATOM    581  OD2 ASP A  49      -8.249 -11.451 -30.489  1.00  0.00              
ATOM    582  H   ASP A  49      -7.194 -15.604 -31.040  1.00  0.00              
ATOM    583  HA  ASP A  49      -5.299 -13.516 -32.090  1.00  0.00              
ATOM    584 1HB  ASP A  49      -6.942 -13.367 -29.491  1.00  0.00              
ATOM    585 2HB  ASP A  49      -5.578 -12.373 -30.059  1.00  0.00              
ATOM    586  N   SER A  50      -3.416 -14.214 -30.656  1.00  0.00              
ATOM    587  CA  SER A  50      -2.231 -14.734 -29.971  1.00  0.00              
ATOM    588  C   SER A  50      -1.700 -13.680 -29.001  1.00  0.00              
ATOM    589  O   SER A  50      -1.406 -12.547 -29.402  1.00  0.00              
ATOM    590  CB  SER A  50      -1.164 -15.129 -30.973  1.00  0.00              
ATOM    591  OG  SER A  50       0.015 -15.555 -30.347  1.00  0.00              
ATOM    592  H   SER A  50      -3.310 -13.456 -31.315  1.00  0.00              
ATOM    593  HA  SER A  50      -2.406 -15.683 -29.463  1.00  0.00              
ATOM    594 1HB  SER A  50      -1.550 -15.940 -31.591  1.00  0.00              
ATOM    595 2HB  SER A  50      -0.940 -14.269 -31.603  1.00  0.00              
ATOM    596  HG  SER A  50      -0.206 -16.089 -29.580  1.00  0.00              
ATOM    597  N   TYR A  51      -1.586 -14.056 -27.731  1.00  0.00              
ATOM    598  CA  TYR A  51      -1.014 -13.187 -26.705  1.00  0.00              
ATOM    599  C   TYR A  51       0.267 -13.818 -26.167  1.00  0.00              
ATOM    600  O   TYR A  51       0.400 -15.048 -26.166  1.00  0.00              
ATOM    601  CB  TYR A  51      -1.999 -13.024 -25.544  1.00  0.00              
ATOM    602  CG  TYR A  51      -3.338 -12.437 -25.938  1.00  0.00              
ATOM    603  CD1 TYR A  51      -3.618 -11.082 -25.735  1.00  0.00              
ATOM    604  CD2 TYR A  51      -4.328 -13.237 -26.514  1.00  0.00              
ATOM    605  CE1 TYR A  51      -4.861 -10.536 -26.096  1.00  0.00              
ATOM    606  CE2 TYR A  51      -5.562 -12.705 -26.876  1.00  0.00              
ATOM    607  CZ  TYR A  51      -5.822 -11.356 -26.667  1.00  0.00              
ATOM    608  OH  TYR A  51      -7.030 -10.832 -27.050  1.00  0.00              
ATOM    609  H   TYR A  51      -1.910 -14.977 -27.471  1.00  0.00              
ATOM    610  HA  TYR A  51      -0.752 -12.222 -27.141  1.00  0.00              
ATOM    611 1HB  TYR A  51      -2.153 -14.013 -25.111  1.00  0.00              
ATOM    612 2HB  TYR A  51      -1.525 -12.376 -24.808  1.00  0.00              
ATOM    613  HD1 TYR A  51      -2.853 -10.448 -25.287  1.00  0.00              
ATOM    614  HD2 TYR A  51      -4.120 -14.295 -26.678  1.00  0.00              
ATOM    615  HE1 TYR A  51      -5.067  -9.478 -25.932  1.00  0.00              
ATOM    616  HE2 TYR A  51      -6.323 -13.346 -27.321  1.00  0.00              
ATOM    617  HH  TYR A  51      -7.612 -11.484 -27.448  1.00  0.00              
ATOM    618  N   HIS A  52       1.212 -12.989 -25.725  1.00  0.00              
ATOM    619  CA  HIS A  52       2.448 -13.517 -25.153  1.00  0.00              
ATOM    620  C   HIS A  52       2.914 -12.596 -24.021  1.00  0.00              
ATOM    621  O   HIS A  52       2.814 -11.373 -24.125  1.00  0.00              
ATOM    622  CB  HIS A  52       3.539 -13.651 -26.221  1.00  0.00              
ATOM    623  CG  HIS A  52       3.961 -12.345 -26.817  1.00  0.00              
ATOM    624  ND1 HIS A  52       4.996 -11.593 -26.303  1.00  0.00              
ATOM    625  CD2 HIS A  52       3.488 -11.656 -27.882  1.00  0.00              
ATOM    626  CE1 HIS A  52       5.142 -10.497 -27.028  1.00  0.00              
ATOM    627  NE2 HIS A  52       4.240 -10.512 -27.991  1.00  0.00              
ATOM    628  H   HIS A  52       1.083 -11.988 -25.781  1.00  0.00              
ATOM    629  HA  HIS A  52       2.262 -14.501 -24.724  1.00  0.00              
ATOM    630 1HB  HIS A  52       4.434 -14.101 -25.790  1.00  0.00              
ATOM    631 2HB  HIS A  52       3.183 -14.270 -27.044  1.00  0.00              
ATOM    632  HD1 HIS A  52       5.606 -11.858 -25.555  1.00  0.00              
ATOM    633  HD2 HIS A  52       2.684 -11.851 -28.593  1.00  0.00              
ATOM    634  HE1 HIS A  52       5.914  -9.768 -26.782  1.00  0.00              
ATOM    635  N   LYS A  53       3.402 -13.182 -22.932  1.00  0.00              
ATOM    636  CA  LYS A  53       3.801 -12.380 -21.777  1.00  0.00              
ATOM    637  C   LYS A  53       4.878 -13.070 -20.964  1.00  0.00              
ATOM    638  O   LYS A  53       4.815 -14.283 -20.727  1.00  0.00              
ATOM    639  CB  LYS A  53       2.593 -12.080 -20.888  1.00  0.00              
ATOM    640  CG  LYS A  53       2.879 -11.123 -19.739  1.00  0.00              
ATOM    641  CD  LYS A  53       1.603 -10.745 -19.001  1.00  0.00              
ATOM    642  CE  LYS A  53       1.865  -9.671 -17.956  1.00  0.00              
ATOM    643  NZ  LYS A  53       0.616  -9.255 -17.261  1.00  0.00              
ATOM    644  H   LYS A  53       3.501 -14.186 -22.892  1.00  0.00              
ATOM    645  HA  LYS A  53       4.228 -11.435 -22.114  1.00  0.00              
ATOM    646 1HB  LYS A  53       1.822 -11.654 -21.531  1.00  0.00              
ATOM    647 2HB  LYS A  53       2.245 -13.032 -20.488  1.00  0.00              
ATOM    648 1HG  LYS A  53       3.569 -11.608 -19.048  1.00  0.00              
ATOM    649 2HG  LYS A  53       3.345 -10.224 -20.144  1.00  0.00              
ATOM    650 1HD  LYS A  53       0.878 -10.377 -19.728  1.00  0.00              
ATOM    651 2HD  LYS A  53       1.207 -11.636 -18.514  1.00  0.00              
ATOM    652 1HE  LYS A  53       2.570 -10.067 -17.227  1.00  0.00              
ATOM    653 2HE  LYS A  53       2.306  -8.808 -18.455  1.00  0.00              
ATOM    654 1HZ  LYS A  53       0.832  -8.543 -16.578  1.00  0.00              
ATOM    655 2HZ  LYS A  53      -0.039  -8.886 -17.936  1.00  0.00              
ATOM    656 3HZ  LYS A  53       0.207 -10.054 -16.797  1.00  0.00              
ATOM    657  N   LYS A  54       5.870 -12.296 -20.536  1.00  0.00              
ATOM    658  CA  LYS A  54       6.921 -12.844 -19.694  1.00  0.00              
ATOM    659  C   LYS A  54       6.399 -12.830 -18.268  1.00  0.00              
ATOM    660  O   LYS A  54       5.955 -11.804 -17.779  1.00  0.00              
ATOM    661  CB  LYS A  54       8.218 -12.042 -19.816  1.00  0.00              
ATOM    662  CG  LYS A  54       9.395 -12.629 -19.048  1.00  0.00              
ATOM    663  CD  LYS A  54      10.687 -11.891 -19.366  1.00  0.00              
ATOM    664  CE  LYS A  54      10.712 -10.514 -18.720  1.00  0.00              
ATOM    665  NZ  LYS A  54      12.010  -9.820 -18.939  1.00  0.00              
ATOM    666  H   LYS A  54       5.902 -11.320 -20.791  1.00  0.00              
ATOM    667  HA  LYS A  54       7.132 -13.873 -19.989  1.00  0.00              
ATOM    668 1HB  LYS A  54       8.466 -11.995 -20.877  1.00  0.00              
ATOM    669 2HB  LYS A  54       8.009 -11.038 -19.448  1.00  0.00              
ATOM    670 1HG  LYS A  54       9.184 -12.551 -17.980  1.00  0.00              
ATOM    671 2HG  LYS A  54       9.499 -13.678 -19.321  1.00  0.00              
ATOM    672 1HD  LYS A  54      11.525 -12.482 -18.994  1.00  0.00              
ATOM    673 2HD  LYS A  54      10.769 -11.786 -20.447  1.00  0.00              
ATOM    674 1HE  LYS A  54       9.906  -9.920 -19.149  1.00  0.00              
ATOM    675 2HE  LYS A  54      10.542 -10.635 -17.650  1.00  0.00              
ATOM    676 1HZ  LYS A  54      11.985  -8.912 -18.496  1.00  0.00              
ATOM    677 2HZ  LYS A  54      12.758 -10.369 -18.540  1.00  0.00              
ATOM    678 3HZ  LYS A  54      12.167  -9.706 -19.930  1.00  0.00              
ATOM    679  N   VAL A  55       6.422 -13.980 -17.615  1.00  0.00              
ATOM    680  CA  VAL A  55       5.887 -14.079 -16.270  1.00  0.00              
ATOM    681  C   VAL A  55       6.862 -14.860 -15.419  1.00  0.00              
ATOM    682  O   VAL A  55       7.841 -15.412 -15.927  1.00  0.00              
ATOM    683  CB  VAL A  55       4.507 -14.763 -16.239  1.00  0.00              
ATOM    684  CG1 VAL A  55       3.484 -13.933 -17.000  1.00  0.00              
ATOM    685  CG2 VAL A  55       4.594 -16.165 -16.824  1.00  0.00              
ATOM    686  H   VAL A  55       6.814 -14.802 -18.051  1.00  0.00              
ATOM    687  HA  VAL A  55       5.790 -13.096 -15.808  1.00  0.00              
ATOM    688  HB  VAL A  55       4.189 -14.872 -15.202  1.00  0.00              
ATOM    689 1HG1 VAL A  55       2.514 -14.431 -16.967  1.00  0.00              
ATOM    690 2HG1 VAL A  55       3.400 -12.948 -16.540  1.00  0.00              
ATOM    691 3HG1 VAL A  55       3.801 -13.825 -18.037  1.00  0.00              
ATOM    692 1HG2 VAL A  55       3.611 -16.634 -16.793  1.00  0.00              
ATOM    693 2HG2 VAL A  55       4.937 -16.107 -17.857  1.00  0.00              
ATOM    694 3HG2 VAL A  55       5.297 -16.760 -16.240  1.00  0.00              
ATOM    695  N   VAL A  56       6.597 -14.898 -14.119  1.00  0.00              
ATOM    696  CA  VAL A  56       7.500 -15.571 -13.208  1.00  0.00              
ATOM    697  C   VAL A  56       6.754 -16.812 -12.756  1.00  0.00              
ATOM    698  O   VAL A  56       5.668 -16.716 -12.173  1.00  0.00              
ATOM    699  CB  VAL A  56       7.897 -14.705 -11.997  1.00  0.00              
ATOM    700  CG1 VAL A  56       8.813 -15.482 -11.064  1.00  0.00              
ATOM    701  CG2 VAL A  56       8.571 -13.422 -12.458  1.00  0.00              
ATOM    702  H   VAL A  56       5.765 -14.458 -13.752  1.00  0.00              
ATOM    703  HA  VAL A  56       8.417 -15.877 -13.712  1.00  0.00              
ATOM    704  HB  VAL A  56       6.994 -14.413 -11.460  1.00  0.00              
ATOM    705 1HG1 VAL A  56       9.083 -14.855 -10.214  1.00  0.00              
ATOM    706 2HG1 VAL A  56       8.298 -16.374 -10.707  1.00  0.00              
ATOM    707 3HG1 VAL A  56       9.716 -15.773 -11.600  1.00  0.00              
ATOM    708 1HG2 VAL A  56       8.844 -12.822 -11.590  1.00  0.00              
ATOM    709 2HG2 VAL A  56       9.468 -13.668 -13.027  1.00  0.00              
ATOM    710 3HG2 VAL A  56       7.885 -12.856 -13.088  1.00  0.00              
ATOM    711  N   LEU A  57       7.323 -17.976 -13.055  1.00  0.00              
ATOM    712  CA  LEU A  57       6.723 -19.246 -12.662  1.00  0.00              
ATOM    713  C   LEU A  57       7.577 -19.843 -11.548  1.00  0.00              
ATOM    714  O   LEU A  57       8.657 -20.372 -11.808  1.00  0.00              
ATOM    715  CB  LEU A  57       6.673 -20.221 -13.855  1.00  0.00              
ATOM    716  CG  LEU A  57       6.102 -21.605 -13.523  1.00  0.00              
ATOM    717  CD1 LEU A  57       4.642 -21.453 -13.085  1.00  0.00              
ATOM    718  CD2 LEU A  57       6.204 -22.529 -14.723  1.00  0.00              
ATOM    719  H   LEU A  57       8.193 -17.981 -13.568  1.00  0.00              
ATOM    720  HA  LEU A  57       5.720 -19.071 -12.274  1.00  0.00              
ATOM    721 1HB  LEU A  57       5.989 -19.675 -14.503  1.00  0.00              
ATOM    722 2HB  LEU A  57       7.644 -20.309 -14.344  1.00  0.00              
ATOM    723  HG  LEU A  57       6.720 -22.030 -12.732  1.00  0.00              
ATOM    724 1HD1 LEU A  57       4.229 -22.434 -12.846  1.00  0.00              
ATOM    725 2HD1 LEU A  57       4.591 -20.816 -12.202  1.00  0.00              
ATOM    726 3HD1 LEU A  57       4.065 -21.004 -13.892  1.00  0.00              
ATOM    727 1HD2 LEU A  57       5.794 -23.505 -14.465  1.00  0.00              
ATOM    728 2HD2 LEU A  57       5.643 -22.106 -15.557  1.00  0.00              
ATOM    729 3HD2 LEU A  57       7.250 -22.640 -15.009  1.00  0.00              
ATOM    730  N   ASP A  58       7.091 -19.743 -10.313  1.00  0.00              
ATOM    731  CA  ASP A  58       7.803 -20.254  -9.143  1.00  0.00              
ATOM    732  C   ASP A  58       9.240 -19.774  -9.064  1.00  0.00              
ATOM    733  O   ASP A  58      10.155 -20.541  -8.760  1.00  0.00              
ATOM    734  CB  ASP A  58       7.751 -21.785  -9.115  1.00  0.00              
ATOM    735  CG  ASP A  58       6.331 -22.303  -8.965  1.00  0.00              
ATOM    736  OD1 ASP A  58       5.591 -21.748  -8.124  1.00  0.00              
ATOM    737  OD2 ASP A  58       5.949 -23.261  -9.672  1.00  0.00              
ATOM    738  H   ASP A  58       6.195 -19.296 -10.187  1.00  0.00              
ATOM    739  HA  ASP A  58       7.326 -19.890  -8.232  1.00  0.00              
ATOM    740 1HB  ASP A  58       8.249 -22.252  -9.966  1.00  0.00              
ATOM    741 2HB  ASP A  58       8.323 -21.979  -8.206  1.00  0.00              
ATOM    742  N   GLY A  59       9.424 -18.494  -9.358  1.00  0.00              
ATOM    743  CA  GLY A  59      10.747 -17.913  -9.363  1.00  0.00              
ATOM    744  C   GLY A  59      11.505 -17.994 -10.671  1.00  0.00              
ATOM    745  O   GLY A  59      12.573 -17.407 -10.780  1.00  0.00              
ATOM    746  H   GLY A  59       8.630 -17.912  -9.582  1.00  0.00              
ATOM    747 1HA  GLY A  59      10.672 -16.854  -9.114  1.00  0.00              
ATOM    748 2HA  GLY A  59      11.361 -18.418  -8.618  1.00  0.00              
ATOM    749  N   GLU A  60      10.961 -18.694 -11.661  1.00  0.00              
ATOM    750  CA  GLU A  60      11.634 -18.839 -12.957  1.00  0.00              
ATOM    751  C   GLU A  60      11.190 -17.841 -14.018  1.00  0.00              
ATOM    752  O   GLU A  60      10.018 -17.516 -14.118  1.00  0.00              
ATOM    753  CB  GLU A  60      11.427 -20.259 -13.488  1.00  0.00              
ATOM    754  CG  GLU A  60      12.013 -21.352 -12.606  1.00  0.00              
ATOM    755  CD  GLU A  60      11.715 -22.718 -13.158  1.00  0.00              
ATOM    756  OE1 GLU A  60      10.985 -22.805 -14.117  1.00  0.00              
ATOM    757  OE2 GLU A  60      12.304 -23.666 -12.694  1.00  0.00              
ATOM    758  H   GLU A  60      10.064 -19.137 -11.520  1.00  0.00              
ATOM    759  HA  GLU A  60      12.703 -18.655 -12.841  1.00  0.00              
ATOM    760 1HB  GLU A  60      10.351 -20.409 -13.585  1.00  0.00              
ATOM    761 2HB  GLU A  60      11.890 -20.301 -14.474  1.00  0.00              
ATOM    762 1HG  GLU A  60      13.087 -21.252 -12.448  1.00  0.00              
ATOM    763 2HG  GLU A  60      11.494 -21.223 -11.658  1.00  0.00              
ATOM    764  N   GLU A  61      12.132 -17.362 -14.814  1.00  0.00              
ATOM    765  CA  GLU A  61      11.806 -16.412 -15.869  1.00  0.00              
ATOM    766  C   GLU A  61      11.289 -17.265 -17.023  1.00  0.00              
ATOM    767  O   GLU A  61      12.060 -17.969 -17.663  1.00  0.00              
ATOM    768  CB  GLU A  61      13.015 -15.572 -16.285  1.00  0.00              
ATOM    769  CG  GLU A  61      13.560 -14.667 -15.189  1.00  0.00              
ATOM    770  CD  GLU A  61      14.757 -13.891 -15.665  1.00  0.00              
ATOM    771  OE1 GLU A  61      15.163 -14.090 -16.785  1.00  0.00              
ATOM    772  OE2 GLU A  61      15.197 -13.021 -14.952  1.00  0.00              
ATOM    773  H   GLU A  61      13.092 -17.653 -14.694  1.00  0.00              
ATOM    774  HA  GLU A  61      11.029 -15.729 -15.524  1.00  0.00              
ATOM    775 1HB  GLU A  61      13.793 -16.268 -16.600  1.00  0.00              
ATOM    776 2HB  GLU A  61      12.705 -14.964 -17.136  1.00  0.00              
ATOM    777 1HG  GLU A  61      12.818 -13.977 -14.788  1.00  0.00              
ATOM    778 2HG  GLU A  61      13.865 -15.364 -14.410  1.00  0.00              
ATOM    779  N   VAL A  62       9.988 -17.228 -17.270  1.00  0.00              
ATOM    780  CA  VAL A  62       9.414 -18.003 -18.366  1.00  0.00              
ATOM    781  C   VAL A  62       8.435 -17.111 -19.128  1.00  0.00              
ATOM    782  O   VAL A  62       8.103 -16.004 -18.676  1.00  0.00              
ATOM    783  CB  VAL A  62       8.650 -19.244 -17.828  1.00  0.00              
ATOM    784  CG1 VAL A  62       9.610 -20.175 -17.091  1.00  0.00              
ATOM    785  CG2 VAL A  62       7.552 -18.807 -16.881  1.00  0.00              
ATOM    786  H   VAL A  62       9.380 -16.660 -16.699  1.00  0.00              
ATOM    787  HA  VAL A  62      10.180 -18.307 -19.080  1.00  0.00              
ATOM    788  HB  VAL A  62       8.168 -19.754 -18.663  1.00  0.00              
ATOM    789 1HG1 VAL A  62       9.063 -21.041 -16.718  1.00  0.00              
ATOM    790 2HG1 VAL A  62      10.392 -20.507 -17.774  1.00  0.00              
ATOM    791 3HG1 VAL A  62      10.061 -19.644 -16.252  1.00  0.00              
ATOM    792 1HG2 VAL A  62       7.021 -19.683 -16.510  1.00  0.00              
ATOM    793 2HG2 VAL A  62       7.991 -18.264 -16.044  1.00  0.00              
ATOM    794 3HG2 VAL A  62       6.854 -18.157 -17.408  1.00  0.00              
ATOM    795  N   ILE A  63       7.984 -17.583 -20.284  1.00  0.00              
ATOM    796  CA  ILE A  63       6.982 -16.847 -21.026  1.00  0.00              
ATOM    797  C   ILE A  63       5.769 -17.728 -21.228  1.00  0.00              
ATOM    798  O   ILE A  63       5.876 -18.958 -21.264  1.00  0.00              
ATOM    799  CB  ILE A  63       7.507 -16.368 -22.392  1.00  0.00              
ATOM    800  CG1 ILE A  63       8.531 -15.245 -22.206  1.00  0.00              
ATOM    801  CG2 ILE A  63       6.357 -15.904 -23.271  1.00  0.00              
ATOM    802  CD1 ILE A  63       9.289 -14.896 -23.466  1.00  0.00              
ATOM    803  H   ILE A  63       8.331 -18.455 -20.657  1.00  0.00              
ATOM    804  HA  ILE A  63       6.637 -15.986 -20.455  1.00  0.00              
ATOM    805  HB  ILE A  63       8.029 -17.191 -22.880  1.00  0.00              
ATOM    806 1HG1 ILE A  63       7.991 -14.368 -21.852  1.00  0.00              
ATOM    807 2HG1 ILE A  63       9.234 -15.572 -21.439  1.00  0.00              
ATOM    808 1HG2 ILE A  63       6.746 -15.568 -24.232  1.00  0.00              
ATOM    809 2HG2 ILE A  63       5.663 -16.728 -23.429  1.00  0.00              
ATOM    810 3HG2 ILE A  63       5.835 -15.080 -22.783  1.00  0.00              
ATOM    811 1HD1 ILE A  63       9.996 -14.093 -23.256  1.00  0.00              
ATOM    812 2HD1 ILE A  63       9.832 -15.773 -23.821  1.00  0.00              
ATOM    813 3HD1 ILE A  63       8.589 -14.569 -24.234  1.00  0.00              
ATOM    814  N   ILE A  64       4.607 -17.100 -21.352  1.00  0.00              
ATOM    815  CA  ILE A  64       3.396 -17.865 -21.584  1.00  0.00              
ATOM    816  C   ILE A  64       2.834 -17.312 -22.888  1.00  0.00              
ATOM    817  O   ILE A  64       2.923 -16.115 -23.133  1.00  0.00              
ATOM    818  CB  ILE A  64       2.387 -17.691 -20.430  1.00  0.00              
ATOM    819  CG1 ILE A  64       1.054 -18.335 -20.808  1.00  0.00              
ATOM    820  CG2 ILE A  64       2.197 -16.222 -20.110  1.00  0.00              
ATOM    821  CD1 ILE A  64       0.094 -18.452 -19.647  1.00  0.00              
ATOM    822  H   ILE A  64       4.547 -16.094 -21.288  1.00  0.00              
ATOM    823  HA  ILE A  64       3.629 -18.920 -21.721  1.00  0.00              
ATOM    824  HB  ILE A  64       2.763 -18.209 -19.548  1.00  0.00              
ATOM    825 1HG1 ILE A  64       0.610 -17.724 -21.593  1.00  0.00              
ATOM    826 2HG1 ILE A  64       1.274 -19.326 -21.204  1.00  0.00              
ATOM    827 1HG2 ILE A  64       1.481 -16.118 -19.294  1.00  0.00              
ATOM    828 2HG2 ILE A  64       3.150 -15.788 -19.813  1.00  0.00              
ATOM    829 3HG2 ILE A  64       1.819 -15.703 -20.991  1.00  0.00              
ATOM    830 1HD1 ILE A  64      -0.832 -18.918 -19.986  1.00  0.00              
ATOM    831 2HD1 ILE A  64       0.541 -19.064 -18.863  1.00  0.00              
ATOM    832 3HD1 ILE A  64      -0.125 -17.461 -19.253  1.00  0.00              
ATOM    833  N   ASP A  65       2.318 -18.192 -23.736  1.00  0.00              
ATOM    834  CA  ASP A  65       1.685 -17.783 -24.991  1.00  0.00              
ATOM    835  C   ASP A  65       0.240 -18.277 -24.890  1.00  0.00              
ATOM    836  O   ASP A  65      -0.002 -19.434 -24.562  1.00  0.00              
ATOM    837  CB  ASP A  65       2.396 -18.366 -26.215  1.00  0.00              
ATOM    838  CG  ASP A  65       2.034 -17.695 -27.532  1.00  0.00              
ATOM    839  OD1 ASP A  65       0.866 -17.601 -27.827  1.00  0.00              
ATOM    840  OD2 ASP A  65       2.909 -17.144 -28.155  1.00  0.00              
ATOM    841  H   ASP A  65       2.366 -19.174 -23.507  1.00  0.00              
ATOM    842  HA  ASP A  65       1.709 -16.696 -25.079  1.00  0.00              
ATOM    843 1HB  ASP A  65       3.481 -18.401 -26.111  1.00  0.00              
ATOM    844 2HB  ASP A  65       1.996 -19.381 -26.203  1.00  0.00              
ATOM    845  N   ILE A  66      -0.723 -17.403 -25.139  1.00  0.00              
ATOM    846  CA  ILE A  66      -2.122 -17.821 -25.074  1.00  0.00              
ATOM    847  C   ILE A  66      -2.792 -17.674 -26.439  1.00  0.00              
ATOM    848  O   ILE A  66      -2.813 -16.583 -27.006  1.00  0.00              
ATOM    849  CB  ILE A  66      -2.916 -16.965 -24.064  1.00  0.00              
ATOM    850  CG1 ILE A  66      -2.329 -17.103 -22.660  1.00  0.00              
ATOM    851  CG2 ILE A  66      -4.372 -17.397 -24.046  1.00  0.00              
ATOM    852  CD1 ILE A  66      -2.984 -16.160 -21.642  1.00  0.00              
ATOM    853  H   ILE A  66      -0.505 -16.446 -25.375  1.00  0.00              
ATOM    854  HA  ILE A  66      -2.195 -18.881 -24.836  1.00  0.00              
ATOM    855  HB  ILE A  66      -2.847 -15.917 -24.356  1.00  0.00              
ATOM    856 1HG1 ILE A  66      -2.469 -18.138 -22.351  1.00  0.00              
ATOM    857 2HG1 ILE A  66      -1.263 -16.888 -22.732  1.00  0.00              
ATOM    858 1HG2 ILE A  66      -4.924 -16.789 -23.331  1.00  0.00              
ATOM    859 2HG2 ILE A  66      -4.802 -17.269 -25.038  1.00  0.00              
ATOM    860 3HG2 ILE A  66      -4.437 -18.446 -23.756  1.00  0.00              
ATOM    861 1HD1 ILE A  66      -2.525 -16.304 -20.663  1.00  0.00              
ATOM    862 2HD1 ILE A  66      -2.843 -15.126 -21.959  1.00  0.00              
ATOM    863 3HD1 ILE A  66      -4.049 -16.377 -21.577  1.00  0.00              
ATOM    864  N   TYR A  67      -3.303 -18.781 -26.968  1.00  0.00              
ATOM    865  CA  TYR A  67      -4.001 -18.753 -28.240  1.00  0.00              
ATOM    866  C   TYR A  67      -5.475 -18.842 -27.877  1.00  0.00              
ATOM    867  O   TYR A  67      -5.946 -19.854 -27.368  1.00  0.00              
ATOM    868  CB  TYR A  67      -3.574 -19.900 -29.159  1.00  0.00              
ATOM    869  CG  TYR A  67      -2.141 -19.805 -29.633  1.00  0.00              
ATOM    870  CD1 TYR A  67      -1.116 -20.420 -28.929  1.00  0.00              
ATOM    871  CD2 TYR A  67      -1.817 -19.101 -30.783  1.00  0.00              
ATOM    872  CE1 TYR A  67       0.195 -20.337 -29.357  1.00  0.00              
ATOM    873  CE2 TYR A  67      -0.510 -19.011 -31.220  1.00  0.00              
ATOM    874  CZ  TYR A  67       0.494 -19.630 -30.504  1.00  0.00              
ATOM    875  OH  TYR A  67       1.798 -19.545 -30.936  1.00  0.00              
ATOM    876  H   TYR A  67      -3.206 -19.660 -26.479  1.00  0.00              
ATOM    877  HA  TYR A  67      -3.790 -17.817 -28.757  1.00  0.00              
ATOM    878 1HB  TYR A  67      -3.713 -20.828 -28.603  1.00  0.00              
ATOM    879 2HB  TYR A  67      -4.242 -19.888 -30.020  1.00  0.00              
ATOM    880  HD1 TYR A  67      -1.359 -20.976 -28.024  1.00  0.00              
ATOM    881  HD2 TYR A  67      -2.614 -18.614 -31.344  1.00  0.00              
ATOM    882  HE1 TYR A  67       0.990 -20.825 -28.794  1.00  0.00              
ATOM    883  HE2 TYR A  67      -0.275 -18.452 -32.127  1.00  0.00              
ATOM    884  HH  TYR A  67       2.413 -20.011 -30.365  1.00  0.00              
ATOM    885  N   ASP A  68      -6.180 -17.751 -28.124  1.00  0.00              
ATOM    886  CA  ASP A  68      -7.590 -17.630 -27.831  1.00  0.00              
ATOM    887  C   ASP A  68      -8.332 -17.631 -29.164  1.00  0.00              
ATOM    888  O   ASP A  68      -8.238 -16.670 -29.922  1.00  0.00              
ATOM    889  CB  ASP A  68      -7.887 -16.360 -27.030  1.00  0.00              
ATOM    890  CG  ASP A  68      -9.354 -16.176 -26.663  1.00  0.00              
ATOM    891  OD1 ASP A  68     -10.146 -17.014 -27.024  1.00  0.00              
ATOM    892  OD2 ASP A  68      -9.647 -15.289 -25.897  1.00  0.00              
ATOM    893  H   ASP A  68      -5.696 -16.968 -28.539  1.00  0.00              
ATOM    894  HA  ASP A  68      -7.920 -18.487 -27.243  1.00  0.00              
ATOM    895 1HB  ASP A  68      -7.274 -16.257 -26.135  1.00  0.00              
ATOM    896 2HB  ASP A  68      -7.598 -15.602 -27.759  1.00  0.00              
ATOM    897  N   THR A  69      -9.066 -18.700 -29.450  1.00  0.00              
ATOM    898  CA  THR A  69      -9.765 -18.793 -30.726  1.00  0.00              
ATOM    899  C   THR A  69     -11.273 -18.893 -30.566  1.00  0.00              
ATOM    900  O   THR A  69     -11.786 -18.977 -29.451  1.00  0.00              
ATOM    901  CB  THR A  69      -9.276 -20.006 -31.540  1.00  0.00              
ATOM    902  OG1 THR A  69      -9.776 -21.213 -30.950  1.00  0.00              
ATOM    903  CG2 THR A  69      -7.756 -20.051 -31.568  1.00  0.00              
ATOM    904  H   THR A  69      -9.147 -19.459 -28.788  1.00  0.00              
ATOM    905  HA  THR A  69      -9.595 -17.886 -31.307  1.00  0.00              
ATOM    906  HB  THR A  69      -9.655 -19.925 -32.558  1.00  0.00              
ATOM    907  HG1 THR A  69     -10.688 -21.347 -31.221  1.00  0.00              
ATOM    908 1HG2 THR A  69      -7.430 -20.915 -32.147  1.00  0.00              
ATOM    909 2HG2 THR A  69      -7.373 -19.139 -32.026  1.00  0.00              
ATOM    910 3HG2 THR A  69      -7.377 -20.133 -30.550  1.00  0.00              
ATOM    911  N   ALA A  70     -11.973 -18.889 -31.697  1.00  0.00              
ATOM    912  CA  ALA A  70     -13.421 -19.114 -31.735  1.00  0.00              
ATOM    913  C   ALA A  70     -13.789 -20.500 -31.237  1.00  0.00              
ATOM    914  O   ALA A  70     -13.039 -21.459 -31.426  1.00  0.00              
ATOM    915  CB  ALA A  70     -13.941 -18.921 -33.166  1.00  0.00              
ATOM    916  H   ALA A  70     -11.479 -18.725 -32.563  1.00  0.00              
ATOM    917  HA  ALA A  70     -13.904 -18.397 -31.071  1.00  0.00              
ATOM    918 1HB  ALA A  70     -15.017 -19.089 -33.187  1.00  0.00              
ATOM    919 2HB  ALA A  70     -13.726 -17.905 -33.497  1.00  0.00              
ATOM    920 3HB  ALA A  70     -13.450 -19.631 -33.829  1.00  0.00              
ATOM    921  N   GLY A  71     -14.949 -20.608 -30.603  1.00  0.00              
ATOM    922  CA  GLY A  71     -15.405 -21.904 -30.144  1.00  0.00              
ATOM    923  C   GLY A  71     -15.840 -22.784 -31.302  1.00  0.00              
ATOM    924  O   GLY A  71     -15.840 -24.008 -31.203  1.00  0.00              
ATOM    925  H   GLY A  71     -15.525 -19.795 -30.433  1.00  0.00              
ATOM    926 1HA  GLY A  71     -14.593 -22.399 -29.611  1.00  0.00              
ATOM    927 2HA  GLY A  71     -16.250 -21.766 -29.470  1.00  0.00              
ATOM    928  N   LEU A  72     -16.188 -22.157 -32.418  1.00  0.00              
ATOM    929  CA  LEU A  72     -16.547 -22.899 -33.619  1.00  0.00              
ATOM    930  C   LEU A  72     -15.621 -22.607 -34.793  1.00  0.00              
ATOM    931  O   LEU A  72     -15.131 -21.493 -34.926  1.00  0.00              
ATOM    932  CB  LEU A  72     -17.998 -22.587 -34.004  1.00  0.00              
ATOM    933  CG  LEU A  72     -19.050 -22.969 -32.955  1.00  0.00              
ATOM    934  CD1 LEU A  72     -20.424 -22.480 -33.390  1.00  0.00              
ATOM    935  CD2 LEU A  72     -19.050 -24.479 -32.762  1.00  0.00              
ATOM    936  H   LEU A  72     -16.207 -21.148 -32.440  1.00  0.00              
ATOM    937  HA  LEU A  72     -16.449 -23.968 -33.431  1.00  0.00              
ATOM    938 1HB  LEU A  72     -17.930 -21.504 -34.088  1.00  0.00              
ATOM    939 2HB  LEU A  72     -18.258 -23.010 -34.975  1.00  0.00              
ATOM    940  HG  LEU A  72     -18.747 -22.513 -32.012  1.00  0.00              
ATOM    941 1HD1 LEU A  72     -21.164 -22.756 -32.639  1.00  0.00              
ATOM    942 2HD1 LEU A  72     -20.407 -21.396 -33.499  1.00  0.00              
ATOM    943 3HD1 LEU A  72     -20.688 -22.937 -34.343  1.00  0.00              
ATOM    944 1HD2 LEU A  72     -19.798 -24.749 -32.015  1.00  0.00              
ATOM    945 2HD2 LEU A  72     -19.288 -24.967 -33.707  1.00  0.00              
ATOM    946 3HD2 LEU A  72     -18.066 -24.803 -32.424  1.00  0.00              
ATOM    947  N   LYS A  73     -15.376 -23.607 -35.636  1.00  0.00              
ATOM    948  CA  LYS A  73     -14.492 -23.428 -36.790  1.00  0.00              
ATOM    949  C   LYS A  73     -15.041 -24.253 -37.940  1.00  0.00              
ATOM    950  O   LYS A  73     -15.374 -25.426 -37.773  1.00  0.00              
ATOM    951  CB  LYS A  73     -13.055 -23.841 -36.466  1.00  0.00              
ATOM    952  CG  LYS A  73     -12.128 -23.891 -37.673  1.00  0.00              
ATOM    953  CD  LYS A  73     -11.866 -22.499 -38.228  1.00  0.00              
ATOM    954  CE  LYS A  73     -10.987 -21.684 -37.290  1.00  0.00              
ATOM    955  NZ  LYS A  73     -10.666 -20.344 -37.852  1.00  0.00              
ATOM    956  H   LYS A  73     -15.805 -24.508 -35.479  1.00  0.00              
ATOM    957  HA  LYS A  73     -14.483 -22.379 -37.089  1.00  0.00              
ATOM    958 1HB  LYS A  73     -12.671 -23.121 -35.743  1.00  0.00              
ATOM    959 2HB  LYS A  73     -13.102 -24.828 -36.004  1.00  0.00              
ATOM    960 1HG  LYS A  73     -11.184 -24.344 -37.366  1.00  0.00              
ATOM    961 2HG  LYS A  73     -12.592 -24.508 -38.441  1.00  0.00              
ATOM    962 1HD  LYS A  73     -11.373 -22.598 -39.196  1.00  0.00              
ATOM    963 2HD  LYS A  73     -12.822 -21.992 -38.359  1.00  0.00              
ATOM    964 1HE  LYS A  73     -11.514 -21.564 -36.345  1.00  0.00              
ATOM    965 2HE  LYS A  73     -10.063 -22.238 -37.122  1.00  0.00              
ATOM    966 1HZ  LYS A  73     -10.082 -19.838 -37.202  1.00  0.00              
ATOM    967 2HZ  LYS A  73     -10.176 -20.455 -38.729  1.00  0.00              
ATOM    968 3HZ  LYS A  73     -11.521 -19.831 -38.008  1.00  0.00              
ATOM    969  N   ASN A  74     -15.127 -23.627 -39.108  1.00  0.00              
ATOM    970  CA  ASN A  74     -15.661 -24.275 -40.302  1.00  0.00              
ATOM    971  C   ASN A  74     -14.847 -25.448 -40.822  1.00  0.00              
ATOM    972  O   ASN A  74     -15.416 -26.448 -41.268  1.00  0.00              
ATOM    973  CB  ASN A  74     -15.838 -23.261 -41.417  1.00  0.00              
ATOM    974  CG  ASN A  74     -16.992 -22.321 -41.203  1.00  0.00              
ATOM    975  OD1 ASN A  74     -17.915 -22.604 -40.431  1.00  0.00              
ATOM    976  ND2 ASN A  74     -16.985 -21.241 -41.942  1.00  0.00              
ATOM    977  H   ASN A  74     -14.810 -22.670 -39.168  1.00  0.00              
ATOM    978  HA  ASN A  74     -16.637 -24.710 -40.082  1.00  0.00              
ATOM    979 1HB  ASN A  74     -14.986 -22.700 -41.803  1.00  0.00              
ATOM    980 2HB  ASN A  74     -16.133 -24.018 -42.145  1.00  0.00              
ATOM    981 1HD2 ASN A  74     -17.721 -20.570 -41.853  1.00  0.00              
ATOM    982 2HD2 ASN A  74     -16.244 -21.088 -42.596  1.00  0.00              
ATOM    983  N   GLN A  75     -13.523 -25.326 -40.772  1.00  0.00              
ATOM    984  CA  GLN A  75     -12.660 -26.398 -41.232  1.00  0.00              
ATOM    985  C   GLN A  75     -12.046 -27.216 -40.116  1.00  0.00              
ATOM    986  O   GLN A  75     -11.485 -26.665 -39.167  1.00  0.00              
ATOM    987  CB  GLN A  75     -11.539 -25.822 -42.102  1.00  0.00              
ATOM    988  CG  GLN A  75     -12.025 -25.126 -43.362  1.00  0.00              
ATOM    989  CD  GLN A  75     -12.724 -26.077 -44.315  1.00  0.00              
ATOM    990  OE1 GLN A  75     -12.193 -27.138 -44.656  1.00  0.00              
ATOM    991  NE2 GLN A  75     -13.919 -25.700 -44.755  1.00  0.00              
ATOM    992  H   GLN A  75     -13.106 -24.480 -40.410  1.00  0.00              
ATOM    993  HA  GLN A  75     -13.243 -27.113 -41.812  1.00  0.00              
ATOM    994 1HB  GLN A  75     -10.989 -25.117 -41.480  1.00  0.00              
ATOM    995 2HB  GLN A  75     -10.889 -26.655 -42.369  1.00  0.00              
ATOM    996 1HG  GLN A  75     -12.592 -24.196 -43.341  1.00  0.00              
ATOM    997 2HG  GLN A  75     -11.022 -24.930 -43.744  1.00  0.00              
ATOM    998 1HE2 GLN A  75     -14.428 -26.286 -45.387  1.00  0.00              
ATOM    999 2HE2 GLN A  75     -14.311 -24.831 -44.455  1.00  0.00              
ATOM   1000  N   ALA A  76     -12.134 -28.536 -40.248  1.00  0.00              
ATOM   1001  CA  ALA A  76     -11.616 -29.449 -39.242  1.00  0.00              
ATOM   1002  C   ALA A  76     -10.097 -29.337 -39.137  1.00  0.00              
ATOM   1003  O   ALA A  76      -9.539 -29.379 -38.038  1.00  0.00              
ATOM   1004  CB  ALA A  76     -12.009 -30.886 -39.578  1.00  0.00              
ATOM   1005  H   ALA A  76     -12.574 -28.914 -41.075  1.00  0.00              
ATOM   1006  HA  ALA A  76     -12.033 -29.174 -38.273  1.00  0.00              
ATOM   1007 1HB  ALA A  76     -11.614 -31.558 -38.815  1.00  0.00              
ATOM   1008 2HB  ALA A  76     -13.096 -30.969 -39.607  1.00  0.00              
ATOM   1009 3HB  ALA A  76     -11.597 -31.158 -40.548  1.00  0.00              
ATOM   1010  N   SER A  77      -9.426 -29.188 -40.278  1.00  0.00              
ATOM   1011  CA  SER A  77      -7.968 -29.113 -40.289  1.00  0.00              
ATOM   1012  C   SER A  77      -7.467 -27.841 -39.603  1.00  0.00              
ATOM   1013  O   SER A  77      -6.480 -27.880 -38.876  1.00  0.00              
ATOM   1014  CB  SER A  77      -7.456 -29.180 -41.715  1.00  0.00              
ATOM   1015  OG  SER A  77      -7.715 -30.423 -42.309  1.00  0.00              
ATOM   1016  H   SER A  77      -9.929 -29.125 -41.153  1.00  0.00              
ATOM   1017  HA  SER A  77      -7.486 -29.984 -39.843  1.00  0.00              
ATOM   1018 1HB  SER A  77      -7.945 -28.400 -42.297  1.00  0.00              
ATOM   1019 2HB  SER A  77      -6.381 -29.008 -41.708  1.00  0.00              
ATOM   1020  HG  SER A  77      -7.377 -30.424 -43.207  1.00  0.00              
ATOM   1021  N   THR A  78      -8.146 -26.725 -39.838  1.00  0.00              
ATOM   1022  CA  THR A  78      -7.759 -25.459 -39.221  1.00  0.00              
ATOM   1023  C   THR A  78      -7.947 -25.556 -37.705  1.00  0.00              
ATOM   1024  O   THR A  78      -7.073 -25.156 -36.935  1.00  0.00              
ATOM   1025  CB  THR A  78      -8.579 -24.276 -39.769  1.00  0.00              
ATOM   1026  OG1 THR A  78      -8.344 -24.140 -41.176  1.00  0.00              
ATOM   1027  CG2 THR A  78      -8.188 -22.985 -39.066  1.00  0.00              
ATOM   1028  H   THR A  78      -8.945 -26.747 -40.455  1.00  0.00              
ATOM   1029  HA  THR A  78      -6.703 -25.264 -39.410  1.00  0.00              
ATOM   1030  HB  THR A  78      -9.638 -24.472 -39.604  1.00  0.00              
ATOM   1031  HG1 THR A  78      -7.409 -23.980 -41.330  1.00  0.00              
ATOM   1032 1HG2 THR A  78      -8.778 -22.161 -39.466  1.00  0.00              
ATOM   1033 2HG2 THR A  78      -8.376 -23.082 -37.997  1.00  0.00              
ATOM   1034 3HG2 THR A  78      -7.129 -22.788 -39.232  1.00  0.00              
ATOM   1035  N   ARG A  79      -9.088 -26.099 -37.289  1.00  0.00              
ATOM   1036  CA  ARG A  79      -9.354 -26.334 -35.878  1.00  0.00              
ATOM   1037  C   ARG A  79      -8.234 -27.182 -35.270  1.00  0.00              
ATOM   1038  O   ARG A  79      -7.690 -26.839 -34.215  1.00  0.00              
ATOM   1039  CB  ARG A  79     -10.700 -27.048 -35.697  1.00  0.00              
ATOM   1040  CG  ARG A  79     -10.988 -27.441 -34.244  1.00  0.00              
ATOM   1041  CD  ARG A  79     -11.989 -28.568 -34.184  1.00  0.00              
ATOM   1042  NE  ARG A  79     -11.498 -29.741 -34.905  1.00  0.00              
ATOM   1043  CZ  ARG A  79     -12.284 -30.597 -35.545  1.00  0.00              
ATOM   1044  NH1 ARG A  79     -13.595 -30.408 -35.544  1.00  0.00              
ATOM   1045  NH2 ARG A  79     -11.761 -31.619 -36.208  1.00  0.00              
ATOM   1046  H   ARG A  79      -9.788 -26.355 -37.970  1.00  0.00              
ATOM   1047  HA  ARG A  79      -9.368 -25.384 -35.342  1.00  0.00              
ATOM   1048 1HB  ARG A  79     -11.471 -26.370 -36.060  1.00  0.00              
ATOM   1049 2HB  ARG A  79     -10.674 -27.939 -36.325  1.00  0.00              
ATOM   1050 1HG  ARG A  79     -10.053 -27.754 -33.777  1.00  0.00              
ATOM   1051 2HG  ARG A  79     -11.381 -26.569 -33.721  1.00  0.00              
ATOM   1052 1HD  ARG A  79     -12.160 -28.834 -33.141  1.00  0.00              
ATOM   1053 2HD  ARG A  79     -12.924 -28.235 -34.633  1.00  0.00              
ATOM   1054  HE  ARG A  79     -10.550 -30.072 -35.029  1.00  0.00              
ATOM   1055 1HH1 ARG A  79     -13.988 -29.614 -35.058  1.00  0.00              
ATOM   1056 2HH1 ARG A  79     -14.196 -31.057 -36.030  1.00  0.00              
ATOM   1057 1HH2 ARG A  79     -10.758 -31.746 -36.225  1.00  0.00              
ATOM   1058 2HH2 ARG A  79     -12.366 -32.266 -36.691  1.00  0.00              
ATOM   1059  N   ASP A  80      -7.884 -28.275 -35.939  1.00  0.00              
ATOM   1060  CA  ASP A  80      -6.867 -29.191 -35.432  1.00  0.00              
ATOM   1061  C   ASP A  80      -5.491 -28.522 -35.382  1.00  0.00              
ATOM   1062  O   ASP A  80      -4.672 -28.833 -34.509  1.00  0.00              
ATOM   1063  CB  ASP A  80      -6.773 -30.442 -36.314  1.00  0.00              
ATOM   1064  CG  ASP A  80      -7.999 -31.336 -36.203  1.00  0.00              
ATOM   1065  OD1 ASP A  80      -8.903 -31.043 -35.390  1.00  0.00              
ATOM   1066  OD2 ASP A  80      -8.060 -32.339 -36.943  1.00  0.00              
ATOM   1067  H   ASP A  80      -8.334 -28.477 -36.821  1.00  0.00              
ATOM   1068  HA  ASP A  80      -7.107 -29.479 -34.408  1.00  0.00              
ATOM   1069 1HB  ASP A  80      -6.558 -30.222 -37.359  1.00  0.00              
ATOM   1070 2HB  ASP A  80      -5.912 -30.933 -35.859  1.00  0.00              
ATOM   1071  N   ASP A  81      -5.223 -27.629 -36.329  1.00  0.00              
ATOM   1072  CA  ASP A  81      -3.944 -26.929 -36.326  1.00  0.00              
ATOM   1073  C   ASP A  81      -3.846 -25.991 -35.111  1.00  0.00              
ATOM   1074  O   ASP A  81      -2.789 -25.878 -34.485  1.00  0.00              
ATOM   1075  CB  ASP A  81      -3.760 -26.142 -37.626  1.00  0.00              
ATOM   1076  CG  ASP A  81      -3.472 -27.004 -38.848  1.00  0.00              
ATOM   1077  OD1 ASP A  81      -3.179 -28.164 -38.677  1.00  0.00              
ATOM   1078  OD2 ASP A  81      -3.699 -26.544 -39.941  1.00  0.00              
ATOM   1079  H   ASP A  81      -5.894 -27.426 -37.056  1.00  0.00              
ATOM   1080  HA  ASP A  81      -3.130 -27.648 -36.236  1.00  0.00              
ATOM   1081 1HB  ASP A  81      -4.588 -25.467 -37.846  1.00  0.00              
ATOM   1082 2HB  ASP A  81      -2.873 -25.561 -37.374  1.00  0.00              
ATOM   1083  N   PHE A  82      -4.950 -25.339 -34.765  1.00  0.00              
ATOM   1084  CA  PHE A  82      -4.953 -24.419 -33.629  1.00  0.00              
ATOM   1085  C   PHE A  82      -4.585 -25.192 -32.359  1.00  0.00              
ATOM   1086  O   PHE A  82      -3.767 -24.754 -31.550  1.00  0.00              
ATOM   1087  CB  PHE A  82      -6.316 -23.742 -33.475  1.00  0.00              
ATOM   1088  CG  PHE A  82      -6.635 -22.766 -34.571  1.00  0.00              
ATOM   1089  CD1 PHE A  82      -5.783 -22.615 -35.655  1.00  0.00              
ATOM   1090  CD2 PHE A  82      -7.787 -21.995 -34.520  1.00  0.00              
ATOM   1091  CE1 PHE A  82      -6.076 -21.716 -36.663  1.00  0.00              
ATOM   1092  CE2 PHE A  82      -8.083 -21.097 -35.527  1.00  0.00              
ATOM   1093  CZ  PHE A  82      -7.225 -20.958 -36.600  1.00  0.00              
ATOM   1094  H   PHE A  82      -5.803 -25.477 -35.289  1.00  0.00              
ATOM   1095  HA  PHE A  82      -4.200 -23.644 -33.779  1.00  0.00              
ATOM   1096 1HB  PHE A  82      -7.109 -24.489 -33.483  1.00  0.00              
ATOM   1097 2HB  PHE A  82      -6.354 -23.185 -32.540  1.00  0.00              
ATOM   1098  HD1 PHE A  82      -4.875 -23.216 -35.706  1.00  0.00              
ATOM   1099  HD2 PHE A  82      -8.464 -22.105 -33.672  1.00  0.00              
ATOM   1100  HE1 PHE A  82      -5.398 -21.608 -37.509  1.00  0.00              
ATOM   1101  HE2 PHE A  82      -8.991 -20.498 -35.475  1.00  0.00              
ATOM   1102  HZ  PHE A  82      -7.456 -20.248 -37.393  1.00  0.00              
ATOM   1103  N   PHE A  83      -5.242 -26.337 -32.187  1.00  0.00              
ATOM   1104  CA  PHE A  83      -5.027 -27.213 -31.040  1.00  0.00              
ATOM   1105  C   PHE A  83      -3.615 -27.769 -30.978  1.00  0.00              
ATOM   1106  O   PHE A  83      -2.955 -27.705 -29.940  1.00  0.00              
ATOM   1107  CB  PHE A  83      -6.020 -28.382 -31.088  1.00  0.00              
ATOM   1108  CG  PHE A  83      -7.447 -28.002 -30.776  1.00  0.00              
ATOM   1109  CD1 PHE A  83      -7.777 -26.720 -30.361  1.00  0.00              
ATOM   1110  CD2 PHE A  83      -8.466 -28.942 -30.909  1.00  0.00              
ATOM   1111  CE1 PHE A  83      -9.092 -26.375 -30.084  1.00  0.00              
ATOM   1112  CE2 PHE A  83      -9.787 -28.603 -30.631  1.00  0.00              
ATOM   1113  CZ  PHE A  83     -10.100 -27.319 -30.219  1.00  0.00              
ATOM   1114  H   PHE A  83      -5.919 -26.603 -32.888  1.00  0.00              
ATOM   1115  HA  PHE A  83      -5.160 -26.651 -30.115  1.00  0.00              
ATOM   1116 1HB  PHE A  83      -6.032 -28.824 -32.084  1.00  0.00              
ATOM   1117 2HB  PHE A  83      -5.740 -29.142 -30.360  1.00  0.00              
ATOM   1118  HD1 PHE A  83      -6.987 -25.976 -30.254  1.00  0.00              
ATOM   1119  HD2 PHE A  83      -8.220 -29.954 -31.233  1.00  0.00              
ATOM   1120  HE1 PHE A  83      -9.333 -25.363 -29.760  1.00  0.00              
ATOM   1121  HE2 PHE A  83     -10.576 -29.349 -30.736  1.00  0.00              
ATOM   1122  HZ  PHE A  83     -11.133 -27.050 -29.999  1.00  0.00              
ATOM   1123  N   ARG A  84      -3.152 -28.316 -32.099  1.00  0.00              
ATOM   1124  CA  ARG A  84      -1.846 -28.952 -32.163  1.00  0.00              
ATOM   1125  C   ARG A  84      -0.678 -28.003 -31.913  1.00  0.00              
ATOM   1126  O   ARG A  84       0.360 -28.415 -31.403  1.00  0.00              
ATOM   1127  CB  ARG A  84      -1.663 -29.701 -33.475  1.00  0.00              
ATOM   1128  CG  ARG A  84      -0.472 -30.645 -33.512  1.00  0.00              
ATOM   1129  CD  ARG A  84      -0.521 -31.650 -34.605  1.00  0.00              
ATOM   1130  NE  ARG A  84      -1.522 -32.689 -34.423  1.00  0.00              
ATOM   1131  CZ  ARG A  84      -2.086 -33.391 -35.424  1.00  0.00              
ATOM   1132  NH1 ARG A  84      -1.782 -33.145 -36.679  1.00  0.00              
ATOM   1133  NH2 ARG A  84      -2.974 -34.320 -35.113  1.00  0.00              
ATOM   1134  H   ARG A  84      -3.725 -28.287 -32.930  1.00  0.00              
ATOM   1135  HA  ARG A  84      -1.763 -29.704 -31.378  1.00  0.00              
ATOM   1136 1HB  ARG A  84      -2.577 -30.268 -33.648  1.00  0.00              
ATOM   1137 2HB  ARG A  84      -1.549 -28.949 -34.256  1.00  0.00              
ATOM   1138 1HG  ARG A  84       0.435 -30.054 -33.641  1.00  0.00              
ATOM   1139 2HG  ARG A  84      -0.425 -31.180 -32.564  1.00  0.00              
ATOM   1140 1HD  ARG A  84      -0.745 -31.143 -35.543  1.00  0.00              
ATOM   1141 2HD  ARG A  84       0.449 -32.140 -34.679  1.00  0.00              
ATOM   1142  HE  ARG A  84      -1.938 -33.041 -33.571  1.00  0.00              
ATOM   1143 1HH1 ARG A  84      -1.115 -32.420 -36.902  1.00  0.00              
ATOM   1144 2HH1 ARG A  84      -2.217 -33.683 -37.415  1.00  0.00              
ATOM   1145 1HH2 ARG A  84      -3.210 -34.484 -34.143  1.00  0.00              
ATOM   1146 2HH2 ARG A  84      -3.413 -34.860 -35.843  1.00  0.00              
ATOM   1147  N   SER A  85      -0.843 -26.734 -32.271  1.00  0.00              
ATOM   1148  CA  SER A  85       0.208 -25.750 -32.034  1.00  0.00              
ATOM   1149  C   SER A  85       0.444 -25.539 -30.533  1.00  0.00              
ATOM   1150  O   SER A  85       1.474 -25.008 -30.142  1.00  0.00              
ATOM   1151  CB  SER A  85      -0.150 -24.438 -32.705  1.00  0.00              
ATOM   1152  OG  SER A  85      -1.124 -23.729 -31.990  1.00  0.00              
ATOM   1153  H   SER A  85      -1.702 -26.439 -32.713  1.00  0.00              
ATOM   1154  HA  SER A  85       1.151 -25.996 -32.525  1.00  0.00              
ATOM   1155 1HB  SER A  85       0.750 -23.828 -32.778  1.00  0.00              
ATOM   1156 2HB  SER A  85      -0.527 -24.649 -33.705  1.00  0.00              
ATOM   1157  HG  SER A  85      -1.922 -24.260 -31.925  1.00  0.00              
ATOM   1158  N   GLY A  86      -0.497 -25.966 -29.701  1.00  0.00              
ATOM   1159  CA  GLY A  86      -0.335 -25.790 -28.267  1.00  0.00              
ATOM   1160  C   GLY A  86       0.350 -26.887 -27.484  1.00  0.00              
ATOM   1161  O   GLY A  86       0.736 -27.926 -28.032  1.00  0.00              
ATOM   1162  H   GLY A  86      -1.332 -26.414 -30.050  1.00  0.00              
ATOM   1163 1HA  GLY A  86       0.255 -24.892 -28.083  1.00  0.00              
ATOM   1164 2HA  GLY A  86      -1.317 -25.678 -27.809  1.00  0.00              
ATOM   1165  N   GLU A  87       0.495 -26.653 -26.183  1.00  0.00              
ATOM   1166  CA  GLU A  87       1.141 -27.611 -25.289  1.00  0.00              
ATOM   1167  C   GLU A  87       0.187 -28.032 -24.176  1.00  0.00              
ATOM   1168  O   GLU A  87       0.197 -29.183 -23.736  1.00  0.00              
ATOM   1169  CB  GLU A  87       2.410 -26.994 -24.687  1.00  0.00              
ATOM   1170  CG  GLU A  87       3.532 -26.784 -25.702  1.00  0.00              
ATOM   1171  CD  GLU A  87       4.680 -25.922 -25.180  1.00  0.00              
ATOM   1172  OE1 GLU A  87       5.730 -25.869 -25.864  1.00  0.00              
ATOM   1173  OE2 GLU A  87       4.537 -25.285 -24.105  1.00  0.00              
ATOM   1174  H   GLU A  87       0.146 -25.784 -25.803  1.00  0.00              
ATOM   1175  HA  GLU A  87       1.402 -28.514 -25.841  1.00  0.00              
ATOM   1176 1HB  GLU A  87       2.122 -26.037 -24.252  1.00  0.00              
ATOM   1177 2HB  GLU A  87       2.747 -27.665 -23.897  1.00  0.00              
ATOM   1178 1HG  GLU A  87       3.955 -27.715 -26.079  1.00  0.00              
ATOM   1179 2HG  GLU A  87       3.044 -26.253 -26.518  1.00  0.00              
ATOM   1180  N   GLY A  88      -0.640 -27.093 -23.724  1.00  0.00              
ATOM   1181  CA  GLY A  88      -1.578 -27.373 -22.653  1.00  0.00              
ATOM   1182  C   GLY A  88      -2.906 -26.729 -22.963  1.00  0.00              
ATOM   1183  O   GLY A  88      -2.972 -25.748 -23.700  1.00  0.00              
ATOM   1184  H   GLY A  88      -0.619 -26.168 -24.130  1.00  0.00              
ATOM   1185 1HA  GLY A  88      -1.703 -28.452 -22.562  1.00  0.00              
ATOM   1186 2HA  GLY A  88      -1.182 -26.974 -21.720  1.00  0.00              
ATOM   1187  N   PHE A  89      -3.970 -27.253 -22.379  1.00  0.00              
ATOM   1188  CA  PHE A  89      -5.286 -26.718 -22.648  1.00  0.00              
ATOM   1189  C   PHE A  89      -6.098 -26.291 -21.436  1.00  0.00              
ATOM   1190  O   PHE A  89      -6.103 -26.968 -20.429  1.00  0.00              
ATOM   1191  CB  PHE A  89      -6.100 -27.775 -23.410  1.00  0.00              
ATOM   1192  CG  PHE A  89      -5.510 -28.152 -24.738  1.00  0.00              
ATOM   1193  CD1 PHE A  89      -4.439 -29.037 -24.813  1.00  0.00              
ATOM   1194  CD2 PHE A  89      -5.987 -27.571 -25.908  1.00  0.00              
ATOM   1195  CE1 PHE A  89      -3.845 -29.334 -26.035  1.00  0.00              
ATOM   1196  CE2 PHE A  89      -5.402 -27.858 -27.137  1.00  0.00              
ATOM   1197  CZ  PHE A  89      -4.328 -28.741 -27.201  1.00  0.00              
ATOM   1198  H   PHE A  89      -3.875 -28.030 -21.741  1.00  0.00              
ATOM   1199  HA  PHE A  89      -5.200 -25.799 -23.229  1.00  0.00              
ATOM   1200 1HB  PHE A  89      -6.164 -28.693 -22.827  1.00  0.00              
ATOM   1201 2HB  PHE A  89      -7.104 -27.403 -23.611  1.00  0.00              
ATOM   1202  HD1 PHE A  89      -4.067 -29.500 -23.898  1.00  0.00              
ATOM   1203  HD2 PHE A  89      -6.829 -26.879 -25.855  1.00  0.00              
ATOM   1204  HE1 PHE A  89      -3.006 -30.028 -26.078  1.00  0.00              
ATOM   1205  HE2 PHE A  89      -5.780 -27.394 -28.048  1.00  0.00              
ATOM   1206  HZ  PHE A  89      -3.864 -28.966 -28.161  1.00  0.00              
ATOM   1207  N   LEU A  90      -6.790 -25.167 -21.559  1.00  0.00              
ATOM   1208  CA  LEU A  90      -7.703 -24.710 -20.525  1.00  0.00              
ATOM   1209  C   LEU A  90      -9.062 -24.930 -21.171  1.00  0.00              
ATOM   1210  O   LEU A  90      -9.435 -24.216 -22.109  1.00  0.00              
ATOM   1211  CB  LEU A  90      -7.523 -23.221 -20.216  1.00  0.00              
ATOM   1212  CG  LEU A  90      -6.211 -22.854 -19.514  1.00  0.00              
ATOM   1213  CD1 LEU A  90      -6.187 -21.353 -19.237  1.00  0.00              
ATOM   1214  CD2 LEU A  90      -6.082 -23.639 -18.200  1.00  0.00              
ATOM   1215  H   LEU A  90      -6.680 -24.613 -22.396  1.00  0.00              
ATOM   1216  HA  LEU A  90      -7.574 -25.317 -19.630  1.00  0.00              
ATOM   1217 1HB  LEU A  90      -7.525 -22.828 -21.232  1.00  0.00              
ATOM   1218 2HB  LEU A  90      -8.374 -22.816 -19.668  1.00  0.00              
ATOM   1219  HG  LEU A  90      -5.395 -23.168 -20.167  1.00  0.00              
ATOM   1220 1HD1 LEU A  90      -5.254 -21.090 -18.737  1.00  0.00              
ATOM   1221 2HD1 LEU A  90      -6.260 -20.808 -20.177  1.00  0.00              
ATOM   1222 3HD1 LEU A  90      -7.027 -21.089 -18.597  1.00  0.00              
ATOM   1223 1HD2 LEU A  90      -5.146 -23.373 -17.708  1.00  0.00              
ATOM   1224 2HD2 LEU A  90      -6.919 -23.393 -17.546  1.00  0.00              
ATOM   1225 3HD2 LEU A  90      -6.088 -24.708 -18.412  1.00  0.00              
ATOM   1226  N   CYS A  91      -9.780 -25.938 -20.694  1.00  0.00              
ATOM   1227  CA  CYS A  91     -11.102 -26.241 -21.227  1.00  0.00              
ATOM   1228  C   CYS A  91     -12.078 -25.428 -20.408  1.00  0.00              
ATOM   1229  O   CYS A  91     -12.418 -25.789 -19.281  1.00  0.00              
ATOM   1230  CB  CYS A  91     -11.400 -27.732 -21.093  1.00  0.00              
ATOM   1231  SG  CYS A  91     -13.004 -28.180 -21.766  1.00  0.00              
ATOM   1232  H   CYS A  91      -9.408 -26.509 -19.948  1.00  0.00              
ATOM   1233  HA  CYS A  91     -11.186 -26.069 -22.300  1.00  0.00              
ATOM   1234 1HB  CYS A  91     -10.653 -28.316 -21.632  1.00  0.00              
ATOM   1235 2HB  CYS A  91     -11.401 -28.023 -20.043  1.00  0.00              
ATOM   1236  HG  CYS A  91     -12.618 -28.209 -23.038  1.00  0.00              
ATOM   1237  N   VAL A  92     -12.515 -24.322 -20.986  1.00  0.00              
ATOM   1238  CA  VAL A  92     -13.418 -23.414 -20.310  1.00  0.00              
ATOM   1239  C   VAL A  92     -14.893 -23.502 -20.677  1.00  0.00              
ATOM   1240  O   VAL A  92     -15.260 -23.515 -21.844  1.00  0.00              
ATOM   1241  CB  VAL A  92     -12.967 -21.964 -20.548  1.00  0.00              
ATOM   1242  CG1 VAL A  92     -13.904 -20.992 -19.828  1.00  0.00              
ATOM   1243  CG2 VAL A  92     -11.535 -21.791 -20.073  1.00  0.00              
ATOM   1244  H   VAL A  92     -12.210 -24.105 -21.924  1.00  0.00              
ATOM   1245  HA  VAL A  92     -13.458 -23.618 -19.239  1.00  0.00              
ATOM   1246  HB  VAL A  92     -12.981 -21.760 -21.619  1.00  0.00              
ATOM   1247 1HG1 VAL A  92     -13.572 -19.968 -20.005  1.00  0.00              
ATOM   1248 2HG1 VAL A  92     -14.918 -21.116 -20.206  1.00  0.00              
ATOM   1249 3HG1 VAL A  92     -13.888 -21.197 -18.757  1.00  0.00              
ATOM   1250 1HG2 VAL A  92     -11.216 -20.763 -20.243  1.00  0.00              
ATOM   1251 2HG2 VAL A  92     -11.476 -22.019 -19.009  1.00  0.00              
ATOM   1252 3HG2 VAL A  92     -10.883 -22.467 -20.626  1.00  0.00              
ATOM   1253  N   PHE A  93     -15.729 -23.561 -19.647  1.00  0.00              
ATOM   1254  CA  PHE A  93     -17.168 -23.628 -19.812  1.00  0.00              
ATOM   1255  C   PHE A  93     -17.717 -22.662 -18.761  1.00  0.00              
ATOM   1256  O   PHE A  93     -16.982 -22.201 -17.884  1.00  0.00              
ATOM   1257  CB  PHE A  93     -17.691 -25.068 -19.612  1.00  0.00              
ATOM   1258  CG  PHE A  93     -17.638 -25.565 -18.190  1.00  0.00              
ATOM   1259  CD1 PHE A  93     -18.736 -25.410 -17.338  1.00  0.00              
ATOM   1260  CD2 PHE A  93     -16.506 -26.225 -17.714  1.00  0.00              
ATOM   1261  CE1 PHE A  93     -18.705 -25.909 -16.038  1.00  0.00              
ATOM   1262  CE2 PHE A  93     -16.464 -26.727 -16.421  1.00  0.00              
ATOM   1263  CZ  PHE A  93     -17.569 -26.570 -15.575  1.00  0.00              
ATOM   1264  H   PHE A  93     -15.340 -23.559 -18.715  1.00  0.00              
ATOM   1265  HA  PHE A  93     -17.441 -23.301 -20.816  1.00  0.00              
ATOM   1266 1HB  PHE A  93     -18.734 -25.135 -19.918  1.00  0.00              
ATOM   1267 2HB  PHE A  93     -17.097 -25.766 -20.199  1.00  0.00              
ATOM   1268  HD1 PHE A  93     -19.623 -24.892 -17.702  1.00  0.00              
ATOM   1269  HD2 PHE A  93     -15.647 -26.346 -18.375  1.00  0.00              
ATOM   1270  HE1 PHE A  93     -19.568 -25.782 -15.386  1.00  0.00              
ATOM   1271  HE2 PHE A  93     -15.573 -27.242 -16.061  1.00  0.00              
ATOM   1272  HZ  PHE A  93     -17.542 -26.961 -14.558  1.00  0.00              
ATOM   1273  N   SER A  94     -18.985 -22.312 -18.886  1.00  0.00              
ATOM   1274  CA  SER A  94     -19.627 -21.444 -17.909  1.00  0.00              
ATOM   1275  C   SER A  94     -20.469 -22.303 -16.979  1.00  0.00              
ATOM   1276  O   SER A  94     -21.197 -23.189 -17.433  1.00  0.00              
ATOM   1277  CB  SER A  94     -20.513 -20.423 -18.617  1.00  0.00              
ATOM   1278  OG  SER A  94     -21.352 -19.766 -17.690  1.00  0.00              
ATOM   1279  H   SER A  94     -19.522 -22.652 -19.671  1.00  0.00              
ATOM   1280  HA  SER A  94     -18.924 -20.819 -17.357  1.00  0.00              
ATOM   1281 1HB  SER A  94     -19.874 -19.695 -19.116  1.00  0.00              
ATOM   1282 2HB  SER A  94     -21.119 -20.942 -19.359  1.00  0.00              
ATOM   1283  HG  SER A  94     -22.096 -19.376 -18.154  1.00  0.00              
ATOM   1284  N   ILE A  95     -20.369 -22.050 -15.679  1.00  0.00              
ATOM   1285  CA  ILE A  95     -21.210 -22.771 -14.737  1.00  0.00              
ATOM   1286  C   ILE A  95     -22.688 -22.401 -14.871  1.00  0.00              
ATOM   1287  O   ILE A  95     -23.555 -23.088 -14.332  1.00  0.00              
ATOM   1288  CB  ILE A  95     -20.784 -22.523 -13.276  1.00  0.00              
ATOM   1289  CG1 ILE A  95     -21.012 -21.062 -12.903  1.00  0.00              
ATOM   1290  CG2 ILE A  95     -19.332 -22.928 -13.079  1.00  0.00              
ATOM   1291  CD1 ILE A  95     -20.913 -20.824 -11.407  1.00  0.00              
ATOM   1292  H   ILE A  95     -19.716 -21.362 -15.329  1.00  0.00              
ATOM   1293  HA  ILE A  95     -21.190 -23.840 -14.945  1.00  0.00              
ATOM   1294  HB  ILE A  95     -21.421 -23.111 -12.615  1.00  0.00              
ATOM   1295 1HG1 ILE A  95     -20.262 -20.472 -13.428  1.00  0.00              
ATOM   1296 2HG1 ILE A  95     -22.004 -20.787 -13.262  1.00  0.00              
ATOM   1297 1HG2 ILE A  95     -19.041 -22.748 -12.044  1.00  0.00              
ATOM   1298 2HG2 ILE A  95     -19.214 -23.985 -13.310  1.00  0.00              
ATOM   1299 3HG2 ILE A  95     -18.697 -22.339 -13.741  1.00  0.00              
ATOM   1300 1HD1 ILE A  95     -21.084 -19.769 -11.193  1.00  0.00              
ATOM   1301 2HD1 ILE A  95     -21.664 -21.424 -10.892  1.00  0.00              
ATOM   1302 3HD1 ILE A  95     -19.922 -21.108 -11.057  1.00  0.00              
ATOM   1303  N   THR A  96     -22.975 -21.320 -15.593  1.00  0.00              
ATOM   1304  CA  THR A  96     -24.350 -20.874 -15.784  1.00  0.00              
ATOM   1305  C   THR A  96     -24.966 -21.395 -17.086  1.00  0.00              
ATOM   1306  O   THR A  96     -26.111 -21.085 -17.406  1.00  0.00              
ATOM   1307  CB  THR A  96     -24.428 -19.337 -15.804  1.00  0.00              
ATOM   1308  OG1 THR A  96     -23.738 -18.842 -16.955  1.00  0.00              
ATOM   1309  CG2 THR A  96     -23.792 -18.750 -14.548  1.00  0.00              
ATOM   1310  H   THR A  96     -22.223 -20.795 -16.018  1.00  0.00              
ATOM   1311  HA  THR A  96     -24.980 -21.270 -14.987  1.00  0.00              
ATOM   1312  HB  THR A  96     -25.474 -19.036 -15.855  1.00  0.00              
ATOM   1313  HG1 THR A  96     -24.037 -17.950 -17.147  1.00  0.00              
ATOM   1314 1HG2 THR A  96     -23.859 -17.662 -14.582  1.00  0.00              
ATOM   1315 2HG2 THR A  96     -24.319 -19.119 -13.668  1.00  0.00              
ATOM   1316 3HG2 THR A  96     -22.746 -19.048 -14.497  1.00  0.00              
ATOM   1317  N   GLU A  97     -24.214 -22.184 -17.842  1.00  0.00              
ATOM   1318  CA  GLU A  97     -24.754 -22.747 -19.067  1.00  0.00              
ATOM   1319  C   GLU A  97     -24.431 -24.235 -19.198  1.00  0.00              
ATOM   1320  O   GLU A  97     -23.299 -24.623 -19.506  1.00  0.00              
ATOM   1321  CB  GLU A  97     -24.218 -21.984 -20.280  1.00  0.00              
ATOM   1322  CG  GLU A  97     -24.599 -22.590 -21.624  1.00  0.00              
ATOM   1323  CD  GLU A  97     -26.091 -22.693 -21.773  1.00  0.00              
ATOM   1324  OE1 GLU A  97     -26.731 -21.673 -21.869  1.00  0.00              
ATOM   1325  OE2 GLU A  97     -26.581 -23.790 -21.903  1.00  0.00              
ATOM   1326  H   GLU A  97     -23.263 -22.402 -17.578  1.00  0.00              
ATOM   1327  HA  GLU A  97     -25.842 -22.674 -19.059  1.00  0.00              
ATOM   1328 1HB  GLU A  97     -24.610 -20.969 -20.217  1.00  0.00              
ATOM   1329 2HB  GLU A  97     -23.132 -21.961 -20.188  1.00  0.00              
ATOM   1330 1HG  GLU A  97     -24.186 -22.051 -22.476  1.00  0.00              
ATOM   1331 2HG  GLU A  97     -24.169 -23.590 -21.585  1.00  0.00              
ATOM   1332  N   MET A  98     -25.441 -25.065 -18.958  1.00  0.00              
ATOM   1333  CA  MET A  98     -25.291 -26.511 -19.030  1.00  0.00              
ATOM   1334  C   MET A  98     -24.761 -27.017 -20.378  1.00  0.00              
ATOM   1335  O   MET A  98     -24.046 -28.015 -20.426  1.00  0.00              
ATOM   1336  CB  MET A  98     -26.633 -27.170 -18.722  1.00  0.00              
ATOM   1337  CG  MET A  98     -26.583 -28.689 -18.631  1.00  0.00              
ATOM   1338  SD  MET A  98     -25.561 -29.270 -17.263  1.00  0.00              
ATOM   1339  CE  MET A  98     -26.606 -28.867 -15.866  1.00  0.00              
ATOM   1340  H   MET A  98     -26.341 -24.675 -18.717  1.00  0.00              
ATOM   1341  HA  MET A  98     -24.553 -26.845 -18.301  1.00  0.00              
ATOM   1342 1HB  MET A  98     -26.977 -26.761 -17.773  1.00  0.00              
ATOM   1343 2HB  MET A  98     -27.321 -26.877 -19.516  1.00  0.00              
ATOM   1344 1HG  MET A  98     -27.600 -29.056 -18.500  1.00  0.00              
ATOM   1345 2HG  MET A  98     -26.177 -29.071 -19.568  1.00  0.00              
ATOM   1346 1HE  MET A  98     -26.111 -29.167 -14.942  1.00  0.00              
ATOM   1347 2HE  MET A  98     -26.791 -27.792 -15.847  1.00  0.00              
ATOM   1348 3HE  MET A  98     -27.555 -29.397 -15.957  1.00  0.00              
ATOM   1349  N   GLU A  99     -25.083 -26.335 -21.473  1.00  0.00              
ATOM   1350  CA  GLU A  99     -24.641 -26.815 -22.781  1.00  0.00              
ATOM   1351  C   GLU A  99     -23.134 -26.633 -22.988  1.00  0.00              
ATOM   1352  O   GLU A  99     -22.506 -27.418 -23.700  1.00  0.00              
ATOM   1353  CB  GLU A  99     -25.410 -26.095 -23.892  1.00  0.00              
ATOM   1354  CG  GLU A  99     -26.884 -26.462 -23.976  1.00  0.00              
ATOM   1355  CD  GLU A  99     -27.581 -25.679 -25.054  1.00  0.00              
ATOM   1356  OE1 GLU A  99     -26.942 -24.870 -25.682  1.00  0.00              
ATOM   1357  OE2 GLU A  99     -28.722 -25.969 -25.327  1.00  0.00              
ATOM   1358  H   GLU A  99     -25.631 -25.488 -21.418  1.00  0.00              
ATOM   1359  HA  GLU A  99     -24.824 -27.887 -22.863  1.00  0.00              
ATOM   1360 1HB  GLU A  99     -25.313 -25.025 -23.704  1.00  0.00              
ATOM   1361 2HB  GLU A  99     -24.919 -26.345 -24.833  1.00  0.00              
ATOM   1362 1HG  GLU A  99     -27.058 -27.527 -24.132  1.00  0.00              
ATOM   1363 2HG  GLU A  99     -27.277 -26.170 -23.003  1.00  0.00              
ATOM   1364  N   SER A 100     -22.549 -25.614 -22.357  1.00  0.00              
ATOM   1365  CA  SER A 100     -21.122 -25.332 -22.544  1.00  0.00              
ATOM   1366  C   SER A 100     -20.349 -26.378 -21.742  1.00  0.00              
ATOM   1367  O   SER A 100     -19.252 -26.799 -22.130  1.00  0.00              
ATOM   1368  CB  SER A 100     -20.764 -23.915 -22.059  1.00  0.00              
ATOM   1369  OG  SER A 100     -20.882 -23.777 -20.651  1.00  0.00              
ATOM   1370  H   SER A 100     -23.091 -25.023 -21.742  1.00  0.00              
ATOM   1371  HA  SER A 100     -20.822 -25.294 -23.592  1.00  0.00              
ATOM   1372 1HB  SER A 100     -19.736 -23.698 -22.348  1.00  0.00              
ATOM   1373 2HB  SER A 100     -21.433 -23.202 -22.538  1.00  0.00              
ATOM   1374  HG  SER A 100     -21.805 -23.648 -20.419  1.00  0.00              
ATOM   1375  N   PHE A 101     -20.943 -26.818 -20.633  1.00  0.00              
ATOM   1376  CA  PHE A 101     -20.363 -27.887 -19.840  1.00  0.00              
ATOM   1377  C   PHE A 101     -20.464 -29.205 -20.596  1.00  0.00              
ATOM   1378  O   PHE A 101     -19.493 -29.962 -20.689  1.00  0.00              
ATOM   1379  CB  PHE A 101     -21.059 -27.993 -18.482  1.00  0.00              
ATOM   1380  CG  PHE A 101     -20.619 -29.175 -17.666  1.00  0.00              
ATOM   1381  CD1 PHE A 101     -19.313 -29.271 -17.207  1.00  0.00              
ATOM   1382  CD2 PHE A 101     -21.507 -30.193 -17.357  1.00  0.00              
ATOM   1383  CE1 PHE A 101     -18.907 -30.358 -16.456  1.00  0.00              
ATOM   1384  CE2 PHE A 101     -21.104 -31.280 -16.606  1.00  0.00              
ATOM   1385  CZ  PHE A 101     -19.802 -31.362 -16.155  1.00  0.00              
ATOM   1386  H   PHE A 101     -21.814 -26.402 -20.335  1.00  0.00              
ATOM   1387  HA  PHE A 101     -19.303 -27.690 -19.671  1.00  0.00              
ATOM   1388 1HB  PHE A 101     -20.851 -27.107 -17.884  1.00  0.00              
ATOM   1389 2HB  PHE A 101     -22.135 -28.093 -18.619  1.00  0.00              
ATOM   1390  HD1 PHE A 101     -18.606 -28.476 -17.443  1.00  0.00              
ATOM   1391  HD2 PHE A 101     -22.536 -30.128 -17.713  1.00  0.00              
ATOM   1392  HE1 PHE A 101     -17.878 -30.421 -16.101  1.00  0.00              
ATOM   1393  HE2 PHE A 101     -21.813 -32.073 -16.369  1.00  0.00              
ATOM   1394  HZ  PHE A 101     -19.483 -32.220 -15.565  1.00  0.00              
ATOM   1395  N   ALA A 102     -21.648 -29.470 -21.139  1.00  0.00              
ATOM   1396  CA  ALA A 102     -21.878 -30.704 -21.882  1.00  0.00              
ATOM   1397  C   ALA A 102     -20.888 -30.798 -23.039  1.00  0.00              
ATOM   1398  O   ALA A 102     -20.401 -31.880 -23.372  1.00  0.00              
ATOM   1399  CB  ALA A 102     -23.304 -30.739 -22.410  1.00  0.00              
ATOM   1400  H   ALA A 102     -22.404 -28.808 -21.038  1.00  0.00              
ATOM   1401  HA  ALA A 102     -21.707 -31.550 -21.216  1.00  0.00              
ATOM   1402 1HB  ALA A 102     -23.463 -31.664 -22.962  1.00  0.00              
ATOM   1403 2HB  ALA A 102     -24.003 -30.690 -21.575  1.00  0.00              
ATOM   1404 3HB  ALA A 102     -23.468 -29.889 -23.071  1.00  0.00              
ATOM   1405  N   ALA A 103     -20.573 -29.651 -23.630  1.00  0.00              
ATOM   1406  CA  ALA A 103     -19.644 -29.605 -24.747  1.00  0.00              
ATOM   1407  C   ALA A 103     -18.201 -29.995 -24.404  1.00  0.00              
ATOM   1408  O   ALA A 103     -17.426 -30.345 -25.293  1.00  0.00              
ATOM   1409  CB  ALA A 103     -19.673 -28.210 -25.380  1.00  0.00              
ATOM   1410  H   ALA A 103     -20.986 -28.791 -23.298  1.00  0.00              
ATOM   1411  HA  ALA A 103     -19.961 -30.331 -25.496  1.00  0.00              
ATOM   1412 1HB  ALA A 103     -18.976 -28.177 -26.217  1.00  0.00              
ATOM   1413 2HB  ALA A 103     -20.680 -27.993 -25.737  1.00  0.00              
ATOM   1414 3HB  ALA A 103     -19.384 -27.468 -24.637  1.00  0.00              
ATOM   1415  N   THR A 104     -17.839 -29.952 -23.126  1.00  0.00              
ATOM   1416  CA  THR A 104     -16.455 -30.213 -22.748  1.00  0.00              
ATOM   1417  C   THR A 104     -15.978 -31.629 -23.040  1.00  0.00              
ATOM   1418  O   THR A 104     -14.784 -31.861 -23.227  1.00  0.00              
ATOM   1419  CB  THR A 104     -16.203 -29.903 -21.246  1.00  0.00              
ATOM   1420  OG1 THR A 104     -16.985 -30.776 -20.425  1.00  0.00              
ATOM   1421  CG2 THR A 104     -16.570 -28.452 -20.928  1.00  0.00              
ATOM   1422  H   THR A 104     -18.514 -29.739 -22.405  1.00  0.00              
ATOM   1423  HA  THR A 104     -15.787 -29.577 -23.330  1.00  0.00              
ATOM   1424  HB  THR A 104     -15.150 -30.067 -21.021  1.00  0.00              
ATOM   1425  HG1 THR A 104     -16.822 -30.576 -19.500  1.00  0.00              
ATOM   1426 1HG2 THR A 104     -16.387 -28.255 -19.872  1.00  0.00              
ATOM   1427 2HG2 THR A 104     -15.961 -27.782 -21.535  1.00  0.00              
ATOM   1428 3HG2 THR A 104     -17.623 -28.286 -21.151  1.00  0.00              
ATOM   1429  N   ALA A 105     -16.900 -32.582 -23.081  1.00  0.00              
ATOM   1430  CA  ALA A 105     -16.539 -33.941 -23.476  1.00  0.00              
ATOM   1431  C   ALA A 105     -16.115 -34.008 -24.946  1.00  0.00              
ATOM   1432  O   ALA A 105     -15.160 -34.717 -25.296  1.00  0.00              
ATOM   1433  CB  ALA A 105     -17.713 -34.897 -23.218  1.00  0.00              
ATOM   1434  H   ALA A 105     -17.859 -32.379 -22.841  1.00  0.00              
ATOM   1435  HA  ALA A 105     -15.683 -34.262 -22.882  1.00  0.00              
ATOM   1436 1HB  ALA A 105     -17.431 -35.907 -23.516  1.00  0.00              
ATOM   1437 2HB  ALA A 105     -17.963 -34.889 -22.157  1.00  0.00              
ATOM   1438 3HB  ALA A 105     -18.577 -34.576 -23.798  1.00  0.00              
ATOM   1439  N   ASP A 106     -16.810 -33.266 -25.804  1.00  0.00              
ATOM   1440  CA  ASP A 106     -16.449 -33.231 -27.216  1.00  0.00              
ATOM   1441  C   ASP A 106     -15.170 -32.438 -27.457  1.00  0.00              
ATOM   1442  O   ASP A 106     -14.381 -32.786 -28.339  1.00  0.00              
ATOM   1443  CB  ASP A 106     -17.594 -32.639 -28.042  1.00  0.00              
ATOM   1444  CG  ASP A 106     -18.798 -33.557 -28.198  1.00  0.00              
ATOM   1445  OD1 ASP A 106     -18.678 -34.720 -27.891  1.00  0.00              
ATOM   1446  OD2 ASP A 106     -19.866 -33.063 -28.471  1.00  0.00              
ATOM   1447  H   ASP A 106     -17.595 -32.718 -25.483  1.00  0.00              
ATOM   1448  HA  ASP A 106     -16.248 -34.242 -27.571  1.00  0.00              
ATOM   1449 1HB  ASP A 106     -17.926 -31.663 -27.687  1.00  0.00              
ATOM   1450 2HB  ASP A 106     -17.096 -32.526 -29.006  1.00  0.00              
ATOM   1451  N   PHE A 107     -14.970 -31.367 -26.687  1.00  0.00              
ATOM   1452  CA  PHE A 107     -13.775 -30.542 -26.847  1.00  0.00              
ATOM   1453  C   PHE A 107     -12.572 -31.377 -26.431  1.00  0.00              
ATOM   1454  O   PHE A 107     -11.549 -31.369 -27.102  1.00  0.00              
ATOM   1455  CB  PHE A 107     -13.841 -29.279 -25.972  1.00  0.00              
ATOM   1456  CG  PHE A 107     -14.691 -28.176 -26.550  1.00  0.00              
ATOM   1457  CD1 PHE A 107     -14.373 -27.602 -27.775  1.00  0.00              
ATOM   1458  CD2 PHE A 107     -15.782 -27.674 -25.840  1.00  0.00              
ATOM   1459  CE1 PHE A 107     -15.122 -26.537 -28.288  1.00  0.00              
ATOM   1460  CE2 PHE A 107     -16.539 -26.615 -26.340  1.00  0.00              
ATOM   1461  CZ  PHE A 107     -16.209 -26.042 -27.565  1.00  0.00              
ATOM   1462  H   PHE A 107     -15.649 -31.118 -25.982  1.00  0.00              
ATOM   1463  HA  PHE A 107     -13.658 -30.259 -27.894  1.00  0.00              
ATOM   1464 1HB  PHE A 107     -14.264 -29.519 -24.999  1.00  0.00              
ATOM   1465 2HB  PHE A 107     -12.843 -28.863 -25.841  1.00  0.00              
ATOM   1466  HD1 PHE A 107     -13.527 -27.992 -28.341  1.00  0.00              
ATOM   1467  HD2 PHE A 107     -16.039 -28.123 -24.881  1.00  0.00              
ATOM   1468  HE1 PHE A 107     -14.856 -26.097 -29.249  1.00  0.00              
ATOM   1469  HE2 PHE A 107     -17.387 -26.234 -25.772  1.00  0.00              
ATOM   1470  HZ  PHE A 107     -16.793 -25.212 -27.959  1.00  0.00              
ATOM   1471  N   ARG A 108     -12.701 -32.111 -25.331  1.00  0.00              
ATOM   1472  CA  ARG A 108     -11.613 -32.976 -24.887  1.00  0.00              
ATOM   1473  C   ARG A 108     -11.359 -34.109 -25.890  1.00  0.00              
ATOM   1474  O   ARG A 108     -10.207 -34.468 -26.152  1.00  0.00              
ATOM   1475  CB  ARG A 108     -11.914 -33.556 -23.497  1.00  0.00              
ATOM   1476  CG  ARG A 108     -10.810 -34.474 -22.979  1.00  0.00              
ATOM   1477  CD  ARG A 108     -11.088 -34.979 -21.572  1.00  0.00              
ATOM   1478  NE  ARG A 108     -10.129 -36.005 -21.154  1.00  0.00              
ATOM   1479  CZ  ARG A 108      -8.909 -35.762 -20.668  1.00  0.00              
ATOM   1480  NH1 ARG A 108      -8.475 -34.512 -20.525  1.00  0.00              
ATOM   1481  NH2 ARG A 108      -8.115 -36.772 -20.318  1.00  0.00              
ATOM   1482  H   ARG A 108     -13.554 -32.078 -24.790  1.00  0.00              
ATOM   1483  HA  ARG A 108     -10.687 -32.403 -24.827  1.00  0.00              
ATOM   1484 1HB  ARG A 108     -12.047 -32.712 -22.823  1.00  0.00              
ATOM   1485 2HB  ARG A 108     -12.851 -34.107 -23.579  1.00  0.00              
ATOM   1486 1HG  ARG A 108     -10.725 -35.328 -23.651  1.00  0.00              
ATOM   1487 2HG  ARG A 108      -9.871 -33.918 -22.977  1.00  0.00              
ATOM   1488 1HD  ARG A 108     -11.027 -34.142 -20.877  1.00  0.00              
ATOM   1489 2HD  ARG A 108     -12.089 -35.406 -21.542  1.00  0.00              
ATOM   1490  HE  ARG A 108     -10.218 -37.012 -21.161  1.00  0.00              
ATOM   1491 1HH1 ARG A 108      -9.073 -33.739 -20.784  1.00  0.00              
ATOM   1492 2HH1 ARG A 108      -7.551 -34.340 -20.156  1.00  0.00              
ATOM   1493 1HH2 ARG A 108      -8.439 -37.724 -20.420  1.00  0.00              
ATOM   1494 2HH2 ARG A 108      -7.193 -36.583 -19.952  1.00  0.00              
ATOM   1495  N   GLU A 109     -12.424 -34.673 -26.456  1.00  0.00              
ATOM   1496  CA  GLU A 109     -12.248 -35.723 -27.459  1.00  0.00              
ATOM   1497  C   GLU A 109     -11.372 -35.199 -28.591  1.00  0.00              
ATOM   1498  O   GLU A 109     -10.426 -35.862 -29.024  1.00  0.00              
ATOM   1499  CB  GLU A 109     -13.598 -36.198 -28.001  1.00  0.00              
ATOM   1500  CG  GLU A 109     -13.504 -37.306 -29.041  1.00  0.00              
ATOM   1501  CD  GLU A 109     -14.868 -37.737 -29.504  1.00  0.00              
ATOM   1502  OE1 GLU A 109     -15.836 -37.208 -29.014  1.00  0.00              
ATOM   1503  OE2 GLU A 109     -14.941 -38.514 -30.427  1.00  0.00              
ATOM   1504  H   GLU A 109     -13.358 -34.385 -26.203  1.00  0.00              
ATOM   1505  HA  GLU A 109     -11.738 -36.578 -27.014  1.00  0.00              
ATOM   1506 1HB  GLU A 109     -14.178 -36.550 -27.148  1.00  0.00              
ATOM   1507 2HB  GLU A 109     -14.089 -35.329 -28.440  1.00  0.00              
ATOM   1508 1HG  GLU A 109     -12.895 -37.039 -29.904  1.00  0.00              
ATOM   1509 2HG  GLU A 109     -13.028 -38.123 -28.501  1.00  0.00              
ATOM   1510  N   GLN A 110     -11.689 -33.999 -29.068  1.00  0.00              
ATOM   1511  CA  GLN A 110     -10.917 -33.395 -30.144  1.00  0.00              
ATOM   1512  C   GLN A 110      -9.472 -33.104 -29.731  1.00  0.00              
ATOM   1513  O   GLN A 110      -8.532 -33.346 -30.507  1.00  0.00              
ATOM   1514  CB  GLN A 110     -11.588 -32.099 -30.607  1.00  0.00              
ATOM   1515  CG  GLN A 110     -12.890 -32.308 -31.361  1.00  0.00              
ATOM   1516  CD  GLN A 110     -13.655 -31.014 -31.566  1.00  0.00              
ATOM   1517  OE1 GLN A 110     -13.269 -29.961 -31.051  1.00  0.00              
ATOM   1518  NE2 GLN A 110     -14.747 -31.085 -32.318  1.00  0.00              
ATOM   1519  H   GLN A 110     -12.474 -33.495 -28.683  1.00  0.00              
ATOM   1520  HA  GLN A 110     -10.851 -34.090 -30.981  1.00  0.00              
ATOM   1521 1HB  GLN A 110     -11.771 -31.502 -29.713  1.00  0.00              
ATOM   1522 2HB  GLN A 110     -10.871 -31.584 -31.246  1.00  0.00              
ATOM   1523 1HG  GLN A 110     -12.951 -32.882 -32.286  1.00  0.00              
ATOM   1524 2HG  GLN A 110     -13.368 -32.867 -30.556  1.00  0.00              
ATOM   1525 1HE2 GLN A 110     -15.293 -30.264 -32.489  1.00  0.00              
ATOM   1526 2HE2 GLN A 110     -15.025 -31.960 -32.716  1.00  0.00              
ATOM   1527  N   ILE A 111      -9.290 -32.602 -28.510  1.00  0.00              
ATOM   1528  CA  ILE A 111      -7.958 -32.310 -27.991  1.00  0.00              
ATOM   1529  C   ILE A 111      -7.088 -33.567 -27.896  1.00  0.00              
ATOM   1530  O   ILE A 111      -5.909 -33.543 -28.253  1.00  0.00              
ATOM   1531  CB  ILE A 111      -8.023 -31.649 -26.578  1.00  0.00              
ATOM   1532  CG1 ILE A 111      -8.596 -30.230 -26.682  1.00  0.00              
ATOM   1533  CG2 ILE A 111      -6.638 -31.602 -25.967  1.00  0.00              
ATOM   1534  CD1 ILE A 111      -9.001 -29.615 -25.347  1.00  0.00              
ATOM   1535  H   ILE A 111     -10.095 -32.418 -27.928  1.00  0.00              
ATOM   1536  HA  ILE A 111      -7.413 -31.662 -28.676  1.00  0.00              
ATOM   1537  HB  ILE A 111      -8.686 -32.234 -25.942  1.00  0.00              
ATOM   1538 1HG1 ILE A 111      -7.835 -29.605 -27.148  1.00  0.00              
ATOM   1539 2HG1 ILE A 111      -9.471 -30.281 -27.331  1.00  0.00              
ATOM   1540 1HG2 ILE A 111      -6.691 -31.139 -24.982  1.00  0.00              
ATOM   1541 2HG2 ILE A 111      -6.247 -32.614 -25.871  1.00  0.00              
ATOM   1542 3HG2 ILE A 111      -5.977 -31.017 -26.607  1.00  0.00              
ATOM   1543 1HD1 ILE A 111      -9.396 -28.613 -25.512  1.00  0.00              
ATOM   1544 2HD1 ILE A 111      -9.767 -30.234 -24.877  1.00  0.00              
ATOM   1545 3HD1 ILE A 111      -8.132 -29.557 -24.694  1.00  0.00              
ATOM   1546  N   LEU A 112      -7.666 -34.656 -27.395  1.00  0.00              
ATOM   1547  CA  LEU A 112      -6.914 -35.901 -27.226  1.00  0.00              
ATOM   1548  C   LEU A 112      -6.557 -36.514 -28.584  1.00  0.00              
ATOM   1549  O   LEU A 112      -5.459 -37.042 -28.762  1.00  0.00              
ATOM   1550  CB  LEU A 112      -7.720 -36.897 -26.383  1.00  0.00              
ATOM   1551  CG  LEU A 112      -7.918 -36.500 -24.914  1.00  0.00              
ATOM   1552  CD1 LEU A 112      -8.838 -37.497 -24.223  1.00  0.00              
ATOM   1553  CD2 LEU A 112      -6.567 -36.440 -24.217  1.00  0.00              
ATOM   1554  H   LEU A 112      -8.638 -34.628 -27.127  1.00  0.00              
ATOM   1555  HA  LEU A 112      -5.972 -35.692 -26.721  1.00  0.00              
ATOM   1556 1HB  LEU A 112      -8.669 -36.851 -26.914  1.00  0.00              
ATOM   1557 2HB  LEU A 112      -7.314 -37.906 -26.452  1.00  0.00              
ATOM   1558  HG  LEU A 112      -8.343 -35.496 -24.905  1.00  0.00              
ATOM   1559 1HD1 LEU A 112      -8.973 -37.206 -23.181  1.00  0.00              
ATOM   1560 2HD1 LEU A 112      -9.806 -37.506 -24.724  1.00  0.00              
ATOM   1561 3HD1 LEU A 112      -8.396 -38.491 -24.268  1.00  0.00              
ATOM   1562 1HD2 LEU A 112      -6.709 -36.156 -23.174  1.00  0.00              
ATOM   1563 2HD2 LEU A 112      -6.088 -37.418 -24.266  1.00  0.00              
ATOM   1564 3HD2 LEU A 112      -5.935 -35.701 -24.710  1.00  0.00              
ATOM   1565  N   ARG A 113      -7.482 -36.426 -29.534  1.00  0.00              
ATOM   1566  CA  ARG A 113      -7.257 -36.936 -30.892  1.00  0.00              
ATOM   1567  C   ARG A 113      -6.146 -36.167 -31.620  1.00  0.00              
ATOM   1568  O   ARG A 113      -5.264 -36.757 -32.247  1.00  0.00              
ATOM   1569  CB  ARG A 113      -8.557 -36.840 -31.702  1.00  0.00              
ATOM   1570  CG  ARG A 113      -8.415 -37.265 -33.165  1.00  0.00              
ATOM   1571  CD  ARG A 113      -9.693 -37.004 -33.956  1.00  0.00              
ATOM   1572  NE  ARG A 113     -10.200 -35.632 -33.840  1.00  0.00              
ATOM   1573  CZ  ARG A 113      -9.715 -34.572 -34.490  1.00  0.00              
ATOM   1574  NH1 ARG A 113      -8.690 -34.704 -35.320  1.00  0.00              
ATOM   1575  NH2 ARG A 113     -10.268 -33.371 -34.315  1.00  0.00              
ATOM   1576  H   ARG A 113      -8.367 -35.995 -29.312  1.00  0.00              
ATOM   1577  HA  ARG A 113      -6.924 -37.973 -30.846  1.00  0.00              
ATOM   1578 1HB  ARG A 113      -9.288 -37.476 -31.206  1.00  0.00              
ATOM   1579 2HB  ARG A 113      -8.886 -35.802 -31.654  1.00  0.00              
ATOM   1580 1HG  ARG A 113      -7.595 -36.703 -33.612  1.00  0.00              
ATOM   1581 2HG  ARG A 113      -8.184 -38.331 -33.195  1.00  0.00              
ATOM   1582 1HD  ARG A 113      -9.501 -37.196 -35.011  1.00  0.00              
ATOM   1583 2HD  ARG A 113     -10.473 -37.675 -33.601  1.00  0.00              
ATOM   1584  HE  ARG A 113     -10.961 -35.272 -33.280  1.00  0.00              
ATOM   1585 1HH1 ARG A 113      -8.272 -35.613 -35.462  1.00  0.00              
ATOM   1586 2HH1 ARG A 113      -8.331 -33.895 -35.806  1.00  0.00              
ATOM   1587 1HH2 ARG A 113     -11.055 -33.267 -33.689  1.00  0.00              
ATOM   1588 2HH2 ARG A 113      -9.898 -32.572 -34.807  1.00  0.00              
ATOM   1589  N   VAL A 114      -6.202 -34.841 -31.531  1.00  0.00              
ATOM   1590  CA  VAL A 114      -5.234 -33.973 -32.190  1.00  0.00              
ATOM   1591  C   VAL A 114      -3.842 -34.109 -31.583  1.00  0.00              
ATOM   1592  O   VAL A 114      -2.841 -34.199 -32.309  1.00  0.00              
ATOM   1593  CB  VAL A 114      -5.676 -32.493 -32.101  1.00  0.00              
ATOM   1594  CG1 VAL A 114      -4.558 -31.584 -32.554  1.00  0.00              
ATOM   1595  CG2 VAL A 114      -6.911 -32.271 -32.949  1.00  0.00              
ATOM   1596  H   VAL A 114      -6.944 -34.426 -30.985  1.00  0.00              
ATOM   1597  HA  VAL A 114      -5.101 -34.250 -33.237  1.00  0.00              
ATOM   1598  HB  VAL A 114      -5.948 -32.267 -31.070  1.00  0.00              
ATOM   1599 1HG1 VAL A 114      -4.883 -30.546 -32.485  1.00  0.00              
ATOM   1600 2HG1 VAL A 114      -3.686 -31.734 -31.917  1.00  0.00              
ATOM   1601 3HG1 VAL A 114      -4.298 -31.814 -33.587  1.00  0.00              
ATOM   1602 1HG2 VAL A 114      -7.217 -31.228 -32.881  1.00  0.00              
ATOM   1603 2HG2 VAL A 114      -6.687 -32.518 -33.987  1.00  0.00              
ATOM   1604 3HG2 VAL A 114      -7.718 -32.909 -32.590  1.00  0.00              
ATOM   1605  N   LYS A 115      -3.778 -34.126 -30.254  1.00  0.00              
ATOM   1606  CA  LYS A 115      -2.504 -34.239 -29.555  1.00  0.00              
ATOM   1607  C   LYS A 115      -1.996 -35.681 -29.463  1.00  0.00              
ATOM   1608  O   LYS A 115      -0.793 -35.908 -29.308  1.00  0.00              
ATOM   1609  CB  LYS A 115      -2.628 -33.643 -28.152  1.00  0.00              
ATOM   1610  CG  LYS A 115      -2.861 -32.138 -28.126  1.00  0.00              
ATOM   1611  CD  LYS A 115      -1.606 -31.376 -28.525  1.00  0.00              
ATOM   1612  CE  LYS A 115      -0.535 -31.469 -27.448  1.00  0.00              
ATOM   1613  NZ  LYS A 115       0.721 -30.782 -27.852  1.00  0.00              
ATOM   1614  H   LYS A 115      -4.631 -34.059 -29.716  1.00  0.00              
ATOM   1615  HA  LYS A 115      -1.733 -33.696 -30.103  1.00  0.00              
ATOM   1616 1HB  LYS A 115      -3.461 -34.147 -27.663  1.00  0.00              
ATOM   1617 2HB  LYS A 115      -1.703 -33.875 -27.623  1.00  0.00              
ATOM   1618 1HG  LYS A 115      -3.667 -31.900 -28.821  1.00  0.00              
ATOM   1619 2HG  LYS A 115      -3.156 -31.850 -27.117  1.00  0.00              
ATOM   1620 1HD  LYS A 115      -1.224 -31.799 -29.456  1.00  0.00              
ATOM   1621 2HD  LYS A 115      -1.870 -30.331 -28.684  1.00  0.00              
ATOM   1622 1HE  LYS A 115      -0.923 -31.011 -26.540  1.00  0.00              
ATOM   1623 2HE  LYS A 115      -0.328 -32.523 -27.263  1.00  0.00              
ATOM   1624 1HZ  LYS A 115       1.404 -30.867 -27.112  1.00  0.00              
ATOM   1625 2HZ  LYS A 115       1.083 -31.207 -28.695  1.00  0.00              
ATOM   1626 3HZ  LYS A 115       0.530 -29.805 -28.023  1.00  0.00              
ATOM   1627  N   GLU A 116      -2.906 -36.648 -29.555  1.00  0.00              
ATOM   1628  CA  GLU A 116      -2.537 -38.058 -29.426  1.00  0.00              
ATOM   1629  C   GLU A 116      -1.796 -38.292 -28.111  1.00  0.00              
ATOM   1630  O   GLU A 116      -0.779 -38.982 -28.074  1.00  0.00              
ATOM   1631  CB  GLU A 116      -1.674 -38.504 -30.608  1.00  0.00              
ATOM   1632  CG  GLU A 116      -2.357 -38.389 -31.964  1.00  0.00              
ATOM   1633  CD  GLU A 116      -1.448 -38.841 -33.073  1.00  0.00              
ATOM   1634  OE1 GLU A 116      -0.335 -39.212 -32.789  1.00  0.00              
ATOM   1635  OE2 GLU A 116      -1.902 -38.921 -34.190  1.00  0.00              
ATOM   1636  H   GLU A 116      -3.873 -36.405 -29.718  1.00  0.00              
ATOM   1637  HA  GLU A 116      -3.436 -38.675 -29.402  1.00  0.00              
ATOM   1638 1HB  GLU A 116      -0.778 -37.883 -30.600  1.00  0.00              
ATOM   1639 2HB  GLU A 116      -1.399 -39.543 -30.428  1.00  0.00              
ATOM   1640 1HG  GLU A 116      -3.299 -38.935 -32.022  1.00  0.00              
ATOM   1641 2HG  GLU A 116      -2.550 -37.322 -32.064  1.00  0.00              
ATOM   1642  N   ASP A 117      -2.321 -37.713 -27.034  1.00  0.00              
ATOM   1643  CA  ASP A 117      -1.664 -37.768 -25.735  1.00  0.00              
ATOM   1644  C   ASP A 117      -2.671 -37.613 -24.589  1.00  0.00              
ATOM   1645  O   ASP A 117      -3.155 -36.515 -24.315  1.00  0.00              
ATOM   1646  CB  ASP A 117      -0.587 -36.685 -25.641  1.00  0.00              
ATOM   1647  CG  ASP A 117       0.232 -36.722 -24.357  1.00  0.00              
ATOM   1648  OD1 ASP A 117      -0.056 -37.540 -23.516  1.00  0.00              
ATOM   1649  OD2 ASP A 117       1.229 -36.044 -24.293  1.00  0.00              
ATOM   1650  H   ASP A 117      -3.199 -37.223 -27.122  1.00  0.00              
ATOM   1651  HA  ASP A 117      -1.195 -38.743 -25.599  1.00  0.00              
ATOM   1652 1HB  ASP A 117       0.086 -36.665 -26.499  1.00  0.00              
ATOM   1653 2HB  ASP A 117      -1.212 -35.791 -25.647  1.00  0.00              
ATOM   1654  N   GLU A 118      -2.972 -38.730 -23.928  1.00  0.00              
ATOM   1655  CA  GLU A 118      -3.878 -38.768 -22.779  1.00  0.00              
ATOM   1656  C   GLU A 118      -3.390 -37.979 -21.580  1.00  0.00              
ATOM   1657  O   GLU A 118      -4.178 -37.598 -20.716  1.00  0.00              
ATOM   1658  CB  GLU A 118      -4.124 -40.219 -22.359  1.00  0.00              
ATOM   1659  CG  GLU A 118      -4.990 -41.015 -23.325  1.00  0.00              
ATOM   1660  CD  GLU A 118      -5.145 -42.440 -22.872  1.00  0.00              
ATOM   1661  OE1 GLU A 118      -4.552 -42.797 -21.882  1.00  0.00              
ATOM   1662  OE2 GLU A 118      -5.944 -43.141 -23.447  1.00  0.00              
ATOM   1663  H   GLU A 118      -2.546 -39.588 -24.247  1.00  0.00              
ATOM   1664  HA  GLU A 118      -4.831 -38.310 -23.044  1.00  0.00              
ATOM   1665 1HB  GLU A 118      -3.147 -40.695 -22.271  1.00  0.00              
ATOM   1666 2HB  GLU A 118      -4.603 -40.191 -21.380  1.00  0.00              
ATOM   1667 1HG  GLU A 118      -5.974 -40.577 -23.487  1.00  0.00              
ATOM   1668 2HG  GLU A 118      -4.425 -40.990 -24.256  1.00  0.00              
ATOM   1669  N   ASN A 119      -2.082 -37.761 -21.517  1.00  0.00              
ATOM   1670  CA  ASN A 119      -1.492 -37.005 -20.425  1.00  0.00              
ATOM   1671  C   ASN A 119      -1.245 -35.551 -20.786  1.00  0.00              
ATOM   1672  O   ASN A 119      -0.507 -34.857 -20.088  1.00  0.00              
ATOM   1673  CB  ASN A 119      -0.200 -37.646 -19.954  1.00  0.00              
ATOM   1674  CG  ASN A 119      -0.398 -38.952 -19.237  1.00  0.00              
ATOM   1675  OD1 ASN A 119      -1.450 -39.200 -18.637  1.00  0.00              
ATOM   1676  ND2 ASN A 119       0.637 -39.753 -19.225  1.00  0.00              
ATOM   1677  H   ASN A 119      -1.482 -38.128 -22.242  1.00  0.00              
ATOM   1678  HA  ASN A 119      -2.178 -36.983 -19.577  1.00  0.00              
ATOM   1679 1HB  ASN A 119       0.657 -37.732 -20.624  1.00  0.00              
ATOM   1680 2HB  ASN A 119      -0.007 -36.866 -19.217  1.00  0.00              
ATOM   1681 1HD2 ASN A 119       0.577 -40.640 -18.766  1.00  0.00              
ATOM   1682 2HD2 ASN A 119       1.486 -39.478 -19.675  1.00  0.00              
ATOM   1683  N   VAL A 120      -1.853 -35.088 -21.874  1.00  0.00              
ATOM   1684  CA  VAL A 120      -1.688 -33.692 -22.281  1.00  0.00              
ATOM   1685  C   VAL A 120      -2.150 -32.772 -21.140  1.00  0.00              
ATOM   1686  O   VAL A 120      -3.218 -32.979 -20.575  1.00  0.00              
ATOM   1687  CB  VAL A 120      -2.481 -33.368 -23.562  1.00  0.00              
ATOM   1688  CG1 VAL A 120      -3.977 -33.451 -23.298  1.00  0.00              
ATOM   1689  CG2 VAL A 120      -2.109 -31.989 -24.084  1.00  0.00              
ATOM   1690  H   VAL A 120      -2.436 -35.697 -22.429  1.00  0.00              
ATOM   1691  HA  VAL A 120      -0.639 -33.451 -22.456  1.00  0.00              
ATOM   1692  HB  VAL A 120      -2.208 -34.084 -24.337  1.00  0.00              
ATOM   1693 1HG1 VAL A 120      -4.521 -33.219 -24.213  1.00  0.00              
ATOM   1694 2HG1 VAL A 120      -4.233 -34.458 -22.968  1.00  0.00              
ATOM   1695 3HG1 VAL A 120      -4.250 -32.734 -22.523  1.00  0.00              
ATOM   1696 1HG2 VAL A 120      -2.677 -31.776 -24.989  1.00  0.00              
ATOM   1697 2HG2 VAL A 120      -2.339 -31.239 -23.326  1.00  0.00              
ATOM   1698 3HG2 VAL A 120      -1.043 -31.960 -24.310  1.00  0.00              
ATOM   1699  N   PRO A 121      -1.325 -31.778 -20.758  1.00  0.00              
ATOM   1700  CA  PRO A 121      -1.706 -30.809 -19.714  1.00  0.00              
ATOM   1701  C   PRO A 121      -3.112 -30.329 -20.019  1.00  0.00              
ATOM   1702  O   PRO A 121      -3.365 -29.774 -21.084  1.00  0.00              
ATOM   1703  CB  PRO A 121      -0.660 -29.723 -19.858  1.00  0.00              
ATOM   1704  CG  PRO A 121       0.549 -30.522 -20.256  1.00  0.00              
ATOM   1705  CD  PRO A 121      -0.005 -31.492 -21.282  1.00  0.00              
ATOM   1706  HA  PRO A 121      -1.725 -31.253 -18.708  1.00  0.00              
ATOM   1707 1HB  PRO A 121      -0.948 -28.984 -20.620  1.00  0.00              
ATOM   1708 2HB  PRO A 121      -0.515 -29.176 -18.915  1.00  0.00              
ATOM   1709 1HG  PRO A 121       1.334 -29.875 -20.675  1.00  0.00              
ATOM   1710 2HG  PRO A 121       0.987 -31.038 -19.388  1.00  0.00              
ATOM   1711 1HD  PRO A 121      -0.052 -31.051 -22.288  1.00  0.00              
ATOM   1712 2HD  PRO A 121       0.602 -32.406 -21.360  1.00  0.00              
ATOM   1713  N   PHE A 122      -4.015 -30.527 -19.070  1.00  0.00              
ATOM   1714  CA  PHE A 122      -5.401 -30.134 -19.247  1.00  0.00              
ATOM   1715  C   PHE A 122      -6.011 -29.725 -17.909  1.00  0.00              
ATOM   1716  O   PHE A 122      -5.900 -30.441 -16.917  1.00  0.00              
ATOM   1717  CB  PHE A 122      -6.120 -31.363 -19.828  1.00  0.00              
ATOM   1718  CG  PHE A 122      -7.584 -31.176 -20.132  1.00  0.00              
ATOM   1719  CD1 PHE A 122      -8.547 -31.325 -19.142  1.00  0.00              
ATOM   1720  CD2 PHE A 122      -8.002 -30.968 -21.446  1.00  0.00              
ATOM   1721  CE1 PHE A 122      -9.911 -31.278 -19.457  1.00  0.00              
ATOM   1722  CE2 PHE A 122      -9.357 -30.919 -21.774  1.00  0.00              
ATOM   1723  CZ  PHE A 122     -10.318 -31.077 -20.780  1.00  0.00              
ATOM   1724  H   PHE A 122      -3.734 -30.961 -18.202  1.00  0.00              
ATOM   1725  HA  PHE A 122      -5.458 -29.264 -19.903  1.00  0.00              
ATOM   1726 1HB  PHE A 122      -5.659 -31.656 -20.770  1.00  0.00              
ATOM   1727 2HB  PHE A 122      -6.069 -32.193 -19.125  1.00  0.00              
ATOM   1728  HD1 PHE A 122      -8.231 -31.479 -18.109  1.00  0.00              
ATOM   1729  HD2 PHE A 122      -7.248 -30.844 -22.225  1.00  0.00              
ATOM   1730  HE1 PHE A 122     -10.656 -31.397 -18.671  1.00  0.00              
ATOM   1731  HE2 PHE A 122      -9.665 -30.758 -22.807  1.00  0.00              
ATOM   1732  HZ  PHE A 122     -11.378 -31.048 -21.027  1.00  0.00              
ATOM   1733  N   LEU A 123      -6.647 -28.564 -17.880  1.00  0.00              
ATOM   1734  CA  LEU A 123      -7.304 -28.110 -16.669  1.00  0.00              
ATOM   1735  C   LEU A 123      -8.751 -27.825 -17.036  1.00  0.00              
ATOM   1736  O   LEU A 123      -9.014 -27.155 -18.031  1.00  0.00              
ATOM   1737  CB  LEU A 123      -6.633 -26.835 -16.156  1.00  0.00              
ATOM   1738  CG  LEU A 123      -7.244 -26.191 -14.916  1.00  0.00              
ATOM   1739  CD1 LEU A 123      -7.103 -27.142 -13.750  1.00  0.00              
ATOM   1740  CD2 LEU A 123      -6.549 -24.874 -14.611  1.00  0.00              
ATOM   1741  H   LEU A 123      -6.681 -27.983 -18.705  1.00  0.00              
ATOM   1742  HA  LEU A 123      -7.273 -28.900 -15.919  1.00  0.00              
ATOM   1743 1HB  LEU A 123      -5.651 -27.237 -15.910  1.00  0.00              
ATOM   1744 2HB  LEU A 123      -6.533 -26.087 -16.942  1.00  0.00              
ATOM   1745  HG  LEU A 123      -8.285 -25.966 -15.147  1.00  0.00              
ATOM   1746 1HD1 LEU A 123      -7.537 -26.692 -12.858  1.00  0.00              
ATOM   1747 2HD1 LEU A 123      -7.623 -28.073 -13.975  1.00  0.00              
ATOM   1748 3HD1 LEU A 123      -6.048 -27.348 -13.575  1.00  0.00              
ATOM   1749 1HD2 LEU A 123      -6.996 -24.425 -13.724  1.00  0.00              
ATOM   1750 2HD2 LEU A 123      -5.489 -25.054 -14.432  1.00  0.00              
ATOM   1751 3HD2 LEU A 123      -6.664 -24.197 -15.457  1.00  0.00              
ATOM   1752  N   LEU A 124      -9.696 -28.358 -16.268  1.00  0.00              
ATOM   1753  CA  LEU A 124     -11.096 -28.103 -16.567  1.00  0.00              
ATOM   1754  C   LEU A 124     -11.419 -26.839 -15.783  1.00  0.00              
ATOM   1755  O   LEU A 124     -11.210 -26.793 -14.566  1.00  0.00              
ATOM   1756  CB  LEU A 124     -11.998 -29.277 -16.167  1.00  0.00              
ATOM   1757  CG  LEU A 124     -13.496 -29.067 -16.421  1.00  0.00              
ATOM   1758  CD1 LEU A 124     -13.755 -28.910 -17.914  1.00  0.00              
ATOM   1759  CD2 LEU A 124     -14.278 -30.245 -15.860  1.00  0.00              
ATOM   1760  H   LEU A 124      -9.460 -28.939 -15.477  1.00  0.00              
ATOM   1761  HA  LEU A 124     -11.216 -27.938 -17.637  1.00  0.00              
ATOM   1762 1HB  LEU A 124     -11.607 -30.038 -16.841  1.00  0.00              
ATOM   1763 2HB  LEU A 124     -11.826 -29.584 -15.135  1.00  0.00              
ATOM   1764  HG  LEU A 124     -13.796 -28.175 -15.871  1.00  0.00              
ATOM   1765 1HD1 LEU A 124     -14.821 -28.761 -18.085  1.00  0.00              
ATOM   1766 2HD1 LEU A 124     -13.204 -28.048 -18.290  1.00  0.00              
ATOM   1767 3HD1 LEU A 124     -13.426 -29.807 -18.436  1.00  0.00              
ATOM   1768 1HD2 LEU A 124     -15.342 -30.094 -16.041  1.00  0.00              
ATOM   1769 2HD2 LEU A 124     -13.953 -31.164 -16.348  1.00  0.00              
ATOM   1770 3HD2 LEU A 124     -14.100 -30.322 -14.787  1.00  0.00              
ATOM   1771  N   VAL A 125     -11.918 -25.819 -16.475  1.00  0.00              
ATOM   1772  CA  VAL A 125     -12.211 -24.541 -15.844  1.00  0.00              
ATOM   1773  C   VAL A 125     -13.672 -24.113 -15.902  1.00  0.00              
ATOM   1774  O   VAL A 125     -14.217 -23.881 -16.980  1.00  0.00              
ATOM   1775  CB  VAL A 125     -11.359 -23.423 -16.474  1.00  0.00              
ATOM   1776  CG1 VAL A 125     -11.684 -22.081 -15.835  1.00  0.00              
ATOM   1777  CG2 VAL A 125      -9.878 -23.736 -16.328  1.00  0.00              
ATOM   1778  H   VAL A 125     -12.097 -25.933 -17.463  1.00  0.00              
ATOM   1779  HA  VAL A 125     -12.021 -24.576 -14.771  1.00  0.00              
ATOM   1780  HB  VAL A 125     -11.569 -23.377 -17.543  1.00  0.00              
ATOM   1781 1HG1 VAL A 125     -11.073 -21.303 -16.293  1.00  0.00              
ATOM   1782 2HG1 VAL A 125     -12.739 -21.851 -15.989  1.00  0.00              
ATOM   1783 3HG1 VAL A 125     -11.473 -22.126 -14.767  1.00  0.00              
ATOM   1784 1HG2 VAL A 125      -9.290 -22.937 -16.779  1.00  0.00              
ATOM   1785 2HG2 VAL A 125      -9.627 -23.819 -15.270  1.00  0.00              
ATOM   1786 3HG2 VAL A 125      -9.653 -24.678 -16.830  1.00  0.00              
ATOM   1787  N   GLY A 126     -14.302 -24.010 -14.733  1.00  0.00              
ATOM   1788  CA  GLY A 126     -15.684 -23.569 -14.675  1.00  0.00              
ATOM   1789  C   GLY A 126     -15.636 -22.076 -14.414  1.00  0.00              
ATOM   1790  O   GLY A 126     -15.174 -21.638 -13.362  1.00  0.00              
ATOM   1791  H   GLY A 126     -13.822 -24.239 -13.874  1.00  0.00              
ATOM   1792 1HA  GLY A 126     -16.170 -23.794 -15.624  1.00  0.00              
ATOM   1793 2HA  GLY A 126     -16.194 -24.100 -13.872  1.00  0.00              
ATOM   1794  N   ASN A 127     -16.103 -21.287 -15.369  1.00  0.00              
ATOM   1795  CA  ASN A 127     -16.039 -19.837 -15.245  1.00  0.00              
ATOM   1796  C   ASN A 127     -17.342 -19.215 -14.754  1.00  0.00              
ATOM   1797  O   ASN A 127     -18.384 -19.877 -14.726  1.00  0.00              
ATOM   1798  CB  ASN A 127     -15.632 -19.202 -16.561  1.00  0.00              
ATOM   1799  CG  ASN A 127     -15.181 -17.774 -16.430  1.00  0.00              
ATOM   1800  OD1 ASN A 127     -14.726 -17.341 -15.365  1.00  0.00              
ATOM   1801  ND2 ASN A 127     -15.379 -17.020 -17.481  1.00  0.00              
ATOM   1802  H   ASN A 127     -16.511 -21.693 -16.200  1.00  0.00              
ATOM   1803  HA  ASN A 127     -15.294 -19.562 -14.497  1.00  0.00              
ATOM   1804 1HB  ASN A 127     -14.970 -19.724 -17.252  1.00  0.00              
ATOM   1805 2HB  ASN A 127     -16.649 -19.213 -16.954  1.00  0.00              
ATOM   1806 1HD2 ASN A 127     -15.103 -16.058 -17.465  1.00  0.00              
ATOM   1807 2HD2 ASN A 127     -15.806 -17.404 -18.299  1.00  0.00              
ATOM   1808  N   LYS A 128     -17.265 -17.932 -14.385  1.00  0.00              
ATOM   1809  CA  LYS A 128     -18.412 -17.134 -13.957  1.00  0.00              
ATOM   1810  C   LYS A 128     -18.950 -17.590 -12.597  1.00  0.00              
ATOM   1811  O   LYS A 128     -20.165 -17.584 -12.366  1.00  0.00              
ATOM   1812  CB  LYS A 128     -19.529 -17.172 -15.006  1.00  0.00              
ATOM   1813  CG  LYS A 128     -19.060 -16.786 -16.403  1.00  0.00              
ATOM   1814  CD  LYS A 128     -20.214 -16.616 -17.369  1.00  0.00              
ATOM   1815  CE  LYS A 128     -19.707 -16.460 -18.787  1.00  0.00              
ATOM   1816  NZ  LYS A 128     -20.829 -16.275 -19.744  1.00  0.00              
ATOM   1817  H   LYS A 128     -16.350 -17.505 -14.409  1.00  0.00              
ATOM   1818  HA  LYS A 128     -18.111 -16.094 -13.829  1.00  0.00              
ATOM   1819 1HB  LYS A 128     -19.924 -18.189 -15.015  1.00  0.00              
ATOM   1820 2HB  LYS A 128     -20.305 -16.485 -14.673  1.00  0.00              
ATOM   1821 1HG  LYS A 128     -18.510 -15.847 -16.336  1.00  0.00              
ATOM   1822 2HG  LYS A 128     -18.398 -17.568 -16.774  1.00  0.00              
ATOM   1823 1HD  LYS A 128     -20.857 -17.495 -17.301  1.00  0.00              
ATOM   1824 2HD  LYS A 128     -20.780 -15.730 -17.081  1.00  0.00              
ATOM   1825 1HE  LYS A 128     -19.047 -15.595 -18.821  1.00  0.00              
ATOM   1826 2HE  LYS A 128     -19.144 -17.356 -19.048  1.00  0.00              
ATOM   1827 1HZ  LYS A 128     -20.459 -16.174 -20.679  1.00  0.00              
ATOM   1828 2HZ  LYS A 128     -21.439 -17.080 -19.707  1.00  0.00              
ATOM   1829 3HZ  LYS A 128     -21.349 -15.446 -19.496  1.00  0.00              
ATOM   1830  N   SER A 129     -18.041 -17.961 -11.697  1.00  0.00              
ATOM   1831  CA  SER A 129     -18.418 -18.372 -10.340  1.00  0.00              
ATOM   1832  C   SER A 129     -19.042 -17.236  -9.529  1.00  0.00              
ATOM   1833  O   SER A 129     -19.642 -17.485  -8.492  1.00  0.00              
ATOM   1834  CB  SER A 129     -17.210 -18.925  -9.574  1.00  0.00              
ATOM   1835  OG  SER A 129     -16.259 -17.902  -9.303  1.00  0.00              
ATOM   1836  H   SER A 129     -17.065 -17.960 -11.957  1.00  0.00              
ATOM   1837  HA  SER A 129     -19.092 -19.230 -10.319  1.00  0.00              
ATOM   1838 1HB  SER A 129     -17.559 -19.353  -8.635  1.00  0.00              
ATOM   1839 2HB  SER A 129     -16.742 -19.704 -10.175  1.00  0.00              
ATOM   1840  HG  SER A 129     -15.689 -18.178  -8.581  1.00  0.00              
ATOM   1841  N   ASP A 130     -18.895 -15.996  -9.989  1.00  0.00              
ATOM   1842  CA  ASP A 130     -19.528 -14.862  -9.318  1.00  0.00              
ATOM   1843  C   ASP A 130     -21.041 -14.885  -9.565  1.00  0.00              
ATOM   1844  O   ASP A 130     -21.801 -14.190  -8.889  1.00  0.00              
ATOM   1845  CB  ASP A 130     -18.926 -13.540  -9.802  1.00  0.00              
ATOM   1846  CG  ASP A 130     -19.047 -13.306 -11.302  1.00  0.00              
ATOM   1847  OD1 ASP A 130     -18.409 -14.011 -12.047  1.00  0.00              
ATOM   1848  OD2 ASP A 130     -19.888 -12.534 -11.696  1.00  0.00              
ATOM   1849  H   ASP A 130     -18.338 -15.831 -10.816  1.00  0.00              
ATOM   1850  HA  ASP A 130     -19.375 -14.938  -8.241  1.00  0.00              
ATOM   1851 1HB  ASP A 130     -19.304 -12.669  -9.267  1.00  0.00              
ATOM   1852 2HB  ASP A 130     -17.878 -13.701  -9.543  1.00  0.00              
ATOM   1853  N   LEU A 131     -21.475 -15.691 -10.532  1.00  0.00              
ATOM   1854  CA  LEU A 131     -22.896 -15.815 -10.846  1.00  0.00              
ATOM   1855  C   LEU A 131     -23.484 -17.078 -10.217  1.00  0.00              
ATOM   1856  O   LEU A 131     -24.260 -17.788 -10.850  1.00  0.00              
ATOM   1857  CB  LEU A 131     -23.101 -15.865 -12.365  1.00  0.00              
ATOM   1858  CG  LEU A 131     -22.605 -14.661 -13.158  1.00  0.00              
ATOM   1859  CD1 LEU A 131     -22.820 -14.903 -14.641  1.00  0.00              
ATOM   1860  CD2 LEU A 131     -23.336 -13.410 -12.687  1.00  0.00              
ATOM   1861  H   LEU A 131     -20.806 -16.230 -11.062  1.00  0.00              
ATOM   1862  HA  LEU A 131     -23.439 -14.972 -10.420  1.00  0.00              
ATOM   1863 1HB  LEU A 131     -22.488 -16.734 -12.598  1.00  0.00              
ATOM   1864 2HB  LEU A 131     -24.139 -16.074 -12.626  1.00  0.00              
ATOM   1865  HG  LEU A 131     -21.547 -14.536 -12.929  1.00  0.00              
ATOM   1866 1HD1 LEU A 131     -22.465 -14.041 -15.206  1.00  0.00              
ATOM   1867 2HD1 LEU A 131     -22.267 -15.790 -14.949  1.00  0.00              
ATOM   1868 3HD1 LEU A 131     -23.882 -15.051 -14.836  1.00  0.00              
ATOM   1869 1HD2 LEU A 131     -22.982 -12.547 -13.253  1.00  0.00              
ATOM   1870 2HD2 LEU A 131     -24.408 -13.533 -12.845  1.00  0.00              
ATOM   1871 3HD2 LEU A 131     -23.142 -13.252 -11.626  1.00  0.00              
ATOM   1872  N   GLU A 132     -23.114 -17.342  -8.968  1.00  0.00              
ATOM   1873  CA  GLU A 132     -23.591 -18.510  -8.233  1.00  0.00              
ATOM   1874  C   GLU A 132     -25.101 -18.736  -8.312  1.00  0.00              
ATOM   1875  O   GLU A 132     -25.562 -19.872  -8.457  1.00  0.00              
ATOM   1876  CB  GLU A 132     -23.183 -18.405  -6.761  1.00  0.00              
ATOM   1877  CG  GLU A 132     -23.539 -19.630  -5.938  1.00  0.00              
ATOM   1878  CD  GLU A 132     -22.659 -20.830  -6.264  1.00  0.00              
ATOM   1879  OE1 GLU A 132     -23.080 -21.977  -5.977  1.00  0.00              
ATOM   1880  OE2 GLU A 132     -21.544 -20.626  -6.797  1.00  0.00              
ATOM   1881  H   GLU A 132     -22.477 -16.702  -8.516  1.00  0.00              
ATOM   1882  HA  GLU A 132     -23.159 -19.416  -8.658  1.00  0.00              
ATOM   1883 1HB  GLU A 132     -22.105 -18.247  -6.740  1.00  0.00              
ATOM   1884 2HB  GLU A 132     -23.687 -17.529  -6.353  1.00  0.00              
ATOM   1885 1HG  GLU A 132     -23.504 -19.455  -4.863  1.00  0.00              
ATOM   1886 2HG  GLU A 132     -24.562 -19.851  -6.236  1.00  0.00              
ATOM   1887  N   ASP A 133     -25.871 -17.659  -8.214  1.00  0.00              
ATOM   1888  CA  ASP A 133     -27.321 -17.780  -8.265  1.00  0.00              
ATOM   1889  C   ASP A 133     -27.811 -18.257  -9.636  1.00  0.00              
ATOM   1890  O   ASP A 133     -28.907 -18.806  -9.749  1.00  0.00              
ATOM   1891  CB  ASP A 133     -27.973 -16.441  -7.912  1.00  0.00              
ATOM   1892  CG  ASP A 133     -27.877 -16.063  -6.440  1.00  0.00              
ATOM   1893  OD1 ASP A 133     -27.530 -16.910  -5.651  1.00  0.00              
ATOM   1894  OD2 ASP A 133     -27.997 -14.900  -6.137  1.00  0.00              
ATOM   1895  H   ASP A 133     -25.458 -16.744  -8.103  1.00  0.00              
ATOM   1896  HA  ASP A 133     -27.654 -18.533  -7.550  1.00  0.00              
ATOM   1897 1HB  ASP A 133     -27.620 -15.610  -8.524  1.00  0.00              
ATOM   1898 2HB  ASP A 133     -29.011 -16.661  -8.163  1.00  0.00              
ATOM   1899  N   LYS A 134     -26.990 -18.063 -10.666  1.00  0.00              
ATOM   1900  CA  LYS A 134     -27.333 -18.507 -12.015  1.00  0.00              
ATOM   1901  C   LYS A 134     -26.762 -19.878 -12.363  1.00  0.00              
ATOM   1902  O   LYS A 134     -26.893 -20.338 -13.493  1.00  0.00              
ATOM   1903  CB  LYS A 134     -26.838 -17.484 -13.036  1.00  0.00              
ATOM   1904  CG  LYS A 134     -27.459 -16.110 -12.871  1.00  0.00              
ATOM   1905  CD  LYS A 134     -26.925 -15.139 -13.913  1.00  0.00              
ATOM   1906  CE  LYS A 134     -27.494 -13.737 -13.710  1.00  0.00              
ATOM   1907  NZ  LYS A 134     -27.000 -12.782 -14.743  1.00  0.00              
ATOM   1908  H   LYS A 134     -26.107 -17.596 -10.511  1.00  0.00              
ATOM   1909  HA  LYS A 134     -28.414 -18.616 -12.104  1.00  0.00              
ATOM   1910 1HB  LYS A 134     -25.756 -17.416 -12.921  1.00  0.00              
ATOM   1911 2HB  LYS A 134     -27.073 -17.878 -14.025  1.00  0.00              
ATOM   1912 1HG  LYS A 134     -28.540 -16.204 -12.978  1.00  0.00              
ATOM   1913 2HG  LYS A 134     -27.224 -15.741 -11.873  1.00  0.00              
ATOM   1914 1HD  LYS A 134     -25.838 -15.106 -13.832  1.00  0.00              
ATOM   1915 2HD  LYS A 134     -27.203 -15.503 -14.902  1.00  0.00              
ATOM   1916 1HE  LYS A 134     -28.580 -13.798 -13.760  1.00  0.00              
ATOM   1917 2HE  LYS A 134     -27.196 -13.388 -12.721  1.00  0.00              
ATOM   1918 1HZ  LYS A 134     -27.398 -11.868 -14.574  1.00  0.00              
ATOM   1919 2HZ  LYS A 134     -25.992 -12.724 -14.696  1.00  0.00              
ATOM   1920 3HZ  LYS A 134     -27.276 -13.104 -15.659  1.00  0.00              
ATOM   1921  N   ARG A 135     -26.138 -20.532 -11.394  1.00  0.00              
ATOM   1922  CA  ARG A 135     -25.499 -21.818 -11.637  1.00  0.00              
ATOM   1923  C   ARG A 135     -26.463 -22.903 -12.128  1.00  0.00              
ATOM   1924  O   ARG A 135     -27.480 -23.181 -11.493  1.00  0.00              
ATOM   1925  CB  ARG A 135     -24.802 -22.306 -10.367  1.00  0.00              
ATOM   1926  CG  ARG A 135     -24.071 -23.627 -10.539  1.00  0.00              
ATOM   1927  CD  ARG A 135     -23.647 -24.211  -9.207  1.00  0.00              
ATOM   1928  NE  ARG A 135     -22.571 -23.447  -8.574  1.00  0.00              
ATOM   1929  CZ  ARG A 135     -21.275 -23.586  -8.845  1.00  0.00              
ATOM   1930  NH1 ARG A 135     -20.860 -24.470  -9.748  1.00  0.00              
ATOM   1931  NH2 ARG A 135     -20.388 -22.840  -8.201  1.00  0.00              
ATOM   1932  H   ARG A 135     -26.102 -20.133 -10.466  1.00  0.00              
ATOM   1933  HA  ARG A 135     -24.761 -21.719 -12.434  1.00  0.00              
ATOM   1934 1HB  ARG A 135     -24.097 -21.529 -10.072  1.00  0.00              
ATOM   1935 2HB  ARG A 135     -25.570 -22.408  -9.601  1.00  0.00              
ATOM   1936 1HG  ARG A 135     -24.736 -24.328 -11.044  1.00  0.00              
ATOM   1937 2HG  ARG A 135     -23.188 -23.456 -11.156  1.00  0.00              
ATOM   1938 1HD  ARG A 135     -24.504 -24.219  -8.534  1.00  0.00              
ATOM   1939 2HD  ARG A 135     -23.299 -25.232  -9.363  1.00  0.00              
ATOM   1940  HE  ARG A 135     -22.622 -22.726  -7.867  1.00  0.00              
ATOM   1941 1HH1 ARG A 135     -21.533 -25.043 -10.235  1.00  0.00              
ATOM   1942 2HH1 ARG A 135     -19.874 -24.563  -9.942  1.00  0.00              
ATOM   1943 1HH2 ARG A 135     -20.700 -22.172  -7.510  1.00  0.00              
ATOM   1944 2HH2 ARG A 135     -19.405 -22.943  -8.403  1.00  0.00              
ATOM   1945  N   GLN A 136     -26.128 -23.510 -13.265  1.00  0.00              
ATOM   1946  CA  GLN A 136     -26.854 -24.670 -13.770  1.00  0.00              
ATOM   1947  C   GLN A 136     -26.004 -25.916 -13.528  1.00  0.00              
ATOM   1948  O   GLN A 136     -26.527 -27.001 -13.270  1.00  0.00              
ATOM   1949  CB  GLN A 136     -27.140 -24.524 -15.271  1.00  0.00              
ATOM   1950  CG  GLN A 136     -28.034 -23.345 -15.630  1.00  0.00              
ATOM   1951  CD  GLN A 136     -28.354 -23.273 -17.117  1.00  0.00              
ATOM   1952  OE1 GLN A 136     -27.984 -24.163 -17.891  1.00  0.00              
ATOM   1953  NE2 GLN A 136     -29.060 -22.221 -17.522  1.00  0.00              
ATOM   1954  H   GLN A 136     -25.344 -23.153 -13.792  1.00  0.00              
ATOM   1955  HA  GLN A 136     -27.788 -24.783 -13.221  1.00  0.00              
ATOM   1956 1HB  GLN A 136     -26.174 -24.418 -15.767  1.00  0.00              
ATOM   1957 2HB  GLN A 136     -27.612 -25.453 -15.593  1.00  0.00              
ATOM   1958 1HG  GLN A 136     -28.949 -23.112 -15.087  1.00  0.00              
ATOM   1959 2HG  GLN A 136     -27.278 -22.591 -15.404  1.00  0.00              
ATOM   1960 1HE2 GLN A 136     -29.299 -22.121 -18.488  1.00  0.00              
ATOM   1961 2HE2 GLN A 136     -29.353 -21.531 -16.861  1.00  0.00              
ATOM   1962  N   VAL A 137     -24.686 -25.748 -13.620  1.00  0.00              
ATOM   1963  CA  VAL A 137     -23.750 -26.864 -13.506  1.00  0.00              
ATOM   1964  C   VAL A 137     -23.230 -26.928 -12.076  1.00  0.00              
ATOM   1965  O   VAL A 137     -22.540 -26.017 -11.626  1.00  0.00              
ATOM   1966  CB  VAL A 137     -22.534 -26.691 -14.450  1.00  0.00              
ATOM   1967  CG1 VAL A 137     -21.594 -27.887 -14.301  1.00  0.00              
ATOM   1968  CG2 VAL A 137     -22.996 -26.551 -15.891  1.00  0.00              
ATOM   1969  H   VAL A 137     -24.325 -24.817 -13.774  1.00  0.00              
ATOM   1970  HA  VAL A 137     -24.244 -27.817 -13.696  1.00  0.00              
ATOM   1971  HB  VAL A 137     -22.015 -25.767 -14.192  1.00  0.00              
ATOM   1972 1HG1 VAL A 137     -20.739 -27.762 -14.966  1.00  0.00              
ATOM   1973 2HG1 VAL A 137     -21.246 -27.950 -13.271  1.00  0.00              
ATOM   1974 3HG1 VAL A 137     -22.125 -28.802 -14.561  1.00  0.00              
ATOM   1975 1HG2 VAL A 137     -22.131 -26.429 -16.542  1.00  0.00              
ATOM   1976 2HG2 VAL A 137     -23.548 -27.445 -16.183  1.00  0.00              
ATOM   1977 3HG2 VAL A 137     -23.644 -25.679 -15.982  1.00  0.00              
ATOM   1978  N   SER A 138     -23.551 -28.003 -11.360  1.00  0.00              
ATOM   1979  CA  SER A 138     -23.119 -28.108  -9.973  1.00  0.00              
ATOM   1980  C   SER A 138     -21.630 -28.412  -9.887  1.00  0.00              
ATOM   1981  O   SER A 138     -21.014 -28.846 -10.862  1.00  0.00              
ATOM   1982  CB  SER A 138     -23.903 -29.201  -9.241  1.00  0.00              
ATOM   1983  OG  SER A 138     -23.502 -30.494  -9.659  1.00  0.00              
ATOM   1984  H   SER A 138     -24.092 -28.753 -11.765  1.00  0.00              
ATOM   1985  HA  SER A 138     -23.355 -27.225  -9.378  1.00  0.00              
ATOM   1986 1HB  SER A 138     -23.727 -29.098  -8.170  1.00  0.00              
ATOM   1987 2HB  SER A 138     -24.964 -29.069  -9.448  1.00  0.00              
ATOM   1988  HG  SER A 138     -24.189 -31.128  -9.440  1.00  0.00              
ATOM   1989  N   VAL A 139     -21.064 -28.180  -8.711  1.00  0.00              
ATOM   1990  CA  VAL A 139     -19.661 -28.477  -8.459  1.00  0.00              
ATOM   1991  C   VAL A 139     -19.422 -29.982  -8.578  1.00  0.00              
ATOM   1992  O   VAL A 139     -18.411 -30.418  -9.132  1.00  0.00              
ATOM   1993  CB  VAL A 139     -19.244 -27.991  -7.043  1.00  0.00              
ATOM   1994  CG1 VAL A 139     -17.843 -28.472  -6.703  1.00  0.00              
ATOM   1995  CG2 VAL A 139     -19.309 -26.473  -6.983  1.00  0.00              
ATOM   1996  H   VAL A 139     -21.624 -27.784  -7.970  1.00  0.00              
ATOM   1997  HA  VAL A 139     -19.017 -28.015  -9.208  1.00  0.00              
ATOM   1998  HB  VAL A 139     -19.957 -28.375  -6.313  1.00  0.00              
ATOM   1999 1HG1 VAL A 139     -17.569 -28.122  -5.708  1.00  0.00              
ATOM   2000 2HG1 VAL A 139     -17.817 -29.561  -6.724  1.00  0.00              
ATOM   2001 3HG1 VAL A 139     -17.136 -28.078  -7.433  1.00  0.00              
ATOM   2002 1HG2 VAL A 139     -19.017 -26.135  -5.990  1.00  0.00              
ATOM   2003 2HG2 VAL A 139     -18.629 -26.051  -7.725  1.00  0.00              
ATOM   2004 3HG2 VAL A 139     -20.326 -26.143  -7.194  1.00  0.00              
ATOM   2005  N   GLU A 140     -20.360 -30.777  -8.067  1.00  0.00              
ATOM   2006  CA  GLU A 140     -20.218 -32.229  -8.115  1.00  0.00              
ATOM   2007  C   GLU A 140     -20.202 -32.752  -9.544  1.00  0.00              
ATOM   2008  O   GLU A 140     -19.413 -33.638  -9.864  1.00  0.00              
ATOM   2009  CB  GLU A 140     -21.345 -32.900  -7.328  1.00  0.00              
ATOM   2010  CG  GLU A 140     -21.256 -32.714  -5.820  1.00  0.00              
ATOM   2011  CD  GLU A 140     -22.461 -33.288  -5.127  1.00  0.00              
ATOM   2012  OE1 GLU A 140     -23.353 -33.739  -5.803  1.00  0.00              
ATOM   2013  OE2 GLU A 140     -22.441 -33.378  -3.922  1.00  0.00              
ATOM   2014  H   GLU A 140     -21.183 -30.377  -7.638  1.00  0.00              
ATOM   2015  HA  GLU A 140     -19.264 -32.522  -7.676  1.00  0.00              
ATOM   2016 1HB  GLU A 140     -22.282 -32.477  -7.690  1.00  0.00              
ATOM   2017 2HB  GLU A 140     -21.311 -33.963  -7.565  1.00  0.00              
ATOM   2018 1HG  GLU A 140     -20.352 -33.137  -5.383  1.00  0.00              
ATOM   2019 2HG  GLU A 140     -21.247 -31.632  -5.695  1.00  0.00              
ATOM   2020  N   GLU A 141     -21.076 -32.213 -10.394  1.00  0.00              
ATOM   2021  CA  GLU A 141     -21.129 -32.626 -11.801  1.00  0.00              
ATOM   2022  C   GLU A 141     -19.737 -32.528 -12.414  1.00  0.00              
ATOM   2023  O   GLU A 141     -19.186 -33.513 -12.916  1.00  0.00              
ATOM   2024  CB  GLU A 141     -22.035 -31.712 -12.628  1.00  0.00              
ATOM   2025  CG  GLU A 141     -23.511 -31.964 -12.555  1.00  0.00              
ATOM   2026  CD  GLU A 141     -24.289 -30.891 -13.295  1.00  0.00              
ATOM   2027  OE1 GLU A 141     -24.114 -30.788 -14.527  1.00  0.00              
ATOM   2028  OE2 GLU A 141     -25.065 -30.146 -12.657  1.00  0.00              
ATOM   2029  H   GLU A 141     -21.716 -31.505 -10.064  1.00  0.00              
ATOM   2030  HA  GLU A 141     -21.447 -33.667 -11.869  1.00  0.00              
ATOM   2031 1HB  GLU A 141     -21.850 -30.691 -12.292  1.00  0.00              
ATOM   2032 2HB  GLU A 141     -21.726 -31.813 -13.669  1.00  0.00              
ATOM   2033 1HG  GLU A 141     -23.801 -32.946 -12.929  1.00  0.00              
ATOM   2034 2HG  GLU A 141     -23.729 -31.903 -11.490  1.00  0.00              
ATOM   2035  N   ALA A 142     -19.190 -31.314 -12.374  1.00  0.00              
ATOM   2036  CA  ALA A 142     -17.922 -30.997 -13.022  1.00  0.00              
ATOM   2037  C   ALA A 142     -16.738 -31.723 -12.405  1.00  0.00              
ATOM   2038  O   ALA A 142     -15.806 -32.092 -13.117  1.00  0.00              
ATOM   2039  CB  ALA A 142     -17.689 -29.486 -13.000  1.00  0.00              
ATOM   2040  H   ALA A 142     -19.681 -30.588 -11.873  1.00  0.00              
ATOM   2041  HA  ALA A 142     -17.970 -31.322 -14.061  1.00  0.00              
ATOM   2042 1HB  ALA A 142     -16.741 -29.258 -13.486  1.00  0.00              
ATOM   2043 2HB  ALA A 142     -18.498 -28.984 -13.532  1.00  0.00              
ATOM   2044 3HB  ALA A 142     -17.661 -29.137 -11.969  1.00  0.00              
ATOM   2045  N   LYS A 143     -16.762 -31.928 -11.088  1.00  0.00              
ATOM   2046  CA  LYS A 143     -15.659 -32.617 -10.412  1.00  0.00              
ATOM   2047  C   LYS A 143     -15.710 -34.106 -10.717  1.00  0.00              
ATOM   2048  O   LYS A 143     -14.677 -34.780 -10.767  1.00  0.00              
ATOM   2049  CB  LYS A 143     -15.735 -32.429  -8.895  1.00  0.00              
ATOM   2050  CG  LYS A 143     -15.267 -31.083  -8.378  1.00  0.00              
ATOM   2051  CD  LYS A 143     -15.250 -31.064  -6.852  1.00  0.00              
ATOM   2052  CE  LYS A 143     -14.571 -29.806  -6.308  1.00  0.00              
ATOM   2053  NZ  LYS A 143     -14.607 -29.748  -4.815  1.00  0.00              
ATOM   2054  H   LYS A 143     -17.548 -31.606 -10.542  1.00  0.00              
ATOM   2055  HA  LYS A 143     -14.705 -32.241 -10.785  1.00  0.00              
ATOM   2056 1HB  LYS A 143     -16.776 -32.574  -8.606  1.00  0.00              
ATOM   2057 2HB  LYS A 143     -15.121 -33.210  -8.444  1.00  0.00              
ATOM   2058 1HG  LYS A 143     -14.263 -30.895  -8.761  1.00  0.00              
ATOM   2059 2HG  LYS A 143     -15.945 -30.315  -8.749  1.00  0.00              
ATOM   2060 1HD  LYS A 143     -16.279 -31.102  -6.492  1.00  0.00              
ATOM   2061 2HD  LYS A 143     -14.710 -31.944  -6.499  1.00  0.00              
ATOM   2062 1HE  LYS A 143     -13.536 -29.804  -6.645  1.00  0.00              
ATOM   2063 2HE  LYS A 143     -15.087 -28.937  -6.716  1.00  0.00              
ATOM   2064 1HZ  LYS A 143     -14.150 -28.904  -4.501  1.00  0.00              
ATOM   2065 2HZ  LYS A 143     -15.567 -29.748  -4.500  1.00  0.00              
ATOM   2066 3HZ  LYS A 143     -14.127 -30.551  -4.435  1.00  0.00              
ATOM   2067  N   ASN A 144     -16.922 -34.618 -10.900  1.00  0.00              
ATOM   2068  CA  ASN A 144     -17.086 -36.011 -11.278  1.00  0.00              
ATOM   2069  C   ASN A 144     -16.634 -36.249 -12.703  1.00  0.00              
ATOM   2070  O   ASN A 144     -16.009 -37.270 -13.003  1.00  0.00              
ATOM   2071  CB  ASN A 144     -18.522 -36.470 -11.102  1.00  0.00              
ATOM   2072  CG  ASN A 144     -18.917 -36.685  -9.668  1.00  0.00              
ATOM   2073  OD1 ASN A 144     -18.067 -36.874  -8.790  1.00  0.00              
ATOM   2074  ND2 ASN A 144     -20.205 -36.738  -9.438  1.00  0.00              
ATOM   2075  H   ASN A 144     -17.742 -34.041 -10.777  1.00  0.00              
ATOM   2076  HA  ASN A 144     -16.460 -36.642 -10.645  1.00  0.00              
ATOM   2077 1HB  ASN A 144     -19.337 -35.968 -11.626  1.00  0.00              
ATOM   2078 2HB  ASN A 144     -18.336 -37.439 -11.564  1.00  0.00              
ATOM   2079 1HD2 ASN A 144     -20.541 -36.878  -8.506  1.00  0.00              
ATOM   2080 2HD2 ASN A 144     -20.852 -36.638 -10.194  1.00  0.00              
ATOM   2081  N   ARG A 145     -16.930 -35.301 -13.584  1.00  0.00              
ATOM   2082  CA  ARG A 145     -16.457 -35.412 -14.956  1.00  0.00              
ATOM   2083  C   ARG A 145     -14.933 -35.363 -14.990  1.00  0.00              
ATOM   2084  O   ARG A 145     -14.294 -36.168 -15.657  1.00  0.00              
ATOM   2085  CB  ARG A 145     -17.018 -34.280 -15.821  1.00  0.00              
ATOM   2086  CG  ARG A 145     -16.630 -34.433 -17.279  1.00  0.00              
ATOM   2087  CD  ARG A 145     -17.443 -33.552 -18.204  1.00  0.00              
ATOM   2088  NE  ARG A 145     -18.843 -33.966 -18.299  1.00  0.00              
ATOM   2089  CZ  ARG A 145     -19.698 -33.483 -19.197  1.00  0.00              
ATOM   2090  NH1 ARG A 145     -19.294 -32.574 -20.080  1.00  0.00              
ATOM   2091  NH2 ARG A 145     -20.960 -33.898 -19.208  1.00  0.00              
ATOM   2092  H   ARG A 145     -17.481 -34.497 -13.316  1.00  0.00              
ATOM   2093  HA  ARG A 145     -16.758 -36.373 -15.374  1.00  0.00              
ATOM   2094 1HB  ARG A 145     -18.101 -34.300 -15.707  1.00  0.00              
ATOM   2095 2HB  ARG A 145     -16.628 -33.346 -15.416  1.00  0.00              
ATOM   2096 1HG  ARG A 145     -15.577 -34.172 -17.387  1.00  0.00              
ATOM   2097 2HG  ARG A 145     -16.777 -35.474 -17.569  1.00  0.00              
ATOM   2098 1HD  ARG A 145     -17.415 -32.528 -17.833  1.00  0.00              
ATOM   2099 2HD  ARG A 145     -17.007 -33.587 -19.201  1.00  0.00              
ATOM   2100  HE  ARG A 145     -19.356 -34.638 -17.744  1.00  0.00              
ATOM   2101 1HH1 ARG A 145     -18.336 -32.253 -20.067  1.00  0.00              
ATOM   2102 2HH1 ARG A 145     -19.946 -32.209 -20.759  1.00  0.00              
ATOM   2103 1HH2 ARG A 145     -21.268 -34.582 -18.532  1.00  0.00              
ATOM   2104 2HH2 ARG A 145     -21.604 -33.526 -19.891  1.00  0.00              
ATOM   2105  N   ALA A 146     -14.355 -34.413 -14.263  1.00  0.00              
ATOM   2106  CA  ALA A 146     -12.900 -34.307 -14.173  1.00  0.00              
ATOM   2107  C   ALA A 146     -12.282 -35.510 -13.477  1.00  0.00              
ATOM   2108  O   ALA A 146     -11.166 -35.918 -13.804  1.00  0.00              
ATOM   2109  CB  ALA A 146     -12.507 -33.024 -13.442  1.00  0.00              
ATOM   2110  H   ALA A 146     -14.928 -33.750 -13.762  1.00  0.00              
ATOM   2111  HA  ALA A 146     -12.488 -34.280 -15.182  1.00  0.00              
ATOM   2112 1HB  ALA A 146     -11.421 -32.958 -13.382  1.00  0.00              
ATOM   2113 2HB  ALA A 146     -12.894 -32.162 -13.985  1.00  0.00              
ATOM   2114 3HB  ALA A 146     -12.925 -33.036 -12.436  1.00  0.00              
ATOM   2115  N   GLU A 147     -12.998 -36.071 -12.507  1.00  0.00              
ATOM   2116  CA  GLU A 147     -12.510 -37.259 -11.821  1.00  0.00              
ATOM   2117  C   GLU A 147     -12.369 -38.428 -12.790  1.00  0.00              
ATOM   2118  O   GLU A 147     -11.341 -39.105 -12.804  1.00  0.00              
ATOM   2119  CB  GLU A 147     -13.446 -37.635 -10.670  1.00  0.00              
ATOM   2120  CG  GLU A 147     -13.013 -38.865  -9.885  1.00  0.00              
ATOM   2121  CD  GLU A 147     -13.963 -39.153  -8.755  1.00  0.00              
ATOM   2122  OE1 GLU A 147     -14.905 -38.416  -8.594  1.00  0.00              
ATOM   2123  OE2 GLU A 147     -13.811 -40.173  -8.124  1.00  0.00              
ATOM   2124  H   GLU A 147     -13.888 -35.678 -12.238  1.00  0.00              
ATOM   2125  HA  GLU A 147     -11.516 -37.069 -11.414  1.00  0.00              
ATOM   2126 1HB  GLU A 147     -13.490 -36.775 -10.002  1.00  0.00              
ATOM   2127 2HB  GLU A 147     -14.431 -37.810 -11.104  1.00  0.00              
ATOM   2128 1HG  GLU A 147     -12.902 -39.756 -10.501  1.00  0.00              
ATOM   2129 2HG  GLU A 147     -12.043 -38.581  -9.479  1.00  0.00              
ATOM   2130  N   GLN A 148     -13.385 -38.661 -13.612  1.00  0.00              
ATOM   2131  CA  GLN A 148     -13.296 -39.752 -14.574  1.00  0.00              
ATOM   2132  C   GLN A 148     -12.227 -39.469 -15.630  1.00  0.00              
ATOM   2133  O   GLN A 148     -11.669 -40.395 -16.227  1.00  0.00              
ATOM   2134  CB  GLN A 148     -14.650 -39.978 -15.252  1.00  0.00              
ATOM   2135  CG  GLN A 148     -15.717 -40.552 -14.336  1.00  0.00              
ATOM   2136  CD  GLN A 148     -17.053 -40.716 -15.035  1.00  0.00              
ATOM   2137  OE1 GLN A 148     -17.184 -40.431 -16.228  1.00  0.00              
ATOM   2138  NE2 GLN A 148     -18.055 -41.175 -14.294  1.00  0.00              
ATOM   2139  H   GLN A 148     -14.222 -38.096 -13.586  1.00  0.00              
ATOM   2140  HA  GLN A 148     -12.993 -40.666 -14.063  1.00  0.00              
ATOM   2141 1HB  GLN A 148     -14.974 -39.011 -15.637  1.00  0.00              
ATOM   2142 2HB  GLN A 148     -14.475 -40.659 -16.085  1.00  0.00              
ATOM   2143 1HG  GLN A 148     -15.552 -41.434 -13.718  1.00  0.00              
ATOM   2144 2HG  GLN A 148     -15.768 -39.668 -13.698  1.00  0.00              
ATOM   2145 1HE2 GLN A 148     -18.960 -41.304 -14.700  1.00  0.00              
ATOM   2146 2HE2 GLN A 148     -17.906 -41.392 -13.329  1.00  0.00              
ATOM   2147  N   TRP A 149     -11.934 -38.187 -15.846  1.00  0.00              
ATOM   2148  CA  TRP A 149     -10.894 -37.790 -16.793  1.00  0.00              
ATOM   2149  C   TRP A 149      -9.533 -37.834 -16.118  1.00  0.00              
ATOM   2150  O   TRP A 149      -8.499 -37.848 -16.785  1.00  0.00              
ATOM   2151  CB  TRP A 149     -11.135 -36.369 -17.305  1.00  0.00              
ATOM   2152  CG  TRP A 149     -12.312 -36.226 -18.202  1.00  0.00              
ATOM   2153  CD1 TRP A 149     -13.053 -37.230 -18.754  1.00  0.00              
ATOM   2154  CD2 TRP A 149     -12.860 -35.004 -18.696  1.00  0.00              
ATOM   2155  NE1 TRP A 149     -14.029 -36.707 -19.563  1.00  0.00              
ATOM   2156  CE2 TRP A 149     -13.933 -35.342 -19.548  1.00  0.00              
ATOM   2157  CE3 TRP A 149     -12.548 -33.654 -18.508  1.00  0.00              
ATOM   2158  CZ2 TRP A 149     -14.699 -34.376 -20.209  1.00  0.00              
ATOM   2159  CZ3 TRP A 149     -13.305 -32.697 -19.161  1.00  0.00              
ATOM   2160  CH2 TRP A 149     -14.370 -33.061 -20.002  1.00  0.00              
ATOM   2161  H   TRP A 149     -12.443 -37.473 -15.346  1.00  0.00              
ATOM   2162  HA  TRP A 149     -10.868 -38.490 -17.628  1.00  0.00              
ATOM   2163 1HB  TRP A 149     -11.308 -35.691 -16.469  1.00  0.00              
ATOM   2164 2HB  TRP A 149     -10.274 -36.026 -17.878  1.00  0.00              
ATOM   2165  HD1 TRP A 149     -12.779 -38.249 -18.487  1.00  0.00              
ATOM   2166  HE1 TRP A 149     -14.708 -37.241 -20.087  1.00  0.00              
ATOM   2167  HE3 TRP A 149     -11.734 -33.319 -17.866  1.00  0.00              
ATOM   2168  HZ2 TRP A 149     -15.517 -34.703 -20.851  1.00  0.00              
ATOM   2169  HZ3 TRP A 149     -13.053 -31.647 -19.005  1.00  0.00              
ATOM   2170  HH2 TRP A 149     -14.945 -32.281 -20.500  1.00  0.00              
ATOM   2171  N   ASN A 150      -9.547 -37.848 -14.790  1.00  0.00              
ATOM   2172  CA  ASN A 150      -8.328 -37.800 -13.998  1.00  0.00              
ATOM   2173  C   ASN A 150      -7.569 -36.490 -14.206  1.00  0.00              
ATOM   2174  O   ASN A 150      -6.344 -36.483 -14.351  1.00  0.00              
ATOM   2175  CB  ASN A 150      -7.427 -38.982 -14.307  1.00  0.00              
ATOM   2176  CG  ASN A 150      -6.410 -39.264 -13.237  1.00  0.00              
ATOM   2177  OD1 ASN A 150      -6.622 -38.965 -12.056  1.00  0.00              
ATOM   2178  ND2 ASN A 150      -5.274 -39.763 -13.654  1.00  0.00              
ATOM   2179  H   ASN A 150     -10.439 -37.893 -14.318  1.00  0.00              
ATOM   2180  HA  ASN A 150      -8.575 -37.840 -12.936  1.00  0.00              
ATOM   2181 1HB  ASN A 150      -7.846 -39.926 -14.660  1.00  0.00              
ATOM   2182 2HB  ASN A 150      -6.934 -38.472 -15.134  1.00  0.00              
ATOM   2183 1HD2 ASN A 150      -4.551 -39.976 -12.997  1.00  0.00              
ATOM   2184 2HD2 ASN A 150      -5.130 -39.932 -14.629  1.00  0.00              
ATOM   2185  N   VAL A 151      -8.312 -35.388 -14.227  1.00  0.00              
ATOM   2186  CA  VAL A 151      -7.733 -34.058 -14.402  1.00  0.00              
ATOM   2187  C   VAL A 151      -8.239 -33.154 -13.278  1.00  0.00              
ATOM   2188  O   VAL A 151      -9.153 -33.526 -12.538  1.00  0.00              
ATOM   2189  CB  VAL A 151      -8.128 -33.409 -15.767  1.00  0.00              
ATOM   2190  CG1 VAL A 151      -7.647 -34.273 -16.916  1.00  0.00              
ATOM   2191  CG2 VAL A 151      -9.621 -33.187 -15.832  1.00  0.00              
ATOM   2192  H   VAL A 151      -9.312 -35.478 -14.117  1.00  0.00              
ATOM   2193  HA  VAL A 151      -6.646 -34.084 -14.314  1.00  0.00              
ATOM   2194  HB  VAL A 151      -7.657 -32.430 -15.843  1.00  0.00              
ATOM   2195 1HG1 VAL A 151      -7.928 -33.811 -17.862  1.00  0.00              
ATOM   2196 2HG1 VAL A 151      -6.563 -34.371 -16.868  1.00  0.00              
ATOM   2197 3HG1 VAL A 151      -8.105 -35.260 -16.845  1.00  0.00              
ATOM   2198 1HG2 VAL A 151      -9.880 -32.733 -16.789  1.00  0.00              
ATOM   2199 2HG2 VAL A 151     -10.135 -34.143 -15.732  1.00  0.00              
ATOM   2200 3HG2 VAL A 151      -9.926 -32.524 -15.023  1.00  0.00              
ATOM   2201  N   ASN A 152      -7.650 -31.970 -13.146  1.00  0.00              
ATOM   2202  CA  ASN A 152      -8.068 -31.056 -12.099  1.00  0.00              
ATOM   2203  C   ASN A 152      -9.199 -30.178 -12.572  1.00  0.00              
ATOM   2204  O   ASN A 152      -9.367 -29.949 -13.764  1.00  0.00              
ATOM   2205  CB  ASN A 152      -6.914 -30.202 -11.607  1.00  0.00              
ATOM   2206  CG  ASN A 152      -5.874 -30.973 -10.842  1.00  0.00              
ATOM   2207  OD1 ASN A 152      -6.161 -32.017 -10.245  1.00  0.00              
ATOM   2208  ND2 ASN A 152      -4.689 -30.422 -10.788  1.00  0.00              
ATOM   2209  H   ASN A 152      -6.907 -31.694 -13.772  1.00  0.00              
ATOM   2210  HA  ASN A 152      -8.445 -31.620 -11.244  1.00  0.00              
ATOM   2211 1HB  ASN A 152      -6.417 -29.497 -12.274  1.00  0.00              
ATOM   2212 2HB  ASN A 152      -7.537 -29.655 -10.900  1.00  0.00              
ATOM   2213 1HD2 ASN A 152      -3.947 -30.879 -10.295  1.00  0.00              
ATOM   2214 2HD2 ASN A 152      -4.524 -29.545 -11.238  1.00  0.00              
ATOM   2215  N   TYR A 153      -9.994 -29.719 -11.618  1.00  0.00              
ATOM   2216  CA  TYR A 153     -11.117 -28.839 -11.879  1.00  0.00              
ATOM   2217  C   TYR A 153     -11.031 -27.634 -10.955  1.00  0.00              
ATOM   2218  O   TYR A 153     -10.831 -27.780  -9.744  1.00  0.00              
ATOM   2219  CB  TYR A 153     -12.438 -29.550 -11.606  1.00  0.00              
ATOM   2220  CG  TYR A 153     -13.627 -28.624 -11.700  1.00  0.00              
ATOM   2221  CD1 TYR A 153     -14.452 -28.397 -10.599  1.00  0.00              
ATOM   2222  CD2 TYR A 153     -13.941 -27.987 -12.900  1.00  0.00              
ATOM   2223  CE1 TYR A 153     -15.568 -27.561 -10.694  1.00  0.00              
ATOM   2224  CE2 TYR A 153     -15.046 -27.152 -13.005  1.00  0.00              
ATOM   2225  CZ  TYR A 153     -15.857 -26.946 -11.900  1.00  0.00              
ATOM   2226  OH  TYR A 153     -16.970 -26.147 -12.017  1.00  0.00              
ATOM   2227  H   TYR A 153      -9.801 -30.000 -10.668  1.00  0.00              
ATOM   2228  HA  TYR A 153     -11.072 -28.476 -12.906  1.00  0.00              
ATOM   2229 1HB  TYR A 153     -12.530 -30.353 -12.339  1.00  0.00              
ATOM   2230 2HB  TYR A 153     -12.373 -29.976 -10.605  1.00  0.00              
ATOM   2231  HD1 TYR A 153     -14.214 -28.887  -9.654  1.00  0.00              
ATOM   2232  HD2 TYR A 153     -13.302 -28.155 -13.768  1.00  0.00              
ATOM   2233  HE1 TYR A 153     -16.205 -27.391  -9.826  1.00  0.00              
ATOM   2234  HE2 TYR A 153     -15.271 -26.663 -13.953  1.00  0.00              
ATOM   2235  HH  TYR A 153     -17.464 -26.068 -11.197  1.00  0.00              
ATOM   2236  N   VAL A 154     -11.200 -26.445 -11.519  1.00  0.00              
ATOM   2237  CA  VAL A 154     -11.167 -25.232 -10.722  1.00  0.00              
ATOM   2238  C   VAL A 154     -12.186 -24.255 -11.252  1.00  0.00              
ATOM   2239  O   VAL A 154     -12.463 -24.234 -12.449  1.00  0.00              
ATOM   2240  CB  VAL A 154      -9.768 -24.576 -10.758  1.00  0.00              
ATOM   2241  CG1 VAL A 154      -9.412 -24.254 -12.179  1.00  0.00              
ATOM   2242  CG2 VAL A 154      -9.752 -23.295  -9.898  1.00  0.00              
ATOM   2243  H   VAL A 154     -11.355 -26.376 -12.515  1.00  0.00              
ATOM   2244  HA  VAL A 154     -11.448 -25.430  -9.687  1.00  0.00              
ATOM   2245  HB  VAL A 154      -9.044 -25.262 -10.319  1.00  0.00              
ATOM   2246 1HG1 VAL A 154      -8.426 -23.791 -12.211  1.00  0.00              
ATOM   2247 2HG1 VAL A 154      -9.401 -25.171 -12.768  1.00  0.00              
ATOM   2248 3HG1 VAL A 154     -10.149 -23.565 -12.591  1.00  0.00              
ATOM   2249 1HG2 VAL A 154      -8.759 -22.845  -9.933  1.00  0.00              
ATOM   2250 2HG2 VAL A 154     -10.485 -22.589 -10.286  1.00  0.00              
ATOM   2251 3HG2 VAL A 154     -10.000 -23.547  -8.867  1.00  0.00              
ATOM   2252  N   GLU A 155     -12.771 -23.471 -10.355  1.00  0.00              
ATOM   2253  CA  GLU A 155     -13.796 -22.521 -10.756  1.00  0.00              
ATOM   2254  C   GLU A 155     -13.179 -21.149 -10.617  1.00  0.00              
ATOM   2255  O   GLU A 155     -12.441 -20.885  -9.676  1.00  0.00              
ATOM   2256  CB  GLU A 155     -15.047 -22.631  -9.883  1.00  0.00              
ATOM   2257  CG  GLU A 155     -15.829 -23.912 -10.107  1.00  0.00              
ATOM   2258  CD  GLU A 155     -17.218 -23.883  -9.483  1.00  0.00              
ATOM   2259  OE1 GLU A 155     -17.526 -22.938  -8.722  1.00  0.00              
ATOM   2260  OE2 GLU A 155     -17.994 -24.821  -9.752  1.00  0.00              
ATOM   2261  H   GLU A 155     -12.507 -23.528  -9.381  1.00  0.00              
ATOM   2262  HA  GLU A 155     -14.075 -22.695 -11.796  1.00  0.00              
ATOM   2263 1HB  GLU A 155     -14.717 -22.574  -8.846  1.00  0.00              
ATOM   2264 2HB  GLU A 155     -15.673 -21.769 -10.114  1.00  0.00              
ATOM   2265 1HG  GLU A 155     -15.932 -24.179 -11.159  1.00  0.00              
ATOM   2266 2HG  GLU A 155     -15.233 -24.668  -9.598  1.00  0.00              
ATOM   2267  N   THR A 156     -13.481 -20.282 -11.568  1.00  0.00              
ATOM   2268  CA  THR A 156     -12.921 -18.949 -11.570  1.00  0.00              
ATOM   2269  C   THR A 156     -13.983 -17.905 -11.807  1.00  0.00              
ATOM   2270  O   THR A 156     -15.137 -18.215 -12.106  1.00  0.00              
ATOM   2271  CB  THR A 156     -11.905 -18.783 -12.725  1.00  0.00              
ATOM   2272  OG1 THR A 156     -12.611 -18.795 -13.979  1.00  0.00              
ATOM   2273  CG2 THR A 156     -10.885 -19.915 -12.721  1.00  0.00              
ATOM   2274  H   THR A 156     -14.114 -20.552 -12.307  1.00  0.00              
ATOM   2275  HA  THR A 156     -12.489 -18.729 -10.594  1.00  0.00              
ATOM   2276  HB  THR A 156     -11.386 -17.833 -12.607  1.00  0.00              
ATOM   2277  HG1 THR A 156     -13.242 -18.072 -13.998  1.00  0.00              
ATOM   2278 1HG2 THR A 156     -10.183 -19.774 -13.543  1.00  0.00              
ATOM   2279 2HG2 THR A 156     -10.344 -19.913 -11.775  1.00  0.00              
ATOM   2280 3HG2 THR A 156     -11.400 -20.867 -12.843  1.00  0.00              
ATOM   2281  N   SER A 157     -13.571 -16.656 -11.656  1.00  0.00              
ATOM   2282  CA  SER A 157     -14.424 -15.531 -11.964  1.00  0.00              
ATOM   2283  C   SER A 157     -13.530 -14.472 -12.588  1.00  0.00              
ATOM   2284  O   SER A 157     -12.682 -13.891 -11.916  1.00  0.00              
ATOM   2285  CB  SER A 157     -15.092 -14.936 -10.731  1.00  0.00              
ATOM   2286  OG  SER A 157     -15.770 -13.745 -11.109  1.00  0.00              
ATOM   2287  H   SER A 157     -12.635 -16.485 -11.315  1.00  0.00              
ATOM   2288  HA  SER A 157     -15.279 -15.794 -12.588  1.00  0.00              
ATOM   2289 1HB  SER A 157     -15.794 -15.666 -10.329  1.00  0.00              
ATOM   2290 2HB  SER A 157     -14.326 -14.722  -9.986  1.00  0.00              
ATOM   2291  HG  SER A 157     -16.612 -13.970 -11.513  1.00  0.00              
ATOM   2292  N   ALA A 158     -13.695 -14.241 -13.883  1.00  0.00              
ATOM   2293  CA  ALA A 158     -12.912 -13.210 -14.548  1.00  0.00              
ATOM   2294  C   ALA A 158     -13.386 -11.837 -14.042  1.00  0.00              
ATOM   2295  O   ALA A 158     -12.610 -10.886 -13.946  1.00  0.00              
ATOM   2296  CB  ALA A 158     -13.103 -13.322 -16.064  1.00  0.00              
ATOM   2297  H   ALA A 158     -14.363 -14.774 -14.420  1.00  0.00              
ATOM   2298  HA  ALA A 158     -11.863 -13.342 -14.282  1.00  0.00              
ATOM   2299 1HB  ALA A 158     -12.516 -12.549 -16.560  1.00  0.00              
ATOM   2300 2HB  ALA A 158     -12.770 -14.303 -16.401  1.00  0.00              
ATOM   2301 3HB  ALA A 158     -14.156 -13.190 -16.308  1.00  0.00              
ATOM   2302  N   LYS A 159     -14.674 -11.742 -13.722  1.00  0.00              
ATOM   2303  CA  LYS A 159     -15.261 -10.491 -13.240  1.00  0.00              
ATOM   2304  C   LYS A 159     -14.733 -10.026 -11.879  1.00  0.00              
ATOM   2305  O   LYS A 159     -14.357  -8.866 -11.723  1.00  0.00              
ATOM   2306  CB  LYS A 159     -16.786 -10.622 -13.177  1.00  0.00              
ATOM   2307  CG  LYS A 159     -17.509  -9.335 -12.796  1.00  0.00              
ATOM   2308  CD  LYS A 159     -19.023  -9.469 -12.919  1.00  0.00              
ATOM   2309  CE  LYS A 159     -19.712  -8.154 -12.561  1.00  0.00              
ATOM   2310  NZ  LYS A 159     -21.195  -8.231 -12.652  1.00  0.00              
ATOM   2311  H   LYS A 159     -15.262 -12.558 -13.814  1.00  0.00              
ATOM   2312  HA  LYS A 159     -15.009  -9.678 -13.922  1.00  0.00              
ATOM   2313 1HB  LYS A 159     -17.120 -10.949 -14.162  1.00  0.00              
ATOM   2314 2HB  LYS A 159     -17.011 -11.396 -12.443  1.00  0.00              
ATOM   2315 1HG  LYS A 159     -17.255  -9.089 -11.764  1.00  0.00              
ATOM   2316 2HG  LYS A 159     -17.166  -8.538 -13.454  1.00  0.00              
ATOM   2317 1HD  LYS A 159     -19.265  -9.746 -13.946  1.00  0.00              
ATOM   2318 2HD  LYS A 159     -19.359 -10.256 -12.243  1.00  0.00              
ATOM   2319 1HE  LYS A 159     -19.433  -7.888 -11.543  1.00  0.00              
ATOM   2320 2HE  LYS A 159     -19.356  -7.385 -13.247  1.00  0.00              
ATOM   2321 1HZ  LYS A 159     -21.595  -7.337 -12.407  1.00  0.00              
ATOM   2322 2HZ  LYS A 159     -21.463  -8.472 -13.596  1.00  0.00              
ATOM   2323 3HZ  LYS A 159     -21.535  -8.939 -12.015  1.00  0.00              
ATOM   2324  N   THR A 160     -14.704 -10.922 -10.898  1.00  0.00              
ATOM   2325  CA  THR A 160     -14.174 -10.580  -9.572  1.00  0.00              
ATOM   2326  C   THR A 160     -12.738 -11.050  -9.339  1.00  0.00              
ATOM   2327  O   THR A 160     -12.228 -10.951  -8.229  1.00  0.00              
ATOM   2328  CB  THR A 160     -15.061 -11.169  -8.459  1.00  0.00              
ATOM   2329  OG1 THR A 160     -15.079 -12.598  -8.565  1.00  0.00              
ATOM   2330  CG2 THR A 160     -16.482 -10.638  -8.572  1.00  0.00              
ATOM   2331  H   THR A 160     -15.051 -11.855 -11.064  1.00  0.00              
ATOM   2332  HA  THR A 160     -14.133  -9.496  -9.459  1.00  0.00              
ATOM   2333  HB  THR A 160     -14.646 -10.891  -7.490  1.00  0.00              
ATOM   2334  HG1 THR A 160     -15.432 -12.851  -9.422  1.00  0.00              
ATOM   2335 1HG2 THR A 160     -17.093 -11.064  -7.777  1.00  0.00              
ATOM   2336 2HG2 THR A 160     -16.472  -9.552  -8.480  1.00  0.00              
ATOM   2337 3HG2 THR A 160     -16.897 -10.916  -9.540  1.00  0.00              
ATOM   2338  N   ARG A 161     -12.104 -11.564 -10.392  1.00  0.00              
ATOM   2339  CA  ARG A 161     -10.683 -11.931 -10.380  1.00  0.00              
ATOM   2340  C   ARG A 161     -10.342 -13.139  -9.522  1.00  0.00              
ATOM   2341  O   ARG A 161      -9.174 -13.367  -9.208  1.00  0.00              
ATOM   2342  CB  ARG A 161      -9.811 -10.746  -9.993  1.00  0.00              
ATOM   2343  CG  ARG A 161     -10.044  -9.486 -10.811  1.00  0.00              
ATOM   2344  CD  ARG A 161      -9.101  -8.378 -10.511  1.00  0.00              
ATOM   2345  NE  ARG A 161      -9.024  -8.016  -9.105  1.00  0.00              
ATOM   2346  CZ  ARG A 161      -9.845  -7.140  -8.494  1.00  0.00              
ATOM   2347  NH1 ARG A 161     -10.780  -6.506  -9.166  1.00  0.00              
ATOM   2348  NH2 ARG A 161      -9.670  -6.916  -7.203  1.00  0.00              
ATOM   2349  H   ARG A 161     -12.642 -11.703 -11.236  1.00  0.00              
ATOM   2350  HA  ARG A 161     -10.367 -12.216 -11.384  1.00  0.00              
ATOM   2351 1HB  ARG A 161     -10.009 -10.535  -8.943  1.00  0.00              
ATOM   2352 2HB  ARG A 161      -8.774 -11.063 -10.110  1.00  0.00              
ATOM   2353 1HG  ARG A 161      -9.944  -9.734 -11.868  1.00  0.00              
ATOM   2354 2HG  ARG A 161     -11.056  -9.128 -10.615  1.00  0.00              
ATOM   2355 1HD  ARG A 161      -8.100  -8.670 -10.828  1.00  0.00              
ATOM   2356 2HD  ARG A 161      -9.412  -7.490 -11.060  1.00  0.00              
ATOM   2357  HE  ARG A 161      -8.384  -8.338  -8.391  1.00  0.00              
ATOM   2358 1HH1 ARG A 161     -10.889  -6.675 -10.156  1.00  0.00              
ATOM   2359 2HH1 ARG A 161     -11.385  -5.853  -8.690  1.00  0.00              
ATOM   2360 1HH2 ARG A 161      -8.934  -7.398  -6.705  1.00  0.00              
ATOM   2361 2HH2 ARG A 161     -10.270  -6.264  -6.721  1.00  0.00              
ATOM   2362  N   ALA A 162     -11.359 -13.920  -9.163  1.00  0.00              
ATOM   2363  CA  ALA A 162     -11.153 -15.148  -8.389  1.00  0.00              
ATOM   2364  C   ALA A 162     -10.516 -16.240  -9.254  1.00  0.00              
ATOM   2365  O   ALA A 162     -11.070 -16.628 -10.270  1.00  0.00              
ATOM   2366  CB  ALA A 162     -12.487 -15.638  -7.836  1.00  0.00              
ATOM   2367  H   ALA A 162     -12.297 -13.660  -9.432  1.00  0.00              
ATOM   2368  HA  ALA A 162     -10.465 -14.934  -7.571  1.00  0.00              
ATOM   2369 1HB  ALA A 162     -12.330 -16.550  -7.261  1.00  0.00              
ATOM   2370 2HB  ALA A 162     -12.917 -14.872  -7.189  1.00  0.00              
ATOM   2371 3HB  ALA A 162     -13.169 -15.842  -8.660  1.00  0.00              
ATOM   2372  N   ASN A 163      -9.357 -16.724  -8.815  1.00  0.00              
ATOM   2373  CA  ASN A 163      -8.610 -17.790  -9.472  1.00  0.00              
ATOM   2374  C   ASN A 163      -8.224 -17.565 -10.950  1.00  0.00              
ATOM   2375  O   ASN A 163      -8.021 -18.529 -11.688  1.00  0.00              
ATOM   2376  CB  ASN A 163      -9.355 -19.134  -9.347  1.00  0.00              
ATOM   2377  CG  ASN A 163      -9.467 -19.623  -7.895  1.00  0.00              
ATOM   2378  OD1 ASN A 163      -8.611 -19.315  -7.071  1.00  0.00              
ATOM   2379  ND2 ASN A 163     -10.511 -20.391  -7.587  1.00  0.00              
ATOM   2380  H   ASN A 163      -8.987 -16.313  -7.970  1.00  0.00              
ATOM   2381  HA  ASN A 163      -7.640 -17.915  -8.987  1.00  0.00              
ATOM   2382 1HB  ASN A 163     -10.300 -19.298  -9.867  1.00  0.00              
ATOM   2383 2HB  ASN A 163      -8.563 -19.692  -9.849  1.00  0.00              
ATOM   2384 1HD2 ASN A 163     -10.622 -20.731  -6.653  1.00  0.00              
ATOM   2385 2HD2 ASN A 163     -11.182 -20.627  -8.290  1.00  0.00              
ATOM   2386  N   VAL A 164      -8.083 -16.317 -11.388  1.00  0.00              
ATOM   2387  CA  VAL A 164      -7.791 -16.073 -12.796  1.00  0.00              
ATOM   2388  C   VAL A 164      -6.361 -16.442 -13.193  1.00  0.00              
ATOM   2389  O   VAL A 164      -6.158 -17.155 -14.174  1.00  0.00              
ATOM   2390  CB  VAL A 164      -8.118 -14.605 -13.187  1.00  0.00              
ATOM   2391  CG1 VAL A 164      -7.650 -14.301 -14.633  1.00  0.00              
ATOM   2392  CG2 VAL A 164      -9.618 -14.388 -13.086  1.00  0.00              
ATOM   2393  H   VAL A 164      -8.175 -15.532 -10.761  1.00  0.00              
ATOM   2394  HA  VAL A 164      -8.403 -16.703 -13.443  1.00  0.00              
ATOM   2395  HB  VAL A 164      -7.640 -13.934 -12.474  1.00  0.00              
ATOM   2396 1HG1 VAL A 164      -7.889 -13.267 -14.883  1.00  0.00              
ATOM   2397 2HG1 VAL A 164      -6.572 -14.450 -14.706  1.00  0.00              
ATOM   2398 3HG1 VAL A 164      -8.158 -14.969 -15.328  1.00  0.00              
ATOM   2399 1HG2 VAL A 164      -9.856 -13.361 -13.359  1.00  0.00              
ATOM   2400 2HG2 VAL A 164     -10.129 -15.072 -13.764  1.00  0.00              
ATOM   2401 3HG2 VAL A 164      -9.945 -14.578 -12.064  1.00  0.00              
ATOM   2402  N   ASP A 165      -5.369 -15.979 -12.438  1.00  0.00              
ATOM   2403  CA  ASP A 165      -3.983 -16.323 -12.736  1.00  0.00              
ATOM   2404  C   ASP A 165      -3.777 -17.809 -12.460  1.00  0.00              
ATOM   2405  O   ASP A 165      -3.022 -18.478 -13.159  1.00  0.00              
ATOM   2406  CB  ASP A 165      -3.004 -15.530 -11.855  1.00  0.00              
ATOM   2407  CG  ASP A 165      -2.927 -14.052 -12.229  1.00  0.00              
ATOM   2408  OD1 ASP A 165      -3.451 -13.666 -13.301  1.00  0.00              
ATOM   2409  OD2 ASP A 165      -2.317 -13.276 -11.458  1.00  0.00              
ATOM   2410  H   ASP A 165      -5.568 -15.382 -11.648  1.00  0.00              
ATOM   2411  HA  ASP A 165      -3.777 -16.143 -13.791  1.00  0.00              
ATOM   2412 1HB  ASP A 165      -3.194 -15.641 -10.787  1.00  0.00              
ATOM   2413 2HB  ASP A 165      -2.068 -16.028 -12.112  1.00  0.00              
ATOM   2414  N   LYS A 166      -4.459 -18.317 -11.440  1.00  0.00              
ATOM   2415  CA  LYS A 166      -4.331 -19.713 -11.064  1.00  0.00              
ATOM   2416  C   LYS A 166      -4.425 -20.689 -12.242  1.00  0.00              
ATOM   2417  O   LYS A 166      -3.617 -21.602 -12.340  1.00  0.00              
ATOM   2418  CB  LYS A 166      -5.381 -20.091 -10.007  1.00  0.00              
ATOM   2419  CG  LYS A 166      -5.316 -21.552  -9.553  1.00  0.00              
ATOM   2420  CD  LYS A 166      -6.280 -21.839  -8.411  1.00  0.00              
ATOM   2421  CE  LYS A 166      -6.375 -23.336  -8.143  1.00  0.00              
ATOM   2422  NZ  LYS A 166      -5.069 -23.917  -7.713  1.00  0.00              
ATOM   2423  H   LYS A 166      -5.082 -17.721 -10.912  1.00  0.00              
ATOM   2424  HA  LYS A 166      -3.343 -19.891 -10.637  1.00  0.00              
ATOM   2425 1HB  LYS A 166      -5.222 -19.436  -9.149  1.00  0.00              
ATOM   2426 2HB  LYS A 166      -6.360 -19.888 -10.441  1.00  0.00              
ATOM   2427 1HG  LYS A 166      -5.568 -22.189 -10.402  1.00  0.00              
ATOM   2428 2HG  LYS A 166      -4.300 -21.768  -9.226  1.00  0.00              
ATOM   2429 1HD  LYS A 166      -5.921 -21.326  -7.517  1.00  0.00              
ATOM   2430 2HD  LYS A 166      -7.262 -21.452  -8.679  1.00  0.00              
ATOM   2431 1HE  LYS A 166      -7.115 -23.496  -7.362  1.00  0.00              
ATOM   2432 2HE  LYS A 166      -6.703 -23.826  -9.060  1.00  0.00              
ATOM   2433 1HZ  LYS A 166      -5.179 -24.908  -7.549  1.00  0.00              
ATOM   2434 2HZ  LYS A 166      -4.380 -23.771  -8.438  1.00  0.00              
ATOM   2435 3HZ  LYS A 166      -4.764 -23.466  -6.863  1.00  0.00              
ATOM   2436  N   VAL A 167      -5.403 -20.509 -13.127  1.00  0.00              
ATOM   2437  CA  VAL A 167      -5.563 -21.480 -14.213  1.00  0.00              
ATOM   2438  C   VAL A 167      -4.402 -21.452 -15.199  1.00  0.00              
ATOM   2439  O   VAL A 167      -4.098 -22.465 -15.831  1.00  0.00              
ATOM   2440  CB  VAL A 167      -6.928 -21.311 -14.964  1.00  0.00              
ATOM   2441  CG1 VAL A 167      -8.053 -21.435 -13.970  1.00  0.00              
ATOM   2442  CG2 VAL A 167      -7.019 -19.974 -15.679  1.00  0.00              
ATOM   2443  H   VAL A 167      -6.035 -19.723 -13.071  1.00  0.00              
ATOM   2444  HA  VAL A 167      -5.563 -22.503 -13.834  1.00  0.00              
ATOM   2445  HB  VAL A 167      -7.003 -22.076 -15.738  1.00  0.00              
ATOM   2446 1HG1 VAL A 167      -9.008 -21.319 -14.483  1.00  0.00              
ATOM   2447 2HG1 VAL A 167      -8.013 -22.416 -13.496  1.00  0.00              
ATOM   2448 3HG1 VAL A 167      -7.954 -20.660 -13.211  1.00  0.00              
ATOM   2449 1HG2 VAL A 167      -7.980 -19.897 -16.188  1.00  0.00              
ATOM   2450 2HG2 VAL A 167      -6.928 -19.167 -14.952  1.00  0.00              
ATOM   2451 3HG2 VAL A 167      -6.215 -19.896 -16.411  1.00  0.00              
ATOM   2452  N   PHE A 168      -3.707 -20.322 -15.293  1.00  0.00              
ATOM   2453  CA  PHE A 168      -2.628 -20.208 -16.272  1.00  0.00              
ATOM   2454  C   PHE A 168      -1.309 -20.735 -15.715  1.00  0.00              
ATOM   2455  O   PHE A 168      -0.556 -21.411 -16.417  1.00  0.00              
ATOM   2456  CB  PHE A 168      -2.479 -18.756 -16.711  1.00  0.00              
ATOM   2457  CG  PHE A 168      -3.629 -18.266 -17.528  1.00  0.00              
ATOM   2458  CD1 PHE A 168      -3.732 -18.607 -18.874  1.00  0.00              
ATOM   2459  CD2 PHE A 168      -4.619 -17.484 -16.951  1.00  0.00              
ATOM   2460  CE1 PHE A 168      -4.811 -18.172 -19.638  1.00  0.00              
ATOM   2461  CE2 PHE A 168      -5.699 -17.041 -17.697  1.00  0.00              
ATOM   2462  CZ  PHE A 168      -5.799 -17.386 -19.051  1.00  0.00              
ATOM   2463  H   PHE A 168      -3.913 -19.535 -14.695  1.00  0.00              
ATOM   2464  HA  PHE A 168      -2.857 -20.818 -17.147  1.00  0.00              
ATOM   2465 1HB  PHE A 168      -2.408 -18.105 -15.841  1.00  0.00              
ATOM   2466 2HB  PHE A 168      -1.585 -18.640 -17.323  1.00  0.00              
ATOM   2467  HD1 PHE A 168      -2.955 -19.223 -19.328  1.00  0.00              
ATOM   2468  HD2 PHE A 168      -4.538 -17.217 -15.897  1.00  0.00              
ATOM   2469  HE1 PHE A 168      -4.880 -18.448 -20.690  1.00  0.00              
ATOM   2470  HE2 PHE A 168      -6.470 -16.426 -17.234  1.00  0.00              
ATOM   2471  HZ  PHE A 168      -6.644 -17.039 -19.644  1.00  0.00              
ATOM   2472  N   PHE A 169      -1.029 -20.431 -14.451  1.00  0.00              
ATOM   2473  CA  PHE A 169       0.220 -20.878 -13.851  1.00  0.00              
ATOM   2474  C   PHE A 169       0.182 -22.373 -13.520  1.00  0.00              
ATOM   2475  O   PHE A 169       1.205 -23.047 -13.608  1.00  0.00              
ATOM   2476  CB  PHE A 169       0.534 -20.054 -12.603  1.00  0.00              
ATOM   2477  CG  PHE A 169       1.036 -18.680 -12.915  1.00  0.00              
ATOM   2478  CD1 PHE A 169       2.322 -18.490 -13.416  1.00  0.00              
ATOM   2479  CD2 PHE A 169       0.206 -17.576 -12.767  1.00  0.00              
ATOM   2480  CE1 PHE A 169       2.768 -17.218 -13.770  1.00  0.00              
ATOM   2481  CE2 PHE A 169       0.644 -16.303 -13.117  1.00  0.00              
ATOM   2482  CZ  PHE A 169       1.919 -16.121 -13.621  1.00  0.00              
ATOM   2483  H   PHE A 169      -1.676 -19.890 -13.896  1.00  0.00              
ATOM   2484  HA  PHE A 169       1.039 -20.743 -14.558  1.00  0.00              
ATOM   2485 1HB  PHE A 169      -0.363 -19.934 -11.998  1.00  0.00              
ATOM   2486 2HB  PHE A 169       1.306 -20.547 -12.014  1.00  0.00              
ATOM   2487  HD1 PHE A 169       2.982 -19.350 -13.530  1.00  0.00              
ATOM   2488  HD2 PHE A 169      -0.800 -17.716 -12.370  1.00  0.00              
ATOM   2489  HE1 PHE A 169       3.776 -17.085 -14.163  1.00  0.00              
ATOM   2490  HE2 PHE A 169      -0.020 -15.448 -12.993  1.00  0.00              
ATOM   2491  HZ  PHE A 169       2.261 -15.125 -13.898  1.00  0.00              
ATOM   2492  N   ASP A 170      -0.982 -22.892 -13.137  1.00  0.00              
ATOM   2493  CA  ASP A 170      -1.081 -24.310 -12.794  1.00  0.00              
ATOM   2494  C   ASP A 170      -0.921 -25.125 -14.088  1.00  0.00              
ATOM   2495  O   ASP A 170      -0.275 -26.163 -14.092  1.00  0.00              
ATOM   2496  CB  ASP A 170      -2.435 -24.634 -12.148  1.00  0.00              
ATOM   2497  CG  ASP A 170      -2.540 -24.146 -10.698  1.00  0.00              
ATOM   2498  OD1 ASP A 170      -1.510 -23.763 -10.096  1.00  0.00              
ATOM   2499  OD2 ASP A 170      -3.666 -24.149 -10.161  1.00  0.00              
ATOM   2500  H   ASP A 170      -1.808 -22.313 -13.077  1.00  0.00              
ATOM   2501  HA  ASP A 170      -0.274 -24.582 -12.113  1.00  0.00              
ATOM   2502 1HB  ASP A 170      -3.289 -24.281 -12.728  1.00  0.00              
ATOM   2503 2HB  ASP A 170      -2.403 -25.724 -12.172  1.00  0.00              
ATOM   2504  N   LEU A 171      -1.514 -24.661 -15.186  1.00  0.00              
ATOM   2505  CA  LEU A 171      -1.318 -25.345 -16.468  1.00  0.00              
ATOM   2506  C   LEU A 171       0.139 -25.218 -16.891  1.00  0.00              
ATOM   2507  O   LEU A 171       0.722 -26.160 -17.430  1.00  0.00              
ATOM   2508  CB  LEU A 171      -2.247 -24.767 -17.544  1.00  0.00              
ATOM   2509  CG  LEU A 171      -2.164 -25.452 -18.914  1.00  0.00              
ATOM   2510  CD1 LEU A 171      -2.545 -26.921 -18.788  1.00  0.00              
ATOM   2511  CD2 LEU A 171      -3.082 -24.739 -19.895  1.00  0.00              
ATOM   2512  H   LEU A 171      -2.100 -23.839 -15.151  1.00  0.00              
ATOM   2513  HA  LEU A 171      -1.538 -26.406 -16.353  1.00  0.00              
ATOM   2514 1HB  LEU A 171      -3.208 -24.977 -17.079  1.00  0.00              
ATOM   2515 2HB  LEU A 171      -2.121 -23.690 -17.649  1.00  0.00              
ATOM   2516  HG  LEU A 171      -1.140 -25.337 -19.272  1.00  0.00              
ATOM   2517 1HD1 LEU A 171      -2.483 -27.398 -19.766  1.00  0.00              
ATOM   2518 2HD1 LEU A 171      -1.861 -27.416 -18.099  1.00  0.00              
ATOM   2519 3HD1 LEU A 171      -3.563 -27.001 -18.409  1.00  0.00              
ATOM   2520 1HD2 LEU A 171      -3.021 -25.226 -20.869  1.00  0.00              
ATOM   2521 2HD2 LEU A 171      -4.108 -24.781 -19.531  1.00  0.00              
ATOM   2522 3HD2 LEU A 171      -2.774 -23.697 -19.992  1.00  0.00              
ATOM   2523  N   MET A 172       0.739 -24.054 -16.659  1.00  0.00              
ATOM   2524  CA  MET A 172       2.159 -23.931 -16.956  1.00  0.00              
ATOM   2525  C   MET A 172       2.968 -24.936 -16.140  1.00  0.00              
ATOM   2526  O   MET A 172       3.969 -25.449 -16.623  1.00  0.00              
ATOM   2527  CB  MET A 172       2.674 -22.515 -16.682  1.00  0.00              
ATOM   2528  CG  MET A 172       2.201 -21.480 -17.711  1.00  0.00              
ATOM   2529  SD  MET A 172       2.512 -19.798 -17.153  1.00  0.00              
ATOM   2530  CE  MET A 172       4.232 -19.727 -17.203  1.00  0.00              
ATOM   2531  H   MET A 172       0.243 -23.257 -16.286  1.00  0.00              
ATOM   2532  HA  MET A 172       2.340 -24.158 -18.006  1.00  0.00              
ATOM   2533 1HB  MET A 172       2.323 -22.237 -15.689  1.00  0.00              
ATOM   2534 2HB  MET A 172       3.764 -22.567 -16.682  1.00  0.00              
ATOM   2535 1HG  MET A 172       2.734 -21.662 -18.644  1.00  0.00              
ATOM   2536 2HG  MET A 172       1.132 -21.623 -17.870  1.00  0.00              
ATOM   2537 1HE  MET A 172       4.565 -18.740 -16.882  1.00  0.00              
ATOM   2538 2HE  MET A 172       4.647 -20.485 -16.537  1.00  0.00              
ATOM   2539 3HE  MET A 172       4.574 -19.912 -18.222  1.00  0.00              
ATOM   2540  N   ARG A 173       2.547 -25.220 -14.911  1.00  0.00              
ATOM   2541  CA  ARG A 173       3.216 -26.259 -14.126  1.00  0.00              
ATOM   2542  C   ARG A 173       3.070 -27.659 -14.734  1.00  0.00              
ATOM   2543  O   ARG A 173       4.008 -28.467 -14.702  1.00  0.00              
ATOM   2544  CB  ARG A 173       2.719 -26.246 -12.675  1.00  0.00              
ATOM   2545  CG  ARG A 173       3.199 -25.011 -11.898  1.00  0.00              
ATOM   2546  CD  ARG A 173       2.754 -25.006 -10.433  1.00  0.00              
ATOM   2547  NE  ARG A 173       3.167 -23.764  -9.769  1.00  0.00              
ATOM   2548  CZ  ARG A 173       2.381 -22.705  -9.591  1.00  0.00              
ATOM   2549  NH1 ARG A 173       1.132 -22.730 -10.013  1.00  0.00              
ATOM   2550  NH2 ARG A 173       2.851 -21.601  -9.016  1.00  0.00              
ATOM   2551  H   ARG A 173       1.765 -24.725 -14.507  1.00  0.00              
ATOM   2552  HA  ARG A 173       4.289 -26.067 -14.099  1.00  0.00              
ATOM   2553 1HB  ARG A 173       1.630 -26.272 -12.712  1.00  0.00              
ATOM   2554 2HB  ARG A 173       3.088 -27.157 -12.204  1.00  0.00              
ATOM   2555 1HG  ARG A 173       4.289 -24.984 -11.928  1.00  0.00              
ATOM   2556 2HG  ARG A 173       2.801 -24.120 -12.384  1.00  0.00              
ATOM   2557 1HD  ARG A 173       1.669 -25.093 -10.392  1.00  0.00              
ATOM   2558 2HD  ARG A 173       3.206 -25.856  -9.922  1.00  0.00              
ATOM   2559  HE  ARG A 173       4.058 -23.518  -9.360  1.00  0.00              
ATOM   2560 1HH1 ARG A 173       0.773 -23.555 -10.471  1.00  0.00              
ATOM   2561 2HH1 ARG A 173       0.540 -21.924  -9.877  1.00  0.00              
ATOM   2562 1HH2 ARG A 173       3.813 -21.565  -8.711  1.00  0.00              
ATOM   2563 2HH2 ARG A 173       2.244 -20.805  -8.888  1.00  0.00              
ATOM   2564  N   GLU A 174       1.903 -27.955 -15.294  1.00  0.00              
ATOM   2565  CA  GLU A 174       1.705 -29.263 -15.905  1.00  0.00              
ATOM   2566  C   GLU A 174       2.561 -29.345 -17.153  1.00  0.00              
ATOM   2567  O   GLU A 174       3.170 -30.379 -17.421  1.00  0.00              
ATOM   2568  CB  GLU A 174       0.244 -29.490 -16.253  1.00  0.00              
ATOM   2569  CG  GLU A 174      -0.634 -29.668 -15.028  1.00  0.00              
ATOM   2570  CD  GLU A 174      -2.092 -29.838 -15.382  1.00  0.00              
ATOM   2571  OE1 GLU A 174      -2.908 -30.042 -14.456  1.00  0.00              
ATOM   2572  OE2 GLU A 174      -2.424 -29.768 -16.588  1.00  0.00              
ATOM   2573  H   GLU A 174       1.146 -27.286 -15.306  1.00  0.00              
ATOM   2574  HA  GLU A 174       2.028 -30.045 -15.217  1.00  0.00              
ATOM   2575 1HB  GLU A 174      -0.084 -28.625 -16.829  1.00  0.00              
ATOM   2576 2HB  GLU A 174       0.200 -30.382 -16.879  1.00  0.00              
ATOM   2577 1HG  GLU A 174      -0.329 -30.499 -14.394  1.00  0.00              
ATOM   2578 2HG  GLU A 174      -0.508 -28.732 -14.486  1.00  0.00              
ATOM   2579  N   ILE A 175       2.633 -28.246 -17.903  1.00  0.00              
ATOM   2580  CA  ILE A 175       3.398 -28.231 -19.146  1.00  0.00              
ATOM   2581  C   ILE A 175       4.874 -28.366 -18.796  1.00  0.00              
ATOM   2582  O   ILE A 175       5.627 -29.103 -19.442  1.00  0.00              
ATOM   2583  CB  ILE A 175       3.166 -26.917 -19.926  1.00  0.00              
ATOM   2584  CG1 ILE A 175       1.719 -26.860 -20.416  1.00  0.00              
ATOM   2585  CG2 ILE A 175       4.138 -26.816 -21.086  1.00  0.00              
ATOM   2586  CD1 ILE A 175       1.310 -25.486 -20.942  1.00  0.00              
ATOM   2587  H   ILE A 175       2.151 -27.407 -17.612  1.00  0.00              
ATOM   2588  HA  ILE A 175       3.143 -29.091 -19.764  1.00  0.00              
ATOM   2589  HB  ILE A 175       3.312 -26.073 -19.253  1.00  0.00              
ATOM   2590 1HG1 ILE A 175       1.615 -27.602 -21.208  1.00  0.00              
ATOM   2591 2HG1 ILE A 175       1.081 -27.136 -19.576  1.00  0.00              
ATOM   2592 1HG2 ILE A 175       3.963 -25.886 -21.628  1.00  0.00              
ATOM   2593 2HG2 ILE A 175       5.159 -26.827 -20.708  1.00  0.00              
ATOM   2594 3HG2 ILE A 175       3.991 -27.660 -21.760  1.00  0.00              
ATOM   2595 1HD1 ILE A 175       0.272 -25.516 -21.273  1.00  0.00              
ATOM   2596 2HD1 ILE A 175       1.416 -24.745 -20.149  1.00  0.00              
ATOM   2597 3HD1 ILE A 175       1.949 -25.213 -21.781  1.00  0.00              
ATOM   2598  N   ARG A 176       5.288 -27.662 -17.757  1.00  0.00              
ATOM   2599  CA  ARG A 176       6.675 -27.730 -17.335  1.00  0.00              
ATOM   2600  C   ARG A 176       7.053 -29.160 -16.884  1.00  0.00              
ATOM   2601  O   ARG A 176       8.127 -29.666 -17.217  1.00  0.00              
ATOM   2602  CB  ARG A 176       6.989 -26.694 -16.266  1.00  0.00              
ATOM   2603  CG  ARG A 176       8.422 -26.714 -15.758  1.00  0.00              
ATOM   2604  CD  ARG A 176       8.719 -25.690 -14.724  1.00  0.00              
ATOM   2605  NE  ARG A 176       7.914 -25.800 -13.518  1.00  0.00              
ATOM   2606  CZ  ARG A 176       7.895 -24.890 -12.524  1.00  0.00              
ATOM   2607  NH1 ARG A 176       8.660 -23.821 -12.570  1.00  0.00              
ATOM   2608  NH2 ARG A 176       7.103 -25.111 -11.490  1.00  0.00              
ATOM   2609  H   ARG A 176       4.647 -27.071 -17.246  1.00  0.00              
ATOM   2610  HA  ARG A 176       7.328 -27.491 -18.175  1.00  0.00              
ATOM   2611 1HB  ARG A 176       6.774 -25.717 -16.697  1.00  0.00              
ATOM   2612 2HB  ARG A 176       6.311 -26.881 -15.434  1.00  0.00              
ATOM   2613 1HG  ARG A 176       8.624 -27.694 -15.326  1.00  0.00              
ATOM   2614 2HG  ARG A 176       9.091 -26.543 -16.602  1.00  0.00              
ATOM   2615 1HD  ARG A 176       9.764 -25.778 -14.428  1.00  0.00              
ATOM   2616 2HD  ARG A 176       8.543 -24.700 -15.144  1.00  0.00              
ATOM   2617  HE  ARG A 176       7.273 -26.530 -13.235  1.00  0.00              
ATOM   2618 1HH1 ARG A 176       9.273 -23.676 -13.360  1.00  0.00              
ATOM   2619 2HH1 ARG A 176       8.631 -23.151 -11.816  1.00  0.00              
ATOM   2620 1HH2 ARG A 176       6.535 -25.947 -11.462  1.00  0.00              
ATOM   2621 2HH2 ARG A 176       7.070 -24.446 -10.732  1.00  0.00              
ATOM   2622  N   ALA A 177       6.159 -29.807 -16.142  1.00  0.00              
ATOM   2623  CA  ALA A 177       6.393 -31.176 -15.676  1.00  0.00              
ATOM   2624  C   ALA A 177       6.558 -32.130 -16.852  1.00  0.00              
ATOM   2625  O   ALA A 177       7.392 -33.029 -16.804  1.00  0.00              
ATOM   2626  CB  ALA A 177       5.238 -31.641 -14.799  1.00  0.00              
ATOM   2627  H   ALA A 177       5.297 -29.342 -15.892  1.00  0.00              
ATOM   2628  HA  ALA A 177       7.320 -31.197 -15.103  1.00  0.00              
ATOM   2629 1HB  ALA A 177       5.426 -32.659 -14.461  1.00  0.00              
ATOM   2630 2HB  ALA A 177       5.150 -30.982 -13.935  1.00  0.00              
ATOM   2631 3HB  ALA A 177       4.313 -31.614 -15.372  1.00  0.00              
ATOM   2632  N   ARG A 178       5.752 -31.938 -17.892  1.00  0.00              
ATOM   2633  CA  ARG A 178       5.868 -32.736 -19.117  1.00  0.00              
ATOM   2634  C   ARG A 178       7.196 -32.480 -19.818  1.00  0.00              
ATOM   2635  O   ARG A 178       7.853 -33.411 -20.288  1.00  0.00              
ATOM   2636  CB  ARG A 178       4.724 -32.420 -20.089  1.00  0.00              
ATOM   2637  CG  ARG A 178       3.366 -32.927 -19.643  1.00  0.00              
ATOM   2638  CD  ARG A 178       3.366 -34.438 -19.479  1.00  0.00              
ATOM   2639  NE  ARG A 178       3.832 -35.110 -20.688  1.00  0.00              
ATOM   2640  CZ  ARG A 178       3.080 -35.345 -21.761  1.00  0.00              
ATOM   2641  NH1 ARG A 178       1.808 -34.965 -21.783  1.00  0.00              
ATOM   2642  NH2 ARG A 178       3.603 -35.957 -22.817  1.00  0.00              
ATOM   2643  H   ARG A 178       5.040 -31.222 -17.837  1.00  0.00              
ATOM   2644  HA  ARG A 178       5.846 -33.798 -18.869  1.00  0.00              
ATOM   2645 1HB  ARG A 178       4.690 -31.337 -20.198  1.00  0.00              
ATOM   2646 2HB  ARG A 178       4.985 -32.873 -21.045  1.00  0.00              
ATOM   2647 1HG  ARG A 178       3.116 -32.459 -18.691  1.00  0.00              
ATOM   2648 2HG  ARG A 178       2.627 -32.643 -20.394  1.00  0.00              
ATOM   2649 1HD  ARG A 178       4.022 -34.704 -18.652  1.00  0.00              
ATOM   2650 2HD  ARG A 178       2.352 -34.769 -19.259  1.00  0.00              
ATOM   2651  HE  ARG A 178       4.746 -35.486 -20.905  1.00  0.00              
ATOM   2652 1HH1 ARG A 178       1.410 -34.496 -20.982  1.00  0.00              
ATOM   2653 2HH1 ARG A 178       1.244 -35.147 -22.600  1.00  0.00              
ATOM   2654 1HH2 ARG A 178       4.573 -36.242 -22.803  1.00  0.00              
ATOM   2655 2HH2 ARG A 178       3.031 -36.134 -23.629  1.00  0.00              
ATOM   2656  N   LYS A 179       7.592 -31.215 -19.888  1.00  0.00              
ATOM   2657  CA  LYS A 179       8.866 -30.860 -20.495  1.00  0.00              
ATOM   2658  C   LYS A 179      10.039 -31.479 -19.741  1.00  0.00              
ATOM   2659  O   LYS A 179      11.017 -31.913 -20.340  1.00  0.00              
ATOM   2660  CB  LYS A 179       9.027 -29.336 -20.531  1.00  0.00              
ATOM   2661  CG  LYS A 179       8.134 -28.648 -21.564  1.00  0.00              
ATOM   2662  CD  LYS A 179       8.225 -27.130 -21.489  1.00  0.00              
ATOM   2663  CE  LYS A 179       7.418 -26.495 -22.627  1.00  0.00              
ATOM   2664  NZ  LYS A 179       7.271 -25.017 -22.465  1.00  0.00              
ATOM   2665  H   LYS A 179       7.004 -30.483 -19.515  1.00  0.00              
ATOM   2666  HA  LYS A 179       8.914 -31.254 -21.511  1.00  0.00              
ATOM   2667 1HB  LYS A 179       8.788 -28.966 -19.533  1.00  0.00              
ATOM   2668 2HB  LYS A 179      10.073 -29.130 -20.753  1.00  0.00              
ATOM   2669 1HG  LYS A 179       8.441 -28.974 -22.558  1.00  0.00              
ATOM   2670 2HG  LYS A 179       7.102 -28.951 -21.386  1.00  0.00              
ATOM   2671 1HD  LYS A 179       7.831 -26.806 -20.525  1.00  0.00              
ATOM   2672 2HD  LYS A 179       9.272 -26.841 -21.569  1.00  0.00              
ATOM   2673 1HE  LYS A 179       7.928 -26.705 -23.565  1.00  0.00              
ATOM   2674 2HE  LYS A 179       6.429 -26.954 -22.641  1.00  0.00              
ATOM   2675 1HZ  LYS A 179       6.733 -24.647 -23.236  1.00  0.00              
ATOM   2676 2HZ  LYS A 179       6.795 -24.818 -21.597  1.00  0.00              
ATOM   2677 3HZ  LYS A 179       8.185 -24.588 -22.455  1.00  0.00              
ATOM   2678  N   MET A 180       9.928 -31.515 -18.422  1.00  0.00              
ATOM   2679  CA  MET A 180      10.925 -32.158 -17.585  1.00  0.00              
ATOM   2680  C   MET A 180      11.052 -33.656 -17.872  1.00  0.00              
ATOM   2681  O   MET A 180      12.149 -34.162 -18.110  1.00  0.00              
ATOM   2682  CB  MET A 180      10.584 -31.932 -16.113  1.00  0.00              
ATOM   2683  CG  MET A 180      11.512 -32.639 -15.136  1.00  0.00              
ATOM   2684  SD  MET A 180      10.976 -32.469 -13.422  1.00  0.00              
ATOM   2685  CE  MET A 180       9.507 -33.493 -13.423  1.00  0.00              
ATOM   2686  H   MET A 180       9.125 -31.083 -17.987  1.00  0.00              
ATOM   2687  HA  MET A 180      11.909 -31.736 -17.788  1.00  0.00              
ATOM   2688 1HB  MET A 180      10.624 -30.857 -15.940  1.00  0.00              
ATOM   2689 2HB  MET A 180       9.563 -32.286 -15.966  1.00  0.00              
ATOM   2690 1HG  MET A 180      11.540 -33.696 -15.399  1.00  0.00              
ATOM   2691 2HG  MET A 180      12.508 -32.211 -15.243  1.00  0.00              
ATOM   2692 1HE  MET A 180       9.060 -33.490 -12.429  1.00  0.00              
ATOM   2693 2HE  MET A 180       8.791 -33.101 -14.146  1.00  0.00              
ATOM   2694 3HE  MET A 180       9.777 -34.514 -13.696  1.00  0.00              
ATOM   2695  N   GLU A 181       9.924 -34.356 -17.851  1.00  0.00              
ATOM   2696  CA  GLU A 181       9.908 -35.795 -18.059  1.00  0.00              
ATOM   2697  C   GLU A 181      10.300 -36.182 -19.480  1.00  0.00              
ATOM   2698  O   GLU A 181      10.877 -37.245 -19.702  1.00  0.00              
ATOM   2699  CB  GLU A 181       8.523 -36.358 -17.731  1.00  0.00              
ATOM   2700  CG  GLU A 181       8.162 -36.316 -16.253  1.00  0.00              
ATOM   2701  CD  GLU A 181       6.756 -36.797 -16.021  1.00  0.00              
ATOM   2702  OE1 GLU A 181       6.095 -37.126 -16.976  1.00  0.00              
ATOM   2703  OE2 GLU A 181       6.381 -36.943 -14.881  1.00  0.00              
ATOM   2704  H   GLU A 181       9.053 -33.874 -17.687  1.00  0.00              
ATOM   2705  HA  GLU A 181      10.644 -36.271 -17.410  1.00  0.00              
ATOM   2706 1HB  GLU A 181       7.799 -35.772 -18.298  1.00  0.00              
ATOM   2707 2HB  GLU A 181       8.508 -37.391 -18.079  1.00  0.00              
ATOM   2708 1HG  GLU A 181       8.847 -36.882 -15.623  1.00  0.00              
ATOM   2709 2HG  GLU A 181       8.229 -35.258 -16.003  1.00  0.00              
ATOM   2710  N   ASP A 182       9.985 -35.310 -20.434  1.00  0.00              
ATOM   2711  CA  ASP A 182      10.288 -35.551 -21.844  1.00  0.00              
ATOM   2712  C   ASP A 182      11.698 -35.117 -22.257  1.00  0.00              
ATOM   2713  O   ASP A 182      12.255 -35.655 -23.216  1.00  0.00              
ATOM   2714  CB  ASP A 182       9.255 -34.849 -22.740  1.00  0.00              
ATOM   2715  CG  ASP A 182       7.881 -35.516 -22.697  1.00  0.00              
ATOM   2716  OD1 ASP A 182       6.900 -34.897 -23.162  1.00  0.00              
ATOM   2717  OD2 ASP A 182       7.781 -36.656 -22.197  1.00  0.00              
ATOM   2718  H   ASP A 182       9.520 -34.453 -20.170  1.00  0.00              
ATOM   2719  HA  ASP A 182      10.253 -36.621 -22.051  1.00  0.00              
ATOM   2720 1HB  ASP A 182       9.164 -33.780 -22.543  1.00  0.00              
ATOM   2721 2HB  ASP A 182       9.713 -35.001 -23.717  1.00  0.00              
ATOM   2722  N   SER A 183      12.271 -34.150 -21.543  1.00  0.00              
ATOM   2723  CA  SER A 183      13.632 -33.691 -21.828  1.00  0.00              
ATOM   2724  C   SER A 183      14.531 -33.864 -20.601  1.00  0.00              
ATOM   2725  O   SER A 183      15.236 -32.898 -20.229  1.00  0.00              
ATOM   2726  OXT SER A 183      14.551 -34.911 -20.015  1.00  0.00              
ATOM   2727  CB  SER A 183      13.616 -32.242 -22.275  1.00  0.00              
ATOM   2728  OG  SER A 183      14.905 -31.752 -22.522  1.00  0.00              
ATOM   2729  H   SER A 183      11.756 -33.722 -20.786  1.00  0.00              
ATOM   2730  HA  SER A 183      14.080 -34.178 -22.695  1.00  0.00              
ATOM   2731 1HB  SER A 183      13.026 -32.166 -23.188  1.00  0.00              
ATOM   2732 2HB  SER A 183      13.152 -31.641 -21.493  1.00  0.00              
ATOM   2733  HG  SER A 183      14.893 -30.792 -22.493  1.00  0.00              
ATOM   2734  N   GLY D 171      -9.925 -24.213 -64.450  1.00  0.00              
ATOM   2735  CA  GLY D 171      -9.499 -24.783 -63.142  1.00  0.00              
ATOM   2736  C   GLY D 171      -8.808 -23.741 -62.286  1.00  0.00              
ATOM   2737  O   GLY D 171      -9.275 -22.608 -62.166  1.00  0.00              
ATOM   2738 1H   GLY D 171      -9.571 -24.598 -65.302  1.00  0.00              
ATOM   2739 2H   GLY D 171     -10.892 -24.213 -64.704  1.00  0.00              
ATOM   2740 3H   GLY D 171      -9.741 -23.253 -64.660  1.00  0.00              
ATOM   2741 1HA  GLY D 171     -10.377 -25.152 -62.611  1.00  0.00              
ATOM   2742 2HA  GLY D 171      -8.811 -25.609 -63.320  1.00  0.00              
ATOM   2743  N   GLN D 172      -7.680 -24.118 -61.702  1.00  0.00              
ATOM   2744  CA  GLN D 172      -6.883 -23.204 -60.894  1.00  0.00              
ATOM   2745  C   GLN D 172      -6.307 -22.036 -61.709  1.00  0.00              
ATOM   2746  O   GLN D 172      -5.740 -22.238 -62.785  1.00  0.00              
ATOM   2747  CB  GLN D 172      -5.740 -23.967 -60.218  1.00  0.00              
ATOM   2748  CG  GLN D 172      -4.916 -23.131 -59.254  1.00  0.00              
ATOM   2749  CD  GLN D 172      -3.754 -23.907 -58.662  1.00  0.00              
ATOM   2750  OE1 GLN D 172      -2.768 -24.192 -59.346  1.00  0.00              
ATOM   2751  NE2 GLN D 172      -3.867 -24.256 -57.386  1.00  0.00              
ATOM   2752  H   GLN D 172      -7.365 -25.069 -61.823  1.00  0.00              
ATOM   2753  HA  GLN D 172      -7.515 -22.743 -60.135  1.00  0.00              
ATOM   2754 1HB  GLN D 172      -6.193 -24.804 -59.687  1.00  0.00              
ATOM   2755 2HB  GLN D 172      -5.101 -24.346 -61.015  1.00  0.00              
ATOM   2756 1HG  GLN D 172      -4.561 -22.129 -59.496  1.00  0.00              
ATOM   2757 2HG  GLN D 172      -5.703 -23.064 -58.503  1.00  0.00              
ATOM   2758 1HE2 GLN D 172      -3.132 -24.769 -56.940  1.00  0.00              
ATOM   2759 2HE2 GLN D 172      -4.684 -24.005 -56.868  1.00  0.00              
ATOM   2760  N   TYR D 173      -6.472 -20.812 -61.203  1.00  0.00              
ATOM   2761  CA  TYR D 173      -5.866 -19.635 -61.828  1.00  0.00              
ATOM   2762  C   TYR D 173      -5.510 -18.554 -60.806  1.00  0.00              
ATOM   2763  O   TYR D 173      -5.973 -18.595 -59.673  1.00  0.00              
ATOM   2764  CB  TYR D 173      -6.796 -19.047 -62.895  1.00  0.00              
ATOM   2765  CG  TYR D 173      -8.035 -18.397 -62.344  1.00  0.00              
ATOM   2766  CD1 TYR D 173      -9.164 -19.153 -62.028  1.00  0.00              
ATOM   2767  CD2 TYR D 173      -8.081 -17.015 -62.135  1.00  0.00              
ATOM   2768  CE1 TYR D 173     -10.313 -18.551 -61.516  1.00  0.00              
ATOM   2769  CE2 TYR D 173      -9.222 -16.400 -61.623  1.00  0.00              
ATOM   2770  CZ  TYR D 173     -10.334 -17.175 -61.318  1.00  0.00              
ATOM   2771  OH  TYR D 173     -11.470 -16.574 -60.824  1.00  0.00              
ATOM   2772  H   TYR D 173      -7.026 -20.695 -60.368  1.00  0.00              
ATOM   2773  HA  TYR D 173      -4.927 -19.913 -62.308  1.00  0.00              
ATOM   2774 1HB  TYR D 173      -6.220 -18.307 -63.455  1.00  0.00              
ATOM   2775 2HB  TYR D 173      -7.083 -19.863 -63.560  1.00  0.00              
ATOM   2776  HD1 TYR D 173      -9.136 -20.232 -62.190  1.00  0.00              
ATOM   2777  HD2 TYR D 173      -7.204 -16.415 -62.380  1.00  0.00              
ATOM   2778  HE1 TYR D 173     -11.190 -19.152 -61.273  1.00  0.00              
ATOM   2779  HE2 TYR D 173      -9.237 -15.322 -61.468  1.00  0.00              
ATOM   2780  HH  TYR D 173     -11.382 -15.624 -60.732  1.00  0.00              
ATOM   2781  N   LEU D 174      -4.684 -17.593 -61.211  1.00  0.00              
ATOM   2782  CA  LEU D 174      -4.252 -16.532 -60.311  1.00  0.00              
ATOM   2783  C   LEU D 174      -5.368 -15.498 -60.176  1.00  0.00              
ATOM   2784  O   LEU D 174      -5.760 -14.847 -61.145  1.00  0.00              
ATOM   2785  CB  LEU D 174      -2.970 -15.876 -60.839  1.00  0.00              
ATOM   2786  CG  LEU D 174      -2.350 -14.767 -59.976  1.00  0.00              
ATOM   2787  CD1 LEU D 174      -1.868 -15.335 -58.640  1.00  0.00              
ATOM   2788  CD2 LEU D 174      -1.184 -14.142 -60.727  1.00  0.00              
ATOM   2789  H   LEU D 174      -4.348 -17.598 -62.163  1.00  0.00              
ATOM   2790  HA  LEU D 174      -4.065 -16.946 -59.321  1.00  0.00              
ATOM   2791 1HB  LEU D 174      -2.315 -16.746 -60.838  1.00  0.00              
ATOM   2792 2HB  LEU D 174      -3.092 -15.515 -61.860  1.00  0.00              
ATOM   2793  HG  LEU D 174      -3.112 -13.999 -59.842  1.00  0.00              
ATOM   2794 1HD1 LEU D 174      -1.432 -14.536 -58.042  1.00  0.00              
ATOM   2795 2HD1 LEU D 174      -2.712 -15.769 -58.103  1.00  0.00              
ATOM   2796 3HD1 LEU D 174      -1.117 -16.103 -58.822  1.00  0.00              
ATOM   2797 1HD2 LEU D 174      -0.742 -13.352 -60.117  1.00  0.00              
ATOM   2798 2HD2 LEU D 174      -0.434 -14.904 -60.934  1.00  0.00              
ATOM   2799 3HD2 LEU D 174      -1.539 -13.717 -61.667  1.00  0.00              
ATOM   2800  N   VAL D 175      -5.876 -15.358 -58.960  1.00  0.00              
ATOM   2801  CA  VAL D 175      -6.932 -14.400 -58.667  1.00  0.00              
ATOM   2802  C   VAL D 175      -6.432 -13.024 -58.242  1.00  0.00              
ATOM   2803  O   VAL D 175      -6.972 -12.005 -58.676  1.00  0.00              
ATOM   2804  CB  VAL D 175      -7.862 -14.941 -57.564  1.00  0.00              
ATOM   2805  CG1 VAL D 175      -8.899 -13.896 -57.183  1.00  0.00              
ATOM   2806  CG2 VAL D 175      -8.541 -16.222 -58.020  1.00  0.00              
ATOM   2807  H   VAL D 175      -5.517 -15.937 -58.215  1.00  0.00              
ATOM   2808  HA  VAL D 175      -7.524 -14.178 -59.556  1.00  0.00              
ATOM   2809  HB  VAL D 175      -7.262 -15.194 -56.689  1.00  0.00              
ATOM   2810 1HG1 VAL D 175      -9.547 -14.294 -56.401  1.00  0.00              
ATOM   2811 2HG1 VAL D 175      -8.398 -13.001 -56.815  1.00  0.00              
ATOM   2812 3HG1 VAL D 175      -9.500 -13.643 -58.057  1.00  0.00              
ATOM   2813 1HG2 VAL D 175      -9.194 -16.592 -57.229  1.00  0.00              
ATOM   2814 2HG2 VAL D 175      -9.132 -16.022 -58.913  1.00  0.00              
ATOM   2815 3HG2 VAL D 175      -7.786 -16.975 -58.245  1.00  0.00              
ATOM   2816  N   TYR D 176      -5.394 -12.990 -57.413  1.00  0.00              
ATOM   2817  CA  TYR D 176      -4.872 -11.724 -56.929  1.00  0.00              
ATOM   2818  C   TYR D 176      -3.420 -11.889 -56.492  1.00  0.00              
ATOM   2819  O   TYR D 176      -3.008 -12.974 -56.059  1.00  0.00              
ATOM   2820  CB  TYR D 176      -5.746 -11.271 -55.741  1.00  0.00              
ATOM   2821  CG  TYR D 176      -5.435  -9.900 -55.185  1.00  0.00              
ATOM   2822  CD1 TYR D 176      -4.598  -9.743 -54.080  1.00  0.00              
ATOM   2823  CD2 TYR D 176      -5.976  -8.753 -55.777  1.00  0.00              
ATOM   2824  CE1 TYR D 176      -4.307  -8.485 -53.576  1.00  0.00              
ATOM   2825  CE2 TYR D 176      -5.686  -7.483 -55.281  1.00  0.00              
ATOM   2826  CZ  TYR D 176      -4.856  -7.351 -54.187  1.00  0.00              
ATOM   2827  OH  TYR D 176      -4.561  -6.091 -53.721  1.00  0.00              
ATOM   2828  H   TYR D 176      -4.961 -13.851 -57.112  1.00  0.00              
ATOM   2829  HA  TYR D 176      -4.886 -10.987 -57.732  1.00  0.00              
ATOM   2830 1HB  TYR D 176      -6.782 -11.281 -56.082  1.00  0.00              
ATOM   2831 2HB  TYR D 176      -5.615 -12.006 -54.948  1.00  0.00              
ATOM   2832  HD1 TYR D 176      -4.174 -10.631 -53.612  1.00  0.00              
ATOM   2833  HD2 TYR D 176      -6.637  -8.865 -56.637  1.00  0.00              
ATOM   2834  HE1 TYR D 176      -3.651  -8.374 -52.712  1.00  0.00              
ATOM   2835  HE2 TYR D 176      -6.116  -6.604 -55.759  1.00  0.00              
ATOM   2836  HH  TYR D 176      -4.983  -5.393 -54.228  1.00  0.00              
ATOM   2837  N   ASN D 177      -2.637 -10.825 -56.622  1.00  0.00              
ATOM   2838  CA  ASN D 177      -1.231 -10.873 -56.240  1.00  0.00              
ATOM   2839  C   ASN D 177      -0.735  -9.500 -55.806  1.00  0.00              
ATOM   2840  O   ASN D 177      -1.365  -8.483 -56.109  1.00  0.00              
ATOM   2841  CB  ASN D 177      -0.356 -11.420 -57.375  1.00  0.00              
ATOM   2842  CG  ASN D 177      -0.229 -10.458 -58.538  1.00  0.00              
ATOM   2843  OD1 ASN D 177      -1.207 -10.155 -59.221  1.00  0.00              
ATOM   2844  ND2 ASN D 177       0.987  -9.979 -58.774  1.00  0.00              
ATOM   2845  H   ASN D 177      -3.017  -9.965 -56.992  1.00  0.00              
ATOM   2846  HA  ASN D 177      -1.103 -11.535 -55.382  1.00  0.00              
ATOM   2847 1HB  ASN D 177       0.612 -11.873 -57.164  1.00  0.00              
ATOM   2848 2HB  ASN D 177      -1.073 -12.200 -57.636  1.00  0.00              
ATOM   2849 1HD2 ASN D 177       1.133  -9.339 -59.531  1.00  0.00              
ATOM   2850 2HD2 ASN D 177       1.755 -10.259 -58.199  1.00  0.00              
ATOM   2851  N   GLY D 178       0.383  -9.474 -55.084  1.00  0.00              
ATOM   2852  CA  GLY D 178       0.944  -8.216 -54.626  1.00  0.00              
ATOM   2853  C   GLY D 178       2.106  -8.374 -53.663  1.00  0.00              
ATOM   2854  O   GLY D 178       2.321  -9.456 -53.117  1.00  0.00              
ATOM   2855  H   GLY D 178       0.853 -10.337 -54.848  1.00  0.00              
ATOM   2856 1HA  GLY D 178       1.303  -7.651 -55.486  1.00  0.00              
ATOM   2857 2HA  GLY D 178       0.169  -7.645 -54.116  1.00  0.00              
ATOM   2858  N   ASP D 179       2.859  -7.294 -53.469  1.00  0.00              
ATOM   2859  CA  ASP D 179       4.033  -7.309 -52.604  1.00  0.00              
ATOM   2860  C   ASP D 179       3.624  -7.110 -51.148  1.00  0.00              
ATOM   2861  O   ASP D 179       2.752  -6.301 -50.833  1.00  0.00              
ATOM   2862  CB  ASP D 179       4.997  -6.181 -52.975  1.00  0.00              
ATOM   2863  CG  ASP D 179       5.631  -6.379 -54.328  1.00  0.00              
ATOM   2864  OD1 ASP D 179       6.142  -7.489 -54.577  1.00  0.00              
ATOM   2865  OD2 ASP D 179       5.619  -5.426 -55.135  1.00  0.00              
ATOM   2866  H   ASP D 179       2.605  -6.437 -53.939  1.00  0.00              
ATOM   2867  HA  ASP D 179       4.525  -8.280 -52.667  1.00  0.00              
ATOM   2868 1HB  ASP D 179       4.553  -5.188 -52.905  1.00  0.00              
ATOM   2869 2HB  ASP D 179       5.746  -6.301 -52.191  1.00  0.00              
ATOM   2870  N   LEU D 180       4.278  -7.848 -50.263  1.00  0.00              
ATOM   2871  CA  LEU D 180       3.995  -7.767 -48.841  1.00  0.00              
ATOM   2872  C   LEU D 180       5.331  -7.681 -48.130  1.00  0.00              
ATOM   2873  O   LEU D 180       6.346  -8.161 -48.647  1.00  0.00              
ATOM   2874  CB  LEU D 180       3.249  -9.024 -48.372  1.00  0.00              
ATOM   2875  CG  LEU D 180       1.832  -9.244 -48.901  1.00  0.00              
ATOM   2876  CD1 LEU D 180       1.371 -10.640 -48.555  1.00  0.00              
ATOM   2877  CD2 LEU D 180       0.897  -8.193 -48.322  1.00  0.00              
ATOM   2878  H   LEU D 180       4.994  -8.484 -50.588  1.00  0.00              
ATOM   2879  HA  LEU D 180       3.421  -6.864 -48.634  1.00  0.00              
ATOM   2880 1HB  LEU D 180       3.908  -9.786 -48.784  1.00  0.00              
ATOM   2881 2HB  LEU D 180       3.237  -9.104 -47.285  1.00  0.00              
ATOM   2882  HG  LEU D 180       1.864  -9.099 -49.980  1.00  0.00              
ATOM   2883 1HD1 LEU D 180       0.362 -10.794 -48.933  1.00  0.00              
ATOM   2884 2HD1 LEU D 180       2.042 -11.368 -49.007  1.00  0.00              
ATOM   2885 3HD1 LEU D 180       1.374 -10.764 -47.472  1.00  0.00              
ATOM   2886 1HD2 LEU D 180      -0.112  -8.357 -48.704  1.00  0.00              
ATOM   2887 2HD2 LEU D 180       0.890  -8.271 -47.235  1.00  0.00              
ATOM   2888 3HD2 LEU D 180       1.240  -7.200 -48.612  1.00  0.00              
ATOM   2889  N   VAL D 181       5.347  -7.052 -46.957  1.00  0.00              
ATOM   2890  CA  VAL D 181       6.557  -7.014 -46.162  1.00  0.00              
ATOM   2891  C   VAL D 181       6.309  -7.922 -44.960  1.00  0.00              
ATOM   2892  O   VAL D 181       5.400  -7.687 -44.164  1.00  0.00              
ATOM   2893  CB  VAL D 181       6.894  -5.594 -45.673  1.00  0.00              
ATOM   2894  CG1 VAL D 181       8.168  -5.636 -44.826  1.00  0.00              
ATOM   2895  CG2 VAL D 181       7.091  -4.670 -46.868  1.00  0.00              
ATOM   2896  H   VAL D 181       4.513  -6.595 -46.611  1.00  0.00              
ATOM   2897  HA  VAL D 181       7.407  -7.414 -46.715  1.00  0.00              
ATOM   2898  HB  VAL D 181       6.053  -5.207 -45.100  1.00  0.00              
ATOM   2899 1HG1 VAL D 181       8.409  -4.630 -44.480  1.00  0.00              
ATOM   2900 2HG1 VAL D 181       8.012  -6.287 -43.966  1.00  0.00              
ATOM   2901 3HG1 VAL D 181       8.994  -6.017 -45.429  1.00  0.00              
ATOM   2902 1HG2 VAL D 181       7.327  -3.666 -46.519  1.00  0.00              
ATOM   2903 2HG2 VAL D 181       7.907  -5.043 -47.486  1.00  0.00              
ATOM   2904 3HG2 VAL D 181       6.172  -4.639 -47.459  1.00  0.00              
ATOM   2905  N   GLU D 182       7.115  -8.969 -44.837  1.00  0.00              
ATOM   2906  CA  GLU D 182       6.954  -9.904 -43.740  1.00  0.00              
ATOM   2907  C   GLU D 182       7.625  -9.426 -42.460  1.00  0.00              
ATOM   2908  O   GLU D 182       8.725  -8.884 -42.488  1.00  0.00              
ATOM   2909  CB  GLU D 182       7.507 -11.280 -44.137  1.00  0.00              
ATOM   2910  CG  GLU D 182       7.329 -12.318 -43.051  1.00  0.00              
ATOM   2911  CD  GLU D 182       7.914 -13.674 -43.409  1.00  0.00              
ATOM   2912  OE1 GLU D 182       8.491 -13.832 -44.513  1.00  0.00              
ATOM   2913  OE2 GLU D 182       7.786 -14.588 -42.573  1.00  0.00              
ATOM   2914  H   GLU D 182       7.852  -9.124 -45.512  1.00  0.00              
ATOM   2915  HA  GLU D 182       5.897 -10.007 -43.494  1.00  0.00              
ATOM   2916 1HB  GLU D 182       6.980 -11.587 -45.041  1.00  0.00              
ATOM   2917 2HB  GLU D 182       8.565 -11.148 -44.362  1.00  0.00              
ATOM   2918 1HG  GLU D 182       7.743 -12.014 -42.088  1.00  0.00              
ATOM   2919 2HG  GLU D 182       6.250 -12.417 -42.966  1.00  0.00              
ATOM   2920  N   TYR D 183       6.934  -9.622 -41.342  1.00  0.00              
ATOM   2921  CA  TYR D 183       7.468  -9.324 -40.020  1.00  0.00              
ATOM   2922  C   TYR D 183       7.308 -10.573 -39.163  1.00  0.00              
ATOM   2923  O   TYR D 183       6.338 -11.311 -39.328  1.00  0.00              
ATOM   2924  CB  TYR D 183       6.684  -8.181 -39.357  1.00  0.00              
ATOM   2925  CG  TYR D 183       6.856  -6.836 -40.018  1.00  0.00              
ATOM   2926  CD1 TYR D 183       6.142  -6.504 -41.169  1.00  0.00              
ATOM   2927  CD2 TYR D 183       7.740  -5.891 -39.496  1.00  0.00              
ATOM   2928  CE1 TYR D 183       6.296  -5.272 -41.777  1.00  0.00              
ATOM   2929  CE2 TYR D 183       7.910  -4.650 -40.104  1.00  0.00              
ATOM   2930  CZ  TYR D 183       7.183  -4.349 -41.245  1.00  0.00              
ATOM   2931  OH  TYR D 183       7.355  -3.137 -41.862  1.00  0.00              
ATOM   2932  H   TYR D 183       5.998  -9.994 -41.422  1.00  0.00              
ATOM   2933  HA  TYR D 183       8.529  -9.084 -40.095  1.00  0.00              
ATOM   2934 1HB  TYR D 183       5.630  -8.458 -39.378  1.00  0.00              
ATOM   2935 2HB  TYR D 183       7.022  -8.116 -38.324  1.00  0.00              
ATOM   2936  HD1 TYR D 183       5.451  -7.238 -41.589  1.00  0.00              
ATOM   2937  HD2 TYR D 183       8.302  -6.140 -38.597  1.00  0.00              
ATOM   2938  HE1 TYR D 183       5.731  -5.025 -42.674  1.00  0.00              
ATOM   2939  HE2 TYR D 183       8.609  -3.928 -39.684  1.00  0.00              
ATOM   2940  HH  TYR D 183       6.804  -3.031 -42.642  1.00  0.00              
ATOM   2941  N   GLU D 184       8.259 -10.804 -38.258  1.00  0.00              
ATOM   2942  CA  GLU D 184       8.195 -11.958 -37.365  1.00  0.00              
ATOM   2943  C   GLU D 184       6.983 -11.659 -36.455  1.00  0.00              
ATOM   2944  O   GLU D 184       6.897 -10.598 -35.838  1.00  0.00              
ATOM   2945  CB  GLU D 184       9.486 -12.144 -36.564  1.00  0.00              
ATOM   2946  CG  GLU D 184       9.590 -13.479 -35.840  1.00  0.00              
ATOM   2947  CD  GLU D 184       8.824 -13.458 -34.547  1.00  0.00              
ATOM   2948  OE1 GLU D 184       9.036 -12.562 -33.766  1.00  0.00              
ATOM   2949  OE2 GLU D 184       7.944 -14.273 -34.389  1.00  0.00              
ATOM   2950  H   GLU D 184       9.040 -10.169 -38.186  1.00  0.00              
ATOM   2951  HA  GLU D 184       8.032 -12.867 -37.946  1.00  0.00              
ATOM   2952 1HB  GLU D 184      10.313 -12.049 -37.268  1.00  0.00              
ATOM   2953 2HB  GLU D 184       9.531 -11.333 -35.838  1.00  0.00              
ATOM   2954 1HG  GLU D 184       9.263 -14.326 -36.441  1.00  0.00              
ATOM   2955 2HG  GLU D 184      10.654 -13.573 -35.629  1.00  0.00              
ATOM   2956  N   ALA D 185       6.051 -12.601 -36.400  1.00  0.00              
ATOM   2957  CA  ALA D 185       4.793 -12.458 -35.676  1.00  0.00              
ATOM   2958  C   ALA D 185       4.820 -12.084 -34.205  1.00  0.00              
ATOM   2959  O   ALA D 185       4.008 -11.274 -33.765  1.00  0.00              
ATOM   2960  CB  ALA D 185       3.960 -13.735 -35.855  1.00  0.00              
ATOM   2961  H   ALA D 185       6.240 -13.463 -36.894  1.00  0.00              
ATOM   2962  HA  ALA D 185       4.228 -11.637 -36.116  1.00  0.00              
ATOM   2963 1HB  ALA D 185       3.018 -13.632 -35.315  1.00  0.00              
ATOM   2964 2HB  ALA D 185       3.757 -13.893 -36.915  1.00  0.00              
ATOM   2965 3HB  ALA D 185       4.512 -14.588 -35.461  1.00  0.00              
ATOM   2966  N   ASP D 186       5.730 -12.666 -33.437  1.00  0.00              
ATOM   2967  CA  ASP D 186       5.736 -12.376 -32.008  1.00  0.00              
ATOM   2968  C   ASP D 186       6.430 -11.097 -31.587  1.00  0.00              
ATOM   2969  O   ASP D 186       5.964 -10.438 -30.641  1.00  0.00              
ATOM   2970  CB  ASP D 186       6.374 -13.548 -31.259  1.00  0.00              
ATOM   2971  CG  ASP D 186       5.586 -14.849 -31.338  1.00  0.00              
ATOM   2972  OD1 ASP D 186       4.418 -14.833 -31.029  1.00  0.00              
ATOM   2973  OD2 ASP D 186       6.110 -15.807 -31.854  1.00  0.00              
ATOM   2974  H   ASP D 186       6.418 -13.303 -33.812  1.00  0.00              
ATOM   2975  HA  ASP D 186       4.714 -12.237 -31.655  1.00  0.00              
ATOM   2976 1HB  ASP D 186       7.410 -13.734 -31.543  1.00  0.00              
ATOM   2977 2HB  ASP D 186       6.340 -13.165 -30.238  1.00  0.00              
ATOM   2978  N   HIS D 187       7.514 -10.718 -32.265  1.00  0.00              
ATOM   2979  CA  HIS D 187       8.230  -9.499 -31.880  1.00  0.00              
ATOM   2980  C   HIS D 187       8.202  -8.415 -32.940  1.00  0.00              
ATOM   2981  O   HIS D 187       8.763  -7.334 -32.746  1.00  0.00              
ATOM   2982  CB  HIS D 187       9.686  -9.829 -31.537  1.00  0.00              
ATOM   2983  CG  HIS D 187       9.834 -10.780 -30.390  1.00  0.00              
ATOM   2984  ND1 HIS D 187       9.506 -10.439 -29.095  1.00  0.00              
ATOM   2985  CD2 HIS D 187      10.275 -12.059 -30.343  1.00  0.00              
ATOM   2986  CE1 HIS D 187       9.739 -11.469 -28.300  1.00  0.00              
ATOM   2987  NE2 HIS D 187      10.206 -12.463 -29.033  1.00  0.00              
ATOM   2988  H   HIS D 187       7.849 -11.260 -33.049  1.00  0.00              
ATOM   2989  HA  HIS D 187       7.753  -9.055 -31.007  1.00  0.00              
ATOM   2990 1HB  HIS D 187      10.179 -10.293 -32.392  1.00  0.00              
ATOM   2991 2HB  HIS D 187      10.221  -8.920 -31.261  1.00  0.00              
ATOM   2992  HD2 HIS D 187      10.640 -12.745 -31.108  1.00  0.00              
ATOM   2993  HE1 HIS D 187       9.541 -11.401 -27.231  1.00  0.00              
ATOM   2994  HE2 HIS D 187      10.471 -13.377 -28.694  1.00  0.00              
ATOM   2995  N   MET D 188       7.549  -8.699 -34.059  1.00  0.00              
ATOM   2996  CA  MET D 188       7.398  -7.696 -35.121  1.00  0.00              
ATOM   2997  C   MET D 188       8.703  -7.166 -35.720  1.00  0.00              
ATOM   2998  O   MET D 188       8.778  -6.019 -36.160  1.00  0.00              
ATOM   2999  CB  MET D 188       6.585  -6.504 -34.612  1.00  0.00              
ATOM   3000  CG  MET D 188       5.224  -6.851 -34.040  1.00  0.00              
ATOM   3001  SD  MET D 188       4.220  -7.880 -35.152  1.00  0.00              
ATOM   3002  CE  MET D 188       4.513  -7.086 -36.730  1.00  0.00              
ATOM   3003  H   MET D 188       7.147  -9.617 -34.188  1.00  0.00              
ATOM   3004  HA  MET D 188       6.879  -8.134 -35.974  1.00  0.00              
ATOM   3005 1HB  MET D 188       7.182  -6.015 -33.844  1.00  0.00              
ATOM   3006 2HB  MET D 188       6.453  -5.825 -35.456  1.00  0.00              
ATOM   3007 1HG  MET D 188       5.376  -7.388 -33.105  1.00  0.00              
ATOM   3008 2HG  MET D 188       4.691  -5.920 -33.844  1.00  0.00              
ATOM   3009 1HE  MET D 188       3.959  -7.609 -37.509  1.00  0.00              
ATOM   3010 2HE  MET D 188       4.179  -6.048 -36.682  1.00  0.00              
ATOM   3011 3HE  MET D 188       5.579  -7.115 -36.959  1.00  0.00              
ATOM   3012  N   ALA D 189       9.737  -7.993 -35.737  1.00  0.00              
ATOM   3013  CA  ALA D 189      10.980  -7.600 -36.382  1.00  0.00              
ATOM   3014  C   ALA D 189      10.785  -7.760 -37.893  1.00  0.00              
ATOM   3015  O   ALA D 189      10.207  -8.744 -38.355  1.00  0.00              
ATOM   3016  CB  ALA D 189      12.110  -8.476 -35.907  1.00  0.00              
ATOM   3017  H   ALA D 189       9.675  -8.904 -35.303  1.00  0.00              
ATOM   3018  HA  ALA D 189      11.180  -6.555 -36.148  1.00  0.00              
ATOM   3019 1HB  ALA D 189      13.035  -8.172 -36.398  1.00  0.00              
ATOM   3020 2HB  ALA D 189      12.222  -8.373 -34.827  1.00  0.00              
ATOM   3021 3HB  ALA D 189      11.895  -9.514 -36.153  1.00  0.00              
ATOM   3022  N   GLN D 190      11.266  -6.791 -38.661  1.00  0.00              
ATOM   3023  CA  GLN D 190      11.126  -6.845 -40.109  1.00  0.00              
ATOM   3024  C   GLN D 190      12.013  -7.927 -40.706  1.00  0.00              
ATOM   3025  O   GLN D 190      13.212  -7.976 -40.441  1.00  0.00              
ATOM   3026  CB  GLN D 190      11.470  -5.490 -40.731  1.00  0.00              
ATOM   3027  CG  GLN D 190      11.259  -5.423 -42.234  1.00  0.00              
ATOM   3028  CD  GLN D 190      11.477  -4.028 -42.788  1.00  0.00              
ATOM   3029  OE1 GLN D 190      11.770  -3.087 -42.044  1.00  0.00              
ATOM   3030  NE2 GLN D 190      11.333  -3.884 -44.101  1.00  0.00              
ATOM   3031  H   GLN D 190      11.738  -6.003 -38.241  1.00  0.00              
ATOM   3032  HA  GLN D 190      10.101  -7.107 -40.367  1.00  0.00              
ATOM   3033 1HB  GLN D 190      10.844  -4.747 -40.238  1.00  0.00              
ATOM   3034 2HB  GLN D 190      12.516  -5.293 -40.497  1.00  0.00              
ATOM   3035 1HG  GLN D 190      11.713  -6.132 -42.925  1.00  0.00              
ATOM   3036 2HG  GLN D 190      10.187  -5.608 -42.179  1.00  0.00              
ATOM   3037 1HE2 GLN D 190      11.463  -2.987 -44.523  1.00  0.00              
ATOM   3038 2HE2 GLN D 190      11.093  -4.673 -44.668  1.00  0.00              
ATOM   3039  N   LEU D 191      11.417  -8.804 -41.503  1.00  0.00              
ATOM   3040  CA  LEU D 191      12.153  -9.911 -42.094  1.00  0.00              
ATOM   3041  C   LEU D 191      12.375  -9.564 -43.566  1.00  0.00              
ATOM   3042  O   LEU D 191      13.206  -8.712 -43.866  1.00  0.00              
ATOM   3043  CB  LEU D 191      11.367 -11.212 -41.924  1.00  0.00              
ATOM   3044  CG  LEU D 191      11.113 -11.570 -40.454  1.00  0.00              
ATOM   3045  CD1 LEU D 191      10.283 -12.849 -40.358  1.00  0.00              
ATOM   3046  CD2 LEU D 191      12.443 -11.735 -39.723  1.00  0.00              
ATOM   3047  H   LEU D 191      10.433  -8.705 -41.705  1.00  0.00              
ATOM   3048  HA  LEU D 191      13.119 -10.011 -41.602  1.00  0.00              
ATOM   3049 1HB  LEU D 191      10.441 -10.925 -42.419  1.00  0.00              
ATOM   3050 2HB  LEU D 191      11.828 -12.036 -42.468  1.00  0.00              
ATOM   3051  HG  LEU D 191      10.592 -10.726 -40.001  1.00  0.00              
ATOM   3052 1HD1 LEU D 191      10.109 -13.093 -39.310  1.00  0.00              
ATOM   3053 2HD1 LEU D 191       9.325 -12.700 -40.859  1.00  0.00              
ATOM   3054 3HD1 LEU D 191      10.819 -13.668 -40.836  1.00  0.00              
ATOM   3055 1HD2 LEU D 191      12.254 -11.988 -38.680  1.00  0.00              
ATOM   3056 2HD2 LEU D 191      13.019 -12.534 -40.191  1.00  0.00              
ATOM   3057 3HD2 LEU D 191      13.005 -10.802 -39.773  1.00  0.00              
ATOM   3058  N   GLN D 192      11.655 -10.180 -44.491  1.00  0.00              
ATOM   3059  CA  GLN D 192      11.881  -9.835 -45.894  1.00  0.00              
ATOM   3060  C   GLN D 192      10.633  -9.480 -46.705  1.00  0.00              
ATOM   3061  O   GLN D 192       9.510  -9.736 -46.281  1.00  0.00              
ATOM   3062  CB  GLN D 192      12.599 -10.995 -46.588  1.00  0.00              
ATOM   3063  CG  GLN D 192      13.973 -11.307 -46.018  1.00  0.00              
ATOM   3064  CD  GLN D 192      14.966 -10.183 -46.251  1.00  0.00              
ATOM   3065  OE1 GLN D 192      14.898  -9.478 -47.261  1.00  0.00              
ATOM   3066  NE2 GLN D 192      15.895 -10.012 -45.318  1.00  0.00              
ATOM   3067  H   GLN D 192      10.958 -10.876 -44.261  1.00  0.00              
ATOM   3068  HA  GLN D 192      12.489  -8.933 -45.954  1.00  0.00              
ATOM   3069 1HB  GLN D 192      11.953 -11.868 -46.491  1.00  0.00              
ATOM   3070 2HB  GLN D 192      12.689 -10.725 -47.640  1.00  0.00              
ATOM   3071 1HG  GLN D 192      14.120 -11.678 -45.003  1.00  0.00              
ATOM   3072 2HG  GLN D 192      14.183 -12.106 -46.729  1.00  0.00              
ATOM   3073 1HE2 GLN D 192      16.576  -9.286 -45.417  1.00  0.00              
ATOM   3074 2HE2 GLN D 192      15.913 -10.608 -44.515  1.00  0.00              
ATOM   3075  N   ARG D 193      10.848  -8.850 -47.856  1.00  0.00              
ATOM   3076  CA  ARG D 193       9.768  -8.518 -48.780  1.00  0.00              
ATOM   3077  C   ARG D 193       9.421  -9.815 -49.498  1.00  0.00              
ATOM   3078  O   ARG D 193      10.301 -10.527 -49.961  1.00  0.00              
ATOM   3079  CB  ARG D 193      10.103  -7.384 -49.737  1.00  0.00              
ATOM   3080  CG  ARG D 193       8.956  -6.942 -50.630  1.00  0.00              
ATOM   3081  CD  ARG D 193       9.298  -5.838 -51.564  1.00  0.00              
ATOM   3082  NE  ARG D 193       9.623  -4.579 -50.915  1.00  0.00              
ATOM   3083  CZ  ARG D 193       8.713  -3.683 -50.484  1.00  0.00              
ATOM   3084  NH1 ARG D 193       7.427  -3.885 -50.662  1.00  0.00              
ATOM   3085  NH2 ARG D 193       9.151  -2.583 -49.896  1.00  0.00              
ATOM   3086  H   ARG D 193      11.796  -8.593 -48.095  1.00  0.00              
ATOM   3087  HA  ARG D 193       8.903  -8.158 -48.222  1.00  0.00              
ATOM   3088 1HB  ARG D 193      10.431  -6.541 -49.130  1.00  0.00              
ATOM   3089 2HB  ARG D 193      10.930  -7.727 -50.358  1.00  0.00              
ATOM   3090 1HG  ARG D 193       8.630  -7.797 -51.226  1.00  0.00              
ATOM   3091 2HG  ARG D 193       8.134  -6.606 -49.999  1.00  0.00              
ATOM   3092 1HD  ARG D 193      10.164  -6.132 -52.159  1.00  0.00              
ATOM   3093 2HD  ARG D 193       8.450  -5.658 -52.224  1.00  0.00              
ATOM   3094  HE  ARG D 193      10.526  -4.184 -50.691  1.00  0.00              
ATOM   3095 1HH1 ARG D 193       7.110  -4.723 -51.129  1.00  0.00              
ATOM   3096 2HH1 ARG D 193       6.761  -3.202 -50.331  1.00  0.00              
ATOM   3097 1HH2 ARG D 193      10.144  -2.436 -49.782  1.00  0.00              
ATOM   3098 2HH2 ARG D 193       8.491  -1.896 -49.562  1.00  0.00              
ATOM   3099  N   VAL D 194       8.137 -10.130 -49.574  1.00  0.00              
ATOM   3100  CA  VAL D 194       7.708 -11.354 -50.224  1.00  0.00              
ATOM   3101  C   VAL D 194       6.651 -10.959 -51.234  1.00  0.00              
ATOM   3102  O   VAL D 194       6.173  -9.816 -51.230  1.00  0.00              
ATOM   3103  CB  VAL D 194       7.085 -12.364 -49.214  1.00  0.00              
ATOM   3104  CG1 VAL D 194       8.093 -12.729 -48.157  1.00  0.00              
ATOM   3105  CG2 VAL D 194       5.853 -11.779 -48.582  1.00  0.00              
ATOM   3106  H   VAL D 194       7.442  -9.516 -49.175  1.00  0.00              
ATOM   3107  HA  VAL D 194       8.529 -11.825 -50.765  1.00  0.00              
ATOM   3108  HB  VAL D 194       6.770 -13.258 -49.753  1.00  0.00              
ATOM   3109 1HG1 VAL D 194       7.646 -13.435 -47.456  1.00  0.00              
ATOM   3110 2HG1 VAL D 194       8.962 -13.187 -48.628  1.00  0.00              
ATOM   3111 3HG1 VAL D 194       8.400 -11.832 -47.621  1.00  0.00              
ATOM   3112 1HG2 VAL D 194       5.430 -12.496 -47.879  1.00  0.00              
ATOM   3113 2HG2 VAL D 194       6.117 -10.863 -48.052  1.00  0.00              
ATOM   3114 3HG2 VAL D 194       5.119 -11.553 -49.356  1.00  0.00              
ATOM   3115  N   HIS D 195       6.294 -11.886 -52.111  1.00  0.00              
ATOM   3116  CA  HIS D 195       5.245 -11.606 -53.072  1.00  0.00              
ATOM   3117  C   HIS D 195       4.188 -12.693 -52.945  1.00  0.00              
ATOM   3118  O   HIS D 195       4.502 -13.880 -52.990  1.00  0.00              
ATOM   3119  CB  HIS D 195       5.784 -11.563 -54.511  1.00  0.00              
ATOM   3120  CG  HIS D 195       4.788 -11.020 -55.492  1.00  0.00              
ATOM   3121  ND1 HIS D 195       4.651  -9.671 -55.738  1.00  0.00              
ATOM   3122  CD2 HIS D 195       3.813 -11.633 -56.208  1.00  0.00              
ATOM   3123  CE1 HIS D 195       3.630  -9.476 -56.558  1.00  0.00              
ATOM   3124  NE2 HIS D 195       3.108 -10.652 -56.858  1.00  0.00              
ATOM   3125  H   HIS D 195       6.742 -12.791 -52.123  1.00  0.00              
ATOM   3126  HA  HIS D 195       4.783 -10.647 -52.840  1.00  0.00              
ATOM   3127 1HB  HIS D 195       6.664 -10.922 -54.565  1.00  0.00              
ATOM   3128 2HB  HIS D 195       6.044 -12.567 -54.844  1.00  0.00              
ATOM   3129  HD1 HIS D 195       5.265  -8.947 -55.424  1.00  0.00              
ATOM   3130  HD2 HIS D 195       3.532 -12.679 -56.328  1.00  0.00              
ATOM   3131  HE1 HIS D 195       3.356  -8.469 -56.874  1.00  0.00              
ATOM   3132  N   GLY D 196       2.938 -12.278 -52.777  1.00  0.00              
ATOM   3133  CA  GLY D 196       1.863 -13.230 -52.615  1.00  0.00              
ATOM   3134  C   GLY D 196       1.161 -13.530 -53.924  1.00  0.00              
ATOM   3135  O   GLY D 196       1.003 -12.647 -54.765  1.00  0.00              
ATOM   3136  H   GLY D 196       2.728 -11.291 -52.763  1.00  0.00              
ATOM   3137 1HA  GLY D 196       2.267 -14.161 -52.219  1.00  0.00              
ATOM   3138 2HA  GLY D 196       1.132 -12.826 -51.916  1.00  0.00              
ATOM   3139  N   PHE D 197       0.745 -14.785 -54.091  1.00  0.00              
ATOM   3140  CA  PHE D 197       0.011 -15.218 -55.272  1.00  0.00              
ATOM   3141  C   PHE D 197      -1.249 -15.938 -54.819  1.00  0.00              
ATOM   3142  O   PHE D 197      -1.241 -17.153 -54.584  1.00  0.00              
ATOM   3143  CB  PHE D 197       0.826 -16.195 -56.127  1.00  0.00              
ATOM   3144  CG  PHE D 197       2.096 -15.626 -56.680  1.00  0.00              
ATOM   3145  CD1 PHE D 197       3.297 -15.800 -56.015  1.00  0.00              
ATOM   3146  CD2 PHE D 197       2.098 -14.976 -57.911  1.00  0.00              
ATOM   3147  CE1 PHE D 197       4.487 -15.351 -56.567  1.00  0.00              
ATOM   3148  CE2 PHE D 197       3.274 -14.523 -58.470  1.00  0.00              
ATOM   3149  CZ  PHE D 197       4.474 -14.708 -57.808  1.00  0.00              
ATOM   3150  H   PHE D 197       0.953 -15.458 -53.366  1.00  0.00              
ATOM   3151  HA  PHE D 197      -0.285 -14.350 -55.862  1.00  0.00              
ATOM   3152 1HB  PHE D 197       1.112 -17.062 -55.537  1.00  0.00              
ATOM   3153 2HB  PHE D 197       0.238 -16.519 -56.986  1.00  0.00              
ATOM   3154  HD1 PHE D 197       3.301 -16.300 -55.046  1.00  0.00              
ATOM   3155  HD2 PHE D 197       1.154 -14.828 -58.435  1.00  0.00              
ATOM   3156  HE1 PHE D 197       5.427 -15.501 -56.031  1.00  0.00              
ATOM   3157  HE2 PHE D 197       3.258 -14.016 -59.435  1.00  0.00              
ATOM   3158  HZ  PHE D 197       5.406 -14.354 -58.248  1.00  0.00              
ATOM   3159  N   LEU D 198      -2.334 -15.188 -54.713  1.00  0.00              
ATOM   3160  CA  LEU D 198      -3.619 -15.754 -54.339  1.00  0.00              
ATOM   3161  C   LEU D 198      -4.268 -16.419 -55.547  1.00  0.00              
ATOM   3162  O   LEU D 198      -4.519 -15.749 -56.556  1.00  0.00              
ATOM   3163  CB  LEU D 198      -4.555 -14.643 -53.849  1.00  0.00              
ATOM   3164  CG  LEU D 198      -5.680 -14.968 -52.858  1.00  0.00              
ATOM   3165  CD1 LEU D 198      -7.001 -14.608 -53.477  1.00  0.00              
ATOM   3166  CD2 LEU D 198      -5.660 -16.400 -52.453  1.00  0.00              
ATOM   3167  H   LEU D 198      -2.268 -14.198 -54.897  1.00  0.00              
ATOM   3168  HA  LEU D 198      -3.472 -16.528 -53.587  1.00  0.00              
ATOM   3169 1HB  LEU D 198      -3.829 -14.010 -53.342  1.00  0.00              
ATOM   3170 2HB  LEU D 198      -5.001 -14.094 -54.677  1.00  0.00              
ATOM   3171  HG  LEU D 198      -5.496 -14.383 -51.954  1.00  0.00              
ATOM   3172 1HD1 LEU D 198      -7.807 -14.838 -52.779  1.00  0.00              
ATOM   3173 2HD1 LEU D 198      -7.017 -13.544 -53.712  1.00  0.00              
ATOM   3174 3HD1 LEU D 198      -7.142 -15.183 -54.393  1.00  0.00              
ATOM   3175 1HD2 LEU D 198      -6.472 -16.591 -51.750  1.00  0.00              
ATOM   3176 2HD2 LEU D 198      -5.788 -17.028 -53.335  1.00  0.00              
ATOM   3177 3HD2 LEU D 198      -4.707 -16.632 -51.977  1.00  0.00              
ATOM   3178  N   MET D 199      -4.535 -17.720 -55.435  1.00  0.00              
ATOM   3179  CA  MET D 199      -5.125 -18.496 -56.517  1.00  0.00              
ATOM   3180  C   MET D 199      -6.505 -18.947 -56.005  1.00  0.00              
ATOM   3181  O   MET D 199      -6.802 -18.767 -54.820  1.00  0.00              
ATOM   3182  CB  MET D 199      -4.167 -19.632 -56.904  1.00  0.00              
ATOM   3183  CG  MET D 199      -2.901 -19.037 -57.584  1.00  0.00              
ATOM   3184  SD  MET D 199      -1.637 -20.199 -57.887  1.00  0.00              
ATOM   3185  CE  MET D 199      -1.005 -20.441 -56.229  1.00  0.00              
ATOM   3186  H   MET D 199      -4.319 -18.179 -54.563  1.00  0.00              
ATOM   3187  HA  MET D 199      -5.245 -17.870 -57.401  1.00  0.00              
ATOM   3188 1HB  MET D 199      -3.921 -20.165 -55.987  1.00  0.00              
ATOM   3189 2HB  MET D 199      -4.713 -20.294 -57.577  1.00  0.00              
ATOM   3190 1HG  MET D 199      -3.201 -18.599 -58.537  1.00  0.00              
ATOM   3191 2HG  MET D 199      -2.501 -18.259 -56.936  1.00  0.00              
ATOM   3192 1HE  MET D 199      -0.187 -21.162 -56.253  1.00  0.00              
ATOM   3193 2HE  MET D 199      -0.641 -19.492 -55.835  1.00  0.00              
ATOM   3194 3HE  MET D 199      -1.803 -20.819 -55.589  1.00  0.00              
ATOM   3195  N   ASN D 200      -7.357 -19.502 -56.864  1.00  0.00              
ATOM   3196  CA  ASN D 200      -8.719 -19.803 -56.410  1.00  0.00              
ATOM   3197  C   ASN D 200      -8.918 -20.921 -55.379  1.00  0.00              
ATOM   3198  O   ASN D 200     -10.049 -21.173 -54.920  1.00  0.00              
ATOM   3199  CB  ASN D 200      -9.644 -20.013 -57.620  1.00  0.00              
ATOM   3200  CG  ASN D 200      -9.297 -21.233 -58.415  1.00  0.00              
ATOM   3201  OD1 ASN D 200      -8.394 -21.979 -58.046  1.00  0.00              
ATOM   3202  ND2 ASN D 200     -10.020 -21.460 -59.504  1.00  0.00              
ATOM   3203  H   ASN D 200      -7.095 -19.721 -57.815  1.00  0.00              
ATOM   3204  HA  ASN D 200      -9.133 -18.940 -55.885  1.00  0.00              
ATOM   3205 1HB  ASN D 200     -10.727 -19.936 -57.514  1.00  0.00              
ATOM   3206 2HB  ASN D 200      -9.269 -19.133 -58.141  1.00  0.00              
ATOM   3207 1HD2 ASN D 200      -9.830 -22.264 -60.071  1.00  0.00              
ATOM   3208 2HD2 ASN D 200     -10.754 -20.833 -59.759  1.00  0.00              
ATOM   3209  N   ASP D 201      -7.835 -21.568 -54.982  1.00  0.00              
ATOM   3210  CA  ASP D 201      -7.972 -22.554 -53.940  1.00  0.00              
ATOM   3211  C   ASP D 201      -6.842 -22.555 -52.924  1.00  0.00              
ATOM   3212  O   ASP D 201      -6.884 -23.325 -51.984  1.00  0.00              
ATOM   3213  CB  ASP D 201      -8.179 -23.953 -54.555  1.00  0.00              
ATOM   3214  CG  ASP D 201      -7.012 -24.418 -55.412  1.00  0.00              
ATOM   3215  OD1 ASP D 201      -5.982 -23.713 -55.504  1.00  0.00              
ATOM   3216  OD2 ASP D 201      -7.154 -25.506 -56.009  1.00  0.00              
ATOM   3217  H   ASP D 201      -6.922 -21.395 -55.381  1.00  0.00              
ATOM   3218  HA  ASP D 201      -8.867 -22.347 -53.351  1.00  0.00              
ATOM   3219 1HB  ASP D 201      -8.430 -24.720 -53.821  1.00  0.00              
ATOM   3220 2HB  ASP D 201      -9.046 -23.758 -55.187  1.00  0.00              
ATOM   3221  N   CYS D 202      -5.868 -21.659 -53.083  1.00  0.00              
ATOM   3222  CA  CYS D 202      -4.729 -21.571 -52.163  1.00  0.00              
ATOM   3223  C   CYS D 202      -3.971 -20.260 -52.347  1.00  0.00              
ATOM   3224  O   CYS D 202      -4.029 -19.635 -53.411  1.00  0.00              
ATOM   3225  CB  CYS D 202      -3.861 -22.759 -52.584  1.00  0.00              
ATOM   3226  SG  CYS D 202      -3.265 -22.680 -54.291  1.00  0.00              
ATOM   3227  H   CYS D 202      -5.919 -21.020 -53.864  1.00  0.00              
ATOM   3228  HA  CYS D 202      -5.007 -21.697 -51.116  1.00  0.00              
ATOM   3229 1HB  CYS D 202      -2.972 -22.817 -51.956  1.00  0.00              
ATOM   3230 2HB  CYS D 202      -4.426 -23.686 -52.504  1.00  0.00              
ATOM   3231  HG  CYS D 202      -3.000 -23.979 -54.404  1.00  0.00              
ATOM   3232  N   LEU D 203      -3.259 -19.853 -51.297  1.00  0.00              
ATOM   3233  CA  LEU D 203      -2.410 -18.673 -51.323  1.00  0.00              
ATOM   3234  C   LEU D 203      -0.967 -19.139 -51.307  1.00  0.00              
ATOM   3235  O   LEU D 203      -0.515 -19.766 -50.342  1.00  0.00              
ATOM   3236  CB  LEU D 203      -2.664 -17.794 -50.097  1.00  0.00              
ATOM   3237  CG  LEU D 203      -1.738 -16.587 -49.942  1.00  0.00              
ATOM   3238  CD1 LEU D 203      -1.920 -15.637 -51.132  1.00  0.00              
ATOM   3239  CD2 LEU D 203      -2.048 -15.870 -48.630  1.00  0.00              
ATOM   3240  H   LEU D 203      -3.322 -20.396 -50.447  1.00  0.00              
ATOM   3241  HA  LEU D 203      -2.585 -18.117 -52.243  1.00  0.00              
ATOM   3242 1HB  LEU D 203      -3.674 -17.458 -50.325  1.00  0.00              
ATOM   3243 2HB  LEU D 203      -2.675 -18.378 -49.176  1.00  0.00              
ATOM   3244  HG  LEU D 203      -0.718 -16.968 -49.879  1.00  0.00              
ATOM   3245 1HD1 LEU D 203      -1.258 -14.779 -51.017  1.00  0.00              
ATOM   3246 2HD1 LEU D 203      -1.678 -16.160 -52.057  1.00  0.00              
ATOM   3247 3HD1 LEU D 203      -2.953 -15.295 -51.167  1.00  0.00              
ATOM   3248 1HD2 LEU D 203      -1.387 -15.010 -48.521  1.00  0.00              
ATOM   3249 2HD2 LEU D 203      -3.085 -15.533 -48.637  1.00  0.00              
ATOM   3250 3HD2 LEU D 203      -1.895 -16.554 -47.797  1.00  0.00              
ATOM   3251  N   LEU D 204      -0.246 -18.850 -52.384  1.00  0.00              
ATOM   3252  CA  LEU D 204       1.162 -19.197 -52.467  1.00  0.00              
ATOM   3253  C   LEU D 204       1.973 -17.952 -52.161  1.00  0.00              
ATOM   3254  O   LEU D 204       1.842 -16.932 -52.850  1.00  0.00              
ATOM   3255  CB  LEU D 204       1.515 -19.711 -53.873  1.00  0.00              
ATOM   3256  CG  LEU D 204       2.978 -20.094 -54.133  1.00  0.00              
ATOM   3257  CD1 LEU D 204       3.364 -21.295 -53.304  1.00  0.00              
ATOM   3258  CD2 LEU D 204       3.175 -20.395 -55.618  1.00  0.00              
ATOM   3259  H   LEU D 204      -0.683 -18.378 -53.162  1.00  0.00              
ATOM   3260  HA  LEU D 204       1.397 -19.953 -51.719  1.00  0.00              
ATOM   3261 1HB  LEU D 204       0.900 -20.609 -53.892  1.00  0.00              
ATOM   3262 2HB  LEU D 204       1.181 -19.024 -54.648  1.00  0.00              
ATOM   3263  HG  LEU D 204       3.588 -19.224 -53.886  1.00  0.00              
ATOM   3264 1HD1 LEU D 204       4.404 -21.553 -53.500  1.00  0.00              
ATOM   3265 2HD1 LEU D 204       3.243 -21.061 -52.246  1.00  0.00              
ATOM   3266 3HD1 LEU D 204       2.726 -22.137 -53.566  1.00  0.00              
ATOM   3267 1HD2 LEU D 204       4.216 -20.665 -55.799  1.00  0.00              
ATOM   3268 2HD2 LEU D 204       2.528 -21.223 -55.910  1.00  0.00              
ATOM   3269 3HD2 LEU D 204       2.923 -19.511 -56.206  1.00  0.00              
ATOM   3270  N   VAL D 205       2.798 -18.038 -51.123  1.00  0.00              
ATOM   3271  CA  VAL D 205       3.627 -16.911 -50.706  1.00  0.00              
ATOM   3272  C   VAL D 205       5.071 -17.215 -51.077  1.00  0.00              
ATOM   3273  O   VAL D 205       5.653 -18.191 -50.602  1.00  0.00              
ATOM   3274  CB  VAL D 205       3.525 -16.638 -49.193  1.00  0.00              
ATOM   3275  CG1 VAL D 205       4.427 -15.479 -48.798  1.00  0.00              
ATOM   3276  CG2 VAL D 205       2.084 -16.347 -48.801  1.00  0.00              
ATOM   3277  H   VAL D 205       2.853 -18.905 -50.611  1.00  0.00              
ATOM   3278  HA  VAL D 205       3.352 -15.998 -51.236  1.00  0.00              
ATOM   3279  HB  VAL D 205       3.826 -17.535 -48.651  1.00  0.00              
ATOM   3280 1HG1 VAL D 205       4.342 -15.301 -47.726  1.00  0.00              
ATOM   3281 2HG1 VAL D 205       5.460 -15.723 -49.045  1.00  0.00              
ATOM   3282 3HG1 VAL D 205       4.127 -14.583 -49.339  1.00  0.00              
ATOM   3283 1HG2 VAL D 205       2.030 -16.158 -47.729  1.00  0.00              
ATOM   3284 2HG2 VAL D 205       1.730 -15.471 -49.343  1.00  0.00              
ATOM   3285 3HG2 VAL D 205       1.460 -17.205 -49.049  1.00  0.00              
ATOM   3286  N   ALA D 206       5.642 -16.384 -51.943  1.00  0.00              
ATOM   3287  CA  ALA D 206       7.015 -16.573 -52.400  1.00  0.00              
ATOM   3288  C   ALA D 206       7.942 -15.634 -51.660  1.00  0.00              
ATOM   3289  O   ALA D 206       7.700 -14.430 -51.608  1.00  0.00              
ATOM   3290  CB  ALA D 206       7.115 -16.314 -53.895  1.00  0.00              
ATOM   3291  H   ALA D 206       5.110 -15.599 -52.294  1.00  0.00              
ATOM   3292  HA  ALA D 206       7.320 -17.595 -52.178  1.00  0.00              
ATOM   3293 1HB  ALA D 206       8.145 -16.459 -54.221  1.00  0.00              
ATOM   3294 2HB  ALA D 206       6.464 -17.006 -54.430  1.00  0.00              
ATOM   3295 3HB  ALA D 206       6.810 -15.289 -54.108  1.00  0.00              
ATOM   3296  N   THR D 207       9.006 -16.198 -51.101  1.00  0.00              
ATOM   3297  CA  THR D 207      10.011 -15.432 -50.376  1.00  0.00              
ATOM   3298  C   THR D 207      11.349 -15.486 -51.101  1.00  0.00              
ATOM   3299  O   THR D 207      11.876 -16.561 -51.371  1.00  0.00              
ATOM   3300  CB  THR D 207      10.191 -15.948 -48.936  1.00  0.00              
ATOM   3301  OG1 THR D 207       8.951 -15.835 -48.226  1.00  0.00              
ATOM   3302  CG2 THR D 207      11.261 -15.146 -48.212  1.00  0.00              
ATOM   3303  H   THR D 207       9.118 -17.197 -51.187  1.00  0.00              
ATOM   3304  HA  THR D 207       9.716 -14.383 -50.333  1.00  0.00              
ATOM   3305  HB  THR D 207      10.486 -16.997 -48.970  1.00  0.00              
ATOM   3306  HG1 THR D 207       8.380 -16.569 -48.461  1.00  0.00              
ATOM   3307 1HG2 THR D 207      11.375 -15.526 -47.197  1.00  0.00              
ATOM   3308 2HG2 THR D 207      12.208 -15.239 -48.743  1.00  0.00              
ATOM   3309 3HG2 THR D 207      10.966 -14.097 -48.177  1.00  0.00              
ATOM   3310  N   TRP D 208      11.896 -14.313 -51.394  1.00  0.00              
ATOM   3311  CA  TRP D 208      13.163 -14.198 -52.107  1.00  0.00              
ATOM   3312  C   TRP D 208      14.183 -13.493 -51.210  1.00  0.00              
ATOM   3313  O   TRP D 208      13.873 -12.467 -50.605  1.00  0.00              
ATOM   3314  CB  TRP D 208      12.982 -13.433 -53.420  1.00  0.00              
ATOM   3315  CG  TRP D 208      12.285 -14.226 -54.483  1.00  0.00              
ATOM   3316  CD1 TRP D 208      10.939 -14.335 -54.669  1.00  0.00              
ATOM   3317  CD2 TRP D 208      12.898 -15.021 -55.507  1.00  0.00              
ATOM   3318  NE1 TRP D 208      10.674 -15.148 -55.743  1.00  0.00              
ATOM   3319  CE2 TRP D 208      11.862 -15.581 -56.276  1.00  0.00              
ATOM   3320  CE3 TRP D 208      14.225 -15.311 -55.846  1.00  0.00              
ATOM   3321  CZ2 TRP D 208      12.106 -16.413 -57.357  1.00  0.00              
ATOM   3322  CZ3 TRP D 208      14.469 -16.144 -56.931  1.00  0.00              
ATOM   3323  CH2 TRP D 208      13.442 -16.678 -57.666  1.00  0.00              
ATOM   3324  H   TRP D 208      11.413 -13.474 -51.110  1.00  0.00              
ATOM   3325  HA  TRP D 208      13.550 -15.191 -52.337  1.00  0.00              
ATOM   3326 1HB  TRP D 208      12.383 -12.537 -53.256  1.00  0.00              
ATOM   3327 2HB  TRP D 208      13.953 -13.150 -53.827  1.00  0.00              
ATOM   3328  HD1 TRP D 208      10.300 -13.790 -53.976  1.00  0.00              
ATOM   3329  HE1 TRP D 208       9.755 -15.389 -56.086  1.00  0.00              
ATOM   3330  HE3 TRP D 208      15.079 -14.913 -55.299  1.00  0.00              
ATOM   3331  HZ2 TRP D 208      11.259 -16.815 -57.912  1.00  0.00              
ATOM   3332  HZ3 TRP D 208      15.507 -16.365 -57.184  1.00  0.00              
ATOM   3333  HH2 TRP D 208      13.676 -17.327 -58.510  1.00  0.00              
ATOM   3334  N   LEU D 209      15.390 -14.052 -51.118  1.00  0.00              
ATOM   3335  CA  LEU D 209      16.470 -13.401 -50.376  1.00  0.00              
ATOM   3336  C   LEU D 209      17.739 -13.206 -51.199  1.00  0.00              
ATOM   3337  O   LEU D 209      18.464 -14.160 -51.504  1.00  0.00              
ATOM   3338  CB  LEU D 209      16.793 -14.214 -49.115  1.00  0.00              
ATOM   3339  CG  LEU D 209      17.974 -13.696 -48.288  1.00  0.00              
ATOM   3340  CD1 LEU D 209      17.675 -12.296 -47.768  1.00  0.00              
ATOM   3341  CD2 LEU D 209      18.248 -14.651 -47.134  1.00  0.00              
ATOM   3342  H   LEU D 209      15.567 -14.939 -51.565  1.00  0.00              
ATOM   3343  HA  LEU D 209      16.162 -12.397 -50.087  1.00  0.00              
ATOM   3344 1HB  LEU D 209      15.862 -14.069 -48.569  1.00  0.00              
ATOM   3345 2HB  LEU D 209      16.920 -15.273 -49.339  1.00  0.00              
ATOM   3346  HG  LEU D 209      18.851 -13.698 -48.937  1.00  0.00              
ATOM   3347 1HD1 LEU D 209      18.521 -11.935 -47.182  1.00  0.00              
ATOM   3348 2HD1 LEU D 209      17.507 -11.625 -48.611  1.00  0.00              
ATOM   3349 3HD1 LEU D 209      16.786 -12.323 -47.142  1.00  0.00              
ATOM   3350 1HD2 LEU D 209      19.089 -14.281 -46.549  1.00  0.00              
ATOM   3351 2HD2 LEU D 209      17.364 -14.717 -46.501  1.00  0.00              
ATOM   3352 3HD2 LEU D 209      18.487 -15.638 -47.530  1.00  0.00              
ATOM   3353  N   PRO D 210      18.027 -11.949 -51.567  1.00  0.00              
ATOM   3354  CA  PRO D 210      19.206 -11.646 -52.376  1.00  0.00              
ATOM   3355  C   PRO D 210      20.480 -12.082 -51.659  1.00  0.00              
ATOM   3356  O   PRO D 210      20.675 -11.774 -50.483  1.00  0.00              
ATOM   3357  CB  PRO D 210      19.147 -10.128 -52.578  1.00  0.00              
ATOM   3358  CG  PRO D 210      17.708  -9.786 -52.398  1.00  0.00              
ATOM   3359  CD  PRO D 210      17.203 -10.727 -51.338  1.00  0.00              
ATOM   3360  HA  PRO D 210      19.214 -12.186 -53.335  1.00  0.00              
ATOM   3361 1HB  PRO D 210      19.776  -9.599 -51.847  1.00  0.00              
ATOM   3362 2HB  PRO D 210      19.502  -9.840 -53.579  1.00  0.00              
ATOM   3363 1HG  PRO D 210      17.584  -8.738 -52.088  1.00  0.00              
ATOM   3364 2HG  PRO D 210      17.148  -9.912 -53.337  1.00  0.00              
ATOM   3365 1HD  PRO D 210      17.352 -10.329 -50.323  1.00  0.00              
ATOM   3366 2HD  PRO D 210      16.128 -10.935 -51.443  1.00  0.00              
ATOM   3367  N   GLN D 211      21.332 -12.818 -52.365  1.00  0.00              
ATOM   3368  CA  GLN D 211      22.645 -13.181 -51.843  1.00  0.00              
ATOM   3369  C   GLN D 211      23.668 -12.983 -52.954  1.00  0.00              
ATOM   3370  O   GLN D 211      23.325 -13.083 -54.137  1.00  0.00              
ATOM   3371  CB  GLN D 211      22.667 -14.629 -51.346  1.00  0.00              
ATOM   3372  CG  GLN D 211      21.746 -14.899 -50.169  1.00  0.00              
ATOM   3373  CD  GLN D 211      21.942 -16.286 -49.586  1.00  0.00              
ATOM   3374  OE1 GLN D 211      22.816 -17.040 -50.022  1.00  0.00              
ATOM   3375  NE2 GLN D 211      21.126 -16.629 -48.596  1.00  0.00              
ATOM   3376  H   GLN D 211      21.063 -13.135 -53.284  1.00  0.00              
ATOM   3377  HA  GLN D 211      22.904 -12.522 -51.015  1.00  0.00              
ATOM   3378 1HB  GLN D 211      22.379 -15.257 -52.191  1.00  0.00              
ATOM   3379 2HB  GLN D 211      23.697 -14.850 -51.065  1.00  0.00              
ATOM   3380 1HG  GLN D 211      21.627 -14.200 -49.341  1.00  0.00              
ATOM   3381 2HG  GLN D 211      20.836 -14.903 -50.772  1.00  0.00              
ATOM   3382 1HE2 GLN D 211      21.208 -17.534 -48.171  1.00  0.00              
ATOM   3383 2HE2 GLN D 211      20.431 -15.988 -48.273  1.00  0.00              
ATOM   3384  N   ARG D 212      24.909 -12.694 -52.570  1.00  0.00              
ATOM   3385  CA  ARG D 212      25.957 -12.353 -53.528  1.00  0.00              
ATOM   3386  C   ARG D 212      26.021 -13.360 -54.676  1.00  0.00              
ATOM   3387  O   ARG D 212      25.910 -12.985 -55.846  1.00  0.00              
ATOM   3388  CB  ARG D 212      27.313 -12.195 -52.855  1.00  0.00              
ATOM   3389  CG  ARG D 212      28.418 -11.674 -53.760  1.00  0.00              
ATOM   3390  CD  ARG D 212      29.744 -11.556 -53.101  1.00  0.00              
ATOM   3391  NE  ARG D 212      30.336 -12.824 -52.704  1.00  0.00              
ATOM   3392  CZ  ARG D 212      31.364 -12.953 -51.843  1.00  0.00              
ATOM   3393  NH1 ARG D 212      31.941 -11.896 -51.315  1.00  0.00              
ATOM   3394  NH2 ARG D 212      31.794 -14.171 -51.562  1.00  0.00              
ATOM   3395  H   ARG D 212      25.129 -12.707 -51.585  1.00  0.00              
ATOM   3396  HA  ARG D 212      25.741 -11.386 -53.983  1.00  0.00              
ATOM   3397 1HB  ARG D 212      27.176 -11.505 -52.022  1.00  0.00              
ATOM   3398 2HB  ARG D 212      27.595 -13.175 -52.472  1.00  0.00              
ATOM   3399 1HG  ARG D 212      28.523 -12.354 -54.605  1.00  0.00              
ATOM   3400 2HG  ARG D 212      28.133 -10.686 -54.121  1.00  0.00              
ATOM   3401 1HD  ARG D 212      30.438 -11.072 -53.786  1.00  0.00              
ATOM   3402 2HD  ARG D 212      29.639 -10.950 -52.201  1.00  0.00              
ATOM   3403  HE  ARG D 212      30.093 -13.764 -52.989  1.00  0.00              
ATOM   3404 1HH1 ARG D 212      31.613 -10.972 -51.555  1.00  0.00              
ATOM   3405 2HH1 ARG D 212      32.711 -12.015 -50.672  1.00  0.00              
ATOM   3406 1HH2 ARG D 212      31.348 -14.972 -51.991  1.00  0.00              
ATOM   3407 2HH2 ARG D 212      32.562 -14.297 -50.921  1.00  0.00              
ATOM   3408  N   ARG D 213      26.182 -14.637 -54.343  1.00  0.00              
ATOM   3409  CA  ARG D 213      26.225 -15.677 -55.369  1.00  0.00              
ATOM   3410  C   ARG D 213      25.386 -16.901 -55.020  1.00  0.00              
ATOM   3411  O   ARG D 213      25.720 -18.028 -55.395  1.00  0.00              
ATOM   3412  CB  ARG D 213      27.657 -16.078 -55.698  1.00  0.00              
ATOM   3413  CG  ARG D 213      28.508 -14.970 -56.299  1.00  0.00              
ATOM   3414  CD  ARG D 213      28.132 -14.589 -57.683  1.00  0.00              
ATOM   3415  NE  ARG D 213      29.028 -13.630 -58.310  1.00  0.00              
ATOM   3416  CZ  ARG D 213      28.907 -12.292 -58.205  1.00  0.00              
ATOM   3417  NH1 ARG D 213      27.915 -11.751 -57.535  1.00  0.00              
ATOM   3418  NH2 ARG D 213      29.804 -11.536 -58.816  1.00  0.00              
ATOM   3419  H   ARG D 213      26.275 -14.900 -53.374  1.00  0.00              
ATOM   3420  HA  ARG D 213      25.804 -15.296 -56.300  1.00  0.00              
ATOM   3421 1HB  ARG D 213      28.113 -16.420 -54.772  1.00  0.00              
ATOM   3422 2HB  ARG D 213      27.600 -16.907 -56.403  1.00  0.00              
ATOM   3423 1HG  ARG D 213      28.417 -14.083 -55.671  1.00  0.00              
ATOM   3424 2HG  ARG D 213      29.548 -15.300 -56.312  1.00  0.00              
ATOM   3425 1HD  ARG D 213      28.124 -15.484 -58.308  1.00  0.00              
ATOM   3426 2HD  ARG D 213      27.136 -14.148 -57.672  1.00  0.00              
ATOM   3427  HE  ARG D 213      29.839 -13.789 -58.892  1.00  0.00              
ATOM   3428 1HH1 ARG D 213      27.229 -12.342 -57.089  1.00  0.00              
ATOM   3429 2HH1 ARG D 213      27.843 -10.746 -57.469  1.00  0.00              
ATOM   3430 1HH2 ARG D 213      30.550 -11.968 -59.342  1.00  0.00              
ATOM   3431 2HH2 ARG D 213      29.738 -10.530 -58.754  1.00  0.00              
ATOM   3432  N   GLY D 214      24.282 -16.669 -54.317  1.00  0.00              
ATOM   3433  CA  GLY D 214      23.466 -17.781 -53.865  1.00  0.00              
ATOM   3434  C   GLY D 214      22.016 -17.411 -53.631  1.00  0.00              
ATOM   3435  O   GLY D 214      21.439 -17.801 -52.618  1.00  0.00              
ATOM   3436  H   GLY D 214      23.998 -15.726 -54.088  1.00  0.00              
ATOM   3437 1HA  GLY D 214      23.491 -18.570 -54.617  1.00  0.00              
ATOM   3438 2HA  GLY D 214      23.869 -18.161 -52.928  1.00  0.00              
ATOM   3439  N   MET D 215      21.425 -16.664 -54.564  1.00  0.00              
ATOM   3440  CA  MET D 215      20.039 -16.189 -54.437  1.00  0.00              
ATOM   3441  C   MET D 215      19.127 -17.276 -53.861  1.00  0.00              
ATOM   3442  O   MET D 215      18.969 -18.352 -54.439  1.00  0.00              
ATOM   3443  CB  MET D 215      19.532 -15.726 -55.808  1.00  0.00              
ATOM   3444  CG  MET D 215      18.099 -15.187 -55.840  1.00  0.00              
ATOM   3445  SD  MET D 215      17.865 -13.616 -54.988  1.00  0.00              
ATOM   3446  CE  MET D 215      18.726 -12.488 -56.115  1.00  0.00              
ATOM   3447  H   MET D 215      21.955 -16.420 -55.388  1.00  0.00              
ATOM   3448  HA  MET D 215      19.997 -15.350 -53.742  1.00  0.00              
ATOM   3449 1HB  MET D 215      20.208 -14.944 -56.149  1.00  0.00              
ATOM   3450 2HB  MET D 215      19.600 -16.585 -56.477  1.00  0.00              
ATOM   3451 1HG  MET D 215      17.810 -15.055 -56.882  1.00  0.00              
ATOM   3452 2HG  MET D 215      17.449 -15.926 -55.372  1.00  0.00              
ATOM   3453 1HE  MET D 215      18.670 -11.471 -55.725  1.00  0.00              
ATOM   3454 2HE  MET D 215      19.771 -12.787 -56.199  1.00  0.00              
ATOM   3455 3HE  MET D 215      18.256 -12.526 -57.097  1.00  0.00              
ATOM   3456  N   TYR D 216      18.523 -16.979 -52.713  1.00  0.00              
ATOM   3457  CA  TYR D 216      17.651 -17.929 -52.031  1.00  0.00              
ATOM   3458  C   TYR D 216      16.166 -17.718 -52.331  1.00  0.00              
ATOM   3459  O   TYR D 216      15.673 -16.588 -52.368  1.00  0.00              
ATOM   3460  CB  TYR D 216      17.868 -17.868 -50.521  1.00  0.00              
ATOM   3461  CG  TYR D 216      16.990 -18.813 -49.735  1.00  0.00              
ATOM   3462  CD1 TYR D 216      17.270 -20.176 -49.682  1.00  0.00              
ATOM   3463  CD2 TYR D 216      15.856 -18.347 -49.061  1.00  0.00              
ATOM   3464  CE1 TYR D 216      16.446 -21.054 -48.979  1.00  0.00              
ATOM   3465  CE2 TYR D 216      15.020 -19.218 -48.351  1.00  0.00              
ATOM   3466  CZ  TYR D 216      15.323 -20.572 -48.316  1.00  0.00              
ATOM   3467  OH  TYR D 216      14.513 -21.447 -47.622  1.00  0.00              
ATOM   3468  H   TYR D 216      18.675 -16.069 -52.302  1.00  0.00              
ATOM   3469  HA  TYR D 216      17.867 -18.942 -52.373  1.00  0.00              
ATOM   3470 1HB  TYR D 216      18.916 -18.108 -50.338  1.00  0.00              
ATOM   3471 2HB  TYR D 216      17.669 -16.844 -50.209  1.00  0.00              
ATOM   3472  HD1 TYR D 216      18.149 -20.553 -50.204  1.00  0.00              
ATOM   3473  HD2 TYR D 216      15.624 -17.283 -49.094  1.00  0.00              
ATOM   3474  HE1 TYR D 216      16.677 -22.120 -48.947  1.00  0.00              
ATOM   3475  HE2 TYR D 216      14.141 -18.831 -47.836  1.00  0.00              
ATOM   3476  HH  TYR D 216      14.817 -22.357 -47.665  1.00  0.00              
ATOM   3477  N   ARG D 217      15.458 -18.822 -52.538  1.00  0.00              
ATOM   3478  CA  ARG D 217      14.036 -18.776 -52.849  1.00  0.00              
ATOM   3479  C   ARG D 217      13.283 -19.890 -52.131  1.00  0.00              
ATOM   3480  O   ARG D 217      13.659 -21.057 -52.210  1.00  0.00              
ATOM   3481  CB  ARG D 217      13.776 -18.798 -54.348  1.00  0.00              
ATOM   3482  CG  ARG D 217      14.164 -20.092 -55.046  1.00  0.00              
ATOM   3483  CD  ARG D 217      13.926 -20.090 -56.511  1.00  0.00              
ATOM   3484  NE  ARG D 217      14.334 -21.313 -57.188  1.00  0.00              
ATOM   3485  CZ  ARG D 217      14.297 -21.496 -58.523  1.00  0.00              
ATOM   3486  NH1 ARG D 217      13.839 -20.560 -59.323  1.00  0.00              
ATOM   3487  NH2 ARG D 217      14.713 -22.655 -59.004  1.00  0.00              
ATOM   3488  H   ARG D 217      15.918 -19.720 -52.479  1.00  0.00              
ATOM   3489  HA  ARG D 217      13.612 -17.835 -52.496  1.00  0.00              
ATOM   3490 1HB  ARG D 217      12.711 -18.618 -54.488  1.00  0.00              
ATOM   3491 2HB  ARG D 217      14.344 -17.973 -54.782  1.00  0.00              
ATOM   3492 1HG  ARG D 217      15.225 -20.271 -54.877  1.00  0.00              
ATOM   3493 2HG  ARG D 217      13.584 -20.906 -54.610  1.00  0.00              
ATOM   3494 1HD  ARG D 217      12.862 -19.953 -56.699  1.00  0.00              
ATOM   3495 2HD  ARG D 217      14.483 -19.268 -56.961  1.00  0.00              
ATOM   3496  HE  ARG D 217      14.691 -22.176 -56.801  1.00  0.00              
ATOM   3497 1HH1 ARG D 217      13.510 -19.687 -58.937  1.00  0.00              
ATOM   3498 2HH1 ARG D 217      13.821 -20.717 -60.320  1.00  0.00              
ATOM   3499 1HH2 ARG D 217      15.044 -23.370 -58.373  1.00  0.00              
ATOM   3500 2HH2 ARG D 217      14.695 -22.819 -60.000  1.00  0.00              
ATOM   3501  N   TYR D 218      12.219 -19.514 -51.428  1.00  0.00              
ATOM   3502  CA  TYR D 218      11.362 -20.462 -50.718  1.00  0.00              
ATOM   3503  C   TYR D 218       9.894 -20.139 -51.004  1.00  0.00              
ATOM   3504  O   TYR D 218       9.471 -18.991 -50.879  1.00  0.00              
ATOM   3505  CB  TYR D 218      11.636 -20.426 -49.213  1.00  0.00              
ATOM   3506  CG  TYR D 218      10.767 -21.369 -48.409  1.00  0.00              
ATOM   3507  CD1 TYR D 218      10.958 -22.740 -48.470  1.00  0.00              
ATOM   3508  CD2 TYR D 218       9.758 -20.881 -47.590  1.00  0.00              
ATOM   3509  CE1 TYR D 218      10.168 -23.606 -47.739  1.00  0.00              
ATOM   3510  CE2 TYR D 218       8.963 -21.736 -46.854  1.00  0.00              
ATOM   3511  CZ  TYR D 218       9.170 -23.099 -46.930  1.00  0.00              
ATOM   3512  OH  TYR D 218       8.381 -23.955 -46.198  1.00  0.00              
ATOM   3513  H   TYR D 218      12.002 -18.529 -51.388  1.00  0.00              
ATOM   3514  HA  TYR D 218      11.552 -21.474 -51.077  1.00  0.00              
ATOM   3515 1HB  TYR D 218      12.685 -20.687 -49.070  1.00  0.00              
ATOM   3516 2HB  TYR D 218      11.467 -19.403 -48.880  1.00  0.00              
ATOM   3517  HD1 TYR D 218      11.749 -23.134 -49.110  1.00  0.00              
ATOM   3518  HD2 TYR D 218       9.599 -19.805 -47.535  1.00  0.00              
ATOM   3519  HE1 TYR D 218      10.330 -24.683 -47.796  1.00  0.00              
ATOM   3520  HE2 TYR D 218       8.174 -21.334 -46.216  1.00  0.00              
ATOM   3521  HH  TYR D 218       7.720 -23.498 -45.671  1.00  0.00              
ATOM   3522  N   ASN D 219       9.131 -21.152 -51.396  1.00  0.00              
ATOM   3523  CA  ASN D 219       7.710 -21.002 -51.712  1.00  0.00              
ATOM   3524  C   ASN D 219       6.900 -21.742 -50.666  1.00  0.00              
ATOM   3525  O   ASN D 219       7.037 -22.956 -50.516  1.00  0.00              
ATOM   3526  CB  ASN D 219       7.406 -21.588 -53.098  1.00  0.00              
ATOM   3527  CG  ASN D 219       8.165 -20.886 -54.194  1.00  0.00              
ATOM   3528  OD1 ASN D 219       7.952 -19.704 -54.439  1.00  0.00              
ATOM   3529  ND2 ASN D 219       9.061 -21.604 -54.861  1.00  0.00              
ATOM   3530  H   ASN D 219       9.559 -22.063 -51.479  1.00  0.00              
ATOM   3531  HA  ASN D 219       7.432 -19.947 -51.674  1.00  0.00              
ATOM   3532 1HB  ASN D 219       7.413 -22.665 -53.263  1.00  0.00              
ATOM   3533 2HB  ASN D 219       6.375 -21.229 -53.093  1.00  0.00              
ATOM   3534 1HD2 ASN D 219       9.591 -21.184 -55.596  1.00  0.00              
ATOM   3535 2HD2 ASN D 219       9.203 -22.566 -54.626  1.00  0.00              
ATOM   3536  N   ALA D 220       6.047 -21.005 -49.960  1.00  0.00              
ATOM   3537  CA  ALA D 220       5.158 -21.587 -48.967  1.00  0.00              
ATOM   3538  C   ALA D 220       3.718 -21.572 -49.449  1.00  0.00              
ATOM   3539  O   ALA D 220       3.150 -20.513 -49.739  1.00  0.00              
ATOM   3540  CB  ALA D 220       5.266 -20.814 -47.657  1.00  0.00              
ATOM   3541  H   ALA D 220       6.020 -20.008 -50.120  1.00  0.00              
ATOM   3542  HA  ALA D 220       5.440 -22.629 -48.813  1.00  0.00              
ATOM   3543 1HB  ALA D 220       4.598 -21.256 -46.919  1.00  0.00              
ATOM   3544 2HB  ALA D 220       6.292 -20.861 -47.290  1.00  0.00              
ATOM   3545 3HB  ALA D 220       4.987 -19.774 -47.822  1.00  0.00              
ATOM   3546  N   LEU D 221       3.130 -22.759 -49.518  1.00  0.00              
ATOM   3547  CA  LEU D 221       1.792 -22.911 -50.060  1.00  0.00              
ATOM   3548  C   LEU D 221       0.825 -22.985 -48.900  1.00  0.00              
ATOM   3549  O   LEU D 221       1.013 -23.774 -47.971  1.00  0.00              
ATOM   3550  CB  LEU D 221       1.682 -24.182 -50.912  1.00  0.00              
ATOM   3551  CG  LEU D 221       0.270 -24.324 -51.485  1.00  0.00              
ATOM   3552  CD1 LEU D 221       0.027 -23.188 -52.473  1.00  0.00              
ATOM   3553  CD2 LEU D 221       0.114 -25.665 -52.174  1.00  0.00              
ATOM   3554  H   LEU D 221       3.622 -23.576 -49.185  1.00  0.00              
ATOM   3555  HA  LEU D 221       1.542 -22.040 -50.664  1.00  0.00              
ATOM   3556 1HB  LEU D 221       2.408 -23.940 -51.687  1.00  0.00              
ATOM   3557 2HB  LEU D 221       2.015 -25.065 -50.365  1.00  0.00              
ATOM   3558  HG  LEU D 221      -0.422 -24.308 -50.646  1.00  0.00              
ATOM   3559 1HD1 LEU D 221      -0.977 -23.277 -52.891  1.00  0.00              
ATOM   3560 2HD1 LEU D 221       0.120 -22.233 -51.958  1.00  0.00              
ATOM   3561 3HD1 LEU D 221       0.760 -23.241 -53.276  1.00  0.00              
ATOM   3562 1HD2 LEU D 221      -0.897 -25.750 -52.576  1.00  0.00              
ATOM   3563 2HD2 LEU D 221       0.836 -25.744 -52.988  1.00  0.00              
ATOM   3564 3HD2 LEU D 221       0.286 -26.466 -51.458  1.00  0.00              
ATOM   3565  N   TYR D 222      -0.205 -22.154 -48.953  1.00  0.00              
ATOM   3566  CA  TYR D 222      -1.266 -22.191 -47.958  1.00  0.00              
ATOM   3567  C   TYR D 222      -2.635 -22.480 -48.551  1.00  0.00              
ATOM   3568  O   TYR D 222      -3.341 -21.564 -48.953  1.00  0.00              
ATOM   3569  CB  TYR D 222      -1.319 -20.850 -47.206  1.00  0.00              
ATOM   3570  CG  TYR D 222      -0.038 -20.495 -46.492  1.00  0.00              
ATOM   3571  CD1 TYR D 222       0.876 -19.620 -47.055  1.00  0.00              
ATOM   3572  CD2 TYR D 222       0.285 -21.084 -45.270  1.00  0.00              
ATOM   3573  CE1 TYR D 222       2.090 -19.336 -46.420  1.00  0.00              
ATOM   3574  CE2 TYR D 222       1.481 -20.809 -44.632  1.00  0.00              
ATOM   3575  CZ  TYR D 222       2.384 -19.939 -45.206  1.00  0.00              
ATOM   3576  OH  TYR D 222       3.586 -19.679 -44.577  1.00  0.00              
ATOM   3577  H   TYR D 222      -0.258 -21.479 -49.701  1.00  0.00              
ATOM   3578  HA  TYR D 222      -1.082 -23.001 -47.251  1.00  0.00              
ATOM   3579 1HB  TYR D 222      -1.551 -20.077 -47.940  1.00  0.00              
ATOM   3580 2HB  TYR D 222      -2.130 -20.918 -46.482  1.00  0.00              
ATOM   3581  HD1 TYR D 222       0.637 -19.151 -48.009  1.00  0.00              
ATOM   3582  HD2 TYR D 222      -0.426 -21.773 -44.812  1.00  0.00              
ATOM   3583  HE1 TYR D 222       2.801 -18.646 -46.874  1.00  0.00              
ATOM   3584  HE2 TYR D 222       1.713 -21.284 -43.678  1.00  0.00              
ATOM   3585  HH  TYR D 222       3.688 -20.156 -43.750  1.00  0.00              
ATOM   3586  N   PRO D 223      -3.022 -23.762 -48.621  1.00  0.00              
ATOM   3587  CA  PRO D 223      -4.341 -24.159 -49.136  1.00  0.00              
ATOM   3588  C   PRO D 223      -5.433 -23.439 -48.331  1.00  0.00              
ATOM   3589  O   PRO D 223      -5.344 -23.342 -47.099  1.00  0.00              
ATOM   3590  CB  PRO D 223      -4.386 -25.679 -48.958  1.00  0.00              
ATOM   3591  CG  PRO D 223      -2.956 -26.094 -48.941  1.00  0.00              
ATOM   3592  CD  PRO D 223      -2.225 -24.979 -48.243  1.00  0.00              
ATOM   3593  HA  PRO D 223      -4.492 -23.870 -50.187  1.00  0.00              
ATOM   3594 1HB  PRO D 223      -4.895 -25.962 -48.024  1.00  0.00              
ATOM   3595 2HB  PRO D 223      -4.933 -26.166 -49.781  1.00  0.00              
ATOM   3596 1HG  PRO D 223      -2.824 -27.049 -48.408  1.00  0.00              
ATOM   3597 2HG  PRO D 223      -2.573 -26.242 -49.963  1.00  0.00              
ATOM   3598 1HD  PRO D 223      -2.201 -25.117 -47.152  1.00  0.00              
ATOM   3599 2HD  PRO D 223      -1.180 -24.893 -48.576  1.00  0.00              
ATOM   3600  N   LEU D 224      -6.466 -22.957 -49.015  1.00  0.00              
ATOM   3601  CA  LEU D 224      -7.510 -22.204 -48.342  1.00  0.00              
ATOM   3602  C   LEU D 224      -8.406 -23.018 -47.419  1.00  0.00              
ATOM   3603  O   LEU D 224      -9.157 -22.444 -46.624  1.00  0.00              
ATOM   3604  CB  LEU D 224      -8.356 -21.444 -49.365  1.00  0.00              
ATOM   3605  CG  LEU D 224      -7.591 -20.332 -50.086  1.00  0.00              
ATOM   3606  CD1 LEU D 224      -8.474 -19.736 -51.176  1.00  0.00              
ATOM   3607  CD2 LEU D 224      -7.176 -19.253 -49.093  1.00  0.00              
ATOM   3608  H   LEU D 224      -6.533 -23.110 -50.011  1.00  0.00              
ATOM   3609  HA  LEU D 224      -7.058 -21.464 -47.683  1.00  0.00              
ATOM   3610 1HB  LEU D 224      -8.582 -22.257 -50.049  1.00  0.00              
ATOM   3611 2HB  LEU D 224      -9.280 -21.069 -48.924  1.00  0.00              
ATOM   3612  HG  LEU D 224      -6.681 -20.774 -50.491  1.00  0.00              
ATOM   3613 1HD1 LEU D 224      -7.933 -18.944 -51.691  1.00  0.00              
ATOM   3614 2HD1 LEU D 224      -8.745 -20.515 -51.890  1.00  0.00              
ATOM   3615 3HD1 LEU D 224      -9.379 -19.326 -50.728  1.00  0.00              
ATOM   3616 1HD2 LEU D 224      -6.632 -18.468 -49.618  1.00  0.00              
ATOM   3617 2HD2 LEU D 224      -8.063 -18.830 -48.622  1.00  0.00              
ATOM   3618 3HD2 LEU D 224      -6.533 -19.692 -48.329  1.00  0.00              
ATOM   3619  N   ASP D 225      -8.340 -24.342 -47.499  1.00  0.00              
ATOM   3620  CA  ASP D 225      -9.125 -25.142 -46.575  1.00  0.00              
ATOM   3621  C   ASP D 225      -8.381 -25.380 -45.261  1.00  0.00              
ATOM   3622  O   ASP D 225      -8.905 -26.026 -44.360  1.00  0.00              
ATOM   3623  CB  ASP D 225      -9.540 -26.480 -47.213  1.00  0.00              
ATOM   3624  CG  ASP D 225      -8.360 -27.356 -47.572  1.00  0.00              
ATOM   3625  OD1 ASP D 225      -8.594 -28.489 -48.035  1.00  0.00              
ATOM   3626  OD2 ASP D 225      -7.204 -26.929 -47.394  1.00  0.00              
ATOM   3627  H   ASP D 225      -7.759 -24.808 -48.182  1.00  0.00              
ATOM   3628  HA  ASP D 225     -10.042 -24.612 -46.313  1.00  0.00              
ATOM   3629 1HB  ASP D 225     -10.259 -27.041 -46.616  1.00  0.00              
ATOM   3630 2HB  ASP D 225     -10.023 -26.118 -48.120  1.00  0.00              
ATOM   3631  N   ARG D 226      -7.160 -24.851 -45.159  1.00  0.00              
ATOM   3632  CA  ARG D 226      -6.347 -24.975 -43.943  1.00  0.00              
ATOM   3633  C   ARG D 226      -5.932 -23.591 -43.405  1.00  0.00              
ATOM   3634  O   ARG D 226      -5.788 -23.393 -42.191  1.00  0.00              
ATOM   3635  CB  ARG D 226      -5.141 -25.879 -44.153  1.00  0.00              
ATOM   3636  CG  ARG D 226      -5.473 -27.344 -44.384  1.00  0.00              
ATOM   3637  CD  ARG D 226      -4.287 -28.218 -44.577  1.00  0.00              
ATOM   3638  NE  ARG D 226      -4.602 -29.596 -44.917  1.00  0.00              
ATOM   3639  CZ  ARG D 226      -3.691 -30.527 -45.261  1.00  0.00              
ATOM   3640  NH1 ARG D 226      -2.414 -30.225 -45.348  1.00  0.00              
ATOM   3641  NH2 ARG D 226      -4.117 -31.748 -45.532  1.00  0.00              
ATOM   3642  H   ARG D 226      -6.787 -24.346 -45.951  1.00  0.00              
ATOM   3643  HA  ARG D 226      -6.932 -25.451 -43.155  1.00  0.00              
ATOM   3644 1HB  ARG D 226      -4.600 -25.492 -45.015  1.00  0.00              
ATOM   3645 2HB  ARG D 226      -4.518 -25.789 -43.263  1.00  0.00              
ATOM   3646 1HG  ARG D 226      -6.026 -27.716 -43.522  1.00  0.00              
ATOM   3647 2HG  ARG D 226      -6.096 -27.421 -45.276  1.00  0.00              
ATOM   3648 1HD  ARG D 226      -3.677 -27.814 -45.385  1.00  0.00              
ATOM   3649 2HD  ARG D 226      -3.705 -28.233 -43.656  1.00  0.00              
ATOM   3650  HE  ARG D 226      -5.499 -30.062 -44.952  1.00  0.00              
ATOM   3651 1HH1 ARG D 226      -2.106 -29.282 -45.155  1.00  0.00              
ATOM   3652 2HH1 ARG D 226      -1.747 -30.937 -45.608  1.00  0.00              
ATOM   3653 1HH2 ARG D 226      -5.104 -31.959 -45.477  1.00  0.00              
ATOM   3654 2HH2 ARG D 226      -3.456 -32.464 -45.792  1.00  0.00              
ATOM   3655  N   LEU D 227      -5.745 -22.642 -44.314  1.00  0.00              
ATOM   3656  CA  LEU D 227      -5.280 -21.305 -43.958  1.00  0.00              
ATOM   3657  C   LEU D 227      -6.216 -20.423 -43.151  1.00  0.00              
ATOM   3658  O   LEU D 227      -7.295 -20.058 -43.616  1.00  0.00              
ATOM   3659  CB  LEU D 227      -4.886 -20.542 -45.221  1.00  0.00              
ATOM   3660  CG  LEU D 227      -4.356 -19.117 -45.032  1.00  0.00              
ATOM   3661  CD1 LEU D 227      -3.043 -19.143 -44.218  1.00  0.00              
ATOM   3662  CD2 LEU D 227      -4.106 -18.502 -46.390  1.00  0.00              
ATOM   3663  H   LEU D 227      -5.931 -22.857 -45.284  1.00  0.00              
ATOM   3664  HA  LEU D 227      -4.410 -21.382 -43.306  1.00  0.00              
ATOM   3665 1HB  LEU D 227      -4.082 -21.185 -45.574  1.00  0.00              
ATOM   3666 2HB  LEU D 227      -5.692 -20.532 -45.955  1.00  0.00              
ATOM   3667  HG  LEU D 227      -5.139 -18.542 -44.538  1.00  0.00              
ATOM   3668 1HD1 LEU D 227      -2.675 -18.125 -44.089  1.00  0.00              
ATOM   3669 2HD1 LEU D 227      -3.231 -19.585 -43.239  1.00  0.00              
ATOM   3670 3HD1 LEU D 227      -2.296 -19.732 -44.748  1.00  0.00              
ATOM   3671 1HD2 LEU D 227      -3.728 -17.487 -46.263  1.00  0.00              
ATOM   3672 2HD2 LEU D 227      -3.373 -19.099 -46.931  1.00  0.00              
ATOM   3673 3HD2 LEU D 227      -5.038 -18.475 -46.954  1.00  0.00              
ATOM   3674  N   ALA D 228      -5.780 -20.056 -41.948  1.00  0.00              
ATOM   3675  CA  ALA D 228      -6.561 -19.170 -41.092  1.00  0.00              
ATOM   3676  C   ALA D 228      -6.035 -17.774 -41.365  1.00  0.00              
ATOM   3677  O   ALA D 228      -4.830 -17.544 -41.370  1.00  0.00              
ATOM   3678  CB  ALA D 228      -6.361 -19.532 -39.602  1.00  0.00              
ATOM   3679  H   ALA D 228      -4.890 -20.402 -41.618  1.00  0.00              
ATOM   3680  HA  ALA D 228      -7.611 -19.251 -41.372  1.00  0.00              
ATOM   3681 1HB  ALA D 228      -6.954 -18.858 -38.983  1.00  0.00              
ATOM   3682 2HB  ALA D 228      -6.686 -20.560 -39.430  1.00  0.00              
ATOM   3683 3HB  ALA D 228      -5.309 -19.433 -39.341  1.00  0.00              
ATOM   3684  N   VAL D 229      -6.941 -16.838 -41.607  1.00  0.00              
ATOM   3685  CA  VAL D 229      -6.549 -15.476 -41.946  1.00  0.00              
ATOM   3686  C   VAL D 229      -7.066 -14.601 -40.812  1.00  0.00              
ATOM   3687  O   VAL D 229      -8.244 -14.690 -40.436  1.00  0.00              
ATOM   3688  CB  VAL D 229      -7.123 -15.005 -43.296  1.00  0.00              
ATOM   3689  CG1 VAL D 229      -6.704 -13.569 -43.580  1.00  0.00              
ATOM   3690  CG2 VAL D 229      -6.666 -15.924 -44.420  1.00  0.00              
ATOM   3691  H   VAL D 229      -7.922 -17.069 -41.554  1.00  0.00              
ATOM   3692  HA  VAL D 229      -5.464 -15.374 -41.991  1.00  0.00              
ATOM   3693  HB  VAL D 229      -8.209 -15.065 -43.260  1.00  0.00              
ATOM   3694 1HG1 VAL D 229      -7.118 -13.252 -44.537  1.00  0.00              
ATOM   3695 2HG1 VAL D 229      -7.077 -12.919 -42.790  1.00  0.00              
ATOM   3696 3HG1 VAL D 229      -5.615 -13.508 -43.619  1.00  0.00              
ATOM   3697 1HG2 VAL D 229      -7.080 -15.576 -45.365  1.00  0.00              
ATOM   3698 2HG2 VAL D 229      -5.578 -15.916 -44.475  1.00  0.00              
ATOM   3699 3HG2 VAL D 229      -7.012 -16.938 -44.224  1.00  0.00              
ATOM   3700  N   VAL D 230      -6.182 -13.767 -40.266  1.00  0.00              
ATOM   3701  CA  VAL D 230      -6.538 -12.910 -39.146  1.00  0.00              
ATOM   3702  C   VAL D 230      -6.271 -11.437 -39.385  1.00  0.00              
ATOM   3703  O   VAL D 230      -5.206 -11.045 -39.859  1.00  0.00              
ATOM   3704  CB  VAL D 230      -5.786 -13.337 -37.871  1.00  0.00              
ATOM   3705  CG1 VAL D 230      -6.128 -12.409 -36.715  1.00  0.00              
ATOM   3706  CG2 VAL D 230      -6.119 -14.777 -37.513  1.00  0.00              
ATOM   3707  H   VAL D 230      -5.244 -13.729 -40.636  1.00  0.00              
ATOM   3708  HA  VAL D 230      -7.611 -12.936 -38.952  1.00  0.00              
ATOM   3709  HB  VAL D 230      -4.714 -13.298 -38.063  1.00  0.00              
ATOM   3710 1HG1 VAL D 230      -5.588 -12.725 -35.823  1.00  0.00              
ATOM   3711 2HG1 VAL D 230      -5.842 -11.389 -36.970  1.00  0.00              
ATOM   3712 3HG1 VAL D 230      -7.200 -12.448 -36.522  1.00  0.00              
ATOM   3713 1HG2 VAL D 230      -5.579 -15.062 -36.611  1.00  0.00              
ATOM   3714 2HG2 VAL D 230      -7.191 -14.869 -37.339  1.00  0.00              
ATOM   3715 3HG2 VAL D 230      -5.826 -15.433 -38.333  1.00  0.00              
ATOM   3716  N   ASN D 231      -7.249 -10.619 -39.031  1.00  0.00              
ATOM   3717  CA  ASN D 231      -7.134  -9.176 -39.180  1.00  0.00              
ATOM   3718  C   ASN D 231      -6.342  -8.667 -37.979  1.00  0.00              
ATOM   3719  O   ASN D 231      -6.830  -8.692 -36.858  1.00  0.00              
ATOM   3720  CB  ASN D 231      -8.484  -8.491 -39.284  1.00  0.00              
ATOM   3721  CG  ASN D 231      -8.394  -7.016 -39.561  1.00  0.00              
ATOM   3722  OD1 ASN D 231      -7.510  -6.320 -39.049  1.00  0.00              
ATOM   3723  ND2 ASN D 231      -9.353  -6.521 -40.303  1.00  0.00              
ATOM   3724  H   ASN D 231      -8.098 -11.009 -38.648  1.00  0.00              
ATOM   3725  HA  ASN D 231      -6.588  -8.941 -40.094  1.00  0.00              
ATOM   3726 1HB  ASN D 231      -9.283  -8.920 -39.890  1.00  0.00              
ATOM   3727 2HB  ASN D 231      -8.711  -8.636 -38.228  1.00  0.00              
ATOM   3728 1HD2 ASN D 231      -9.357  -5.546 -40.528  1.00  0.00              
ATOM   3729 2HD2 ASN D 231     -10.079  -7.117 -40.644  1.00  0.00              
ATOM   3730  N   VAL D 232      -5.115  -8.224 -38.212  1.00  0.00              
ATOM   3731  CA  VAL D 232      -4.281  -7.702 -37.135  1.00  0.00              
ATOM   3732  C   VAL D 232      -4.711  -6.261 -36.880  1.00  0.00              
ATOM   3733  O   VAL D 232      -4.649  -5.416 -37.775  1.00  0.00              
ATOM   3734  CB  VAL D 232      -2.779  -7.754 -37.473  1.00  0.00              
ATOM   3735  CG1 VAL D 232      -1.958  -7.137 -36.350  1.00  0.00              
ATOM   3736  CG2 VAL D 232      -2.337  -9.187 -37.727  1.00  0.00              
ATOM   3737  H   VAL D 232      -4.747  -8.246 -39.153  1.00  0.00              
ATOM   3738  HA  VAL D 232      -4.437  -8.255 -36.208  1.00  0.00              
ATOM   3739  HB  VAL D 232      -2.604  -7.201 -38.395  1.00  0.00              
ATOM   3740 1HG1 VAL D 232      -0.899  -7.181 -36.605  1.00  0.00              
ATOM   3741 2HG1 VAL D 232      -2.254  -6.097 -36.212  1.00  0.00              
ATOM   3742 3HG1 VAL D 232      -2.130  -7.690 -35.427  1.00  0.00              
ATOM   3743 1HG2 VAL D 232      -1.274  -9.205 -37.966  1.00  0.00              
ATOM   3744 2HG2 VAL D 232      -2.520  -9.786 -36.835  1.00  0.00              
ATOM   3745 3HG2 VAL D 232      -2.903  -9.599 -38.563  1.00  0.00              
ATOM   3746  N   LYS D 233      -5.166  -5.986 -35.663  1.00  0.00              
ATOM   3747  CA  LYS D 233      -5.596  -4.642 -35.320  1.00  0.00              
ATOM   3748  C   LYS D 233      -4.434  -3.652 -35.211  1.00  0.00              
ATOM   3749  O   LYS D 233      -3.332  -4.014 -34.810  1.00  0.00              
ATOM   3750  CB  LYS D 233      -6.381  -4.669 -34.007  1.00  0.00              
ATOM   3751  CG  LYS D 233      -7.722  -5.385 -34.091  1.00  0.00              
ATOM   3752  CD  LYS D 233      -8.458  -5.339 -32.760  1.00  0.00              
ATOM   3753  CE  LYS D 233      -9.791  -6.068 -32.838  1.00  0.00              
ATOM   3754  NZ  LYS D 233     -10.527  -6.021 -31.546  1.00  0.00              
ATOM   3755  H   LYS D 233      -5.215  -6.712 -34.962  1.00  0.00              
ATOM   3756  HA  LYS D 233      -6.237  -4.247 -36.110  1.00  0.00              
ATOM   3757 1HB  LYS D 233      -5.750  -5.164 -33.268  1.00  0.00              
ATOM   3758 2HB  LYS D 233      -6.542  -3.633 -33.710  1.00  0.00              
ATOM   3759 1HG  LYS D 233      -8.326  -4.901 -34.858  1.00  0.00              
ATOM   3760 2HG  LYS D 233      -7.543  -6.423 -34.371  1.00  0.00              
ATOM   3761 1HD  LYS D 233      -7.831  -5.806 -32.000  1.00  0.00              
ATOM   3762 2HD  LYS D 233      -8.631  -4.296 -32.495  1.00  0.00              
ATOM   3763 1HE  LYS D 233     -10.392  -5.600 -33.615  1.00  0.00              
ATOM   3764 2HE  LYS D 233      -9.596  -7.106 -33.106  1.00  0.00              
ATOM   3765 1HZ  LYS D 233     -11.403  -6.515 -31.639  1.00  0.00              
ATOM   3766 2HZ  LYS D 233      -9.970  -6.457 -30.824  1.00  0.00              
ATOM   3767 3HZ  LYS D 233     -10.709  -5.059 -31.297  1.00  0.00              
ATOM   3768  N   ASP D 234      -4.680  -2.399 -35.585  1.00  0.00              
ATOM   3769  CA  ASP D 234      -3.636  -1.376 -35.535  1.00  0.00              
ATOM   3770  C   ASP D 234      -3.206  -1.101 -34.097  1.00  0.00              
ATOM   3771  O   ASP D 234      -4.033  -1.075 -33.186  1.00  0.00              
ATOM   3772  CB  ASP D 234      -4.119  -0.082 -36.195  1.00  0.00              
ATOM   3773  CG  ASP D 234      -4.212  -0.148 -37.715  1.00  0.00              
ATOM   3774  OD1 ASP D 234      -3.719  -1.095 -38.280  1.00  0.00              
ATOM   3775  OD2 ASP D 234      -4.906   0.660 -38.282  1.00  0.00              
ATOM   3776  H   ASP D 234      -5.602  -2.145 -35.910  1.00  0.00              
ATOM   3777  HA  ASP D 234      -2.750  -1.726 -36.065  1.00  0.00              
ATOM   3778 1HB  ASP D 234      -5.061   0.288 -35.790  1.00  0.00              
ATOM   3779 2HB  ASP D 234      -3.310   0.591 -35.911  1.00  0.00              
ATOM   3780  N   ASN D 235      -1.897  -0.910 -33.936  1.00  0.00              
ATOM   3781  CA  ASN D 235      -1.214  -0.632 -32.667  1.00  0.00              
ATOM   3782  C   ASN D 235       0.133  -0.079 -33.162  1.00  0.00              
ATOM   3783  O   ASN D 235       0.685  -0.567 -34.139  1.00  0.00              
ATOM   3784  CB  ASN D 235      -1.058  -1.844 -31.766  1.00  0.00              
ATOM   3785  CG  ASN D 235      -0.712  -1.500 -30.344  1.00  0.00              
ATOM   3786  OD1 ASN D 235      -1.510  -0.895 -29.619  1.00  0.00              
ATOM   3787  ND2 ASN D 235       0.503  -1.809 -29.968  1.00  0.00              
ATOM   3788  H   ASN D 235      -1.354  -0.969 -34.785  1.00  0.00              
ATOM   3789  HA  ASN D 235      -1.784   0.101 -32.094  1.00  0.00              
ATOM   3790 1HB  ASN D 235      -1.800  -2.642 -31.771  1.00  0.00              
ATOM   3791 2HB  ASN D 235      -0.155  -2.184 -32.274  1.00  0.00              
ATOM   3792 1HD2 ASN D 235       0.802  -1.610 -29.034  1.00  0.00              
ATOM   3793 2HD2 ASN D 235       1.130  -2.244 -30.612  1.00  0.00              
ATOM   3794  N   PRO D 236       0.674   0.956 -32.498  1.00  0.00              
ATOM   3795  CA  PRO D 236       1.929   1.606 -32.901  1.00  0.00              
ATOM   3796  C   PRO D 236       3.014   0.946 -33.772  1.00  0.00              
ATOM   3797  O   PRO D 236       3.434   1.537 -34.761  1.00  0.00              
ATOM   3798  CB  PRO D 236       2.436   2.155 -31.587  1.00  0.00              
ATOM   3799  CG  PRO D 236       1.143   2.760 -31.073  1.00  0.00              
ATOM   3800  CD  PRO D 236       0.104   1.652 -31.364  1.00  0.00              
ATOM   3801  HA  PRO D 236       1.767   2.484 -33.543  1.00  0.00              
ATOM   3802 1HB  PRO D 236       2.843   1.357 -30.947  1.00  0.00              
ATOM   3803 2HB  PRO D 236       3.242   2.888 -31.740  1.00  0.00              
ATOM   3804 1HG  PRO D 236       1.212   2.995 -30.001  1.00  0.00              
ATOM   3805 2HG  PRO D 236       0.907   3.699 -31.594  1.00  0.00              
ATOM   3806 1HD  PRO D 236      -0.028   0.970 -30.510  1.00  0.00              
ATOM   3807 2HD  PRO D 236      -0.888   2.062 -31.603  1.00  0.00              
ATOM   3808  N   PRO D 237       3.513  -0.250 -33.421  1.00  0.00              
ATOM   3809  CA  PRO D 237       4.628  -0.654 -34.295  1.00  0.00              
ATOM   3810  C   PRO D 237       4.025  -1.218 -35.581  1.00  0.00              
ATOM   3811  O   PRO D 237       4.686  -1.331 -36.620  1.00  0.00              
ATOM   3812  CB  PRO D 237       5.339  -1.723 -33.470  1.00  0.00              
ATOM   3813  CG  PRO D 237       4.190  -2.379 -32.727  1.00  0.00              
ATOM   3814  CD  PRO D 237       3.339  -1.192 -32.316  1.00  0.00              
ATOM   3815  HA  PRO D 237       5.273   0.190 -34.579  1.00  0.00              
ATOM   3816 1HB  PRO D 237       5.880  -2.435 -34.113  1.00  0.00              
ATOM   3817 2HB  PRO D 237       6.077  -1.279 -32.785  1.00  0.00              
ATOM   3818 1HG  PRO D 237       3.646  -3.079 -33.377  1.00  0.00              
ATOM   3819 2HG  PRO D 237       4.552  -2.956 -31.862  1.00  0.00              
ATOM   3820 1HD  PRO D 237       2.280  -1.462 -32.195  1.00  0.00              
ATOM   3821 2HD  PRO D 237       3.669  -0.754 -31.364  1.00  0.00              
ATOM   3822  N   MET D 238       2.740  -1.545 -35.485  1.00  0.00              
ATOM   3823  CA  MET D 238       1.983  -2.149 -36.564  1.00  0.00              
ATOM   3824  C   MET D 238       1.086  -1.179 -37.321  1.00  0.00              
ATOM   3825  O   MET D 238       0.389  -0.342 -36.731  1.00  0.00              
ATOM   3826  CB  MET D 238       1.142  -3.295 -36.006  1.00  0.00              
ATOM   3827  CG  MET D 238       1.951  -4.454 -35.441  1.00  0.00              
ATOM   3828  SD  MET D 238       0.912  -5.797 -34.834  1.00  0.00              
ATOM   3829  CE  MET D 238       0.304  -5.091 -33.305  1.00  0.00              
ATOM   3830  H   MET D 238       2.280  -1.357 -34.607  1.00  0.00              
ATOM   3831  HA  MET D 238       2.662  -2.539 -37.322  1.00  0.00              
ATOM   3832 1HB  MET D 238       0.513  -2.875 -35.222  1.00  0.00              
ATOM   3833 2HB  MET D 238       0.514  -3.655 -36.822  1.00  0.00              
ATOM   3834 1HG  MET D 238       2.600  -4.832 -36.231  1.00  0.00              
ATOM   3835 2HG  MET D 238       2.560  -4.074 -34.621  1.00  0.00              
ATOM   3836 1HE  MET D 238      -0.355  -5.804 -32.811  1.00  0.00              
ATOM   3837 2HE  MET D 238       1.146  -4.860 -32.651  1.00  0.00              
ATOM   3838 3HE  MET D 238      -0.248  -4.176 -33.522  1.00  0.00              
ATOM   3839  N   LYS D 239       1.096  -1.333 -38.641  1.00  0.00              
ATOM   3840  CA  LYS D 239       0.292  -0.514 -39.525  1.00  0.00              
ATOM   3841  C   LYS D 239      -0.042  -1.332 -40.772  1.00  0.00              
ATOM   3842  O   LYS D 239       0.844  -1.874 -41.418  1.00  0.00              
ATOM   3843  CB  LYS D 239       1.025   0.775 -39.896  1.00  0.00              
ATOM   3844  CG  LYS D 239       0.244   1.699 -40.823  1.00  0.00              
ATOM   3845  CD  LYS D 239       0.994   2.999 -41.070  1.00  0.00              
ATOM   3846  CE  LYS D 239       0.157   3.975 -41.883  1.00  0.00              
ATOM   3847  NZ  LYS D 239      -0.084   3.482 -43.267  1.00  0.00              
ATOM   3848  H   LYS D 239       1.687  -2.049 -39.036  1.00  0.00              
ATOM   3849  HA  LYS D 239      -0.644  -0.248 -39.032  1.00  0.00              
ATOM   3850 1HB  LYS D 239       1.246   1.298 -38.965  1.00  0.00              
ATOM   3851 2HB  LYS D 239       1.957   0.486 -40.379  1.00  0.00              
ATOM   3852 1HG  LYS D 239       0.084   1.184 -41.771  1.00  0.00              
ATOM   3853 2HG  LYS D 239      -0.720   1.916 -40.361  1.00  0.00              
ATOM   3854 1HD  LYS D 239       1.241   3.447 -40.105  1.00  0.00              
ATOM   3855 2HD  LYS D 239       1.914   2.772 -41.609  1.00  0.00              
ATOM   3856 1HE  LYS D 239      -0.796   4.115 -41.376  1.00  0.00              
ATOM   3857 2HE  LYS D 239       0.688   4.927 -41.924  1.00  0.00              
ATOM   3858 1HZ  LYS D 239      -0.641   4.158 -43.771  1.00  0.00              
ATOM   3859 2HZ  LYS D 239       0.800   3.355 -43.738  1.00  0.00              
ATOM   3860 3HZ  LYS D 239      -0.576   2.603 -43.229  1.00  0.00              
ATOM   3861  N   ASP D 240      -1.333  -1.432 -41.075  1.00  0.00              
ATOM   3862  CA  ASP D 240      -1.843  -2.154 -42.246  1.00  0.00              
ATOM   3863  C   ASP D 240      -1.392  -3.605 -42.356  1.00  0.00              
ATOM   3864  O   ASP D 240      -0.995  -4.064 -43.430  1.00  0.00              
ATOM   3865  CB  ASP D 240      -1.442  -1.417 -43.522  1.00  0.00              
ATOM   3866  CG  ASP D 240      -1.990  -0.011 -43.569  1.00  0.00              
ATOM   3867  OD1 ASP D 240      -3.200   0.156 -43.296  1.00  0.00              
ATOM   3868  OD2 ASP D 240      -1.205   0.911 -43.878  1.00  0.00              
ATOM   3869  H   ASP D 240      -1.989  -0.979 -40.453  1.00  0.00              
ATOM   3870  HA  ASP D 240      -2.931  -2.216 -42.196  1.00  0.00              
ATOM   3871 1HB  ASP D 240      -0.369  -1.419 -43.707  1.00  0.00              
ATOM   3872 2HB  ASP D 240      -1.940  -2.040 -44.267  1.00  0.00              
ATOM   3873  N   MET D 241      -1.488  -4.339 -41.259  1.00  0.00              
ATOM   3874  CA  MET D 241      -1.012  -5.704 -41.275  1.00  0.00              
ATOM   3875  C   MET D 241      -2.096  -6.729 -41.143  1.00  0.00              
ATOM   3876  O   MET D 241      -3.163  -6.463 -40.593  1.00  0.00              
ATOM   3877  CB  MET D 241       0.010  -5.903 -40.158  1.00  0.00              
ATOM   3878  CG  MET D 241       1.264  -5.048 -40.291  1.00  0.00              
ATOM   3879  SD  MET D 241       2.420  -5.291 -38.929  1.00  0.00              
ATOM   3880  CE  MET D 241       3.721  -4.146 -39.380  1.00  0.00              
ATOM   3881  H   MET D 241      -1.889  -3.968 -40.409  1.00  0.00              
ATOM   3882  HA  MET D 241      -0.537  -5.921 -42.232  1.00  0.00              
ATOM   3883 1HB  MET D 241      -0.493  -5.666 -39.221  1.00  0.00              
ATOM   3884 2HB  MET D 241       0.289  -6.957 -40.166  1.00  0.00              
ATOM   3885 1HG  MET D 241       1.753  -5.308 -41.228  1.00  0.00              
ATOM   3886 2HG  MET D 241       0.959  -4.001 -40.319  1.00  0.00              
ATOM   3887 1HE  MET D 241       4.513  -4.182 -38.632  1.00  0.00              
ATOM   3888 2HE  MET D 241       4.127  -4.423 -40.353  1.00  0.00              
ATOM   3889 3HE  MET D 241       3.314  -3.135 -39.431  1.00  0.00              
ATOM   3890  N   PHE D 242      -1.828  -7.908 -41.691  1.00  0.00              
ATOM   3891  CA  PHE D 242      -2.752  -9.013 -41.565  1.00  0.00              
ATOM   3892  C   PHE D 242      -1.879 -10.236 -41.291  1.00  0.00              
ATOM   3893  O   PHE D 242      -0.670 -10.232 -41.564  1.00  0.00              
ATOM   3894  CB  PHE D 242      -3.665  -9.193 -42.789  1.00  0.00              
ATOM   3895  CG  PHE D 242      -2.953  -9.501 -44.076  1.00  0.00              
ATOM   3896  CD1 PHE D 242      -2.533  -8.477 -44.917  1.00  0.00              
ATOM   3897  CD2 PHE D 242      -2.783 -10.817 -44.488  1.00  0.00              
ATOM   3898  CE1 PHE D 242      -1.951  -8.758 -46.167  1.00  0.00              
ATOM   3899  CE2 PHE D 242      -2.200 -11.115 -45.736  1.00  0.00              
ATOM   3900  CZ  PHE D 242      -1.788 -10.079 -46.573  1.00  0.00              
ATOM   3901  H   PHE D 242      -0.967  -8.040 -42.204  1.00  0.00              
ATOM   3902  HA  PHE D 242      -3.427  -8.838 -40.727  1.00  0.00              
ATOM   3903 1HB  PHE D 242      -4.355 -10.020 -42.623  1.00  0.00              
ATOM   3904 2HB  PHE D 242      -4.231  -8.280 -42.970  1.00  0.00              
ATOM   3905  HD1 PHE D 242      -2.658  -7.441 -44.595  1.00  0.00              
ATOM   3906  HD2 PHE D 242      -3.107 -11.623 -43.831  1.00  0.00              
ATOM   3907  HE1 PHE D 242      -1.630  -7.943 -46.812  1.00  0.00              
ATOM   3908  HE2 PHE D 242      -2.073 -12.152 -46.049  1.00  0.00              
ATOM   3909  HZ  PHE D 242      -1.342 -10.300 -47.542  1.00  0.00              
ATOM   3910  N   LYS D 243      -2.486 -11.278 -40.746  1.00  0.00              
ATOM   3911  CA  LYS D 243      -1.721 -12.435 -40.339  1.00  0.00              
ATOM   3912  C   LYS D 243      -2.232 -13.731 -40.921  1.00  0.00              
ATOM   3913  O   LYS D 243      -3.443 -13.954 -41.021  1.00  0.00              
ATOM   3914  CB  LYS D 243      -1.700 -12.533 -38.813  1.00  0.00              
ATOM   3915  CG  LYS D 243      -0.957 -13.746 -38.270  1.00  0.00              
ATOM   3916  CD  LYS D 243      -0.684 -13.607 -36.780  1.00  0.00              
ATOM   3917  CE  LYS D 243      -1.950 -13.819 -35.963  1.00  0.00              
ATOM   3918  NZ  LYS D 243      -1.669 -13.858 -34.502  1.00  0.00              
ATOM   3919  H   LYS D 243      -3.487 -11.277 -40.609  1.00  0.00              
ATOM   3920  HA  LYS D 243      -0.696 -12.346 -40.702  1.00  0.00              
ATOM   3921 1HB  LYS D 243      -1.230 -11.623 -38.441  1.00  0.00              
ATOM   3922 2HB  LYS D 243      -2.738 -12.566 -38.481  1.00  0.00              
ATOM   3923 1HG  LYS D 243      -1.566 -14.634 -38.448  1.00  0.00              
ATOM   3924 2HG  LYS D 243      -0.013 -13.842 -38.806  1.00  0.00              
ATOM   3925 1HD  LYS D 243       0.063 -14.349 -36.493  1.00  0.00              
ATOM   3926 2HD  LYS D 243      -0.294 -12.608 -36.590  1.00  0.00              
ATOM   3927 1HE  LYS D 243      -2.637 -13.002 -36.178  1.00  0.00              
ATOM   3928 2HE  LYS D 243      -2.401 -14.762 -36.271  1.00  0.00              
ATOM   3929 1HZ  LYS D 243      -2.532 -14.001 -33.997  1.00  0.00              
ATOM   3930 2HZ  LYS D 243      -1.032 -14.617 -34.301  1.00  0.00              
ATOM   3931 3HZ  LYS D 243      -1.252 -12.984 -34.216  1.00  0.00              
ATOM   3932  N   LEU D 244      -1.290 -14.575 -41.305  1.00  0.00              
ATOM   3933  CA  LEU D 244      -1.590 -15.906 -41.786  1.00  0.00              
ATOM   3934  C   LEU D 244      -1.169 -16.922 -40.714  1.00  0.00              
ATOM   3935  O   LEU D 244      -0.030 -16.914 -40.250  1.00  0.00              
ATOM   3936  CB  LEU D 244      -0.839 -16.186 -43.091  1.00  0.00              
ATOM   3937  CG  LEU D 244      -1.105 -15.254 -44.283  1.00  0.00              
ATOM   3938  CD1 LEU D 244      -0.358 -15.803 -45.499  1.00  0.00              
ATOM   3939  CD2 LEU D 244      -2.611 -15.156 -44.583  1.00  0.00              
ATOM   3940  H   LEU D 244      -0.326 -14.276 -41.260  1.00  0.00              
ATOM   3941  HA  LEU D 244      -2.664 -16.005 -41.937  1.00  0.00              
ATOM   3942 1HB  LEU D 244       0.183 -16.038 -42.744  1.00  0.00              
ATOM   3943 2HB  LEU D 244      -0.967 -17.220 -43.417  1.00  0.00              
ATOM   3944  HG  LEU D 244      -0.770 -14.258 -43.996  1.00  0.00              
ATOM   3945 1HD1 LEU D 244      -0.534 -15.155 -46.359  1.00  0.00              
ATOM   3946 2HD1 LEU D 244       0.710 -15.837 -45.285  1.00  0.00              
ATOM   3947 3HD1 LEU D 244      -0.716 -16.806 -45.723  1.00  0.00              
ATOM   3948 1HD2 LEU D 244      -2.770 -14.489 -45.431  1.00  0.00              
ATOM   3949 2HD2 LEU D 244      -3.001 -16.147 -44.824  1.00  0.00              
ATOM   3950 3HD2 LEU D 244      -3.133 -14.763 -43.710  1.00  0.00              
ATOM   3951  N   LEU D 245      -2.098 -17.785 -40.333  1.00  0.00              
ATOM   3952  CA  LEU D 245      -1.838 -18.809 -39.333  1.00  0.00              
ATOM   3953  C   LEU D 245      -2.073 -20.176 -39.961  1.00  0.00              
ATOM   3954  O   LEU D 245      -3.175 -20.460 -40.440  1.00  0.00              
ATOM   3955  CB  LEU D 245      -2.729 -18.609 -38.101  1.00  0.00              
ATOM   3956  CG  LEU D 245      -2.579 -19.673 -37.006  1.00  0.00              
ATOM   3957  CD1 LEU D 245      -1.171 -19.631 -36.427  1.00  0.00              
ATOM   3958  CD2 LEU D 245      -3.616 -19.435 -35.919  1.00  0.00              
ATOM   3959  H   LEU D 245      -3.015 -17.728 -40.751  1.00  0.00              
ATOM   3960  HA  LEU D 245      -0.795 -18.757 -39.020  1.00  0.00              
ATOM   3961 1HB  LEU D 245      -2.337 -17.655 -37.751  1.00  0.00              
ATOM   3962 2HB  LEU D 245      -3.778 -18.492 -38.376  1.00  0.00              
ATOM   3963  HG  LEU D 245      -2.790 -20.640 -37.463  1.00  0.00              
ATOM   3964 1HD1 LEU D 245      -1.073 -20.390 -35.651  1.00  0.00              
ATOM   3965 2HD1 LEU D 245      -0.446 -19.826 -37.218  1.00  0.00              
ATOM   3966 3HD1 LEU D 245      -0.984 -18.647 -35.998  1.00  0.00              
ATOM   3967 1HD2 LEU D 245      -3.508 -20.193 -35.142  1.00  0.00              
ATOM   3968 2HD2 LEU D 245      -3.469 -18.446 -35.485  1.00  0.00              
ATOM   3969 3HD2 LEU D 245      -4.616 -19.498 -36.350  1.00  0.00              
ATOM   3970  N   MET D 246      -1.028 -20.996 -40.000  1.00  0.00              
ATOM   3971  CA  MET D 246      -1.140 -22.378 -40.462  1.00  0.00              
ATOM   3972  C   MET D 246      -0.019 -23.140 -39.764  1.00  0.00              
ATOM   3973  O   MET D 246       1.161 -22.822 -39.934  1.00  0.00              
ATOM   3974  CB  MET D 246      -0.990 -22.524 -41.988  1.00  0.00              
ATOM   3975  CG  MET D 246      -1.179 -23.993 -42.405  1.00  0.00              
ATOM   3976  SD  MET D 246      -1.089 -24.326 -44.171  1.00  0.00              
ATOM   3977  CE  MET D 246      -2.484 -23.487 -44.742  1.00  0.00              
ATOM   3978  H   MET D 246      -0.128 -20.649 -39.698  1.00  0.00              
ATOM   3979  HA  MET D 246      -2.106 -22.789 -40.172  1.00  0.00              
ATOM   3980 1HB  MET D 246      -1.740 -21.880 -42.445  1.00  0.00              
ATOM   3981 2HB  MET D 246       0.006 -22.162 -42.246  1.00  0.00              
ATOM   3982 1HG  MET D 246      -0.404 -24.587 -41.919  1.00  0.00              
ATOM   3983 2HG  MET D 246      -2.158 -24.319 -42.057  1.00  0.00              
ATOM   3984 1HE  MET D 246      -2.561 -23.601 -45.824  1.00  0.00              
ATOM   3985 2HE  MET D 246      -3.375 -23.900 -44.268  1.00  0.00              
ATOM   3986 3HE  MET D 246      -2.398 -22.429 -44.495  1.00  0.00              
ATOM   3987  N   PHE D 247      -0.396 -24.141 -38.968  1.00  0.00              
ATOM   3988  CA  PHE D 247       0.578 -24.945 -38.231  1.00  0.00              
ATOM   3989  C   PHE D 247       1.724 -25.393 -39.099  1.00  0.00              
ATOM   3990  O   PHE D 247       1.518 -25.922 -40.185  1.00  0.00              
ATOM   3991  CB  PHE D 247      -0.099 -26.167 -37.609  1.00  0.00              
ATOM   3992  CG  PHE D 247       0.835 -27.046 -36.827  1.00  0.00              
ATOM   3993  CD1 PHE D 247       1.218 -26.703 -35.539  1.00  0.00              
ATOM   3994  CD2 PHE D 247       1.335 -28.216 -37.378  1.00  0.00              
ATOM   3995  CE1 PHE D 247       2.078 -27.511 -34.819  1.00  0.00              
ATOM   3996  CE2 PHE D 247       2.194 -29.026 -36.661  1.00  0.00              
ATOM   3997  CZ  PHE D 247       2.566 -28.672 -35.379  1.00  0.00              
ATOM   3998  H   PHE D 247      -1.381 -24.348 -38.871  1.00  0.00              
ATOM   3999  HA  PHE D 247       1.022 -24.348 -37.433  1.00  0.00              
ATOM   4000 1HB  PHE D 247      -0.881 -25.853 -36.919  1.00  0.00              
ATOM   4001 2HB  PHE D 247      -0.534 -26.792 -38.388  1.00  0.00              
ATOM   4002  HD1 PHE D 247       0.831 -25.785 -35.095  1.00  0.00              
ATOM   4003  HD2 PHE D 247       1.041 -28.495 -38.391  1.00  0.00              
ATOM   4004  HE1 PHE D 247       2.370 -27.229 -33.807  1.00  0.00              
ATOM   4005  HE2 PHE D 247       2.579 -29.943 -37.106  1.00  0.00              
ATOM   4006  HZ  PHE D 247       3.244 -29.308 -34.813  1.00  0.00              
ATOM   4007  N   PRO D 248       2.966 -25.196 -38.626  1.00  0.00              
ATOM   4008  CA  PRO D 248       3.336 -24.644 -37.319  1.00  0.00              
ATOM   4009  C   PRO D 248       3.552 -23.131 -37.339  1.00  0.00              
ATOM   4010  O   PRO D 248       3.950 -22.543 -36.333  1.00  0.00              
ATOM   4011  CB  PRO D 248       4.632 -25.374 -37.020  1.00  0.00              
ATOM   4012  CG  PRO D 248       5.299 -25.348 -38.383  1.00  0.00              
ATOM   4013  CD  PRO D 248       4.145 -25.667 -39.340  1.00  0.00              
ATOM   4014  HA  PRO D 248       2.552 -24.783 -36.561  1.00  0.00              
ATOM   4015 1HB  PRO D 248       5.217 -24.855 -36.245  1.00  0.00              
ATOM   4016 2HB  PRO D 248       4.445 -26.393 -36.652  1.00  0.00              
ATOM   4017 1HG  PRO D 248       5.750 -24.366 -38.587  1.00  0.00              
ATOM   4018 2HG  PRO D 248       6.108 -26.092 -38.443  1.00  0.00              
ATOM   4019 1HD  PRO D 248       4.249 -25.149 -40.304  1.00  0.00              
ATOM   4020 2HD  PRO D 248       4.071 -26.743 -39.560  1.00  0.00              
ATOM   4021  N   GLU D 249       3.279 -22.501 -38.475  1.00  0.00              
ATOM   4022  CA  GLU D 249       3.594 -21.088 -38.637  1.00  0.00              
ATOM   4023  C   GLU D 249       2.551 -20.023 -38.337  1.00  0.00              
ATOM   4024  O   GLU D 249       1.350 -20.241 -38.398  1.00  0.00              
ATOM   4025  CB  GLU D 249       4.056 -20.825 -40.068  1.00  0.00              
ATOM   4026  CG  GLU D 249       5.304 -21.530 -40.487  1.00  0.00              
ATOM   4027  CD  GLU D 249       5.632 -21.216 -41.931  1.00  0.00              
ATOM   4028  OE1 GLU D 249       4.779 -21.494 -42.799  1.00  0.00              
ATOM   4029  OE2 GLU D 249       6.733 -20.680 -42.189  1.00  0.00              
ATOM   4030  H   GLU D 249       2.847 -22.998 -39.241  1.00  0.00              
ATOM   4031  HA  GLU D 249       4.381 -20.802 -37.938  1.00  0.00              
ATOM   4032 1HB  GLU D 249       3.242 -21.132 -40.725  1.00  0.00              
ATOM   4033 2HB  GLU D 249       4.212 -19.752 -40.161  1.00  0.00              
ATOM   4034 1HG  GLU D 249       6.162 -21.304 -39.856  1.00  0.00              
ATOM   4035 2HG  GLU D 249       5.048 -22.583 -40.389  1.00  0.00              
ATOM   4036  N   SER D 250       3.079 -18.835 -38.068  1.00  0.00              
ATOM   4037  CA  SER D 250       2.317 -17.642 -37.767  1.00  0.00              
ATOM   4038  C   SER D 250       3.188 -16.590 -38.465  1.00  0.00              
ATOM   4039  O   SER D 250       4.341 -16.406 -38.094  1.00  0.00              
ATOM   4040  CB  SER D 250       2.155 -17.402 -36.279  1.00  0.00              
ATOM   4041  OG  SER D 250       1.449 -16.223 -36.011  1.00  0.00              
ATOM   4042  H   SER D 250       4.088 -18.786 -38.079  1.00  0.00              
ATOM   4043  HA  SER D 250       1.269 -17.712 -38.062  1.00  0.00              
ATOM   4044 1HB  SER D 250       1.616 -18.245 -35.847  1.00  0.00              
ATOM   4045 2HB  SER D 250       3.145 -17.334 -35.827  1.00  0.00              
ATOM   4046  HG  SER D 250       1.369 -16.107 -35.061  1.00  0.00              
ATOM   4047  N   ARG D 251       2.661 -15.924 -39.491  1.00  0.00              
ATOM   4048  CA  ARG D 251       3.443 -14.911 -40.189  1.00  0.00              
ATOM   4049  C   ARG D 251       2.592 -13.689 -40.426  1.00  0.00              
ATOM   4050  O   ARG D 251       1.481 -13.789 -40.926  1.00  0.00              
ATOM   4051  CB  ARG D 251       3.940 -15.451 -41.542  1.00  0.00              
ATOM   4052  CG  ARG D 251       4.833 -16.689 -41.436  1.00  0.00              
ATOM   4053  CD  ARG D 251       5.054 -17.351 -42.798  1.00  0.00              
ATOM   4054  NE  ARG D 251       6.019 -16.624 -43.621  1.00  0.00              
ATOM   4055  CZ  ARG D 251       6.230 -16.862 -44.912  1.00  0.00              
ATOM   4056  NH1 ARG D 251       5.543 -17.811 -45.536  1.00  0.00              
ATOM   4057  NH2 ARG D 251       7.138 -16.162 -45.573  1.00  0.00              
ATOM   4058  H   ARG D 251       1.718 -16.115 -39.797  1.00  0.00              
ATOM   4059  HA  ARG D 251       4.290 -14.610 -39.572  1.00  0.00              
ATOM   4060 1HB  ARG D 251       3.057 -15.689 -42.134  1.00  0.00              
ATOM   4061 2HB  ARG D 251       4.492 -14.643 -42.021  1.00  0.00              
ATOM   4062 1HG  ARG D 251       5.798 -16.386 -41.025  1.00  0.00              
ATOM   4063 2HG  ARG D 251       4.358 -17.403 -40.764  1.00  0.00              
ATOM   4064 1HD  ARG D 251       5.427 -18.363 -42.643  1.00  0.00              
ATOM   4065 2HD  ARG D 251       4.106 -17.391 -43.331  1.00  0.00              
ATOM   4066  HE  ARG D 251       6.645 -15.871 -43.368  1.00  0.00              
ATOM   4067 1HH1 ARG D 251       4.857 -18.352 -45.028  1.00  0.00              
ATOM   4068 2HH1 ARG D 251       5.707 -17.986 -46.517  1.00  0.00              
ATOM   4069 1HH2 ARG D 251       7.668 -15.448 -45.091  1.00  0.00              
ATOM   4070 2HH2 ARG D 251       7.297 -16.345 -46.552  1.00  0.00              
ATOM   4071  N   ILE D 252       3.111 -12.532 -40.046  1.00  0.00              
ATOM   4072  CA  ILE D 252       2.388 -11.285 -40.217  1.00  0.00              
ATOM   4073  C   ILE D 252       2.940 -10.543 -41.433  1.00  0.00              
ATOM   4074  O   ILE D 252       4.160 -10.397 -41.584  1.00  0.00              
ATOM   4075  CB  ILE D 252       2.490 -10.386 -38.970  1.00  0.00              
ATOM   4076  CG1 ILE D 252       1.807 -11.057 -37.773  1.00  0.00              
ATOM   4077  CG2 ILE D 252       1.871  -9.023 -39.244  1.00  0.00              
ATOM   4078  CD1 ILE D 252       1.907 -10.263 -36.490  1.00  0.00              
ATOM   4079  H   ILE D 252       4.031 -12.515 -39.627  1.00  0.00              
ATOM   4080  HA  ILE D 252       1.339 -11.477 -40.438  1.00  0.00              
ATOM   4081  HB  ILE D 252       3.538 -10.264 -38.704  1.00  0.00              
ATOM   4082 1HG1 ILE D 252       0.760 -11.196 -38.034  1.00  0.00              
ATOM   4083 2HG1 ILE D 252       2.279 -12.031 -37.635  1.00  0.00              
ATOM   4084 1HG2 ILE D 252       1.951  -8.402 -38.352  1.00  0.00              
ATOM   4085 2HG2 ILE D 252       2.399  -8.545 -40.068  1.00  0.00              
ATOM   4086 3HG2 ILE D 252       0.821  -9.147 -39.508  1.00  0.00              
ATOM   4087 1HD1 ILE D 252       1.402 -10.801 -35.689  1.00  0.00              
ATOM   4088 2HD1 ILE D 252       2.957 -10.124 -36.228  1.00  0.00              
ATOM   4089 3HD1 ILE D 252       1.436  -9.291 -36.627  1.00  0.00              
ATOM   4090  N   PHE D 253       2.039 -10.105 -42.305  1.00  0.00              
ATOM   4091  CA  PHE D 253       2.417  -9.400 -43.526  1.00  0.00              
ATOM   4092  C   PHE D 253       1.815  -8.002 -43.565  1.00  0.00              
ATOM   4093  O   PHE D 253       0.612  -7.821 -43.372  1.00  0.00              
ATOM   4094  CB  PHE D 253       1.945 -10.187 -44.761  1.00  0.00              
ATOM   4095  CG  PHE D 253       2.516 -11.569 -44.844  1.00  0.00              
ATOM   4096  CD1 PHE D 253       3.759 -11.787 -45.424  1.00  0.00              
ATOM   4097  CD2 PHE D 253       1.836 -12.651 -44.278  1.00  0.00              
ATOM   4098  CE1 PHE D 253       4.324 -13.068 -45.440  1.00  0.00              
ATOM   4099  CE2 PHE D 253       2.390 -13.932 -44.291  1.00  0.00              
ATOM   4100  CZ  PHE D 253       3.638 -14.138 -44.874  1.00  0.00              
ATOM   4101  H   PHE D 253       1.061 -10.268 -42.115  1.00  0.00              
ATOM   4102  HA  PHE D 253       3.500  -9.273 -43.560  1.00  0.00              
ATOM   4103 1HB  PHE D 253       0.860 -10.295 -44.744  1.00  0.00              
ATOM   4104 2HB  PHE D 253       2.242  -9.668 -45.671  1.00  0.00              
ATOM   4105  HD1 PHE D 253       4.293 -10.946 -45.868  1.00  0.00              
ATOM   4106  HD2 PHE D 253       0.859 -12.484 -43.823  1.00  0.00              
ATOM   4107  HE1 PHE D 253       5.301 -13.224 -45.899  1.00  0.00              
ATOM   4108  HE2 PHE D 253       1.852 -14.769 -43.848  1.00  0.00              
ATOM   4109  HZ  PHE D 253       4.076 -15.135 -44.886  1.00  0.00              
ATOM   4110  N   GLN D 254       2.667  -7.018 -43.814  1.00  0.00              
ATOM   4111  CA  GLN D 254       2.222  -5.642 -43.972  1.00  0.00              
ATOM   4112  C   GLN D 254       1.890  -5.369 -45.434  1.00  0.00              
ATOM   4113  O   GLN D 254       2.702  -5.628 -46.318  1.00  0.00              
ATOM   4114  CB  GLN D 254       3.320  -4.685 -43.518  1.00  0.00              
ATOM   4115  CG  GLN D 254       2.947  -3.221 -43.625  1.00  0.00              
ATOM   4116  CD  GLN D 254       4.015  -2.310 -43.055  1.00  0.00              
ATOM   4117  OE1 GLN D 254       5.162  -2.321 -43.500  1.00  0.00              
ATOM   4118  NE2 GLN D 254       3.644  -1.521 -42.060  1.00  0.00              
ATOM   4119  H   GLN D 254       3.650  -7.229 -43.899  1.00  0.00              
ATOM   4120  HA  GLN D 254       1.310  -5.485 -43.397  1.00  0.00              
ATOM   4121 1HB  GLN D 254       3.546  -4.934 -42.482  1.00  0.00              
ATOM   4122 2HB  GLN D 254       4.193  -4.890 -44.139  1.00  0.00              
ATOM   4123 1HG  GLN D 254       2.580  -2.772 -44.550  1.00  0.00              
ATOM   4124 2HG  GLN D 254       2.130  -3.288 -42.907  1.00  0.00              
ATOM   4125 1HE2 GLN D 254       4.305  -0.898 -41.643  1.00  0.00              
ATOM   4126 2HE2 GLN D 254       2.702  -1.546 -41.724  1.00  0.00              
ATOM   4127  N   ALA D 255       0.689  -4.858 -45.681  1.00  0.00              
ATOM   4128  CA  ALA D 255       0.263  -4.530 -47.036  1.00  0.00              
ATOM   4129  C   ALA D 255       0.748  -3.109 -47.342  1.00  0.00              
ATOM   4130  O   ALA D 255       1.031  -2.334 -46.418  1.00  0.00              
ATOM   4131  CB  ALA D 255      -1.254  -4.619 -47.142  1.00  0.00              
ATOM   4132  H   ALA D 255       0.055  -4.690 -44.912  1.00  0.00              
ATOM   4133  HA  ALA D 255       0.728  -5.231 -47.729  1.00  0.00              
ATOM   4134 1HB  ALA D 255      -1.562  -4.372 -48.159  1.00  0.00              
ATOM   4135 2HB  ALA D 255      -1.578  -5.630 -46.900  1.00  0.00              
ATOM   4136 3HB  ALA D 255      -1.708  -3.913 -46.445  1.00  0.00              
ATOM   4137  N   GLU D 256       0.849  -2.760 -48.621  1.00  0.00              
ATOM   4138  CA  GLU D 256       1.292  -1.419 -48.990  1.00  0.00              
ATOM   4139  C   GLU D 256       0.523  -0.311 -48.279  1.00  0.00              
ATOM   4140  O   GLU D 256       1.114   0.641 -47.777  1.00  0.00              
ATOM   4141  CB  GLU D 256       1.178  -1.230 -50.504  1.00  0.00              
ATOM   4142  CG  GLU D 256       1.644   0.129 -51.006  1.00  0.00              
ATOM   4143  CD  GLU D 256       1.564   0.215 -52.505  1.00  0.00              
ATOM   4144  OE1 GLU D 256       1.191  -0.756 -53.117  1.00  0.00              
ATOM   4145  OE2 GLU D 256       1.764   1.284 -53.029  1.00  0.00              
ATOM   4146  H   GLU D 256       0.619  -3.420 -49.351  1.00  0.00              
ATOM   4147  HA  GLU D 256       2.332  -1.279 -48.693  1.00  0.00              
ATOM   4148 1HB  GLU D 256       1.779  -2.013 -50.970  1.00  0.00              
ATOM   4149 2HB  GLU D 256       0.129  -1.375 -50.765  1.00  0.00              
ATOM   4150 1HG  GLU D 256       1.097   0.964 -50.565  1.00  0.00              
ATOM   4151 2HG  GLU D 256       2.686   0.174 -50.694  1.00  0.00              
ATOM   4152  N   ASN D 257      -0.794  -0.436 -48.233  1.00  0.00              
ATOM   4153  CA  ASN D 257      -1.622   0.527 -47.515  1.00  0.00              
ATOM   4154  C   ASN D 257      -2.924  -0.126 -47.092  1.00  0.00              
ATOM   4155  O   ASN D 257      -3.130  -1.309 -47.338  1.00  0.00              
ATOM   4156  CB  ASN D 257      -1.906   1.743 -48.400  1.00  0.00              
ATOM   4157  CG  ASN D 257      -2.623   1.370 -49.678  1.00  0.00              
ATOM   4158  OD1 ASN D 257      -3.684   0.729 -49.648  1.00  0.00              
ATOM   4159  ND2 ASN D 257      -2.054   1.769 -50.814  1.00  0.00              
ATOM   4160  H   ASN D 257      -1.241  -1.213 -48.701  1.00  0.00              
ATOM   4161  HA  ASN D 257      -1.110   0.850 -46.607  1.00  0.00              
ATOM   4162 1HB  ASN D 257      -2.337   2.653 -47.980  1.00  0.00              
ATOM   4163 2HB  ASN D 257      -0.851   1.908 -48.621  1.00  0.00              
ATOM   4164 1HD2 ASN D 257      -2.486   1.550 -51.691  1.00  0.00              
ATOM   4165 2HD2 ASN D 257      -1.200   2.285 -50.792  1.00  0.00              
ATOM   4166  N   ALA D 258      -3.806   0.647 -46.468  1.00  0.00              
ATOM   4167  CA  ALA D 258      -5.066   0.118 -45.956  1.00  0.00              
ATOM   4168  C   ALA D 258      -5.971  -0.464 -47.039  1.00  0.00              
ATOM   4169  O   ALA D 258      -6.639  -1.482 -46.823  1.00  0.00              
ATOM   4170  CB  ALA D 258      -5.813   1.206 -45.190  1.00  0.00              
ATOM   4171  H   ALA D 258      -3.595   1.627 -46.344  1.00  0.00              
ATOM   4172  HA  ALA D 258      -4.849  -0.706 -45.276  1.00  0.00              
ATOM   4173 1HB  ALA D 258      -6.752   0.802 -44.810  1.00  0.00              
ATOM   4174 2HB  ALA D 258      -5.202   1.547 -44.352  1.00  0.00              
ATOM   4175 3HB  ALA D 258      -6.020   2.044 -45.854  1.00  0.00              
ATOM   4176  N   LYS D 259      -6.005   0.184 -48.198  1.00  0.00              
ATOM   4177  CA  LYS D 259      -6.831  -0.308 -49.287  1.00  0.00              
ATOM   4178  C   LYS D 259      -6.335  -1.662 -49.775  1.00  0.00              
ATOM   4179  O   LYS D 259      -7.127  -2.564 -50.038  1.00  0.00              
ATOM   4180  CB  LYS D 259      -6.850   0.697 -50.442  1.00  0.00              
ATOM   4181  CG  LYS D 259      -7.738   0.296 -51.611  1.00  0.00              
ATOM   4182  CD  LYS D 259      -7.784   1.385 -52.672  1.00  0.00              
ATOM   4183  CE  LYS D 259      -8.654   0.975 -53.851  1.00  0.00              
ATOM   4184  NZ  LYS D 259      -8.693   2.025 -54.906  1.00  0.00              
ATOM   4185  H   LYS D 259      -5.460   1.023 -48.333  1.00  0.00              
ATOM   4186  HA  LYS D 259      -7.854  -0.455 -48.938  1.00  0.00              
ATOM   4187 1HB  LYS D 259      -7.194   1.647 -50.033  1.00  0.00              
ATOM   4188 2HB  LYS D 259      -5.821   0.805 -50.788  1.00  0.00              
ATOM   4189 1HG  LYS D 259      -7.342  -0.622 -52.048  1.00  0.00              
ATOM   4190 2HG  LYS D 259      -8.744   0.114 -51.235  1.00  0.00              
ATOM   4191 1HD  LYS D 259      -8.183   2.294 -52.221  1.00  0.00              
ATOM   4192 2HD  LYS D 259      -6.766   1.572 -53.022  1.00  0.00              
ATOM   4193 1HE  LYS D 259      -8.253   0.055 -54.270  1.00  0.00              
ATOM   4194 2HE  LYS D 259      -9.664   0.797 -53.481  1.00  0.00              
ATOM   4195 1HZ  LYS D 259      -9.280   1.717 -55.666  1.00  0.00              
ATOM   4196 2HZ  LYS D 259      -9.066   2.881 -54.517  1.00  0.00              
ATOM   4197 3HZ  LYS D 259      -7.758   2.191 -55.248  1.00  0.00              
ATOM   4198  N   ILE D 260      -5.025  -1.801 -49.902  1.00  0.00              
ATOM   4199  CA  ILE D 260      -4.443  -3.064 -50.341  1.00  0.00              
ATOM   4200  C   ILE D 260      -4.700  -4.178 -49.314  1.00  0.00              
ATOM   4201  O   ILE D 260      -5.002  -5.314 -49.685  1.00  0.00              
ATOM   4202  CB  ILE D 260      -2.928  -2.930 -50.564  1.00  0.00              
ATOM   4203  CG1 ILE D 260      -2.658  -1.938 -51.699  1.00  0.00              
ATOM   4204  CG2 ILE D 260      -2.320  -4.294 -50.894  1.00  0.00              
ATOM   4205  CD1 ILE D 260      -3.273  -2.326 -53.022  1.00  0.00              
ATOM   4206  H   ILE D 260      -4.413  -1.024 -49.693  1.00  0.00              
ATOM   4207  HA  ILE D 260      -4.926  -3.413 -51.253  1.00  0.00              
ATOM   4208  HB  ILE D 260      -2.469  -2.534 -49.657  1.00  0.00              
ATOM   4209 1HG1 ILE D 260      -3.054  -0.971 -51.388  1.00  0.00              
ATOM   4210 2HG1 ILE D 260      -1.576  -1.862 -51.813  1.00  0.00              
ATOM   4211 1HG2 ILE D 260      -1.248  -4.187 -51.051  1.00  0.00              
ATOM   4212 2HG2 ILE D 260      -2.499  -4.981 -50.070  1.00  0.00              
ATOM   4213 3HG2 ILE D 260      -2.781  -4.687 -51.801  1.00  0.00              
ATOM   4214 1HD1 ILE D 260      -3.033  -1.571 -53.773  1.00  0.00              
ATOM   4215 2HD1 ILE D 260      -2.874  -3.291 -53.341  1.00  0.00              
ATOM   4216 3HD1 ILE D 260      -4.353  -2.399 -52.915  1.00  0.00              
ATOM   4217  N   LYS D 261      -4.590  -3.850 -48.027  1.00  0.00              
ATOM   4218  CA  LYS D 261      -4.900  -4.823 -46.988  1.00  0.00              
ATOM   4219  C   LYS D 261      -6.336  -5.272 -47.129  1.00  0.00              
ATOM   4220  O   LYS D 261      -6.629  -6.473 -47.073  1.00  0.00              
ATOM   4221  CB  LYS D 261      -4.700  -4.239 -45.580  1.00  0.00              
ATOM   4222  CG  LYS D 261      -5.181  -5.199 -44.492  1.00  0.00              
ATOM   4223  CD  LYS D 261      -4.968  -4.649 -43.077  1.00  0.00              
ATOM   4224  CE  LYS D 261      -5.795  -5.434 -42.070  1.00  0.00              
ATOM   4225  NZ  LYS D 261      -5.526  -5.019 -40.653  1.00  0.00              
ATOM   4226  H   LYS D 261      -4.290  -2.923 -47.761  1.00  0.00              
ATOM   4227  HA  LYS D 261      -4.265  -5.702 -47.105  1.00  0.00              
ATOM   4228 1HB  LYS D 261      -3.635  -4.031 -45.468  1.00  0.00              
ATOM   4229 2HB  LYS D 261      -5.258  -3.302 -45.540  1.00  0.00              
ATOM   4230 1HG  LYS D 261      -6.245  -5.383 -44.639  1.00  0.00              
ATOM   4231 2HG  LYS D 261      -4.636  -6.136 -44.590  1.00  0.00              
ATOM   4232 1HD  LYS D 261      -3.908  -4.727 -42.830  1.00  0.00              
ATOM   4233 2HD  LYS D 261      -5.265  -3.601 -43.063  1.00  0.00              
ATOM   4234 1HE  LYS D 261      -6.849  -5.274 -42.294  1.00  0.00              
ATOM   4235 2HE  LYS D 261      -5.558  -6.491 -42.184  1.00  0.00              
ATOM   4236 1HZ  LYS D 261      -6.098  -5.571 -40.028  1.00  0.00              
ATOM   4237 2HZ  LYS D 261      -4.551  -5.170 -40.437  1.00  0.00              
ATOM   4238 3HZ  LYS D 261      -5.750  -4.041 -40.541  1.00  0.00              
ATOM   4239  N   ARG D 262      -7.232  -4.305 -47.326  1.00  0.00              
ATOM   4240  CA  ARG D 262      -8.653  -4.602 -47.440  1.00  0.00              
ATOM   4241  C   ARG D 262      -8.927  -5.489 -48.654  1.00  0.00              
ATOM   4242  O   ARG D 262      -9.736  -6.413 -48.585  1.00  0.00              
ATOM   4243  CB  ARG D 262      -9.503  -3.341 -47.462  1.00  0.00              
ATOM   4244  CG  ARG D 262      -9.616  -2.621 -46.127  1.00  0.00              
ATOM   4245  CD  ARG D 262     -10.332  -1.322 -46.190  1.00  0.00              
ATOM   4246  NE  ARG D 262     -10.421  -0.620 -44.920  1.00  0.00              
ATOM   4247  CZ  ARG D 262     -10.960   0.604 -44.759  1.00  0.00              
ATOM   4248  NH1 ARG D 262     -11.423   1.280 -45.785  1.00  0.00              
ATOM   4249  NH2 ARG D 262     -10.987   1.118 -43.542  1.00  0.00              
ATOM   4250  H   ARG D 262      -6.924  -3.348 -47.397  1.00  0.00              
ATOM   4251  HA  ARG D 262      -8.986  -5.158 -46.563  1.00  0.00              
ATOM   4252 1HB  ARG D 262      -9.058  -2.671 -48.195  1.00  0.00              
ATOM   4253 2HB  ARG D 262     -10.498  -3.634 -47.796  1.00  0.00              
ATOM   4254 1HG  ARG D 262     -10.152  -3.267 -45.431  1.00  0.00              
ATOM   4255 2HG  ARG D 262      -8.610  -2.434 -45.749  1.00  0.00              
ATOM   4256 1HD  ARG D 262      -9.813  -0.667 -46.891  1.00  0.00              
ATOM   4257 2HD  ARG D 262     -11.349  -1.494 -46.541  1.00  0.00              
ATOM   4258  HE  ARG D 262     -10.114  -0.910 -44.001  1.00  0.00              
ATOM   4259 1HH1 ARG D 262     -11.379   0.882 -46.711  1.00  0.00              
ATOM   4260 2HH1 ARG D 262     -11.823   2.197 -45.642  1.00  0.00              
ATOM   4261 1HH2 ARG D 262     -10.610   0.591 -42.765  1.00  0.00              
ATOM   4262 2HH2 ARG D 262     -11.385   2.033 -43.391  1.00  0.00              
ATOM   4263  N   GLU D 263      -8.245  -5.208 -49.756  1.00  0.00              
ATOM   4264  CA  GLU D 263      -8.387  -6.015 -50.964  1.00  0.00              
ATOM   4265  C   GLU D 263      -7.871  -7.440 -50.766  1.00  0.00              
ATOM   4266  O   GLU D 263      -8.451  -8.392 -51.297  1.00  0.00              
ATOM   4267  CB  GLU D 263      -7.632  -5.371 -52.128  1.00  0.00              
ATOM   4268  CG  GLU D 263      -8.290  -4.133 -52.695  1.00  0.00              
ATOM   4269  CD  GLU D 263      -7.435  -3.467 -53.759  1.00  0.00              
ATOM   4270  OE1 GLU D 263      -6.286  -3.914 -53.973  1.00  0.00              
ATOM   4271  OE2 GLU D 263      -7.916  -2.487 -54.370  1.00  0.00              
ATOM   4272  H   GLU D 263      -7.614  -4.419 -49.761  1.00  0.00              
ATOM   4273  HA  GLU D 263      -9.442  -6.112 -51.223  1.00  0.00              
ATOM   4274 1HB  GLU D 263      -6.638  -5.116 -51.759  1.00  0.00              
ATOM   4275 2HB  GLU D 263      -7.547  -6.127 -52.909  1.00  0.00              
ATOM   4276 1HG  GLU D 263      -9.283  -4.319 -53.105  1.00  0.00              
ATOM   4277 2HG  GLU D 263      -8.372  -3.470 -51.836  1.00  0.00              
ATOM   4278  N   TRP D 264      -6.786  -7.585 -50.009  1.00  0.00              
ATOM   4279  CA  TRP D 264      -6.266  -8.915 -49.696  1.00  0.00              
ATOM   4280  C   TRP D 264      -7.310  -9.683 -48.917  1.00  0.00              
ATOM   4281  O   TRP D 264      -7.589 -10.833 -49.227  1.00  0.00              
ATOM   4282  CB  TRP D 264      -4.964  -8.839 -48.873  1.00  0.00              
ATOM   4283  CG  TRP D 264      -3.697  -8.838 -49.693  1.00  0.00              
ATOM   4284  CD1 TRP D 264      -2.820  -7.806 -49.843  1.00  0.00              
ATOM   4285  CD2 TRP D 264      -3.152  -9.940 -50.440  1.00  0.00              
ATOM   4286  NE1 TRP D 264      -1.761  -8.196 -50.632  1.00  0.00              
ATOM   4287  CE2 TRP D 264      -1.941  -9.499 -51.012  1.00  0.00              
ATOM   4288  CE3 TRP D 264      -3.573 -11.257 -50.680  1.00  0.00              
ATOM   4289  CZ2 TRP D 264      -1.142 -10.327 -51.801  1.00  0.00              
ATOM   4290  CZ3 TRP D 264      -2.775 -12.084 -51.469  1.00  0.00              
ATOM   4291  CH2 TRP D 264      -1.576 -11.616 -52.019  1.00  0.00              
ATOM   4292  H   TRP D 264      -6.310  -6.773 -49.643  1.00  0.00              
ATOM   4293  HA  TRP D 264      -6.064  -9.459 -50.619  1.00  0.00              
ATOM   4294 1HB  TRP D 264      -4.941  -7.920 -48.287  1.00  0.00              
ATOM   4295 2HB  TRP D 264      -4.890  -9.697 -48.206  1.00  0.00              
ATOM   4296  HD1 TRP D 264      -3.070  -6.871 -49.347  1.00  0.00              
ATOM   4297  HE1 TRP D 264      -0.975  -7.615 -50.890  1.00  0.00              
ATOM   4298  HE3 TRP D 264      -4.499 -11.667 -50.277  1.00  0.00              
ATOM   4299  HZ2 TRP D 264      -0.213  -9.927 -52.210  1.00  0.00              
ATOM   4300  HZ3 TRP D 264      -3.108 -13.106 -51.648  1.00  0.00              
ATOM   4301  HH2 TRP D 264      -0.975 -12.288 -52.634  1.00  0.00              
ATOM   4302  N   LEU D 265      -7.906  -9.037 -47.914  1.00  0.00              
ATOM   4303  CA  LEU D 265      -8.903  -9.709 -47.093  1.00  0.00              
ATOM   4304  C   LEU D 265     -10.156 -10.086 -47.879  1.00  0.00              
ATOM   4305  O   LEU D 265     -10.735 -11.155 -47.657  1.00  0.00              
ATOM   4306  CB  LEU D 265      -9.275  -8.816 -45.902  1.00  0.00              
ATOM   4307  CG  LEU D 265      -8.152  -8.582 -44.885  1.00  0.00              
ATOM   4308  CD1 LEU D 265      -8.580  -7.537 -43.864  1.00  0.00              
ATOM   4309  CD2 LEU D 265      -7.805  -9.895 -44.199  1.00  0.00              
ATOM   4310  H   LEU D 265      -7.671  -8.076 -47.715  1.00  0.00              
ATOM   4311  HA  LEU D 265      -8.497 -10.650 -46.723  1.00  0.00              
ATOM   4312 1HB  LEU D 265      -9.495  -7.893 -46.435  1.00  0.00              
ATOM   4313 2HB  LEU D 265     -10.177  -9.170 -45.400  1.00  0.00              
ATOM   4314  HG  LEU D 265      -7.273  -8.256 -45.441  1.00  0.00              
ATOM   4315 1HD1 LEU D 265      -7.778  -7.376 -43.147  1.00  0.00              
ATOM   4316 2HD1 LEU D 265      -8.800  -6.599 -44.375  1.00  0.00              
ATOM   4317 3HD1 LEU D 265      -9.470  -7.883 -43.341  1.00  0.00              
ATOM   4318 1HD2 LEU D 265      -7.006  -9.727 -43.476  1.00  0.00              
ATOM   4319 2HD2 LEU D 265      -8.686 -10.280 -43.683  1.00  0.00              
ATOM   4320 3HD2 LEU D 265      -7.475 -10.620 -44.942  1.00  0.00              
ATOM   4321  N   GLU D 266     -10.568  -9.217 -48.799  1.00  0.00              
ATOM   4322  CA  GLU D 266     -11.742  -9.473 -49.635  1.00  0.00              
ATOM   4323  C   GLU D 266     -11.509 -10.646 -50.598  1.00  0.00              
ATOM   4324  O   GLU D 266     -12.394 -11.488 -50.791  1.00  0.00              
ATOM   4325  CB  GLU D 266     -12.118  -8.216 -50.419  1.00  0.00              
ATOM   4326  CG  GLU D 266     -12.741  -7.112 -49.577  1.00  0.00              
ATOM   4327  CD  GLU D 266     -12.889  -5.839 -50.366  1.00  0.00              
ATOM   4328  OE1 GLU D 266     -12.451  -5.806 -51.490  1.00  0.00              
ATOM   4329  OE2 GLU D 266     -13.536  -4.939 -49.886  1.00  0.00              
ATOM   4330  H   GLU D 266     -10.055  -8.357 -48.921  1.00  0.00              
ATOM   4331  HA  GLU D 266     -12.588  -9.759 -49.008  1.00  0.00              
ATOM   4332 1HB  GLU D 266     -11.205  -7.844 -50.882  1.00  0.00              
ATOM   4333 2HB  GLU D 266     -12.822  -8.521 -51.194  1.00  0.00              
ATOM   4334 1HG  GLU D 266     -13.704  -7.384 -49.147  1.00  0.00              
ATOM   4335 2HG  GLU D 266     -12.017  -6.960 -48.776  1.00  0.00              
ATOM   4336  N   VAL D 267     -10.330 -10.712 -51.211  1.00  0.00              
ATOM   4337  CA  VAL D 267     -10.080 -11.789 -52.158  1.00  0.00              
ATOM   4338  C   VAL D 267      -9.802 -13.104 -51.447  1.00  0.00              
ATOM   4339  O   VAL D 267     -10.084 -14.166 -51.983  1.00  0.00              
ATOM   4340  CB  VAL D 267      -8.916 -11.473 -53.140  1.00  0.00              
ATOM   4341  CG1 VAL D 267      -9.250 -10.224 -53.928  1.00  0.00              
ATOM   4342  CG2 VAL D 267      -7.592 -11.304 -52.393  1.00  0.00              
ATOM   4343  H   VAL D 267      -9.604 -10.033 -51.036  1.00  0.00              
ATOM   4344  HA  VAL D 267     -10.958 -11.989 -52.773  1.00  0.00              
ATOM   4345  HB  VAL D 267      -8.785 -12.317 -53.817  1.00  0.00              
ATOM   4346 1HG1 VAL D 267      -8.436  -9.999 -54.619  1.00  0.00              
ATOM   4347 2HG1 VAL D 267     -10.170 -10.383 -54.492  1.00  0.00              
ATOM   4348 3HG1 VAL D 267      -9.383  -9.386 -53.243  1.00  0.00              
ATOM   4349 1HG2 VAL D 267      -6.796 -11.083 -53.105  1.00  0.00              
ATOM   4350 2HG2 VAL D 267      -7.681 -10.482 -51.680  1.00  0.00              
ATOM   4351 3HG2 VAL D 267      -7.357 -12.224 -51.858  1.00  0.00              
ATOM   4352  N   LEU D 268      -9.266 -13.047 -50.231  1.00  0.00              
ATOM   4353  CA  LEU D 268      -9.032 -14.287 -49.500  1.00  0.00              
ATOM   4354  C   LEU D 268     -10.373 -14.881 -49.112  1.00  0.00              
ATOM   4355  O   LEU D 268     -10.591 -16.089 -49.231  1.00  0.00              
ATOM   4356  CB  LEU D 268      -8.180 -14.024 -48.250  1.00  0.00              
ATOM   4357  CG  LEU D 268      -6.707 -13.726 -48.543  1.00  0.00              
ATOM   4358  CD1 LEU D 268      -6.006 -13.193 -47.287  1.00  0.00              
ATOM   4359  CD2 LEU D 268      -6.032 -15.010 -49.063  1.00  0.00              
ATOM   4360  H   LEU D 268      -9.016 -12.168 -49.802  1.00  0.00              
ATOM   4361  HA  LEU D 268      -8.518 -15.000 -50.144  1.00  0.00              
ATOM   4362 1HB  LEU D 268      -8.682 -13.132 -47.877  1.00  0.00              
ATOM   4363 2HB  LEU D 268      -8.277 -14.828 -47.519  1.00  0.00              
ATOM   4364  HG  LEU D 268      -6.680 -12.981 -49.339  1.00  0.00              
ATOM   4365 1HD1 LEU D 268      -4.960 -12.985 -47.515  1.00  0.00              
ATOM   4366 2HD1 LEU D 268      -6.495 -12.275 -46.960  1.00  0.00              
ATOM   4367 3HD1 LEU D 268      -6.065 -13.938 -46.496  1.00  0.00              
ATOM   4368 1HD2 LEU D 268      -4.982 -14.807 -49.277  1.00  0.00              
ATOM   4369 2HD2 LEU D 268      -6.106 -15.792 -48.309  1.00  0.00              
ATOM   4370 3HD2 LEU D 268      -6.530 -15.337 -49.976  1.00  0.00              
ATOM   4371  N   GLU D 269     -11.287 -14.029 -48.655  1.00  0.00              
ATOM   4372  CA  GLU D 269     -12.635 -14.478 -48.322  1.00  0.00              
ATOM   4373  C   GLU D 269     -13.393 -14.970 -49.562  1.00  0.00              
ATOM   4374  O   GLU D 269     -14.071 -15.998 -49.516  1.00  0.00              
ATOM   4375  CB  GLU D 269     -13.412 -13.343 -47.644  1.00  0.00              
ATOM   4376  CG  GLU D 269     -14.847 -13.682 -47.238  1.00  0.00              
ATOM   4377  CD  GLU D 269     -14.951 -14.738 -46.139  1.00  0.00              
ATOM   4378  OE1 GLU D 269     -13.913 -15.113 -45.540  1.00  0.00              
ATOM   4379  OE2 GLU D 269     -16.091 -15.198 -45.876  1.00  0.00              
ATOM   4380  H   GLU D 269     -11.050 -13.053 -48.536  1.00  0.00              
ATOM   4381  HA  GLU D 269     -12.583 -15.328 -47.641  1.00  0.00              
ATOM   4382 1HB  GLU D 269     -12.849 -13.058 -46.754  1.00  0.00              
ATOM   4383 2HB  GLU D 269     -13.430 -12.507 -48.344  1.00  0.00              
ATOM   4384 1HG  GLU D 269     -15.423 -12.814 -46.921  1.00  0.00              
ATOM   4385 2HG  GLU D 269     -15.281 -14.091 -48.150  1.00  0.00              
ATOM   4386  N   GLU D 270     -13.274 -14.242 -50.667  1.00  0.00              
ATOM   4387  CA  GLU D 270     -13.953 -14.656 -51.892  1.00  0.00              
ATOM   4388  C   GLU D 270     -13.461 -16.003 -52.432  1.00  0.00              
ATOM   4389  O   GLU D 270     -14.272 -16.828 -52.862  1.00  0.00              
ATOM   4390  CB  GLU D 270     -13.788 -13.579 -52.967  1.00  0.00              
ATOM   4391  CG  GLU D 270     -14.492 -13.889 -54.281  1.00  0.00              
ATOM   4392  CD  GLU D 270     -14.353 -12.754 -55.256  1.00  0.00              
ATOM   4393  OE1 GLU D 270     -13.752 -11.765 -54.906  1.00  0.00              
ATOM   4394  OE2 GLU D 270     -14.744 -12.915 -56.387  1.00  0.00              
ATOM   4395  H   GLU D 270     -12.715 -13.402 -50.674  1.00  0.00              
ATOM   4396  HA  GLU D 270     -15.016 -14.800 -51.695  1.00  0.00              
ATOM   4397 1HB  GLU D 270     -14.186 -12.652 -52.552  1.00  0.00              
ATOM   4398 2HB  GLU D 270     -12.719 -13.468 -53.146  1.00  0.00              
ATOM   4399 1HG  GLU D 270     -14.152 -14.811 -54.748  1.00  0.00              
ATOM   4400 2HG  GLU D 270     -15.539 -13.991 -53.992  1.00  0.00              
ATOM   4401  N   THR D 271     -12.148 -16.245 -52.397  1.00  0.00              
ATOM   4402  CA  THR D 271     -11.649 -17.499 -52.955  1.00  0.00              
ATOM   4403  C   THR D 271     -11.893 -18.635 -51.953  1.00  0.00              
ATOM   4404  O   THR D 271     -12.021 -19.800 -52.350  1.00  0.00              
ATOM   4405  CB  THR D 271     -10.142 -17.406 -53.349  1.00  0.00              
ATOM   4406  OG1 THR D 271      -9.369 -16.973 -52.227  1.00  0.00              
ATOM   4407  CG2 THR D 271      -9.955 -16.406 -54.473  1.00  0.00              
ATOM   4408  H   THR D 271     -11.493 -15.588 -51.998  1.00  0.00              
ATOM   4409  HA  THR D 271     -12.196 -17.741 -53.866  1.00  0.00              
ATOM   4410  HB  THR D 271      -9.801 -18.389 -53.673  1.00  0.00              
ATOM   4411  HG1 THR D 271      -9.677 -16.107 -51.944  1.00  0.00              
ATOM   4412 1HG2 THR D 271      -8.900 -16.351 -54.739  1.00  0.00              
ATOM   4413 2HG2 THR D 271     -10.534 -16.721 -55.341  1.00  0.00              
ATOM   4414 3HG2 THR D 271     -10.298 -15.426 -54.145  1.00  0.00              
ATOM   4415  N   LYS D 272     -12.000 -18.304 -50.662  1.00  0.00              
ATOM   4416  CA  LYS D 272     -12.384 -19.315 -49.685  1.00  0.00              
ATOM   4417  C   LYS D 272     -13.810 -19.758 -49.993  1.00  0.00              
ATOM   4418  O   LYS D 272     -14.128 -20.942 -49.956  1.00  0.00              
ATOM   4419  CB  LYS D 272     -12.276 -18.778 -48.257  1.00  0.00              
ATOM   4420  CG  LYS D 272     -12.613 -19.795 -47.175  1.00  0.00              
ATOM   4421  CD  LYS D 272     -12.403 -19.214 -45.785  1.00  0.00              
ATOM   4422  CE  LYS D 272     -12.770 -20.220 -44.703  1.00  0.00              
ATOM   4423  NZ  LYS D 272     -12.593 -19.657 -43.337  1.00  0.00              
ATOM   4424  H   LYS D 272     -11.821 -17.361 -50.351  1.00  0.00              
ATOM   4425  HA  LYS D 272     -11.727 -20.182 -49.772  1.00  0.00              
ATOM   4426 1HB  LYS D 272     -11.251 -18.431 -48.123  1.00  0.00              
ATOM   4427 2HB  LYS D 272     -12.958 -17.930 -48.182  1.00  0.00              
ATOM   4428 1HG  LYS D 272     -13.656 -20.092 -47.292  1.00  0.00              
ATOM   4429 2HG  LYS D 272     -11.971 -20.666 -47.306  1.00  0.00              
ATOM   4430 1HD  LYS D 272     -11.355 -18.933 -45.680  1.00  0.00              
ATOM   4431 2HD  LYS D 272     -13.028 -18.327 -45.681  1.00  0.00              
ATOM   4432 1HE  LYS D 272     -13.810 -20.510 -44.844  1.00  0.00              
ATOM   4433 2HE  LYS D 272     -12.131 -21.095 -44.820  1.00  0.00              
ATOM   4434 1HZ  LYS D 272     -12.845 -20.354 -42.650  1.00  0.00              
ATOM   4435 2HZ  LYS D 272     -11.628 -19.388 -43.205  1.00  0.00              
ATOM   4436 3HZ  LYS D 272     -13.185 -18.846 -43.228  1.00  0.00              
ATOM   4437  N   ARG D 273     -14.667 -18.794 -50.292  1.00  0.00              
ATOM   4438  CA  ARG D 273     -16.065 -19.084 -50.591  1.00  0.00              
ATOM   4439  C   ARG D 273     -16.163 -19.867 -51.903  1.00  0.00              
ATOM   4440  O   ARG D 273     -17.002 -20.756 -52.034  1.00  0.00              
ATOM   4441  CB  ARG D 273     -16.925 -17.830 -50.610  1.00  0.00              
ATOM   4442  CG  ARG D 273     -17.128 -17.170 -49.254  1.00  0.00              
ATOM   4443  CD  ARG D 273     -17.898 -15.902 -49.299  1.00  0.00              
ATOM   4444  NE  ARG D 273     -17.922 -15.168 -48.045  1.00  0.00              
ATOM   4445  CZ  ARG D 273     -18.580 -14.007 -47.850  1.00  0.00              
ATOM   4446  NH1 ARG D 273     -19.234 -13.426 -48.830  1.00  0.00              
ATOM   4447  NH2 ARG D 273     -18.531 -13.455 -46.649  1.00  0.00              
ATOM   4448  H   ARG D 273     -14.347 -17.836 -50.314  1.00  0.00              
ATOM   4449  HA  ARG D 273     -16.488 -19.710 -49.806  1.00  0.00              
ATOM   4450 1HB  ARG D 273     -16.444 -17.124 -51.286  1.00  0.00              
ATOM   4451 2HB  ARG D 273     -17.895 -18.116 -51.017  1.00  0.00              
ATOM   4452 1HG  ARG D 273     -17.663 -17.865 -48.609  1.00  0.00              
ATOM   4453 2HG  ARG D 273     -16.148 -16.955 -48.826  1.00  0.00              
ATOM   4454 1HD  ARG D 273     -17.458 -15.247 -50.051  1.00  0.00              
ATOM   4455 2HD  ARG D 273     -18.929 -16.122 -49.569  1.00  0.00              
ATOM   4456  HE  ARG D 273     -17.482 -15.386 -47.160  1.00  0.00              
ATOM   4457 1HH1 ARG D 273     -19.249 -13.853 -49.746  1.00  0.00              
ATOM   4458 2HH1 ARG D 273     -19.721 -12.557 -48.664  1.00  0.00              
ATOM   4459 1HH2 ARG D 273     -18.008 -13.906 -45.911  1.00  0.00              
ATOM   4460 2HH2 ARG D 273     -19.013 -12.588 -46.477  1.00  0.00              
ATOM   4461  N   ALA D 274     -15.297 -19.530 -52.859  1.00  0.00              
ATOM   4462  CA  ALA D 274     -15.233 -20.228 -54.145  1.00  0.00              
ATOM   4463  C   ALA D 274     -14.850 -21.688 -53.957  1.00  0.00              
ATOM   4464  O   ALA D 274     -15.401 -22.574 -54.605  1.00  0.00              
ATOM   4465  CB  ALA D 274     -14.227 -19.544 -55.053  1.00  0.00              
ATOM   4466  H   ALA D 274     -14.667 -18.763 -52.685  1.00  0.00              
ATOM   4467  HA  ALA D 274     -16.221 -20.206 -54.605  1.00  0.00              
ATOM   4468 1HB  ALA D 274     -14.185 -20.070 -56.007  1.00  0.00              
ATOM   4469 2HB  ALA D 274     -14.532 -18.511 -55.221  1.00  0.00              
ATOM   4470 3HB  ALA D 274     -13.244 -19.564 -54.586  1.00  0.00              
ATOM   4471  N   LEU D 275     -13.893 -21.934 -53.071  1.00  0.00              
ATOM   4472  CA  LEU D 275     -13.464 -23.291 -52.765  1.00  0.00              
ATOM   4473  C   LEU D 275     -14.639 -24.028 -52.135  1.00  0.00              
ATOM   4474  O   LEU D 275     -14.945 -25.167 -52.495  1.00  0.00              
ATOM   4475  CB  LEU D 275     -12.249 -23.285 -51.830  1.00  0.00              
ATOM   4476  CG  LEU D 275     -11.718 -24.670 -51.440  1.00  0.00              
ATOM   4477  CD1 LEU D 275     -11.330 -25.451 -52.690  1.00  0.00              
ATOM   4478  CD2 LEU D 275     -10.526 -24.515 -50.509  1.00  0.00              
ATOM   4479  H   LEU D 275     -13.450 -21.160 -52.597  1.00  0.00              
ATOM   4480  HA  LEU D 275     -13.191 -23.804 -53.686  1.00  0.00              
ATOM   4481 1HB  LEU D 275     -11.532 -22.778 -52.474  1.00  0.00              
ATOM   4482 2HB  LEU D 275     -12.427 -22.681 -50.940  1.00  0.00              
ATOM   4483  HG  LEU D 275     -12.510 -25.177 -50.888  1.00  0.00              
ATOM   4484 1HD1 LEU D 275     -10.954 -26.433 -52.403  1.00  0.00              
ATOM   4485 2HD1 LEU D 275     -12.203 -25.569 -53.331  1.00  0.00              
ATOM   4486 3HD1 LEU D 275     -10.553 -24.909 -53.230  1.00  0.00              
ATOM   4487 1HD2 LEU D 275     -10.151 -25.501 -50.232  1.00  0.00              
ATOM   4488 2HD2 LEU D 275      -9.739 -23.955 -51.013  1.00  0.00              
ATOM   4489 3HD2 LEU D 275     -10.833 -23.981 -49.611  1.00  0.00              
ATOM   4490  N   SER D 276     -15.301 -23.353 -51.203  1.00  0.00              
ATOM   4491  CA  SER D 276     -16.484 -23.883 -50.538  1.00  0.00              
ATOM   4492  C   SER D 276     -17.623 -24.169 -51.515  1.00  0.00              
ATOM   4493  O   SER D 276     -18.411 -25.093 -51.301  1.00  0.00              
ATOM   4494  CB  SER D 276     -16.946 -22.915 -49.466  1.00  0.00              
ATOM   4495  OG  SER D 276     -16.007 -22.785 -48.435  1.00  0.00              
ATOM   4496  H   SER D 276     -14.965 -22.435 -50.949  1.00  0.00              
ATOM   4497  HA  SER D 276     -16.285 -24.782 -49.953  1.00  0.00              
ATOM   4498 1HB  SER D 276     -17.105 -21.940 -49.925  1.00  0.00              
ATOM   4499 2HB  SER D 276     -17.884 -23.277 -49.049  1.00  0.00              
ATOM   4500  HG  SER D 276     -16.336 -22.166 -47.779  1.00  0.00              
ATOM   4501  N   ASP D 277     -17.712 -23.379 -52.584  1.00  0.00              
ATOM   4502  CA  ASP D 277     -18.768 -23.578 -53.574  1.00  0.00              
ATOM   4503  C   ASP D 277     -18.327 -24.583 -54.636  1.00  0.00              
ATOM   4504  O   ASP D 277     -19.129 -25.045 -55.449  1.00  0.00              
ATOM   4505  CB  ASP D 277     -19.148 -22.247 -54.230  1.00  0.00              
ATOM   4506  CG  ASP D 277     -19.923 -21.298 -53.325  1.00  0.00              
ATOM   4507  OD1 ASP D 277     -20.415 -21.742 -52.315  1.00  0.00              
ATOM   4508  OD2 ASP D 277     -19.882 -20.115 -53.566  1.00  0.00              
ATOM   4509  H   ASP D 277     -17.047 -22.633 -52.718  1.00  0.00              
ATOM   4510  HA  ASP D 277     -19.653 -23.994 -53.092  1.00  0.00              
ATOM   4511 1HB  ASP D 277     -18.300 -21.720 -54.669  1.00  0.00              
ATOM   4512 2HB  ASP D 277     -19.805 -22.607 -55.024  1.00  0.00              
ATOM   4513  N   LYS D 278     -17.038 -24.912 -54.614  1.00  0.00              
ATOM   4514  CA  LYS D 278     -16.458 -25.883 -55.535  1.00  0.00              
ATOM   4515  C   LYS D 278     -16.678 -27.278 -54.960  1.00  0.00              
ATOM   4516  O   LYS D 278     -17.017 -28.215 -55.682  1.00  0.00              
ATOM   4517  CB  LYS D 278     -14.954 -25.624 -55.704  1.00  0.00              
ATOM   4518  CG  LYS D 278     -14.258 -26.581 -56.662  1.00  0.00              
ATOM   4519  CD  LYS D 278     -12.800 -26.192 -56.880  1.00  0.00              
ATOM   4520  CE  LYS D 278     -12.117 -27.145 -57.849  1.00  0.00              
ATOM   4521  NZ  LYS D 278     -10.721 -26.726 -58.149  1.00  0.00              
ATOM   4522  H   LYS D 278     -16.445 -24.467 -53.928  1.00  0.00              
ATOM   4523  HA  LYS D 278     -16.963 -25.824 -56.500  1.00  0.00              
ATOM   4524 1HB  LYS D 278     -14.844 -24.604 -56.067  1.00  0.00              
ATOM   4525 2HB  LYS D 278     -14.502 -25.709 -54.714  1.00  0.00              
ATOM   4526 1HG  LYS D 278     -14.303 -27.587 -56.241  1.00  0.00              
ATOM   4527 2HG  LYS D 278     -14.783 -26.562 -57.615  1.00  0.00              
ATOM   4528 1HD  LYS D 278     -12.768 -25.178 -57.280  1.00  0.00              
ATOM   4529 2HD  LYS D 278     -12.285 -26.219 -55.920  1.00  0.00              
ATOM   4530 1HE  LYS D 278     -12.111 -28.139 -57.403  1.00  0.00              
ATOM   4531 2HE  LYS D 278     -12.696 -27.166 -58.772  1.00  0.00              
ATOM   4532 1HZ  LYS D 278     -10.303 -27.383 -58.795  1.00  0.00              
ATOM   4533 2HZ  LYS D 278     -10.728 -25.804 -58.563  1.00  0.00              
ATOM   4534 3HZ  LYS D 278     -10.185 -26.704 -57.293  1.00  0.00              
ATOM   4535  N   ARG D 279     -16.480 -27.403 -53.652  1.00  0.00              
ATOM   4536  CA  ARG D 279     -16.651 -28.677 -52.964  1.00  0.00              
ATOM   4537  C   ARG D 279     -18.101 -28.883 -52.536  1.00  0.00              
ATOM   4538  O   ARG D 279     -18.694 -29.902 -52.954  1.00  0.00              
ATOM   4539  OXT ARG D 279     -18.635 -28.082 -51.821  1.00  0.00              
ATOM   4540  CB  ARG D 279     -15.736 -28.739 -51.739  1.00  0.00              
ATOM   4541  CG  ARG D 279     -14.259 -28.721 -52.081  1.00  0.00              
ATOM   4542  CD  ARG D 279     -13.397 -28.764 -50.832  1.00  0.00              
ATOM   4543  NE  ARG D 279     -11.977 -28.721 -51.160  1.00  0.00              
ATOM   4544  CZ  ARG D 279     -10.994 -28.761 -50.265  1.00  0.00              
ATOM   4545  NH1 ARG D 279     -11.280 -28.842 -48.969  1.00  0.00              
ATOM   4546  NH2 ARG D 279      -9.729 -28.721 -50.664  1.00  0.00              
ATOM   4547  H   ARG D 279     -16.203 -26.591 -53.120  1.00  0.00              
ATOM   4548  HA  ARG D 279     -16.408 -29.497 -53.641  1.00  0.00              
ATOM   4549 1HB  ARG D 279     -15.981 -27.883 -51.114  1.00  0.00              
ATOM   4550 2HB  ARG D 279     -15.980 -29.661 -51.208  1.00  0.00              
ATOM   4551 1HG  ARG D 279     -14.036 -29.590 -52.702  1.00  0.00              
ATOM   4552 2HG  ARG D 279     -14.043 -27.811 -52.640  1.00  0.00              
ATOM   4553 1HD  ARG D 279     -13.641 -27.904 -50.206  1.00  0.00              
ATOM   4554 2HD  ARG D 279     -13.607 -29.683 -50.287  1.00  0.00              
ATOM   4555  HE  ARG D 279     -11.525 -28.661 -52.062  1.00  0.00              
ATOM   4556 1HH1 ARG D 279     -12.243 -28.875 -48.668  1.00  0.00              
ATOM   4557 2HH1 ARG D 279     -10.532 -28.871 -48.292  1.00  0.00              
ATOM   4558 1HH2 ARG D 279      -9.518 -28.660 -51.650  1.00  0.00              
ATOM   4559 2HH2 ARG D 279      -8.987 -28.750 -49.983  1.00  0.00              
TER                                                                             
# All scores below are weighted scores, not raw scores.
#BEGIN_POSE_ENERGIES_TABLE 027.d16_v11.3_repeated_1_4.5dG_02_RalA3andExo84_0032_0001.pdb
label fa_atr fa_rep fa_sol fa_intra_rep pro_close fa_pair hbond_sr_bb hbond_lr_bb hbond_bb_sc hbond_sc dslf_ss_dst dslf_cs_ang dslf_ss_dih dslf_ca_dih rama omega fa_dun p_aa_pp ref total
weights 0.8 0.44 0.65 0.004 1 0.49 0.585 1.17 1.17 1.1 0.5 2 5 5 0.2 0.5 0.56 0.32 1 NA
pose -1088.97 99.7778 539.373 2.41037 0.556847 -27.8596 -65.6922 -113.577 -32.1021 -32.4948 0 0 0 0 -7.99827 12.0591 195.049 -22.1217 -69.87 -611.456
SER_p:NtermProteinFull_1 -0.405792 0.00592437 0.210771 0.000883926 0 0 0 0 0 0 0 0 0 0 0 0.0158486 0.571486 0 -0.37 0.0291213
LEU_2 -2.02603 0.216112 0.616877 0.00671657 0 0 0 0 0 0 0 0 0 0 -0.263868 0.0255452 1.81409 -0.063647 -0.1 0.225799
ALA_3 -1.8968 0.0310044 1.21364 0.000677522 0 0 0 0 0 0 0 0 0 0 -0.241606 0.018986 0 -0.0713188 0.16 -0.785423
GLU_4 -4.02979 0.255845 2.6123 0.00632777 0 -0.0969704 0 0 -0.289506 0 0 0 0 0 0.091456 0.00313815 0.912842 0.108576 -0.81 -1.23579
HIS_5 -6.87969 0.41638 3.48526 0.00293947 0 0.072263 0 0 0 -0.355385 0 0 0 0 -0.0541135 0.36121 0.664084 0.00556785 0.56 -1.72148
HIS_6 -6.29513 0.443945 3.24054 0.0029328 0 -0.26342 0 0 -0.673385 0 0 0 0 0 0.0650934 0.0139387 1.47661 -0.0979488 0.56 -1.52682
VAL_7 -4.28101 0.334368 1.26909 0.0119046 0 0 0 0 0 0 0 0 0 0 -0.213577 0.0690908 0.0245862 -0.233042 0.29 -2.72858
ILE_8 -5.18401 0.538442 1.65674 0.015693 0 0 0 0 0 0 0 0 0 0 -0.239064 0.113085 0.826378 -0.373807 0.24 -2.40654
MET_9 -4.44371 0.235623 1.5507 0.00425046 0 0 0 0 0 0 0 0 0 0 -0.109672 0.00201484 0.878676 0.0336939 -0.34 -2.18843
VAL_10 -3.96083 0.495072 1.03375 0.010595 0 0 0 0 0 0 0 0 0 0 -0.197825 0.0010287 0.117943 -0.37759 0.29 -2.58785
GLY_11 -2.31824 0.231323 1.24132 0.000136632 0 0 0 0 -0.775907 0 0 0 0 0 0.200949 0.041718 0 -0.77003 -0.17 -2.31873
SER_12 -2.34002 0.218749 1.54113 0.000805659 0 -0.0623576 0 0 0 0 0 0 0 0 -0.2752 0.0102407 0.751491 -0.160362 -0.37 -0.685527
GLY_13 -1.06034 0.073135 0.606307 2.10886e-05 0 0 0 0 0 0 0 0 0 0 0.102607 0.0656381 0 0.466885 -0.17 0.0842506
GLY_14 -1.45268 0.138483 0.942818 2.3921e-05 0 0 0 0 -0.55854 0 0 0 0 0 -0.354584 0.0314237 0 -0.794702 -0.17 -2.21776
VAL_15 -4.28249 0.322961 1.81883 0.0101445 0 0 0 0 -0.81923 0 0 0 0 0 -0.0467844 0.00522612 0.294771 0.248525 0.29 -2.15805
GLY_16 -2.30954 0.338456 1.28628 2.31858e-05 0 0 0 0 0 0 0 0 0 0 0.00687749 0.0895542 0 -0.795795 -0.17 -1.55414
LYS_17 -5.81912 0.487995 3.70741 0.00754351 0 -0.0462006 0 0 -0.775907 0 0 0 0 0 -0.055921 9.52473e-05 2.45866 -0.0481234 -0.65 -0.733566
SER_18 -2.97464 0.288418 2.14919 0.0010489 0 -0.144523 0 0 0 -0.659088 0 0 0 0 -0.217286 0.0113651 0.617153 0.00670272 -0.37 -1.29166
ALA_19 -3.0819 0.358206 1.29132 0.000711667 0 0 0 0 0 0 0 0 0 0 -0.111818 3.97459e-06 0 -0.139904 0.16 -1.52338
LEU_20 -5.21848 0.19381 1.88586 0.00572363 0 0 0 0 0 0 0 0 0 0 -0.0962835 0.0485245 0.297926 -0.113821 -0.1 -3.09674
THR_21 -4.95849 0.256347 2.41132 0.0113623 0 -0.123699 0 0 0 -0.00833649 0 0 0 0 -0.0428789 0.0106666 0.0765629 0.092242 -0.27 -2.5449
LEU_22 -4.76526 0.296082 2.27812 0.00740394 0 0 0 0 0 0 0 0 0 0 -0.123762 0.145475 0.117743 -0.0915639 -0.1 -2.23576
GLN_23 -5.74115 0.395812 3.60315 0.0121047 0 -0.201183 0 0 0 0 0 0 0 0 -0.141561 0.00625898 1.12876 -0.107691 -0.97 -2.01549
PHE_24 -6.49237 0.66098 1.67118 0.0258356 0 0 0 0 -0.0204249 0 0 0 0 0 0.129823 0.0223654 0.155849 -0.156701 0.63 -3.37346
MET_25 -5.032 0.420676 1.68431 0.00294252 0 0 0 0 -0.522258 0 0 0 0 0 -0.0438025 0.106366 2.58218 -0.0592215 -0.34 -1.2008
LYS_26 -2.78032 0.34046 1.49689 0.00506182 0 -0.217118 0 0 0 0 0 0 0 0 0.056549 0.273866 0.643748 0.0735264 -0.65 -0.75734
ASP_27 -2.63452 0.286991 1.86031 0.00499871 0 -0.262718 0 0 0 0 0 0 0 0 -0.122329 0.00673355 0.581719 -0.178111 -0.67 -1.12693
GLU_28 -3.24768 0.239719 1.95978 0.0053156 0 -0.179214 0 0 0 0 0 0 0 0 -0.0385712 0.00247077 0.747298 0.043633 -0.81 -1.27725
PHE_29 -4.41007 0.226911 1.16358 0.0254872 0 0 0 0 0 0 0 0 0 0 0.0662129 0.446482 0.388307 -0.05569 0.63 -1.51878
VAL_30 -2.05477 0.0602902 0.866781 0.0145044 0 0 0 0 0 0 0 0 0 0 -0.140582 0.000984699 0.11261 -0.182932 0.29 -1.03312
GLU_31 -1.32044 0.011952 0.782214 0.00557474 0 -0.419248 0 0 0 0 0 0 0 0 -0.117245 0.07935 0.839098 -0.160025 -0.81 -1.10877
ASP_32 -1.19268 0.0276994 0.807389 0.00359697 0 -0.00142468 0 0 0 0 0 0 0 0 -0.18435 0.0121515 0.466936 0.0352666 -0.67 -0.695417
TYR_33 -3.52942 0.147557 1.24601 0.0263103 0 0 0 0 -0.0844409 0 0 0 0 0 -0.280613 0.185507 0.468725 0.0141536 0.51 -1.29621
GLU_34 -2.40753 0.22155 1.58238 0.00732737 0.00024859 -0.239436 0 0 -0.450368 -0.0170635 0 0 0 0 0.0301308 0.00695071 0.81995 0.108775 -0.81 -1.14708
PRO_35 -1.71039 0.293857 0.495314 0.00131411 0.030923 0 0 0 0 0 0 0 0 0 0.195517 0.0376989 0.411024 -0.462901 0.02 -0.687645
THR_36 -2.9816 0.115125 2.1378 0.00982129 0 -0.100318 0 0 -0.534809 0 0 0 0 0 -0.010081 0.0211438 0.0506081 -0.0974582 -0.27 -1.65977
ARG_37 -2.19739 0.0520017 1.51515 0.00824213 0 -0.298543 0 0 -0.374187 0 0 0 0 0 0.367222 0.109147 1.42945 -0.0972544 -0.98 -0.466158
ALA_38 -2.30615 0.14024 0.870611 0.000934295 0 0 0 0 0 0 0 0 0 0 1.05147 0.0271026 0 0.00908472 0.16 -0.0467043
ASP_39 -2.92414 0.0989871 1.97764 0.00289028 0 -0.225876 0 0 0 0 0 0 0 0 0.185972 0.00515456 0.691789 0.380239 -0.67 -0.477349
SER_40 -1.96146 0.0296909 1.46745 0.00155761 0 -0.193655 0 0 0 -0.0668627 0 0 0 0 0.0832814 0.079416 0.329615 0.260843 -0.37 -0.34013
TYR_41 -5.10913 0.312097 1.97805 0.0237602 0 0 0 0 0 0 0 0 0 0 -0.14202 0.0217355 0.432933 -0.17663 0.51 -2.1492
HIS_D_42 -2.35102 0.0671644 1.14784 0.00682788 0 -0.133689 0 0 0 0 0 0 0 0 -0.0920118 0.0558879 1.79599 -0.101001 0.56 0.955994
LYS_43 -4.13659 0.26132 2.21899 0.00477181 0 -0.173609 0 0 -0.542683 0 0 0 0 0 0.11421 0.0437441 0.843334 -0.0040109 -0.65 -2.02053
LYS_44 -2.04203 0.139702 0.665675 0.00600691 0 -0.174667 0 0 0 0 0 0 0 0 -0.128939 0.0413268 1.64256 -0.0272461 -0.65 -0.527616
VAL_45 -3.91708 0.600677 1.20699 0.0110472 0 0 0 0 0 0 0 0 0 0 -0.0260564 0.0356622 0.0355321 -0.144682 0.29 -1.90791
VAL_46 -2.20939 0.176792 0.87242 0.00901156 0 0 0 0 0 0 0 0 0 0 -0.192119 0.00446858 0.00697884 -0.329898 0.29 -1.37173
LEU_47 -5.82359 0.597417 2.65336 0.00961814 0 0 0 0 0 0 0 0 0 0 0.11583 0.00260239 0.50488 -0.0944622 -0.1 -2.13435
ASP_48 -2.77784 0.237992 2.42608 0.00497434 0 -0.464102 0 0 0 -1.02579 0 0 0 0 -0.0953266 0.0183419 0.638335 -0.293014 -0.67 -2.00036
GLY_49 -1.14868 0.227452 0.53251 1.61058e-05 0 0 0 0 0 0 0 0 0 0 -0.346881 0.0028719 0 -0.792912 -0.17 -1.69562
GLU_50 -3.78311 0.333671 2.43752 0.00592533 0 -0.334875 0 0 0 -0.277039 0 0 0 0 -0.112964 0.00190394 0.923447 0.018706 -0.81 -1.59681
GLU_51 -1.50954 0.18935 0.761799 0.00548484 0 -0.174667 0 0 0 0 0 0 0 0 0.0255511 0.00239648 1.14927 0.0331675 -0.81 -0.327184
VAL_52 -4.59981 0.631917 1.8016 0.0128195 0 0 0 0 0 0 0 0 0 0 -0.0684491 0.0940111 0.0168489 -0.183497 0.29 -2.00456
ILE_53 -4.27342 0.631981 1.53042 0.0204627 0 0 0 0 0 0 0 0 0 0 -0.0546918 0.0129625 1.22916 -0.0432774 0.24 -0.706402
ILE_54 -4.9675 0.724801 1.18752 0.0205213 0 0 0 0 0 0 0 0 0 0 -0.0992369 0.0509451 1.4922 -0.224905 0.24 -1.57565
ASP_55 -5.27672 0.219822 3.71286 0.00402666 0 -0.373399 0 0 0 -0.0668627 0 0 0 0 0.134172 0.00274534 1.29454 0.371373 -0.67 -0.647439
ILE_56 -5.53548 0.468695 1.52081 0.0199593 0 0 0 0 0 0 0 0 0 0 -0.186821 0.0204084 0.159139 -0.386476 0.24 -3.67976
TYR_57 -4.87197 0.171728 2.45125 0.0231464 0 0 0 0 0 0 0 0 0 0 -0.037152 0.0047068 0.414783 0.0157194 0.51 -1.31779
ASP_58 -4.46641 0.167217 3.36575 0.00871726 0 -0.402899 0 0 0 -0.667425 0 0 0 0 -0.0671047 0.0239575 0.286808 -0.124641 -0.67 -2.54603
THR_59 -3.08053 0.305373 1.59763 0.00713057 0 0.037217 0 0 -0.158002 0 0 0 0 0 -0.0890259 0.202528 0.311682 -0.385664 -0.27 -1.52165
ALA_60 -2.15518 0.265696 1.33239 0.000796499 0 0 0 0 -0.158002 0 0 0 0 0 -0.322046 0.0338115 0 -0.105232 0.16 -0.947766
GLY_61 -1.37759 0.0870267 0.767432 1.46069e-05 0 0 0 0 0 0 0 0 0 0 -0.00815721 0.0666786 0 0.261115 -0.17 -0.373482
LEU_62 -1.24909 0.200136 0.663339 0.00694884 0 0 0 0 0 0 0 0 0 0 -0.115017 0.000824207 0.137254 -0.104812 -0.1 -0.560422
LYS_63 -2.9919 0.318843 1.79952 0.0137245 0 -0.134371 0 0 0 0 0 0 0 0 0.0654674 0.00899918 2.75594 -0.0130462 -0.65 1.17318
ASN_64 -1.17464 0.0417512 0.775014 0.00485119 0 -0.381616 0 0 0 0 0 0 0 0 0.00519676 0.00214465 0.323022 0.123981 -0.89 -1.1703
GLN_65 -3.44759 0.199272 2.17472 0.00477524 0 -0.336876 0 0 0 0 0 0 0 0 -0.0695622 0.00929771 1.01226 0.0628462 -0.97 -1.36086
ALA_66 -2.77227 0.202086 1.98032 0.000750447 0 0 0 0 0 0 0 0 0 0 -0.187787 0.0181459 0 -0.154923 0.16 -0.75368
SER_67 -2.91648 0.267879 1.84198 0.000808524 0 -0.263931 0 0 0 0 0 0 0 0 -0.112267 0.00204923 0.480821 0.108093 -0.37 -0.961047
THR_68 -4.94279 0.704803 2.64614 0.00855378 0 -0.00267153 0 0 -0.557772 0 0 0 0 0 -0.0110578 0.0904704 0.0513276 0.0772533 -0.27 -2.20574
ARG_69 -7.06004 0.513848 4.69953 0.0233805 0 -0.515056 0 0 0 -0.770936 0 0 0 0 -0.0232925 0.0313511 2.24437 -0.0984029 -0.98 -1.93525
ASP_70 -5.8974 0.389717 4.24227 0.00320886 0 -0.736579 0 0 0 -1.61257 0 0 0 0 -0.169237 0.0102248 0.572319 0.00108819 -0.67 -3.86696
ASP_71 -4.69925 0.402444 2.9416 0.0030676 0 -0.202196 0 0 0 0 0 0 0 0 -0.139051 0.000694777 0.299965 0.0180816 -0.67 -2.04464
PHE_72 -5.7618 1.13147 2.00043 0.0402852 0 0 0 0 -0.690504 0 0 0 0 0 0.00458184 6.83608e-05 1.62445 -0.0517419 0.63 -1.07276
PHE_73 -6.05338 0.338759 1.70014 0.0315021 0 0 0 0 0 0 0 0 0 0 0.0291022 0.058614 1.47643 -0.0839158 0.63 -1.87275
ARG_74 -4.32414 0.639418 2.43135 0.0104445 0 -0.325069 0 0 -1.0565 0 0 0 0 0 -0.219547 0.0151349 2.50005 -0.0747097 -0.98 -1.38357
SER_75 -2.56361 0.180698 1.55228 0.00188437 0 -0.0268328 0 0 -0.690504 0 0 0 0 0 -0.252496 0.000360931 0.40002 -0.185807 -0.37 -1.954
GLY_76 -2.2731 0.670545 1.26937 1.88656e-05 0 0 0 0 -0.658634 0 0 0 0 0 -0.0441973 0.00031439 0 -0.293999 -0.17 -1.49968
GLU_77 -5.11593 0.364201 3.41356 0.00403799 0 -0.607748 0 0 -0.673385 -0.0791513 0 0 0 0 0.289332 0.00427649 0.842518 -0.0756852 -0.81 -2.44397
GLY_78 -3.09088 0.412804 1.24237 0.000228796 0 0 0 0 0 0 0 0 0 0 0.555234 0.0124554 0 0.351139 -0.17 -0.686647
PHE_79 -7.0287 0.850836 1.4666 0.0255145 0 0 0 0 0 0 0 0 0 0 -0.12944 0.167316 0.560153 -0.112956 0.63 -3.57068
LEU_80 -4.7973 0.563694 1.03661 0.00865064 0 0 0 0 0 0 0 0 0 0 0.07828 0.000895082 0.858579 -0.0966333 -0.1 -2.44722
CYS_81 -3.42746 0.0961917 1.70891 0.00194919 0 0 0 0 0 0 0 0 0 0 0.0300516 0.0236608 0.284819 -0.0277121 1.7 0.390413
VAL_82 -4.01336 0.286179 1.13976 0.0179494 0 0 0 0 0 0 0 0 0 0 -0.190522 0.00450376 0.0985552 -0.246052 0.29 -2.61298
PHE_83 -7.57673 0.674291 1.82956 0.0260963 0 0 0 0 0 0 0 0 0 0 -0.103613 0.0366102 0.467134 -0.179231 0.63 -4.19588
SER_84 -4.24593 0.623804 2.752 0.0018946 0 -0.0943146 0 0 -1.26806 -0.408997 0 0 0 0 0.00851606 0.0821593 0.609155 0.165891 -0.37 -2.14388
ILE_85 -5.89984 0.327377 2.74654 0.0210649 0 0 0 0 0 0 0 0 0 0 -0.0321986 0.000106743 0.573077 0.240043 0.24 -1.78383
THR_86 -3.87786 0.624433 2.06141 0.00527011 0 0.0602721 0 0 -0.506351 -0.408997 0 0 0 0 -0.175908 0.0204668 0.135353 -0.0722886 -0.27 -2.40419
GLU_87 -4.73647 0.399789 3.18558 0.0127212 0 -0.0533465 0 0 -0.449091 0 0 0 0 0 0.324018 0.00150385 1.63862 0.0111945 -0.81 -0.475476
MET_88 -3.91132 0.183136 2.10989 0.00686417 0 0 0 0 -0.465585 0 0 0 0 0 -0.0509859 0.028582 1.30979 -0.0352805 -0.34 -1.16491
GLU_89 -2.98321 0.291657 1.70669 0.00536095 0 0.0600621 0 0 -0.449091 0 0 0 0 0 -0.248465 0.0344568 0.82713 -0.144174 -0.81 -1.70957
SER_90 -4.07429 0.335466 2.41622 0.00113249 0 -0.169663 0 0 -0.761708 0 0 0 0 0 -0.181585 0.12132 0.354812 -0.000987919 -0.37 -2.32929
PHE_91 -8.30115 0.959369 3.06626 0.0259503 0 0 0 0 0 0 0 0 0 0 0.00592466 0.000794432 0.665076 -0.000955365 0.63 -2.94873
ALA_92 -2.93351 0.287385 1.68227 0.000765322 0 0 0 0 0 0 0 0 0 0 -0.18114 0.000150594 0 -0.169484 0.16 -1.15356
ALA_93 -3.5182 0.488448 1.67878 0.000923525 0 0 0 0 0 0 0 0 0 0 -0.256034 0.107878 0 -0.0738425 0.16 -1.41204
THR_94 -5.05163 0.489564 2.85405 0.00402478 0 0.0598622 0 0 0 -0.447125 0 0 0 0 -0.129265 0.159963 0.332556 0.129416 -0.27 -1.86859
ALA_95 -2.92443 0.226786 1.64807 0.000678935 0 0 0 0 0 0 0 0 0 0 -0.174378 0.0225014 0 -0.136845 0.16 -1.17762
ASP_96 -3.09005 0.197826 1.89016 0.00325783 0 0.040761 0 0 0 0 0 0 0 0 -0.165312 0.000199082 0.357273 -0.0286278 -0.67 -1.46452
PHE_97 -6.0009 0.509082 2.24051 0.0210043 0 0 0 0 0 0 0 0 0 0 -0.0457394 0.0225587 1.05181 0.0338992 0.63 -1.53777
ARG_98 -7.61345 0.664092 4.10899 0.0117345 0 -0.00654815 0 0 0 0 0 0 0 0 -0.19792 0.0278158 2.13172 -0.0803788 -0.98 -1.93395
GLU_99 -3.14236 0.273852 1.7995 0.00671423 0 -0.021768 0 0 0 0 0 0 0 0 -0.114799 0.000716672 0.899639 -0.092993 -0.81 -1.2015
GLN_100 -5.2176 0.383259 3.48482 0.00546507 0 -0.198386 0 0 0 0 0 0 0 0 -0.13173 0.00895459 0.934107 -0.0980063 -0.97 -1.79912
ILE_101 -5.68544 0.421733 1.36731 0.0223786 0 0 0 0 0 0 0 0 0 0 -0.0137651 0.0143937 0.187474 -0.0689693 0.24 -3.51489
LEU_102 -4.42029 0.33804 2.15443 0.00737361 0 0 0 0 0 0 0 0 0 0 -0.107585 0.0164125 0.285493 -0.116232 -0.1 -1.94237
ARG_103 -4.47701 0.341001 3.46891 0.015382 0 -0.527249 0 0 0 -0.841638 0 0 0 0 -0.137007 0.00770217 1.96792 -0.058889 -0.98 -1.22087
VAL_104 -5.13811 0.52739 2.67832 0.0185236 0 0 0 0 -1.0565 0 0 0 0 0 -0.0184539 0.00168615 0.0995717 -0.0621272 0.29 -2.65969
LYS_105 -4.0661 0.426246 2.08548 0.00962244 0 -0.18304 0 0 -0.658634 0 0 0 0 0 -0.212886 0.0310943 2.22361 -0.0578497 -0.65 -1.05246
GLU_106 -1.82621 0.261513 1.16881 0.007129 0 -0.134405 0 0 0 0 0 0 0 0 0.000253042 0.111604 0.591812 0.0703555 -0.81 -0.55914
ASP_107 -3.93715 0.430268 2.96501 0.0105973 0 -0.606759 0 0 -0.253552 -0.692275 0 0 0 0 0.153238 0.0214603 0.23092 -0.481534 -0.67 -2.82978
GLU_108 -1.48193 0.212098 0.902838 0.00554648 0 -0.008834 0 0 0 0 0 0 0 0 -0.267437 0.00233108 0.925294 -0.122993 -0.81 -0.643086
ASN_109 -2.59768 0.373579 1.91139 0.00693937 0 -0.16245 0 0 -0.445525 0 0 0 0 0 -0.241629 0.00557052 0.737437 -0.370682 -0.89 -1.67305
VAL_110 -3.84846 0.674756 1.60481 0.0213996 0.0100468 0 0 0 0 0 0 0 0 0 -0.181557 0.0375382 1.24008 0.104043 0.29 -0.0473422
PRO_111 -4.27089 0.643376 1.37072 0.00139802 0.0875366 0 0 0 0 0 0 0 0 0 -0.00114757 0.00554871 0.423046 -0.549995 0.02 -2.27041
PHE_112 -5.78026 0.233452 1.89548 0.0245209 0 0 0 0 -0.112374 0 0 0 0 0 0.0650238 0.0272177 0.505388 -0.0620693 0.63 -2.57362
LEU_113 -4.49142 0.327863 1.43385 0.0079166 0 0 0 0 0 0 0 0 0 0 0.00441542 0.00253273 0.492881 -0.035575 -0.1 -2.35754
LEU_114 -5.35566 0.284615 1.38505 0.00742427 0 0 0 0 0 0 0 0 0 0 -0.107491 0.0359657 0.405958 -0.105542 -0.1 -3.54969
VAL_115 -5.11904 0.228104 1.40168 0.0160882 0 0 0 0 0 0 0 0 0 0 -0.158815 0.0185636 0.0103068 -0.342598 0.29 -3.65571
GLY_116 -3.0823 0.263429 1.49844 1.94481e-05 0 0 0 0 0 0 0 0 0 0 1.28123 0.0502235 0 0.663327 -0.17 0.504367
ASN_117 -5.34517 0.618566 4.14013 0.00606008 0 -0.250054 0 0 -1.3608 -0.329352 0 0 0 0 0.0462686 0.0622242 1.56978 -0.0337885 -0.89 -1.76613
LYS_118 -4.80708 0.843296 3.1625 0.00553317 0 0.0758341 0 0 -1.05202 0 0 0 0 0 0.00465884 0.0260184 0.877013 0.106547 -0.65 -1.4077
SER_119 -2.95499 0.49638 1.95407 0.00146019 0 -0.27185 0 0 0 0 0 0 0 0 -0.246739 0.0686285 0.120409 -0.200405 -0.37 -1.40304
ASP_120 -3.41656 0.579715 2.85052 0.00386178 0 -0.369745 0 0 0 -0.600594 0 0 0 0 -0.219787 0.00500565 1.45269 -0.0797359 -0.67 -0.464631
LEU_121 -4.33294 0.67882 2.07598 0.00878389 0 0 0 0 0 0 0 0 0 0 0.404787 4.72087e-06 0.0220146 0.0730105 -0.1 -1.16954
GLU_122 -3.01392 0.562124 2.37085 0.0138636 0 -0.388088 0 0 0 -0.59813 0 0 0 0 -0.00773056 0.0019364 1.87259 -0.111229 -0.81 -0.107735
ASP_123 -1.26302 0.228678 0.733137 0.00331058 0 -0.000955893 0 0 0 0 0 0 0 0 -0.177936 0.0131266 0.381647 -0.0234321 -0.67 -0.775444
LYS_124 -2.94474 0.415931 1.3276 0.00466931 0 -0.0304683 0 0 0 0 0 0 0 0 -0.185961 0.0476406 0.663213 -0.0854056 -0.65 -1.43752
ARG_125 -6.19557 0.500045 4.52476 0.0153493 0 -0.72936 0 0 -0.507315 -1.85834 0 0 0 0 -0.172854 0.297618 1.6805 0.0681068 -0.98 -3.35706
GLN_126 -3.68573 0.131363 2.39092 0.00411782 0 -0.0813967 0 0 -0.465585 0 0 0 0 0 0.0511784 0.0932845 0.952111 -0.125734 -0.97 -1.70547
VAL_127 -4.99766 0.38773 1.90623 0.0117244 0 0 0 0 -0.507315 0 0 0 0 0 -0.171526 0.0165417 0.0452549 -0.243399 0.29 -3.26241
SER_128 -3.4639 0.336426 2.3128 0.00161173 0 -0.121519 0 0 -0.78956 0 0 0 0 0 -0.267316 0.036864 0.24452 -0.241828 -0.37 -2.3219
VAL_129 -3.20875 0.252265 1.92869 0.0133329 0 0 0 0 0 0 0 0 0 0 -0.0472317 0.0029365 0.0452318 0.0212044 0.29 -0.702317
GLU_130 -2.68404 0.42759 1.66629 0.00547461 0 -0.01803 0 0 0 0 0 0 0 0 -0.207403 0.00653808 0.904441 -0.115824 -0.81 -0.824965
GLU_131 -5.31923 0.443262 3.38043 0.00289221 0 -0.0488835 0 0 -0.78956 0 0 0 0 0 0.0730958 0.17945 1.63317 -0.0986807 -0.81 -1.35405
ALA_132 -4.35008 0.51258 1.37288 0.000796587 0 0 0 0 0 0 0 0 0 0 -0.231251 0.000131152 0 -0.158305 0.16 -2.69325
LYS_133 -4.10843 0.402011 1.85878 0.00316214 0 -0.0285154 0 0 0 0 0 0 0 0 -0.237412 0.0727136 1.12792 -0.0474112 -0.65 -1.60718
ASN_134 -3.8837 0.291225 2.57691 0.0043449 0 -0.0485464 0 0 0 0 0 0 0 0 0.0205289 0.0775638 0.336548 0.109201 -0.89 -1.40592
ARG_135 -7.23185 0.564221 4.16924 0.011244 0 0.0244981 0 0 0 -0.447125 0 0 0 0 -0.127932 0.0366286 2.41876 -0.0627531 -0.98 -1.62507
ALA_136 -4.62829 0.296697 1.8232 0.000782472 0 0 0 0 0 0 0 0 0 0 -0.243907 0.0297674 0 -0.157514 0.16 -2.71927
GLU_137 -3.07009 0.544557 1.84388 0.00719992 0 -0.055716 0 0 0 0 0 0 0 0 -0.154915 0.00480987 0.981022 -0.105506 -0.81 -0.814762
GLN_138 -2.19043 0.185647 1.11 0.00457989 0 -0.0427066 0 0 0 0 0 0 0 0 -0.230373 0.0279766 0.81993 -0.0583565 -0.97 -1.34373
TRP_139 -8.15723 1.16147 2.82056 0.0251183 0 0 0 0 0 0 0 0 0 0 -0.168117 0.0870696 0.905413 0.0139689 0.91 -2.40175
ASN_140 -1.72912 0.367003 1.0724 0.0117671 0 0 0 0 0 0 0 0 0 0 -0.246731 0.00231752 0.758729 -0.508301 -0.89 -1.16193
VAL_141 -3.79934 0.219773 1.44854 0.0131272 0 0 0 0 0 0 0 0 0 0 -0.0684577 0.000474242 0.0394374 -0.184133 0.29 -2.04058
ASN_142 -1.89215 0.0630859 1.1066 0.00387649 0 -0.0951935 0 0 0 0 0 0 0 0 -0.0304786 0.00827082 0.592774 0.0281156 -0.89 -1.1051
TYR_143 -6.14771 0.743579 1.94152 0.0260521 0 0 0 0 0 -0.492313 0 0 0 0 -0.0636193 0.00961641 1.07715 -0.0982368 0.51 -2.49397
VAL_144 -3.88443 0.488678 1.23527 0.0198282 0 0 0 0 0 0 0 0 0 0 -0.0540589 0.0160456 0.667844 -0.143096 0.29 -1.36391
GLU_145 -4.11783 0.64889 3.12753 0.00379553 0 -0.379635 0 0 -0.56918 -1.75252 0 0 0 0 -0.0422894 0.0181116 1.05356 0.0625946 -0.81 -2.75697
THR_146 -4.61798 0.362334 2.78436 0.0109807 0 -0.19093 0 0 0 -0.329352 0 0 0 0 -0.153964 0.167067 0.146681 -0.409221 -0.27 -2.50002
SER_147 -4.77025 0.407182 3.39743 0.00249407 0 -0.211998 0 0 -0.556351 -1.13519 0 0 0 0 0.399068 0.023291 0.172862 -0.0530629 -0.37 -2.69452
ALA_148 -3.09428 0.210058 1.11853 0.000702956 0 0 0 0 -0.0480969 0 0 0 0 0 -0.222871 0.00190326 0 -0.106448 0.16 -1.9805
LYS_149 -3.33773 0.355348 1.64823 0.00543363 0 -0.595702 0 0 0 0 0 0 0 0 -0.109311 0.0199486 0.903173 -0.042735 -0.65 -1.80335
THR_150 -2.56455 0.382139 1.75414 0.0048421 0 -0.111778 0 0 -0.556351 -0.534594 0 0 0 0 -0.141073 0.221574 0.0140876 -0.0690212 -0.27 -1.87059
ARG_151 -2.79167 0.28555 1.69874 0.0117797 0 -0.0720953 0 0 0 0 0 0 0 0 0.106948 0.0415453 0.99594 0.221748 -0.98 -0.481507
ALA_152 -2.85942 0.312877 1.69434 0.00110522 0 0 0 0 0 0 0 0 0 0 -0.110915 0.0150891 0 0.147863 0.16 -0.639063
ASN_153 -3.39052 0.189129 1.95209 0.00669019 0 -0.0996085 0 0 -0.56918 0 0 0 0 0 -0.185819 0.0560358 0.704756 -0.424206 -0.89 -2.65063
VAL_154 -4.22004 0.583461 1.43412 0.0124017 0 0 0 0 0 0 0 0 0 0 0.0455951 0.0154028 0.00849565 -0.123414 0.29 -1.95398
ASP_155 -3.28868 0.368185 1.81561 0.00298214 0 -0.0863732 0 0 0 0 0 0 0 0 -0.169097 0.00528601 0.326724 -0.012155 -0.67 -1.70752
LYS_156 -4.05898 0.523918 2.47645 0.00790074 0 -0.356749 0 0 0 -0.447614 0 0 0 0 0.0369059 0.0739928 1.53147 -0.0753153 -0.65 -0.938028
VAL_157 -4.62531 0.84066 0.990774 0.00924753 0 0 0 0 0 0 0 0 0 0 -0.103196 0.0548715 0.605266 0.152769 0.29 -1.78492
PHE_158 -7.69264 0.89212 1.51185 0.0215775 0 0 0 0 0 0 0 0 0 0 0.0435521 0.00475626 0.308719 0.022781 0.63 -4.25728
PHE_159 -6.06247 0.516449 2.38837 0.0215978 0 0 0 0 0 0 0 0 0 0 -0.089949 0.00193623 0.391035 0.0788188 0.63 -2.12422
ASP_160 -4.45881 0.336671 3.24178 0.00285149 0 -0.534771 0 0 0 -0.537156 0 0 0 0 -0.126657 0.0920052 0.333574 0.0173147 -0.67 -2.30319
LEU_161 -6.14559 0.963515 1.98597 0.00865503 0 0 0 0 0 0 0 0 0 0 -0.112139 0.108579 0.60907 -0.117316 -0.1 -2.79926
MET_162 -6.6523 0.924652 2.23246 0.00350213 0 0 0 0 0 0 0 0 0 0 -0.105256 0.135533 1.2066 -0.0893303 -0.34 -2.68414
ARG_163 -6.00228 0.567579 4.24376 0.0110401 0 -0.494626 0 0 0 -0.756468 0 0 0 0 -0.211597 0.00302003 1.84792 -0.0837254 -0.98 -1.85539
GLU_164 -4.84124 0.284646 2.80666 0.00474274 0 -0.0706809 0 0 -0.112374 0 0 0 0 0 -0.213078 0.0167873 0.878642 -0.142597 -0.81 -2.19849
ILE_165 -6.72001 0.530383 2.346 0.0177261 0 0 0 0 0 0 0 0 0 0 -0.0438642 0.00130054 0.131863 -0.0682459 0.24 -3.56485
ARG_166 -6.01507 0.464399 4.25624 0.0103057 0 -0.734153 0 0 0 -0.635903 0 0 0 0 -0.161405 0.00667634 1.81193 -0.0765299 -0.98 -2.0535
ALA_167 -3.35025 0.199495 1.63365 0.000783586 0 0 0 0 0 0 0 0 0 0 -0.161467 0.0736098 0 -0.157003 0.16 -1.60118
ARG_168 -5.75471 0.512594 4.0464 0.0155339 0 -0.88694 0 0 -0.191973 -0.716663 0 0 0 0 -0.170856 0.0222825 3.27808 -0.0704198 -0.98 -0.896669
LYS_169 -5.27419 0.381558 3.97801 0.00334761 0 -0.226983 0 0 -0.289506 -0.434536 0 0 0 0 -0.207649 0.0936931 1.08811 -0.0406099 -0.65 -1.57876
MET_170 -3.03005 0.269709 1.51979 0.00852718 0 0 0 0 0 0 0 0 0 0 0.0382225 0.0253443 1.14758 -0.0353599 -0.34 -0.396242
GLU_171 -2.49962 0.0691415 1.49452 0.00550102 0 -0.154412 0 0 0 0 0 0 0 0 -0.269084 0.00140056 0.845178 -0.139913 -0.81 -1.45729
ASP_172 -2.37901 0.170154 1.83506 0.0034616 0 -0.328433 0 0 0 -0.0243882 0 0 0 0 -0.163032 0.0189206 0.57024 -0.0734276 -0.67 -1.04045
SER_p:CtermProteinFull_173 -1.49218 0.0668205 1.15896 0.00480398 0 0 0 0 0 0 0 0 0 0 0 0 0.340913 0 -0.37 -0.290683
GLY_p:NtermProteinFull_174 -0.797575 0.0547183 0.724433 0.000142262 0 0 0 0 -0.139413 0 0 0 0 0 0 0.0304248 0 0 -0.17 -0.29727
GLN_175 -2.12903 0.0821185 1.91193 0.0043908 0 -0.0870212 0 0 0 -0.397795 0 0 0 0 -0.23573 0.148472 1.34677 0.0684763 -0.97 -0.257424
TYR_176 -3.79411 0.200867 1.80488 0.0265667 0 0 0 0 0 0 0 0 0 0 -0.111276 0.0118037 0.269032 -0.30461 0.51 -1.38685
LEU_177 -3.21581 0.165574 1.00532 0.00661528 0 0 0 0 0 0 0 0 0 0 -0.0958229 0.00390668 0.275596 -0.0787334 -0.1 -2.03335
VAL_178 -3.25466 0.144705 0.85175 0.0177489 0 0 0 0 0 0 0 0 0 0 0.0840007 0.0121846 0.0286282 -0.0687923 0.29 -1.89443
TYR_179 -6.40669 0.497339 2.51953 0.0222392 0 0 0 0 0 -0.302244 0 0 0 0 -0.0339945 0.000293317 0.794493 -0.0934253 0.51 -2.49246
ASN_180 -3.26925 0.172764 1.58521 0.0057402 0 0.00272846 0 0 0 -0.447571 0 0 0 0 0.0600725 0.000505705 1.36694 0.124742 -0.89 -1.28812
GLY_181 -2.84693 0.09545 1.66274 0.000176263 0 0 0 0 0 0 0 0 0 0 0.247191 0.0190051 0 -0.644793 -0.17 -1.63716
ASP_182 -2.34067 0.0350685 1.71183 0.00280584 0 -0.0938068 0 0 0 -0.42433 0 0 0 0 -0.086636 3.5998e-05 0.647861 0.0647379 -0.67 -1.1531
LEU_183 -5.18409 0.446431 1.68774 0.00534164 0 0 0 0 0 0 0 0 0 0 -0.00355267 0.115854 0.282018 0.0904884 -0.1 -2.65977
VAL_184 -3.98914 0.100907 1.9864 0.0104018 0 0 0 0 0 0 0 0 0 0 -0.19159 0.00314313 0.0105768 -0.32615 0.29 -2.10546
GLU_185 -5.67819 0.326017 3.32504 0.00700943 0 -0.344596 0 0 0 -1.14559 0 0 0 0 -0.197161 0.125628 1.10401 -0.0182798 -0.81 -3.3061
TYR_186 -7.30594 0.62625 2.72659 0.0228802 0 0 0 0 0 -0.551139 0 0 0 0 -0.1531 0.00672062 0.405458 -0.211357 0.51 -3.92364
GLU_187 -4.95104 0.317959 3.14428 0.00788602 0 0.0329819 0 0 -0.682496 0 0 0 0 0 -0.215941 0.110087 2.24092 0.0206886 -0.81 -0.784671
ALA_188 -2.85669 0.173574 1.43191 0.00100997 0 0 0 0 0 0 0 0 0 0 -0.105433 0.0456058 0 -0.155317 0.16 -1.30534
ASP_189 -3.06307 0.145196 2.07395 0.00280626 0 -0.104938 0 0 -0.400732 0 0 0 0 0 -0.134884 0.00457808 0.467527 -0.0860358 -0.67 -1.7656
HIS_190 -2.49503 0.273793 1.38695 0.00287607 0 -0.141403 0 0 -0.281764 0 0 0 0 0 -0.0837768 0.055084 0.343856 -0.2512 0.56 -0.630618
MET_191 -3.6946 0.42814 1.34167 0.015518 0 0 0 0 0 0 0 0 0 0 0.0993635 0.113027 1.06036 0.193188 -0.34 -0.783334
ALA_192 -2.4271 0.166473 1.25798 0.000953599 0 0 0 0 0 0 0 0 0 0 -0.232558 0.000513054 0 0.00231233 0.16 -1.07143
GLN_193 -2.41802 0.0909716 1.04958 0.00534266 0 -0.0834366 0 0 0 0 0 0 0 0 -0.205766 0.0242073 0.792367 0.0131603 -0.97 -1.70159
LEU_194 -3.60256 0.184177 1.61042 0.00937563 0 0 0 0 0 0 0 0 0 0 2.59665 4.16423e-07 0.160011 0.0882657 -0.1 0.946335
GLN_195 -2.73336 0.155152 1.76596 0.00492357 0 -0.013372 0 0 0 0 0 0 0 0 -0.0411568 0.0744166 0.95747 0.0108974 -0.97 -0.789078
ARG_196 -2.24963 0.0515575 1.3974 0.010176 0 -0.0615287 0 0 0 0 0 0 0 0 -0.220612 0.0029359 1.42985 -0.00959089 -0.98 -0.62944
VAL_197 -4.3211 0.394855 1.89597 0.0149348 0 0 0 0 0 0 0 0 0 0 -0.0845535 0.038898 0.0452188 -0.198097 0.29 -1.92388
HIS_D_198 -6.02529 0.330077 3.01212 0.00374597 0 -0.0302274 0 0 0 -0.871901 0 0 0 0 -0.0298788 0.0101682 1.83067 0.0503689 0.56 -1.16016
GLY_199 -3.08585 0.144276 1.3861 4.19857e-05 0 0 0 0 0 0 0 0 0 0 0.459398 0.0274153 0 0.422772 -0.17 -0.815843
PHE_200 -5.38728 0.292226 1.62593 0.023676 0 0 0 0 0 0 0 0 0 0 0.0493284 0.0274866 0.335983 -0.1914 0.63 -2.59405
LEU_201 -6.14048 0.737583 1.82999 0.0185711 0 0 0 0 0 0 0 0 0 0 -0.130155 0.0106948 3.09625 -0.0799185 -0.1 -0.757465
MET_202 -5.27422 0.571474 2.45164 0.00403702 0 0 0 0 0 0 0 0 0 0 0.0658062 0.197928 1.12322 0.156135 -0.34 -1.04398
ASN_203 -3.9011 0.114513 2.93996 0.00836287 0 -0.162561 0 0 -0.139413 0 0 0 0 0 -0.0479084 0.108414 0.772488 -0.123661 -0.89 -1.32091
ASP_204 -3.5368 0.37557 2.59965 0.00688465 0 -0.316557 0 0 0 -0.397795 0 0 0 0 0.408035 6.66303e-06 0.169899 -0.224707 -0.67 -1.58581
CYS_205 -4.24447 0.358334 2.12146 0.00194452 0 0 0 0 0 0 0 0 0 0 -0.0150536 0.0790655 0.161068 -0.14874 1.7 0.0136088
LEU_206 -5.02019 0.26292 1.15546 0.00910847 0 0 0 0 0 0 0 0 0 0 -0.00100825 0.0291202 0.43977 -0.111467 -0.1 -3.33628
LEU_207 -4.38518 0.188353 1.50667 0.00683505 0 0 0 0 0 0 0 0 0 0 -0.0526539 0.00262335 0.375075 -0.12499 -0.1 -2.58326
VAL_208 -3.88614 0.0402753 1.54639 0.010655 0 0 0 0 0 0 0 0 0 0 -0.188812 0.00499831 0.00689868 -0.319971 0.29 -2.49571
ALA_209 -2.79129 0.0972022 1.59357 0.00095744 0 0 0 0 0 0 0 0 0 0 0.0795737 0.00823881 0 0.229316 0.16 -0.622429
THR_210 -2.97197 0.11299 1.93287 0.00838504 0 0.0177538 0 0 0 0 0 0 0 0 -0.0259162 0.00607574 0.0473882 -0.094038 -0.27 -1.23647
TRP_211 -3.23967 0.118831 1.13593 0.0212784 0 0 0 0 0 0 0 0 0 0 -0.0258428 0.127496 0.529836 -0.0514202 0.91 -0.473565
LEU_212 -3.4512 0.358112 1.69803 0.0106989 0.000879205 0 0 0 0 0 0 0 0 0 0.167801 0.00509571 0.356143 -0.0397436 -0.1 -0.994191
PRO_213 -1.69602 0.389801 0.516418 0.000983851 0.0271194 0 0 0 0 0 0 0 0 0 -0.191168 0.207735 0.176202 -0.475407 0.02 -1.02434
GLN_214 -3.27965 0.398024 1.99489 0.00420633 0 0 0 0 0 0 0 0 0 0 -0.0823161 0.181227 1.02405 -0.00352537 -0.97 -0.733092
ARG_215 -1.52789 0.347912 0.991894 0.00955471 0 -0.0881157 0 0 -0.15723 0 0 0 0 0 0.196179 0.00936182 1.2846 -0.0841363 -0.98 0.00213001
ARG_216 -1.62412 0.21593 1.01201 0.0120578 0 -0.0881157 0 0 -0.15723 0 0 0 0 0 0.159092 0.0780457 1.19349 -0.290875 -0.98 -0.46971
GLY_217 -1.61798 0.364284 1.04776 0.000143068 0 0 0 0 0 0 0 0 0 0 2.09592 0.0312633 0 -0.235812 -0.17 1.51557
MET_218 -2.51487 0.36785 1.0613 0.00542404 0 0 0 0 0 0 0 0 0 0 0.279769 0.0112057 1.06026 0.127574 -0.34 0.0585201
TYR_219 -4.25534 0.226766 1.95643 0.0245085 0 0 0 0 0 0 0 0 0 0 -0.152069 0.00244302 0.846336 -0.102036 0.51 -0.942955
ARG_220 -2.584 0.136652 0.842611 0.0110786 0 0.00187264 0 0 0 0 0 0 0 0 0.00435612 0.0222269 2.65916 -0.0706298 -0.98 0.0433361
TYR_221 -3.59464 0.149058 1.88743 0.0247529 0 0 0 0 0 0 0 0 0 0 -0.0242326 0.000314246 0.517945 -0.115175 0.51 -0.644552
ASN_222 -2.20101 0.0594185 1.2571 0.00320223 0 0.001979 0 0 0 0 0 0 0 0 -0.00229743 0.044936 0.8877 0.11124 -0.89 -0.727734
ALA_223 -3.1474 0.0842702 1.51374 0.0010036 0 0 0 0 0 0 0 0 0 0 0.23996 0.119696 0 0.358707 0.16 -0.67003
LEU_224 -3.0235 0.127516 0.663113 0.014481 0 0 0 0 0 0 0 0 0 0 -0.0930749 0.118148 0.510235 -0.145906 -0.1 -1.92899
TYR_225 -6.84989 0.565188 2.58833 0.023937 0.00101247 0 0 0 0 -1.07769 0 0 0 0 0.0752191 0.0191877 0.181301 -0.114252 0.51 -4.07766
PRO_226 -3.59222 0.486741 1.35587 0.000897918 0.0859418 0 0 0 0 0 0 0 0 0 -0.260902 0.047958 0.170445 -0.617655 0.02 -2.30292
LEU_227 -4.54147 0.445678 1.57145 0.00928534 0 0 0 0 0 0 0 0 0 0 -0.151899 0.0659886 0.0699578 0.0212358 -0.1 -2.60977
ASP_228 -3.53098 0.347965 2.88567 0.00925692 0 -0.506244 0 0 0 -0.498638 0 0 0 0 -0.252639 0.0106706 0.615744 -0.217 -0.67 -1.8062
ARG_229 -3.39897 0.554491 2.10035 0.0068649 0 -0.238179 0 0 -0.557772 0 0 0 0 0 0.1708 0.0585669 0.884299 -0.10375 -0.98 -1.50331
LEU_230 -4.48848 0.326061 0.836735 0.010258 0 0 0 0 0 0 0 0 0 0 -0.101899 0.0253688 0.274579 -0.0396674 -0.1 -3.25705
ALA_231 -2.85307 0.363888 1.27801 0.00082189 0 0 0 0 0 0 0 0 0 0 -0.0105482 0.04532 0 0.143744 0.16 -0.871833
VAL_232 -2.47867 0.0993616 0.780048 0.00909223 0 0 0 0 -0.374187 0 0 0 0 0 -0.206558 0.0213968 0.0451936 -0.363116 0.29 -2.17744
VAL_233 -3.20635 0.148162 1.44982 0.0152951 0 0 0 0 0 0 0 0 0 0 -0.198461 0.00427165 0.111627 -0.37838 0.29 -1.76401
ASN_234 -2.14751 0.0969546 1.92176 0.0111514 0 -0.250361 0 0 0 -0.528484 0 0 0 0 -0.11439 0.00257966 0.821696 -0.224674 -0.89 -1.30128
VAL_235 -3.65937 0.235444 1.77478 0.0103447 0 0 0 0 -0.0638468 0 0 0 0 0 -0.211049 0.000193709 0.00755578 -0.181349 0.29 -1.7973
LYS_236 -1.47778 0.0506554 1.25669 0.00340957 0 -0.335027 0 0 0 -0.0170635 0 0 0 0 -0.230768 0.00230753 0.711176 0.0948461 -0.65 -0.591558
ASP_237 -1.15586 0.0362911 0.979664 0.00322193 0 -0.401728 0 0 -0.028526 0 0 0 0 0 -0.233355 0.000118444 0.454044 0.0145687 -0.67 -1.00156
ASN_238 -2.89407 1.07993 1.70226 0.00549236 0.0242964 -0.0379039 0 0 0 0 0 0 0 0 0.298181 0.0282772 1.10768 0.186453 -0.89 0.610586
PRO_239 -1.46947 0.681167 0.777994 0.00137195 0.121015 0 0 0 0 0 0 0 0 0 4 0.162484 2.02162 -0.212352 0.02 6.10384
PRO_240 -1.86552 0.498402 0.536411 0.0026067 0.0600597 0 0 0 0 0 0 0 0 0 -0.0183671 0.0358849 0.47611 0.00745044 0.02 -0.246964
MET_241 -3.83175 1.39555 1.45531 0.00327236 0 0 0 0 0 0 0 0 0 0 -0.107941 0.0036817 1.21259 -0.0415983 -0.34 -0.250882
[truncated: 5,260 more chars]
