# Supplementary material for: A Generic Program for Multistate Protein Design
Source: PLoS One. 2011 Jul 6;6(7):e20937. doi: 10.1371/journal.pone.0020937 (PMC3130737; doi:10.1371/journal.pone.0020937)
Supplement: File S2 — Design models generated by this study for both the heterodimerization task and the orthogonal interface redesign task. (BZ2) [file pone.0020937.s002.bz2 › SupplementaryMaterials/select_orthogonal_interface_designs/design6/redocked_027.d16_v11.3_repeated_1_4.5dG_RalA1andRalBP1_0039_0001.pdb]

ATOM      1  N   GLY A   8       3.244   8.205 -19.711  1.00  0.00              
ATOM      2  CA  GLY A   8       4.089   8.509 -18.534  1.00  0.00              
ATOM      3  C   GLY A   8       4.729   9.876 -18.637  1.00  0.00              
ATOM      4  O   GLY A   8       4.491  10.606 -19.599  1.00  0.00              
ATOM      5 1H   GLY A   8       3.452   7.413 -20.285  1.00  0.00              
ATOM      6 2H   GLY A   8       2.269   8.020 -19.592  1.00  0.00              
ATOM      7 3H   GLY A   8       3.155   8.874 -20.449  1.00  0.00              
ATOM      8 1HA  GLY A   8       3.472   8.479 -17.636  1.00  0.00              
ATOM      9 2HA  GLY A   8       4.876   7.760 -18.458  1.00  0.00              
ATOM     10  N   GLN A   9       5.542  10.216 -17.648  1.00  0.00              
ATOM     11  CA  GLN A   9       6.243  11.494 -17.622  1.00  0.00              
ATOM     12  C   GLN A   9       7.241  11.509 -16.471  1.00  0.00              
ATOM     13  O   GLN A   9       8.443  11.363 -16.676  1.00  0.00              
ATOM     14  CB  GLN A   9       5.255  12.656 -17.478  1.00  0.00              
ATOM     15  CG  GLN A   9       5.907  14.027 -17.447  1.00  0.00              
ATOM     16  CD  GLN A   9       4.890  15.150 -17.385  1.00  0.00              
ATOM     17  OE1 GLN A   9       3.679  14.909 -17.360  1.00  0.00              
ATOM     18  NE2 GLN A   9       5.375  16.387 -17.364  1.00  0.00              
ATOM     19  H   GLN A   9       5.696   9.577 -16.917  1.00  0.00              
ATOM     20  HA  GLN A   9       6.807  11.620 -18.546  1.00  0.00              
ATOM     21 1HB  GLN A   9       4.568  12.592 -18.322  1.00  0.00              
ATOM     22 2HB  GLN A   9       4.706  12.489 -16.551  1.00  0.00              
ATOM     23 1HG  GLN A   9       6.724  14.277 -16.771  1.00  0.00              
ATOM     24 2HG  GLN A   9       6.289  13.964 -18.467  1.00  0.00              
ATOM     25 1HE2 GLN A   9       4.752  17.168 -17.323  1.00  0.00              
ATOM     26 2HE2 GLN A   9       6.363  16.536 -17.387  1.00  0.00              
ATOM     27  N   SER A  10       6.729  11.659 -15.258  1.00  0.00              
ATOM     28  CA  SER A  10       7.567  11.691 -14.069  1.00  0.00              
ATOM     29  C   SER A  10       6.793  11.132 -12.885  1.00  0.00              
ATOM     30  O   SER A  10       7.063  10.026 -12.418  1.00  0.00              
ATOM     31  CB  SER A  10       8.036  13.105 -13.785  1.00  0.00              
ATOM     32  OG  SER A  10       8.867  13.167 -12.659  1.00  0.00              
ATOM     33  H   SER A  10       5.760  11.754 -15.159  1.00  0.00              
ATOM     34  HA  SER A  10       8.518  11.172 -14.196  1.00  0.00              
ATOM     35 1HB  SER A  10       8.586  13.469 -14.653  1.00  0.00              
ATOM     36 2HB  SER A  10       7.164  13.735 -13.618  1.00  0.00              
ATOM     37  HG  SER A  10       9.141  14.076 -12.514  1.00  0.00              
ATOM     38  N   SER A  11       5.790  11.877 -12.441  1.00  0.00              
ATOM     39  CA  SER A  11       4.844  11.388 -11.448  1.00  0.00              
ATOM     40  C   SER A  11       3.839  10.420 -12.070  1.00  0.00              
ATOM     41  O   SER A  11       3.140   9.687 -11.373  1.00  0.00              
ATOM     42  CB  SER A  11       4.125  12.552 -10.797  1.00  0.00              
ATOM     43  OG  SER A  11       3.309  13.242 -11.704  1.00  0.00              
ATOM     44  H   SER A  11       5.685  12.794 -12.778  1.00  0.00              
ATOM     45  HA  SER A  11       5.323  10.920 -10.587  1.00  0.00              
ATOM     46 1HB  SER A  11       3.508  12.170  -9.984  1.00  0.00              
ATOM     47 2HB  SER A  11       4.868  13.241 -10.395  1.00  0.00              
ATOM     48  HG  SER A  11       3.126  14.120 -11.364  1.00  0.00              
ATOM     49  N   LEU A  12       3.804  10.406 -13.392  1.00  0.00              
ATOM     50  CA  LEU A  12       2.963   9.482 -14.133  1.00  0.00              
ATOM     51  C   LEU A  12       3.758   8.236 -14.500  1.00  0.00              
ATOM     52  O   LEU A  12       3.186   7.186 -14.795  1.00  0.00              
ATOM     53  CB  LEU A  12       2.424  10.145 -15.405  1.00  0.00              
ATOM     54  CG  LEU A  12       1.595  11.411 -15.187  1.00  0.00              
ATOM     55  CD1 LEU A  12       1.184  12.011 -16.518  1.00  0.00              
ATOM     56  CD2 LEU A  12       0.366  11.115 -14.342  1.00  0.00              
ATOM     57  H   LEU A  12       4.375  11.025 -13.880  1.00  0.00              
ATOM     58  HA  LEU A  12       2.132   9.161 -13.506  1.00  0.00              
ATOM     59 1HB  LEU A  12       3.367  10.397 -15.886  1.00  0.00              
ATOM     60 2HB  LEU A  12       1.876   9.438 -16.026  1.00  0.00              
ATOM     61  HG  LEU A  12       2.194  12.142 -14.662  1.00  0.00              
ATOM     62 1HD1 LEU A  12       0.594  12.912 -16.345  1.00  0.00              
ATOM     63 2HD1 LEU A  12       2.074  12.267 -17.091  1.00  0.00              
ATOM     64 3HD1 LEU A  12       0.587  11.289 -17.074  1.00  0.00              
ATOM     65 1HD2 LEU A  12      -0.207  12.030 -14.199  1.00  0.00              
ATOM     66 2HD2 LEU A  12      -0.252  10.371 -14.846  1.00  0.00              
ATOM     67 3HD2 LEU A  12       0.677  10.728 -13.371  1.00  0.00              
ATOM     68  N   ALA A  13       5.085   8.359 -14.468  1.00  0.00              
ATOM     69  CA  ALA A  13       5.962   7.230 -14.764  1.00  0.00              
ATOM     70  C   ALA A  13       6.312   6.464 -13.505  1.00  0.00              
ATOM     71  O   ALA A  13       6.337   5.235 -13.488  1.00  0.00              
ATOM     72  CB  ALA A  13       7.222   7.702 -15.474  1.00  0.00              
ATOM     73  H   ALA A  13       5.482   9.227 -14.240  1.00  0.00              
ATOM     74  HA  ALA A  13       5.436   6.544 -15.428  1.00  0.00              
ATOM     75 1HB  ALA A  13       7.861   6.844 -15.685  1.00  0.00              
ATOM     76 2HB  ALA A  13       6.951   8.190 -16.410  1.00  0.00              
ATOM     77 3HB  ALA A  13       7.756   8.404 -14.838  1.00  0.00              
ATOM     78  N   GLU A  14       6.557   7.208 -12.454  1.00  0.00              
ATOM     79  CA  GLU A  14       6.912   6.646 -11.164  1.00  0.00              
ATOM     80  C   GLU A  14       5.836   6.965 -10.141  1.00  0.00              
ATOM     81  O   GLU A  14       5.559   8.128  -9.859  1.00  0.00              
ATOM     82  CB  GLU A  14       8.268   7.178 -10.695  1.00  0.00              
ATOM     83  CG  GLU A  14       8.879   6.406  -9.534  1.00  0.00              
ATOM     84  CD  GLU A  14      10.215   6.973  -9.144  1.00  0.00              
ATOM     85  OE1 GLU A  14      11.077   7.047  -9.987  1.00  0.00              
ATOM     86  OE2 GLU A  14      10.341   7.437  -8.035  1.00  0.00              
ATOM     87  H   GLU A  14       6.474   8.177 -12.549  1.00  0.00              
ATOM     88  HA  GLU A  14       6.973   5.560 -11.238  1.00  0.00              
ATOM     89 1HB  GLU A  14       8.940   7.135 -11.552  1.00  0.00              
ATOM     90 2HB  GLU A  14       8.119   8.217 -10.401  1.00  0.00              
ATOM     91 1HG  GLU A  14       8.234   6.360  -8.657  1.00  0.00              
ATOM     92 2HG  GLU A  14       9.014   5.403  -9.937  1.00  0.00              
ATOM     93  N   HIS A  15       5.222   5.931  -9.590  1.00  0.00              
ATOM     94  CA  HIS A  15       4.111   6.114  -8.669  1.00  0.00              
ATOM     95  C   HIS A  15       4.526   5.690  -7.269  1.00  0.00              
ATOM     96  O   HIS A  15       4.936   4.553  -7.065  1.00  0.00              
ATOM     97  CB  HIS A  15       2.895   5.303  -9.137  1.00  0.00              
ATOM     98  CG  HIS A  15       2.360   5.739 -10.468  1.00  0.00              
ATOM     99  ND1 HIS A  15       1.354   6.671 -10.618  1.00  0.00              
ATOM    100  CD2 HIS A  15       2.705   5.364 -11.725  1.00  0.00              
ATOM    101  CE1 HIS A  15       1.105   6.846 -11.903  1.00  0.00              
ATOM    102  NE2 HIS A  15       1.913   6.068 -12.600  1.00  0.00              
ATOM    103  H   HIS A  15       5.535   5.022  -9.800  1.00  0.00              
ATOM    104  HA  HIS A  15       3.843   7.169  -8.623  1.00  0.00              
ATOM    105 1HB  HIS A  15       3.160   4.250  -9.236  1.00  0.00              
ATOM    106 2HB  HIS A  15       2.079   5.404  -8.422  1.00  0.00              
ATOM    107  HD2 HIS A  15       3.461   4.641 -11.989  1.00  0.00              
ATOM    108  HE1 HIS A  15       0.359   7.514 -12.313  1.00  0.00              
ATOM    109  HE2 HIS A  15       2.125   6.204 -13.554  1.00  0.00              
ATOM    110  N   HIS A  16       4.418   6.605  -6.316  1.00  0.00              
ATOM    111  CA  HIS A  16       4.746   6.305  -4.925  1.00  0.00              
ATOM    112  C   HIS A  16       3.529   5.816  -4.160  1.00  0.00              
ATOM    113  O   HIS A  16       2.497   6.487  -4.121  1.00  0.00              
ATOM    114  CB  HIS A  16       5.336   7.536  -4.230  1.00  0.00              
ATOM    115  CG  HIS A  16       6.617   8.015  -4.839  1.00  0.00              
ATOM    116  ND1 HIS A  16       7.370   9.029  -4.286  1.00  0.00              
ATOM    117  CD2 HIS A  16       7.276   7.621  -5.954  1.00  0.00              
ATOM    118  CE1 HIS A  16       8.439   9.237  -5.034  1.00  0.00              
ATOM    119  NE2 HIS A  16       8.405   8.396  -6.052  1.00  0.00              
ATOM    120  H   HIS A  16       4.109   7.503  -6.547  1.00  0.00              
ATOM    121  HA  HIS A  16       5.478   5.499  -4.887  1.00  0.00              
ATOM    122 1HB  HIS A  16       4.635   8.370  -4.282  1.00  0.00              
ATOM    123 2HB  HIS A  16       5.553   7.310  -3.186  1.00  0.00              
ATOM    124  HD2 HIS A  16       7.069   6.861  -6.707  1.00  0.00              
ATOM    125  HE1 HIS A  16       9.166  10.003  -4.764  1.00  0.00              
ATOM    126  HE2 HIS A  16       9.094   8.327  -6.788  1.00  0.00              
ATOM    127  N   VAL A  17       3.657   4.647  -3.558  1.00  0.00              
ATOM    128  CA  VAL A  17       2.591   4.069  -2.763  1.00  0.00              
ATOM    129  C   VAL A  17       3.109   3.721  -1.373  1.00  0.00              
ATOM    130  O   VAL A  17       4.058   2.946  -1.225  1.00  0.00              
ATOM    131  CB  VAL A  17       2.004   2.807  -3.430  1.00  0.00              
ATOM    132  CG1 VAL A  17       1.015   2.122  -2.504  1.00  0.00              
ATOM    133  CG2 VAL A  17       1.344   3.157  -4.756  1.00  0.00              
ATOM    134  H   VAL A  17       4.503   4.148  -3.651  1.00  0.00              
ATOM    135  HA  VAL A  17       1.782   4.784  -2.604  1.00  0.00              
ATOM    136  HB  VAL A  17       2.813   2.121  -3.626  1.00  0.00              
ATOM    137 1HG1 VAL A  17       0.613   1.235  -2.992  1.00  0.00              
ATOM    138 2HG1 VAL A  17       1.521   1.831  -1.583  1.00  0.00              
ATOM    139 3HG1 VAL A  17       0.201   2.807  -2.270  1.00  0.00              
ATOM    140 1HG2 VAL A  17       0.938   2.254  -5.211  1.00  0.00              
ATOM    141 2HG2 VAL A  17       0.539   3.871  -4.584  1.00  0.00              
ATOM    142 3HG2 VAL A  17       2.083   3.598  -5.426  1.00  0.00              
ATOM    143  N   ILE A  18       2.505   4.318  -0.357  1.00  0.00              
ATOM    144  CA  ILE A  18       2.923   4.082   1.015  1.00  0.00              
ATOM    145  C   ILE A  18       1.902   3.215   1.740  1.00  0.00              
ATOM    146  O   ILE A  18       0.717   3.549   1.803  1.00  0.00              
ATOM    147  CB  ILE A  18       3.126   5.406   1.785  1.00  0.00              
ATOM    148  CG1 ILE A  18       4.212   6.250   1.107  1.00  0.00              
ATOM    149  CG2 ILE A  18       3.495   5.132   3.240  1.00  0.00              
ATOM    150  CD1 ILE A  18       4.326   7.657   1.654  1.00  0.00              
ATOM    151  H   ILE A  18       1.758   4.929  -0.535  1.00  0.00              
ATOM    152  HA  ILE A  18       3.851   3.512   1.041  1.00  0.00              
ATOM    153  HB  ILE A  18       2.195   5.952   1.772  1.00  0.00              
ATOM    154 1HG1 ILE A  18       5.160   5.728   1.243  1.00  0.00              
ATOM    155 2HG1 ILE A  18       3.971   6.291   0.044  1.00  0.00              
ATOM    156 1HG2 ILE A  18       3.635   6.078   3.764  1.00  0.00              
ATOM    157 2HG2 ILE A  18       2.696   4.567   3.718  1.00  0.00              
ATOM    158 3HG2 ILE A  18       4.420   4.557   3.280  1.00  0.00              
ATOM    159 1HD1 ILE A  18       5.115   8.192   1.123  1.00  0.00              
ATOM    160 2HD1 ILE A  18       3.379   8.180   1.517  1.00  0.00              
ATOM    161 3HD1 ILE A  18       4.568   7.617   2.715  1.00  0.00              
ATOM    162  N   MET A  19       2.370   2.097   2.274  1.00  0.00              
ATOM    163  CA  MET A  19       1.531   1.219   3.077  1.00  0.00              
ATOM    164  C   MET A  19       1.463   1.744   4.503  1.00  0.00              
ATOM    165  O   MET A  19       2.495   1.962   5.140  1.00  0.00              
ATOM    166  CB  MET A  19       2.084  -0.212   3.072  1.00  0.00              
ATOM    167  CG  MET A  19       2.379  -0.758   1.680  1.00  0.00              
ATOM    168  SD  MET A  19       0.908  -0.901   0.643  1.00  0.00              
ATOM    169  CE  MET A  19       0.101  -2.329   1.366  1.00  0.00              
ATOM    170  H   MET A  19       3.316   1.859   2.136  1.00  0.00              
ATOM    171  HA  MET A  19       0.516   1.211   2.681  1.00  0.00              
ATOM    172 1HB  MET A  19       2.998  -0.201   3.664  1.00  0.00              
ATOM    173 2HB  MET A  19       1.340  -0.842   3.563  1.00  0.00              
ATOM    174 1HG  MET A  19       3.087  -0.088   1.195  1.00  0.00              
ATOM    175 2HG  MET A  19       2.829  -1.744   1.790  1.00  0.00              
ATOM    176 1HE  MET A  19      -0.824  -2.537   0.827  1.00  0.00              
ATOM    177 2HE  MET A  19       0.762  -3.193   1.301  1.00  0.00              
ATOM    178 3HE  MET A  19      -0.128  -2.126   2.413  1.00  0.00              
ATOM    179  N   VAL A  20       0.258   1.966   5.001  1.00  0.00              
ATOM    180  CA  VAL A  20       0.086   2.437   6.366  1.00  0.00              
ATOM    181  C   VAL A  20      -0.868   1.527   7.130  1.00  0.00              
ATOM    182  O   VAL A  20      -1.746   0.896   6.540  1.00  0.00              
ATOM    183  CB  VAL A  20      -0.431   3.893   6.417  1.00  0.00              
ATOM    184  CG1 VAL A  20       0.557   4.834   5.747  1.00  0.00              
ATOM    185  CG2 VAL A  20      -1.804   4.018   5.775  1.00  0.00              
ATOM    186  H   VAL A  20      -0.533   1.802   4.444  1.00  0.00              
ATOM    187  HA  VAL A  20       1.025   2.398   6.920  1.00  0.00              
ATOM    188  HB  VAL A  20      -0.514   4.179   7.453  1.00  0.00              
ATOM    189 1HG1 VAL A  20       0.175   5.855   5.794  1.00  0.00              
ATOM    190 2HG1 VAL A  20       1.516   4.783   6.262  1.00  0.00              
ATOM    191 3HG1 VAL A  20       0.687   4.544   4.705  1.00  0.00              
ATOM    192 1HG2 VAL A  20      -2.139   5.054   5.829  1.00  0.00              
ATOM    193 2HG2 VAL A  20      -1.747   3.708   4.731  1.00  0.00              
ATOM    194 3HG2 VAL A  20      -2.514   3.381   6.304  1.00  0.00              
ATOM    195  N   GLY A  21      -0.679   1.446   8.439  1.00  0.00              
ATOM    196  CA  GLY A  21      -1.466   0.545   9.250  1.00  0.00              
ATOM    197  C   GLY A  21      -0.765   0.206  10.545  1.00  0.00              
ATOM    198  O   GLY A  21       0.428   0.474  10.688  1.00  0.00              
ATOM    199  H   GLY A  21       0.011   1.999   8.859  1.00  0.00              
ATOM    200 1HA  GLY A  21      -2.422   1.016   9.480  1.00  0.00              
ATOM    201 2HA  GLY A  21      -1.640  -0.375   8.693  1.00  0.00              
ATOM    202  N   SER A  22      -1.511  -0.371  11.482  1.00  0.00              
ATOM    203  CA  SER A  22      -1.048  -0.529  12.858  1.00  0.00              
ATOM    204  C   SER A  22       0.285  -1.279  12.886  1.00  0.00              
ATOM    205  O   SER A  22       1.299  -0.756  13.343  1.00  0.00              
ATOM    206  CB  SER A  22      -2.091  -1.260  13.683  1.00  0.00              
ATOM    207  OG  SER A  22      -2.295  -2.570  13.232  1.00  0.00              
ATOM    208  H   SER A  22      -2.404  -0.693  11.243  1.00  0.00              
ATOM    209  HA  SER A  22      -0.967   0.415  13.399  1.00  0.00              
ATOM    210 1HB  SER A  22      -1.757  -1.289  14.719  1.00  0.00              
ATOM    211 2HB  SER A  22      -3.031  -0.713  13.620  1.00  0.00              
ATOM    212  HG  SER A  22      -3.144  -2.888  13.548  1.00  0.00              
ATOM    213  N   GLY A  23       0.266  -2.512  12.399  1.00  0.00              
ATOM    214  CA  GLY A  23       1.431  -3.362  12.488  1.00  0.00              
ATOM    215  C   GLY A  23       1.944  -3.731  11.113  1.00  0.00              
ATOM    216  O   GLY A  23       2.719  -2.989  10.501  1.00  0.00              
ATOM    217  H   GLY A  23      -0.557  -2.853  11.992  1.00  0.00              
ATOM    218 1HA  GLY A  23       2.216  -2.835  13.031  1.00  0.00              
ATOM    219 2HA  GLY A  23       1.168  -4.272  13.025  1.00  0.00              
ATOM    220  N   GLY A  24       1.491  -4.871  10.612  1.00  0.00              
ATOM    221  CA  GLY A  24       1.933  -5.333   9.318  1.00  0.00              
ATOM    222  C   GLY A  24       1.268  -6.630   8.908  1.00  0.00              
ATOM    223  O   GLY A  24       1.948  -7.602   8.608  1.00  0.00              
ATOM    224  H   GLY A  24       0.857  -5.407  11.133  1.00  0.00              
ATOM    225 1HA  GLY A  24       1.698  -4.575   8.570  1.00  0.00              
ATOM    226 2HA  GLY A  24       3.010  -5.493   9.346  1.00  0.00              
ATOM    227  N   VAL A  25      -0.062  -6.634   8.908  1.00  0.00              
ATOM    228  CA  VAL A  25      -0.832  -7.831   8.568  1.00  0.00              
ATOM    229  C   VAL A  25      -1.056  -7.926   7.057  1.00  0.00              
ATOM    230  O   VAL A  25      -0.697  -8.919   6.424  1.00  0.00              
ATOM    231  CB  VAL A  25      -2.201  -7.838   9.287  1.00  0.00              
ATOM    232  CG1 VAL A  25      -3.026  -9.041   8.860  1.00  0.00              
ATOM    233  CG2 VAL A  25      -2.022  -7.816  10.799  1.00  0.00              
ATOM    234  H   VAL A  25      -0.541  -5.815   9.153  1.00  0.00              
ATOM    235  HA  VAL A  25      -0.289  -8.740   8.831  1.00  0.00              
ATOM    236  HB  VAL A  25      -2.738  -6.946   9.001  1.00  0.00              
ATOM    237 1HG1 VAL A  25      -3.986  -9.026   9.377  1.00  0.00              
ATOM    238 2HG1 VAL A  25      -3.194  -9.005   7.784  1.00  0.00              
ATOM    239 3HG1 VAL A  25      -2.493  -9.957   9.114  1.00  0.00              
ATOM    240 1HG2 VAL A  25      -2.998  -7.821  11.282  1.00  0.00              
ATOM    241 2HG2 VAL A  25      -1.459  -8.697  11.110  1.00  0.00              
ATOM    242 3HG2 VAL A  25      -1.480  -6.917  11.089  1.00  0.00              
ATOM    243  N   GLY A  26      -1.644  -6.884   6.488  1.00  0.00              
ATOM    244  CA  GLY A  26      -1.859  -6.842   5.056  1.00  0.00              
ATOM    245  C   GLY A  26      -0.895  -5.894   4.381  1.00  0.00              
ATOM    246  O   GLY A  26      -0.885  -5.768   3.160  1.00  0.00              
ATOM    247  H   GLY A  26      -1.945  -6.139   7.048  1.00  0.00              
ATOM    248 1HA  GLY A  26      -1.717  -7.842   4.645  1.00  0.00              
ATOM    249 2HA  GLY A  26      -2.878  -6.510   4.858  1.00  0.00              
ATOM    250  N   LYS A  27      -0.088  -5.224   5.184  1.00  0.00              
ATOM    251  CA  LYS A  27       0.876  -4.262   4.667  1.00  0.00              
ATOM    252  C   LYS A  27       1.997  -4.959   3.900  1.00  0.00              
ATOM    253  O   LYS A  27       1.994  -4.981   2.673  1.00  0.00              
ATOM    254  CB  LYS A  27       1.441  -3.412   5.808  1.00  0.00              
ATOM    255  CG  LYS A  27       0.433  -2.420   6.367  1.00  0.00              
ATOM    256  CD  LYS A  27       0.852  -1.876   7.724  1.00  0.00              
ATOM    257  CE  LYS A  27       2.093  -1.007   7.631  1.00  0.00              
ATOM    258  NZ  LYS A  27       2.537  -0.531   8.968  1.00  0.00              
ATOM    259  H   LYS A  27      -0.140  -5.382   6.149  1.00  0.00              
ATOM    260  HA  LYS A  27       0.386  -3.593   3.959  1.00  0.00              
ATOM    261 1HB  LYS A  27       1.761  -4.101   6.590  1.00  0.00              
ATOM    262 2HB  LYS A  27       2.308  -2.882   5.414  1.00  0.00              
ATOM    263 1HG  LYS A  27       0.338  -1.591   5.666  1.00  0.00              
ATOM    264 2HG  LYS A  27      -0.528  -2.923   6.468  1.00  0.00              
ATOM    265 1HD  LYS A  27       0.030  -1.286   8.130  1.00  0.00              
ATOM    266 2HD  LYS A  27       1.056  -2.716   8.386  1.00  0.00              
ATOM    267 1HE  LYS A  27       2.888  -1.592   7.172  1.00  0.00              
ATOM    268 2HE  LYS A  27       1.863  -0.149   6.999  1.00  0.00              
ATOM    269 1HZ  LYS A  27       3.362   0.043   8.863  1.00  0.00              
ATOM    270 2HZ  LYS A  27       1.800   0.012   9.394  1.00  0.00              
ATOM    271 3HZ  LYS A  27       2.752  -1.326   9.553  1.00  0.00              
ATOM    272  N   SER A  28       2.932  -5.562   4.623  1.00  0.00              
ATOM    273  CA  SER A  28       4.034  -6.280   3.988  1.00  0.00              
ATOM    274  C   SER A  28       3.511  -7.445   3.142  1.00  0.00              
ATOM    275  O   SER A  28       4.122  -7.831   2.147  1.00  0.00              
ATOM    276  CB  SER A  28       5.006  -6.780   5.039  1.00  0.00              
ATOM    277  OG  SER A  28       4.429  -7.748   5.872  1.00  0.00              
ATOM    278  H   SER A  28       2.886  -5.521   5.597  1.00  0.00              
ATOM    279  HA  SER A  28       4.678  -5.639   3.385  1.00  0.00              
ATOM    280 1HB  SER A  28       5.870  -7.214   4.536  1.00  0.00              
ATOM    281 2HB  SER A  28       5.328  -5.935   5.647  1.00  0.00              
ATOM    282  HG  SER A  28       3.890  -7.316   6.539  1.00  0.00              
ATOM    283  N   ALA A  29       2.380  -8.002   3.555  1.00  0.00              
ATOM    284  CA  ALA A  29       1.830  -9.184   2.909  1.00  0.00              
ATOM    285  C   ALA A  29       1.431  -8.878   1.471  1.00  0.00              
ATOM    286  O   ALA A  29       1.837  -9.577   0.540  1.00  0.00              
ATOM    287  CB  ALA A  29       0.630  -9.703   3.687  1.00  0.00              
ATOM    288  H   ALA A  29       1.898  -7.600   4.304  1.00  0.00              
ATOM    289  HA  ALA A  29       2.599  -9.956   2.880  1.00  0.00              
ATOM    290 1HB  ALA A  29       0.231 -10.588   3.192  1.00  0.00              
ATOM    291 2HB  ALA A  29       0.938  -9.962   4.700  1.00  0.00              
ATOM    292 3HB  ALA A  29      -0.137  -8.932   3.727  1.00  0.00              
ATOM    293  N   LEU A  30       0.654  -7.816   1.298  1.00  0.00              
ATOM    294  CA  LEU A  30       0.099  -7.473  -0.006  1.00  0.00              
ATOM    295  C   LEU A  30       1.187  -7.013  -0.970  1.00  0.00              
ATOM    296  O   LEU A  30       1.053  -7.167  -2.183  1.00  0.00              
ATOM    297  CB  LEU A  30      -0.976  -6.392   0.138  1.00  0.00              
ATOM    298  CG  LEU A  30      -2.272  -6.851   0.820  1.00  0.00              
ATOM    299  CD1 LEU A  30      -3.226  -5.681   1.006  1.00  0.00              
ATOM    300  CD2 LEU A  30      -2.936  -7.948   0.010  1.00  0.00              
ATOM    301  H   LEU A  30       0.455  -7.239   2.066  1.00  0.00              
ATOM    302  HA  LEU A  30      -0.354  -8.357  -0.454  1.00  0.00              
ATOM    303 1HB  LEU A  30      -0.442  -5.694   0.780  1.00  0.00              
ATOM    304 2HB  LEU A  30      -1.197  -5.912  -0.817  1.00  0.00              
ATOM    305  HG  LEU A  30      -2.038  -7.252   1.799  1.00  0.00              
ATOM    306 1HD1 LEU A  30      -4.137  -6.028   1.492  1.00  0.00              
ATOM    307 2HD1 LEU A  30      -2.752  -4.920   1.626  1.00  0.00              
ATOM    308 3HD1 LEU A  30      -3.472  -5.256   0.034  1.00  0.00              
ATOM    309 1HD2 LEU A  30      -3.853  -8.264   0.509  1.00  0.00              
ATOM    310 2HD2 LEU A  30      -3.175  -7.572  -0.986  1.00  0.00              
ATOM    311 3HD2 LEU A  30      -2.261  -8.799  -0.077  1.00  0.00              
ATOM    312  N   THR A  31       2.269  -6.461  -0.430  1.00  0.00              
ATOM    313  CA  THR A  31       3.370  -5.990  -1.259  1.00  0.00              
ATOM    314  C   THR A  31       4.244  -7.149  -1.730  1.00  0.00              
ATOM    315  O   THR A  31       4.714  -7.157  -2.867  1.00  0.00              
ATOM    316  CB  THR A  31       4.224  -4.951  -0.510  1.00  0.00              
ATOM    317  OG1 THR A  31       4.823  -5.547   0.646  1.00  0.00              
ATOM    318  CG2 THR A  31       3.376  -3.764  -0.090  1.00  0.00              
ATOM    319  H   THR A  31       2.332  -6.368   0.545  1.00  0.00              
ATOM    320  HA  THR A  31       2.978  -5.516  -2.159  1.00  0.00              
ATOM    321  HB  THR A  31       5.005  -4.602  -1.170  1.00  0.00              
ATOM    322  HG1 THR A  31       5.600  -6.051   0.382  1.00  0.00              
ATOM    323 1HG2 THR A  31       4.000  -3.042   0.438  1.00  0.00              
ATOM    324 2HG2 THR A  31       2.944  -3.296  -0.974  1.00  0.00              
ATOM    325 3HG2 THR A  31       2.577  -4.104   0.568  1.00  0.00              
ATOM    326  N   LEU A  32       4.440  -8.135  -0.861  1.00  0.00              
ATOM    327  CA  LEU A  32       5.205  -9.321  -1.219  1.00  0.00              
ATOM    328  C   LEU A  32       4.397 -10.185  -2.192  1.00  0.00              
ATOM    329  O   LEU A  32       4.950 -10.775  -3.125  1.00  0.00              
ATOM    330  CB  LEU A  32       5.581 -10.117   0.038  1.00  0.00              
ATOM    331  CG  LEU A  32       6.624  -9.452   0.944  1.00  0.00              
ATOM    332  CD1 LEU A  32       6.679 -10.167   2.288  1.00  0.00              
ATOM    333  CD2 LEU A  32       7.983  -9.482   0.261  1.00  0.00              
ATOM    334  H   LEU A  32       4.074  -8.056   0.047  1.00  0.00              
ATOM    335  HA  LEU A  32       6.119  -9.025  -1.732  1.00  0.00              
ATOM    336 1HB  LEU A  32       4.611 -10.134   0.533  1.00  0.00              
ATOM    337 2HB  LEU A  32       5.882 -11.137  -0.206  1.00  0.00              
ATOM    338  HG  LEU A  32       6.333  -8.409   1.062  1.00  0.00              
ATOM    339 1HD1 LEU A  32       7.424  -9.688   2.925  1.00  0.00              
ATOM    340 2HD1 LEU A  32       5.703 -10.113   2.768  1.00  0.00              
ATOM    341 3HD1 LEU A  32       6.953 -11.210   2.133  1.00  0.00              
ATOM    342 1HD2 LEU A  32       8.724  -9.009   0.907  1.00  0.00              
ATOM    343 2HD2 LEU A  32       8.274 -10.516   0.072  1.00  0.00              
ATOM    344 3HD2 LEU A  32       7.929  -8.942  -0.684  1.00  0.00              
ATOM    345  N   GLN A  33       3.080 -10.227  -1.985  1.00  0.00              
ATOM    346  CA  GLN A  33       2.188 -10.964  -2.875  1.00  0.00              
ATOM    347  C   GLN A  33       2.065 -10.250  -4.219  1.00  0.00              
ATOM    348  O   GLN A  33       2.001 -10.880  -5.267  1.00  0.00              
ATOM    349  CB  GLN A  33       0.794 -11.112  -2.250  1.00  0.00              
ATOM    350  CG  GLN A  33       0.751 -12.007  -1.023  1.00  0.00              
ATOM    351  CD  GLN A  33       1.274 -13.400  -1.287  1.00  0.00              
ATOM    352  OE1 GLN A  33       1.023 -13.985  -2.337  1.00  0.00              
ATOM    353  NE2 GLN A  33       1.996 -13.947  -0.323  1.00  0.00              
ATOM    354  H   GLN A  33       2.703  -9.748  -1.217  1.00  0.00              
ATOM    355  HA  GLN A  33       2.606 -11.950  -3.076  1.00  0.00              
ATOM    356 1HB  GLN A  33       0.460 -10.108  -1.985  1.00  0.00              
ATOM    357 2HB  GLN A  33       0.143 -11.518  -3.024  1.00  0.00              
ATOM    358 1HG  GLN A  33       1.131 -11.695  -0.050  1.00  0.00              
ATOM    359 2HG  GLN A  33      -0.339 -12.052  -0.987  1.00  0.00              
ATOM    360 1HE2 GLN A  33       2.371 -14.868  -0.438  1.00  0.00              
ATOM    361 2HE2 GLN A  33       2.169 -13.441   0.522  1.00  0.00              
ATOM    362  N   PHE A  34       2.059  -8.927  -4.171  1.00  0.00              
ATOM    363  CA  PHE A  34       2.033  -8.108  -5.375  1.00  0.00              
ATOM    364  C   PHE A  34       3.252  -8.376  -6.267  1.00  0.00              
ATOM    365  O   PHE A  34       3.119  -8.599  -7.472  1.00  0.00              
ATOM    366  CB  PHE A  34       1.961  -6.627  -4.978  1.00  0.00              
ATOM    367  CG  PHE A  34       1.958  -5.672  -6.139  1.00  0.00              
ATOM    368  CD1 PHE A  34       0.810  -5.478  -6.885  1.00  0.00              
ATOM    369  CD2 PHE A  34       3.105  -4.971  -6.481  1.00  0.00              
ATOM    370  CE1 PHE A  34       0.800  -4.604  -7.952  1.00  0.00              
ATOM    371  CE2 PHE A  34       3.102  -4.094  -7.548  1.00  0.00              
ATOM    372  CZ  PHE A  34       1.947  -3.910  -8.283  1.00  0.00              
ATOM    373  H   PHE A  34       2.066  -8.483  -3.294  1.00  0.00              
ATOM    374  HA  PHE A  34       1.157  -8.359  -5.974  1.00  0.00              
ATOM    375 1HB  PHE A  34       1.046  -6.432  -4.421  1.00  0.00              
ATOM    376 2HB  PHE A  34       2.821  -6.362  -4.366  1.00  0.00              
ATOM    377  HD1 PHE A  34      -0.088  -6.020  -6.626  1.00  0.00              
ATOM    378  HD2 PHE A  34       4.008  -5.116  -5.904  1.00  0.00              
ATOM    379  HE1 PHE A  34      -0.103  -4.463  -8.526  1.00  0.00              
ATOM    380  HE2 PHE A  34       3.999  -3.551  -7.805  1.00  0.00              
ATOM    381  HZ  PHE A  34       1.943  -3.222  -9.118  1.00  0.00              
ATOM    382  N   MET A  35       4.440  -8.370  -5.677  1.00  0.00              
ATOM    383  CA  MET A  35       5.661  -8.579  -6.447  1.00  0.00              
ATOM    384  C   MET A  35       5.775 -10.017  -6.954  1.00  0.00              
ATOM    385  O   MET A  35       6.068 -10.238  -8.128  1.00  0.00              
ATOM    386  CB  MET A  35       6.898  -8.215  -5.623  1.00  0.00              
ATOM    387  CG  MET A  35       7.068  -6.721  -5.414  1.00  0.00              
ATOM    388  SD  MET A  35       8.485  -6.320  -4.376  1.00  0.00              
ATOM    389  CE  MET A  35       9.830  -6.889  -5.412  1.00  0.00              
ATOM    390  H   MET A  35       4.497  -8.234  -4.706  1.00  0.00              
ATOM    391  HA  MET A  35       5.654  -7.946  -7.334  1.00  0.00              
ATOM    392 1HB  MET A  35       6.795  -8.715  -4.660  1.00  0.00              
ATOM    393 2HB  MET A  35       7.763  -8.618  -6.151  1.00  0.00              
ATOM    394 1HG  MET A  35       7.198  -6.255  -6.391  1.00  0.00              
ATOM    395 2HG  MET A  35       6.162  -6.339  -4.946  1.00  0.00              
ATOM    396 1HE  MET A  35      10.780  -6.711  -4.907  1.00  0.00              
ATOM    397 2HE  MET A  35       9.715  -7.958  -5.603  1.00  0.00              
ATOM    398 3HE  MET A  35       9.814  -6.347  -6.358  1.00  0.00              
ATOM    399  N   LYS A  36       5.545 -10.989  -6.077  1.00  0.00              
ATOM    400  CA  LYS A  36       5.915 -12.374  -6.376  1.00  0.00              
ATOM    401  C   LYS A  36       4.703 -13.292  -6.498  1.00  0.00              
ATOM    402  O   LYS A  36       4.748 -14.274  -7.242  1.00  0.00              
ATOM    403  CB  LYS A  36       6.861 -12.911  -5.301  1.00  0.00              
ATOM    404  CG  LYS A  36       8.160 -12.129  -5.159  1.00  0.00              
ATOM    405  CD  LYS A  36       9.015 -12.242  -6.413  1.00  0.00              
ATOM    406  CE  LYS A  36      10.371 -11.579  -6.222  1.00  0.00              
ATOM    407  NZ  LYS A  36      11.184 -11.606  -7.468  1.00  0.00              
ATOM    408  H   LYS A  36       5.125 -10.773  -5.215  1.00  0.00              
ATOM    409  HA  LYS A  36       6.419 -12.421  -7.342  1.00  0.00              
ATOM    410 1HB  LYS A  36       6.318 -12.886  -4.356  1.00  0.00              
ATOM    411 2HB  LYS A  36       7.088 -13.945  -5.561  1.00  0.00              
ATOM    412 1HG  LYS A  36       7.916 -11.081  -4.979  1.00  0.00              
ATOM    413 2HG  LYS A  36       8.712 -12.524  -4.306  1.00  0.00              
ATOM    414 1HD  LYS A  36       9.155 -13.300  -6.642  1.00  0.00              
ATOM    415 2HD  LYS A  36       8.488 -11.760  -7.237  1.00  0.00              
ATOM    416 1HE  LYS A  36      10.206 -10.546  -5.918  1.00  0.00              
ATOM    417 2HE  LYS A  36      10.901 -12.109  -5.431  1.00  0.00              
ATOM    418 1HZ  LYS A  36      12.073 -11.158  -7.299  1.00  0.00              
ATOM    419 2HZ  LYS A  36      11.337 -12.564  -7.750  1.00  0.00              
ATOM    420 3HZ  LYS A  36      10.693 -11.114  -8.201  1.00  0.00              
ATOM    421  N   ASP A  37       3.642 -12.987  -5.751  1.00  0.00              
ATOM    422  CA  ASP A  37       2.450 -13.850  -5.662  1.00  0.00              
ATOM    423  C   ASP A  37       2.766 -15.161  -4.946  1.00  0.00              
ATOM    424  O   ASP A  37       2.012 -16.128  -5.037  1.00  0.00              
ATOM    425  CB  ASP A  37       1.889 -14.142  -7.057  1.00  0.00              
ATOM    426  CG  ASP A  37       1.496 -12.902  -7.849  1.00  0.00              
ATOM    427  OD1 ASP A  37       0.771 -12.092  -7.324  1.00  0.00              
ATOM    428  OD2 ASP A  37       2.046 -12.698  -8.905  1.00  0.00              
ATOM    429  H   ASP A  37       3.643 -12.145  -5.249  1.00  0.00              
ATOM    430  HA  ASP A  37       1.678 -13.353  -5.074  1.00  0.00              
ATOM    431 1HB  ASP A  37       2.541 -14.769  -7.665  1.00  0.00              
ATOM    432 2HB  ASP A  37       0.993 -14.702  -6.790  1.00  0.00              
ATOM    433  N   GLU A  38       3.875 -15.174  -4.223  1.00  0.00              
ATOM    434  CA  GLU A  38       4.329 -16.359  -3.513  1.00  0.00              
ATOM    435  C   GLU A  38       4.267 -16.131  -2.007  1.00  0.00              
ATOM    436  O   GLU A  38       4.253 -14.991  -1.542  1.00  0.00              
ATOM    437  CB  GLU A  38       5.751 -16.731  -3.938  1.00  0.00              
ATOM    438  CG  GLU A  38       5.885 -17.142  -5.397  1.00  0.00              
ATOM    439  CD  GLU A  38       7.296 -17.544  -5.725  1.00  0.00              
ATOM    440  OE1 GLU A  38       8.128 -17.484  -4.852  1.00  0.00              
ATOM    441  OE2 GLU A  38       7.519 -18.018  -6.814  1.00  0.00              
ATOM    442  H   GLU A  38       4.404 -14.355  -4.162  1.00  0.00              
ATOM    443  HA  GLU A  38       3.670 -17.199  -3.736  1.00  0.00              
ATOM    444 1HB  GLU A  38       6.378 -15.860  -3.748  1.00  0.00              
ATOM    445 2HB  GLU A  38       6.070 -17.555  -3.299  1.00  0.00              
ATOM    446 1HG  GLU A  38       5.203 -17.942  -5.686  1.00  0.00              
ATOM    447 2HG  GLU A  38       5.630 -16.235  -5.943  1.00  0.00              
ATOM    448  N   PHE A  39       4.237 -17.217  -1.250  1.00  0.00              
ATOM    449  CA  PHE A  39       4.214 -17.134   0.202  1.00  0.00              
ATOM    450  C   PHE A  39       5.617 -16.869   0.740  1.00  0.00              
ATOM    451  O   PHE A  39       6.528 -17.670   0.531  1.00  0.00              
ATOM    452  CB  PHE A  39       3.647 -18.427   0.798  1.00  0.00              
ATOM    453  CG  PHE A  39       3.628 -18.453   2.302  1.00  0.00              
ATOM    454  CD1 PHE A  39       2.730 -17.673   3.009  1.00  0.00              
ATOM    455  CD2 PHE A  39       4.504 -19.265   3.004  1.00  0.00              
ATOM    456  CE1 PHE A  39       2.705 -17.699   4.391  1.00  0.00              
ATOM    457  CE2 PHE A  39       4.486 -19.295   4.386  1.00  0.00              
ATOM    458  CZ  PHE A  39       3.585 -18.510   5.081  1.00  0.00              
ATOM    459  H   PHE A  39       4.245 -18.105  -1.679  1.00  0.00              
ATOM    460  HA  PHE A  39       3.588 -16.297   0.515  1.00  0.00              
ATOM    461 1HB  PHE A  39       2.616 -18.570   0.473  1.00  0.00              
ATOM    462 2HB  PHE A  39       4.247 -19.279   0.483  1.00  0.00              
ATOM    463  HD1 PHE A  39       2.042 -17.038   2.472  1.00  0.00              
ATOM    464  HD2 PHE A  39       5.210 -19.879   2.464  1.00  0.00              
ATOM    465  HE1 PHE A  39       2.000 -17.084   4.929  1.00  0.00              
ATOM    466  HE2 PHE A  39       5.176 -19.931   4.924  1.00  0.00              
ATOM    467  HZ  PHE A  39       3.567 -18.532   6.160  1.00  0.00              
ATOM    468  N   VAL A  40       5.782 -15.742   1.419  1.00  0.00              
ATOM    469  CA  VAL A  40       7.046 -15.414   2.064  1.00  0.00              
ATOM    470  C   VAL A  40       7.265 -16.286   3.300  1.00  0.00              
ATOM    471  O   VAL A  40       6.338 -16.556   4.067  1.00  0.00              
ATOM    472  CB  VAL A  40       7.106 -13.930   2.471  1.00  0.00              
ATOM    473  CG1 VAL A  40       6.145 -13.652   3.617  1.00  0.00              
ATOM    474  CG2 VAL A  40       8.524 -13.541   2.860  1.00  0.00              
ATOM    475  H   VAL A  40       5.033 -15.120   1.497  1.00  0.00              
ATOM    476  HA  VAL A  40       7.892 -15.629   1.411  1.00  0.00              
ATOM    477  HB  VAL A  40       6.835 -13.316   1.612  1.00  0.00              
ATOM    478 1HG1 VAL A  40       6.200 -12.599   3.891  1.00  0.00              
ATOM    479 2HG1 VAL A  40       5.129 -13.892   3.306  1.00  0.00              
ATOM    480 3HG1 VAL A  40       6.418 -14.265   4.476  1.00  0.00              
ATOM    481 1HG2 VAL A  40       8.549 -12.489   3.143  1.00  0.00              
ATOM    482 2HG2 VAL A  40       8.849 -14.152   3.702  1.00  0.00              
ATOM    483 3HG2 VAL A  40       9.192 -13.703   2.014  1.00  0.00              
ATOM    484  N   GLU A  41       8.493 -16.741   3.476  1.00  0.00              
ATOM    485  CA  GLU A  41       8.849 -17.557   4.624  1.00  0.00              
ATOM    486  C   GLU A  41       9.195 -16.680   5.822  1.00  0.00              
ATOM    487  O   GLU A  41       8.646 -16.852   6.908  1.00  0.00              
ATOM    488  CB  GLU A  41      10.021 -18.479   4.285  1.00  0.00              
ATOM    489  CG  GLU A  41       9.701 -19.551   3.253  1.00  0.00              
ATOM    490  CD  GLU A  41      10.903 -20.404   2.958  1.00  0.00              
ATOM    491  OE1 GLU A  41      11.930 -20.174   3.551  1.00  0.00              
ATOM    492  OE2 GLU A  41      10.767 -21.355   2.225  1.00  0.00              
ATOM    493  H   GLU A  41       9.187 -16.511   2.817  1.00  0.00              
ATOM    494  HA  GLU A  41       7.998 -18.171   4.919  1.00  0.00              
ATOM    495 1HB  GLU A  41      10.827 -17.847   3.912  1.00  0.00              
ATOM    496 2HB  GLU A  41      10.333 -18.955   5.216  1.00  0.00              
ATOM    497 1HG  GLU A  41       8.864 -20.190   3.536  1.00  0.00              
ATOM    498 2HG  GLU A  41       9.434 -18.980   2.364  1.00  0.00              
ATOM    499  N   ASP A  42      10.096 -15.733   5.611  1.00  0.00              
ATOM    500  CA  ASP A  42      10.537 -14.848   6.680  1.00  0.00              
ATOM    501  C   ASP A  42      11.161 -13.582   6.114  1.00  0.00              
ATOM    502  O   ASP A  42      12.283 -13.606   5.600  1.00  0.00              
ATOM    503  CB  ASP A  42      11.533 -15.563   7.596  1.00  0.00              
ATOM    504  CG  ASP A  42      11.988 -14.741   8.795  1.00  0.00              
ATOM    505  OD1 ASP A  42      11.655 -13.582   8.856  1.00  0.00              
ATOM    506  OD2 ASP A  42      12.527 -15.314   9.711  1.00  0.00              
ATOM    507  H   ASP A  42      10.469 -15.616   4.709  1.00  0.00              
ATOM    508  HA  ASP A  42       9.680 -14.535   7.277  1.00  0.00              
ATOM    509 1HB  ASP A  42      11.188 -16.540   7.935  1.00  0.00              
ATOM    510 2HB  ASP A  42      12.369 -15.691   6.906  1.00  0.00              
ATOM    511  N   TYR A  43      10.416 -12.490   6.189  1.00  0.00              
ATOM    512  CA  TYR A  43      10.908 -11.187   5.777  1.00  0.00              
ATOM    513  C   TYR A  43      10.308 -10.095   6.654  1.00  0.00              
ATOM    514  O   TYR A  43       9.199  -9.623   6.401  1.00  0.00              
ATOM    515  CB  TYR A  43      10.588 -10.915   4.307  1.00  0.00              
ATOM    516  CG  TYR A  43      11.261  -9.671   3.778  1.00  0.00              
ATOM    517  CD1 TYR A  43      12.634  -9.638   3.579  1.00  0.00              
ATOM    518  CD2 TYR A  43      10.530  -8.527   3.505  1.00  0.00              
ATOM    519  CE1 TYR A  43      13.259  -8.499   3.115  1.00  0.00              
ATOM    520  CE2 TYR A  43      11.148  -7.384   3.045  1.00  0.00              
ATOM    521  CZ  TYR A  43      12.512  -7.373   2.854  1.00  0.00              
ATOM    522  OH  TYR A  43      13.128  -6.230   2.405  1.00  0.00              
ATOM    523  H   TYR A  43       9.502 -12.561   6.550  1.00  0.00              
ATOM    524  HA  TYR A  43      11.990 -11.143   5.905  1.00  0.00              
ATOM    525 1HB  TYR A  43      10.918 -11.786   3.739  1.00  0.00              
ATOM    526 2HB  TYR A  43       9.507 -10.817   4.226  1.00  0.00              
ATOM    527  HD1 TYR A  43      13.215 -10.525   3.783  1.00  0.00              
ATOM    528  HD2 TYR A  43       9.458  -8.539   3.652  1.00  0.00              
ATOM    529  HE1 TYR A  43      14.329  -8.492   2.964  1.00  0.00              
ATOM    530  HE2 TYR A  43      10.562  -6.501   2.837  1.00  0.00              
ATOM    531  HH  TYR A  43      14.075  -6.389   2.325  1.00  0.00              
ATOM    532  N   GLU A  44      11.036  -9.712   7.687  1.00  0.00              
ATOM    533  CA  GLU A  44      10.588  -8.671   8.606  1.00  0.00              
ATOM    534  C   GLU A  44      11.159  -7.287   8.245  1.00  0.00              
ATOM    535  O   GLU A  44      10.442  -6.291   8.351  1.00  0.00              
ATOM    536  CB  GLU A  44      10.973  -9.039  10.041  1.00  0.00              
ATOM    537  CG  GLU A  44      10.306 -10.303  10.566  1.00  0.00              
ATOM    538  CD  GLU A  44      10.774 -10.629  11.956  1.00  0.00              
ATOM    539  OE1 GLU A  44      11.599  -9.911  12.470  1.00  0.00              
ATOM    540  OE2 GLU A  44      10.227 -11.529  12.550  1.00  0.00              
ATOM    541  H   GLU A  44      11.899 -10.154   7.853  1.00  0.00              
ATOM    542  HA  GLU A  44       9.504  -8.567   8.547  1.00  0.00              
ATOM    543 1HB  GLU A  44      12.056  -9.168  10.057  1.00  0.00              
ATOM    544 2HB  GLU A  44      10.698  -8.194  10.672  1.00  0.00              
ATOM    545 1HG  GLU A  44       9.217 -10.256  10.552  1.00  0.00              
ATOM    546 2HG  GLU A  44      10.644 -11.076   9.878  1.00  0.00              
ATOM    547  N   PRO A  45      12.444  -7.206   7.801  1.00  0.00              
ATOM    548  CA  PRO A  45      13.110  -5.926   7.479  1.00  0.00              
ATOM    549  C   PRO A  45      12.353  -5.041   6.485  1.00  0.00              
ATOM    550  O   PRO A  45      12.246  -5.363   5.302  1.00  0.00              
ATOM    551  CB  PRO A  45      14.446  -6.360   6.878  1.00  0.00              
ATOM    552  CG  PRO A  45      14.750  -7.646   7.550  1.00  0.00              
ATOM    553  CD  PRO A  45      13.431  -8.350   7.692  1.00  0.00              
ATOM    554  HA  PRO A  45      13.218  -5.270   8.355  1.00  0.00              
ATOM    555 1HB  PRO A  45      14.375  -6.488   5.787  1.00  0.00              
ATOM    556 2HB  PRO A  45      15.234  -5.616   7.065  1.00  0.00              
ATOM    557 1HG  PRO A  45      15.455  -8.248   6.957  1.00  0.00              
ATOM    558 2HG  PRO A  45      15.215  -7.481   8.533  1.00  0.00              
ATOM    559 1HD  PRO A  45      13.204  -8.985   6.823  1.00  0.00              
ATOM    560 2HD  PRO A  45      13.401  -8.999   8.580  1.00  0.00              
ATOM    561  N   THR A  46      11.819  -3.934   6.991  1.00  0.00              
ATOM    562  CA  THR A  46      11.016  -3.017   6.188  1.00  0.00              
ATOM    563  C   THR A  46      11.224  -1.577   6.642  1.00  0.00              
ATOM    564  O   THR A  46      10.642  -0.649   6.090  1.00  0.00              
ATOM    565  CB  THR A  46       9.512  -3.359   6.242  1.00  0.00              
ATOM    566  OG1 THR A  46       9.138  -3.804   7.557  1.00  0.00              
ATOM    567  CG2 THR A  46       9.166  -4.425   5.219  1.00  0.00              
ATOM    568  H   THR A  46      11.965  -3.727   7.938  1.00  0.00              
ATOM    569  HA  THR A  46      11.332  -3.066   5.146  1.00  0.00              
ATOM    570  HB  THR A  46       8.950  -2.467   6.006  1.00  0.00              
ATOM    571  HG1 THR A  46       9.653  -4.599   7.782  1.00  0.00              
ATOM    572 1HG2 THR A  46       8.102  -4.651   5.276  1.00  0.00              
ATOM    573 2HG2 THR A  46       9.410  -4.064   4.221  1.00  0.00              
ATOM    574 3HG2 THR A  46       9.741  -5.328   5.427  1.00  0.00              
ATOM    575  N   THR A  47      12.065  -1.404   7.649  1.00  0.00              
ATOM    576  CA  THR A  47      12.337  -0.081   8.196  1.00  0.00              
ATOM    577  C   THR A  47      13.238   0.708   7.255  1.00  0.00              
ATOM    578  O   THR A  47      13.077   1.914   7.085  1.00  0.00              
ATOM    579  CB  THR A  47      12.999  -0.163   9.584  1.00  0.00              
ATOM    580  OG1 THR A  47      14.237  -0.878   9.485  1.00  0.00              
ATOM    581  CG2 THR A  47      12.085  -0.874  10.570  1.00  0.00              
ATOM    582  H   THR A  47      12.534  -2.179   8.022  1.00  0.00              
ATOM    583  HA  THR A  47      11.406   0.479   8.288  1.00  0.00              
ATOM    584  HB  THR A  47      13.201   0.847   9.940  1.00  0.00              
ATOM    585  HG1 THR A  47      14.789  -0.668  10.242  1.00  0.00              
ATOM    586 1HG2 THR A  47      12.569  -0.921  11.545  1.00  0.00              
ATOM    587 2HG2 THR A  47      11.147  -0.325  10.656  1.00  0.00              
ATOM    588 3HG2 THR A  47      11.883  -1.884  10.215  1.00  0.00              
ATOM    589  N   ALA A  48      14.202   0.023   6.657  1.00  0.00              
ATOM    590  CA  ALA A  48      15.095   0.649   5.694  1.00  0.00              
ATOM    591  C   ALA A  48      14.945   0.036   4.304  1.00  0.00              
ATOM    592  O   ALA A  48      15.677   0.390   3.377  1.00  0.00              
ATOM    593  CB  ALA A  48      16.529   0.535   6.177  1.00  0.00              
ATOM    594  H   ALA A  48      14.312  -0.934   6.866  1.00  0.00              
ATOM    595  HA  ALA A  48      14.832   1.703   5.607  1.00  0.00              
ATOM    596 1HB  ALA A  48      17.193   1.005   5.452  1.00  0.00              
ATOM    597 2HB  ALA A  48      16.630   1.035   7.139  1.00  0.00              
ATOM    598 3HB  ALA A  48      16.794  -0.515   6.282  1.00  0.00              
ATOM    599  N   ASP A  49      13.994  -0.875   4.150  1.00  0.00              
ATOM    600  CA  ASP A  49      13.797  -1.543   2.867  1.00  0.00              
ATOM    601  C   ASP A  49      12.504  -1.098   2.201  1.00  0.00              
ATOM    602  O   ASP A  49      11.535  -0.734   2.870  1.00  0.00              
ATOM    603  CB  ASP A  49      13.795  -3.063   3.048  1.00  0.00              
ATOM    604  CG  ASP A  49      15.139  -3.649   3.460  1.00  0.00              
ATOM    605  OD1 ASP A  49      16.121  -2.951   3.373  1.00  0.00              
ATOM    606  OD2 ASP A  49      15.152  -4.728   4.003  1.00  0.00              
ATOM    607  H   ASP A  49      13.405  -1.087   4.903  1.00  0.00              
ATOM    608  HA  ASP A  49      14.603  -1.275   2.184  1.00  0.00              
ATOM    609 1HB  ASP A  49      13.021  -3.418   3.729  1.00  0.00              
ATOM    610 2HB  ASP A  49      13.559  -3.377   2.031  1.00  0.00              
ATOM    611  N   SER A  50      12.499  -1.140   0.877  1.00  0.00              
ATOM    612  CA  SER A  50      11.359  -0.728   0.090  1.00  0.00              
ATOM    613  C   SER A  50      11.176  -1.711  -1.049  1.00  0.00              
ATOM    614  O   SER A  50      12.039  -2.561  -1.288  1.00  0.00              
ATOM    615  CB  SER A  50      11.547   0.683  -0.432  1.00  0.00              
ATOM    616  OG  SER A  50      12.728   0.818  -1.173  1.00  0.00              
ATOM    617  H   SER A  50      13.283  -1.488   0.407  1.00  0.00              
ATOM    618  HA  SER A  50      10.446  -0.616   0.676  1.00  0.00              
ATOM    619 1HB  SER A  50      10.698   0.935  -1.067  1.00  0.00              
ATOM    620 2HB  SER A  50      11.580   1.367   0.415  1.00  0.00              
ATOM    621  HG  SER A  50      12.667   1.595  -1.734  1.00  0.00              
ATOM    622  N   TYR A  51      10.072  -1.596  -1.750  1.00  0.00              
ATOM    623  CA  TYR A  51       9.751  -2.535  -2.804  1.00  0.00              
ATOM    624  C   TYR A  51       9.602  -1.814  -4.132  1.00  0.00              
ATOM    625  O   TYR A  51       9.086  -0.699  -4.178  1.00  0.00              
ATOM    626  CB  TYR A  51       8.443  -3.243  -2.483  1.00  0.00              
ATOM    627  CG  TYR A  51       8.408  -3.967  -1.157  1.00  0.00              
ATOM    628  CD1 TYR A  51       8.919  -5.251  -1.020  1.00  0.00              
ATOM    629  CD2 TYR A  51       7.829  -3.369  -0.049  1.00  0.00              
ATOM    630  CE1 TYR A  51       8.851  -5.916   0.189  1.00  0.00              
ATOM    631  CE2 TYR A  51       7.761  -4.024   1.163  1.00  0.00              
ATOM    632  CZ  TYR A  51       8.270  -5.296   1.276  1.00  0.00              
ATOM    633  OH  TYR A  51       8.192  -5.953   2.476  1.00  0.00              
ATOM    634  H   TYR A  51       9.459  -0.851  -1.566  1.00  0.00              
ATOM    635  HA  TYR A  51      10.564  -3.252  -2.921  1.00  0.00              
ATOM    636 1HB  TYR A  51       7.658  -2.486  -2.489  1.00  0.00              
ATOM    637 2HB  TYR A  51       8.263  -3.962  -3.280  1.00  0.00              
ATOM    638  HD1 TYR A  51       9.374  -5.732  -1.874  1.00  0.00              
ATOM    639  HD2 TYR A  51       7.430  -2.370  -0.141  1.00  0.00              
ATOM    640  HE1 TYR A  51       9.250  -6.914   0.281  1.00  0.00              
ATOM    641  HE2 TYR A  51       7.307  -3.540   2.013  1.00  0.00              
ATOM    642  HH  TYR A  51       7.759  -5.386   3.117  1.00  0.00              
ATOM    643  N   PHE A  52      10.063  -2.434  -5.206  1.00  0.00              
ATOM    644  CA  PHE A  52       9.874  -1.863  -6.530  1.00  0.00              
ATOM    645  C   PHE A  52       9.379  -2.939  -7.501  1.00  0.00              
ATOM    646  O   PHE A  52       9.751  -4.111  -7.416  1.00  0.00              
ATOM    647  CB  PHE A  52      11.175  -1.238  -7.037  1.00  0.00              
ATOM    648  CG  PHE A  52      11.677  -0.107  -6.186  1.00  0.00              
ATOM    649  CD1 PHE A  52      12.586  -0.339  -5.164  1.00  0.00              
ATOM    650  CD2 PHE A  52      11.240   1.191  -6.404  1.00  0.00              
ATOM    651  CE1 PHE A  52      13.047   0.701  -4.380  1.00  0.00              
ATOM    652  CE2 PHE A  52      11.701   2.233  -5.622  1.00  0.00              
ATOM    653  CZ  PHE A  52      12.606   1.987  -4.609  1.00  0.00              
ATOM    654  H   PHE A  52      10.534  -3.285  -5.108  1.00  0.00              
ATOM    655  HA  PHE A  52       9.108  -1.087  -6.493  1.00  0.00              
ATOM    656 1HB  PHE A  52      11.967  -1.986  -7.059  1.00  0.00              
ATOM    657 2HB  PHE A  52      11.031  -0.834  -8.038  1.00  0.00              
ATOM    658  HD1 PHE A  52      12.936  -1.355  -4.984  1.00  0.00              
ATOM    659  HD2 PHE A  52      10.525   1.385  -7.204  1.00  0.00              
ATOM    660  HE1 PHE A  52      13.762   0.505  -3.581  1.00  0.00              
ATOM    661  HE2 PHE A  52      11.350   3.248  -5.805  1.00  0.00              
ATOM    662  HZ  PHE A  52      12.968   2.807  -3.991  1.00  0.00              
ATOM    663  N   LYS A  53       8.505  -2.529  -8.400  1.00  0.00              
ATOM    664  CA  LYS A  53       7.928  -3.425  -9.387  1.00  0.00              
ATOM    665  C   LYS A  53       7.590  -2.655 -10.653  1.00  0.00              
ATOM    666  O   LYS A  53       6.875  -1.652 -10.597  1.00  0.00              
ATOM    667  CB  LYS A  53       6.670  -4.081  -8.793  1.00  0.00              
ATOM    668  CG  LYS A  53       5.968  -5.091  -9.696  1.00  0.00              
ATOM    669  CD  LYS A  53       6.671  -6.440  -9.737  1.00  0.00              
ATOM    670  CE  LYS A  53       5.897  -7.421 -10.606  1.00  0.00              
ATOM    671  NZ  LYS A  53       6.504  -8.777 -10.603  1.00  0.00              
ATOM    672  H   LYS A  53       8.237  -1.584  -8.406  1.00  0.00              
ATOM    673  HA  LYS A  53       8.654  -4.192  -9.658  1.00  0.00              
ATOM    674 1HB  LYS A  53       6.975  -4.582  -7.874  1.00  0.00              
ATOM    675 2HB  LYS A  53       5.973  -3.278  -8.553  1.00  0.00              
ATOM    676 1HG  LYS A  53       4.952  -5.237  -9.328  1.00  0.00              
ATOM    677 2HG  LYS A  53       5.933  -4.686 -10.707  1.00  0.00              
ATOM    678 1HD  LYS A  53       7.674  -6.297 -10.141  1.00  0.00              
ATOM    679 2HD  LYS A  53       6.743  -6.824  -8.719  1.00  0.00              
ATOM    680 1HE  LYS A  53       4.878  -7.483 -10.227  1.00  0.00              
ATOM    681 2HE  LYS A  53       5.882  -7.036 -11.625  1.00  0.00              
ATOM    682 1HZ  LYS A  53       5.957  -9.390 -11.191  1.00  0.00              
ATOM    683 2HZ  LYS A  53       7.449  -8.724 -10.957  1.00  0.00              
ATOM    684 3HZ  LYS A  53       6.517  -9.139  -9.660  1.00  0.00              
ATOM    685  N   LYS A  54       8.120  -3.109 -11.782  1.00  0.00              
ATOM    686  CA  LYS A  54       7.775  -2.513 -13.060  1.00  0.00              
ATOM    687  C   LYS A  54       6.503  -3.142 -13.605  1.00  0.00              
ATOM    688  O   LYS A  54       6.382  -4.366 -13.690  1.00  0.00              
ATOM    689  CB  LYS A  54       8.920  -2.676 -14.061  1.00  0.00              
ATOM    690  CG  LYS A  54       8.772  -1.844 -15.328  1.00  0.00              
ATOM    691  CD  LYS A  54       9.968  -2.022 -16.250  1.00  0.00              
ATOM    692  CE  LYS A  54       9.819  -1.195 -17.519  1.00  0.00              
ATOM    693  NZ  LYS A  54      10.988  -1.351 -18.426  1.00  0.00              
ATOM    694  H   LYS A  54       8.744  -3.871 -11.756  1.00  0.00              
ATOM    695  HA  LYS A  54       7.578  -1.448 -12.929  1.00  0.00              
ATOM    696 1HB  LYS A  54       9.838  -2.390 -13.545  1.00  0.00              
ATOM    697 2HB  LYS A  54       8.967  -3.732 -14.325  1.00  0.00              
ATOM    698 1HG  LYS A  54       7.864  -2.158 -15.844  1.00  0.00              
ATOM    699 2HG  LYS A  54       8.683  -0.795 -15.045  1.00  0.00              
ATOM    700 1HD  LYS A  54      10.868  -1.711 -15.717  1.00  0.00              
ATOM    701 2HD  LYS A  54      10.050  -3.076 -16.513  1.00  0.00              
ATOM    702 1HE  LYS A  54       8.915  -1.518 -18.033  1.00  0.00              
ATOM    703 2HE  LYS A  54       9.718  -0.148 -17.233  1.00  0.00              
ATOM    704 1HZ  LYS A  54      10.849  -0.787 -19.253  1.00  0.00              
ATOM    705 2HZ  LYS A  54      11.827  -1.050 -17.950  1.00  0.00              
ATOM    706 3HZ  LYS A  54      11.081  -2.321 -18.691  1.00  0.00              
ATOM    707  N   VAL A  55       5.560  -2.297 -13.957  1.00  0.00              
ATOM    708  CA  VAL A  55       4.264  -2.746 -14.417  1.00  0.00              
ATOM    709  C   VAL A  55       3.883  -1.992 -15.675  1.00  0.00              
ATOM    710  O   VAL A  55       4.556  -1.044 -16.060  1.00  0.00              
ATOM    711  CB  VAL A  55       3.173  -2.548 -13.348  1.00  0.00              
ATOM    712  CG1 VAL A  55       3.484  -3.376 -12.109  1.00  0.00              
ATOM    713  CG2 VAL A  55       3.043  -1.077 -12.984  1.00  0.00              
ATOM    714  H   VAL A  55       5.745  -1.332 -13.925  1.00  0.00              
ATOM    715  HA  VAL A  55       4.285  -3.800 -14.696  1.00  0.00              
ATOM    716  HB  VAL A  55       2.212  -2.857 -13.759  1.00  0.00              
ATOM    717 1HG1 VAL A  55       2.703  -3.224 -11.364  1.00  0.00              
ATOM    718 2HG1 VAL A  55       3.528  -4.432 -12.379  1.00  0.00              
ATOM    719 3HG1 VAL A  55       4.443  -3.066 -11.697  1.00  0.00              
ATOM    720 1HG2 VAL A  55       2.268  -0.955 -12.227  1.00  0.00              
ATOM    721 2HG2 VAL A  55       3.993  -0.715 -12.591  1.00  0.00              
ATOM    722 3HG2 VAL A  55       2.776  -0.504 -13.872  1.00  0.00              
ATOM    723  N   VAL A  56       2.820  -2.416 -16.321  1.00  0.00              
ATOM    724  CA  VAL A  56       2.395  -1.772 -17.551  1.00  0.00              
ATOM    725  C   VAL A  56       0.942  -1.318 -17.450  1.00  0.00              
ATOM    726  O   VAL A  56       0.068  -2.051 -16.985  1.00  0.00              
ATOM    727  CB  VAL A  56       2.622  -2.674 -18.796  1.00  0.00              
ATOM    728  CG1 VAL A  56       1.881  -3.995 -18.683  1.00  0.00              
ATOM    729  CG2 VAL A  56       2.222  -1.946 -20.069  1.00  0.00              
ATOM    730  H   VAL A  56       2.293  -3.161 -15.952  1.00  0.00              
ATOM    731  HA  VAL A  56       2.964  -0.861 -17.739  1.00  0.00              
ATOM    732  HB  VAL A  56       3.680  -2.893 -18.858  1.00  0.00              
ATOM    733 1HG1 VAL A  56       2.068  -4.595 -19.574  1.00  0.00              
ATOM    734 2HG1 VAL A  56       2.231  -4.534 -17.803  1.00  0.00              
ATOM    735 3HG1 VAL A  56       0.812  -3.805 -18.592  1.00  0.00              
ATOM    736 1HG2 VAL A  56       2.390  -2.594 -20.928  1.00  0.00              
ATOM    737 2HG2 VAL A  56       1.166  -1.678 -20.016  1.00  0.00              
ATOM    738 3HG2 VAL A  56       2.821  -1.041 -20.175  1.00  0.00              
ATOM    739  N   LEU A  57       0.702  -0.085 -17.862  1.00  0.00              
ATOM    740  CA  LEU A  57      -0.638   0.478 -17.846  1.00  0.00              
ATOM    741  C   LEU A  57      -1.077   0.816 -19.262  1.00  0.00              
ATOM    742  O   LEU A  57      -0.709   1.858 -19.798  1.00  0.00              
ATOM    743  CB  LEU A  57      -0.687   1.728 -16.961  1.00  0.00              
ATOM    744  CG  LEU A  57      -0.308   1.506 -15.494  1.00  0.00              
ATOM    745  CD1 LEU A  57      -0.319   2.821 -14.732  1.00  0.00              
ATOM    746  CD2 LEU A  57      -1.255   0.512 -14.841  1.00  0.00              
ATOM    747  H   LEU A  57       1.445   0.459 -18.202  1.00  0.00              
ATOM    748  HA  LEU A  57      -1.339  -0.260 -17.459  1.00  0.00              
ATOM    749 1HB  LEU A  57       0.076   2.326 -17.457  1.00  0.00              
ATOM    750 2HB  LEU A  57      -1.649   2.234 -17.031  1.00  0.00              
ATOM    751  HG  LEU A  57       0.692   1.100 -15.445  1.00  0.00              
ATOM    752 1HD1 LEU A  57      -0.048   2.642 -13.691  1.00  0.00              
ATOM    753 2HD1 LEU A  57       0.399   3.508 -15.180  1.00  0.00              
ATOM    754 3HD1 LEU A  57      -1.317   3.257 -14.776  1.00  0.00              
ATOM    755 1HD2 LEU A  57      -0.968   0.367 -13.799  1.00  0.00              
ATOM    756 2HD2 LEU A  57      -2.274   0.895 -14.889  1.00  0.00              
ATOM    757 3HD2 LEU A  57      -1.202  -0.442 -15.367  1.00  0.00              
ATOM    758  N   ASP A  58      -1.804  -0.126 -19.869  1.00  0.00              
ATOM    759  CA  ASP A  58      -2.361  -0.011 -21.229  1.00  0.00              
ATOM    760  C   ASP A  58      -1.327   0.429 -22.276  1.00  0.00              
ATOM    761  O   ASP A  58      -1.633   1.243 -23.146  1.00  0.00              
ATOM    762  CB  ASP A  58      -3.537   0.968 -21.230  1.00  0.00              
ATOM    763  CG  ASP A  58      -4.716   0.536 -20.370  1.00  0.00              
ATOM    764  OD1 ASP A  58      -5.135  -0.592 -20.494  1.00  0.00              
ATOM    765  OD2 ASP A  58      -5.088   1.275 -19.491  1.00  0.00              
ATOM    766  H   ASP A  58      -1.974  -0.963 -19.377  1.00  0.00              
ATOM    767  HA  ASP A  58      -2.713  -0.986 -21.568  1.00  0.00              
ATOM    768 1HB  ASP A  58      -3.253   1.988 -20.969  1.00  0.00              
ATOM    769 2HB  ASP A  58      -3.820   0.926 -22.283  1.00  0.00              
ATOM    770  N   GLY A  59      -0.131  -0.141 -22.231  1.00  0.00              
ATOM    771  CA  GLY A  59       0.892   0.223 -23.193  1.00  0.00              
ATOM    772  C   GLY A  59       2.010   1.049 -22.589  1.00  0.00              
ATOM    773  O   GLY A  59       3.137   1.018 -23.079  1.00  0.00              
ATOM    774  H   GLY A  59       0.062  -0.800 -21.534  1.00  0.00              
ATOM    775 1HA  GLY A  59       1.330  -0.685 -23.608  1.00  0.00              
ATOM    776 2HA  GLY A  59       0.437   0.805 -23.994  1.00  0.00              
ATOM    777  N   GLU A  60       1.711   1.781 -21.522  1.00  0.00              
ATOM    778  CA  GLU A  60       2.713   2.625 -20.881  1.00  0.00              
ATOM    779  C   GLU A  60       3.508   1.834 -19.842  1.00  0.00              
ATOM    780  O   GLU A  60       2.937   1.101 -19.031  1.00  0.00              
ATOM    781  CB  GLU A  60       2.054   3.842 -20.229  1.00  0.00              
ATOM    782  CG  GLU A  60       1.475   4.847 -21.214  1.00  0.00              
ATOM    783  CD  GLU A  60       2.556   5.489 -22.038  1.00  0.00              
ATOM    784  OE1 GLU A  60       3.482   6.012 -21.466  1.00  0.00              
ATOM    785  OE2 GLU A  60       2.515   5.359 -23.240  1.00  0.00              
ATOM    786  H   GLU A  60       0.798   1.758 -21.160  1.00  0.00              
ATOM    787  HA  GLU A  60       3.431   2.976 -21.623  1.00  0.00              
ATOM    788 1HB  GLU A  60       1.258   3.466 -19.585  1.00  0.00              
ATOM    789 2HB  GLU A  60       2.815   4.329 -19.619  1.00  0.00              
ATOM    790 1HG  GLU A  60       0.721   4.421 -21.875  1.00  0.00              
ATOM    791 2HG  GLU A  60       1.013   5.597 -20.573  1.00  0.00              
ATOM    792  N   GLU A  61       4.827   1.959 -19.889  1.00  0.00              
ATOM    793  CA  GLU A  61       5.682   1.265 -18.938  1.00  0.00              
ATOM    794  C   GLU A  61       6.003   2.178 -17.767  1.00  0.00              
ATOM    795  O   GLU A  61       6.587   3.252 -17.935  1.00  0.00              
ATOM    796  CB  GLU A  61       6.970   0.788 -19.611  1.00  0.00              
ATOM    797  CG  GLU A  61       6.772  -0.327 -20.628  1.00  0.00              
ATOM    798  CD  GLU A  61       8.079  -0.742 -21.246  1.00  0.00              
ATOM    799  OE1 GLU A  61       9.088  -0.188 -20.880  1.00  0.00              
ATOM    800  OE2 GLU A  61       8.083  -1.687 -21.999  1.00  0.00              
ATOM    801  H   GLU A  61       5.234   2.534 -20.578  1.00  0.00              
ATOM    802  HA  GLU A  61       5.160   0.395 -18.537  1.00  0.00              
ATOM    803 1HB  GLU A  61       7.412   1.654 -20.104  1.00  0.00              
ATOM    804 2HB  GLU A  61       7.635   0.443 -18.819  1.00  0.00              
ATOM    805 1HG  GLU A  61       6.271  -1.204 -20.218  1.00  0.00              
ATOM    806 2HG  GLU A  61       6.140   0.129 -21.388  1.00  0.00              
ATOM    807  N   VAL A  62       5.607   1.745 -16.588  1.00  0.00              
ATOM    808  CA  VAL A  62       5.772   2.520 -15.379  1.00  0.00              
ATOM    809  C   VAL A  62       6.311   1.647 -14.264  1.00  0.00              
ATOM    810  O   VAL A  62       6.301   0.420 -14.354  1.00  0.00              
ATOM    811  CB  VAL A  62       4.448   3.167 -14.923  1.00  0.00              
ATOM    812  CG1 VAL A  62       3.904   4.110 -15.984  1.00  0.00              
ATOM    813  CG2 VAL A  62       3.432   2.114 -14.567  1.00  0.00              
ATOM    814  H   VAL A  62       5.193   0.854 -16.525  1.00  0.00              
ATOM    815  HA  VAL A  62       6.512   3.310 -15.512  1.00  0.00              
ATOM    816  HB  VAL A  62       4.643   3.733 -14.033  1.00  0.00              
ATOM    817 1HG1 VAL A  62       2.970   4.551 -15.634  1.00  0.00              
ATOM    818 2HG1 VAL A  62       4.629   4.902 -16.175  1.00  0.00              
ATOM    819 3HG1 VAL A  62       3.720   3.556 -16.904  1.00  0.00              
ATOM    820 1HG2 VAL A  62       2.507   2.593 -14.249  1.00  0.00              
ATOM    821 2HG2 VAL A  62       3.236   1.489 -15.439  1.00  0.00              
ATOM    822 3HG2 VAL A  62       3.817   1.496 -13.756  1.00  0.00              
ATOM    823  N   GLU A  63       6.784   2.285 -13.221  1.00  0.00              
ATOM    824  CA  GLU A  63       7.296   1.587 -12.059  1.00  0.00              
ATOM    825  C   GLU A  63       6.538   2.042 -10.826  1.00  0.00              
ATOM    826  O   GLU A  63       6.106   3.197 -10.736  1.00  0.00              
ATOM    827  CB  GLU A  63       8.797   1.832 -11.890  1.00  0.00              
ATOM    828  CG  GLU A  63       9.657   1.270 -13.013  1.00  0.00              
ATOM    829  CD  GLU A  63      11.118   1.514 -12.758  1.00  0.00              
ATOM    830  OE1 GLU A  63      11.434   2.126 -11.765  1.00  0.00              
ATOM    831  OE2 GLU A  63      11.924   0.995 -13.493  1.00  0.00              
ATOM    832  H   GLU A  63       6.755   3.265 -13.216  1.00  0.00              
ATOM    833  HA  GLU A  63       7.133   0.514 -12.170  1.00  0.00              
ATOM    834 1HB  GLU A  63       8.939   2.911 -11.831  1.00  0.00              
ATOM    835 2HB  GLU A  63       9.090   1.375 -10.945  1.00  0.00              
ATOM    836 1HG  GLU A  63       9.493   0.208 -13.194  1.00  0.00              
ATOM    837 2HG  GLU A  63       9.341   1.838 -13.887  1.00  0.00              
ATOM    838  N   ILE A  64       6.344   1.140  -9.891  1.00  0.00              
ATOM    839  CA  ILE A  64       5.740   1.499  -8.629  1.00  0.00              
ATOM    840  C   ILE A  64       6.804   1.486  -7.533  1.00  0.00              
ATOM    841  O   ILE A  64       7.633   0.577  -7.469  1.00  0.00              
ATOM    842  CB  ILE A  64       4.592   0.544  -8.253  1.00  0.00              
ATOM    843  CG1 ILE A  64       3.733   1.153  -7.141  1.00  0.00              
ATOM    844  CG2 ILE A  64       5.143  -0.807  -7.826  1.00  0.00              
ATOM    845  CD1 ILE A  64       2.477   0.368  -6.843  1.00  0.00              
ATOM    846  H   ILE A  64       6.611   0.207 -10.053  1.00  0.00              
ATOM    847  HA  ILE A  64       5.363   2.521  -8.661  1.00  0.00              
ATOM    848  HB  ILE A  64       3.941   0.415  -9.117  1.00  0.00              
ATOM    849 1HG1 ILE A  64       4.352   1.204  -6.246  1.00  0.00              
ATOM    850 2HG1 ILE A  64       3.466   2.162  -7.455  1.00  0.00              
ATOM    851 1HG2 ILE A  64       4.318  -1.470  -7.563  1.00  0.00              
ATOM    852 2HG2 ILE A  64       5.712  -1.244  -8.646  1.00  0.00              
ATOM    853 3HG2 ILE A  64       5.793  -0.679  -6.961  1.00  0.00              
ATOM    854 1HD1 ILE A  64       1.920   0.861  -6.046  1.00  0.00              
ATOM    855 2HD1 ILE A  64       1.856   0.318  -7.739  1.00  0.00              
ATOM    856 3HD1 ILE A  64       2.742  -0.640  -6.528  1.00  0.00              
ATOM    857  N   SER A  65       6.802   2.523  -6.710  1.00  0.00              
ATOM    858  CA  SER A  65       7.701   2.616  -5.570  1.00  0.00              
ATOM    859  C   SER A  65       6.904   2.446  -4.286  1.00  0.00              
ATOM    860  O   SER A  65       6.219   3.370  -3.840  1.00  0.00              
ATOM    861  CB  SER A  65       8.438   3.941  -5.577  1.00  0.00              
ATOM    862  OG  SER A  65       9.282   4.079  -4.467  1.00  0.00              
ATOM    863  H   SER A  65       6.155   3.247  -6.860  1.00  0.00              
ATOM    864  HA  SER A  65       8.532   1.911  -5.615  1.00  0.00              
ATOM    865 1HB  SER A  65       9.036   4.002  -6.486  1.00  0.00              
ATOM    866 2HB  SER A  65       7.707   4.748  -5.569  1.00  0.00              
ATOM    867  HG  SER A  65       9.729   4.928  -4.509  1.00  0.00              
ATOM    868  N   ILE A  66       6.983   1.258  -3.711  1.00  0.00              
ATOM    869  CA  ILE A  66       6.170   0.912  -2.554  1.00  0.00              
ATOM    870  C   ILE A  66       6.974   0.996  -1.266  1.00  0.00              
ATOM    871  O   ILE A  66       7.960   0.278  -1.092  1.00  0.00              
ATOM    872  CB  ILE A  66       5.576  -0.502  -2.686  1.00  0.00              
ATOM    873  CG1 ILE A  66       4.694  -0.597  -3.933  1.00  0.00              
ATOM    874  CG2 ILE A  66       4.783  -0.864  -1.439  1.00  0.00              
ATOM    875  CD1 ILE A  66       4.283  -2.009  -4.284  1.00  0.00              
ATOM    876  H   ILE A  66       7.618   0.602  -4.061  1.00  0.00              
ATOM    877  HA  ILE A  66       5.364   1.633  -2.422  1.00  0.00              
ATOM    878  HB  ILE A  66       6.387  -1.217  -2.820  1.00  0.00              
ATOM    879 1HG1 ILE A  66       3.805   0.005  -3.748  1.00  0.00              
ATOM    880 2HG1 ILE A  66       5.256  -0.166  -4.761  1.00  0.00              
ATOM    881 1HG2 ILE A  66       4.370  -1.866  -1.549  1.00  0.00              
ATOM    882 2HG2 ILE A  66       5.438  -0.835  -0.570  1.00  0.00              
ATOM    883 3HG2 ILE A  66       3.970  -0.150  -1.305  1.00  0.00              
ATOM    884 1HD1 ILE A  66       3.660  -1.995  -5.178  1.00  0.00              
ATOM    885 2HD1 ILE A  66       5.172  -2.613  -4.472  1.00  0.00              
ATOM    886 3HD1 ILE A  66       3.719  -2.440  -3.458  1.00  0.00              
ATOM    887  N   LEU A  67       6.534   1.856  -0.361  1.00  0.00              
ATOM    888  CA  LEU A  67       7.212   2.036   0.912  1.00  0.00              
ATOM    889  C   LEU A  67       6.325   1.533   2.049  1.00  0.00              
ATOM    890  O   LEU A  67       5.135   1.857   2.103  1.00  0.00              
ATOM    891  CB  LEU A  67       7.580   3.510   1.119  1.00  0.00              
ATOM    892  CG  LEU A  67       8.242   3.835   2.464  1.00  0.00              
ATOM    893  CD1 LEU A  67       9.668   3.302   2.486  1.00  0.00              
ATOM    894  CD2 LEU A  67       8.225   5.340   2.689  1.00  0.00              
ATOM    895  H   LEU A  67       5.727   2.379  -0.553  1.00  0.00              
ATOM    896  HA  LEU A  67       8.124   1.441   0.927  1.00  0.00              
ATOM    897 1HB  LEU A  67       8.299   3.629   0.310  1.00  0.00              
ATOM    898 2HB  LEU A  67       6.728   4.167   0.946  1.00  0.00              
ATOM    899  HG  LEU A  67       7.635   3.375   3.243  1.00  0.00              
ATOM    900 1HD1 LEU A  67      10.130   3.537   3.445  1.00  0.00              
ATOM    901 2HD1 LEU A  67       9.655   2.221   2.346  1.00  0.00              
ATOM    902 3HD1 LEU A  67      10.242   3.765   1.684  1.00  0.00              
ATOM    903 1HD2 LEU A  67       8.695   5.569   3.646  1.00  0.00              
ATOM    904 2HD2 LEU A  67       8.773   5.834   1.887  1.00  0.00              
ATOM    905 3HD2 LEU A  67       7.195   5.695   2.697  1.00  0.00              
ATOM    906  N   ASP A  68       6.899   0.728   2.933  1.00  0.00              
ATOM    907  CA  ASP A  68       6.175   0.210   4.093  1.00  0.00              
ATOM    908  C   ASP A  68       6.393   1.172   5.262  1.00  0.00              
ATOM    909  O   ASP A  68       7.147   2.138   5.136  1.00  0.00              
ATOM    910  CB  ASP A  68       6.641  -1.202   4.455  1.00  0.00              
ATOM    911  CG  ASP A  68       5.630  -2.012   5.256  1.00  0.00              
ATOM    912  OD1 ASP A  68       4.605  -1.473   5.599  1.00  0.00              
ATOM    913  OD2 ASP A  68       5.816  -3.199   5.382  1.00  0.00              
ATOM    914  H   ASP A  68       7.840   0.482   2.814  1.00  0.00              
ATOM    915  HA  ASP A  68       5.107   0.171   3.875  1.00  0.00              
ATOM    916 1HB  ASP A  68       6.973  -1.784   3.595  1.00  0.00              
ATOM    917 2HB  ASP A  68       7.498  -0.965   5.087  1.00  0.00              
ATOM    918  N   THR A  69       5.754   0.926   6.389  1.00  0.00              
ATOM    919  CA  THR A  69       5.907   1.794   7.545  1.00  0.00              
ATOM    920  C   THR A  69       5.998   0.993   8.837  1.00  0.00              
ATOM    921  O   THR A  69       5.406  -0.082   8.961  1.00  0.00              
ATOM    922  CB  THR A  69       4.740   2.797   7.666  1.00  0.00              
ATOM    923  OG1 THR A  69       3.494   2.095   7.768  1.00  0.00              
ATOM    924  CG2 THR A  69       4.701   3.752   6.480  1.00  0.00              
ATOM    925  H   THR A  69       5.185   0.123   6.456  1.00  0.00              
ATOM    926  HA  THR A  69       6.841   2.352   7.467  1.00  0.00              
ATOM    927  HB  THR A  69       4.883   3.377   8.566  1.00  0.00              
ATOM    928  HG1 THR A  69       3.214   1.814   6.881  1.00  0.00              
ATOM    929 1HG2 THR A  69       3.869   4.444   6.599  1.00  0.00              
ATOM    930 2HG2 THR A  69       5.635   4.312   6.433  1.00  0.00              
ATOM    931 3HG2 THR A  69       4.573   3.183   5.560  1.00  0.00              
ATOM    932  N   ALA A  70       6.748   1.518   9.789  1.00  0.00              
ATOM    933  CA  ALA A  70       6.852   0.910  11.102  1.00  0.00              
ATOM    934  C   ALA A  70       5.805   1.509  12.029  1.00  0.00              
ATOM    935  O   ALA A  70       5.449   2.679  11.900  1.00  0.00              
ATOM    936  CB  ALA A  70       8.249   1.110  11.673  1.00  0.00              
ATOM    937  H   ALA A  70       7.246   2.340   9.603  1.00  0.00              
ATOM    938  HA  ALA A  70       6.654  -0.158  11.009  1.00  0.00              
ATOM    939 1HB  ALA A  70       8.308   0.648  12.658  1.00  0.00              
ATOM    940 2HB  ALA A  70       8.982   0.649  11.012  1.00  0.00              
ATOM    941 3HB  ALA A  70       8.457   2.176  11.760  1.00  0.00              
ATOM    942  N   GLY A  71       5.313   0.707  12.959  1.00  0.00              
ATOM    943  CA  GLY A  71       4.276   1.160  13.864  1.00  0.00              
ATOM    944  C   GLY A  71       4.838   1.946  15.032  1.00  0.00              
ATOM    945  O   GLY A  71       4.740   1.526  16.182  1.00  0.00              
ATOM    946  H   GLY A  71       5.670  -0.205  13.050  1.00  0.00              
ATOM    947 1HA  GLY A  71       3.582   1.800  13.319  1.00  0.00              
ATOM    948 2HA  GLY A  71       3.741   0.295  14.254  1.00  0.00              
ATOM    949  N   LEU A  72       5.433   3.088  14.722  1.00  0.00              
ATOM    950  CA  LEU A  72       6.071   3.933  15.715  1.00  0.00              
ATOM    951  C   LEU A  72       6.064   5.378  15.242  1.00  0.00              
ATOM    952  O   LEU A  72       6.191   5.641  14.046  1.00  0.00              
ATOM    953  CB  LEU A  72       7.501   3.448  16.017  1.00  0.00              
ATOM    954  CG  LEU A  72       8.376   3.100  14.801  1.00  0.00              
ATOM    955  CD1 LEU A  72       8.696   4.330  13.971  1.00  0.00              
ATOM    956  CD2 LEU A  72       9.658   2.419  15.253  1.00  0.00              
ATOM    957  H   LEU A  72       5.431   3.383  13.784  1.00  0.00              
ATOM    958  HA  LEU A  72       5.506   3.893  16.646  1.00  0.00              
ATOM    959 1HB  LEU A  72       7.890   4.339  16.504  1.00  0.00              
ATOM    960 2HB  LEU A  72       7.504   2.616  16.722  1.00  0.00              
ATOM    961  HG  LEU A  72       7.837   2.408  14.170  1.00  0.00              
ATOM    962 1HD1 LEU A  72       9.316   4.045  13.120  1.00  0.00              
ATOM    963 2HD1 LEU A  72       7.769   4.777  13.610  1.00  0.00              
ATOM    964 3HD1 LEU A  72       9.232   5.054  14.585  1.00  0.00              
ATOM    965 1HD2 LEU A  72      10.267   2.178  14.381  1.00  0.00              
ATOM    966 2HD2 LEU A  72      10.212   3.088  15.911  1.00  0.00              
ATOM    967 3HD2 LEU A  72       9.413   1.502  15.790  1.00  0.00              
ATOM    968  N   ASP A  73       5.922   6.310  16.170  1.00  0.00              
ATOM    969  CA  ASP A  73       5.949   7.724  15.828  1.00  0.00              
ATOM    970  C   ASP A  73       7.305   8.347  16.144  1.00  0.00              
ATOM    971  O   ASP A  73       7.548   9.514  15.842  1.00  0.00              
ATOM    972  CB  ASP A  73       4.840   8.473  16.570  1.00  0.00              
ATOM    973  CG  ASP A  73       4.959   8.432  18.088  1.00  0.00              
ATOM    974  OD1 ASP A  73       5.847   7.774  18.576  1.00  0.00              
ATOM    975  OD2 ASP A  73       4.266   9.177  18.738  1.00  0.00              
ATOM    976  H   ASP A  73       5.803   6.040  17.110  1.00  0.00              
ATOM    977  HA  ASP A  73       5.797   7.847  14.755  1.00  0.00              
ATOM    978 1HB  ASP A  73       4.720   9.507  16.244  1.00  0.00              
ATOM    979 2HB  ASP A  73       3.973   7.890  16.258  1.00  0.00              
ATOM    980  N   SER A  74       8.181   7.560  16.758  1.00  0.00              
ATOM    981  CA  SER A  74       9.474   8.063  17.211  1.00  0.00              
ATOM    982  C   SER A  74      10.294   8.526  16.022  1.00  0.00              
ATOM    983  O   SER A  74      10.869   9.616  16.024  1.00  0.00              
ATOM    984  CB  SER A  74      10.219   6.996  17.990  1.00  0.00              
ATOM    985  OG  SER A  74      11.475   7.441  18.423  1.00  0.00              
ATOM    986  H   SER A  74       7.946   6.622  16.925  1.00  0.00              
ATOM    987  HA  SER A  74       9.393   8.853  17.959  1.00  0.00              
ATOM    988 1HB  SER A  74       9.622   6.718  18.858  1.00  0.00              
ATOM    989 2HB  SER A  74      10.353   6.126  17.349  1.00  0.00              
ATOM    990  HG  SER A  74      11.912   6.739  18.910  1.00  0.00              
ATOM    991  N   ARG A  75      10.326   7.683  15.001  1.00  0.00              
ATOM    992  CA  ARG A  75      11.081   7.957  13.795  1.00  0.00              
ATOM    993  C   ARG A  75      10.225   8.711  12.791  1.00  0.00              
ATOM    994  O   ARG A  75       9.764   8.155  11.791  1.00  0.00              
ATOM    995  CB  ARG A  75      11.680   6.696  13.190  1.00  0.00              
ATOM    996  CG  ARG A  75      12.667   5.964  14.086  1.00  0.00              
ATOM    997  CD  ARG A  75      13.272   4.755  13.471  1.00  0.00              
ATOM    998  NE  ARG A  75      14.172   4.020  14.345  1.00  0.00              
ATOM    999  CZ  ARG A  75      14.811   2.884  14.005  1.00  0.00              
ATOM   1000  NH1 ARG A  75      14.625   2.328  12.828  1.00  0.00              
ATOM   1001  NH2 ARG A  75      15.613   2.327  14.896  1.00  0.00              
ATOM   1002  H   ARG A  75       9.819   6.848  15.062  1.00  0.00              
ATOM   1003  HA  ARG A  75      11.933   8.596  14.030  1.00  0.00              
ATOM   1004 1HB  ARG A  75      10.851   6.032  12.952  1.00  0.00              
ATOM   1005 2HB  ARG A  75      12.184   6.993  12.270  1.00  0.00              
ATOM   1006 1HG  ARG A  75      13.475   6.649  14.345  1.00  0.00              
ATOM   1007 2HG  ARG A  75      12.148   5.655  14.994  1.00  0.00              
ATOM   1008 1HD  ARG A  75      12.476   4.073  13.174  1.00  0.00              
ATOM   1009 2HD  ARG A  75      13.842   5.053  12.591  1.00  0.00              
ATOM   1010  HE  ARG A  75      14.455   4.221  15.295  1.00  0.00              
ATOM   1011 1HH1 ARG A  75      13.995   2.756  12.164  1.00  0.00              
ATOM   1012 2HH1 ARG A  75      15.113   1.477  12.592  1.00  0.00              
ATOM   1013 1HH2 ARG A  75      15.731   2.758  15.803  1.00  0.00              
ATOM   1014 2HH2 ARG A  75      16.103   1.476  14.667  1.00  0.00              
ATOM   1015  N   ALA A  76      10.018   9.985  13.072  1.00  0.00              
ATOM   1016  CA  ALA A  76       9.237  10.848  12.208  1.00  0.00              
ATOM   1017  C   ALA A  76       9.865  10.932  10.826  1.00  0.00              
ATOM   1018  O   ALA A  76       9.173  11.089   9.825  1.00  0.00              
ATOM   1019  CB  ALA A  76       9.127  12.231  12.818  1.00  0.00              
ATOM   1020  H   ALA A  76      10.398  10.355  13.901  1.00  0.00              
ATOM   1021  HA  ALA A  76       8.241  10.419  12.093  1.00  0.00              
ATOM   1022 1HB  ALA A  76       8.537  12.871  12.161  1.00  0.00              
ATOM   1023 2HB  ALA A  76       8.638  12.162  13.790  1.00  0.00              
ATOM   1024 3HB  ALA A  76      10.121  12.655  12.939  1.00  0.00              
ATOM   1025  N   SER A  77      11.188  10.790  10.776  1.00  0.00              
ATOM   1026  CA  SER A  77      11.916  10.799   9.515  1.00  0.00              
ATOM   1027  C   SER A  77      11.556   9.594   8.653  1.00  0.00              
ATOM   1028  O   SER A  77      11.726   9.622   7.435  1.00  0.00              
ATOM   1029  CB  SER A  77      13.409  10.832   9.778  1.00  0.00              
ATOM   1030  OG  SER A  77      13.861   9.657  10.393  1.00  0.00              
ATOM   1031  H   SER A  77      11.683  10.680  11.612  1.00  0.00              
ATOM   1032  HA  SER A  77      11.776  11.716   8.941  1.00  0.00              
ATOM   1033 1HB  SER A  77      13.927  10.957   8.828  1.00  0.00              
ATOM   1034 2HB  SER A  77      13.631  11.679  10.426  1.00  0.00              
ATOM   1035  HG  SER A  77      13.674   8.906   9.825  1.00  0.00              
ATOM   1036  N   LEU A  78      11.070   8.537   9.289  1.00  0.00              
ATOM   1037  CA  LEU A  78      10.695   7.328   8.579  1.00  0.00              
ATOM   1038  C   LEU A  78       9.202   7.347   8.252  1.00  0.00              
ATOM   1039  O   LEU A  78       8.777   6.854   7.211  1.00  0.00              
ATOM   1040  CB  LEU A  78      11.054   6.090   9.410  1.00  0.00              
ATOM   1041  CG  LEU A  78      10.773   4.744   8.730  1.00  0.00              
ATOM   1042  CD1 LEU A  78      11.626   4.603   7.477  1.00  0.00              
ATOM   1043  CD2 LEU A  78      11.058   3.612   9.707  1.00  0.00              
ATOM   1044  H   LEU A  78      10.963   8.575  10.265  1.00  0.00              
ATOM   1045  HA  LEU A  78      11.228   7.282   7.630  1.00  0.00              
ATOM   1046 1HB  LEU A  78      12.128   6.244   9.503  1.00  0.00              
ATOM   1047 2HB  LEU A  78      10.596   6.120  10.398  1.00  0.00              
ATOM   1048  HG  LEU A  78       9.710   4.718   8.491  1.00  0.00              
ATOM   1049 1HD1 LEU A  78      11.420   3.644   7.001  1.00  0.00              
ATOM   1050 2HD1 LEU A  78      11.389   5.410   6.783  1.00  0.00              
ATOM   1051 3HD1 LEU A  78      12.680   4.654   7.748  1.00  0.00              
ATOM   1052 1HD2 LEU A  78      10.857   2.655   9.222  1.00  0.00              
ATOM   1053 2HD2 LEU A  78      12.103   3.651  10.015  1.00  0.00              
ATOM   1054 3HD2 LEU A  78      10.417   3.716  10.582  1.00  0.00              
ATOM   1055  N   ARG A  79       8.409   7.932   9.137  1.00  0.00              
ATOM   1056  CA  ARG A  79       6.965   7.966   8.939  1.00  0.00              
ATOM   1057  C   ARG A  79       6.512   9.297   8.335  1.00  0.00              
ATOM   1058  O   ARG A  79       5.995   9.336   7.222  1.00  0.00              
ATOM   1059  CB  ARG A  79       6.209   7.649  10.221  1.00  0.00              
ATOM   1060  CG  ARG A  79       4.710   7.467  10.050  1.00  0.00              
ATOM   1061  CD  ARG A  79       3.945   7.461  11.324  1.00  0.00              
ATOM   1062  NE  ARG A  79       3.852   8.758  11.977  1.00  0.00              
ATOM   1063  CZ  ARG A  79       3.319   8.963  13.196  1.00  0.00              
ATOM   1064  NH1 ARG A  79       2.798   7.971  13.884  1.00  0.00              
ATOM   1065  NH2 ARG A  79       3.313  10.195  13.676  1.00  0.00              
ATOM   1066  H   ARG A  79       8.796   8.352   9.933  1.00  0.00              
ATOM   1067  HA  ARG A  79       6.672   7.193   8.229  1.00  0.00              
ATOM   1068 1HB  ARG A  79       6.639   6.733  10.626  1.00  0.00              
ATOM   1069 2HB  ARG A  79       6.395   8.472  10.911  1.00  0.00              
ATOM   1070 1HG  ARG A  79       4.329   8.281   9.434  1.00  0.00              
ATOM   1071 2HG  ARG A  79       4.532   6.515   9.546  1.00  0.00              
ATOM   1072 1HD  ARG A  79       2.929   7.122  11.125  1.00  0.00              
ATOM   1073 2HD  ARG A  79       4.425   6.778  12.023  1.00  0.00              
ATOM   1074  HE  ARG A  79       4.151   9.666  11.649  1.00  0.00              
ATOM   1075 1HH1 ARG A  79       2.794   7.038  13.496  1.00  0.00              
ATOM   1076 2HH1 ARG A  79       2.403   8.146  14.797  1.00  0.00              
ATOM   1077 1HH2 ARG A  79       3.702  10.949  13.126  1.00  0.00              
ATOM   1078 2HH2 ARG A  79       2.920  10.377  14.587  1.00  0.00              
ATOM   1079  N   ASP A  80       6.745  10.381   9.063  1.00  0.00              
ATOM   1080  CA  ASP A  80       6.112  11.666   8.771  1.00  0.00              
ATOM   1081  C   ASP A  80       6.681  12.293   7.504  1.00  0.00              
ATOM   1082  O   ASP A  80       5.945  12.733   6.622  1.00  0.00              
ATOM   1083  CB  ASP A  80       6.281  12.627   9.951  1.00  0.00              
ATOM   1084  CG  ASP A  80       5.450  12.270  11.175  1.00  0.00              
ATOM   1085  OD1 ASP A  80       4.569  11.453  11.054  1.00  0.00              
ATOM   1086  OD2 ASP A  80       5.800  12.696  12.251  1.00  0.00              
ATOM   1087  H   ASP A  80       7.359  10.320   9.827  1.00  0.00              
ATOM   1088  HA  ASP A  80       5.047  11.520   8.590  1.00  0.00              
ATOM   1089 1HB  ASP A  80       7.319  12.774  10.247  1.00  0.00              
ATOM   1090 2HB  ASP A  80       5.896  13.545   9.505  1.00  0.00              
ATOM   1091  N   ASP A  81       8.003  12.321   7.426  1.00  0.00              
ATOM   1092  CA  ASP A  81       8.712  12.981   6.331  1.00  0.00              
ATOM   1093  C   ASP A  81       8.556  12.220   5.012  1.00  0.00              
ATOM   1094  O   ASP A  81       8.643  12.812   3.937  1.00  0.00              
ATOM   1095  CB  ASP A  81      10.196  13.133   6.675  1.00  0.00              
ATOM   1096  CG  ASP A  81      10.492  14.192   7.729  1.00  0.00              
ATOM   1097  OD1 ASP A  81       9.616  14.969   8.024  1.00  0.00              
ATOM   1098  OD2 ASP A  81      11.531  14.118   8.340  1.00  0.00              
ATOM   1099  H   ASP A  81       8.527  11.892   8.141  1.00  0.00              
ATOM   1100  HA  ASP A  81       8.289  13.971   6.161  1.00  0.00              
ATOM   1101 1HB  ASP A  81      10.675  12.195   6.958  1.00  0.00              
ATOM   1102 2HB  ASP A  81      10.583  13.463   5.710  1.00  0.00              
ATOM   1103  N   TYR A  82       8.309  10.915   5.091  1.00  0.00              
ATOM   1104  CA  TYR A  82       8.031  10.125   3.892  1.00  0.00              
ATOM   1105  C   TYR A  82       6.594  10.324   3.411  1.00  0.00              
ATOM   1106  O   TYR A  82       6.326  10.264   2.210  1.00  0.00              
ATOM   1107  CB  TYR A  82       8.292   8.641   4.159  1.00  0.00              
ATOM   1108  CG  TYR A  82       9.732   8.224   3.950  1.00  0.00              
ATOM   1109  CD1 TYR A  82      10.595   8.080   5.026  1.00  0.00              
ATOM   1110  CD2 TYR A  82      10.221   7.975   2.677  1.00  0.00              
ATOM   1111  CE1 TYR A  82      11.911   7.701   4.841  1.00  0.00              
ATOM   1112  CE2 TYR A  82      11.535   7.594   2.479  1.00  0.00              
ATOM   1113  CZ  TYR A  82      12.377   7.458   3.564  1.00  0.00              
ATOM   1114  OH  TYR A  82      13.685   7.078   3.373  1.00  0.00              
ATOM   1115  H   TYR A  82       8.305  10.480   5.968  1.00  0.00              
ATOM   1116  HA  TYR A  82       8.676  10.451   3.076  1.00  0.00              
ATOM   1117 1HB  TYR A  82       8.003   8.443   5.193  1.00  0.00              
ATOM   1118 2HB  TYR A  82       7.649   8.074   3.487  1.00  0.00              
ATOM   1119  HD1 TYR A  82      10.220   8.274   6.031  1.00  0.00              
ATOM   1120  HD2 TYR A  82       9.551   8.084   1.824  1.00  0.00              
ATOM   1121  HE1 TYR A  82      12.578   7.592   5.695  1.00  0.00              
ATOM   1122  HE2 TYR A  82      11.901   7.404   1.470  1.00  0.00              
ATOM   1123  HH  TYR A  82      14.181   7.014   4.193  1.00  0.00              
ATOM   1124  N   PHE A  83       5.679  10.585   4.345  1.00  0.00              
ATOM   1125  CA  PHE A  83       4.310  10.979   4.004  1.00  0.00              
ATOM   1126  C   PHE A  83       4.267  12.301   3.235  1.00  0.00              
ATOM   1127  O   PHE A  83       3.612  12.403   2.198  1.00  0.00              
ATOM   1128  CB  PHE A  83       3.443  11.103   5.268  1.00  0.00              
ATOM   1129  CG  PHE A  83       3.152   9.803   5.973  1.00  0.00              
ATOM   1130  CD1 PHE A  83       3.678   8.607   5.506  1.00  0.00              
ATOM   1131  CD2 PHE A  83       2.340   9.778   7.099  1.00  0.00              
ATOM   1132  CE1 PHE A  83       3.401   7.415   6.149  1.00  0.00              
ATOM   1133  CE2 PHE A  83       2.059   8.587   7.741  1.00  0.00              
ATOM   1134  CZ  PHE A  83       2.590   7.405   7.267  1.00  0.00              
ATOM   1135  H   PHE A  83       5.933  10.519   5.292  1.00  0.00              
ATOM   1136  HA  PHE A  83       3.864  10.233   3.345  1.00  0.00              
ATOM   1137 1HB  PHE A  83       3.939  11.737   6.001  1.00  0.00              
ATOM   1138 2HB  PHE A  83       2.474  11.530   5.016  1.00  0.00              
ATOM   1139  HD1 PHE A  83       4.313   8.612   4.634  1.00  0.00              
ATOM   1140  HD2 PHE A  83       1.922  10.703   7.478  1.00  0.00              
ATOM   1141  HE1 PHE A  83       3.820   6.493   5.779  1.00  0.00              
ATOM   1142  HE2 PHE A  83       1.426   8.582   8.616  1.00  0.00              
ATOM   1143  HZ  PHE A  83       2.374   6.474   7.768  1.00  0.00              
ATOM   1144  N   ARG A  84       4.990  13.300   3.736  1.00  0.00              
ATOM   1145  CA  ARG A  84       5.012  14.626   3.122  1.00  0.00              
ATOM   1146  C   ARG A  84       5.538  14.571   1.682  1.00  0.00              
ATOM   1147  O   ARG A  84       5.094  15.333   0.824  1.00  0.00              
ATOM   1148  CB  ARG A  84       5.790  15.629   3.962  1.00  0.00              
ATOM   1149  CG  ARG A  84       5.658  17.076   3.515  1.00  0.00              
ATOM   1150  CD  ARG A  84       6.153  18.069   4.502  1.00  0.00              
ATOM   1151  NE  ARG A  84       5.970  19.456   4.105  1.00  0.00              
ATOM   1152  CZ  ARG A  84       6.817  20.145   3.316  1.00  0.00              
ATOM   1153  NH1 ARG A  84       7.924  19.594   2.869  1.00  0.00              
ATOM   1154  NH2 ARG A  84       6.519  21.398   3.023  1.00  0.00              
ATOM   1155  H   ARG A  84       5.525  13.141   4.546  1.00  0.00              
ATOM   1156  HA  ARG A  84       3.998  15.022   3.062  1.00  0.00              
ATOM   1157 1HB  ARG A  84       5.429  15.534   4.985  1.00  0.00              
ATOM   1158 2HB  ARG A  84       6.838  15.334   3.918  1.00  0.00              
ATOM   1159 1HG  ARG A  84       6.225  17.208   2.593  1.00  0.00              
ATOM   1160 2HG  ARG A  84       4.604  17.285   3.326  1.00  0.00              
ATOM   1161 1HD  ARG A  84       5.624  17.927   5.443  1.00  0.00              
ATOM   1162 2HD  ARG A  84       7.220  17.912   4.657  1.00  0.00              
ATOM   1163  HE  ARG A  84       5.225  20.100   4.337  1.00  0.00              
ATOM   1164 1HH1 ARG A  84       8.147  18.641   3.117  1.00  0.00              
ATOM   1165 2HH1 ARG A  84       8.547  20.127   2.279  1.00  0.00              
ATOM   1166 1HH2 ARG A  84       5.672  21.812   3.390  1.00  0.00              
ATOM   1167 2HH2 ARG A  84       7.137  21.937   2.435  1.00  0.00              
ATOM   1168  N   SER A  85       6.466  13.664   1.410  1.00  0.00              
ATOM   1169  CA  SER A  85       7.042  13.549   0.078  1.00  0.00              
ATOM   1170  C   SER A  85       6.524  12.300  -0.644  1.00  0.00              
ATOM   1171  O   SER A  85       7.102  11.859  -1.641  1.00  0.00              
ATOM   1172  CB  SER A  85       8.555  13.522   0.169  1.00  0.00              
ATOM   1173  OG  SER A  85       9.019  12.432   0.917  1.00  0.00              
ATOM   1174  H   SER A  85       6.770  13.062   2.120  1.00  0.00              
ATOM   1175  HA  SER A  85       6.876  14.430  -0.543  1.00  0.00              
ATOM   1176 1HB  SER A  85       8.964  13.460  -0.839  1.00  0.00              
ATOM   1177 2HB  SER A  85       8.893  14.444   0.640  1.00  0.00              
ATOM   1178  HG  SER A  85       9.978  12.452   0.950  1.00  0.00              
ATOM   1179  N   GLY A  86       5.424  11.744  -0.153  1.00  0.00              
ATOM   1180  CA  GLY A  86       4.800  10.620  -0.824  1.00  0.00              
ATOM   1181  C   GLY A  86       3.679  11.053  -1.754  1.00  0.00              
ATOM   1182  O   GLY A  86       3.339  12.232  -1.813  1.00  0.00              
ATOM   1183  H   GLY A  86       5.024  12.108   0.668  1.00  0.00              
ATOM   1184 1HA  GLY A  86       5.552  10.094  -1.412  1.00  0.00              
ATOM   1185 2HA  GLY A  86       4.386   9.944  -0.077  1.00  0.00              
ATOM   1186  N   GLU A  87       3.104  10.103  -2.480  1.00  0.00              
ATOM   1187  CA  GLU A  87       2.010  10.393  -3.405  1.00  0.00              
ATOM   1188  C   GLU A  87       0.722   9.715  -2.935  1.00  0.00              
ATOM   1189  O   GLU A  87      -0.163  10.368  -2.379  1.00  0.00              
ATOM   1190  CB  GLU A  87       2.363   9.940  -4.822  1.00  0.00              
ATOM   1191  CG  GLU A  87       3.475  10.744  -5.481  1.00  0.00              
ATOM   1192  CD  GLU A  87       3.831  10.183  -6.830  1.00  0.00              
ATOM   1193  OE1 GLU A  87       3.336   9.132  -7.163  1.00  0.00              
ATOM   1194  OE2 GLU A  87       4.506  10.855  -7.572  1.00  0.00              
ATOM   1195  H   GLU A  87       3.421   9.182  -2.393  1.00  0.00              
ATOM   1196  HA  GLU A  87       1.817  11.466  -3.425  1.00  0.00              
ATOM   1197 1HB  GLU A  87       2.664   8.894  -4.755  1.00  0.00              
ATOM   1198 2HB  GLU A  87       1.455  10.019  -5.419  1.00  0.00              
ATOM   1199 1HG  GLU A  87       3.243  11.804  -5.580  1.00  0.00              
ATOM   1200 2HG  GLU A  87       4.318  10.619  -4.802  1.00  0.00              
ATOM   1201  N   GLY A  88       0.640   8.403  -3.132  1.00  0.00              
ATOM   1202  CA  GLY A  88      -0.558   7.666  -2.786  1.00  0.00              
ATOM   1203  C   GLY A  88      -0.386   6.864  -1.514  1.00  0.00              
ATOM   1204  O   GLY A  88       0.732   6.474  -1.168  1.00  0.00              
ATOM   1205  H   GLY A  88       1.407   7.925  -3.512  1.00  0.00              
ATOM   1206 1HA  GLY A  88      -1.380   8.368  -2.645  1.00  0.00              
ATOM   1207 2HA  GLY A  88      -0.802   6.981  -3.597  1.00  0.00              
ATOM   1208  N   PHE A  89      -1.489   6.619  -0.821  1.00  0.00              
ATOM   1209  CA  PHE A  89      -1.454   5.885   0.440  1.00  0.00              
ATOM   1210  C   PHE A  89      -2.437   4.717   0.411  1.00  0.00              
ATOM   1211  O   PHE A  89      -3.576   4.869  -0.037  1.00  0.00              
ATOM   1212  CB  PHE A  89      -1.796   6.820   1.605  1.00  0.00              
ATOM   1213  CG  PHE A  89      -0.789   7.917   1.827  1.00  0.00              
ATOM   1214  CD1 PHE A  89      -0.922   9.139   1.183  1.00  0.00              
ATOM   1215  CD2 PHE A  89       0.288   7.729   2.677  1.00  0.00              
ATOM   1216  CE1 PHE A  89       0.001  10.149   1.383  1.00  0.00              
ATOM   1217  CE2 PHE A  89       1.212   8.737   2.880  1.00  0.00              
ATOM   1218  CZ  PHE A  89       1.068   9.948   2.232  1.00  0.00              
ATOM   1219  H   PHE A  89      -2.354   6.936  -1.166  1.00  0.00              
ATOM   1220  HA  PHE A  89      -0.461   5.459   0.593  1.00  0.00              
ATOM   1221 1HB  PHE A  89      -2.753   7.310   1.425  1.00  0.00              
ATOM   1222 2HB  PHE A  89      -1.848   6.257   2.536  1.00  0.00              
ATOM   1223  HD1 PHE A  89      -1.757   9.299   0.518  1.00  0.00              
ATOM   1224  HD2 PHE A  89       0.405   6.784   3.186  1.00  0.00              
ATOM   1225  HE1 PHE A  89      -0.116  11.095   0.874  1.00  0.00              
ATOM   1226  HE2 PHE A  89       2.047   8.577   3.546  1.00  0.00              
ATOM   1227  HZ  PHE A  89       1.790  10.735   2.389  1.00  0.00              
ATOM   1228  N   LEU A  90      -1.996   3.558   0.887  1.00  0.00              
ATOM   1229  CA  LEU A  90      -2.893   2.428   1.092  1.00  0.00              
ATOM   1230  C   LEU A  90      -3.141   2.206   2.580  1.00  0.00              
ATOM   1231  O   LEU A  90      -2.271   1.710   3.297  1.00  0.00              
ATOM   1232  CB  LEU A  90      -2.333   1.149   0.464  1.00  0.00              
ATOM   1233  CG  LEU A  90      -2.362   1.089  -1.065  1.00  0.00              
ATOM   1234  CD1 LEU A  90      -1.766  -0.222  -1.556  1.00  0.00              
ATOM   1235  CD2 LEU A  90      -3.783   1.246  -1.579  1.00  0.00              
ATOM   1236  H   LEU A  90      -1.044   3.460   1.110  1.00  0.00              
ATOM   1237  HA  LEU A  90      -3.860   2.643   0.638  1.00  0.00              
ATOM   1238 1HB  LEU A  90      -1.303   1.217   0.812  1.00  0.00              
ATOM   1239 2HB  LEU A  90      -2.799   0.256   0.882  1.00  0.00              
ATOM   1240  HG  LEU A  90      -1.766   1.898  -1.466  1.00  0.00              
ATOM   1241 1HD1 LEU A  90      -1.794  -0.250  -2.645  1.00  0.00              
ATOM   1242 2HD1 LEU A  90      -0.733  -0.302  -1.218  1.00  0.00              
ATOM   1243 3HD1 LEU A  90      -2.344  -1.055  -1.157  1.00  0.00              
ATOM   1244 1HD2 LEU A  90      -3.782   1.201  -2.668  1.00  0.00              
ATOM   1245 2HD2 LEU A  90      -4.405   0.443  -1.180  1.00  0.00              
ATOM   1246 3HD2 LEU A  90      -4.182   2.207  -1.255  1.00  0.00              
ATOM   1247  N   LEU A  91      -4.325   2.583   3.032  1.00  0.00              
ATOM   1248  CA  LEU A  91      -4.700   2.425   4.430  1.00  0.00              
ATOM   1249  C   LEU A  91      -5.198   1.007   4.668  1.00  0.00              
ATOM   1250  O   LEU A  91      -6.381   0.725   4.496  1.00  0.00              
ATOM   1251  CB  LEU A  91      -5.801   3.429   4.816  1.00  0.00              
ATOM   1252  CG  LEU A  91      -5.355   4.883   5.042  1.00  0.00              
ATOM   1253  CD1 LEU A  91      -4.732   5.479   3.794  1.00  0.00              
ATOM   1254  CD2 LEU A  91      -6.535   5.728   5.485  1.00  0.00              
ATOM   1255  H   LEU A  91      -4.977   2.966   2.401  1.00  0.00              
ATOM   1256  HA  LEU A  91      -3.825   2.575   5.062  1.00  0.00              
ATOM   1257 1HB  LEU A  91      -6.414   3.371   3.919  1.00  0.00              
ATOM   1258 2HB  LEU A  91      -6.379   3.085   5.674  1.00  0.00              
ATOM   1259  HG  LEU A  91      -4.615   4.907   5.827  1.00  0.00              
ATOM   1260 1HD1 LEU A  91      -4.429   6.507   3.993  1.00  0.00              
ATOM   1261 2HD1 LEU A  91      -3.857   4.894   3.508  1.00  0.00              
ATOM   1262 3HD1 LEU A  91      -5.459   5.466   2.982  1.00  0.00              
ATOM   1263 1HD2 LEU A  91      -6.207   6.756   5.643  1.00  0.00              
ATOM   1264 2HD2 LEU A  91      -7.308   5.708   4.716  1.00  0.00              
ATOM   1265 3HD2 LEU A  91      -6.940   5.330   6.416  1.00  0.00              
ATOM   1266  N   VAL A  92      -4.303   0.116   5.055  1.00  0.00              
ATOM   1267  CA  VAL A  92      -4.636  -1.297   5.126  1.00  0.00              
ATOM   1268  C   VAL A  92      -4.987  -1.725   6.549  1.00  0.00              
ATOM   1269  O   VAL A  92      -4.238  -1.469   7.493  1.00  0.00              
ATOM   1270  CB  VAL A  92      -3.476  -2.169   4.608  1.00  0.00              
ATOM   1271  CG1 VAL A  92      -3.831  -3.644   4.714  1.00  0.00              
ATOM   1272  CG2 VAL A  92      -3.138  -1.807   3.170  1.00  0.00              
ATOM   1273  H   VAL A  92      -3.402   0.414   5.299  1.00  0.00              
ATOM   1274  HA  VAL A  92      -5.531  -1.523   4.546  1.00  0.00              
ATOM   1275  HB  VAL A  92      -2.587  -1.965   5.203  1.00  0.00              
ATOM   1276 1HG1 VAL A  92      -3.001  -4.247   4.344  1.00  0.00              
ATOM   1277 2HG1 VAL A  92      -4.027  -3.898   5.757  1.00  0.00              
ATOM   1278 3HG1 VAL A  92      -4.720  -3.849   4.118  1.00  0.00              
ATOM   1279 1HG2 VAL A  92      -2.317  -2.431   2.821  1.00  0.00              
ATOM   1280 2HG2 VAL A  92      -4.012  -1.969   2.539  1.00  0.00              
ATOM   1281 3HG2 VAL A  92      -2.843  -0.759   3.119  1.00  0.00              
ATOM   1282  N   PHE A  93      -6.137  -2.367   6.693  1.00  0.00              
ATOM   1283  CA  PHE A  93      -6.581  -2.879   7.982  1.00  0.00              
ATOM   1284  C   PHE A  93      -7.281  -4.215   7.777  1.00  0.00              
ATOM   1285  O   PHE A  93      -7.793  -4.488   6.687  1.00  0.00              
ATOM   1286  CB  PHE A  93      -7.524  -1.883   8.681  1.00  0.00              
ATOM   1287  CG  PHE A  93      -8.903  -1.813   8.083  1.00  0.00              
ATOM   1288  CD1 PHE A  93      -9.177  -0.977   7.013  1.00  0.00              
ATOM   1289  CD2 PHE A  93      -9.927  -2.596   8.593  1.00  0.00              
ATOM   1290  CE1 PHE A  93     -10.445  -0.927   6.464  1.00  0.00              
ATOM   1291  CE2 PHE A  93     -11.194  -2.547   8.048  1.00  0.00              
ATOM   1292  CZ  PHE A  93     -11.453  -1.713   6.981  1.00  0.00              
ATOM   1293  H   PHE A  93      -6.710  -2.506   5.906  1.00  0.00              
ATOM   1294  HA  PHE A  93      -5.719  -3.051   8.629  1.00  0.00              
ATOM   1295 1HB  PHE A  93      -7.657  -2.163   9.726  1.00  0.00              
ATOM   1296 2HB  PHE A  93      -7.112  -0.877   8.624  1.00  0.00              
ATOM   1297  HD1 PHE A  93      -8.388  -0.360   6.609  1.00  0.00              
ATOM   1298  HD2 PHE A  93      -9.727  -3.251   9.428  1.00  0.00              
ATOM   1299  HE1 PHE A  93     -10.646  -0.272   5.630  1.00  0.00              
ATOM   1300  HE2 PHE A  93     -11.982  -3.165   8.456  1.00  0.00              
ATOM   1301  HZ  PHE A  93     -12.443  -1.674   6.553  1.00  0.00              
ATOM   1302  N   SER A  94      -7.296  -5.041   8.805  1.00  0.00              
ATOM   1303  CA  SER A  94      -8.075  -6.264   8.781  1.00  0.00              
ATOM   1304  C   SER A  94      -9.439  -6.035   9.406  1.00  0.00              
ATOM   1305  O   SER A  94      -9.556  -5.374  10.441  1.00  0.00              
ATOM   1306  CB  SER A  94      -7.337  -7.374   9.502  1.00  0.00              
ATOM   1307  OG  SER A  94      -8.106  -8.542   9.598  1.00  0.00              
ATOM   1308  H   SER A  94      -6.775  -4.824   9.606  1.00  0.00              
ATOM   1309  HA  SER A  94      -8.180  -6.691   7.783  1.00  0.00              
ATOM   1310 1HB  SER A  94      -6.421  -7.598   8.954  1.00  0.00              
ATOM   1311 2HB  SER A  94      -7.085  -7.032  10.505  1.00  0.00              
ATOM   1312  HG  SER A  94      -8.066  -9.021   8.767  1.00  0.00              
ATOM   1313  N   ILE A  95     -10.466  -6.588   8.783  1.00  0.00              
ATOM   1314  CA  ILE A  95     -11.828  -6.471   9.299  1.00  0.00              
ATOM   1315  C   ILE A  95     -11.977  -7.153  10.666  1.00  0.00              
ATOM   1316  O   ILE A  95     -12.934  -6.897  11.398  1.00  0.00              
ATOM   1317  CB  ILE A  95     -12.850  -7.076   8.321  1.00  0.00              
ATOM   1318  CG1 ILE A  95     -12.591  -8.574   8.136  1.00  0.00              
ATOM   1319  CG2 ILE A  95     -12.797  -6.354   6.983  1.00  0.00              
ATOM   1320  CD1 ILE A  95     -13.741  -9.318   7.496  1.00  0.00              
ATOM   1321  H   ILE A  95     -10.307  -7.069   7.944  1.00  0.00              
ATOM   1322  HA  ILE A  95     -12.078  -5.428   9.489  1.00  0.00              
ATOM   1323  HB  ILE A  95     -13.849  -6.981   8.746  1.00  0.00              
ATOM   1324 1HG1 ILE A  95     -11.702  -8.674   7.514  1.00  0.00              
ATOM   1325 2HG1 ILE A  95     -12.392  -8.992   9.123  1.00  0.00              
ATOM   1326 1HG2 ILE A  95     -13.526  -6.795   6.303  1.00  0.00              
ATOM   1327 2HG2 ILE A  95     -13.029  -5.300   7.129  1.00  0.00              
ATOM   1328 3HG2 ILE A  95     -11.799  -6.450   6.556  1.00  0.00              
ATOM   1329 1HD1 ILE A  95     -13.483 -10.372   7.398  1.00  0.00              
ATOM   1330 2HD1 ILE A  95     -14.631  -9.218   8.118  1.00  0.00              
ATOM   1331 3HD1 ILE A  95     -13.939  -8.902   6.509  1.00  0.00              
ATOM   1332  N   THR A  96     -11.013  -7.989  11.022  1.00  0.00              
ATOM   1333  CA  THR A  96     -11.024  -8.675  12.302  1.00  0.00              
ATOM   1334  C   THR A  96     -10.332  -7.838  13.373  1.00  0.00              
ATOM   1335  O   THR A  96     -10.370  -8.172  14.557  1.00  0.00              
ATOM   1336  CB  THR A  96     -10.338 -10.052  12.211  1.00  0.00              
ATOM   1337  OG1 THR A  96      -8.936  -9.875  11.970  1.00  0.00              
ATOM   1338  CG2 THR A  96     -10.944 -10.874  11.085  1.00  0.00              
ATOM   1339  H   THR A  96     -10.270  -8.152  10.403  1.00  0.00              
ATOM   1340  HA  THR A  96     -12.052  -8.818  12.635  1.00  0.00              
ATOM   1341  HB  THR A  96     -10.472 -10.577  13.157  1.00  0.00              
ATOM   1342  HG1 THR A  96      -8.812  -9.400  11.144  1.00  0.00              
ATOM   1343 1HG2 THR A  96     -10.447 -11.843  11.036  1.00  0.00              
ATOM   1344 2HG2 THR A  96     -12.007 -11.020  11.272  1.00  0.00              
ATOM   1345 3HG2 THR A  96     -10.809 -10.350  10.139  1.00  0.00              
ATOM   1346  N   GLU A  97      -9.704  -6.747  12.950  1.00  0.00              
ATOM   1347  CA  GLU A  97      -8.999  -5.863  13.865  1.00  0.00              
ATOM   1348  C   GLU A  97      -9.578  -4.453  13.799  1.00  0.00              
ATOM   1349  O   GLU A  97      -9.184  -3.646  12.961  1.00  0.00              
ATOM   1350  CB  GLU A  97      -7.503  -5.837  13.545  1.00  0.00              
ATOM   1351  CG  GLU A  97      -6.802  -7.179  13.710  1.00  0.00              
ATOM   1352  CD  GLU A  97      -5.316  -7.046  13.516  1.00  0.00              
ATOM   1353  OE1 GLU A  97      -4.913  -6.492  12.522  1.00  0.00              
ATOM   1354  OE2 GLU A  97      -4.588  -7.398  14.414  1.00  0.00              
ATOM   1355  H   GLU A  97      -9.714  -6.532  11.991  1.00  0.00              
ATOM   1356  HA  GLU A  97      -9.130  -6.211  14.890  1.00  0.00              
ATOM   1357 1HB  GLU A  97      -7.403  -5.502  12.512  1.00  0.00              
ATOM   1358 2HB  GLU A  97      -7.045  -5.105  14.210  1.00  0.00              
ATOM   1359 1HG  GLU A  97      -7.001  -7.657  14.669  1.00  0.00              
ATOM   1360 2HG  GLU A  97      -7.218  -7.786  12.908  1.00  0.00              
ATOM   1361  N   HIS A  98     -10.522  -4.166  14.678  1.00  0.00              
ATOM   1362  CA  HIS A  98     -11.133  -2.846  14.717  1.00  0.00              
ATOM   1363  C   HIS A  98     -10.122  -1.815  15.206  1.00  0.00              
ATOM   1364  O   HIS A  98     -10.270  -0.620  14.955  1.00  0.00              
ATOM   1365  CB  HIS A  98     -12.374  -2.843  15.614  1.00  0.00              
ATOM   1366  CG  HIS A  98     -12.074  -3.111  17.057  1.00  0.00              
ATOM   1367  ND1 HIS A  98     -11.788  -4.374  17.534  1.00  0.00              
ATOM   1368  CD2 HIS A  98     -12.015  -2.283  18.125  1.00  0.00              
ATOM   1369  CE1 HIS A  98     -11.566  -4.308  18.835  1.00  0.00              
ATOM   1370  NE2 HIS A  98     -11.698  -3.052  19.218  1.00  0.00              
ATOM   1371  H   HIS A  98     -10.817  -4.853  15.316  1.00  0.00              
ATOM   1372  HA  HIS A  98     -11.433  -2.551  13.712  1.00  0.00              
ATOM   1373 1HB  HIS A  98     -12.865  -1.869  15.575  1.00  0.00              
ATOM   1374 2HB  HIS A  98     -13.073  -3.614  15.292  1.00  0.00              
ATOM   1375  HD2 HIS A  98     -12.166  -1.209  18.238  1.00  0.00              
ATOM   1376  HE1 HIS A  98     -11.321  -5.206  19.401  1.00  0.00              
ATOM   1377  HE2 HIS A  98     -11.586  -2.703  20.158  1.00  0.00              
ATOM   1378  N   GLU A  99      -9.087  -2.287  15.895  1.00  0.00              
ATOM   1379  CA  GLU A  99      -8.014  -1.411  16.352  1.00  0.00              
ATOM   1380  C   GLU A  99      -7.101  -1.010  15.197  1.00  0.00              
ATOM   1381  O   GLU A  99      -6.619   0.120  15.140  1.00  0.00              
ATOM   1382  CB  GLU A  99      -7.201  -2.093  17.455  1.00  0.00              
ATOM   1383  CG  GLU A  99      -7.960  -2.305  18.756  1.00  0.00              
ATOM   1384  CD  GLU A  99      -7.146  -3.097  19.741  1.00  0.00              
ATOM   1385  OE1 GLU A  99      -6.066  -3.512  19.393  1.00  0.00              
ATOM   1386  OE2 GLU A  99      -7.551  -3.193  20.875  1.00  0.00              
ATOM   1387  H   GLU A  99      -9.049  -3.245  16.111  1.00  0.00              
ATOM   1388  HA  GLU A  99      -8.435  -0.487  16.750  1.00  0.00              
ATOM   1389 1HB  GLU A  99      -6.877  -3.056  17.062  1.00  0.00              
ATOM   1390 2HB  GLU A  99      -6.329  -1.465  17.642  1.00  0.00              
ATOM   1391 1HG  GLU A  99      -8.290  -1.377  19.222  1.00  0.00              
ATOM   1392 2HG  GLU A  99      -8.830  -2.886  18.453  1.00  0.00              
ATOM   1393  N   SER A 100      -6.871  -1.930  14.265  1.00  0.00              
ATOM   1394  CA  SER A 100      -6.084  -1.614  13.081  1.00  0.00              
ATOM   1395  C   SER A 100      -6.860  -0.643  12.197  1.00  0.00              
ATOM   1396  O   SER A 100      -6.289   0.265  11.592  1.00  0.00              
ATOM   1397  CB  SER A 100      -5.737  -2.878  12.320  1.00  0.00              
ATOM   1398  OG  SER A 100      -4.870  -3.707  13.042  1.00  0.00              
ATOM   1399  H   SER A 100      -7.239  -2.830  14.369  1.00  0.00              
ATOM   1400  HA  SER A 100      -5.091  -1.226  13.312  1.00  0.00              
ATOM   1401 1HB  SER A 100      -6.657  -3.423  12.111  1.00  0.00              
ATOM   1402 2HB  SER A 100      -5.261  -2.600  11.380  1.00  0.00              
ATOM   1403  HG  SER A 100      -4.918  -4.601  12.695  1.00  0.00              
ATOM   1404  N   PHE A 101      -8.174  -0.833  12.158  1.00  0.00              
ATOM   1405  CA  PHE A 101      -9.064   0.085  11.469  1.00  0.00              
ATOM   1406  C   PHE A 101      -8.904   1.499  12.030  1.00  0.00              
ATOM   1407  O   PHE A 101      -8.696   2.451  11.282  1.00  0.00              
ATOM   1408  CB  PHE A 101     -10.516  -0.381  11.597  1.00  0.00              
ATOM   1409  CG  PHE A 101     -11.511   0.564  10.990  1.00  0.00              
ATOM   1410  CD1 PHE A 101     -11.610   0.700   9.614  1.00  0.00              
ATOM   1411  CD2 PHE A 101     -12.352   1.313  11.793  1.00  0.00              
ATOM   1412  CE1 PHE A 101     -12.530   1.565   9.055  1.00  0.00              
ATOM   1413  CE2 PHE A 101     -13.273   2.179  11.240  1.00  0.00              
ATOM   1414  CZ  PHE A 101     -13.361   2.306   9.869  1.00  0.00              
ATOM   1415  H   PHE A 101      -8.551  -1.621  12.599  1.00  0.00              
ATOM   1416  HA  PHE A 101      -8.803   0.130  10.411  1.00  0.00              
ATOM   1417 1HB  PHE A 101     -10.648  -1.339  11.094  1.00  0.00              
ATOM   1418 2HB  PHE A 101     -10.785  -0.484  12.647  1.00  0.00              
ATOM   1419  HD1 PHE A 101     -10.959   0.121   8.974  1.00  0.00              
ATOM   1420  HD2 PHE A 101     -12.282   1.215  12.867  1.00  0.00              
ATOM   1421  HE1 PHE A 101     -12.597   1.662   7.981  1.00  0.00              
ATOM   1422  HE2 PHE A 101     -13.922   2.755  11.880  1.00  0.00              
ATOM   1423  HZ  PHE A 101     -14.082   2.984   9.434  1.00  0.00              
ATOM   1424  N   THR A 102      -8.998   1.627  13.350  1.00  0.00              
ATOM   1425  CA  THR A 102      -8.840   2.922  14.010  1.00  0.00              
ATOM   1426  C   THR A 102      -7.471   3.512  13.682  1.00  0.00              
ATOM   1427  O   THR A 102      -7.338   4.703  13.393  1.00  0.00              
ATOM   1428  CB  THR A 102      -8.954   2.792  15.545  1.00  0.00              
ATOM   1429  OG1 THR A 102     -10.249   2.313  15.911  1.00  0.00              
ATOM   1430  CG2 THR A 102      -8.709   4.130  16.222  1.00  0.00              
ATOM   1431  H   THR A 102      -9.194   0.835  13.896  1.00  0.00              
ATOM   1432  HA  THR A 102      -9.590   3.620  13.637  1.00  0.00              
ATOM   1433  HB  THR A 102      -8.208   2.089  15.891  1.00  0.00              
ATOM   1434  HG1 THR A 102     -10.271   1.350  15.787  1.00  0.00              
ATOM   1435 1HG2 THR A 102      -8.794   4.011  17.302  1.00  0.00              
ATOM   1436 2HG2 THR A 102      -7.709   4.486  15.973  1.00  0.00              
ATOM   1437 3HG2 THR A 102      -9.447   4.853  15.877  1.00  0.00              
ATOM   1438  N   ALA A 103      -6.459   2.654  13.711  1.00  0.00              
ATOM   1439  CA  ALA A 103      -5.086   3.073  13.474  1.00  0.00              
ATOM   1440  C   ALA A 103      -4.923   3.795  12.136  1.00  0.00              
ATOM   1441  O   ALA A 103      -4.197   4.782  12.055  1.00  0.00              
ATOM   1442  CB  ALA A 103      -4.156   1.872  13.549  1.00  0.00              
ATOM   1443  H   ALA A 103      -6.644   1.710  13.908  1.00  0.00              
ATOM   1444  HA  ALA A 103      -4.799   3.784  14.249  1.00  0.00              
ATOM   1445 1HB  ALA A 103      -3.130   2.195  13.371  1.00  0.00              
ATOM   1446 2HB  ALA A 103      -4.226   1.418  14.539  1.00  0.00              
ATOM   1447 3HB  ALA A 103      -4.442   1.142  12.794  1.00  0.00              
ATOM   1448  N   THR A 104      -5.597   3.311  11.094  1.00  0.00              
ATOM   1449  CA  THR A 104      -5.445   3.878   9.753  1.00  0.00              
ATOM   1450  C   THR A 104      -6.027   5.291   9.700  1.00  0.00              
ATOM   1451  O   THR A 104      -5.610   6.121   8.886  1.00  0.00              
ATOM   1452  CB  THR A 104      -6.135   3.005   8.681  1.00  0.00              
ATOM   1453  OG1 THR A 104      -7.529   2.872   8.980  1.00  0.00              
ATOM   1454  CG2 THR A 104      -5.496   1.624   8.600  1.00  0.00              
ATOM   1455  H   THR A 104      -6.209   2.557  11.228  1.00  0.00              
ATOM   1456  HA  THR A 104      -4.386   3.962   9.506  1.00  0.00              
ATOM   1457  HB  THR A 104      -6.025   3.490   7.724  1.00  0.00              
ATOM   1458  HG1 THR A 104      -8.007   2.610   8.179  1.00  0.00              
ATOM   1459 1HG2 THR A 104      -6.003   1.034   7.838  1.00  0.00              
ATOM   1460 2HG2 THR A 104      -4.442   1.726   8.341  1.00  0.00              
ATOM   1461 3HG2 THR A 104      -5.585   1.124   9.564  1.00  0.00              
ATOM   1462  N   ALA A 105      -6.975   5.564  10.592  1.00  0.00              
ATOM   1463  CA  ALA A 105      -7.547   6.897  10.735  1.00  0.00              
ATOM   1464  C   ALA A 105      -6.525   7.854  11.338  1.00  0.00              
ATOM   1465  O   ALA A 105      -6.462   9.030  10.968  1.00  0.00              
ATOM   1466  CB  ALA A 105      -8.795   6.839  11.603  1.00  0.00              
ATOM   1467  H   ALA A 105      -7.305   4.842  11.166  1.00  0.00              
ATOM   1468  HA  ALA A 105      -7.811   7.272   9.746  1.00  0.00              
ATOM   1469 1HB  ALA A 105      -9.214   7.840  11.703  1.00  0.00              
ATOM   1470 2HB  ALA A 105      -9.531   6.182  11.139  1.00  0.00              
ATOM   1471 3HB  ALA A 105      -8.535   6.453  12.588  1.00  0.00              
ATOM   1472  N   GLU A 106      -5.715   7.332  12.249  1.00  0.00              
ATOM   1473  CA  GLU A 106      -4.628   8.098  12.837  1.00  0.00              
ATOM   1474  C   GLU A 106      -3.571   8.416  11.783  1.00  0.00              
ATOM   1475  O   GLU A 106      -3.072   9.544  11.715  1.00  0.00              
ATOM   1476  CB  GLU A 106      -4.002   7.335  14.006  1.00  0.00              
ATOM   1477  CG  GLU A 106      -2.890   8.086  14.725  1.00  0.00              
ATOM   1478  CD  GLU A 106      -2.359   7.294  15.887  1.00  0.00              
ATOM   1479  OE1 GLU A 106      -2.847   6.214  16.119  1.00  0.00              
ATOM   1480  OE2 GLU A 106      -1.391   7.717  16.474  1.00  0.00              
ATOM   1481  H   GLU A 106      -5.848   6.405  12.528  1.00  0.00              
ATOM   1482  HA  GLU A 106      -5.006   9.052  13.207  1.00  0.00              
ATOM   1483 1HB  GLU A 106      -4.806   7.116  14.710  1.00  0.00              
ATOM   1484 2HB  GLU A 106      -3.608   6.401  13.603  1.00  0.00              
ATOM   1485 1HG  GLU A 106      -2.066   8.368  14.071  1.00  0.00              
ATOM   1486 2HG  GLU A 106      -3.384   8.984  15.093  1.00  0.00              
ATOM   1487  N   PHE A 107      -3.245   7.428  10.955  1.00  0.00              
ATOM   1488  CA  PHE A 107      -2.255   7.617   9.898  1.00  0.00              
ATOM   1489  C   PHE A 107      -2.780   8.624   8.885  1.00  0.00              
ATOM   1490  O   PHE A 107      -2.032   9.447   8.362  1.00  0.00              
ATOM   1491  CB  PHE A 107      -1.943   6.300   9.177  1.00  0.00              
ATOM   1492  CG  PHE A 107      -0.947   5.418   9.877  1.00  0.00              
ATOM   1493  CD1 PHE A 107       0.417   5.640   9.753  1.00  0.00              
ATOM   1494  CD2 PHE A 107      -1.382   4.366  10.665  1.00  0.00              
ATOM   1495  CE1 PHE A 107       1.324   4.826  10.403  1.00  0.00              
ATOM   1496  CE2 PHE A 107      -0.481   3.551  11.317  1.00  0.00              
ATOM   1497  CZ  PHE A 107       0.874   3.781  11.186  1.00  0.00              
ATOM   1498  H   PHE A 107      -3.677   6.549  11.060  1.00  0.00              
ATOM   1499  HA  PHE A 107      -1.335   8.023  10.321  1.00  0.00              
ATOM   1500 1HB  PHE A 107      -2.850   5.705   9.072  1.00  0.00              
ATOM   1501 2HB  PHE A 107      -1.527   6.502   8.191  1.00  0.00              
ATOM   1502  HD1 PHE A 107       0.766   6.457   9.139  1.00  0.00              
ATOM   1503  HD2 PHE A 107      -2.442   4.186  10.767  1.00  0.00              
ATOM   1504  HE1 PHE A 107       2.384   5.008  10.300  1.00  0.00              
ATOM   1505  HE2 PHE A 107      -0.836   2.732  11.927  1.00  0.00              
ATOM   1506  HZ  PHE A 107       1.582   3.143  11.695  1.00  0.00              
ATOM   1507  N   ARG A 108      -4.090   8.559   8.652  1.00  0.00              
ATOM   1508  CA  ARG A 108      -4.797   9.535   7.829  1.00  0.00              
ATOM   1509  C   ARG A 108      -4.612  10.952   8.360  1.00  0.00              
ATOM   1510  O   ARG A 108      -4.311  11.873   7.604  1.00  0.00              
ATOM   1511  CB  ARG A 108      -6.271   9.190   7.672  1.00  0.00              
ATOM   1512  CG  ARG A 108      -7.077  10.187   6.856  1.00  0.00              
ATOM   1513  CD  ARG A 108      -8.543   9.949   6.871  1.00  0.00              
ATOM   1514  NE  ARG A 108      -9.149  10.015   8.192  1.00  0.00              
ATOM   1515  CZ  ARG A 108      -9.468  11.158   8.831  1.00  0.00              
ATOM   1516  NH1 ARG A 108      -9.207  12.330   8.295  1.00  0.00              
ATOM   1517  NH2 ARG A 108     -10.029  11.070  10.024  1.00  0.00              
ATOM   1518  H   ARG A 108      -4.601   7.820   9.051  1.00  0.00              
ATOM   1519  HA  ARG A 108      -4.388   9.530   6.818  1.00  0.00              
ATOM   1520 1HB  ARG A 108      -6.319   8.213   7.195  1.00  0.00              
ATOM   1521 2HB  ARG A 108      -6.690   9.127   8.676  1.00  0.00              
ATOM   1522 1HG  ARG A 108      -6.894  11.187   7.249  1.00  0.00              
ATOM   1523 2HG  ARG A 108      -6.740  10.139   5.820  1.00  0.00              
ATOM   1524 1HD  ARG A 108      -9.031  10.700   6.251  1.00  0.00              
ATOM   1525 2HD  ARG A 108      -8.745   8.958   6.469  1.00  0.00              
ATOM   1526  HE  ARG A 108      -9.418   9.267   8.816  1.00  0.00              
ATOM   1527 1HH1 ARG A 108      -8.762  12.380   7.389  1.00  0.00              
ATOM   1528 2HH1 ARG A 108      -9.454  13.174   8.790  1.00  0.00              
ATOM   1529 1HH2 ARG A 108     -10.207  10.162  10.430  1.00  0.00              
ATOM   1530 2HH2 ARG A 108     -10.278  11.910  10.525  1.00  0.00              
ATOM   1531  N   GLU A 109      -4.769  11.117   9.664  1.00  0.00              
ATOM   1532  CA  GLU A 109      -4.545  12.408  10.293  1.00  0.00              
ATOM   1533  C   GLU A 109      -3.086  12.848  10.196  1.00  0.00              
ATOM   1534  O   GLU A 109      -2.808  14.037  10.063  1.00  0.00              
ATOM   1535  CB  GLU A 109      -4.982  12.362  11.759  1.00  0.00              
ATOM   1536  CG  GLU A 109      -6.489  12.283  11.963  1.00  0.00              
ATOM   1537  CD  GLU A 109      -6.832  12.053  13.409  1.00  0.00              
ATOM   1538  OE1 GLU A 109      -5.931  11.888  14.196  1.00  0.00              
ATOM   1539  OE2 GLU A 109      -7.988  12.154  13.748  1.00  0.00              
ATOM   1540  H   GLU A 109      -5.045  10.353  10.216  1.00  0.00              
ATOM   1541  HA  GLU A 109      -5.123  13.176   9.778  1.00  0.00              
ATOM   1542 1HB  GLU A 109      -4.510  11.487  12.205  1.00  0.00              
ATOM   1543 2HB  GLU A 109      -4.599  13.265  12.235  1.00  0.00              
ATOM   1544 1HG  GLU A 109      -7.023  13.160  11.599  1.00  0.00              
ATOM   1545 2HG  GLU A 109      -6.781  11.413  11.378  1.00  0.00              
ATOM   1546  N   GLN A 110      -2.152  11.900  10.250  1.00  0.00              
ATOM   1547  CA  GLN A 110      -0.738  12.234  10.121  1.00  0.00              
ATOM   1548  C   GLN A 110      -0.425  12.688   8.702  1.00  0.00              
ATOM   1549  O   GLN A 110       0.414  13.564   8.487  1.00  0.00              
ATOM   1550  CB  GLN A 110       0.148  11.047  10.489  1.00  0.00              
ATOM   1551  CG  GLN A 110       0.041  10.622  11.943  1.00  0.00              
ATOM   1552  CD  GLN A 110       0.397  11.740  12.911  1.00  0.00              
ATOM   1553  OE1 GLN A 110       1.418  12.410  12.765  1.00  0.00              
ATOM   1554  NE2 GLN A 110      -0.436  11.940  13.918  1.00  0.00              
ATOM   1555  H   GLN A 110      -2.416  10.961  10.376  1.00  0.00              
ATOM   1556  HA  GLN A 110      -0.498  13.067  10.782  1.00  0.00              
ATOM   1557 1HB  GLN A 110      -0.146  10.222   9.839  1.00  0.00              
ATOM   1558 2HB  GLN A 110       1.174  11.338  10.264  1.00  0.00              
ATOM   1559 1HG  GLN A 110      -0.830  10.104  12.343  1.00  0.00              
ATOM   1560 2HG  GLN A 110       0.882   9.929  11.893  1.00  0.00              
ATOM   1561 1HE2 GLN A 110      -0.250  12.664  14.586  1.00  0.00              
ATOM   1562 2HE2 GLN A 110      -1.252  11.371  14.014  1.00  0.00              
ATOM   1563  N   ILE A 111      -1.122  12.098   7.740  1.00  0.00              
ATOM   1564  CA  ILE A 111      -1.019  12.520   6.353  1.00  0.00              
ATOM   1565  C   ILE A 111      -1.518  13.954   6.195  1.00  0.00              
ATOM   1566  O   ILE A 111      -0.888  14.766   5.523  1.00  0.00              
ATOM   1567  CB  ILE A 111      -1.821  11.580   5.427  1.00  0.00              
ATOM   1568  CG1 ILE A 111      -1.175  10.190   5.392  1.00  0.00              
ATOM   1569  CG2 ILE A 111      -1.906  12.168   4.027  1.00  0.00              
ATOM   1570  CD1 ILE A 111      -2.068   9.110   4.815  1.00  0.00              
ATOM   1571  H   ILE A 111      -1.723  11.357   7.970  1.00  0.00              
ATOM   1572  HA  ILE A 111       0.023  12.544   6.035  1.00  0.00              
ATOM   1573  HB  ILE A 111      -2.822  11.495   5.818  1.00  0.00              
ATOM   1574 1HG1 ILE A 111      -0.268  10.268   4.794  1.00  0.00              
ATOM   1575 2HG1 ILE A 111      -0.910   9.930   6.418  1.00  0.00              
ATOM   1576 1HG2 ILE A 111      -2.474  11.495   3.384  1.00  0.00              
ATOM   1577 2HG2 ILE A 111      -2.404  13.136   4.069  1.00  0.00              
ATOM   1578 3HG2 ILE A 111      -0.902  12.293   3.624  1.00  0.00              
ATOM   1579 1HD1 ILE A 111      -1.540   8.156   4.826  1.00  0.00              
ATOM   1580 2HD1 ILE A 111      -2.976   9.028   5.415  1.00  0.00              
ATOM   1581 3HD1 ILE A 111      -2.332   9.365   3.791  1.00  0.00              
ATOM   1582  N   LEU A 112      -2.636  14.263   6.850  1.00  0.00              
ATOM   1583  CA  LEU A 112      -3.199  15.611   6.817  1.00  0.00              
ATOM   1584  C   LEU A 112      -2.400  16.561   7.707  1.00  0.00              
ATOM   1585  O   LEU A 112      -2.476  17.781   7.568  1.00  0.00              
ATOM   1586  CB  LEU A 112      -4.670  15.583   7.251  1.00  0.00              
ATOM   1587  CG  LEU A 112      -5.610  14.803   6.322  1.00  0.00              
ATOM   1588  CD1 LEU A 112      -7.010  14.754   6.918  1.00  0.00              
ATOM   1589  CD2 LEU A 112      -5.630  15.461   4.950  1.00  0.00              
ATOM   1590  H   LEU A 112      -3.096  13.565   7.362  1.00  0.00              
ATOM   1591  HA  LEU A 112      -3.137  16.008   5.804  1.00  0.00              
ATOM   1592 1HB  LEU A 112      -4.565  15.061   8.200  1.00  0.00              
ATOM   1593 2HB  LEU A 112      -5.057  16.586   7.429  1.00  0.00              
ATOM   1594  HG  LEU A 112      -5.193  13.802   6.205  1.00  0.00              
ATOM   1595 1HD1 LEU A 112      -7.670  14.197   6.251  1.00  0.00              
ATOM   1596 2HD1 LEU A 112      -6.975  14.258   7.888  1.00  0.00              
ATOM   1597 3HD1 LEU A 112      -7.389  15.767   7.040  1.00  0.00              
ATOM   1598 1HD2 LEU A 112      -6.298  14.905   4.291  1.00  0.00              
ATOM   1599 2HD2 LEU A 112      -5.983  16.488   5.044  1.00  0.00              
ATOM   1600 3HD2 LEU A 112      -4.624  15.461   4.531  1.00  0.00              
ATOM   1601  N   ARG A 113      -1.647  15.989   8.634  1.00  0.00              
ATOM   1602  CA  ARG A 113      -0.793  16.767   9.516  1.00  0.00              
ATOM   1603  C   ARG A 113       0.393  17.324   8.735  1.00  0.00              
ATOM   1604  O   ARG A 113       0.741  18.499   8.860  1.00  0.00              
ATOM   1605  CB  ARG A 113      -0.307  15.892  10.672  1.00  0.00              
ATOM   1606  CG  ARG A 113       0.579  16.611  11.672  1.00  0.00              
ATOM   1607  CD  ARG A 113       1.052  15.653  12.751  1.00  0.00              
ATOM   1608  NE  ARG A 113       1.926  16.293  13.729  1.00  0.00              
ATOM   1609  CZ  ARG A 113       2.630  15.625  14.645  1.00  0.00              
ATOM   1610  NH1 ARG A 113       2.597  14.294  14.674  1.00  0.00              
ATOM   1611  NH2 ARG A 113       3.382  16.281  15.522  1.00  0.00              
ATOM   1612  H   ARG A 113      -1.669  15.014   8.727  1.00  0.00              
ATOM   1613  HA  ARG A 113      -1.349  17.618   9.911  1.00  0.00              
ATOM   1614 1HB  ARG A 113      -1.192  15.513  11.178  1.00  0.00              
ATOM   1615 2HB  ARG A 113       0.244  15.061  10.233  1.00  0.00              
ATOM   1616 1HG  ARG A 113       1.436  17.024  11.141  1.00  0.00              
ATOM   1617 2HG  ARG A 113       0.004  17.422  12.122  1.00  0.00              
ATOM   1618 1HD  ARG A 113       0.184  15.254  13.275  1.00  0.00              
ATOM   1619 2HD  ARG A 113       1.601  14.836  12.283  1.00  0.00              
ATOM   1620  HE  ARG A 113       1.981  17.280  13.709  1.00  0.00              
ATOM   1621 1HH1 ARG A 113       2.037  13.791  13.999  1.00  0.00              
ATOM   1622 2HH1 ARG A 113       3.132  13.794  15.368  1.00  0.00              
ATOM   1623 1HH2 ARG A 113       3.418  17.291  15.495  1.00  0.00              
ATOM   1624 2HH2 ARG A 113       3.911  15.770  16.212  1.00  0.00              
ATOM   1625  N   VAL A 114       1.009  16.474   7.924  1.00  0.00              
ATOM   1626  CA  VAL A 114       2.201  16.861   7.182  1.00  0.00              
ATOM   1627  C   VAL A 114       1.847  17.654   5.921  1.00  0.00              
ATOM   1628  O   VAL A 114       2.651  18.450   5.438  1.00  0.00              
ATOM   1629  CB  VAL A 114       3.063  15.634   6.809  1.00  0.00              
ATOM   1630  CG1 VAL A 114       3.467  14.864   8.062  1.00  0.00              
ATOM   1631  CG2 VAL A 114       2.329  14.722   5.835  1.00  0.00              
ATOM   1632  H   VAL A 114       0.658  15.563   7.828  1.00  0.00              
ATOM   1633  HA  VAL A 114       2.828  17.538   7.764  1.00  0.00              
ATOM   1634  HB  VAL A 114       3.961  15.987   6.328  1.00  0.00              
ATOM   1635 1HG1 VAL A 114       4.074  14.003   7.780  1.00  0.00              
ATOM   1636 2HG1 VAL A 114       4.043  15.514   8.719  1.00  0.00              
ATOM   1637 3HG1 VAL A 114       2.573  14.521   8.583  1.00  0.00              
ATOM   1638 1HG2 VAL A 114       2.960  13.868   5.590  1.00  0.00              
ATOM   1639 2HG2 VAL A 114       1.405  14.370   6.293  1.00  0.00              
ATOM   1640 3HG2 VAL A 114       2.098  15.274   4.924  1.00  0.00              
ATOM   1641  N   LYS A 115       0.641  17.444   5.403  1.00  0.00              
ATOM   1642  CA  LYS A 115       0.159  18.177   4.238  1.00  0.00              
ATOM   1643  C   LYS A 115      -1.300  18.550   4.449  1.00  0.00              
ATOM   1644  O   LYS A 115      -2.170  17.684   4.434  1.00  0.00              
ATOM   1645  CB  LYS A 115       0.324  17.351   2.962  1.00  0.00              
ATOM   1646  CG  LYS A 115       1.746  17.310   2.417  1.00  0.00              
ATOM   1647  CD  LYS A 115       1.827  16.480   1.145  1.00  0.00              
ATOM   1648  CE  LYS A 115       1.219  17.218  -0.039  1.00  0.00              
ATOM   1649  NZ  LYS A 115       2.073  18.353  -0.484  1.00  0.00              
ATOM   1650  H   LYS A 115       0.048  16.782   5.820  1.00  0.00              
ATOM   1651  HA  LYS A 115       0.726  19.101   4.123  1.00  0.00              
ATOM   1652 1HB  LYS A 115      -0.005  16.337   3.192  1.00  0.00              
ATOM   1653 2HB  LYS A 115      -0.339  17.784   2.212  1.00  0.00              
ATOM   1654 1HG  LYS A 115       2.064  18.332   2.206  1.00  0.00              
ATOM   1655 2HG  LYS A 115       2.395  16.877   3.176  1.00  0.00              
ATOM   1656 1HD  LYS A 115       2.876  16.262   0.939  1.00  0.00              
ATOM   1657 2HD  LYS A 115       1.289  15.545   1.304  1.00  0.00              
ATOM   1658 1HE  LYS A 115       1.101  16.510  -0.858  1.00  0.00              
ATOM   1659 2HE  LYS A 115       0.241  17.595   0.259  1.00  0.00              
ATOM   1660 1HZ  LYS A 115       1.634  18.815  -1.269  1.00  0.00              
ATOM   1661 2HZ  LYS A 115       2.182  19.011   0.275  1.00  0.00              
ATOM   1662 3HZ  LYS A 115       2.979  18.004  -0.762  1.00  0.00              
ATOM   1663  N   ALA A 116      -1.579  19.830   4.645  1.00  0.00              
ATOM   1664  CA  ALA A 116      -2.953  20.269   4.846  1.00  0.00              
ATOM   1665  C   ALA A 116      -3.379  21.303   3.812  1.00  0.00              
ATOM   1666  O   ALA A 116      -2.764  22.361   3.688  1.00  0.00              
ATOM   1667  CB  ALA A 116      -3.128  20.830   6.250  1.00  0.00              
ATOM   1668  H   ALA A 116      -0.851  20.487   4.647  1.00  0.00              
ATOM   1669  HA  ALA A 116      -3.615  19.411   4.726  1.00  0.00              
ATOM   1670 1HB  ALA A 116      -4.160  21.153   6.386  1.00  0.00              
ATOM   1671 2HB  ALA A 116      -2.891  20.058   6.984  1.00  0.00              
ATOM   1672 3HB  ALA A 116      -2.462  21.679   6.390  1.00  0.00              
ATOM   1673  N   GLU A 117      -4.436  20.966   3.070  1.00  0.00              
ATOM   1674  CA  GLU A 117      -5.012  21.843   2.040  1.00  0.00              
ATOM   1675  C   GLU A 117      -3.969  22.365   1.048  1.00  0.00              
ATOM   1676  O   GLU A 117      -4.102  23.476   0.531  1.00  0.00              
ATOM   1677  CB  GLU A 117      -5.730  23.023   2.699  1.00  0.00              
ATOM   1678  CG  GLU A 117      -6.889  22.627   3.603  1.00  0.00              
ATOM   1679  CD  GLU A 117      -7.564  23.838   4.186  1.00  0.00              
ATOM   1680  OE1 GLU A 117      -7.114  24.928   3.928  1.00  0.00              
ATOM   1681  OE2 GLU A 117      -8.594  23.682   4.799  1.00  0.00              
ATOM   1682  H   GLU A 117      -4.867  20.103   3.235  1.00  0.00              
ATOM   1683  HA  GLU A 117      -5.730  21.285   1.439  1.00  0.00              
ATOM   1684 1HB  GLU A 117      -4.984  23.565   3.281  1.00  0.00              
ATOM   1685 2HB  GLU A 117      -6.098  23.661   1.895  1.00  0.00              
ATOM   1686 1HG  GLU A 117      -7.632  22.002   3.109  1.00  0.00              
ATOM   1687 2HG  GLU A 117      -6.411  22.059   4.399  1.00  0.00              
ATOM   1688  N   GLU A 118      -2.953  21.566   0.763  1.00  0.00              
ATOM   1689  CA  GLU A 118      -1.922  21.963  -0.184  1.00  0.00              
ATOM   1690  C   GLU A 118      -2.262  21.487  -1.596  1.00  0.00              
ATOM   1691  O   GLU A 118      -2.299  22.283  -2.535  1.00  0.00              
ATOM   1692  CB  GLU A 118      -0.561  21.414   0.248  1.00  0.00              
ATOM   1693  CG  GLU A 118      -0.049  21.970   1.569  1.00  0.00              
ATOM   1694  CD  GLU A 118       1.305  21.414   1.908  1.00  0.00              
ATOM   1695  OE1 GLU A 118       1.846  20.689   1.108  1.00  0.00              
ATOM   1696  OE2 GLU A 118       1.849  21.801   2.916  1.00  0.00              
ATOM   1697  H   GLU A 118      -2.892  20.693   1.202  1.00  0.00              
ATOM   1698  HA  GLU A 118      -1.860  23.051  -0.229  1.00  0.00              
ATOM   1699 1HB  GLU A 118      -0.665  20.331   0.326  1.00  0.00              
ATOM   1700 2HB  GLU A 118       0.146  21.655  -0.545  1.00  0.00              
ATOM   1701 1HG  GLU A 118      -0.011  23.059   1.595  1.00  0.00              
ATOM   1702 2HG  GLU A 118      -0.779  21.615   2.296  1.00  0.00              
ATOM   1703  N   ASP A 119      -2.532  20.199  -1.735  1.00  0.00              
ATOM   1704  CA  ASP A 119      -2.940  19.631  -3.013  1.00  0.00              
ATOM   1705  C   ASP A 119      -3.977  18.543  -2.782  1.00  0.00              
ATOM   1706  O   ASP A 119      -4.529  18.437  -1.684  1.00  0.00              
ATOM   1707  CB  ASP A 119      -1.735  19.071  -3.773  1.00  0.00              
ATOM   1708  CG  ASP A 119      -1.051  17.896  -3.088  1.00  0.00              
ATOM   1709  OD1 ASP A 119      -1.528  17.471  -2.063  1.00  0.00              
ATOM   1710  OD2 ASP A 119      -0.156  17.333  -3.672  1.00  0.00              
ATOM   1711  H   ASP A 119      -2.470  19.617  -0.956  1.00  0.00              
ATOM   1712  HA  ASP A 119      -3.405  20.402  -3.628  1.00  0.00              
ATOM   1713 1HB  ASP A 119      -1.958  18.809  -4.808  1.00  0.00              
ATOM   1714 2HB  ASP A 119      -1.074  19.939  -3.750  1.00  0.00              
ATOM   1715  N   LYS A 120      -4.222  17.712  -3.787  1.00  0.00              
ATOM   1716  CA  LYS A 120      -5.088  16.557  -3.612  1.00  0.00              
ATOM   1717  C   LYS A 120      -4.243  15.308  -3.452  1.00  0.00              
ATOM   1718  O   LYS A 120      -3.307  15.081  -4.212  1.00  0.00              
ATOM   1719  CB  LYS A 120      -6.047  16.407  -4.794  1.00  0.00              
ATOM   1720  CG  LYS A 120      -7.082  17.518  -4.910  1.00  0.00              
ATOM   1721  CD  LYS A 120      -8.040  17.265  -6.064  1.00  0.00              
ATOM   1722  CE  LYS A 120      -9.063  18.384  -6.191  1.00  0.00              
ATOM   1723  NZ  LYS A 120     -10.016  18.142  -7.309  1.00  0.00              
ATOM   1724  H   LYS A 120      -3.780  17.852  -4.661  1.00  0.00              
ATOM   1725  HA  LYS A 120      -5.679  16.673  -2.703  1.00  0.00              
ATOM   1726 1HB  LYS A 120      -5.439  16.382  -5.698  1.00  0.00              
ATOM   1727 2HB  LYS A 120      -6.557  15.450  -4.673  1.00  0.00              
ATOM   1728 1HG  LYS A 120      -7.643  17.568  -3.975  1.00  0.00              
ATOM   1729 2HG  LYS A 120      -6.560  18.461  -5.070  1.00  0.00              
ATOM   1730 1HD  LYS A 120      -7.462  17.194  -6.986  1.00  0.00              
ATOM   1731 2HD  LYS A 120      -8.555  16.321  -5.888  1.00  0.00              
ATOM   1732 1HE  LYS A 120      -9.614  18.451  -5.255  1.00  0.00              
ATOM   1733 2HE  LYS A 120      -8.528  19.317  -6.366  1.00  0.00              
ATOM   1734 1HZ  LYS A 120     -10.676  18.906  -7.360  1.00  0.00              
ATOM   1735 2HZ  LYS A 120      -9.505  18.080  -8.180  1.00  0.00              
ATOM   1736 3HZ  LYS A 120     -10.512  17.278  -7.148  1.00  0.00              
ATOM   1737  N   ILE A 121      -4.575  14.509  -2.461  1.00  0.00              
ATOM   1738  CA  ILE A 121      -3.794  13.332  -2.141  1.00  0.00              
ATOM   1739  C   ILE A 121      -4.645  12.073  -2.230  1.00  0.00              
ATOM   1740  O   ILE A 121      -5.659  11.951  -1.543  1.00  0.00              
ATOM   1741  CB  ILE A 121      -3.178  13.432  -0.733  1.00  0.00              
ATOM   1742  CG1 ILE A 121      -2.331  14.701  -0.608  1.00  0.00              
ATOM   1743  CG2 ILE A 121      -2.341  12.197  -0.430  1.00  0.00              
ATOM   1744  CD1 ILE A 121      -1.845  14.976   0.796  1.00  0.00              
ATOM   1745  H   ILE A 121      -5.386  14.706  -1.936  1.00  0.00              
ATOM   1746  HA  ILE A 121      -3.003  13.185  -2.875  1.00  0.00              
ATOM   1747  HB  ILE A 121      -3.979  13.516   0.001  1.00  0.00              
ATOM   1748 1HG1 ILE A 121      -1.475  14.586  -1.273  1.00  0.00              
ATOM   1749 2HG1 ILE A 121      -2.945  15.534  -0.949  1.00  0.00              
ATOM   1750 1HG2 ILE A 121      -1.912  12.284   0.567  1.00  0.00              
ATOM   1751 2HG2 ILE A 121      -2.970  11.311  -0.480  1.00  0.00              
ATOM   1752 3HG2 ILE A 121      -1.538  12.114  -1.163  1.00  0.00              
ATOM   1753 1HD1 ILE A 121      -1.253  15.891   0.805  1.00  0.00              
ATOM   1754 2HD1 ILE A 121      -2.701  15.091   1.462  1.00  0.00              
ATOM   1755 3HD1 ILE A 121      -1.230  14.144   1.138  1.00  0.00              
ATOM   1756  N   PRO A 122      -4.253  11.129  -3.099  1.00  0.00              
ATOM   1757  CA  PRO A 122      -4.984   9.895  -3.320  1.00  0.00              
ATOM   1758  C   PRO A 122      -4.812   8.899  -2.171  1.00  0.00              
ATOM   1759  O   PRO A 122      -3.770   8.247  -2.044  1.00  0.00              
ATOM   1760  CB  PRO A 122      -4.402   9.363  -4.634  1.00  0.00              
ATOM   1761  CG  PRO A 122      -3.011   9.895  -4.667  1.00  0.00              
ATOM   1762  CD  PRO A 122      -3.086  11.249  -4.010  1.00  0.00              
ATOM   1763  HA  PRO A 122      -6.071  10.049  -3.380  1.00  0.00              
ATOM   1764 1HB  PRO A 122      -4.409   8.263  -4.661  1.00  0.00              
ATOM   1765 2HB  PRO A 122      -4.983   9.710  -5.501  1.00  0.00              
ATOM   1766 1HG  PRO A 122      -2.318   9.233  -4.129  1.00  0.00              
ATOM   1767 2HG  PRO A 122      -2.641   9.977  -5.700  1.00  0.00              
ATOM   1768 1HD  PRO A 122      -2.173  11.488  -3.446  1.00  0.00              
ATOM   1769 2HD  PRO A 122      -3.233  12.058  -4.741  1.00  0.00              
ATOM   1770  N   LEU A 123      -5.833   8.792  -1.335  1.00  0.00              
ATOM   1771  CA  LEU A 123      -5.854   7.786  -0.283  1.00  0.00              
ATOM   1772  C   LEU A 123      -6.794   6.656  -0.668  1.00  0.00              
ATOM   1773  O   LEU A 123      -7.885   6.894  -1.182  1.00  0.00              
ATOM   1774  CB  LEU A 123      -6.300   8.379   1.061  1.00  0.00              
ATOM   1775  CG  LEU A 123      -5.205   9.038   1.908  1.00  0.00              
ATOM   1776  CD1 LEU A 123      -4.795  10.383   1.330  1.00  0.00              
ATOM   1777  CD2 LEU A 123      -5.677   9.201   3.344  1.00  0.00              
ATOM   1778  H   LEU A 123      -6.602   9.396  -1.435  1.00  0.00              
ATOM   1779  HA  LEU A 123      -4.859   7.356  -0.169  1.00  0.00              
ATOM   1780 1HB  LEU A 123      -6.992   9.139   0.698  1.00  0.00              
ATOM   1781 2HB  LEU A 123      -6.844   7.651   1.662  1.00  0.00              
ATOM   1782  HG  LEU A 123      -4.336   8.401   1.915  1.00  0.00              
ATOM   1783 1HD1 LEU A 123      -4.017  10.825   1.952  1.00  0.00              
ATOM   1784 2HD1 LEU A 123      -4.412  10.243   0.318  1.00  0.00              
ATOM   1785 3HD1 LEU A 123      -5.658  11.047   1.303  1.00  0.00              
ATOM   1786 1HD2 LEU A 123      -4.890   9.671   3.934  1.00  0.00              
ATOM   1787 2HD2 LEU A 123      -6.570   9.829   3.365  1.00  0.00              
ATOM   1788 3HD2 LEU A 123      -5.911   8.224   3.763  1.00  0.00              
ATOM   1789  N   LEU A 124      -6.378   5.427  -0.425  1.00  0.00              
ATOM   1790  CA  LEU A 124      -7.232   4.291  -0.695  1.00  0.00              
ATOM   1791  C   LEU A 124      -7.275   3.361   0.504  1.00  0.00              
ATOM   1792  O   LEU A 124      -6.239   2.912   0.995  1.00  0.00              
ATOM   1793  CB  LEU A 124      -6.766   3.551  -1.952  1.00  0.00              
ATOM   1794  CG  LEU A 124      -7.557   2.287  -2.300  1.00  0.00              
ATOM   1795  CD1 LEU A 124      -9.001   2.625  -2.604  1.00  0.00              
ATOM   1796  CD2 LEU A 124      -6.928   1.578  -3.485  1.00  0.00              
ATOM   1797  H   LEU A 124      -5.478   5.281  -0.058  1.00  0.00              
ATOM   1798  HA  LEU A 124      -8.252   4.634  -0.866  1.00  0.00              
ATOM   1799 1HB  LEU A 124      -6.957   4.326  -2.694  1.00  0.00              
ATOM   1800 2HB  LEU A 124      -5.698   3.334  -1.920  1.00  0.00              
ATOM   1801  HG  LEU A 124      -7.545   1.617  -1.458  1.00  0.00              
ATOM   1802 1HD1 LEU A 124      -9.545   1.712  -2.848  1.00  0.00              
ATOM   1803 2HD1 LEU A 124      -9.455   3.094  -1.732  1.00  0.00              
ATOM   1804 3HD1 LEU A 124      -9.044   3.309  -3.450  1.00  0.00              
ATOM   1805 1HD2 LEU A 124      -7.503   0.680  -3.718  1.00  0.00              
ATOM   1806 2HD2 LEU A 124      -6.927   2.242  -4.348  1.00  0.00              
ATOM   1807 3HD2 LEU A 124      -5.903   1.298  -3.241  1.00  0.00              
ATOM   1808  N   VAL A 125      -8.480   3.098   0.983  1.00  0.00              
ATOM   1809  CA  VAL A 125      -8.669   2.295   2.173  1.00  0.00              
ATOM   1810  C   VAL A 125      -8.889   0.838   1.783  1.00  0.00              
ATOM   1811  O   VAL A 125      -9.686   0.533   0.892  1.00  0.00              
ATOM   1812  CB  VAL A 125      -9.862   2.790   3.013  1.00  0.00              
ATOM   1813  CG1 VAL A 125     -10.050   1.913   4.241  1.00  0.00              
ATOM   1814  CG2 VAL A 125      -9.660   4.241   3.422  1.00  0.00              
ATOM   1815  H   VAL A 125      -9.266   3.445   0.510  1.00  0.00              
ATOM   1816  HA  VAL A 125      -7.777   2.301   2.801  1.00  0.00              
ATOM   1817  HB  VAL A 125     -10.765   2.757   2.401  1.00  0.00              
ATOM   1818 1HG1 VAL A 125     -10.897   2.276   4.823  1.00  0.00              
ATOM   1819 2HG1 VAL A 125     -10.239   0.886   3.930  1.00  0.00              
ATOM   1820 3HG1 VAL A 125      -9.149   1.946   4.854  1.00  0.00              
ATOM   1821 1HG2 VAL A 125     -10.512   4.575   4.014  1.00  0.00              
ATOM   1822 2HG2 VAL A 125      -8.749   4.327   4.015  1.00  0.00              
ATOM   1823 3HG2 VAL A 125      -9.573   4.862   2.531  1.00  0.00              
ATOM   1824  N   VAL A 126      -8.168  -0.054   2.439  1.00  0.00              
ATOM   1825  CA  VAL A 126      -8.161  -1.460   2.074  1.00  0.00              
ATOM   1826  C   VAL A 126      -8.474  -2.330   3.285  1.00  0.00              
ATOM   1827  O   VAL A 126      -7.733  -2.335   4.274  1.00  0.00              
ATOM   1828  CB  VAL A 126      -6.797  -1.882   1.485  1.00  0.00              
ATOM   1829  CG1 VAL A 126      -6.801  -3.356   1.112  1.00  0.00              
ATOM   1830  CG2 VAL A 126      -6.436  -1.023   0.282  1.00  0.00              
ATOM   1831  H   VAL A 126      -7.627   0.243   3.208  1.00  0.00              
ATOM   1832  HA  VAL A 126      -8.945  -1.686   1.350  1.00  0.00              
ATOM   1833  HB  VAL A 126      -6.041  -1.731   2.244  1.00  0.00              
ATOM   1834 1HG1 VAL A 126      -5.829  -3.630   0.699  1.00  0.00              
ATOM   1835 2HG1 VAL A 126      -7.000  -3.957   1.999  1.00  0.00              
ATOM   1836 3HG1 VAL A 126      -7.574  -3.541   0.366  1.00  0.00              
ATOM   1837 1HG2 VAL A 126      -5.472  -1.338  -0.116  1.00  0.00              
ATOM   1838 2HG2 VAL A 126      -7.200  -1.137  -0.487  1.00  0.00              
ATOM   1839 3HG2 VAL A 126      -6.379   0.022   0.584  1.00  0.00              
ATOM   1840  N   GLY A 127      -9.577  -3.055   3.204  1.00  0.00              
ATOM   1841  CA  GLY A 127      -9.895  -4.036   4.215  1.00  0.00              
ATOM   1842  C   GLY A 127      -9.532  -5.432   3.763  1.00  0.00              
ATOM   1843  O   GLY A 127     -10.161  -5.982   2.858  1.00  0.00              
ATOM   1844  H   GLY A 127     -10.181  -2.926   2.443  1.00  0.00              
ATOM   1845 1HA  GLY A 127      -9.340  -3.804   5.124  1.00  0.00              
ATOM   1846 2HA  GLY A 127     -10.964  -3.999   4.424  1.00  0.00              
ATOM   1847  N   ASN A 128      -8.509  -6.002   4.372  1.00  0.00              
ATOM   1848  CA  ASN A 128      -7.994  -7.290   3.949  1.00  0.00              
ATOM   1849  C   ASN A 128      -8.595  -8.393   4.813  1.00  0.00              
ATOM   1850  O   ASN A 128      -9.256  -8.103   5.811  1.00  0.00              
ATOM   1851  CB  ASN A 128      -6.478  -7.332   4.000  1.00  0.00              
ATOM   1852  CG  ASN A 128      -5.920  -7.387   5.396  1.00  0.00              
ATOM   1853  OD1 ASN A 128      -6.221  -6.535   6.240  1.00  0.00              
ATOM   1854  ND2 ASN A 128      -5.047  -8.336   5.618  1.00  0.00              
ATOM   1855  H   ASN A 128      -8.102  -5.558   5.145  1.00  0.00              
ATOM   1856  HA  ASN A 128      -8.291  -7.487   2.918  1.00  0.00              
ATOM   1857 1HB  ASN A 128      -5.917  -8.018   3.363  1.00  0.00              
ATOM   1858 2HB  ASN A 128      -6.373  -6.316   3.619  1.00  0.00              
ATOM   1859 1HD2 ASN A 128      -4.635  -8.433   6.524  1.00  0.00              
ATOM   1860 2HD2 ASN A 128      -4.793  -8.964   4.883  1.00  0.00              
ATOM   1861  N   LYS A 129      -8.369  -9.651   4.425  1.00  0.00              
ATOM   1862  CA  LYS A 129      -8.962 -10.808   5.115  1.00  0.00              
ATOM   1863  C   LYS A 129     -10.474 -10.618   5.243  1.00  0.00              
ATOM   1864  O   LYS A 129     -11.057 -10.918   6.282  1.00  0.00              
ATOM   1865  CB  LYS A 129      -8.333 -11.004   6.495  1.00  0.00              
ATOM   1866  CG  LYS A 129      -6.863 -11.403   6.465  1.00  0.00              
ATOM   1867  CD  LYS A 129      -6.335 -11.673   7.866  1.00  0.00              
ATOM   1868  CE  LYS A 129      -4.873 -12.096   7.836  1.00  0.00              
ATOM   1869  NZ  LYS A 129      -4.348 -12.383   9.198  1.00  0.00              
ATOM   1870  H   LYS A 129      -7.784  -9.810   3.657  1.00  0.00              
ATOM   1871  HA  LYS A 129      -8.795 -11.713   4.529  1.00  0.00              
ATOM   1872 1HB  LYS A 129      -8.442 -10.061   7.033  1.00  0.00              
ATOM   1873 2HB  LYS A 129      -8.908 -11.779   7.002  1.00  0.00              
ATOM   1874 1HG  LYS A 129      -6.761 -12.302   5.858  1.00  0.00              
ATOM   1875 2HG  LYS A 129      -6.294 -10.592   6.012  1.00  0.00              
ATOM   1876 1HD  LYS A 129      -6.438 -10.763   8.458  1.00  0.00              
ATOM   1877 2HD  LYS A 129      -6.932 -12.466   8.315  1.00  0.00              
ATOM   1878 1HE  LYS A 129      -4.790 -12.991   7.219  1.00  0.00              
ATOM   1879 2HE  LYS A 129      -4.295 -11.290   7.385  1.00  0.00              
ATOM   1880 1HZ  LYS A 129      -3.379 -12.659   9.134  1.00  0.00              
ATOM   1881 2HZ  LYS A 129      -4.425 -11.554   9.770  1.00  0.00              
ATOM   1882 3HZ  LYS A 129      -4.884 -13.130   9.615  1.00  0.00              
ATOM   1883  N   SER A 130     -11.099 -10.168   4.153  1.00  0.00              
ATOM   1884  CA  SER A 130     -12.552  -9.971   4.091  1.00  0.00              
ATOM   1885  C   SER A 130     -13.331 -11.291   4.193  1.00  0.00              
ATOM   1886  O   SER A 130     -14.540 -11.290   4.434  1.00  0.00              
ATOM   1887  CB  SER A 130     -12.916  -9.248   2.809  1.00  0.00              
ATOM   1888  OG  SER A 130     -12.671 -10.033   1.675  1.00  0.00              
ATOM   1889  H   SER A 130     -10.567  -9.954   3.358  1.00  0.00              
ATOM   1890  HA  SER A 130     -12.928  -9.280   4.847  1.00  0.00              
ATOM   1891 1HB  SER A 130     -13.973  -8.992   2.842  1.00  0.00              
ATOM   1892 2HB  SER A 130     -12.324  -8.335   2.743  1.00  0.00              
ATOM   1893  HG  SER A 130     -12.609  -9.466   0.902  1.00  0.00              
ATOM   1894  N   ASP A 131     -12.633 -12.406   4.032  1.00  0.00              
ATOM   1895  CA  ASP A 131     -13.243 -13.726   4.124  1.00  0.00              
ATOM   1896  C   ASP A 131     -13.606 -14.042   5.571  1.00  0.00              
ATOM   1897  O   ASP A 131     -14.564 -14.765   5.851  1.00  0.00              
ATOM   1898  CB  ASP A 131     -12.302 -14.796   3.565  1.00  0.00              
ATOM   1899  CG  ASP A 131     -12.159 -14.778   2.049  1.00  0.00              
ATOM   1900  OD1 ASP A 131     -12.961 -14.144   1.404  1.00  0.00              
ATOM   1901  OD2 ASP A 131     -11.168 -15.263   1.561  1.00  0.00              
ATOM   1902  H   ASP A 131     -11.673 -12.342   3.842  1.00  0.00              
ATOM   1903  HA  ASP A 131     -14.170 -13.745   3.550  1.00  0.00              
ATOM   1904 1HB  ASP A 131     -11.314 -14.788   4.023  1.00  0.00              
ATOM   1905 2HB  ASP A 131     -12.837 -15.697   3.869  1.00  0.00              
ATOM   1906  N   LEU A 132     -12.837 -13.479   6.493  1.00  0.00              
ATOM   1907  CA  LEU A 132     -13.017 -13.742   7.914  1.00  0.00              
ATOM   1908  C   LEU A 132     -14.133 -12.878   8.496  1.00  0.00              
ATOM   1909  O   LEU A 132     -13.876 -11.966   9.281  1.00  0.00              
ATOM   1910  CB  LEU A 132     -11.721 -13.466   8.680  1.00  0.00              
ATOM   1911  CG  LEU A 132     -10.518 -14.319   8.284  1.00  0.00              
ATOM   1912  CD1 LEU A 132      -9.312 -13.914   9.113  1.00  0.00              
ATOM   1913  CD2 LEU A 132     -10.823 -15.798   8.465  1.00  0.00              
ATOM   1914  H   LEU A 132     -12.130 -12.863   6.204  1.00  0.00              
ATOM   1915  HA  LEU A 132     -13.321 -14.778   8.058  1.00  0.00              
ATOM   1916 1HB  LEU A 132     -11.556 -12.432   8.381  1.00  0.00              
ATOM   1917 2HB  LEU A 132     -11.873 -13.513   9.758  1.00  0.00              
ATOM   1918  HG  LEU A 132     -10.287 -14.144   7.244  1.00  0.00              
ATOM   1919 1HD1 LEU A 132      -8.453 -14.522   8.828  1.00  0.00              
ATOM   1920 2HD1 LEU A 132      -9.084 -12.863   8.935  1.00  0.00              
ATOM   1921 3HD1 LEU A 132      -9.530 -14.064  10.168  1.00  0.00              
ATOM   1922 1HD2 LEU A 132      -9.952 -16.386   8.176  1.00  0.00              
ATOM   1923 2HD2 LEU A 132     -11.064 -15.995   9.509  1.00  0.00              
ATOM   1924 3HD2 LEU A 132     -11.672 -16.075   7.838  1.00  0.00              
ATOM   1925  N   GLU A 133     -15.365 -13.149   8.098  1.00  0.00              
ATOM   1926  CA  GLU A 133     -16.506 -12.385   8.595  1.00  0.00              
ATOM   1927  C   GLU A 133     -16.928 -12.888   9.975  1.00  0.00              
ATOM   1928  O   GLU A 133     -17.493 -12.144  10.772  1.00  0.00              
ATOM   1929  CB  GLU A 133     -17.679 -12.472   7.617  1.00  0.00              
ATOM   1930  CG  GLU A 133     -17.430 -11.797   6.276  1.00  0.00              
ATOM   1931  CD  GLU A 133     -18.614 -11.946   5.360  1.00  0.00              
ATOM   1932  OE1 GLU A 133     -19.582 -12.542   5.767  1.00  0.00              
ATOM   1933  OE2 GLU A 133     -18.596 -11.370   4.298  1.00  0.00              
ATOM   1934  H   GLU A 133     -15.510 -13.862   7.439  1.00  0.00              
ATOM   1935  HA  GLU A 133     -16.227 -11.337   8.711  1.00  0.00              
ATOM   1936 1HB  GLU A 133     -17.883 -13.531   7.457  1.00  0.00              
ATOM   1937 2HB  GLU A 133     -18.535 -12.006   8.104  1.00  0.00              
ATOM   1938 1HG  GLU A 133     -17.171 -10.742   6.362  1.00  0.00              
ATOM   1939 2HG  GLU A 133     -16.583 -12.345   5.866  1.00  0.00              
ATOM   1940  N   GLU A 134     -16.651 -14.157  10.239  1.00  0.00              
ATOM   1941  CA  GLU A 134     -16.955 -14.764  11.529  1.00  0.00              
ATOM   1942  C   GLU A 134     -16.009 -14.264  12.618  1.00  0.00              
ATOM   1943  O   GLU A 134     -16.267 -14.446  13.810  1.00  0.00              
ATOM   1944  CB  GLU A 134     -16.885 -16.289  11.430  1.00  0.00              
ATOM   1945  CG  GLU A 134     -15.493 -16.837  11.146  1.00  0.00              
ATOM   1946  CD  GLU A 134     -15.162 -16.755   9.682  1.00  0.00              
ATOM   1947  OE1 GLU A 134     -15.944 -16.202   8.946  1.00  0.00              
ATOM   1948  OE2 GLU A 134     -14.078 -17.142   9.315  1.00  0.00              
ATOM   1949  H   GLU A 134     -16.236 -14.705   9.544  1.00  0.00              
ATOM   1950  HA  GLU A 134     -17.960 -14.481  11.843  1.00  0.00              
ATOM   1951 1HB  GLU A 134     -17.243 -16.687  12.380  1.00  0.00              
ATOM   1952 2HB  GLU A 134     -17.562 -16.589  10.630  1.00  0.00              
ATOM   1953 1HG  GLU A 134     -14.708 -16.347  11.722  1.00  0.00              
ATOM   1954 2HG  GLU A 134     -15.563 -17.882  11.443  1.00  0.00              
ATOM   1955  N   ARG A 135     -14.917 -13.637  12.204  1.00  0.00              
ATOM   1956  CA  ARG A 135     -13.981 -13.033  13.146  1.00  0.00              
ATOM   1957  C   ARG A 135     -14.033 -11.514  13.067  1.00  0.00              
ATOM   1958  O   ARG A 135     -13.255 -10.831  13.729  1.00  0.00              
ATOM   1959  CB  ARG A 135     -12.564 -13.554  12.964  1.00  0.00              
ATOM   1960  CG  ARG A 135     -12.379 -15.031  13.276  1.00  0.00              
ATOM   1961  CD  ARG A 135     -11.062 -15.584  12.866  1.00  0.00              
ATOM   1962  NE  ARG A 135     -10.814 -16.943  13.317  1.00  0.00              
ATOM   1963  CZ  ARG A 135     -11.297 -18.048  12.717  1.00  0.00              
ATOM   1964  NH1 ARG A 135     -12.084 -17.961  11.668  1.00  0.00              
ATOM   1965  NH2 ARG A 135     -10.978 -19.225  13.226  1.00  0.00              
ATOM   1966  H   ARG A 135     -14.737 -13.574  11.245  1.00  0.00              
ATOM   1967  HA  ARG A 135     -14.257 -13.303  14.166  1.00  0.00              
ATOM   1968 1HB  ARG A 135     -12.287 -13.369  11.926  1.00  0.00              
ATOM   1969 2HB  ARG A 135     -11.923 -12.967  13.620  1.00  0.00              
ATOM   1970 1HG  ARG A 135     -12.483 -15.174  14.351  1.00  0.00              
ATOM   1971 2HG  ARG A 135     -13.156 -15.594  12.757  1.00  0.00              
ATOM   1972 1HD  ARG A 135     -11.001 -15.584  11.779  1.00  0.00              
ATOM   1973 2HD  ARG A 135     -10.272 -14.954  13.274  1.00  0.00              
ATOM   1974  HE  ARG A 135     -10.271 -17.272  14.104  1.00  0.00              
ATOM   1975 1HH1 ARG A 135     -12.333 -17.053  11.301  1.00  0.00              
ATOM   1976 2HH1 ARG A 135     -12.437 -18.800  11.233  1.00  0.00              
ATOM   1977 1HH2 ARG A 135     -10.387 -19.275  14.044  1.00  0.00              
ATOM   1978 2HH2 ARG A 135     -11.327 -20.069  12.797  1.00  0.00              
ATOM   1979  N   ARG A 136     -14.959 -10.995  12.268  1.00  0.00              
ATOM   1980  CA  ARG A 136     -15.008  -9.567  11.977  1.00  0.00              
ATOM   1981  C   ARG A 136     -15.326  -8.778  13.242  1.00  0.00              
ATOM   1982  O   ARG A 136     -16.260  -9.105  13.974  1.00  0.00              
ATOM   1983  CB  ARG A 136     -16.049  -9.278  10.887  1.00  0.00              
ATOM   1984  CG  ARG A 136     -16.092  -7.821  10.447  1.00  0.00              
ATOM   1985  CD  ARG A 136     -16.957  -7.626   9.211  1.00  0.00              
ATOM   1986  NE  ARG A 136     -18.383  -7.713   9.512  1.00  0.00              
ATOM   1987  CZ  ARG A 136     -19.343  -7.715   8.585  1.00  0.00              
ATOM   1988  NH1 ARG A 136     -19.030  -7.649   7.293  1.00  0.00              
ATOM   1989  NH2 ARG A 136     -20.616  -7.800   8.949  1.00  0.00              
ATOM   1990  H   ARG A 136     -15.649 -11.581  11.891  1.00  0.00              
ATOM   1991  HA  ARG A 136     -14.033  -9.228  11.626  1.00  0.00              
ATOM   1992 1HB  ARG A 136     -15.804  -9.912  10.036  1.00  0.00              
ATOM   1993 2HB  ARG A 136     -17.020  -9.569  11.289  1.00  0.00              
ATOM   1994 1HG  ARG A 136     -16.497  -7.225  11.265  1.00  0.00              
ATOM   1995 2HG  ARG A 136     -15.075  -7.495  10.229  1.00  0.00              
ATOM   1996 1HD  ARG A 136     -16.752  -6.644   8.787  1.00  0.00              
ATOM   1997 2HD  ARG A 136     -16.709  -8.396   8.481  1.00  0.00              
ATOM   1998  HE  ARG A 136     -18.641  -7.766  10.469  1.00  0.00              
ATOM   1999 1HH1 ARG A 136     -18.061  -7.597   7.013  1.00  0.00              
ATOM   2000 2HH1 ARG A 136     -19.764  -7.650   6.599  1.00  0.00              
ATOM   2001 1HH2 ARG A 136     -20.854  -7.864   9.930  1.00  0.00              
ATOM   2002 2HH2 ARG A 136     -21.340  -7.801   8.247  1.00  0.00              
ATOM   2003  N   GLN A 137     -14.532  -7.748  13.497  1.00  0.00              
ATOM   2004  CA  GLN A 137     -14.779  -6.858  14.619  1.00  0.00              
ATOM   2005  C   GLN A 137     -15.229  -5.487  14.149  1.00  0.00              
ATOM   2006  O   GLN A 137     -15.968  -4.800  14.857  1.00  0.00              
ATOM   2007  CB  GLN A 137     -13.522  -6.720  15.480  1.00  0.00              
ATOM   2008  CG  GLN A 137     -13.036  -8.026  16.086  1.00  0.00              
ATOM   2009  CD  GLN A 137     -14.042  -8.628  17.048  1.00  0.00              
ATOM   2010  OE1 GLN A 137     -14.599  -7.933  17.901  1.00  0.00              
ATOM   2011  NE2 GLN A 137     -14.279  -9.928  16.917  1.00  0.00              
ATOM   2012  H   GLN A 137     -13.764  -7.580  12.911  1.00  0.00              
ATOM   2013  HA  GLN A 137     -15.590  -7.256  15.229  1.00  0.00              
ATOM   2014 1HB  GLN A 137     -12.746  -6.299  14.840  1.00  0.00              
ATOM   2015 2HB  GLN A 137     -13.760  -6.012  16.274  1.00  0.00              
ATOM   2016 1HG  GLN A 137     -12.620  -8.835  15.487  1.00  0.00              
ATOM   2017 2HG  GLN A 137     -12.238  -7.560  16.668  1.00  0.00              
ATOM   2018 1HE2 GLN A 137     -14.933 -10.381  17.524  1.00  0.00              
ATOM   2019 2HE2 GLN A 137     -13.804 -10.455  16.212  1.00  0.00              
ATOM   2020  N   VAL A 138     -14.802  -5.083  12.960  1.00  0.00              
ATOM   2021  CA  VAL A 138     -15.328  -3.852  12.379  1.00  0.00              
ATOM   2022  C   VAL A 138     -16.112  -4.150  11.108  1.00  0.00              
ATOM   2023  O   VAL A 138     -15.609  -4.800  10.189  1.00  0.00              
ATOM   2024  CB  VAL A 138     -14.238  -2.780  12.099  1.00  0.00              
ATOM   2025  CG1 VAL A 138     -13.132  -3.319  11.219  1.00  0.00              
ATOM   2026  CG2 VAL A 138     -14.852  -1.541  11.453  1.00  0.00              
ATOM   2027  H   VAL A 138     -14.137  -5.625  12.460  1.00  0.00              
ATOM   2028  HA  VAL A 138     -16.041  -3.370  13.049  1.00  0.00              
ATOM   2029  HB  VAL A 138     -13.804  -2.486  13.043  1.00  0.00              
ATOM   2030 1HG1 VAL A 138     -12.389  -2.538  11.048  1.00  0.00              
ATOM   2031 2HG1 VAL A 138     -12.656  -4.168  11.712  1.00  0.00              
ATOM   2032 3HG1 VAL A 138     -13.548  -3.639  10.265  1.00  0.00              
ATOM   2033 1HG2 VAL A 138     -14.072  -0.803  11.265  1.00  0.00              
ATOM   2034 2HG2 VAL A 138     -15.322  -1.819  10.510  1.00  0.00              
ATOM   2035 3HG2 VAL A 138     -15.600  -1.116  12.122  1.00  0.00              
ATOM   2036  N   PRO A 139     -17.376  -3.706  11.064  1.00  0.00              
ATOM   2037  CA  PRO A 139     -18.273  -4.007   9.954  1.00  0.00              
ATOM   2038  C   PRO A 139     -17.883  -3.210   8.720  1.00  0.00              
ATOM   2039  O   PRO A 139     -17.397  -2.085   8.823  1.00  0.00              
ATOM   2040  CB  PRO A 139     -19.656  -3.580  10.464  1.00  0.00              
ATOM   2041  CG  PRO A 139     -19.391  -2.568  11.524  1.00  0.00              
ATOM   2042  CD  PRO A 139     -18.097  -2.973  12.167  1.00  0.00              
ATOM   2043  HA  PRO A 139     -18.229  -5.062   9.645  1.00  0.00              
ATOM   2044 1HB  PRO A 139     -20.267  -3.150   9.657  1.00  0.00              
ATOM   2045 2HB  PRO A 139     -20.216  -4.435  10.871  1.00  0.00              
ATOM   2046 1HG  PRO A 139     -19.316  -1.556  11.098  1.00  0.00              
ATOM   2047 2HG  PRO A 139     -20.204  -2.545  12.265  1.00  0.00              
ATOM   2048 1HD  PRO A 139     -17.515  -2.106  12.513  1.00  0.00              
ATOM   2049 2HD  PRO A 139     -18.252  -3.624  13.040  1.00  0.00              
ATOM   2050  N   VAL A 140     -18.089  -3.798   7.550  1.00  0.00              
ATOM   2051  CA  VAL A 140     -17.796  -3.113   6.301  1.00  0.00              
ATOM   2052  C   VAL A 140     -18.657  -1.852   6.152  1.00  0.00              
ATOM   2053  O   VAL A 140     -18.238  -0.870   5.543  1.00  0.00              
ATOM   2054  CB  VAL A 140     -18.025  -4.033   5.088  1.00  0.00              
ATOM   2055  CG1 VAL A 140     -17.922  -3.242   3.793  1.00  0.00              
ATOM   2056  CG2 VAL A 140     -17.024  -5.178   5.092  1.00  0.00              
ATOM   2057  H   VAL A 140     -18.437  -4.712   7.529  1.00  0.00              
ATOM   2058  HA  VAL A 140     -16.766  -2.754   6.277  1.00  0.00              
ATOM   2059  HB  VAL A 140     -19.016  -4.478   5.164  1.00  0.00              
ATOM   2060 1HG1 VAL A 140     -18.085  -3.908   2.945  1.00  0.00              
ATOM   2061 2HG1 VAL A 140     -18.674  -2.454   3.786  1.00  0.00              
ATOM   2062 3HG1 VAL A 140     -16.929  -2.797   3.716  1.00  0.00              
ATOM   2063 1HG2 VAL A 140     -17.200  -5.820   4.229  1.00  0.00              
ATOM   2064 2HG2 VAL A 140     -16.011  -4.777   5.046  1.00  0.00              
ATOM   2065 3HG2 VAL A 140     -17.142  -5.762   6.006  1.00  0.00              
ATOM   2066  N   GLU A 141     -19.851  -1.892   6.736  1.00  0.00              
ATOM   2067  CA  GLU A 141     -20.750  -0.748   6.748  1.00  0.00              
ATOM   2068  C   GLU A 141     -20.043   0.486   7.304  1.00  0.00              
ATOM   2069  O   GLU A 141     -20.060   1.548   6.683  1.00  0.00              
ATOM   2070  CB  GLU A 141     -22.005  -1.058   7.568  1.00  0.00              
ATOM   2071  CG  GLU A 141     -23.013   0.081   7.629  1.00  0.00              
ATOM   2072  CD  GLU A 141     -24.231  -0.310   8.419  1.00  0.00              
ATOM   2073  OE1 GLU A 141     -24.290  -1.429   8.869  1.00  0.00              
ATOM   2074  OE2 GLU A 141     -25.051   0.542   8.669  1.00  0.00              
ATOM   2075  H   GLU A 141     -20.141  -2.727   7.166  1.00  0.00              
ATOM   2076  HA  GLU A 141     -21.053  -0.505   5.729  1.00  0.00              
ATOM   2077 1HB  GLU A 141     -22.473  -1.932   7.116  1.00  0.00              
ATOM   2078 2HB  GLU A 141     -21.674  -1.303   8.577  1.00  0.00              
ATOM   2079 1HG  GLU A 141     -22.600   1.005   8.034  1.00  0.00              
ATOM   2080 2HG  GLU A 141     -23.290   0.235   6.588  1.00  0.00              
ATOM   2081  N   GLU A 142     -19.395   0.333   8.457  1.00  0.00              
ATOM   2082  CA  GLU A 142     -18.722   1.458   9.102  1.00  0.00              
ATOM   2083  C   GLU A 142     -17.457   1.838   8.337  1.00  0.00              
ATOM   2084  O   GLU A 142     -17.090   3.011   8.272  1.00  0.00              
ATOM   2085  CB  GLU A 142     -18.382   1.121  10.555  1.00  0.00              
ATOM   2086  CG  GLU A 142     -19.578   1.115  11.495  1.00  0.00              
ATOM   2087  CD  GLU A 142     -19.167   0.776  12.901  1.00  0.00              
ATOM   2088  OE1 GLU A 142     -18.004   0.533  13.117  1.00  0.00              
ATOM   2089  OE2 GLU A 142     -19.991   0.870  13.780  1.00  0.00              
ATOM   2090  H   GLU A 142     -19.362  -0.552   8.877  1.00  0.00              
ATOM   2091  HA  GLU A 142     -19.373   2.333   9.092  1.00  0.00              
ATOM   2092 1HB  GLU A 142     -17.917   0.135  10.553  1.00  0.00              
ATOM   2093 2HB  GLU A 142     -17.658   1.864  10.893  1.00  0.00              
ATOM   2094 1HG  GLU A 142     -20.134   2.052  11.497  1.00  0.00              
ATOM   2095 2HG  GLU A 142     -20.209   0.320  11.101  1.00  0.00              
ATOM   2096  N   ALA A 143     -16.815   0.841   7.739  1.00  0.00              
ATOM   2097  CA  ALA A 143     -15.625   1.067   6.930  1.00  0.00              
ATOM   2098  C   ALA A 143     -15.954   1.933   5.716  1.00  0.00              
ATOM   2099  O   ALA A 143     -15.205   2.844   5.364  1.00  0.00              
ATOM   2100  CB  ALA A 143     -15.023  -0.262   6.496  1.00  0.00              
ATOM   2101  H   ALA A 143     -17.152  -0.073   7.850  1.00  0.00              
ATOM   2102  HA  ALA A 143     -14.891   1.605   7.530  1.00  0.00              
ATOM   2103 1HB  ALA A 143     -14.135  -0.079   5.893  1.00  0.00              
ATOM   2104 2HB  ALA A 143     -14.750  -0.843   7.376  1.00  0.00              
ATOM   2105 3HB  ALA A 143     -15.753  -0.815   5.907  1.00  0.00              
ATOM   2106  N   ARG A 144     -17.093   1.650   5.089  1.00  0.00              
ATOM   2107  CA  ARG A 144     -17.503   2.368   3.885  1.00  0.00              
ATOM   2108  C   ARG A 144     -18.052   3.735   4.261  1.00  0.00              
ATOM   2109  O   ARG A 144     -17.874   4.717   3.539  1.00  0.00              
ATOM   2110  CB  ARG A 144     -18.489   1.577   3.038  1.00  0.00              
ATOM   2111  CG  ARG A 144     -17.892   0.383   2.308  1.00  0.00              
ATOM   2112  CD  ARG A 144     -18.874  -0.406   1.521  1.00  0.00              
ATOM   2113  NE  ARG A 144     -18.295  -1.506   0.766  1.00  0.00              
ATOM   2114  CZ  ARG A 144     -19.008  -2.446   0.115  1.00  0.00              
ATOM   2115  NH1 ARG A 144     -20.322  -2.447   0.155  1.00  0.00              
ATOM   2116  NH2 ARG A 144     -18.350  -3.383  -0.545  1.00  0.00              
ATOM   2117  H   ARG A 144     -17.672   0.938   5.444  1.00  0.00              
ATOM   2118  HA  ARG A 144     -16.639   2.529   3.239  1.00  0.00              
ATOM   2119 1HB  ARG A 144     -19.277   1.232   3.705  1.00  0.00              
ATOM   2120 2HB  ARG A 144     -18.909   2.270   2.308  1.00  0.00              
ATOM   2121 1HG  ARG A 144     -17.125   0.744   1.622  1.00  0.00              
ATOM   2122 2HG  ARG A 144     -17.438  -0.280   3.044  1.00  0.00              
ATOM   2123 1HD  ARG A 144     -19.613  -0.830   2.200  1.00  0.00              
ATOM   2124 2HD  ARG A 144     -19.370   0.253   0.810  1.00  0.00              
ATOM   2125  HE  ARG A 144     -17.324  -1.740   0.610  1.00  0.00              
ATOM   2126 1HH1 ARG A 144     -20.810  -1.735   0.679  1.00  0.00              
ATOM   2127 2HH1 ARG A 144     -20.838  -3.161  -0.339  1.00  0.00              
ATOM   2128 1HH2 ARG A 144     -17.340  -3.377  -0.550  1.00  0.00              
ATOM   2129 2HH2 ARG A 144     -18.860  -4.100  -1.040  1.00  0.00              
ATOM   2130  N   SER A 145     -18.725   3.778   5.401  1.00  0.00              
ATOM   2131  CA  SER A 145     -19.243   5.020   5.947  1.00  0.00              
ATOM   2132  C   SER A 145     -18.093   5.993   6.219  1.00  0.00              
ATOM   2133  O   SER A 145     -18.175   7.162   5.863  1.00  0.00              
ATOM   2134  CB  SER A 145     -20.030   4.749   7.213  1.00  0.00              
ATOM   2135  OG  SER A 145     -21.215   4.045   6.956  1.00  0.00              
ATOM   2136  H   SER A 145     -18.895   2.938   5.882  1.00  0.00              
ATOM   2137  HA  SER A 145     -20.001   5.487   5.317  1.00  0.00              
ATOM   2138 1HB  SER A 145     -19.410   4.163   7.891  1.00  0.00              
ATOM   2139 2HB  SER A 145     -20.279   5.700   7.681  1.00  0.00              
ATOM   2140  HG  SER A 145     -21.683   3.894   7.780  1.00  0.00              
ATOM   2141  N   LYS A 146     -17.021   5.498   6.838  1.00  0.00              
ATOM   2142  CA  LYS A 146     -15.834   6.305   7.104  1.00  0.00              
ATOM   2143  C   LYS A 146     -15.093   6.673   5.821  1.00  0.00              
ATOM   2144  O   LYS A 146     -14.523   7.759   5.723  1.00  0.00              
ATOM   2145  CB  LYS A 146     -14.901   5.559   8.057  1.00  0.00              
ATOM   2146  CG  LYS A 146     -15.387   5.572   9.493  1.00  0.00              
ATOM   2147  CD  LYS A 146     -15.118   6.920  10.133  1.00  0.00              
ATOM   2148  CE  LYS A 146     -15.835   7.079  11.457  1.00  0.00              
ATOM   2149  NZ  LYS A 146     -17.287   7.330  11.288  1.00  0.00              
ATOM   2150  H   LYS A 146     -17.035   4.567   7.152  1.00  0.00              
ATOM   2151  HA  LYS A 146     -16.126   7.249   7.565  1.00  0.00              
ATOM   2152 1HB  LYS A 146     -14.828   4.533   7.695  1.00  0.00              
ATOM   2153 2HB  LYS A 146     -13.924   6.038   7.988  1.00  0.00              
ATOM   2154 1HG  LYS A 146     -16.458   5.366   9.498  1.00  0.00              
ATOM   2155 2HG  LYS A 146     -14.865   4.790  10.043  1.00  0.00              
ATOM   2156 1HD  LYS A 146     -14.043   7.021  10.294  1.00  0.00              
ATOM   2157 2HD  LYS A 146     -15.455   7.701   9.451  1.00  0.00              
ATOM   2158 1HE  LYS A 146     -15.693   6.166  12.034  1.00  0.00              
ATOM   2159 2HE  LYS A 146     -15.385   7.918  11.990  1.00  0.00              
ATOM   2160 1HZ  LYS A 146     -17.720   7.429  12.196  1.00  0.00              
ATOM   2161 2HZ  LYS A 146     -17.424   8.178  10.756  1.00  0.00              
ATOM   2162 3HZ  LYS A 146     -17.709   6.553  10.798  1.00  0.00              
ATOM   2163  N   ALA A 147     -15.106   5.777   4.841  1.00  0.00              
ATOM   2164  CA  ALA A 147     -14.517   6.068   3.540  1.00  0.00              
ATOM   2165  C   ALA A 147     -15.220   7.256   2.889  1.00  0.00              
ATOM   2166  O   ALA A 147     -14.577   8.178   2.391  1.00  0.00              
ATOM   2167  CB  ALA A 147     -14.585   4.843   2.640  1.00  0.00              
ATOM   2168  H   ALA A 147     -15.513   4.900   4.997  1.00  0.00              
ATOM   2169  HA  ALA A 147     -13.471   6.338   3.683  1.00  0.00              
ATOM   2170 1HB  ALA A 147     -14.141   5.079   1.672  1.00  0.00              
ATOM   2171 2HB  ALA A 147     -14.036   4.021   3.100  1.00  0.00              
ATOM   2172 3HB  ALA A 147     -15.625   4.552   2.500  1.00  0.00              
ATOM   2173  N   GLU A 148     -16.540   7.242   2.934  1.00  0.00              
ATOM   2174  CA  GLU A 148     -17.341   8.320   2.375  1.00  0.00              
ATOM   2175  C   GLU A 148     -17.161   9.608   3.183  1.00  0.00              
ATOM   2176  O   GLU A 148     -17.123  10.707   2.627  1.00  0.00              
ATOM   2177  CB  GLU A 148     -18.818   7.921   2.331  1.00  0.00              
ATOM   2178  CG  GLU A 148     -19.151   6.853   1.298  1.00  0.00              
ATOM   2179  CD  GLU A 148     -20.577   6.395   1.426  1.00  0.00              
ATOM   2180  OE1 GLU A 148     -21.246   6.842   2.326  1.00  0.00              
ATOM   2181  OE2 GLU A 148     -21.032   5.685   0.560  1.00  0.00              
ATOM   2182  H   GLU A 148     -16.996   6.478   3.356  1.00  0.00              
ATOM   2183  HA  GLU A 148     -17.009   8.539   1.360  1.00  0.00              
ATOM   2184 1HB  GLU A 148     -19.079   7.557   3.324  1.00  0.00              
ATOM   2185 2HB  GLU A 148     -19.387   8.825   2.113  1.00  0.00              
ATOM   2186 1HG  GLU A 148     -18.963   7.170   0.272  1.00  0.00              
ATOM   2187 2HG  GLU A 148     -18.482   6.034   1.553  1.00  0.00              
ATOM   2188  N   GLU A 149     -17.041   9.453   4.498  1.00  0.00              
ATOM   2189  CA  GLU A 149     -16.806  10.570   5.405  1.00  0.00              
ATOM   2190  C   GLU A 149     -15.454  11.213   5.117  1.00  0.00              
ATOM   2191  O   GLU A 149     -15.308  12.434   5.173  1.00  0.00              
ATOM   2192  CB  GLU A 149     -16.875  10.106   6.862  1.00  0.00              
ATOM   2193  CG  GLU A 149     -16.652  11.212   7.884  1.00  0.00              
ATOM   2194  CD  GLU A 149     -16.862  10.710   9.285  1.00  0.00              
ATOM   2195  OE1 GLU A 149     -17.252   9.577   9.438  1.00  0.00              
ATOM   2196  OE2 GLU A 149     -16.527  11.418  10.205  1.00  0.00              
ATOM   2197  H   GLU A 149     -17.116   8.550   4.878  1.00  0.00              
ATOM   2198  HA  GLU A 149     -17.564  11.338   5.249  1.00  0.00              
ATOM   2199 1HB  GLU A 149     -17.862   9.669   7.011  1.00  0.00              
ATOM   2200 2HB  GLU A 149     -16.113   9.336   6.987  1.00  0.00              
ATOM   2201 1HG  GLU A 149     -15.670  11.679   7.810  1.00  0.00              
ATOM   2202 2HG  GLU A 149     -17.421  11.944   7.642  1.00  0.00              
ATOM   2203  N   TRP A 150     -14.471  10.380   4.794  1.00  0.00              
ATOM   2204  CA  TRP A 150     -13.115  10.853   4.562  1.00  0.00              
ATOM   2205  C   TRP A 150     -12.962  11.364   3.134  1.00  0.00              
ATOM   2206  O   TRP A 150     -12.089  12.182   2.842  1.00  0.00              
ATOM   2207  CB  TRP A 150     -12.103   9.731   4.835  1.00  0.00              
ATOM   2208  CG  TRP A 150     -12.101   9.258   6.260  1.00  0.00              
ATOM   2209  CD1 TRP A 150     -12.646   9.896   7.338  1.00  0.00              
ATOM   2210  CD2 TRP A 150     -11.523   8.046   6.765  1.00  0.00              
ATOM   2211  NE1 TRP A 150     -12.466   9.149   8.471  1.00  0.00              
ATOM   2212  CE2 TRP A 150     -11.774   8.012   8.150  1.00  0.00              
ATOM   2213  CE3 TRP A 150     -10.826   6.982   6.181  1.00  0.00              
ATOM   2214  CZ2 TRP A 150     -11.352   6.958   8.959  1.00  0.00              
ATOM   2215  CZ3 TRP A 150     -10.407   5.939   6.984  1.00  0.00              
ATOM   2216  CH2 TRP A 150     -10.673   5.934   8.360  1.00  0.00              
ATOM   2217  H   TRP A 150     -14.665   9.420   4.724  1.00  0.00              
ATOM   2218  HA  TRP A 150     -12.897  11.690   5.225  1.00  0.00              
ATOM   2219 1HB  TRP A 150     -12.328   8.861   4.218  1.00  0.00              
ATOM   2220 2HB  TRP A 150     -11.092  10.077   4.619  1.00  0.00              
ATOM   2221  HD1 TRP A 150     -13.156  10.847   7.287  1.00  0.00              
ATOM   2222  HE1 TRP A 150     -12.785   9.395   9.369  1.00  0.00              
ATOM   2223  HE3 TRP A 150     -10.612   6.970   5.123  1.00  0.00              
ATOM   2224  HZ2 TRP A 150     -11.549   6.938  10.020  1.00  0.00              
ATOM   2225  HZ3 TRP A 150      -9.866   5.112   6.551  1.00  0.00              
ATOM   2226  HH2 TRP A 150     -10.325   5.098   8.952  1.00  0.00              
ATOM   2227  N   GLY A 151     -13.823  10.883   2.247  1.00  0.00              
ATOM   2228  CA  GLY A 151     -13.745  11.269   0.850  1.00  0.00              
ATOM   2229  C   GLY A 151     -12.816  10.375   0.055  1.00  0.00              
ATOM   2230  O   GLY A 151     -12.208  10.808  -0.925  1.00  0.00              
ATOM   2231  H   GLY A 151     -14.521  10.261   2.543  1.00  0.00              
ATOM   2232 1HA  GLY A 151     -14.740  11.211   0.408  1.00  0.00              
ATOM   2233 2HA  GLY A 151     -13.378  12.293   0.783  1.00  0.00              
ATOM   2234  N   VAL A 152     -12.713   9.125   0.475  1.00  0.00              
ATOM   2235  CA  VAL A 152     -11.794   8.178  -0.140  1.00  0.00              
ATOM   2236  C   VAL A 152     -12.533   6.933  -0.589  1.00  0.00              
ATOM   2237  O   VAL A 152     -13.717   6.768  -0.295  1.00  0.00              
ATOM   2238  CB  VAL A 152     -10.662   7.774   0.822  1.00  0.00              
ATOM   2239  CG1 VAL A 152      -9.838   8.991   1.216  1.00  0.00              
ATOM   2240  CG2 VAL A 152     -11.229   7.095   2.059  1.00  0.00              
ATOM   2241  H   VAL A 152     -13.285   8.821   1.212  1.00  0.00              
ATOM   2242  HA  VAL A 152     -11.347   8.590  -1.046  1.00  0.00              
ATOM   2243  HB  VAL A 152     -10.020   7.045   0.328  1.00  0.00              
ATOM   2244 1HG1 VAL A 152      -9.042   8.687   1.897  1.00  0.00              
ATOM   2245 2HG1 VAL A 152      -9.400   9.438   0.324  1.00  0.00              
ATOM   2246 3HG1 VAL A 152     -10.479   9.720   1.712  1.00  0.00              
ATOM   2247 1HG2 VAL A 152     -10.416   6.815   2.727  1.00  0.00              
ATOM   2248 2HG2 VAL A 152     -11.903   7.780   2.573  1.00  0.00              
ATOM   2249 3HG2 VAL A 152     -11.779   6.200   1.764  1.00  0.00              
ATOM   2250  N   GLN A 153     -11.839   6.063  -1.298  1.00  0.00              
ATOM   2251  CA  GLN A 153     -12.454   4.853  -1.787  1.00  0.00              
ATOM   2252  C   GLN A 153     -12.111   3.679  -0.882  1.00  0.00              
ATOM   2253  O   GLN A 153     -11.176   3.751  -0.083  1.00  0.00              
ATOM   2254  CB  GLN A 153     -12.000   4.563  -3.221  1.00  0.00              
ATOM   2255  CG  GLN A 153     -12.318   5.671  -4.210  1.00  0.00              
ATOM   2256  CD  GLN A 153     -13.810   5.909  -4.353  1.00  0.00              
ATOM   2257  OE1 GLN A 153     -14.576   4.982  -4.630  1.00  0.00              
ATOM   2258  NE2 GLN A 153     -14.229   7.155  -4.168  1.00  0.00              
ATOM   2259  H   GLN A 153     -10.891   6.234  -1.492  1.00  0.00              
ATOM   2260  HA  GLN A 153     -13.538   4.961  -1.768  1.00  0.00              
ATOM   2261 1HB  GLN A 153     -10.922   4.400  -3.183  1.00  0.00              
ATOM   2262 2HB  GLN A 153     -12.496   3.642  -3.528  1.00  0.00              
ATOM   2263 1HG  GLN A 153     -11.825   6.642  -4.187  1.00  0.00              
ATOM   2264 2HG  GLN A 153     -11.974   5.112  -5.081  1.00  0.00              
ATOM   2265 1HE2 GLN A 153     -15.202   7.374  -4.250  1.00  0.00              
ATOM   2266 2HE2 GLN A 153     -13.572   7.877  -3.947  1.00  0.00              
ATOM   2267  N   TYR A 154     -12.879   2.610  -0.998  1.00  0.00              
ATOM   2268  CA  TYR A 154     -12.698   1.451  -0.141  1.00  0.00              
ATOM   2269  C   TYR A 154     -12.722   0.180  -0.973  1.00  0.00              
ATOM   2270  O   TYR A 154     -13.620  -0.024  -1.792  1.00  0.00              
ATOM   2271  CB  TYR A 154     -13.778   1.388   0.942  1.00  0.00              
ATOM   2272  CG  TYR A 154     -13.725   0.115   1.762  1.00  0.00              
ATOM   2273  CD1 TYR A 154     -12.698  -0.104   2.671  1.00  0.00              
ATOM   2274  CD2 TYR A 154     -14.692  -0.872   1.616  1.00  0.00              
ATOM   2275  CE1 TYR A 154     -12.634  -1.268   3.410  1.00  0.00              
ATOM   2276  CE2 TYR A 154     -14.639  -2.041   2.356  1.00  0.00              
ATOM   2277  CZ  TYR A 154     -13.604  -2.234   3.252  1.00  0.00              
ATOM   2278  OH  TYR A 154     -13.537  -3.393   3.991  1.00  0.00              
ATOM   2279  H   TYR A 154     -13.579   2.592  -1.692  1.00  0.00              
ATOM   2280  HA  TYR A 154     -11.724   1.500   0.347  1.00  0.00              
ATOM   2281 1HB  TYR A 154     -13.635   2.254   1.591  1.00  0.00              
ATOM   2282 2HB  TYR A 154     -14.743   1.466   0.441  1.00  0.00              
ATOM   2283  HD1 TYR A 154     -11.939   0.654   2.795  1.00  0.00              
ATOM   2284  HD2 TYR A 154     -15.499  -0.718   0.914  1.00  0.00              
ATOM   2285  HE1 TYR A 154     -11.826  -1.418   4.110  1.00  0.00              
ATOM   2286  HE2 TYR A 154     -15.408  -2.797   2.233  1.00  0.00              
ATOM   2287  HH  TYR A 154     -14.283  -3.961   3.765  1.00  0.00              
ATOM   2288  N   VAL A 155     -11.733  -0.667  -0.767  1.00  0.00              
ATOM   2289  CA  VAL A 155     -11.654  -1.927  -1.484  1.00  0.00              
ATOM   2290  C   VAL A 155     -11.567  -3.102  -0.510  1.00  0.00              
ATOM   2291  O   VAL A 155     -10.840  -3.042   0.486  1.00  0.00              
ATOM   2292  CB  VAL A 155     -10.442  -1.960  -2.434  1.00  0.00              
ATOM   2293  CG1 VAL A 155     -10.327  -3.322  -3.104  1.00  0.00              
ATOM   2294  CG2 VAL A 155     -10.556  -0.862  -3.481  1.00  0.00              
ATOM   2295  H   VAL A 155     -11.038  -0.446  -0.113  1.00  0.00              
ATOM   2296  HA  VAL A 155     -12.558  -2.109  -2.067  1.00  0.00              
ATOM   2297  HB  VAL A 155      -9.538  -1.759  -1.861  1.00  0.00              
ATOM   2298 1HG1 VAL A 155      -9.466  -3.327  -3.771  1.00  0.00              
ATOM   2299 2HG1 VAL A 155     -10.201  -4.092  -2.343  1.00  0.00              
ATOM   2300 3HG1 VAL A 155     -11.232  -3.522  -3.678  1.00  0.00              
ATOM   2301 1HG2 VAL A 155      -9.691  -0.900  -4.143  1.00  0.00              
ATOM   2302 2HG2 VAL A 155     -11.466  -1.008  -4.063  1.00  0.00              
ATOM   2303 3HG2 VAL A 155     -10.591   0.109  -2.987  1.00  0.00              
ATOM   2304  N   GLU A 156     -12.325  -4.155  -0.793  1.00  0.00              
ATOM   2305  CA  GLU A 156     -12.261  -5.387  -0.015  1.00  0.00              
ATOM   2306  C   GLU A 156     -11.257  -6.351  -0.635  1.00  0.00              
ATOM   2307  O   GLU A 156     -11.306  -6.619  -1.841  1.00  0.00              
ATOM   2308  CB  GLU A 156     -13.639  -6.043   0.079  1.00  0.00              
ATOM   2309  CG  GLU A 156     -14.663  -5.244   0.874  1.00  0.00              
ATOM   2310  CD  GLU A 156     -16.002  -5.926   0.881  1.00  0.00              
ATOM   2311  OE1 GLU A 156     -16.113  -6.983   0.307  1.00  0.00              
ATOM   2312  OE2 GLU A 156     -16.886  -5.450   1.554  1.00  0.00              
ATOM   2313  H   GLU A 156     -12.941  -4.104  -1.558  1.00  0.00              
ATOM   2314  HA  GLU A 156     -11.914  -5.169   0.995  1.00  0.00              
ATOM   2315 1HB  GLU A 156     -13.998  -6.177  -0.942  1.00  0.00              
ATOM   2316 2HB  GLU A 156     -13.498  -7.017   0.545  1.00  0.00              
ATOM   2317 1HG  GLU A 156     -14.354  -5.041   1.899  1.00  0.00              
ATOM   2318 2HG  GLU A 156     -14.736  -4.305   0.326  1.00  0.00              
ATOM   2319  N   THR A 157     -10.350  -6.867   0.184  1.00  0.00              
ATOM   2320  CA  THR A 157      -9.376  -7.850  -0.274  1.00  0.00              
ATOM   2321  C   THR A 157      -9.293  -9.045   0.678  1.00  0.00              
ATOM   2322  O   THR A 157      -9.924  -9.057   1.738  1.00  0.00              
ATOM   2323  CB  THR A 157      -7.973  -7.222  -0.399  1.00  0.00              
ATOM   2324  OG1 THR A 157      -7.464  -6.907   0.905  1.00  0.00              
ATOM   2325  CG2 THR A 157      -8.003  -5.961  -1.248  1.00  0.00              
ATOM   2326  H   THR A 157     -10.339  -6.587   1.127  1.00  0.00              
ATOM   2327  HA  THR A 157      -9.684  -8.252  -1.239  1.00  0.00              
ATOM   2328  HB  THR A 157      -7.315  -7.937  -0.870  1.00  0.00              
ATOM   2329  HG1 THR A 157      -6.506  -6.818   0.859  1.00  0.00              
ATOM   2330 1HG2 THR A 157      -6.999  -5.546  -1.316  1.00  0.00              
ATOM   2331 2HG2 THR A 157      -8.364  -6.205  -2.248  1.00  0.00              
ATOM   2332 3HG2 THR A 157      -8.669  -5.231  -0.791  1.00  0.00              
ATOM   2333  N   SER A 158      -8.513 -10.046   0.293  1.00  0.00              
ATOM   2334  CA  SER A 158      -8.321 -11.221   1.126  1.00  0.00              
ATOM   2335  C   SER A 158      -6.859 -11.631   1.137  1.00  0.00              
ATOM   2336  O   SER A 158      -6.297 -12.004   0.105  1.00  0.00              
ATOM   2337  CB  SER A 158      -9.177 -12.393   0.644  1.00  0.00              
ATOM   2338  OG  SER A 158      -8.934 -13.545   1.439  1.00  0.00              
ATOM   2339  H   SER A 158      -8.060  -9.996  -0.579  1.00  0.00              
ATOM   2340  HA  SER A 158      -8.688 -11.094   2.145  1.00  0.00              
ATOM   2341 1HB  SER A 158     -10.227 -12.110   0.715  1.00  0.00              
ATOM   2342 2HB  SER A 158      -8.928 -12.603  -0.396  1.00  0.00              
ATOM   2343  HG  SER A 158      -9.679 -14.169   1.347  1.00  0.00              
ATOM   2344  N   ALA A 159      -6.244 -11.545   2.307  1.00  0.00              
ATOM   2345  CA  ALA A 159      -4.901 -12.061   2.506  1.00  0.00              
ATOM   2346  C   ALA A 159      -4.948 -13.547   2.839  1.00  0.00              
ATOM   2347  O   ALA A 159      -3.926 -14.228   2.832  1.00  0.00              
ATOM   2348  CB  ALA A 159      -4.196 -11.291   3.610  1.00  0.00              
ATOM   2349  H   ALA A 159      -6.703 -11.116   3.056  1.00  0.00              
ATOM   2350  HA  ALA A 159      -4.341 -11.945   1.578  1.00  0.00              
ATOM   2351 1HB  ALA A 159      -3.191 -11.691   3.746  1.00  0.00              
ATOM   2352 2HB  ALA A 159      -4.134 -10.239   3.336  1.00  0.00              
ATOM   2353 3HB  ALA A 159      -4.755 -11.393   4.538  1.00  0.00              
ATOM   2354  N   LYS A 160      -6.147 -14.042   3.128  1.00  0.00              
ATOM   2355  CA  LYS A 160      -6.334 -15.449   3.452  1.00  0.00              
ATOM   2356  C   LYS A 160      -6.212 -16.284   2.186  1.00  0.00              
ATOM   2357  O   LYS A 160      -5.504 -17.289   2.153  1.00  0.00              
ATOM   2358  CB  LYS A 160      -7.691 -15.681   4.119  1.00  0.00              
ATOM   2359  CG  LYS A 160      -7.976 -17.134   4.475  1.00  0.00              
ATOM   2360  CD  LYS A 160      -9.326 -17.281   5.162  1.00  0.00              
ATOM   2361  CE  LYS A 160      -9.626 -18.736   5.489  1.00  0.00              
ATOM   2362  NZ  LYS A 160     -10.958 -18.898   6.132  1.00  0.00              
ATOM   2363  H   LYS A 160      -6.927 -13.450   3.102  1.00  0.00              
ATOM   2364  HA  LYS A 160      -5.553 -15.776   4.139  1.00  0.00              
ATOM   2365 1HB  LYS A 160      -7.708 -15.076   5.025  1.00  0.00              
ATOM   2366 2HB  LYS A 160      -8.453 -15.321   3.427  1.00  0.00              
ATOM   2367 1HG  LYS A 160      -7.970 -17.723   3.557  1.00  0.00              
ATOM   2368 2HG  LYS A 160      -7.188 -17.489   5.139  1.00  0.00              
ATOM   2369 1HD  LYS A 160      -9.311 -16.696   6.083  1.00  0.00              
ATOM   2370 2HD  LYS A 160     -10.098 -16.892   4.498  1.00  0.00              
ATOM   2371 1HE  LYS A 160      -9.598 -19.307   4.563  1.00  0.00              
ATOM   2372 2HE  LYS A 160      -8.851 -19.101   6.163  1.00  0.00              
ATOM   2373 1HZ  LYS A 160     -11.118 -19.876   6.333  1.00  0.00              
ATOM   2374 2HZ  LYS A 160     -10.983 -18.369   6.993  1.00  0.00              
ATOM   2375 3HZ  LYS A 160     -11.676 -18.561   5.508  1.00  0.00              
ATOM   2376  N   THR A 161      -6.901 -15.846   1.144  1.00  0.00              
ATOM   2377  CA  THR A 161      -6.971 -16.597  -0.094  1.00  0.00              
ATOM   2378  C   THR A 161      -6.207 -15.878  -1.205  1.00  0.00              
ATOM   2379  O   THR A 161      -6.198 -16.321  -2.354  1.00  0.00              
ATOM   2380  CB  THR A 161      -8.429 -16.818  -0.539  1.00  0.00              
ATOM   2381  OG1 THR A 161      -9.070 -15.550  -0.732  1.00  0.00              
ATOM   2382  CG2 THR A 161      -9.191 -17.613   0.511  1.00  0.00              
ATOM   2383  H   THR A 161      -7.383 -14.993   1.208  1.00  0.00              
ATOM   2384  HA  THR A 161      -6.493 -17.568   0.036  1.00  0.00              
ATOM   2385  HB  THR A 161      -8.434 -17.365  -1.481  1.00  0.00              
ATOM   2386  HG1 THR A 161      -8.820 -15.193  -1.587  1.00  0.00              
ATOM   2387 1HG2 THR A 161     -10.219 -17.759   0.178  1.00  0.00              
ATOM   2388 2HG2 THR A 161      -8.713 -18.582   0.651  1.00  0.00              
ATOM   2389 3HG2 THR A 161      -9.189 -17.067   1.452  1.00  0.00              
ATOM   2390  N   ARG A 162      -5.556 -14.775  -0.829  1.00  0.00              
ATOM   2391  CA  ARG A 162      -4.714 -13.989  -1.733  1.00  0.00              
ATOM   2392  C   ARG A 162      -5.514 -13.451  -2.915  1.00  0.00              
ATOM   2393  O   ARG A 162      -5.204 -13.732  -4.074  1.00  0.00              
ATOM   2394  CB  ARG A 162      -3.512 -14.797  -2.234  1.00  0.00              
ATOM   2395  CG  ARG A 162      -2.561 -15.222  -1.129  1.00  0.00              
ATOM   2396  CD  ARG A 162      -1.378 -16.000  -1.679  1.00  0.00              
ATOM   2397  NE  ARG A 162      -1.778 -17.262  -2.303  1.00  0.00              
ATOM   2398  CZ  ARG A 162      -0.931 -18.084  -2.922  1.00  0.00              
ATOM   2399  NH1 ARG A 162       0.335 -17.726  -3.097  1.00  0.00              
ATOM   2400  NH2 ARG A 162      -1.362 -19.244  -3.396  1.00  0.00              
ATOM   2401  H   ARG A 162      -5.654 -14.473   0.096  1.00  0.00              
ATOM   2402  HA  ARG A 162      -4.320 -13.119  -1.207  1.00  0.00              
ATOM   2403 1HB  ARG A 162      -3.908 -15.675  -2.741  1.00  0.00              
ATOM   2404 2HB  ARG A 162      -2.984 -14.168  -2.954  1.00  0.00              
ATOM   2405 1HG  ARG A 162      -2.200 -14.329  -0.618  1.00  0.00              
ATOM   2406 2HG  ARG A 162      -3.110 -15.848  -0.424  1.00  0.00              
ATOM   2407 1HD  ARG A 162      -0.871 -15.390  -2.426  1.00  0.00              
ATOM   2408 2HD  ARG A 162      -0.690 -16.220  -0.863  1.00  0.00              
ATOM   2409  HE  ARG A 162      -2.729 -17.523  -2.237  1.00  0.00              
ATOM   2410 1HH1 ARG A 162       0.656 -16.829  -2.759  1.00  0.00              
ATOM   2411 2HH1 ARG A 162       0.974 -18.352  -3.567  1.00  0.00              
ATOM   2412 1HH2 ARG A 162      -2.333 -19.501  -3.287  1.00  0.00              
ATOM   2413 2HH2 ARG A 162      -0.718 -19.865  -3.865  1.00  0.00              
ATOM   2414  N   ALA A 163      -6.549 -12.679  -2.615  1.00  0.00              
ATOM   2415  CA  ALA A 163      -7.429 -12.162  -3.649  1.00  0.00              
ATOM   2416  C   ALA A 163      -7.523 -10.644  -3.606  1.00  0.00              
ATOM   2417  O   ALA A 163      -7.534 -10.046  -2.525  1.00  0.00              
ATOM   2418  CB  ALA A 163      -8.818 -12.766  -3.511  1.00  0.00              
ATOM   2419  H   ALA A 163      -6.728 -12.456  -1.675  1.00  0.00              
ATOM   2420  HA  ALA A 163      -7.017 -12.427  -4.623  1.00  0.00              
ATOM   2421 1HB  ALA A 163      -9.464 -12.368  -4.294  1.00  0.00              
ATOM   2422 2HB  ALA A 163      -8.755 -13.850  -3.607  1.00  0.00              
ATOM   2423 3HB  ALA A 163      -9.229 -12.510  -2.537  1.00  0.00              
ATOM   2424  N   ASN A 164      -7.552 -10.039  -4.799  1.00  0.00              
ATOM   2425  CA  ASN A 164      -7.611  -8.582  -4.960  1.00  0.00              
ATOM   2426  C   ASN A 164      -6.362  -7.891  -4.408  1.00  0.00              
ATOM   2427  O   ASN A 164      -6.434  -6.762  -3.912  1.00  0.00              
ATOM   2428  CB  ASN A 164      -8.853  -8.006  -4.306  1.00  0.00              
ATOM   2429  CG  ASN A 164     -10.137  -8.460  -4.942  1.00  0.00              
ATOM   2430  OD1 ASN A 164     -10.159  -8.909  -6.094  1.00  0.00              
ATOM   2431  ND2 ASN A 164     -11.218  -8.272  -4.228  1.00  0.00              
ATOM   2432  H   ASN A 164      -7.524 -10.596  -5.605  1.00  0.00              
ATOM   2433  HA  ASN A 164      -7.649  -8.328  -6.021  1.00  0.00              
ATOM   2434 1HB  ASN A 164      -8.968  -8.014  -3.222  1.00  0.00              
ATOM   2435 2HB  ASN A 164      -8.635  -6.991  -4.641  1.00  0.00              
ATOM   2436 1HD2 ASN A 164     -12.109  -8.552  -4.588  1.00  0.00              
ATOM   2437 2HD2 ASN A 164     -11.154  -7.850  -3.324  1.00  0.00              
ATOM   2438  N   VAL A 165      -5.216  -8.551  -4.532  1.00  0.00              
ATOM   2439  CA  VAL A 165      -3.954  -8.025  -4.011  1.00  0.00              
ATOM   2440  C   VAL A 165      -3.460  -6.826  -4.823  1.00  0.00              
ATOM   2441  O   VAL A 165      -3.220  -5.749  -4.276  1.00  0.00              
ATOM   2442  CB  VAL A 165      -2.858  -9.106  -3.999  1.00  0.00              
ATOM   2443  CG1 VAL A 165      -1.517  -8.500  -3.614  1.00  0.00              
ATOM   2444  CG2 VAL A 165      -3.227 -10.229  -3.041  1.00  0.00              
ATOM   2445  H   VAL A 165      -5.216  -9.418  -4.995  1.00  0.00              
ATOM   2446  HA  VAL A 165      -4.074  -7.638  -2.999  1.00  0.00              
ATOM   2447  HB  VAL A 165      -2.786  -9.549  -4.992  1.00  0.00              
ATOM   2448 1HG1 VAL A 165      -0.753  -9.278  -3.611  1.00  0.00              
ATOM   2449 2HG1 VAL A 165      -1.245  -7.729  -4.336  1.00  0.00              
ATOM   2450 3HG1 VAL A 165      -1.588  -8.059  -2.621  1.00  0.00              
ATOM   2451 1HG2 VAL A 165      -2.442 -10.984  -3.045  1.00  0.00              
ATOM   2452 2HG2 VAL A 165      -3.338  -9.826  -2.035  1.00  0.00              
ATOM   2453 3HG2 VAL A 165      -4.167 -10.682  -3.357  1.00  0.00              
ATOM   2454  N   ASP A 166      -3.345  -7.009  -6.128  1.00  0.00              
ATOM   2455  CA  ASP A 166      -2.828  -5.965  -7.006  1.00  0.00              
ATOM   2456  C   ASP A 166      -3.884  -4.904  -7.319  1.00  0.00              
ATOM   2457  O   ASP A 166      -3.546  -3.787  -7.714  1.00  0.00              
ATOM   2458  CB  ASP A 166      -2.309  -6.578  -8.309  1.00  0.00              
ATOM   2459  CG  ASP A 166      -3.388  -7.312  -9.080  1.00  0.00              
ATOM   2460  OD1 ASP A 166      -4.014  -8.230  -8.507  1.00  0.00              
ATOM   2461  OD2 ASP A 166      -3.607  -6.977 -10.262  1.00  0.00              
ATOM   2462  H   ASP A 166      -3.620  -7.865  -6.520  1.00  0.00              
ATOM   2463  HA  ASP A 166      -2.011  -5.438  -6.512  1.00  0.00              
ATOM   2464 1HB  ASP A 166      -1.798  -5.861  -8.954  1.00  0.00              
ATOM   2465 2HB  ASP A 166      -1.584  -7.288  -7.911  1.00  0.00              
ATOM   2466  N   LYS A 167      -5.154  -5.246  -7.119  1.00  0.00              
ATOM   2467  CA  LYS A 167      -6.248  -4.324  -7.418  1.00  0.00              
ATOM   2468  C   LYS A 167      -6.049  -2.975  -6.735  1.00  0.00              
ATOM   2469  O   LYS A 167      -6.228  -1.928  -7.357  1.00  0.00              
ATOM   2470  CB  LYS A 167      -7.587  -4.931  -6.995  1.00  0.00              
ATOM   2471  CG  LYS A 167      -8.793  -4.041  -7.262  1.00  0.00              
ATOM   2472  CD  LYS A 167     -10.091  -4.745  -6.897  1.00  0.00              
ATOM   2473  CE  LYS A 167     -11.295  -3.846  -7.137  1.00  0.00              
ATOM   2474  NZ  LYS A 167     -12.578  -4.545  -6.849  1.00  0.00              
ATOM   2475  H   LYS A 167      -5.356  -6.140  -6.769  1.00  0.00              
ATOM   2476  HA  LYS A 167      -6.279  -4.123  -8.489  1.00  0.00              
ATOM   2477 1HB  LYS A 167      -7.700  -5.868  -7.541  1.00  0.00              
ATOM   2478 2HB  LYS A 167      -7.521  -5.140  -5.927  1.00  0.00              
ATOM   2479 1HG  LYS A 167      -8.691  -3.132  -6.669  1.00  0.00              
ATOM   2480 2HG  LYS A 167      -8.806  -3.783  -8.320  1.00  0.00              
ATOM   2481 1HD  LYS A 167     -10.182  -5.646  -7.504  1.00  0.00              
ATOM   2482 2HD  LYS A 167     -10.052  -5.021  -5.842  1.00  0.00              
ATOM   2483 1HE  LYS A 167     -11.205  -2.973  -6.492  1.00  0.00              
ATOM   2484 2HE  LYS A 167     -11.282  -3.529  -8.180  1.00  0.00              
ATOM   2485 1HZ  LYS A 167     -13.350  -3.915  -7.021  1.00  0.00              
ATOM   2486 2HZ  LYS A 167     -12.663  -5.354  -7.448  1.00  0.00              
ATOM   2487 3HZ  LYS A 167     -12.592  -4.837  -5.883  1.00  0.00              
ATOM   2488  N   VAL A 168      -5.669  -3.007  -5.457  1.00  0.00              
ATOM   2489  CA  VAL A 168      -5.546  -1.788  -4.660  1.00  0.00              
ATOM   2490  C   VAL A 168      -4.323  -0.968  -5.053  1.00  0.00              
ATOM   2491  O   VAL A 168      -4.273   0.237  -4.815  1.00  0.00              
ATOM   2492  CB  VAL A 168      -5.502  -2.086  -3.145  1.00  0.00              
ATOM   2493  CG1 VAL A 168      -6.725  -2.879  -2.730  1.00  0.00              
ATOM   2494  CG2 VAL A 168      -4.232  -2.829  -2.759  1.00  0.00              
ATOM   2495  H   VAL A 168      -5.468  -3.872  -5.041  1.00  0.00              
ATOM   2496  HA  VAL A 168      -6.388  -1.116  -4.831  1.00  0.00              
ATOM   2497  HB  VAL A 168      -5.518  -1.144  -2.615  1.00  0.00              
ATOM   2498 1HG1 VAL A 168      -6.681  -3.082  -1.660  1.00  0.00              
ATOM   2499 2HG1 VAL A 168      -7.624  -2.306  -2.954  1.00  0.00              
ATOM   2500 3HG1 VAL A 168      -6.750  -3.822  -3.276  1.00  0.00              
ATOM   2501 1HG2 VAL A 168      -4.233  -3.022  -1.687  1.00  0.00              
ATOM   2502 2HG2 VAL A 168      -4.188  -3.776  -3.298  1.00  0.00              
ATOM   2503 3HG2 VAL A 168      -3.363  -2.224  -3.017  1.00  0.00              
ATOM   2504  N   PHE A 169      -3.342  -1.617  -5.669  1.00  0.00              
ATOM   2505  CA  PHE A 169      -2.152  -0.912  -6.110  1.00  0.00              
ATOM   2506  C   PHE A 169      -2.405  -0.184  -7.421  1.00  0.00              
ATOM   2507  O   PHE A 169      -2.058   0.984  -7.559  1.00  0.00              
ATOM   2508  CB  PHE A 169      -0.973  -1.875  -6.267  1.00  0.00              
ATOM   2509  CG  PHE A 169      -0.439  -2.394  -4.960  1.00  0.00              
ATOM   2510  CD1 PHE A 169       0.482  -1.653  -4.237  1.00  0.00              
ATOM   2511  CD2 PHE A 169      -0.857  -3.614  -4.456  1.00  0.00              
ATOM   2512  CE1 PHE A 169       0.977  -2.120  -3.034  1.00  0.00              
ATOM   2513  CE2 PHE A 169      -0.365  -4.088  -3.254  1.00  0.00              
ATOM   2514  CZ  PHE A 169       0.553  -3.339  -2.544  1.00  0.00              
ATOM   2515  H   PHE A 169      -3.427  -2.578  -5.832  1.00  0.00              
ATOM   2516  HA  PHE A 169      -1.880  -0.151  -5.378  1.00  0.00              
ATOM   2517 1HB  PHE A 169      -1.273  -2.744  -6.848  1.00  0.00              
ATOM   2518 2HB  PHE A 169      -0.144  -1.374  -6.766  1.00  0.00              
ATOM   2519  HD1 PHE A 169       0.815  -0.699  -4.619  1.00  0.00              
ATOM   2520  HD2 PHE A 169      -1.574  -4.201  -5.013  1.00  0.00              
ATOM   2521  HE1 PHE A 169       1.693  -1.535  -2.477  1.00  0.00              
ATOM   2522  HE2 PHE A 169      -0.699  -5.040  -2.872  1.00  0.00              
ATOM   2523  HZ  PHE A 169       0.937  -3.706  -1.605  1.00  0.00              
ATOM   2524  N   PHE A 170      -3.073  -0.852  -8.356  1.00  0.00              
ATOM   2525  CA  PHE A 170      -3.338  -0.270  -9.668  1.00  0.00              
ATOM   2526  C   PHE A 170      -4.433   0.795  -9.619  1.00  0.00              
ATOM   2527  O   PHE A 170      -4.366   1.783 -10.350  1.00  0.00              
ATOM   2528  CB  PHE A 170      -3.692  -1.354 -10.688  1.00  0.00              
ATOM   2529  CG  PHE A 170      -2.506  -2.170 -11.119  1.00  0.00              
ATOM   2530  CD1 PHE A 170      -1.474  -1.574 -11.823  1.00  0.00              
ATOM   2531  CD2 PHE A 170      -2.418  -3.521 -10.825  1.00  0.00              
ATOM   2532  CE1 PHE A 170      -0.375  -2.305 -12.224  1.00  0.00              
ATOM   2533  CE2 PHE A 170      -1.321  -4.261 -11.225  1.00  0.00              
ATOM   2534  CZ  PHE A 170      -0.296  -3.649 -11.927  1.00  0.00              
ATOM   2535  H   PHE A 170      -3.396  -1.761  -8.159  1.00  0.00              
ATOM   2536  HA  PHE A 170      -2.445   0.238 -10.035  1.00  0.00              
ATOM   2537 1HB  PHE A 170      -4.417  -2.045 -10.264  1.00  0.00              
ATOM   2538 2HB  PHE A 170      -4.106  -0.899 -11.588  1.00  0.00              
ATOM   2539  HD1 PHE A 170      -1.533  -0.521 -12.055  1.00  0.00              
ATOM   2540  HD2 PHE A 170      -3.217  -3.996 -10.276  1.00  0.00              
ATOM   2541  HE1 PHE A 170       0.424  -1.823 -12.772  1.00  0.00              
ATOM   2542  HE2 PHE A 170      -1.262  -5.312 -10.991  1.00  0.00              
ATOM   2543  HZ  PHE A 170       0.564  -4.222 -12.240  1.00  0.00              
ATOM   2544  N   ASP A 171      -5.434   0.605  -8.762  1.00  0.00              
ATOM   2545  CA  ASP A 171      -6.482   1.614  -8.584  1.00  0.00              
ATOM   2546  C   ASP A 171      -5.907   2.891  -7.996  1.00  0.00              
ATOM   2547  O   ASP A 171      -6.285   3.996  -8.394  1.00  0.00              
ATOM   2548  CB  ASP A 171      -7.602   1.081  -7.687  1.00  0.00              
ATOM   2549  CG  ASP A 171      -8.511   0.059  -8.355  1.00  0.00              
ATOM   2550  OD1 ASP A 171      -8.430  -0.086  -9.553  1.00  0.00              
ATOM   2551  OD2 ASP A 171      -9.161  -0.678  -7.653  1.00  0.00              
ATOM   2552  H   ASP A 171      -5.476  -0.228  -8.242  1.00  0.00              
ATOM   2553  HA  ASP A 171      -6.910   1.876  -9.552  1.00  0.00              
ATOM   2554 1HB  ASP A 171      -7.245   0.684  -6.737  1.00  0.00              
ATOM   2555 2HB  ASP A 171      -8.160   2.002  -7.511  1.00  0.00              
ATOM   2556  N   LEU A 172      -4.971   2.736  -7.067  1.00  0.00              
ATOM   2557  CA  LEU A 172      -4.337   3.875  -6.414  1.00  0.00              
ATOM   2558  C   LEU A 172      -3.455   4.625  -7.409  1.00  0.00              
ATOM   2559  O   LEU A 172      -3.431   5.855  -7.441  1.00  0.00              
ATOM   2560  CB  LEU A 172      -3.515   3.410  -5.206  1.00  0.00              
ATOM   2561  CG  LEU A 172      -2.773   4.523  -4.454  1.00  0.00              
ATOM   2562  CD1 LEU A 172      -3.764   5.567  -3.956  1.00  0.00              
ATOM   2563  CD2 LEU A 172      -1.995   3.922  -3.293  1.00  0.00              
ATOM   2564  H   LEU A 172      -4.704   1.827  -6.808  1.00  0.00              
ATOM   2565  HA  LEU A 172      -5.101   4.572  -6.073  1.00  0.00              
ATOM   2566 1HB  LEU A 172      -4.318   3.013  -4.587  1.00  0.00              
ATOM   2567 2HB  LEU A 172      -2.827   2.606  -5.469  1.00  0.00              
ATOM   2568  HG  LEU A 172      -2.054   4.959  -5.148  1.00  0.00              
ATOM   2569 1HD1 LEU A 172      -3.229   6.353  -3.424  1.00  0.00              
ATOM   2570 2HD1 LEU A 172      -4.293   6.000  -4.805  1.00  0.00              
ATOM   2571 3HD1 LEU A 172      -4.480   5.096  -3.283  1.00  0.00              
ATOM   2572 1HD2 LEU A 172      -1.468   4.714  -2.760  1.00  0.00              
ATOM   2573 2HD2 LEU A 172      -2.684   3.421  -2.613  1.00  0.00              
ATOM   2574 3HD2 LEU A 172      -1.273   3.199  -3.674  1.00  0.00              
ATOM   2575  N   MET A 173      -2.741   3.864  -8.224  1.00  0.00              
ATOM   2576  CA  MET A 173      -1.909   4.420  -9.280  1.00  0.00              
ATOM   2577  C   MET A 173      -2.738   5.234 -10.271  1.00  0.00              
ATOM   2578  O   MET A 173      -2.284   6.273 -10.756  1.00  0.00              
ATOM   2579  CB  MET A 173      -1.176   3.292 -10.004  1.00  0.00              
ATOM   2580  CG  MET A 173      -0.052   2.677  -9.185  1.00  0.00              
ATOM   2581  SD  MET A 173       0.663   1.219  -9.964  1.00  0.00              
ATOM   2582  CE  MET A 173       1.588   1.972 -11.286  1.00  0.00              
ATOM   2583  H   MET A 173      -2.767   2.885  -8.103  1.00  0.00              
ATOM   2584  HA  MET A 173      -1.178   5.107  -8.854  1.00  0.00              
ATOM   2585 1HB  MET A 173      -1.918   2.533 -10.245  1.00  0.00              
ATOM   2586 2HB  MET A 173      -0.774   3.714 -10.926  1.00  0.00              
ATOM   2587 1HG  MET A 173       0.725   3.430  -9.056  1.00  0.00              
ATOM   2588 2HG  MET A 173      -0.456   2.399  -8.211  1.00  0.00              
ATOM   2589 1HE  MET A 173       2.093   1.198 -11.865  1.00  0.00              
ATOM   2590 2HE  MET A 173       0.910   2.527 -11.935  1.00  0.00              
ATOM   2591 3HE  MET A 173       2.330   2.653 -10.868  1.00  0.00              
ATOM   2592  N   ARG A 174      -3.944   4.767 -10.566  1.00  0.00              
ATOM   2593  CA  ARG A 174      -4.880   5.528 -11.385  1.00  0.00              
ATOM   2594  C   ARG A 174      -5.342   6.787 -10.664  1.00  0.00              
ATOM   2595  O   ARG A 174      -5.508   7.833 -11.289  1.00  0.00              
ATOM   2596  CB  ARG A 174      -6.059   4.682 -11.845  1.00  0.00              
ATOM   2597  CG  ARG A 174      -5.724   3.634 -12.893  1.00  0.00              
ATOM   2598  CD  ARG A 174      -6.855   2.739 -13.248  1.00  0.00              
ATOM   2599  NE  ARG A 174      -6.537   1.731 -14.247  1.00  0.00              
ATOM   2600  CZ  ARG A 174      -7.380   0.762 -14.652  1.00  0.00              
ATOM   2601  NH1 ARG A 174      -8.578   0.641 -14.122  1.00  0.00              
ATOM   2602  NH2 ARG A 174      -6.963  -0.081 -15.580  1.00  0.00              
ATOM   2603  H   ARG A 174      -4.213   3.880 -10.229  1.00  0.00              
ATOM   2604  HA  ARG A 174      -4.387   5.857 -12.300  1.00  0.00              
ATOM   2605 1HB  ARG A 174      -6.461   4.191 -10.961  1.00  0.00              
ATOM   2606 2HB  ARG A 174      -6.802   5.369 -12.249  1.00  0.00              
ATOM   2607 1HG  ARG A 174      -5.400   4.142 -13.802  1.00  0.00              
ATOM   2608 2HG  ARG A 174      -4.910   3.013 -12.515  1.00  0.00              
ATOM   2609 1HD  ARG A 174      -7.188   2.217 -12.352  1.00  0.00              
ATOM   2610 2HD  ARG A 174      -7.673   3.342 -13.642  1.00  0.00              
ATOM   2611  HE  ARG A 174      -5.684   1.594 -14.774  1.00  0.00              
ATOM   2612 1HH1 ARG A 174      -8.875   1.283 -13.401  1.00  0.00              
ATOM   2613 2HH1 ARG A 174      -9.195  -0.092 -14.439  1.00  0.00              
ATOM   2614 1HH2 ARG A 174      -6.033   0.015 -15.964  1.00  0.00              
ATOM   2615 2HH2 ARG A 174      -7.575  -0.817 -15.901  1.00  0.00              
ATOM   2616  N   GLU A 175      -5.537   6.693  -9.350  1.00  0.00              
ATOM   2617  CA  GLU A 175      -5.904   7.864  -8.556  1.00  0.00              
ATOM   2618  C   GLU A 175      -4.771   8.881  -8.562  1.00  0.00              
ATOM   2619  O   GLU A 175      -5.008  10.090  -8.588  1.00  0.00              
ATOM   2620  CB  GLU A 175      -6.249   7.464  -7.120  1.00  0.00              
ATOM   2621  CG  GLU A 175      -7.600   6.780  -6.966  1.00  0.00              
ATOM   2622  CD  GLU A 175      -8.724   7.695  -7.366  1.00  0.00              
ATOM   2623  OE1 GLU A 175      -8.784   8.789  -6.857  1.00  0.00              
ATOM   2624  OE2 GLU A 175      -9.456   7.347  -8.262  1.00  0.00              
ATOM   2625  H   GLU A 175      -5.445   5.820  -8.907  1.00  0.00              
ATOM   2626  HA  GLU A 175      -6.775   8.351  -8.996  1.00  0.00              
ATOM   2627 1HB  GLU A 175      -5.461   6.791  -6.780  1.00  0.00              
ATOM   2628 2HB  GLU A 175      -6.232   8.375  -6.523  1.00  0.00              
ATOM   2629 1HG  GLU A 175      -7.679   5.845  -7.520  1.00  0.00              
ATOM   2630 2HG  GLU A 175      -7.662   6.574  -5.898  1.00  0.00              
ATOM   2631  N   ILE A 176      -3.543   8.376  -8.551  1.00  0.00              
ATOM   2632  CA  ILE A 176      -2.355   9.217  -8.631  1.00  0.00              
ATOM   2633  C   ILE A 176      -2.289   9.950  -9.973  1.00  0.00              
ATOM   2634  O   ILE A 176      -1.999  11.147 -10.021  1.00  0.00              
ATOM   2635  CB  ILE A 176      -1.071   8.384  -8.400  1.00  0.00              
ATOM   2636  CG1 ILE A 176      -1.021   7.920  -6.940  1.00  0.00              
ATOM   2637  CG2 ILE A 176       0.175   9.195  -8.744  1.00  0.00              
ATOM   2638  CD1 ILE A 176       0.034   6.874  -6.663  1.00  0.00              
ATOM   2639  H   ILE A 176      -3.433   7.403  -8.474  1.00  0.00              
ATOM   2640  HA  ILE A 176      -2.395  10.009  -7.884  1.00  0.00              
ATOM   2641  HB  ILE A 176      -1.103   7.519  -9.047  1.00  0.00              
ATOM   2642 1HG1 ILE A 176      -0.827   8.799  -6.327  1.00  0.00              
ATOM   2643 2HG1 ILE A 176      -2.004   7.517  -6.695  1.00  0.00              
ATOM   2644 1HG2 ILE A 176       1.063   8.588  -8.572  1.00  0.00              
ATOM   2645 2HG2 ILE A 176       0.137   9.493  -9.791  1.00  0.00              
ATOM   2646 3HG2 ILE A 176       0.216  10.084  -8.115  1.00  0.00              
ATOM   2647 1HD1 ILE A 176       0.004   6.599  -5.609  1.00  0.00              
ATOM   2648 2HD1 ILE A 176      -0.159   5.991  -7.273  1.00  0.00              
ATOM   2649 3HD1 ILE A 176       1.018   7.274  -6.905  1.00  0.00              
ATOM   2650  N   ARG A 177      -2.596   9.238 -11.061  1.00  0.00              
ATOM   2651  CA  ARG A 177      -2.639   9.857 -12.381  1.00  0.00              
ATOM   2652  C   ARG A 177      -3.644  10.998 -12.379  1.00  0.00              
ATOM   2653  O   ARG A 177      -3.361  12.089 -12.858  1.00  0.00              
ATOM   2654  CB  ARG A 177      -3.035   8.844 -13.462  1.00  0.00              
ATOM   2655  CG  ARG A 177      -1.929   7.885 -13.877  1.00  0.00              
ATOM   2656  CD  ARG A 177      -2.380   7.009 -15.043  1.00  0.00              
ATOM   2657  NE  ARG A 177      -1.263   6.350 -15.728  1.00  0.00              
ATOM   2658  CZ  ARG A 177      -1.397   5.618 -16.840  1.00  0.00              
ATOM   2659  NH1 ARG A 177      -2.588   5.437 -17.391  1.00  0.00              
ATOM   2660  NH2 ARG A 177      -0.333   5.097 -17.422  1.00  0.00              
ATOM   2661  H   ARG A 177      -2.822   8.293 -10.965  1.00  0.00              
ATOM   2662  HA  ARG A 177      -1.663  10.279 -12.622  1.00  0.00              
ATOM   2663 1HB  ARG A 177      -3.875   8.273 -13.070  1.00  0.00              
ATOM   2664 2HB  ARG A 177      -3.357   9.417 -14.332  1.00  0.00              
ATOM   2665 1HG  ARG A 177      -1.057   8.468 -14.172  1.00  0.00              
ATOM   2666 2HG  ARG A 177      -1.675   7.257 -13.021  1.00  0.00              
ATOM   2667 1HD  ARG A 177      -3.052   6.237 -14.667  1.00  0.00              
ATOM   2668 2HD  ARG A 177      -2.908   7.627 -15.768  1.00  0.00              
ATOM   2669  HE  ARG A 177      -0.365   6.469 -15.347  1.00  0.00              
ATOM   2670 1HH1 ARG A 177      -3.406   5.855 -16.970  1.00  0.00              
ATOM   2671 2HH1 ARG A 177      -2.674   4.883 -18.230  1.00  0.00              
ATOM   2672 1HH2 ARG A 177       0.584   5.253 -17.025  1.00  0.00              
ATOM   2673 2HH2 ARG A 177      -0.440   4.546 -18.260  1.00  0.00              
ATOM   2674  N   THR A 178      -4.805  10.737 -11.795  1.00  0.00              
ATOM   2675  CA  THR A 178      -5.882  11.713 -11.748  1.00  0.00              
ATOM   2676  C   THR A 178      -5.476  12.942 -10.931  1.00  0.00              
ATOM   2677  O   THR A 178      -5.646  14.076 -11.372  1.00  0.00              
ATOM   2678  CB  THR A 178      -7.164  11.106 -11.148  1.00  0.00              
ATOM   2679  OG1 THR A 178      -7.623  10.034 -11.981  1.00  0.00              
ATOM   2680  CG2 THR A 178      -8.254  12.162 -11.041  1.00  0.00              
ATOM   2681  H   THR A 178      -4.947   9.856 -11.391  1.00  0.00              
ATOM   2682  HA  THR A 178      -6.100  12.070 -12.755  1.00  0.00              
ATOM   2683  HB  THR A 178      -6.940  10.714 -10.156  1.00  0.00              
ATOM   2684  HG1 THR A 178      -7.112   9.244 -11.794  1.00  0.00              
ATOM   2685 1HG2 THR A 178      -9.152  11.713 -10.615  1.00  0.00              
ATOM   2686 2HG2 THR A 178      -7.913  12.973 -10.398  1.00  0.00              
ATOM   2687 3HG2 THR A 178      -8.479  12.553 -12.031  1.00  0.00              
ATOM   2688  N   LYS A 179      -4.919  12.702  -9.747  1.00  0.00              
ATOM   2689  CA  LYS A 179      -4.571  13.778  -8.823  1.00  0.00              
ATOM   2690  C   LYS A 179      -3.394  14.603  -9.338  1.00  0.00              
ATOM   2691  O   LYS A 179      -3.305  15.804  -9.081  1.00  0.00              
ATOM   2692  CB  LYS A 179      -4.229  13.204  -7.441  1.00  0.00              
ATOM   2693  CG  LYS A 179      -5.381  13.229  -6.445  1.00  0.00              
ATOM   2694  CD  LYS A 179      -6.493  12.255  -6.803  1.00  0.00              
ATOM   2695  CE  LYS A 179      -7.602  12.288  -5.760  1.00  0.00              
ATOM   2696  NZ  LYS A 179      -8.845  11.614  -6.220  1.00  0.00              
ATOM   2697  H   LYS A 179      -4.739  11.772  -9.486  1.00  0.00              
ATOM   2698  HA  LYS A 179      -5.410  14.468  -8.728  1.00  0.00              
ATOM   2699 1HB  LYS A 179      -3.905  12.174  -7.595  1.00  0.00              
ATOM   2700 2HB  LYS A 179      -3.398  13.791  -7.049  1.00  0.00              
ATOM   2701 1HG  LYS A 179      -4.991  12.969  -5.460  1.00  0.00              
ATOM   2702 2HG  LYS A 179      -5.793  14.237  -6.418  1.00  0.00              
ATOM   2703 1HD  LYS A 179      -6.896  12.532  -7.778  1.00  0.00              
ATOM   2704 2HD  LYS A 179      -6.071  11.252  -6.857  1.00  0.00              
ATOM   2705 1HE  LYS A 179      -7.241  11.792  -4.861  1.00  0.00              
ATOM   2706 2HE  LYS A 179      -7.826  13.331  -5.534  1.00  0.00              
ATOM   2707 1HZ  LYS A 179      -9.544  11.665  -5.493  1.00  0.00              
ATOM   2708 2HZ  LYS A 179      -9.191  12.073  -7.052  1.00  0.00              
ATOM   2709 3HZ  LYS A 179      -8.647  10.646  -6.428  1.00  0.00              
ATOM   2710  N   LYS A 180      -2.505  13.959 -10.078  1.00  0.00              
ATOM   2711  CA  LYS A 180      -1.320  14.625 -10.607  1.00  0.00              
ATOM   2712  C   LYS A 180      -1.609  15.399 -11.896  1.00  0.00              
ATOM   2713  O   LYS A 180      -1.035  16.465 -12.118  1.00  0.00              
ATOM   2714  CB  LYS A 180      -0.210  13.602 -10.853  1.00  0.00              
ATOM   2715  CG  LYS A 180       0.426  13.046  -9.585  1.00  0.00              
ATOM   2716  CD  LYS A 180       1.135  14.138  -8.798  1.00  0.00              
ATOM   2717  CE  LYS A 180       1.769  13.585  -7.530  1.00  0.00              
ATOM   2718  NZ  LYS A 180       2.454  14.645  -6.741  1.00  0.00              
ATOM   2719  H   LYS A 180      -2.644  13.004 -10.270  1.00  0.00              
ATOM   2720  HA  LYS A 180      -0.963  15.367  -9.892  1.00  0.00              
ATOM   2721 1HB  LYS A 180      -0.650  12.785 -11.426  1.00  0.00              
ATOM   2722 2HB  LYS A 180       0.554  14.095 -11.455  1.00  0.00              
ATOM   2723 1HG  LYS A 180      -0.359  12.605  -8.970  1.00  0.00              
ATOM   2724 2HG  LYS A 180       1.144  12.276  -9.867  1.00  0.00              
ATOM   2725 1HD  LYS A 180       1.909  14.576  -9.430  1.00  0.00              
ATOM   2726 2HD  LYS A 180       0.406  14.905  -8.534  1.00  0.00              
ATOM   2727 1HE  LYS A 180       0.985  13.132  -6.925  1.00  0.00              
ATOM   2728 2HE  LYS A 180       2.492  12.821  -7.816  1.00  0.00              
ATOM   2729 1HZ  LYS A 180       2.860  14.237  -5.911  1.00  0.00              
ATOM   2730 2HZ  LYS A 180       3.182  15.064  -7.303  1.00  0.00              
ATOM   2731 3HZ  LYS A 180       1.784  15.353  -6.477  1.00  0.00              
ATOM   2732  N   MET A 181      -2.500  14.886 -12.735  1.00  0.00              
ATOM   2733  CA  MET A 181      -2.885  15.604 -13.948  1.00  0.00              
ATOM   2734  C   MET A 181      -3.843  16.738 -13.606  1.00  0.00              
ATOM   2735  O   MET A 181      -3.789  17.812 -14.207  1.00  0.00              
ATOM   2736  CB  MET A 181      -3.529  14.664 -14.974  1.00  0.00              
ATOM   2737  CG  MET A 181      -2.546  13.694 -15.611  1.00  0.00              
ATOM   2738  SD  MET A 181      -3.261  12.780 -16.995  1.00  0.00              
ATOM   2739  CE  MET A 181      -4.343  11.646 -16.132  1.00  0.00              
ATOM   2740  H   MET A 181      -2.907  14.013 -12.538  1.00  0.00              
ATOM   2741  HA  MET A 181      -2.006  16.053 -14.409  1.00  0.00              
ATOM   2742 1HB  MET A 181      -4.309  14.111 -14.450  1.00  0.00              
ATOM   2743 2HB  MET A 181      -3.981  15.292 -15.741  1.00  0.00              
ATOM   2744 1HG  MET A 181      -1.689  14.264 -15.967  1.00  0.00              
ATOM   2745 2HG  MET A 181      -2.223  12.988 -14.847  1.00  0.00              
ATOM   2746 1HE  MET A 181      -4.857  11.012 -16.854  1.00  0.00              
ATOM   2747 2HE  MET A 181      -3.754  11.024 -15.454  1.00  0.00              
ATOM   2748 3HE  MET A 181      -5.078  12.211 -15.558  1.00  0.00              
ATOM   2749  N   SER A 182      -4.710  16.481 -12.626  1.00  0.00              
ATOM   2750  CA  SER A 182      -5.686  17.458 -12.155  1.00  0.00              
ATOM   2751  C   SER A 182      -6.707  17.799 -13.242  1.00  0.00              
ATOM   2752  O   SER A 182      -6.840  17.084 -14.238  1.00  0.00              
ATOM   2753  CB  SER A 182      -4.976  18.712 -11.685  1.00  0.00              
ATOM   2754  OG  SER A 182      -5.820  19.544 -10.937  1.00  0.00              
ATOM   2755  H   SER A 182      -4.695  15.599 -12.207  1.00  0.00              
ATOM   2756  HA  SER A 182      -6.206  17.148 -11.248  1.00  0.00              
ATOM   2757 1HB  SER A 182      -4.127  18.422 -11.067  1.00  0.00              
ATOM   2758 2HB  SER A 182      -4.619  19.260 -12.556  1.00  0.00              
ATOM   2759  HG  SER A 182      -5.882  19.211 -10.038  1.00  0.00              
ATOM   2760  N   GLU A 183      -7.440  18.882 -13.035  1.00  0.00              
ATOM   2761  CA  GLU A 183      -8.445  19.314 -13.987  1.00  0.00              
ATOM   2762  C   GLU A 183      -8.153  20.728 -14.467  1.00  0.00              
ATOM   2763  O   GLU A 183      -8.487  21.706 -13.801  1.00  0.00              
ATOM   2764  CB  GLU A 183      -9.841  19.239 -13.364  1.00  0.00              
ATOM   2765  CG  GLU A 183     -10.308  17.829 -13.034  1.00  0.00              
ATOM   2766  CD  GLU A 183     -11.705  17.831 -12.478  1.00  0.00              
ATOM   2767  OE1 GLU A 183     -12.296  18.883 -12.412  1.00  0.00              
ATOM   2768  OE2 GLU A 183     -12.224  16.770 -12.224  1.00  0.00              
ATOM   2769  H   GLU A 183      -7.306  19.402 -12.216  1.00  0.00              
ATOM   2770  HA  GLU A 183      -8.422  18.670 -14.867  1.00  0.00              
ATOM   2771 1HB  GLU A 183      -9.815  19.835 -12.452  1.00  0.00              
ATOM   2772 2HB  GLU A 183     -10.532  19.692 -14.076  1.00  0.00              
ATOM   2773 1HG  GLU A 183     -10.257  17.145 -13.882  1.00  0.00              
ATOM   2774 2HG  GLU A 183      -9.611  17.502 -12.264  1.00  0.00              
ATOM   2775  N   ASN A 184      -7.491  20.825 -15.608  1.00  0.00              
ATOM   2776  CA  ASN A 184      -7.167  22.118 -16.191  1.00  0.00              
ATOM   2777  C   ASN A 184      -8.418  22.707 -16.816  1.00  0.00              
ATOM   2778  O   ASN A 184      -8.595  22.671 -18.034  1.00  0.00              
ATOM   2779  CB  ASN A 184      -6.049  22.021 -17.212  1.00  0.00              
ATOM   2780  CG  ASN A 184      -5.571  23.354 -17.716  1.00  0.00              
ATOM   2781  OD1 ASN A 184      -5.809  24.397 -17.094  1.00  0.00              
ATOM   2782  ND2 ASN A 184      -4.971  23.338 -18.878  1.00  0.00              
ATOM   2783  H   ASN A 184      -7.218  20.006 -16.077  1.00  0.00              
ATOM   2784  HA  ASN A 184      -6.830  22.802 -15.410  1.00  0.00              
ATOM   2785 1HB  ASN A 184      -5.188  21.375 -17.038  1.00  0.00              
ATOM   2786 2HB  ASN A 184      -6.694  21.571 -17.968  1.00  0.00              
ATOM   2787 1HD2 ASN A 184      -4.625  24.189 -19.274  1.00  0.00              
ATOM   2788 2HD2 ASN A 184      -4.857  22.474 -19.368  1.00  0.00              
ATOM   2789  N   LYS A 185      -9.302  23.202 -15.971  1.00  0.00              
ATOM   2790  CA  LYS A 185     -10.571  23.745 -16.420  1.00  0.00              
ATOM   2791  C   LYS A 185     -10.672  25.217 -16.059  1.00  0.00              
ATOM   2792  O   LYS A 185     -11.065  25.521 -14.918  1.00  0.00              
ATOM   2793  OXT LYS A 185     -10.376  26.054 -16.866  1.00  0.00              
ATOM   2794  CB  LYS A 185     -11.738  22.966 -15.811  1.00  0.00              
ATOM   2795  CG  LYS A 185     -11.809  21.505 -16.237  1.00  0.00              
ATOM   2796  CD  LYS A 185     -13.003  20.803 -15.609  1.00  0.00              
ATOM   2797  CE  LYS A 185     -13.043  19.331 -15.989  1.00  0.00              
ATOM   2798  NZ  LYS A 185     -14.218  18.635 -15.397  1.00  0.00              
ATOM   2799  H   LYS A 185      -9.091  23.213 -15.014  1.00  0.00              
ATOM   2800  HA  LYS A 185     -10.638  23.676 -17.506  1.00  0.00              
ATOM   2801 1HB  LYS A 185     -11.629  23.022 -14.728  1.00  0.00              
ATOM   2802 2HB  LYS A 185     -12.654  23.475 -16.110  1.00  0.00              
ATOM   2803 1HG  LYS A 185     -11.894  21.465 -17.325  1.00  0.00              
ATOM   2804 2HG  LYS A 185     -10.890  21.009 -15.929  1.00  0.00              
ATOM   2805 1HD  LYS A 185     -12.929  20.897 -14.524  1.00  0.00              
ATOM   2806 2HD  LYS A 185     -13.914  21.292 -15.952  1.00  0.00              
ATOM   2807 1HE  LYS A 185     -13.089  19.260 -17.075  1.00  0.00              
ATOM   2808 2HE  LYS A 185     -12.127  18.860 -15.633  1.00  0.00              
ATOM   2809 1HZ  LYS A 185     -14.208  17.663 -15.673  1.00  0.00              
ATOM   2810 2HZ  LYS A 185     -14.177  18.699 -14.390  1.00  0.00              
ATOM   2811 3HZ  LYS A 185     -15.069  19.069 -15.727  1.00  0.00              
ATOM   2812  N   GLY B 391      38.209 -14.155  -4.262  1.00  0.00              
ATOM   2813  CA  GLY B 391      37.672 -13.260  -3.208  1.00  0.00              
ATOM   2814  C   GLY B 391      36.329 -12.685  -3.590  1.00  0.00              
ATOM   2815  O   GLY B 391      35.759 -13.069  -4.610  1.00  0.00              
ATOM   2816 1H   GLY B 391      39.084 -13.946  -4.699  1.00  0.00              
ATOM   2817 2H   GLY B 391      38.400 -15.115  -4.054  1.00  0.00              
ATOM   2818 3H   GLY B 391      37.686 -14.311  -5.100  1.00  0.00              
ATOM   2819 1HA  GLY B 391      37.560 -13.826  -2.283  1.00  0.00              
ATOM   2820 2HA  GLY B 391      38.371 -12.440  -3.048  1.00  0.00              
ATOM   2821  N   SER B 392      35.821 -11.771  -2.779  1.00  0.00              
ATOM   2822  CA  SER B 392      34.538 -11.145  -3.058  1.00  0.00              
ATOM   2823  C   SER B 392      34.728 -10.077  -4.126  1.00  0.00              
ATOM   2824  O   SER B 392      34.000 -10.035  -5.117  1.00  0.00              
ATOM   2825  CB  SER B 392      33.964 -10.531  -1.781  1.00  0.00              
ATOM   2826  OG  SER B 392      33.632 -11.537  -0.840  1.00  0.00              
ATOM   2827  H   SER B 392      36.315 -11.509  -1.973  1.00  0.00              
ATOM   2828  HA  SER B 392      33.762 -11.858  -3.341  1.00  0.00              
ATOM   2829 1HB  SER B 392      34.711  -9.862  -1.353  1.00  0.00              
ATOM   2830 2HB  SER B 392      33.073  -9.961  -2.039  1.00  0.00              
ATOM   2831  HG  SER B 392      33.269 -11.121  -0.038  1.00  0.00              
ATOM   2832  N   GLU B 393      35.723  -9.222  -3.892  1.00  0.00              
ATOM   2833  CA  GLU B 393      36.124  -8.163  -4.819  1.00  0.00              
ATOM   2834  C   GLU B 393      34.961  -7.277  -5.261  1.00  0.00              
ATOM   2835  O   GLU B 393      34.715  -6.226  -4.664  1.00  0.00              
ATOM   2836  CB  GLU B 393      36.800  -8.774  -6.048  1.00  0.00              
ATOM   2837  CG  GLU B 393      38.151  -9.416  -5.769  1.00  0.00              
ATOM   2838  CD  GLU B 393      38.741 -10.013  -7.017  1.00  0.00              
ATOM   2839  OE1 GLU B 393      38.099  -9.960  -8.038  1.00  0.00              
ATOM   2840  OE2 GLU B 393      39.877 -10.422  -6.976  1.00  0.00              
ATOM   2841  H   GLU B 393      36.225  -9.313  -3.049  1.00  0.00              
ATOM   2842  HA  GLU B 393      36.827  -7.489  -4.328  1.00  0.00              
ATOM   2843 1HB  GLU B 393      36.117  -9.525  -6.446  1.00  0.00              
ATOM   2844 2HB  GLU B 393      36.922  -7.972  -6.776  1.00  0.00              
ATOM   2845 1HG  GLU B 393      38.872  -8.732  -5.318  1.00  0.00              
ATOM   2846 2HG  GLU B 393      37.917 -10.211  -5.062  1.00  0.00              
ATOM   2847  N   THR B 394      34.236  -7.706  -6.285  1.00  0.00              
ATOM   2848  CA  THR B 394      33.096  -6.953  -6.779  1.00  0.00              
ATOM   2849  C   THR B 394      31.994  -6.903  -5.724  1.00  0.00              
ATOM   2850  O   THR B 394      31.384  -5.855  -5.494  1.00  0.00              
ATOM   2851  CB  THR B 394      32.535  -7.560  -8.079  1.00  0.00              
ATOM   2852  OG1 THR B 394      33.536  -7.509  -9.104  1.00  0.00              
ATOM   2853  CG2 THR B 394      31.305  -6.794  -8.537  1.00  0.00              
ATOM   2854  H   THR B 394      34.471  -8.555  -6.721  1.00  0.00              
ATOM   2855  HA  THR B 394      33.393  -5.922  -6.976  1.00  0.00              
ATOM   2856  HB  THR B 394      32.268  -8.600  -7.896  1.00  0.00              
ATOM   2857  HG1 THR B 394      34.154  -8.234  -8.982  1.00  0.00              
ATOM   2858 1HG2 THR B 394      30.921  -7.237  -9.456  1.00  0.00              
ATOM   2859 2HG2 THR B 394      30.537  -6.841  -7.763  1.00  0.00              
ATOM   2860 3HG2 THR B 394      31.571  -5.753  -8.720  1.00  0.00              
ATOM   2861  N   GLN B 395      31.763  -8.036  -5.069  1.00  0.00              
ATOM   2862  CA  GLN B 395      30.741  -8.122  -4.032  1.00  0.00              
ATOM   2863  C   GLN B 395      31.119  -7.267  -2.834  1.00  0.00              
ATOM   2864  O   GLN B 395      30.263  -6.632  -2.228  1.00  0.00              
ATOM   2865  CB  GLN B 395      30.525  -9.566  -3.583  1.00  0.00              
ATOM   2866  CG  GLN B 395      29.833 -10.425  -4.621  1.00  0.00              
ATOM   2867  CD  GLN B 395      29.780 -11.886  -4.223  1.00  0.00              
ATOM   2868  OE1 GLN B 395      30.449 -12.312  -3.281  1.00  0.00              
ATOM   2869  NE2 GLN B 395      28.992 -12.660  -4.947  1.00  0.00              
ATOM   2870  H   GLN B 395      32.296  -8.834  -5.287  1.00  0.00              
ATOM   2871  HA  GLN B 395      29.799  -7.732  -4.416  1.00  0.00              
ATOM   2872 1HB  GLN B 395      31.509  -9.975  -3.353  1.00  0.00              
ATOM   2873 2HB  GLN B 395      29.928  -9.527  -2.674  1.00  0.00              
ATOM   2874 1HG  GLN B 395      28.869 -10.164  -5.057  1.00  0.00              
ATOM   2875 2HG  GLN B 395      30.615 -10.302  -5.372  1.00  0.00              
ATOM   2876 1HE2 GLN B 395      28.916 -13.635  -4.732  1.00  0.00              
ATOM   2877 2HE2 GLN B 395      28.473 -12.273  -5.708  1.00  0.00              
ATOM   2878  N   ALA B 396      32.408  -7.248  -2.504  1.00  0.00              
ATOM   2879  CA  ALA B 396      32.899  -6.441  -1.393  1.00  0.00              
ATOM   2880  C   ALA B 396      32.712  -4.960  -1.683  1.00  0.00              
ATOM   2881  O   ALA B 396      32.299  -4.195  -0.812  1.00  0.00              
ATOM   2882  CB  ALA B 396      34.364  -6.743  -1.119  1.00  0.00              
ATOM   2883  H   ALA B 396      33.040  -7.781  -3.029  1.00  0.00              
ATOM   2884  HA  ALA B 396      32.317  -6.680  -0.503  1.00  0.00              
ATOM   2885 1HB  ALA B 396      34.710  -6.130  -0.287  1.00  0.00              
ATOM   2886 2HB  ALA B 396      34.476  -7.797  -0.865  1.00  0.00              
ATOM   2887 3HB  ALA B 396      34.954  -6.517  -2.005  1.00  0.00              
ATOM   2888  N   GLY B 397      33.005  -4.564  -2.918  1.00  0.00              
ATOM   2889  CA  GLY B 397      32.839  -3.179  -3.309  1.00  0.00              
ATOM   2890  C   GLY B 397      31.387  -2.746  -3.246  1.00  0.00              
ATOM   2891  O   GLY B 397      31.077  -1.660  -2.763  1.00  0.00              
ATOM   2892  H   GLY B 397      33.338  -5.219  -3.566  1.00  0.00              
ATOM   2893 1HA  GLY B 397      33.421  -2.547  -2.638  1.00  0.00              
ATOM   2894 2HA  GLY B 397      33.198  -3.051  -4.329  1.00  0.00              
ATOM   2895  N   ILE B 398      30.498  -3.617  -3.718  1.00  0.00              
ATOM   2896  CA  ILE B 398      29.061  -3.356  -3.678  1.00  0.00              
ATOM   2897  C   ILE B 398      28.553  -3.257  -2.239  1.00  0.00              
ATOM   2898  O   ILE B 398      27.793  -2.352  -1.908  1.00  0.00              
ATOM   2899  CB  ILE B 398      28.270  -4.449  -4.419  1.00  0.00              
ATOM   2900  CG1 ILE B 398      28.571  -4.402  -5.920  1.00  0.00              
ATOM   2901  CG2 ILE B 398      26.779  -4.290  -4.167  1.00  0.00              
ATOM   2902  CD1 ILE B 398      28.066  -5.606  -6.681  1.00  0.00              
ATOM   2903  H   ILE B 398      30.815  -4.460  -4.105  1.00  0.00              
ATOM   2904  HA  ILE B 398      28.835  -2.385  -4.116  1.00  0.00              
ATOM   2905  HB  ILE B 398      28.596  -5.426  -4.064  1.00  0.00              
ATOM   2906 1HG1 ILE B 398      28.107  -3.500  -6.316  1.00  0.00              
ATOM   2907 2HG1 ILE B 398      29.653  -4.331  -6.030  1.00  0.00              
ATOM   2908 1HG2 ILE B 398      26.234  -5.070  -4.699  1.00  0.00              
ATOM   2909 2HG2 ILE B 398      26.579  -4.372  -3.100  1.00  0.00              
ATOM   2910 3HG2 ILE B 398      26.452  -3.312  -4.524  1.00  0.00              
ATOM   2911 1HD1 ILE B 398      28.317  -5.502  -7.738  1.00  0.00              
ATOM   2912 2HD1 ILE B 398      28.532  -6.510  -6.287  1.00  0.00              
ATOM   2913 3HD1 ILE B 398      26.985  -5.678  -6.573  1.00  0.00              
ATOM   2914  N   LYS B 399      28.998  -4.174  -1.381  1.00  0.00              
ATOM   2915  CA  LYS B 399      28.618  -4.156   0.029  1.00  0.00              
ATOM   2916  C   LYS B 399      29.063  -2.871   0.718  1.00  0.00              
ATOM   2917  O   LYS B 399      28.333  -2.320   1.545  1.00  0.00              
ATOM   2918  CB  LYS B 399      29.192  -5.369   0.762  1.00  0.00              
ATOM   2919  CG  LYS B 399      28.492  -6.670   0.416  1.00  0.00              
ATOM   2920  CD  LYS B 399      29.114  -7.842   1.144  1.00  0.00              
ATOM   2921  CE  LYS B 399      28.409  -9.140   0.790  1.00  0.00              
ATOM   2922  NZ  LYS B 399      28.991 -10.306   1.505  1.00  0.00              
ATOM   2923  H   LYS B 399      29.599  -4.881  -1.706  1.00  0.00              
ATOM   2924  HA  LYS B 399      27.532  -4.190   0.119  1.00  0.00              
ATOM   2925 1HB  LYS B 399      30.245  -5.433   0.497  1.00  0.00              
ATOM   2926 2HB  LYS B 399      29.098  -5.170   1.830  1.00  0.00              
ATOM   2927 1HG  LYS B 399      27.441  -6.584   0.699  1.00  0.00              
ATOM   2928 2HG  LYS B 399      28.566  -6.829  -0.659  1.00  0.00              
ATOM   2929 1HD  LYS B 399      30.166  -7.908   0.861  1.00  0.00              
ATOM   2930 2HD  LYS B 399      29.037  -7.667   2.216  1.00  0.00              
ATOM   2931 1HE  LYS B 399      27.357  -9.043   1.053  1.00  0.00              
ATOM   2932 2HE  LYS B 399      28.501  -9.295  -0.285  1.00  0.00              
ATOM   2933 1HZ  LYS B 399      28.494 -11.144   1.240  1.00  0.00              
ATOM   2934 2HZ  LYS B 399      29.967 -10.399   1.260  1.00  0.00              
ATOM   2935 3HZ  LYS B 399      28.906 -10.164   2.500  1.00  0.00              
ATOM   2936  N   GLU B 400      30.250  -2.390   0.374  1.00  0.00              
ATOM   2937  CA  GLU B 400      30.737  -1.131   0.919  1.00  0.00              
ATOM   2938  C   GLU B 400      29.838   0.018   0.481  1.00  0.00              
ATOM   2939  O   GLU B 400      29.458   0.865   1.291  1.00  0.00              
ATOM   2940  CB  GLU B 400      32.181  -0.873   0.482  1.00  0.00              
ATOM   2941  CG  GLU B 400      32.801   0.386   1.073  1.00  0.00              
ATOM   2942  CD  GLU B 400      34.244   0.522   0.674  1.00  0.00              
ATOM   2943  OE1 GLU B 400      34.723  -0.319  -0.049  1.00  0.00              
ATOM   2944  OE2 GLU B 400      34.837   1.524   0.999  1.00  0.00              
ATOM   2945  H   GLU B 400      30.814  -2.894  -0.258  1.00  0.00              
ATOM   2946  HA  GLU B 400      30.706  -1.163   2.008  1.00  0.00              
ATOM   2947 1HB  GLU B 400      32.765  -1.742   0.786  1.00  0.00              
ATOM   2948 2HB  GLU B 400      32.176  -0.799  -0.606  1.00  0.00              
ATOM   2949 1HG  GLU B 400      32.265   1.297   0.810  1.00  0.00              
ATOM   2950 2HG  GLU B 400      32.734   0.223   2.147  1.00  0.00              
ATOM   2951  N   GLU B 401      29.481   0.032  -0.799  1.00  0.00              
ATOM   2952  CA  GLU B 401      28.603   1.060  -1.326  1.00  0.00              
ATOM   2953  C   GLU B 401      27.214   0.957  -0.708  1.00  0.00              
ATOM   2954  O   GLU B 401      26.550   1.972  -0.513  1.00  0.00              
ATOM   2955  CB  GLU B 401      28.515   0.959  -2.850  1.00  0.00              
ATOM   2956  CG  GLU B 401      29.785   1.370  -3.581  1.00  0.00              
ATOM   2957  CD  GLU B 401      29.656   1.150  -5.064  1.00  0.00              
ATOM   2958  OE1 GLU B 401      28.639   0.653  -5.485  1.00  0.00              
ATOM   2959  OE2 GLU B 401      30.526   1.580  -5.786  1.00  0.00              
ATOM   2960  H   GLU B 401      29.821  -0.668  -1.402  1.00  0.00              
ATOM   2961  HA  GLU B 401      28.988   2.045  -1.064  1.00  0.00              
ATOM   2962 1HB  GLU B 401      28.280  -0.078  -3.087  1.00  0.00              
ATOM   2963 2HB  GLU B 401      27.691   1.600  -3.164  1.00  0.00              
ATOM   2964 1HG  GLU B 401      30.079   2.402  -3.393  1.00  0.00              
ATOM   2965 2HG  GLU B 401      30.542   0.699  -3.179  1.00  0.00              
ATOM   2966  N   ILE B 402      26.780  -0.264  -0.394  1.00  0.00              
ATOM   2967  CA  ILE B 402      25.501  -0.454   0.286  1.00  0.00              
ATOM   2968  C   ILE B 402      25.565   0.184   1.667  1.00  0.00              
ATOM   2969  O   ILE B 402      24.636   0.870   2.080  1.00  0.00              
ATOM   2970  CB  ILE B 402      25.101  -1.946   0.422  1.00  0.00              
ATOM   2971  CG1 ILE B 402      24.730  -2.536  -0.943  1.00  0.00              
ATOM   2972  CG2 ILE B 402      23.930  -2.093   1.390  1.00  0.00              
ATOM   2973  CD1 ILE B 402      24.600  -4.044  -0.941  1.00  0.00              
ATOM   2974  H   ILE B 402      27.320  -1.049  -0.640  1.00  0.00              
ATOM   2975  HA  ILE B 402      24.703   0.063  -0.245  1.00  0.00              
ATOM   2976  HB  ILE B 402      25.942  -2.490   0.826  1.00  0.00              
ATOM   2977 1HG1 ILE B 402      23.782  -2.089  -1.243  1.00  0.00              
ATOM   2978 2HG1 ILE B 402      25.508  -2.239  -1.647  1.00  0.00              
ATOM   2979 1HG2 ILE B 402      23.659  -3.145   1.476  1.00  0.00              
ATOM   2980 2HG2 ILE B 402      24.217  -1.712   2.370  1.00  0.00              
ATOM   2981 3HG2 ILE B 402      23.076  -1.527   1.016  1.00  0.00              
ATOM   2982 1HD1 ILE B 402      24.335  -4.389  -1.940  1.00  0.00              
ATOM   2983 2HD1 ILE B 402      25.548  -4.491  -0.642  1.00  0.00              
ATOM   2984 3HD1 ILE B 402      23.822  -4.341  -0.239  1.00  0.00              
ATOM   2985  N   ARG B 403      26.694  -0.004   2.348  1.00  0.00              
ATOM   2986  CA  ARG B 403      26.917   0.623   3.644  1.00  0.00              
ATOM   2987  C   ARG B 403      26.979   2.142   3.509  1.00  0.00              
ATOM   2988  O   ARG B 403      26.546   2.866   4.406  1.00  0.00              
ATOM   2989  CB  ARG B 403      28.148   0.072   4.346  1.00  0.00              
ATOM   2990  CG  ARG B 403      28.009  -1.354   4.853  1.00  0.00              
ATOM   2991  CD  ARG B 403      29.253  -1.919   5.438  1.00  0.00              
ATOM   2992  NE  ARG B 403      29.125  -3.284   5.925  1.00  0.00              
ATOM   2993  CZ  ARG B 403      30.144  -4.027   6.400  1.00  0.00              
ATOM   2994  NH1 ARG B 403      31.371  -3.557   6.420  1.00  0.00              
ATOM   2995  NH2 ARG B 403      29.880  -5.250   6.823  1.00  0.00              
ATOM   2996  H   ARG B 403      27.391  -0.578   1.967  1.00  0.00              
ATOM   2997  HA  ARG B 403      26.082   0.401   4.310  1.00  0.00              
ATOM   2998 1HB  ARG B 403      28.970   0.121   3.632  1.00  0.00              
ATOM   2999 2HB  ARG B 403      28.356   0.733   5.187  1.00  0.00              
ATOM   3000 1HG  ARG B 403      27.238  -1.377   5.623  1.00  0.00              
ATOM   3001 2HG  ARG B 403      27.711  -1.991   4.020  1.00  0.00              
ATOM   3002 1HD  ARG B 403      30.034  -1.917   4.678  1.00  0.00              
ATOM   3003 2HD  ARG B 403      29.562  -1.301   6.279  1.00  0.00              
ATOM   3004  HE  ARG B 403      28.303  -3.872   5.987  1.00  0.00              
ATOM   3005 1HH1 ARG B 403      31.559  -2.626   6.075  1.00  0.00              
ATOM   3006 2HH1 ARG B 403      32.122  -4.130   6.778  1.00  0.00              
ATOM   3007 1HH2 ARG B 403      28.933  -5.601   6.784  1.00  0.00              
ATOM   3008 2HH2 ARG B 403      30.624  -5.827   7.184  1.00  0.00              
ATOM   3009  N   ARG B 404      27.507   2.619   2.385  1.00  0.00              
ATOM   3010  CA  ARG B 404      27.558   4.051   2.110  1.00  0.00              
ATOM   3011  C   ARG B 404      26.146   4.622   1.968  1.00  0.00              
ATOM   3012  O   ARG B 404      25.859   5.714   2.454  1.00  0.00              
ATOM   3013  CB  ARG B 404      28.422   4.377   0.900  1.00  0.00              
ATOM   3014  CG  ARG B 404      29.909   4.122   1.090  1.00  0.00              
ATOM   3015  CD  ARG B 404      30.728   4.339  -0.131  1.00  0.00              
ATOM   3016  NE  ARG B 404      32.124   3.960   0.006  1.00  0.00              
ATOM   3017  CZ  ARG B 404      33.044   4.064  -0.973  1.00  0.00              
ATOM   3018  NH1 ARG B 404      32.716   4.498  -2.168  1.00  0.00              
ATOM   3019  NH2 ARG B 404      34.286   3.696  -0.705  1.00  0.00              
ATOM   3020  H   ARG B 404      27.881   1.993   1.727  1.00  0.00              
ATOM   3021  HA  ARG B 404      28.027   4.570   2.947  1.00  0.00              
ATOM   3022 1HB  ARG B 404      28.055   3.767   0.076  1.00  0.00              
ATOM   3023 2HB  ARG B 404      28.264   5.430   0.672  1.00  0.00              
ATOM   3024 1HG  ARG B 404      30.279   4.792   1.866  1.00  0.00              
ATOM   3025 2HG  ARG B 404      30.046   3.088   1.408  1.00  0.00              
ATOM   3026 1HD  ARG B 404      30.308   3.751  -0.948  1.00  0.00              
ATOM   3027 2HD  ARG B 404      30.700   5.397  -0.392  1.00  0.00              
ATOM   3028  HE  ARG B 404      32.614   3.579   0.805  1.00  0.00              
ATOM   3029 1HH1 ARG B 404      31.759   4.760  -2.363  1.00  0.00              
ATOM   3030 2HH1 ARG B 404      33.419   4.569  -2.890  1.00  0.00              
ATOM   3031 1HH2 ARG B 404      34.518   3.347   0.215  1.00  0.00              
ATOM   3032 2HH2 ARG B 404      34.995   3.763  -1.420  1.00  0.00              
ATOM   3033  N   GLN B 405      25.264   3.871   1.309  1.00  0.00              
ATOM   3034  CA  GLN B 405      23.898   4.331   1.089  1.00  0.00              
ATOM   3035  C   GLN B 405      23.098   4.246   2.380  1.00  0.00              
ATOM   3036  O   GLN B 405      22.242   5.093   2.647  1.00  0.00              
ATOM   3037  CB  GLN B 405      23.203   3.519  -0.010  1.00  0.00              
ATOM   3038  CG  GLN B 405      23.804   3.692  -1.397  1.00  0.00              
ATOM   3039  CD  GLN B 405      23.845   5.134  -1.862  1.00  0.00              
ATOM   3040  OE1 GLN B 405      22.879   5.876  -1.719  1.00  0.00              
ATOM   3041  NE2 GLN B 405      24.953   5.528  -2.463  1.00  0.00              
ATOM   3042  H   GLN B 405      25.535   2.984   0.979  1.00  0.00              
ATOM   3043  HA  GLN B 405      23.909   5.378   0.787  1.00  0.00              
ATOM   3044 1HB  GLN B 405      23.261   2.473   0.286  1.00  0.00              
ATOM   3045 2HB  GLN B 405      22.160   3.836  -0.023  1.00  0.00              
ATOM   3046 1HG  GLN B 405      24.748   3.234  -1.692  1.00  0.00              
ATOM   3047 2HG  GLN B 405      22.982   3.192  -1.909  1.00  0.00              
ATOM   3048 1HE2 GLN B 405      25.035   6.471  -2.792  1.00  0.00              
ATOM   3049 2HE2 GLN B 405      25.708   4.886  -2.590  1.00  0.00              
ATOM   3050  N   GLU B 406      23.390   3.230   3.188  1.00  0.00              
ATOM   3051  CA  GLU B 406      22.761   3.092   4.494  1.00  0.00              
ATOM   3052  C   GLU B 406      23.182   4.245   5.392  1.00  0.00              
ATOM   3053  O   GLU B 406      22.366   4.805   6.114  1.00  0.00              
ATOM   3054  CB  GLU B 406      23.126   1.752   5.137  1.00  0.00              
ATOM   3055  CG  GLU B 406      22.457   0.544   4.496  1.00  0.00              
ATOM   3056  CD  GLU B 406      22.995  -0.742   5.060  1.00  0.00              
ATOM   3057  OE1 GLU B 406      23.909  -0.686   5.847  1.00  0.00              
ATOM   3058  OE2 GLU B 406      22.422  -1.771   4.791  1.00  0.00              
ATOM   3059  H   GLU B 406      24.038   2.549   2.891  1.00  0.00              
ATOM   3060  HA  GLU B 406      21.676   3.139   4.389  1.00  0.00              
ATOM   3061 1HB  GLU B 406      24.208   1.648   5.063  1.00  0.00              
ATOM   3062 2HB  GLU B 406      22.836   1.813   6.186  1.00  0.00              
ATOM   3063 1HG  GLU B 406      21.371   0.552   4.585  1.00  0.00              
ATOM   3064 2HG  GLU B 406      22.735   0.625   3.446  1.00  0.00              
ATOM   3065  N   PHE B 407      24.461   4.605   5.314  1.00  0.00              
ATOM   3066  CA  PHE B 407      24.998   5.758   6.034  1.00  0.00              
ATOM   3067  C   PHE B 407      24.288   7.043   5.621  1.00  0.00              
ATOM   3068  O   PHE B 407      23.869   7.828   6.473  1.00  0.00              
ATOM   3069  CB  PHE B 407      26.502   5.882   5.752  1.00  0.00              
ATOM   3070  CG  PHE B 407      27.138   7.126   6.310  1.00  0.00              
ATOM   3071  CD1 PHE B 407      27.486   7.206   7.646  1.00  0.00              
ATOM   3072  CD2 PHE B 407      27.390   8.216   5.490  1.00  0.00              
ATOM   3073  CE1 PHE B 407      28.072   8.349   8.157  1.00  0.00              
ATOM   3074  CE2 PHE B 407      27.974   9.362   5.995  1.00  0.00              
ATOM   3075  CZ  PHE B 407      28.314   9.429   7.330  1.00  0.00              
ATOM   3076  H   PHE B 407      25.069   4.071   4.755  1.00  0.00              
ATOM   3077  HA  PHE B 407      24.828   5.638   7.105  1.00  0.00              
ATOM   3078 1HB  PHE B 407      27.038   5.042   6.191  1.00  0.00              
ATOM   3079 2HB  PHE B 407      26.680   5.905   4.677  1.00  0.00              
ATOM   3080  HD1 PHE B 407      27.297   6.364   8.296  1.00  0.00              
ATOM   3081  HD2 PHE B 407      27.121   8.166   4.443  1.00  0.00              
ATOM   3082  HE1 PHE B 407      28.338   8.399   9.205  1.00  0.00              
ATOM   3083  HE2 PHE B 407      28.165  10.201   5.344  1.00  0.00              
ATOM   3084  HZ  PHE B 407      28.771  10.323   7.727  1.00  0.00              
ATOM   3085  N   LEU B 408      24.156   7.251   4.317  1.00  0.00              
ATOM   3086  CA  LEU B 408      23.536   8.463   3.794  1.00  0.00              
ATOM   3087  C   LEU B 408      22.071   8.540   4.194  1.00  0.00              
ATOM   3088  O   LEU B 408      21.567   9.610   4.533  1.00  0.00              
ATOM   3089  CB  LEU B 408      23.678   8.519   2.267  1.00  0.00              
ATOM   3090  CG  LEU B 408      25.106   8.745   1.752  1.00  0.00              
ATOM   3091  CD1 LEU B 408      25.146   8.576   0.239  1.00  0.00              
ATOM   3092  CD2 LEU B 408      25.577  10.135   2.153  1.00  0.00              
ATOM   3093  H   LEU B 408      24.489   6.572   3.688  1.00  0.00              
ATOM   3094  HA  LEU B 408      24.024   9.337   4.224  1.00  0.00              
ATOM   3095 1HB  LEU B 408      23.348   7.510   2.022  1.00  0.00              
ATOM   3096 2HB  LEU B 408      22.995   9.242   1.824  1.00  0.00              
ATOM   3097  HG  LEU B 408      25.749   8.017   2.249  1.00  0.00              
ATOM   3098 1HD1 LEU B 408      26.165   8.739  -0.118  1.00  0.00              
ATOM   3099 2HD1 LEU B 408      24.828   7.567  -0.023  1.00  0.00              
ATOM   3100 3HD1 LEU B 408      24.481   9.302  -0.226  1.00  0.00              
ATOM   3101 1HD2 LEU B 408      26.591  10.293   1.787  1.00  0.00              
ATOM   3102 2HD2 LEU B 408      24.913  10.883   1.721  1.00  0.00              
ATOM   3103 3HD2 LEU B 408      25.567  10.223   3.239  1.00  0.00              
ATOM   3104  N   LEU B 409      21.401   7.394   4.186  1.00  0.00              
ATOM   3105  CA  LEU B 409      20.000   7.337   4.561  1.00  0.00              
ATOM   3106  C   LEU B 409      19.840   7.690   6.030  1.00  0.00              
ATOM   3107  O   LEU B 409      18.935   8.426   6.409  1.00  0.00              
ATOM   3108  CB  LEU B 409      19.422   5.945   4.272  1.00  0.00              
ATOM   3109  CG  LEU B 409      17.932   5.777   4.594  1.00  0.00              
ATOM   3110  CD1 LEU B 409      17.104   6.743   3.757  1.00  0.00              
ATOM   3111  CD2 LEU B 409      17.514   4.338   4.330  1.00  0.00              
ATOM   3112  H   LEU B 409      21.866   6.567   3.920  1.00  0.00              
ATOM   3113  HA  LEU B 409      19.438   8.075   3.990  1.00  0.00              
ATOM   3114 1HB  LEU B 409      19.578   5.909   3.195  1.00  0.00              
ATOM   3115 2HB  LEU B 409      20.007   5.158   4.750  1.00  0.00              
ATOM   3116  HG  LEU B 409      17.808   5.969   5.660  1.00  0.00              
ATOM   3117 1HD1 LEU B 409      16.048   6.616   3.993  1.00  0.00              
ATOM   3118 2HD1 LEU B 409      17.405   7.767   3.980  1.00  0.00              
ATOM   3119 3HD1 LEU B 409      17.267   6.538   2.700  1.00  0.00              
ATOM   3120 1HD2 LEU B 409      16.454   4.221   4.560  1.00  0.00              
ATOM   3121 2HD2 LEU B 409      17.687   4.096   3.281  1.00  0.00              
ATOM   3122 3HD2 LEU B 409      18.098   3.667   4.959  1.00  0.00              
ATOM   3123  N   ASN B 410      20.737   7.154   6.845  1.00  0.00              
ATOM   3124  CA  ASN B 410      20.760   7.437   8.282  1.00  0.00              
ATOM   3125  C   ASN B 410      21.119   8.897   8.555  1.00  0.00              
ATOM   3126  O   ASN B 410      20.582   9.515   9.477  1.00  0.00              
ATOM   3127  CB  ASN B 410      21.722   6.518   9.014  1.00  0.00              
ATOM   3128  CG  ASN B 410      21.221   5.108   9.154  1.00  0.00              
ATOM   3129  OD1 ASN B 410      20.016   4.846   9.080  1.00  0.00              
ATOM   3130  ND2 ASN B 410      22.132   4.211   9.439  1.00  0.00              
ATOM   3131  H   ASN B 410      21.397   6.523   6.468  1.00  0.00              
ATOM   3132  HA  ASN B 410      19.767   7.279   8.707  1.00  0.00              
ATOM   3133 1HB  ASN B 410      22.781   6.497   8.752  1.00  0.00              
ATOM   3134 2HB  ASN B 410      21.593   7.034   9.965  1.00  0.00              
ATOM   3135 1HD2 ASN B 410      21.870   3.252   9.548  1.00  0.00              
ATOM   3136 2HD2 ASN B 410      23.086   4.485   9.548  1.00  0.00              
ATOM   3137  N   SER B 411      22.016   9.443   7.745  1.00  0.00              
ATOM   3138  CA  SER B 411      22.418  10.836   7.868  1.00  0.00              
ATOM   3139  C   SER B 411      21.239  11.762   7.560  1.00  0.00              
ATOM   3140  O   SER B 411      21.035  12.758   8.252  1.00  0.00              
ATOM   3141  CB  SER B 411      23.584  11.130   6.943  1.00  0.00              
ATOM   3142  OG  SER B 411      24.745  10.446   7.329  1.00  0.00              
ATOM   3143  H   SER B 411      22.425   8.891   7.038  1.00  0.00              
ATOM   3144  HA  SER B 411      22.847  11.079   8.841  1.00  0.00              
ATOM   3145 1HB  SER B 411      23.312  10.827   5.933  1.00  0.00              
ATOM   3146 2HB  SER B 411      23.781  12.201   6.960  1.00  0.00              
ATOM   3147  HG  SER B 411      25.511  10.876   6.941  1.00  0.00              
ATOM   3148  N   LEU B 412      20.450  11.405   6.547  1.00  0.00              
ATOM   3149  CA  LEU B 412      19.233  12.149   6.218  1.00  0.00              
ATOM   3150  C   LEU B 412      18.243  12.112   7.383  1.00  0.00              
ATOM   3151  O   LEU B 412      17.686  13.137   7.775  1.00  0.00              
ATOM   3152  CB  LEU B 412      18.580  11.572   4.962  1.00  0.00              
ATOM   3153  CG  LEU B 412      19.291  11.878   3.640  1.00  0.00              
ATOM   3154  CD1 LEU B 412      18.695  11.047   2.518  1.00  0.00              
ATOM   3155  CD2 LEU B 412      19.191  13.356   3.296  1.00  0.00              
ATOM   3156  H   LEU B 412      20.691  10.623   6.003  1.00  0.00              
ATOM   3157  HA  LEU B 412      19.480  13.196   6.050  1.00  0.00              
ATOM   3158 1HB  LEU B 412      18.664  10.510   5.191  1.00  0.00              
ATOM   3159 2HB  LEU B 412      17.527  11.846   4.893  1.00  0.00              
ATOM   3160  HG  LEU B 412      20.337  11.620   3.729  1.00  0.00              
ATOM   3161 1HD1 LEU B 412      19.210  11.273   1.585  1.00  0.00              
ATOM   3162 2HD1 LEU B 412      18.812   9.988   2.748  1.00  0.00              
ATOM   3163 3HD1 LEU B 412      17.636  11.282   2.415  1.00  0.00              
ATOM   3164 1HD2 LEU B 412      19.705  13.545   2.354  1.00  0.00              
ATOM   3165 2HD2 LEU B 412      18.143  13.639   3.202  1.00  0.00              
ATOM   3166 3HD2 LEU B 412      19.656  13.945   4.086  1.00  0.00              
ATOM   3167  N   HIS B 413      18.030  10.922   7.941  1.00  0.00              
ATOM   3168  CA  HIS B 413      17.098  10.755   9.051  1.00  0.00              
ATOM   3169  C   HIS B 413      17.563  11.533  10.277  1.00  0.00              
ATOM   3170  O   HIS B 413      16.754  12.157  10.960  1.00  0.00              
ATOM   3171  CB  HIS B 413      16.932   9.273   9.402  1.00  0.00              
ATOM   3172  CG  HIS B 413      16.187   8.489   8.366  1.00  0.00              
ATOM   3173  ND1 HIS B 413      16.175   7.110   8.343  1.00  0.00              
ATOM   3174  CD2 HIS B 413      15.430   8.890   7.318  1.00  0.00              
ATOM   3175  CE1 HIS B 413      15.441   6.697   7.324  1.00  0.00              
ATOM   3176  NE2 HIS B 413      14.979   7.757   6.687  1.00  0.00              
ATOM   3177  H   HIS B 413      18.524  10.116   7.586  1.00  0.00              
ATOM   3178  HA  HIS B 413      16.124  11.160   8.775  1.00  0.00              
ATOM   3179 1HB  HIS B 413      17.909   8.799   9.507  1.00  0.00              
ATOM   3180 2HB  HIS B 413      16.376   9.168  10.333  1.00  0.00              
ATOM   3181  HD1 HIS B 413      16.580   6.504   9.028  1.00  0.00              
ATOM   3182  HD2 HIS B 413      15.153   9.874   6.938  1.00  0.00              
ATOM   3183  HE1 HIS B 413      15.306   5.633   7.133  1.00  0.00              
ATOM   3184  N   ARG B 414      18.859  11.504  10.548  1.00  0.00              
ATOM   3185  CA  ARG B 414      19.404  12.185  11.721  1.00  0.00              
ATOM   3186  C   ARG B 414      19.262  13.699  11.603  1.00  0.00              
ATOM   3187  O   ARG B 414      18.856  14.363  12.556  1.00  0.00              
ATOM   3188  CB  ARG B 414      20.845  11.783  11.999  1.00  0.00              
ATOM   3189  CG  ARG B 414      21.021  10.377  12.554  1.00  0.00              
ATOM   3190  CD  ARG B 414      22.436   9.956  12.714  1.00  0.00              
ATOM   3191  NE  ARG B 414      22.608   8.614  13.246  1.00  0.00              
ATOM   3192  CZ  ARG B 414      23.799   8.008  13.424  1.00  0.00              
ATOM   3193  NH1 ARG B 414      24.920   8.603  13.080  1.00  0.00              
ATOM   3194  NH2 ARG B 414      23.809   6.787  13.932  1.00  0.00              
ATOM   3195  H   ARG B 414      19.467  11.015   9.949  1.00  0.00              
ATOM   3196  HA  ARG B 414      18.845  11.892  12.610  1.00  0.00              
ATOM   3197 1HB  ARG B 414      21.386  11.867  11.057  1.00  0.00              
ATOM   3198 2HB  ARG B 414      21.245  12.503  12.713  1.00  0.00              
ATOM   3199 1HG  ARG B 414      20.543  10.328  13.532  1.00  0.00              
ATOM   3200 2HG  ARG B 414      20.535   9.674  11.876  1.00  0.00              
ATOM   3201 1HD  ARG B 414      22.928   9.986  11.742  1.00  0.00              
ATOM   3202 2HD  ARG B 414      22.936  10.643  13.395  1.00  0.00              
ATOM   3203  HE  ARG B 414      21.911   7.948  13.555  1.00  0.00              
ATOM   3204 1HH1 ARG B 414      24.894   9.529  12.675  1.00  0.00              
ATOM   3205 2HH1 ARG B 414      25.801   8.131  13.221  1.00  0.00              
ATOM   3206 1HH2 ARG B 414      22.937   6.338  14.175  1.00  0.00              
ATOM   3207 2HH2 ARG B 414      24.687   6.312  14.074  1.00  0.00              
ATOM   3208  N   ASP B 415      19.587  14.231  10.427  1.00  0.00              
ATOM   3209  CA  ASP B 415      19.482  15.667  10.155  1.00  0.00              
ATOM   3210  C   ASP B 415      18.031  16.120  10.235  1.00  0.00              
ATOM   3211  O   ASP B 415      17.708  17.134  10.857  1.00  0.00              
ATOM   3212  CB  ASP B 415      20.063  16.006   8.780  1.00  0.00              
ATOM   3213  CG  ASP B 415      21.582  15.936   8.705  1.00  0.00              
ATOM   3214  OD1 ASP B 415      22.205  15.864   9.737  1.00  0.00              
ATOM   3215  OD2 ASP B 415      22.098  15.799   7.622  1.00  0.00              
ATOM   3216  H   ASP B 415      19.907  13.639   9.711  1.00  0.00              
ATOM   3217  HA  ASP B 415      20.033  16.228  10.910  1.00  0.00              
ATOM   3218 1HB  ASP B 415      19.632  15.417   7.969  1.00  0.00              
ATOM   3219 2HB  ASP B 415      19.742  17.044   8.686  1.00  0.00              
ATOM   3220  N   LEU B 416      17.158  15.325   9.634  1.00  0.00              
ATOM   3221  CA  LEU B 416      15.734  15.624   9.599  1.00  0.00              
ATOM   3222  C   LEU B 416      15.105  15.581  10.990  1.00  0.00              
ATOM   3223  O   LEU B 416      14.233  16.393  11.306  1.00  0.00              
ATOM   3224  CB  LEU B 416      15.010  14.660   8.655  1.00  0.00              
ATOM   3225  CG  LEU B 416      14.946  15.085   7.180  1.00  0.00              
ATOM   3226  CD1 LEU B 416      16.228  15.777   6.742  1.00  0.00              
ATOM   3227  CD2 LEU B 416      14.667  13.879   6.296  1.00  0.00              
ATOM   3228  H   LEU B 416      17.487  14.519   9.185  1.00  0.00              
ATOM   3229  HA  LEU B 416      15.583  16.639   9.235  1.00  0.00              
ATOM   3230 1HB  LEU B 416      15.657  13.789   8.762  1.00  0.00              
ATOM   3231 2HB  LEU B 416      14.011  14.416   9.016  1.00  0.00              
ATOM   3232  HG  LEU B 416      14.131  15.785   7.051  1.00  0.00              
ATOM   3233 1HD1 LEU B 416      16.149  16.065   5.694  1.00  0.00              
ATOM   3234 2HD1 LEU B 416      16.386  16.668   7.351  1.00  0.00              
ATOM   3235 3HD1 LEU B 416      17.070  15.097   6.869  1.00  0.00              
ATOM   3236 1HD2 LEU B 416      14.623  14.194   5.255  1.00  0.00              
ATOM   3237 2HD2 LEU B 416      15.463  13.143   6.421  1.00  0.00              
ATOM   3238 3HD2 LEU B 416      13.714  13.432   6.580  1.00  0.00              
ATOM   3239  N   GLN B 417      15.536  14.636  11.821  1.00  0.00              
ATOM   3240  CA  GLN B 417      15.052  14.565  13.197  1.00  0.00              
ATOM   3241  C   GLN B 417      15.728  15.631  14.052  1.00  0.00              
ATOM   3242  O   GLN B 417      15.228  15.997  15.115  1.00  0.00              
ATOM   3243  CB  GLN B 417      15.310  13.178  13.792  1.00  0.00              
ATOM   3244  CG  GLN B 417      14.504  12.064  13.147  1.00  0.00              
ATOM   3245  CD  GLN B 417      14.816  10.704  13.742  1.00  0.00              
ATOM   3246  OE1 GLN B 417      15.611  10.589  14.678  1.00  0.00              
ATOM   3247  NE2 GLN B 417      14.193   9.665  13.199  1.00  0.00              
ATOM   3248  H   GLN B 417      16.199  13.986  11.509  1.00  0.00              
ATOM   3249  HA  GLN B 417      13.982  14.770  13.218  1.00  0.00              
ATOM   3250 1HB  GLN B 417      16.375  12.978  13.675  1.00  0.00              
ATOM   3251 2HB  GLN B 417      15.068  13.241  14.853  1.00  0.00              
ATOM   3252 1HG  GLN B 417      13.426  12.125  12.999  1.00  0.00              
ATOM   3253 2HG  GLN B 417      15.006  12.141  12.182  1.00  0.00              
ATOM   3254 1HE2 GLN B 417      14.359   8.742  13.550  1.00  0.00              
ATOM   3255 2HE2 GLN B 417      13.556   9.803  12.440  1.00  0.00              
ATOM   3256  N   GLY B 418      16.864  16.130  13.576  1.00  0.00              
ATOM   3257  CA  GLY B 418      17.548  17.218  14.247  1.00  0.00              
ATOM   3258  C   GLY B 418      16.874  18.553  14.011  1.00  0.00              
ATOM   3259  O   GLY B 418      17.213  19.551  14.651  1.00  0.00              
ATOM   3260  H   GLY B 418      17.245  15.750  12.753  1.00  0.00              
ATOM   3261 1HA  GLY B 418      17.561  17.023  15.319  1.00  0.00              
ATOM   3262 2HA  GLY B 418      18.571  17.278  13.877  1.00  0.00              
ATOM   3263  N   GLY B 419      15.919  18.577  13.090  1.00  0.00              
ATOM   3264  CA  GLY B 419      15.159  19.783  12.841  1.00  0.00              
ATOM   3265  C   GLY B 419      15.665  20.545  11.638  1.00  0.00              
ATOM   3266  O   GLY B 419      15.275  21.689  11.411  1.00  0.00              
ATOM   3267  H   GLY B 419      15.729  17.762  12.577  1.00  0.00              
ATOM   3268 1HA  GLY B 419      14.117  19.517  12.665  1.00  0.00              
ATOM   3269 2HA  GLY B 419      15.225  20.433  13.712  1.00  0.00              
ATOM   3270  N   ILE B 420      16.525  19.913  10.859  1.00  0.00              
ATOM   3271  CA  ILE B 420      17.072  20.540   9.670  1.00  0.00              
ATOM   3272  C   ILE B 420      16.654  19.778   8.434  1.00  0.00              
ATOM   3273  O   ILE B 420      17.250  18.761   8.103  1.00  0.00              
ATOM   3274  CB  ILE B 420      18.609  20.621   9.722  1.00  0.00              
ATOM   3275  CG1 ILE B 420      19.062  21.406  10.956  1.00  0.00              
ATOM   3276  CG2 ILE B 420      19.151  21.260   8.452  1.00  0.00              
ATOM   3277  CD1 ILE B 420      20.554  21.362  11.191  1.00  0.00              
ATOM   3278  H   ILE B 420      16.789  18.996  11.079  1.00  0.00              
ATOM   3279  HA  ILE B 420      16.663  21.541   9.542  1.00  0.00              
ATOM   3280  HB  ILE B 420      19.014  19.615   9.823  1.00  0.00              
ATOM   3281 1HG1 ILE B 420      18.745  22.438  10.817  1.00  0.00              
ATOM   3282 2HG1 ILE B 420      18.546  20.981  11.817  1.00  0.00              
ATOM   3283 1HG2 ILE B 420      20.238  21.310   8.505  1.00  0.00              
ATOM   3284 2HG2 ILE B 420      18.857  20.663   7.590  1.00  0.00              
ATOM   3285 3HG2 ILE B 420      18.746  22.267   8.350  1.00  0.00              
ATOM   3286 1HD1 ILE B 420      20.799  21.941  12.083  1.00  0.00              
ATOM   3287 2HD1 ILE B 420      20.872  20.329  11.332  1.00  0.00              
ATOM   3288 3HD1 ILE B 420      21.072  21.788  10.333  1.00  0.00              
ATOM   3289  N   LYS B 421      15.632  20.248   7.754  1.00  0.00              
ATOM   3290  CA  LYS B 421      15.105  19.502   6.638  1.00  0.00              
ATOM   3291  C   LYS B 421      14.428  20.432   5.653  1.00  0.00              
ATOM   3292  O   LYS B 421      14.153  21.593   5.952  1.00  0.00              
ATOM   3293  CB  LYS B 421      14.125  18.431   7.121  1.00  0.00              
ATOM   3294  CG  LYS B 421      12.863  18.981   7.771  1.00  0.00              
ATOM   3295  CD  LYS B 421      12.045  17.872   8.417  1.00  0.00              
ATOM   3296  CE  LYS B 421      10.792  18.423   9.082  1.00  0.00              
ATOM   3297  NZ  LYS B 421       9.953  17.343   9.669  1.00  0.00              
ATOM   3298  H   LYS B 421      15.229  21.114   8.000  1.00  0.00              
ATOM   3299  HA  LYS B 421      15.920  19.011   6.105  1.00  0.00              
ATOM   3300 1HB  LYS B 421      13.854  17.832   6.251  1.00  0.00              
ATOM   3301 2HB  LYS B 421      14.660  17.808   7.838  1.00  0.00              
ATOM   3302 1HG  LYS B 421      13.153  19.708   8.530  1.00  0.00              
ATOM   3303 2HG  LYS B 421      12.265  19.475   7.006  1.00  0.00              
ATOM   3304 1HD  LYS B 421      11.763  17.155   7.645  1.00  0.00              
ATOM   3305 2HD  LYS B 421      12.663  17.375   9.164  1.00  0.00              
ATOM   3306 1HE  LYS B 421      11.097  19.113   9.867  1.00  0.00              
ATOM   3307 2HE  LYS B 421      10.215  18.962   8.330  1.00  0.00              
ATOM   3308 1HZ  LYS B 421       9.134  17.749  10.098  1.00  0.00              
ATOM   3309 2HZ  LYS B 421       9.669  16.703   8.940  1.00  0.00              
ATOM   3310 3HZ  LYS B 421      10.487  16.844  10.366  1.00  0.00              
ATOM   3311  N   ASP B 422      14.182  19.906   4.475  1.00  0.00              
ATOM   3312  CA  ASP B 422      13.534  20.646   3.414  1.00  0.00              
ATOM   3313  C   ASP B 422      12.903  19.639   2.472  1.00  0.00              
ATOM   3314  O   ASP B 422      13.253  18.460   2.517  1.00  0.00              
ATOM   3315  CB  ASP B 422      14.525  21.546   2.672  1.00  0.00              
ATOM   3316  CG  ASP B 422      13.881  22.692   1.905  1.00  0.00              
ATOM   3317  OD1 ASP B 422      12.677  22.793   1.927  1.00  0.00              
ATOM   3318  OD2 ASP B 422      14.597  23.545   1.439  1.00  0.00              
ATOM   3319  H   ASP B 422      14.436  18.976   4.310  1.00  0.00              
ATOM   3320  HA  ASP B 422      12.748  21.276   3.830  1.00  0.00              
ATOM   3321 1HB  ASP B 422      15.319  21.936   3.309  1.00  0.00              
ATOM   3322 2HB  ASP B 422      14.945  20.828   1.966  1.00  0.00              
ATOM   3323  N   LEU B 423      11.985  20.084   1.633  1.00  0.00              
ATOM   3324  CA  LEU B 423      11.310  19.184   0.709  1.00  0.00              
ATOM   3325  C   LEU B 423      12.317  18.452  -0.170  1.00  0.00              
ATOM   3326  O   LEU B 423      12.166  17.261  -0.448  1.00  0.00              
ATOM   3327  CB  LEU B 423      10.310  19.962  -0.155  1.00  0.00              
ATOM   3328  CG  LEU B 423       9.508  19.113  -1.150  1.00  0.00              
ATOM   3329  CD1 LEU B 423       8.668  18.087  -0.402  1.00  0.00              
ATOM   3330  CD2 LEU B 423       8.626  20.019  -1.996  1.00  0.00              
ATOM   3331  H   LEU B 423      11.760  21.036   1.627  1.00  0.00              
ATOM   3332  HA  LEU B 423      10.773  18.421   1.270  1.00  0.00              
ATOM   3333 1HB  LEU B 423       9.655  20.339   0.628  1.00  0.00              
ATOM   3334 2HB  LEU B 423      10.784  20.800  -0.666  1.00  0.00              
ATOM   3335  HG  LEU B 423      10.225  18.630  -1.815  1.00  0.00              
ATOM   3336 1HD1 LEU B 423       8.102  17.489  -1.116  1.00  0.00              
ATOM   3337 2HD1 LEU B 423       9.321  17.435   0.178  1.00  0.00              
ATOM   3338 3HD1 LEU B 423       7.979  18.600   0.267  1.00  0.00              
ATOM   3339 1HD2 LEU B 423       8.057  19.414  -2.703  1.00  0.00              
ATOM   3340 2HD2 LEU B 423       7.939  20.566  -1.350  1.00  0.00              
ATOM   3341 3HD2 LEU B 423       9.249  20.726  -2.544  1.00  0.00              
ATOM   3342  N   SER B 424      13.360  19.161  -0.570  1.00  0.00              
ATOM   3343  CA  SER B 424      14.404  18.581  -1.395  1.00  0.00              
ATOM   3344  C   SER B 424      15.008  17.361  -0.701  1.00  0.00              
ATOM   3345  O   SER B 424      15.252  16.335  -1.330  1.00  0.00              
ATOM   3346  CB  SER B 424      15.485  19.625  -1.665  1.00  0.00              
ATOM   3347  OG  SER B 424      14.973  20.686  -2.454  1.00  0.00              
ATOM   3348  H   SER B 424      13.429  20.107  -0.305  1.00  0.00              
ATOM   3349  HA  SER B 424      14.068  18.322  -2.400  1.00  0.00              
ATOM   3350 1HB  SER B 424      15.839  20.015  -0.711  1.00  0.00              
ATOM   3351 2HB  SER B 424      16.311  19.144  -2.189  1.00  0.00              
ATOM   3352  HG  SER B 424      15.546  21.463  -2.352  1.00  0.00              
ATOM   3353  N   LYS B 425      15.220  17.472   0.607  1.00  0.00              
ATOM   3354  CA  LYS B 425      15.839  16.400   1.382  1.00  0.00              
ATOM   3355  C   LYS B 425      14.843  15.281   1.621  1.00  0.00              
ATOM   3356  O   LYS B 425      15.210  14.114   1.678  1.00  0.00              
ATOM   3357  CB  LYS B 425      16.371  16.929   2.715  1.00  0.00              
ATOM   3358  CG  LYS B 425      17.568  17.862   2.590  1.00  0.00              
ATOM   3359  CD  LYS B 425      18.044  18.338   3.954  1.00  0.00              
ATOM   3360  CE  LYS B 425      19.237  19.274   3.829  1.00  0.00              
ATOM   3361  NZ  LYS B 425      19.708  19.755   5.156  1.00  0.00              
ATOM   3362  H   LYS B 425      14.931  18.290   1.067  1.00  0.00              
ATOM   3363  HA  LYS B 425      16.673  15.975   0.823  1.00  0.00              
ATOM   3364 1HB  LYS B 425      15.550  17.456   3.200  1.00  0.00              
ATOM   3365 2HB  LYS B 425      16.648  16.062   3.315  1.00  0.00              
ATOM   3366 1HG  LYS B 425      18.375  17.323   2.090  1.00  0.00              
ATOM   3367 2HG  LYS B 425      17.276  18.721   1.986  1.00  0.00              
ATOM   3368 1HD  LYS B 425      17.222  18.859   4.446  1.00  0.00              
ATOM   3369 2HD  LYS B 425      18.327  17.467   4.546  1.00  0.00              
ATOM   3370 1HE  LYS B 425      20.043  18.736   3.331  1.00  0.00              
ATOM   3371 2HE  LYS B 425      18.940  20.126   3.219  1.00  0.00              
ATOM   3372 1HZ  LYS B 425      20.498  20.372   5.030  1.00  0.00              
ATOM   3373 2HZ  LYS B 425      18.961  20.255   5.619  1.00  0.00              
ATOM   3374 3HZ  LYS B 425      19.984  18.965   5.722  1.00  0.00              
ATOM   3375  N   GLU B 426      13.579  15.660   1.750  1.00  0.00              
ATOM   3376  CA  GLU B 426      12.488  14.703   1.891  1.00  0.00              
ATOM   3377  C   GLU B 426      12.304  13.892   0.615  1.00  0.00              
ATOM   3378  O   GLU B 426      11.867  12.740   0.648  1.00  0.00              
ATOM   3379  CB  GLU B 426      11.186  15.423   2.251  1.00  0.00              
ATOM   3380  CG  GLU B 426      11.155  15.999   3.659  1.00  0.00              
ATOM   3381  CD  GLU B 426       9.886  16.766   3.908  1.00  0.00              
ATOM   3382  OE1 GLU B 426       9.102  16.891   2.998  1.00  0.00              
ATOM   3383  OE2 GLU B 426       9.646  17.131   5.035  1.00  0.00              
ATOM   3384  H   GLU B 426      13.367  16.620   1.748  1.00  0.00              
ATOM   3385  HA  GLU B 426      12.721  13.990   2.683  1.00  0.00              
ATOM   3386 1HB  GLU B 426      11.056  16.227   1.527  1.00  0.00              
ATOM   3387 2HB  GLU B 426      10.379  14.698   2.138  1.00  0.00              
ATOM   3388 1HG  GLU B 426      11.282  15.248   4.439  1.00  0.00              
ATOM   3389 2HG  GLU B 426      12.001  16.684   3.674  1.00  0.00              
ATOM   3390  N   GLU B 427      12.655  14.493  -0.510  1.00  0.00              
ATOM   3391  CA  GLU B 427      12.677  13.776  -1.772  1.00  0.00              
ATOM   3392  C   GLU B 427      13.971  12.978  -1.927  1.00  0.00              
ATOM   3393  O   GLU B 427      13.974  11.901  -2.522  1.00  0.00              
ATOM   3394  CB  GLU B 427      12.510  14.750  -2.941  1.00  0.00              
ATOM   3395  CG  GLU B 427      11.146  15.423  -3.009  1.00  0.00              
ATOM   3396  CD  GLU B 427      11.082  16.413  -4.138  1.00  0.00              
ATOM   3397  OE1 GLU B 427      12.064  16.569  -4.823  1.00  0.00              
ATOM   3398  OE2 GLU B 427      10.018  16.930  -4.387  1.00  0.00              
ATOM   3399  H   GLU B 427      12.901  15.445  -0.489  1.00  0.00              
ATOM   3400  HA  GLU B 427      11.861  13.053  -1.801  1.00  0.00              
ATOM   3401 1HB  GLU B 427      13.284  15.510  -2.834  1.00  0.00              
ATOM   3402 2HB  GLU B 427      12.681  14.182  -3.855  1.00  0.00              
ATOM   3403 1HG  GLU B 427      10.319  14.718  -3.096  1.00  0.00              
ATOM   3404 2HG  GLU B 427      11.073  15.951  -2.059  1.00  0.00              
ATOM   3405  N   ARG B 428      15.062  13.492  -1.358  1.00  0.00              
ATOM   3406  CA  ARG B 428      16.330  12.768  -1.361  1.00  0.00              
ATOM   3407  C   ARG B 428      16.210  11.456  -0.603  1.00  0.00              
ATOM   3408  O   ARG B 428      16.922  10.500  -0.902  1.00  0.00              
ATOM   3409  CB  ARG B 428      17.479  13.613  -0.831  1.00  0.00              
ATOM   3410  CG  ARG B 428      18.834  12.923  -0.833  1.00  0.00              
ATOM   3411  CD  ARG B 428      19.335  12.562  -2.183  1.00  0.00              
ATOM   3412  NE  ARG B 428      20.647  11.935  -2.191  1.00  0.00              
ATOM   3413  CZ  ARG B 428      21.213  11.359  -3.270  1.00  0.00              
ATOM   3414  NH1 ARG B 428      20.574  11.293  -4.416  1.00  0.00              
ATOM   3415  NH2 ARG B 428      22.421  10.838  -3.138  1.00  0.00              
ATOM   3416  H   ARG B 428      15.013  14.376  -0.933  1.00  0.00              
ATOM   3417  HA  ARG B 428      16.608  12.514  -2.384  1.00  0.00              
ATOM   3418 1HB  ARG B 428      17.529  14.506  -1.451  1.00  0.00              
ATOM   3419 2HB  ARG B 428      17.221  13.894   0.191  1.00  0.00              
ATOM   3420 1HG  ARG B 428      19.563  13.589  -0.371  1.00  0.00              
ATOM   3421 2HG  ARG B 428      18.757  12.006  -0.246  1.00  0.00              
ATOM   3422 1HD  ARG B 428      18.638  11.864  -2.645  1.00  0.00              
ATOM   3423 2HD  ARG B 428      19.401  13.465  -2.789  1.00  0.00              
ATOM   3424  HE  ARG B 428      21.316  11.831  -1.440  1.00  0.00              
ATOM   3425 1HH1 ARG B 428      19.644  11.680  -4.496  1.00  0.00              
ATOM   3426 2HH1 ARG B 428      21.015  10.856  -5.213  1.00  0.00              
ATOM   3427 1HH2 ARG B 428      22.891  10.881  -2.244  1.00  0.00              
ATOM   3428 2HH2 ARG B 428      22.868  10.400  -3.929  1.00  0.00              
ATOM   3429  N   LEU B 429      15.305  11.420   0.373  1.00  0.00              
ATOM   3430  CA  LEU B 429      14.970  10.182   1.066  1.00  0.00              
ATOM   3431  C   LEU B 429      14.607   9.106   0.066  1.00  0.00              
ATOM   3432  O   LEU B 429      15.117   7.993   0.127  1.00  0.00              
ATOM   3433  CB  LEU B 429      13.817  10.408   2.052  1.00  0.00              
ATOM   3434  CG  LEU B 429      14.171  11.241   3.290  1.00  0.00              
ATOM   3435  CD1 LEU B 429      12.912  11.552   4.088  1.00  0.00              
ATOM   3436  CD2 LEU B 429      15.175  10.481   4.144  1.00  0.00              
ATOM   3437  H   LEU B 429      14.855  12.253   0.639  1.00  0.00              
ATOM   3438  HA  LEU B 429      15.838   9.827   1.620  1.00  0.00              
ATOM   3439 1HB  LEU B 429      13.140  10.966   1.407  1.00  0.00              
ATOM   3440 2HB  LEU B 429      13.347   9.470   2.346  1.00  0.00              
ATOM   3441  HG  LEU B 429      14.654  12.153   2.940  1.00  0.00              
ATOM   3442 1HD1 LEU B 429      13.173  12.144   4.965  1.00  0.00              
ATOM   3443 2HD1 LEU B 429      12.217  12.116   3.465  1.00  0.00              
ATOM   3444 3HD1 LEU B 429      12.443  10.622   4.405  1.00  0.00              
ATOM   3445 1HD2 LEU B 429      15.427  11.074   5.024  1.00  0.00              
ATOM   3446 2HD2 LEU B 429      14.742   9.531   4.458  1.00  0.00              
ATOM   3447 3HD2 LEU B 429      16.079  10.293   3.563  1.00  0.00              
ATOM   3448  N   TRP B 430      13.733   9.451  -0.864  1.00  0.00              
ATOM   3449  CA  TRP B 430      13.264   8.496  -1.852  1.00  0.00              
ATOM   3450  C   TRP B 430      14.380   8.103  -2.814  1.00  0.00              
ATOM   3451  O   TRP B 430      14.502   6.939  -3.175  1.00  0.00              
ATOM   3452  CB  TRP B 430      12.079   9.075  -2.627  1.00  0.00              
ATOM   3453  CG  TRP B 430      10.816   9.147  -1.824  1.00  0.00              
ATOM   3454  CD1 TRP B 430      10.372  10.211  -1.098  1.00  0.00              
ATOM   3455  CD2 TRP B 430       9.835   8.115  -1.666  1.00  0.00              
ATOM   3456  NE1 TRP B 430       9.176   9.907  -0.496  1.00  0.00              
ATOM   3457  CE2 TRP B 430       8.825   8.624  -0.831  1.00  0.00              
ATOM   3458  CE3 TRP B 430       9.714   6.807  -2.151  1.00  0.00              
ATOM   3459  CZ2 TRP B 430       7.714   7.878  -0.469  1.00  0.00              
ATOM   3460  CZ3 TRP B 430       8.600   6.060  -1.789  1.00  0.00              
ATOM   3461  CH2 TRP B 430       7.628   6.580  -0.973  1.00  0.00              
ATOM   3462  H   TRP B 430      13.387  10.374  -0.882  1.00  0.00              
ATOM   3463  HA  TRP B 430      12.943   7.579  -1.357  1.00  0.00              
ATOM   3464 1HB  TRP B 430      12.301  10.091  -2.953  1.00  0.00              
ATOM   3465 2HB  TRP B 430      11.861   8.455  -3.497  1.00  0.00              
ATOM   3466  HD1 TRP B 430      10.996  11.103  -1.099  1.00  0.00              
ATOM   3467  HE1 TRP B 430       8.642  10.526   0.098  1.00  0.00              
ATOM   3468  HE3 TRP B 430      10.455   6.346  -2.805  1.00  0.00              
ATOM   3469  HZ2 TRP B 430       6.966   8.331   0.182  1.00  0.00              
ATOM   3470  HZ3 TRP B 430       8.518   5.043  -2.174  1.00  0.00              
ATOM   3471  HH2 TRP B 430       6.769   5.961  -0.713  1.00  0.00              
ATOM   3472  N   GLU B 431      15.214   9.061  -3.205  1.00  0.00              
ATOM   3473  CA  GLU B 431      16.306   8.773  -4.129  1.00  0.00              
ATOM   3474  C   GLU B 431      17.321   7.810  -3.511  1.00  0.00              
ATOM   3475  O   GLU B 431      17.719   6.836  -4.150  1.00  0.00              
ATOM   3476  CB  GLU B 431      17.000  10.068  -4.555  1.00  0.00              
ATOM   3477  CG  GLU B 431      16.158  10.971  -5.443  1.00  0.00              
ATOM   3478  CD  GLU B 431      16.829  12.298  -5.667  1.00  0.00              
ATOM   3479  OE1 GLU B 431      17.863  12.525  -5.087  1.00  0.00              
ATOM   3480  OE2 GLU B 431      16.371  13.038  -6.506  1.00  0.00              
ATOM   3481  H   GLU B 431      15.093   9.975  -2.866  1.00  0.00              
ATOM   3482  HA  GLU B 431      15.915   8.278  -5.019  1.00  0.00              
ATOM   3483 1HB  GLU B 431      17.265  10.601  -3.642  1.00  0.00              
ATOM   3484 2HB  GLU B 431      17.909   9.783  -5.085  1.00  0.00              
ATOM   3485 1HG  GLU B 431      15.908  10.524  -6.404  1.00  0.00              
ATOM   3486 2HG  GLU B 431      15.245  11.121  -4.864  1.00  0.00              
ATOM   3487  N   VAL B 432      17.700   8.057  -2.262  1.00  0.00              
ATOM   3488  CA  VAL B 432      18.678   7.213  -1.573  1.00  0.00              
ATOM   3489  C   VAL B 432      18.099   5.822  -1.318  1.00  0.00              
ATOM   3490  O   VAL B 432      18.791   4.813  -1.435  1.00  0.00              
ATOM   3491  CB  VAL B 432      19.123   7.829  -0.233  1.00  0.00              
ATOM   3492  CG1 VAL B 432      19.967   6.838   0.555  1.00  0.00              
ATOM   3493  CG2 VAL B 432      19.897   9.116  -0.469  1.00  0.00              
ATOM   3494  H   VAL B 432      17.307   8.823  -1.783  1.00  0.00              
ATOM   3495  HA  VAL B 432      19.564   7.048  -2.189  1.00  0.00              
ATOM   3496  HB  VAL B 432      18.238   8.093   0.346  1.00  0.00              
ATOM   3497 1HG1 VAL B 432      20.273   7.291   1.499  1.00  0.00              
ATOM   3498 2HG1 VAL B 432      19.384   5.941   0.756  1.00  0.00              
ATOM   3499 3HG1 VAL B 432      20.854   6.576  -0.023  1.00  0.00              
ATOM   3500 1HG2 VAL B 432      20.202   9.539   0.488  1.00  0.00              
ATOM   3501 2HG2 VAL B 432      20.781   8.904  -1.072  1.00  0.00              
ATOM   3502 3HG2 VAL B 432      19.263   9.832  -0.995  1.00  0.00              
ATOM   3503  N   GLN B 433      16.819   5.795  -0.987  1.00  0.00              
ATOM   3504  CA  GLN B 433      16.088   4.558  -0.776  1.00  0.00              
ATOM   3505  C   GLN B 433      16.057   3.704  -2.046  1.00  0.00              
ATOM   3506  O   GLN B 433      16.297   2.489  -1.999  1.00  0.00              
ATOM   3507  CB  GLN B 433      14.659   4.860  -0.317  1.00  0.00              
ATOM   3508  CG  GLN B 433      13.840   3.626   0.022  1.00  0.00              
ATOM   3509  CD  GLN B 433      14.405   2.864   1.206  1.00  0.00              
ATOM   3510  OE1 GLN B 433      14.753   3.454   2.232  1.00  0.00              
ATOM   3511  NE2 GLN B 433      14.502   1.546   1.069  1.00  0.00              
ATOM   3512  H   GLN B 433      16.341   6.645  -0.876  1.00  0.00              
ATOM   3513  HA  GLN B 433      16.593   3.961  -0.017  1.00  0.00              
ATOM   3514 1HB  GLN B 433      14.739   5.502   0.561  1.00  0.00              
ATOM   3515 2HB  GLN B 433      14.178   5.409  -1.126  1.00  0.00              
ATOM   3516 1HG  GLN B 433      12.755   3.647   0.124  1.00  0.00              
ATOM   3517 2HG  GLN B 433      14.107   3.091  -0.891  1.00  0.00              
ATOM   3518 1HE2 GLN B 433      14.867   0.991   1.817  1.00  0.00              
ATOM   3519 2HE2 GLN B 433      14.209   1.109   0.219  1.00  0.00              
ATOM   3520  N   ARG B 434      15.780   4.332  -3.185  1.00  0.00              
ATOM   3521  CA  ARG B 434      15.757   3.600  -4.439  1.00  0.00              
ATOM   3522  C   ARG B 434      17.147   3.115  -4.808  1.00  0.00              
ATOM   3523  O   ARG B 434      17.309   2.000  -5.291  1.00  0.00              
ATOM   3524  CB  ARG B 434      15.129   4.407  -5.566  1.00  0.00              
ATOM   3525  CG  ARG B 434      14.848   3.620  -6.836  1.00  0.00              
ATOM   3526  CD  ARG B 434      14.159   4.397  -7.898  1.00  0.00              
ATOM   3527  NE  ARG B 434      13.840   3.633  -9.093  1.00  0.00              
ATOM   3528  CZ  ARG B 434      14.695   3.413 -10.111  1.00  0.00              
ATOM   3529  NH1 ARG B 434      15.905   3.926 -10.102  1.00  0.00              
ATOM   3530  NH2 ARG B 434      14.275   2.687 -11.132  1.00  0.00              
ATOM   3531  H   ARG B 434      15.599   5.299  -3.175  1.00  0.00              
ATOM   3532  HA  ARG B 434      15.132   2.712  -4.337  1.00  0.00              
ATOM   3533 1HB  ARG B 434      14.195   4.816  -5.182  1.00  0.00              
ATOM   3534 2HB  ARG B 434      15.815   5.222  -5.794  1.00  0.00              
ATOM   3535 1HG  ARG B 434      15.795   3.265  -7.242  1.00  0.00              
ATOM   3536 2HG  ARG B 434      14.219   2.766  -6.582  1.00  0.00              
ATOM   3537 1HD  ARG B 434      13.222   4.787  -7.500  1.00  0.00              
ATOM   3538 2HD  ARG B 434      14.797   5.226  -8.201  1.00  0.00              
ATOM   3539  HE  ARG B 434      12.980   3.167  -9.350  1.00  0.00              
ATOM   3540 1HH1 ARG B 434      16.204   4.494  -9.322  1.00  0.00              
ATOM   3541 2HH1 ARG B 434      16.530   3.750 -10.875  1.00  0.00              
ATOM   3542 1HH2 ARG B 434      13.335   2.315 -11.132  1.00  0.00              
ATOM   3543 2HH2 ARG B 434      14.895   2.507 -11.908  1.00  0.00              
ATOM   3544  N   ILE B 435      18.155   3.953  -4.583  1.00  0.00              
ATOM   3545  CA  ILE B 435      19.524   3.565  -4.896  1.00  0.00              
ATOM   3546  C   ILE B 435      19.939   2.390  -4.022  1.00  0.00              
ATOM   3547  O   ILE B 435      20.516   1.430  -4.512  1.00  0.00              
ATOM   3548  CB  ILE B 435      20.530   4.718  -4.697  1.00  0.00              
ATOM   3549  CG1 ILE B 435      20.302   5.829  -5.718  1.00  0.00              
ATOM   3550  CG2 ILE B 435      21.956   4.193  -4.813  1.00  0.00              
ATOM   3551  CD1 ILE B 435      21.050   7.103  -5.392  1.00  0.00              
ATOM   3552  H   ILE B 435      17.975   4.841  -4.204  1.00  0.00              
ATOM   3553  HA  ILE B 435      19.597   3.207  -5.922  1.00  0.00              
ATOM   3554  HB  ILE B 435      20.399   5.116  -3.703  1.00  0.00              
ATOM   3555 1HG1 ILE B 435      20.625   5.449  -6.687  1.00  0.00              
ATOM   3556 2HG1 ILE B 435      19.231   6.028  -5.746  1.00  0.00              
ATOM   3557 1HG2 ILE B 435      22.658   5.012  -4.671  1.00  0.00              
ATOM   3558 2HG2 ILE B 435      22.127   3.432  -4.051  1.00  0.00              
ATOM   3559 3HG2 ILE B 435      22.102   3.757  -5.801  1.00  0.00              
ATOM   3560 1HD1 ILE B 435      20.845   7.852  -6.156  1.00  0.00              
ATOM   3561 2HD1 ILE B 435      20.725   7.478  -4.420  1.00  0.00              
ATOM   3562 3HD1 ILE B 435      22.120   6.901  -5.362  1.00  0.00              
ATOM   3563  N   LEU B 436      19.607   2.462  -2.735  1.00  0.00              
ATOM   3564  CA  LEU B 436      19.946   1.409  -1.780  1.00  0.00              
ATOM   3565  C   LEU B 436      19.340   0.069  -2.211  1.00  0.00              
ATOM   3566  O   LEU B 436      20.038  -0.943  -2.267  1.00  0.00              
ATOM   3567  CB  LEU B 436      19.467   1.793  -0.376  1.00  0.00              
ATOM   3568  CG  LEU B 436      19.725   0.742   0.711  1.00  0.00              
ATOM   3569  CD1 LEU B 436      21.220   0.499   0.859  1.00  0.00              
ATOM   3570  CD2 LEU B 436      19.122   1.212   2.027  1.00  0.00              
ATOM   3571  H   LEU B 436      19.136   3.265  -2.406  1.00  0.00              
ATOM   3572  HA  LEU B 436      21.027   1.271  -1.758  1.00  0.00              
ATOM   3573 1HB  LEU B 436      20.093   2.666  -0.207  1.00  0.00              
ATOM   3574 2HB  LEU B 436      18.419   2.092  -0.375  1.00  0.00              
ATOM   3575  HG  LEU B 436      19.204  -0.168   0.413  1.00  0.00              
ATOM   3576 1HD1 LEU B 436      21.394  -0.249   1.633  1.00  0.00              
ATOM   3577 2HD1 LEU B 436      21.626   0.140  -0.088  1.00  0.00              
ATOM   3578 3HD1 LEU B 436      21.714   1.429   1.137  1.00  0.00              
ATOM   3579 1HD2 LEU B 436      19.305   0.463   2.799  1.00  0.00              
ATOM   3580 2HD2 LEU B 436      19.580   2.156   2.321  1.00  0.00              
ATOM   3581 3HD2 LEU B 436      18.048   1.353   1.906  1.00  0.00              
ATOM   3582  N   THR B 437      18.052   0.063  -2.533  1.00  0.00              
ATOM   3583  CA  THR B 437      17.378  -1.182  -2.914  1.00  0.00              
ATOM   3584  C   THR B 437      17.939  -1.735  -4.233  1.00  0.00              
ATOM   3585  O   THR B 437      18.205  -2.934  -4.355  1.00  0.00              
ATOM   3586  CB  THR B 437      15.858  -0.979  -3.057  1.00  0.00              
ATOM   3587  OG1 THR B 437      15.307  -0.571  -1.798  1.00  0.00              
ATOM   3588  CG2 THR B 437      15.188  -2.269  -3.505  1.00  0.00              
ATOM   3589  H   THR B 437      17.552   0.905  -2.522  1.00  0.00              
ATOM   3590  HA  THR B 437      17.559  -1.946  -2.158  1.00  0.00              
ATOM   3591  HB  THR B 437      15.673  -0.199  -3.795  1.00  0.00              
ATOM   3592  HG1 THR B 437      14.360  -0.445  -1.890  1.00  0.00              
ATOM   3593 1HG2 THR B 437      14.115  -2.106  -3.600  1.00  0.00              
ATOM   3594 2HG2 THR B 437      15.597  -2.576  -4.467  1.00  0.00              
ATOM   3595 3HG2 THR B 437      15.372  -3.049  -2.767  1.00  0.00              
ATOM   3596  N   ALA B 438      18.160  -0.853  -5.202  1.00  0.00              
ATOM   3597  CA  ALA B 438      18.663  -1.265  -6.502  1.00  0.00              
ATOM   3598  C   ALA B 438      20.066  -1.834  -6.354  1.00  0.00              
ATOM   3599  O   ALA B 438      20.450  -2.774  -7.042  1.00  0.00              
ATOM   3600  CB  ALA B 438      18.657  -0.094  -7.471  1.00  0.00              
ATOM   3601  H   ALA B 438      17.984   0.100  -5.036  1.00  0.00              
ATOM   3602  HA  ALA B 438      18.016  -2.050  -6.894  1.00  0.00              
ATOM   3603 1HB  ALA B 438      19.036  -0.422  -8.439  1.00  0.00              
ATOM   3604 2HB  ALA B 438      17.639   0.277  -7.589  1.00  0.00              
ATOM   3605 3HB  ALA B 438      19.291   0.702  -7.085  1.00  0.00              
ATOM   3606  N   LEU B 439      20.809  -1.258  -5.428  1.00  0.00              
ATOM   3607  CA  LEU B 439      22.174  -1.667  -5.154  1.00  0.00              
ATOM   3608  C   LEU B 439      22.212  -3.017  -4.431  1.00  0.00              
ATOM   3609  O   LEU B 439      23.118  -3.815  -4.656  1.00  0.00              
ATOM   3610  CB  LEU B 439      22.864  -0.584  -4.328  1.00  0.00              
ATOM   3611  CG  LEU B 439      24.358  -0.788  -4.079  1.00  0.00              
ATOM   3612  CD1 LEU B 439      25.114  -0.882  -5.395  1.00  0.00              
ATOM   3613  CD2 LEU B 439      24.897   0.357  -3.242  1.00  0.00              
ATOM   3614  H   LEU B 439      20.428  -0.509  -4.912  1.00  0.00              
ATOM   3615  HA  LEU B 439      22.709  -1.805  -6.093  1.00  0.00              
ATOM   3616 1HB  LEU B 439      22.713   0.267  -4.992  1.00  0.00              
ATOM   3617 2HB  LEU B 439      22.348  -0.406  -3.385  1.00  0.00              
ATOM   3618  HG  LEU B 439      24.509  -1.707  -3.534  1.00  0.00              
ATOM   3619 1HD1 LEU B 439      26.175  -1.026  -5.196  1.00  0.00              
ATOM   3620 2HD1 LEU B 439      24.737  -1.726  -5.973  1.00  0.00              
ATOM   3621 3HD1 LEU B 439      24.974   0.038  -5.962  1.00  0.00              
ATOM   3622 1HD2 LEU B 439      25.962   0.207  -3.065  1.00  0.00              
ATOM   3623 2HD2 LEU B 439      24.745   1.299  -3.770  1.00  0.00              
ATOM   3624 3HD2 LEU B 439      24.372   0.388  -2.286  1.00  0.00              
ATOM   3625  N   LYS B 440      21.239  -3.270  -3.555  1.00  0.00              
ATOM   3626  CA  LYS B 440      21.151  -4.567  -2.879  1.00  0.00              
ATOM   3627  C   LYS B 440      20.805  -5.651  -3.899  1.00  0.00              
ATOM   3628  O   LYS B 440      21.275  -6.791  -3.819  1.00  0.00              
ATOM   3629  CB  LYS B 440      20.089  -4.557  -1.770  1.00  0.00              
ATOM   3630  CG  LYS B 440      20.474  -3.752  -0.539  1.00  0.00              
ATOM   3631  CD  LYS B 440      19.409  -3.866   0.548  1.00  0.00              
ATOM   3632  CE  LYS B 440      19.813  -3.122   1.810  1.00  0.00              
ATOM   3633  NZ  LYS B 440      18.899  -3.410   2.949  1.00  0.00              
ATOM   3634  H   LYS B 440      20.578  -2.574  -3.354  1.00  0.00              
ATOM   3635  HA  LYS B 440      22.117  -4.822  -2.442  1.00  0.00              
ATOM   3636 1HB  LYS B 440      19.179  -4.144  -2.202  1.00  0.00              
ATOM   3637 2HB  LYS B 440      19.917  -5.595  -1.482  1.00  0.00              
ATOM   3638 1HG  LYS B 440      21.425  -4.129  -0.160  1.00  0.00              
ATOM   3639 2HG  LYS B 440      20.588  -2.709  -0.829  1.00  0.00              
ATOM   3640 1HD  LYS B 440      18.477  -3.450   0.165  1.00  0.00              
ATOM   3641 2HD  LYS B 440      19.265  -4.921   0.783  1.00  0.00              
ATOM   3642 1HE  LYS B 440      20.825  -3.422   2.076  1.00  0.00              
ATOM   3643 2HE  LYS B 440      19.795  -2.054   1.596  1.00  0.00              
ATOM   3644 1HZ  LYS B 440      19.206  -2.894   3.763  1.00  0.00              
ATOM   3645 2HZ  LYS B 440      17.959  -3.130   2.707  1.00  0.00              
ATOM   3646 3HZ  LYS B 440      18.915  -4.398   3.151  1.00  0.00              
ATOM   3647  N   ARG B 441      19.997  -5.267  -4.881  1.00  0.00              
ATOM   3648  CA  ARG B 441      19.643  -6.160  -5.969  1.00  0.00              
ATOM   3649  C   ARG B 441      20.894  -6.466  -6.767  1.00  0.00              
ATOM   3650  O   ARG B 441      21.145  -7.604  -7.143  1.00  0.00              
ATOM   3651  CB  ARG B 441      18.522  -5.617  -6.843  1.00  0.00              
ATOM   3652  CG  ARG B 441      17.150  -5.601  -6.188  1.00  0.00              
ATOM   3653  CD  ARG B 441      16.078  -5.009  -7.028  1.00  0.00              
ATOM   3654  NE  ARG B 441      14.768  -4.974  -6.396  1.00  0.00              
ATOM   3655  CZ  ARG B 441      13.669  -4.422  -6.945  1.00  0.00              
ATOM   3656  NH1 ARG B 441      13.722  -3.828  -8.116  1.00  0.00              
ATOM   3657  NH2 ARG B 441      12.537  -4.474  -6.264  1.00  0.00              
ATOM   3658  H   ARG B 441      19.644  -4.350  -4.877  1.00  0.00              
ATOM   3659  HA  ARG B 441      19.257  -7.097  -5.567  1.00  0.00              
ATOM   3660 1HB  ARG B 441      18.799  -4.601  -7.121  1.00  0.00              
ATOM   3661 2HB  ARG B 441      18.486  -6.241  -7.737  1.00  0.00              
ATOM   3662 1HG  ARG B 441      16.866  -6.628  -5.954  1.00  0.00              
ATOM   3663 2HG  ARG B 441      17.214  -5.023  -5.266  1.00  0.00              
ATOM   3664 1HD  ARG B 441      16.348  -3.983  -7.276  1.00  0.00              
ATOM   3665 2HD  ARG B 441      15.983  -5.591  -7.944  1.00  0.00              
ATOM   3666  HE  ARG B 441      14.477  -5.332  -5.496  1.00  0.00              
ATOM   3667 1HH1 ARG B 441      14.598  -3.781  -8.617  1.00  0.00              
ATOM   3668 2HH1 ARG B 441      12.886  -3.421  -8.511  1.00  0.00              
ATOM   3669 1HH2 ARG B 441      12.518  -4.919  -5.356  1.00  0.00              
ATOM   3670 2HH2 ARG B 441      11.699  -4.068  -6.652  1.00  0.00              
ATOM   3671  N   LYS B 442      21.678  -5.424  -6.998  1.00  0.00              
ATOM   3672  CA  LYS B 442      22.949  -5.536  -7.700  1.00  0.00              
ATOM   3673  C   LYS B 442      23.910  -6.484  -6.986  1.00  0.00              
ATOM   3674  O   LYS B 442      24.641  -7.232  -7.630  1.00  0.00              
ATOM   3675  CB  LYS B 442      23.590  -4.155  -7.852  1.00  0.00              
ATOM   3676  CG  LYS B 442      24.902  -4.154  -8.626  1.00  0.00              
ATOM   3677  CD  LYS B 442      25.432  -2.741  -8.813  1.00  0.00              
ATOM   3678  CE  LYS B 442      26.741  -2.738  -9.590  1.00  0.00              
ATOM   3679  NZ  LYS B 442      27.240  -1.358  -9.836  1.00  0.00              
ATOM   3680  H   LYS B 442      21.374  -4.537  -6.702  1.00  0.00              
ATOM   3681  HA  LYS B 442      22.787  -5.960  -8.692  1.00  0.00              
ATOM   3682 1HB  LYS B 442      22.867  -3.521  -8.364  1.00  0.00              
ATOM   3683 2HB  LYS B 442      23.763  -3.770  -6.848  1.00  0.00              
ATOM   3684 1HG  LYS B 442      25.633  -4.745  -8.072  1.00  0.00              
ATOM   3685 2HG  LYS B 442      24.730  -4.610  -9.600  1.00  0.00              
ATOM   3686 1HD  LYS B 442      24.687  -2.159  -9.357  1.00  0.00              
ATOM   3687 2HD  LYS B 442      25.593  -2.296  -7.832  1.00  0.00              
ATOM   3688 1HE  LYS B 442      27.481  -3.292  -9.014  1.00  0.00              
ATOM   3689 2HE  LYS B 442      26.573  -3.238 -10.542  1.00  0.00              
ATOM   3690 1HZ  LYS B 442      28.107  -1.401 -10.353  1.00  0.00              
ATOM   3691 2HZ  LYS B 442      26.553  -0.843 -10.372  1.00  0.00              
ATOM   3692 3HZ  LYS B 442      27.396  -0.893  -8.954  1.00  0.00              
ATOM   3693  N   LEU B 443      23.916  -6.446  -5.660  1.00  0.00              
ATOM   3694  CA  LEU B 443      24.708  -7.393  -4.886  1.00  0.00              
ATOM   3695  C   LEU B 443      24.250  -8.816  -5.193  1.00  0.00              
ATOM   3696  O   LEU B 443      25.062  -9.711  -5.421  1.00  0.00              
ATOM   3697  CB  LEU B 443      24.589  -7.105  -3.387  1.00  0.00              
ATOM   3698  CG  LEU B 443      25.417  -8.015  -2.481  1.00  0.00              
ATOM   3699  CD1 LEU B 443      26.903  -7.862  -2.779  1.00  0.00              
ATOM   3700  CD2 LEU B 443      25.125  -7.704  -1.024  1.00  0.00              
ATOM   3701  H   LEU B 443      23.389  -5.763  -5.193  1.00  0.00              
ATOM   3702  HA  LEU B 443      25.755  -7.317  -5.178  1.00  0.00              
ATOM   3703 1HB  LEU B 443      24.992  -6.093  -3.368  1.00  0.00              
ATOM   3704 2HB  LEU B 443      23.550  -7.087  -3.060  1.00  0.00              
ATOM   3705  HG  LEU B 443      25.141  -9.044  -2.668  1.00  0.00              
ATOM   3706 1HD1 LEU B 443      27.475  -8.518  -2.123  1.00  0.00              
ATOM   3707 2HD1 LEU B 443      27.094  -8.131  -3.817  1.00  0.00              
ATOM   3708 3HD1 LEU B 443      27.203  -6.829  -2.608  1.00  0.00              
ATOM   3709 1HD2 LEU B 443      25.720  -8.360  -0.387  1.00  0.00              
ATOM   3710 2HD2 LEU B 443      25.381  -6.666  -0.815  1.00  0.00              
ATOM   3711 3HD2 LEU B 443      24.066  -7.866  -0.820  1.00  0.00              
ATOM   3712  N   ARG B 444      22.936  -9.016  -5.206  1.00  0.00              
ATOM   3713  CA  ARG B 444      22.364 -10.338  -5.473  1.00  0.00              
ATOM   3714  C   ARG B 444      22.681 -10.785  -6.901  1.00  0.00              
ATOM   3715  O   ARG B 444      22.886 -11.968  -7.174  1.00  0.00              
ATOM   3716  CB  ARG B 444      20.871 -10.391  -5.188  1.00  0.00              
ATOM   3717  CG  ARG B 444      20.497 -10.298  -3.717  1.00  0.00              
ATOM   3718  CD  ARG B 444      19.037 -10.208  -3.462  1.00  0.00              
ATOM   3719  NE  ARG B 444      18.675 -10.097  -2.057  1.00  0.00              
ATOM   3720  CZ  ARG B 444      17.431  -9.858  -1.604  1.00  0.00              
ATOM   3721  NH1 ARG B 444      16.432  -9.665  -2.436  1.00  0.00              
ATOM   3722  NH2 ARG B 444      17.243  -9.796  -0.297  1.00  0.00              
ATOM   3723  H   ARG B 444      22.334  -8.255  -5.025  1.00  0.00              
ATOM   3724  HA  ARG B 444      22.810 -11.075  -4.804  1.00  0.00              
ATOM   3725 1HB  ARG B 444      20.415  -9.564  -5.729  1.00  0.00              
ATOM   3726 2HB  ARG B 444      20.504 -11.335  -5.591  1.00  0.00              
ATOM   3727 1HG  ARG B 444      20.873 -11.184  -3.207  1.00  0.00              
ATOM   3728 2HG  ARG B 444      20.968  -9.409  -3.297  1.00  0.00              
ATOM   3729 1HD  ARG B 444      18.641  -9.328  -3.969  1.00  0.00              
ATOM   3730 2HD  ARG B 444      18.553 -11.102  -3.854  1.00  0.00              
ATOM   3731  HE  ARG B 444      19.259 -10.176  -1.234  1.00  0.00              
ATOM   3732 1HH1 ARG B 444      16.594  -9.698  -3.433  1.00  0.00              
ATOM   3733 2HH1 ARG B 444      15.505  -9.487  -2.077  1.00  0.00              
ATOM   3734 1HH2 ARG B 444      18.025  -9.928   0.329  1.00  0.00              
ATOM   3735 2HH2 ARG B 444      16.320  -9.617   0.070  1.00  0.00              
ATOM   3736  N   GLU B 445      22.702  -9.815  -7.798  1.00  0.00              
ATOM   3737  CA  GLU B 445      23.018 -10.026  -9.208  1.00  0.00              
ATOM   3738  C   GLU B 445      24.461 -10.503  -9.348  1.00  0.00              
ATOM   3739  O   GLU B 445      24.757 -11.436 -10.098  1.00  0.00              
ATOM   3740  CB  GLU B 445      22.797  -8.744 -10.015  1.00  0.00              
ATOM   3741  CG  GLU B 445      23.062  -8.886 -11.507  1.00  0.00              
ATOM   3742  CD  GLU B 445      22.821  -7.590 -12.230  1.00  0.00              
ATOM   3743  OE1 GLU B 445      22.459  -6.633 -11.589  1.00  0.00              
ATOM   3744  OE2 GLU B 445      23.108  -7.526 -13.402  1.00  0.00              
ATOM   3745  H   GLU B 445      22.486  -8.906  -7.504  1.00  0.00              
ATOM   3746  HA  GLU B 445      22.375 -10.805  -9.617  1.00  0.00              
ATOM   3747 1HB  GLU B 445      21.760  -8.445  -9.858  1.00  0.00              
ATOM   3748 2HB  GLU B 445      23.461  -7.987  -9.598  1.00  0.00              
ATOM   3749 1HG  GLU B 445      24.064  -9.248 -11.735  1.00  0.00              
ATOM   3750 2HG  GLU B 445      22.328  -9.623 -11.828  1.00  0.00              
ATOM   3751  N   ALA B 446      25.348  -9.858  -8.605  1.00  0.00              
ATOM   3752  CA  ALA B 446      26.756 -10.203  -8.611  1.00  0.00              
ATOM   3753  C   ALA B 446      26.970 -11.588  -8.013  1.00  0.00              
ATOM   3754  O   ALA B 446      27.120 -12.551  -8.789  1.00  0.00              
ATOM   3755  OXT ALA B 446      26.992 -11.730  -6.822  1.00  0.00              
ATOM   3756  CB  ALA B 446      27.555  -9.156  -7.846  1.00  0.00              
ATOM   3757  H   ALA B 446      25.043  -9.132  -8.025  1.00  0.00              
ATOM   3758  HA  ALA B 446      27.105 -10.230  -9.643  1.00  0.00              
ATOM   3759 1HB  ALA B 446      28.611  -9.426  -7.858  1.00  0.00              
ATOM   3760 2HB  ALA B 446      27.423  -8.181  -8.318  1.00  0.00              
ATOM   3761 3HB  ALA B 446      27.203  -9.111  -6.818  1.00  0.00              
TER                                                                             
# All scores below are weighted scores, not raw scores.
#BEGIN_POSE_ENERGIES_TABLE 027.d16_v11.3_repeated_1_4.5dG_RalA1andRalBP1_0039_0001.pdb
label fa_atr fa_rep fa_sol fa_intra_rep pro_close fa_pair hbond_sr_bb hbond_lr_bb hbond_bb_sc hbond_sc dslf_ss_dst dslf_cs_ang dslf_ss_dih dslf_ca_dih rama omega fa_dun p_aa_pp ref total
weights 0.8 0.44 0.65 0.004 1 0.49 0.585 1.17 1.17 1.1 0.5 2 5 5 0.2 0.5 0.56 0.32 1 NA
pose -885.727 88.9582 436.18 1.87465 0.364127 -29.6859 -74.5658 -55.4079 -19.9533 -20.0621 0 0 0 0 5.88603 16.663 157.214 -17.3701 -68.88 -464.512
GLY_p:NtermProteinFull_1 -1.15677 0.0956439 0.989296 0.000235379 0 0 0 0 -0.377109 0 0 0 0 0 0 0.00365381 0 0 -0.17 -0.61505
GLN_2 -1.64075 0.14891 0.74832 0.00535716 0 -0.0512109 0 0 0 0 0 0 0 0 2.9553 2.96168e-08 0.791445 -0.302011 -0.97 1.68536
SER_3 -2.27055 0.307322 1.15369 0.00109745 0 -0.152936 0 0 0 0 0 0 0 0 1.80374 0.411722 0.135833 -0.423149 -0.37 0.59677
SER_4 -2.71565 0.156927 1.81417 0.00132705 0 -0.375703 0 0 0 0 0 0 0 0 -0.276333 0.0768266 0.125988 -0.166577 -0.37 -1.72903
LEU_5 -4.14989 0.393801 1.83265 0.0065363 0 0 0 0 -0.55924 0 0 0 0 0 -0.0887266 0.0133545 0.12192 -0.102695 -0.1 -2.6323
ALA_6 -3.35701 0.28765 1.49119 0.000634746 0 0 0 0 0 0 0 0 0 0 0.120496 0.000163094 0 0.0712086 0.16 -1.22567
GLU_7 -3.45893 0.104629 2.16798 0.00373331 0 -0.493416 0 0 0 -0.527463 0 0 0 0 0.0718085 0.09723 1.6176 0.131675 -0.81 -1.09515
HIS_8 -6.94516 0.288677 3.27203 0.00300823 0 -0.13464 0 0 -0.55924 0 0 0 0 0 -0.0249043 0.0187888 0.643067 0.047814 0.56 -2.83056
HIS_9 -6.37123 0.202196 3.00552 0.00750994 0 -0.316515 0 0 -0.758202 -0.527463 0 0 0 0 -0.0855857 0.0125276 1.22091 0.00565663 0.56 -3.04467
VAL_10 -4.20471 0.715901 1.19741 0.0131968 0 0 0 0 0 0 0 0 0 0 -0.152983 0.00431057 0.297097 -0.36824 0.29 -2.20801
ILE_11 -5.26542 0.457466 1.34441 0.0162723 0 0 0 0 0 0 0 0 0 0 -0.236077 0.0990102 0.193005 -0.373751 0.24 -3.52509
MET_12 -5.1102 0.404786 1.98079 0.00479929 0 0 0 0 -0.741194 0 0 0 0 0 -0.136491 0.0114349 1.19578 0.021825 -0.34 -2.70846
VAL_13 -4.64609 0.409854 1.30357 0.0104216 0 0 0 0 0 0 0 0 0 0 -0.147658 0.088228 0.254517 -0.195656 0.29 -2.63281
GLY_14 -2.44036 0.444387 1.42175 0.000279287 0 0 0 0 -0.755631 0 0 0 0 0 0.193453 0.676833 0 -0.766001 -0.17 -1.39529
SER_15 -1.58208 0.270644 1.23126 0.00111048 0 -0.061873 0 0 -0.299395 -0.6384 0 0 0 0 0.464973 0.174847 1.11575 0.147864 -0.37 0.454699
GLY_16 -1.12913 0.0457225 0.929443 3.39457e-05 0 0 0 0 -0.998185 0 0 0 0 0 1.44177 0.00650486 0 -0.136761 -0.17 -0.0105977
GLY_17 -1.13649 0.106286 0.605346 0.000210487 0 0 0 0 -0.0288579 0 0 0 0 0 2.89013 0.0141436 0 -0.444129 -0.17 1.83663
VAL_18 -1.83806 0.119246 1.38975 0.012188 0 0 0 0 0 0 0 0 0 0 0.117016 0.0295766 0.0054139 -0.147717 0.29 -0.0225811
GLY_19 -2.5224 0.609442 1.19321 7.61144e-06 0 0 0 0 0 0 0 0 0 0 0.115221 0.00459312 0 0.291589 -0.17 -0.47833
LYS_20 -6.75149 0.910469 4.7764 0.00583542 0 -0.103867 0 0 -1.9506 -0.248993 0 0 0 0 0.934931 0.00718367 1.69725 -0.0789457 -0.65 -1.45183
SER_21 -2.83485 0.180855 2.00033 0.00123224 0 -0.165287 0 0 -0.0288579 0 0 0 0 0 -0.2 0.128048 0.287223 -0.0243685 -0.37 -1.02568
ALA_22 -3.15459 0.617831 1.5824 0.000749175 0 0 0 0 0 0 0 0 0 0 -0.00293004 0.151571 0 -0.0701406 0.16 -0.715106
LEU_23 -4.79793 0.566465 1.53673 0.00771264 0 0 0 0 0 0 0 0 0 0 -0.150869 0.00011994 0.176427 -0.0774607 -0.1 -2.8388
THR_24 -5.08644 0.623438 2.46658 0.00407141 0 -0.104667 0 0 0 0 0 0 0 0 -0.0454363 0.0402878 0.553551 0.0486904 -0.27 -1.76993
LEU_25 -4.53032 0.232602 1.87678 0.00582176 0 0 0 0 0 0 0 0 0 0 -0.111052 0.0388051 0.395428 -0.116294 -0.1 -2.30824
GLN_26 -5.62831 0.651302 3.75509 0.00554106 0 -0.127658 0 0 -0.113849 -0.0145922 0 0 0 0 -0.176655 0.0785626 1.25087 -0.131728 -0.97 -1.42142
PHE_27 -6.17576 0.616373 1.3905 0.0251426 0 0 0 0 0 0 0 0 0 0 0.0172173 0.0136774 0.175935 -0.0715716 0.63 -3.37849
MET_28 -4.094 0.244171 1.97562 0.0041179 0 0 0 0 -0.500055 0 0 0 0 0 -0.0259098 0.94394 1.05885 -0.0417626 -0.34 -0.775021
LYS_29 -2.79046 0.438795 1.40248 0.0055583 0 -0.237736 0 0 0 0 0 0 0 0 0.109629 0.187275 0.923732 -0.0405644 -0.65 -0.651291
ASP_30 -2.76807 0.38638 2.21092 0.00327405 0 -0.263393 0 0 -0.0142004 0 0 0 0 0 0.0783181 0.0147934 0.551389 -0.0193049 -0.67 -0.489892
GLU_31 -2.30209 0.34781 1.61156 0.00525752 0 -0.0891479 0 0 -0.113849 0 0 0 0 0 -0.00116097 0.0143458 0.761238 0.0912798 -0.81 -0.484755
PHE_32 -1.89924 0.0231914 1.01637 0.0251294 0 0 0 0 0 0 0 0 0 0 -0.12833 0.0933985 0.455199 0.00924739 0.63 0.224962
VAL_33 -2.63004 0.185428 0.731092 0.0192984 0 0 0 0 0 0 0 0 0 0 -0.21427 0.00930095 1.26478 0.0647412 0.29 -0.27967
GLU_34 -0.956963 0.0538546 0.397236 0.00524209 0 0 0 0 0 0 0 0 0 0 0.0508206 0.0103644 0.92012 -0.131564 -0.81 -0.460889
ASP_35 -1.27421 0.0170269 0.886102 0.0122617 0 0.0549508 0 0 0 0 0 0 0 0 0.227232 0.0956647 0.204016 -0.435161 -0.67 -0.882122
TYR_36 -3.80424 0.145828 1.50731 0.026327 0 0 0 0 0 -0.0235906 0 0 0 0 0.355546 0.000572726 0.169429 -0.120177 0.51 -1.23299
GLU_37 -1.49976 0.629302 0.987169 0.00561271 0.00683662 0.0549508 0 0 -0.374467 0 0 0 0 0 0.00621723 0.032499 0.728267 -0.0835661 -0.81 -0.316941
PRO_38 -2.58391 0.754933 1.24539 0.00174677 0.169241 0 0 0 0 0 0 0 0 0 0.214042 0.0400858 0.261035 -0.448778 0.02 -0.326211
THR_39 -2.88301 0.29436 1.78278 0.00356732 0 -0.0949551 0 0 -0.374467 0 0 0 0 0 0.611782 0.0056124 0.406112 -0.164075 -0.27 -0.682294
THR_40 -1.5141 0.248356 0.867228 0.00349192 0 -0.124436 0 0 -0.0756411 0 0 0 0 0 -0.0539703 0.032084 0.696815 0.0704981 -0.27 -0.11967
ALA_41 -1.78634 0.135277 1.3565 0.00116385 0 0 0 0 -0.687841 0 0 0 0 0 0.196366 0.0131897 0 0.256848 0.16 -0.354838
ASP_42 -3.45474 0.136415 2.97185 0.00293747 0 -0.454677 0 0 0 -0.389634 0 0 0 0 0.131556 0.00674672 0.504596 0.228765 -0.67 -0.986189
SER_43 -2.8322 0.104421 2.01515 0.00112643 0 -0.155637 0 0 0 -0.873106 0 0 0 0 -0.00685204 0.0839446 0.447999 -0.16633 -0.37 -1.75148
TYR_44 -5.74642 0.547965 2.55195 0.0243466 0 0 0 0 0 0 0 0 0 0 -0.143965 0.104759 0.407683 -0.172325 0.51 -1.91601
PHE_45 -5.39411 0.794421 2.37761 0.0235184 0 0 0 0 -0.255825 0 0 0 0 0 -0.0998487 0.00144245 0.247247 -0.104995 0.63 -1.78054
LYS_46 -3.59229 0.276895 1.65072 0.00600419 0 -0.331416 0 0 -0.500055 0 0 0 0 0 0.174008 0.125432 1.62764 -0.0712785 -0.65 -1.28434
LYS_47 -2.3859 0.084112 1.37696 0.00410138 0 -0.445249 0 0 0 -0.0361013 0 0 0 0 -0.123349 0.0716636 1.02897 -0.0342303 -0.65 -1.10903
VAL_48 -3.48585 0.635877 1.11089 0.0113833 0 0 0 0 0 0 0 0 0 0 -0.0476513 0.00772608 0.0159452 -0.16491 0.29 -1.62659
VAL_49 -2.10275 0.163835 0.810558 0.0117558 0 0 0 0 0 0 0 0 0 0 -0.198669 0.00515528 1.37306 -0.381222 0.29 -0.0282682
LEU_50 -3.98912 0.377761 1.89366 0.00761594 0 0 0 0 0 0 0 0 0 0 0.167865 0.00773676 0.333324 -0.0155204 -0.1 -1.31668
ASP_51 -0.987111 0.0881758 0.701437 0.00465739 0 -0.157986 0 0 0 0 0 0 0 0 -0.0850314 0.000335614 0.606262 -0.309417 -0.67 -0.808678
GLY_52 -1.20713 0.108642 0.648868 3.16634e-05 0 0 0 0 0 0 0 0 0 0 -0.0981887 0.0043088 0 -0.805799 -0.17 -1.51927
GLU_53 -3.17865 0.205479 2.27047 0.00477428 0 -0.152356 0 0 -0.377109 0 0 0 0 0 -0.146072 0.00297203 1.33517 0.00270501 -0.81 -0.842618
GLU_54 -1.58979 0.0682151 1.08134 0.00533814 0 -0.305966 0 0 0 -0.0361013 0 0 0 0 -0.0327958 0.0507287 1.1417 0.045755 -0.81 -0.381583
VAL_55 -4.20859 0.64103 1.76299 0.0121779 0 0 0 0 0 0 0 0 0 0 -0.12346 0.0182508 0.0417861 -0.239277 0.29 -1.80509
GLU_56 -3.09229 0.070658 1.81815 0.00523964 0 -0.551739 0 0 0 -0.352525 0 0 0 0 -0.0486277 0.154366 0.767409 0.025619 -0.81 -2.01374
ILE_57 -4.50239 0.557345 1.10227 0.0262477 0 0 0 0 0 0 0 0 0 0 -0.182821 0.0691666 2.06572 -0.274282 0.24 -0.898735
SER_58 -3.44752 0.131191 1.86422 0.00175712 0 -0.153042 0 0 0 0 0 0 0 0 0.381068 0.194338 0.226483 0.233141 -0.37 -0.938367
ILE_59 -4.81258 0.747045 1.12934 0.0179238 0 0 0 0 0 0 0 0 0 0 -0.23967 8.83622e-05 0.215042 -0.349471 0.24 -3.05228
LEU_60 -4.19166 0.500597 1.28339 0.00832093 0 0 0 0 0 0 0 0 0 0 -0.0595542 0.0198421 0.800186 -0.104741 -0.1 -1.84362
ASP_61 -3.44769 0.40223 2.85552 0.00465494 0 -0.382636 0 0 -0.611189 0 0 0 0 0 -0.0161715 3.29885e-05 1.29771 -0.172523 -0.67 -0.74006
THR_62 -2.89347 0.342772 2.44374 0.00320125 0 0.00571635 0 0 -1.84856 -0.248993 0 0 0 0 -0.110732 0.0900651 0.450516 -0.155547 -0.27 -2.19129
ALA_63 -1.53772 0.225499 0.627129 0.000730334 0 0 0 0 0 0 0 0 0 0 -0.126274 0.0251455 0 0.00819425 0.16 -0.6173
GLY_64 -0.690325 0.00839465 0.417403 4.43777e-05 0 0 0 0 0 0 0 0 0 0 0.575893 0.0329544 0 0.239289 -0.17 0.413653
LEU_65 -2.86056 0.283393 1.08163 0.060222 0 0 0 0 0 0 0 0 0 0 0.192534 0.023405 1.42106 0.164847 -0.1 0.266527
ASP_66 -1.90985 0.222031 1.44392 0.00891157 0 -0.253128 0 0 0 0 0 0 0 0 -0.177928 0.121115 0.760294 -0.109978 -0.67 -0.56462
SER_67 -1.46962 0.204292 0.91322 0.00123375 0 -0.188136 0 0 0 0 0 0 0 0 -0.000210631 0.00614925 0.571091 0.1551 -0.37 -0.176882
ARG_68 -3.34833 0.436505 1.844 0.00813369 0 -0.245385 0 0 0 0 0 0 0 0 0.186623 0.00294748 0.996108 0.0626974 -0.98 -1.0367
ALA_69 -3.28015 0.426509 1.97647 0.000877554 0 0 0 0 0 0 0 0 0 0 -0.221234 0.0265996 0 -0.140129 0.16 -1.05106
SER_70 -4.14092 0.514535 2.60241 0.00257318 0 -0.21582 0 0 0 -0.450427 0 0 0 0 -0.26925 0.000242886 0.174551 -0.118177 -0.37 -2.27028
LEU_71 -3.71125 0.713877 1.37581 0.00826939 0 0 0 0 0 0 0 0 0 0 0.0365006 0.0188609 1.21364 -0.104841 -0.1 -0.549126
ARG_72 -6.53318 0.387719 4.26583 0.00949267 0 -0.782975 0 0 0 -0.740164 0 0 0 0 0.451888 1.00229 1.65855 -0.0366471 -0.98 -1.29721
ASP_73 -4.82406 0.307894 3.40542 0.00314521 0 -0.558629 0 0 0 -0.716887 0 0 0 0 -0.0275682 0.124705 0.363183 0.0505609 -0.67 -2.54224
ASP_74 -4.88068 0.0974121 3.52131 0.0032759 0 -0.385467 0 0 0 -0.564601 0 0 0 0 -0.195752 0.13995 0.366659 -0.00455447 -0.67 -2.57245
TYR_75 -7.76768 1.26914 2.9023 0.0229159 0 0 0 0 0 -0.119831 0 0 0 0 -0.0759737 0.378609 0.74744 0.0667848 0.51 -2.06629
PHE_76 -7.29 0.975882 1.64002 0.0342939 0 0 0 0 0 0 0 0 0 0 0.00248712 0.0131542 1.5484 -0.0478137 0.63 -2.49358
ARG_77 -4.44046 0.231933 2.88042 0.00973521 0 -0.633365 0 0 0 -0.482875 0 0 0 0 -0.185517 0.00491902 2.48599 -0.0623516 -0.98 -1.17158
SER_78 -3.45877 0.238567 2.38553 0.00170086 0 -0.00206151 0 0 -0.656625 -0.349451 0 0 0 0 0.00430868 0.107355 0.333775 0.0762521 -0.37 -1.68942
GLY_79 -1.88756 0.13499 0.926732 0.000111082 0 0 0 0 0 0 0 0 0 0 0.00338959 0.000657927 0 -0.212805 -0.17 -1.20448
GLU_80 -4.75907 0.158285 3.14738 0.0051374 0 -0.553203 0 0 -0.758202 0 0 0 0 0 1.25544 0.0447993 1.13531 -0.140013 -0.81 -1.27413
GLY_81 -2.9991 0.295082 1.25823 7.43957e-05 0 0 0 0 0 0 0 0 0 0 0.356414 0.0117821 0 0.249002 -0.17 -0.998516
PHE_82 -7.19684 0.795563 1.39934 0.0234609 0 0 0 0 0 0 0 0 0 0 -0.10725 0.407578 0.2776 -0.0695455 0.63 -3.84009
LEU_83 -5.45718 0.725417 1.20293 0.00884964 0 0 0 0 0 0 0 0 0 0 0.10137 0.000358657 0.964343 -0.0941838 -0.1 -2.64809
LEU_84 -5.16415 0.407945 1.30231 0.0144367 0 0 0 0 0 0 0 0 0 0 0.138578 0.382534 1.82573 -0.0126633 -0.1 -1.20528
VAL_85 -3.88512 0.267006 1.28825 0.0126733 0 0 0 0 0 0 0 0 0 0 -0.208143 0.0262326 0.0310923 -0.256616 0.29 -2.43462
PHE_86 -6.78373 0.91962 2.03544 0.0301587 0 0 0 0 0 0 0 0 0 0 -0.141121 0.311323 0.719652 -0.226946 0.63 -2.50559
SER_87 -4.11795 0.749631 2.85348 0.00146624 0 -0.202958 0 0 -0.344774 -0.688924 0 0 0 0 -0.0450966 0.0116111 0.431814 0.0530738 -0.37 -1.66863
ILE_88 -5.48401 0.500416 1.93446 0.0170569 0 0 0 0 0 0 0 0 0 0 -0.0355877 0.00841729 0.703915 0.229181 0.24 -1.88615
THR_89 -3.86231 0.755645 1.85766 0.00539395 0 -0.0356926 0 0 -0.344774 -0.688924 0 0 0 0 -0.196374 0.000338937 0.181138 -0.0829332 -0.27 -2.68084
GLU_90 -4.26479 0.64035 2.73299 0.00421247 0 -0.238945 0 0 0 -0.743344 0 0 0 0 0.272179 0.00303024 1.31364 0.0531109 -0.81 -1.03757
HIS_91 -3.88202 0.151962 1.71497 0.00510077 0 -0.136166 0 0 0 0 0 0 0 0 -0.165953 0.0604902 0.76666 0.0336109 0.56 -0.89135
GLU_92 -2.97573 0.410267 1.58831 0.00553556 0 -0.079134 0 0 0 0 0 0 0 0 -0.194182 0.0804868 0.853181 -0.174396 -0.81 -1.29566
SER_93 -3.98758 0.402533 2.43959 0.000759313 0 -0.12345 0 0 0 -1.38174 0 0 0 0 -0.155602 0.18843 0.541624 0.0651878 -0.37 -2.38024
PHE_94 -6.28932 0.818944 1.83615 0.0257109 0 0 0 0 0 0 0 0 0 0 0.053022 0.00592352 0.263392 -0.121618 0.63 -2.7778
THR_95 -3.07243 0.414839 1.84721 0.00969256 0 0.00392314 0 0 0 0 0 0 0 0 0.0104264 0.0314195 0.060649 0.119085 -0.27 -0.84518
ALA_96 -3.78563 0.700763 1.76877 0.000798553 0 0 0 0 0 0 0 0 0 0 -0.128741 0.0744765 0 -0.16104 0.16 -1.37061
THR_97 -4.89228 0.376643 2.4193 0.00291437 0 0.000803442 0 0 0 0 0 0 0 0 -0.146759 0.127691 0.239532 0.0900529 -0.27 -2.05211
ALA_98 -3.74811 0.542107 1.99222 0.000768457 0 0 0 0 0 0 0 0 0 0 -0.190813 0.106782 0 -0.108386 0.16 -1.24543
GLU_99 -3.51505 0.386683 2.02097 0.00670434 0 -0.28907 0 0 0 0 0 0 0 0 -0.199883 0.001587 1.04728 -0.123719 -0.81 -1.47449
PHE_100 -6.61333 0.697009 2.18537 0.0224372 0 0 0 0 0 0 0 0 0 0 -0.107113 0.245094 0.687027 0.116058 0.63 -2.13745
ARG_101 -6.87863 0.645173 3.72931 0.0139365 0 -0.363954 0 0 0 0 0 0 0 0 -0.0738559 0.0587857 1.63628 -0.0977567 -0.98 -2.31071
GLU_102 -4.09563 0.313633 2.40844 0.00564065 0 -0.34136 0 0 0 0 0 0 0 0 -0.271787 0.0198208 0.881327 -0.136583 -0.81 -2.0265
GLN_103 -5.78674 0.540031 3.92793 0.00523268 0 -0.244998 0 0 0 -0.488162 0 0 0 0 -0.192921 0.173183 1.21075 -0.133566 -0.97 -1.95925
ILE_104 -5.9433 0.718827 1.43875 0.0185957 0 0 0 0 0 0 0 0 0 0 -0.0352696 0.0177728 0.224958 -0.0684842 0.24 -3.38815
LEU_105 -3.5207 0.32219 1.75208 0.00741541 0 0 0 0 0 0 0 0 0 0 -0.184143 0.0312199 0.0705266 -0.056111 -0.1 -1.67753
ARG_106 -3.34143 0.490418 2.25437 0.0106402 0 -0.349881 0 0 0 -0.464884 0 0 0 0 -0.0782157 0.0641753 1.68256 -0.0613545 -0.98 -0.773603
VAL_107 -3.92278 0.292935 1.35371 0.0108922 0 0 0 0 0 0 0 0 0 0 -0.01877 0.0360172 0.492956 0.137351 0.29 -1.32768
LYS_108 -4.40802 0.362108 2.74927 0.00731216 0 -0.690018 0 0 0 -0.26905 0 0 0 0 0.238368 0.000824705 2.32862 0.0349266 -0.65 -0.29565
ALA_109 -1.53435 0.326795 0.806231 0.000886006 0 0 0 0 0 0 0 0 0 0 0.336356 0.00815602 0 0.340026 0.16 0.444097
GLU_110 -0.755526 0.064537 0.393637 0.00731888 0 0 0 0 0 0 0 0 0 0 0.131563 0.00490508 0.539625 0.0795017 -0.81 -0.344438
GLU_111 -2.4764 0.247621 2.04848 0.00531152 0 -0.593026 0 0 0 -0.26905 0 0 0 0 0.107486 0.0553181 0.981668 -0.0230217 -0.81 -0.725616
ASP_112 -2.13187 0.0712575 1.89439 0.0127349 0 -0.477639 0 0 0 0 0 0 0 0 0.199233 0.223767 0.369894 -0.26908 -0.67 -0.777308
LYS_113 -1.76107 0.146957 0.783933 0.00319981 0 -0.324703 0 0 0 0 0 0 0 0 -0.0811973 0.094316 0.943239 0.0087793 -0.65 -0.836549
ILE_114 -2.96177 0.602976 0.917028 0.0171679 4.13965e-05 0 0 0 0 0 0 0 0 0 -0.160775 0.0162719 0.271573 -0.378648 0.24 -1.43614
PRO_115 -3.83767 0.617067 0.926918 0.0024944 0.0568373 0 0 0 0 0 0 0 0 0 0.751183 0.203169 0.241127 -0.198502 0.02 -1.21738
LEU_116 -3.51356 0.379366 0.451748 0.00675005 0 0 0 0 0 0 0 0 0 0 -0.124713 0.0494793 1.70516 -0.175694 -0.1 -1.32146
LEU_117 -4.69075 0.531163 1.42107 0.00861237 0 0 0 0 0 0 0 0 0 0 0.0730329 0.0764116 0.350124 -0.0381248 -0.1 -2.36846
VAL_118 -4.33869 0.559699 1.35377 0.0112979 0 0 0 0 0 0 0 0 0 0 -0.194436 0.245783 0.0573735 -0.20376 0.29 -2.21896
VAL_119 -4.96795 0.433175 1.40016 0.011314 0 0 0 0 0 0 0 0 0 0 -0.11802 0.28023 0.0221444 -0.341719 0.29 -2.99066
GLY_120 -2.99449 0.163474 1.64205 7.28667e-06 0 0 0 0 0 0 0 0 0 0 1.70281 0.144875 0 0.693893 -0.17 1.18262
ASN_121 -5.21994 0.744418 4.05734 0.00640242 0 -0.156714 0 0 0 0 0 0 0 0 0.0278123 0.0832198 1.74747 -0.077171 -0.89 0.322843
LYS_122 -4.49029 0.554393 2.31327 0.00490169 0 -0.0335767 0 0 0 0 0 0 0 0 -0.0696082 0.0200239 0.74131 -0.140104 -0.65 -1.74969
SER_123 -2.9728 0.424347 1.8833 0.00139334 0 -0.218005 0 0 0 0 0 0 0 0 -0.240687 0.004527 0.112338 -0.191462 -0.37 -1.56705
ASP_124 -2.7847 0.529232 2.22764 0.0031275 0 -0.53345 0 0 0 -0.509638 0 0 0 0 -0.186671 0.052098 0.35482 -0.0141242 -0.67 -1.53167
LEU_125 -4.61882 0.320636 2.08753 0.00893107 0 0 0 0 0 0 0 0 0 0 0.166106 6.81107e-05 0.0877533 0.0148079 -0.1 -2.03299
GLU_126 -2.91412 0.474615 1.69176 0.00531851 0 -0.313209 0 0 0 0 0 0 0 0 -0.187428 0.0201977 0.828219 -0.132585 -0.81 -1.33723
GLU_127 -2.75462 0.185519 2.03025 0.0233141 0 -0.39488 0 0 0 -0.0167904 0 0 0 0 -0.26119 0.0893662 1.32244 -0.0941693 -0.81 -0.680754
ARG_128 -3.47652 0.46896 1.8279 0.0094311 0 -0.179041 0 0 -0.0450353 -0.0167904 0 0 0 0 -0.10977 0.292411 1.19418 -0.0753684 -0.98 -1.08964
ARG_129 -5.20437 0.413201 2.54175 0.00954227 0 -0.279563 0 0 0 0 0 0 0 0 -0.258444 0.0913815 1.6313 0.0389253 -0.98 -1.99628
GLN_130 -3.29602 0.132868 1.63413 0.00470258 0 -0.0305605 0 0 -0.0450353 0 0 0 0 0 0.0771426 0.284911 0.692848 -0.0491998 -0.97 -1.56421
VAL_131 -3.98827 0.459329 1.19353 0.0152102 0.00013198 0 0 0 0 0 0 0 0 0 -0.219389 0.113623 2.0947 -0.380982 0.29 -0.42212
PRO_132 -3.532 0.636302 1.51161 0.00166765 0.131039 0 0 0 0 0 0 0 0 0 -0.204777 0.0220169 0.266305 -0.477325 0.02 -1.62517
VAL_133 -3.81728 0.373072 2.03237 0.0181119 0 0 0 0 0 0 0 0 0 0 -0.0708075 0.0637521 0.272805 0.131641 0.29 -0.706336
GLU_134 -2.44271 0.422885 1.29109 0.00701788 0 -0.0469875 0 0 0 0 0 0 0 0 -0.0620076 0.0216444 0.852457 -0.0961101 -0.81 -0.862714
GLU_135 -3.76386 0.331435 1.89553 0.00506312 0 -0.170189 0 0 0 0 0 0 0 0 -0.23097 0.0321448 0.94841 -0.158254 -0.81 -1.92069
ALA_136 -4.01619 0.228453 1.38078 0.000730231 0 0 0 0 0 0 0 0 0 0 -0.147657 0.0266529 0 -0.149766 0.16 -2.51699
ARG_137 -4.8945 0.319866 2.64754 0.00694078 0 -0.324084 0 0 0 0 0 0 0 0 -0.160282 0.0772999 1.05431 -0.0951658 -0.98 -2.34808
SER_138 -3.3632 0.208636 2.07409 0.000806948 0 -0.153898 0 0 0 0 0 0 0 0 -0.00540417 0.0369444 0.449623 0.139869 -0.37 -0.982528
LYS_139 -5.59843 0.540597 2.88619 0.00640399 0 -0.799438 0 0 0 -0.432035 0 0 0 0 -0.24657 0.110272 2.98135 -0.040076 -0.65 -1.24174
ALA_140 -4.57562 0.353506 1.91072 0.000712893 0 0 0 0 0 0 0 0 0 0 -0.0889473 0.00601522 0 -0.138427 0.16 -2.37204
GLU_141 -2.74988 0.216325 1.52278 0.00544448 0 -0.0010403 0 0 0 0 0 0 0 0 -0.236034 0.0364087 0.867471 -0.144644 -0.81 -1.29317
GLU_142 -3.14823 0.1824 2.05392 0.00715154 0 -0.593443 0 0 0 -0.432035 0 0 0 0 -0.242488 0.0515975 1.14938 -0.127137 -0.81 -1.90888
TRP_143 -7.50507 0.642577 2.85604 0.0251322 0 0 0 0 0 0 0 0 0 0 -0.158643 0.0174452 1.11479 -0.0689683 0.91 -2.16669
GLY_144 -1.38695 0.131454 0.798157 2.41202e-05 0 0 0 0 0 0 0 0 0 0 -0.239891 0.0786354 0 -0.785081 -0.17 -1.57365
VAL_145 -3.62118 0.418296 1.27758 0.0116118 0 0 0 0 0 0 0 0 0 0 -0.0173282 0.00270035 0.0170607 -0.145723 0.29 -1.76698
GLN_146 -2.19287 0.177541 1.16403 0.0046133 0 -0.0405565 0 0 0 0 0 0 0 0 -0.0818992 0.0535726 0.593428 -0.0352973 -0.97 -1.32744
TYR_147 -5.95826 0.464345 1.949 0.0264276 0 0 0 0 0 0 0 0 0 0 -0.0309646 0.0048603 0.654394 -0.12053 0.51 -2.50073
VAL_148 -3.90086 0.292729 1.39907 0.0127553 0 0 0 0 0 0 0 0 0 0 -0.193807 0.132453 0.151474 -0.358378 0.29 -2.17456
GLU_149 -2.9836 0.21873 2.07969 0.00536668 0 -0.39202 0 0 -0.523561 0 0 0 0 0 -0.099436 0.0448675 1.04324 0.0297442 -0.81 -1.38699
THR_150 -4.3927 0.466166 2.55428 0.00488615 0 -0.110131 0 0 0 0 0 0 0 0 -0.131778 0.015102 0.123197 -0.438197 -0.27 -2.17918
SER_151 -4.26385 0.225614 2.92082 0.00171832 0 -0.304454 0 0 -0.3441 -0.60214 0 0 0 0 0.219271 0.315739 0.12829 0.04677 -0.37 -2.02632
ALA_152 -2.03104 0.123982 0.860805 0.000918425 0 0 0 0 0 0 0 0 0 0 -0.206958 0.00161893 0 -0.0368646 0.16 -1.12754
LYS_153 -2.29378 0.225643 1.27323 0.00556403 0 -0.269771 0 0 -0.101319 0 0 0 0 0 -0.0742924 0.13676 0.926037 -0.0538083 -0.65 -0.875741
THR_154 -2.53608 0.245621 1.83644 0.00397886 0 -0.208979 0 0 -0.242781 -0.0925019 0 0 0 0 -0.14341 0.0517508 0.0104677 -0.230253 -0.27 -1.57574
ARG_155 -2.85898 0.31873 2.03102 0.0108467 0 -0.102093 0 0 -0.0142004 -0.0145922 0 0 0 0 0.119607 0.0509906 1.502 -0.0909497 -0.98 -0.0276267
ALA_156 -2.60006 0.157612 1.56016 0.000698297 0 0 0 0 0 0 0 0 0 0 0.1247 0.0096463 0 0.162365 0.16 -0.424873
ASN_157 -2.91108 0.175354 1.8602 0.00592951 0 -0.101733 0 0 -0.523561 0 0 0 0 0 -0.3027 0.018779 0.795014 -0.504263 -0.89 -2.37806
VAL_158 -3.72698 0.415618 1.22504 0.0153177 0 0 0 0 0 0 0 0 0 0 0.110287 0.0390572 0.00762719 -0.122349 0.29 -1.74638
ASP_159 -3.52633 0.494785 1.69806 0.00507694 0 -0.0475713 0 0 0 0 0 0 0 0 -0.222131 0.0133831 1.33807 -0.0560108 -0.67 -0.972669
LYS_160 -3.86693 0.353852 2.3306 0.00598651 0 -0.122471 0 0 0 0 0 0 0 0 -0.0873686 0.119061 0.792967 -0.0501448 -0.65 -1.17444
VAL_161 -4.52328 0.503546 0.959665 0.0114147 0 0 0 0 0 0 0 0 0 0 -0.0661219 0.0113934 0.435213 0.168506 0.29 -2.20966
PHE_162 -7.75206 0.706485 1.46704 0.02274 0 0 0 0 0 0 0 0 0 0 0.020003 0.0184565 0.392811 0.0181204 0.63 -4.47641
PHE_163 -5.07038 0.360185 1.87344 0.0235751 0 0 0 0 0 0 0 0 0 0 -0.0872772 0.0798321 0.544037 0.0854853 0.63 -1.5611
ASP_164 -3.7954 0.174759 2.40553 0.00325316 0 -0.202763 0 0 0 0 0 0 0 0 -0.139035 0.000349793 0.303672 0.0271346 -0.67 -1.8925
LEU_165 -6.13313 1.02711 1.77945 0.00933996 0 0 0 0 0 0 0 0 0 0 -0.0897434 0.0644762 0.616977 -0.112516 -0.1 -2.93803
MET_166 -6.19579 0.617841 2.18189 0.00321215 0 0 0 0 0 0 0 0 0 0 -0.0891576 0.221636 1.0657 -0.0808103 -0.34 -2.61549
ARG_167 -3.59385 0.275883 2.04205 0.00697586 0 -0.190047 0 0 0 0 0 0 0 0 -0.204207 0.066247 1.09713 -0.0868151 -0.98 -1.56663
GLU_168 -4.44908 0.421635 2.66049 0.00539341 0 -0.469123 0 0 0 -0.477294 0 0 0 0 -0.260878 0.062734 1.42503 -0.134814 -0.81 -2.0259
ILE_169 -6.41582 0.683501 2.30878 0.0176572 0 0 0 0 0 0 0 0 0 0 -0.0421108 0.0618054 0.142432 -0.0710753 0.24 -3.07483
ARG_170 -5.2881 0.46381 3.04126 0.00735373 0 -0.303258 0 0 0 0 0 0 0 0 -0.0993705 0.017457 1.89059 -0.0962446 -0.98 -1.3465
THR_171 -3.14603 0.245851 1.94822 0.00972663 0 -0.291887 0 0 0 0 0 0 0 0 0.0250275 0.0989586 0.0374403 0.0811594 -0.27 -1.26154
LYS_172 -4.45962 0.257931 1.99548 0.0051753 0 -0.580414 0 0 0 -0.477294 0 0 0 0 -0.248668 0.00890687 3.18414 -0.0438722 -0.65 -1.00824
LYS_173 -3.2309 0.248552 1.8022 0.0066122 0 -0.732624 0 0 0 0 0 0 0 0 -0.158284 0.0619669 1.3908 -0.124399 -0.65 -1.38608
MET_174 -2.41178 0.316833 1.07055 0.00264733 0 0 0 0 0 0 0 0 0 0 -0.0900293 0.00425314 1.18913 -0.103502 -0.34 -0.361895
SER_175 -1.60871 0.284866 1.05992 0.000980915 0 0.0289138 0 0 -0.174194 0 0 0 0 0 1.98655 4.77436e-05 0.271979 0.339817 -0.37 1.82017
GLU_176 -1.82849 0.245353 1.25823 0.00592708 0 -0.485138 0 0 -0.174194 -0.00907839 0 0 0 0 0.247381 0.00559982 0.992917 0.050185 -0.81 -0.501307
ASN_177 -0.644804 0.0213228 0.519593 0.0109936 0 -0.0008664 0 0 0 0 0 0 0 0 0.0301396 0.0372976 0.43735 -0.286562 -0.89 -0.765535
LYS_p:CtermProteinFull_178 -1.63529 0.216165 1.18768 0.00465101 0 -0.315322 0 0 0 -0.00907839 0 0 0 0 0 0 0.895748 0 -0.65 -0.305446
GLY_p:NtermProteinFull_179 -0.541514 0.0142643 0.452751 0.000241207 0 0 0 0 0 0 0 0 0 0 0 0.0010817 0 0 -0.17 -0.243176
SER_180 -2.09791 0.268862 1.21147 0.000700041 0 0.00349324 0 0 0 0 0 0 0 0 0.116222 0.0542089 0.48195 0.131264 -0.37 -0.199743
GLU_181 -2.24343 0.191765 1.29632 0.0051909 0 -0.0212318 0 0 0 0 0 0 0 0 3.22897 0.00319707 0.873181 -0.329877 -0.81 2.19408
THR_182 -2.37255 0.383189 1.17349 0.00948553 0 -0.0162563 0 0 0 0 0 0 0 0 -0.0447227 0.000354716 0.0761813 0.0935202 -0.27 -0.967305
GLN_183 -4.22611 0.301828 2.22357 0.00500986 0 -0.0626152 0 0 -0.414357 0 0 0 0 0 -0.16489 0.010314 0.879227 -0.123601 -0.97 -2.54163
ALA_184 -3.08455 0.219775 1.45008 0.000743355 0 0 0 0 0 0 0 0 0 0 -0.152431 0.00668126 0 -0.147098 0.16 -1.5468
GLY_185 -2.63557 0.187613 1.49873 3.82855e-05 0 0 0 0 0 0 0 0 0 0 0.134383 0.0247846 0 0.271489 -0.17 -0.688538
ILE_186 -5.89711 0.584793 1.82634 0.0208709 0 0 0 0 0 0 0 0 0 0 -0.0321962 0.020791 0.12343 -0.0845479 0.24 -3.19763
LYS_187 -4.32532 0.327544 1.82836 0.00342647 0 -0.0552763 0 0 0 0 0 0 0 0 -0.191064 0.055701 0.878586 -0.0418602 -0.65 -2.1699
GLU_188 -4.15569 0.394378 2.55702 0.0065312 0 -0.244564 0 0 0 -0.228839 0 0 0 0 -0.181302 0.00952613 1.01053 -0.108601 -0.81 -1.75102
GLU_189 -4.57813 0.481826 2.40891 0.00537427 0 -0.330389 0 0 0 0 0 0 0 0 -0.273506 0.0893128 0.853933 -0.137214 -0.81 -2.28988
ILE_190 -6.10694 0.745794 2.0093 0.020053 0 0 0 0 0 0 0 0 0 0 -0.0451582 0.0783104 0.214137 -0.0544696 0.24 -2.89897
ARG_191 -3.61688 0.220398 1.9336 0.00699229 0 -0.0349348 0 0 0 0 0 0 0 0 -0.232002 0.051616 1.07388 -0.0880477 -0.98 -1.66538
ARG_192 -4.92835 0.501042 2.86769 0.00693723 0 -0.340442 0 0 0 -0.228839 0 0 0 0 -0.193046 0.00951712 1.21219 -0.0777479 -0.98 -2.15105
GLN_193 -5.27673 0.301817 2.86702 0.00517638 0 -0.0501467 0 0 0 0 0 0 0 0 -0.192744 0.0945342 1.14 -0.138712 -0.97 -2.2198
GLU_194 -4.52469 0.248716 2.63771 0.00536228 0 -0.395701 0 0 0 0 0 0 0 0 -0.224871 0.114907 0.919369 -0.123992 -0.81 -2.15319
PHE_195 -4.09598 0.310261 2.15476 0.0268228 0 0 0 0 0 0 0 0 0 0 0.0120368 0.0217396 0.260584 -0.0639114 0.63 -0.743687
LEU_196 -4.43011 0.283289 2.11844 0.0067888 0 0 0 0 0 0 0 0 0 0 -0.114888 0.00179839 0.28025 -0.11645 -0.1 -2.07088
LEU_197 -5.39796 0.298753 2.45024 0.00870725 0 0 0 0 0 0 0 0 0 0 -0.0947869 0.0342999 0.542734 -0.112861 -0.1 -2.37088
ASN_198 -3.99151 0.239048 2.50789 0.00416472 0 -0.0322791 0 0 0 0 0 0 0 0 -0.0174191 0.0178251 0.32602 0.0980638 -0.89 -1.73819
SER_199 -3.82664 0.221393 2.36255 0.000799023 0 -0.0320009 0 0 0 0 0 0 0 0 -0.123632 0.113766 0.482358 0.108132 -0.37 -1.06328
LEU_200 -5.18215 0.599291 1.70319 0.00561998 0 0 0 0 0 0 0 0 0 0 -0.0450459 0.00194847 0.475954 -0.102916 -0.1 -2.64411
HIS_D_201 -6.55491 0.602595 3.30422 0.00392089 0 -0.166675 0 0 0 -0.119831 0 0 0 0 -0.0551793 0.0149999 1.0247 0.070981 0.56 -1.31518
ARG_202 -3.25667 0.23668 1.81194 0.00691597 0 -0.0103333 0 0 0 0 0 0 0 0 -0.141234 0.00516205 1.20464 -0.0655107 -0.98 -1.18841
ASP_203 -3.87402 0.236736 2.27736 0.00313832 0 -0.279785 0 0 0 0 0 0 0 0 -0.0814946 0.00486779 0.302809 0.0605631 -0.67 -2.01983
LEU_204 -5.42377 0.90617 1.91396 0.0143126 0 0 0 0 0 0 0 0 0 0 -0.117582 0.067327 2.31986 -0.118746 -0.1 -0.53846
GLN_205 -3.46918 0.658908 2.40606 0.00463049 0 -0.180377 0 0 0 -0.450427 0 0 0 0 -0.2349 0.106994 0.814875 -0.0605889 -0.97 -1.37401
GLY_206 -1.46936 0.247805 0.806904 5.75755e-06 0 0 0 0 0 0 0 0 0 0 -0.0281718 0.0643194 0 0.187395 -0.17 -0.361106
GLY_207 -1.31339 0.31786 0.697928 9.05212e-06 0 0 0 0 0 0 0 0 0 0 -0.280703 0.00100269 0 -0.805087 -0.17 -1.55238
ILE_208 -2.30785 0.196373 1.5334 0.018647 0 0 0 0 0 0 0 0 0 0 -0.00853797 0.165562 0.161911 -0.208724 0.24 -0.209212
LYS_209 -2.58602 0.342768 1.47449 0.00620329 0 -0.39735 0 0 0 -0.564601 0 0 0 0 0.0744023 0.000686479 0.907456 0.191317 -0.65 -1.20065
ASP_210 -2.9234 0.319653 1.74052 0.00495714 0 -0.235679 0 0 -0.202006 0 0 0 0 0 0.153819 0.00573793 0.513544 0.18603 -0.67 -1.10683
LEU_211 -3.78263 0.429097 2.4715 0.00883734 0 0 0 0 -0.202006 0 0 0 0 0 -0.046711 0.00413385 0.561995 -0.0737101 -0.1 -0.729491
SER_212 -2.52059 0.329936 1.42006 0.000783118 0 -0.0563722 0 0 0 0 0 0 0 0 -0.0529835 0.0283624 0.457523 0.0874527 -0.37 -0.675823
LYS_213 -4.31027 0.42032 2.17315 0.00317112 0 -0.368524 0 0 0 0 0 0 0 0 -0.225239 0.0948097 0.740315 -0.0560426 -0.65 -2.17831
GLU_214 -6.34368 0.362276 4.19406 0.00533749 0 -0.415374 0 0 -0.656625 -0.482875 0 0 0 0 -0.279869 0.268886 0.844207 -0.134965 -0.81 -3.44862
GLU_215 -4.17356 0.480536 2.28391 0.00541234 0 0.0159991 0 0 0 0 0 0 0 0 -0.157702 0.098673 0.814078 -0.140332 -0.81 -1.58298
ARG_216 -5.43077 0.483996 3.07137 0.0131011 0 -0.343311 0 0 0 -0.310501 0 0 0 0 -0.203949 0.302651 2.16324 -0.0652909 -0.98 -1.29946
LEU_217 -6.32148 1.09375 2.03805 0.00708217 0 0 0 0 0 0 0 0 0 0 0.0471093 0.0270766 0.498014 -0.0761841 -0.1 -2.78658
TRP_218 -8.18824 0.339652 3.24825 0.021271 0 0 0 0 0 -0.349451 0 0 0 0 -0.146946 0.000401612 1.01791 0.0248551 0.91 -3.1223
GLU_219 -4.22023 0.292641 2.51301 0.0055903 0 -0.34234 0 0 0 -0.310501 0 0 0 0 -0.182215 0.00273353 0.935093 -0.110837 -0.81 -2.22705
VAL_220 -4.89197 0.288215 2.2679 0.016237 0 0 0 0 0 0 0 0 0 0 -0.0643646 0.052244 0.0875262 0.0239182 0.29 -1.9303
GLN_221 -5.39083 0.310757 4.04594 0.0159743 0 -0.113843 0 0 -0.6122 -0.504025 0 0 0 0 -0.0807223 0.00750229 1.10946 -0.0675422 -0.97 -2.24953
ARG_222 -4.24022 0.491418 2.32082 0.00980856 0 -0.474745 0 0 0 -0.352525 0 0 0 0 -0.179948 0.00155371 2.06979 -0.0788697 -0.98 -1.41292
ILE_223 -4.10949 0.388468 2.24101 0.0209988 0 0 0 0 0 0 0 0 0 0 -0.0341969 0.000329046 0.126399 -0.0835861 0.24 -1.21006
LEU_224 -5.24432 0.446902 2.18833 0.00894931 0 0 0 0 0 0 0 0 0 0 0.0020297 0.0207772 0.422894 -0.0961144 -0.1 -2.35055
THR_225 -4.4243 0.536837 2.75395 0.00975154 0 0.00145481 0 0 0 -0.369081 0 0 0 0 -0.0371569 0.00842683 0.0701489 0.0879261 -0.27 -1.63205
ALA_226 -2.96881 0.163474 1.43671 0.000746886 0 0 0 0 0 0 0 0 0 0 -0.236795 0.000472616 0 -0.16626 0.16 -1.61046
LEU_227 -5.39391 0.819708 1.9118 0.00849937 0 0 0 0 0 0 0 0 0 0 -0.114598 0.0703305 0.801205 -0.116634 -0.1 -2.11359
LYS_228 -4.68656 0.305958 2.59751 0.00299052 0 -0.799061 0 0 0 -0.366044 0 0 0 0 -0.248395 0.071318 0.960452 -0.038828 -0.65 -2.85066
ARG_229 -5.01021 0.395302 3.03777 0.00680231 0 0.0277461 0 0 -0.255825 0 0 0 0 0 -0.170692 0.0336481 1.16634 -0.071005 -0.98 -1.82012
LYS_230 -4.2504 0.458927 1.88171 0.00567126 0 -0.228658 0 0 0 0 0 0 0 0 -0.182745 0.15405 0.947598 -0.0431261 -0.65 -1.90697
LEU_231 -4.81048 0.585528 1.4535 0.00822188 0 0 0 0 0 0 0 0 0 0 -0.0502018 0.0021601 0.487249 -0.0989827 -0.1 -2.523
ARG_232 -2.42683 0.199806 1.34977 0.00699653 0 -0.0170425 0 0 0 0 0 0 0 0 -0.232141 0.0135133 1.10895 -0.0913266 -0.98 -1.0683
GLU_233 -2.11083 0.218794 1.35371 0.00673473 0 -0.041905 0 0 0 0 0 0 0 0 -0.195649 0.00350406 1.02387 -0.113533 -0.81 -0.665303
ALA_p:CtermProteinFull_234 -2.5426 0.100163 1.64581 0.00210129 0 0 0 0 -0.414357 0 0 0 0 0 0 0 0 0 0.16 -1.04889
#END_POSE_ENERGIES_TABLE 027.d16_v11.3_repeated_1_4.5dG_RalA1andRalBP1_0039_0001.pdb
