# Supplementary material for: A Generic Program for Multistate Protein Design
Source: PLoS One. 2011 Jul 6;6(7):e20937. doi: 10.1371/journal.pone.0020937 (PMC3130737; doi:10.1371/journal.pone.0020937)
Supplement: File S2 — Design models generated by this study for both the heterodimerization task and the orthogonal interface redesign task. (BZ2) [file pone.0020937.s002.bz2 › SupplementaryMaterials/select_orthogonal_interface_designs/design5/027.d16_v11.3_repeated_1_12.0dG_RalA2andSec5.pdb]

ATOM      1  N   SER A  11      15.761 -17.974 -25.282  1.00  0.00              
ATOM      2  CA  SER A  11      16.400 -18.935 -24.339  1.00  0.00              
ATOM      3  C   SER A  11      15.513 -19.210 -23.124  1.00  0.00              
ATOM      4  O   SER A  11      15.750 -20.161 -22.371  1.00  0.00              
ATOM      5  CB  SER A  11      17.748 -18.412 -23.884  1.00  0.00              
ATOM      6  OG  SER A  11      17.629 -17.246 -23.116  1.00  0.00              
ATOM      7 1H   SER A  11      16.213 -17.108 -25.495  1.00  0.00              
ATOM      8 2H   SER A  11      15.569 -18.250 -26.224  1.00  0.00              
ATOM      9 3H   SER A  11      14.858 -17.597 -25.076  1.00  0.00              
ATOM     10  HA  SER A  11      16.684 -19.878 -24.808  1.00  0.00              
ATOM     11 1HB  SER A  11      18.237 -19.181 -23.287  1.00  0.00              
ATOM     12 2HB  SER A  11      18.354 -18.196 -24.763  1.00  0.00              
ATOM     13  HG  SER A  11      18.502 -16.948 -22.848  1.00  0.00              
ATOM     14  N   LEU A  12      14.494 -18.377 -22.931  1.00  0.00              
ATOM     15  CA  LEU A  12      13.562 -18.562 -21.824  1.00  0.00              
ATOM     16  C   LEU A  12      12.626 -19.721 -22.132  1.00  0.00              
ATOM     17  O   LEU A  12      12.237 -19.922 -23.285  1.00  0.00              
ATOM     18  CB  LEU A  12      12.726 -17.298 -21.603  1.00  0.00              
ATOM     19  CG  LEU A  12      13.293 -16.164 -20.746  1.00  0.00              
ATOM     20  CD1 LEU A  12      14.597 -15.649 -21.344  1.00  0.00              
ATOM     21  CD2 LEU A  12      12.261 -15.046 -20.660  1.00  0.00              
ATOM     22  H   LEU A  12      14.361 -17.599 -23.561  1.00  0.00              
ATOM     23  HA  LEU A  12      14.114 -18.819 -20.921  1.00  0.00              
ATOM     24 1HB  LEU A  12      12.655 -16.950 -22.633  1.00  0.00              
ATOM     25 2HB  LEU A  12      11.730 -17.533 -21.228  1.00  0.00              
ATOM     26  HG  LEU A  12      13.446 -16.561 -19.743  1.00  0.00              
ATOM     27 1HD1 LEU A  12      14.988 -14.842 -20.723  1.00  0.00              
ATOM     28 2HD1 LEU A  12      15.324 -16.460 -21.385  1.00  0.00              
ATOM     29 3HD1 LEU A  12      14.412 -15.275 -22.350  1.00  0.00              
ATOM     30 1HD2 LEU A  12      12.657 -14.233 -20.050  1.00  0.00              
ATOM     31 2HD2 LEU A  12      12.041 -14.675 -21.661  1.00  0.00              
ATOM     32 3HD2 LEU A  12      11.347 -15.428 -20.206  1.00  0.00              
ATOM     33  N   ALA A  13      12.274 -20.491 -21.107  1.00  0.00              
ATOM     34  CA  ALA A  13      11.361 -21.608 -21.305  1.00  0.00              
ATOM     35  C   ALA A  13      10.017 -20.956 -21.621  1.00  0.00              
ATOM     36  O   ALA A  13       9.688 -19.905 -21.071  1.00  0.00              
ATOM     37  CB  ALA A  13      11.258 -22.447 -20.032  1.00  0.00              
ATOM     38  H   ALA A  13      12.636 -20.309 -20.183  1.00  0.00              
ATOM     39  HA  ALA A  13      11.718 -22.207 -22.143  1.00  0.00              
ATOM     40 1HB  ALA A  13      10.572 -23.277 -20.198  1.00  0.00              
ATOM     41 2HB  ALA A  13      12.242 -22.837 -19.772  1.00  0.00              
ATOM     42 3HB  ALA A  13      10.886 -21.827 -19.218  1.00  0.00              
ATOM     43  N   GLU A  14       9.253 -21.570 -22.517  1.00  0.00              
ATOM     44  CA  GLU A  14       7.937 -21.056 -22.880  1.00  0.00              
ATOM     45  C   GLU A  14       6.883 -22.065 -22.446  1.00  0.00              
ATOM     46  O   GLU A  14       6.831 -23.177 -22.974  1.00  0.00              
ATOM     47  CB  GLU A  14       7.842 -20.787 -24.384  1.00  0.00              
ATOM     48  CG  GLU A  14       6.515 -20.194 -24.834  1.00  0.00              
ATOM     49  CD  GLU A  14       6.510 -19.925 -26.313  1.00  0.00              
ATOM     50  OE1 GLU A  14       7.485 -20.231 -26.956  1.00  0.00              
ATOM     51  OE2 GLU A  14       5.491 -19.518 -26.819  1.00  0.00              
ATOM     52  H   GLU A  14       9.591 -22.413 -22.959  1.00  0.00              
ATOM     53  HA  GLU A  14       7.747 -20.120 -22.353  1.00  0.00              
ATOM     54 1HB  GLU A  14       8.650 -20.100 -24.636  1.00  0.00              
ATOM     55 2HB  GLU A  14       8.004 -21.740 -24.889  1.00  0.00              
ATOM     56 1HG  GLU A  14       5.654 -20.811 -24.575  1.00  0.00              
ATOM     57 2HG  GLU A  14       6.459 -19.251 -24.293  1.00  0.00              
ATOM     58  N   HIS A  15       6.059 -21.676 -21.478  1.00  0.00              
ATOM     59  CA  HIS A  15       5.002 -22.543 -20.974  1.00  0.00              
ATOM     60  C   HIS A  15       3.700 -22.282 -21.731  1.00  0.00              
ATOM     61  O   HIS A  15       3.148 -21.173 -21.687  1.00  0.00              
ATOM     62  CB  HIS A  15       4.823 -22.315 -19.475  1.00  0.00              
ATOM     63  CG  HIS A  15       6.081 -22.526 -18.693  1.00  0.00              
ATOM     64  ND1 HIS A  15       6.719 -23.748 -18.628  1.00  0.00              
ATOM     65  CD2 HIS A  15       6.833 -21.670 -17.961  1.00  0.00              
ATOM     66  CE1 HIS A  15       7.808 -23.634 -17.889  1.00  0.00              
ATOM     67  NE2 HIS A  15       7.901 -22.383 -17.473  1.00  0.00              
ATOM     68  H   HIS A  15       6.169 -20.753 -21.082  1.00  0.00              
ATOM     69  HA  HIS A  15       5.270 -23.585 -21.146  1.00  0.00              
ATOM     70 1HB  HIS A  15       4.501 -21.289 -19.286  1.00  0.00              
ATOM     71 2HB  HIS A  15       4.081 -23.006 -19.077  1.00  0.00              
ATOM     72  HD2 HIS A  15       6.731 -20.610 -17.725  1.00  0.00              
ATOM     73  HE1 HIS A  15       8.454 -24.495 -17.717  1.00  0.00              
ATOM     74  HE2 HIS A  15       8.635 -22.004 -16.891  1.00  0.00              
ATOM     75  N   HIS A  16       3.221 -23.312 -22.425  1.00  0.00              
ATOM     76  CA  HIS A  16       2.036 -23.196 -23.259  1.00  0.00              
ATOM     77  C   HIS A  16       0.751 -23.541 -22.529  1.00  0.00              
ATOM     78  O   HIS A  16       0.329 -24.706 -22.458  1.00  0.00              
ATOM     79  CB  HIS A  16       2.174 -24.088 -24.497  1.00  0.00              
ATOM     80  CG  HIS A  16       1.099 -23.874 -25.516  1.00  0.00              
ATOM     81  ND1 HIS A  16       1.027 -24.602 -26.685  1.00  0.00              
ATOM     82  CD2 HIS A  16       0.053 -23.015 -25.542  1.00  0.00              
ATOM     83  CE1 HIS A  16      -0.019 -24.199 -27.387  1.00  0.00              
ATOM     84  NE2 HIS A  16      -0.625 -23.237 -26.715  1.00  0.00              
ATOM     85  H   HIS A  16       3.697 -24.200 -22.368  1.00  0.00              
ATOM     86  HA  HIS A  16       1.913 -22.162 -23.579  1.00  0.00              
ATOM     87 1HB  HIS A  16       3.122 -23.892 -24.999  1.00  0.00              
ATOM     88 2HB  HIS A  16       2.127 -25.138 -24.209  1.00  0.00              
ATOM     89  HD1 HIS A  16       1.612 -25.372 -26.939  1.00  0.00              
ATOM     90  HD2 HIS A  16      -0.296 -22.252 -24.845  1.00  0.00              
ATOM     91  HE1 HIS A  16      -0.250 -24.654 -28.349  1.00  0.00              
ATOM     92  N   VAL A  17       0.128 -22.503 -21.991  1.00  0.00              
ATOM     93  CA  VAL A  17      -1.096 -22.646 -21.225  1.00  0.00              
ATOM     94  C   VAL A  17      -2.322 -22.522 -22.114  1.00  0.00              
ATOM     95  O   VAL A  17      -2.441 -21.593 -22.912  1.00  0.00              
ATOM     96  CB  VAL A  17      -1.141 -21.578 -20.099  1.00  0.00              
ATOM     97  CG1 VAL A  17      -2.486 -21.616 -19.378  1.00  0.00              
ATOM     98  CG2 VAL A  17       0.001 -21.824 -19.120  1.00  0.00              
ATOM     99  H   VAL A  17       0.522 -21.582 -22.120  1.00  0.00              
ATOM    100  HA  VAL A  17      -1.173 -23.640 -20.783  1.00  0.00              
ATOM    101  HB  VAL A  17      -0.987 -20.593 -20.539  1.00  0.00              
ATOM    102 1HG1 VAL A  17      -2.499 -20.859 -18.592  1.00  0.00              
ATOM    103 2HG1 VAL A  17      -3.287 -21.411 -20.090  1.00  0.00              
ATOM    104 3HG1 VAL A  17      -2.635 -22.600 -18.936  1.00  0.00              
ATOM    105 1HG2 VAL A  17      -0.030 -21.074 -18.330  1.00  0.00              
ATOM    106 2HG2 VAL A  17      -0.103 -22.817 -18.683  1.00  0.00              
ATOM    107 3HG2 VAL A  17       0.953 -21.756 -19.647  1.00  0.00              
ATOM    108  N   ILE A  18      -3.239 -23.469 -21.967  1.00  0.00              
ATOM    109  CA  ILE A  18      -4.494 -23.421 -22.686  1.00  0.00              
ATOM    110  C   ILE A  18      -5.658 -23.365 -21.706  1.00  0.00              
ATOM    111  O   ILE A  18      -5.759 -24.189 -20.793  1.00  0.00              
ATOM    112  CB  ILE A  18      -4.653 -24.648 -23.606  1.00  0.00              
ATOM    113  CG1 ILE A  18      -3.541 -24.639 -24.662  1.00  0.00              
ATOM    114  CG2 ILE A  18      -6.034 -24.635 -24.252  1.00  0.00              
ATOM    115  CD1 ILE A  18      -3.547 -25.835 -25.574  1.00  0.00              
ATOM    116  H   ILE A  18      -3.060 -24.240 -21.340  1.00  0.00              
ATOM    117  HA  ILE A  18      -4.567 -22.505 -23.271  1.00  0.00              
ATOM    118  HB  ILE A  18      -4.532 -25.554 -23.014  1.00  0.00              
ATOM    119 1HG1 ILE A  18      -3.663 -23.733 -25.255  1.00  0.00              
ATOM    120 2HG1 ILE A  18      -2.590 -24.598 -24.130  1.00  0.00              
ATOM    121 1HG2 ILE A  18      -6.139 -25.504 -24.902  1.00  0.00              
ATOM    122 2HG2 ILE A  18      -6.799 -24.667 -23.478  1.00  0.00              
ATOM    123 3HG2 ILE A  18      -6.152 -23.726 -24.841  1.00  0.00              
ATOM    124 1HD1 ILE A  18      -2.729 -25.753 -26.290  1.00  0.00              
ATOM    125 2HD1 ILE A  18      -3.421 -26.744 -24.984  1.00  0.00              
ATOM    126 3HD1 ILE A  18      -4.493 -25.879 -26.110  1.00  0.00              
ATOM    127  N   MET A  19      -6.520 -22.371 -21.899  1.00  0.00              
ATOM    128  CA  MET A  19      -7.741 -22.225 -21.113  1.00  0.00              
ATOM    129  C   MET A  19      -8.857 -22.995 -21.803  1.00  0.00              
ATOM    130  O   MET A  19      -9.146 -22.726 -22.962  1.00  0.00              
ATOM    131  CB  MET A  19      -8.173 -20.749 -21.045  1.00  0.00              
ATOM    132  CG  MET A  19      -7.128 -19.773 -20.528  1.00  0.00              
ATOM    133  SD  MET A  19      -6.699 -20.067 -18.816  1.00  0.00              
ATOM    134  CE  MET A  19      -8.165 -19.431 -17.933  1.00  0.00              
ATOM    135  H   MET A  19      -6.315 -21.693 -22.620  1.00  0.00              
ATOM    136  HA  MET A  19      -7.597 -22.651 -20.120  1.00  0.00              
ATOM    137 1HB  MET A  19      -8.457 -20.455 -22.055  1.00  0.00              
ATOM    138 2HB  MET A  19      -9.046 -20.703 -20.394  1.00  0.00              
ATOM    139 1HG  MET A  19      -6.235 -19.874 -21.144  1.00  0.00              
ATOM    140 2HG  MET A  19      -7.527 -18.764 -20.629  1.00  0.00              
ATOM    141 1HE  MET A  19      -8.026 -19.555 -16.859  1.00  0.00              
ATOM    142 2HE  MET A  19      -8.297 -18.373 -18.163  1.00  0.00              
ATOM    143 3HE  MET A  19      -9.050 -19.984 -18.251  1.00  0.00              
ATOM    144  N   VAL A  20      -9.485 -23.937 -21.103  1.00  0.00              
ATOM    145  CA  VAL A  20     -10.592 -24.690 -21.695  1.00  0.00              
ATOM    146  C   VAL A  20     -11.811 -24.629 -20.787  1.00  0.00              
ATOM    147  O   VAL A  20     -11.693 -24.378 -19.584  1.00  0.00              
ATOM    148  CB  VAL A  20     -10.246 -26.178 -21.940  1.00  0.00              
ATOM    149  CG1 VAL A  20      -9.072 -26.294 -22.885  1.00  0.00              
ATOM    150  CG2 VAL A  20      -9.953 -26.869 -20.617  1.00  0.00              
ATOM    151  H   VAL A  20      -9.203 -24.142 -20.155  1.00  0.00              
ATOM    152  HA  VAL A  20     -10.909 -24.251 -22.642  1.00  0.00              
ATOM    153  HB  VAL A  20     -11.113 -26.676 -22.377  1.00  0.00              
ATOM    154 1HG1 VAL A  20      -8.840 -27.347 -23.049  1.00  0.00              
ATOM    155 2HG1 VAL A  20      -9.324 -25.827 -23.836  1.00  0.00              
ATOM    156 3HG1 VAL A  20      -8.206 -25.795 -22.451  1.00  0.00              
ATOM    157 1HG2 VAL A  20      -9.712 -27.916 -20.799  1.00  0.00              
ATOM    158 2HG2 VAL A  20      -9.108 -26.381 -20.132  1.00  0.00              
ATOM    159 3HG2 VAL A  20     -10.829 -26.806 -19.972  1.00  0.00              
ATOM    160  N   GLY A  21     -12.981 -24.864 -21.370  1.00  0.00              
ATOM    161  CA  GLY A  21     -14.212 -24.770 -20.613  1.00  0.00              
ATOM    162  C   GLY A  21     -15.301 -24.104 -21.426  1.00  0.00              
ATOM    163  O   GLY A  21     -15.014 -23.437 -22.417  1.00  0.00              
ATOM    164  H   GLY A  21     -13.023 -25.111 -22.348  1.00  0.00              
ATOM    165 1HA  GLY A  21     -14.537 -25.773 -20.336  1.00  0.00              
ATOM    166 2HA  GLY A  21     -14.032 -24.185 -19.712  1.00  0.00              
ATOM    167  N   SER A  22     -16.548 -24.287 -21.008  1.00  0.00              
ATOM    168  CA  SER A  22     -17.693 -23.723 -21.715  1.00  0.00              
ATOM    169  C   SER A  22     -17.819 -22.215 -21.592  1.00  0.00              
ATOM    170  O   SER A  22     -17.178 -21.589 -20.750  1.00  0.00              
ATOM    171  CB  SER A  22     -18.965 -24.381 -21.219  1.00  0.00              
ATOM    172  OG  SER A  22     -19.258 -24.028 -19.895  1.00  0.00              
ATOM    173  H   SER A  22     -16.706 -24.834 -20.173  1.00  0.00              
ATOM    174  HA  SER A  22     -17.713 -23.974 -22.777  1.00  0.00              
ATOM    175 1HB  SER A  22     -19.790 -24.071 -21.859  1.00  0.00              
ATOM    176 2HB  SER A  22     -18.846 -25.462 -21.280  1.00  0.00              
ATOM    177  HG  SER A  22     -19.859 -24.675 -19.517  1.00  0.00              
ATOM    178  N   GLY A  23     -18.678 -21.643 -22.429  1.00  0.00              
ATOM    179  CA  GLY A  23     -18.890 -20.208 -22.416  1.00  0.00              
ATOM    180  C   GLY A  23     -19.506 -19.661 -21.140  1.00  0.00              
ATOM    181  O   GLY A  23     -20.358 -20.311 -20.531  1.00  0.00              
ATOM    182  H   GLY A  23     -19.194 -22.211 -23.085  1.00  0.00              
ATOM    183 1HA  GLY A  23     -17.932 -19.705 -22.550  1.00  0.00              
ATOM    184 2HA  GLY A  23     -19.557 -19.939 -23.234  1.00  0.00              
ATOM    185  N   GLY A  24     -19.061 -18.474 -20.731  1.00  0.00              
ATOM    186  CA  GLY A  24     -19.570 -17.853 -19.519  1.00  0.00              
ATOM    187  C   GLY A  24     -18.959 -18.231 -18.182  1.00  0.00              
ATOM    188  O   GLY A  24     -19.389 -17.722 -17.148  1.00  0.00              
ATOM    189  H   GLY A  24     -18.355 -17.993 -21.271  1.00  0.00              
ATOM    190 1HA  GLY A  24     -19.440 -16.773 -19.591  1.00  0.00              
ATOM    191 2HA  GLY A  24     -20.630 -18.085 -19.418  1.00  0.00              
ATOM    192  N   VAL A  25     -17.951 -19.094 -18.188  1.00  0.00              
ATOM    193  CA  VAL A  25     -17.329 -19.540 -16.942  1.00  0.00              
ATOM    194  C   VAL A  25     -16.243 -18.589 -16.423  1.00  0.00              
ATOM    195  O   VAL A  25     -15.872 -18.648 -15.249  1.00  0.00              
ATOM    196  CB  VAL A  25     -16.712 -20.942 -17.111  1.00  0.00              
ATOM    197  CG1 VAL A  25     -17.772 -21.940 -17.550  1.00  0.00              
ATOM    198  CG2 VAL A  25     -15.570 -20.904 -18.114  1.00  0.00              
ATOM    199  H   VAL A  25     -17.604 -19.450 -19.067  1.00  0.00              
ATOM    200  HA  VAL A  25     -18.051 -19.565 -16.125  1.00  0.00              
ATOM    201  HB  VAL A  25     -16.287 -21.259 -16.158  1.00  0.00              
ATOM    202 1HG1 VAL A  25     -17.319 -22.926 -17.665  1.00  0.00              
ATOM    203 2HG1 VAL A  25     -18.560 -21.989 -16.799  1.00  0.00              
ATOM    204 3HG1 VAL A  25     -18.197 -21.625 -18.503  1.00  0.00              
ATOM    205 1HG2 VAL A  25     -15.145 -21.902 -18.221  1.00  0.00              
ATOM    206 2HG2 VAL A  25     -15.945 -20.563 -19.079  1.00  0.00              
ATOM    207 3HG2 VAL A  25     -14.799 -20.218 -17.762  1.00  0.00              
ATOM    208  N   GLY A  26     -15.745 -17.720 -17.298  1.00  0.00              
ATOM    209  CA  GLY A  26     -14.716 -16.766 -16.905  1.00  0.00              
ATOM    210  C   GLY A  26     -13.300 -17.044 -17.381  1.00  0.00              
ATOM    211  O   GLY A  26     -12.335 -16.592 -16.753  1.00  0.00              
ATOM    212  H   GLY A  26     -16.080 -17.717 -18.251  1.00  0.00              
ATOM    213 1HA  GLY A  26     -14.976 -15.781 -17.294  1.00  0.00              
ATOM    214 2HA  GLY A  26     -14.665 -16.725 -15.818  1.00  0.00              
ATOM    215  N   LYS A  27     -13.152 -17.784 -18.475  1.00  0.00              
ATOM    216  CA  LYS A  27     -11.817 -18.014 -19.023  1.00  0.00              
ATOM    217  C   LYS A  27     -11.109 -16.689 -19.324  1.00  0.00              
ATOM    218  O   LYS A  27      -9.998 -16.444 -18.844  1.00  0.00              
ATOM    219  CB  LYS A  27     -11.891 -18.870 -20.288  1.00  0.00              
ATOM    220  CG  LYS A  27     -12.485 -20.258 -20.065  1.00  0.00              
ATOM    221  CD  LYS A  27     -12.324 -21.157 -21.303  1.00  0.00              
ATOM    222  CE  LYS A  27     -13.059 -20.604 -22.521  1.00  0.00              
ATOM    223  NZ  LYS A  27     -14.537 -20.608 -22.336  1.00  0.00              
ATOM    224  H   LYS A  27     -13.950 -18.194 -18.939  1.00  0.00              
ATOM    225  HA  LYS A  27     -11.202 -18.536 -18.289  1.00  0.00              
ATOM    226 1HB  LYS A  27     -12.498 -18.323 -21.009  1.00  0.00              
ATOM    227 2HB  LYS A  27     -10.874 -18.966 -20.670  1.00  0.00              
ATOM    228 1HG  LYS A  27     -11.978 -20.720 -19.218  1.00  0.00              
ATOM    229 2HG  LYS A  27     -13.545 -20.148 -19.837  1.00  0.00              
ATOM    230 1HD  LYS A  27     -11.261 -21.240 -21.537  1.00  0.00              
ATOM    231 2HD  LYS A  27     -12.720 -22.145 -21.070  1.00  0.00              
ATOM    232 1HE  LYS A  27     -12.719 -19.583 -22.692  1.00  0.00              
ATOM    233 2HE  LYS A  27     -12.801 -21.220 -23.383  1.00  0.00              
ATOM    234 1HZ  LYS A  27     -14.981 -20.235 -23.164  1.00  0.00              
ATOM    235 2HZ  LYS A  27     -14.855 -21.555 -22.180  1.00  0.00              
ATOM    236 3HZ  LYS A  27     -14.778 -20.037 -21.539  1.00  0.00              
ATOM    237  N   SER A  28     -11.760 -15.826 -20.097  1.00  0.00              
ATOM    238  CA  SER A  28     -11.167 -14.546 -20.468  1.00  0.00              
ATOM    239  C   SER A  28     -10.954 -13.635 -19.283  1.00  0.00              
ATOM    240  O   SER A  28     -10.010 -12.840 -19.265  1.00  0.00              
ATOM    241  CB  SER A  28     -12.039 -13.853 -21.497  1.00  0.00              
ATOM    242  OG  SER A  28     -12.155 -14.600 -22.677  1.00  0.00              
ATOM    243  H   SER A  28     -12.683 -16.059 -20.436  1.00  0.00              
ATOM    244  HA  SER A  28     -10.225 -14.646 -21.009  1.00  0.00              
ATOM    245 1HB  SER A  28     -13.031 -13.707 -21.071  1.00  0.00              
ATOM    246 2HB  SER A  28     -11.600 -12.885 -21.732  1.00  0.00              
ATOM    247  HG  SER A  28     -11.306 -14.993 -22.891  1.00  0.00              
ATOM    248  N   ALA A  29     -11.843 -13.735 -18.303  1.00  0.00              
ATOM    249  CA  ALA A  29     -11.750 -12.910 -17.114  1.00  0.00              
ATOM    250  C   ALA A  29     -10.498 -13.296 -16.336  1.00  0.00              
ATOM    251  O   ALA A  29      -9.767 -12.429 -15.866  1.00  0.00              
ATOM    252  CB  ALA A  29     -12.985 -13.092 -16.249  1.00  0.00              
ATOM    253  H   ALA A  29     -12.602 -14.397 -18.384  1.00  0.00              
ATOM    254  HA  ALA A  29     -11.662 -11.867 -17.418  1.00  0.00              
ATOM    255 1HB  ALA A  29     -12.901 -12.467 -15.361  1.00  0.00              
ATOM    256 2HB  ALA A  29     -13.871 -12.801 -16.814  1.00  0.00              
ATOM    257 3HB  ALA A  29     -13.070 -14.136 -15.951  1.00  0.00              
ATOM    258  N   LEU A  30     -10.256 -14.595 -16.199  1.00  0.00              
ATOM    259  CA  LEU A  30      -9.066 -15.063 -15.485  1.00  0.00              
ATOM    260  C   LEU A  30      -7.813 -14.685 -16.273  1.00  0.00              
ATOM    261  O   LEU A  30      -6.814 -14.291 -15.692  1.00  0.00              
ATOM    262  CB  LEU A  30      -9.105 -16.586 -15.305  1.00  0.00              
ATOM    263  CG  LEU A  30     -10.129 -17.174 -14.328  1.00  0.00              
ATOM    264  CD1 LEU A  30     -10.175 -18.702 -14.489  1.00  0.00              
ATOM    265  CD2 LEU A  30      -9.754 -16.786 -12.898  1.00  0.00              
ATOM    266  H   LEU A  30     -10.896 -15.273 -16.588  1.00  0.00              
ATOM    267  HA  LEU A  30      -9.004 -14.569 -14.516  1.00  0.00              
ATOM    268 1HB  LEU A  30      -9.375 -16.878 -16.318  1.00  0.00              
ATOM    269 2HB  LEU A  30      -8.122 -16.989 -15.060  1.00  0.00              
ATOM    270  HG  LEU A  30     -11.092 -16.717 -14.555  1.00  0.00              
ATOM    271 1HD1 LEU A  30     -10.903 -19.120 -13.794  1.00  0.00              
ATOM    272 2HD1 LEU A  30     -10.463 -18.953 -15.509  1.00  0.00              
ATOM    273 3HD1 LEU A  30      -9.191 -19.120 -14.276  1.00  0.00              
ATOM    274 1HD2 LEU A  30     -10.484 -17.204 -12.205  1.00  0.00              
ATOM    275 2HD2 LEU A  30      -8.764 -17.177 -12.662  1.00  0.00              
ATOM    276 3HD2 LEU A  30      -9.748 -15.700 -12.805  1.00  0.00              
ATOM    277  N   THR A  31      -7.885 -14.815 -17.595  1.00  0.00              
ATOM    278  CA  THR A  31      -6.771 -14.493 -18.480  1.00  0.00              
ATOM    279  C   THR A  31      -6.404 -13.000 -18.423  1.00  0.00              
ATOM    280  O   THR A  31      -5.221 -12.640 -18.380  1.00  0.00              
ATOM    281  CB  THR A  31      -7.090 -14.878 -19.937  1.00  0.00              
ATOM    282  OG1 THR A  31      -7.287 -16.295 -20.027  1.00  0.00              
ATOM    283  CG2 THR A  31      -5.951 -14.468 -20.858  1.00  0.00              
ATOM    284  H   THR A  31      -8.750 -15.152 -17.995  1.00  0.00              
ATOM    285  HA  THR A  31      -5.878 -15.031 -18.160  1.00  0.00              
ATOM    286  HB  THR A  31      -8.005 -14.372 -20.244  1.00  0.00              
ATOM    287  HG1 THR A  31      -7.779 -16.498 -20.827  1.00  0.00              
ATOM    288 1HG2 THR A  31      -6.196 -14.748 -21.883  1.00  0.00              
ATOM    289 2HG2 THR A  31      -5.807 -13.389 -20.800  1.00  0.00              
ATOM    290 3HG2 THR A  31      -5.037 -14.974 -20.552  1.00  0.00              
ATOM    291  N   LEU A  32      -7.422 -12.140 -18.400  1.00  0.00              
ATOM    292  CA  LEU A  32      -7.212 -10.700 -18.353  1.00  0.00              
ATOM    293  C   LEU A  32      -6.835 -10.175 -16.971  1.00  0.00              
ATOM    294  O   LEU A  32      -6.162  -9.155 -16.866  1.00  0.00              
ATOM    295  CB  LEU A  32      -8.474  -9.986 -18.852  1.00  0.00              
ATOM    296  CG  LEU A  32      -8.814 -10.217 -20.330  1.00  0.00              
ATOM    297  CD1 LEU A  32     -10.140  -9.552 -20.671  1.00  0.00              
ATOM    298  CD2 LEU A  32      -7.695  -9.667 -21.202  1.00  0.00              
ATOM    299  H   LEU A  32      -8.365 -12.500 -18.415  1.00  0.00              
ATOM    300  HA  LEU A  32      -6.370 -10.433 -18.991  1.00  0.00              
ATOM    301 1HB  LEU A  32      -9.215 -10.471 -18.218  1.00  0.00              
ATOM    302 2HB  LEU A  32      -8.449  -8.919 -18.630  1.00  0.00              
ATOM    303  HG  LEU A  32      -8.859 -11.295 -20.487  1.00  0.00              
ATOM    304 1HD1 LEU A  32     -10.373  -9.721 -21.723  1.00  0.00              
ATOM    305 2HD1 LEU A  32     -10.930  -9.977 -20.053  1.00  0.00              
ATOM    306 3HD1 LEU A  32     -10.069  -8.481 -20.485  1.00  0.00              
ATOM    307 1HD2 LEU A  32      -7.937  -9.832 -22.252  1.00  0.00              
ATOM    308 2HD2 LEU A  32      -7.582  -8.598 -21.019  1.00  0.00              
ATOM    309 3HD2 LEU A  32      -6.761 -10.176 -20.961  1.00  0.00              
ATOM    310  N   GLN A  33      -7.265 -10.856 -15.915  1.00  0.00              
ATOM    311  CA  GLN A  33      -6.832 -10.469 -14.580  1.00  0.00              
ATOM    312  C   GLN A  33      -5.345 -10.822 -14.463  1.00  0.00              
ATOM    313  O   GLN A  33      -4.544 -10.055 -13.925  1.00  0.00              
ATOM    314  CB  GLN A  33      -7.641 -11.220 -13.517  1.00  0.00              
ATOM    315  CG  GLN A  33      -7.328 -10.838 -12.078  1.00  0.00              
ATOM    316  CD  GLN A  33      -7.628  -9.378 -11.763  1.00  0.00              
ATOM    317  OE1 GLN A  33      -6.719  -8.576 -11.551  1.00  0.00              
ATOM    318  NE2 GLN A  33      -8.911  -9.028 -11.739  1.00  0.00              
ATOM    319  H   GLN A  33      -7.891 -11.642 -16.021  1.00  0.00              
ATOM    320  HA  GLN A  33      -6.950  -9.393 -14.456  1.00  0.00              
ATOM    321 1HB  GLN A  33      -8.693 -11.022 -13.723  1.00  0.00              
ATOM    322 2HB  GLN A  33      -7.437 -12.281 -13.659  1.00  0.00              
ATOM    323 1HG  GLN A  33      -7.663 -11.428 -11.225  1.00  0.00              
ATOM    324 2HG  GLN A  33      -6.249 -10.948 -12.192  1.00  0.00              
ATOM    325 1HE2 GLN A  33      -9.169  -8.082 -11.536  1.00  0.00              
ATOM    326 2HE2 GLN A  33      -9.620  -9.710 -11.924  1.00  0.00              
ATOM    327  N   PHE A  34      -4.969 -11.983 -14.984  1.00  0.00              
ATOM    328  CA  PHE A  34      -3.568 -12.394 -14.938  1.00  0.00              
ATOM    329  C   PHE A  34      -2.700 -11.523 -15.842  1.00  0.00              
ATOM    330  O   PHE A  34      -1.666 -11.009 -15.417  1.00  0.00              
ATOM    331  CB  PHE A  34      -3.427 -13.858 -15.367  1.00  0.00              
ATOM    332  CG  PHE A  34      -2.004 -14.355 -15.374  1.00  0.00              
ATOM    333  CD1 PHE A  34      -1.388 -14.745 -14.198  1.00  0.00              
ATOM    334  CD2 PHE A  34      -1.279 -14.419 -16.565  1.00  0.00              
ATOM    335  CE1 PHE A  34      -0.063 -15.201 -14.190  1.00  0.00              
ATOM    336  CE2 PHE A  34       0.049 -14.872 -16.574  1.00  0.00              
ATOM    337  CZ  PHE A  34       0.656 -15.263 -15.380  1.00  0.00              
ATOM    338  H   PHE A  34      -5.647 -12.594 -15.417  1.00  0.00              
ATOM    339  HA  PHE A  34      -3.179 -12.270 -13.926  1.00  0.00              
ATOM    340 1HB  PHE A  34      -3.980 -14.504 -14.685  1.00  0.00              
ATOM    341 2HB  PHE A  34      -3.808 -13.990 -16.379  1.00  0.00              
ATOM    342  HD1 PHE A  34      -1.947 -14.696 -13.263  1.00  0.00              
ATOM    343  HD2 PHE A  34      -1.757 -14.113 -17.496  1.00  0.00              
ATOM    344  HE1 PHE A  34       0.403 -15.505 -13.253  1.00  0.00              
ATOM    345  HE2 PHE A  34       0.606 -14.919 -17.510  1.00  0.00              
ATOM    346  HZ  PHE A  34       1.687 -15.614 -15.378  1.00  0.00              
ATOM    347  N   MET A  35      -3.135 -11.345 -17.085  1.00  0.00              
ATOM    348  CA  MET A  35      -2.363 -10.593 -18.067  1.00  0.00              
ATOM    349  C   MET A  35      -2.274  -9.095 -17.801  1.00  0.00              
ATOM    350  O   MET A  35      -1.181  -8.511 -17.863  1.00  0.00              
ATOM    351  CB  MET A  35      -2.935 -10.799 -19.476  1.00  0.00              
ATOM    352  CG  MET A  35      -2.626 -12.157 -20.131  1.00  0.00              
ATOM    353  SD  MET A  35      -0.845 -12.411 -20.459  1.00  0.00              
ATOM    354  CE  MET A  35      -0.509 -11.065 -21.585  1.00  0.00              
ATOM    355  H   MET A  35      -4.023 -11.742 -17.357  1.00  0.00              
ATOM    356  HA  MET A  35      -1.326 -10.928 -18.060  1.00  0.00              
ATOM    357 1HB  MET A  35      -4.015 -10.683 -19.399  1.00  0.00              
ATOM    358 2HB  MET A  35      -2.529 -10.005 -20.103  1.00  0.00              
ATOM    359 1HG  MET A  35      -2.977 -12.944 -19.464  1.00  0.00              
ATOM    360 2HG  MET A  35      -3.169 -12.210 -21.074  1.00  0.00              
ATOM    361 1HE  MET A  35       0.542 -11.086 -21.876  1.00  0.00              
ATOM    362 2HE  MET A  35      -1.135 -11.168 -22.472  1.00  0.00              
ATOM    363 3HE  MET A  35      -0.730 -10.117 -21.094  1.00  0.00              
ATOM    364  N   LYS A  36      -3.421  -8.479 -17.507  1.00  0.00              
ATOM    365  CA  LYS A  36      -3.472  -7.042 -17.304  1.00  0.00              
ATOM    366  C   LYS A  36      -3.914  -6.503 -15.948  1.00  0.00              
ATOM    367  O   LYS A  36      -4.039  -5.292 -15.775  1.00  0.00              
ATOM    368  CB  LYS A  36      -4.382  -6.443 -18.378  1.00  0.00              
ATOM    369  CG  LYS A  36      -3.929  -6.711 -19.807  1.00  0.00              
ATOM    370  CD  LYS A  36      -2.516  -6.202 -20.045  1.00  0.00              
ATOM    371  CE  LYS A  36      -2.138  -6.281 -21.517  1.00  0.00              
ATOM    372  NZ  LYS A  36      -2.117  -7.684 -22.011  1.00  0.00              
ATOM    373  H   LYS A  36      -4.271  -9.018 -17.424  1.00  0.00              
ATOM    374  HA  LYS A  36      -2.471  -6.620 -17.393  1.00  0.00              
ATOM    375 1HB  LYS A  36      -5.375  -6.866 -18.226  1.00  0.00              
ATOM    376 2HB  LYS A  36      -4.416  -5.367 -18.205  1.00  0.00              
ATOM    377 1HG  LYS A  36      -3.963  -7.787 -19.985  1.00  0.00              
ATOM    378 2HG  LYS A  36      -4.616  -6.210 -20.488  1.00  0.00              
ATOM    379 1HD  LYS A  36      -2.460  -5.165 -19.710  1.00  0.00              
ATOM    380 2HD  LYS A  36      -1.825  -6.809 -19.461  1.00  0.00              
ATOM    381 1HE  LYS A  36      -2.866  -5.706 -22.088  1.00  0.00              
ATOM    382 2HE  LYS A  36      -1.150  -5.838 -21.640  1.00  0.00              
ATOM    383 1HZ  LYS A  36      -1.863  -7.693 -22.989  1.00  0.00              
ATOM    384 2HZ  LYS A  36      -1.441  -8.218 -21.482  1.00  0.00              
ATOM    385 3HZ  LYS A  36      -3.033  -8.095 -21.898  1.00  0.00              
ATOM    386  N   ASP A  37      -4.149  -7.391 -14.985  1.00  0.00              
ATOM    387  CA  ASP A  37      -4.687  -6.975 -13.689  1.00  0.00              
ATOM    388  C   ASP A  37      -6.019  -6.231 -13.795  1.00  0.00              
ATOM    389  O   ASP A  37      -6.236  -5.226 -13.109  1.00  0.00              
ATOM    390  CB  ASP A  37      -3.677  -6.054 -12.996  1.00  0.00              
ATOM    391  CG  ASP A  37      -2.353  -6.740 -12.743  1.00  0.00              
ATOM    392  OD1 ASP A  37      -2.356  -7.856 -12.186  1.00  0.00              
ATOM    393  OD2 ASP A  37      -1.306  -6.168 -13.116  1.00  0.00              
ATOM    394  H   ASP A  37      -3.955  -8.369 -15.146  1.00  0.00              
ATOM    395  HA  ASP A  37      -4.899  -7.853 -13.078  1.00  0.00              
ATOM    396 1HB  ASP A  37      -3.528  -5.106 -13.513  1.00  0.00              
ATOM    397 2HB  ASP A  37      -4.194  -5.877 -12.052  1.00  0.00              
ATOM    398  N   GLU A  38      -6.913  -6.722 -14.638  1.00  0.00              
ATOM    399  CA  GLU A  38      -8.198  -6.064 -14.797  1.00  0.00              
ATOM    400  C   GLU A  38      -9.336  -7.074 -14.877  1.00  0.00              
ATOM    401  O   GLU A  38      -9.128  -8.256 -15.178  1.00  0.00              
ATOM    402  CB  GLU A  38      -8.191  -5.179 -16.045  1.00  0.00              
ATOM    403  CG  GLU A  38      -8.023  -5.939 -17.354  1.00  0.00              
ATOM    404  CD  GLU A  38      -7.916  -4.998 -18.522  1.00  0.00              
ATOM    405  OE1 GLU A  38      -7.958  -3.810 -18.309  1.00  0.00              
ATOM    406  OE2 GLU A  38      -7.680  -5.462 -19.612  1.00  0.00              
ATOM    407  H   GLU A  38      -6.716  -7.553 -15.178  1.00  0.00              
ATOM    408  HA  GLU A  38      -8.404  -5.440 -13.927  1.00  0.00              
ATOM    409 1HB  GLU A  38      -9.138  -4.640 -16.059  1.00  0.00              
ATOM    410 2HB  GLU A  38      -7.371  -4.471 -15.930  1.00  0.00              
ATOM    411 1HG  GLU A  38      -7.170  -6.617 -17.355  1.00  0.00              
ATOM    412 2HG  GLU A  38      -8.944  -6.515 -17.435  1.00  0.00              
ATOM    413  N   PHE A  39     -10.535  -6.571 -14.610  1.00  0.00              
ATOM    414  CA  PHE A  39     -11.760  -7.354 -14.659  1.00  0.00              
ATOM    415  C   PHE A  39     -12.889  -6.397 -15.010  1.00  0.00              
ATOM    416  O   PHE A  39     -13.040  -5.352 -14.390  1.00  0.00              
ATOM    417  CB  PHE A  39     -12.091  -8.010 -13.315  1.00  0.00              
ATOM    418  CG  PHE A  39     -13.412  -8.749 -13.328  1.00  0.00              
ATOM    419  CD1 PHE A  39     -13.492 -10.059 -13.814  1.00  0.00              
ATOM    420  CD2 PHE A  39     -14.582  -8.119 -12.912  1.00  0.00              
ATOM    421  CE1 PHE A  39     -14.715 -10.730 -13.885  1.00  0.00              
ATOM    422  CE2 PHE A  39     -15.820  -8.782 -12.981  1.00  0.00              
ATOM    423  CZ  PHE A  39     -15.882 -10.090 -13.468  1.00  0.00              
ATOM    424  H   PHE A  39     -10.586  -5.593 -14.361  1.00  0.00              
ATOM    425  HA  PHE A  39     -11.682  -8.115 -15.437  1.00  0.00              
ATOM    426 1HB  PHE A  39     -11.322  -8.734 -13.052  1.00  0.00              
ATOM    427 2HB  PHE A  39     -12.157  -7.252 -12.535  1.00  0.00              
ATOM    428  HD1 PHE A  39     -12.583 -10.562 -14.141  1.00  0.00              
ATOM    429  HD2 PHE A  39     -14.532  -7.098 -12.532  1.00  0.00              
ATOM    430  HE1 PHE A  39     -14.755 -11.750 -14.266  1.00  0.00              
ATOM    431  HE2 PHE A  39     -16.729  -8.279 -12.655  1.00  0.00              
ATOM    432  HZ  PHE A  39     -16.839 -10.608 -13.524  1.00  0.00              
ATOM    433  N   VAL A  40     -13.668  -6.732 -16.025  1.00  0.00              
ATOM    434  CA  VAL A  40     -14.818  -5.901 -16.387  1.00  0.00              
ATOM    435  C   VAL A  40     -16.007  -6.829 -16.568  1.00  0.00              
ATOM    436  O   VAL A  40     -15.832  -8.019 -16.813  1.00  0.00              
ATOM    437  CB  VAL A  40     -14.585  -5.089 -17.675  1.00  0.00              
ATOM    438  CG1 VAL A  40     -13.428  -4.118 -17.490  1.00  0.00              
ATOM    439  CG2 VAL A  40     -14.316  -6.018 -18.849  1.00  0.00              
ATOM    440  H   VAL A  40     -13.477  -7.567 -16.561  1.00  0.00              
ATOM    441  HA  VAL A  40     -15.068  -5.200 -15.589  1.00  0.00              
ATOM    442  HB  VAL A  40     -15.492  -4.533 -17.913  1.00  0.00              
ATOM    443 1HG1 VAL A  40     -13.278  -3.552 -18.410  1.00  0.00              
ATOM    444 2HG1 VAL A  40     -13.657  -3.431 -16.676  1.00  0.00              
ATOM    445 3HG1 VAL A  40     -12.521  -4.673 -17.254  1.00  0.00              
ATOM    446 1HG2 VAL A  40     -14.154  -5.428 -19.751  1.00  0.00              
ATOM    447 2HG2 VAL A  40     -13.428  -6.617 -18.642  1.00  0.00              
ATOM    448 3HG2 VAL A  40     -15.172  -6.677 -18.996  1.00  0.00              
ATOM    449  N   GLU A  41     -17.208  -6.285 -16.415  1.00  0.00              
ATOM    450  CA  GLU A  41     -18.425  -7.052 -16.638  1.00  0.00              
ATOM    451  C   GLU A  41     -18.767  -6.898 -18.117  1.00  0.00              
ATOM    452  O   GLU A  41     -19.302  -5.864 -18.535  1.00  0.00              
ATOM    453  CB  GLU A  41     -19.573  -6.569 -15.748  1.00  0.00              
ATOM    454  CG  GLU A  41     -19.328  -6.745 -14.256  1.00  0.00              
ATOM    455  CD  GLU A  41     -20.475  -6.207 -13.447  1.00  0.00              
ATOM    456  OE1 GLU A  41     -21.404  -5.703 -14.031  1.00  0.00              
ATOM    457  OE2 GLU A  41     -20.477  -6.399 -12.254  1.00  0.00              
ATOM    458  H   GLU A  41     -17.281  -5.316 -16.137  1.00  0.00              
ATOM    459  HA  GLU A  41     -18.245  -8.104 -16.414  1.00  0.00              
ATOM    460 1HB  GLU A  41     -19.723  -5.512 -15.968  1.00  0.00              
ATOM    461 2HB  GLU A  41     -20.460  -7.131 -16.039  1.00  0.00              
ATOM    462 1HG  GLU A  41     -19.134  -7.778 -13.967  1.00  0.00              
ATOM    463 2HG  GLU A  41     -18.439  -6.144 -14.069  1.00  0.00              
ATOM    464  N   ASP A  42     -18.451  -7.913 -18.912  1.00  0.00              
ATOM    465  CA  ASP A  42     -18.721  -7.842 -20.340  1.00  0.00              
ATOM    466  C   ASP A  42     -18.942  -9.208 -20.967  1.00  0.00              
ATOM    467  O   ASP A  42     -18.542 -10.233 -20.420  1.00  0.00              
ATOM    468  CB  ASP A  42     -17.573  -7.126 -21.056  1.00  0.00              
ATOM    469  CG  ASP A  42     -17.944  -6.545 -22.414  1.00  0.00              
ATOM    470  OD1 ASP A  42     -19.091  -6.636 -22.784  1.00  0.00              
ATOM    471  OD2 ASP A  42     -17.122  -5.881 -22.998  1.00  0.00              
ATOM    472  H   ASP A  42     -18.020  -8.745 -18.533  1.00  0.00              
ATOM    473  HA  ASP A  42     -19.644  -7.289 -20.514  1.00  0.00              
ATOM    474 1HB  ASP A  42     -17.096  -6.356 -20.450  1.00  0.00              
ATOM    475 2HB  ASP A  42     -16.884  -7.960 -21.195  1.00  0.00              
ATOM    476  N   TYR A  43     -19.585  -9.203 -22.127  1.00  0.00              
ATOM    477  CA  TYR A  43     -19.916 -10.425 -22.845  1.00  0.00              
ATOM    478  C   TYR A  43     -19.130 -10.494 -24.141  1.00  0.00              
ATOM    479  O   TYR A  43     -19.538  -9.916 -25.150  1.00  0.00              
ATOM    480  CB  TYR A  43     -21.418 -10.500 -23.128  1.00  0.00              
ATOM    481  CG  TYR A  43     -21.850 -11.782 -23.806  1.00  0.00              
ATOM    482  CD1 TYR A  43     -21.855 -12.986 -23.117  1.00  0.00              
ATOM    483  CD2 TYR A  43     -22.253 -11.783 -25.133  1.00  0.00              
ATOM    484  CE1 TYR A  43     -22.248 -14.159 -23.731  1.00  0.00              
ATOM    485  CE2 TYR A  43     -22.649 -12.950 -25.757  1.00  0.00              
ATOM    486  CZ  TYR A  43     -22.645 -14.137 -25.052  1.00  0.00              
ATOM    487  OH  TYR A  43     -23.039 -15.302 -25.669  1.00  0.00              
ATOM    488  H   TYR A  43     -19.853  -8.313 -22.522  1.00  0.00              
ATOM    489  HA  TYR A  43     -19.635 -11.293 -22.248  1.00  0.00              
ATOM    490 1HB  TYR A  43     -21.932 -10.404 -22.171  1.00  0.00              
ATOM    491 2HB  TYR A  43     -21.669  -9.651 -23.763  1.00  0.00              
ATOM    492  HD1 TYR A  43     -21.540 -12.996 -22.073  1.00  0.00              
ATOM    493  HD2 TYR A  43     -22.254 -10.843 -25.684  1.00  0.00              
ATOM    494  HE1 TYR A  43     -22.246 -15.098 -23.177  1.00  0.00              
ATOM    495  HE2 TYR A  43     -22.962 -12.931 -26.801  1.00  0.00              
ATOM    496  HH  TYR A  43     -23.295 -15.174 -26.586  1.00  0.00              
ATOM    497  N   GLU A  44     -17.993 -11.185 -24.109  1.00  0.00              
ATOM    498  CA  GLU A  44     -17.172 -11.325 -25.305  1.00  0.00              
ATOM    499  C   GLU A  44     -16.775 -12.772 -25.573  1.00  0.00              
ATOM    500  O   GLU A  44     -15.721 -13.223 -25.136  1.00  0.00              
ATOM    501  CB  GLU A  44     -15.917 -10.457 -25.186  1.00  0.00              
ATOM    502  CG  GLU A  44     -16.187  -8.959 -25.186  1.00  0.00              
ATOM    503  CD  GLU A  44     -14.909  -8.174 -25.088  1.00  0.00              
ATOM    504  OE1 GLU A  44     -13.863  -8.776 -25.082  1.00  0.00              
ATOM    505  OE2 GLU A  44     -14.971  -6.967 -25.131  1.00  0.00              
ATOM    506  H   GLU A  44     -17.690 -11.620 -23.250  1.00  0.00              
ATOM    507  HA  GLU A  44     -17.738 -11.007 -26.181  1.00  0.00              
ATOM    508 1HB  GLU A  44     -15.424 -10.736 -24.255  1.00  0.00              
ATOM    509 2HB  GLU A  44     -15.274 -10.709 -26.029  1.00  0.00              
ATOM    510 1HG  GLU A  44     -16.754  -8.620 -26.053  1.00  0.00              
ATOM    511 2HG  GLU A  44     -16.778  -8.805 -24.284  1.00  0.00              
ATOM    512  N   PRO A  45     -17.618 -13.519 -26.304  1.00  0.00              
ATOM    513  CA  PRO A  45     -17.332 -14.917 -26.639  1.00  0.00              
ATOM    514  C   PRO A  45     -15.997 -15.051 -27.367  1.00  0.00              
ATOM    515  O   PRO A  45     -15.702 -14.299 -28.295  1.00  0.00              
ATOM    516  CB  PRO A  45     -18.511 -15.341 -27.521  1.00  0.00              
ATOM    517  CG  PRO A  45     -19.619 -14.426 -27.124  1.00  0.00              
ATOM    518  CD  PRO A  45     -18.960 -13.106 -26.826  1.00  0.00              
ATOM    519  HA  PRO A  45     -17.234 -15.556 -25.749  1.00  0.00              
ATOM    520 1HB  PRO A  45     -18.273 -15.237 -28.590  1.00  0.00              
ATOM    521 2HB  PRO A  45     -18.783 -16.393 -27.352  1.00  0.00              
ATOM    522 1HG  PRO A  45     -20.360 -14.325 -27.930  1.00  0.00              
ATOM    523 2HG  PRO A  45     -20.154 -14.809 -26.241  1.00  0.00              
ATOM    524 1HD  PRO A  45     -18.861 -12.479 -27.725  1.00  0.00              
ATOM    525 2HD  PRO A  45     -19.520 -12.519 -26.084  1.00  0.00              
ATOM    526  N   THR A  46     -15.200 -16.020 -26.940  1.00  0.00              
ATOM    527  CA  THR A  46     -13.901 -16.285 -27.543  1.00  0.00              
ATOM    528  C   THR A  46     -13.927 -17.314 -28.666  1.00  0.00              
ATOM    529  O   THR A  46     -14.327 -18.455 -28.463  1.00  0.00              
ATOM    530  CB  THR A  46     -12.896 -16.759 -26.477  1.00  0.00              
ATOM    531  OG1 THR A  46     -12.729 -15.737 -25.486  1.00  0.00              
ATOM    532  CG2 THR A  46     -11.549 -17.067 -27.114  1.00  0.00              
ATOM    533  H   THR A  46     -15.511 -16.594 -26.168  1.00  0.00              
ATOM    534  HA  THR A  46     -13.522 -15.378 -28.015  1.00  0.00              
ATOM    535  HB  THR A  46     -13.284 -17.657 -25.998  1.00  0.00              
ATOM    536  HG1 THR A  46     -12.102 -16.034 -24.822  1.00  0.00              
ATOM    537 1HG2 THR A  46     -10.852 -17.400 -26.345  1.00  0.00              
ATOM    538 2HG2 THR A  46     -11.671 -17.852 -27.860  1.00  0.00              
ATOM    539 3HG2 THR A  46     -11.160 -16.169 -27.592  1.00  0.00              
ATOM    540  N   THR A  47     -13.502 -16.896 -29.853  1.00  0.00              
ATOM    541  CA  THR A  47     -13.315 -17.815 -30.968  1.00  0.00              
ATOM    542  C   THR A  47     -11.956 -18.427 -30.640  1.00  0.00              
ATOM    543  O   THR A  47     -11.843 -19.627 -30.417  1.00  0.00              
ATOM    544  CB  THR A  47     -13.310 -17.134 -32.349  1.00  0.00              
ATOM    545  OG1 THR A  47     -14.578 -16.508 -32.581  1.00  0.00              
ATOM    546  CG2 THR A  47     -13.044 -18.155 -33.446  1.00  0.00              
ATOM    547  H   THR A  47     -13.304 -15.914 -29.986  1.00  0.00              
ATOM    548  HA  THR A  47     -14.115 -18.556 -30.975  1.00  0.00              
ATOM    549  HB  THR A  47     -12.530 -16.373 -32.366  1.00  0.00              
ATOM    550  HG1 THR A  47     -14.484 -15.840 -33.265  1.00  0.00              
ATOM    551 1HG2 THR A  47     -13.044 -17.655 -34.414  1.00  0.00              
ATOM    552 2HG2 THR A  47     -12.075 -18.625 -33.278  1.00  0.00              
ATOM    553 3HG2 THR A  47     -13.824 -18.915 -33.430  1.00  0.00              
ATOM    554  N   ALA A  48     -10.933 -17.578 -30.589  1.00  0.00              
ATOM    555  CA  ALA A  48      -9.591 -17.970 -30.161  1.00  0.00              
ATOM    556  C   ALA A  48      -8.802 -16.694 -29.873  1.00  0.00              
ATOM    557  O   ALA A  48      -8.700 -15.816 -30.729  1.00  0.00              
ATOM    558  CB  ALA A  48      -8.889 -18.800 -31.243  1.00  0.00              
ATOM    559  H   ALA A  48     -11.103 -16.620 -30.860  1.00  0.00              
ATOM    560  HA  ALA A  48      -9.674 -18.560 -29.248  1.00  0.00              
ATOM    561 1HB  ALA A  48      -7.892 -19.077 -30.898  1.00  0.00              
ATOM    562 2HB  ALA A  48      -9.467 -19.701 -31.444  1.00  0.00              
ATOM    563 3HB  ALA A  48      -8.805 -18.212 -32.155  1.00  0.00              
ATOM    564  N   ASP A  49      -8.262 -16.593 -28.659  1.00  0.00              
ATOM    565  CA  ASP A  49      -7.466 -15.431 -28.258  1.00  0.00              
ATOM    566  C   ASP A  49      -6.054 -15.860 -27.866  1.00  0.00              
ATOM    567  O   ASP A  49      -5.864 -16.923 -27.262  1.00  0.00              
ATOM    568  CB  ASP A  49      -8.135 -14.689 -27.098  1.00  0.00              
ATOM    569  CG  ASP A  49      -9.102 -13.594 -27.526  1.00  0.00              
ATOM    570  OD1 ASP A  49     -10.142 -13.918 -28.050  1.00  0.00              
ATOM    571  OD2 ASP A  49      -8.870 -12.458 -27.187  1.00  0.00              
ATOM    572  H   ASP A  49      -8.408 -17.341 -27.997  1.00  0.00              
ATOM    573  HA  ASP A  49      -7.368 -14.743 -29.098  1.00  0.00              
ATOM    574 1HB  ASP A  49      -8.628 -15.351 -26.386  1.00  0.00              
ATOM    575 2HB  ASP A  49      -7.260 -14.237 -26.630  1.00  0.00              
ATOM    576  N   SER A  50      -5.072 -15.024 -28.200  1.00  0.00              
ATOM    577  CA  SER A  50      -3.671 -15.296 -27.870  1.00  0.00              
ATOM    578  C   SER A  50      -3.052 -14.200 -27.014  1.00  0.00              
ATOM    579  O   SER A  50      -3.114 -13.009 -27.346  1.00  0.00              
ATOM    580  CB  SER A  50      -2.866 -15.475 -29.143  1.00  0.00              
ATOM    581  OG  SER A  50      -1.507 -15.690 -28.880  1.00  0.00              
ATOM    582  H   SER A  50      -5.304 -14.177 -28.697  1.00  0.00              
ATOM    583  HA  SER A  50      -3.521 -16.259 -27.379  1.00  0.00              
ATOM    584 1HB  SER A  50      -3.262 -16.332 -29.687  1.00  0.00              
ATOM    585 2HB  SER A  50      -2.972 -14.578 -29.752  1.00  0.00              
ATOM    586  HG  SER A  50      -1.035 -15.798 -29.709  1.00  0.00              
ATOM    587  N   TYR A  51      -2.435 -14.629 -25.917  1.00  0.00              
ATOM    588  CA  TYR A  51      -1.705 -13.750 -25.024  1.00  0.00              
ATOM    589  C   TYR A  51      -0.342 -14.367 -24.750  1.00  0.00              
ATOM    590  O   TYR A  51      -0.186 -15.587 -24.778  1.00  0.00              
ATOM    591  CB  TYR A  51      -2.473 -13.525 -23.719  1.00  0.00              
ATOM    592  CG  TYR A  51      -3.816 -12.856 -23.906  1.00  0.00              
ATOM    593  CD1 TYR A  51      -4.962 -13.606 -24.127  1.00  0.00              
ATOM    594  CD2 TYR A  51      -3.935 -11.475 -23.860  1.00  0.00              
ATOM    595  CE1 TYR A  51      -6.191 -12.999 -24.299  1.00  0.00              
ATOM    596  CE2 TYR A  51      -5.159 -10.857 -24.029  1.00  0.00              
ATOM    597  CZ  TYR A  51      -6.285 -11.623 -24.249  1.00  0.00              
ATOM    598  OH  TYR A  51      -7.507 -11.013 -24.418  1.00  0.00              
ATOM    599  H   TYR A  51      -2.482 -15.616 -25.705  1.00  0.00              
ATOM    600  HA  TYR A  51      -1.552 -12.782 -25.501  1.00  0.00              
ATOM    601 1HB  TYR A  51      -2.616 -14.503 -23.256  1.00  0.00              
ATOM    602 2HB  TYR A  51      -1.845 -12.907 -23.078  1.00  0.00              
ATOM    603  HD1 TYR A  51      -4.880 -14.692 -24.165  1.00  0.00              
ATOM    604  HD2 TYR A  51      -3.041 -10.875 -23.686  1.00  0.00              
ATOM    605  HE1 TYR A  51      -7.083 -13.601 -24.472  1.00  0.00              
ATOM    606  HE2 TYR A  51      -5.231  -9.770 -23.990  1.00  0.00              
ATOM    607  HH  TYR A  51      -8.222 -11.638 -24.564  1.00  0.00              
ATOM    608  N   PHE A  52       0.646 -13.520 -24.493  1.00  0.00              
ATOM    609  CA  PHE A  52       1.971 -13.999 -24.157  1.00  0.00              
ATOM    610  C   PHE A  52       2.716 -12.889 -23.456  1.00  0.00              
ATOM    611  O   PHE A  52       2.620 -11.722 -23.844  1.00  0.00              
ATOM    612  CB  PHE A  52       2.729 -14.457 -25.404  1.00  0.00              
ATOM    613  CG  PHE A  52       2.912 -13.378 -26.433  1.00  0.00              
ATOM    614  CD1 PHE A  52       4.051 -12.586 -26.432  1.00  0.00              
ATOM    615  CD2 PHE A  52       1.947 -13.151 -27.402  1.00  0.00              
ATOM    616  CE1 PHE A  52       4.221 -11.592 -27.378  1.00  0.00              
ATOM    617  CE2 PHE A  52       2.115 -12.160 -28.349  1.00  0.00              
ATOM    618  CZ  PHE A  52       3.253 -11.379 -28.336  1.00  0.00              
ATOM    619  H   PHE A  52       0.477 -12.525 -24.531  1.00  0.00              
ATOM    620  HA  PHE A  52       1.896 -14.846 -23.474  1.00  0.00              
ATOM    621 1HB  PHE A  52       3.726 -14.802 -25.133  1.00  0.00              
ATOM    622 2HB  PHE A  52       2.188 -15.266 -25.895  1.00  0.00              
ATOM    623  HD1 PHE A  52       4.817 -12.755 -25.675  1.00  0.00              
ATOM    624  HD2 PHE A  52       1.047 -13.767 -27.412  1.00  0.00              
ATOM    625  HE1 PHE A  52       5.121 -10.977 -27.365  1.00  0.00              
ATOM    626  HE2 PHE A  52       1.349 -11.992 -29.106  1.00  0.00              
ATOM    627  HZ  PHE A  52       3.386 -10.596 -29.081  1.00  0.00              
ATOM    628  N   LYS A  53       3.442 -13.251 -22.405  1.00  0.00              
ATOM    629  CA  LYS A  53       4.293 -12.293 -21.724  1.00  0.00              
ATOM    630  C   LYS A  53       5.335 -13.001 -20.877  1.00  0.00              
ATOM    631  O   LYS A  53       5.234 -14.208 -20.624  1.00  0.00              
ATOM    632  CB  LYS A  53       3.467 -11.356 -20.840  1.00  0.00              
ATOM    633  CG  LYS A  53       2.778 -11.996 -19.647  1.00  0.00              
ATOM    634  CD  LYS A  53       2.124 -10.899 -18.789  1.00  0.00              
ATOM    635  CE  LYS A  53       1.329 -11.455 -17.616  1.00  0.00              
ATOM    636  NZ  LYS A  53       0.792 -10.344 -16.747  1.00  0.00              
ATOM    637  H   LYS A  53       3.408 -14.203 -22.069  1.00  0.00              
ATOM    638  HA  LYS A  53       4.837 -11.696 -22.457  1.00  0.00              
ATOM    639 1HB  LYS A  53       4.143 -10.581 -20.476  1.00  0.00              
ATOM    640 2HB  LYS A  53       2.706 -10.903 -21.477  1.00  0.00              
ATOM    641 1HG  LYS A  53       2.025 -12.693 -20.015  1.00  0.00              
ATOM    642 2HG  LYS A  53       3.523 -12.539 -19.068  1.00  0.00              
ATOM    643 1HD  LYS A  53       2.908 -10.247 -18.402  1.00  0.00              
ATOM    644 2HD  LYS A  53       1.451 -10.320 -19.421  1.00  0.00              
ATOM    645 1HE  LYS A  53       0.505 -12.046 -18.011  1.00  0.00              
ATOM    646 2HE  LYS A  53       1.987 -12.096 -17.031  1.00  0.00              
ATOM    647 1HZ  LYS A  53       0.270 -10.740 -15.978  1.00  0.00              
ATOM    648 2HZ  LYS A  53       1.561  -9.797 -16.386  1.00  0.00              
ATOM    649 3HZ  LYS A  53       0.186  -9.751 -17.296  1.00  0.00              
ATOM    650  N   LYS A  54       6.342 -12.242 -20.455  1.00  0.00              
ATOM    651  CA  LYS A  54       7.381 -12.766 -19.591  1.00  0.00              
ATOM    652  C   LYS A  54       6.919 -12.661 -18.149  1.00  0.00              
ATOM    653  O   LYS A  54       6.365 -11.649 -17.738  1.00  0.00              
ATOM    654  CB  LYS A  54       8.675 -11.963 -19.746  1.00  0.00              
ATOM    655  CG  LYS A  54       9.360 -12.112 -21.091  1.00  0.00              
ATOM    656  CD  LYS A  54      10.608 -11.246 -21.142  1.00  0.00              
ATOM    657  CE  LYS A  54      11.301 -11.345 -22.492  1.00  0.00              
ATOM    658  NZ  LYS A  54      12.516 -10.475 -22.544  1.00  0.00              
ATOM    659  H   LYS A  54       6.383 -11.275 -20.744  1.00  0.00              
ATOM    660  HA  LYS A  54       7.550 -13.820 -19.815  1.00  0.00              
ATOM    661 1HB  LYS A  54       8.422 -10.915 -19.588  1.00  0.00              
ATOM    662 2HB  LYS A  54       9.354 -12.294 -18.960  1.00  0.00              
ATOM    663 1HG  LYS A  54       9.626 -13.161 -21.229  1.00  0.00              
ATOM    664 2HG  LYS A  54       8.662 -11.810 -21.870  1.00  0.00              
ATOM    665 1HD  LYS A  54      10.319 -10.211 -20.957  1.00  0.00              
ATOM    666 2HD  LYS A  54      11.292 -11.576 -20.360  1.00  0.00              
ATOM    667 1HE  LYS A  54      11.584 -12.384 -22.656  1.00  0.00              
ATOM    668 2HE  LYS A  54      10.594 -11.036 -23.262  1.00  0.00              
ATOM    669 1HZ  LYS A  54      12.954 -10.561 -23.450  1.00  0.00              
ATOM    670 2HZ  LYS A  54      12.249  -9.513 -22.389  1.00  0.00              
ATOM    671 3HZ  LYS A  54      13.167 -10.762 -21.827  1.00  0.00              
ATOM    672  N   VAL A  55       7.150 -13.718 -17.388  1.00  0.00              
ATOM    673  CA  VAL A  55       6.754 -13.757 -15.995  1.00  0.00              
ATOM    674  C   VAL A  55       7.961 -14.332 -15.266  1.00  0.00              
ATOM    675  O   VAL A  55       8.867 -14.863 -15.901  1.00  0.00              
ATOM    676  CB  VAL A  55       5.510 -14.670 -15.779  1.00  0.00              
ATOM    677  CG1 VAL A  55       4.306 -14.096 -16.524  1.00  0.00              
ATOM    678  CG2 VAL A  55       5.797 -16.081 -16.273  1.00  0.00              
ATOM    679  H   VAL A  55       7.613 -14.520 -17.790  1.00  0.00              
ATOM    680  HA  VAL A  55       6.551 -12.756 -15.612  1.00  0.00              
ATOM    681  HB  VAL A  55       5.306 -14.744 -14.710  1.00  0.00              
ATOM    682 1HG1 VAL A  55       3.440 -14.740 -16.369  1.00  0.00              
ATOM    683 2HG1 VAL A  55       4.086 -13.096 -16.147  1.00  0.00              
ATOM    684 3HG1 VAL A  55       4.530 -14.041 -17.589  1.00  0.00              
ATOM    685 1HG2 VAL A  55       4.920 -16.707 -16.116  1.00  0.00              
ATOM    686 2HG2 VAL A  55       6.036 -16.051 -17.337  1.00  0.00              
ATOM    687 3HG2 VAL A  55       6.643 -16.495 -15.723  1.00  0.00              
ATOM    688  N   VAL A  56       7.981 -14.214 -13.947  1.00  0.00              
ATOM    689  CA  VAL A  56       9.073 -14.755 -13.157  1.00  0.00              
ATOM    690  C   VAL A  56       8.530 -15.859 -12.272  1.00  0.00              
ATOM    691  O   VAL A  56       7.741 -15.602 -11.365  1.00  0.00              
ATOM    692  CB  VAL A  56       9.754 -13.681 -12.288  1.00  0.00              
ATOM    693  CG1 VAL A  56      10.864 -14.298 -11.451  1.00  0.00              
ATOM    694  CG2 VAL A  56      10.304 -12.562 -13.159  1.00  0.00              
ATOM    695  H   VAL A  56       7.224 -13.737 -13.479  1.00  0.00              
ATOM    696  HA  VAL A  56       9.833 -15.212 -13.792  1.00  0.00              
ATOM    697  HB  VAL A  56       9.009 -13.234 -11.630  1.00  0.00              
ATOM    698 1HG1 VAL A  56      11.335 -13.525 -10.843  1.00  0.00              
ATOM    699 2HG1 VAL A  56      10.446 -15.066 -10.801  1.00  0.00              
ATOM    700 3HG1 VAL A  56      11.610 -14.745 -12.109  1.00  0.00              
ATOM    701 1HG2 VAL A  56      10.781 -11.811 -12.529  1.00  0.00              
ATOM    702 2HG2 VAL A  56      11.036 -12.970 -13.855  1.00  0.00              
ATOM    703 3HG2 VAL A  56       9.489 -12.101 -13.717  1.00  0.00              
ATOM    704  N   LEU A  57       8.945 -17.091 -12.550  1.00  0.00              
ATOM    705  CA  LEU A  57       8.452 -18.250 -11.815  1.00  0.00              
ATOM    706  C   LEU A  57       9.482 -18.720 -10.802  1.00  0.00              
ATOM    707  O   LEU A  57      10.519 -19.270 -11.169  1.00  0.00              
ATOM    708  CB  LEU A  57       8.131 -19.395 -12.778  1.00  0.00              
ATOM    709  CG  LEU A  57       7.635 -20.670 -12.095  1.00  0.00              
ATOM    710  CD1 LEU A  57       6.313 -20.406 -11.381  1.00  0.00              
ATOM    711  CD2 LEU A  57       7.485 -21.769 -13.127  1.00  0.00              
ATOM    712  H   LEU A  57       9.620 -17.228 -13.289  1.00  0.00              
ATOM    713  HA  LEU A  57       7.560 -17.974 -11.254  1.00  0.00              
ATOM    714 1HB  LEU A  57       7.325 -18.929 -13.344  1.00  0.00              
ATOM    715 2HB  LEU A  57       8.966 -19.608 -13.445  1.00  0.00              
ATOM    716  HG  LEU A  57       8.406 -20.979 -11.388  1.00  0.00              
ATOM    717 1HD1 LEU A  57       5.970 -21.320 -10.899  1.00  0.00              
ATOM    718 2HD1 LEU A  57       6.455 -19.630 -10.628  1.00  0.00              
ATOM    719 3HD1 LEU A  57       5.568 -20.078 -12.106  1.00  0.00              
ATOM    720 1HD2 LEU A  57       7.132 -22.679 -12.641  1.00  0.00              
ATOM    721 2HD2 LEU A  57       6.766 -21.460 -13.885  1.00  0.00              
ATOM    722 3HD2 LEU A  57       8.449 -21.960 -13.599  1.00  0.00              
ATOM    723  N   ASP A  58       9.176 -18.518  -9.526  1.00  0.00              
ATOM    724  CA  ASP A  58      10.062 -18.950  -8.460  1.00  0.00              
ATOM    725  C   ASP A  58      11.473 -18.401  -8.676  1.00  0.00              
ATOM    726  O   ASP A  58      12.467 -19.108  -8.502  1.00  0.00              
ATOM    727  CB  ASP A  58      10.069 -20.480  -8.371  1.00  0.00              
ATOM    728  CG  ASP A  58       8.716 -21.039  -7.950  1.00  0.00              
ATOM    729  OD1 ASP A  58       8.132 -20.490  -6.989  1.00  0.00              
ATOM    730  OD2 ASP A  58       8.237 -22.021  -8.560  1.00  0.00              
ATOM    731  H   ASP A  58       8.310 -18.055  -9.289  1.00  0.00              
ATOM    732  HA  ASP A  58       9.713 -18.554  -7.506  1.00  0.00              
ATOM    733 1HB  ASP A  58      10.422 -20.966  -9.281  1.00  0.00              
ATOM    734 2HB  ASP A  58      10.800 -20.622  -7.575  1.00  0.00              
ATOM    735  N   GLY A  59      11.539 -17.133  -9.080  1.00  0.00              
ATOM    736  CA  GLY A  59      12.810 -16.474  -9.329  1.00  0.00              
ATOM    737  C   GLY A  59      13.414 -16.661 -10.707  1.00  0.00              
ATOM    738  O   GLY A  59      14.422 -16.035 -11.036  1.00  0.00              
ATOM    739  H   GLY A  59      10.682 -16.616  -9.216  1.00  0.00              
ATOM    740 1HA  GLY A  59      12.686 -15.399  -9.194  1.00  0.00              
ATOM    741 2HA  GLY A  59      13.549 -16.845  -8.620  1.00  0.00              
ATOM    742  N   GLU A  60      12.813 -17.523 -11.519  1.00  0.00              
ATOM    743  CA  GLU A  60      13.310 -17.730 -12.870  1.00  0.00              
ATOM    744  C   GLU A  60      12.431 -17.108 -13.941  1.00  0.00              
ATOM    745  O   GLU A  60      11.272 -17.488 -14.130  1.00  0.00              
ATOM    746  CB  GLU A  60      13.466 -19.228 -13.143  1.00  0.00              
ATOM    747  CG  GLU A  60      14.009 -19.563 -14.524  1.00  0.00              
ATOM    748  CD  GLU A  60      14.142 -21.048 -14.714  1.00  0.00              
ATOM    749  OE1 GLU A  60      13.812 -21.775 -13.808  1.00  0.00              
ATOM    750  OE2 GLU A  60      14.467 -21.461 -15.802  1.00  0.00              
ATOM    751  H   GLU A  60      12.004 -18.043 -11.207  1.00  0.00              
ATOM    752  HA  GLU A  60      14.281 -17.247 -12.985  1.00  0.00              
ATOM    753 1HB  GLU A  60      14.141 -19.621 -12.382  1.00  0.00              
ATOM    754 2HB  GLU A  60      12.480 -19.678 -13.022  1.00  0.00              
ATOM    755 1HG  GLU A  60      13.415 -19.145 -15.337  1.00  0.00              
ATOM    756 2HG  GLU A  60      14.998 -19.107 -14.528  1.00  0.00              
ATOM    757  N   GLU A  61      12.998 -16.142 -14.649  1.00  0.00              
ATOM    758  CA  GLU A  61      12.259 -15.447 -15.681  1.00  0.00              
ATOM    759  C   GLU A  61      12.001 -16.391 -16.850  1.00  0.00              
ATOM    760  O   GLU A  61      12.933 -16.922 -17.444  1.00  0.00              
ATOM    761  CB  GLU A  61      13.019 -14.204 -16.148  1.00  0.00              
ATOM    762  CG  GLU A  61      12.235 -13.306 -17.095  1.00  0.00              
ATOM    763  CD  GLU A  61      13.029 -12.087 -17.475  1.00  0.00              
ATOM    764  OE1 GLU A  61      14.130 -11.947 -17.000  1.00  0.00              
ATOM    765  OE2 GLU A  61      12.583 -11.354 -18.325  1.00  0.00              
ATOM    766  H   GLU A  61      13.957 -15.882 -14.470  1.00  0.00              
ATOM    767  HA  GLU A  61      11.289 -15.134 -15.294  1.00  0.00              
ATOM    768 1HB  GLU A  61      13.288 -13.641 -15.254  1.00  0.00              
ATOM    769 2HB  GLU A  61      13.925 -14.552 -16.645  1.00  0.00              
ATOM    770 1HG  GLU A  61      11.900 -13.816 -17.997  1.00  0.00              
ATOM    771 2HG  GLU A  61      11.370 -13.006 -16.505  1.00  0.00              
ATOM    772  N   VAL A  62      10.729 -16.611 -17.154  1.00  0.00              
ATOM    773  CA  VAL A  62      10.329 -17.498 -18.238  1.00  0.00              
ATOM    774  C   VAL A  62       9.219 -16.787 -19.008  1.00  0.00              
ATOM    775  O   VAL A  62       8.812 -15.686 -18.651  1.00  0.00              
ATOM    776  CB  VAL A  62       9.745 -18.835 -17.702  1.00  0.00              
ATOM    777  CG1 VAL A  62      10.815 -19.619 -16.936  1.00  0.00              
ATOM    778  CG2 VAL A  62       8.536 -18.551 -16.803  1.00  0.00              
ATOM    779  H   VAL A  62      10.017 -16.143 -16.612  1.00  0.00              
ATOM    780  HA  VAL A  62      11.152 -17.672 -18.932  1.00  0.00              
ATOM    781  HB  VAL A  62       9.389 -19.428 -18.544  1.00  0.00              
ATOM    782 1HG1 VAL A  62      10.389 -20.553 -16.568  1.00  0.00              
ATOM    783 2HG1 VAL A  62      11.650 -19.840 -17.601  1.00  0.00              
ATOM    784 3HG1 VAL A  62      11.169 -19.025 -16.093  1.00  0.00              
ATOM    785 1HG2 VAL A  62       8.131 -19.490 -16.431  1.00  0.00              
ATOM    786 2HG2 VAL A  62       8.847 -17.931 -15.962  1.00  0.00              
ATOM    787 3HG2 VAL A  62       7.771 -18.028 -17.377  1.00  0.00              
ATOM    788  N   GLU A  63       8.739 -17.422 -20.067  1.00  0.00              
ATOM    789  CA  GLU A  63       7.666 -16.857 -20.862  1.00  0.00              
ATOM    790  C   GLU A  63       6.438 -17.736 -20.686  1.00  0.00              
ATOM    791  O   GLU A  63       6.552 -18.952 -20.526  1.00  0.00              
ATOM    792  CB  GLU A  63       8.060 -16.756 -22.337  1.00  0.00              
ATOM    793  CG  GLU A  63       9.196 -15.782 -22.619  1.00  0.00              
ATOM    794  CD  GLU A  63       9.478 -15.684 -24.092  1.00  0.00              
ATOM    795  OE1 GLU A  63       8.844 -16.381 -24.847  1.00  0.00              
ATOM    796  OE2 GLU A  63      10.245 -14.831 -24.474  1.00  0.00              
ATOM    797  H   GLU A  63       9.126 -18.318 -20.329  1.00  0.00              
ATOM    798  HA  GLU A  63       7.428 -15.855 -20.503  1.00  0.00              
ATOM    799 1HB  GLU A  63       8.352 -17.756 -22.658  1.00  0.00              
ATOM    800 2HB  GLU A  63       7.171 -16.443 -22.884  1.00  0.00              
ATOM    801 1HG  GLU A  63       9.023 -14.785 -22.216  1.00  0.00              
ATOM    802 2HG  GLU A  63      10.050 -16.233 -22.116  1.00  0.00              
ATOM    803  N   ILE A  64       5.264 -17.115 -20.694  1.00  0.00              
ATOM    804  CA  ILE A  64       4.025 -17.862 -20.578  1.00  0.00              
ATOM    805  C   ILE A  64       3.162 -17.451 -21.763  1.00  0.00              
ATOM    806  O   ILE A  64       3.086 -16.274 -22.099  1.00  0.00              
ATOM    807  CB  ILE A  64       3.263 -17.527 -19.270  1.00  0.00              
ATOM    808  CG1 ILE A  64       1.995 -18.380 -19.178  1.00  0.00              
ATOM    809  CG2 ILE A  64       2.872 -16.056 -19.244  1.00  0.00              
ATOM    810  CD1 ILE A  64       1.331 -18.335 -17.797  1.00  0.00              
ATOM    811  H   ILE A  64       5.225 -16.110 -20.782  1.00  0.00              
ATOM    812  HA  ILE A  64       4.213 -18.932 -20.660  1.00  0.00              
ATOM    813  HB  ILE A  64       3.905 -17.747 -18.418  1.00  0.00              
ATOM    814 1HG1 ILE A  64       1.300 -18.011 -19.931  1.00  0.00              
ATOM    815 2HG1 ILE A  64       2.277 -19.406 -19.416  1.00  0.00              
ATOM    816 1HG2 ILE A  64       2.338 -15.836 -18.321  1.00  0.00              
ATOM    817 2HG2 ILE A  64       3.769 -15.440 -19.299  1.00  0.00              
ATOM    818 3HG2 ILE A  64       2.229 -15.835 -20.096  1.00  0.00              
ATOM    819 1HD1 ILE A  64       0.438 -18.961 -17.800  1.00  0.00              
ATOM    820 2HD1 ILE A  64       2.029 -18.703 -17.045  1.00  0.00              
ATOM    821 3HD1 ILE A  64       1.052 -17.309 -17.560  1.00  0.00              
ATOM    822  N   SER A  65       2.550 -18.429 -22.413  1.00  0.00              
ATOM    823  CA  SER A  65       1.693 -18.163 -23.548  1.00  0.00              
ATOM    824  C   SER A  65       0.331 -18.683 -23.123  1.00  0.00              
ATOM    825  O   SER A  65       0.215 -19.802 -22.643  1.00  0.00              
ATOM    826  CB  SER A  65       2.195 -18.839 -24.809  1.00  0.00              
ATOM    827  OG  SER A  65       3.416 -18.304 -25.242  1.00  0.00              
ATOM    828  H   SER A  65       2.683 -19.384 -22.110  1.00  0.00              
ATOM    829  HA  SER A  65       1.655 -17.090 -23.738  1.00  0.00              
ATOM    830 1HB  SER A  65       2.326 -19.902 -24.606  1.00  0.00              
ATOM    831 2HB  SER A  65       1.452 -18.709 -25.595  1.00  0.00              
ATOM    832  HG  SER A  65       3.850 -18.931 -25.826  1.00  0.00              
ATOM    833  N   ILE A  66      -0.695 -17.856 -23.281  1.00  0.00              
ATOM    834  CA  ILE A  66      -2.048 -18.272 -22.950  1.00  0.00              
ATOM    835  C   ILE A  66      -2.943 -18.305 -24.181  1.00  0.00              
ATOM    836  O   ILE A  66      -3.123 -17.299 -24.873  1.00  0.00              
ATOM    837  CB  ILE A  66      -2.696 -17.308 -21.921  1.00  0.00              
ATOM    838  CG1 ILE A  66      -1.858 -17.262 -20.641  1.00  0.00              
ATOM    839  CG2 ILE A  66      -4.123 -17.756 -21.621  1.00  0.00              
ATOM    840  CD1 ILE A  66      -2.249 -16.135 -19.670  1.00  0.00              
ATOM    841  H   ILE A  66      -0.540 -16.924 -23.635  1.00  0.00              
ATOM    842  HA  ILE A  66      -2.055 -19.298 -22.583  1.00  0.00              
ATOM    843  HB  ILE A  66      -2.704 -16.300 -22.334  1.00  0.00              
ATOM    844 1HG1 ILE A  66      -1.974 -18.224 -20.142  1.00  0.00              
ATOM    845 2HG1 ILE A  66      -0.817 -17.134 -20.939  1.00  0.00              
ATOM    846 1HG2 ILE A  66      -4.574 -17.076 -20.898  1.00  0.00              
ATOM    847 2HG2 ILE A  66      -4.708 -17.746 -22.540  1.00  0.00              
ATOM    848 3HG2 ILE A  66      -4.110 -18.766 -21.210  1.00  0.00              
ATOM    849 1HD1 ILE A  66      -1.606 -16.172 -18.790  1.00  0.00              
ATOM    850 2HD1 ILE A  66      -2.129 -15.170 -20.164  1.00  0.00              
ATOM    851 3HD1 ILE A  66      -3.286 -16.260 -19.365  1.00  0.00              
ATOM    852  N   LEU A  67      -3.479 -19.482 -24.468  1.00  0.00              
ATOM    853  CA  LEU A  67      -4.349 -19.647 -25.611  1.00  0.00              
ATOM    854  C   LEU A  67      -5.720 -19.838 -24.965  1.00  0.00              
ATOM    855  O   LEU A  67      -5.922 -20.769 -24.181  1.00  0.00              
ATOM    856  CB  LEU A  67      -3.939 -20.835 -26.491  1.00  0.00              
ATOM    857  CG  LEU A  67      -4.850 -21.099 -27.696  1.00  0.00              
ATOM    858  CD1 LEU A  67      -4.793 -19.923 -28.662  1.00  0.00              
ATOM    859  CD2 LEU A  67      -4.420 -22.385 -28.386  1.00  0.00              
ATOM    860  H   LEU A  67      -3.280 -20.280 -23.882  1.00  0.00              
ATOM    861  HA  LEU A  67      -4.316 -18.753 -26.234  1.00  0.00              
ATOM    862 1HB  LEU A  67      -2.967 -20.478 -26.828  1.00  0.00              
ATOM    863 2HB  LEU A  67      -3.809 -21.745 -25.905  1.00  0.00              
ATOM    864  HG  LEU A  67      -5.860 -21.249 -27.312  1.00  0.00              
ATOM    865 1HD1 LEU A  67      -5.444 -20.120 -29.514  1.00  0.00              
ATOM    866 2HD1 LEU A  67      -5.127 -19.019 -28.153  1.00  0.00              
ATOM    867 3HD1 LEU A  67      -3.770 -19.788 -29.010  1.00  0.00              
ATOM    868 1HD2 LEU A  67      -5.069 -22.572 -29.242  1.00  0.00              
ATOM    869 2HD2 LEU A  67      -3.389 -22.289 -28.726  1.00  0.00              
ATOM    870 3HD2 LEU A  67      -4.495 -23.217 -27.686  1.00  0.00              
ATOM    871  N   ASP A  68      -6.632 -18.915 -25.256  1.00  0.00              
ATOM    872  CA  ASP A  68      -8.013 -18.990 -24.791  1.00  0.00              
ATOM    873  C   ASP A  68      -8.760 -19.585 -25.968  1.00  0.00              
ATOM    874  O   ASP A  68      -8.908 -18.942 -27.010  1.00  0.00              
ATOM    875  CB  ASP A  68      -8.577 -17.624 -24.391  1.00  0.00              
ATOM    876  CG  ASP A  68     -10.004 -17.663 -23.862  1.00  0.00              
ATOM    877  OD1 ASP A  68     -10.496 -18.739 -23.614  1.00  0.00              
ATOM    878  OD2 ASP A  68     -10.533 -16.620 -23.561  1.00  0.00              
ATOM    879  H   ASP A  68      -6.347 -18.131 -25.825  1.00  0.00              
ATOM    880  HA  ASP A  68      -8.073 -19.638 -23.916  1.00  0.00              
ATOM    881 1HB  ASP A  68      -7.944 -17.082 -23.688  1.00  0.00              
ATOM    882 2HB  ASP A  68      -8.562 -17.121 -25.358  1.00  0.00              
ATOM    883  N   THR A  69      -9.215 -20.821 -25.798  1.00  0.00              
ATOM    884  CA  THR A  69      -9.912 -21.543 -26.856  1.00  0.00              
ATOM    885  C   THR A  69     -11.423 -21.385 -26.951  1.00  0.00              
ATOM    886  O   THR A  69     -12.080 -20.862 -26.057  1.00  0.00              
ATOM    887  CB  THR A  69      -9.616 -23.049 -26.736  1.00  0.00              
ATOM    888  OG1 THR A  69     -10.136 -23.544 -25.495  1.00  0.00              
ATOM    889  CG2 THR A  69      -8.117 -23.304 -26.790  1.00  0.00              
ATOM    890  H   THR A  69      -9.072 -21.272 -24.906  1.00  0.00              
ATOM    891  HA  THR A  69      -9.581 -21.181 -27.830  1.00  0.00              
ATOM    892  HB  THR A  69     -10.102 -23.573 -27.558  1.00  0.00              
ATOM    893  HG1 THR A  69     -10.238 -24.497 -25.549  1.00  0.00              
ATOM    894 1HG2 THR A  69      -7.927 -24.374 -26.703  1.00  0.00              
ATOM    895 2HG2 THR A  69      -7.720 -22.939 -27.737  1.00  0.00              
ATOM    896 3HG2 THR A  69      -7.630 -22.782 -25.967  1.00  0.00              
ATOM    897  N   ALA A  70     -11.964 -21.897 -28.047  1.00  0.00              
ATOM    898  CA  ALA A  70     -13.389 -21.803 -28.324  1.00  0.00              
ATOM    899  C   ALA A  70     -14.202 -22.573 -27.288  1.00  0.00              
ATOM    900  O   ALA A  70     -13.951 -23.758 -27.036  1.00  0.00              
ATOM    901  CB  ALA A  70     -13.682 -22.343 -29.724  1.00  0.00              
ATOM    902  H   ALA A  70     -11.364 -22.368 -28.710  1.00  0.00              
ATOM    903  HA  ALA A  70     -13.689 -20.757 -28.261  1.00  0.00              
ATOM    904 1HB  ALA A  70     -14.751 -22.270 -29.925  1.00  0.00              
ATOM    905 2HB  ALA A  70     -13.133 -21.758 -30.462  1.00  0.00              
ATOM    906 3HB  ALA A  70     -13.373 -23.386 -29.784  1.00  0.00              
ATOM    907  N   GLY A  71     -15.177 -21.892 -26.694  1.00  0.00              
ATOM    908  CA  GLY A  71     -16.051 -22.536 -25.736  1.00  0.00              
ATOM    909  C   GLY A  71     -17.174 -23.286 -26.420  1.00  0.00              
ATOM    910  O   GLY A  71     -17.781 -24.174 -25.825  1.00  0.00              
ATOM    911  H   GLY A  71     -15.317 -20.915 -26.908  1.00  0.00              
ATOM    912 1HA  GLY A  71     -15.470 -23.241 -25.141  1.00  0.00              
ATOM    913 2HA  GLY A  71     -16.482 -21.779 -25.082  1.00  0.00              
ATOM    914  N   GLN A  72     -17.455 -22.923 -27.668  1.00  0.00              
ATOM    915  CA  GLN A  72     -18.510 -23.568 -28.442  1.00  0.00              
ATOM    916  C   GLN A  72     -18.123 -24.983 -28.856  1.00  0.00              
ATOM    917  O   GLN A  72     -16.941 -25.305 -28.978  1.00  0.00              
ATOM    918  CB  GLN A  72     -18.839 -22.740 -29.687  1.00  0.00              
ATOM    919  CG  GLN A  72     -19.396 -21.359 -29.388  1.00  0.00              
ATOM    920  CD  GLN A  72     -20.703 -21.416 -28.620  1.00  0.00              
ATOM    921  OE1 GLN A  72     -21.641 -22.114 -29.014  1.00  0.00              
ATOM    922  NE2 GLN A  72     -20.774 -20.676 -27.519  1.00  0.00              
ATOM    923  H   GLN A  72     -16.919 -22.178 -28.092  1.00  0.00              
ATOM    924  HA  GLN A  72     -19.405 -23.666 -27.828  1.00  0.00              
ATOM    925 1HB  GLN A  72     -17.915 -22.650 -30.258  1.00  0.00              
ATOM    926 2HB  GLN A  72     -19.566 -23.313 -30.262  1.00  0.00              
ATOM    927 1HG  GLN A  72     -18.791 -20.559 -28.960  1.00  0.00              
ATOM    928 2HG  GLN A  72     -19.618 -21.127 -30.430  1.00  0.00              
ATOM    929 1HE2 GLN A  72     -21.612 -20.672 -26.972  1.00  0.00              
ATOM    930 2HE2 GLN A  72     -19.991 -20.122 -27.237  1.00  0.00              
ATOM    931  N   LYS A  73     -19.129 -25.825 -29.068  1.00  0.00              
ATOM    932  CA  LYS A  73     -18.902 -27.221 -29.421  1.00  0.00              
ATOM    933  C   LYS A  73     -19.071 -27.452 -30.919  1.00  0.00              
ATOM    934  O   LYS A  73     -19.324 -28.573 -31.359  1.00  0.00              
ATOM    935  CB  LYS A  73     -19.852 -28.130 -28.639  1.00  0.00              
ATOM    936  CG  LYS A  73     -19.585 -28.178 -27.141  1.00  0.00              
ATOM    937  CD  LYS A  73     -20.572 -29.093 -26.432  1.00  0.00              
ATOM    938  CE  LYS A  73     -20.318 -29.127 -24.932  1.00  0.00              
ATOM    939  NZ  LYS A  73     -21.296 -29.995 -24.222  1.00  0.00              
ATOM    940  H   LYS A  73     -20.077 -25.488 -28.983  1.00  0.00              
ATOM    941  HA  LYS A  73     -17.876 -27.500 -29.181  1.00  0.00              
ATOM    942 1HB  LYS A  73     -20.863 -27.762 -28.816  1.00  0.00              
ATOM    943 2HB  LYS A  73     -19.753 -29.132 -29.057  1.00  0.00              
ATOM    944 1HG  LYS A  73     -18.570 -28.545 -26.981  1.00  0.00              
ATOM    945 2HG  LYS A  73     -19.673 -27.169 -26.740  1.00  0.00              
ATOM    946 1HD  LYS A  73     -21.582 -28.728 -26.622  1.00  0.00              
ATOM    947 2HD  LYS A  73     -20.468 -30.099 -26.840  1.00  0.00              
ATOM    948 1HE  LYS A  73     -19.311 -29.504 -24.764  1.00  0.00              
ATOM    949 2HE  LYS A  73     -20.393 -28.109 -24.550  1.00  0.00              
ATOM    950 1HZ  LYS A  73     -21.094 -29.990 -23.232  1.00  0.00              
ATOM    951 2HZ  LYS A  73     -22.232 -29.646 -24.376  1.00  0.00              
ATOM    952 3HZ  LYS A  73     -21.227 -30.939 -24.574  1.00  0.00              
ATOM    953  N   SER A  74     -18.928 -26.385 -31.697  1.00  0.00              
ATOM    954  CA  SER A  74     -18.939 -26.492 -33.152  1.00  0.00              
ATOM    955  C   SER A  74     -17.548 -26.832 -33.677  1.00  0.00              
ATOM    956  O   SER A  74     -17.353 -26.994 -34.883  1.00  0.00              
ATOM    957  CB  SER A  74     -19.440 -25.201 -33.770  1.00  0.00              
ATOM    958  OG  SER A  74     -18.564 -24.132 -33.540  1.00  0.00              
ATOM    959  H   SER A  74     -18.809 -25.476 -31.271  1.00  0.00              
ATOM    960  HA  SER A  74     -19.598 -27.306 -33.453  1.00  0.00              
ATOM    961 1HB  SER A  74     -19.546 -25.348 -34.845  1.00  0.00              
ATOM    962 2HB  SER A  74     -20.412 -24.962 -33.340  1.00  0.00              
ATOM    963  HG  SER A  74     -18.916 -23.337 -33.946  1.00  0.00              
ATOM    964  N   ARG A  75     -16.588 -26.934 -32.765  1.00  0.00              
ATOM    965  CA  ARG A  75     -15.197 -27.176 -33.134  1.00  0.00              
ATOM    966  C   ARG A  75     -14.765 -28.577 -32.712  1.00  0.00              
ATOM    967  O   ARG A  75     -15.119 -29.046 -31.630  1.00  0.00              
ATOM    968  CB  ARG A  75     -14.260 -26.111 -32.585  1.00  0.00              
ATOM    969  CG  ARG A  75     -14.542 -24.698 -33.072  1.00  0.00              
ATOM    970  CD  ARG A  75     -14.033 -24.408 -34.437  1.00  0.00              
ATOM    971  NE  ARG A  75     -14.246 -23.039 -34.881  1.00  0.00              
ATOM    972  CZ  ARG A  75     -13.966 -22.584 -36.118  1.00  0.00              
ATOM    973  NH1 ARG A  75     -13.430 -23.371 -37.024  1.00  0.00              
ATOM    974  NH2 ARG A  75     -14.224 -21.317 -36.389  1.00  0.00              
ATOM    975  H   ARG A  75     -16.829 -26.842 -31.788  1.00  0.00              
ATOM    976  HA  ARG A  75     -15.087 -27.123 -34.217  1.00  0.00              
ATOM    977 1HB  ARG A  75     -14.345 -26.140 -31.500  1.00  0.00              
ATOM    978 2HB  ARG A  75     -13.249 -26.395 -32.878  1.00  0.00              
ATOM    979 1HG  ARG A  75     -15.621 -24.541 -33.075  1.00  0.00              
ATOM    980 2HG  ARG A  75     -14.075 -23.994 -32.382  1.00  0.00              
ATOM    981 1HD  ARG A  75     -12.960 -24.596 -34.462  1.00  0.00              
ATOM    982 2HD  ARG A  75     -14.534 -25.063 -35.148  1.00  0.00              
ATOM    983  HE  ARG A  75     -14.615 -22.247 -34.372  1.00  0.00              
ATOM    984 1HH1 ARG A  75     -13.222 -24.333 -36.795  1.00  0.00              
ATOM    985 2HH1 ARG A  75     -13.228 -23.010 -37.945  1.00  0.00              
ATOM    986 1HH2 ARG A  75     -14.621 -20.721 -35.676  1.00  0.00              
ATOM    987 2HH2 ARG A  75     -14.024 -20.950 -37.308  1.00  0.00              
ATOM    988  N   ALA A  76     -13.997 -29.239 -33.571  1.00  0.00              
ATOM    989  CA  ALA A  76     -13.533 -30.594 -33.300  1.00  0.00              
ATOM    990  C   ALA A  76     -12.053 -30.736 -33.635  1.00  0.00              
ATOM    991  O   ALA A  76     -11.225 -30.966 -32.755  1.00  0.00              
ATOM    992  CB  ALA A  76     -14.351 -31.595 -34.105  1.00  0.00              
ATOM    993  H   ALA A  76     -13.727 -28.791 -34.435  1.00  0.00              
ATOM    994  HA  ALA A  76     -13.651 -30.798 -32.236  1.00  0.00              
ATOM    995 1HB  ALA A  76     -13.998 -32.605 -33.894  1.00  0.00              
ATOM    996 2HB  ALA A  76     -15.402 -31.514 -33.826  1.00  0.00              
ATOM    997 3HB  ALA A  76     -14.240 -31.385 -35.167  1.00  0.00              
ATOM    998  N   SER A  77     -11.729 -30.597 -34.917  1.00  0.00              
ATOM    999  CA  SER A  77     -10.355 -30.730 -35.385  1.00  0.00              
ATOM   1000  C   SER A  77      -9.497 -29.588 -34.853  1.00  0.00              
ATOM   1001  O   SER A  77      -8.321 -29.776 -34.536  1.00  0.00              
ATOM   1002  CB  SER A  77     -10.316 -30.765 -36.900  1.00  0.00              
ATOM   1003  OG  SER A  77     -10.733 -29.553 -37.466  1.00  0.00              
ATOM   1004  H   SER A  77     -12.458 -30.393 -35.586  1.00  0.00              
ATOM   1005  HA  SER A  77      -9.904 -31.692 -35.136  1.00  0.00              
ATOM   1006 1HB  SER A  77      -9.294 -30.971 -37.218  1.00  0.00              
ATOM   1007 2HB  SER A  77     -10.971 -31.562 -37.248  1.00  0.00              
ATOM   1008  HG  SER A  77     -10.410 -29.493 -38.368  1.00  0.00              
ATOM   1009  N   LEU A  78     -10.093 -28.404 -34.763  1.00  0.00              
ATOM   1010  CA  LEU A  78      -9.384 -27.227 -34.280  1.00  0.00              
ATOM   1011  C   LEU A  78      -9.131 -27.384 -32.786  1.00  0.00              
ATOM   1012  O   LEU A  78      -8.026 -27.136 -32.302  1.00  0.00              
ATOM   1013  CB  LEU A  78     -10.183 -25.950 -34.570  1.00  0.00              
ATOM   1014  CG  LEU A  78      -9.522 -24.647 -34.105  1.00  0.00              
ATOM   1015  CD1 LEU A  78      -8.184 -24.460 -34.807  1.00  0.00              
ATOM   1016  CD2 LEU A  78     -10.450 -23.475 -34.392  1.00  0.00              
ATOM   1017  H   LEU A  78     -11.061 -28.316 -35.037  1.00  0.00              
ATOM   1018  HA  LEU A  78      -8.418 -27.147 -34.779  1.00  0.00              
ATOM   1019 1HB  LEU A  78     -10.198 -25.994 -35.658  1.00  0.00              
ATOM   1020 2HB  LEU A  78     -11.202 -26.017 -34.191  1.00  0.00              
ATOM   1021  HG  LEU A  78      -9.396 -24.715 -33.024  1.00  0.00              
ATOM   1022 1HD1 LEU A  78      -7.722 -23.531 -34.470  1.00  0.00              
ATOM   1023 2HD1 LEU A  78      -7.528 -25.297 -34.569  1.00  0.00              
ATOM   1024 3HD1 LEU A  78      -8.342 -24.416 -35.884  1.00  0.00              
ATOM   1025 1HD2 LEU A  78      -9.980 -22.549 -34.059  1.00  0.00              
ATOM   1026 2HD2 LEU A  78     -10.646 -23.420 -35.462  1.00  0.00              
ATOM   1027 3HD2 LEU A  78     -11.390 -23.616 -33.857  1.00  0.00              
ATOM   1028  N   ARG A  79     -10.169 -27.799 -32.064  1.00  0.00              
ATOM   1029  CA  ARG A  79     -10.049 -28.133 -30.650  1.00  0.00              
ATOM   1030  C   ARG A  79      -8.903 -29.111 -30.431  1.00  0.00              
ATOM   1031  O   ARG A  79      -8.053 -28.907 -29.564  1.00  0.00              
ATOM   1032  CB  ARG A  79     -11.343 -28.773 -30.145  1.00  0.00              
ATOM   1033  CG  ARG A  79     -12.435 -27.795 -29.772  1.00  0.00              
ATOM   1034  CD  ARG A  79     -12.172 -27.165 -28.416  1.00  0.00              
ATOM   1035  NE  ARG A  79     -13.323 -26.402 -27.945  1.00  0.00              
ATOM   1036  CZ  ARG A  79     -14.378 -26.940 -27.339  1.00  0.00              
ATOM   1037  NH1 ARG A  79     -14.428 -28.249 -27.127  1.00  0.00              
ATOM   1038  NH2 ARG A  79     -15.386 -26.170 -26.950  1.00  0.00              
ATOM   1039  H   ARG A  79     -11.069 -27.883 -32.516  1.00  0.00              
ATOM   1040  HA  ARG A  79      -9.817 -27.235 -30.077  1.00  0.00              
ATOM   1041 1HB  ARG A  79     -11.704 -29.428 -30.937  1.00  0.00              
ATOM   1042 2HB  ARG A  79     -11.082 -29.369 -29.270  1.00  0.00              
ATOM   1043 1HG  ARG A  79     -12.477 -27.015 -30.533  1.00  0.00              
ATOM   1044 2HG  ARG A  79     -13.385 -28.329 -29.748  1.00  0.00              
ATOM   1045 1HD  ARG A  79     -11.953 -27.954 -27.696  1.00  0.00              
ATOM   1046 2HD  ARG A  79     -11.314 -26.498 -28.496  1.00  0.00              
ATOM   1047  HE  ARG A  79     -13.501 -25.408 -27.996  1.00  0.00              
ATOM   1048 1HH1 ARG A  79     -13.662 -28.836 -27.425  1.00  0.00              
ATOM   1049 2HH1 ARG A  79     -15.231 -28.651 -26.667  1.00  0.00              
ATOM   1050 1HH2 ARG A  79     -15.349 -25.174 -27.115  1.00  0.00              
ATOM   1051 2HH2 ARG A  79     -16.184 -26.582 -26.491  1.00  0.00              
ATOM   1052  N   ASP A  80      -8.899 -30.177 -31.226  1.00  0.00              
ATOM   1053  CA  ASP A  80      -7.897 -31.226 -31.117  1.00  0.00              
ATOM   1054  C   ASP A  80      -6.483 -30.717 -31.362  1.00  0.00              
ATOM   1055  O   ASP A  80      -5.553 -31.070 -30.637  1.00  0.00              
ATOM   1056  CB  ASP A  80      -8.217 -32.359 -32.095  1.00  0.00              
ATOM   1057  CG  ASP A  80      -9.390 -33.236 -31.681  1.00  0.00              
ATOM   1058  OD1 ASP A  80      -9.802 -33.147 -30.548  1.00  0.00              
ATOM   1059  OD2 ASP A  80      -9.964 -33.869 -32.535  1.00  0.00              
ATOM   1060  H   ASP A  80      -9.619 -30.255 -31.930  1.00  0.00              
ATOM   1061  HA  ASP A  80      -7.891 -31.627 -30.103  1.00  0.00              
ATOM   1062 1HB  ASP A  80      -8.363 -32.019 -33.121  1.00  0.00              
ATOM   1063 2HB  ASP A  80      -7.293 -32.934 -32.030  1.00  0.00              
ATOM   1064  N   ASP A  81      -6.325 -29.884 -32.384  1.00  0.00              
ATOM   1065  CA  ASP A  81      -5.018 -29.333 -32.716  1.00  0.00              
ATOM   1066  C   ASP A  81      -4.486 -28.444 -31.592  1.00  0.00              
ATOM   1067  O   ASP A  81      -3.305 -28.504 -31.244  1.00  0.00              
ATOM   1068  CB  ASP A  81      -5.090 -28.542 -34.024  1.00  0.00              
ATOM   1069  CG  ASP A  81      -5.233 -29.402 -35.273  1.00  0.00              
ATOM   1070  OD1 ASP A  81      -5.045 -30.592 -35.175  1.00  0.00              
ATOM   1071  OD2 ASP A  81      -5.680 -28.893 -36.272  1.00  0.00              
ATOM   1072  H   ASP A  81      -7.125 -29.624 -32.944  1.00  0.00              
ATOM   1073  HA  ASP A  81      -4.296 -30.141 -32.836  1.00  0.00              
ATOM   1074 1HB  ASP A  81      -5.862 -27.772 -34.024  1.00  0.00              
ATOM   1075 2HB  ASP A  81      -4.106 -28.072 -34.018  1.00  0.00              
ATOM   1076  N   TYR A  82      -5.364 -27.619 -31.028  1.00  0.00              
ATOM   1077  CA  TYR A  82      -4.988 -26.738 -29.926  1.00  0.00              
ATOM   1078  C   TYR A  82      -4.504 -27.574 -28.747  1.00  0.00              
ATOM   1079  O   TYR A  82      -3.431 -27.332 -28.193  1.00  0.00              
ATOM   1080  CB  TYR A  82      -6.164 -25.853 -29.507  1.00  0.00              
ATOM   1081  CG  TYR A  82      -6.410 -24.682 -30.433  1.00  0.00              
ATOM   1082  CD1 TYR A  82      -5.453 -24.291 -31.357  1.00  0.00              
ATOM   1083  CD2 TYR A  82      -7.601 -23.973 -30.380  1.00  0.00              
ATOM   1084  CE1 TYR A  82      -5.673 -23.222 -32.205  1.00  0.00              
ATOM   1085  CE2 TYR A  82      -7.832 -22.903 -31.223  1.00  0.00              
ATOM   1086  CZ  TYR A  82      -6.865 -22.530 -32.134  1.00  0.00              
ATOM   1087  OH  TYR A  82      -7.090 -21.466 -32.977  1.00  0.00              
ATOM   1088  H   TYR A  82      -6.314 -27.600 -31.370  1.00  0.00              
ATOM   1089  HA  TYR A  82      -4.165 -26.092 -30.233  1.00  0.00              
ATOM   1090 1HB  TYR A  82      -7.051 -26.487 -29.479  1.00  0.00              
ATOM   1091 2HB  TYR A  82      -5.949 -25.484 -28.504  1.00  0.00              
ATOM   1092  HD1 TYR A  82      -4.514 -24.842 -31.407  1.00  0.00              
ATOM   1093  HD2 TYR A  82      -8.360 -24.272 -29.658  1.00  0.00              
ATOM   1094  HE1 TYR A  82      -4.912 -22.926 -32.926  1.00  0.00              
ATOM   1095  HE2 TYR A  82      -8.774 -22.357 -31.165  1.00  0.00              
ATOM   1096  HH  TYR A  82      -6.354 -21.293 -33.569  1.00  0.00              
ATOM   1097  N   PHE A  83      -5.308 -28.567 -28.381  1.00  0.00              
ATOM   1098  CA  PHE A  83      -5.012 -29.433 -27.249  1.00  0.00              
ATOM   1099  C   PHE A  83      -3.713 -30.217 -27.389  1.00  0.00              
ATOM   1100  O   PHE A  83      -2.926 -30.304 -26.449  1.00  0.00              
ATOM   1101  CB  PHE A  83      -6.180 -30.398 -27.023  1.00  0.00              
ATOM   1102  CG  PHE A  83      -7.464 -29.721 -26.617  1.00  0.00              
ATOM   1103  CD1 PHE A  83      -8.626 -30.462 -26.432  1.00  0.00              
ATOM   1104  CD2 PHE A  83      -7.511 -28.349 -26.402  1.00  0.00              
ATOM   1105  CE1 PHE A  83      -9.813 -29.844 -26.037  1.00  0.00              
ATOM   1106  CE2 PHE A  83      -8.691 -27.726 -26.010  1.00  0.00              
ATOM   1107  CZ  PHE A  83      -9.844 -28.476 -25.827  1.00  0.00              
ATOM   1108  H   PHE A  83      -6.154 -28.721 -28.911  1.00  0.00              
ATOM   1109  HA  PHE A  83      -4.877 -28.832 -26.349  1.00  0.00              
ATOM   1110 1HB  PHE A  83      -6.396 -30.948 -27.938  1.00  0.00              
ATOM   1111 2HB  PHE A  83      -5.936 -31.101 -26.228  1.00  0.00              
ATOM   1112  HD1 PHE A  83      -8.602 -31.539 -26.597  1.00  0.00              
ATOM   1113  HD2 PHE A  83      -6.605 -27.759 -26.546  1.00  0.00              
ATOM   1114  HE1 PHE A  83     -10.715 -30.439 -25.895  1.00  0.00              
ATOM   1115  HE2 PHE A  83      -8.711 -26.648 -25.847  1.00  0.00              
ATOM   1116  HZ  PHE A  83     -10.770 -27.991 -25.521  1.00  0.00              
ATOM   1117  N   ARG A  84      -3.488 -30.783 -28.565  1.00  0.00              
ATOM   1118  CA  ARG A  84      -2.281 -31.558 -28.815  1.00  0.00              
ATOM   1119  C   ARG A  84      -1.027 -30.690 -28.751  1.00  0.00              
ATOM   1120  O   ARG A  84       0.024 -31.137 -28.292  1.00  0.00              
ATOM   1121  CB  ARG A  84      -2.361 -32.323 -30.128  1.00  0.00              
ATOM   1122  CG  ARG A  84      -1.183 -33.245 -30.403  1.00  0.00              
ATOM   1123  CD  ARG A  84      -1.353 -34.116 -31.595  1.00  0.00              
ATOM   1124  NE  ARG A  84      -0.220 -34.983 -31.874  1.00  0.00              
ATOM   1125  CZ  ARG A  84      -0.123 -35.795 -32.944  1.00  0.00              
ATOM   1126  NH1 ARG A  84      -1.102 -35.883 -33.818  1.00  0.00              
ATOM   1127  NH2 ARG A  84       0.973 -36.520 -33.081  1.00  0.00              
ATOM   1128  H   ARG A  84      -4.166 -30.675 -29.305  1.00  0.00              
ATOM   1129  HA  ARG A  84      -2.163 -32.318 -28.042  1.00  0.00              
ATOM   1130 1HB  ARG A  84      -3.277 -32.910 -30.099  1.00  0.00              
ATOM   1131 2HB  ARG A  84      -2.429 -31.581 -30.924  1.00  0.00              
ATOM   1132 1HG  ARG A  84      -0.293 -32.634 -30.558  1.00  0.00              
ATOM   1133 2HG  ARG A  84      -1.036 -33.887 -29.535  1.00  0.00              
ATOM   1134 1HD  ARG A  84      -2.223 -34.754 -31.445  1.00  0.00              
ATOM   1135 2HD  ARG A  84      -1.509 -33.489 -32.472  1.00  0.00              
ATOM   1136  HE  ARG A  84       0.634 -35.117 -31.348  1.00  0.00              
ATOM   1137 1HH1 ARG A  84      -1.941 -35.336 -33.689  1.00  0.00              
ATOM   1138 2HH1 ARG A  84      -1.010 -36.498 -34.613  1.00  0.00              
ATOM   1139 1HH2 ARG A  84       1.709 -36.454 -32.390  1.00  0.00              
ATOM   1140 2HH2 ARG A  84       1.071 -37.137 -33.873  1.00  0.00              
ATOM   1141  N   SER A  85      -1.140 -29.442 -29.197  1.00  0.00              
ATOM   1142  CA  SER A  85       0.001 -28.529 -29.185  1.00  0.00              
ATOM   1143  C   SER A  85       0.232 -27.870 -27.832  1.00  0.00              
ATOM   1144  O   SER A  85       1.235 -27.187 -27.644  1.00  0.00              
ATOM   1145  CB  SER A  85      -0.189 -27.465 -30.249  1.00  0.00              
ATOM   1146  OG  SER A  85      -1.254 -26.605 -29.950  1.00  0.00              
ATOM   1147  H   SER A  85      -2.028 -29.115 -29.550  1.00  0.00              
ATOM   1148  HA  SER A  85       0.934 -28.997 -29.503  1.00  0.00              
ATOM   1149 1HB  SER A  85       0.728 -26.882 -30.324  1.00  0.00              
ATOM   1150 2HB  SER A  85      -0.386 -27.955 -31.201  1.00  0.00              
ATOM   1151  HG  SER A  85      -1.340 -25.949 -30.645  1.00  0.00              
ATOM   1152  N   GLY A  86      -0.690 -28.068 -26.896  1.00  0.00              
ATOM   1153  CA  GLY A  86      -0.528 -27.479 -25.576  1.00  0.00              
ATOM   1154  C   GLY A  86       0.473 -28.160 -24.663  1.00  0.00              
ATOM   1155  O   GLY A  86       0.940 -29.256 -24.948  1.00  0.00              
ATOM   1156  H   GLY A  86      -1.508 -28.628 -27.088  1.00  0.00              
ATOM   1157 1HA  GLY A  86      -0.196 -26.446 -25.685  1.00  0.00              
ATOM   1158 2HA  GLY A  86      -1.486 -27.499 -25.057  1.00  0.00              
ATOM   1159  N   GLU A  87       0.793 -27.507 -23.549  1.00  0.00              
ATOM   1160  CA  GLU A  87       1.704 -28.072 -22.564  1.00  0.00              
ATOM   1161  C   GLU A  87       1.001 -28.206 -21.216  1.00  0.00              
ATOM   1162  O   GLU A  87       1.244 -29.156 -20.468  1.00  0.00              
ATOM   1163  CB  GLU A  87       2.959 -27.208 -22.428  1.00  0.00              
ATOM   1164  CG  GLU A  87       3.888 -27.254 -23.633  1.00  0.00              
ATOM   1165  CD  GLU A  87       5.023 -26.280 -23.486  1.00  0.00              
ATOM   1166  OE1 GLU A  87       5.028 -25.542 -22.529  1.00  0.00              
ATOM   1167  OE2 GLU A  87       5.943 -26.348 -24.266  1.00  0.00              
ATOM   1168  H   GLU A  87       0.392 -26.595 -23.384  1.00  0.00              
ATOM   1169  HA  GLU A  87       2.005 -29.074 -22.871  1.00  0.00              
ATOM   1170 1HB  GLU A  87       2.624 -26.183 -22.268  1.00  0.00              
ATOM   1171 2HB  GLU A  87       3.493 -27.558 -21.545  1.00  0.00              
ATOM   1172 1HG  GLU A  87       4.287 -28.248 -23.835  1.00  0.00              
ATOM   1173 2HG  GLU A  87       3.250 -26.946 -24.460  1.00  0.00              
ATOM   1174  N   GLY A  88       0.120 -27.257 -20.913  1.00  0.00              
ATOM   1175  CA  GLY A  88      -0.628 -27.293 -19.666  1.00  0.00              
ATOM   1176  C   GLY A  88      -2.033 -26.761 -19.877  1.00  0.00              
ATOM   1177  O   GLY A  88      -2.258 -25.922 -20.759  1.00  0.00              
ATOM   1178  H   GLY A  88      -0.035 -26.495 -21.558  1.00  0.00              
ATOM   1179 1HA  GLY A  88      -0.680 -28.323 -19.311  1.00  0.00              
ATOM   1180 2HA  GLY A  88      -0.116 -26.680 -18.925  1.00  0.00              
ATOM   1181  N   PHE A  89      -2.980 -27.228 -19.064  1.00  0.00              
ATOM   1182  CA  PHE A  89      -4.356 -26.762 -19.159  1.00  0.00              
ATOM   1183  C   PHE A  89      -4.965 -26.225 -17.867  1.00  0.00              
ATOM   1184  O   PHE A  89      -4.690 -26.744 -16.782  1.00  0.00              
ATOM   1185  CB  PHE A  89      -5.261 -27.899 -19.667  1.00  0.00              
ATOM   1186  CG  PHE A  89      -4.915 -28.383 -21.042  1.00  0.00              
ATOM   1187  CD1 PHE A  89      -3.908 -29.324 -21.231  1.00  0.00              
ATOM   1188  CD2 PHE A  89      -5.561 -27.855 -22.160  1.00  0.00              
ATOM   1189  CE1 PHE A  89      -3.543 -29.728 -22.518  1.00  0.00              
ATOM   1190  CE2 PHE A  89      -5.206 -28.252 -23.446  1.00  0.00              
ATOM   1191  CZ  PHE A  89      -4.195 -29.188 -23.628  1.00  0.00              
ATOM   1192  H   PHE A  89      -2.741 -27.918 -18.366  1.00  0.00              
ATOM   1193  HA  PHE A  89      -4.413 -25.913 -19.842  1.00  0.00              
ATOM   1194 1HB  PHE A  89      -5.186 -28.762 -19.007  1.00  0.00              
ATOM   1195 2HB  PHE A  89      -6.296 -27.564 -19.708  1.00  0.00              
ATOM   1196  HD1 PHE A  89      -3.403 -29.746 -20.361  1.00  0.00              
ATOM   1197  HD2 PHE A  89      -6.354 -27.120 -22.015  1.00  0.00              
ATOM   1198  HE1 PHE A  89      -2.750 -30.464 -22.653  1.00  0.00              
ATOM   1199  HE2 PHE A  89      -5.719 -27.829 -24.309  1.00  0.00              
ATOM   1200  HZ  PHE A  89      -3.911 -29.499 -24.632  1.00  0.00              
ATOM   1201  N   LEU A  90      -5.785 -25.178 -17.991  1.00  0.00              
ATOM   1202  CA  LEU A  90      -6.607 -24.708 -16.873  1.00  0.00              
ATOM   1203  C   LEU A  90      -8.032 -24.992 -17.343  1.00  0.00              
ATOM   1204  O   LEU A  90      -8.551 -24.334 -18.256  1.00  0.00              
ATOM   1205  CB  LEU A  90      -6.435 -23.206 -16.607  1.00  0.00              
ATOM   1206  CG  LEU A  90      -5.057 -22.754 -16.116  1.00  0.00              
ATOM   1207  CD1 LEU A  90      -5.066 -21.250 -15.811  1.00  0.00              
ATOM   1208  CD2 LEU A  90      -4.691 -23.544 -14.864  1.00  0.00              
ATOM   1209  H   LEU A  90      -5.840 -24.698 -18.878  1.00  0.00              
ATOM   1210  HA  LEU A  90      -6.362 -25.276 -15.976  1.00  0.00              
ATOM   1211 1HB  LEU A  90      -6.606 -22.826 -17.613  1.00  0.00              
ATOM   1212 2HB  LEU A  90      -7.206 -22.823 -15.938  1.00  0.00              
ATOM   1213  HG  LEU A  90      -4.337 -23.005 -16.895  1.00  0.00              
ATOM   1214 1HD1 LEU A  90      -4.080 -20.943 -15.463  1.00  0.00              
ATOM   1215 2HD1 LEU A  90      -5.320 -20.696 -16.715  1.00  0.00              
ATOM   1216 3HD1 LEU A  90      -5.804 -21.040 -15.037  1.00  0.00              
ATOM   1217 1HD2 LEU A  90      -3.710 -23.227 -14.508  1.00  0.00              
ATOM   1218 2HD2 LEU A  90      -5.435 -23.361 -14.087  1.00  0.00              
ATOM   1219 3HD2 LEU A  90      -4.666 -24.608 -15.098  1.00  0.00              
ATOM   1220  N   CYS A  91      -8.643 -26.003 -16.738  1.00  0.00              
ATOM   1221  CA  CYS A  91      -9.998 -26.406 -17.072  1.00  0.00              
ATOM   1222  C   CYS A  91     -10.919 -25.601 -16.179  1.00  0.00              
ATOM   1223  O   CYS A  91     -11.090 -25.908 -14.997  1.00  0.00              
ATOM   1224  CB  CYS A  91     -10.145 -27.910 -16.819  1.00  0.00              
ATOM   1225  SG  CYS A  91     -11.749 -28.559 -17.233  1.00  0.00              
ATOM   1226  H   CYS A  91      -8.143 -26.506 -16.019  1.00  0.00              
ATOM   1227  HA  CYS A  91     -10.232 -26.303 -18.132  1.00  0.00              
ATOM   1228 1HB  CYS A  91      -9.424 -28.466 -17.418  1.00  0.00              
ATOM   1229 2HB  CYS A  91      -9.988 -28.131 -15.763  1.00  0.00              
ATOM   1230  HG  CYS A  91     -11.530 -28.644 -18.541  1.00  0.00              
ATOM   1231  N   VAL A  92     -11.519 -24.571 -16.759  1.00  0.00              
ATOM   1232  CA  VAL A  92     -12.357 -23.636 -16.019  1.00  0.00              
ATOM   1233  C   VAL A  92     -13.869 -23.857 -16.118  1.00  0.00              
ATOM   1234  O   VAL A  92     -14.415 -24.007 -17.201  1.00  0.00              
ATOM   1235  CB  VAL A  92     -12.061 -22.183 -16.490  1.00  0.00              
ATOM   1236  CG1 VAL A  92     -12.918 -21.181 -15.717  1.00  0.00              
ATOM   1237  CG2 VAL A  92     -10.562 -21.871 -16.334  1.00  0.00              
ATOM   1238  H   VAL A  92     -11.386 -24.436 -17.751  1.00  0.00              
ATOM   1239  HA  VAL A  92     -12.194 -23.722 -14.944  1.00  0.00              
ATOM   1240  HB  VAL A  92     -12.297 -22.100 -17.551  1.00  0.00              
ATOM   1241 1HG1 VAL A  92     -12.696 -20.171 -16.062  1.00  0.00              
ATOM   1242 2HG1 VAL A  92     -13.972 -21.398 -15.885  1.00  0.00              
ATOM   1243 3HG1 VAL A  92     -12.696 -21.258 -14.653  1.00  0.00              
ATOM   1244 1HG2 VAL A  92     -10.365 -20.852 -16.666  1.00  0.00              
ATOM   1245 2HG2 VAL A  92     -10.277 -21.972 -15.286  1.00  0.00              
ATOM   1246 3HG2 VAL A  92      -9.979 -22.568 -16.937  1.00  0.00              
ATOM   1247  N   PHE A  93     -14.524 -23.886 -14.962  1.00  0.00              
ATOM   1248  CA  PHE A  93     -15.970 -24.055 -14.884  1.00  0.00              
ATOM   1249  C   PHE A  93     -16.375 -23.079 -13.793  1.00  0.00              
ATOM   1250  O   PHE A  93     -15.512 -22.571 -13.070  1.00  0.00              
ATOM   1251  CB  PHE A  93     -16.382 -25.501 -14.511  1.00  0.00              
ATOM   1252  CG  PHE A  93     -16.038 -25.906 -13.095  1.00  0.00              
ATOM   1253  CD1 PHE A  93     -14.790 -26.441 -12.795  1.00  0.00              
ATOM   1254  CD2 PHE A  93     -16.960 -25.740 -12.066  1.00  0.00              
ATOM   1255  CE1 PHE A  93     -14.461 -26.806 -11.484  1.00  0.00              
ATOM   1256  CE2 PHE A  93     -16.643 -26.101 -10.748  1.00  0.00              
ATOM   1257  CZ  PHE A  93     -15.391 -26.633 -10.456  1.00  0.00              
ATOM   1258  H   PHE A  93     -13.993 -23.786 -14.108  1.00  0.00              
ATOM   1259  HA  PHE A  93     -16.425 -23.798 -15.842  1.00  0.00              
ATOM   1260 1HB  PHE A  93     -17.460 -25.621 -14.610  1.00  0.00              
ATOM   1261 2HB  PHE A  93     -15.878 -26.213 -15.163  1.00  0.00              
ATOM   1262  HD1 PHE A  93     -14.061 -26.574 -13.594  1.00  0.00              
ATOM   1263  HD2 PHE A  93     -17.941 -25.324 -12.295  1.00  0.00              
ATOM   1264  HE1 PHE A  93     -13.478 -27.226 -11.266  1.00  0.00              
ATOM   1265  HE2 PHE A  93     -17.375 -25.965  -9.952  1.00  0.00              
ATOM   1266  HZ  PHE A  93     -15.136 -26.916  -9.435  1.00  0.00              
ATOM   1267  N   SER A  94     -17.664 -22.779 -13.692  1.00  0.00              
ATOM   1268  CA  SER A  94     -18.135 -21.882 -12.646  1.00  0.00              
ATOM   1269  C   SER A  94     -18.675 -22.701 -11.485  1.00  0.00              
ATOM   1270  O   SER A  94     -19.419 -23.660 -11.700  1.00  0.00              
ATOM   1271  CB  SER A  94     -19.247 -20.977 -13.163  1.00  0.00              
ATOM   1272  OG  SER A  94     -19.851 -20.291 -12.078  1.00  0.00              
ATOM   1273  H   SER A  94     -18.331 -23.171 -14.342  1.00  0.00              
ATOM   1274  HA  SER A  94     -17.377 -21.173 -12.310  1.00  0.00              
ATOM   1275 1HB  SER A  94     -18.817 -20.263 -13.865  1.00  0.00              
ATOM   1276 2HB  SER A  94     -19.986 -21.590 -13.678  1.00  0.00              
ATOM   1277  HG  SER A  94     -20.719 -19.979 -12.341  1.00  0.00              
ATOM   1278  N   ILE A  95     -18.314 -22.335 -10.258  1.00  0.00              
ATOM   1279  CA  ILE A  95     -18.837 -23.063  -9.114  1.00  0.00              
ATOM   1280  C   ILE A  95     -20.336 -22.820  -8.975  1.00  0.00              
ATOM   1281  O   ILE A  95     -21.013 -23.530  -8.238  1.00  0.00              
ATOM   1282  CB  ILE A  95     -18.166 -22.649  -7.778  1.00  0.00              
ATOM   1283  CG1 ILE A  95     -18.500 -21.189  -7.458  1.00  0.00              
ATOM   1284  CG2 ILE A  95     -16.672 -22.915  -7.841  1.00  0.00              
ATOM   1285  CD1 ILE A  95     -18.174 -20.797  -6.031  1.00  0.00              
ATOM   1286  H   ILE A  95     -17.684 -21.561 -10.103  1.00  0.00              
ATOM   1287  HA  ILE A  95     -18.733 -24.137  -9.262  1.00  0.00              
ATOM   1288  HB  ILE A  95     -18.607 -23.226  -6.966  1.00  0.00              
ATOM   1289 1HG1 ILE A  95     -17.932 -20.567  -8.149  1.00  0.00              
ATOM   1290 2HG1 ILE A  95     -19.566 -21.053  -7.641  1.00  0.00              
ATOM   1291 1HG2 ILE A  95     -16.210 -22.621  -6.898  1.00  0.00              
ATOM   1292 2HG2 ILE A  95     -16.497 -23.976  -8.014  1.00  0.00              
ATOM   1293 3HG2 ILE A  95     -16.233 -22.338  -8.655  1.00  0.00              
ATOM   1294 1HD1 ILE A  95     -18.435 -19.751  -5.871  1.00  0.00              
ATOM   1295 2HD1 ILE A  95     -18.742 -21.422  -5.342  1.00  0.00              
ATOM   1296 3HD1 ILE A  95     -17.108 -20.935  -5.851  1.00  0.00              
ATOM   1297  N   THR A  96     -20.857 -21.815  -9.676  1.00  0.00              
ATOM   1298  CA  THR A  96     -22.279 -21.506  -9.597  1.00  0.00              
ATOM   1299  C   THR A  96     -23.115 -22.219 -10.666  1.00  0.00              
ATOM   1300  O   THR A  96     -24.327 -22.029 -10.729  1.00  0.00              
ATOM   1301  CB  THR A  96     -22.543 -19.987  -9.734  1.00  0.00              
ATOM   1302  OG1 THR A  96     -22.211 -19.557 -11.059  1.00  0.00              
ATOM   1303  CG2 THR A  96     -21.718 -19.202  -8.719  1.00  0.00              
ATOM   1304  H   THR A  96     -20.264 -21.255 -10.273  1.00  0.00              
ATOM   1305  HA  THR A  96     -22.680 -21.855  -8.645  1.00  0.00              
ATOM   1306  HB  THR A  96     -23.602 -19.795  -9.563  1.00  0.00              
ATOM   1307  HG1 THR A  96     -22.652 -18.724 -11.245  1.00  0.00              
ATOM   1308 1HG2 THR A  96     -21.920 -18.137  -8.834  1.00  0.00              
ATOM   1309 2HG2 THR A  96     -21.986 -19.516  -7.711  1.00  0.00              
ATOM   1310 3HG2 THR A  96     -20.658 -19.391  -8.889  1.00  0.00              
ATOM   1311  N   GLU A  97     -22.474 -23.029 -11.505  1.00  0.00              
ATOM   1312  CA  GLU A  97     -23.198 -23.735 -12.552  1.00  0.00              
ATOM   1313  C   GLU A  97     -22.746 -25.181 -12.710  1.00  0.00              
ATOM   1314  O   GLU A  97     -21.661 -25.445 -13.232  1.00  0.00              
ATOM   1315  CB  GLU A  97     -23.043 -22.997 -13.884  1.00  0.00              
ATOM   1316  CG  GLU A  97     -23.815 -23.618 -15.040  1.00  0.00              
ATOM   1317  CD  GLU A  97     -23.575 -22.869 -16.322  1.00  0.00              
ATOM   1318  OE1 GLU A  97     -22.843 -21.909 -16.298  1.00  0.00              
ATOM   1319  OE2 GLU A  97     -24.031 -23.322 -17.345  1.00  0.00              
ATOM   1320  H   GLU A  97     -21.476 -23.161 -11.422  1.00  0.00              
ATOM   1321  HA  GLU A  97     -24.257 -23.787 -12.298  1.00  0.00              
ATOM   1322 1HB  GLU A  97     -23.389 -21.976 -13.725  1.00  0.00              
ATOM   1323 2HB  GLU A  97     -21.979 -22.988 -14.122  1.00  0.00              
ATOM   1324 1HG  GLU A  97     -23.594 -24.674 -15.191  1.00  0.00              
ATOM   1325 2HG  GLU A  97     -24.856 -23.505 -14.743  1.00  0.00              
ATOM   1326  N   MET A  98     -23.597 -26.108 -12.265  1.00  0.00              
ATOM   1327  CA  MET A  98     -23.317 -27.539 -12.325  1.00  0.00              
ATOM   1328  C   MET A  98     -23.129 -28.035 -13.754  1.00  0.00              
ATOM   1329  O   MET A  98     -22.407 -29.002 -13.998  1.00  0.00              
ATOM   1330  CB  MET A  98     -24.457 -28.321 -11.661  1.00  0.00              
ATOM   1331  CG  MET A  98     -24.224 -29.825 -11.580  1.00  0.00              
ATOM   1332  SD  MET A  98     -22.776 -30.273 -10.604  1.00  0.00              
ATOM   1333  CE  MET A  98     -23.342 -29.919  -8.933  1.00  0.00              
ATOM   1334  H   MET A  98     -24.471 -25.794 -11.870  1.00  0.00              
ATOM   1335  HA  MET A  98     -22.381 -27.756 -11.811  1.00  0.00              
ATOM   1336 1HB  MET A  98     -24.576 -27.916 -10.657  1.00  0.00              
ATOM   1337 2HB  MET A  98     -25.359 -28.123 -12.242  1.00  0.00              
ATOM   1338 1HG  MET A  98     -25.106 -30.281 -11.131  1.00  0.00              
ATOM   1339 2HG  MET A  98     -24.095 -30.203 -12.594  1.00  0.00              
ATOM   1340 1HE  MET A  98     -22.548 -30.149  -8.223  1.00  0.00              
ATOM   1341 2HE  MET A  98     -23.606 -28.864  -8.854  1.00  0.00              
ATOM   1342 3HE  MET A  98     -24.218 -30.530  -8.708  1.00  0.00              
ATOM   1343  N   GLU A  99     -23.787 -27.378 -14.698  1.00  0.00              
ATOM   1344  CA  GLU A  99     -23.669 -27.760 -16.093  1.00  0.00              
ATOM   1345  C   GLU A  99     -22.251 -27.534 -16.614  1.00  0.00              
ATOM   1346  O   GLU A  99     -21.717 -28.375 -17.338  1.00  0.00              
ATOM   1347  CB  GLU A  99     -24.675 -26.980 -16.943  1.00  0.00              
ATOM   1348  CG  GLU A  99     -26.128 -27.372 -16.714  1.00  0.00              
ATOM   1349  CD  GLU A  99     -27.062 -26.475 -17.478  1.00  0.00              
ATOM   1350  OE1 GLU A  99     -26.595 -25.545 -18.090  1.00  0.00              
ATOM   1351  OE2 GLU A  99     -28.229 -26.783 -17.542  1.00  0.00              
ATOM   1352  H   GLU A  99     -24.380 -26.599 -14.450  1.00  0.00              
ATOM   1353  HA  GLU A  99     -23.869 -28.826 -16.203  1.00  0.00              
ATOM   1354 1HB  GLU A  99     -24.543 -25.925 -16.706  1.00  0.00              
ATOM   1355 2HB  GLU A  99     -24.413 -27.154 -17.987  1.00  0.00              
ATOM   1356 1HG  GLU A  99     -26.341 -28.412 -16.962  1.00  0.00              
ATOM   1357 2HG  GLU A  99     -26.270 -27.218 -15.645  1.00  0.00              
ATOM   1358  N   SER A 100     -21.636 -26.409 -16.245  1.00  0.00              
ATOM   1359  CA  SER A 100     -20.278 -26.107 -16.711  1.00  0.00              
ATOM   1360  C   SER A 100     -19.266 -27.046 -16.049  1.00  0.00              
ATOM   1361  O   SER A 100     -18.240 -27.376 -16.639  1.00  0.00              
ATOM   1362  CB  SER A 100     -19.918 -24.630 -16.438  1.00  0.00              
ATOM   1363  OG  SER A 100     -19.763 -24.357 -15.051  1.00  0.00              
ATOM   1364  H   SER A 100     -22.105 -25.752 -15.637  1.00  0.00              
ATOM   1365  HA  SER A 100     -20.176 -26.139 -17.797  1.00  0.00              
ATOM   1366 1HB  SER A 100     -18.983 -24.400 -16.949  1.00  0.00              
ATOM   1367 2HB  SER A 100     -20.712 -23.998 -16.834  1.00  0.00              
ATOM   1368  HG  SER A 100     -20.584 -24.552 -14.594  1.00  0.00              
ATOM   1369  N   PHE A 101     -19.569 -27.488 -14.831  1.00  0.00              
ATOM   1370  CA  PHE A 101     -18.741 -28.482 -14.146  1.00  0.00              
ATOM   1371  C   PHE A 101     -18.854 -29.848 -14.840  1.00  0.00              
ATOM   1372  O   PHE A 101     -17.861 -30.534 -15.046  1.00  0.00              
ATOM   1373  CB  PHE A 101     -19.190 -28.614 -12.685  1.00  0.00              
ATOM   1374  CG  PHE A 101     -18.460 -29.683 -11.916  1.00  0.00              
ATOM   1375  CD1 PHE A 101     -17.097 -29.574 -11.670  1.00  0.00              
ATOM   1376  CD2 PHE A 101     -19.144 -30.793 -11.428  1.00  0.00              
ATOM   1377  CE1 PHE A 101     -16.419 -30.560 -10.940  1.00  0.00              
ATOM   1378  CE2 PHE A 101     -18.476 -31.791 -10.695  1.00  0.00              
ATOM   1379  CZ  PHE A 101     -17.111 -31.670 -10.451  1.00  0.00              
ATOM   1380  H   PHE A 101     -20.391 -27.129 -14.368  1.00  0.00              
ATOM   1381  HA  PHE A 101     -17.692 -28.187 -14.195  1.00  0.00              
ATOM   1382 1HB  PHE A 101     -19.019 -27.678 -12.154  1.00  0.00              
ATOM   1383 2HB  PHE A 101     -20.248 -28.868 -12.640  1.00  0.00              
ATOM   1384  HD1 PHE A 101     -16.554 -28.709 -12.050  1.00  0.00              
ATOM   1385  HD2 PHE A 101     -20.213 -30.884 -11.622  1.00  0.00              
ATOM   1386  HE1 PHE A 101     -15.350 -30.460 -10.753  1.00  0.00              
ATOM   1387  HE2 PHE A 101     -19.021 -32.656 -10.318  1.00  0.00              
ATOM   1388  HZ  PHE A 101     -16.584 -32.436  -9.884  1.00  0.00              
ATOM   1389  N   ALA A 102     -20.071 -30.242 -15.191  1.00  0.00              
ATOM   1390  CA  ALA A 102     -20.274 -31.514 -15.887  1.00  0.00              
ATOM   1391  C   ALA A 102     -19.546 -31.498 -17.236  1.00  0.00              
ATOM   1392  O   ALA A 102     -19.008 -32.508 -17.681  1.00  0.00              
ATOM   1393  CB  ALA A 102     -21.771 -31.764 -16.095  1.00  0.00              
ATOM   1394  H   ALA A 102     -20.872 -29.664 -14.980  1.00  0.00              
ATOM   1395  HA  ALA A 102     -19.847 -32.315 -15.283  1.00  0.00              
ATOM   1396 1HB  ALA A 102     -21.911 -32.713 -16.613  1.00  0.00              
ATOM   1397 2HB  ALA A 102     -22.272 -31.802 -15.127  1.00  0.00              
ATOM   1398 3HB  ALA A 102     -22.194 -30.959 -16.692  1.00  0.00              
ATOM   1399  N   ALA A 103     -19.522 -30.333 -17.877  1.00  0.00              
ATOM   1400  CA  ALA A 103     -18.860 -30.188 -19.170  1.00  0.00              
ATOM   1401  C   ALA A 103     -17.366 -30.511 -19.125  1.00  0.00              
ATOM   1402  O   ALA A 103     -16.785 -30.918 -20.129  1.00  0.00              
ATOM   1403  CB  ALA A 103     -19.074 -28.771 -19.693  1.00  0.00              
ATOM   1404  H   ALA A 103     -19.972 -29.530 -17.462  1.00  0.00              
ATOM   1405  HA  ALA A 103     -19.300 -30.899 -19.870  1.00  0.00              
ATOM   1406 1HB  ALA A 103     -18.579 -28.663 -20.659  1.00  0.00              
ATOM   1407 2HB  ALA A 103     -20.141 -28.582 -19.809  1.00  0.00              
ATOM   1408 3HB  ALA A 103     -18.652 -28.056 -18.989  1.00  0.00              
ATOM   1409  N   THR A 104     -16.745 -30.342 -17.964  1.00  0.00              
ATOM   1410  CA  THR A 104     -15.301 -30.538 -17.859  1.00  0.00              
ATOM   1411  C   THR A 104     -14.847 -31.964 -18.158  1.00  0.00              
ATOM   1412  O   THR A 104     -13.685 -32.183 -18.504  1.00  0.00              
ATOM   1413  CB  THR A 104     -14.784 -30.152 -16.474  1.00  0.00              
ATOM   1414  OG1 THR A 104     -15.363 -31.017 -15.492  1.00  0.00              
ATOM   1415  CG2 THR A 104     -15.140 -28.712 -16.169  1.00  0.00              
ATOM   1416  H   THR A 104     -17.266 -30.076 -17.141  1.00  0.00              
ATOM   1417  HA  THR A 104     -14.790 -29.924 -18.601  1.00  0.00              
ATOM   1418  HB  THR A 104     -13.701 -30.273 -16.453  1.00  0.00              
ATOM   1419  HG1 THR A 104     -14.828 -30.997 -14.694  1.00  0.00              
ATOM   1420 1HG2 THR A 104     -14.767 -28.448 -15.180  1.00  0.00              
ATOM   1421 2HG2 THR A 104     -14.687 -28.059 -16.915  1.00  0.00              
ATOM   1422 3HG2 THR A 104     -16.223 -28.594 -16.191  1.00  0.00              
ATOM   1423  N   ALA A 105     -15.751 -32.929 -18.016  1.00  0.00              
ATOM   1424  CA  ALA A 105     -15.421 -34.318 -18.329  1.00  0.00              
ATOM   1425  C   ALA A 105     -15.127 -34.458 -19.821  1.00  0.00              
ATOM   1426  O   ALA A 105     -14.266 -35.235 -20.227  1.00  0.00              
ATOM   1427  CB  ALA A 105     -16.572 -35.235 -17.939  1.00  0.00              
ATOM   1428  H   ALA A 105     -16.680 -32.706 -17.688  1.00  0.00              
ATOM   1429  HA  ALA A 105     -14.523 -34.597 -17.778  1.00  0.00              
ATOM   1430 1HB  ALA A 105     -16.311 -36.266 -18.178  1.00  0.00              
ATOM   1431 2HB  ALA A 105     -16.761 -35.147 -16.868  1.00  0.00              
ATOM   1432 3HB  ALA A 105     -17.467 -34.951 -18.490  1.00  0.00              
ATOM   1433  N   ASP A 106     -15.848 -33.694 -20.637  1.00  0.00              
ATOM   1434  CA  ASP A 106     -15.664 -33.742 -22.081  1.00  0.00              
ATOM   1435  C   ASP A 106     -14.342 -33.098 -22.493  1.00  0.00              
ATOM   1436  O   ASP A 106     -13.674 -33.573 -23.410  1.00  0.00              
ATOM   1437  CB  ASP A 106     -16.830 -33.050 -22.792  1.00  0.00              
ATOM   1438  CG  ASP A 106     -18.136 -33.833 -22.765  1.00  0.00              
ATOM   1439  OD1 ASP A 106     -18.104 -34.994 -22.430  1.00  0.00              
ATOM   1440  OD2 ASP A 106     -19.170 -33.230 -22.925  1.00  0.00              
ATOM   1441  H   ASP A 106     -16.537 -33.066 -20.249  1.00  0.00              
ATOM   1442  HA  ASP A 106     -15.618 -34.780 -22.413  1.00  0.00              
ATOM   1443 1HB  ASP A 106     -17.010 -32.033 -22.443  1.00  0.00              
ATOM   1444 2HB  ASP A 106     -16.444 -33.023 -23.811  1.00  0.00              
ATOM   1445  N   PHE A 107     -13.971 -32.013 -21.817  1.00  0.00              
ATOM   1446  CA  PHE A 107     -12.713 -31.328 -22.109  1.00  0.00              
ATOM   1447  C   PHE A 107     -11.521 -32.192 -21.697  1.00  0.00              
ATOM   1448  O   PHE A 107     -10.502 -32.230 -22.390  1.00  0.00              
ATOM   1449  CB  PHE A 107     -12.679 -29.968 -21.395  1.00  0.00              
ATOM   1450  CG  PHE A 107     -13.554 -28.922 -22.046  1.00  0.00              
ATOM   1451  CD1 PHE A 107     -13.117 -28.234 -23.171  1.00  0.00              
ATOM   1452  CD2 PHE A 107     -14.824 -28.646 -21.548  1.00  0.00              
ATOM   1453  CE1 PHE A 107     -13.930 -27.286 -23.795  1.00  0.00              
ATOM   1454  CE2 PHE A 107     -15.644 -27.700 -22.164  1.00  0.00              
ATOM   1455  CZ  PHE A 107     -15.196 -27.020 -23.293  1.00  0.00              
ATOM   1456  H   PHE A 107     -14.569 -31.654 -21.087  1.00  0.00              
ATOM   1457  HA  PHE A 107     -12.625 -31.158 -23.183  1.00  0.00              
ATOM   1458 1HB  PHE A 107     -13.027 -30.074 -20.369  1.00  0.00              
ATOM   1459 2HB  PHE A 107     -11.665 -29.571 -21.394  1.00  0.00              
ATOM   1460  HD1 PHE A 107     -12.123 -28.441 -23.569  1.00  0.00              
ATOM   1461  HD2 PHE A 107     -15.175 -29.178 -20.663  1.00  0.00              
ATOM   1462  HE1 PHE A 107     -13.571 -26.756 -24.677  1.00  0.00              
ATOM   1463  HE2 PHE A 107     -16.636 -27.494 -21.762  1.00  0.00              
ATOM   1464  HZ  PHE A 107     -15.832 -26.282 -23.780  1.00  0.00              
ATOM   1465  N   ARG A 108     -11.670 -32.891 -20.575  1.00  0.00              
ATOM   1466  CA  ARG A 108     -10.664 -33.816 -20.062  1.00  0.00              
ATOM   1467  C   ARG A 108     -10.454 -34.978 -21.038  1.00  0.00              
ATOM   1468  O   ARG A 108      -9.325 -35.366 -21.341  1.00  0.00              
ATOM   1469  CB  ARG A 108     -11.141 -34.352 -18.706  1.00  0.00              
ATOM   1470  CG  ARG A 108     -10.223 -35.353 -18.018  1.00  0.00              
ATOM   1471  CD  ARG A 108      -8.923 -34.714 -17.609  1.00  0.00              
ATOM   1472  NE  ARG A 108      -8.115 -35.598 -16.774  1.00  0.00              
ATOM   1473  CZ  ARG A 108      -6.826 -35.398 -16.527  1.00  0.00              
ATOM   1474  NH1 ARG A 108      -6.208 -34.347 -17.051  1.00  0.00              
ATOM   1475  NH2 ARG A 108      -6.153 -36.242 -15.758  1.00  0.00              
ATOM   1476  H   ARG A 108     -12.530 -32.765 -20.061  1.00  0.00              
ATOM   1477  HA  ARG A 108      -9.706 -33.304 -19.968  1.00  0.00              
ATOM   1478 1HB  ARG A 108     -11.269 -33.492 -18.051  1.00  0.00              
ATOM   1479 2HB  ARG A 108     -12.107 -34.827 -18.873  1.00  0.00              
ATOM   1480 1HG  ARG A 108     -10.730 -35.739 -17.134  1.00  0.00              
ATOM   1481 2HG  ARG A 108     -10.023 -36.173 -18.710  1.00  0.00              
ATOM   1482 1HD  ARG A 108      -8.354 -34.464 -18.504  1.00  0.00              
ATOM   1483 2HD  ARG A 108      -9.137 -33.804 -17.050  1.00  0.00              
ATOM   1484  HE  ARG A 108      -8.381 -36.442 -16.284  1.00  0.00              
ATOM   1485 1HH1 ARG A 108      -6.720 -33.703 -17.636  1.00  0.00              
ATOM   1486 2HH1 ARG A 108      -5.228 -34.196 -16.863  1.00  0.00              
ATOM   1487 1HH2 ARG A 108      -6.625 -37.042 -15.358  1.00  0.00              
ATOM   1488 2HH2 ARG A 108      -5.174 -36.083 -15.576  1.00  0.00              
ATOM   1489  N   GLU A 109     -11.567 -35.517 -21.520  1.00  0.00              
ATOM   1490  CA  GLU A 109     -11.579 -36.627 -22.470  1.00  0.00              
ATOM   1491  C   GLU A 109     -10.814 -36.253 -23.741  1.00  0.00              
ATOM   1492  O   GLU A 109      -9.921 -36.978 -24.191  1.00  0.00              
ATOM   1493  CB  GLU A 109     -13.015 -37.029 -22.814  1.00  0.00              
ATOM   1494  CG  GLU A 109     -13.127 -38.190 -23.791  1.00  0.00              
ATOM   1495  CD  GLU A 109     -14.564 -38.530 -24.074  1.00  0.00              
ATOM   1496  OE1 GLU A 109     -15.426 -37.891 -23.518  1.00  0.00              
ATOM   1497  OE2 GLU A 109     -14.803 -39.350 -24.929  1.00  0.00              
ATOM   1498  H   GLU A 109     -12.445 -35.129 -21.205  1.00  0.00              
ATOM   1499  HA  GLU A 109     -11.072 -37.490 -22.037  1.00  0.00              
ATOM   1500 1HB  GLU A 109     -13.504 -37.295 -21.876  1.00  0.00              
ATOM   1501 2HB  GLU A 109     -13.499 -36.149 -23.239  1.00  0.00              
ATOM   1502 1HG  GLU A 109     -12.603 -38.018 -24.731  1.00  0.00              
ATOM   1503 2HG  GLU A 109     -12.657 -39.017 -23.260  1.00  0.00              
ATOM   1504  N   GLN A 110     -11.169 -35.107 -24.309  1.00  0.00              
ATOM   1505  CA  GLN A 110     -10.579 -34.648 -25.556  1.00  0.00              
ATOM   1506  C   GLN A 110      -9.098 -34.326 -25.413  1.00  0.00              
ATOM   1507  O   GLN A 110      -8.298 -34.662 -26.284  1.00  0.00              
ATOM   1508  CB  GLN A 110     -11.324 -33.412 -26.067  1.00  0.00              
ATOM   1509  CG  GLN A 110     -12.717 -33.700 -26.600  1.00  0.00              
ATOM   1510  CD  GLN A 110     -13.477 -32.434 -26.947  1.00  0.00              
ATOM   1511  OE1 GLN A 110     -13.000 -31.321 -26.706  1.00  0.00              
ATOM   1512  NE2 GLN A 110     -14.668 -32.596 -27.511  1.00  0.00              
ATOM   1513  H   GLN A 110     -11.871 -34.538 -23.858  1.00  0.00              
ATOM   1514  HA  GLN A 110     -10.639 -35.441 -26.302  1.00  0.00              
ATOM   1515 1HB  GLN A 110     -11.385 -32.714 -25.232  1.00  0.00              
ATOM   1516 2HB  GLN A 110     -10.710 -32.979 -26.857  1.00  0.00              
ATOM   1517 1HG  GLN A 110     -12.909 -34.431 -27.385  1.00  0.00              
ATOM   1518 2HG  GLN A 110     -13.096 -34.080 -25.650  1.00  0.00              
ATOM   1519 1HE2 GLN A 110     -15.217 -31.797 -27.762  1.00  0.00              
ATOM   1520 2HE2 GLN A 110     -15.018 -33.516 -27.686  1.00  0.00              
ATOM   1521  N   ILE A 111      -8.728 -33.678 -24.312  1.00  0.00              
ATOM   1522  CA  ILE A 111      -7.325 -33.364 -24.072  1.00  0.00              
ATOM   1523  C   ILE A 111      -6.469 -34.627 -23.941  1.00  0.00              
ATOM   1524  O   ILE A 111      -5.424 -34.741 -24.581  1.00  0.00              
ATOM   1525  CB  ILE A 111      -7.145 -32.499 -22.797  1.00  0.00              
ATOM   1526  CG1 ILE A 111      -7.722 -31.100 -23.026  1.00  0.00              
ATOM   1527  CG2 ILE A 111      -5.667 -32.389 -22.444  1.00  0.00              
ATOM   1528  CD1 ILE A 111      -7.919 -30.306 -21.755  1.00  0.00              
ATOM   1529  H   ILE A 111      -9.418 -33.397 -23.631  1.00  0.00              
ATOM   1530  HA  ILE A 111      -6.897 -32.840 -24.926  1.00  0.00              
ATOM   1531  HB  ILE A 111      -7.686 -32.964 -21.973  1.00  0.00              
ATOM   1532 1HG1 ILE A 111      -7.034 -30.568 -23.684  1.00  0.00              
ATOM   1533 2HG1 ILE A 111      -8.681 -31.223 -23.529  1.00  0.00              
ATOM   1534 1HG2 ILE A 111      -5.551 -31.780 -21.548  1.00  0.00              
ATOM   1535 2HG2 ILE A 111      -5.262 -33.384 -22.261  1.00  0.00              
ATOM   1536 3HG2 ILE A 111      -5.129 -31.925 -23.270  1.00  0.00              
ATOM   1537 1HD1 ILE A 111      -8.330 -29.326 -21.997  1.00  0.00              
ATOM   1538 2HD1 ILE A 111      -8.608 -30.836 -21.097  1.00  0.00              
ATOM   1539 3HD1 ILE A 111      -6.961 -30.180 -21.252  1.00  0.00              
ATOM   1540  N   LEU A 112      -6.916 -35.567 -23.111  1.00  0.00              
ATOM   1541  CA  LEU A 112      -6.187 -36.816 -22.885  1.00  0.00              
ATOM   1542  C   LEU A 112      -6.085 -37.642 -24.163  1.00  0.00              
ATOM   1543  O   LEU A 112      -5.054 -38.262 -24.445  1.00  0.00              
ATOM   1544  CB  LEU A 112      -6.884 -37.649 -21.807  1.00  0.00              
ATOM   1545  CG  LEU A 112      -6.872 -37.116 -20.376  1.00  0.00              
ATOM   1546  CD1 LEU A 112      -7.726 -38.014 -19.502  1.00  0.00              
ATOM   1547  CD2 LEU A 112      -5.447 -37.054 -19.853  1.00  0.00              
ATOM   1548  H   LEU A 112      -7.786 -35.410 -22.623  1.00  0.00              
ATOM   1549  HA  LEU A 112      -5.165 -36.592 -22.582  1.00  0.00              
ATOM   1550 1HB  LEU A 112      -7.902 -37.618 -22.191  1.00  0.00              
ATOM   1551 2HB  LEU A 112      -6.530 -38.680 -21.802  1.00  0.00              
ATOM   1552  HG  LEU A 112      -7.255 -36.096 -20.407  1.00  0.00              
ATOM   1553 1HD1 LEU A 112      -7.721 -37.638 -18.479  1.00  0.00              
ATOM   1554 2HD1 LEU A 112      -8.749 -38.023 -19.879  1.00  0.00              
ATOM   1555 3HD1 LEU A 112      -7.324 -39.027 -19.518  1.00  0.00              
ATOM   1556 1HD2 LEU A 112      -5.452 -36.672 -18.831  1.00  0.00              
ATOM   1557 2HD2 LEU A 112      -5.011 -38.053 -19.866  1.00  0.00              
ATOM   1558 3HD2 LEU A 112      -4.856 -36.392 -20.485  1.00  0.00              
ATOM   1559  N   ARG A 113      -7.172 -37.647 -24.924  1.00  0.00              
ATOM   1560  CA  ARG A 113      -7.235 -38.355 -26.194  1.00  0.00              
ATOM   1561  C   ARG A 113      -6.107 -37.953 -27.148  1.00  0.00              
ATOM   1562  O   ARG A 113      -5.340 -38.801 -27.614  1.00  0.00              
ATOM   1563  CB  ARG A 113      -8.592 -38.083 -26.851  1.00  0.00              
ATOM   1564  CG  ARG A 113      -8.802 -38.769 -28.188  1.00  0.00              
ATOM   1565  CD  ARG A 113     -10.189 -38.469 -28.726  1.00  0.00              
ATOM   1566  NE  ARG A 113     -10.337 -37.057 -29.067  1.00  0.00              
ATOM   1567  CZ  ARG A 113     -11.502 -36.464 -29.297  1.00  0.00              
ATOM   1568  NH1 ARG A 113     -12.627 -37.159 -29.216  1.00  0.00              
ATOM   1569  NH2 ARG A 113     -11.541 -35.178 -29.614  1.00  0.00              
ATOM   1570  H   ARG A 113      -7.982 -37.137 -24.604  1.00  0.00              
ATOM   1571  HA  ARG A 113      -7.109 -39.425 -26.027  1.00  0.00              
ATOM   1572 1HB  ARG A 113      -9.357 -38.417 -26.151  1.00  0.00              
ATOM   1573 2HB  ARG A 113      -8.670 -37.005 -26.986  1.00  0.00              
ATOM   1574 1HG  ARG A 113      -8.046 -38.407 -28.885  1.00  0.00              
ATOM   1575 2HG  ARG A 113      -8.681 -39.844 -28.048  1.00  0.00              
ATOM   1576 1HD  ARG A 113     -10.359 -39.068 -29.620  1.00  0.00              
ATOM   1577 2HD  ARG A 113     -10.927 -38.729 -27.968  1.00  0.00              
ATOM   1578  HE  ARG A 113      -9.630 -36.343 -29.177  1.00  0.00              
ATOM   1579 1HH1 ARG A 113     -12.595 -38.140 -28.978  1.00  0.00              
ATOM   1580 2HH1 ARG A 113     -13.511 -36.705 -29.392  1.00  0.00              
ATOM   1581 1HH2 ARG A 113     -10.680 -34.651 -29.680  1.00  0.00              
ATOM   1582 2HH2 ARG A 113     -12.428 -34.731 -29.789  1.00  0.00              
ATOM   1583  N   VAL A 114      -6.001 -36.658 -27.430  1.00  0.00              
ATOM   1584  CA  VAL A 114      -5.060 -36.174 -28.436  1.00  0.00              
ATOM   1585  C   VAL A 114      -3.626 -36.052 -27.931  1.00  0.00              
ATOM   1586  O   VAL A 114      -2.684 -36.163 -28.712  1.00  0.00              
ATOM   1587  CB  VAL A 114      -5.501 -34.807 -29.023  1.00  0.00              
ATOM   1588  CG1 VAL A 114      -6.935 -34.895 -29.520  1.00  0.00              
ATOM   1589  CG2 VAL A 114      -5.360 -33.716 -27.985  1.00  0.00              
ATOM   1590  H   VAL A 114      -6.583 -35.993 -26.941  1.00  0.00              
ATOM   1591  HA  VAL A 114      -4.972 -36.875 -29.266  1.00  0.00              
ATOM   1592  HB  VAL A 114      -4.840 -34.546 -29.849  1.00  0.00              
ATOM   1593 1HG1 VAL A 114      -7.237 -33.931 -29.931  1.00  0.00              
ATOM   1594 2HG1 VAL A 114      -7.006 -35.657 -30.295  1.00  0.00              
ATOM   1595 3HG1 VAL A 114      -7.592 -35.158 -28.691  1.00  0.00              
ATOM   1596 1HG2 VAL A 114      -5.673 -32.763 -28.412  1.00  0.00              
ATOM   1597 2HG2 VAL A 114      -5.986 -33.951 -27.123  1.00  0.00              
ATOM   1598 3HG2 VAL A 114      -4.319 -33.646 -27.669  1.00  0.00              
ATOM   1599  N   LYS A 115      -3.454 -35.829 -26.634  1.00  0.00              
ATOM   1600  CA  LYS A 115      -2.113 -35.734 -26.075  1.00  0.00              
ATOM   1601  C   LYS A 115      -1.585 -37.091 -25.612  1.00  0.00              
ATOM   1602  O   LYS A 115      -0.378 -37.270 -25.453  1.00  0.00              
ATOM   1603  CB  LYS A 115      -2.092 -34.733 -24.919  1.00  0.00              
ATOM   1604  CG  LYS A 115      -1.982 -33.278 -25.366  1.00  0.00              
ATOM   1605  CD  LYS A 115      -1.475 -32.376 -24.248  1.00  0.00              
ATOM   1606  CE  LYS A 115      -0.022 -32.656 -23.920  1.00  0.00              
ATOM   1607  NZ  LYS A 115       0.877 -32.132 -24.979  1.00  0.00              
ATOM   1608  H   LYS A 115      -4.251 -35.724 -26.022  1.00  0.00              
ATOM   1609  HA  LYS A 115      -1.418 -35.388 -26.841  1.00  0.00              
ATOM   1610 1HB  LYS A 115      -3.014 -34.876 -24.355  1.00  0.00              
ATOM   1611 2HB  LYS A 115      -1.239 -34.989 -24.290  1.00  0.00              
ATOM   1612 1HG  LYS A 115      -1.293 -33.225 -26.209  1.00  0.00              
ATOM   1613 2HG  LYS A 115      -2.968 -32.937 -25.682  1.00  0.00              
ATOM   1614 1HD  LYS A 115      -1.581 -31.337 -24.565  1.00  0.00              
ATOM   1615 2HD  LYS A 115      -2.084 -32.548 -23.361  1.00  0.00              
ATOM   1616 1HE  LYS A 115       0.211 -32.181 -22.968  1.00  0.00              
ATOM   1617 2HE  LYS A 115       0.104 -33.735 -23.826  1.00  0.00              
ATOM   1618 1HZ  LYS A 115       1.837 -32.332 -24.736  1.00  0.00              
ATOM   1619 2HZ  LYS A 115       0.654 -32.575 -25.860  1.00  0.00              
ATOM   1620 3HZ  LYS A 115       0.752 -31.134 -25.063  1.00  0.00              
ATOM   1621  N   GLU A 116      -2.491 -38.047 -25.416  1.00  0.00              
ATOM   1622  CA  GLU A 116      -2.118 -39.387 -24.967  1.00  0.00              
ATOM   1623  C   GLU A 116      -1.164 -39.292 -23.783  1.00  0.00              
ATOM   1624  O   GLU A 116      -0.074 -39.868 -23.794  1.00  0.00              
ATOM   1625  CB  GLU A 116      -1.478 -40.186 -26.105  1.00  0.00              
ATOM   1626  CG  GLU A 116      -2.377 -40.389 -27.315  1.00  0.00              
ATOM   1627  CD  GLU A 116      -1.668 -41.147 -28.402  1.00  0.00              
ATOM   1628  OE1 GLU A 116      -0.553 -41.557 -28.184  1.00  0.00              
ATOM   1629  OE2 GLU A 116      -2.280 -41.414 -29.410  1.00  0.00              
ATOM   1630  H   GLU A 116      -3.465 -37.837 -25.584  1.00  0.00              
ATOM   1631  HA  GLU A 116      -3.005 -39.923 -24.627  1.00  0.00              
ATOM   1632 1HB  GLU A 116      -0.580 -39.646 -26.406  1.00  0.00              
ATOM   1633 2HB  GLU A 116      -1.197 -41.156 -25.695  1.00  0.00              
ATOM   1634 1HG  GLU A 116      -3.316 -40.888 -27.079  1.00  0.00              
ATOM   1635 2HG  GLU A 116      -2.582 -39.374 -27.655  1.00  0.00              
ATOM   1636  N   ASP A 117      -1.592 -38.561 -22.760  1.00  0.00              
ATOM   1637  CA  ASP A 117      -0.771 -38.330 -21.582  1.00  0.00              
ATOM   1638  C   ASP A 117      -1.669 -38.130 -20.367  1.00  0.00              
ATOM   1639  O   ASP A 117      -2.322 -37.096 -20.229  1.00  0.00              
ATOM   1640  CB  ASP A 117       0.094 -37.086 -21.810  1.00  0.00              
ATOM   1641  CG  ASP A 117       1.062 -36.823 -20.676  1.00  0.00              
ATOM   1642  OD1 ASP A 117       1.878 -35.885 -20.810  1.00  0.00              
ATOM   1643  OD2 ASP A 117       1.017 -37.543 -19.656  1.00  0.00              
ATOM   1644  H   ASP A 117      -2.515 -38.154 -22.804  1.00  0.00              
ATOM   1645  HA  ASP A 117      -0.147 -39.203 -21.390  1.00  0.00              
ATOM   1646 1HB  ASP A 117       0.621 -37.094 -22.764  1.00  0.00              
ATOM   1647 2HB  ASP A 117      -0.679 -36.316 -21.827  1.00  0.00              
ATOM   1648  N   GLU A 118      -1.703 -39.127 -19.491  1.00  0.00              
ATOM   1649  CA  GLU A 118      -2.532 -39.074 -18.294  1.00  0.00              
ATOM   1650  C   GLU A 118      -1.947 -38.138 -17.236  1.00  0.00              
ATOM   1651  O   GLU A 118      -2.627 -37.767 -16.278  1.00  0.00              
ATOM   1652  CB  GLU A 118      -2.708 -40.478 -17.710  1.00  0.00              
ATOM   1653  CG  GLU A 118      -3.510 -41.428 -18.589  1.00  0.00              
ATOM   1654  CD  GLU A 118      -4.908 -40.922 -18.807  1.00  0.00              
ATOM   1655  OE1 GLU A 118      -5.586 -40.671 -17.839  1.00  0.00              
ATOM   1656  OE2 GLU A 118      -5.262 -40.679 -19.936  1.00  0.00              
ATOM   1657  H   GLU A 118      -1.136 -39.945 -19.661  1.00  0.00              
ATOM   1658  HA  GLU A 118      -3.514 -38.671 -18.542  1.00  0.00              
ATOM   1659 1HB  GLU A 118      -1.709 -40.885 -17.554  1.00  0.00              
ATOM   1660 2HB  GLU A 118      -3.209 -40.364 -16.749  1.00  0.00              
ATOM   1661 1HG  GLU A 118      -3.042 -41.626 -19.553  1.00  0.00              
ATOM   1662 2HG  GLU A 118      -3.543 -42.348 -18.008  1.00  0.00              
ATOM   1663  N   ASN A 119      -0.683 -37.765 -17.411  1.00  0.00              
ATOM   1664  CA  ASN A 119      -0.033 -36.850 -16.482  1.00  0.00              
ATOM   1665  C   ASN A 119       0.172 -35.452 -17.059  1.00  0.00              
ATOM   1666  O   ASN A 119       1.081 -34.730 -16.647  1.00  0.00              
ATOM   1667  CB  ASN A 119       1.313 -37.422 -16.036  1.00  0.00              
ATOM   1668  CG  ASN A 119       1.162 -38.705 -15.242  1.00  0.00              
ATOM   1669  OD1 ASN A 119       0.627 -38.702 -14.130  1.00  0.00              
ATOM   1670  ND2 ASN A 119       1.629 -39.812 -15.811  1.00  0.00              
ATOM   1671  H   ASN A 119      -0.161 -38.120 -18.199  1.00  0.00              
ATOM   1672  HA  ASN A 119      -0.663 -36.706 -15.603  1.00  0.00              
ATOM   1673 1HB  ASN A 119       2.143 -37.511 -16.739  1.00  0.00              
ATOM   1674 2HB  ASN A 119       1.507 -36.598 -15.348  1.00  0.00              
ATOM   1675 1HD2 ASN A 119       1.555 -40.688 -15.334  1.00  0.00              
ATOM   1676 2HD2 ASN A 119       2.052 -39.769 -16.716  1.00  0.00              
ATOM   1677  N   VAL A 120      -0.669 -35.069 -18.015  1.00  0.00              
ATOM   1678  CA  VAL A 120      -0.546 -33.752 -18.626  1.00  0.00              
ATOM   1679  C   VAL A 120      -0.736 -32.682 -17.546  1.00  0.00              
ATOM   1680  O   VAL A 120      -1.675 -32.761 -16.744  1.00  0.00              
ATOM   1681  CB  VAL A 120      -1.605 -33.553 -19.739  1.00  0.00              
ATOM   1682  CG1 VAL A 120      -2.999 -33.575 -19.143  1.00  0.00              
ATOM   1683  CG2 VAL A 120      -1.366 -32.239 -20.461  1.00  0.00              
ATOM   1684  H   VAL A 120      -1.402 -35.690 -18.325  1.00  0.00              
ATOM   1685  HA  VAL A 120       0.452 -33.597 -19.036  1.00  0.00              
ATOM   1686  HB  VAL A 120      -1.497 -34.348 -20.478  1.00  0.00              
ATOM   1687 1HG1 VAL A 120      -3.735 -33.435 -19.935  1.00  0.00              
ATOM   1688 2HG1 VAL A 120      -3.171 -34.534 -18.655  1.00  0.00              
ATOM   1689 3HG1 VAL A 120      -3.095 -32.772 -18.413  1.00  0.00              
ATOM   1690 1HG2 VAL A 120      -2.116 -32.110 -21.241  1.00  0.00              
ATOM   1691 2HG2 VAL A 120      -1.436 -31.416 -19.749  1.00  0.00              
ATOM   1692 3HG2 VAL A 120      -0.373 -32.246 -20.911  1.00  0.00              
ATOM   1693  N   PRO A 121       0.162 -31.680 -17.497  1.00  0.00              
ATOM   1694  CA  PRO A 121      -0.005 -30.551 -16.569  1.00  0.00              
ATOM   1695  C   PRO A 121      -1.446 -30.048 -16.696  1.00  0.00              
ATOM   1696  O   PRO A 121      -1.871 -29.617 -17.772  1.00  0.00              
ATOM   1697  CB  PRO A 121       1.035 -29.548 -17.061  1.00  0.00              
ATOM   1698  CG  PRO A 121       2.119 -30.452 -17.563  1.00  0.00              
ATOM   1699  CD  PRO A 121       1.344 -31.527 -18.311  1.00  0.00              
ATOM   1700  HA  PRO A 121       0.145 -30.838 -15.518  1.00  0.00              
ATOM   1701 1HB  PRO A 121       0.627 -28.900 -17.851  1.00  0.00              
ATOM   1702 2HB  PRO A 121       1.377 -28.890 -16.249  1.00  0.00              
ATOM   1703 1HG  PRO A 121       2.817 -29.909 -18.217  1.00  0.00              
ATOM   1704 2HG  PRO A 121       2.709 -30.864 -16.732  1.00  0.00              
ATOM   1705 1HD  PRO A 121       1.094 -31.222 -19.338  1.00  0.00              
ATOM   1706 2HD  PRO A 121       1.905 -32.471 -18.384  1.00  0.00              
ATOM   1707  N   PHE A 122      -2.189 -30.107 -15.593  1.00  0.00              
ATOM   1708  CA  PHE A 122      -3.616 -29.821 -15.629  1.00  0.00              
ATOM   1709  C   PHE A 122      -4.119 -29.356 -14.263  1.00  0.00              
ATOM   1710  O   PHE A 122      -3.856 -29.997 -13.241  1.00  0.00              
ATOM   1711  CB  PHE A 122      -4.320 -31.128 -16.043  1.00  0.00              
ATOM   1712  CG  PHE A 122      -5.797 -31.007 -16.305  1.00  0.00              
ATOM   1713  CD1 PHE A 122      -6.268 -30.893 -17.613  1.00  0.00              
ATOM   1714  CD2 PHE A 122      -6.719 -31.082 -15.265  1.00  0.00              
ATOM   1715  CE1 PHE A 122      -7.639 -30.860 -17.880  1.00  0.00              
ATOM   1716  CE2 PHE A 122      -8.089 -31.049 -15.517  1.00  0.00              
ATOM   1717  CZ  PHE A 122      -8.551 -30.940 -16.828  1.00  0.00              
ATOM   1718  H   PHE A 122      -1.758 -30.354 -14.714  1.00  0.00              
ATOM   1719  HA  PHE A 122      -3.813 -29.005 -16.326  1.00  0.00              
ATOM   1720 1HB  PHE A 122      -3.885 -31.514 -16.964  1.00  0.00              
ATOM   1721 2HB  PHE A 122      -4.218 -31.874 -15.254  1.00  0.00              
ATOM   1722  HD1 PHE A 122      -5.552 -30.831 -18.433  1.00  0.00              
ATOM   1723  HD2 PHE A 122      -6.356 -31.167 -14.240  1.00  0.00              
ATOM   1724  HE1 PHE A 122      -7.991 -30.772 -18.908  1.00  0.00              
ATOM   1725  HE2 PHE A 122      -8.800 -31.106 -14.693  1.00  0.00              
ATOM   1726  HZ  PHE A 122      -9.621 -30.916 -17.030  1.00  0.00              
ATOM   1727  N   LEU A 123      -4.842 -28.240 -14.246  1.00  0.00              
ATOM   1728  CA  LEU A 123      -5.523 -27.795 -13.041  1.00  0.00              
ATOM   1729  C   LEU A 123      -7.022 -27.749 -13.294  1.00  0.00              
ATOM   1730  O   LEU A 123      -7.459 -27.377 -14.385  1.00  0.00              
ATOM   1731  CB  LEU A 123      -5.054 -26.404 -12.601  1.00  0.00              
ATOM   1732  CG  LEU A 123      -3.900 -26.289 -11.600  1.00  0.00              
ATOM   1733  CD1 LEU A 123      -2.576 -26.551 -12.302  1.00  0.00              
ATOM   1734  CD2 LEU A 123      -3.900 -24.892 -10.996  1.00  0.00              
ATOM   1735  H   LEU A 123      -4.920 -27.688 -15.089  1.00  0.00              
ATOM   1736  HA  LEU A 123      -5.347 -28.509 -12.237  1.00  0.00              
ATOM   1737 1HB  LEU A 123      -4.718 -26.018 -13.563  1.00  0.00              
ATOM   1738 2HB  LEU A 123      -5.880 -25.796 -12.234  1.00  0.00              
ATOM   1739  HG  LEU A 123      -4.094 -27.002 -10.799  1.00  0.00              
ATOM   1740 1HD1 LEU A 123      -1.760 -26.467 -11.584  1.00  0.00              
ATOM   1741 2HD1 LEU A 123      -2.583 -27.555 -12.728  1.00  0.00              
ATOM   1742 3HD1 LEU A 123      -2.435 -25.820 -13.098  1.00  0.00              
ATOM   1743 1HD2 LEU A 123      -3.081 -24.805 -10.281  1.00  0.00              
ATOM   1744 2HD2 LEU A 123      -3.772 -24.153 -11.787  1.00  0.00              
ATOM   1745 3HD2 LEU A 123      -4.847 -24.716 -10.485  1.00  0.00              
ATOM   1746  N   LEU A 124      -7.803 -28.145 -12.293  1.00  0.00              
ATOM   1747  CA  LEU A 124      -9.254 -28.031 -12.366  1.00  0.00              
ATOM   1748  C   LEU A 124      -9.564 -26.720 -11.650  1.00  0.00              
ATOM   1749  O   LEU A 124      -9.248 -26.560 -10.475  1.00  0.00              
ATOM   1750  CB  LEU A 124      -9.962 -29.227 -11.715  1.00  0.00              
ATOM   1751  CG  LEU A 124     -11.494 -29.159 -11.717  1.00  0.00              
ATOM   1752  CD1 LEU A 124     -12.014 -29.137 -13.148  1.00  0.00              
ATOM   1753  CD2 LEU A 124     -12.057 -30.350 -10.957  1.00  0.00              
ATOM   1754  H   LEU A 124      -7.381 -28.534 -11.463  1.00  0.00              
ATOM   1755  HA  LEU A 124      -9.564 -27.985 -13.409  1.00  0.00              
ATOM   1756 1HB  LEU A 124      -9.622 -30.018 -12.381  1.00  0.00              
ATOM   1757 2HB  LEU A 124      -9.590 -29.416 -10.708  1.00  0.00              
ATOM   1758  HG  LEU A 124     -11.779 -28.255 -11.178  1.00  0.00              
ATOM   1759 1HD1 LEU A 124     -13.103 -29.089 -13.139  1.00  0.00              
ATOM   1760 2HD1 LEU A 124     -11.617 -28.264 -13.666  1.00  0.00              
ATOM   1761 3HD1 LEU A 124     -11.696 -30.042 -13.664  1.00  0.00              
ATOM   1762 1HD2 LEU A 124     -13.146 -30.300 -10.958  1.00  0.00              
ATOM   1763 2HD2 LEU A 124     -11.735 -31.274 -11.437  1.00  0.00              
ATOM   1764 3HD2 LEU A 124     -11.695 -30.331  -9.929  1.00  0.00              
ATOM   1765  N   VAL A 125     -10.166 -25.776 -12.365  1.00  0.00              
ATOM   1766  CA  VAL A 125     -10.406 -24.452 -11.810  1.00  0.00              
ATOM   1767  C   VAL A 125     -11.879 -24.107 -11.602  1.00  0.00              
ATOM   1768  O   VAL A 125     -12.638 -23.985 -12.569  1.00  0.00              
ATOM   1769  CB  VAL A 125      -9.783 -23.368 -12.728  1.00  0.00              
ATOM   1770  CG1 VAL A 125     -10.052 -21.991 -12.167  1.00  0.00              
ATOM   1771  CG2 VAL A 125      -8.283 -23.600 -12.871  1.00  0.00              
ATOM   1772  H   VAL A 125     -10.465 -25.976 -13.309  1.00  0.00              
ATOM   1773  HA  VAL A 125      -9.997 -24.364 -10.803  1.00  0.00              
ATOM   1774  HB  VAL A 125     -10.216 -23.456 -13.724  1.00  0.00              
ATOM   1775 1HG1 VAL A 125      -9.610 -21.239 -12.821  1.00  0.00              
ATOM   1776 2HG1 VAL A 125     -11.128 -21.828 -12.104  1.00  0.00              
ATOM   1777 3HG1 VAL A 125      -9.613 -21.911 -11.173  1.00  0.00              
ATOM   1778 1HG2 VAL A 125      -7.857 -22.834 -13.517  1.00  0.00              
ATOM   1779 2HG2 VAL A 125      -7.813 -23.550 -11.889  1.00  0.00              
ATOM   1780 3HG2 VAL A 125      -8.107 -24.583 -13.308  1.00  0.00              
ATOM   1781  N   GLY A 126     -12.270 -23.948 -10.341  1.00  0.00              
ATOM   1782  CA  GLY A 126     -13.636 -23.575 -10.016  1.00  0.00              
ATOM   1783  C   GLY A 126     -13.660 -22.064  -9.857  1.00  0.00              
ATOM   1784  O   GLY A 126     -13.128 -21.527  -8.884  1.00  0.00              
ATOM   1785  H   GLY A 126     -11.606 -24.087  -9.592  1.00  0.00              
ATOM   1786 1HA  GLY A 126     -14.294 -23.894 -10.824  1.00  0.00              
ATOM   1787 2HA  GLY A 126     -13.930 -24.071  -9.092  1.00  0.00              
ATOM   1788  N   ASN A 127     -14.270 -21.376 -10.817  1.00  0.00              
ATOM   1789  CA  ASN A 127     -14.277 -19.920 -10.831  1.00  0.00              
ATOM   1790  C   ASN A 127     -15.522 -19.285 -10.201  1.00  0.00              
ATOM   1791  O   ASN A 127     -16.526 -19.957  -9.956  1.00  0.00              
ATOM   1792  CB  ASN A 127     -14.108 -19.406 -12.249  1.00  0.00              
ATOM   1793  CG  ASN A 127     -13.707 -17.959 -12.325  1.00  0.00              
ATOM   1794  OD1 ASN A 127     -13.074 -17.421 -11.410  1.00  0.00              
ATOM   1795  ND2 ASN A 127     -14.142 -17.307 -13.373  1.00  0.00              
ATOM   1796  H   ASN A 127     -14.741 -21.877 -11.557  1.00  0.00              
ATOM   1797  HA  ASN A 127     -13.448 -19.540 -10.232  1.00  0.00              
ATOM   1798 1HB  ASN A 127     -13.537 -19.975 -12.984  1.00  0.00              
ATOM   1799 2HB  ASN A 127     -15.172 -19.488 -12.474  1.00  0.00              
ATOM   1800 1HD2 ASN A 127     -13.913 -16.340 -13.489  1.00  0.00              
ATOM   1801 2HD2 ASN A 127     -14.702 -17.774 -14.056  1.00  0.00              
ATOM   1802  N   LYS A 128     -15.427 -17.981  -9.938  1.00  0.00              
ATOM   1803  CA  LYS A 128     -16.490 -17.185  -9.320  1.00  0.00              
ATOM   1804  C   LYS A 128     -16.713 -17.536  -7.859  1.00  0.00              
ATOM   1805  O   LYS A 128     -17.845 -17.568  -7.388  1.00  0.00              
ATOM   1806  CB  LYS A 128     -17.805 -17.336 -10.094  1.00  0.00              
ATOM   1807  CG  LYS A 128     -17.670 -17.071 -11.584  1.00  0.00              
ATOM   1808  CD  LYS A 128     -19.026 -17.034 -12.277  1.00  0.00              
ATOM   1809  CE  LYS A 128     -18.854 -17.006 -13.775  1.00  0.00              
ATOM   1810  NZ  LYS A 128     -20.140 -16.979 -14.498  1.00  0.00              
ATOM   1811  H   LYS A 128     -14.558 -17.530 -10.188  1.00  0.00              
ATOM   1812  HA  LYS A 128     -16.214 -16.130  -9.330  1.00  0.00              
ATOM   1813 1HB  LYS A 128     -18.157 -18.354  -9.930  1.00  0.00              
ATOM   1814 2HB  LYS A 128     -18.515 -16.633  -9.658  1.00  0.00              
ATOM   1815 1HG  LYS A 128     -17.170 -16.112 -11.721  1.00  0.00              
ATOM   1816 2HG  LYS A 128     -17.064 -17.863 -12.022  1.00  0.00              
ATOM   1817 1HD  LYS A 128     -19.589 -17.921 -11.985  1.00  0.00              
ATOM   1818 2HD  LYS A 128     -19.559 -16.142 -11.949  1.00  0.00              
ATOM   1819 1HE  LYS A 128     -18.281 -16.118 -14.037  1.00  0.00              
ATOM   1820 2HE  LYS A 128     -18.298 -17.895 -14.072  1.00  0.00              
ATOM   1821 1HZ  LYS A 128     -19.967 -16.962 -15.493  1.00  0.00              
ATOM   1822 2HZ  LYS A 128     -20.675 -17.804 -14.264  1.00  0.00              
ATOM   1823 3HZ  LYS A 128     -20.658 -16.155 -14.231  1.00  0.00              
ATOM   1824  N   SER A 129     -15.618 -17.772  -7.145  1.00  0.00              
ATOM   1825  CA  SER A 129     -15.666 -18.128  -5.733  1.00  0.00              
ATOM   1826  C   SER A 129     -16.216 -17.004  -4.864  1.00  0.00              
ATOM   1827  O   SER A 129     -16.601 -17.235  -3.718  1.00  0.00              
ATOM   1828  CB  SER A 129     -14.281 -18.522  -5.257  1.00  0.00              
ATOM   1829  OG  SER A 129     -13.397 -17.435  -5.252  1.00  0.00              
ATOM   1830  H   SER A 129     -14.721 -17.700  -7.604  1.00  0.00              
ATOM   1831  HA  SER A 129     -16.235 -19.038  -5.535  1.00  0.00              
ATOM   1832 1HB  SER A 129     -14.360 -18.920  -4.246  1.00  0.00              
ATOM   1833 2HB  SER A 129     -13.890 -19.294  -5.920  1.00  0.00              
ATOM   1834  HG  SER A 129     -12.656 -17.628  -4.672  1.00  0.00              
ATOM   1835  N   ASP A 130     -16.268 -15.791  -5.408  1.00  0.00              
ATOM   1836  CA  ASP A 130     -16.904 -14.684  -4.701  1.00  0.00              
ATOM   1837  C   ASP A 130     -18.425 -14.797  -4.692  1.00  0.00              
ATOM   1838  O   ASP A 130     -19.100 -14.062  -3.967  1.00  0.00              
ATOM   1839  CB  ASP A 130     -16.488 -13.330  -5.307  1.00  0.00              
ATOM   1840  CG  ASP A 130     -16.811 -13.216  -6.785  1.00  0.00              
ATOM   1841  OD1 ASP A 130     -16.216 -13.963  -7.585  1.00  0.00              
ATOM   1842  OD2 ASP A 130     -17.655 -12.375  -7.152  1.00  0.00              
ATOM   1843  H   ASP A 130     -15.864 -15.627  -6.319  1.00  0.00              
ATOM   1844  HA  ASP A 130     -16.600 -14.692  -3.654  1.00  0.00              
ATOM   1845 1HB  ASP A 130     -16.886 -12.471  -4.767  1.00  0.00              
ATOM   1846 2HB  ASP A 130     -15.408 -13.380  -5.165  1.00  0.00              
ATOM   1847  N   LEU A 131     -18.963 -15.711  -5.493  1.00  0.00              
ATOM   1848  CA  LEU A 131     -20.408 -15.953  -5.501  1.00  0.00              
ATOM   1849  C   LEU A 131     -20.759 -17.208  -4.698  1.00  0.00              
ATOM   1850  O   LEU A 131     -21.527 -18.064  -5.151  1.00  0.00              
ATOM   1851  CB  LEU A 131     -20.914 -16.094  -6.941  1.00  0.00              
ATOM   1852  CG  LEU A 131     -20.679 -14.894  -7.867  1.00  0.00              
ATOM   1853  CD1 LEU A 131     -21.158 -15.227  -9.279  1.00  0.00              
ATOM   1854  CD2 LEU A 131     -21.419 -13.673  -7.318  1.00  0.00              
ATOM   1855  H   LEU A 131     -18.370 -16.250  -6.107  1.00  0.00              
ATOM   1856  HA  LEU A 131     -20.920 -15.121  -5.018  1.00  0.00              
ATOM   1857 1HB  LEU A 131     -20.297 -16.931  -7.264  1.00  0.00              
ATOM   1858 2HB  LEU A 131     -21.965 -16.383  -6.974  1.00  0.00              
ATOM   1859  HG  LEU A 131     -19.612 -14.675  -7.847  1.00  0.00              
ATOM   1860 1HD1 LEU A 131     -20.988 -14.370  -9.932  1.00  0.00              
ATOM   1861 2HD1 LEU A 131     -20.604 -16.086  -9.658  1.00  0.00              
ATOM   1862 3HD1 LEU A 131     -22.221 -15.460  -9.258  1.00  0.00              
ATOM   1863 1HD2 LEU A 131     -21.251 -12.820  -7.976  1.00  0.00              
ATOM   1864 2HD2 LEU A 131     -22.487 -13.886  -7.265  1.00  0.00              
ATOM   1865 3HD2 LEU A 131     -21.046 -13.439  -6.321  1.00  0.00              
ATOM   1866  N   GLU A 132     -20.182 -17.306  -3.503  1.00  0.00              
ATOM   1867  CA  GLU A 132     -20.408 -18.437  -2.614  1.00  0.00              
ATOM   1868  C   GLU A 132     -21.884 -18.786  -2.468  1.00  0.00              
ATOM   1869  O   GLU A 132     -22.254 -19.958  -2.488  1.00  0.00              
ATOM   1870  CB  GLU A 132     -19.807 -18.150  -1.237  1.00  0.00              
ATOM   1871  CG  GLU A 132     -19.876 -19.319  -0.264  1.00  0.00              
ATOM   1872  CD  GLU A 132     -19.108 -20.504  -0.780  1.00  0.00              
ATOM   1873  OE1 GLU A 132     -17.998 -20.324  -1.219  1.00  0.00              
ATOM   1874  OE2 GLU A 132     -19.584 -21.605  -0.632  1.00  0.00              
ATOM   1875  H   GLU A 132     -19.566 -16.563  -3.207  1.00  0.00              
ATOM   1876  HA  GLU A 132     -19.936 -19.330  -3.025  1.00  0.00              
ATOM   1877 1HB  GLU A 132     -18.765 -17.872  -1.396  1.00  0.00              
ATOM   1878 2HB  GLU A 132     -20.350 -17.300  -0.822  1.00  0.00              
ATOM   1879 1HG  GLU A 132     -19.528 -19.070   0.738  1.00  0.00              
ATOM   1880 2HG  GLU A 132     -20.937 -19.561  -0.229  1.00  0.00              
ATOM   1881  N   ASP A 133     -22.721 -17.766  -2.317  1.00  0.00              
ATOM   1882  CA  ASP A 133     -24.154 -17.972  -2.139  1.00  0.00              
ATOM   1883  C   ASP A 133     -24.836 -18.600  -3.351  1.00  0.00              
ATOM   1884  O   ASP A 133     -25.896 -19.215  -3.218  1.00  0.00              
ATOM   1885  CB  ASP A 133     -24.832 -16.642  -1.804  1.00  0.00              
ATOM   1886  CG  ASP A 133     -24.548 -16.127  -0.400  1.00  0.00              
ATOM   1887  OD1 ASP A 133     -24.034 -16.879   0.395  1.00  0.00              
ATOM   1888  OD2 ASP A 133     -24.701 -14.950  -0.178  1.00  0.00              
ATOM   1889  H   ASP A 133     -22.357 -16.824  -2.326  1.00  0.00              
ATOM   1890  HA  ASP A 133     -24.328 -18.674  -1.323  1.00  0.00              
ATOM   1891 1HB  ASP A 133     -24.624 -15.853  -2.528  1.00  0.00              
ATOM   1892 2HB  ASP A 133     -25.879 -16.936  -1.878  1.00  0.00              
ATOM   1893  N   LYS A 134     -24.229 -18.449  -4.526  1.00  0.00              
ATOM   1894  CA  LYS A 134     -24.782 -19.007  -5.757  1.00  0.00              
ATOM   1895  C   LYS A 134     -24.174 -20.350  -6.138  1.00  0.00              
ATOM   1896  O   LYS A 134     -24.458 -20.892  -7.207  1.00  0.00              
ATOM   1897  CB  LYS A 134     -24.596 -18.017  -6.908  1.00  0.00              
ATOM   1898  CG  LYS A 134     -25.307 -16.684  -6.713  1.00  0.00              
ATOM   1899  CD  LYS A 134     -25.104 -15.768  -7.910  1.00  0.00              
ATOM   1900  CE  LYS A 134     -25.782 -14.422  -7.700  1.00  0.00              
ATOM   1901  NZ  LYS A 134     -25.633 -13.533  -8.883  1.00  0.00              
ATOM   1902  H   LYS A 134     -23.361 -17.933  -4.566  1.00  0.00              
ATOM   1903  HA  LYS A 134     -25.847 -19.202  -5.628  1.00  0.00              
ATOM   1904 1HB  LYS A 134     -23.524 -17.844  -7.010  1.00  0.00              
ATOM   1905 2HB  LYS A 134     -24.973 -18.499  -7.810  1.00  0.00              
ATOM   1906 1HG  LYS A 134     -26.372 -16.876  -6.578  1.00  0.00              
ATOM   1907 2HG  LYS A 134     -24.908 -16.207  -5.818  1.00  0.00              
ATOM   1908 1HD  LYS A 134     -24.033 -15.617  -8.055  1.00  0.00              
ATOM   1909 2HD  LYS A 134     -25.524 -16.251  -8.792  1.00  0.00              
ATOM   1910 1HE  LYS A 134     -26.840 -14.598  -7.510  1.00  0.00              
ATOM   1911 2HE  LYS A 134     -25.332 -13.945  -6.829  1.00  0.00              
ATOM   1912 1HZ  LYS A 134     -26.095 -12.652  -8.703  1.00  0.00              
ATOM   1913 2HZ  LYS A 134     -24.651 -13.368  -9.060  1.00  0.00              
ATOM   1914 3HZ  LYS A 134     -26.050 -13.973  -9.690  1.00  0.00              
ATOM   1915  N   ARG A 135     -23.337 -20.884  -5.259  1.00  0.00              
ATOM   1916  CA  ARG A 135     -22.632 -22.120  -5.543  1.00  0.00              
ATOM   1917  C   ARG A 135     -23.604 -23.287  -5.745  1.00  0.00              
ATOM   1918  O   ARG A 135     -24.549 -23.472  -4.970  1.00  0.00              
ATOM   1919  CB  ARG A 135     -21.669 -22.441  -4.400  1.00  0.00              
ATOM   1920  CG  ARG A 135     -20.879 -23.727  -4.607  1.00  0.00              
ATOM   1921  CD  ARG A 135     -20.233 -24.196  -3.318  1.00  0.00              
ATOM   1922  NE  ARG A 135     -19.145 -23.329  -2.878  1.00  0.00              
ATOM   1923  CZ  ARG A 135     -17.893 -23.403  -3.321  1.00  0.00              
ATOM   1924  NH1 ARG A 135     -17.553 -24.312  -4.231  1.00  0.00              
ATOM   1925  NH2 ARG A 135     -16.975 -22.577  -2.845  1.00  0.00              
ATOM   1926  H   ARG A 135     -23.184 -20.423  -4.373  1.00  0.00              
ATOM   1927  HA  ARG A 135     -22.076 -22.022  -6.476  1.00  0.00              
ATOM   1928 1HB  ARG A 135     -20.986 -21.597  -4.313  1.00  0.00              
ATOM   1929 2HB  ARG A 135     -22.268 -22.518  -3.492  1.00  0.00              
ATOM   1930 1HG  ARG A 135     -21.559 -24.496  -4.972  1.00  0.00              
ATOM   1931 2HG  ARG A 135     -20.105 -23.541  -5.353  1.00  0.00              
ATOM   1932 1HD  ARG A 135     -20.988 -24.221  -2.533  1.00  0.00              
ATOM   1933 2HD  ARG A 135     -19.833 -25.198  -3.467  1.00  0.00              
ATOM   1934  HE  ARG A 135     -19.154 -22.573  -2.207  1.00  0.00              
ATOM   1935 1HH1 ARG A 135     -18.250 -24.949  -4.589  1.00  0.00              
ATOM   1936 2HH1 ARG A 135     -16.600 -24.360  -4.559  1.00  0.00              
ATOM   1937 1HH2 ARG A 135     -17.230 -21.891  -2.147  1.00  0.00              
ATOM   1938 2HH2 ARG A 135     -16.025 -22.634  -3.181  1.00  0.00              
ATOM   1939  N   GLN A 136     -23.365 -24.059  -6.802  1.00  0.00              
ATOM   1940  CA  GLN A 136     -24.088 -25.305  -7.061  1.00  0.00              
ATOM   1941  C   GLN A 136     -23.109 -26.473  -6.971  1.00  0.00              
ATOM   1942  O   GLN A 136     -23.504 -27.614  -6.711  1.00  0.00              
ATOM   1943  CB  GLN A 136     -24.712 -25.290  -8.457  1.00  0.00              
ATOM   1944  CG  GLN A 136     -25.786 -24.238  -8.678  1.00  0.00              
ATOM   1945  CD  GLN A 136     -26.354 -24.285 -10.083  1.00  0.00              
ATOM   1946  OE1 GLN A 136     -26.032 -25.181 -10.867  1.00  0.00              
ATOM   1947  NE2 GLN A 136     -27.209 -23.326 -10.405  1.00  0.00              
ATOM   1948  H   GLN A 136     -22.649 -23.763  -7.450  1.00  0.00              
ATOM   1949  HA  GLN A 136     -24.853 -25.448  -6.298  1.00  0.00              
ATOM   1950 1HB  GLN A 136     -23.898 -25.126  -9.164  1.00  0.00              
ATOM   1951 2HB  GLN A 136     -25.140 -26.279  -8.621  1.00  0.00              
ATOM   1952 1HG  GLN A 136     -26.613 -24.085  -7.984  1.00  0.00              
ATOM   1953 2HG  GLN A 136     -25.097 -23.396  -8.611  1.00  0.00              
ATOM   1954 1HE2 GLN A 136     -27.617 -23.305 -11.319  1.00  0.00              
ATOM   1955 2HE2 GLN A 136     -27.449 -22.623  -9.735  1.00  0.00              
ATOM   1956  N   VAL A 137     -21.832 -26.187  -7.206  1.00  0.00              
ATOM   1957  CA  VAL A 137     -20.796 -27.219  -7.216  1.00  0.00              
ATOM   1958  C   VAL A 137     -19.988 -27.115  -5.928  1.00  0.00              
ATOM   1959  O   VAL A 137     -19.307 -26.118  -5.695  1.00  0.00              
ATOM   1960  CB  VAL A 137     -19.848 -27.043  -8.429  1.00  0.00              
ATOM   1961  CG1 VAL A 137     -18.793 -28.132  -8.432  1.00  0.00              
ATOM   1962  CG2 VAL A 137     -20.648 -27.067  -9.715  1.00  0.00              
ATOM   1963  H   VAL A 137     -21.572 -25.227  -7.383  1.00  0.00              
ATOM   1964  HA  VAL A 137     -21.232 -28.219  -7.228  1.00  0.00              
ATOM   1965  HB  VAL A 137     -19.369 -26.066  -8.365  1.00  0.00              
ATOM   1966 1HG1 VAL A 137     -18.133 -27.997  -9.290  1.00  0.00              
ATOM   1967 2HG1 VAL A 137     -18.209 -28.076  -7.514  1.00  0.00              
ATOM   1968 3HG1 VAL A 137     -19.276 -29.106  -8.498  1.00  0.00              
ATOM   1969 1HG2 VAL A 137     -19.977 -26.941 -10.564  1.00  0.00              
ATOM   1970 2HG2 VAL A 137     -21.170 -28.020  -9.800  1.00  0.00              
ATOM   1971 3HG2 VAL A 137     -21.376 -26.255  -9.705  1.00  0.00              
ATOM   1972  N   SER A 138     -20.066 -28.141  -5.092  1.00  0.00              
ATOM   1973  CA  SER A 138     -19.374 -28.126  -3.808  1.00  0.00              
ATOM   1974  C   SER A 138     -17.883 -28.343  -3.960  1.00  0.00              
ATOM   1975  O   SER A 138     -17.426 -28.889  -4.962  1.00  0.00              
ATOM   1976  CB  SER A 138     -19.919 -29.220  -2.895  1.00  0.00              
ATOM   1977  OG  SER A 138     -19.550 -30.491  -3.399  1.00  0.00              
ATOM   1978  H   SER A 138     -20.614 -28.950  -5.345  1.00  0.00              
ATOM   1979  HA  SER A 138     -19.548 -27.216  -3.233  1.00  0.00              
ATOM   1980 1HB  SER A 138     -19.506 -29.078  -1.896  1.00  0.00              
ATOM   1981 2HB  SER A 138     -21.004 -29.133  -2.855  1.00  0.00              
ATOM   1982  HG  SER A 138     -20.143 -30.735  -4.113  1.00  0.00              
ATOM   1983  N   VAL A 139     -17.130 -27.930  -2.946  1.00  0.00              
ATOM   1984  CA  VAL A 139     -15.684 -28.080  -2.959  1.00  0.00              
ATOM   1985  C   VAL A 139     -15.331 -29.561  -2.950  1.00  0.00              
ATOM   1986  O   VAL A 139     -14.421 -30.000  -3.654  1.00  0.00              
ATOM   1987  CB  VAL A 139     -15.049 -27.411  -1.725  1.00  0.00              
ATOM   1988  CG1 VAL A 139     -13.560 -27.739  -1.656  1.00  0.00              
ATOM   1989  CG2 VAL A 139     -15.267 -25.900  -1.787  1.00  0.00              
ATOM   1990  H   VAL A 139     -17.574 -27.501  -2.146  1.00  0.00              
ATOM   1991  HA  VAL A 139     -15.251 -27.672  -3.873  1.00  0.00              
ATOM   1992  HB  VAL A 139     -15.550 -27.774  -0.828  1.00  0.00              
ATOM   1993 1HG1 VAL A 139     -13.123 -27.261  -0.779  1.00  0.00              
ATOM   1994 2HG1 VAL A 139     -13.429 -28.818  -1.583  1.00  0.00              
ATOM   1995 3HG1 VAL A 139     -13.064 -27.371  -2.554  1.00  0.00              
ATOM   1996 1HG2 VAL A 139     -14.818 -25.431  -0.912  1.00  0.00              
ATOM   1997 2HG2 VAL A 139     -14.805 -25.503  -2.691  1.00  0.00              
ATOM   1998 3HG2 VAL A 139     -16.337 -25.688  -1.802  1.00  0.00              
ATOM   1999  N   GLU A 140     -16.062 -30.328  -2.145  1.00  0.00              
ATOM   2000  CA  GLU A 140     -15.808 -31.757  -2.020  1.00  0.00              
ATOM   2001  C   GLU A 140     -16.045 -32.487  -3.333  1.00  0.00              
ATOM   2002  O   GLU A 140     -15.248 -33.333  -3.732  1.00  0.00              
ATOM   2003  CB  GLU A 140     -16.686 -32.360  -0.921  1.00  0.00              
ATOM   2004  CG  GLU A 140     -16.305 -31.937   0.491  1.00  0.00              
ATOM   2005  CD  GLU A 140     -17.288 -32.460   1.501  1.00  0.00              
ATOM   2006  OE1 GLU A 140     -18.257 -33.060   1.104  1.00  0.00              
ATOM   2007  OE2 GLU A 140     -17.015 -32.358   2.674  1.00  0.00              
ATOM   2008  H   GLU A 140     -16.810 -29.913  -1.608  1.00  0.00              
ATOM   2009  HA  GLU A 140     -14.762 -31.925  -1.763  1.00  0.00              
ATOM   2010 1HB  GLU A 140     -17.711 -32.052  -1.128  1.00  0.00              
ATOM   2011 2HB  GLU A 140     -16.607 -33.444  -1.009  1.00  0.00              
ATOM   2012 1HG  GLU A 140     -15.297 -32.238   0.776  1.00  0.00              
ATOM   2013 2HG  GLU A 140     -16.363 -30.850   0.457  1.00  0.00              
ATOM   2014  N   GLU A 141     -17.141 -32.159  -4.006  1.00  0.00              
ATOM   2015  CA  GLU A 141     -17.464 -32.808  -5.266  1.00  0.00              
ATOM   2016  C   GLU A 141     -16.399 -32.526  -6.328  1.00  0.00              
ATOM   2017  O   GLU A 141     -15.935 -33.436  -7.016  1.00  0.00              
ATOM   2018  CB  GLU A 141     -18.838 -32.351  -5.760  1.00  0.00              
ATOM   2019  CG  GLU A 141     -19.280 -32.990  -7.069  1.00  0.00              
ATOM   2020  CD  GLU A 141     -20.666 -32.550  -7.451  1.00  0.00              
ATOM   2021  OE1 GLU A 141     -21.258 -31.805  -6.708  1.00  0.00              
ATOM   2022  OE2 GLU A 141     -21.090 -32.867  -8.538  1.00  0.00              
ATOM   2023  H   GLU A 141     -17.762 -31.449  -3.644  1.00  0.00              
ATOM   2024  HA  GLU A 141     -17.482 -33.890  -5.131  1.00  0.00              
ATOM   2025 1HB  GLU A 141     -19.556 -32.595  -4.977  1.00  0.00              
ATOM   2026 2HB  GLU A 141     -18.789 -31.269  -5.883  1.00  0.00              
ATOM   2027 1HG  GLU A 141     -18.598 -32.799  -7.897  1.00  0.00              
ATOM   2028 2HG  GLU A 141     -19.287 -34.056  -6.844  1.00  0.00              
ATOM   2029  N   ALA A 142     -16.015 -31.260  -6.454  1.00  0.00              
ATOM   2030  CA  ALA A 142     -15.020 -30.864  -7.444  1.00  0.00              
ATOM   2031  C   ALA A 142     -13.661 -31.478  -7.140  1.00  0.00              
ATOM   2032  O   ALA A 142     -12.955 -31.897  -8.052  1.00  0.00              
ATOM   2033  CB  ALA A 142     -14.911 -29.345  -7.494  1.00  0.00              
ATOM   2034  H   ALA A 142     -16.418 -30.556  -5.853  1.00  0.00              
ATOM   2035  HA  ALA A 142     -15.331 -31.235  -8.420  1.00  0.00              
ATOM   2036 1HB  ALA A 142     -14.166 -29.059  -8.237  1.00  0.00              
ATOM   2037 2HB  ALA A 142     -15.877 -28.919  -7.768  1.00  0.00              
ATOM   2038 3HB  ALA A 142     -14.612 -28.969  -6.517  1.00  0.00              
ATOM   2039  N   LYS A 143     -13.294 -31.530  -5.862  1.00  0.00              
ATOM   2040  CA  LYS A 143     -12.024 -32.140  -5.470  1.00  0.00              
ATOM   2041  C   LYS A 143     -12.043 -33.659  -5.639  1.00  0.00              
ATOM   2042  O   LYS A 143     -11.005 -34.274  -5.887  1.00  0.00              
ATOM   2043  CB  LYS A 143     -11.685 -31.813  -4.013  1.00  0.00              
ATOM   2044  CG  LYS A 143     -11.193 -30.401  -3.765  1.00  0.00              
ATOM   2045  CD  LYS A 143     -10.821 -30.220  -2.300  1.00  0.00              
ATOM   2046  CE  LYS A 143     -10.159 -28.875  -2.046  1.00  0.00              
ATOM   2047  NZ  LYS A 143      -9.843 -28.689  -0.598  1.00  0.00              
ATOM   2048  H   LYS A 143     -13.897 -31.146  -5.148  1.00  0.00              
ATOM   2049  HA  LYS A 143     -11.224 -31.775  -6.115  1.00  0.00              
ATOM   2050 1HB  LYS A 143     -12.590 -31.981  -3.429  1.00  0.00              
ATOM   2051 2HB  LYS A 143     -10.914 -32.516  -3.698  1.00  0.00              
ATOM   2052 1HG  LYS A 143     -10.322 -30.222  -4.396  1.00  0.00              
ATOM   2053 2HG  LYS A 143     -11.987 -29.705  -4.036  1.00  0.00              
ATOM   2054 1HD  LYS A 143     -11.729 -30.293  -1.700  1.00  0.00              
ATOM   2055 2HD  LYS A 143     -10.134 -31.016  -2.015  1.00  0.00              
ATOM   2056 1HE  LYS A 143      -9.243 -28.830  -2.632  1.00  0.00              
ATOM   2057 2HE  LYS A 143     -10.840 -28.092  -2.378  1.00  0.00              
ATOM   2058 1HZ  LYS A 143      -9.406 -27.788  -0.463  1.00  0.00              
ATOM   2059 2HZ  LYS A 143     -10.696 -28.733  -0.058  1.00  0.00              
ATOM   2060 3HZ  LYS A 143      -9.213 -29.417  -0.295  1.00  0.00              
ATOM   2061  N   ASN A 144     -13.222 -34.262  -5.503  1.00  0.00              
ATOM   2062  CA  ASN A 144     -13.362 -35.693  -5.757  1.00  0.00              
ATOM   2063  C   ASN A 144     -13.144 -36.028  -7.225  1.00  0.00              
ATOM   2064  O   ASN A 144     -12.510 -37.030  -7.552  1.00  0.00              
ATOM   2065  CB  ASN A 144     -14.717 -36.204  -5.303  1.00  0.00              
ATOM   2066  CG  ASN A 144     -14.840 -36.350  -3.811  1.00  0.00              
ATOM   2067  OD1 ASN A 144     -13.839 -36.446  -3.092  1.00  0.00              
ATOM   2068  ND2 ASN A 144     -16.061 -36.451  -3.352  1.00  0.00              
ATOM   2069  H   ASN A 144     -14.033 -33.730  -5.220  1.00  0.00              
ATOM   2070  HA  ASN A 144     -12.600 -36.243  -5.203  1.00  0.00              
ATOM   2071 1HB  ASN A 144     -15.638 -35.772  -5.697  1.00  0.00              
ATOM   2072 2HB  ASN A 144     -14.563 -37.190  -5.741  1.00  0.00              
ATOM   2073 1HD2 ASN A 144     -16.219 -36.550  -2.369  1.00  0.00              
ATOM   2074 2HD2 ASN A 144     -16.836 -36.427  -3.983  1.00  0.00              
ATOM   2075  N   ARG A 145     -13.671 -35.195  -8.115  1.00  0.00              
ATOM   2076  CA  ARG A 145     -13.408 -35.376  -9.535  1.00  0.00              
ATOM   2077  C   ARG A 145     -11.933 -35.165  -9.839  1.00  0.00              
ATOM   2078  O   ARG A 145     -11.333 -35.927 -10.597  1.00  0.00              
ATOM   2079  CB  ARG A 145     -14.259 -34.418 -10.374  1.00  0.00              
ATOM   2080  CG  ARG A 145     -14.083 -34.628 -11.875  1.00  0.00              
ATOM   2081  CD  ARG A 145     -15.241 -34.063 -12.665  1.00  0.00              
ATOM   2082  NE  ARG A 145     -16.475 -34.792 -12.400  1.00  0.00              
ATOM   2083  CZ  ARG A 145     -17.658 -34.470 -12.911  1.00  0.00              
ATOM   2084  NH1 ARG A 145     -17.769 -33.428 -13.724  1.00  0.00              
ATOM   2085  NH2 ARG A 145     -18.732 -35.184 -12.598  1.00  0.00              
ATOM   2086  H   ARG A 145     -14.259 -34.429  -7.817  1.00  0.00              
ATOM   2087  HA  ARG A 145     -13.648 -36.399  -9.827  1.00  0.00              
ATOM   2088 1HB  ARG A 145     -15.297 -34.583 -10.089  1.00  0.00              
ATOM   2089 2HB  ARG A 145     -13.962 -33.406 -10.098  1.00  0.00              
ATOM   2090 1HG  ARG A 145     -13.162 -34.135 -12.189  1.00  0.00              
ATOM   2091 2HG  ARG A 145     -14.006 -35.699 -12.069  1.00  0.00              
ATOM   2092 1HD  ARG A 145     -15.381 -33.018 -12.390  1.00  0.00              
ATOM   2093 2HD  ARG A 145     -15.011 -34.130 -13.728  1.00  0.00              
ATOM   2094  HE  ARG A 145     -16.630 -35.608 -11.823  1.00  0.00              
ATOM   2095 1HH1 ARG A 145     -16.952 -32.881 -13.953  1.00  0.00              
ATOM   2096 2HH1 ARG A 145     -18.670 -33.186 -14.110  1.00  0.00              
ATOM   2097 1HH2 ARG A 145     -18.646 -35.972 -11.972  1.00  0.00              
ATOM   2098 2HH2 ARG A 145     -19.629 -34.937 -12.987  1.00  0.00              
ATOM   2099  N   ALA A 146     -11.346 -34.133  -9.247  1.00  0.00              
ATOM   2100  CA  ALA A 146      -9.923 -33.881  -9.432  1.00  0.00              
ATOM   2101  C   ALA A 146      -9.089 -35.022  -8.841  1.00  0.00              
ATOM   2102  O   ALA A 146      -8.019 -35.352  -9.353  1.00  0.00              
ATOM   2103  CB  ALA A 146      -9.536 -32.552  -8.788  1.00  0.00              
ATOM   2104  H   ALA A 146     -11.884 -33.510  -8.662  1.00  0.00              
ATOM   2105  HA  ALA A 146      -9.712 -33.838 -10.501  1.00  0.00              
ATOM   2106 1HB  ALA A 146      -8.470 -32.375  -8.933  1.00  0.00              
ATOM   2107 2HB  ALA A 146     -10.105 -31.745  -9.250  1.00  0.00              
ATOM   2108 3HB  ALA A 146      -9.756 -32.587  -7.722  1.00  0.00              
ATOM   2109  N   GLU A 147      -9.580 -35.628  -7.767  1.00  0.00              
ATOM   2110  CA  GLU A 147      -8.867 -36.738  -7.150  1.00  0.00              
ATOM   2111  C   GLU A 147      -8.874 -37.957  -8.068  1.00  0.00              
ATOM   2112  O   GLU A 147      -7.862 -38.642  -8.215  1.00  0.00              
ATOM   2113  CB  GLU A 147      -9.485 -37.090  -5.795  1.00  0.00              
ATOM   2114  CG  GLU A 147      -8.779 -38.217  -5.055  1.00  0.00              
ATOM   2115  CD  GLU A 147      -9.403 -38.462  -3.710  1.00  0.00              
ATOM   2116  OE1 GLU A 147     -10.333 -37.769  -3.372  1.00  0.00              
ATOM   2117  OE2 GLU A 147      -9.026 -39.412  -3.066  1.00  0.00              
ATOM   2118  H   GLU A 147     -10.455 -35.323  -7.367  1.00  0.00              
ATOM   2119  HA  GLU A 147      -7.823 -36.466  -6.994  1.00  0.00              
ATOM   2120 1HB  GLU A 147      -9.458 -36.184  -5.189  1.00  0.00              
ATOM   2121 2HB  GLU A 147     -10.522 -37.372  -5.982  1.00  0.00              
ATOM   2122 1HG  GLU A 147      -8.748 -39.151  -5.615  1.00  0.00              
ATOM   2123 2HG  GLU A 147      -7.766 -37.840  -4.922  1.00  0.00              
ATOM   2124  N   GLN A 148     -10.011 -38.215  -8.702  1.00  0.00              
ATOM   2125  CA  GLN A 148     -10.107 -39.316  -9.651  1.00  0.00              
ATOM   2126  C   GLN A 148      -9.192 -39.028 -10.844  1.00  0.00              
ATOM   2127  O   GLN A 148      -8.577 -39.939 -11.401  1.00  0.00              
ATOM   2128  CB  GLN A 148     -11.551 -39.511 -10.121  1.00  0.00              
ATOM   2129  CG  GLN A 148     -11.757 -40.720 -11.017  1.00  0.00              
ATOM   2130  CD  GLN A 148     -11.440 -42.025 -10.312  1.00  0.00              
ATOM   2131  OE1 GLN A 148     -11.856 -42.246  -9.171  1.00  0.00              
ATOM   2132  NE2 GLN A 148     -10.697 -42.896 -10.985  1.00  0.00              
ATOM   2133  H   GLN A 148     -10.825 -37.643  -8.528  1.00  0.00              
ATOM   2134  HA  GLN A 148      -9.761 -40.236  -9.179  1.00  0.00              
ATOM   2135 1HB  GLN A 148     -12.164 -39.608  -9.224  1.00  0.00              
ATOM   2136 2HB  GLN A 148     -11.833 -38.604 -10.655  1.00  0.00              
ATOM   2137 1HG  GLN A 148     -12.660 -40.869 -11.608  1.00  0.00              
ATOM   2138 2HG  GLN A 148     -10.926 -40.477 -11.682  1.00  0.00              
ATOM   2139 1HE2 GLN A 148     -10.456 -43.774 -10.570  1.00  0.00              
ATOM   2140 2HE2 GLN A 148     -10.379 -42.675 -11.907  1.00  0.00              
ATOM   2141  N   TRP A 149      -9.104 -37.755 -11.227  1.00  0.00              
ATOM   2142  CA  TRP A 149      -8.244 -37.335 -12.333  1.00  0.00              
ATOM   2143  C   TRP A 149      -6.788 -37.230 -11.910  1.00  0.00              
ATOM   2144  O   TRP A 149      -5.890 -37.174 -12.749  1.00  0.00              
ATOM   2145  CB  TRP A 149      -8.677 -35.972 -12.883  1.00  0.00              
ATOM   2146  CG  TRP A 149      -9.998 -35.976 -13.561  1.00  0.00              
ATOM   2147  CD1 TRP A 149     -10.772 -37.064 -13.837  1.00  0.00              
ATOM   2148  CD2 TRP A 149     -10.680 -34.846 -14.112  1.00  0.00              
ATOM   2149  NE1 TRP A 149     -11.897 -36.682 -14.526  1.00  0.00              
ATOM   2150  CE2 TRP A 149     -11.866 -35.325 -14.710  1.00  0.00              
ATOM   2151  CE3 TRP A 149     -10.404 -33.472 -14.160  1.00  0.00              
ATOM   2152  CZ2 TRP A 149     -12.778 -34.480 -15.349  1.00  0.00              
ATOM   2153  CZ3 TRP A 149     -11.311 -32.632 -14.797  1.00  0.00              
ATOM   2154  CH2 TRP A 149     -12.481 -33.139 -15.381  1.00  0.00              
ATOM   2155  H   TRP A 149      -9.648 -37.060 -10.737  1.00  0.00              
ATOM   2156  HA  TRP A 149      -8.277 -38.078 -13.130  1.00  0.00              
ATOM   2157 1HB  TRP A 149      -8.753 -35.245 -12.074  1.00  0.00              
ATOM   2158 2HB  TRP A 149      -7.958 -35.619 -13.622  1.00  0.00              
ATOM   2159  HD1 TRP A 149     -10.408 -38.029 -13.489  1.00  0.00              
ATOM   2160  HE1 TRP A 149     -12.628 -37.300 -14.847  1.00  0.00              
ATOM   2161  HE3 TRP A 149      -9.512 -33.029 -13.719  1.00  0.00              
ATOM   2162  HZ2 TRP A 149     -13.677 -34.912 -15.788  1.00  0.00              
ATOM   2163  HZ3 TRP A 149     -11.089 -31.566 -14.832  1.00  0.00              
ATOM   2164  HH2 TRP A 149     -13.170 -32.451 -15.872  1.00  0.00              
ATOM   2165  N   ASN A 150      -6.561 -37.182 -10.607  1.00  0.00              
ATOM   2166  CA  ASN A 150      -5.219 -37.047 -10.062  1.00  0.00              
ATOM   2167  C   ASN A 150      -4.580 -35.699 -10.405  1.00  0.00              
ATOM   2168  O   ASN A 150      -3.394 -35.623 -10.742  1.00  0.00              
ATOM   2169  CB  ASN A 150      -4.327 -38.181 -10.532  1.00  0.00              
ATOM   2170  CG  ASN A 150      -4.798 -39.541 -10.098  1.00  0.00              
ATOM   2171  OD1 ASN A 150      -4.974 -39.808  -8.903  1.00  0.00              
ATOM   2172  ND2 ASN A 150      -4.924 -40.427 -11.053  1.00  0.00              
ATOM   2173  H   ASN A 150      -7.346 -37.241  -9.974  1.00  0.00              
ATOM   2174  HA  ASN A 150      -5.257 -37.084  -8.972  1.00  0.00              
ATOM   2175 1HB  ASN A 150      -3.990 -38.233 -11.568  1.00  0.00              
ATOM   2176 2HB  ASN A 150      -3.497 -37.877  -9.895  1.00  0.00              
ATOM   2177 1HD2 ASN A 150      -5.233 -41.354 -10.838  1.00  0.00              
ATOM   2178 2HD2 ASN A 150      -4.711 -40.177 -11.997  1.00  0.00              
ATOM   2179  N   VAL A 151      -5.377 -34.638 -10.327  1.00  0.00              
ATOM   2180  CA  VAL A 151      -4.913 -33.300 -10.682  1.00  0.00              
ATOM   2181  C   VAL A 151      -5.242 -32.359  -9.535  1.00  0.00              
ATOM   2182  O   VAL A 151      -6.035 -32.697  -8.658  1.00  0.00              
ATOM   2183  CB  VAL A 151      -5.596 -32.763 -11.955  1.00  0.00              
ATOM   2184  CG1 VAL A 151      -5.285 -33.673 -13.135  1.00  0.00              
ATOM   2185  CG2 VAL A 151      -7.096 -32.641 -11.734  1.00  0.00              
ATOM   2186  H   VAL A 151      -6.329 -34.762 -10.014  1.00  0.00              
ATOM   2187  HA  VAL A 151      -3.830 -33.276 -10.807  1.00  0.00              
ATOM   2188  HB  VAL A 151      -5.221 -31.760 -12.162  1.00  0.00              
ATOM   2189 1HG1 VAL A 151      -5.772 -33.286 -14.031  1.00  0.00              
ATOM   2190 2HG1 VAL A 151      -4.208 -33.708 -13.293  1.00  0.00              
ATOM   2191 3HG1 VAL A 151      -5.655 -34.676 -12.927  1.00  0.00              
ATOM   2192 1HG2 VAL A 151      -7.568 -32.260 -12.639  1.00  0.00              
ATOM   2193 2HG2 VAL A 151      -7.508 -33.622 -11.493  1.00  0.00              
ATOM   2194 3HG2 VAL A 151      -7.288 -31.955 -10.909  1.00  0.00              
ATOM   2195  N   ASN A 152      -4.633 -31.179  -9.542  1.00  0.00              
ATOM   2196  CA  ASN A 152      -4.903 -30.191  -8.508  1.00  0.00              
ATOM   2197  C   ASN A 152      -6.199 -29.438  -8.781  1.00  0.00              
ATOM   2198  O   ASN A 152      -6.635 -29.310  -9.930  1.00  0.00              
ATOM   2199  CB  ASN A 152      -3.761 -29.177  -8.415  1.00  0.00              
ATOM   2200  CG  ASN A 152      -2.484 -29.779  -7.878  1.00  0.00              
ATOM   2201  OD1 ASN A 152      -2.436 -30.229  -6.735  1.00  0.00              
ATOM   2202  ND2 ASN A 152      -1.442 -29.787  -8.696  1.00  0.00              
ATOM   2203  H   ASN A 152      -3.972 -30.958 -10.273  1.00  0.00              
ATOM   2204  HA  ASN A 152      -5.036 -30.689  -7.546  1.00  0.00              
ATOM   2205 1HB  ASN A 152      -3.534 -28.515  -9.252  1.00  0.00              
ATOM   2206 2HB  ASN A 152      -4.245 -28.608  -7.623  1.00  0.00              
ATOM   2207 1HD2 ASN A 152      -0.572 -30.175  -8.391  1.00  0.00              
ATOM   2208 2HD2 ASN A 152      -1.525 -29.407  -9.616  1.00  0.00              
ATOM   2209  N   TYR A 153      -6.812 -28.945  -7.711  1.00  0.00              
ATOM   2210  CA  TYR A 153      -8.051 -28.191  -7.814  1.00  0.00              
ATOM   2211  C   TYR A 153      -7.839 -26.879  -7.087  1.00  0.00              
ATOM   2212  O   TYR A 153      -7.390 -26.859  -5.945  1.00  0.00              
ATOM   2213  CB  TYR A 153      -9.225 -28.931  -7.167  1.00  0.00              
ATOM   2214  CG  TYR A 153     -10.512 -28.127  -7.149  1.00  0.00              
ATOM   2215  CD1 TYR A 153     -11.164 -27.782  -8.337  1.00  0.00              
ATOM   2216  CD2 TYR A 153     -11.083 -27.713  -5.943  1.00  0.00              
ATOM   2217  CE1 TYR A 153     -12.351 -27.052  -8.328  1.00  0.00              
ATOM   2218  CE2 TYR A 153     -12.269 -26.976  -5.922  1.00  0.00              
ATOM   2219  CZ  TYR A 153     -12.901 -26.651  -7.117  1.00  0.00              
ATOM   2220  OH  TYR A 153     -14.095 -25.950  -7.100  1.00  0.00              
ATOM   2221  H   TYR A 153      -6.404 -29.100  -6.800  1.00  0.00              
ATOM   2222  HA  TYR A 153      -8.274 -27.987  -8.862  1.00  0.00              
ATOM   2223 1HB  TYR A 153      -9.376 -29.852  -7.732  1.00  0.00              
ATOM   2224 2HB  TYR A 153      -8.930 -29.173  -6.147  1.00  0.00              
ATOM   2225  HD1 TYR A 153     -10.727 -28.094  -9.286  1.00  0.00              
ATOM   2226  HD2 TYR A 153     -10.586 -27.974  -5.009  1.00  0.00              
ATOM   2227  HE1 TYR A 153     -12.845 -26.791  -9.263  1.00  0.00              
ATOM   2228  HE2 TYR A 153     -12.696 -26.658  -4.970  1.00  0.00              
ATOM   2229  HH  TYR A 153     -14.394 -25.741  -6.211  1.00  0.00              
ATOM   2230  N   VAL A 154      -8.174 -25.781  -7.750  1.00  0.00              
ATOM   2231  CA  VAL A 154      -8.064 -24.466  -7.144  1.00  0.00              
ATOM   2232  C   VAL A 154      -9.351 -23.704  -7.409  1.00  0.00              
ATOM   2233  O   VAL A 154      -9.908 -23.788  -8.504  1.00  0.00              
ATOM   2234  CB  VAL A 154      -6.889 -23.681  -7.763  1.00  0.00              
ATOM   2235  CG1 VAL A 154      -6.783 -22.297  -7.138  1.00  0.00              
ATOM   2236  CG2 VAL A 154      -5.596 -24.461  -7.580  1.00  0.00              
ATOM   2237  H   VAL A 154      -8.514 -25.859  -8.698  1.00  0.00              
ATOM   2238  HA  VAL A 154      -7.961 -24.536  -6.061  1.00  0.00              
ATOM   2239  HB  VAL A 154      -7.057 -23.580  -8.836  1.00  0.00              
ATOM   2240 1HG1 VAL A 154      -5.949 -21.757  -7.587  1.00  0.00              
ATOM   2241 2HG1 VAL A 154      -7.707 -21.747  -7.313  1.00  0.00              
ATOM   2242 3HG1 VAL A 154      -6.616 -22.395  -6.065  1.00  0.00              
ATOM   2243 1HG2 VAL A 154      -4.769 -23.904  -8.020  1.00  0.00              
ATOM   2244 2HG2 VAL A 154      -5.410 -24.610  -6.517  1.00  0.00              
ATOM   2245 3HG2 VAL A 154      -5.683 -25.429  -8.073  1.00  0.00              
ATOM   2246  N   GLU A 155      -9.844 -22.986  -6.403  1.00  0.00              
ATOM   2247  CA  GLU A 155     -11.003 -22.133  -6.613  1.00  0.00              
ATOM   2248  C   GLU A 155     -10.469 -20.721  -6.809  1.00  0.00              
ATOM   2249  O   GLU A 155      -9.528 -20.296  -6.138  1.00  0.00              
ATOM   2250  CB  GLU A 155     -11.965 -22.183  -5.427  1.00  0.00              
ATOM   2251  CG  GLU A 155     -12.514 -23.572  -5.159  1.00  0.00              
ATOM   2252  CD  GLU A 155     -13.882 -23.531  -4.514  1.00  0.00              
ATOM   2253  OE1 GLU A 155     -14.052 -22.769  -3.543  1.00  0.00              
ATOM   2254  OE2 GLU A 155     -14.783 -24.262  -4.975  1.00  0.00              
ATOM   2255  H   GLU A 155      -9.421 -23.024  -5.487  1.00  0.00              
ATOM   2256  HA  GLU A 155     -11.536 -22.448  -7.511  1.00  0.00              
ATOM   2257 1HB  GLU A 155     -11.416 -21.825  -4.557  1.00  0.00              
ATOM   2258 2HB  GLU A 155     -12.781 -21.496  -5.650  1.00  0.00              
ATOM   2259 1HG  GLU A 155     -12.562 -24.199  -6.049  1.00  0.00              
ATOM   2260 2HG  GLU A 155     -11.801 -23.997  -4.454  1.00  0.00              
ATOM   2261  N   THR A 156     -11.076 -20.003  -7.739  1.00  0.00              
ATOM   2262  CA  THR A 156     -10.631 -18.661  -8.070  1.00  0.00              
ATOM   2263  C   THR A 156     -11.742 -17.658  -8.165  1.00  0.00              
ATOM   2264  O   THR A 156     -12.919 -18.006  -8.234  1.00  0.00              
ATOM   2265  CB  THR A 156      -9.968 -18.620  -9.448  1.00  0.00              
ATOM   2266  OG1 THR A 156     -10.935 -19.004 -10.436  1.00  0.00              
ATOM   2267  CG2 THR A 156      -8.777 -19.537  -9.511  1.00  0.00              
ATOM   2268  H   THR A 156     -11.867 -20.394  -8.232  1.00  0.00              
ATOM   2269  HA  THR A 156      -9.981 -18.283  -7.281  1.00  0.00              
ATOM   2270  HB  THR A 156      -9.641 -17.601  -9.654  1.00  0.00              
ATOM   2271  HG1 THR A 156     -11.503 -18.256 -10.636  1.00  0.00              
ATOM   2272 1HG2 THR A 156      -8.330 -19.483 -10.504  1.00  0.00              
ATOM   2273 2HG2 THR A 156      -8.044 -19.233  -8.765  1.00  0.00              
ATOM   2274 3HG2 THR A 156      -9.096 -20.560  -9.312  1.00  0.00              
ATOM   2275  N   SER A 157     -11.334 -16.397  -8.209  1.00  0.00              
ATOM   2276  CA  SER A 157     -12.243 -15.301  -8.461  1.00  0.00              
ATOM   2277  C   SER A 157     -11.514 -14.322  -9.373  1.00  0.00              
ATOM   2278  O   SER A 157     -10.571 -13.663  -8.946  1.00  0.00              
ATOM   2279  CB  SER A 157     -12.639 -14.593  -7.171  1.00  0.00              
ATOM   2280  OG  SER A 157     -13.410 -13.443  -7.470  1.00  0.00              
ATOM   2281  H   SER A 157     -10.355 -16.200  -8.059  1.00  0.00              
ATOM   2282  HA  SER A 157     -13.205 -15.620  -8.864  1.00  0.00              
ATOM   2283 1HB  SER A 157     -13.219 -15.284  -6.559  1.00  0.00              
ATOM   2284 2HB  SER A 157     -11.733 -14.308  -6.636  1.00  0.00              
ATOM   2285  HG  SER A 157     -14.317 -13.704  -7.651  1.00  0.00              
ATOM   2286  N   ALA A 158     -11.942 -14.244 -10.629  1.00  0.00              
ATOM   2287  CA  ALA A 158     -11.350 -13.311 -11.579  1.00  0.00              
ATOM   2288  C   ALA A 158     -11.725 -11.884 -11.187  1.00  0.00              
ATOM   2289  O   ALA A 158     -11.006 -10.932 -11.496  1.00  0.00              
ATOM   2290  CB  ALA A 158     -11.836 -13.619 -13.001  1.00  0.00              
ATOM   2291  H   ALA A 158     -12.696 -14.843 -10.934  1.00  0.00              
ATOM   2292  HA  ALA A 158     -10.265 -13.407 -11.534  1.00  0.00              
ATOM   2293 1HB  ALA A 158     -11.385 -12.914 -13.699  1.00  0.00              
ATOM   2294 2HB  ALA A 158     -11.548 -14.634 -13.273  1.00  0.00              
ATOM   2295 3HB  ALA A 158     -12.920 -13.525 -13.042  1.00  0.00              
ATOM   2296  N   LYS A 159     -12.854 -11.746 -10.500  1.00  0.00              
ATOM   2297  CA  LYS A 159     -13.342 -10.439 -10.076  1.00  0.00              
ATOM   2298  C   LYS A 159     -12.521  -9.821  -8.941  1.00  0.00              
ATOM   2299  O   LYS A 159     -12.139  -8.654  -9.000  1.00  0.00              
ATOM   2300  CB  LYS A 159     -14.800 -10.550  -9.646  1.00  0.00              
ATOM   2301  CG  LYS A 159     -15.420  -9.227  -9.247  1.00  0.00              
ATOM   2302  CD  LYS A 159     -16.911  -9.388  -9.001  1.00  0.00              
ATOM   2303  CE  LYS A 159     -17.562  -8.070  -8.615  1.00  0.00              
ATOM   2304  NZ  LYS A 159     -19.025  -8.251  -8.392  1.00  0.00              
ATOM   2305  H   LYS A 159     -13.388 -12.571 -10.265  1.00  0.00              
ATOM   2306  HA  LYS A 159     -13.264  -9.730 -10.901  1.00  0.00              
ATOM   2307 1HB  LYS A 159     -15.349 -10.976 -10.486  1.00  0.00              
ATOM   2308 2HB  LYS A 159     -14.834 -11.242  -8.803  1.00  0.00              
ATOM   2309 1HG  LYS A 159     -14.931  -8.876  -8.337  1.00  0.00              
ATOM   2310 2HG  LYS A 159     -15.252  -8.510 -10.049  1.00  0.00              
ATOM   2311 1HD  LYS A 159     -17.374  -9.765  -9.914  1.00  0.00              
ATOM   2312 2HD  LYS A 159     -17.056 -10.108  -8.197  1.00  0.00              
ATOM   2313 1HE  LYS A 159     -17.087  -7.708  -7.704  1.00  0.00              
ATOM   2314 2HE  LYS A 159     -17.392  -7.356  -9.422  1.00  0.00              
ATOM   2315 1HZ  LYS A 159     -19.438  -7.366  -8.137  1.00  0.00              
ATOM   2316 2HZ  LYS A 159     -19.456  -8.593  -9.240  1.00  0.00              
ATOM   2317 3HZ  LYS A 159     -19.172  -8.918  -7.648  1.00  0.00              
ATOM   2318  N   THR A 160     -12.249 -10.604  -7.904  1.00  0.00              
ATOM   2319  CA  THR A 160     -11.505 -10.094  -6.751  1.00  0.00              
ATOM   2320  C   THR A 160     -10.053 -10.536  -6.842  1.00  0.00              
ATOM   2321  O   THR A 160      -9.244 -10.222  -5.973  1.00  0.00              
ATOM   2322  CB  THR A 160     -12.070 -10.631  -5.433  1.00  0.00              
ATOM   2323  OG1 THR A 160     -11.940 -12.056  -5.420  1.00  0.00              
ATOM   2324  CG2 THR A 160     -13.545 -10.253  -5.285  1.00  0.00              
ATOM   2325  H   THR A 160     -12.557 -11.566  -7.904  1.00  0.00              
ATOM   2326  HA  THR A 160     -11.516  -9.004  -6.758  1.00  0.00              
ATOM   2327  HB  THR A 160     -11.503 -10.206  -4.604  1.00  0.00              
ATOM   2328  HG1 THR A 160     -12.649 -12.446  -5.936  1.00  0.00              
ATOM   2329 1HG2 THR A 160     -13.927 -10.644  -4.341  1.00  0.00              
ATOM   2330 2HG2 THR A 160     -13.645  -9.168  -5.295  1.00  0.00              
ATOM   2331 3HG2 THR A 160     -14.113 -10.678  -6.111  1.00  0.00              
ATOM   2332  N   ARG A 161      -9.748 -11.273  -7.908  1.00  0.00              
ATOM   2333  CA  ARG A 161      -8.396 -11.734  -8.223  1.00  0.00              
ATOM   2334  C   ARG A 161      -7.911 -12.892  -7.341  1.00  0.00              
ATOM   2335  O   ARG A 161      -6.771 -13.343  -7.462  1.00  0.00              
ATOM   2336  CB  ARG A 161      -7.395 -10.575  -8.134  1.00  0.00              
ATOM   2337  CG  ARG A 161      -5.985 -10.970  -8.566  1.00  0.00              
ATOM   2338  CD  ARG A 161      -5.059  -9.767  -8.554  1.00  0.00              
ATOM   2339  NE  ARG A 161      -3.692 -10.139  -8.903  1.00  0.00              
ATOM   2340  CZ  ARG A 161      -2.720  -9.266  -9.154  1.00  0.00              
ATOM   2341  NH1 ARG A 161      -2.963  -7.958  -9.099  1.00  0.00              
ATOM   2342  NH2 ARG A 161      -1.504  -9.702  -9.452  1.00  0.00              
ATOM   2343  H   ARG A 161     -10.508 -11.520  -8.526  1.00  0.00              
ATOM   2344  HA  ARG A 161      -8.368 -12.129  -9.239  1.00  0.00              
ATOM   2345 1HB  ARG A 161      -7.774  -9.778  -8.772  1.00  0.00              
ATOM   2346 2HB  ARG A 161      -7.389 -10.239  -7.097  1.00  0.00              
ATOM   2347 1HG  ARG A 161      -5.611 -11.729  -7.878  1.00  0.00              
ATOM   2348 2HG  ARG A 161      -6.036 -11.386  -9.573  1.00  0.00              
ATOM   2349 1HD  ARG A 161      -5.420  -9.035  -9.275  1.00  0.00              
ATOM   2350 2HD  ARG A 161      -5.062  -9.328  -7.557  1.00  0.00              
ATOM   2351  HE  ARG A 161      -3.280 -11.057  -9.007  1.00  0.00              
ATOM   2352 1HH1 ARG A 161      -3.889  -7.629  -8.865  1.00  0.00              
ATOM   2353 2HH1 ARG A 161      -2.220  -7.302  -9.291  1.00  0.00              
ATOM   2354 1HH2 ARG A 161      -1.322 -10.696  -9.488  1.00  0.00              
ATOM   2355 2HH2 ARG A 161      -0.766  -9.040  -9.643  1.00  0.00              
ATOM   2356  N   ALA A 162      -8.768 -13.380  -6.454  1.00  0.00              
ATOM   2357  CA  ALA A 162      -8.370 -14.467  -5.566  1.00  0.00              
ATOM   2358  C   ALA A 162      -7.864 -15.684  -6.351  1.00  0.00              
ATOM   2359  O   ALA A 162      -8.582 -16.255  -7.177  1.00  0.00              
ATOM   2360  CB  ALA A 162      -9.529 -14.855  -4.669  1.00  0.00              
ATOM   2361  H   ALA A 162      -9.703 -13.005  -6.383  1.00  0.00              
ATOM   2362  HA  ALA A 162      -7.544 -14.125  -4.943  1.00  0.00              
ATOM   2363 1HB  ALA A 162      -9.222 -15.667  -4.010  1.00  0.00              
ATOM   2364 2HB  ALA A 162      -9.830 -13.997  -4.070  1.00  0.00              
ATOM   2365 3HB  ALA A 162     -10.368 -15.183  -5.281  1.00  0.00              
ATOM   2366  N   ASN A 163      -6.609 -16.050  -6.104  1.00  0.00              
ATOM   2367  CA  ASN A 163      -5.985 -17.229  -6.703  1.00  0.00              
ATOM   2368  C   ASN A 163      -5.862 -17.261  -8.229  1.00  0.00              
ATOM   2369  O   ASN A 163      -5.668 -18.325  -8.817  1.00  0.00              
ATOM   2370  CB  ASN A 163      -6.719 -18.478  -6.249  1.00  0.00              
ATOM   2371  CG  ASN A 163      -6.571 -18.767  -4.781  1.00  0.00              
ATOM   2372  OD1 ASN A 163      -5.571 -18.401  -4.153  1.00  0.00              
ATOM   2373  ND2 ASN A 163      -7.522 -19.493  -4.250  1.00  0.00              
ATOM   2374  H   ASN A 163      -6.070 -15.476  -5.470  1.00  0.00              
ATOM   2375  HA  ASN A 163      -4.945 -17.302  -6.380  1.00  0.00              
ATOM   2376 1HB  ASN A 163      -7.754 -18.656  -6.546  1.00  0.00              
ATOM   2377 2HB  ASN A 163      -6.061 -19.144  -6.807  1.00  0.00              
ATOM   2378 1HD2 ASN A 163      -7.489 -19.724  -3.277  1.00  0.00              
ATOM   2379 2HD2 ASN A 163      -8.280 -19.815  -4.815  1.00  0.00              
ATOM   2380  N   VAL A 164      -5.962 -16.105  -8.876  1.00  0.00              
ATOM   2381  CA  VAL A 164      -5.792 -16.057 -10.324  1.00  0.00              
ATOM   2382  C   VAL A 164      -4.326 -16.309 -10.702  1.00  0.00              
ATOM   2383  O   VAL A 164      -4.024 -17.077 -11.621  1.00  0.00              
ATOM   2384  CB  VAL A 164      -6.242 -14.689 -10.880  1.00  0.00              
ATOM   2385  CG1 VAL A 164      -5.873 -14.574 -12.375  1.00  0.00              
ATOM   2386  CG2 VAL A 164      -7.749 -14.529 -10.669  1.00  0.00              
ATOM   2387  H   VAL A 164      -6.156 -15.250  -8.375  1.00  0.00              
ATOM   2388  HA  VAL A 164      -6.355 -16.851 -10.816  1.00  0.00              
ATOM   2389  HB  VAL A 164      -5.746 -13.898 -10.318  1.00  0.00              
ATOM   2390 1HG1 VAL A 164      -6.195 -13.604 -12.756  1.00  0.00              
ATOM   2391 2HG1 VAL A 164      -4.793 -14.668 -12.492  1.00  0.00              
ATOM   2392 3HG1 VAL A 164      -6.369 -15.366 -12.934  1.00  0.00              
ATOM   2393 1HG2 VAL A 164      -8.071 -13.564 -11.060  1.00  0.00              
ATOM   2394 2HG2 VAL A 164      -8.276 -15.327 -11.192  1.00  0.00              
ATOM   2395 3HG2 VAL A 164      -7.975 -14.582  -9.604  1.00  0.00              
ATOM   2396  N   ASP A 165      -3.412 -15.661  -9.990  1.00  0.00              
ATOM   2397  CA  ASP A 165      -1.999 -15.874 -10.254  1.00  0.00              
ATOM   2398  C   ASP A 165      -1.632 -17.307  -9.871  1.00  0.00              
ATOM   2399  O   ASP A 165      -0.756 -17.923 -10.486  1.00  0.00              
ATOM   2400  CB  ASP A 165      -1.140 -14.868  -9.484  1.00  0.00              
ATOM   2401  CG  ASP A 165      -1.199 -13.446 -10.025  1.00  0.00              
ATOM   2402  OD1 ASP A 165      -1.697 -13.264 -11.111  1.00  0.00              
ATOM   2403  OD2 ASP A 165      -0.892 -12.539  -9.289  1.00  0.00              
ATOM   2404  H   ASP A 165      -3.684 -15.017  -9.261  1.00  0.00              
ATOM   2405  HA  ASP A 165      -1.800 -15.751 -11.319  1.00  0.00              
ATOM   2406 1HB  ASP A 165      -1.340 -14.857  -8.412  1.00  0.00              
ATOM   2407 2HB  ASP A 165      -0.149 -15.284  -9.666  1.00  0.00              
ATOM   2408  N   LYS A 166      -2.320 -17.837  -8.866  1.00  0.00              
ATOM   2409  CA  LYS A 166      -2.055 -19.189  -8.373  1.00  0.00              
ATOM   2410  C   LYS A 166      -2.287 -20.263  -9.434  1.00  0.00              
ATOM   2411  O   LYS A 166      -1.483 -21.183  -9.572  1.00  0.00              
ATOM   2412  CB  LYS A 166      -2.921 -19.480  -7.147  1.00  0.00              
ATOM   2413  CG  LYS A 166      -2.744 -20.877  -6.568  1.00  0.00              
ATOM   2414  CD  LYS A 166      -3.451 -21.015  -5.228  1.00  0.00              
ATOM   2415  CE  LYS A 166      -3.431 -22.455  -4.737  1.00  0.00              
ATOM   2416  NZ  LYS A 166      -2.044 -22.972  -4.584  1.00  0.00              
ATOM   2417  H   LYS A 166      -3.048 -17.289  -8.430  1.00  0.00              
ATOM   2418  HA  LYS A 166      -1.006 -19.280  -8.091  1.00  0.00              
ATOM   2419 1HB  LYS A 166      -2.663 -18.738  -6.390  1.00  0.00              
ATOM   2420 2HB  LYS A 166      -3.960 -19.342  -7.449  1.00  0.00              
ATOM   2421 1HG  LYS A 166      -3.157 -21.599  -7.274  1.00  0.00              
ATOM   2422 2HG  LYS A 166      -1.679 -21.066  -6.439  1.00  0.00              
ATOM   2423 1HD  LYS A 166      -2.947 -20.376  -4.502  1.00  0.00              
ATOM   2424 2HD  LYS A 166      -4.483 -20.686  -5.345  1.00  0.00              
ATOM   2425 1HE  LYS A 166      -3.941 -22.495  -3.775  1.00  0.00              
ATOM   2426 2HE  LYS A 166      -3.970 -23.069  -5.458  1.00  0.00              
ATOM   2427 1HZ  LYS A 166      -2.075 -23.928  -4.258  1.00  0.00              
ATOM   2428 2HZ  LYS A 166      -1.571 -22.936  -5.476  1.00  0.00              
ATOM   2429 3HZ  LYS A 166      -1.545 -22.404  -3.915  1.00  0.00              
ATOM   2430  N   VAL A 167      -3.373 -20.165 -10.193  1.00  0.00              
ATOM   2431  CA  VAL A 167      -3.627 -21.210 -11.167  1.00  0.00              
ATOM   2432  C   VAL A 167      -2.643 -21.193 -12.328  1.00  0.00              
ATOM   2433  O   VAL A 167      -2.303 -22.250 -12.862  1.00  0.00              
ATOM   2434  CB  VAL A 167      -5.097 -21.183 -11.680  1.00  0.00              
ATOM   2435  CG1 VAL A 167      -6.036 -21.502 -10.515  1.00  0.00              
ATOM   2436  CG2 VAL A 167      -5.443 -19.829 -12.296  1.00  0.00              
ATOM   2437  H   VAL A 167      -4.024 -19.395 -10.117  1.00  0.00              
ATOM   2438  HA  VAL A 167      -3.493 -22.200 -10.730  1.00  0.00              
ATOM   2439  HB  VAL A 167      -5.209 -21.922 -12.473  1.00  0.00              
ATOM   2440 1HG1 VAL A 167      -7.068 -21.485 -10.865  1.00  0.00              
ATOM   2441 2HG1 VAL A 167      -5.802 -22.491 -10.120  1.00  0.00              
ATOM   2442 3HG1 VAL A 167      -5.908 -20.756  -9.730  1.00  0.00              
ATOM   2443 1HG2 VAL A 167      -6.475 -19.840 -12.646  1.00  0.00              
ATOM   2444 2HG2 VAL A 167      -5.322 -19.048 -11.545  1.00  0.00              
ATOM   2445 3HG2 VAL A 167      -4.777 -19.631 -13.137  1.00  0.00              
ATOM   2446  N   PHE A 168      -2.174 -20.009 -12.718  1.00  0.00              
ATOM   2447  CA  PHE A 168      -1.221 -19.921 -13.815  1.00  0.00              
ATOM   2448  C   PHE A 168       0.178 -20.342 -13.359  1.00  0.00              
ATOM   2449  O   PHE A 168       0.882 -21.053 -14.082  1.00  0.00              
ATOM   2450  CB  PHE A 168      -1.198 -18.498 -14.398  1.00  0.00              
ATOM   2451  CG  PHE A 168      -2.374 -18.200 -15.300  1.00  0.00              
ATOM   2452  CD1 PHE A 168      -2.397 -18.664 -16.615  1.00  0.00              
ATOM   2453  CD2 PHE A 168      -3.472 -17.497 -14.820  1.00  0.00              
ATOM   2454  CE1 PHE A 168      -3.496 -18.436 -17.436  1.00  0.00              
ATOM   2455  CE2 PHE A 168      -4.578 -17.263 -15.630  1.00  0.00              
ATOM   2456  CZ  PHE A 168      -4.594 -17.732 -16.940  1.00  0.00              
ATOM   2457  H   PHE A 168      -2.473 -19.161 -12.257  1.00  0.00              
ATOM   2458  HA  PHE A 168      -1.509 -20.608 -14.612  1.00  0.00              
ATOM   2459 1HB  PHE A 168      -1.221 -17.762 -13.596  1.00  0.00              
ATOM   2460 2HB  PHE A 168      -0.299 -18.353 -14.996  1.00  0.00              
ATOM   2461  HD1 PHE A 168      -1.538 -19.214 -17.000  1.00  0.00              
ATOM   2462  HD2 PHE A 168      -3.461 -17.128 -13.794  1.00  0.00              
ATOM   2463  HE1 PHE A 168      -3.496 -18.807 -18.460  1.00  0.00              
ATOM   2464  HE2 PHE A 168      -5.433 -16.711 -15.240  1.00  0.00              
ATOM   2465  HZ  PHE A 168      -5.458 -17.550 -17.576  1.00  0.00              
ATOM   2466  N   PHE A 169       0.572 -19.912 -12.162  1.00  0.00              
ATOM   2467  CA  PHE A 169       1.887 -20.246 -11.623  1.00  0.00              
ATOM   2468  C   PHE A 169       1.982 -21.738 -11.294  1.00  0.00              
ATOM   2469  O   PHE A 169       2.948 -22.399 -11.669  1.00  0.00              
ATOM   2470  CB  PHE A 169       2.194 -19.405 -10.371  1.00  0.00              
ATOM   2471  CG  PHE A 169       2.864 -18.081 -10.677  1.00  0.00              
ATOM   2472  CD1 PHE A 169       2.185 -17.081 -11.374  1.00  0.00              
ATOM   2473  CD2 PHE A 169       4.182 -17.844 -10.288  1.00  0.00              
ATOM   2474  CE1 PHE A 169       2.810 -15.860 -11.684  1.00  0.00              
ATOM   2475  CE2 PHE A 169       4.817 -16.630 -10.593  1.00  0.00              
ATOM   2476  CZ  PHE A 169       4.127 -15.636 -11.294  1.00  0.00              
ATOM   2477  H   PHE A 169      -0.054 -19.340 -11.614  1.00  0.00              
ATOM   2478  HA  PHE A 169       2.656 -20.042 -12.370  1.00  0.00              
ATOM   2479 1HB  PHE A 169       1.272 -19.174  -9.839  1.00  0.00              
ATOM   2480 2HB  PHE A 169       2.867 -19.950  -9.710  1.00  0.00              
ATOM   2481  HD1 PHE A 169       1.153 -17.253 -11.681  1.00  0.00              
ATOM   2482  HD2 PHE A 169       4.721 -18.619  -9.741  1.00  0.00              
ATOM   2483  HE1 PHE A 169       2.263 -15.092 -12.229  1.00  0.00              
ATOM   2484  HE2 PHE A 169       5.849 -16.462 -10.283  1.00  0.00              
ATOM   2485  HZ  PHE A 169       4.615 -14.693 -11.535  1.00  0.00              
ATOM   2486  N   ASP A 170       0.976 -22.274 -10.611  1.00  0.00              
ATOM   2487  CA  ASP A 170       0.973 -23.696 -10.292  1.00  0.00              
ATOM   2488  C   ASP A 170       0.937 -24.543 -11.554  1.00  0.00              
ATOM   2489  O   ASP A 170       1.538 -25.617 -11.600  1.00  0.00              
ATOM   2490  CB  ASP A 170      -0.205 -24.065  -9.385  1.00  0.00              
ATOM   2491  CG  ASP A 170       0.001 -23.608  -7.952  1.00  0.00              
ATOM   2492  OD1 ASP A 170       1.148 -23.265  -7.595  1.00  0.00              
ATOM   2493  OD2 ASP A 170      -0.971 -23.606  -7.173  1.00  0.00              
ATOM   2494  H   ASP A 170       0.202 -21.700 -10.306  1.00  0.00              
ATOM   2495  HA  ASP A 170       1.893 -23.959  -9.768  1.00  0.00              
ATOM   2496 1HB  ASP A 170      -1.168 -23.721  -9.763  1.00  0.00              
ATOM   2497 2HB  ASP A 170      -0.159 -25.152  -9.443  1.00  0.00              
ATOM   2498  N   LEU A 171       0.239 -24.073 -12.587  1.00  0.00              
ATOM   2499  CA  LEU A 171       0.231 -24.821 -13.835  1.00  0.00              
ATOM   2500  C   LEU A 171       1.629 -24.802 -14.445  1.00  0.00              
ATOM   2501  O   LEU A 171       2.111 -25.829 -14.921  1.00  0.00              
ATOM   2502  CB  LEU A 171      -0.787 -24.251 -14.836  1.00  0.00              
ATOM   2503  CG  LEU A 171      -0.846 -25.002 -16.176  1.00  0.00              
ATOM   2504  CD1 LEU A 171      -1.187 -26.476 -15.909  1.00  0.00              
ATOM   2505  CD2 LEU A 171      -1.893 -24.366 -17.129  1.00  0.00              
ATOM   2506  H   LEU A 171      -0.284 -23.212 -12.526  1.00  0.00              
ATOM   2507  HA  LEU A 171      -0.027 -25.861 -13.636  1.00  0.00              
ATOM   2508 1HB  LEU A 171      -1.702 -24.414 -14.270  1.00  0.00              
ATOM   2509 2HB  LEU A 171      -0.642 -23.182 -14.994  1.00  0.00              
ATOM   2510  HG  LEU A 171       0.129 -24.893 -16.652  1.00  0.00              
ATOM   2511 1HD1 LEU A 171      -1.231 -27.018 -16.854  1.00  0.00              
ATOM   2512 2HD1 LEU A 171      -0.419 -26.918 -15.274  1.00  0.00              
ATOM   2513 3HD1 LEU A 171      -2.153 -26.541 -15.409  1.00  0.00              
ATOM   2514 1HD2 LEU A 171      -1.911 -24.918 -18.069  1.00  0.00              
ATOM   2515 2HD2 LEU A 171      -2.879 -24.405 -16.665  1.00  0.00              
ATOM   2516 3HD2 LEU A 171      -1.624 -23.327 -17.324  1.00  0.00              
ATOM   2517  N   MET A 172       2.286 -23.644 -14.423  1.00  0.00              
ATOM   2518  CA  MET A 172       3.641 -23.556 -14.970  1.00  0.00              
ATOM   2519  C   MET A 172       4.601 -24.455 -14.185  1.00  0.00              
ATOM   2520  O   MET A 172       5.582 -24.951 -14.730  1.00  0.00              
ATOM   2521  CB  MET A 172       4.170 -22.112 -14.939  1.00  0.00              
ATOM   2522  CG  MET A 172       3.540 -21.162 -15.952  1.00  0.00              
ATOM   2523  SD  MET A 172       4.412 -19.560 -16.025  1.00  0.00              
ATOM   2524  CE  MET A 172       3.883 -18.812 -14.486  1.00  0.00              
ATOM   2525  H   MET A 172       1.859 -22.817 -14.031  1.00  0.00              
ATOM   2526  HA  MET A 172       3.649 -23.910 -16.001  1.00  0.00              
ATOM   2527 1HB  MET A 172       3.991 -21.730 -13.935  1.00  0.00              
ATOM   2528 2HB  MET A 172       5.245 -22.163 -15.122  1.00  0.00              
ATOM   2529 1HG  MET A 172       3.573 -21.638 -16.931  1.00  0.00              
ATOM   2530 2HG  MET A 172       2.502 -20.998 -15.661  1.00  0.00              
ATOM   2531 1HE  MET A 172       4.335 -17.825 -14.386  1.00  0.00              
ATOM   2532 2HE  MET A 172       2.796 -18.717 -14.481  1.00  0.00              
ATOM   2533 3HE  MET A 172       4.196 -19.440 -13.651  1.00  0.00              
ATOM   2534  N   ARG A 173       4.323 -24.651 -12.903  1.00  0.00              
ATOM   2535  CA  ARG A 173       5.133 -25.550 -12.099  1.00  0.00              
ATOM   2536  C   ARG A 173       4.901 -26.985 -12.552  1.00  0.00              
ATOM   2537  O   ARG A 173       5.831 -27.780 -12.604  1.00  0.00              
ATOM   2538  CB  ARG A 173       4.800 -25.388 -10.611  1.00  0.00              
ATOM   2539  CG  ARG A 173       5.282 -24.070 -10.039  1.00  0.00              
ATOM   2540  CD  ARG A 173       5.030 -23.967  -8.538  1.00  0.00              
ATOM   2541  NE  ARG A 173       5.499 -22.683  -8.019  1.00  0.00              
ATOM   2542  CZ  ARG A 173       4.708 -21.658  -7.713  1.00  0.00              
ATOM   2543  NH1 ARG A 173       3.389 -21.757  -7.864  1.00  0.00              
ATOM   2544  NH2 ARG A 173       5.240 -20.527  -7.268  1.00  0.00              
ATOM   2545  H   ARG A 173       3.542 -24.176 -12.474  1.00  0.00              
ATOM   2546  HA  ARG A 173       6.190 -25.325 -12.245  1.00  0.00              
ATOM   2547 1HB  ARG A 173       3.718 -25.467 -10.518  1.00  0.00              
ATOM   2548 2HB  ARG A 173       5.271 -26.220 -10.088  1.00  0.00              
ATOM   2549 1HG  ARG A 173       6.353 -23.981 -10.226  1.00  0.00              
ATOM   2550 2HG  ARG A 173       4.757 -23.260 -10.545  1.00  0.00              
ATOM   2551 1HD  ARG A 173       3.961 -24.061  -8.351  1.00  0.00              
ATOM   2552 2HD  ARG A 173       5.560 -24.775  -8.034  1.00  0.00              
ATOM   2553  HE  ARG A 173       6.442 -22.375  -7.817  1.00  0.00              
ATOM   2554 1HH1 ARG A 173       2.986 -22.616  -8.213  1.00  0.00              
ATOM   2555 2HH1 ARG A 173       2.797 -20.974  -7.629  1.00  0.00              
ATOM   2556 1HH2 ARG A 173       6.243 -20.451  -7.165  1.00  0.00              
ATOM   2557 2HH2 ARG A 173       4.643 -19.748  -7.036  1.00  0.00              
ATOM   2558  N   GLU A 174       3.659 -27.309 -12.895  1.00  0.00              
ATOM   2559  CA  GLU A 174       3.354 -28.640 -13.398  1.00  0.00              
ATOM   2560  C   GLU A 174       4.006 -28.830 -14.761  1.00  0.00              
ATOM   2561  O   GLU A 174       4.511 -29.912 -15.077  1.00  0.00              
ATOM   2562  CB  GLU A 174       1.842 -28.842 -13.487  1.00  0.00              
ATOM   2563  CG  GLU A 174       1.222 -29.181 -12.148  1.00  0.00              
ATOM   2564  CD  GLU A 174      -0.240 -29.541 -12.247  1.00  0.00              
ATOM   2565  OE1 GLU A 174      -0.607 -30.316 -13.155  1.00  0.00              
ATOM   2566  OE2 GLU A 174      -1.019 -29.053 -11.401  1.00  0.00              
ATOM   2567  H   GLU A 174       2.914 -26.633 -12.808  1.00  0.00              
ATOM   2568  HA  GLU A 174       3.769 -29.393 -12.727  1.00  0.00              
ATOM   2569 1HB  GLU A 174       1.420 -27.916 -13.877  1.00  0.00              
ATOM   2570 2HB  GLU A 174       1.669 -29.649 -14.200  1.00  0.00              
ATOM   2571 1HG  GLU A 174       1.738 -29.983 -11.621  1.00  0.00              
ATOM   2572 2HG  GLU A 174       1.316 -28.255 -11.581  1.00  0.00              
ATOM   2573  N   ILE A 175       4.007 -27.774 -15.567  1.00  0.00              
ATOM   2574  CA  ILE A 175       4.567 -27.858 -16.904  1.00  0.00              
ATOM   2575  C   ILE A 175       6.075 -28.056 -16.767  1.00  0.00              
ATOM   2576  O   ILE A 175       6.679 -28.872 -17.460  1.00  0.00              
ATOM   2577  CB  ILE A 175       4.271 -26.602 -17.743  1.00  0.00              
ATOM   2578  CG1 ILE A 175       2.774 -26.503 -18.047  1.00  0.00              
ATOM   2579  CG2 ILE A 175       5.079 -26.621 -19.032  1.00  0.00              
ATOM   2580  CD1 ILE A 175       2.352 -25.167 -18.614  1.00  0.00              
ATOM   2581  H   ILE A 175       3.615 -26.897 -15.252  1.00  0.00              
ATOM   2582  HA  ILE A 175       4.181 -28.732 -17.428  1.00  0.00              
ATOM   2583  HB  ILE A 175       4.532 -25.718 -17.163  1.00  0.00              
ATOM   2584 1HG1 ILE A 175       2.535 -27.292 -18.760  1.00  0.00              
ATOM   2585 2HG1 ILE A 175       2.241 -26.686 -17.114  1.00  0.00              
ATOM   2586 1HG2 ILE A 175       4.857 -25.726 -19.613  1.00  0.00              
ATOM   2587 2HG2 ILE A 175       6.142 -26.645 -18.794  1.00  0.00              
ATOM   2588 3HG2 ILE A 175       4.817 -27.505 -19.613  1.00  0.00              
ATOM   2589 1HD1 ILE A 175       1.279 -25.173 -18.804  1.00  0.00              
ATOM   2590 2HD1 ILE A 175       2.590 -24.377 -17.901  1.00  0.00              
ATOM   2591 3HD1 ILE A 175       2.883 -24.984 -19.548  1.00  0.00              
ATOM   2592  N   ARG A 176       6.669 -27.287 -15.861  1.00  0.00              
ATOM   2593  CA  ARG A 176       8.090 -27.389 -15.561  1.00  0.00              
ATOM   2594  C   ARG A 176       8.432 -28.823 -15.162  1.00  0.00              
ATOM   2595  O   ARG A 176       9.375 -29.412 -15.688  1.00  0.00              
ATOM   2596  CB  ARG A 176       8.536 -26.384 -14.509  1.00  0.00              
ATOM   2597  CG  ARG A 176      10.017 -26.429 -14.169  1.00  0.00              
ATOM   2598  CD  ARG A 176      10.480 -25.319 -13.298  1.00  0.00              
ATOM   2599  NE  ARG A 176       9.847 -25.277 -11.989  1.00  0.00              
ATOM   2600  CZ  ARG A 176       9.813 -24.192 -11.190  1.00  0.00              
ATOM   2601  NH1 ARG A 176      10.404 -23.072 -11.543  1.00  0.00              
ATOM   2602  NH2 ARG A 176       9.189 -24.291 -10.030  1.00  0.00              
ATOM   2603  H   ARG A 176       6.109 -26.608 -15.365  1.00  0.00              
ATOM   2604  HA  ARG A 176       8.673 -27.150 -16.451  1.00  0.00              
ATOM   2605 1HB  ARG A 176       8.284 -25.395 -14.888  1.00  0.00              
ATOM   2606 2HB  ARG A 176       7.956 -26.587 -13.609  1.00  0.00              
ATOM   2607 1HG  ARG A 176      10.227 -27.368 -13.657  1.00  0.00              
ATOM   2608 2HG  ARG A 176      10.587 -26.388 -15.098  1.00  0.00              
ATOM   2609 1HD  ARG A 176      11.553 -25.418 -13.138  1.00  0.00              
ATOM   2610 2HD  ARG A 176      10.272 -24.371 -13.792  1.00  0.00              
ATOM   2611  HE  ARG A 176       9.356 -26.004 -11.487  1.00  0.00              
ATOM   2612 1HH1 ARG A 176      10.893 -23.019 -12.426  1.00  0.00              
ATOM   2613 2HH1 ARG A 176      10.368 -22.271 -10.931  1.00  0.00              
ATOM   2614 1HH2 ARG A 176       8.755 -25.165  -9.766  1.00  0.00              
ATOM   2615 2HH2 ARG A 176       9.149 -23.494  -9.412  1.00  0.00              
ATOM   2616  N   ALA A 177       7.660 -29.378 -14.232  1.00  0.00              
ATOM   2617  CA  ALA A 177       7.914 -30.722 -13.735  1.00  0.00              
ATOM   2618  C   ALA A 177       7.860 -31.697 -14.901  1.00  0.00              
ATOM   2619  O   ALA A 177       8.708 -32.580 -15.028  1.00  0.00              
ATOM   2620  CB  ALA A 177       6.872 -31.102 -12.691  1.00  0.00              
ATOM   2621  H   ALA A 177       6.878 -28.856 -13.861  1.00  0.00              
ATOM   2622  HA  ALA A 177       8.913 -30.751 -13.300  1.00  0.00              
ATOM   2623 1HB  ALA A 177       7.074 -32.109 -12.327  1.00  0.00              
ATOM   2624 2HB  ALA A 177       6.918 -30.400 -11.859  1.00  0.00              
ATOM   2625 3HB  ALA A 177       5.880 -31.070 -13.139  1.00  0.00              
ATOM   2626  N   ARG A 178       6.862 -31.513 -15.758  1.00  0.00              
ATOM   2627  CA  ARG A 178       6.667 -32.374 -16.914  1.00  0.00              
ATOM   2628  C   ARG A 178       7.796 -32.238 -17.933  1.00  0.00              
ATOM   2629  O   ARG A 178       8.174 -33.210 -18.583  1.00  0.00              
ATOM   2630  CB  ARG A 178       5.308 -32.149 -17.562  1.00  0.00              
ATOM   2631  CG  ARG A 178       4.992 -33.078 -18.724  1.00  0.00              
ATOM   2632  CD  ARG A 178       5.003 -34.521 -18.374  1.00  0.00              
ATOM   2633  NE  ARG A 178       4.708 -35.412 -19.485  1.00  0.00              
ATOM   2634  CZ  ARG A 178       4.910 -36.744 -19.472  1.00  0.00              
ATOM   2635  NH1 ARG A 178       5.442 -37.338 -18.427  1.00  0.00              
ATOM   2636  NH2 ARG A 178       4.582 -37.436 -20.549  1.00  0.00              
ATOM   2637  H   ARG A 178       6.219 -30.750 -15.599  1.00  0.00              
ATOM   2638  HA  ARG A 178       6.673 -33.419 -16.601  1.00  0.00              
ATOM   2639 1HB  ARG A 178       4.559 -32.280 -16.783  1.00  0.00              
ATOM   2640 2HB  ARG A 178       5.291 -31.117 -17.913  1.00  0.00              
ATOM   2641 1HG  ARG A 178       4.000 -32.832 -19.104  1.00  0.00              
ATOM   2642 2HG  ARG A 178       5.732 -32.915 -19.508  1.00  0.00              
ATOM   2643 1HD  ARG A 178       5.991 -34.787 -17.997  1.00  0.00              
ATOM   2644 2HD  ARG A 178       4.258 -34.704 -17.601  1.00  0.00              
ATOM   2645  HE  ARG A 178       4.325 -35.201 -20.397  1.00  0.00              
ATOM   2646 1HH1 ARG A 178       5.704 -36.793 -17.618  1.00  0.00              
ATOM   2647 2HH1 ARG A 178       5.586 -38.338 -18.437  1.00  0.00              
ATOM   2648 1HH2 ARG A 178       4.191 -36.961 -21.351  1.00  0.00              
ATOM   2649 2HH2 ARG A 178       4.724 -38.435 -20.566  1.00  0.00              
ATOM   2650  N   LYS A 179       8.334 -31.031 -18.073  1.00  0.00              
ATOM   2651  CA  LYS A 179       9.491 -30.816 -18.934  1.00  0.00              
ATOM   2652  C   LYS A 179      10.749 -31.493 -18.394  1.00  0.00              
ATOM   2653  O   LYS A 179      11.603 -31.925 -19.163  1.00  0.00              
ATOM   2654  CB  LYS A 179       9.738 -29.315 -19.128  1.00  0.00              
ATOM   2655  CG  LYS A 179       8.728 -28.643 -20.056  1.00  0.00              
ATOM   2656  CD  LYS A 179       8.916 -27.129 -20.128  1.00  0.00              
ATOM   2657  CE  LYS A 179       8.016 -26.516 -21.206  1.00  0.00              
ATOM   2658  NZ  LYS A 179       7.987 -25.023 -21.175  1.00  0.00              
ATOM   2659  H   LYS A 179       7.938 -30.245 -17.576  1.00  0.00              
ATOM   2660  HA  LYS A 179       9.310 -31.261 -19.913  1.00  0.00              
ATOM   2661 1HB  LYS A 179       9.695 -28.854 -18.141  1.00  0.00              
ATOM   2662 2HB  LYS A 179      10.743 -29.206 -19.535  1.00  0.00              
ATOM   2663 1HG  LYS A 179       8.846 -29.062 -21.056  1.00  0.00              
ATOM   2664 2HG  LYS A 179       7.724 -28.857 -19.689  1.00  0.00              
ATOM   2665 1HD  LYS A 179       8.668 -26.702 -19.155  1.00  0.00              
ATOM   2666 2HD  LYS A 179       9.960 -26.919 -20.360  1.00  0.00              
ATOM   2667 1HE  LYS A 179       8.380 -26.839 -22.180  1.00  0.00              
ATOM   2668 2HE  LYS A 179       7.002 -26.888 -21.057  1.00  0.00              
ATOM   2669 1HZ  LYS A 179       7.379 -24.683 -21.906  1.00  0.00              
ATOM   2670 2HZ  LYS A 179       7.642 -24.712 -20.277  1.00  0.00              
ATOM   2671 3HZ  LYS A 179       8.920 -24.666 -21.319  1.00  0.00              
ATOM   2672  N   MET A 180      10.863 -31.584 -17.071  1.00  0.00              
ATOM   2673  CA  MET A 180      11.974 -32.308 -16.460  1.00  0.00              
ATOM   2674  C   MET A 180      11.830 -33.782 -16.795  1.00  0.00              
ATOM   2675  O   MET A 180      12.803 -34.462 -17.110  1.00  0.00              
ATOM   2676  CB  MET A 180      12.003 -32.095 -14.947  1.00  0.00              
ATOM   2677  CG  MET A 180      12.376 -30.684 -14.517  1.00  0.00              
ATOM   2678  SD  MET A 180      12.294 -30.458 -12.729  1.00  0.00              
ATOM   2679  CE  MET A 180      13.698 -31.436 -12.200  1.00  0.00              
ATOM   2680  H   MET A 180      10.173 -31.148 -16.477  1.00  0.00              
ATOM   2681  HA  MET A 180      12.919 -31.954 -16.872  1.00  0.00              
ATOM   2682 1HB  MET A 180      11.009 -32.338 -14.574  1.00  0.00              
ATOM   2683 2HB  MET A 180      12.727 -32.802 -14.541  1.00  0.00              
ATOM   2684 1HG  MET A 180      13.391 -30.482 -14.857  1.00  0.00              
ATOM   2685 2HG  MET A 180      11.686 -29.989 -14.997  1.00  0.00              
ATOM   2686 1HE  MET A 180      13.781 -31.395 -11.114  1.00  0.00              
ATOM   2687 2HE  MET A 180      13.560 -32.470 -12.516  1.00  0.00              
ATOM   2688 3HE  MET A 180      14.608 -31.037 -12.649  1.00  0.00              
ATOM   2689  N   GLU A 181      10.591 -34.257 -16.726  1.00  0.00              
ATOM   2690  CA  GLU A 181      10.244 -35.623 -17.087  1.00  0.00              
ATOM   2691  C   GLU A 181      10.464 -35.927 -18.566  1.00  0.00              
ATOM   2692  O   GLU A 181      10.853 -37.038 -18.924  1.00  0.00              
ATOM   2693  CB  GLU A 181       8.787 -35.905 -16.715  1.00  0.00              
ATOM   2694  CG  GLU A 181       8.529 -36.005 -15.218  1.00  0.00              
ATOM   2695  CD  GLU A 181       7.064 -36.178 -14.926  1.00  0.00              
ATOM   2696  OE1 GLU A 181       6.287 -36.152 -15.850  1.00  0.00              
ATOM   2697  OE2 GLU A 181       6.731 -36.449 -13.797  1.00  0.00              
ATOM   2698  H   GLU A 181       9.864 -33.632 -16.406  1.00  0.00              
ATOM   2699  HA  GLU A 181      10.888 -36.322 -16.552  1.00  0.00              
ATOM   2700 1HB  GLU A 181       8.189 -35.094 -17.132  1.00  0.00              
ATOM   2701 2HB  GLU A 181       8.510 -36.844 -17.194  1.00  0.00              
ATOM   2702 1HG  GLU A 181       9.091 -36.803 -14.734  1.00  0.00              
ATOM   2703 2HG  GLU A 181       8.863 -35.042 -14.835  1.00  0.00              
ATOM   2704  N   ASP A 182      10.213 -34.938 -19.416  1.00  0.00              
ATOM   2705  CA  ASP A 182      10.384 -35.097 -20.857  1.00  0.00              
ATOM   2706  C   ASP A 182      11.806 -34.858 -21.356  1.00  0.00              
ATOM   2707  O   ASP A 182      12.110 -35.130 -22.517  1.00  0.00              
ATOM   2708  CB  ASP A 182       9.427 -34.157 -21.594  1.00  0.00              
ATOM   2709  CG  ASP A 182       7.963 -34.568 -21.524  1.00  0.00              
ATOM   2710  OD1 ASP A 182       7.698 -35.689 -21.158  1.00  0.00              
ATOM   2711  OD2 ASP A 182       7.120 -33.718 -21.682  1.00  0.00              
ATOM   2712  H   ASP A 182       9.894 -34.051 -19.054  1.00  0.00              
ATOM   2713  HA  ASP A 182      10.165 -36.126 -21.143  1.00  0.00              
ATOM   2714 1HB  ASP A 182       9.526 -33.113 -21.294  1.00  0.00              
ATOM   2715 2HB  ASP A 182       9.789 -34.277 -22.616  1.00  0.00              
ATOM   2716  N   SER A 183      12.674 -34.350 -20.492  1.00  0.00              
ATOM   2717  CA  SER A 183      14.045 -34.074 -20.896  1.00  0.00              
ATOM   2718  C   SER A 183      15.047 -34.688 -19.930  1.00  0.00              
ATOM   2719  O   SER A 183      15.774 -35.610 -20.359  1.00  0.00              
ATOM   2720  OXT SER A 183      15.118 -34.284 -18.802  1.00  0.00              
ATOM   2721  CB  SER A 183      14.264 -32.577 -21.001  1.00  0.00              
ATOM   2722  OG  SER A 183      15.577 -32.262 -21.377  1.00  0.00              
ATOM   2723  H   SER A 183      12.391 -34.150 -19.543  1.00  0.00              
ATOM   2724  HA  SER A 183      14.270 -34.398 -21.913  1.00  0.00              
ATOM   2725 1HB  SER A 183      13.576 -32.176 -21.744  1.00  0.00              
ATOM   2726 2HB  SER A 183      14.055 -32.125 -20.032  1.00  0.00              
ATOM   2727  HG  SER A 183      15.674 -31.309 -21.432  1.00  0.00              
ATOM   2728  N   SER C   4      -9.183  21.349 -29.808  1.00  0.00              
ATOM   2729  CA  SER C   4      -9.147  21.352 -28.316  1.00  0.00              
ATOM   2730  C   SER C   4      -7.883  20.649 -27.823  1.00  0.00              
ATOM   2731  O   SER C   4      -6.864  21.292 -27.561  1.00  0.00              
ATOM   2732  CB  SER C   4     -10.379  20.680 -27.743  1.00  0.00              
ATOM   2733  OG  SER C   4     -11.550  21.394 -28.030  1.00  0.00              
ATOM   2734 1H   SER C   4      -9.940  20.907 -30.289  1.00  0.00              
ATOM   2735 2H   SER C   4      -9.205  22.214 -30.309  1.00  0.00              
ATOM   2736 3H   SER C   4      -8.441  20.923 -30.325  1.00  0.00              
ATOM   2737  HA  SER C   4      -9.233  22.350 -27.883  1.00  0.00              
ATOM   2738 1HB  SER C   4     -10.461  19.680 -28.168  1.00  0.00              
ATOM   2739 2HB  SER C   4     -10.265  20.605 -26.662  1.00  0.00              
ATOM   2740  HG  SER C   4     -12.304  20.937 -27.651  1.00  0.00              
ATOM   2741  N   ARG C   5      -7.956  19.326 -27.703  1.00  0.00              
ATOM   2742  CA  ARG C   5      -6.832  18.556 -27.191  1.00  0.00              
ATOM   2743  C   ARG C   5      -5.872  18.186 -28.312  1.00  0.00              
ATOM   2744  O   ARG C   5      -6.087  18.532 -29.474  1.00  0.00              
ATOM   2745  CB  ARG C   5      -7.324  17.285 -26.493  1.00  0.00              
ATOM   2746  CG  ARG C   5      -8.292  17.537 -25.346  1.00  0.00              
ATOM   2747  CD  ARG C   5      -7.633  18.290 -24.197  1.00  0.00              
ATOM   2748  NE  ARG C   5      -8.568  18.526 -23.097  1.00  0.00              
ATOM   2749  CZ  ARG C   5      -8.814  17.656 -22.121  1.00  0.00              
ATOM   2750  NH1 ARG C   5      -8.190  16.484 -22.100  1.00  0.00              
ATOM   2751  NH2 ARG C   5      -9.690  17.952 -21.171  1.00  0.00              
ATOM   2752  H   ARG C   5      -8.801  18.844 -27.971  1.00  0.00              
ATOM   2753  HA  ARG C   5      -6.266  19.157 -26.479  1.00  0.00              
ATOM   2754 1HB  ARG C   5      -7.808  16.673 -27.252  1.00  0.00              
ATOM   2755 2HB  ARG C   5      -6.442  16.767 -26.117  1.00  0.00              
ATOM   2756 1HG  ARG C   5      -9.132  18.124 -25.723  1.00  0.00              
ATOM   2757 2HG  ARG C   5      -8.656  16.575 -24.982  1.00  0.00              
ATOM   2758 1HD  ARG C   5      -6.795  17.703 -23.824  1.00  0.00              
ATOM   2759 2HD  ARG C   5      -7.272  19.250 -24.562  1.00  0.00              
ATOM   2760  HE  ARG C   5      -9.145  19.334 -22.904  1.00  0.00              
ATOM   2761 1HH1 ARG C   5      -7.527  16.255 -22.826  1.00  0.00              
ATOM   2762 2HH1 ARG C   5      -8.382  15.826 -21.357  1.00  0.00              
ATOM   2763 1HH2 ARG C   5     -10.170  18.841 -21.189  1.00  0.00              
ATOM   2764 2HH2 ARG C   5      -9.874  17.288 -20.433  1.00  0.00              
ATOM   2765  N   GLN C   6      -4.805  17.480 -27.952  1.00  0.00              
ATOM   2766  CA  GLN C   6      -3.842  17.021 -28.934  1.00  0.00              
ATOM   2767  C   GLN C   6      -4.260  15.688 -29.543  1.00  0.00              
ATOM   2768  O   GLN C   6      -5.011  14.919 -28.942  1.00  0.00              
ATOM   2769  CB  GLN C   6      -2.457  16.887 -28.295  1.00  0.00              
ATOM   2770  CG  GLN C   6      -1.904  18.184 -27.728  1.00  0.00              
ATOM   2771  CD  GLN C   6      -1.712  19.246 -28.795  1.00  0.00              
ATOM   2772  OE1 GLN C   6      -1.062  19.008 -29.818  1.00  0.00              
ATOM   2773  NE2 GLN C   6      -2.276  20.425 -28.562  1.00  0.00              
ATOM   2774  H   GLN C   6      -4.660  17.259 -26.979  1.00  0.00              
ATOM   2775  HA  GLN C   6      -3.794  17.732 -29.758  1.00  0.00              
ATOM   2776 1HB  GLN C   6      -2.547  16.146 -27.500  1.00  0.00              
ATOM   2777 2HB  GLN C   6      -1.789  16.508 -29.068  1.00  0.00              
ATOM   2778 1HG  GLN C   6      -2.323  18.668 -26.846  1.00  0.00              
ATOM   2779 2HG  GLN C   6      -0.928  17.762 -27.483  1.00  0.00              
ATOM   2780 1HE2 GLN C   6      -2.183  21.165 -29.230  1.00  0.00              
ATOM   2781 2HE2 GLN C   6      -2.793  20.576 -27.720  1.00  0.00              
ATOM   2782  N   PRO C   7      -3.798  15.408 -30.766  1.00  0.00              
ATOM   2783  CA  PRO C   7      -4.126  14.136 -31.419  1.00  0.00              
ATOM   2784  C   PRO C   7      -3.753  12.917 -30.582  1.00  0.00              
ATOM   2785  O   PRO C   7      -2.663  12.843 -30.013  1.00  0.00              
ATOM   2786  CB  PRO C   7      -3.321  14.188 -32.718  1.00  0.00              
ATOM   2787  CG  PRO C   7      -3.209  15.665 -33.008  1.00  0.00              
ATOM   2788  CD  PRO C   7      -2.960  16.247 -31.647  1.00  0.00              
ATOM   2789  HA  PRO C   7      -5.205  14.013 -31.592  1.00  0.00              
ATOM   2790 1HB  PRO C   7      -2.330  13.723 -32.595  1.00  0.00              
ATOM   2791 2HB  PRO C   7      -3.831  13.652 -33.530  1.00  0.00              
ATOM   2792 1HG  PRO C   7      -2.389  15.872 -33.711  1.00  0.00              
ATOM   2793 2HG  PRO C   7      -4.130  16.050 -33.469  1.00  0.00              
ATOM   2794 1HD  PRO C   7      -1.899  16.192 -31.361  1.00  0.00              
ATOM   2795 2HD  PRO C   7      -3.256  17.303 -31.586  1.00  0.00              
ATOM   2796  N   PRO C   8      -4.676  11.957 -30.474  1.00  0.00              
ATOM   2797  CA  PRO C   8      -4.391  10.732 -29.726  1.00  0.00              
ATOM   2798  C   PRO C   8      -3.097  10.115 -30.253  1.00  0.00              
ATOM   2799  O   PRO C   8      -2.887  10.035 -31.468  1.00  0.00              
ATOM   2800  CB  PRO C   8      -5.610   9.836 -29.968  1.00  0.00              
ATOM   2801  CG  PRO C   8      -6.720  10.788 -30.258  1.00  0.00              
ATOM   2802  CD  PRO C   8      -6.086  11.920 -31.023  1.00  0.00              
ATOM   2803  HA  PRO C   8      -4.231  10.917 -28.653  1.00  0.00              
ATOM   2804 1HB  PRO C   8      -5.445   9.150 -30.812  1.00  0.00              
ATOM   2805 2HB  PRO C   8      -5.837   9.216 -29.088  1.00  0.00              
ATOM   2806 1HG  PRO C   8      -7.513  10.308 -30.847  1.00  0.00              
ATOM   2807 2HG  PRO C   8      -7.184  11.152 -29.327  1.00  0.00              
ATOM   2808 1HD  PRO C   8      -6.086  11.739 -32.107  1.00  0.00              
ATOM   2809 2HD  PRO C   8      -6.603  12.877 -30.856  1.00  0.00              
ATOM   2810  N   LEU C   9      -2.240   9.677 -29.338  1.00  0.00              
ATOM   2811  CA  LEU C   9      -0.976   9.058 -29.717  1.00  0.00              
ATOM   2812  C   LEU C   9      -0.854   7.708 -29.016  1.00  0.00              
ATOM   2813  O   LEU C   9      -0.684   7.647 -27.803  1.00  0.00              
ATOM   2814  CB  LEU C   9       0.204   9.970 -29.362  1.00  0.00              
ATOM   2815  CG  LEU C   9       1.590   9.404 -29.694  1.00  0.00              
ATOM   2816  CD1 LEU C   9       1.719   9.187 -31.196  1.00  0.00              
ATOM   2817  CD2 LEU C   9       2.663  10.358 -29.193  1.00  0.00              
ATOM   2818  H   LEU C   9      -2.466   9.773 -28.357  1.00  0.00              
ATOM   2819  HA  LEU C   9      -0.965   8.879 -30.792  1.00  0.00              
ATOM   2820 1HB  LEU C   9      -0.022  10.813 -30.012  1.00  0.00              
ATOM   2821 2HB  LEU C   9       0.165  10.294 -28.321  1.00  0.00              
ATOM   2822  HG  LEU C   9       1.697   8.466 -29.148  1.00  0.00              
ATOM   2823 1HD1 LEU C   9       2.706   8.785 -31.423  1.00  0.00              
ATOM   2824 2HD1 LEU C   9       0.956   8.483 -31.529  1.00  0.00              
ATOM   2825 3HD1 LEU C   9       1.587  10.137 -31.713  1.00  0.00              
ATOM   2826 1HD2 LEU C   9       3.649   9.955 -29.430  1.00  0.00              
ATOM   2827 2HD2 LEU C   9       2.543  11.328 -29.677  1.00  0.00              
ATOM   2828 3HD2 LEU C   9       2.571  10.477 -28.113  1.00  0.00              
ATOM   2829  N   VAL C  10      -0.938   6.624 -29.779  1.00  0.00              
ATOM   2830  CA  VAL C  10      -0.741   5.309 -29.200  1.00  0.00              
ATOM   2831  C   VAL C  10       0.759   5.047 -29.117  1.00  0.00              
ATOM   2832  O   VAL C  10       1.495   5.285 -30.082  1.00  0.00              
ATOM   2833  CB  VAL C  10      -1.436   4.228 -30.041  1.00  0.00              
ATOM   2834  CG1 VAL C  10      -1.112   2.837 -29.497  1.00  0.00              
ATOM   2835  CG2 VAL C  10      -2.945   4.479 -30.021  1.00  0.00              
ATOM   2836  H   VAL C  10      -1.141   6.701 -30.765  1.00  0.00              
ATOM   2837  HA  VAL C  10      -1.125   5.263 -28.180  1.00  0.00              
ATOM   2838  HB  VAL C  10      -1.100   4.315 -31.075  1.00  0.00              
ATOM   2839 1HG1 VAL C  10      -1.611   2.083 -30.107  1.00  0.00              
ATOM   2840 2HG1 VAL C  10      -0.034   2.677 -29.533  1.00  0.00              
ATOM   2841 3HG1 VAL C  10      -1.458   2.760 -28.468  1.00  0.00              
ATOM   2842 1HG2 VAL C  10      -3.450   3.719 -30.615  1.00  0.00              
ATOM   2843 2HG2 VAL C  10      -3.307   4.435 -28.992  1.00  0.00              
ATOM   2844 3HG2 VAL C  10      -3.156   5.464 -30.437  1.00  0.00              
ATOM   2845  N   THR C  11       1.206   4.564 -27.960  1.00  0.00              
ATOM   2846  CA  THR C  11       2.628   4.357 -27.717  1.00  0.00              
ATOM   2847  C   THR C  11       2.963   2.963 -27.183  1.00  0.00              
ATOM   2848  O   THR C  11       4.130   2.649 -26.986  1.00  0.00              
ATOM   2849  CB  THR C  11       3.170   5.404 -26.726  1.00  0.00              
ATOM   2850  OG1 THR C  11       2.474   5.290 -25.478  1.00  0.00              
ATOM   2851  CG2 THR C  11       2.983   6.809 -27.280  1.00  0.00              
ATOM   2852  H   THR C  11       0.544   4.334 -27.232  1.00  0.00              
ATOM   2853  HA  THR C  11       3.178   4.435 -28.656  1.00  0.00              
ATOM   2854  HB  THR C  11       4.230   5.219 -26.559  1.00  0.00              
ATOM   2855  HG1 THR C  11       2.995   5.700 -24.783  1.00  0.00              
ATOM   2856 1HG2 THR C  11       3.372   7.535 -26.566  1.00  0.00              
ATOM   2857 2HG2 THR C  11       3.521   6.902 -28.223  1.00  0.00              
ATOM   2858 3HG2 THR C  11       1.923   6.995 -27.446  1.00  0.00              
ATOM   2859  N   GLY C  12       1.944   2.146 -26.929  1.00  0.00              
ATOM   2860  CA  GLY C  12       2.180   0.765 -26.534  1.00  0.00              
ATOM   2861  C   GLY C  12       1.040  -0.136 -26.977  1.00  0.00              
ATOM   2862  O   GLY C  12      -0.094   0.316 -27.058  1.00  0.00              
ATOM   2863  H   GLY C  12       0.995   2.479 -27.012  1.00  0.00              
ATOM   2864 1HA  GLY C  12       3.107   0.417 -26.991  1.00  0.00              
ATOM   2865 2HA  GLY C  12       2.271   0.716 -25.449  1.00  0.00              
ATOM   2866  N   ILE C  13       1.334  -1.403 -27.261  1.00  0.00              
ATOM   2867  CA  ILE C  13       0.313  -2.365 -27.674  1.00  0.00              
ATOM   2868  C   ILE C  13       0.652  -3.722 -27.053  1.00  0.00              
ATOM   2869  O   ILE C  13       1.802  -4.175 -27.107  1.00  0.00              
ATOM   2870  CB  ILE C  13       0.245  -2.456 -29.226  1.00  0.00              
ATOM   2871  CG1 ILE C  13      -0.831  -3.463 -29.649  1.00  0.00              
ATOM   2872  CG2 ILE C  13       1.604  -2.839 -29.800  1.00  0.00              
ATOM   2873  CD1 ILE C  13      -2.244  -2.984 -29.423  1.00  0.00              
ATOM   2874  H   ILE C  13       2.295  -1.707 -27.188  1.00  0.00              
ATOM   2875  HA  ILE C  13      -0.663  -2.080 -27.283  1.00  0.00              
ATOM   2876  HB  ILE C  13      -0.058  -1.488 -29.625  1.00  0.00              
ATOM   2877 1HG1 ILE C  13      -0.684  -3.668 -30.708  1.00  0.00              
ATOM   2878 2HG1 ILE C  13      -0.663  -4.376 -29.076  1.00  0.00              
ATOM   2879 1HG2 ILE C  13       1.537  -2.898 -30.886  1.00  0.00              
ATOM   2880 2HG2 ILE C  13       2.342  -2.088 -29.523  1.00  0.00              
ATOM   2881 3HG2 ILE C  13       1.907  -3.808 -29.402  1.00  0.00              
ATOM   2882 1HD1 ILE C  13      -2.946  -3.755 -29.746  1.00  0.00              
ATOM   2883 2HD1 ILE C  13      -2.396  -2.781 -28.361  1.00  0.00              
ATOM   2884 3HD1 ILE C  13      -2.417  -2.075 -29.994  1.00  0.00              
ATOM   2885  N   SER C  14      -0.349  -4.363 -26.454  1.00  0.00              
ATOM   2886  CA  SER C  14      -0.168  -5.670 -25.833  1.00  0.00              
ATOM   2887  C   SER C  14      -1.364  -6.603 -26.007  1.00  0.00              
ATOM   2888  O   SER C  14      -2.458  -6.305 -25.530  1.00  0.00              
ATOM   2889  CB  SER C  14       0.132  -5.488 -24.358  1.00  0.00              
ATOM   2890  OG  SER C  14       0.276  -6.714 -23.695  1.00  0.00              
ATOM   2891  H   SER C  14      -1.262  -3.929 -26.428  1.00  0.00              
ATOM   2892  HA  SER C  14       0.724  -6.194 -26.181  1.00  0.00              
ATOM   2893 1HB  SER C  14       1.056  -4.920 -24.258  1.00  0.00              
ATOM   2894 2HB  SER C  14      -0.686  -4.933 -23.901  1.00  0.00              
ATOM   2895  HG  SER C  14       1.000  -7.207 -24.089  1.00  0.00              
ATOM   2896  N   PRO C  15      -1.175  -7.744 -26.702  1.00  0.00              
ATOM   2897  CA  PRO C  15       0.062  -8.203 -27.348  1.00  0.00              
ATOM   2898  C   PRO C  15       0.301  -7.410 -28.628  1.00  0.00              
ATOM   2899  O   PRO C  15      -0.623  -6.795 -29.148  1.00  0.00              
ATOM   2900  CB  PRO C  15      -0.236  -9.670 -27.642  1.00  0.00              
ATOM   2901  CG  PRO C  15      -1.703  -9.616 -27.972  1.00  0.00              
ATOM   2902  CD  PRO C  15      -2.240  -8.712 -26.870  1.00  0.00              
ATOM   2903  HA  PRO C  15       0.953  -8.041 -26.723  1.00  0.00              
ATOM   2904 1HB  PRO C  15       0.374 -10.045 -28.475  1.00  0.00              
ATOM   2905 2HB  PRO C  15      -0.018 -10.308 -26.772  1.00  0.00              
ATOM   2906 1HG  PRO C  15      -1.870  -9.206 -28.979  1.00  0.00              
ATOM   2907 2HG  PRO C  15      -2.152 -10.620 -27.954  1.00  0.00              
ATOM   2908 1HD  PRO C  15      -3.179  -8.217 -27.160  1.00  0.00              
ATOM   2909 2HD  PRO C  15      -2.440  -9.262 -25.941  1.00  0.00              
ATOM   2910  N   ASN C  16       1.528  -7.436 -29.148  1.00  0.00              
ATOM   2911  CA  ASN C  16       1.839  -6.693 -30.367  1.00  0.00              
ATOM   2912  C   ASN C  16       1.471  -7.441 -31.655  1.00  0.00              
ATOM   2913  O   ASN C  16       1.684  -6.945 -32.764  1.00  0.00              
ATOM   2914  CB  ASN C  16       3.307  -6.311 -30.399  1.00  0.00              
ATOM   2915  CG  ASN C  16       4.237  -7.488 -30.498  1.00  0.00              
ATOM   2916  OD1 ASN C  16       3.804  -8.645 -30.548  1.00  0.00              
ATOM   2917  ND2 ASN C  16       5.514  -7.205 -30.444  1.00  0.00              
ATOM   2918  H   ASN C  16       2.256  -7.973 -28.701  1.00  0.00              
ATOM   2919  HA  ASN C  16       1.253  -5.773 -30.400  1.00  0.00              
ATOM   2920 1HB  ASN C  16       3.663  -5.517 -31.058  1.00  0.00              
ATOM   2921 2HB  ASN C  16       3.302  -5.953 -29.369  1.00  0.00              
ATOM   2922 1HD2 ASN C  16       6.191  -7.939 -30.504  1.00  0.00              
ATOM   2923 2HD2 ASN C  16       5.812  -6.256 -30.343  1.00  0.00              
ATOM   2924  N   GLU C  17       0.918  -8.635 -31.506  1.00  0.00              
ATOM   2925  CA  GLU C  17       0.550  -9.446 -32.659  1.00  0.00              
ATOM   2926  C   GLU C  17      -0.564 -10.376 -32.229  1.00  0.00              
ATOM   2927  O   GLU C  17      -0.690 -10.706 -31.047  1.00  0.00              
ATOM   2928  CB  GLU C  17       1.745 -10.238 -33.194  1.00  0.00              
ATOM   2929  CG  GLU C  17       2.303 -11.269 -32.222  1.00  0.00              
ATOM   2930  CD  GLU C  17       3.528 -11.938 -32.780  1.00  0.00              
ATOM   2931  OE1 GLU C  17       3.910 -11.616 -33.879  1.00  0.00              
ATOM   2932  OE2 GLU C  17       4.147 -12.690 -32.064  1.00  0.00              
ATOM   2933  H   GLU C  17       0.747  -8.992 -30.577  1.00  0.00              
ATOM   2934  HA  GLU C  17       0.184  -8.805 -33.461  1.00  0.00              
ATOM   2935 1HB  GLU C  17       1.413 -10.740 -34.103  1.00  0.00              
ATOM   2936 2HB  GLU C  17       2.523  -9.515 -33.441  1.00  0.00              
ATOM   2937 1HG  GLU C  17       2.530 -10.859 -31.239  1.00  0.00              
ATOM   2938 2HG  GLU C  17       1.499 -11.998 -32.133  1.00  0.00              
ATOM   2939  N   GLY C  18      -1.370 -10.805 -33.196  1.00  0.00              
ATOM   2940  CA  GLY C  18      -2.462 -11.698 -32.882  1.00  0.00              
ATOM   2941  C   GLY C  18      -3.427 -11.869 -34.033  1.00  0.00              
ATOM   2942  O   GLY C  18      -3.438 -11.091 -34.988  1.00  0.00              
ATOM   2943  H   GLY C  18      -1.229 -10.514 -34.152  1.00  0.00              
ATOM   2944 1HA  GLY C  18      -2.059 -12.678 -32.627  1.00  0.00              
ATOM   2945 2HA  GLY C  18      -3.014 -11.300 -32.031  1.00  0.00              
ATOM   2946  N   ILE C  19      -4.241 -12.909 -33.932  1.00  0.00              
ATOM   2947  CA  ILE C  19      -5.130 -13.317 -35.002  1.00  0.00              
ATOM   2948  C   ILE C  19      -6.409 -12.489 -34.916  1.00  0.00              
ATOM   2949  O   ILE C  19      -6.656 -11.820 -33.912  1.00  0.00              
ATOM   2950  CB  ILE C  19      -5.471 -14.816 -34.933  1.00  0.00              
ATOM   2951  CG1 ILE C  19      -6.226 -15.133 -33.640  1.00  0.00              
ATOM   2952  CG2 ILE C  19      -4.206 -15.655 -35.034  1.00  0.00              
ATOM   2953  CD1 ILE C  19      -6.812 -16.526 -33.600  1.00  0.00              
ATOM   2954  H   ILE C  19      -4.236 -13.436 -33.069  1.00  0.00              
ATOM   2955  HA  ILE C  19      -4.689 -13.096 -35.973  1.00  0.00              
ATOM   2956  HB  ILE C  19      -6.140 -15.067 -35.757  1.00  0.00              
ATOM   2957 1HG1 ILE C  19      -5.524 -15.011 -32.816  1.00  0.00              
ATOM   2958 2HG1 ILE C  19      -7.028 -14.400 -33.545  1.00  0.00              
ATOM   2959 1HG2 ILE C  19      -4.465 -16.712 -34.983  1.00  0.00              
ATOM   2960 2HG2 ILE C  19      -3.707 -15.449 -35.980  1.00  0.00              
ATOM   2961 3HG2 ILE C  19      -3.537 -15.405 -34.210  1.00  0.00              
ATOM   2962 1HD1 ILE C  19      -7.332 -16.677 -32.654  1.00  0.00              
ATOM   2963 2HD1 ILE C  19      -7.516 -16.650 -34.424  1.00  0.00              
ATOM   2964 3HD1 ILE C  19      -6.013 -17.260 -33.694  1.00  0.00              
ATOM   2965  N   PRO C  20      -7.231 -12.508 -35.975  1.00  0.00              
ATOM   2966  CA  PRO C  20      -8.516 -11.812 -35.899  1.00  0.00              
ATOM   2967  C   PRO C  20      -9.304 -12.221 -34.655  1.00  0.00              
ATOM   2968  O   PRO C  20      -9.316 -13.392 -34.256  1.00  0.00              
ATOM   2969  CB  PRO C  20      -9.232 -12.214 -37.192  1.00  0.00              
ATOM   2970  CG  PRO C  20      -8.130 -12.524 -38.147  1.00  0.00              
ATOM   2971  CD  PRO C  20      -7.065 -13.196 -37.322  1.00  0.00              
ATOM   2972  HA  PRO C  20      -8.404 -10.721 -35.813  1.00  0.00              
ATOM   2973 1HB  PRO C  20      -9.883 -13.088 -37.037  1.00  0.00              
ATOM   2974 2HB  PRO C  20      -9.869 -11.401 -37.570  1.00  0.00              
ATOM   2975 1HG  PRO C  20      -8.478 -13.184 -38.956  1.00  0.00              
ATOM   2976 2HG  PRO C  20      -7.745 -11.609 -38.621  1.00  0.00              
ATOM   2977 1HD  PRO C  20      -7.214 -14.284 -37.256  1.00  0.00              
ATOM   2978 2HD  PRO C  20      -6.057 -13.035 -37.733  1.00  0.00              
ATOM   2979  N   TRP C  21      -9.944 -11.229 -34.045  1.00  0.00              
ATOM   2980  CA  TRP C  21     -10.746 -11.399 -32.842  1.00  0.00              
ATOM   2981  C   TRP C  21      -9.930 -11.562 -31.560  1.00  0.00              
ATOM   2982  O   TRP C  21     -10.439 -12.004 -30.531  1.00  0.00              
ATOM   2983  CB  TRP C  21     -11.669 -12.607 -33.014  1.00  0.00              
ATOM   2984  CG  TRP C  21     -12.744 -12.691 -31.973  1.00  0.00              
ATOM   2985  CD1 TRP C  21     -12.844 -13.617 -30.978  1.00  0.00              
ATOM   2986  CD2 TRP C  21     -13.870 -11.817 -31.825  1.00  0.00              
ATOM   2987  NE1 TRP C  21     -13.962 -13.376 -30.218  1.00  0.00              
ATOM   2988  CE2 TRP C  21     -14.609 -12.274 -30.718  1.00  0.00              
ATOM   2989  CE3 TRP C  21     -14.324 -10.691 -32.522  1.00  0.00              
ATOM   2990  CZ2 TRP C  21     -15.772 -11.651 -30.293  1.00  0.00              
ATOM   2991  CZ3 TRP C  21     -15.489 -10.066 -32.095  1.00  0.00              
ATOM   2992  CH2 TRP C  21     -16.192 -10.531 -31.012  1.00  0.00              
ATOM   2993  H   TRP C  21      -9.858 -10.309 -34.453  1.00  0.00              
ATOM   2994  HA  TRP C  21     -11.351 -10.508 -32.672  1.00  0.00              
ATOM   2995 1HB  TRP C  21     -12.173 -12.563 -33.980  1.00  0.00              
ATOM   2996 2HB  TRP C  21     -11.095 -13.531 -32.946  1.00  0.00              
ATOM   2997  HD1 TRP C  21     -12.064 -14.374 -30.930  1.00  0.00              
ATOM   2998  HE1 TRP C  21     -14.261 -13.920 -29.422  1.00  0.00              
ATOM   2999  HE3 TRP C  21     -13.804 -10.278 -33.385  1.00  0.00              
ATOM   3000  HZ2 TRP C  21     -16.299 -12.054 -29.429  1.00  0.00              
ATOM   3001  HZ3 TRP C  21     -15.832  -9.190 -32.647  1.00  0.00              
ATOM   3002  HH2 TRP C  21     -17.101 -10.011 -30.709  1.00  0.00              
ATOM   3003  N   THR C  22      -8.655 -11.192 -31.634  1.00  0.00              
ATOM   3004  CA  THR C  22      -7.779 -11.189 -30.464  1.00  0.00              
ATOM   3005  C   THR C  22      -8.020  -9.855 -29.758  1.00  0.00              
ATOM   3006  O   THR C  22      -7.966  -8.803 -30.392  1.00  0.00              
ATOM   3007  CB  THR C  22      -6.290 -11.342 -30.828  1.00  0.00              
ATOM   3008  OG1 THR C  22      -6.087 -12.590 -31.503  1.00  0.00              
ATOM   3009  CG2 THR C  22      -5.428 -11.301 -29.575  1.00  0.00              
ATOM   3010  H   THR C  22      -8.282 -10.906 -32.528  1.00  0.00              
ATOM   3011  HA  THR C  22      -8.049 -12.010 -29.799  1.00  0.00              
ATOM   3012  HB  THR C  22      -6.002 -10.528 -31.493  1.00  0.00              
ATOM   3013  HG1 THR C  22      -6.620 -13.270 -31.084  1.00  0.00              
ATOM   3014 1HG2 THR C  22      -4.380 -11.411 -29.853  1.00  0.00              
ATOM   3015 2HG2 THR C  22      -5.572 -10.348 -29.066  1.00  0.00              
ATOM   3016 3HG2 THR C  22      -5.715 -12.115 -28.910  1.00  0.00              
ATOM   3017  N   LYS C  23      -8.285  -9.901 -28.460  1.00  0.00              
ATOM   3018  CA  LYS C  23      -8.498  -8.691 -27.678  1.00  0.00              
ATOM   3019  C   LYS C  23      -7.137  -8.099 -27.322  1.00  0.00              
ATOM   3020  O   LYS C  23      -6.290  -8.794 -26.772  1.00  0.00              
ATOM   3021  CB  LYS C  23      -9.311  -8.983 -26.416  1.00  0.00              
ATOM   3022  CG  LYS C  23      -9.639  -7.753 -25.580  1.00  0.00              
ATOM   3023  CD  LYS C  23     -10.704  -8.060 -24.538  1.00  0.00              
ATOM   3024  CE  LYS C  23     -11.032  -6.832 -23.702  1.00  0.00              
ATOM   3025  NZ  LYS C  23     -12.068  -7.119 -22.674  1.00  0.00              
ATOM   3026  H   LYS C  23      -8.340 -10.801 -28.003  1.00  0.00              
ATOM   3027  HA  LYS C  23      -9.043  -7.958 -28.274  1.00  0.00              
ATOM   3028 1HB  LYS C  23     -10.237  -9.461 -26.737  1.00  0.00              
ATOM   3029 2HB  LYS C  23      -8.731  -9.685 -25.817  1.00  0.00              
ATOM   3030 1HG  LYS C  23      -8.728  -7.421 -25.082  1.00  0.00              
ATOM   3031 2HG  LYS C  23      -9.996  -6.968 -26.245  1.00  0.00              
ATOM   3032 1HD  LYS C  23     -11.604  -8.402 -25.052  1.00  0.00              
ATOM   3033 2HD  LYS C  23     -10.336  -8.854 -23.888  1.00  0.00              
ATOM   3034 1HE  LYS C  23     -10.118  -6.498 -23.212  1.00  0.00              
ATOM   3035 2HE  LYS C  23     -11.391  -6.050 -24.370  1.00  0.00              
ATOM   3036 1HZ  LYS C  23     -12.257  -6.281 -22.142  1.00  0.00              
ATOM   3037 2HZ  LYS C  23     -12.917  -7.428 -23.127  1.00  0.00              
ATOM   3038 3HZ  LYS C  23     -11.735  -7.844 -22.053  1.00  0.00              
ATOM   3039  N   VAL C  24      -6.926  -6.824 -27.632  1.00  0.00              
ATOM   3040  CA  VAL C  24      -5.657  -6.174 -27.312  1.00  0.00              
ATOM   3041  C   VAL C  24      -5.809  -4.946 -26.419  1.00  0.00              
ATOM   3042  O   VAL C  24      -6.851  -4.283 -26.413  1.00  0.00              
ATOM   3043  CB  VAL C  24      -4.909  -5.724 -28.586  1.00  0.00              
ATOM   3044  CG1 VAL C  24      -4.632  -6.926 -29.495  1.00  0.00              
ATOM   3045  CG2 VAL C  24      -5.721  -4.679 -29.319  1.00  0.00              
ATOM   3046  H   VAL C  24      -7.648  -6.291 -28.095  1.00  0.00              
ATOM   3047  HA  VAL C  24      -5.012  -6.830 -26.728  1.00  0.00              
ATOM   3048  HB  VAL C  24      -3.969  -5.258 -28.299  1.00  0.00              
ATOM   3049 1HG1 VAL C  24      -4.103  -6.594 -30.388  1.00  0.00              
ATOM   3050 2HG1 VAL C  24      -4.019  -7.653 -28.961  1.00  0.00              
ATOM   3051 3HG1 VAL C  24      -5.576  -7.390 -29.784  1.00  0.00              
ATOM   3052 1HG2 VAL C  24      -5.188  -4.368 -30.216  1.00  0.00              
ATOM   3053 2HG2 VAL C  24      -6.688  -5.099 -29.598  1.00  0.00              
ATOM   3054 3HG2 VAL C  24      -5.873  -3.817 -28.670  1.00  0.00              
ATOM   3055  N   THR C  25      -4.760  -4.657 -25.656  1.00  0.00              
ATOM   3056  CA  THR C  25      -4.738  -3.468 -24.832  1.00  0.00              
ATOM   3057  C   THR C  25      -3.920  -2.422 -25.582  1.00  0.00              
ATOM   3058  O   THR C  25      -2.776  -2.675 -25.958  1.00  0.00              
ATOM   3059  CB  THR C  25      -4.131  -3.725 -23.441  1.00  0.00              
ATOM   3060  OG1 THR C  25      -4.914  -4.706 -22.748  1.00  0.00              
ATOM   3061  CG2 THR C  25      -4.098  -2.441 -22.627  1.00  0.00              
ATOM   3062  H   THR C  25      -3.959  -5.275 -25.651  1.00  0.00              
ATOM   3063  HA  THR C  25      -5.754  -3.095 -24.696  1.00  0.00              
ATOM   3064  HB  THR C  25      -3.116  -4.104 -23.561  1.00  0.00              
ATOM   3065  HG1 THR C  25      -5.182  -5.393 -23.363  1.00  0.00              
ATOM   3066 1HG2 THR C  25      -3.666  -2.643 -21.647  1.00  0.00              
ATOM   3067 2HG2 THR C  25      -3.494  -1.697 -23.145  1.00  0.00              
ATOM   3068 3HG2 THR C  25      -5.113  -2.063 -22.505  1.00  0.00              
ATOM   3069  N   ILE C  26      -4.533  -1.264 -25.821  1.00  0.00              
ATOM   3070  CA  ILE C  26      -3.880  -0.145 -26.492  1.00  0.00              
ATOM   3071  C   ILE C  26      -3.528   0.934 -25.470  1.00  0.00              
ATOM   3072  O   ILE C  26      -4.418   1.511 -24.836  1.00  0.00              
ATOM   3073  CB  ILE C  26      -4.820   0.479 -27.549  1.00  0.00              
ATOM   3074  CG1 ILE C  26      -5.181  -0.561 -28.613  1.00  0.00              
ATOM   3075  CG2 ILE C  26      -4.157   1.680 -28.194  1.00  0.00              
ATOM   3076  CD1 ILE C  26      -6.276  -0.112 -29.580  1.00  0.00              
ATOM   3077  H   ILE C  26      -5.492  -1.164 -25.518  1.00  0.00              
ATOM   3078  HA  ILE C  26      -2.932  -0.458 -26.928  1.00  0.00              
ATOM   3079  HB  ILE C  26      -5.746   0.789 -27.063  1.00  0.00              
ATOM   3080 1HG1 ILE C  26      -4.272  -0.780 -29.174  1.00  0.00              
ATOM   3081 2HG1 ILE C  26      -5.508  -1.460 -28.091  1.00  0.00              
ATOM   3082 1HG2 ILE C  26      -4.828   2.111 -28.937  1.00  0.00              
ATOM   3083 2HG2 ILE C  26      -3.933   2.425 -27.432  1.00  0.00              
ATOM   3084 3HG2 ILE C  26      -3.233   1.367 -28.679  1.00  0.00              
ATOM   3085 1HD1 ILE C  26      -6.473  -0.905 -30.303  1.00  0.00              
ATOM   3086 2HD1 ILE C  26      -7.188   0.105 -29.022  1.00  0.00              
ATOM   3087 3HD1 ILE C  26      -5.952   0.784 -30.107  1.00  0.00              
ATOM   3088  N   ARG C  27      -2.233   1.198 -25.303  1.00  0.00              
ATOM   3089  CA  ARG C  27      -1.773   2.188 -24.326  1.00  0.00              
ATOM   3090  C   ARG C  27      -1.222   3.405 -25.062  1.00  0.00              
ATOM   3091  O   ARG C  27      -0.556   3.278 -26.094  1.00  0.00              
ATOM   3092  CB  ARG C  27      -0.682   1.608 -23.428  1.00  0.00              
ATOM   3093  CG  ARG C  27      -1.097   0.364 -22.647  1.00  0.00              
ATOM   3094  CD  ARG C  27      -2.345   0.617 -21.818  1.00  0.00              
ATOM   3095  NE  ARG C  27      -2.282   1.843 -21.020  1.00  0.00              
ATOM   3096  CZ  ARG C  27      -1.671   1.943 -19.843  1.00  0.00              
ATOM   3097  NH1 ARG C  27      -1.055   0.893 -19.314  1.00  0.00              
ATOM   3098  NH2 ARG C  27      -1.702   3.086 -19.175  1.00  0.00              
ATOM   3099  H   ARG C  27      -1.552   0.705 -25.861  1.00  0.00              
ATOM   3100  HA  ARG C  27      -2.613   2.521 -23.715  1.00  0.00              
ATOM   3101 1HB  ARG C  27       0.163   1.365 -24.072  1.00  0.00              
ATOM   3102 2HB  ARG C  27      -0.393   2.392 -22.730  1.00  0.00              
ATOM   3103 1HG  ARG C  27      -1.291  -0.442 -23.354  1.00  0.00              
ATOM   3104 2HG  ARG C  27      -0.276   0.079 -21.988  1.00  0.00              
ATOM   3105 1HD  ARG C  27      -3.203   0.698 -22.485  1.00  0.00              
ATOM   3106 2HD  ARG C  27      -2.491  -0.219 -21.135  1.00  0.00              
ATOM   3107  HE  ARG C  27      -2.666   2.757 -21.213  1.00  0.00              
ATOM   3108 1HH1 ARG C  27      -1.049   0.013 -19.807  1.00  0.00              
ATOM   3109 2HH1 ARG C  27      -0.593   0.980 -18.420  1.00  0.00              
ATOM   3110 1HH2 ARG C  27      -2.190   3.881 -19.563  1.00  0.00              
ATOM   3111 2HH2 ARG C  27      -1.237   3.157 -18.283  1.00  0.00              
ATOM   3112  N   GLY C  28      -1.503   4.583 -24.527  1.00  0.00              
ATOM   3113  CA  GLY C  28      -1.053   5.794 -25.179  1.00  0.00              
ATOM   3114  C   GLY C  28      -1.346   7.046 -24.377  1.00  0.00              
ATOM   3115  O   GLY C  28      -1.527   6.991 -23.153  1.00  0.00              
ATOM   3116  H   GLY C  28      -2.027   4.653 -23.666  1.00  0.00              
ATOM   3117 1HA  GLY C  28       0.025   5.736 -25.333  1.00  0.00              
ATOM   3118 2HA  GLY C  28      -1.552   5.886 -26.143  1.00  0.00              
ATOM   3119  N   GLU C  29      -1.399   8.168 -25.084  1.00  0.00              
ATOM   3120  CA  GLU C  29      -1.697   9.467 -24.497  1.00  0.00              
ATOM   3121  C   GLU C  29      -2.820  10.122 -25.266  1.00  0.00              
ATOM   3122  O   GLU C  29      -2.905   9.980 -26.485  1.00  0.00              
ATOM   3123  CB  GLU C  29      -0.481  10.393 -24.600  1.00  0.00              
ATOM   3124  CG  GLU C  29       0.746   9.950 -23.851  1.00  0.00              
ATOM   3125  CD  GLU C  29       1.885  10.948 -24.008  1.00  0.00              
ATOM   3126  OE1 GLU C  29       1.691  11.960 -24.710  1.00  0.00              
ATOM   3127  OE2 GLU C  29       2.964  10.720 -23.425  1.00  0.00              
ATOM   3128  H   GLU C  29      -1.222   8.105 -26.076  1.00  0.00              
ATOM   3129  HA  GLU C  29      -2.032   9.339 -23.467  1.00  0.00              
ATOM   3130 1HB  GLU C  29      -0.233  10.475 -25.659  1.00  0.00              
ATOM   3131 2HB  GLU C  29      -0.790  11.368 -24.223  1.00  0.00              
ATOM   3132 1HG  GLU C  29       0.566   9.771 -22.792  1.00  0.00              
ATOM   3133 2HG  GLU C  29       1.016   9.012 -24.334  1.00  0.00              
ATOM   3134  N   ASN C  30      -3.662  10.855 -24.542  1.00  0.00              
ATOM   3135  CA  ASN C  30      -4.777  11.584 -25.134  1.00  0.00              
ATOM   3136  C   ASN C  30      -5.676  10.668 -25.948  1.00  0.00              
ATOM   3137  O   ASN C  30      -6.075  11.020 -27.070  1.00  0.00              
ATOM   3138  CB  ASN C  30      -4.249  12.701 -26.031  1.00  0.00              
ATOM   3139  CG  ASN C  30      -3.408  13.709 -25.271  1.00  0.00              
ATOM   3140  OD1 ASN C  30      -3.861  14.313 -24.301  1.00  0.00              
ATOM   3141  ND2 ASN C  30      -2.169  13.895 -25.712  1.00  0.00              
ATOM   3142  H   ASN C  30      -3.516  10.904 -23.543  1.00  0.00              
ATOM   3143  HA  ASN C  30      -5.404  12.004 -24.347  1.00  0.00              
ATOM   3144 1HB  ASN C  30      -3.783  12.473 -26.990  1.00  0.00              
ATOM   3145 2HB  ASN C  30      -5.241  13.121 -26.199  1.00  0.00              
ATOM   3146 1HD2 ASN C  30      -1.568  14.546 -25.251  1.00  0.00              
ATOM   3147 2HD2 ASN C  30      -1.838  13.381 -26.504  1.00  0.00              
ATOM   3148  N   LEU C  31      -6.003   9.505 -25.393  1.00  0.00              
ATOM   3149  CA  LEU C  31      -6.802   8.553 -26.150  1.00  0.00              
ATOM   3150  C   LEU C  31      -8.297   8.759 -25.912  1.00  0.00              
ATOM   3151  O   LEU C  31      -9.121   7.981 -26.384  1.00  0.00              
ATOM   3152  CB  LEU C  31      -6.388   7.109 -25.825  1.00  0.00              
ATOM   3153  CG  LEU C  31      -4.907   6.768 -26.089  1.00  0.00              
ATOM   3154  CD1 LEU C  31      -4.661   5.282 -25.815  1.00  0.00              
ATOM   3155  CD2 LEU C  31      -4.522   7.112 -27.537  1.00  0.00              
ATOM   3156  H   LEU C  31      -5.708   9.265 -24.457  1.00  0.00              
ATOM   3157  HA  LEU C  31      -6.641   8.706 -27.216  1.00  0.00              
ATOM   3158 1HB  LEU C  31      -6.584   7.105 -24.754  1.00  0.00              
ATOM   3159 2HB  LEU C  31      -7.036   6.383 -26.315  1.00  0.00              
ATOM   3160  HG  LEU C  31      -4.305   7.399 -25.433  1.00  0.00              
ATOM   3161 1HD1 LEU C  31      -3.613   5.045 -26.003  1.00  0.00              
ATOM   3162 2HD1 LEU C  31      -4.902   5.059 -24.776  1.00  0.00              
ATOM   3163 3HD1 LEU C  31      -5.290   4.681 -26.471  1.00  0.00              
ATOM   3164 1HD2 LEU C  31      -3.473   6.863 -27.703  1.00  0.00              
ATOM   3165 2HD2 LEU C  31      -5.145   6.539 -28.225  1.00  0.00              
ATOM   3166 3HD2 LEU C  31      -4.673   8.177 -27.710  1.00  0.00              
ATOM   3167  N   GLY C  32      -8.642   9.816 -25.186  1.00  0.00              
ATOM   3168  CA  GLY C  32     -10.040  10.129 -24.957  1.00  0.00              
ATOM   3169  C   GLY C  32     -10.350  10.495 -23.521  1.00  0.00              
ATOM   3170  O   GLY C  32      -9.717  10.001 -22.588  1.00  0.00              
ATOM   3171  H   GLY C  32      -7.933  10.413 -24.786  1.00  0.00              
ATOM   3172 1HA  GLY C  32     -10.324  10.973 -25.586  1.00  0.00              
ATOM   3173 2HA  GLY C  32     -10.647   9.262 -25.219  1.00  0.00              
ATOM   3174  N   THR C  33     -11.330  11.369 -23.348  1.00  0.00              
ATOM   3175  CA  THR C  33     -11.686  11.850 -22.025  1.00  0.00              
ATOM   3176  C   THR C  33     -12.770  10.963 -21.416  1.00  0.00              
ATOM   3177  O   THR C  33     -13.020  11.027 -20.224  1.00  0.00              
ATOM   3178  CB  THR C  33     -12.154  13.332 -22.088  1.00  0.00              
ATOM   3179  OG1 THR C  33     -13.345  13.435 -22.874  1.00  0.00              
ATOM   3180  CG2 THR C  33     -11.080  14.199 -22.743  1.00  0.00              
ATOM   3181  H   THR C  33     -11.842  11.710 -24.150  1.00  0.00              
ATOM   3182  HA  THR C  33     -10.819  11.791 -21.366  1.00  0.00              
ATOM   3183  HB  THR C  33     -12.341  13.687 -21.074  1.00  0.00              
ATOM   3184  HG1 THR C  33     -13.798  14.255 -22.662  1.00  0.00              
ATOM   3185 1HG2 THR C  33     -11.421  15.233 -22.781  1.00  0.00              
ATOM   3186 2HG2 THR C  33     -10.159  14.139 -22.162  1.00  0.00              
ATOM   3187 3HG2 THR C  33     -10.893  13.842 -23.755  1.00  0.00              
ATOM   3188  N   GLY C  34     -13.391  10.119 -22.234  1.00  0.00              
ATOM   3189  CA  GLY C  34     -14.436   9.235 -21.744  1.00  0.00              
ATOM   3190  C   GLY C  34     -14.987   8.375 -22.864  1.00  0.00              
ATOM   3191  O   GLY C  34     -14.651   8.594 -24.024  1.00  0.00              
ATOM   3192  H   GLY C  34     -13.137  10.087 -23.212  1.00  0.00              
ATOM   3193 1HA  GLY C  34     -14.022   8.589 -20.969  1.00  0.00              
ATOM   3194 2HA  GLY C  34     -15.242   9.834 -21.324  1.00  0.00              
ATOM   3195  N   PRO C  35     -15.850   7.394 -22.554  1.00  0.00              
ATOM   3196  CA  PRO C  35     -16.469   6.504 -23.548  1.00  0.00              
ATOM   3197  C   PRO C  35     -17.219   7.240 -24.654  1.00  0.00              
ATOM   3198  O   PRO C  35     -17.238   6.815 -25.816  1.00  0.00              
ATOM   3199  CB  PRO C  35     -17.405   5.647 -22.699  1.00  0.00              
ATOM   3200  CG  PRO C  35     -16.725   5.602 -21.362  1.00  0.00              
ATOM   3201  CD  PRO C  35     -16.251   7.024 -21.196  1.00  0.00              
ATOM   3202  HA  PRO C  35     -15.730   5.904 -24.100  1.00  0.00              
ATOM   3203 1HB  PRO C  35     -18.408   6.093 -22.630  1.00  0.00              
ATOM   3204 2HB  PRO C  35     -17.530   4.640 -23.126  1.00  0.00              
ATOM   3205 1HG  PRO C  35     -17.422   5.293 -20.570  1.00  0.00              
ATOM   3206 2HG  PRO C  35     -15.896   4.879 -21.362  1.00  0.00              
ATOM   3207 1HD  PRO C  35     -17.044   7.685 -20.816  1.00  0.00              
ATOM   3208 2HD  PRO C  35     -15.406   7.102 -20.497  1.00  0.00              
ATOM   3209  N   THR C  36     -17.822   8.361 -24.286  1.00  0.00              
ATOM   3210  CA  THR C  36     -18.559   9.182 -25.231  1.00  0.00              
ATOM   3211  C   THR C  36     -17.681  10.093 -26.081  1.00  0.00              
ATOM   3212  O   THR C  36     -18.106  10.556 -27.143  1.00  0.00              
ATOM   3213  CB  THR C  36     -19.576  10.043 -24.476  1.00  0.00              
ATOM   3214  OG1 THR C  36     -18.884  10.923 -23.588  1.00  0.00              
ATOM   3215  CG2 THR C  36     -20.495   9.164 -23.660  1.00  0.00              
ATOM   3216  H   THR C  36     -17.766   8.652 -23.320  1.00  0.00              
ATOM   3217  HA  THR C  36     -19.071   8.545 -25.952  1.00  0.00              
ATOM   3218  HB  THR C  36     -20.160  10.614 -25.197  1.00  0.00              
ATOM   3219  HG1 THR C  36     -19.456  11.657 -23.354  1.00  0.00              
ATOM   3220 1HG2 THR C  36     -21.215   9.786 -23.129  1.00  0.00              
ATOM   3221 2HG2 THR C  36     -21.024   8.479 -24.322  1.00  0.00              
ATOM   3222 3HG2 THR C  36     -19.908   8.594 -22.942  1.00  0.00              
ATOM   3223  N   ASP C  37     -16.455  10.334 -25.618  1.00  0.00              
ATOM   3224  CA  ASP C  37     -15.476  11.114 -26.378  1.00  0.00              
ATOM   3225  C   ASP C  37     -14.812  10.325 -27.514  1.00  0.00              
ATOM   3226  O   ASP C  37     -14.537  10.858 -28.590  1.00  0.00              
ATOM   3227  CB  ASP C  37     -14.401  11.656 -25.435  1.00  0.00              
ATOM   3228  CG  ASP C  37     -13.402  12.598 -26.095  1.00  0.00              
ATOM   3229  OD1 ASP C  37     -13.827  13.549 -26.708  1.00  0.00              
ATOM   3230  OD2 ASP C  37     -12.228  12.451 -25.851  1.00  0.00              
ATOM   3231  H   ASP C  37     -16.196   9.965 -24.716  1.00  0.00              
ATOM   3232  HA  ASP C  37     -15.973  11.952 -26.869  1.00  0.00              
ATOM   3233 1HB  ASP C  37     -14.806  12.129 -24.539  1.00  0.00              
ATOM   3234 2HB  ASP C  37     -13.899  10.728 -25.163  1.00  0.00              
ATOM   3235  N   LEU C  38     -14.576   9.047 -27.268  1.00  0.00              
ATOM   3236  CA  LEU C  38     -14.091   8.123 -28.292  1.00  0.00              
ATOM   3237  C   LEU C  38     -15.134   7.812 -29.378  1.00  0.00              
ATOM   3238  O   LEU C  38     -16.188   7.247 -29.093  1.00  0.00              
ATOM   3239  CB  LEU C  38     -13.634   6.836 -27.590  1.00  0.00              
ATOM   3240  CG  LEU C  38     -13.097   5.686 -28.429  1.00  0.00              
ATOM   3241  CD1 LEU C  38     -11.825   6.133 -29.148  1.00  0.00              
ATOM   3242  CD2 LEU C  38     -12.824   4.491 -27.519  1.00  0.00              
ATOM   3243  H   LEU C  38     -14.742   8.702 -26.333  1.00  0.00              
ATOM   3244  HA  LEU C  38     -13.255   8.575 -28.825  1.00  0.00              
ATOM   3245 1HB  LEU C  38     -12.819   7.242 -26.993  1.00  0.00              
ATOM   3246 2HB  LEU C  38     -14.406   6.441 -26.931  1.00  0.00              
ATOM   3247  HG  LEU C  38     -13.882   5.403 -29.130  1.00  0.00              
ATOM   3248 1HD1 LEU C  38     -11.437   5.311 -29.750  1.00  0.00              
ATOM   3249 2HD1 LEU C  38     -12.051   6.980 -29.796  1.00  0.00              
ATOM   3250 3HD1 LEU C  38     -11.076   6.427 -28.414  1.00  0.00              
ATOM   3251 1HD2 LEU C  38     -12.438   3.662 -28.114  1.00  0.00              
ATOM   3252 2HD2 LEU C  38     -12.087   4.769 -26.764  1.00  0.00              
ATOM   3253 3HD2 LEU C  38     -13.748   4.187 -27.029  1.00  0.00              
ATOM   3254  N   ILE C  39     -14.842   8.180 -30.624  1.00  0.00              
ATOM   3255  CA  ILE C  39     -15.835   8.085 -31.699  1.00  0.00              
ATOM   3256  C   ILE C  39     -15.386   7.280 -32.904  1.00  0.00              
ATOM   3257  O   ILE C  39     -16.159   7.055 -33.840  1.00  0.00              
ATOM   3258  CB  ILE C  39     -16.246   9.474 -32.230  1.00  0.00              
ATOM   3259  CG1 ILE C  39     -15.018  10.215 -32.765  1.00  0.00              
ATOM   3260  CG2 ILE C  39     -16.936  10.259 -31.138  1.00  0.00              
ATOM   3261  CD1 ILE C  39     -15.358  11.496 -33.529  1.00  0.00              
ATOM   3262  H   ILE C  39     -13.918   8.531 -30.835  1.00  0.00              
ATOM   3263  HA  ILE C  39     -16.716   7.540 -31.362  1.00  0.00              
ATOM   3264  HB  ILE C  39     -16.923   9.346 -33.074  1.00  0.00              
ATOM   3265 1HG1 ILE C  39     -14.388  10.457 -31.909  1.00  0.00              
ATOM   3266 2HG1 ILE C  39     -14.485   9.529 -33.423  1.00  0.00              
ATOM   3267 1HG2 ILE C  39     -17.222  11.238 -31.519  1.00  0.00              
ATOM   3268 2HG2 ILE C  39     -17.826   9.724 -30.810  1.00  0.00              
ATOM   3269 3HG2 ILE C  39     -16.255  10.382 -30.294  1.00  0.00              
ATOM   3270 1HD1 ILE C  39     -14.438  11.966 -33.877  1.00  0.00              
ATOM   3271 2HD1 ILE C  39     -15.989  11.253 -34.384  1.00  0.00              
ATOM   3272 3HD1 ILE C  39     -15.890  12.183 -32.870  1.00  0.00              
ATOM   3273  N   GLY C  40     -14.131   6.854 -32.885  1.00  0.00              
ATOM   3274  CA  GLY C  40     -13.652   5.952 -33.912  1.00  0.00              
ATOM   3275  C   GLY C  40     -12.388   5.228 -33.479  1.00  0.00              
ATOM   3276  O   GLY C  40     -11.623   5.729 -32.653  1.00  0.00              
ATOM   3277  H   GLY C  40     -13.497   7.152 -32.158  1.00  0.00              
ATOM   3278 1HA  GLY C  40     -14.425   5.212 -34.124  1.00  0.00              
ATOM   3279 2HA  GLY C  40     -13.439   6.522 -34.815  1.00  0.00              
ATOM   3280  N   LEU C  41     -12.185   4.039 -34.026  1.00  0.00              
ATOM   3281  CA  LEU C  41     -10.960   3.285 -33.802  1.00  0.00              
ATOM   3282  C   LEU C  41     -10.666   2.448 -35.040  1.00  0.00              
ATOM   3283  O   LEU C  41     -11.436   1.557 -35.419  1.00  0.00              
ATOM   3284  CB  LEU C  41     -11.089   2.400 -32.559  1.00  0.00              
ATOM   3285  CG  LEU C  41      -9.894   1.520 -32.175  1.00  0.00              
ATOM   3286  CD1 LEU C  41      -8.678   2.369 -31.830  1.00  0.00              
ATOM   3287  CD2 LEU C  41     -10.296   0.632 -31.004  1.00  0.00              
ATOM   3288  H   LEU C  41     -12.902   3.647 -34.618  1.00  0.00              
ATOM   3289  HA  LEU C  41     -10.129   3.975 -33.657  1.00  0.00              
ATOM   3290 1HB  LEU C  41     -11.216   3.174 -31.804  1.00  0.00              
ATOM   3291 2HB  LEU C  41     -11.982   1.778 -32.597  1.00  0.00              
ATOM   3292  HG  LEU C  41      -9.677   0.877 -33.029  1.00  0.00              
ATOM   3293 1HD1 LEU C  41      -7.846   1.718 -31.561  1.00  0.00              
ATOM   3294 2HD1 LEU C  41      -8.402   2.974 -32.694  1.00  0.00              
ATOM   3295 3HD1 LEU C  41      -8.917   3.018 -30.990  1.00  0.00              
ATOM   3296 1HD2 LEU C  41      -9.453   0.001 -30.721  1.00  0.00              
ATOM   3297 2HD2 LEU C  41     -10.583   1.255 -30.156  1.00  0.00              
ATOM   3298 3HD2 LEU C  41     -11.137   0.005 -31.295  1.00  0.00              
ATOM   3299  N   THR C  42      -9.544   2.763 -35.676  1.00  0.00              
ATOM   3300  CA  THR C  42      -9.123   2.084 -36.892  1.00  0.00              
ATOM   3301  C   THR C  42      -7.761   1.425 -36.698  1.00  0.00              
ATOM   3302  O   THR C  42      -6.749   2.107 -36.539  1.00  0.00              
ATOM   3303  CB  THR C  42      -9.019   3.077 -38.073  1.00  0.00              
ATOM   3304  OG1 THR C  42     -10.298   3.689 -38.307  1.00  0.00              
ATOM   3305  CG2 THR C  42      -8.575   2.361 -39.329  1.00  0.00              
ATOM   3306  H   THR C  42      -8.966   3.499 -35.300  1.00  0.00              
ATOM   3307  HA  THR C  42      -9.826   1.286 -37.132  1.00  0.00              
ATOM   3308  HB  THR C  42      -8.296   3.851 -37.820  1.00  0.00              
ATOM   3309  HG1 THR C  42     -10.435   4.396 -37.672  1.00  0.00              
ATOM   3310 1HG2 THR C  42      -8.506   3.077 -40.148  1.00  0.00              
ATOM   3311 2HG2 THR C  42      -7.600   1.904 -39.161  1.00  0.00              
ATOM   3312 3HG2 THR C  42      -9.300   1.588 -39.581  1.00  0.00              
ATOM   3313  N   ILE C  43      -7.749   0.100 -36.708  1.00  0.00              
ATOM   3314  CA  ILE C  43      -6.538  -0.666 -36.446  1.00  0.00              
ATOM   3315  C   ILE C  43      -6.286  -1.525 -37.679  1.00  0.00              
ATOM   3316  O   ILE C  43      -7.095  -2.390 -38.011  1.00  0.00              
ATOM   3317  CB  ILE C  43      -6.699  -1.588 -35.227  1.00  0.00              
ATOM   3318  CG1 ILE C  43      -7.065  -0.760 -33.994  1.00  0.00              
ATOM   3319  CG2 ILE C  43      -5.414  -2.362 -34.987  1.00  0.00              
ATOM   3320  CD1 ILE C  43      -7.442  -1.605 -32.778  1.00  0.00              
ATOM   3321  H   ILE C  43      -8.609  -0.393 -36.904  1.00  0.00              
ATOM   3322  HA  ILE C  43      -5.682  -0.002 -36.328  1.00  0.00              
ATOM   3323  HB  ILE C  43      -7.517  -2.284 -35.414  1.00  0.00              
ATOM   3324 1HG1 ILE C  43      -6.204  -0.139 -33.754  1.00  0.00              
ATOM   3325 2HG1 ILE C  43      -7.906  -0.123 -34.269  1.00  0.00              
ATOM   3326 1HG2 ILE C  43      -5.538  -3.013 -34.121  1.00  0.00              
ATOM   3327 2HG2 ILE C  43      -5.183  -2.965 -35.863  1.00  0.00              
ATOM   3328 3HG2 ILE C  43      -4.598  -1.663 -34.801  1.00  0.00              
ATOM   3329 1HD1 ILE C  43      -7.690  -0.951 -31.942  1.00  0.00              
ATOM   3330 2HD1 ILE C  43      -8.303  -2.226 -33.019  1.00  0.00              
ATOM   3331 3HD1 ILE C  43      -6.601  -2.241 -32.501  1.00  0.00              
ATOM   3332  N   CYS C  44      -5.170  -1.281 -38.361  1.00  0.00              
ATOM   3333  CA  CYS C  44      -4.859  -2.016 -39.582  1.00  0.00              
ATOM   3334  C   CYS C  44      -5.968  -1.789 -40.603  1.00  0.00              
ATOM   3335  O   CYS C  44      -6.216  -2.640 -41.457  1.00  0.00              
ATOM   3336  CB  CYS C  44      -4.752  -3.515 -39.296  1.00  0.00              
ATOM   3337  SG  CYS C  44      -3.619  -3.962 -37.975  1.00  0.00              
ATOM   3338  H   CYS C  44      -4.525  -0.576 -38.034  1.00  0.00              
ATOM   3339  HA  CYS C  44      -3.883  -1.771 -39.999  1.00  0.00              
ATOM   3340 1HB  CYS C  44      -5.723  -3.912 -38.999  1.00  0.00              
ATOM   3341 2HB  CYS C  44      -4.397  -4.043 -40.180  1.00  0.00              
ATOM   3342  HG  CYS C  44      -3.821  -5.274 -38.056  1.00  0.00              
ATOM   3343  N   GLY C  45      -6.642  -0.649 -40.499  1.00  0.00              
ATOM   3344  CA  GLY C  45      -7.749  -0.356 -41.389  1.00  0.00              
ATOM   3345  C   GLY C  45      -9.083  -0.862 -40.887  1.00  0.00              
ATOM   3346  O   GLY C  45     -10.131  -0.387 -41.326  1.00  0.00              
ATOM   3347  H   GLY C  45      -6.384   0.027 -39.794  1.00  0.00              
ATOM   3348 1HA  GLY C  45      -7.830   0.724 -41.513  1.00  0.00              
ATOM   3349 2HA  GLY C  45      -7.561  -0.819 -42.357  1.00  0.00              
ATOM   3350  N   HIS C  46      -9.064  -1.822 -39.965  1.00  0.00              
ATOM   3351  CA  HIS C  46     -10.310  -2.399 -39.473  1.00  0.00              
ATOM   3352  C   HIS C  46     -11.049  -1.503 -38.471  1.00  0.00              
ATOM   3353  O   HIS C  46     -10.449  -0.945 -37.544  1.00  0.00              
ATOM   3354  CB  HIS C  46     -10.060  -3.759 -38.829  1.00  0.00              
ATOM   3355  CG  HIS C  46     -11.316  -4.492 -38.492  1.00  0.00              
ATOM   3356  ND1 HIS C  46     -12.024  -5.220 -39.425  1.00  0.00              
ATOM   3357  CD2 HIS C  46     -12.041  -4.543 -37.350  1.00  0.00              
ATOM   3358  CE1 HIS C  46     -13.130  -5.684 -38.873  1.00  0.00              
ATOM   3359  NE2 HIS C  46     -13.165  -5.286 -37.614  1.00  0.00              
ATOM   3360  H   HIS C  46      -8.186  -2.158 -39.595  1.00  0.00              
ATOM   3361  HA  HIS C  46     -11.006  -2.528 -40.301  1.00  0.00              
ATOM   3362 1HB  HIS C  46      -9.493  -4.398 -39.505  1.00  0.00              
ATOM   3363 2HB  HIS C  46      -9.506  -3.637 -37.897  1.00  0.00              
ATOM   3364  HD1 HIS C  46     -11.722  -5.443 -40.352  1.00  0.00              
ATOM   3365  HD2 HIS C  46     -11.886  -4.121 -36.356  1.00  0.00              
ATOM   3366  HE1 HIS C  46     -13.828  -6.287 -39.454  1.00  0.00              
ATOM   3367  N   ASN C  47     -12.363  -1.390 -38.664  1.00  0.00              
ATOM   3368  CA  ASN C  47     -13.228  -0.621 -37.775  1.00  0.00              
ATOM   3369  C   ASN C  47     -13.421  -1.403 -36.488  1.00  0.00              
ATOM   3370  O   ASN C  47     -14.227  -2.332 -36.437  1.00  0.00              
ATOM   3371  CB  ASN C  47     -14.566  -0.296 -38.416  1.00  0.00              
ATOM   3372  CG  ASN C  47     -15.422   0.628 -37.593  1.00  0.00              
ATOM   3373  OD1 ASN C  47     -15.274   0.718 -36.370  1.00  0.00              
ATOM   3374  ND2 ASN C  47     -16.370   1.249 -38.247  1.00  0.00              
ATOM   3375  H   ASN C  47     -12.769  -1.861 -39.460  1.00  0.00              
ATOM   3376  HA  ASN C  47     -12.752   0.329 -37.527  1.00  0.00              
ATOM   3377 1HB  ASN C  47     -14.626  -0.001 -39.465  1.00  0.00              
ATOM   3378 2HB  ASN C  47     -14.938  -1.314 -38.303  1.00  0.00              
ATOM   3379 1HD2 ASN C  47     -16.978   1.881 -37.764  1.00  0.00              
ATOM   3380 2HD2 ASN C  47     -16.486   1.095 -39.227  1.00  0.00              
ATOM   3381  N   CYS C  48     -12.692  -1.021 -35.449  1.00  0.00              
ATOM   3382  CA  CYS C  48     -12.747  -1.735 -34.175  1.00  0.00              
ATOM   3383  C   CYS C  48     -13.573  -0.993 -33.125  1.00  0.00              
ATOM   3384  O   CYS C  48     -13.684  -1.444 -31.988  1.00  0.00              
ATOM   3385  CB  CYS C  48     -11.276  -1.781 -33.761  1.00  0.00              
ATOM   3386  SG  CYS C  48     -10.206  -2.693 -34.899  1.00  0.00              
ATOM   3387  H   CYS C  48     -12.084  -0.219 -35.537  1.00  0.00              
ATOM   3388  HA  CYS C  48     -13.120  -2.756 -34.266  1.00  0.00              
ATOM   3389 1HB  CYS C  48     -10.867  -0.770 -33.707  1.00  0.00              
ATOM   3390 2HB  CYS C  48     -11.172  -2.269 -32.792  1.00  0.00              
ATOM   3391  HG  CYS C  48     -10.527  -3.903 -34.452  1.00  0.00              
ATOM   3392  N   LEU C  49     -14.156   0.134 -33.507  1.00  0.00              
ATOM   3393  CA  LEU C  49     -14.983   0.907 -32.578  1.00  0.00              
ATOM   3394  C   LEU C  49     -16.061   0.109 -31.832  1.00  0.00              
ATOM   3395  O   LEU C  49     -16.281   0.324 -30.643  1.00  0.00              
ATOM   3396  CB  LEU C  49     -15.630   2.093 -33.305  1.00  0.00              
ATOM   3397  CG  LEU C  49     -16.469   2.998 -32.392  1.00  0.00              
ATOM   3398  CD1 LEU C  49     -15.570   3.666 -31.347  1.00  0.00              
ATOM   3399  CD2 LEU C  49     -17.175   4.029 -33.212  1.00  0.00              
ATOM   3400  H   LEU C  49     -14.031   0.470 -34.451  1.00  0.00              
ATOM   3401  HA  LEU C  49     -14.358   1.308 -31.780  1.00  0.00              
ATOM   3402 1HB  LEU C  49     -14.729   2.610 -33.634  1.00  0.00              
ATOM   3403 2HB  LEU C  49     -16.200   1.770 -34.175  1.00  0.00              
ATOM   3404  HG  LEU C  49     -17.228   2.370 -31.925  1.00  0.00              
ATOM   3405 1HD1 LEU C  49     -16.173   4.307 -30.704  1.00  0.00              
ATOM   3406 2HD1 LEU C  49     -15.082   2.903 -30.743  1.00  0.00              
ATOM   3407 3HD1 LEU C  49     -14.813   4.268 -31.851  1.00  0.00              
ATOM   3408 1HD2 LEU C  49     -17.769   4.667 -32.559  1.00  0.00              
ATOM   3409 2HD2 LEU C  49     -16.441   4.636 -33.743  1.00  0.00              
ATOM   3410 3HD2 LEU C  49     -17.829   3.537 -33.932  1.00  0.00              
ATOM   3411  N   LEU C  50     -16.717  -0.821 -32.520  1.00  0.00              
ATOM   3412  CA  LEU C  50     -17.741  -1.651 -31.885  1.00  0.00              
ATOM   3413  C   LEU C  50     -17.274  -2.536 -30.734  1.00  0.00              
ATOM   3414  O   LEU C  50     -18.094  -2.997 -29.934  1.00  0.00              
ATOM   3415  CB  LEU C  50     -18.400  -2.530 -32.954  1.00  0.00              
ATOM   3416  CG  LEU C  50     -19.221  -1.774 -34.007  1.00  0.00              
ATOM   3417  CD1 LEU C  50     -19.722  -2.740 -35.072  1.00  0.00              
ATOM   3418  CD2 LEU C  50     -20.385  -1.065 -33.330  1.00  0.00              
ATOM   3419  H   LEU C  50     -16.508  -0.962 -33.498  1.00  0.00              
ATOM   3420  HA  LEU C  50     -18.493  -1.013 -31.422  1.00  0.00              
ATOM   3421 1HB  LEU C  50     -17.507  -2.952 -33.412  1.00  0.00              
ATOM   3422 2HB  LEU C  50     -18.994  -3.329 -32.512  1.00  0.00              
ATOM   3423  HG  LEU C  50     -18.571  -1.010 -34.437  1.00  0.00              
ATOM   3424 1HD1 LEU C  50     -20.304  -2.193 -35.813  1.00  0.00              
ATOM   3425 2HD1 LEU C  50     -18.872  -3.217 -35.558  1.00  0.00              
ATOM   3426 3HD1 LEU C  50     -20.350  -3.499 -34.607  1.00  0.00              
ATOM   3427 1HD2 LEU C  50     -20.967  -0.526 -34.078  1.00  0.00              
ATOM   3428 2HD2 LEU C  50     -21.020  -1.798 -32.834  1.00  0.00              
ATOM   3429 3HD2 LEU C  50     -20.003  -0.359 -32.591  1.00  0.00              
ATOM   3430  N   THR C  51     -15.972  -2.784 -30.645  1.00  0.00              
ATOM   3431  CA  THR C  51     -15.426  -3.538 -29.519  1.00  0.00              
ATOM   3432  C   THR C  51     -14.573  -2.652 -28.605  1.00  0.00              
ATOM   3433  O   THR C  51     -14.080  -3.095 -27.571  1.00  0.00              
ATOM   3434  CB  THR C  51     -14.559  -4.708 -30.022  1.00  0.00              
ATOM   3435  OG1 THR C  51     -13.446  -4.188 -30.761  1.00  0.00              
ATOM   3436  CG2 THR C  51     -15.384  -5.618 -30.930  1.00  0.00              
ATOM   3437  H   THR C  51     -15.346  -2.449 -31.363  1.00  0.00              
ATOM   3438  HA  THR C  51     -16.240  -3.916 -28.900  1.00  0.00              
ATOM   3439  HB  THR C  51     -14.195  -5.275 -29.165  1.00  0.00              
ATOM   3440  HG1 THR C  51     -13.730  -3.960 -31.650  1.00  0.00              
ATOM   3441 1HG2 THR C  51     -14.762  -6.440 -31.279  1.00  0.00              
ATOM   3442 2HG2 THR C  51     -16.233  -6.014 -30.372  1.00  0.00              
ATOM   3443 3HG2 THR C  51     -15.746  -5.046 -31.784  1.00  0.00              
ATOM   3444  N   ALA C  52     -14.404  -1.397 -29.001  1.00  0.00              
ATOM   3445  CA  ALA C  52     -13.581  -0.459 -28.247  1.00  0.00              
ATOM   3446  C   ALA C  52     -14.191  -0.098 -26.894  1.00  0.00              
ATOM   3447  O   ALA C  52     -15.326   0.374 -26.819  1.00  0.00              
ATOM   3448  CB  ALA C  52     -13.372   0.795 -29.061  1.00  0.00              
ATOM   3449  H   ALA C  52     -14.859  -1.084 -29.845  1.00  0.00              
ATOM   3450  HA  ALA C  52     -12.620  -0.929 -28.037  1.00  0.00              
ATOM   3451 1HB  ALA C  52     -12.757   1.495 -28.496  1.00  0.00              
ATOM   3452 2HB  ALA C  52     -12.871   0.544 -29.996  1.00  0.00              
ATOM   3453 3HB  ALA C  52     -14.336   1.253 -29.276  1.00  0.00              
ATOM   3454  N   GLU C  53     -13.427  -0.320 -25.832  1.00  0.00              
ATOM   3455  CA  GLU C  53     -13.840   0.062 -24.493  1.00  0.00              
ATOM   3456  C   GLU C  53     -12.824   1.031 -23.888  1.00  0.00              
ATOM   3457  O   GLU C  53     -11.681   0.668 -23.633  1.00  0.00              
ATOM   3458  CB  GLU C  53     -14.000  -1.174 -23.605  1.00  0.00              
ATOM   3459  CG  GLU C  53     -14.495  -0.876 -22.196  1.00  0.00              
ATOM   3460  CD  GLU C  53     -14.640  -2.137 -21.390  1.00  0.00              
ATOM   3461  OE1 GLU C  53     -14.300  -3.182 -21.890  1.00  0.00              
ATOM   3462  OE2 GLU C  53     -14.985  -2.043 -20.236  1.00  0.00              
ATOM   3463  H   GLU C  53     -12.530  -0.768 -25.960  1.00  0.00              
ATOM   3464  HA  GLU C  53     -14.797   0.584 -24.536  1.00  0.00              
ATOM   3465 1HB  GLU C  53     -14.707  -1.836 -24.105  1.00  0.00              
ATOM   3466 2HB  GLU C  53     -13.024  -1.657 -23.551  1.00  0.00              
ATOM   3467 1HG  GLU C  53     -13.865  -0.171 -21.655  1.00  0.00              
ATOM   3468 2HG  GLU C  53     -15.477  -0.434 -22.358  1.00  0.00              
ATOM   3469  N   TRP C  54     -13.250   2.271 -23.680  1.00  0.00              
ATOM   3470  CA  TRP C  54     -12.417   3.283 -23.039  1.00  0.00              
ATOM   3471  C   TRP C  54     -12.189   2.873 -21.588  1.00  0.00              
ATOM   3472  O   TRP C  54     -13.149   2.635 -20.851  1.00  0.00              
ATOM   3473  CB  TRP C  54     -13.133   4.639 -23.084  1.00  0.00              
ATOM   3474  CG  TRP C  54     -12.367   5.767 -22.456  1.00  0.00              
ATOM   3475  CD1 TRP C  54     -11.452   6.578 -23.067  1.00  0.00              
ATOM   3476  CD2 TRP C  54     -12.436   6.200 -21.093  1.00  0.00              
ATOM   3477  NE1 TRP C  54     -10.946   7.487 -22.168  1.00  0.00              
ATOM   3478  CE2 TRP C  54     -11.535   7.276 -20.948  1.00  0.00              
ATOM   3479  CE3 TRP C  54     -13.168   5.777 -19.977  1.00  0.00              
ATOM   3480  CZ2 TRP C  54     -11.349   7.943 -19.734  1.00  0.00              
ATOM   3481  CZ3 TRP C  54     -12.981   6.438 -18.766  1.00  0.00              
ATOM   3482  CH2 TRP C  54     -12.081   7.507 -18.654  1.00  0.00              
ATOM   3483  H   TRP C  54     -14.184   2.518 -23.978  1.00  0.00              
ATOM   3484  HA  TRP C  54     -11.449   3.336 -23.537  1.00  0.00              
ATOM   3485 1HB  TRP C  54     -13.318   4.934 -24.116  1.00  0.00              
ATOM   3486 2HB  TRP C  54     -14.080   4.581 -22.548  1.00  0.00              
ATOM   3487  HD1 TRP C  54     -11.264   6.397 -24.125  1.00  0.00              
ATOM   3488  HE1 TRP C  54     -10.254   8.192 -22.373  1.00  0.00              
ATOM   3489  HE3 TRP C  54     -13.885   4.957 -20.011  1.00  0.00              
ATOM   3490  HZ2 TRP C  54     -10.640   8.771 -19.689  1.00  0.00              
ATOM   3491  HZ3 TRP C  54     -13.555   6.099 -17.903  1.00  0.00              
ATOM   3492  HH2 TRP C  54     -11.961   8.004 -17.690  1.00  0.00              
ATOM   3493  N   MET C  55     -10.927   2.772 -21.181  1.00  0.00              
ATOM   3494  CA  MET C  55     -10.594   2.408 -19.805  1.00  0.00              
ATOM   3495  C   MET C  55     -10.126   3.655 -19.045  1.00  0.00              
ATOM   3496  O   MET C  55     -10.554   3.911 -17.916  1.00  0.00              
ATOM   3497  CB  MET C  55      -9.518   1.323 -19.781  1.00  0.00              
ATOM   3498  CG  MET C  55      -9.931   0.012 -20.434  1.00  0.00              
ATOM   3499  SD  MET C  55     -11.357  -0.747 -19.632  1.00  0.00              
ATOM   3500  CE  MET C  55     -10.644  -1.231 -18.062  1.00  0.00              
ATOM   3501  H   MET C  55     -10.180   2.952 -21.838  1.00  0.00              
ATOM   3502  HA  MET C  55     -11.479   2.026 -19.297  1.00  0.00              
ATOM   3503 1HB  MET C  55      -8.648   1.728 -20.296  1.00  0.00              
ATOM   3504 2HB  MET C  55      -9.271   1.145 -18.734  1.00  0.00              
ATOM   3505 1HG  MET C  55     -10.173   0.214 -21.477  1.00  0.00              
ATOM   3506 2HG  MET C  55      -9.085  -0.673 -20.383  1.00  0.00              
ATOM   3507 1HE  MET C  55     -11.404  -1.716 -17.450  1.00  0.00              
ATOM   3508 2HE  MET C  55      -9.820  -1.924 -18.235  1.00  0.00              
ATOM   3509 3HE  MET C  55     -10.271  -0.346 -17.544  1.00  0.00              
ATOM   3510  N   SER C  56      -9.235   4.413 -19.675  1.00  0.00              
ATOM   3511  CA  SER C  56      -8.733   5.669 -19.119  1.00  0.00              
ATOM   3512  C   SER C  56      -8.252   6.500 -20.293  1.00  0.00              
ATOM   3513  O   SER C  56      -8.315   6.052 -21.434  1.00  0.00              
ATOM   3514  CB  SER C  56      -7.549   5.428 -18.189  1.00  0.00              
ATOM   3515  OG  SER C  56      -6.395   5.083 -18.942  1.00  0.00              
ATOM   3516  H   SER C  56      -8.894   4.103 -20.573  1.00  0.00              
ATOM   3517  HA  SER C  56      -9.462   6.187 -18.494  1.00  0.00              
ATOM   3518 1HB  SER C  56      -7.362   6.338 -17.620  1.00  0.00              
ATOM   3519 2HB  SER C  56      -7.802   4.618 -17.505  1.00  0.00              
ATOM   3520  HG  SER C  56      -6.439   4.156 -19.187  1.00  0.00              
ATOM   3521  N   ALA C  57      -7.758   7.704 -20.011  1.00  0.00              
ATOM   3522  CA  ALA C  57      -7.236   8.564 -21.068  1.00  0.00              
ATOM   3523  C   ALA C  57      -5.959   7.980 -21.698  1.00  0.00              
ATOM   3524  O   ALA C  57      -5.513   8.441 -22.751  1.00  0.00              
ATOM   3525  CB  ALA C  57      -6.964   9.976 -20.512  1.00  0.00              
ATOM   3526  H   ALA C  57      -7.740   8.032 -19.057  1.00  0.00              
ATOM   3527  HA  ALA C  57      -7.979   8.633 -21.863  1.00  0.00              
ATOM   3528 1HB  ALA C  57      -6.576  10.612 -21.308  1.00  0.00              
ATOM   3529 2HB  ALA C  57      -7.892  10.401 -20.129  1.00  0.00              
ATOM   3530 3HB  ALA C  57      -6.232   9.914 -19.708  1.00  0.00              
ATOM   3531  N   SER C  58      -5.378   6.968 -21.060  1.00  0.00              
ATOM   3532  CA  SER C  58      -4.178   6.322 -21.594  1.00  0.00              
ATOM   3533  C   SER C  58      -4.453   4.888 -22.027  1.00  0.00              
ATOM   3534  O   SER C  58      -3.538   4.171 -22.457  1.00  0.00              
ATOM   3535  CB  SER C  58      -3.073   6.294 -20.533  1.00  0.00              
ATOM   3536  OG  SER C  58      -3.467   5.484 -19.438  1.00  0.00              
ATOM   3537  H   SER C  58      -5.770   6.633 -20.191  1.00  0.00              
ATOM   3538  HA  SER C  58      -3.721   6.871 -22.418  1.00  0.00              
ATOM   3539 1HB  SER C  58      -2.166   5.892 -20.987  1.00  0.00              
ATOM   3540 2HB  SER C  58      -2.888   7.313 -20.196  1.00  0.00              
ATOM   3541  HG  SER C  58      -4.396   5.634 -19.247  1.00  0.00              
ATOM   3542  N   LYS C  59      -5.707   4.462 -21.950  1.00  0.00              
ATOM   3543  CA  LYS C  59      -5.987   3.058 -22.204  1.00  0.00              
ATOM   3544  C   LYS C  59      -7.320   2.735 -22.859  1.00  0.00              
ATOM   3545  O   LYS C  59      -8.382   3.138 -22.375  1.00  0.00              
ATOM   3546  CB  LYS C  59      -5.876   2.297 -20.878  1.00  0.00              
ATOM   3547  CG  LYS C  59      -6.015   0.774 -20.983  1.00  0.00              
ATOM   3548  CD  LYS C  59      -5.809   0.127 -19.612  1.00  0.00              
ATOM   3549  CE  LYS C  59      -6.041  -1.367 -19.661  1.00  0.00              
ATOM   3550  NZ  LYS C  59      -5.778  -2.025 -18.340  1.00  0.00              
ATOM   3551  H   LYS C  59      -6.471   5.082 -21.720  1.00  0.00              
ATOM   3552  HA  LYS C  59      -5.260   2.659 -22.912  1.00  0.00              
ATOM   3553 1HB  LYS C  59      -4.900   2.535 -20.453  1.00  0.00              
ATOM   3554 2HB  LYS C  59      -6.659   2.680 -20.224  1.00  0.00              
ATOM   3555 1HG  LYS C  59      -7.013   0.544 -21.360  1.00  0.00              
ATOM   3556 2HG  LYS C  59      -5.268   0.406 -21.685  1.00  0.00              
ATOM   3557 1HD  LYS C  59      -4.788   0.325 -19.285  1.00  0.00              
ATOM   3558 2HD  LYS C  59      -6.510   0.577 -18.908  1.00  0.00              
ATOM   3559 1HE  LYS C  59      -7.075  -1.544 -19.954  1.00  0.00              
ATOM   3560 2HE  LYS C  59      -5.376  -1.792 -20.414  1.00  0.00              
ATOM   3561 1HZ  LYS C  59      -5.944  -3.018 -18.420  1.00  0.00              
ATOM   3562 2HZ  LYS C  59      -4.818  -1.865 -18.068  1.00  0.00              
ATOM   3563 3HZ  LYS C  59      -6.396  -1.635 -17.644  1.00  0.00              
ATOM   3564  N   ILE C  60      -7.246   1.993 -23.956  1.00  0.00              
ATOM   3565  CA  ILE C  60      -8.422   1.521 -24.669  1.00  0.00              
ATOM   3566  C   ILE C  60      -8.210   0.036 -24.923  1.00  0.00              
ATOM   3567  O   ILE C  60      -7.151  -0.372 -25.400  1.00  0.00              
ATOM   3568  CB  ILE C  60      -8.592   2.200 -26.039  1.00  0.00              
ATOM   3569  CG1 ILE C  60      -8.783   3.711 -25.866  1.00  0.00              
ATOM   3570  CG2 ILE C  60      -9.794   1.601 -26.764  1.00  0.00              
ATOM   3571  CD1 ILE C  60      -8.816   4.469 -27.202  1.00  0.00              
ATOM   3572  H   ILE C  60      -6.329   1.752 -24.305  1.00  0.00              
ATOM   3573  HA  ILE C  60      -9.313   1.626 -24.050  1.00  0.00              
ATOM   3574  HB  ILE C  60      -7.688   2.042 -26.628  1.00  0.00              
ATOM   3575 1HG1 ILE C  60      -9.721   3.860 -25.331  1.00  0.00              
ATOM   3576 2HG1 ILE C  60      -7.956   4.074 -25.253  1.00  0.00              
ATOM   3577 1HG2 ILE C  60      -9.912   2.083 -27.734  1.00  0.00              
ATOM   3578 2HG2 ILE C  60      -9.640   0.532 -26.907  1.00  0.00              
ATOM   3579 3HG2 ILE C  60     -10.694   1.759 -26.169  1.00  0.00              
ATOM   3580 1HD1 ILE C  60      -8.953   5.535 -27.014  1.00  0.00              
ATOM   3581 2HD1 ILE C  60      -7.877   4.312 -27.732  1.00  0.00              
ATOM   3582 3HD1 ILE C  60      -9.640   4.101 -27.809  1.00  0.00              
ATOM   3583  N   VAL C  61      -9.206  -0.777 -24.580  1.00  0.00              
ATOM   3584  CA  VAL C  61      -9.125  -2.209 -24.830  1.00  0.00              
ATOM   3585  C   VAL C  61     -10.158  -2.559 -25.901  1.00  0.00              
ATOM   3586  O   VAL C  61     -11.311  -2.130 -25.823  1.00  0.00              
ATOM   3587  CB  VAL C  61      -9.381  -3.041 -23.559  1.00  0.00              
ATOM   3588  CG1 VAL C  61      -8.320  -2.750 -22.509  1.00  0.00              
ATOM   3589  CG2 VAL C  61     -10.769  -2.755 -23.005  1.00  0.00              
ATOM   3590  H   VAL C  61     -10.033  -0.400 -24.139  1.00  0.00              
ATOM   3591  HA  VAL C  61      -8.148  -2.488 -25.227  1.00  0.00              
ATOM   3592  HB  VAL C  61      -9.356  -4.100 -23.817  1.00  0.00              
ATOM   3593 1HG1 VAL C  61      -8.516  -3.347 -21.617  1.00  0.00              
ATOM   3594 2HG1 VAL C  61      -7.336  -3.004 -22.905  1.00  0.00              
ATOM   3595 3HG1 VAL C  61      -8.345  -1.692 -22.249  1.00  0.00              
ATOM   3596 1HG2 VAL C  61     -10.933  -3.351 -22.108  1.00  0.00              
ATOM   3597 2HG2 VAL C  61     -10.849  -1.696 -22.758  1.00  0.00              
ATOM   3598 3HG2 VAL C  61     -11.519  -3.011 -23.753  1.00  0.00              
ATOM   3599  N   CYS C  62      -9.739  -3.313 -26.910  1.00  0.00              
ATOM   3600  CA  CYS C  62     -10.623  -3.641 -28.024  1.00  0.00              
ATOM   3601  C   CYS C  62     -10.211  -4.966 -28.654  1.00  0.00              
ATOM   3602  O   CYS C  62      -9.261  -5.613 -28.211  1.00  0.00              
ATOM   3603  CB  CYS C  62     -10.392  -2.483 -28.996  1.00  0.00              
ATOM   3604  SG  CYS C  62      -8.738  -2.435 -29.726  1.00  0.00              
ATOM   3605  H   CYS C  62      -8.794  -3.667 -26.910  1.00  0.00              
ATOM   3606  HA  CYS C  62     -11.678  -3.659 -27.750  1.00  0.00              
ATOM   3607 1HB  CYS C  62     -11.089  -2.549 -29.833  1.00  0.00              
ATOM   3608 2HB  CYS C  62     -10.526  -1.530 -28.485  1.00  0.00              
ATOM   3609  HG  CYS C  62      -8.965  -3.364 -30.648  1.00  0.00              
ATOM   3610  N   ARG C  63     -10.947  -5.370 -29.683  1.00  0.00              
ATOM   3611  CA  ARG C  63     -10.610  -6.573 -30.429  1.00  0.00              
ATOM   3612  C   ARG C  63     -10.267  -6.186 -31.848  1.00  0.00              
ATOM   3613  O   ARG C  63     -10.960  -5.382 -32.462  1.00  0.00              
ATOM   3614  CB  ARG C  63     -11.702  -7.632 -30.375  1.00  0.00              
ATOM   3615  CG  ARG C  63     -11.745  -8.442 -29.089  1.00  0.00              
ATOM   3616  CD  ARG C  63     -12.992  -9.227 -28.901  1.00  0.00              
ATOM   3617  NE  ARG C  63     -13.093  -9.899 -27.615  1.00  0.00              
ATOM   3618  CZ  ARG C  63     -12.595 -11.122 -27.349  1.00  0.00              
ATOM   3619  NH1 ARG C  63     -11.994 -11.826 -28.283  1.00  0.00              
ATOM   3620  NH2 ARG C  63     -12.747 -11.606 -26.129  1.00  0.00              
ATOM   3621  H   ARG C  63     -11.758  -4.833 -29.955  1.00  0.00              
ATOM   3622  HA  ARG C  63      -9.735  -7.050 -29.986  1.00  0.00              
ATOM   3623 1HB  ARG C  63     -12.652  -7.117 -30.507  1.00  0.00              
ATOM   3624 2HB  ARG C  63     -11.533  -8.305 -31.216  1.00  0.00              
ATOM   3625 1HG  ARG C  63     -10.906  -9.138 -29.088  1.00  0.00              
ATOM   3626 2HG  ARG C  63     -11.649  -7.757 -28.245  1.00  0.00              
ATOM   3627 1HD  ARG C  63     -13.848  -8.559 -28.989  1.00  0.00              
ATOM   3628 2HD  ARG C  63     -13.047  -9.993 -29.674  1.00  0.00              
ATOM   3629  HE  ARG C  63     -13.526  -9.584 -26.757  1.00  0.00              
ATOM   3630 1HH1 ARG C  63     -11.902 -11.449 -29.215  1.00  0.00              
ATOM   3631 2HH1 ARG C  63     -11.628 -12.741 -28.063  1.00  0.00              
ATOM   3632 1HH2 ARG C  63     -13.227 -11.058 -25.428  1.00  0.00              
ATOM   3633 2HH2 ARG C  63     -12.384 -12.520 -25.903  1.00  0.00              
ATOM   3634  N   VAL C  64      -9.175  -6.738 -32.357  1.00  0.00              
ATOM   3635  CA  VAL C  64      -8.727  -6.415 -33.699  1.00  0.00              
ATOM   3636  C   VAL C  64      -9.298  -7.423 -34.683  1.00  0.00              
ATOM   3637  O   VAL C  64      -9.130  -8.633 -34.517  1.00  0.00              
ATOM   3638  CB  VAL C  64      -7.192  -6.401 -33.806  1.00  0.00              
ATOM   3639  CG1 VAL C  64      -6.759  -6.069 -35.227  1.00  0.00              
ATOM   3640  CG2 VAL C  64      -6.599  -5.403 -32.823  1.00  0.00              
ATOM   3641  H   VAL C  64      -8.642  -7.395 -31.805  1.00  0.00              
ATOM   3642  HA  VAL C  64      -9.102  -5.442 -34.018  1.00  0.00              
ATOM   3643  HB  VAL C  64      -6.809  -7.383 -33.528  1.00  0.00              
ATOM   3644 1HG1 VAL C  64      -5.670  -6.065 -35.284  1.00  0.00              
ATOM   3645 2HG1 VAL C  64      -7.155  -6.820 -35.912  1.00  0.00              
ATOM   3646 3HG1 VAL C  64      -7.141  -5.087 -35.503  1.00  0.00              
ATOM   3647 1HG2 VAL C  64      -5.512  -5.407 -32.912  1.00  0.00              
ATOM   3648 2HG2 VAL C  64      -6.977  -4.405 -33.045  1.00  0.00              
ATOM   3649 3HG2 VAL C  64      -6.880  -5.680 -31.808  1.00  0.00              
ATOM   3650  N   GLY C  65      -9.987  -6.911 -35.694  1.00  0.00              
ATOM   3651  CA  GLY C  65     -10.634  -7.765 -36.669  1.00  0.00              
ATOM   3652  C   GLY C  65      -9.771  -7.866 -37.910  1.00  0.00              
ATOM   3653  O   GLY C  65      -8.570  -7.622 -37.856  1.00  0.00              
ATOM   3654  H   GLY C  65     -10.065  -5.908 -35.790  1.00  0.00              
ATOM   3655 1HA  GLY C  65     -10.776  -8.756 -36.236  1.00  0.00              
ATOM   3656 2HA  GLY C  65     -11.604  -7.341 -36.927  1.00  0.00              
ATOM   3657  N   GLN C  66     -10.384  -8.220 -39.032  1.00  0.00              
ATOM   3658  CA  GLN C  66      -9.662  -8.425 -40.284  1.00  0.00              
ATOM   3659  C   GLN C  66      -9.204  -7.099 -40.877  1.00  0.00              
ATOM   3660  O   GLN C  66      -9.985  -6.161 -41.019  1.00  0.00              
ATOM   3661  CB  GLN C  66     -10.542  -9.166 -41.295  1.00  0.00              
ATOM   3662  CG  GLN C  66      -9.857  -9.453 -42.621  1.00  0.00              
ATOM   3663  CD  GLN C  66     -10.706 -10.316 -43.534  1.00  0.00              
ATOM   3664  OE1 GLN C  66     -11.787 -10.773 -43.153  1.00  0.00              
ATOM   3665  NE2 GLN C  66     -10.220 -10.549 -44.749  1.00  0.00              
ATOM   3666  H   GLN C  66     -11.386  -8.352 -39.013  1.00  0.00              
ATOM   3667  HA  GLN C  66      -8.762  -9.009 -40.094  1.00  0.00              
ATOM   3668 1HB  GLN C  66     -10.841 -10.102 -40.824  1.00  0.00              
ATOM   3669 2HB  GLN C  66     -11.421  -8.546 -41.461  1.00  0.00              
ATOM   3670 1HG  GLN C  66      -9.399  -8.674 -43.229  1.00  0.00              
ATOM   3671 2HG  GLN C  66      -9.077 -10.078 -42.183  1.00  0.00              
ATOM   3672 1HE2 GLN C  66     -10.735 -11.113 -45.396  1.00  0.00              
ATOM   3673 2HE2 GLN C  66      -9.337 -10.161 -45.016  1.00  0.00              
ATOM   3674  N   ALA C  67      -7.923  -7.025 -41.215  1.00  0.00              
ATOM   3675  CA  ALA C  67      -7.339  -5.809 -41.774  1.00  0.00              
ATOM   3676  C   ALA C  67      -7.800  -5.407 -43.171  1.00  0.00              
ATOM   3677  O   ALA C  67      -8.120  -6.249 -44.011  1.00  0.00              
ATOM   3678  CB  ALA C  67      -5.822  -5.921 -41.758  1.00  0.00              
ATOM   3679  H   ALA C  67      -7.336  -7.835 -41.082  1.00  0.00              
ATOM   3680  HA  ALA C  67      -7.626  -4.964 -41.149  1.00  0.00              
ATOM   3681 1HB  ALA C  67      -5.387  -5.012 -42.174  1.00  0.00              
ATOM   3682 2HB  ALA C  67      -5.476  -6.051 -40.732  1.00  0.00              
ATOM   3683 3HB  ALA C  67      -5.514  -6.777 -42.355  1.00  0.00              
ATOM   3684  N   LYS C  68      -7.833  -4.097 -43.392  1.00  0.00              
ATOM   3685  CA  LYS C  68      -8.333  -3.508 -44.628  1.00  0.00              
ATOM   3686  C   LYS C  68      -7.119  -2.834 -45.248  1.00  0.00              
ATOM   3687  O   LYS C  68      -7.033  -2.664 -46.463  1.00  0.00              
ATOM   3688  CB  LYS C  68      -9.467  -2.513 -44.382  1.00  0.00              
ATOM   3689  CG  LYS C  68     -10.713  -3.123 -43.755  1.00  0.00              
ATOM   3690  CD  LYS C  68     -11.841  -2.106 -43.662  1.00  0.00              
ATOM   3691  CE  LYS C  68     -13.073  -2.703 -42.999  1.00  0.00              
ATOM   3692  NZ  LYS C  68     -14.177  -1.712 -42.881  1.00  0.00              
ATOM   3693  H   LYS C  68      -7.492  -3.490 -42.661  1.00  0.00              
ATOM   3694  HA  LYS C  68      -8.716  -4.292 -45.282  1.00  0.00              
ATOM   3695 1HB  LYS C  68      -9.074  -1.735 -43.727  1.00  0.00              
ATOM   3696 2HB  LYS C  68      -9.725  -2.076 -45.348  1.00  0.00              
ATOM   3697 1HG  LYS C  68     -11.032  -3.966 -44.368  1.00  0.00              
ATOM   3698 2HG  LYS C  68     -10.460  -3.477 -42.756  1.00  0.00              
ATOM   3699 1HD  LYS C  68     -11.492  -1.252 -43.080  1.00  0.00              
ATOM   3700 2HD  LYS C  68     -12.095  -1.776 -44.670  1.00  0.00              
ATOM   3701 1HE  LYS C  68     -13.408  -3.549 -43.598  1.00  0.00              
ATOM   3702 2HE  LYS C  68     -12.792  -3.050 -42.005  1.00  0.00              
ATOM   3703 1HZ  LYS C  68     -14.975  -2.147 -42.438  1.00  0.00              
ATOM   3704 2HZ  LYS C  68     -13.869  -0.928 -42.325  1.00  0.00              
ATOM   3705 3HZ  LYS C  68     -14.440  -1.391 -43.802  1.00  0.00              
ATOM   3706  N   ASN C  69      -6.181  -2.468 -44.377  1.00  0.00              
ATOM   3707  CA  ASN C  69      -4.935  -1.801 -44.746  1.00  0.00              
ATOM   3708  C   ASN C  69      -3.787  -2.782 -44.562  1.00  0.00              
ATOM   3709  O   ASN C  69      -3.871  -3.691 -43.738  1.00  0.00              
ATOM   3710  CB  ASN C  69      -4.698  -0.536 -43.940  1.00  0.00              
ATOM   3711  CG  ASN C  69      -5.659   0.574 -44.261  1.00  0.00              
ATOM   3712  OD1 ASN C  69      -6.207   0.648 -45.369  1.00  0.00              
ATOM   3713  ND2 ASN C  69      -5.804   1.482 -43.330  1.00  0.00              
ATOM   3714  H   ASN C  69      -6.361  -2.673 -43.406  1.00  0.00              
ATOM   3715  HA  ASN C  69      -4.968  -1.511 -45.798  1.00  0.00              
ATOM   3716 1HB  ASN C  69      -4.551  -0.582 -42.861  1.00  0.00              
ATOM   3717 2HB  ASN C  69      -3.746  -0.328 -44.428  1.00  0.00              
ATOM   3718 1HD2 ASN C  69      -6.428   2.251 -43.475  1.00  0.00              
ATOM   3719 2HD2 ASN C  69      -5.293   1.407 -42.475  1.00  0.00              
ATOM   3720  N   ASP C  70      -2.714  -2.582 -45.318  1.00  0.00              
ATOM   3721  CA  ASP C  70      -1.534  -3.430 -45.193  1.00  0.00              
ATOM   3722  C   ASP C  70      -0.542  -2.839 -44.188  1.00  0.00              
ATOM   3723  O   ASP C  70       0.529  -3.398 -43.957  1.00  0.00              
ATOM   3724  CB  ASP C  70      -0.861  -3.619 -46.556  1.00  0.00              
ATOM   3725  CG  ASP C  70      -0.329  -2.334 -47.178  1.00  0.00              
ATOM   3726  OD1 ASP C  70      -0.512  -1.294 -46.590  1.00  0.00              
ATOM   3727  OD2 ASP C  70       0.388  -2.420 -48.145  1.00  0.00              
ATOM   3728  H   ASP C  70      -2.710  -1.833 -45.995  1.00  0.00              
ATOM   3729  HA  ASP C  70      -1.823  -4.409 -44.810  1.00  0.00              
ATOM   3730 1HB  ASP C  70      -0.075  -4.374 -46.552  1.00  0.00              
ATOM   3731 2HB  ASP C  70      -1.709  -3.979 -47.140  1.00  0.00              
ATOM   3732  N   LYS C  71      -0.904  -1.699 -43.603  1.00  0.00              
ATOM   3733  CA  LYS C  71      -0.093  -1.090 -42.550  1.00  0.00              
ATOM   3734  C   LYS C  71      -0.790  -1.395 -41.230  1.00  0.00              
ATOM   3735  O   LYS C  71      -2.015  -1.342 -41.144  1.00  0.00              
ATOM   3736  CB  LYS C  71       0.068   0.417 -42.755  1.00  0.00              
ATOM   3737  CG  LYS C  71       0.879   0.800 -43.987  1.00  0.00              
ATOM   3738  CD  LYS C  71       0.946   2.311 -44.156  1.00  0.00              
ATOM   3739  CE  LYS C  71       1.715   2.693 -45.413  1.00  0.00              
ATOM   3740  NZ  LYS C  71       1.746   4.167 -45.618  1.00  0.00              
ATOM   3741  H   LYS C  71      -1.759  -1.244 -43.890  1.00  0.00              
ATOM   3742  HA  LYS C  71       0.902  -1.537 -42.546  1.00  0.00              
ATOM   3743 1HB  LYS C  71      -0.933   0.838 -42.836  1.00  0.00              
ATOM   3744 2HB  LYS C  71       0.556   0.811 -41.864  1.00  0.00              
ATOM   3745 1HG  LYS C  71       1.887   0.401 -43.876  1.00  0.00              
ATOM   3746 2HG  LYS C  71       0.408   0.357 -44.864  1.00  0.00              
ATOM   3747 1HD  LYS C  71      -0.071   2.699 -44.219  1.00  0.00              
ATOM   3748 2HD  LYS C  71       1.443   2.737 -43.285  1.00  0.00              
ATOM   3749 1HE  LYS C  71       2.732   2.318 -45.319  1.00  0.00              
ATOM   3750 2HE  LYS C  71       1.230   2.220 -46.267  1.00  0.00              
ATOM   3751 1HZ  LYS C  71       2.263   4.379 -46.459  1.00  0.00              
ATOM   3752 2HZ  LYS C  71       0.803   4.517 -45.706  1.00  0.00              
ATOM   3753 3HZ  LYS C  71       2.195   4.608 -44.828  1.00  0.00              
ATOM   3754  N   GLY C  72      -0.012  -1.729 -40.207  1.00  0.00              
ATOM   3755  CA  GLY C  72      -0.595  -2.135 -38.938  1.00  0.00              
ATOM   3756  C   GLY C  72      -0.723  -1.013 -37.927  1.00  0.00              
ATOM   3757  O   GLY C  72      -0.665  -1.246 -36.725  1.00  0.00              
ATOM   3758  H   GLY C  72       0.992  -1.705 -40.301  1.00  0.00              
ATOM   3759 1HA  GLY C  72      -1.595  -2.531 -39.116  1.00  0.00              
ATOM   3760 2HA  GLY C  72       0.028  -2.909 -38.491  1.00  0.00              
ATOM   3761  N   ASP C  73      -0.915   0.205 -38.423  1.00  0.00              
ATOM   3762  CA  ASP C  73      -1.062   1.389 -37.585  1.00  0.00              
ATOM   3763  C   ASP C  73      -2.329   1.348 -36.716  1.00  0.00              
ATOM   3764  O   ASP C  73      -3.346   0.760 -37.099  1.00  0.00              
ATOM   3765  CB  ASP C  73      -1.067   2.647 -38.457  1.00  0.00              
ATOM   3766  CG  ASP C  73       0.289   3.009 -39.047  1.00  0.00              
ATOM   3767  OD1 ASP C  73       1.266   2.419 -38.648  1.00  0.00              
ATOM   3768  OD2 ASP C  73       0.322   3.754 -39.997  1.00  0.00              
ATOM   3769  H   ASP C  73      -0.961   0.305 -39.428  1.00  0.00              
ATOM   3770  HA  ASP C  73      -0.230   1.450 -36.883  1.00  0.00              
ATOM   3771 1HB  ASP C  73      -1.813   2.622 -39.250  1.00  0.00              
ATOM   3772 2HB  ASP C  73      -1.351   3.393 -37.714  1.00  0.00              
ATOM   3773  N   ILE C  74      -2.258   1.980 -35.549  1.00  0.00              
ATOM   3774  CA  ILE C  74      -3.356   2.003 -34.587  1.00  0.00              
ATOM   3775  C   ILE C  74      -3.842   3.455 -34.471  1.00  0.00              
ATOM   3776  O   ILE C  74      -3.185   4.297 -33.858  1.00  0.00              
ATOM   3777  CB  ILE C  74      -2.869   1.495 -33.216  1.00  0.00              
ATOM   3778  CG1 ILE C  74      -2.308   0.076 -33.376  1.00  0.00              
ATOM   3779  CG2 ILE C  74      -4.017   1.505 -32.202  1.00  0.00              
ATOM   3780  CD1 ILE C  74      -1.579  -0.447 -32.165  1.00  0.00              
ATOM   3781  H   ILE C  74      -1.399   2.462 -35.328  1.00  0.00              
ATOM   3782  HA  ILE C  74      -4.197   1.415 -34.951  1.00  0.00              
ATOM   3783  HB  ILE C  74      -2.066   2.140 -32.861  1.00  0.00              
ATOM   3784 1HG1 ILE C  74      -3.147  -0.582 -33.600  1.00  0.00              
ATOM   3785 2HG1 ILE C  74      -1.622   0.092 -34.224  1.00  0.00              
ATOM   3786 1HG2 ILE C  74      -3.655   1.142 -31.239  1.00  0.00              
ATOM   3787 2HG2 ILE C  74      -4.392   2.522 -32.089  1.00  0.00              
ATOM   3788 3HG2 ILE C  74      -4.821   0.859 -32.556  1.00  0.00              
ATOM   3789 1HD1 ILE C  74      -1.216  -1.455 -32.365  1.00  0.00              
ATOM   3790 2HD1 ILE C  74      -0.736   0.206 -31.938  1.00  0.00              
ATOM   3791 3HD1 ILE C  74      -2.259  -0.470 -31.313  1.00  0.00              
ATOM   3792  N   ILE C  75      -5.001   3.731 -35.062  1.00  0.00              
ATOM   3793  CA  ILE C  75      -5.576   5.077 -35.062  1.00  0.00              
ATOM   3794  C   ILE C  75      -6.788   5.266 -34.148  1.00  0.00              
ATOM   3795  O   ILE C  75      -7.845   4.659 -34.361  1.00  0.00              
ATOM   3796  CB  ILE C  75      -5.983   5.485 -36.490  1.00  0.00              
ATOM   3797  CG1 ILE C  75      -4.757   5.524 -37.405  1.00  0.00              
ATOM   3798  CG2 ILE C  75      -6.685   6.835 -36.476  1.00  0.00              
ATOM   3799  CD1 ILE C  75      -5.093   5.692 -38.869  1.00  0.00              
ATOM   3800  H   ILE C  75      -5.498   2.984 -35.525  1.00  0.00              
ATOM   3801  HA  ILE C  75      -4.867   5.797 -34.655  1.00  0.00              
ATOM   3802  HB  ILE C  75      -6.656   4.731 -36.896  1.00  0.00              
ATOM   3803 1HG1 ILE C  75      -4.134   6.354 -37.076  1.00  0.00              
ATOM   3804 2HG1 ILE C  75      -4.217   4.587 -37.261  1.00  0.00              
ATOM   3805 1HG2 ILE C  75      -6.966   7.109 -37.493  1.00  0.00              
ATOM   3806 2HG2 ILE C  75      -7.578   6.775 -35.858  1.00  0.00              
ATOM   3807 3HG2 ILE C  75      -6.012   7.591 -36.070  1.00  0.00              
ATOM   3808 1HD1 ILE C  75      -4.173   5.710 -39.454  1.00  0.00              
ATOM   3809 2HD1 ILE C  75      -5.716   4.860 -39.198  1.00  0.00              
ATOM   3810 3HD1 ILE C  75      -5.630   6.627 -39.014  1.00  0.00              
ATOM   3811  N   VAL C  76      -6.633   6.125 -33.148  1.00  0.00              
ATOM   3812  CA  VAL C  76      -7.717   6.444 -32.231  1.00  0.00              
ATOM   3813  C   VAL C  76      -8.306   7.792 -32.623  1.00  0.00              
ATOM   3814  O   VAL C  76      -7.578   8.758 -32.848  1.00  0.00              
ATOM   3815  CB  VAL C  76      -7.221   6.537 -30.763  1.00  0.00              
ATOM   3816  CG1 VAL C  76      -8.376   6.961 -29.849  1.00  0.00              
ATOM   3817  CG2 VAL C  76      -6.653   5.192 -30.314  1.00  0.00              
ATOM   3818  H   VAL C  76      -5.734   6.570 -33.022  1.00  0.00              
ATOM   3819  HA  VAL C  76      -8.527   5.718 -32.307  1.00  0.00              
ATOM   3820  HB  VAL C  76      -6.407   7.260 -30.709  1.00  0.00              
ATOM   3821 1HG1 VAL C  76      -8.022   7.024 -28.819  1.00  0.00              
ATOM   3822 2HG1 VAL C  76      -8.751   7.935 -30.163  1.00  0.00              
ATOM   3823 3HG1 VAL C  76      -9.179   6.225 -29.909  1.00  0.00              
ATOM   3824 1HG2 VAL C  76      -6.307   5.267 -29.284  1.00  0.00              
ATOM   3825 2HG2 VAL C  76      -7.429   4.429 -30.382  1.00  0.00              
ATOM   3826 3HG2 VAL C  76      -5.817   4.915 -30.957  1.00  0.00              
ATOM   3827  N   THR C  77      -9.627   7.852 -32.718  1.00  0.00              
ATOM   3828  CA  THR C  77     -10.307   9.081 -33.106  1.00  0.00              
ATOM   3829  C   THR C  77     -11.291   9.490 -32.013  1.00  0.00              
ATOM   3830  O   THR C  77     -12.194   8.727 -31.659  1.00  0.00              
ATOM   3831  CB  THR C  77     -11.054   8.927 -34.442  1.00  0.00              
ATOM   3832  OG1 THR C  77     -10.126   8.572 -35.476  1.00  0.00              
ATOM   3833  CG2 THR C  77     -11.749  10.228 -34.818  1.00  0.00              
ATOM   3834  H   THR C  77     -10.178   7.029 -32.517  1.00  0.00              
ATOM   3835  HA  THR C  77      -9.581   9.888 -33.208  1.00  0.00              
ATOM   3836  HB  THR C  77     -11.797   8.136 -34.346  1.00  0.00              
ATOM   3837  HG1 THR C  77      -9.938   7.632 -35.426  1.00  0.00              
ATOM   3838 1HG2 THR C  77     -12.273  10.100 -35.765  1.00  0.00              
ATOM   3839 2HG2 THR C  77     -12.464  10.496 -34.040  1.00  0.00              
ATOM   3840 3HG2 THR C  77     -11.008  11.021 -34.916  1.00  0.00              
ATOM   3841  N   THR C  78     -11.102  10.687 -31.474  1.00  0.00              
ATOM   3842  CA  THR C  78     -11.946  11.199 -30.406  1.00  0.00              
ATOM   3843  C   THR C  78     -12.470  12.576 -30.810  1.00  0.00              
ATOM   3844  O   THR C  78     -11.928  13.217 -31.714  1.00  0.00              
ATOM   3845  CB  THR C  78     -11.163  11.389 -29.112  1.00  0.00              
ATOM   3846  OG1 THR C  78     -10.166  12.391 -29.333  1.00  0.00              
ATOM   3847  CG2 THR C  78     -10.501  10.067 -28.647  1.00  0.00              
ATOM   3848  H   THR C  78     -10.346  11.259 -31.821  1.00  0.00              
ATOM   3849  HA  THR C  78     -12.805  10.541 -30.268  1.00  0.00              
ATOM   3850  HB  THR C  78     -11.844  11.738 -28.334  1.00  0.00              
ATOM   3851  HG1 THR C  78      -9.416  12.000 -29.787  1.00  0.00              
ATOM   3852 1HG2 THR C  78      -9.951  10.242 -27.723  1.00  0.00              
ATOM   3853 2HG2 THR C  78     -11.271   9.315 -28.477  1.00  0.00              
ATOM   3854 3HG2 THR C  78      -9.814   9.715 -29.416  1.00  0.00              
ATOM   3855  N   LYS C  79     -13.514  13.029 -30.133  1.00  0.00              
ATOM   3856  CA  LYS C  79     -14.078  14.338 -30.425  1.00  0.00              
ATOM   3857  C   LYS C  79     -13.073  15.392 -29.981  1.00  0.00              
ATOM   3858  O   LYS C  79     -12.695  16.269 -30.757  1.00  0.00              
ATOM   3859  CB  LYS C  79     -15.395  14.526 -29.666  1.00  0.00              
ATOM   3860  CG  LYS C  79     -16.533  13.646 -30.164  1.00  0.00              
ATOM   3861  CD  LYS C  79     -17.824  13.912 -29.391  1.00  0.00              
ATOM   3862  CE  LYS C  79     -18.968  13.007 -29.872  1.00  0.00              
ATOM   3863  NZ  LYS C  79     -20.257  13.288 -29.172  1.00  0.00              
ATOM   3864  H   LYS C  79     -13.928  12.466 -29.405  1.00  0.00              
ATOM   3865  HA  LYS C  79     -14.238  14.440 -31.499  1.00  0.00              
ATOM   3866 1HB  LYS C  79     -15.196  14.303 -28.618  1.00  0.00              
ATOM   3867 2HB  LYS C  79     -15.677  15.575 -29.768  1.00  0.00              
ATOM   3868 1HG  LYS C  79     -16.693  13.854 -31.222  1.00  0.00              
ATOM   3869 2HG  LYS C  79     -16.244  12.602 -30.040  1.00  0.00              
ATOM   3870 1HD  LYS C  79     -17.638  13.728 -28.332  1.00  0.00              
ATOM   3871 2HD  LYS C  79     -18.106  14.954 -29.534  1.00  0.00              
ATOM   3872 1HE  LYS C  79     -19.102  13.164 -30.941  1.00  0.00              
ATOM   3873 2HE  LYS C  79     -18.684  11.971 -29.690  1.00  0.00              
ATOM   3874 1HZ  LYS C  79     -20.973  12.668 -29.523  1.00  0.00              
ATOM   3875 2HZ  LYS C  79     -20.141  13.139 -28.179  1.00  0.00              
ATOM   3876 3HZ  LYS C  79     -20.530  14.246 -29.340  1.00  0.00              
ATOM   3877  N   SER C  80     -12.629  15.276 -28.735  1.00  0.00              
ATOM   3878  CA  SER C  80     -11.706  16.231 -28.139  1.00  0.00              
ATOM   3879  C   SER C  80     -10.316  16.358 -28.771  1.00  0.00              
ATOM   3880  O   SER C  80      -9.787  17.464 -28.875  1.00  0.00              
ATOM   3881  CB  SER C  80     -11.550  15.883 -26.671  1.00  0.00              
ATOM   3882  OG  SER C  80     -12.750  16.035 -25.964  1.00  0.00              
ATOM   3883  H   SER C  80     -12.948  14.491 -28.185  1.00  0.00              
ATOM   3884  HA  SER C  80     -12.100  17.248 -28.100  1.00  0.00              
ATOM   3885 1HB  SER C  80     -11.221  14.848 -26.591  1.00  0.00              
ATOM   3886 2HB  SER C  80     -10.797  16.538 -26.235  1.00  0.00              
ATOM   3887  HG  SER C  80     -13.308  15.268 -26.113  1.00  0.00              
ATOM   3888  N   GLY C  81      -9.723  15.241 -29.187  1.00  0.00              
ATOM   3889  CA  GLY C  81      -8.421  15.317 -29.831  1.00  0.00              
ATOM   3890  C   GLY C  81      -8.357  15.051 -31.322  1.00  0.00              
ATOM   3891  O   GLY C  81      -7.298  15.201 -31.924  1.00  0.00              
ATOM   3892  H   GLY C  81     -10.159  14.339 -29.063  1.00  0.00              
ATOM   3893 1HA  GLY C  81      -8.012  16.318 -29.692  1.00  0.00              
ATOM   3894 2HA  GLY C  81      -7.755  14.587 -29.373  1.00  0.00              
ATOM   3895  N   GLY C  82      -9.468  14.645 -31.923  1.00  0.00              
ATOM   3896  CA  GLY C  82      -9.456  14.328 -33.342  1.00  0.00              
ATOM   3897  C   GLY C  82      -8.846  12.986 -33.715  1.00  0.00              
ATOM   3898  O   GLY C  82      -8.792  12.059 -32.904  1.00  0.00              
ATOM   3899  H   GLY C  82     -10.331  14.550 -31.406  1.00  0.00              
ATOM   3900 1HA  GLY C  82     -10.480  14.321 -33.714  1.00  0.00              
ATOM   3901 2HA  GLY C  82      -8.884  15.089 -33.872  1.00  0.00              
ATOM   3902  N   ARG C  83      -8.389  12.882 -34.962  1.00  0.00              
ATOM   3903  CA  ARG C  83      -7.758  11.664 -35.453  1.00  0.00              
ATOM   3904  C   ARG C  83      -6.319  11.542 -34.976  1.00  0.00              
ATOM   3905  O   ARG C  83      -5.514  12.455 -35.166  1.00  0.00              
ATOM   3906  CB  ARG C  83      -7.849  11.544 -36.967  1.00  0.00              
ATOM   3907  CG  ARG C  83      -7.435  10.193 -37.528  1.00  0.00              
ATOM   3908  CD  ARG C  83      -7.683  10.033 -38.984  1.00  0.00              
ATOM   3909  NE  ARG C  83      -6.815  10.830 -39.835  1.00  0.00              
ATOM   3910  CZ  ARG C  83      -6.946  10.942 -41.171  1.00  0.00              
ATOM   3911  NH1 ARG C  83      -7.881  10.282 -41.818  1.00  0.00              
ATOM   3912  NH2 ARG C  83      -6.093  11.716 -41.820  1.00  0.00              
ATOM   3913  H   ARG C  83      -8.483  13.672 -35.584  1.00  0.00              
ATOM   3914  HA  ARG C  83      -8.283  10.792 -35.061  1.00  0.00              
ATOM   3915 1HB  ARG C  83      -8.885  11.743 -37.240  1.00  0.00              
ATOM   3916 2HB  ARG C  83      -7.208  12.319 -37.386  1.00  0.00              
ATOM   3917 1HG  ARG C  83      -6.366  10.058 -37.354  1.00  0.00              
ATOM   3918 2HG  ARG C  83      -7.990   9.415 -37.004  1.00  0.00              
ATOM   3919 1HD  ARG C  83      -7.535   8.987 -39.255  1.00  0.00              
ATOM   3920 2HD  ARG C  83      -8.710  10.323 -39.202  1.00  0.00              
ATOM   3921  HE  ARG C  83      -6.017  11.401 -39.589  1.00  0.00              
ATOM   3922 1HH1 ARG C  83      -8.515   9.679 -41.309  1.00  0.00              
ATOM   3923 2HH1 ARG C  83      -7.963  10.378 -42.819  1.00  0.00              
ATOM   3924 1HH2 ARG C  83      -5.369  12.202 -41.311  1.00  0.00              
ATOM   3925 2HH2 ARG C  83      -6.168  11.815 -42.822  1.00  0.00              
ATOM   3926  N   GLY C  84      -5.997  10.406 -34.367  1.00  0.00              
ATOM   3927  CA  GLY C  84      -4.654  10.209 -33.860  1.00  0.00              
ATOM   3928  C   GLY C  84      -3.771   9.342 -34.732  1.00  0.00              
ATOM   3929  O   GLY C  84      -4.078   9.078 -35.894  1.00  0.00              
ATOM   3930  H   GLY C  84      -6.680   9.670 -34.251  1.00  0.00              
ATOM   3931 1HA  GLY C  84      -4.163  11.177 -33.764  1.00  0.00              
ATOM   3932 2HA  GLY C  84      -4.710   9.733 -32.881  1.00  0.00              
ATOM   3933  N   THR C  85      -2.664   8.891 -34.149  1.00  0.00              
ATOM   3934  CA  THR C  85      -1.705   8.024 -34.822  1.00  0.00              
ATOM   3935  C   THR C  85      -1.050   7.118 -33.786  1.00  0.00              
ATOM   3936  O   THR C  85      -1.477   7.068 -32.635  1.00  0.00              
ATOM   3937  CB  THR C  85      -0.621   8.825 -35.569  1.00  0.00              
ATOM   3938  OG1 THR C  85       0.157   7.937 -36.382  1.00  0.00              
ATOM   3939  CG2 THR C  85       0.292   9.535 -34.582  1.00  0.00              
ATOM   3940  H   THR C  85      -2.491   9.169 -33.194  1.00  0.00              
ATOM   3941  HA  THR C  85      -2.222   7.390 -35.543  1.00  0.00              
ATOM   3942  HB  THR C  85      -1.105   9.563 -36.210  1.00  0.00              
ATOM   3943  HG1 THR C  85      -0.320   7.748 -37.193  1.00  0.00              
ATOM   3944 1HG2 THR C  85       1.050  10.097 -35.128  1.00  0.00              
ATOM   3945 2HG2 THR C  85      -0.295  10.220 -33.970  1.00  0.00              
ATOM   3946 3HG2 THR C  85       0.776   8.800 -33.941  1.00  0.00              
ATOM   3947  N   SER C  86      -0.018   6.392 -34.199  1.00  0.00              
ATOM   3948  CA  SER C  86       0.653   5.480 -33.286  1.00  0.00              
ATOM   3949  C   SER C  86       2.149   5.423 -33.583  1.00  0.00              
ATOM   3950  O   SER C  86       2.583   5.660 -34.713  1.00  0.00              
ATOM   3951  CB  SER C  86       0.055   4.069 -33.361  1.00  0.00              
ATOM   3952  OG  SER C  86       0.251   3.489 -34.631  1.00  0.00              
ATOM   3953  H   SER C  86       0.311   6.463 -35.152  1.00  0.00              
ATOM   3954  HA  SER C  86       0.487   5.721 -32.235  1.00  0.00              
ATOM   3955 1HB  SER C  86       0.534   3.450 -32.605  1.00  0.00              
ATOM   3956 2HB  SER C  86      -1.014   4.134 -33.157  1.00  0.00              
ATOM   3957  HG  SER C  86       1.145   3.144 -34.690  1.00  0.00              
ATOM   3958  N   THR C  87       2.925   5.104 -32.555  1.00  0.00              
ATOM   3959  CA  THR C  87       4.353   4.874 -32.709  1.00  0.00              
ATOM   3960  C   THR C  87       4.599   3.373 -32.821  1.00  0.00              
ATOM   3961  O   THR C  87       5.673   2.938 -33.218  1.00  0.00              
ATOM   3962  CB  THR C  87       5.138   5.387 -31.489  1.00  0.00              
ATOM   3963  OG1 THR C  87       4.750   4.631 -30.331  1.00  0.00              
ATOM   3964  CG2 THR C  87       4.855   6.868 -31.246  1.00  0.00              
ATOM   3965  H   THR C  87       2.510   5.019 -31.639  1.00  0.00              
ATOM   3966  HA  THR C  87       4.705   5.342 -33.629  1.00  0.00              
ATOM   3967  HB  THR C  87       6.204   5.248 -31.667  1.00  0.00              
ATOM   3968  HG1 THR C  87       5.426   4.712 -29.655  1.00  0.00              
ATOM   3969 1HG2 THR C  87       5.421   7.208 -30.378  1.00  0.00              
ATOM   3970 2HG2 THR C  87       5.152   7.442 -32.123  1.00  0.00              
ATOM   3971 3HG2 THR C  87       3.791   7.009 -31.064  1.00  0.00              
ATOM   3972  N   VAL C  88       3.601   2.584 -32.441  1.00  0.00              
ATOM   3973  CA  VAL C  88       3.714   1.135 -32.512  1.00  0.00              
ATOM   3974  C   VAL C  88       2.699   0.573 -33.483  1.00  0.00              
ATOM   3975  O   VAL C  88       1.811   1.278 -33.956  1.00  0.00              
ATOM   3976  CB  VAL C  88       3.474   0.482 -31.141  1.00  0.00              
ATOM   3977  CG1 VAL C  88       4.530   0.969 -30.130  1.00  0.00              
ATOM   3978  CG2 VAL C  88       2.071   0.814 -30.666  1.00  0.00              
ATOM   3979  H   VAL C  88       2.745   2.994 -32.094  1.00  0.00              
ATOM   3980  HA  VAL C  88       4.687   0.832 -32.901  1.00  0.00              
ATOM   3981  HB  VAL C  88       3.536  -0.600 -31.249  1.00  0.00              
ATOM   3982 1HG1 VAL C  88       4.350   0.499 -29.162  1.00  0.00              
ATOM   3983 2HG1 VAL C  88       5.524   0.699 -30.485  1.00  0.00              
ATOM   3984 3HG1 VAL C  88       4.461   2.051 -30.026  1.00  0.00              
ATOM   3985 1HG2 VAL C  88       1.898   0.351 -29.695  1.00  0.00              
ATOM   3986 2HG2 VAL C  88       1.963   1.895 -30.580  1.00  0.00              
ATOM   3987 3HG2 VAL C  88       1.344   0.433 -31.385  1.00  0.00              
ATOM   3988  N   SER C  89       2.823  -0.713 -33.768  1.00  0.00              
ATOM   3989  CA  SER C  89       1.966  -1.342 -34.745  1.00  0.00              
ATOM   3990  C   SER C  89       1.514  -2.698 -34.247  1.00  0.00              
ATOM   3991  O   SER C  89       2.146  -3.300 -33.378  1.00  0.00              
ATOM   3992  CB  SER C  89       2.722  -1.492 -36.066  1.00  0.00              
ATOM   3993  OG  SER C  89       3.827  -2.362 -35.891  1.00  0.00              
ATOM   3994  H   SER C  89       3.525  -1.267 -33.299  1.00  0.00              
ATOM   3995  HA  SER C  89       1.108  -0.730 -35.026  1.00  0.00              
ATOM   3996 1HB  SER C  89       2.041  -1.897 -36.812  1.00  0.00              
ATOM   3997 2HB  SER C  89       3.067  -0.508 -36.384  1.00  0.00              
ATOM   3998  HG  SER C  89       4.463  -2.217 -36.595  1.00  0.00              
ATOM   3999  N   PHE C  90       0.404  -3.168 -34.792  1.00  0.00              
ATOM   4000  CA  PHE C  90      -0.130  -4.463 -34.416  1.00  0.00              
ATOM   4001  C   PHE C  90      -0.037  -5.380 -35.630  1.00  0.00              
ATOM   4002  O   PHE C  90      -0.561  -5.055 -36.687  1.00  0.00              
ATOM   4003  CB  PHE C  90      -1.593  -4.339 -33.996  1.00  0.00              
ATOM   4004  CG  PHE C  90      -2.223  -5.648 -33.663  1.00  0.00              
ATOM   4005  CD1 PHE C  90      -1.962  -6.265 -32.448  1.00  0.00              
ATOM   4006  CD2 PHE C  90      -3.018  -6.309 -34.595  1.00  0.00              
ATOM   4007  CE1 PHE C  90      -2.482  -7.525 -32.156  1.00  0.00              
ATOM   4008  CE2 PHE C  90      -3.543  -7.569 -34.317  1.00  0.00              
ATOM   4009  CZ  PHE C  90      -3.271  -8.180 -33.087  1.00  0.00              
ATOM   4010  H   PHE C  90      -0.083  -2.617 -35.484  1.00  0.00              
ATOM   4011  HA  PHE C  90       0.469  -4.892 -33.612  1.00  0.00              
ATOM   4012 1HB  PHE C  90      -1.677  -3.713 -33.110  1.00  0.00              
ATOM   4013 2HB  PHE C  90      -2.179  -3.901 -34.805  1.00  0.00              
ATOM   4014  HD1 PHE C  90      -1.343  -5.751 -31.712  1.00  0.00              
ATOM   4015  HD2 PHE C  90      -3.229  -5.829 -35.552  1.00  0.00              
ATOM   4016  HE1 PHE C  90      -2.265  -7.992 -31.196  1.00  0.00              
ATOM   4017  HE2 PHE C  90      -4.165  -8.079 -35.052  1.00  0.00              
ATOM   4018  HZ  PHE C  90      -3.674  -9.167 -32.862  1.00  0.00              
ATOM   4019  N   LYS C  91       0.618  -6.524 -35.469  1.00  0.00              
ATOM   4020  CA  LYS C  91       0.754  -7.472 -36.565  1.00  0.00              
ATOM   4021  C   LYS C  91      -0.393  -8.471 -36.528  1.00  0.00              
ATOM   4022  O   LYS C  91      -0.489  -9.294 -35.623  1.00  0.00              
ATOM   4023  CB  LYS C  91       2.097  -8.200 -36.492  1.00  0.00              
ATOM   4024  CG  LYS C  91       2.556  -8.807 -37.812  1.00  0.00              
ATOM   4025  CD  LYS C  91       3.880  -9.538 -37.654  1.00  0.00              
ATOM   4026  CE  LYS C  91       5.040  -8.562 -37.523  1.00  0.00              
ATOM   4027  NZ  LYS C  91       6.350  -9.263 -37.426  1.00  0.00              
ATOM   4028  H   LYS C  91       1.030  -6.743 -34.574  1.00  0.00              
ATOM   4029  HA  LYS C  91       0.697  -6.946 -37.518  1.00  0.00              
ATOM   4030 1HB  LYS C  91       2.836  -7.473 -36.151  1.00  0.00              
ATOM   4031 2HB  LYS C  91       1.995  -8.989 -35.748  1.00  0.00              
ATOM   4032 1HG  LYS C  91       1.793  -9.506 -38.155  1.00  0.00              
ATOM   4033 2HG  LYS C  91       2.667  -8.006 -38.542  1.00  0.00              
ATOM   4034 1HD  LYS C  91       3.828 -10.163 -36.761  1.00  0.00              
ATOM   4035 2HD  LYS C  91       4.035 -10.170 -38.529  1.00  0.00              
ATOM   4036 1HE  LYS C  91       5.041  -7.912 -38.396  1.00  0.00              
ATOM   4037 2HE  LYS C  91       4.883  -7.964 -36.626  1.00  0.00              
ATOM   4038 1HZ  LYS C  91       7.091  -8.582 -37.340  1.00  0.00              
ATOM   4039 2HZ  LYS C  91       6.351  -9.866 -36.615  1.00  0.00              
ATOM   4040 3HZ  LYS C  91       6.497  -9.817 -38.257  1.00  0.00              
ATOM   4041  N   LEU C  92      -1.272  -8.382 -37.518  1.00  0.00              
ATOM   4042  CA  LEU C  92      -2.379  -9.320 -37.628  1.00  0.00              
ATOM   4043  C   LEU C  92      -1.876 -10.672 -38.132  1.00  0.00              
ATOM   4044  O   LEU C  92      -1.195 -10.745 -39.153  1.00  0.00              
ATOM   4045  CB  LEU C  92      -3.461  -8.761 -38.560  1.00  0.00              
ATOM   4046  CG  LEU C  92      -4.761  -9.572 -38.611  1.00  0.00              
ATOM   4047  CD1 LEU C  92      -5.491  -9.473 -37.278  1.00  0.00              
ATOM   4048  CD2 LEU C  92      -5.638  -9.059 -39.744  1.00  0.00              
ATOM   4049  H   LEU C  92      -1.173  -7.652 -38.209  1.00  0.00              
ATOM   4050  HA  LEU C  92      -2.814  -9.488 -36.643  1.00  0.00              
ATOM   4051 1HB  LEU C  92      -3.636  -7.803 -38.074  1.00  0.00              
ATOM   4052 2HB  LEU C  92      -3.079  -8.592 -39.567  1.00  0.00              
ATOM   4053  HG  LEU C  92      -4.490 -10.604 -38.839  1.00  0.00              
ATOM   4054 1HD1 LEU C  92      -6.413 -10.052 -37.324  1.00  0.00              
ATOM   4055 2HD1 LEU C  92      -4.855  -9.868 -36.485  1.00  0.00              
ATOM   4056 3HD1 LEU C  92      -5.727  -8.430 -37.071  1.00  0.00              
ATOM   4057 1HD2 LEU C  92      -6.562  -9.638 -39.780  1.00  0.00              
ATOM   4058 2HD2 LEU C  92      -5.872  -8.008 -39.577  1.00  0.00              
ATOM   4059 3HD2 LEU C  92      -5.108  -9.165 -40.691  1.00  0.00              
ATOM   4060  N   LEU C  93      -2.201 -11.737 -37.405  1.00  0.00              
ATOM   4061  CA  LEU C  93      -1.714 -13.070 -37.753  1.00  0.00              
ATOM   4062  C   LEU C  93      -2.787 -13.922 -38.431  1.00  0.00              
ATOM   4063  O   LEU C  93      -3.960 -13.550 -38.478  1.00  0.00              
ATOM   4064  CB  LEU C  93      -1.195 -13.779 -36.494  1.00  0.00              
ATOM   4065  CG  LEU C  93      -0.129 -13.008 -35.705  1.00  0.00              
ATOM   4066  CD1 LEU C  93       0.263 -13.791 -34.458  1.00  0.00              
ATOM   4067  CD2 LEU C  93       1.082 -12.760 -36.589  1.00  0.00              
ATOM   4068  H   LEU C  93      -2.796 -11.626 -36.597  1.00  0.00              
ATOM   4069  HA  LEU C  93      -0.903 -12.985 -38.475  1.00  0.00              
ATOM   4070 1HB  LEU C  93      -2.121 -13.828 -35.925  1.00  0.00              
ATOM   4071 2HB  LEU C  93      -0.849 -14.788 -36.715  1.00  0.00              
ATOM   4072  HG  LEU C  93      -0.557 -12.039 -35.445  1.00  0.00              
ATOM   4073 1HD1 LEU C  93       1.020 -13.236 -33.903  1.00  0.00              
ATOM   4074 2HD1 LEU C  93      -0.614 -13.936 -33.828  1.00  0.00              
ATOM   4075 3HD1 LEU C  93       0.667 -14.760 -34.750  1.00  0.00              
ATOM   4076 1HD2 LEU C  93       1.837 -12.212 -36.027  1.00  0.00              
ATOM   4077 2HD2 LEU C  93       1.494 -13.715 -36.919  1.00  0.00              
ATOM   4078 3HD2 LEU C  93       0.783 -12.175 -37.461  1.00  0.00              
ATOM   4079  N   LYS C  94      -2.370 -15.072 -38.954  1.00  0.00              
ATOM   4080  CA  LYS C  94      -3.294 -16.020 -39.563  1.00  0.00              
ATOM   4081  C   LYS C  94      -3.572 -17.156 -38.576  1.00  0.00              
ATOM   4082  O   LYS C  94      -2.645 -17.781 -38.061  1.00  0.00              
ATOM   4083  CB  LYS C  94      -2.728 -16.569 -40.874  1.00  0.00              
ATOM   4084  CG  LYS C  94      -3.659 -17.523 -41.610  1.00  0.00              
ATOM   4085  CD  LYS C  94      -3.017 -18.051 -42.885  1.00  0.00              
ATOM   4086  CE  LYS C  94      -3.937 -19.021 -43.610  1.00  0.00              
ATOM   4087  NZ  LYS C  94      -3.328 -19.531 -44.868  1.00  0.00              
ATOM   4088  H   LYS C  94      -1.384 -15.291 -38.927  1.00  0.00              
ATOM   4089  HA  LYS C  94      -4.242 -15.526 -39.778  1.00  0.00              
ATOM   4090 1HB  LYS C  94      -2.510 -15.711 -41.511  1.00  0.00              
ATOM   4091 2HB  LYS C  94      -1.799 -17.085 -40.631  1.00  0.00              
ATOM   4092 1HG  LYS C  94      -3.893 -18.358 -40.949  1.00  0.00              
ATOM   4093 2HG  LYS C  94      -4.575 -16.990 -41.860  1.00  0.00              
ATOM   4094 1HD  LYS C  94      -2.793 -17.205 -43.537  1.00  0.00              
ATOM   4095 2HD  LYS C  94      -2.090 -18.559 -42.622  1.00  0.00              
ATOM   4096 1HE  LYS C  94      -4.147 -19.856 -42.943  1.00  0.00              
ATOM   4097 2HE  LYS C  94      -4.867 -18.501 -43.842  1.00  0.00              
ATOM   4098 1HZ  LYS C  94      -3.969 -20.170 -45.317  1.00  0.00              
ATOM   4099 2HZ  LYS C  94      -3.134 -18.758 -45.488  1.00  0.00              
ATOM   4100 3HZ  LYS C  94      -2.468 -20.015 -44.653  1.00  0.00              
ATOM   4101  N   PRO C  95      -4.857 -17.425 -38.290  1.00  0.00              
ATOM   4102  CA  PRO C  95      -5.279 -18.513 -37.398  1.00  0.00              
ATOM   4103  C   PRO C  95      -4.779 -19.895 -37.816  1.00  0.00              
ATOM   4104  O   PRO C  95      -5.627 -20.771 -38.091  1.00  0.00              
ATOM   4105  OXT PRO C  95      -3.600 -20.114 -37.874  1.00  0.00              
ATOM   4106  CB  PRO C  95      -6.808 -18.434 -37.442  1.00  0.00              
ATOM   4107  CG  PRO C  95      -7.098 -17.012 -37.781  1.00  0.00              
ATOM   4108  CD  PRO C  95      -6.024 -16.607 -38.755  1.00  0.00              
ATOM   4109  HA  PRO C  95      -4.885 -18.403 -36.377  1.00  0.00              
ATOM   4110 1HB  PRO C  95      -7.225 -19.116 -38.197  1.00  0.00              
ATOM   4111 2HB  PRO C  95      -7.254 -18.712 -36.475  1.00  0.00              
ATOM   4112 1HG  PRO C  95      -8.098 -16.905 -38.227  1.00  0.00              
ATOM   4113 2HG  PRO C  95      -7.077 -16.377 -36.883  1.00  0.00              
ATOM   4114 1HD  PRO C  95      -6.300 -16.833 -39.796  1.00  0.00              
ATOM   4115 2HD  PRO C  95      -5.804 -15.530 -38.708  1.00  0.00              
TER                                                                             
# All scores below are weighted scores, not raw scores.
#BEGIN_POSE_ENERGIES_TABLE msd_output_1_RalA2andSec5_18.pdb
label fa_atr fa_rep fa_sol fa_intra_rep pro_close fa_pair hbond_sr_bb hbond_lr_bb hbond_bb_sc hbond_sc dslf_ss_dst dslf_cs_ang dslf_ss_dih dslf_ca_dih rama omega fa_dun p_aa_pp ref total
weights 0.8 0.44 0.65 0.004 1 0.49 0.585 1.17 1.17 1.1 0.5 2 5 5 0.2 0.5 0.56 0.32 1 NA
pose -1003.62 93.9597 502.197 2.09719 1.17051 -26.4133 -51.7717 -110.69 -37.967 -25.7839 0 0 0 0 -10.7736 12.4356 162.567 -26.3549 -59.71 -578.657
SER_p:NtermProteinFull_1 -0.598573 0.14338 0.593958 0.00144488 0 0 0 0 0 0 0 0 0 0 0 0.0122648 0.159073 0 -0.37 -0.058452
LEU_2 -2.83449 0.315279 1.38288 0.00878846 0 0 0 0 0 0 0 0 0 0 -0.276526 0.00686987 1.67133 -0.0646904 -0.1 0.109445
ALA_3 -2.17129 0.114813 1.33811 0.000950196 0 0 0 -0.783869 0 0 0 0 0 0 -0.330856 0.00773803 0 -0.101098 0.16 -1.7655
GLU_4 -2.69136 0.0831383 1.95261 0.006589 0 -0.0125317 0 0 -0.345099 -0.336268 0 0 0 0 0.0957906 0.000367892 0.906522 0.117088 -0.81 -1.03315
HIS_5 -6.31732 0.232376 3.26488 0.00319992 0 0.0661095 -0.0098081 -1.72207 0 -0.317464 0 0 0 0 -0.0291615 0.0693969 0.911687 -0.0120085 0.56 -3.30019
HIS_D_6 -5.54328 0.350086 2.79165 0.0115 0 -0.117788 0 -1.36871 -1.03961 0 0 0 0 0 0.0987451 0.0139994 0.99053 -0.0994558 0.56 -3.35234
VAL_7 -4.54433 0.517054 1.40728 0.0125393 0 0 -0.0098081 -1.48026 0 0 0 0 0 0 -0.206441 0.0889731 0.0957831 -0.189504 0.29 -4.01871
ILE_8 -5.68666 0.756315 1.64612 0.0187543 0 0 0 -1.62077 0 0 0 0 0 0 -0.186246 0.0996844 0.280875 -0.364611 0.24 -4.81654
MET_9 -4.88656 0.223575 1.9393 0.00407356 0 0 0 -1.24199 0 0 0 0 0 0 -0.0712541 0.0138347 0.999259 0.0568656 -0.34 -3.30289
VAL_10 -4.39471 0.62671 1.23329 0.0131663 0 0 0 -1.64243 0 0 0 0 0 0 -0.136637 0.0420237 0.0974227 -0.19761 0.29 -4.06878
GLY_11 -2.40034 0.211478 1.31141 0.000204189 0 0 0 0 -0.796391 0 0 0 0 0 0.243662 0.00763024 0 -0.802263 -0.17 -2.3946
SER_12 -2.29992 0.214016 1.70592 0.00136399 0 -0.0761108 -0.054317 0 0 0 0 0 0 0 -0.219241 6.62836e-05 0.103267 -0.266656 -0.37 -1.26161
GLY_13 -0.952942 0.0653355 0.714492 1.62206e-05 0 0 0 0 0 0 0 0 0 0 0.00342175 0.000736489 0 0.317947 -0.17 -0.0209928
GLY_14 -0.916405 0.0512283 0.746757 1.7232e-05 0 0 0 0 -0.50101 0 0 0 0 0 -0.391124 0.01429 0 -0.788608 -0.17 -1.95485
VAL_15 -4.38511 0.470425 1.97181 0.0130569 0 0 -0.054317 0 -0.820876 0 0 0 0 0 0.0379255 0.000970725 0.219291 0.230013 0.29 -2.02681
GLY_16 -2.35155 0.324019 1.28614 3.63167e-05 0 0 -0.434251 0 0 0 0 0 0 0 -0.0091646 0.0694128 0 -0.808888 -0.17 -2.09425
LYS_17 -5.65891 0.480828 3.59098 0.00759927 0 -0.0542602 -0.433315 0 -0.796391 0 0 0 0 0 -0.0169081 0.00756151 2.33181 -0.0547714 -0.65 -1.24577
SER_18 -2.84626 0.317395 2.04927 0.00108411 0 -0.218172 -0.367134 0 0 -0.413653 0 0 0 0 -0.211903 0.000307536 0.648401 0.0167169 -0.37 -1.39395
ALA_19 -3.15835 0.413589 1.28209 0.000761581 0 0 -0.387117 0 0 0 0 0 0 0 -0.11283 0.00442186 0 -0.128157 0.16 -1.92559
LEU_20 -5.56146 0.329334 2.02689 0.00482332 0 0 -0.844906 0 0 0 0 0 0 0 -0.103716 2.78381e-06 0.336343 -0.115326 -0.1 -4.02801
THR_21 -4.6937 0.332484 2.26676 0.0106662 0 -0.1142 -0.753344 0 0 0 0 0 0 0 -0.0362659 0.000499801 0.0762435 0.100836 -0.27 -3.08002
LEU_22 -5.02081 0.319218 2.49927 0.00763731 0 0 -0.681756 -0.151914 0 0 0 0 0 0 -0.138399 0.157923 0.116982 -0.0962559 -0.1 -3.0881
GLN_23 -6.36788 0.351784 4.09151 0.0102109 0 -0.170095 -0.544344 0 -0.576835 0 0 0 0 0 -0.137607 0.00454499 2.55473 -0.10519 -0.97 -1.85917
PHE_24 -6.57204 0.455982 2.00852 0.0243853 0 0 -0.410655 0 -0.362744 0 0 0 0 0 0.0342931 0.053267 0.206027 -0.0414349 0.63 -3.9744
MET_25 -5.32041 0.562206 2.64626 0.00495706 0 0 -0.32003 0 -0.540445 0 0 0 0 0 -0.0298745 0.0542017 1.18371 -0.0438901 -0.34 -2.14332
LYS_26 -4.18929 0.457518 3.43596 0.0092509 0 -0.174442 -0.314622 0 0 -0.172892 0 0 0 0 0.0346485 0.141739 2.11593 0.0333501 -0.65 0.727153
ASP_27 -2.78218 0.257772 2.28094 0.00534101 0 -0.547395 -0.157227 0 0 -0.00126628 0 0 0 0 -0.120576 0.000573062 0.644582 -0.246467 -0.67 -1.33591
GLU_28 -4.09025 0.194637 3.18218 0.00830012 0 -0.92232 0 -0.151914 0 -0.154469 0 0 0 0 0.0173329 0.0100681 1.134 0.0952 -0.81 -1.48724
PHE_29 -4.16515 0.257823 1.0934 0.0260536 0 0 0 0 0 0 0 0 0 0 0.117765 0.0467117 0.291728 -0.0965537 0.63 -1.79823
VAL_30 -2.33904 0.0741754 1.22515 0.0116227 0 0 0 0 0 0 0 0 0 0 -0.141992 0.0636275 0.11488 -0.198846 0.29 -0.900423
GLU_31 -0.818241 0.0118322 0.462111 0.00578039 0 -0.334788 0 0 0 0 0 0 0 0 0.066562 0.00518092 1.06449 0.0865765 -0.81 -0.260496
ASP_32 -1.91106 0.120763 1.44777 0.00507207 0 -0.0616065 0 0 -0.187856 0 0 0 0 0 0.159175 0.0177772 0.554366 0.259012 -0.67 -0.266591
TYR_33 -1.87592 0.219164 0.735336 0.0257384 0 0 0 0 -0.187856 0 0 0 0 0 0.0498644 0.00260465 0.814767 -0.155784 0.51 0.137914
GLU_34 -3.37926 0.331838 3.01362 0.00642596 0.000172408 -0.668773 0 0 0 -0.686342 0 0 0 0 0.303395 0.00324612 1.04766 0.108528 -0.81 -0.729489
PRO_35 -2.12143 0.237902 0.990066 0.000928744 0.0512811 0 0 0 -0.362242 0 0 0 0 0 -0.244802 0.00290768 0.148827 -0.55346 0.02 -1.83002
THR_36 -3.45122 0.262608 2.52512 0.0118039 0 -0.119126 0 0 0 -0.51071 0 0 0 0 -0.0335071 0.308869 0.0393151 -0.0247805 -0.27 -1.26163
THR_37 -2.02703 0.162409 1.16617 0.00462593 0 0.027679 0 0 0 0 0 0 0 0 0.512976 0.192553 0.141289 -0.00199973 -0.27 -0.091328
ALA_38 -2.26378 0.112241 1.04231 0.000985788 0 0 0 0 0 0 0 0 0 0 0.766567 0.0035377 0 -0.0196494 0.16 -0.197794
ASP_39 -5.02047 0.168394 3.83141 0.00275134 0 -0.507956 0 -1.65065 -0.786892 -0.657458 0 0 0 0 0.176456 0.00443042 2.30854 0.333882 -0.67 -2.46756
SER_40 -1.88488 0.0626434 1.02032 0.00145292 0 -0.0841766 0 0 0 0 0 0 0 0 0.0722121 0.0978609 0.32835 0.214152 -0.37 -0.542064
TYR_41 -5.58064 0.515206 2.22197 0.0237983 0 0 0 -1.351 0 -0.0296298 0 0 0 0 -0.14979 0.0417836 0.167308 -0.209381 0.51 -3.84037
PHE_42 -2.90827 0.22015 1.20476 0.0309087 0 0 0 0 0 0 0 0 0 0 0.15876 0.149001 0.742919 -0.0137376 0.63 0.214496
LYS_43 -4.31688 0.34147 2.64054 0.00673695 0 -0.305189 0 -1.6101 -0.90319 0 0 0 0 0 0.121725 0.0355003 0.697518 0.137193 -0.65 -3.80468
LYS_44 -2.21979 0.167294 1.0984 0.00351991 0 -0.378599 0 0 0 0 0 0 0 0 -0.149281 0.000794883 0.89136 -0.0452915 -0.65 -1.28159
VAL_45 -3.73335 0.447969 1.27155 0.0121892 0 0 0 -1.6842 0 0 0 0 0 0 -0.114359 0.00924377 0.0425119 -0.229459 0.29 -3.68791
VAL_46 -2.60377 0.1782 0.848629 0.0111913 0 0 0 0 0 0 0 0 0 0 -0.147953 0.0403006 0.00758878 -0.314134 0.29 -1.68994
LEU_47 -5.42463 0.478003 2.48939 0.0107748 0 0 -0.784036 0 0 0 0 0 0 0 0.0190051 0.010729 0.37838 -0.0967625 -0.1 -3.01915
ASP_48 -2.83787 0.2924 2.4795 0.00420543 0 -0.465604 0 0 0 -1.03123 0 0 0 0 -0.119336 5.09254e-05 0.628656 -0.274006 -0.67 -1.99323
GLY_49 -1.1143 0.258685 0.499485 1.0972e-05 0 0 0 0 0 0 0 0 0 0 -0.32096 0.0147428 0 -0.789001 -0.17 -1.62134
GLU_50 -3.09413 0.199323 1.70823 0.008041 0 -0.214173 -0.784036 0 0 0 0 0 0 0 0.0238827 0.00917694 0.903806 0.0863433 -0.81 -1.96353
GLU_51 -2.68675 0.167796 1.27945 0.00610955 0 -0.209833 0 0 0 0 0 0 0 0 -0.138105 0.00147684 0.801036 0.0612916 -0.81 -1.52753
VAL_52 -4.77237 0.437968 2.02435 0.0136312 0 0 0 -1.6842 0 0 0 0 0 0 0.103241 0.00675471 0.0345981 -0.0460698 0.29 -3.59209
GLU_53 -3.87183 0.197468 1.93845 0.00511168 0 -0.189119 0 -1.63682 0 0 0 0 0 0 -0.0488736 0.0207868 0.799914 0.0467717 -0.81 -3.54815
ILE_54 -4.5348 0.329477 1.16274 0.0264781 0 0 0 -1.6101 0 0 0 0 0 0 -0.122427 0.00166107 1.24268 -0.301522 0.24 -3.56581
SER_55 -3.13566 0.178768 1.93561 0.000778834 0 0.058267 0 -1.52815 0 -0.336268 0 0 0 0 0.0621435 0.0239538 0.528289 0.213779 -0.37 -2.36849
ILE_56 -4.65567 0.334506 1.21944 0.017562 0 0 0 -1.351 0 0 0 0 0 0 -0.192573 1.2547e-05 0.196422 -0.392488 0.24 -4.58379
LEU_57 -4.33274 0.238892 1.39392 0.00716158 0 0 0 -1.6671 0 0 0 0 0 0 -0.00668363 0.0751596 0.368447 -0.116845 -0.1 -4.13979
ASP_58 -4.65823 0.270355 3.50912 0.00552064 0 -0.486269 0 -1.65065 0 -0.924363 0 0 0 0 -0.161831 0.0232757 0.526935 -0.208964 -0.67 -4.4251
THR_59 -3.39844 0.180623 1.84812 0.00486412 0 0.0072809 0 -0.396114 0 0 0 0 0 0 -0.165023 0.0170393 0.0160439 -0.300027 -0.27 -2.45563
ALA_60 -2.39229 0.184832 1.57737 0.000987069 0 0 0 0 -0.936552 0 0 0 0 0 -0.240274 0.0359119 0 0.0516904 0.16 -1.55832
GLY_61 -1.73003 0.0815784 1.23646 1.45767e-05 0 0 0 0 -0.00318331 0 0 0 0 0 0.0276021 0.000280277 0 0.26615 -0.17 -0.291128
GLN_62 -2.01107 0.26501 1.39839 0.00481552 0 -0.0231508 0 0 -0.0435361 0 0 0 0 0 -0.179027 0.0258835 0.877309 0.147784 -0.97 -0.507597
LYS_63 -1.14217 0.267967 0.899958 0.00467049 0 -0.133152 0 0 0 0 0 0 0 0 0.0341799 0.173554 0.585204 0.0793285 -0.65 0.119538
SER_64 -1.09174 0.209176 0.759961 0.00147419 0 -0.0183534 0 0 0 0 0 0 0 0 -0.206799 0.067955 0.142988 -0.104324 -0.37 -0.609661
ARG_65 -2.62722 0.483792 1.37835 0.0080555 0 0.0528944 0 0 0 0 0 0 0 0 -0.066599 0.00513919 1.78027 0.00275724 -0.98 0.0374464
ALA_66 -2.13943 0.188074 1.25899 0.00056108 0 0 -0.410478 0 0 0 0 0 0 0 1.13873 0.00560983 0 -0.170776 0.16 0.0312792
SER_67 -2.24217 0.109074 1.44218 0.00119913 0 -0.0266797 -0.402773 0 -0.0304194 0 0 0 0 0 -0.165791 0.00108977 0.48501 0.0655223 -0.37 -1.13376
LEU_68 -4.15455 0.562556 1.86804 0.00854084 0 0 -0.431437 0 -0.0304194 0 0 0 0 0 -0.0445446 0.221386 0.503201 -0.106144 -0.1 -1.70337
ARG_69 -7.1768 0.513871 4.57752 0.0114515 0 -0.111731 -0.429693 0 -0.983272 -0.0454439 0 0 0 0 0.0492542 0.0190145 3.45062 -0.0858926 -0.98 -1.1911
ASP_70 -4.89012 0.333917 3.25335 0.00343415 0 -0.259621 -0.845335 0 0 -0.324735 0 0 0 0 -0.0727306 2.15571e-05 0.305394 0.0522226 -0.67 -3.1142
ASP_71 -3.42024 0.232507 2.10604 0.00319354 0 -0.0540717 -0.705565 0 0 0 0 0 0 0 -0.100243 0.0079556 0.297024 0.0496799 -0.67 -2.25372
TYR_72 -5.88122 0.559611 1.97985 0.038253 0 0 -0.494567 0 0 0 0 0 0 0 0.0255924 0.0181149 1.76316 -0.0890042 0.51 -1.57021
PHE_73 -7.55839 0.787795 2.04791 0.0378708 0 0 -0.568814 0 0 0 0 0 0 0 -0.0267572 2.19493e-05 1.44865 0.00708631 0.63 -3.19463
ARG_74 -2.99864 0.198332 1.52255 0.0087975 0 -0.0661549 -0.434856 0 -0.0133979 0 0 0 0 0 -0.232133 0.000250799 1.6649 -0.0914892 -0.98 -1.42184
SER_75 -2.57934 0.182247 1.86869 0.00156148 0 -0.0674436 -0.302792 0 -0.315358 0 0 0 0 0 -0.239024 0.00167353 0.126372 -0.149375 -0.37 -1.84279
GLY_76 -2.71889 0.47849 1.54201 3.89214e-05 0 0 -0.202251 0 -0.62887 0 0 0 0 0 -0.0889161 0.0260843 0 -0.113229 -0.17 -1.87554
GLU_77 -4.49572 0.253008 2.89857 0.005214 0 -0.625984 0 -0.604422 -0.724252 -0.0556988 0 0 0 0 0.262978 0.00598176 0.665607 -0.0753513 -0.81 -3.30006
GLY_78 -3.12574 0.461828 1.28159 0.000190298 0 0 0 -1.54256 0 0 0 0 0 0 0.599566 0.01009 0 0.333842 -0.17 -2.1512
PHE_79 -7.46088 1.01099 1.51445 0.022915 0 0 0 -1.41964 0 0 0 0 0 0 -0.13891 0.544078 0.340683 -0.142577 0.63 -5.09889
LEU_80 -5.20078 0.474087 1.04617 0.00862422 0 0 0 -1.67449 0 0 0 0 0 0 0.0932806 0.000308446 0.767053 -0.0968281 -0.1 -4.68258
CYS_81 -3.6971 0.452763 1.76491 0.00171151 0 0 0 -1.58391 0 0 0 0 0 0 0.022335 0.110835 0.275858 -0.0306754 1.7 -0.983277
VAL_82 -4.29309 0.266187 1.15546 0.0145588 0 0 0 -0.810433 0 0 0 0 0 0 -0.197677 0.0113842 0.0907874 -0.250435 0.29 -3.72326
PHE_83 -7.75014 0.795786 1.91642 0.0272084 0 0 0 -1.58857 0 0 0 0 0 0 -0.106798 0.0167765 0.346158 -0.210577 0.63 -5.92374
SER_84 -4.39276 0.780918 2.87626 0.00218441 0 -0.107613 -0.336105 0 -1.31784 -0.472986 0 0 0 0 -0.00767492 0.016671 0.521243 0.120462 -0.37 -2.68724
ILE_85 -6.16848 0.411847 2.87415 0.0213294 0 0 0 -2.44783 0 0 0 0 0 0 -0.0421622 0.000744426 0.589409 0.24399 0.24 -4.277
THR_86 -4.07993 0.830568 2.12619 0.00488845 0 0.0505199 0 0 -0.525762 -0.472986 0 0 0 0 -0.165646 0.000692043 0.215354 -0.0442928 -0.27 -2.3304
GLU_87 -4.51404 0.372804 2.93504 0.00801855 0 -0.184695 -0.584565 0 0 0 0 0 0 0 0.317059 0.0023487 0.815766 0.0256841 -0.81 -1.61658
MET_88 -3.76198 0.211814 1.83028 0.00656131 0 0 -0.423364 0 -0.435841 0 0 0 0 0 -0.112162 0.00157217 1.4487 -0.072001 -0.34 -1.64642
GLU_89 -2.76221 0.314534 1.47789 0.00549321 0 -0.0399037 -0.351787 0 0 0 0 0 0 0 -0.2158 0.00184511 0.895179 -0.122425 -0.81 -1.60719
SER_90 -4.32988 0.323566 2.7481 0.00106422 0 -0.199732 -0.0491307 0 -0.792079 0 0 0 0 0 -0.223705 0.152964 0.321932 -0.0243421 -0.37 -2.44124
PHE_91 -8.06296 0.753367 2.84387 0.0230677 0 0 -0.409785 0 0 0 0 0 0 0 -0.0270298 0.0114162 0.615872 0.0262858 0.63 -3.59589
ALA_92 -2.74373 0.313668 1.55245 0.000696438 0 0 -0.63592 0 0 0 0 0 0 0 -0.211582 6.31315e-07 0 -0.167767 0.16 -1.73218
ALA_93 -3.23147 0.453199 1.64246 0.000869938 0 0 -0.707519 0 0 0 0 0 0 0 -0.228657 0.0924112 0 -0.122454 0.16 -1.94116
THR_94 -4.66116 0.617604 2.53339 0.00514994 0 0.0157747 -0.631237 0 0 0 0 0 0 0 -0.0976066 0.0274471 0.238688 0.15426 -0.27 -2.0677
ALA_95 -2.84653 0.28638 1.58231 0.000753404 0 0 -0.595657 0 0 0 0 0 0 0 -0.231662 0.000385609 0 -0.166346 0.16 -1.81037
ASP_96 -3.25511 0.263242 2.10062 0.00318792 0 -0.159376 -0.61851 0 0 0 0 0 0 0 -0.147041 0.00619549 0.33532 -0.00720937 -0.67 -2.14869
PHE_97 -6.45136 0.524627 2.4798 0.0208106 0 0 -0.581008 0 0 0 0 0 0 0 -0.0856087 0.0437715 0.605598 0.0861443 0.63 -2.72723
ARG_98 -7.82675 0.397255 4.36875 0.0124865 0 -0.23886 -0.852189 0 -0.0325175 0 0 0 0 0 -0.137479 0.00101322 2.07201 -0.0708655 -0.98 -3.28714
GLU_99 -3.1448 0.211244 1.80254 0.00698086 0 -0.123781 -0.796957 0 0 0 0 0 0 0 -0.0720241 0.0451354 0.919591 -0.102134 -0.81 -2.06421
GLN_100 -4.89987 0.23845 3.24337 0.00494858 0 -0.343473 -0.713378 0 0 -0.0454439 0 0 0 0 -0.13599 0.0173719 0.861319 -0.101136 -0.97 -2.84383
ILE_101 -5.94214 0.695919 1.33185 0.0205696 0 0 -0.83569 0 0 0 0 0 0 0 0.0301436 0.00175205 0.204939 -0.102336 0.24 -4.35499
LEU_102 -4.95407 0.384156 2.81311 0.00586814 0 0 -0.709028 0 0 0 0 0 0 0 -0.0990744 0.0130325 0.316489 -0.108495 -0.1 -2.43801
ARG_103 -3.98621 0.296032 2.76742 0.012546 0 -0.352512 -0.413856 0 0 -0.324735 0 0 0 0 0.119312 0.225884 1.32857 -0.0810579 -0.98 -1.38862
VAL_104 -4.13722 0.329055 1.57355 0.0140494 0 0 -0.299397 0 0 0 0 0 0 0 -0.014958 0.0114869 0.64767 0.108288 0.29 -1.47748
LYS_105 -4.12641 0.596485 2.16274 0.01012 0 -0.339979 -0.405885 0 -0.642268 0 0 0 0 0 -0.166166 0.000463843 2.56984 -0.0226196 -0.65 -1.01368
GLU_106 -1.70715 0.311702 1.05649 0.0071735 0 -0.0661549 -0.277621 0 0 0 0 0 0 0 0.097908 0.0349347 0.577614 -0.0457487 -0.81 -0.82085
ASP_107 -4.1006 0.342348 3.17454 0.0106049 0 -0.667971 -0.0969571 0 -0.28052 -0.068624 0 0 0 0 0.139051 0.00296261 0.216125 -0.384422 -0.67 -2.38347
GLU_108 -2.18475 0.124513 1.69828 0.00526427 0 -0.234937 0 0 0 0 0 0 0 0 -0.265531 0.010679 1.21827 -0.089833 -0.81 -0.528048
ASN_109 -2.21406 0.295622 1.61862 0.00537792 0 -0.180087 0 0 -0.28052 0 0 0 0 0 -0.167046 0.000128272 0.757213 -0.380068 -0.89 -1.43483
VAL_110 -3.58651 0.582181 1.49452 0.0234386 0.0101762 0 -0.0969571 0 0 0 0 0 0 0 -0.218141 0.13597 1.26285 0.0731385 0.29 -0.0293428
PRO_111 -4.35329 0.828145 1.34858 0.00125833 0.118625 0 0 -0.551981 0 0 0 0 0 0 0.0306477 0.317909 0.333835 -0.519491 0.02 -2.42576
PHE_112 -6.71347 0.542905 2.34986 0.0237479 0 0 0 0 -0.697591 0 0 0 0 0 0.155315 0.344775 0.596746 -0.091035 0.63 -2.85875
LEU_113 -5.29759 0.396571 1.76114 0.0061279 0 0 0 -1.69148 0 0 0 0 0 0 -0.0956529 0.166535 1.63669 -0.0841343 -0.1 -3.30179
LEU_114 -5.12827 0.391794 1.2988 0.00763568 0 0 0 -1.65794 0 0 0 0 0 0 -0.0648029 0.131046 0.375885 -0.120884 -0.1 -4.86673
VAL_115 -5.11457 0.227372 1.52365 0.0158255 0 0 0 -1.51349 0 0 0 0 0 0 -0.167129 0.0210771 0.00775895 -0.32241 0.29 -5.03192
GLY_116 -3.15533 0.195061 1.56712 7.64951e-06 0 0 0 -1.50977 0 0 0 0 0 0 1.57398 0.102385 0 0.606793 -0.17 -0.789762
ASN_117 -5.81022 0.617382 4.52019 0.00592016 0 -0.250141 0 -1.69372 -1.36084 -0.687801 0 0 0 0 0.0292007 0.00438595 1.67993 -0.0219042 -0.89 -3.85761
LYS_118 -4.73714 0.850056 3.10627 0.0059684 0 0.0374343 -0.404129 0 -0.970026 0 0 0 0 0 0.0283578 0.000621544 0.983648 0.136129 -0.65 -1.61281
SER_119 -2.88778 0.412818 1.88262 0.00145787 0 -0.287962 0 -0.807016 0 0 0 0 0 0 -0.249458 0.19678 0.120126 -0.194564 -0.37 -2.18297
ASP_120 -3.02972 0.473721 2.55317 0.00423276 0 -0.354925 0 0 0 -0.59803 0 0 0 0 -0.214775 0.0649198 1.44043 -0.108544 -0.67 -0.43952
LEU_121 -4.17297 0.604473 1.91915 0.00792315 0 0 -0.732325 0 0 0 0 0 0 0 0.55658 2.77401e-05 0.033235 0.0780092 -0.1 -1.80589
GLU_122 -2.93537 0.491756 2.31439 0.00962986 0 -0.403856 -0.299612 0 0 -0.793962 0 0 0 0 -0.0105677 0.0087018 1.81806 -0.108452 -0.81 -0.719291
ASP_123 -1.2752 0.249445 0.735004 0.00352033 0 -0.00106382 0 0 0 0 0 0 0 0 -0.170076 0.000113737 0.364827 -0.0168189 -0.67 -0.780249
LYS_124 -2.91563 0.406938 1.31673 0.00428302 0 0.0330027 -0.326184 0 0 0 0 0 0 0 -0.169802 0.0714105 0.646436 -0.0676208 -0.65 -1.65044
ARG_125 -6.38486 0.495611 4.57361 0.0153909 0 -0.727575 -0.301625 0 -0.540215 -1.98844 0 0 0 0 -0.26479 0.282043 2.02017 0.0445651 -0.98 -3.75611
GLN_126 -3.45905 0.209271 2.09744 0.00443688 0 -0.054952 0 -0.742085 -0.435841 0 0 0 0 0 0.0935173 0.0433426 0.906706 -0.0854385 -0.97 -2.39265
VAL_127 -4.57834 0.36586 1.51864 0.0110129 0 0 0 -0.847195 -0.540215 0 0 0 0 0 -0.173744 0.0268655 0.0476793 -0.30441 0.29 -4.18385
SER_128 -2.91171 0.234097 1.93499 0.00193034 0 -0.122506 -0.382486 0 -0.354522 0 0 0 0 0 -0.27893 0.000134766 0.201424 -0.223349 -0.37 -2.27093
VAL_129 -3.36946 0.235632 1.98477 0.0151178 0 0 -0.427338 0 0 0 0 0 0 0 -0.0481563 0.00959618 0.041083 -0.00242663 0.29 -1.27119
GLU_130 -2.63242 0.290462 1.58478 0.00546787 0 -0.004417 -0.360495 0 0 0 0 0 0 0 -0.188349 0.00158959 0.915507 -0.11061 -0.81 -1.30849
GLU_131 -4.16413 0.262982 2.57982 0.00708579 0 -0.194962 -0.413904 0 -0.354522 0 0 0 0 0 -0.153824 0.00357867 0.981111 -0.106119 -0.81 -2.36289
ALA_132 -4.37723 0.42343 1.44234 0.000780252 0 0 -0.809279 0 0 0 0 0 0 0 -0.185869 0.0182655 0 -0.153418 0.16 -3.48098
LYS_133 -4.32196 0.375332 1.89426 0.00331171 0 -0.0490186 -0.691681 0 0 0 0 0 0 0 -0.250184 0.134734 0.903244 -0.0457384 -0.65 -2.6977
ASN_134 -3.73088 0.27433 2.42597 0.00444554 0 -0.0287159 -0.778704 0 0 0 0 0 0 0 0.0305554 0.151981 0.359654 0.134644 -0.89 -2.04672
ARG_135 -6.086 0.386272 3.21617 0.0111512 0 -0.157395 -0.802279 0 0 0 0 0 0 0 -0.168266 0.0324501 2.33074 -0.0698045 -0.98 -2.28696
ALA_136 -4.60218 0.284696 1.82395 0.000738699 0 0 -0.640058 -0.817975 0 0 0 0 0 0 -0.245719 0.00519864 0 -0.153922 0.16 -4.18527
GLU_137 -3.11148 0.437183 1.94497 0.00689402 0 -0.0341267 -0.264344 0 0 0 0 0 0 0 -0.205364 0.0445415 1.08677 -0.134545 -0.81 -1.03951
GLN_138 -2.38864 0.191862 1.25915 0.013049 0 -0.0309845 -0.418208 0 0 0 0 0 0 0 -0.175839 0.00934447 1.1127 -0.132875 -0.97 -1.53044
TRP_139 -8.29107 0.64037 2.99949 0.0262602 0 0 -0.388375 0 -0.0325175 0 0 0 0 0 -0.207465 0.0126068 0.94158 0.0167926 0.91 -3.37233
ASN_140 -2.38262 0.350688 1.69606 0.00521253 0 -0.0390756 -0.213265 0 0 0 0 0 0 0 -0.243527 0.0354284 0.824189 -0.483 -0.89 -1.33991
VAL_141 -3.9913 0.285211 1.46735 0.0145377 0 0 0 -0.817975 0 0 0 0 0 0 -0.119843 0.0120775 0.0311527 -0.230916 0.29 -3.0597
ASN_142 -2.23103 0.0406142 1.51166 0.00315099 0 -0.114882 0 -0.860429 0 -0.591263 0 0 0 0 -0.0824882 0.00202275 0.750518 0.0940697 -0.89 -2.36806
TYR_143 -6.29717 0.841575 2.05323 0.0234793 0 0 0 0 0 -0.504877 0 0 0 0 -0.0513379 0.02584 0.792781 -0.0703011 0.51 -2.67678
VAL_144 -3.97778 0.315414 1.37035 0.0113834 0 0 0 -1.5409 0 0 0 0 0 0 -0.135956 0.158098 0.226893 -0.31749 0.29 -3.59999
GLU_145 -4.06797 0.437311 3.14097 0.0034539 0 -0.399455 0 0 -0.601253 -1.69935 0 0 0 0 -0.0898972 0.0366592 2.32663 0.0365731 -0.81 -1.68633
THR_146 -4.89715 0.238729 2.9503 0.00576921 0 -0.181508 0 -1.57339 0 -0.687801 0 0 0 0 -0.186007 0.284538 0.0826313 -0.357872 -0.27 -4.59177
SER_147 -4.80248 0.486428 3.38253 0.00216857 0 -0.203479 -0.164795 -0.730879 -0.503106 -1.11443 0 0 0 0 0.387674 0.0210914 0.144891 -0.0448771 -0.37 -3.50927
ALA_148 -3.44837 0.290026 1.38311 0.000724922 0 0 0 0 -0.64778 0 0 0 0 0 -0.261506 0.00341657 0 -0.0819467 0.16 -2.60233
LYS_149 -3.29003 0.44376 1.48698 0.00627162 0 -0.449326 0 0 0 0 0 0 0 0 -0.0838177 0.017211 0.887742 -0.052137 -0.65 -1.68334
THR_150 -2.38516 0.681452 1.60746 0.00495878 0 -0.109255 0 0 -0.60183 -0.516402 0 0 0 0 -0.168093 0.0655586 0.0151234 -0.1104 -0.27 -1.78659
ARG_151 -4.32264 0.726698 3.1283 0.0285987 0 -0.721414 -0.476068 0 0 -0.524146 0 0 0 0 0.307228 0.00497601 3.76985 0.269404 -0.98 1.21079
ALA_152 -2.90337 0.488837 1.75105 0.00103364 0 0 0 -0.730879 -0.0987246 0 0 0 0 0 -0.0918026 0.062004 0 0.0643152 0.16 -1.29753
ASN_153 -3.78947 0.20603 2.1567 0.00811928 0 -0.0728598 -0.196773 0 -0.601253 0 0 0 0 0 -0.122584 0.0407285 0.580473 -0.38477 -0.89 -3.06565
VAL_154 -4.91078 0.781054 1.58958 0.0138592 0 0 -0.415821 0 0 0 0 0 0 0 -0.0106151 0.018438 0.0271971 -0.0895355 0.29 -2.70663
ASP_155 -3.45014 0.252194 2.24507 0.00299912 0 -0.427838 -0.424018 0 0 -0.52288 0 0 0 0 -0.174757 0.00965617 0.310917 -0.00692995 -0.67 -2.85573
LYS_156 -4.4075 0.437935 2.54157 0.00791247 0 -0.345167 -0.412058 0 0 -0.443414 0 0 0 0 -0.161077 0.028474 1.71308 -0.0410211 -0.65 -1.73126
VAL_157 -5.02147 0.548803 1.16454 0.00849029 0 0 -0.379011 0 0 0 0 0 0 0 -0.0771768 0.0013149 1.15328 0.071753 0.29 -2.23948
PHE_158 -7.58447 0.733034 1.41345 0.0207453 0 0 -0.511549 0 0 0 0 0 0 0 -0.0250704 0.000183269 0.474074 0.0460649 0.63 -4.80354
PHE_159 -6.09685 0.646086 2.48125 0.020445 0 0 -0.785561 0 0 0 0 0 0 0 0.00692149 0.0157569 2.02777 -0.0162917 0.63 -1.07047
ASP_160 -4.8488 0.290857 3.28896 0.00397834 0 -0.570005 -0.777409 0 0 -0.628748 0 0 0 0 -0.146289 0.0423483 0.322023 0.0122484 -0.67 -3.68084
LEU_161 -6.74117 1.25926 2.02288 0.0107795 0 0 -0.536439 0 0 0 0 0 0 0 -0.0886685 0.00528542 0.581007 -0.111777 -0.1 -3.69884
MET_162 -6.48662 0.541498 2.10097 0.00245616 0 0 -0.754126 0 0 0 0 0 0 0 -0.129372 0.0640033 1.20162 -0.089157 -0.34 -3.88872
ARG_163 -6.41968 0.549045 4.46543 0.01177 0 -0.558656 -0.782089 0 0 -0.838282 0 0 0 0 -0.184397 0.039003 1.97828 -0.0865654 -0.98 -2.80614
GLU_164 -5.5407 0.431579 3.44605 0.00321427 0 -0.0696026 -0.782789 0 -0.697591 -0.591263 0 0 0 0 -0.232409 0.017166 1.91641 -0.141118 -0.81 -3.05106
ILE_165 -6.92936 0.742845 2.33219 0.0175818 0 0 -0.710689 0 0 0 0 0 0 0 -0.0350262 0.0388701 0.121484 -0.0971446 0.24 -4.27926
ARG_166 -5.21502 0.437546 3.50036 0.00970976 0 -0.608812 -0.731564 0 0 -0.378279 0 0 0 0 -0.00830335 0.023601 1.5918 -0.0903382 -0.98 -2.4493
ALA_167 -3.34061 0.311993 1.70108 0.000757191 0 0 -0.833715 0 0 0 0 0 0 0 -0.111601 0.00303494 0 -0.150332 0.16 -2.25939
ARG_168 -6.37028 0.369272 4.53892 0.0128556 0 -1.08774 -0.730771 0 0 -0.385504 0 0 0 0 -0.226099 0.137813 2.13094 -0.092503 -0.98 -2.6831
LYS_169 -5.43392 0.39537 4.02339 0.00320771 0 -0.270806 -0.443937 0 -0.345099 -0.373163 0 0 0 0 -0.251995 0.124196 1.02689 -0.0405064 -0.65 -2.23638
MET_170 -2.93096 0.265759 1.5957 0.00308951 0 0 -0.441252 0 0 0 0 0 0 0 -0.107684 0.0691519 0.934395 -0.0930782 -0.34 -1.04489
GLU_171 -3.39305 0.247926 2.29885 0.00551356 0 -0.322024 -0.413169 0 0 -0.31688 0 0 0 0 -0.264033 1.26739e-05 0.868492 -0.135288 -0.81 -2.23365
ASP_172 -2.94138 0.13038 2.28216 0.00391849 0 -0.427415 -0.313332 0 0 0 0 0 0 0 -0.249398 0.00418699 0.554096 -0.12356 -0.67 -1.75035
SER_p:CtermProteinFull_173 -1.43768 0.10166 1.10387 0.0017629 0 0 -0.144262 0 0 0 0 0 0 0 0 0 0.295135 0 -0.37 -0.449508
SER_p:NtermProteinFull_174 -0.80633 0.104877 0.603991 0.000790567 0 -0.0564353 0 0 0 0 0 0 0 0 0 0.0315167 0.514726 0 -0.37 0.0231369
ARG_175 -2.41099 0.13626 1.36033 0.0124099 0 -0.0242494 0 -0.716581 0 0 0 0 0 0 0.147254 0.029155 1.59016 0.227194 -0.98 -0.629061
GLN_176 -2.07017 0.229693 1.30285 0.00466309 9.30056e-05 -0.00247969 0 0 0 0 0 0 0 0 -0.163101 0.00808368 0.7708 0.00148798 -0.97 -0.888089
PRO_177 -1.98021 0.576462 0.955873 0.00104802 0.016149 0 0 0 0 0 0 0 0 0 -0.242252 0.0188748 0.255403 -0.565094 0.02 -0.943748
PRO_178 -4.73376 0.806722 1.58714 0.000902548 0.161115 0 0 -0.792919 0 0 0 0 0 0 -0.23286 0.00148145 0.124457 -0.592899 0.02 -3.65062
LEU_179 -3.79063 0.14583 1.54664 0.00865451 0 0 0 -1.6948 0 0 0 0 0 0 0.163115 0.0875838 0.284643 -0.0291148 -0.1 -3.37808
VAL_180 -4.90868 0.529341 1.55005 0.0113632 0 0 0 -1.68999 0 0 0 0 0 0 -0.230338 0.0929348 0.0480996 -0.115852 0.29 -4.42307
THR_181 -2.6057 0.222369 1.29779 0.00410276 0 -0.139325 0 -0.695191 0 0 0 0 0 0 0.0307013 0.154185 0.015291 -0.353697 -0.27 -2.33947
GLY_182 -2.31163 0.135171 1.16874 0.00018882 0 0 0 -1.3337 0 0 0 0 0 0 0.592411 0.00604214 0 0.292956 -0.17 -1.61983
ILE_183 -3.77194 0.181394 0.699426 0.0190066 0 0 0 0 0 0 0 0 0 0 0.0327468 0.00190054 1.70724 -0.14508 0.24 -1.03531
SER_184 -2.55515 0.242986 1.92232 0.00179452 1.68694e-05 -0.00982018 0 -1.59095 0 -0.172892 0 0 0 0 0.205182 0.00650965 0.112757 -0.0185334 -0.37 -2.22578
PRO_185 -3.45993 0.488288 1.31258 0.00361063 0.0705059 0 0 0 0 0 0 0 0 0 -0.154362 0.00121935 0.753105 -0.523111 0.02 -1.4881
ASN_186 -3.04814 0.0811733 1.8093 0.0105747 0 -0.0472474 0 -0.81584 0 0 0 0 0 0 -0.220356 0.00642845 0.841263 -0.187186 -0.89 -2.46003
GLU_187 -4.19167 0.422464 2.10847 0.0089309 0 -0.158807 0 0 0 0 0 0 0 0 0.0759705 2.28876e-05 0.901181 0.11448 -0.81 -1.52895
GLY_188 -3.02421 0.280574 1.45995 0.000211936 0 0 0 -1.09449 0 0 0 0 0 0 0.266637 0.241265 0 -0.683686 -0.17 -2.72375
ILE_189 -4.398 0.605975 1.71512 0.0186449 0.00104486 0 -0.0901076 0 -0.163899 0 0 0 0 0 0.186154 0.106623 0.112838 0.495748 0.24 -1.16986
PRO_190 -2.72152 0.814887 0.767533 0.000835572 0.257883 0 0 0 0 0 0 0 0 0 -0.211793 0.000465489 0.0993265 -0.635842 0.02 -1.60822
TRP_191 -5.72067 0.478902 3.47561 0.0311348 0 0 0 -0.669066 -0.642599 0 0 0 0 0 0.388366 0.12377 1.39288 0.472697 0.91 0.241019
THR_192 -4.42349 0.243996 2.89529 0.00630862 0 -0.0900161 -0.0901076 -0.771914 -0.163899 0 0 0 0 0 -0.0956683 0.0124223 0.0813903 0.00566956 -0.27 -2.66002
LYS_193 -4.88356 0.425699 3.44214 0.00429432 0 -1.29273 0 0 -0.786892 -0.0466914 0 0 0 0 -0.155237 0.0027982 1.09866 -0.0227617 -0.65 -2.86429
VAL_194 -4.29731 0.405347 1.41781 0.0143847 0 0 0 -1.39168 0 0 0 0 0 0 -0.12627 0.0916645 0.27729 -0.160832 0.29 -3.47959
THR_195 -3.54915 0.303403 1.95959 0.0071245 0 0.023856 0 -1.59095 0 0 0 0 0 0 -0.028487 0.016667 0.0436571 -0.0532741 -0.27 -3.13757
ILE_196 -4.52338 0.513532 1.1751 0.0175193 0 0 0 -1.61051 0 0 0 0 0 0 -0.223759 0.0128439 0.190279 -0.361626 0.24 -4.57
ARG_197 -4.90026 0.290559 2.96356 0.0146567 0 -0.11588 0 -2.02889 0 -0.444976 0 0 0 0 -0.0738179 0.0152793 2.07499 -0.00489555 -0.98 -3.18967
GLY_198 -2.35854 0.257248 1.19432 0.000193677 0 0 0 -0.473703 0 0 0 0 0 0 0.386964 0.00957588 0 -0.773152 -0.17 -1.92709
GLU_199 -2.84806 0.174086 1.79938 0.00526361 0 -0.0433258 0 -1.6948 0 0 0 0 0 0 -0.0458347 0.0154579 0.780376 0.0176366 -0.81 -2.64982
ASN_200 -2.83043 0.342795 1.81701 0.00543311 0 -0.0375183 0 0 0 0 0 0 0 0 -0.304623 0.0533883 0.843075 -0.568397 -0.89 -1.56927
LEU_201 -5.54775 0.440886 1.3939 0.00787318 0 0 0 -0.848867 0 0 0 0 0 0 -0.126536 0.0393869 0.38602 0.0188488 -0.1 -4.33624
GLY_202 -2.28874 0.485653 1.41745 7.15743e-05 0 0 0 0 -0.656962 0 0 0 0 0 0.476116 0.0401285 0 -0.804422 -0.17 -1.5007
THR_203 -2.41176 0.0971251 1.69787 0.00432525 0 -0.122638 0 0 -0.580107 0 0 0 0 0 -0.193822 4.84009e-06 0.0309742 -0.16558 -0.27 -1.91361
GLY_204 -3.06897 0.367647 1.46176 0.000353208 0.00348915 0 -0.402442 0 0 0 0 0 0 0 0.166136 0.0038141 0 -0.614597 -0.17 -2.25282
PRO_205 -2.37612 0.242682 0.579267 0.000933532 0.0192678 0 0 0 0 0 0 0 0 0 -0.0470855 0.00417332 0.372835 -0.284986 0.02 -1.46903
THR_206 -1.51434 0.163627 0.929514 0.00585607 0 -0.00886328 0 0 0 0 0 0 0 0 -0.181173 0.0949935 0.0449655 -0.0433997 -0.27 -0.778817
ASP_207 -5.54243 0.332053 4.18262 0.00366851 0 -0.279519 -0.14819 -0.721631 -1.08712 -0.52235 0 0 0 0 -0.149284 0.253633 1.57354 -0.0520159 -0.67 -2.82701
LEU_208 -3.96535 0.151418 1.13575 0.00694382 0 0 -0.254252 0 0 0 0 0 0 0 -0.0896921 0.310634 0.309165 -0.0459804 -0.1 -2.54137
ILE_209 -3.44419 0.342968 1.06221 0.0165415 0 0 0 -0.799978 0 0 0 0 0 0 0.277454 0.248385 0.0908164 -0.100472 0.24 -2.06627
GLY_210 -2.45493 0.13542 1.24987 0.000207454 0 0 0 -1.19911 0 0 0 0 0 0 0.520526 0.166358 0 0.11773 -0.17 -1.63394
LEU_211 -4.44654 0.254946 1.28269 0.00634994 0 0 0 -0.83478 0 0 0 0 0 0 0.351272 0.00810421 0.1028 0.0108951 -0.1 -3.36427
THR_212 -3.30956 0.245001 1.747 0.00893146 0 -0.0407546 0 -1.64802 0 0 0 0 0 0 0.0933966 0.0878133 0.0317892 0.0116608 -0.27 -3.04274
ILE_213 -4.74696 0.926792 1.30865 0.015845 0 0 -0.71118 0 0 0 0 0 0 0 -0.138498 0.0230443 0.167249 -0.380801 0.24 -3.29586
CYS_214 -3.95425 0.6811 2.05235 0.00220783 0 0 0 -2.30317 0 0 0 0 0 0 0.0520795 0.0261661 0.116998 0.163933 1.7 -1.46258
GLY_215 -2.65216 0.643068 1.32632 2.00187e-05 0 0 0 0 0 0 0 0 0 0 -0.167071 0.0321565 0 -0.782602 -0.17 -1.77026
HIS_D_216 -6.45986 0.657216 3.38602 0.00500894 0 -0.0382489 -0.71118 0 -0.289473 0 0 0 0 0 -0.225179 0.0305743 1.33105 0.00358376 0.56 -1.75049
ASN_217 -2.45561 0.119275 1.84021 0.0132677 0 -0.0608975 0 0 -0.0979807 0 0 0 0 0 -0.0272539 0.0387002 0.493154 -0.224998 -0.89 -1.25213
CYS_218 -4.62156 0.399692 2.54781 0.00163031 0 0 -0.447236 -0.83478 0 0 0 0 0 0 -0.0802734 0.00347824 0.168989 0.102946 1.7 -1.05931
LEU_219 -3.89212 0.448991 1.69182 0.0117695 0 0 -0.177187 0 -0.0979807 0 0 0 0 0 0.0531536 0.00905462 0.479794 -0.0249164 -0.1 -1.59763
LEU_220 -1.23673 0.146897 0.670603 0.00792131 0 0 0 0 0 0 0 0 0 0 -0.0879214 0.106284 0.10801 0.0351897 -0.1 -0.349742
THR_221 -3.0279 0.286226 1.91275 0.00508962 0 0.032381 -0.350196 0 -0.677047 0 0 0 0 0 -0.132171 0.0188912 0.0380478 -0.236107 -0.27 -2.40003
ALA_222 -2.5971 0.222062 0.821123 0.00118938 0 0 -0.274228 0 0 0 0 0 0 0 -0.172877 0.0967576 0 0.104706 0.16 -1.63836
GLU_223 -3.6113 0.257942 2.35944 0.00668619 0 -0.38784 0 -1.53958 0 0 0 0 0 0 0.108533 0.0641412 0.914147 0.114878 -0.81 -2.52296
TRP_224 -8.3789 0.511492 2.82151 0.0243715 0 0 0 0 -0.656962 0 0 0 0 0 -0.243389 0.00537759 1.17469 -0.0249243 0.91 -3.85674
MET_225 -4.23164 0.106241 1.69041 0.00406454 0 0 -0.387621 0 0 0 0 0 0 0 0.30784 0.0438333 0.92076 -0.039188 -0.34 -1.92529
SER_226 -4.21528 0.82691 2.47188 0.00293756 0 -0.286461 -0.693668 0 -0.379112 -0.320069 0 0 0 0 0.0213383 0.0142131 0.190562 -0.302779 -0.37 -3.03952
ALA_227 -2.47987 0.130777 1.42347 0.00082696 0 0 0 -0.848867 0 0 0 0 0 0 -0.210786 0.0111733 0 -0.0541648 0.16 -1.86744
SER_228 -3.4471 0.72756 2.42836 0.00257422 0 -0.0912838 0 -0.473703 -0.379112 -0.765045 0 0 0 0 -0.00701091 0.251079 0.225294 -0.0170836 -0.37 -1.91547
LYS_229 -5.6504 0.59273 3.53782 0.00553221 0 -0.597229 -1.08129 0 0 -0.154469 0 0 0 0 0.116957 0.0702492 0.77857 -0.0423506 -0.65 -3.07388
ILE_230 -4.65124 0.233499 1.20516 0.0180571 0 0 0 -1.61051 0 0 0 0 0 0 -0.0850527 0.0301532 0.210094 -0.288699 0.24 -4.69853
VAL_231 -3.9412 0.322077 1.92493 0.0160699 0 0 0 -1.53958 0 0 0 0 0 0 -0.195403 0.0630477 1.74707 -0.324653 0.29 -1.63765
CYS_232 -3.74064 0.414213 1.92079 0.00230339 0 0 0 -1.39168 0 0 0 0 0 0 -0.02997 0.0795955 0.231419 -0.224556 1.7 -1.03852
ARG_233 -7.78981 0.377499 5.41889 0.00889669 0 -0.54598 0 0 -0.957403 -1.26748 0 0 0 0 -0.0366618 0.0126963 1.98324 0.0313213 -0.98 -3.7448
VAL_234 -3.55618 0.228786 0.925916 0.0111782 0 0 0 -1.44098 0 0 0 0 0 0 -0.228213 0.0385332 0.0458685 -0.243564 0.29 -3.92865
GLY_235 -2.22627 0.105722 1.04866 0.000147985 0 0 0 0 0 0 0 0 0 0 0.0291213 0.0562967 0 -0.648423 -0.17 -1.80474
GLN_236 -2.07458 0.108395 1.10929 0.00564741 0 -0.0085082 0 0 -0.289473 0 0 0 0 0 -0.219291 0.00545654 0.820254 0.00301314 -0.97 -1.5098
ALA_237 -2.10069 0.240985 0.841421 0.000854673 0 0 0 0 0 0 0 0 0 0 -0.326049 0.0983226 0 -0.107415 0.16 -1.19258
LYS_238 -2.55212 0.292362 1.4702 0.0029951 0 -0.0496136 0 -0.793712 0 0 0 0 0 0 0.0870266 0.000308434 0.845326 -0.0939469 -0.65 -1.44117
ASN_239 -2.97642 0.4347 1.93078 0.0035031 0 -0.0277176 0 -0.661982 0 0 0 0 0 0 0.0612412 0.025262 0.636606 0.147332 -0.89 -1.3167
ASP_240 -0.984354 0.0701113 0.782492 0.00992628 0 -0.122922 0 0 0 0 0 0 0 0 -0.249172 0.11726 0.579514 -0.215886 -0.67 -0.683029
LYS_241 -2.04265 0.471691 1.4298 0.00308299 0 -0.157279 0 0 0 0 0 0 0 0 -0.103982 0.109844 0.785359 -0.0274637 -0.65 -0.181592
GLY_242 -1.91563 0.103964 1.16307 3.27942e-05 0 0 0 -0.756171 0 0 0 0 0 0 0.287862 0.000199264 0 0.0426085 -0.17 -1.24407
ASP_243 -2.35277 0.243681 1.65551 0.0032579 0 -0.205383 0 -0.847472 0 0 0 0 0 0 -0.204778 0.0190927 0.39467 0.0346361 -0.67 -1.92955
ILE_244 -4.30434 0.299486 0.882902 0.0149208 0 0 0 0 -0.707114 0 0 0 0 0 -0.0991075 0.00987269 0.196585 -0.294778 0.24 -3.76158
ILE_245 -3.59822 0.163649 1.65492 0.0228273 0 0 0 -1.64802 0 0 0 0 0 0 -0.214631 0.0300868 0.211129 -0.371065 0.24 -3.50932
VAL_246 -3.90471 0.341948 0.831064 0.0118501 0 0 0 -0.480955 0 0 0 0 0 0 -0.189115 0.00480971 0.0453622 -0.251563 0.29 -3.30131
THR_247 -4.1904 0.236364 2.18198 0.00739528 0 -0.0203452 0 -1.99909 0 0 0 0 0 0 0.0383333 0.00665836 0.0424331 -0.073232 -0.27 -4.0399
THR_248 -5.0526 0.285882 2.78537 0.0048428 0 -0.13322 -0.570622 0 -0.667491 0 0 0 0 0 -0.186922 0.00437215 0.0528064 -0.29215 -0.27 -4.03973
LYS_249 -2.88007 0.300217 1.5582 0.00303904 0 -0.00934649 0 -0.721631 0 0 0 0 0 0 -0.0437015 0.0305376 1.01435 -0.0562172 -0.65 -1.45463
SER_250 -2.7796 0.169257 2.01466 0.00111137 0 -0.256988 0 -0.716581 -0.50701 -0.52235 0 0 0 0 -0.125524 0.0180975 0.499772 0.0912705 -0.37 -2.48389
GLY_251 -2.38173 0.107041 1.27174 1.55566e-05 0 0 0 0 -0.667491 0 0 0 0 0 0.177981 0.0244287 0 0.377882 -0.17 -1.26013
GLY_252 -2.39814 0.11702 1.48132 2.11527e-05 0 0 -0.570622 0 0 0 0 0 0 0 -0.0123319 0.00587582 0 -0.804872 -0.17 -2.35173
ARG_253 -1.9433 0.0682383 0.847661 0.00854403 0 0.0264559 0 0 0 0 0 0 0 0 -0.156273 0.00472063 1.51393 0.041376 -0.98 -0.568651
GLY_254 -2.32773 0.256958 1.12928 4.73891e-05 0 0 0 -0.480955 0 0 0 0 0 0 0.0177256 0.00628002 0 -0.59443 -0.17 -2.16282
THR_255 -2.36521 0.136265 1.37293 0.0112873 0 -0.0885225 0 -1.63386 -0.39005 0 0 0 0 0 0.184465 0.00689876 0.129094 -0.312108 -0.27 -3.21881
SER_256 -3.12667 0.428429 1.89003 0.00130305 0 -0.208508 0 0 -1.30601 0 0 0 0 0 -0.0870926 0.210154 0.308571 -0.221858 -0.37 -2.48165
THR_257 -1.93495 0.186334 1.21082 0.00464551 0 -0.0921693 0 -0.849046 0 0 0 0 0 0 -0.169198 0.00118548 0.0559028 -0.241427 -0.27 -2.0979
VAL_258 -3.18964 0.159949 1.34073 0.0151103 0 0 0 0 -0.208843 0 0 0 0 0 0.0140544 0.0771012 0.0260294 -0.072465 0.29 -1.54798
SER_259 -1.61924 0.0489543 0.852365 0.00135778 0 -0.0642963 0 0 0 0 0 0 0 0 -0.067735 0.00279254 0.301115 -0.120751 -0.37 -1.03544
PHE_260 -6.48604 0.538756 1.62087 0.0255927 0 0 0 -0.756171 0 0 0 0 0 0 -0.0818037 0.000976514 0.761042 -0.0422501 0.63 -3.78902
LYS_261 -3.16323 0.124853 1.51034 0.00611628 0 -0.182727 0 -1.54112 0 0 0 0 0 0 0.0108354 0.0404886 1.90302 0.108652 -0.65 -1.83278
LEU_262 -3.60552 0.244339 0.989326 0.00730559 0 0 0 0 0 0 0 0 0 0 -0.2177 0.0552897 0.503597 -0.0696319 -0.1 -2.19299
LEU_263 -4.18969 0.227111 1.58993 0.00759361 0 0 0 -0.369209 0 0 0 0 0 0 0.0378919 0.0635939 0.0965543 -0.0426751 -0.1 -2.6789
LYS_264 -1.00317 0.512166 0.581448 0.00500331 0.186232 0 0 0 0 0 0 0 0 0 -0.0476635 0.0226597 0.90995 0.0712986 -0.65 0.58792
PRO_p:CtermProteinFull_265 -1.67053 0.626784 0.356795 0.00433777 0.274459 0 0 0 0 0 0 0 0 0 0 0 0.119777 0 0.02 -0.268375
#END_POSE_ENERGIES_TABLE msd_output_1_RalA2andSec5_18.pdb
