# Supplementary material for: A Generic Program for Multistate Protein Design
Source: PLoS One. 2011 Jul 6;6(7):e20937. doi: 10.1371/journal.pone.0020937 (PMC3130737; doi:10.1371/journal.pone.0020937)
Supplement: File S2 — Design models generated by this study for both the heterodimerization task and the orthogonal interface redesign task. (BZ2) [file pone.0020937.s002.bz2 › SupplementaryMaterials/select_orthogonal_interface_designs/design5/027.d16_v11.3_repeated_1_12.0dG_RalA3andExo84.pdb]

ATOM      1  N   SER A  11      18.084 -20.105 -21.847  1.00  0.00              
ATOM      2  CA  SER A  11      16.963 -19.464 -22.604  1.00  0.00              
ATOM      3  C   SER A  11      15.615 -19.675 -21.918  1.00  0.00              
ATOM      4  O   SER A  11      15.405 -20.690 -21.252  1.00  0.00              
ATOM      5  CB  SER A  11      16.904 -20.003 -24.020  1.00  0.00              
ATOM      6  OG  SER A  11      18.048 -19.670 -24.758  1.00  0.00              
ATOM      7 1H   SER A  11      18.641 -20.813 -22.282  1.00  0.00              
ATOM      8 2H   SER A  11      18.839 -19.546 -21.503  1.00  0.00              
ATOM      9 3H   SER A  11      17.896 -20.598 -20.998  1.00  0.00              
ATOM     10  HA  SER A  11      17.117 -18.400 -22.787  1.00  0.00              
ATOM     11 1HB  SER A  11      16.814 -21.088 -23.976  1.00  0.00              
ATOM     12 2HB  SER A  11      16.028 -19.586 -24.516  1.00  0.00              
ATOM     13  HG  SER A  11      17.971 -20.028 -25.646  1.00  0.00              
ATOM     14  N   LEU A  12      14.708 -18.712 -22.086  1.00  0.00              
ATOM     15  CA  LEU A  12      13.384 -18.763 -21.454  1.00  0.00              
ATOM     16  C   LEU A  12      12.469 -19.813 -22.116  1.00  0.00              
ATOM     17  O   LEU A  12      12.403 -19.909 -23.342  1.00  0.00              
ATOM     18  CB  LEU A  12      12.705 -17.381 -21.529  1.00  0.00              
ATOM     19  CG  LEU A  12      12.936 -16.320 -20.438  1.00  0.00              
ATOM     20  CD1 LEU A  12      14.423 -16.016 -20.294  1.00  0.00              
ATOM     21  CD2 LEU A  12      12.153 -15.047 -20.784  1.00  0.00              
ATOM     22  H   LEU A  12      14.945 -17.922 -22.670  1.00  0.00              
ATOM     23  HA  LEU A  12      13.488 -19.070 -20.414  1.00  0.00              
ATOM     24 1HB  LEU A  12      13.152 -17.013 -22.451  1.00  0.00              
ATOM     25 2HB  LEU A  12      11.626 -17.468 -21.658  1.00  0.00              
ATOM     26  HG  LEU A  12      12.530 -16.718 -19.508  1.00  0.00              
ATOM     27 1HD1 LEU A  12      14.568 -15.264 -19.518  1.00  0.00              
ATOM     28 2HD1 LEU A  12      14.956 -16.926 -20.018  1.00  0.00              
ATOM     29 3HD1 LEU A  12      14.810 -15.640 -21.239  1.00  0.00              
ATOM     30 1HD2 LEU A  12      12.318 -14.298 -20.010  1.00  0.00              
ATOM     31 2HD2 LEU A  12      12.494 -14.660 -21.744  1.00  0.00              
ATOM     32 3HD2 LEU A  12      11.089 -15.279 -20.844  1.00  0.00              
ATOM     33  N   ALA A  13      11.770 -20.601 -21.306  1.00  0.00              
ATOM     34  CA  ALA A  13      10.847 -21.584 -21.847  1.00  0.00              
ATOM     35  C   ALA A  13       9.561 -20.825 -22.206  1.00  0.00              
ATOM     36  O   ALA A  13       9.246 -19.789 -21.606  1.00  0.00              
ATOM     37  CB  ALA A  13      10.566 -22.698 -20.812  1.00  0.00              
ATOM     38  H   ALA A  13      11.874 -20.523 -20.304  1.00  0.00              
ATOM     39  HA  ALA A  13      11.287 -22.020 -22.744  1.00  0.00              
ATOM     40 1HB  ALA A  13       9.873 -23.423 -21.239  1.00  0.00              
ATOM     41 2HB  ALA A  13      11.499 -23.198 -20.553  1.00  0.00              
ATOM     42 3HB  ALA A  13      10.127 -22.261 -19.917  1.00  0.00              
ATOM     43  N   GLU A  14       8.836 -21.343 -23.190  1.00  0.00              
ATOM     44  CA  GLU A  14       7.571 -20.762 -23.617  1.00  0.00              
ATOM     45  C   GLU A  14       6.481 -21.822 -23.459  1.00  0.00              
ATOM     46  O   GLU A  14       6.518 -22.860 -24.109  1.00  0.00              
ATOM     47  CB  GLU A  14       7.648 -20.268 -25.063  1.00  0.00              
ATOM     48  CG  GLU A  14       6.381 -19.589 -25.564  1.00  0.00              
ATOM     49  CD  GLU A  14       6.537 -19.121 -26.984  1.00  0.00              
ATOM     50  OE1 GLU A  14       7.562 -19.382 -27.567  1.00  0.00              
ATOM     51  OE2 GLU A  14       5.589 -18.601 -27.524  1.00  0.00              
ATOM     52  H   GLU A  14       9.180 -22.171 -23.655  1.00  0.00              
ATOM     53  HA  GLU A  14       7.319 -19.913 -22.982  1.00  0.00              
ATOM     54 1HB  GLU A  14       8.480 -19.565 -25.116  1.00  0.00              
ATOM     55 2HB  GLU A  14       7.865 -21.136 -25.686  1.00  0.00              
ATOM     56 1HG  GLU A  14       5.493 -20.216 -25.485  1.00  0.00              
ATOM     57 2HG  GLU A  14       6.275 -18.727 -24.907  1.00  0.00              
ATOM     58  N   HIS A  15       5.527 -21.565 -22.572  1.00  0.00              
ATOM     59  CA  HIS A  15       4.445 -22.508 -22.322  1.00  0.00              
ATOM     60  C   HIS A  15       3.237 -22.094 -23.141  1.00  0.00              
ATOM     61  O   HIS A  15       2.710 -20.993 -22.979  1.00  0.00              
ATOM     62  CB  HIS A  15       4.114 -22.532 -20.828  1.00  0.00              
ATOM     63  CG  HIS A  15       5.280 -22.924 -19.972  1.00  0.00              
ATOM     64  ND1 HIS A  15       5.768 -24.214 -19.929  1.00  0.00              
ATOM     65  CD2 HIS A  15       6.064 -22.198 -19.141  1.00  0.00              
ATOM     66  CE1 HIS A  15       6.799 -24.264 -19.106  1.00  0.00              
ATOM     67  NE2 HIS A  15       7.001 -23.054 -18.615  1.00  0.00              
ATOM     68  H   HIS A  15       5.551 -20.696 -22.058  1.00  0.00              
ATOM     69  HA  HIS A  15       4.746 -23.505 -22.644  1.00  0.00              
ATOM     70 1HB  HIS A  15       3.798 -21.542 -20.497  1.00  0.00              
ATOM     71 2HB  HIS A  15       3.319 -23.251 -20.631  1.00  0.00              
ATOM     72  HD2 HIS A  15       6.064 -21.146 -18.855  1.00  0.00              
ATOM     73  HE1 HIS A  15       7.327 -25.201 -18.933  1.00  0.00              
ATOM     74  HE2 HIS A  15       7.724 -22.792 -17.960  1.00  0.00              
ATOM     75  N   HIS A  16       2.786 -22.993 -24.006  1.00  0.00              
ATOM     76  CA  HIS A  16       1.748 -22.676 -24.991  1.00  0.00              
ATOM     77  C   HIS A  16       0.358 -23.092 -24.537  1.00  0.00              
ATOM     78  O   HIS A  16      -0.010 -24.272 -24.624  1.00  0.00              
ATOM     79  CB  HIS A  16       2.065 -23.342 -26.334  1.00  0.00              
ATOM     80  CG  HIS A  16       3.303 -22.813 -26.990  1.00  0.00              
ATOM     81  ND1 HIS A  16       4.560 -22.976 -26.446  1.00  0.00              
ATOM     82  CD2 HIS A  16       3.477 -22.125 -28.142  1.00  0.00              
ATOM     83  CE1 HIS A  16       5.455 -22.411 -27.238  1.00  0.00              
ATOM     84  NE2 HIS A  16       4.823 -21.887 -28.273  1.00  0.00              
ATOM     85  H   HIS A  16       3.174 -23.925 -23.981  1.00  0.00              
ATOM     86  HA  HIS A  16       1.697 -21.597 -25.139  1.00  0.00              
ATOM     87 1HB  HIS A  16       2.219 -24.413 -26.196  1.00  0.00              
ATOM     88 2HB  HIS A  16       1.247 -23.180 -27.035  1.00  0.00              
ATOM     89  HD2 HIS A  16       2.783 -21.767 -28.903  1.00  0.00              
ATOM     90  HE1 HIS A  16       6.514 -22.432 -26.983  1.00  0.00              
ATOM     91  HE2 HIS A  16       5.252 -21.391 -29.041  1.00  0.00              
ATOM     92  N   VAL A  17      -0.413 -22.116 -24.060  1.00  0.00              
ATOM     93  CA  VAL A  17      -1.762 -22.363 -23.551  1.00  0.00              
ATOM     94  C   VAL A  17      -2.809 -22.141 -24.637  1.00  0.00              
ATOM     95  O   VAL A  17      -2.837 -21.078 -25.269  1.00  0.00              
ATOM     96  CB  VAL A  17      -2.091 -21.410 -22.358  1.00  0.00              
ATOM     97  CG1 VAL A  17      -3.528 -21.611 -21.884  1.00  0.00              
ATOM     98  CG2 VAL A  17      -1.117 -21.677 -21.194  1.00  0.00              
ATOM     99  H   VAL A  17      -0.048 -21.174 -24.051  1.00  0.00              
ATOM    100  HA  VAL A  17      -1.887 -23.403 -23.249  1.00  0.00              
ATOM    101  HB  VAL A  17      -1.939 -20.378 -22.676  1.00  0.00              
ATOM    102 1HG1 VAL A  17      -3.735 -20.937 -21.052  1.00  0.00              
ATOM    103 2HG1 VAL A  17      -4.215 -21.398 -22.703  1.00  0.00              
ATOM    104 3HG1 VAL A  17      -3.663 -22.642 -21.556  1.00  0.00              
ATOM    105 1HG2 VAL A  17      -1.350 -21.011 -20.364  1.00  0.00              
ATOM    106 2HG2 VAL A  17      -1.216 -22.712 -20.867  1.00  0.00              
ATOM    107 3HG2 VAL A  17      -0.094 -21.498 -21.527  1.00  0.00              
ATOM    108  N   ILE A  18      -3.673 -23.132 -24.840  1.00  0.00              
ATOM    109  CA  ILE A  18      -4.777 -23.005 -25.802  1.00  0.00              
ATOM    110  C   ILE A  18      -6.073 -22.840 -25.027  1.00  0.00              
ATOM    111  O   ILE A  18      -6.395 -23.677 -24.170  1.00  0.00              
ATOM    112  CB  ILE A  18      -4.950 -24.276 -26.693  1.00  0.00              
ATOM    113  CG1 ILE A  18      -3.631 -24.627 -27.395  1.00  0.00              
ATOM    114  CG2 ILE A  18      -6.078 -24.047 -27.720  1.00  0.00              
ATOM    115  CD1 ILE A  18      -3.089 -23.547 -28.304  1.00  0.00              
ATOM    116  H   ILE A  18      -3.570 -23.993 -24.321  1.00  0.00              
ATOM    117  HA  ILE A  18      -4.659 -22.106 -26.405  1.00  0.00              
ATOM    118  HB  ILE A  18      -5.198 -25.125 -26.057  1.00  0.00              
ATOM    119 1HG1 ILE A  18      -2.897 -24.839 -26.619  1.00  0.00              
ATOM    120 2HG1 ILE A  18      -3.807 -25.529 -27.983  1.00  0.00              
ATOM    121 1HG2 ILE A  18      -6.192 -24.936 -28.339  1.00  0.00              
ATOM    122 2HG2 ILE A  18      -7.011 -23.846 -27.197  1.00  0.00              
ATOM    123 3HG2 ILE A  18      -5.826 -23.195 -28.353  1.00  0.00              
ATOM    124 1HD1 ILE A  18      -2.156 -23.884 -28.756  1.00  0.00              
ATOM    125 2HD1 ILE A  18      -3.815 -23.333 -29.089  1.00  0.00              
ATOM    126 3HD1 ILE A  18      -2.904 -22.643 -27.726  1.00  0.00              
ATOM    127  N   MET A  19      -6.809 -21.765 -25.304  1.00  0.00              
ATOM    128  CA  MET A  19      -8.119 -21.583 -24.680  1.00  0.00              
ATOM    129  C   MET A  19      -9.123 -22.359 -25.529  1.00  0.00              
ATOM    130  O   MET A  19      -9.213 -22.149 -26.738  1.00  0.00              
ATOM    131  CB  MET A  19      -8.527 -20.106 -24.662  1.00  0.00              
ATOM    132  CG  MET A  19      -7.537 -19.179 -23.971  1.00  0.00              
ATOM    133  SD  MET A  19      -7.329 -19.602 -22.239  1.00  0.00              
ATOM    134  CE  MET A  19      -8.901 -19.076 -21.532  1.00  0.00              
ATOM    135  H   MET A  19      -6.470 -21.064 -25.948  1.00  0.00              
ATOM    136  HA  MET A  19      -8.109 -21.991 -23.670  1.00  0.00              
ATOM    137 1HB  MET A  19      -8.645 -19.797 -25.699  1.00  0.00              
ATOM    138 2HB  MET A  19      -9.489 -20.047 -24.152  1.00  0.00              
ATOM    139 1HG  MET A  19      -6.580 -19.259 -24.485  1.00  0.00              
ATOM    140 2HG  MET A  19      -7.910 -18.159 -24.057  1.00  0.00              
ATOM    141 1HE  MET A  19      -8.906 -19.281 -20.461  1.00  0.00              
ATOM    142 2HE  MET A  19      -9.034 -18.006 -21.698  1.00  0.00              
ATOM    143 3HE  MET A  19      -9.715 -19.622 -22.010  1.00  0.00              
ATOM    144  N   VAL A  20      -9.867 -23.263 -24.905  1.00  0.00              
ATOM    145  CA  VAL A  20     -10.868 -24.050 -25.625  1.00  0.00              
ATOM    146  C   VAL A  20     -12.234 -23.903 -24.958  1.00  0.00              
ATOM    147  O   VAL A  20     -12.339 -23.974 -23.727  1.00  0.00              
ATOM    148  CB  VAL A  20     -10.448 -25.551 -25.663  1.00  0.00              
ATOM    149  CG1 VAL A  20     -11.509 -26.390 -26.351  1.00  0.00              
ATOM    150  CG2 VAL A  20      -9.112 -25.689 -26.384  1.00  0.00              
ATOM    151  H   VAL A  20      -9.743 -23.413 -23.914  1.00  0.00              
ATOM    152  HA  VAL A  20     -11.000 -23.686 -26.645  1.00  0.00              
ATOM    153  HB  VAL A  20     -10.303 -25.904 -24.642  1.00  0.00              
ATOM    154 1HG1 VAL A  20     -11.195 -27.435 -26.365  1.00  0.00              
ATOM    155 2HG1 VAL A  20     -12.451 -26.303 -25.808  1.00  0.00              
ATOM    156 3HG1 VAL A  20     -11.645 -26.039 -27.373  1.00  0.00              
ATOM    157 1HG2 VAL A  20      -8.818 -26.738 -26.410  1.00  0.00              
ATOM    158 2HG2 VAL A  20      -9.210 -25.314 -27.403  1.00  0.00              
ATOM    159 3HG2 VAL A  20      -8.352 -25.114 -25.856  1.00  0.00              
ATOM    160  N   GLY A  21     -13.270 -23.684 -25.772  1.00  0.00              
ATOM    161  CA  GLY A  21     -14.618 -23.538 -25.248  1.00  0.00              
ATOM    162  C   GLY A  21     -15.559 -22.763 -26.156  1.00  0.00              
ATOM    163  O   GLY A  21     -15.111 -22.073 -27.070  1.00  0.00              
ATOM    164  H   GLY A  21     -13.120 -23.618 -26.769  1.00  0.00              
ATOM    165 1HA  GLY A  21     -15.050 -24.527 -25.096  1.00  0.00              
ATOM    166 2HA  GLY A  21     -14.575 -23.012 -24.295  1.00  0.00              
ATOM    167  N   SER A  22     -16.863 -22.879 -25.890  1.00  0.00              
ATOM    168  CA  SER A  22     -17.904 -22.251 -26.701  1.00  0.00              
ATOM    169  C   SER A  22     -17.841 -20.732 -26.609  1.00  0.00              
ATOM    170  O   SER A  22     -17.341 -20.180 -25.630  1.00  0.00              
ATOM    171  CB  SER A  22     -19.271 -22.746 -26.272  1.00  0.00              
ATOM    172  OG  SER A  22     -19.415 -24.127 -26.464  1.00  0.00              
ATOM    173  H   SER A  22     -17.130 -23.430 -25.087  1.00  0.00              
ATOM    174  HA  SER A  22     -17.882 -22.558 -27.748  1.00  0.00              
ATOM    175 1HB  SER A  22     -19.407 -22.520 -25.214  1.00  0.00              
ATOM    176 2HB  SER A  22     -20.030 -22.226 -26.854  1.00  0.00              
ATOM    177  HG  SER A  22     -20.348 -24.351 -26.486  1.00  0.00              
ATOM    178  N   GLY A  23     -18.373 -20.068 -27.631  1.00  0.00              
ATOM    179  CA  GLY A  23     -18.396 -18.617 -27.634  1.00  0.00              
ATOM    180  C   GLY A  23     -19.190 -18.069 -26.462  1.00  0.00              
ATOM    181  O   GLY A  23     -20.284 -18.555 -26.159  1.00  0.00              
ATOM    182  H   GLY A  23     -18.767 -20.568 -28.416  1.00  0.00              
ATOM    183 1HA  GLY A  23     -17.373 -18.244 -27.571  1.00  0.00              
ATOM    184 2HA  GLY A  23     -18.852 -18.270 -28.561  1.00  0.00              
ATOM    185  N   GLY A  24     -18.629 -17.070 -25.786  1.00  0.00              
ATOM    186  CA  GLY A  24     -19.271 -16.528 -24.601  1.00  0.00              
ATOM    187  C   GLY A  24     -18.955 -17.119 -23.233  1.00  0.00              
ATOM    188  O   GLY A  24     -19.408 -16.577 -22.228  1.00  0.00              
ATOM    189  H   GLY A  24     -17.750 -16.678 -26.091  1.00  0.00              
ATOM    190 1HA  GLY A  24     -19.016 -15.472 -24.509  1.00  0.00              
ATOM    191 2HA  GLY A  24     -20.351 -16.632 -24.702  1.00  0.00              
ATOM    192  N   VAL A  25     -18.191 -18.201 -23.154  1.00  0.00              
ATOM    193  CA  VAL A  25     -17.848 -18.728 -21.834  1.00  0.00              
ATOM    194  C   VAL A  25     -16.865 -17.883 -21.015  1.00  0.00              
ATOM    195  O   VAL A  25     -16.758 -18.075 -19.804  1.00  0.00              
ATOM    196  CB  VAL A  25     -17.309 -20.185 -21.907  1.00  0.00              
ATOM    197  CG1 VAL A  25     -18.357 -21.089 -22.554  1.00  0.00              
ATOM    198  CG2 VAL A  25     -15.987 -20.230 -22.659  1.00  0.00              
ATOM    199  H   VAL A  25     -17.840 -18.669 -23.977  1.00  0.00              
ATOM    200  HA  VAL A  25     -18.720 -18.756 -21.179  1.00  0.00              
ATOM    201  HB  VAL A  25     -17.109 -20.539 -20.896  1.00  0.00              
ATOM    202 1HG1 VAL A  25     -17.976 -22.109 -22.603  1.00  0.00              
ATOM    203 2HG1 VAL A  25     -19.270 -21.071 -21.958  1.00  0.00              
ATOM    204 3HG1 VAL A  25     -18.573 -20.733 -23.561  1.00  0.00              
ATOM    205 1HG2 VAL A  25     -15.626 -21.257 -22.699  1.00  0.00              
ATOM    206 2HG2 VAL A  25     -16.133 -19.856 -23.673  1.00  0.00              
ATOM    207 3HG2 VAL A  25     -15.254 -19.608 -22.145  1.00  0.00              
ATOM    208  N   GLY A  26     -16.147 -16.965 -21.660  1.00  0.00              
ATOM    209  CA  GLY A  26     -15.211 -16.114 -20.935  1.00  0.00              
ATOM    210  C   GLY A  26     -13.733 -16.401 -21.179  1.00  0.00              
ATOM    211  O   GLY A  26     -12.881 -16.060 -20.357  1.00  0.00              
ATOM    212  H   GLY A  26     -16.245 -16.849 -22.658  1.00  0.00              
ATOM    213 1HA  GLY A  26     -15.380 -15.075 -21.219  1.00  0.00              
ATOM    214 2HA  GLY A  26     -15.381 -16.229 -19.865  1.00  0.00              
ATOM    215  N   LYS A  27     -13.413 -17.021 -22.311  1.00  0.00              
ATOM    216  CA  LYS A  27     -12.016 -17.254 -22.670  1.00  0.00              
ATOM    217  C   LYS A  27     -11.252 -15.923 -22.769  1.00  0.00              
ATOM    218  O   LYS A  27     -10.197 -15.748 -22.148  1.00  0.00              
ATOM    219  CB  LYS A  27     -11.935 -18.007 -24.004  1.00  0.00              
ATOM    220  CG  LYS A  27     -12.628 -19.363 -23.972  1.00  0.00              
ATOM    221  CD  LYS A  27     -12.326 -20.202 -25.231  1.00  0.00              
ATOM    222  CE  LYS A  27     -12.802 -19.522 -26.514  1.00  0.00              
ATOM    223  NZ  LYS A  27     -14.290 -19.377 -26.581  1.00  0.00              
ATOM    224  H   LYS A  27     -14.141 -17.337 -22.936  1.00  0.00              
ATOM    225  HA  LYS A  27     -11.528 -17.841 -21.891  1.00  0.00              
ATOM    226 1HB  LYS A  27     -12.396 -17.370 -24.759  1.00  0.00              
ATOM    227 2HB  LYS A  27     -10.877 -18.135 -24.236  1.00  0.00              
ATOM    228 1HG  LYS A  27     -12.285 -19.906 -23.091  1.00  0.00              
ATOM    229 2HG  LYS A  27     -13.704 -19.201 -23.903  1.00  0.00              
ATOM    230 1HD  LYS A  27     -11.248 -20.358 -25.293  1.00  0.00              
ATOM    231 2HD  LYS A  27     -12.827 -21.164 -25.135  1.00  0.00              
ATOM    232 1HE  LYS A  27     -12.349 -18.533 -26.566  1.00  0.00              
ATOM    233 2HE  LYS A  27     -12.467 -20.119 -27.362  1.00  0.00              
ATOM    234 1HZ  LYS A  27     -14.545 -18.924 -27.448  1.00  0.00              
ATOM    235 2HZ  LYS A  27     -14.720 -20.291 -26.540  1.00  0.00              
ATOM    236 3HZ  LYS A  27     -14.610 -18.820 -25.802  1.00  0.00              
ATOM    237  N   SER A  28     -11.797 -14.984 -23.536  1.00  0.00              
ATOM    238  CA  SER A  28     -11.150 -13.687 -23.699  1.00  0.00              
ATOM    239  C   SER A  28     -11.096 -12.904 -22.399  1.00  0.00              
ATOM    240  O   SER A  28     -10.156 -12.132 -22.159  1.00  0.00              
ATOM    241  CB  SER A  28     -11.871 -12.880 -24.762  1.00  0.00              
ATOM    242  OG  SER A  28     -11.796 -13.485 -26.023  1.00  0.00              
ATOM    243  H   SER A  28     -12.668 -15.162 -24.015  1.00  0.00              
ATOM    244  HA  SER A  28     -10.145 -13.754 -24.119  1.00  0.00              
ATOM    245 1HB  SER A  28     -12.918 -12.784 -24.476  1.00  0.00              
ATOM    246 2HB  SER A  28     -11.418 -11.891 -24.816  1.00  0.00              
ATOM    247  HG  SER A  28     -10.918 -13.851 -26.151  1.00  0.00              
ATOM    248  N   ALA A  29     -12.108 -13.099 -21.560  1.00  0.00              
ATOM    249  CA  ALA A  29     -12.153 -12.430 -20.267  1.00  0.00              
ATOM    250  C   ALA A  29     -11.008 -12.908 -19.380  1.00  0.00              
ATOM    251  O   ALA A  29     -10.349 -12.107 -18.734  1.00  0.00              
ATOM    252  CB  ALA A  29     -13.497 -12.686 -19.585  1.00  0.00              
ATOM    253  H   ALA A  29     -12.861 -13.721 -21.818  1.00  0.00              
ATOM    254  HA  ALA A  29     -12.028 -11.358 -20.423  1.00  0.00              
ATOM    255 1HB  ALA A  29     -13.517 -12.179 -18.620  1.00  0.00              
ATOM    256 2HB  ALA A  29     -14.303 -12.304 -20.212  1.00  0.00              
ATOM    257 3HB  ALA A  29     -13.631 -13.756 -19.435  1.00  0.00              
ATOM    258  N   LEU A  30     -10.776 -14.217 -19.349  1.00  0.00              
ATOM    259  CA  LEU A  30      -9.701 -14.752 -18.526  1.00  0.00              
ATOM    260  C   LEU A  30      -8.355 -14.321 -19.115  1.00  0.00              
ATOM    261  O   LEU A  30      -7.432 -13.953 -18.381  1.00  0.00              
ATOM    262  CB  LEU A  30      -9.780 -16.283 -18.456  1.00  0.00              
ATOM    263  CG  LEU A  30     -10.951 -16.871 -17.667  1.00  0.00              
ATOM    264  CD1 LEU A  30     -11.021 -18.389 -17.858  1.00  0.00              
ATOM    265  CD2 LEU A  30     -10.793 -16.506 -16.177  1.00  0.00              
ATOM    266  H   LEU A  30     -11.341 -14.851 -19.894  1.00  0.00              
ATOM    267  HA  LEU A  30      -9.770 -14.338 -17.521  1.00  0.00              
ATOM    268 1HB  LEU A  30      -9.907 -16.502 -19.515  1.00  0.00              
ATOM    269 2HB  LEU A  30      -8.845 -16.719 -18.105  1.00  0.00              
ATOM    270  HG  LEU A  30     -11.861 -16.396 -18.035  1.00  0.00              
ATOM    271 1HD1 LEU A  30     -11.860 -18.790 -17.289  1.00  0.00              
ATOM    272 2HD1 LEU A  30     -11.160 -18.616 -18.915  1.00  0.00              
ATOM    273 3HD1 LEU A  30     -10.096 -18.843 -17.506  1.00  0.00              
ATOM    274 1HD2 LEU A  30     -11.627 -16.923 -15.610  1.00  0.00              
ATOM    275 2HD2 LEU A  30      -9.856 -16.915 -15.799  1.00  0.00              
ATOM    276 3HD2 LEU A  30     -10.787 -15.422 -16.066  1.00  0.00              
ATOM    277  N   THR A  31      -8.257 -14.351 -20.440  1.00  0.00              
ATOM    278  CA  THR A  31      -7.016 -14.032 -21.140  1.00  0.00              
ATOM    279  C   THR A  31      -6.611 -12.573 -20.954  1.00  0.00              
ATOM    280  O   THR A  31      -5.442 -12.266 -20.746  1.00  0.00              
ATOM    281  CB  THR A  31      -7.132 -14.327 -22.647  1.00  0.00              
ATOM    282  OG1 THR A  31      -7.367 -15.728 -22.845  1.00  0.00              
ATOM    283  CG2 THR A  31      -5.856 -13.924 -23.369  1.00  0.00              
ATOM    284  H   THR A  31      -9.074 -14.604 -20.977  1.00  0.00              
ATOM    285  HA  THR A  31      -6.198 -14.623 -20.728  1.00  0.00              
ATOM    286  HB  THR A  31      -7.973 -13.766 -23.054  1.00  0.00              
ATOM    287  HG1 THR A  31      -7.743 -15.868 -23.718  1.00  0.00              
ATOM    288 1HG2 THR A  31      -5.958 -14.140 -24.433  1.00  0.00              
ATOM    289 2HG2 THR A  31      -5.681 -12.857 -23.230  1.00  0.00              
ATOM    290 3HG2 THR A  31      -5.016 -14.486 -22.963  1.00  0.00              
ATOM    291  N   LEU A  32      -7.591 -11.679 -21.035  1.00  0.00              
ATOM    292  CA  LEU A  32      -7.328 -10.261 -20.907  1.00  0.00              
ATOM    293  C   LEU A  32      -7.172  -9.804 -19.464  1.00  0.00              
ATOM    294  O   LEU A  32      -6.472  -8.822 -19.199  1.00  0.00              
ATOM    295  CB  LEU A  32      -8.422  -9.451 -21.626  1.00  0.00              
ATOM    296  CG  LEU A  32      -8.477  -9.645 -23.149  1.00  0.00              
ATOM    297  CD1 LEU A  32      -9.675  -8.896 -23.721  1.00  0.00              
ATOM    298  CD2 LEU A  32      -7.182  -9.152 -23.783  1.00  0.00              
ATOM    299  H   LEU A  32      -8.539 -11.992 -21.189  1.00  0.00              
ATOM    300  HA  LEU A  32      -6.378 -10.021 -21.384  1.00  0.00              
ATOM    301 1HB  LEU A  32      -9.303  -9.891 -21.159  1.00  0.00              
ATOM    302 2HB  LEU A  32      -8.369  -8.392 -21.376  1.00  0.00              
ATOM    303  HG  LEU A  32      -8.549 -10.717 -23.337  1.00  0.00              
ATOM    304 1HD1 LEU A  32      -9.710  -9.036 -24.802  1.00  0.00              
ATOM    305 2HD1 LEU A  32     -10.592  -9.283 -23.276  1.00  0.00              
ATOM    306 3HD1 LEU A  32      -9.581  -7.834 -23.497  1.00  0.00              
ATOM    307 1HD2 LEU A  32      -7.230  -9.294 -24.863  1.00  0.00              
ATOM    308 2HD2 LEU A  32      -7.047  -8.093 -23.562  1.00  0.00              
ATOM    309 3HD2 LEU A  32      -6.341  -9.717 -23.380  1.00  0.00              
ATOM    310  N   GLN A  33      -7.819 -10.494 -18.534  1.00  0.00              
ATOM    311  CA  GLN A  33      -7.621 -10.184 -17.116  1.00  0.00              
ATOM    312  C   GLN A  33      -6.202 -10.628 -16.765  1.00  0.00              
ATOM    313  O   GLN A  33      -5.476  -9.946 -16.040  1.00  0.00              
ATOM    314  CB  GLN A  33      -8.648 -10.893 -16.230  1.00  0.00              
ATOM    315  CG  GLN A  33      -8.538 -10.552 -14.753  1.00  0.00              
ATOM    316  CD  GLN A  33      -8.791  -9.081 -14.479  1.00  0.00              
ATOM    317  OE1 GLN A  33      -9.749  -8.496 -14.990  1.00  0.00              
ATOM    318  NE2 GLN A  33      -7.929  -8.474 -13.672  1.00  0.00              
ATOM    319  H   GLN A  33      -8.453 -11.237 -18.791  1.00  0.00              
ATOM    320  HA  GLN A  33      -7.713  -9.109 -16.961  1.00  0.00              
ATOM    321 1HB  GLN A  33      -9.633 -10.611 -16.601  1.00  0.00              
ATOM    322 2HB  GLN A  33      -8.501 -11.963 -16.372  1.00  0.00              
ATOM    323 1HG  GLN A  33      -9.039 -11.128 -13.976  1.00  0.00              
ATOM    324 2HG  GLN A  33      -7.464 -10.732 -14.703  1.00  0.00              
ATOM    325 1HE2 GLN A  33      -8.044  -7.504 -13.454  1.00  0.00              
ATOM    326 2HE2 GLN A  33      -7.164  -8.987 -13.280  1.00  0.00              
ATOM    327  N   PHE A  34      -5.808 -11.785 -17.289  1.00  0.00              
ATOM    328  CA  PHE A  34      -4.466 -12.304 -17.047  1.00  0.00              
ATOM    329  C   PHE A  34      -3.369 -11.415 -17.658  1.00  0.00              
ATOM    330  O   PHE A  34      -2.462 -10.957 -16.964  1.00  0.00              
ATOM    331  CB  PHE A  34      -4.346 -13.730 -17.607  1.00  0.00              
ATOM    332  CG  PHE A  34      -2.971 -14.311 -17.479  1.00  0.00              
ATOM    333  CD1 PHE A  34      -2.095 -14.305 -18.548  1.00  0.00              
ATOM    334  CD2 PHE A  34      -2.542 -14.840 -16.267  1.00  0.00              
ATOM    335  CE1 PHE A  34      -0.797 -14.819 -18.419  1.00  0.00              
ATOM    336  CE2 PHE A  34      -1.250 -15.353 -16.126  1.00  0.00              
ATOM    337  CZ  PHE A  34      -0.377 -15.340 -17.209  1.00  0.00              
ATOM    338  H   PHE A  34      -6.444 -12.315 -17.866  1.00  0.00              
ATOM    339  HA  PHE A  34      -4.264 -12.322 -15.975  1.00  0.00              
ATOM    340 1HB  PHE A  34      -5.020 -14.400 -17.076  1.00  0.00              
ATOM    341 2HB  PHE A  34      -4.591 -13.737 -18.669  1.00  0.00              
ATOM    342  HD1 PHE A  34      -2.423 -13.893 -19.503  1.00  0.00              
ATOM    343  HD2 PHE A  34      -3.227 -14.849 -15.418  1.00  0.00              
ATOM    344  HE1 PHE A  34      -0.120 -14.807 -19.273  1.00  0.00              
ATOM    345  HE2 PHE A  34      -0.926 -15.764 -15.170  1.00  0.00              
ATOM    346  HZ  PHE A  34       0.632 -15.738 -17.107  1.00  0.00              
ATOM    347  N   MET A  35      -3.470 -11.163 -18.955  1.00  0.00              
ATOM    348  CA  MET A  35      -2.474 -10.371 -19.676  1.00  0.00              
ATOM    349  C   MET A  35      -2.447  -8.887 -19.347  1.00  0.00              
ATOM    350  O   MET A  35      -1.380  -8.294 -19.150  1.00  0.00              
ATOM    351  CB  MET A  35      -2.714 -10.470 -21.187  1.00  0.00              
ATOM    352  CG  MET A  35      -2.423 -11.826 -21.801  1.00  0.00              
ATOM    353  SD  MET A  35      -0.655 -11.997 -22.071  1.00  0.00              
ATOM    354  CE  MET A  35      -0.510 -13.727 -22.233  1.00  0.00              
ATOM    355  H   MET A  35      -4.264 -11.532 -19.459  1.00  0.00              
ATOM    356  HA  MET A  35      -1.471 -10.711 -19.418  1.00  0.00              
ATOM    357 1HB  MET A  35      -3.759 -10.219 -21.360  1.00  0.00              
ATOM    358 2HB  MET A  35      -2.077  -9.722 -21.660  1.00  0.00              
ATOM    359 1HG  MET A  35      -2.783 -12.593 -21.116  1.00  0.00              
ATOM    360 2HG  MET A  35      -2.965 -11.895 -22.743  1.00  0.00              
ATOM    361 1HE  MET A  35       0.533 -13.991 -22.406  1.00  0.00              
ATOM    362 2HE  MET A  35      -0.860 -14.209 -21.318  1.00  0.00              
ATOM    363 3HE  MET A  35      -1.115 -14.066 -23.075  1.00  0.00              
ATOM    364  N   LYS A  36      -3.627  -8.288 -19.303  1.00  0.00              
ATOM    365  CA  LYS A  36      -3.708  -6.856 -19.097  1.00  0.00              
ATOM    366  C   LYS A  36      -4.472  -6.348 -17.888  1.00  0.00              
ATOM    367  O   LYS A  36      -4.637  -5.141 -17.733  1.00  0.00              
ATOM    368  CB  LYS A  36      -4.312  -6.222 -20.351  1.00  0.00              
ATOM    369  CG  LYS A  36      -3.517  -6.470 -21.626  1.00  0.00              
ATOM    370  CD  LYS A  36      -2.144  -5.819 -21.559  1.00  0.00              
ATOM    371  CE  LYS A  36      -1.361  -6.040 -22.845  1.00  0.00              
ATOM    372  NZ  LYS A  36      -0.008  -5.424 -22.786  1.00  0.00              
ATOM    373  H   LYS A  36      -4.480  -8.818 -19.413  1.00  0.00              
ATOM    374  HA  LYS A  36      -2.711  -6.450 -18.927  1.00  0.00              
ATOM    375 1HB  LYS A  36      -5.316  -6.631 -20.464  1.00  0.00              
ATOM    376 2HB  LYS A  36      -4.376  -5.149 -20.168  1.00  0.00              
ATOM    377 1HG  LYS A  36      -3.404  -7.547 -21.759  1.00  0.00              
ATOM    378 2HG  LYS A  36      -4.074  -6.058 -22.467  1.00  0.00              
ATOM    379 1HD  LYS A  36      -2.274  -4.749 -21.391  1.00  0.00              
ATOM    380 2HD  LYS A  36      -1.595  -6.252 -20.722  1.00  0.00              
ATOM    381 1HE  LYS A  36      -1.265  -7.113 -23.006  1.00  0.00              
ATOM    382 2HE  LYS A  36      -1.925  -5.599 -23.667  1.00  0.00              
ATOM    383 1HZ  LYS A  36       0.477  -5.593 -23.656  1.00  0.00              
ATOM    384 2HZ  LYS A  36      -0.097  -4.429 -22.637  1.00  0.00              
ATOM    385 3HZ  LYS A  36       0.515  -5.833 -22.025  1.00  0.00              
ATOM    386  N   ASP A  37      -4.935  -7.251 -17.034  1.00  0.00              
ATOM    387  CA  ASP A  37      -5.810  -6.840 -15.946  1.00  0.00              
ATOM    388  C   ASP A  37      -7.074  -6.154 -16.434  1.00  0.00              
ATOM    389  O   ASP A  37      -7.555  -5.235 -15.783  1.00  0.00              
ATOM    390  CB  ASP A  37      -5.058  -5.912 -14.989  1.00  0.00              
ATOM    391  CG  ASP A  37      -3.872  -6.560 -14.287  1.00  0.00              
ATOM    392  OD1 ASP A  37      -4.042  -7.618 -13.729  1.00  0.00              
ATOM    393  OD2 ASP A  37      -2.776  -6.077 -14.447  1.00  0.00              
ATOM    394  H   ASP A  37      -4.689  -8.227 -17.126  1.00  0.00              
ATOM    395  HA  ASP A  37      -6.149  -7.717 -15.393  1.00  0.00              
ATOM    396 1HB  ASP A  37      -4.740  -4.977 -15.450  1.00  0.00              
ATOM    397 2HB  ASP A  37      -5.844  -5.710 -14.261  1.00  0.00              
ATOM    398  N   GLU A  38      -7.615  -6.591 -17.565  1.00  0.00              
ATOM    399  CA  GLU A  38      -8.841  -5.989 -18.069  1.00  0.00              
ATOM    400  C   GLU A  38     -10.000  -6.992 -18.168  1.00  0.00              
ATOM    401  O   GLU A  38      -9.788  -8.190 -18.384  1.00  0.00              
ATOM    402  CB  GLU A  38      -8.582  -5.354 -19.437  1.00  0.00              
ATOM    403  CG  GLU A  38      -7.610  -4.184 -19.414  1.00  0.00              
ATOM    404  CD  GLU A  38      -7.449  -3.580 -20.781  1.00  0.00              
ATOM    405  OE1 GLU A  38      -8.039  -4.085 -21.706  1.00  0.00              
ATOM    406  OE2 GLU A  38      -6.828  -2.548 -20.883  1.00  0.00              
ATOM    407  H   GLU A  38      -7.184  -7.341 -18.087  1.00  0.00              
ATOM    408  HA  GLU A  38      -9.185  -5.217 -17.379  1.00  0.00              
ATOM    409 1HB  GLU A  38      -8.189  -6.140 -20.083  1.00  0.00              
ATOM    410 2HB  GLU A  38      -9.546  -5.018 -19.820  1.00  0.00              
ATOM    411 1HG  GLU A  38      -7.886  -3.405 -18.704  1.00  0.00              
ATOM    412 2HG  GLU A  38      -6.669  -4.638 -19.105  1.00  0.00              
ATOM    413  N   PHE A  39     -11.221  -6.487 -17.998  1.00  0.00              
ATOM    414  CA  PHE A  39     -12.428  -7.305 -18.046  1.00  0.00              
ATOM    415  C   PHE A  39     -13.587  -6.473 -18.566  1.00  0.00              
ATOM    416  O   PHE A  39     -13.810  -5.356 -18.101  1.00  0.00              
ATOM    417  CB  PHE A  39     -12.798  -7.861 -16.657  1.00  0.00              
ATOM    418  CG  PHE A  39     -14.127  -8.594 -16.630  1.00  0.00              
ATOM    419  CD1 PHE A  39     -15.292  -7.945 -16.227  1.00  0.00              
ATOM    420  CD2 PHE A  39     -14.224  -9.909 -17.065  1.00  0.00              
ATOM    421  CE1 PHE A  39     -16.536  -8.596 -16.261  1.00  0.00              
ATOM    422  CE2 PHE A  39     -15.461 -10.574 -17.105  1.00  0.00              
ATOM    423  CZ  PHE A  39     -16.619  -9.912 -16.701  1.00  0.00              
ATOM    424  H   PHE A  39     -11.305  -5.494 -17.830  1.00  0.00              
ATOM    425  HA  PHE A  39     -12.284  -8.137 -18.737  1.00  0.00              
ATOM    426 1HB  PHE A  39     -12.042  -8.571 -16.324  1.00  0.00              
ATOM    427 2HB  PHE A  39     -12.873  -7.048 -15.936  1.00  0.00              
ATOM    428  HD1 PHE A  39     -15.235  -6.914 -15.881  1.00  0.00              
ATOM    429  HD2 PHE A  39     -13.317 -10.426 -17.380  1.00  0.00              
ATOM    430  HE1 PHE A  39     -17.435  -8.070 -15.942  1.00  0.00              
ATOM    431  HE2 PHE A  39     -15.516 -11.606 -17.451  1.00  0.00              
ATOM    432  HZ  PHE A  39     -17.583 -10.419 -16.728  1.00  0.00              
ATOM    433  N   VAL A  40     -14.314  -7.018 -19.534  1.00  0.00              
ATOM    434  CA  VAL A  40     -15.568  -6.422 -19.982  1.00  0.00              
ATOM    435  C   VAL A  40     -16.676  -7.459 -19.887  1.00  0.00              
ATOM    436  O   VAL A  40     -16.425  -8.664 -19.914  1.00  0.00              
ATOM    437  CB  VAL A  40     -15.472  -5.923 -21.431  1.00  0.00              
ATOM    438  CG1 VAL A  40     -14.416  -4.839 -21.538  1.00  0.00              
ATOM    439  CG2 VAL A  40     -15.126  -7.085 -22.345  1.00  0.00              
ATOM    440  H   VAL A  40     -13.991  -7.869 -19.970  1.00  0.00              
ATOM    441  HA  VAL A  40     -15.868  -5.596 -19.336  1.00  0.00              
ATOM    442  HB  VAL A  40     -16.447  -5.545 -21.740  1.00  0.00              
ATOM    443 1HG1 VAL A  40     -14.355  -4.491 -22.569  1.00  0.00              
ATOM    444 2HG1 VAL A  40     -14.684  -4.005 -20.890  1.00  0.00              
ATOM    445 3HG1 VAL A  40     -13.449  -5.240 -21.233  1.00  0.00              
ATOM    446 1HG2 VAL A  40     -15.059  -6.731 -23.373  1.00  0.00              
ATOM    447 2HG2 VAL A  40     -14.169  -7.511 -22.044  1.00  0.00              
ATOM    448 3HG2 VAL A  40     -15.902  -7.847 -22.274  1.00  0.00              
ATOM    449  N   GLU A  41     -17.909  -6.986 -19.782  1.00  0.00              
ATOM    450  CA  GLU A  41     -19.045  -7.882 -19.675  1.00  0.00              
ATOM    451  C   GLU A  41     -19.511  -8.456 -21.016  1.00  0.00              
ATOM    452  O   GLU A  41     -19.832  -9.637 -21.103  1.00  0.00              
ATOM    453  CB  GLU A  41     -20.207  -7.154 -18.995  1.00  0.00              
ATOM    454  CG  GLU A  41     -19.968  -6.817 -17.530  1.00  0.00              
ATOM    455  CD  GLU A  41     -21.130  -6.063 -16.946  1.00  0.00              
ATOM    456  OE1 GLU A  41     -22.050  -5.773 -17.672  1.00  0.00              
ATOM    457  OE2 GLU A  41     -21.150  -5.874 -15.753  1.00  0.00              
ATOM    458  H   GLU A  41     -18.067  -5.989 -19.776  1.00  0.00              
ATOM    459  HA  GLU A  41     -18.773  -8.755 -19.080  1.00  0.00              
ATOM    460 1HB  GLU A  41     -20.378  -6.234 -19.556  1.00  0.00              
ATOM    461 2HB  GLU A  41     -21.082  -7.799 -19.081  1.00  0.00              
ATOM    462 1HG  GLU A  41     -19.756  -7.690 -16.914  1.00  0.00              
ATOM    463 2HG  GLU A  41     -19.092  -6.170 -17.556  1.00  0.00              
ATOM    464  N   ASP A  42     -19.523  -7.644 -22.069  1.00  0.00              
ATOM    465  CA  ASP A  42     -19.876  -8.161 -23.395  1.00  0.00              
ATOM    466  C   ASP A  42     -18.807  -9.003 -24.095  1.00  0.00              
ATOM    467  O   ASP A  42     -17.612  -8.746 -23.967  1.00  0.00              
ATOM    468  CB  ASP A  42     -20.257  -6.991 -24.305  1.00  0.00              
ATOM    469  CG  ASP A  42     -21.604  -6.357 -23.984  1.00  0.00              
ATOM    470  OD1 ASP A  42     -22.340  -6.930 -23.217  1.00  0.00              
ATOM    471  OD2 ASP A  42     -21.820  -5.237 -24.380  1.00  0.00              
ATOM    472  H   ASP A  42     -19.290  -6.666 -21.968  1.00  0.00              
ATOM    473  HA  ASP A  42     -20.723  -8.843 -23.312  1.00  0.00              
ATOM    474 1HB  ASP A  42     -19.494  -6.214 -24.357  1.00  0.00              
ATOM    475 2HB  ASP A  42     -20.318  -7.506 -25.264  1.00  0.00              
ATOM    476  N   TYR A  43     -19.267 -10.006 -24.840  1.00  0.00              
ATOM    477  CA  TYR A  43     -18.407 -10.904 -25.614  1.00  0.00              
ATOM    478  C   TYR A  43     -17.757 -10.156 -26.779  1.00  0.00              
ATOM    479  O   TYR A  43     -18.424  -9.436 -27.517  1.00  0.00              
ATOM    480  CB  TYR A  43     -19.206 -12.101 -26.133  1.00  0.00              
ATOM    481  CG  TYR A  43     -18.439 -12.978 -27.098  1.00  0.00              
ATOM    482  CD1 TYR A  43     -17.422 -13.808 -26.652  1.00  0.00              
ATOM    483  CD2 TYR A  43     -18.737 -12.973 -28.453  1.00  0.00              
ATOM    484  CE1 TYR A  43     -16.718 -14.611 -27.529  1.00  0.00              
ATOM    485  CE2 TYR A  43     -18.040 -13.772 -29.339  1.00  0.00              
ATOM    486  CZ  TYR A  43     -17.031 -14.590 -28.873  1.00  0.00              
ATOM    487  OH  TYR A  43     -16.334 -15.388 -29.752  1.00  0.00              
ATOM    488  H   TYR A  43     -20.267 -10.141 -24.864  1.00  0.00              
ATOM    489  HA  TYR A  43     -17.598 -11.276 -24.984  1.00  0.00              
ATOM    490 1HB  TYR A  43     -19.505 -12.691 -25.266  1.00  0.00              
ATOM    491 2HB  TYR A  43     -20.093 -11.706 -26.628  1.00  0.00              
ATOM    492  HD1 TYR A  43     -17.180 -13.819 -25.589  1.00  0.00              
ATOM    493  HD2 TYR A  43     -19.535 -12.325 -28.815  1.00  0.00              
ATOM    494  HE1 TYR A  43     -15.920 -15.258 -27.165  1.00  0.00              
ATOM    495  HE2 TYR A  43     -18.288 -13.754 -30.401  1.00  0.00              
ATOM    496  HH  TYR A  43     -15.656 -15.915 -29.323  1.00  0.00              
ATOM    497  N   GLU A  44     -16.454 -10.352 -26.949  1.00  0.00              
ATOM    498  CA  GLU A  44     -15.726  -9.811 -28.091  1.00  0.00              
ATOM    499  C   GLU A  44     -15.499 -10.877 -29.173  1.00  0.00              
ATOM    500  O   GLU A  44     -14.732 -11.814 -28.970  1.00  0.00              
ATOM    501  CB  GLU A  44     -14.387  -9.228 -27.636  1.00  0.00              
ATOM    502  CG  GLU A  44     -13.555  -8.615 -28.754  1.00  0.00              
ATOM    503  CD  GLU A  44     -12.295  -7.992 -28.219  1.00  0.00              
ATOM    504  OE1 GLU A  44     -12.082  -8.054 -27.032  1.00  0.00              
ATOM    505  OE2 GLU A  44     -11.492  -7.554 -29.008  1.00  0.00              
ATOM    506  H   GLU A  44     -15.954 -10.895 -26.259  1.00  0.00              
ATOM    507  HA  GLU A  44     -16.311  -9.020 -28.562  1.00  0.00              
ATOM    508 1HB  GLU A  44     -14.609  -8.465 -26.889  1.00  0.00              
ATOM    509 2HB  GLU A  44     -13.827 -10.039 -27.170  1.00  0.00              
ATOM    510 1HG  GLU A  44     -13.303  -9.321 -29.544  1.00  0.00              
ATOM    511 2HG  GLU A  44     -14.202  -7.836 -29.157  1.00  0.00              
ATOM    512  N   PRO A  45     -16.160 -10.737 -30.339  1.00  0.00              
ATOM    513  CA  PRO A  45     -15.998 -11.682 -31.449  1.00  0.00              
ATOM    514  C   PRO A  45     -14.534 -11.973 -31.757  1.00  0.00              
ATOM    515  O   PRO A  45     -13.788 -11.115 -32.226  1.00  0.00              
ATOM    516  CB  PRO A  45     -16.727 -10.992 -32.595  1.00  0.00              
ATOM    517  CG  PRO A  45     -17.848 -10.308 -31.879  1.00  0.00              
ATOM    518  CD  PRO A  45     -17.146  -9.716 -30.674  1.00  0.00              
ATOM    519  HA  PRO A  45     -16.430 -12.670 -31.233  1.00  0.00              
ATOM    520 1HB  PRO A  45     -16.070 -10.284 -33.121  1.00  0.00              
ATOM    521 2HB  PRO A  45     -17.083 -11.717 -33.341  1.00  0.00              
ATOM    522 1HG  PRO A  45     -18.317  -9.543 -32.515  1.00  0.00              
ATOM    523 2HG  PRO A  45     -18.636 -11.023 -31.600  1.00  0.00              
ATOM    524 1HD  PRO A  45     -16.664  -8.754 -30.904  1.00  0.00              
ATOM    525 2HD  PRO A  45     -17.836  -9.536 -29.837  1.00  0.00              
ATOM    526  N   THR A  46     -14.137 -13.204 -31.470  1.00  0.00              
ATOM    527  CA  THR A  46     -12.757 -13.641 -31.644  1.00  0.00              
ATOM    528  C   THR A  46     -12.629 -14.773 -32.660  1.00  0.00              
ATOM    529  O   THR A  46     -13.287 -15.793 -32.522  1.00  0.00              
ATOM    530  CB  THR A  46     -12.191 -14.191 -30.298  1.00  0.00              
ATOM    531  OG1 THR A  46     -12.212 -13.158 -29.308  1.00  0.00              
ATOM    532  CG2 THR A  46     -10.765 -14.724 -30.480  1.00  0.00              
ATOM    533  H   THR A  46     -14.821 -13.858 -31.118  1.00  0.00              
ATOM    534  HA  THR A  46     -12.158 -12.821 -32.040  1.00  0.00              
ATOM    535  HB  THR A  46     -12.834 -14.998 -29.946  1.00  0.00              
ATOM    536  HG1 THR A  46     -13.023 -12.651 -29.391  1.00  0.00              
ATOM    537 1HG2 THR A  46     -10.394 -15.101 -29.528  1.00  0.00              
ATOM    538 2HG2 THR A  46     -10.770 -15.530 -31.215  1.00  0.00              
ATOM    539 3HG2 THR A  46     -10.119 -13.920 -30.829  1.00  0.00              
ATOM    540  N   THR A  47     -11.783 -14.588 -33.675  1.00  0.00              
ATOM    541  CA  THR A  47     -11.573 -15.640 -34.660  1.00  0.00              
ATOM    542  C   THR A  47     -10.371 -16.394 -34.089  1.00  0.00              
ATOM    543  O   THR A  47     -10.481 -17.570 -33.744  1.00  0.00              
ATOM    544  CB  THR A  47     -11.284 -15.115 -36.079  1.00  0.00              
ATOM    545  OG1 THR A  47     -10.112 -14.289 -36.056  1.00  0.00              
ATOM    546  CG2 THR A  47     -12.461 -14.304 -36.597  1.00  0.00              
ATOM    547  H   THR A  47     -11.281 -13.718 -33.770  1.00  0.00              
ATOM    548  HA  THR A  47     -12.440 -16.298 -34.710  1.00  0.00              
ATOM    549  HB  THR A  47     -11.107 -15.962 -36.741  1.00  0.00              
ATOM    550  HG1 THR A  47      -9.753 -14.220 -36.944  1.00  0.00              
ATOM    551 1HG2 THR A  47     -12.238 -13.942 -37.601  1.00  0.00              
ATOM    552 2HG2 THR A  47     -13.351 -14.933 -36.627  1.00  0.00              
ATOM    553 3HG2 THR A  47     -12.637 -13.456 -35.936  1.00  0.00              
ATOM    554  N   ALA A  48      -9.235 -15.700 -33.962  1.00  0.00              
ATOM    555  CA  ALA A  48      -8.026 -16.262 -33.336  1.00  0.00              
ATOM    556  C   ALA A  48      -7.035 -15.148 -32.999  1.00  0.00              
ATOM    557  O   ALA A  48      -6.558 -14.436 -33.886  1.00  0.00              
ATOM    558  CB  ALA A  48      -7.367 -17.298 -34.270  1.00  0.00              
ATOM    559  H   ALA A  48      -9.213 -14.753 -34.312  1.00  0.00              
ATOM    560  HA  ALA A  48      -8.310 -16.752 -32.404  1.00  0.00              
ATOM    561 1HB  ALA A  48      -6.475 -17.702 -33.791  1.00  0.00              
ATOM    562 2HB  ALA A  48      -8.070 -18.107 -34.470  1.00  0.00              
ATOM    563 3HB  ALA A  48      -7.089 -16.817 -35.207  1.00  0.00              
ATOM    564  N   ASP A  49      -6.735 -15.005 -31.711  1.00  0.00              
ATOM    565  CA  ASP A  49      -5.763 -14.014 -31.238  1.00  0.00              
ATOM    566  C   ASP A  49      -4.643 -14.694 -30.455  1.00  0.00              
ATOM    567  O   ASP A  49      -4.899 -15.613 -29.687  1.00  0.00              
ATOM    568  CB  ASP A  49      -6.446 -12.954 -30.370  1.00  0.00              
ATOM    569  CG  ASP A  49      -7.467 -12.099 -31.108  1.00  0.00              
ATOM    570  OD1 ASP A  49      -7.118 -11.526 -32.112  1.00  0.00              
ATOM    571  OD2 ASP A  49      -8.621 -12.151 -30.754  1.00  0.00              
ATOM    572  H   ASP A  49      -7.194 -15.604 -31.040  1.00  0.00              
ATOM    573  HA  ASP A  49      -5.299 -13.516 -32.090  1.00  0.00              
ATOM    574 1HB  ASP A  49      -6.899 -13.360 -29.465  1.00  0.00              
ATOM    575 2HB  ASP A  49      -5.585 -12.341 -30.103  1.00  0.00              
ATOM    576  N   SER A  50      -3.416 -14.214 -30.656  1.00  0.00              
ATOM    577  CA  SER A  50      -2.231 -14.734 -29.971  1.00  0.00              
ATOM    578  C   SER A  50      -1.700 -13.680 -29.001  1.00  0.00              
ATOM    579  O   SER A  50      -1.406 -12.547 -29.402  1.00  0.00              
ATOM    580  CB  SER A  50      -1.164 -15.129 -30.973  1.00  0.00              
ATOM    581  OG  SER A  50      -1.022 -14.179 -31.993  1.00  0.00              
ATOM    582  H   SER A  50      -3.310 -13.456 -31.315  1.00  0.00              
ATOM    583  HA  SER A  50      -2.406 -15.683 -29.463  1.00  0.00              
ATOM    584 1HB  SER A  50      -0.214 -15.231 -30.449  1.00  0.00              
ATOM    585 2HB  SER A  50      -1.438 -16.086 -31.416  1.00  0.00              
ATOM    586  HG  SER A  50      -0.592 -14.584 -32.750  1.00  0.00              
ATOM    587  N   TYR A  51      -1.586 -14.056 -27.731  1.00  0.00              
ATOM    588  CA  TYR A  51      -1.014 -13.187 -26.705  1.00  0.00              
ATOM    589  C   TYR A  51       0.267 -13.818 -26.167  1.00  0.00              
ATOM    590  O   TYR A  51       0.400 -15.048 -26.166  1.00  0.00              
ATOM    591  CB  TYR A  51      -1.999 -13.024 -25.544  1.00  0.00              
ATOM    592  CG  TYR A  51      -3.338 -12.437 -25.938  1.00  0.00              
ATOM    593  CD1 TYR A  51      -3.618 -11.082 -25.735  1.00  0.00              
ATOM    594  CD2 TYR A  51      -4.328 -13.237 -26.514  1.00  0.00              
ATOM    595  CE1 TYR A  51      -4.861 -10.536 -26.096  1.00  0.00              
ATOM    596  CE2 TYR A  51      -5.562 -12.705 -26.876  1.00  0.00              
ATOM    597  CZ  TYR A  51      -5.822 -11.356 -26.667  1.00  0.00              
ATOM    598  OH  TYR A  51      -7.030 -10.832 -27.050  1.00  0.00              
ATOM    599  H   TYR A  51      -1.910 -14.977 -27.471  1.00  0.00              
ATOM    600  HA  TYR A  51      -0.752 -12.222 -27.141  1.00  0.00              
ATOM    601 1HB  TYR A  51      -2.153 -14.013 -25.111  1.00  0.00              
ATOM    602 2HB  TYR A  51      -1.525 -12.376 -24.808  1.00  0.00              
ATOM    603  HD1 TYR A  51      -2.853 -10.448 -25.287  1.00  0.00              
ATOM    604  HD2 TYR A  51      -4.120 -14.295 -26.678  1.00  0.00              
ATOM    605  HE1 TYR A  51      -5.067  -9.478 -25.932  1.00  0.00              
ATOM    606  HE2 TYR A  51      -6.323 -13.346 -27.321  1.00  0.00              
ATOM    607  HH  TYR A  51      -7.612 -11.484 -27.448  1.00  0.00              
ATOM    608  N   PHE A  52       1.212 -12.989 -25.725  1.00  0.00              
ATOM    609  CA  PHE A  52       2.448 -13.517 -25.153  1.00  0.00              
ATOM    610  C   PHE A  52       2.914 -12.596 -24.021  1.00  0.00              
ATOM    611  O   PHE A  52       2.814 -11.373 -24.125  1.00  0.00              
ATOM    612  CB  PHE A  52       3.533 -13.649 -26.224  1.00  0.00              
ATOM    613  CG  PHE A  52       3.098 -14.426 -27.434  1.00  0.00              
ATOM    614  CD1 PHE A  52       2.410 -13.803 -28.465  1.00  0.00              
ATOM    615  CD2 PHE A  52       3.376 -15.780 -27.544  1.00  0.00              
ATOM    616  CE1 PHE A  52       2.009 -14.517 -29.579  1.00  0.00              
ATOM    617  CE2 PHE A  52       2.978 -16.495 -28.657  1.00  0.00              
ATOM    618  CZ  PHE A  52       2.294 -15.863 -29.675  1.00  0.00              
ATOM    619  H   PHE A  52       1.083 -11.988 -25.781  1.00  0.00              
ATOM    620  HA  PHE A  52       2.260 -14.500 -24.723  1.00  0.00              
ATOM    621 1HB  PHE A  52       3.833 -12.664 -26.577  1.00  0.00              
ATOM    622 2HB  PHE A  52       4.400 -14.168 -25.816  1.00  0.00              
ATOM    623  HD1 PHE A  52       2.186 -12.739 -28.389  1.00  0.00              
ATOM    624  HD2 PHE A  52       3.916 -16.280 -26.739  1.00  0.00              
ATOM    625  HE1 PHE A  52       1.469 -14.015 -30.381  1.00  0.00              
ATOM    626  HE2 PHE A  52       3.203 -17.559 -28.731  1.00  0.00              
ATOM    627  HZ  PHE A  52       1.978 -16.426 -30.552  1.00  0.00              
ATOM    628  N   LYS A  53       3.402 -13.182 -22.932  1.00  0.00              
ATOM    629  CA  LYS A  53       3.801 -12.380 -21.777  1.00  0.00              
ATOM    630  C   LYS A  53       4.878 -13.070 -20.964  1.00  0.00              
ATOM    631  O   LYS A  53       4.815 -14.283 -20.727  1.00  0.00              
ATOM    632  CB  LYS A  53       2.593 -12.080 -20.888  1.00  0.00              
ATOM    633  CG  LYS A  53       2.879 -11.123 -19.739  1.00  0.00              
ATOM    634  CD  LYS A  53       1.603 -10.745 -19.001  1.00  0.00              
ATOM    635  CE  LYS A  53       1.865  -9.671 -17.956  1.00  0.00              
ATOM    636  NZ  LYS A  53       0.616  -9.255 -17.261  1.00  0.00              
ATOM    637  H   LYS A  53       3.501 -14.186 -22.892  1.00  0.00              
ATOM    638  HA  LYS A  53       4.228 -11.435 -22.114  1.00  0.00              
ATOM    639 1HB  LYS A  53       1.822 -11.654 -21.531  1.00  0.00              
ATOM    640 2HB  LYS A  53       2.245 -13.032 -20.488  1.00  0.00              
ATOM    641 1HG  LYS A  53       3.569 -11.608 -19.048  1.00  0.00              
ATOM    642 2HG  LYS A  53       3.345 -10.224 -20.144  1.00  0.00              
ATOM    643 1HD  LYS A  53       0.878 -10.377 -19.728  1.00  0.00              
ATOM    644 2HD  LYS A  53       1.207 -11.636 -18.514  1.00  0.00              
ATOM    645 1HE  LYS A  53       2.570 -10.067 -17.227  1.00  0.00              
ATOM    646 2HE  LYS A  53       2.306  -8.808 -18.455  1.00  0.00              
ATOM    647 1HZ  LYS A  53       0.832  -8.543 -16.578  1.00  0.00              
ATOM    648 2HZ  LYS A  53      -0.039  -8.886 -17.936  1.00  0.00              
ATOM    649 3HZ  LYS A  53       0.207 -10.054 -16.797  1.00  0.00              
ATOM    650  N   LYS A  54       5.870 -12.296 -20.536  1.00  0.00              
ATOM    651  CA  LYS A  54       6.921 -12.844 -19.694  1.00  0.00              
ATOM    652  C   LYS A  54       6.399 -12.830 -18.268  1.00  0.00              
ATOM    653  O   LYS A  54       5.955 -11.804 -17.779  1.00  0.00              
ATOM    654  CB  LYS A  54       8.218 -12.042 -19.816  1.00  0.00              
ATOM    655  CG  LYS A  54       9.395 -12.629 -19.048  1.00  0.00              
ATOM    656  CD  LYS A  54      10.687 -11.891 -19.366  1.00  0.00              
ATOM    657  CE  LYS A  54      10.712 -10.514 -18.720  1.00  0.00              
ATOM    658  NZ  LYS A  54      12.010  -9.820 -18.939  1.00  0.00              
ATOM    659  H   LYS A  54       5.902 -11.320 -20.791  1.00  0.00              
ATOM    660  HA  LYS A  54       7.132 -13.873 -19.989  1.00  0.00              
ATOM    661 1HB  LYS A  54       8.466 -11.995 -20.877  1.00  0.00              
ATOM    662 2HB  LYS A  54       8.009 -11.038 -19.448  1.00  0.00              
ATOM    663 1HG  LYS A  54       9.184 -12.551 -17.980  1.00  0.00              
ATOM    664 2HG  LYS A  54       9.499 -13.678 -19.321  1.00  0.00              
ATOM    665 1HD  LYS A  54      11.525 -12.482 -18.994  1.00  0.00              
ATOM    666 2HD  LYS A  54      10.769 -11.786 -20.447  1.00  0.00              
ATOM    667 1HE  LYS A  54       9.906  -9.920 -19.149  1.00  0.00              
ATOM    668 2HE  LYS A  54      10.542 -10.635 -17.650  1.00  0.00              
ATOM    669 1HZ  LYS A  54      11.985  -8.912 -18.496  1.00  0.00              
ATOM    670 2HZ  LYS A  54      12.758 -10.369 -18.540  1.00  0.00              
ATOM    671 3HZ  LYS A  54      12.167  -9.706 -19.930  1.00  0.00              
ATOM    672  N   VAL A  55       6.422 -13.980 -17.615  1.00  0.00              
ATOM    673  CA  VAL A  55       5.887 -14.079 -16.270  1.00  0.00              
ATOM    674  C   VAL A  55       6.862 -14.860 -15.419  1.00  0.00              
ATOM    675  O   VAL A  55       7.841 -15.412 -15.927  1.00  0.00              
ATOM    676  CB  VAL A  55       4.507 -14.763 -16.239  1.00  0.00              
ATOM    677  CG1 VAL A  55       3.484 -13.933 -17.000  1.00  0.00              
ATOM    678  CG2 VAL A  55       4.594 -16.165 -16.824  1.00  0.00              
ATOM    679  H   VAL A  55       6.814 -14.802 -18.051  1.00  0.00              
ATOM    680  HA  VAL A  55       5.790 -13.096 -15.808  1.00  0.00              
ATOM    681  HB  VAL A  55       4.189 -14.872 -15.202  1.00  0.00              
ATOM    682 1HG1 VAL A  55       2.514 -14.431 -16.967  1.00  0.00              
ATOM    683 2HG1 VAL A  55       3.400 -12.948 -16.540  1.00  0.00              
ATOM    684 3HG1 VAL A  55       3.801 -13.825 -18.037  1.00  0.00              
ATOM    685 1HG2 VAL A  55       3.611 -16.634 -16.793  1.00  0.00              
ATOM    686 2HG2 VAL A  55       4.937 -16.107 -17.857  1.00  0.00              
ATOM    687 3HG2 VAL A  55       5.297 -16.760 -16.240  1.00  0.00              
ATOM    688  N   VAL A  56       6.597 -14.898 -14.119  1.00  0.00              
ATOM    689  CA  VAL A  56       7.500 -15.571 -13.208  1.00  0.00              
ATOM    690  C   VAL A  56       6.754 -16.812 -12.756  1.00  0.00              
ATOM    691  O   VAL A  56       5.668 -16.716 -12.173  1.00  0.00              
ATOM    692  CB  VAL A  56       7.897 -14.705 -11.997  1.00  0.00              
ATOM    693  CG1 VAL A  56       8.813 -15.482 -11.064  1.00  0.00              
ATOM    694  CG2 VAL A  56       8.571 -13.422 -12.458  1.00  0.00              
ATOM    695  H   VAL A  56       5.765 -14.458 -13.752  1.00  0.00              
ATOM    696  HA  VAL A  56       8.417 -15.877 -13.712  1.00  0.00              
ATOM    697  HB  VAL A  56       6.994 -14.413 -11.460  1.00  0.00              
ATOM    698 1HG1 VAL A  56       9.083 -14.855 -10.214  1.00  0.00              
ATOM    699 2HG1 VAL A  56       8.298 -16.374 -10.707  1.00  0.00              
ATOM    700 3HG1 VAL A  56       9.716 -15.773 -11.600  1.00  0.00              
ATOM    701 1HG2 VAL A  56       8.844 -12.822 -11.590  1.00  0.00              
ATOM    702 2HG2 VAL A  56       9.468 -13.668 -13.027  1.00  0.00              
ATOM    703 3HG2 VAL A  56       7.885 -12.856 -13.088  1.00  0.00              
ATOM    704  N   LEU A  57       7.323 -17.976 -13.055  1.00  0.00              
ATOM    705  CA  LEU A  57       6.723 -19.246 -12.662  1.00  0.00              
ATOM    706  C   LEU A  57       7.577 -19.843 -11.548  1.00  0.00              
ATOM    707  O   LEU A  57       8.657 -20.372 -11.808  1.00  0.00              
ATOM    708  CB  LEU A  57       6.673 -20.221 -13.855  1.00  0.00              
ATOM    709  CG  LEU A  57       6.102 -21.605 -13.523  1.00  0.00              
ATOM    710  CD1 LEU A  57       4.642 -21.453 -13.085  1.00  0.00              
ATOM    711  CD2 LEU A  57       6.204 -22.529 -14.723  1.00  0.00              
ATOM    712  H   LEU A  57       8.193 -17.981 -13.568  1.00  0.00              
ATOM    713  HA  LEU A  57       5.720 -19.071 -12.274  1.00  0.00              
ATOM    714 1HB  LEU A  57       5.989 -19.675 -14.503  1.00  0.00              
ATOM    715 2HB  LEU A  57       7.644 -20.309 -14.344  1.00  0.00              
ATOM    716  HG  LEU A  57       6.720 -22.030 -12.732  1.00  0.00              
ATOM    717 1HD1 LEU A  57       4.229 -22.434 -12.846  1.00  0.00              
ATOM    718 2HD1 LEU A  57       4.591 -20.816 -12.202  1.00  0.00              
ATOM    719 3HD1 LEU A  57       4.065 -21.004 -13.892  1.00  0.00              
ATOM    720 1HD2 LEU A  57       5.794 -23.505 -14.465  1.00  0.00              
ATOM    721 2HD2 LEU A  57       5.643 -22.106 -15.557  1.00  0.00              
ATOM    722 3HD2 LEU A  57       7.250 -22.640 -15.009  1.00  0.00              
ATOM    723  N   ASP A  58       7.091 -19.743 -10.313  1.00  0.00              
ATOM    724  CA  ASP A  58       7.803 -20.254  -9.143  1.00  0.00              
ATOM    725  C   ASP A  58       9.240 -19.774  -9.064  1.00  0.00              
ATOM    726  O   ASP A  58      10.155 -20.541  -8.760  1.00  0.00              
ATOM    727  CB  ASP A  58       7.751 -21.785  -9.115  1.00  0.00              
ATOM    728  CG  ASP A  58       6.331 -22.303  -8.965  1.00  0.00              
ATOM    729  OD1 ASP A  58       5.591 -21.748  -8.124  1.00  0.00              
ATOM    730  OD2 ASP A  58       5.949 -23.261  -9.672  1.00  0.00              
ATOM    731  H   ASP A  58       6.195 -19.296 -10.187  1.00  0.00              
ATOM    732  HA  ASP A  58       7.326 -19.890  -8.232  1.00  0.00              
ATOM    733 1HB  ASP A  58       8.249 -22.252  -9.966  1.00  0.00              
ATOM    734 2HB  ASP A  58       8.323 -21.979  -8.206  1.00  0.00              
ATOM    735  N   GLY A  59       9.424 -18.494  -9.358  1.00  0.00              
ATOM    736  CA  GLY A  59      10.747 -17.913  -9.363  1.00  0.00              
ATOM    737  C   GLY A  59      11.505 -17.994 -10.671  1.00  0.00              
ATOM    738  O   GLY A  59      12.573 -17.407 -10.780  1.00  0.00              
ATOM    739  H   GLY A  59       8.630 -17.912  -9.582  1.00  0.00              
ATOM    740 1HA  GLY A  59      10.672 -16.854  -9.114  1.00  0.00              
ATOM    741 2HA  GLY A  59      11.361 -18.418  -8.618  1.00  0.00              
ATOM    742  N   GLU A  60      10.961 -18.694 -11.661  1.00  0.00              
ATOM    743  CA  GLU A  60      11.634 -18.839 -12.957  1.00  0.00              
ATOM    744  C   GLU A  60      11.190 -17.841 -14.018  1.00  0.00              
ATOM    745  O   GLU A  60      10.018 -17.516 -14.118  1.00  0.00              
ATOM    746  CB  GLU A  60      11.427 -20.259 -13.488  1.00  0.00              
ATOM    747  CG  GLU A  60      12.013 -21.352 -12.606  1.00  0.00              
ATOM    748  CD  GLU A  60      11.715 -22.718 -13.158  1.00  0.00              
ATOM    749  OE1 GLU A  60      10.985 -22.805 -14.117  1.00  0.00              
ATOM    750  OE2 GLU A  60      12.304 -23.666 -12.694  1.00  0.00              
ATOM    751  H   GLU A  60      10.064 -19.137 -11.520  1.00  0.00              
ATOM    752  HA  GLU A  60      12.703 -18.655 -12.841  1.00  0.00              
ATOM    753 1HB  GLU A  60      10.351 -20.409 -13.585  1.00  0.00              
ATOM    754 2HB  GLU A  60      11.890 -20.301 -14.474  1.00  0.00              
ATOM    755 1HG  GLU A  60      13.087 -21.252 -12.448  1.00  0.00              
ATOM    756 2HG  GLU A  60      11.494 -21.223 -11.658  1.00  0.00              
ATOM    757  N   GLU A  61      12.132 -17.362 -14.814  1.00  0.00              
ATOM    758  CA  GLU A  61      11.806 -16.412 -15.869  1.00  0.00              
ATOM    759  C   GLU A  61      11.289 -17.265 -17.023  1.00  0.00              
ATOM    760  O   GLU A  61      12.060 -17.969 -17.663  1.00  0.00              
ATOM    761  CB  GLU A  61      13.015 -15.572 -16.285  1.00  0.00              
ATOM    762  CG  GLU A  61      13.560 -14.667 -15.189  1.00  0.00              
ATOM    763  CD  GLU A  61      14.757 -13.891 -15.665  1.00  0.00              
ATOM    764  OE1 GLU A  61      15.163 -14.090 -16.785  1.00  0.00              
ATOM    765  OE2 GLU A  61      15.197 -13.021 -14.952  1.00  0.00              
ATOM    766  H   GLU A  61      13.092 -17.653 -14.694  1.00  0.00              
ATOM    767  HA  GLU A  61      11.029 -15.729 -15.524  1.00  0.00              
ATOM    768 1HB  GLU A  61      13.793 -16.268 -16.600  1.00  0.00              
ATOM    769 2HB  GLU A  61      12.705 -14.964 -17.136  1.00  0.00              
ATOM    770 1HG  GLU A  61      12.818 -13.977 -14.788  1.00  0.00              
ATOM    771 2HG  GLU A  61      13.865 -15.364 -14.410  1.00  0.00              
ATOM    772  N   VAL A  62       9.988 -17.228 -17.270  1.00  0.00              
ATOM    773  CA  VAL A  62       9.414 -18.003 -18.366  1.00  0.00              
ATOM    774  C   VAL A  62       8.435 -17.111 -19.128  1.00  0.00              
ATOM    775  O   VAL A  62       8.103 -16.004 -18.676  1.00  0.00              
ATOM    776  CB  VAL A  62       8.650 -19.244 -17.828  1.00  0.00              
ATOM    777  CG1 VAL A  62       9.610 -20.175 -17.091  1.00  0.00              
ATOM    778  CG2 VAL A  62       7.552 -18.807 -16.881  1.00  0.00              
ATOM    779  H   VAL A  62       9.380 -16.660 -16.699  1.00  0.00              
ATOM    780  HA  VAL A  62      10.180 -18.307 -19.080  1.00  0.00              
ATOM    781  HB  VAL A  62       8.168 -19.754 -18.663  1.00  0.00              
ATOM    782 1HG1 VAL A  62       9.063 -21.041 -16.718  1.00  0.00              
ATOM    783 2HG1 VAL A  62      10.392 -20.507 -17.774  1.00  0.00              
ATOM    784 3HG1 VAL A  62      10.061 -19.644 -16.252  1.00  0.00              
ATOM    785 1HG2 VAL A  62       7.021 -19.683 -16.510  1.00  0.00              
ATOM    786 2HG2 VAL A  62       7.991 -18.264 -16.044  1.00  0.00              
ATOM    787 3HG2 VAL A  62       6.854 -18.157 -17.408  1.00  0.00              
ATOM    788  N   GLU A  63       7.984 -17.583 -20.284  1.00  0.00              
ATOM    789  CA  GLU A  63       6.982 -16.847 -21.026  1.00  0.00              
ATOM    790  C   GLU A  63       5.769 -17.728 -21.228  1.00  0.00              
ATOM    791  O   GLU A  63       5.876 -18.958 -21.264  1.00  0.00              
ATOM    792  CB  GLU A  63       7.533 -16.371 -22.372  1.00  0.00              
ATOM    793  CG  GLU A  63       8.672 -15.368 -22.266  1.00  0.00              
ATOM    794  CD  GLU A  63       9.129 -14.914 -23.625  1.00  0.00              
ATOM    795  OE1 GLU A  63       8.603 -15.396 -24.599  1.00  0.00              
ATOM    796  OE2 GLU A  63       9.922 -14.005 -23.689  1.00  0.00              
ATOM    797  H   GLU A  63       8.331 -18.455 -20.657  1.00  0.00              
ATOM    798  HA  GLU A  63       6.669 -15.972 -20.455  1.00  0.00              
ATOM    799 1HB  GLU A  63       7.878 -17.257 -22.906  1.00  0.00              
ATOM    800 2HB  GLU A  63       6.702 -15.920 -22.915  1.00  0.00              
ATOM    801 1HG  GLU A  63       8.429 -14.498 -21.656  1.00  0.00              
ATOM    802 2HG  GLU A  63       9.469 -15.935 -21.786  1.00  0.00              
ATOM    803  N   ILE A  64       4.607 -17.100 -21.352  1.00  0.00              
ATOM    804  CA  ILE A  64       3.396 -17.865 -21.584  1.00  0.00              
ATOM    805  C   ILE A  64       2.834 -17.312 -22.888  1.00  0.00              
ATOM    806  O   ILE A  64       2.923 -16.115 -23.133  1.00  0.00              
ATOM    807  CB  ILE A  64       2.387 -17.691 -20.430  1.00  0.00              
ATOM    808  CG1 ILE A  64       1.054 -18.335 -20.808  1.00  0.00              
ATOM    809  CG2 ILE A  64       2.197 -16.222 -20.110  1.00  0.00              
ATOM    810  CD1 ILE A  64       0.094 -18.452 -19.647  1.00  0.00              
ATOM    811  H   ILE A  64       4.547 -16.094 -21.288  1.00  0.00              
ATOM    812  HA  ILE A  64       3.629 -18.920 -21.721  1.00  0.00              
ATOM    813  HB  ILE A  64       2.763 -18.209 -19.548  1.00  0.00              
ATOM    814 1HG1 ILE A  64       0.610 -17.724 -21.593  1.00  0.00              
ATOM    815 2HG1 ILE A  64       1.274 -19.326 -21.204  1.00  0.00              
ATOM    816 1HG2 ILE A  64       1.481 -16.118 -19.294  1.00  0.00              
ATOM    817 2HG2 ILE A  64       3.150 -15.788 -19.813  1.00  0.00              
ATOM    818 3HG2 ILE A  64       1.819 -15.703 -20.991  1.00  0.00              
ATOM    819 1HD1 ILE A  64      -0.832 -18.918 -19.986  1.00  0.00              
ATOM    820 2HD1 ILE A  64       0.541 -19.064 -18.863  1.00  0.00              
ATOM    821 3HD1 ILE A  64      -0.125 -17.461 -19.253  1.00  0.00              
ATOM    822  N   SER A  65       2.318 -18.192 -23.736  1.00  0.00              
ATOM    823  CA  SER A  65       1.685 -17.783 -24.991  1.00  0.00              
ATOM    824  C   SER A  65       0.240 -18.277 -24.890  1.00  0.00              
ATOM    825  O   SER A  65      -0.002 -19.434 -24.562  1.00  0.00              
ATOM    826  CB  SER A  65       2.398 -18.363 -26.197  1.00  0.00              
ATOM    827  OG  SER A  65       2.413 -19.763 -26.177  1.00  0.00              
ATOM    828  H   SER A  65       2.366 -19.174 -23.507  1.00  0.00              
ATOM    829  HA  SER A  65       1.709 -16.696 -25.079  1.00  0.00              
ATOM    830 1HB  SER A  65       1.886 -18.027 -27.099  1.00  0.00              
ATOM    831 2HB  SER A  65       3.424 -17.997 -26.206  1.00  0.00              
ATOM    832  HG  SER A  65       3.108 -20.067 -25.588  1.00  0.00              
ATOM    833  N   ILE A  66      -0.723 -17.403 -25.139  1.00  0.00              
ATOM    834  CA  ILE A  66      -2.122 -17.821 -25.074  1.00  0.00              
ATOM    835  C   ILE A  66      -2.792 -17.674 -26.439  1.00  0.00              
ATOM    836  O   ILE A  66      -2.813 -16.583 -27.006  1.00  0.00              
ATOM    837  CB  ILE A  66      -2.916 -16.965 -24.064  1.00  0.00              
ATOM    838  CG1 ILE A  66      -2.329 -17.103 -22.660  1.00  0.00              
ATOM    839  CG2 ILE A  66      -4.372 -17.397 -24.046  1.00  0.00              
ATOM    840  CD1 ILE A  66      -2.984 -16.160 -21.642  1.00  0.00              
ATOM    841  H   ILE A  66      -0.505 -16.446 -25.375  1.00  0.00              
ATOM    842  HA  ILE A  66      -2.195 -18.881 -24.836  1.00  0.00              
ATOM    843  HB  ILE A  66      -2.847 -15.917 -24.356  1.00  0.00              
ATOM    844 1HG1 ILE A  66      -2.469 -18.138 -22.351  1.00  0.00              
ATOM    845 2HG1 ILE A  66      -1.263 -16.888 -22.732  1.00  0.00              
ATOM    846 1HG2 ILE A  66      -4.924 -16.789 -23.331  1.00  0.00              
ATOM    847 2HG2 ILE A  66      -4.802 -17.269 -25.038  1.00  0.00              
ATOM    848 3HG2 ILE A  66      -4.437 -18.446 -23.756  1.00  0.00              
ATOM    849 1HD1 ILE A  66      -2.525 -16.304 -20.663  1.00  0.00              
ATOM    850 2HD1 ILE A  66      -2.843 -15.126 -21.959  1.00  0.00              
ATOM    851 3HD1 ILE A  66      -4.049 -16.377 -21.577  1.00  0.00              
ATOM    852  N   LEU A  67      -3.303 -18.781 -26.968  1.00  0.00              
ATOM    853  CA  LEU A  67      -4.001 -18.753 -28.240  1.00  0.00              
ATOM    854  C   LEU A  67      -5.475 -18.842 -27.877  1.00  0.00              
ATOM    855  O   LEU A  67      -5.946 -19.854 -27.368  1.00  0.00              
ATOM    856  CB  LEU A  67      -3.565 -19.901 -29.159  1.00  0.00              
ATOM    857  CG  LEU A  67      -4.281 -19.961 -30.514  1.00  0.00              
ATOM    858  CD1 LEU A  67      -3.969 -18.710 -31.325  1.00  0.00              
ATOM    859  CD2 LEU A  67      -3.848 -21.211 -31.264  1.00  0.00              
ATOM    860  H   LEU A  67      -3.206 -19.660 -26.479  1.00  0.00              
ATOM    861  HA  LEU A  67      -3.791 -17.816 -28.757  1.00  0.00              
ATOM    862 1HB  LEU A  67      -2.520 -19.628 -29.300  1.00  0.00              
ATOM    863 2HB  LEU A  67      -3.623 -20.866 -28.655  1.00  0.00              
ATOM    864  HG  LEU A  67      -5.349 -20.046 -30.312  1.00  0.00              
ATOM    865 1HD1 LEU A  67      -4.483 -18.761 -32.285  1.00  0.00              
ATOM    866 2HD1 LEU A  67      -4.309 -17.829 -30.780  1.00  0.00              
ATOM    867 3HD1 LEU A  67      -2.895 -18.643 -31.491  1.00  0.00              
ATOM    868 1HD2 LEU A  67      -4.359 -21.253 -32.227  1.00  0.00              
ATOM    869 2HD2 LEU A  67      -2.770 -21.185 -31.425  1.00  0.00              
ATOM    870 3HD2 LEU A  67      -4.106 -22.094 -30.679  1.00  0.00              
ATOM    871  N   ASP A  68      -6.180 -17.751 -28.124  1.00  0.00              
ATOM    872  CA  ASP A  68      -7.590 -17.630 -27.831  1.00  0.00              
ATOM    873  C   ASP A  68      -8.332 -17.631 -29.164  1.00  0.00              
ATOM    874  O   ASP A  68      -8.238 -16.670 -29.922  1.00  0.00              
ATOM    875  CB  ASP A  68      -7.887 -16.360 -27.030  1.00  0.00              
ATOM    876  CG  ASP A  68      -9.354 -16.176 -26.663  1.00  0.00              
ATOM    877  OD1 ASP A  68     -10.146 -17.014 -27.024  1.00  0.00              
ATOM    878  OD2 ASP A  68      -9.647 -15.289 -25.897  1.00  0.00              
ATOM    879  H   ASP A  68      -5.696 -16.968 -28.539  1.00  0.00              
ATOM    880  HA  ASP A  68      -7.920 -18.487 -27.243  1.00  0.00              
ATOM    881 1HB  ASP A  68      -7.274 -16.257 -26.135  1.00  0.00              
ATOM    882 2HB  ASP A  68      -7.598 -15.602 -27.759  1.00  0.00              
ATOM    883  N   THR A  69      -9.066 -18.700 -29.450  1.00  0.00              
ATOM    884  CA  THR A  69      -9.765 -18.793 -30.726  1.00  0.00              
ATOM    885  C   THR A  69     -11.273 -18.893 -30.566  1.00  0.00              
ATOM    886  O   THR A  69     -11.786 -18.977 -29.451  1.00  0.00              
ATOM    887  CB  THR A  69      -9.276 -20.006 -31.540  1.00  0.00              
ATOM    888  OG1 THR A  69      -9.776 -21.213 -30.950  1.00  0.00              
ATOM    889  CG2 THR A  69      -7.756 -20.051 -31.568  1.00  0.00              
ATOM    890  H   THR A  69      -9.147 -19.459 -28.788  1.00  0.00              
ATOM    891  HA  THR A  69      -9.595 -17.886 -31.307  1.00  0.00              
ATOM    892  HB  THR A  69      -9.655 -19.925 -32.558  1.00  0.00              
ATOM    893  HG1 THR A  69     -10.688 -21.347 -31.221  1.00  0.00              
ATOM    894 1HG2 THR A  69      -7.430 -20.915 -32.147  1.00  0.00              
ATOM    895 2HG2 THR A  69      -7.373 -19.139 -32.026  1.00  0.00              
ATOM    896 3HG2 THR A  69      -7.377 -20.133 -30.550  1.00  0.00              
ATOM    897  N   ALA A  70     -11.973 -18.889 -31.697  1.00  0.00              
ATOM    898  CA  ALA A  70     -13.421 -19.114 -31.735  1.00  0.00              
ATOM    899  C   ALA A  70     -13.789 -20.500 -31.237  1.00  0.00              
ATOM    900  O   ALA A  70     -13.039 -21.459 -31.426  1.00  0.00              
ATOM    901  CB  ALA A  70     -13.941 -18.921 -33.166  1.00  0.00              
ATOM    902  H   ALA A  70     -11.479 -18.725 -32.563  1.00  0.00              
ATOM    903  HA  ALA A  70     -13.904 -18.397 -31.071  1.00  0.00              
ATOM    904 1HB  ALA A  70     -15.017 -19.089 -33.187  1.00  0.00              
ATOM    905 2HB  ALA A  70     -13.726 -17.905 -33.497  1.00  0.00              
ATOM    906 3HB  ALA A  70     -13.450 -19.631 -33.829  1.00  0.00              
ATOM    907  N   GLY A  71     -14.949 -20.608 -30.603  1.00  0.00              
ATOM    908  CA  GLY A  71     -15.405 -21.904 -30.144  1.00  0.00              
ATOM    909  C   GLY A  71     -15.840 -22.784 -31.302  1.00  0.00              
ATOM    910  O   GLY A  71     -15.840 -24.008 -31.203  1.00  0.00              
ATOM    911  H   GLY A  71     -15.525 -19.795 -30.433  1.00  0.00              
ATOM    912 1HA  GLY A  71     -14.593 -22.399 -29.611  1.00  0.00              
ATOM    913 2HA  GLY A  71     -16.250 -21.766 -29.470  1.00  0.00              
ATOM    914  N   LEU A  72     -16.188 -22.157 -32.418  1.00  0.00              
ATOM    915  CA  LEU A  72     -16.547 -22.899 -33.619  1.00  0.00              
ATOM    916  C   LEU A  72     -15.621 -22.607 -34.793  1.00  0.00              
ATOM    917  O   LEU A  72     -15.131 -21.493 -34.926  1.00  0.00              
ATOM    918  CB  LEU A  72     -17.998 -22.587 -34.004  1.00  0.00              
ATOM    919  CG  LEU A  72     -19.050 -22.969 -32.955  1.00  0.00              
ATOM    920  CD1 LEU A  72     -20.424 -22.480 -33.390  1.00  0.00              
ATOM    921  CD2 LEU A  72     -19.050 -24.479 -32.762  1.00  0.00              
ATOM    922  H   LEU A  72     -16.207 -21.148 -32.440  1.00  0.00              
ATOM    923  HA  LEU A  72     -16.449 -23.968 -33.431  1.00  0.00              
ATOM    924 1HB  LEU A  72     -17.930 -21.504 -34.088  1.00  0.00              
ATOM    925 2HB  LEU A  72     -18.258 -23.010 -34.975  1.00  0.00              
ATOM    926  HG  LEU A  72     -18.747 -22.513 -32.012  1.00  0.00              
ATOM    927 1HD1 LEU A  72     -21.164 -22.756 -32.639  1.00  0.00              
ATOM    928 2HD1 LEU A  72     -20.407 -21.396 -33.499  1.00  0.00              
ATOM    929 3HD1 LEU A  72     -20.688 -22.937 -34.343  1.00  0.00              
ATOM    930 1HD2 LEU A  72     -19.798 -24.749 -32.015  1.00  0.00              
ATOM    931 2HD2 LEU A  72     -19.288 -24.967 -33.707  1.00  0.00              
ATOM    932 3HD2 LEU A  72     -18.066 -24.803 -32.424  1.00  0.00              
ATOM    933  N   LYS A  73     -15.376 -23.607 -35.636  1.00  0.00              
ATOM    934  CA  LYS A  73     -14.492 -23.428 -36.790  1.00  0.00              
ATOM    935  C   LYS A  73     -15.041 -24.253 -37.940  1.00  0.00              
ATOM    936  O   LYS A  73     -15.374 -25.426 -37.773  1.00  0.00              
ATOM    937  CB  LYS A  73     -13.055 -23.841 -36.466  1.00  0.00              
ATOM    938  CG  LYS A  73     -12.046 -23.516 -37.558  1.00  0.00              
ATOM    939  CD  LYS A  73     -11.867 -22.013 -37.717  1.00  0.00              
ATOM    940  CE  LYS A  73     -10.859 -21.687 -38.810  1.00  0.00              
ATOM    941  NZ  LYS A  73     -10.834 -20.234 -39.128  1.00  0.00              
ATOM    942  H   LYS A  73     -15.805 -24.508 -35.479  1.00  0.00              
ATOM    943  HA  LYS A  73     -14.483 -22.380 -37.089  1.00  0.00              
ATOM    944 1HB  LYS A  73     -12.774 -23.326 -35.547  1.00  0.00              
ATOM    945 2HB  LYS A  73     -13.064 -24.917 -36.289  1.00  0.00              
ATOM    946 1HG  LYS A  73     -11.090 -23.970 -37.293  1.00  0.00              
ATOM    947 2HG  LYS A  73     -12.401 -23.941 -38.497  1.00  0.00              
ATOM    948 1HD  LYS A  73     -12.833 -21.573 -37.970  1.00  0.00              
ATOM    949 2HD  LYS A  73     -11.519 -21.603 -36.769  1.00  0.00              
ATOM    950 1HE  LYS A  73      -9.873 -22.001 -38.470  1.00  0.00              
ATOM    951 2HE  LYS A  73     -11.131 -22.249 -39.703  1.00  0.00              
ATOM    952 1HZ  LYS A  73     -10.155 -20.060 -39.855  1.00  0.00              
ATOM    953 2HZ  LYS A  73     -11.748 -19.942 -39.444  1.00  0.00              
ATOM    954 3HZ  LYS A  73     -10.582 -19.713 -38.300  1.00  0.00              
ATOM    955  N   SER A  74     -15.127 -23.627 -39.108  1.00  0.00              
ATOM    956  CA  SER A  74     -15.661 -24.275 -40.302  1.00  0.00              
ATOM    957  C   SER A  74     -14.847 -25.448 -40.822  1.00  0.00              
ATOM    958  O   SER A  74     -15.416 -26.448 -41.268  1.00  0.00              
ATOM    959  CB  SER A  74     -15.809 -23.242 -41.402  1.00  0.00              
ATOM    960  OG  SER A  74     -14.571 -22.731 -41.814  1.00  0.00              
ATOM    961  H   SER A  74     -14.810 -22.670 -39.168  1.00  0.00              
ATOM    962  HA  SER A  74     -16.635 -24.709 -40.077  1.00  0.00              
ATOM    963 1HB  SER A  74     -16.301 -23.708 -42.254  1.00  0.00              
ATOM    964 2HB  SER A  74     -16.424 -22.423 -41.031  1.00  0.00              
ATOM    965  HG  SER A  74     -14.661 -22.338 -42.685  1.00  0.00              
ATOM    966  N   ARG A  75     -13.523 -25.326 -40.772  1.00  0.00              
ATOM    967  CA  ARG A  75     -12.660 -26.398 -41.232  1.00  0.00              
ATOM    968  C   ARG A  75     -12.046 -27.216 -40.116  1.00  0.00              
ATOM    969  O   ARG A  75     -11.485 -26.665 -39.167  1.00  0.00              
ATOM    970  CB  ARG A  75     -11.582 -25.876 -42.171  1.00  0.00              
ATOM    971  CG  ARG A  75     -10.868 -26.946 -42.982  1.00  0.00              
ATOM    972  CD  ARG A  75     -11.691 -27.545 -44.064  1.00  0.00              
ATOM    973  NE  ARG A  75     -10.960 -28.432 -44.956  1.00  0.00              
ATOM    974  CZ  ARG A  75     -11.503 -29.077 -46.006  1.00  0.00              
ATOM    975  NH1 ARG A  75     -12.784 -28.970 -46.279  1.00  0.00              
ATOM    976  NH2 ARG A  75     -10.716 -29.842 -46.743  1.00  0.00              
ATOM    977  H   ARG A  75     -13.106 -24.480 -40.410  1.00  0.00              
ATOM    978  HA  ARG A  75     -13.243 -27.113 -41.811  1.00  0.00              
ATOM    979 1HB  ARG A  75     -12.064 -25.173 -42.849  1.00  0.00              
ATOM    980 2HB  ARG A  75     -10.854 -25.347 -41.556  1.00  0.00              
ATOM    981 1HG  ARG A  75      -9.984 -26.502 -43.439  1.00  0.00              
ATOM    982 2HG  ARG A  75     -10.565 -27.747 -42.307  1.00  0.00              
ATOM    983 1HD  ARG A  75     -12.497 -28.125 -43.616  1.00  0.00              
ATOM    984 2HD  ARG A  75     -12.113 -26.746 -44.672  1.00  0.00              
ATOM    985  HE  ARG A  75      -9.984 -28.698 -44.942  1.00  0.00              
ATOM    986 1HH1 ARG A  75     -13.376 -28.395 -45.695  1.00  0.00              
ATOM    987 2HH1 ARG A  75     -13.172 -29.462 -47.070  1.00  0.00              
ATOM    988 1HH2 ARG A  75      -9.737 -29.928 -46.509  1.00  0.00              
ATOM    989 2HH2 ARG A  75     -11.097 -30.338 -47.535  1.00  0.00              
ATOM    990  N   ALA A  76     -12.134 -28.536 -40.248  1.00  0.00              
ATOM    991  CA  ALA A  76     -11.616 -29.449 -39.242  1.00  0.00              
ATOM    992  C   ALA A  76     -10.097 -29.337 -39.137  1.00  0.00              
ATOM    993  O   ALA A  76      -9.539 -29.379 -38.038  1.00  0.00              
ATOM    994  CB  ALA A  76     -12.009 -30.886 -39.578  1.00  0.00              
ATOM    995  H   ALA A  76     -12.574 -28.914 -41.075  1.00  0.00              
ATOM    996  HA  ALA A  76     -12.033 -29.174 -38.273  1.00  0.00              
ATOM    997 1HB  ALA A  76     -11.614 -31.558 -38.815  1.00  0.00              
ATOM    998 2HB  ALA A  76     -13.096 -30.969 -39.607  1.00  0.00              
ATOM    999 3HB  ALA A  76     -11.597 -31.158 -40.548  1.00  0.00              
ATOM   1000  N   SER A  77      -9.426 -29.188 -40.278  1.00  0.00              
ATOM   1001  CA  SER A  77      -7.968 -29.113 -40.289  1.00  0.00              
ATOM   1002  C   SER A  77      -7.467 -27.841 -39.603  1.00  0.00              
ATOM   1003  O   SER A  77      -6.480 -27.880 -38.876  1.00  0.00              
ATOM   1004  CB  SER A  77      -7.456 -29.180 -41.715  1.00  0.00              
ATOM   1005  OG  SER A  77      -7.715 -30.423 -42.309  1.00  0.00              
ATOM   1006  H   SER A  77      -9.929 -29.125 -41.153  1.00  0.00              
ATOM   1007  HA  SER A  77      -7.486 -29.984 -39.843  1.00  0.00              
ATOM   1008 1HB  SER A  77      -7.945 -28.400 -42.297  1.00  0.00              
ATOM   1009 2HB  SER A  77      -6.381 -29.008 -41.708  1.00  0.00              
ATOM   1010  HG  SER A  77      -7.377 -30.424 -43.207  1.00  0.00              
ATOM   1011  N   LEU A  78      -8.146 -26.725 -39.838  1.00  0.00              
ATOM   1012  CA  LEU A  78      -7.759 -25.459 -39.221  1.00  0.00              
ATOM   1013  C   LEU A  78      -7.947 -25.556 -37.705  1.00  0.00              
ATOM   1014  O   LEU A  78      -7.073 -25.156 -36.935  1.00  0.00              
ATOM   1015  CB  LEU A  78      -8.580 -24.300 -39.801  1.00  0.00              
ATOM   1016  CG  LEU A  78      -8.404 -24.066 -41.307  1.00  0.00              
ATOM   1017  CD1 LEU A  78      -9.402 -23.022 -41.792  1.00  0.00              
ATOM   1018  CD2 LEU A  78      -6.977 -23.620 -41.590  1.00  0.00              
ATOM   1019  H   LEU A  78      -8.945 -26.747 -40.455  1.00  0.00              
ATOM   1020  HA  LEU A  78      -6.703 -25.268 -39.411  1.00  0.00              
ATOM   1021 1HB  LEU A  78      -9.582 -24.673 -39.595  1.00  0.00              
ATOM   1022 2HB  LEU A  78      -8.416 -23.374 -39.250  1.00  0.00              
ATOM   1023  HG  LEU A  78      -8.559 -25.024 -41.804  1.00  0.00              
ATOM   1024 1HD1 LEU A  78      -9.270 -22.863 -42.863  1.00  0.00              
ATOM   1025 2HD1 LEU A  78     -10.416 -23.372 -41.601  1.00  0.00              
ATOM   1026 3HD1 LEU A  78      -9.234 -22.085 -41.263  1.00  0.00              
ATOM   1027 1HD2 LEU A  78      -6.854 -23.455 -42.660  1.00  0.00              
ATOM   1028 2HD2 LEU A  78      -6.771 -22.694 -41.052  1.00  0.00              
ATOM   1029 3HD2 LEU A  78      -6.282 -24.393 -41.260  1.00  0.00              
ATOM   1030  N   ARG A  79      -9.088 -26.099 -37.289  1.00  0.00              
ATOM   1031  CA  ARG A  79      -9.354 -26.334 -35.878  1.00  0.00              
ATOM   1032  C   ARG A  79      -8.234 -27.182 -35.270  1.00  0.00              
ATOM   1033  O   ARG A  79      -7.690 -26.839 -34.215  1.00  0.00              
ATOM   1034  CB  ARG A  79     -10.700 -27.048 -35.697  1.00  0.00              
ATOM   1035  CG  ARG A  79     -10.988 -27.441 -34.244  1.00  0.00              
ATOM   1036  CD  ARG A  79     -11.989 -28.568 -34.184  1.00  0.00              
ATOM   1037  NE  ARG A  79     -11.498 -29.741 -34.905  1.00  0.00              
ATOM   1038  CZ  ARG A  79     -12.284 -30.597 -35.545  1.00  0.00              
ATOM   1039  NH1 ARG A  79     -13.595 -30.408 -35.544  1.00  0.00              
ATOM   1040  NH2 ARG A  79     -11.761 -31.619 -36.208  1.00  0.00              
ATOM   1041  H   ARG A  79      -9.788 -26.355 -37.970  1.00  0.00              
ATOM   1042  HA  ARG A  79      -9.368 -25.384 -35.342  1.00  0.00              
ATOM   1043 1HB  ARG A  79     -11.471 -26.370 -36.060  1.00  0.00              
ATOM   1044 2HB  ARG A  79     -10.674 -27.939 -36.325  1.00  0.00              
ATOM   1045 1HG  ARG A  79     -10.053 -27.754 -33.777  1.00  0.00              
ATOM   1046 2HG  ARG A  79     -11.381 -26.569 -33.721  1.00  0.00              
ATOM   1047 1HD  ARG A  79     -12.160 -28.834 -33.141  1.00  0.00              
ATOM   1048 2HD  ARG A  79     -12.924 -28.235 -34.633  1.00  0.00              
ATOM   1049  HE  ARG A  79     -10.550 -30.072 -35.029  1.00  0.00              
ATOM   1050 1HH1 ARG A  79     -13.988 -29.614 -35.058  1.00  0.00              
ATOM   1051 2HH1 ARG A  79     -14.196 -31.057 -36.030  1.00  0.00              
ATOM   1052 1HH2 ARG A  79     -10.758 -31.746 -36.225  1.00  0.00              
ATOM   1053 2HH2 ARG A  79     -12.366 -32.266 -36.691  1.00  0.00              
ATOM   1054  N   ASP A  80      -7.884 -28.275 -35.939  1.00  0.00              
ATOM   1055  CA  ASP A  80      -6.867 -29.191 -35.432  1.00  0.00              
ATOM   1056  C   ASP A  80      -5.491 -28.522 -35.382  1.00  0.00              
ATOM   1057  O   ASP A  80      -4.672 -28.833 -34.509  1.00  0.00              
ATOM   1058  CB  ASP A  80      -6.773 -30.442 -36.314  1.00  0.00              
ATOM   1059  CG  ASP A  80      -7.999 -31.336 -36.203  1.00  0.00              
ATOM   1060  OD1 ASP A  80      -8.903 -31.043 -35.390  1.00  0.00              
ATOM   1061  OD2 ASP A  80      -8.060 -32.339 -36.943  1.00  0.00              
ATOM   1062  H   ASP A  80      -8.334 -28.477 -36.821  1.00  0.00              
ATOM   1063  HA  ASP A  80      -7.107 -29.479 -34.408  1.00  0.00              
ATOM   1064 1HB  ASP A  80      -6.558 -30.222 -37.359  1.00  0.00              
ATOM   1065 2HB  ASP A  80      -5.912 -30.933 -35.859  1.00  0.00              
ATOM   1066  N   ASP A  81      -5.223 -27.629 -36.329  1.00  0.00              
ATOM   1067  CA  ASP A  81      -3.944 -26.929 -36.326  1.00  0.00              
ATOM   1068  C   ASP A  81      -3.846 -25.991 -35.111  1.00  0.00              
ATOM   1069  O   ASP A  81      -2.789 -25.878 -34.485  1.00  0.00              
ATOM   1070  CB  ASP A  81      -3.760 -26.142 -37.626  1.00  0.00              
ATOM   1071  CG  ASP A  81      -3.472 -27.004 -38.848  1.00  0.00              
ATOM   1072  OD1 ASP A  81      -3.179 -28.164 -38.677  1.00  0.00              
ATOM   1073  OD2 ASP A  81      -3.699 -26.544 -39.941  1.00  0.00              
ATOM   1074  H   ASP A  81      -5.894 -27.426 -37.056  1.00  0.00              
ATOM   1075  HA  ASP A  81      -3.130 -27.648 -36.236  1.00  0.00              
ATOM   1076 1HB  ASP A  81      -4.588 -25.467 -37.846  1.00  0.00              
ATOM   1077 2HB  ASP A  81      -2.873 -25.561 -37.374  1.00  0.00              
ATOM   1078  N   TYR A  82      -4.950 -25.339 -34.765  1.00  0.00              
ATOM   1079  CA  TYR A  82      -4.953 -24.419 -33.629  1.00  0.00              
ATOM   1080  C   TYR A  82      -4.585 -25.192 -32.359  1.00  0.00              
ATOM   1081  O   TYR A  82      -3.767 -24.754 -31.550  1.00  0.00              
ATOM   1082  CB  TYR A  82      -6.317 -23.743 -33.473  1.00  0.00              
ATOM   1083  CG  TYR A  82      -6.593 -22.673 -34.507  1.00  0.00              
ATOM   1084  CD1 TYR A  82      -7.706 -22.748 -35.331  1.00  0.00              
ATOM   1085  CD2 TYR A  82      -5.739 -21.590 -34.654  1.00  0.00              
ATOM   1086  CE1 TYR A  82      -7.962 -21.774 -36.276  1.00  0.00              
ATOM   1087  CE2 TYR A  82      -5.985 -20.610 -35.596  1.00  0.00              
ATOM   1088  CZ  TYR A  82      -7.098 -20.705 -36.405  1.00  0.00              
ATOM   1089  OH  TYR A  82      -7.349 -19.731 -37.344  1.00  0.00              
ATOM   1090  H   TYR A  82      -5.803 -25.477 -35.289  1.00  0.00              
ATOM   1091  HA  TYR A  82      -4.200 -23.644 -33.779  1.00  0.00              
ATOM   1092 1HB  TYR A  82      -7.075 -24.524 -33.548  1.00  0.00              
ATOM   1093 2HB  TYR A  82      -6.346 -23.302 -32.477  1.00  0.00              
ATOM   1094  HD1 TYR A  82      -8.384 -23.595 -35.223  1.00  0.00              
ATOM   1095  HD2 TYR A  82      -4.861 -21.521 -34.011  1.00  0.00              
ATOM   1096  HE1 TYR A  82      -8.841 -21.846 -36.917  1.00  0.00              
ATOM   1097  HE2 TYR A  82      -5.301 -19.767 -35.697  1.00  0.00              
ATOM   1098  HH  TYR A  82      -6.687 -19.035 -37.349  1.00  0.00              
ATOM   1099  N   PHE A  83      -5.242 -26.337 -32.187  1.00  0.00              
ATOM   1100  CA  PHE A  83      -5.027 -27.213 -31.040  1.00  0.00              
ATOM   1101  C   PHE A  83      -3.615 -27.769 -30.978  1.00  0.00              
ATOM   1102  O   PHE A  83      -2.955 -27.705 -29.940  1.00  0.00              
ATOM   1103  CB  PHE A  83      -6.020 -28.382 -31.088  1.00  0.00              
ATOM   1104  CG  PHE A  83      -7.447 -28.002 -30.776  1.00  0.00              
ATOM   1105  CD1 PHE A  83      -7.777 -26.720 -30.361  1.00  0.00              
ATOM   1106  CD2 PHE A  83      -8.466 -28.942 -30.909  1.00  0.00              
ATOM   1107  CE1 PHE A  83      -9.092 -26.375 -30.084  1.00  0.00              
ATOM   1108  CE2 PHE A  83      -9.787 -28.603 -30.631  1.00  0.00              
ATOM   1109  CZ  PHE A  83     -10.100 -27.319 -30.219  1.00  0.00              
ATOM   1110  H   PHE A  83      -5.919 -26.603 -32.888  1.00  0.00              
ATOM   1111  HA  PHE A  83      -5.160 -26.651 -30.115  1.00  0.00              
ATOM   1112 1HB  PHE A  83      -6.032 -28.824 -32.084  1.00  0.00              
ATOM   1113 2HB  PHE A  83      -5.740 -29.142 -30.360  1.00  0.00              
ATOM   1114  HD1 PHE A  83      -6.987 -25.976 -30.254  1.00  0.00              
ATOM   1115  HD2 PHE A  83      -8.220 -29.954 -31.233  1.00  0.00              
ATOM   1116  HE1 PHE A  83      -9.333 -25.363 -29.760  1.00  0.00              
ATOM   1117  HE2 PHE A  83     -10.576 -29.349 -30.736  1.00  0.00              
ATOM   1118  HZ  PHE A  83     -11.133 -27.050 -29.999  1.00  0.00              
ATOM   1119  N   ARG A  84      -3.152 -28.316 -32.099  1.00  0.00              
ATOM   1120  CA  ARG A  84      -1.846 -28.952 -32.163  1.00  0.00              
ATOM   1121  C   ARG A  84      -0.678 -28.003 -31.913  1.00  0.00              
ATOM   1122  O   ARG A  84       0.360 -28.415 -31.403  1.00  0.00              
ATOM   1123  CB  ARG A  84      -1.663 -29.701 -33.475  1.00  0.00              
ATOM   1124  CG  ARG A  84      -0.472 -30.645 -33.512  1.00  0.00              
ATOM   1125  CD  ARG A  84      -0.521 -31.650 -34.605  1.00  0.00              
ATOM   1126  NE  ARG A  84      -1.522 -32.689 -34.423  1.00  0.00              
ATOM   1127  CZ  ARG A  84      -2.086 -33.391 -35.424  1.00  0.00              
ATOM   1128  NH1 ARG A  84      -1.782 -33.145 -36.679  1.00  0.00              
ATOM   1129  NH2 ARG A  84      -2.974 -34.320 -35.113  1.00  0.00              
ATOM   1130  H   ARG A  84      -3.725 -28.287 -32.930  1.00  0.00              
ATOM   1131  HA  ARG A  84      -1.763 -29.704 -31.378  1.00  0.00              
ATOM   1132 1HB  ARG A  84      -2.577 -30.268 -33.648  1.00  0.00              
ATOM   1133 2HB  ARG A  84      -1.549 -28.949 -34.256  1.00  0.00              
ATOM   1134 1HG  ARG A  84       0.435 -30.054 -33.641  1.00  0.00              
ATOM   1135 2HG  ARG A  84      -0.425 -31.180 -32.564  1.00  0.00              
ATOM   1136 1HD  ARG A  84      -0.745 -31.143 -35.543  1.00  0.00              
ATOM   1137 2HD  ARG A  84       0.449 -32.140 -34.679  1.00  0.00              
ATOM   1138  HE  ARG A  84      -1.938 -33.041 -33.571  1.00  0.00              
ATOM   1139 1HH1 ARG A  84      -1.115 -32.420 -36.902  1.00  0.00              
ATOM   1140 2HH1 ARG A  84      -2.217 -33.683 -37.415  1.00  0.00              
ATOM   1141 1HH2 ARG A  84      -3.210 -34.484 -34.143  1.00  0.00              
ATOM   1142 2HH2 ARG A  84      -3.413 -34.860 -35.843  1.00  0.00              
ATOM   1143  N   SER A  85      -0.843 -26.734 -32.271  1.00  0.00              
ATOM   1144  CA  SER A  85       0.208 -25.750 -32.034  1.00  0.00              
ATOM   1145  C   SER A  85       0.444 -25.539 -30.533  1.00  0.00              
ATOM   1146  O   SER A  85       1.474 -25.008 -30.142  1.00  0.00              
ATOM   1147  CB  SER A  85      -0.150 -24.438 -32.704  1.00  0.00              
ATOM   1148  OG  SER A  85      -1.239 -23.810 -32.085  1.00  0.00              
ATOM   1149  H   SER A  85      -1.702 -26.439 -32.713  1.00  0.00              
ATOM   1150  HA  SER A  85       1.151 -25.996 -32.525  1.00  0.00              
ATOM   1151 1HB  SER A  85       0.714 -23.776 -32.658  1.00  0.00              
ATOM   1152 2HB  SER A  85      -0.400 -24.635 -33.746  1.00  0.00              
ATOM   1153  HG  SER A  85      -2.006 -24.386 -32.126  1.00  0.00              
ATOM   1154  N   GLY A  86      -0.497 -25.966 -29.701  1.00  0.00              
ATOM   1155  CA  GLY A  86      -0.335 -25.790 -28.267  1.00  0.00              
ATOM   1156  C   GLY A  86       0.350 -26.887 -27.484  1.00  0.00              
ATOM   1157  O   GLY A  86       0.736 -27.926 -28.032  1.00  0.00              
ATOM   1158  H   GLY A  86      -1.332 -26.414 -30.050  1.00  0.00              
ATOM   1159 1HA  GLY A  86       0.255 -24.892 -28.083  1.00  0.00              
ATOM   1160 2HA  GLY A  86      -1.317 -25.678 -27.809  1.00  0.00              
ATOM   1161  N   GLU A  87       0.495 -26.653 -26.183  1.00  0.00              
ATOM   1162  CA  GLU A  87       1.141 -27.611 -25.289  1.00  0.00              
ATOM   1163  C   GLU A  87       0.187 -28.032 -24.176  1.00  0.00              
ATOM   1164  O   GLU A  87       0.197 -29.183 -23.736  1.00  0.00              
ATOM   1165  CB  GLU A  87       2.410 -26.994 -24.687  1.00  0.00              
ATOM   1166  CG  GLU A  87       3.532 -26.784 -25.702  1.00  0.00              
ATOM   1167  CD  GLU A  87       4.680 -25.922 -25.180  1.00  0.00              
ATOM   1168  OE1 GLU A  87       5.730 -25.869 -25.864  1.00  0.00              
ATOM   1169  OE2 GLU A  87       4.537 -25.285 -24.105  1.00  0.00              
ATOM   1170  H   GLU A  87       0.146 -25.784 -25.803  1.00  0.00              
ATOM   1171  HA  GLU A  87       1.402 -28.514 -25.841  1.00  0.00              
ATOM   1172 1HB  GLU A  87       2.122 -26.037 -24.252  1.00  0.00              
ATOM   1173 2HB  GLU A  87       2.747 -27.665 -23.897  1.00  0.00              
ATOM   1174 1HG  GLU A  87       3.955 -27.715 -26.079  1.00  0.00              
ATOM   1175 2HG  GLU A  87       3.044 -26.253 -26.518  1.00  0.00              
ATOM   1176  N   GLY A  88      -0.640 -27.093 -23.724  1.00  0.00              
ATOM   1177  CA  GLY A  88      -1.578 -27.373 -22.653  1.00  0.00              
ATOM   1178  C   GLY A  88      -2.906 -26.729 -22.963  1.00  0.00              
ATOM   1179  O   GLY A  88      -2.972 -25.748 -23.700  1.00  0.00              
ATOM   1180  H   GLY A  88      -0.619 -26.168 -24.130  1.00  0.00              
ATOM   1181 1HA  GLY A  88      -1.703 -28.452 -22.562  1.00  0.00              
ATOM   1182 2HA  GLY A  88      -1.182 -26.974 -21.720  1.00  0.00              
ATOM   1183  N   PHE A  89      -3.970 -27.253 -22.379  1.00  0.00              
ATOM   1184  CA  PHE A  89      -5.286 -26.718 -22.648  1.00  0.00              
ATOM   1185  C   PHE A  89      -6.098 -26.291 -21.436  1.00  0.00              
ATOM   1186  O   PHE A  89      -6.103 -26.968 -20.429  1.00  0.00              
ATOM   1187  CB  PHE A  89      -6.100 -27.775 -23.410  1.00  0.00              
ATOM   1188  CG  PHE A  89      -5.510 -28.152 -24.738  1.00  0.00              
ATOM   1189  CD1 PHE A  89      -4.439 -29.037 -24.813  1.00  0.00              
ATOM   1190  CD2 PHE A  89      -5.987 -27.571 -25.908  1.00  0.00              
ATOM   1191  CE1 PHE A  89      -3.845 -29.334 -26.035  1.00  0.00              
ATOM   1192  CE2 PHE A  89      -5.402 -27.858 -27.137  1.00  0.00              
ATOM   1193  CZ  PHE A  89      -4.328 -28.741 -27.201  1.00  0.00              
ATOM   1194  H   PHE A  89      -3.875 -28.030 -21.741  1.00  0.00              
ATOM   1195  HA  PHE A  89      -5.200 -25.799 -23.229  1.00  0.00              
ATOM   1196 1HB  PHE A  89      -6.164 -28.693 -22.827  1.00  0.00              
ATOM   1197 2HB  PHE A  89      -7.104 -27.403 -23.611  1.00  0.00              
ATOM   1198  HD1 PHE A  89      -4.067 -29.500 -23.898  1.00  0.00              
ATOM   1199  HD2 PHE A  89      -6.829 -26.879 -25.855  1.00  0.00              
ATOM   1200  HE1 PHE A  89      -3.006 -30.028 -26.078  1.00  0.00              
ATOM   1201  HE2 PHE A  89      -5.780 -27.394 -28.048  1.00  0.00              
ATOM   1202  HZ  PHE A  89      -3.864 -28.966 -28.161  1.00  0.00              
ATOM   1203  N   LEU A  90      -6.790 -25.167 -21.559  1.00  0.00              
ATOM   1204  CA  LEU A  90      -7.703 -24.710 -20.525  1.00  0.00              
ATOM   1205  C   LEU A  90      -9.062 -24.930 -21.171  1.00  0.00              
ATOM   1206  O   LEU A  90      -9.435 -24.216 -22.109  1.00  0.00              
ATOM   1207  CB  LEU A  90      -7.523 -23.221 -20.216  1.00  0.00              
ATOM   1208  CG  LEU A  90      -6.211 -22.854 -19.514  1.00  0.00              
ATOM   1209  CD1 LEU A  90      -6.187 -21.353 -19.237  1.00  0.00              
ATOM   1210  CD2 LEU A  90      -6.082 -23.639 -18.200  1.00  0.00              
ATOM   1211  H   LEU A  90      -6.680 -24.613 -22.396  1.00  0.00              
ATOM   1212  HA  LEU A  90      -7.574 -25.317 -19.630  1.00  0.00              
ATOM   1213 1HB  LEU A  90      -7.525 -22.828 -21.232  1.00  0.00              
ATOM   1214 2HB  LEU A  90      -8.374 -22.816 -19.668  1.00  0.00              
ATOM   1215  HG  LEU A  90      -5.395 -23.168 -20.167  1.00  0.00              
ATOM   1216 1HD1 LEU A  90      -5.254 -21.090 -18.737  1.00  0.00              
ATOM   1217 2HD1 LEU A  90      -6.260 -20.808 -20.177  1.00  0.00              
ATOM   1218 3HD1 LEU A  90      -7.027 -21.089 -18.597  1.00  0.00              
ATOM   1219 1HD2 LEU A  90      -5.146 -23.373 -17.708  1.00  0.00              
ATOM   1220 2HD2 LEU A  90      -6.919 -23.393 -17.546  1.00  0.00              
ATOM   1221 3HD2 LEU A  90      -6.088 -24.708 -18.412  1.00  0.00              
ATOM   1222  N   CYS A  91      -9.780 -25.938 -20.694  1.00  0.00              
ATOM   1223  CA  CYS A  91     -11.102 -26.241 -21.227  1.00  0.00              
ATOM   1224  C   CYS A  91     -12.078 -25.428 -20.408  1.00  0.00              
ATOM   1225  O   CYS A  91     -12.418 -25.789 -19.281  1.00  0.00              
ATOM   1226  CB  CYS A  91     -11.400 -27.732 -21.093  1.00  0.00              
ATOM   1227  SG  CYS A  91     -13.004 -28.180 -21.766  1.00  0.00              
ATOM   1228  H   CYS A  91      -9.408 -26.509 -19.948  1.00  0.00              
ATOM   1229  HA  CYS A  91     -11.186 -26.069 -22.300  1.00  0.00              
ATOM   1230 1HB  CYS A  91     -10.653 -28.316 -21.632  1.00  0.00              
ATOM   1231 2HB  CYS A  91     -11.401 -28.023 -20.043  1.00  0.00              
ATOM   1232  HG  CYS A  91     -12.618 -28.209 -23.038  1.00  0.00              
ATOM   1233  N   VAL A  92     -12.515 -24.322 -20.986  1.00  0.00              
ATOM   1234  CA  VAL A  92     -13.418 -23.414 -20.310  1.00  0.00              
ATOM   1235  C   VAL A  92     -14.893 -23.502 -20.677  1.00  0.00              
ATOM   1236  O   VAL A  92     -15.260 -23.515 -21.844  1.00  0.00              
ATOM   1237  CB  VAL A  92     -12.967 -21.964 -20.548  1.00  0.00              
ATOM   1238  CG1 VAL A  92     -13.904 -20.992 -19.828  1.00  0.00              
ATOM   1239  CG2 VAL A  92     -11.535 -21.791 -20.073  1.00  0.00              
ATOM   1240  H   VAL A  92     -12.210 -24.105 -21.924  1.00  0.00              
ATOM   1241  HA  VAL A  92     -13.458 -23.618 -19.239  1.00  0.00              
ATOM   1242  HB  VAL A  92     -12.981 -21.760 -21.619  1.00  0.00              
ATOM   1243 1HG1 VAL A  92     -13.572 -19.968 -20.005  1.00  0.00              
ATOM   1244 2HG1 VAL A  92     -14.918 -21.116 -20.206  1.00  0.00              
ATOM   1245 3HG1 VAL A  92     -13.888 -21.197 -18.757  1.00  0.00              
ATOM   1246 1HG2 VAL A  92     -11.216 -20.763 -20.243  1.00  0.00              
ATOM   1247 2HG2 VAL A  92     -11.476 -22.019 -19.009  1.00  0.00              
ATOM   1248 3HG2 VAL A  92     -10.883 -22.467 -20.626  1.00  0.00              
ATOM   1249  N   PHE A  93     -15.729 -23.561 -19.647  1.00  0.00              
ATOM   1250  CA  PHE A  93     -17.168 -23.628 -19.812  1.00  0.00              
ATOM   1251  C   PHE A  93     -17.717 -22.662 -18.761  1.00  0.00              
ATOM   1252  O   PHE A  93     -16.982 -22.201 -17.884  1.00  0.00              
ATOM   1253  CB  PHE A  93     -17.691 -25.068 -19.612  1.00  0.00              
ATOM   1254  CG  PHE A  93     -17.638 -25.565 -18.190  1.00  0.00              
ATOM   1255  CD1 PHE A  93     -18.736 -25.410 -17.338  1.00  0.00              
ATOM   1256  CD2 PHE A  93     -16.506 -26.225 -17.714  1.00  0.00              
ATOM   1257  CE1 PHE A  93     -18.705 -25.909 -16.038  1.00  0.00              
ATOM   1258  CE2 PHE A  93     -16.464 -26.727 -16.421  1.00  0.00              
ATOM   1259  CZ  PHE A  93     -17.569 -26.570 -15.575  1.00  0.00              
ATOM   1260  H   PHE A  93     -15.340 -23.559 -18.715  1.00  0.00              
ATOM   1261  HA  PHE A  93     -17.441 -23.301 -20.816  1.00  0.00              
ATOM   1262 1HB  PHE A  93     -18.734 -25.135 -19.918  1.00  0.00              
ATOM   1263 2HB  PHE A  93     -17.097 -25.766 -20.199  1.00  0.00              
ATOM   1264  HD1 PHE A  93     -19.623 -24.892 -17.702  1.00  0.00              
ATOM   1265  HD2 PHE A  93     -15.647 -26.346 -18.375  1.00  0.00              
ATOM   1266  HE1 PHE A  93     -19.568 -25.782 -15.386  1.00  0.00              
ATOM   1267  HE2 PHE A  93     -15.573 -27.242 -16.061  1.00  0.00              
ATOM   1268  HZ  PHE A  93     -17.542 -26.961 -14.558  1.00  0.00              
ATOM   1269  N   SER A  94     -18.985 -22.312 -18.886  1.00  0.00              
ATOM   1270  CA  SER A  94     -19.627 -21.444 -17.909  1.00  0.00              
ATOM   1271  C   SER A  94     -20.469 -22.303 -16.979  1.00  0.00              
ATOM   1272  O   SER A  94     -21.197 -23.189 -17.433  1.00  0.00              
ATOM   1273  CB  SER A  94     -20.513 -20.423 -18.617  1.00  0.00              
ATOM   1274  OG  SER A  94     -21.352 -19.766 -17.690  1.00  0.00              
ATOM   1275  H   SER A  94     -19.522 -22.652 -19.671  1.00  0.00              
ATOM   1276  HA  SER A  94     -18.924 -20.819 -17.357  1.00  0.00              
ATOM   1277 1HB  SER A  94     -19.874 -19.695 -19.116  1.00  0.00              
ATOM   1278 2HB  SER A  94     -21.119 -20.942 -19.359  1.00  0.00              
ATOM   1279  HG  SER A  94     -22.096 -19.376 -18.154  1.00  0.00              
ATOM   1280  N   ILE A  95     -20.369 -22.050 -15.679  1.00  0.00              
ATOM   1281  CA  ILE A  95     -21.210 -22.771 -14.737  1.00  0.00              
ATOM   1282  C   ILE A  95     -22.688 -22.401 -14.871  1.00  0.00              
ATOM   1283  O   ILE A  95     -23.555 -23.088 -14.332  1.00  0.00              
ATOM   1284  CB  ILE A  95     -20.784 -22.523 -13.276  1.00  0.00              
ATOM   1285  CG1 ILE A  95     -21.012 -21.062 -12.903  1.00  0.00              
ATOM   1286  CG2 ILE A  95     -19.332 -22.928 -13.079  1.00  0.00              
ATOM   1287  CD1 ILE A  95     -20.913 -20.824 -11.407  1.00  0.00              
ATOM   1288  H   ILE A  95     -19.716 -21.362 -15.329  1.00  0.00              
ATOM   1289  HA  ILE A  95     -21.190 -23.840 -14.945  1.00  0.00              
ATOM   1290  HB  ILE A  95     -21.421 -23.111 -12.615  1.00  0.00              
ATOM   1291 1HG1 ILE A  95     -20.262 -20.472 -13.428  1.00  0.00              
ATOM   1292 2HG1 ILE A  95     -22.004 -20.787 -13.262  1.00  0.00              
ATOM   1293 1HG2 ILE A  95     -19.041 -22.748 -12.044  1.00  0.00              
ATOM   1294 2HG2 ILE A  95     -19.214 -23.985 -13.310  1.00  0.00              
ATOM   1295 3HG2 ILE A  95     -18.697 -22.339 -13.741  1.00  0.00              
ATOM   1296 1HD1 ILE A  95     -21.084 -19.769 -11.193  1.00  0.00              
ATOM   1297 2HD1 ILE A  95     -21.664 -21.424 -10.892  1.00  0.00              
ATOM   1298 3HD1 ILE A  95     -19.922 -21.108 -11.057  1.00  0.00              
ATOM   1299  N   THR A  96     -22.975 -21.320 -15.593  1.00  0.00              
ATOM   1300  CA  THR A  96     -24.350 -20.874 -15.784  1.00  0.00              
ATOM   1301  C   THR A  96     -24.966 -21.395 -17.086  1.00  0.00              
ATOM   1302  O   THR A  96     -26.111 -21.085 -17.406  1.00  0.00              
ATOM   1303  CB  THR A  96     -24.428 -19.337 -15.804  1.00  0.00              
ATOM   1304  OG1 THR A  96     -23.738 -18.842 -16.955  1.00  0.00              
ATOM   1305  CG2 THR A  96     -23.792 -18.750 -14.548  1.00  0.00              
ATOM   1306  H   THR A  96     -22.223 -20.795 -16.018  1.00  0.00              
ATOM   1307  HA  THR A  96     -24.980 -21.270 -14.987  1.00  0.00              
ATOM   1308  HB  THR A  96     -25.474 -19.036 -15.855  1.00  0.00              
ATOM   1309  HG1 THR A  96     -24.037 -17.950 -17.147  1.00  0.00              
ATOM   1310 1HG2 THR A  96     -23.859 -17.662 -14.582  1.00  0.00              
ATOM   1311 2HG2 THR A  96     -24.319 -19.119 -13.668  1.00  0.00              
ATOM   1312 3HG2 THR A  96     -22.746 -19.048 -14.497  1.00  0.00              
ATOM   1313  N   GLU A  97     -24.214 -22.184 -17.842  1.00  0.00              
ATOM   1314  CA  GLU A  97     -24.754 -22.747 -19.067  1.00  0.00              
ATOM   1315  C   GLU A  97     -24.431 -24.235 -19.198  1.00  0.00              
ATOM   1316  O   GLU A  97     -23.299 -24.623 -19.506  1.00  0.00              
ATOM   1317  CB  GLU A  97     -24.218 -21.984 -20.280  1.00  0.00              
ATOM   1318  CG  GLU A  97     -24.599 -22.590 -21.624  1.00  0.00              
ATOM   1319  CD  GLU A  97     -26.091 -22.693 -21.773  1.00  0.00              
ATOM   1320  OE1 GLU A  97     -26.731 -21.673 -21.869  1.00  0.00              
ATOM   1321  OE2 GLU A  97     -26.581 -23.790 -21.903  1.00  0.00              
ATOM   1322  H   GLU A  97     -23.263 -22.402 -17.578  1.00  0.00              
ATOM   1323  HA  GLU A  97     -25.842 -22.674 -19.059  1.00  0.00              
ATOM   1324 1HB  GLU A  97     -24.610 -20.969 -20.217  1.00  0.00              
ATOM   1325 2HB  GLU A  97     -23.132 -21.961 -20.188  1.00  0.00              
ATOM   1326 1HG  GLU A  97     -24.186 -22.051 -22.476  1.00  0.00              
ATOM   1327 2HG  GLU A  97     -24.169 -23.590 -21.585  1.00  0.00              
ATOM   1328  N   MET A  98     -25.441 -25.065 -18.958  1.00  0.00              
ATOM   1329  CA  MET A  98     -25.291 -26.511 -19.030  1.00  0.00              
ATOM   1330  C   MET A  98     -24.761 -27.017 -20.378  1.00  0.00              
ATOM   1331  O   MET A  98     -24.046 -28.015 -20.426  1.00  0.00              
ATOM   1332  CB  MET A  98     -26.633 -27.170 -18.722  1.00  0.00              
ATOM   1333  CG  MET A  98     -26.583 -28.689 -18.631  1.00  0.00              
ATOM   1334  SD  MET A  98     -25.561 -29.270 -17.263  1.00  0.00              
ATOM   1335  CE  MET A  98     -26.606 -28.867 -15.866  1.00  0.00              
ATOM   1336  H   MET A  98     -26.341 -24.675 -18.717  1.00  0.00              
ATOM   1337  HA  MET A  98     -24.553 -26.845 -18.301  1.00  0.00              
ATOM   1338 1HB  MET A  98     -26.977 -26.761 -17.773  1.00  0.00              
ATOM   1339 2HB  MET A  98     -27.321 -26.877 -19.516  1.00  0.00              
ATOM   1340 1HG  MET A  98     -27.600 -29.056 -18.500  1.00  0.00              
ATOM   1341 2HG  MET A  98     -26.177 -29.071 -19.568  1.00  0.00              
ATOM   1342 1HE  MET A  98     -26.111 -29.167 -14.942  1.00  0.00              
ATOM   1343 2HE  MET A  98     -26.791 -27.792 -15.847  1.00  0.00              
ATOM   1344 3HE  MET A  98     -27.555 -29.397 -15.957  1.00  0.00              
ATOM   1345  N   GLU A  99     -25.083 -26.335 -21.473  1.00  0.00              
ATOM   1346  CA  GLU A  99     -24.641 -26.815 -22.781  1.00  0.00              
ATOM   1347  C   GLU A  99     -23.134 -26.633 -22.988  1.00  0.00              
ATOM   1348  O   GLU A  99     -22.506 -27.418 -23.700  1.00  0.00              
ATOM   1349  CB  GLU A  99     -25.410 -26.095 -23.892  1.00  0.00              
ATOM   1350  CG  GLU A  99     -26.884 -26.462 -23.976  1.00  0.00              
ATOM   1351  CD  GLU A  99     -27.581 -25.679 -25.054  1.00  0.00              
ATOM   1352  OE1 GLU A  99     -26.942 -24.870 -25.682  1.00  0.00              
ATOM   1353  OE2 GLU A  99     -28.722 -25.969 -25.327  1.00  0.00              
ATOM   1354  H   GLU A  99     -25.631 -25.488 -21.418  1.00  0.00              
ATOM   1355  HA  GLU A  99     -24.824 -27.887 -22.863  1.00  0.00              
ATOM   1356 1HB  GLU A  99     -25.313 -25.025 -23.704  1.00  0.00              
ATOM   1357 2HB  GLU A  99     -24.919 -26.345 -24.833  1.00  0.00              
ATOM   1358 1HG  GLU A  99     -27.058 -27.527 -24.132  1.00  0.00              
ATOM   1359 2HG  GLU A  99     -27.277 -26.170 -23.003  1.00  0.00              
ATOM   1360  N   SER A 100     -22.549 -25.614 -22.357  1.00  0.00              
ATOM   1361  CA  SER A 100     -21.122 -25.332 -22.544  1.00  0.00              
ATOM   1362  C   SER A 100     -20.349 -26.378 -21.742  1.00  0.00              
ATOM   1363  O   SER A 100     -19.252 -26.799 -22.130  1.00  0.00              
ATOM   1364  CB  SER A 100     -20.764 -23.915 -22.059  1.00  0.00              
ATOM   1365  OG  SER A 100     -20.882 -23.777 -20.651  1.00  0.00              
ATOM   1366  H   SER A 100     -23.091 -25.023 -21.742  1.00  0.00              
ATOM   1367  HA  SER A 100     -20.822 -25.294 -23.592  1.00  0.00              
ATOM   1368 1HB  SER A 100     -19.736 -23.698 -22.348  1.00  0.00              
ATOM   1369 2HB  SER A 100     -21.433 -23.202 -22.538  1.00  0.00              
ATOM   1370  HG  SER A 100     -21.805 -23.648 -20.419  1.00  0.00              
ATOM   1371  N   PHE A 101     -20.943 -26.818 -20.633  1.00  0.00              
ATOM   1372  CA  PHE A 101     -20.363 -27.887 -19.840  1.00  0.00              
ATOM   1373  C   PHE A 101     -20.464 -29.205 -20.596  1.00  0.00              
ATOM   1374  O   PHE A 101     -19.493 -29.962 -20.689  1.00  0.00              
ATOM   1375  CB  PHE A 101     -21.059 -27.993 -18.482  1.00  0.00              
ATOM   1376  CG  PHE A 101     -20.619 -29.175 -17.666  1.00  0.00              
ATOM   1377  CD1 PHE A 101     -19.313 -29.271 -17.207  1.00  0.00              
ATOM   1378  CD2 PHE A 101     -21.507 -30.193 -17.357  1.00  0.00              
ATOM   1379  CE1 PHE A 101     -18.907 -30.358 -16.456  1.00  0.00              
ATOM   1380  CE2 PHE A 101     -21.104 -31.280 -16.606  1.00  0.00              
ATOM   1381  CZ  PHE A 101     -19.802 -31.362 -16.155  1.00  0.00              
ATOM   1382  H   PHE A 101     -21.814 -26.402 -20.335  1.00  0.00              
ATOM   1383  HA  PHE A 101     -19.303 -27.690 -19.671  1.00  0.00              
ATOM   1384 1HB  PHE A 101     -20.851 -27.107 -17.884  1.00  0.00              
ATOM   1385 2HB  PHE A 101     -22.135 -28.093 -18.619  1.00  0.00              
ATOM   1386  HD1 PHE A 101     -18.606 -28.476 -17.443  1.00  0.00              
ATOM   1387  HD2 PHE A 101     -22.536 -30.128 -17.713  1.00  0.00              
ATOM   1388  HE1 PHE A 101     -17.878 -30.421 -16.101  1.00  0.00              
ATOM   1389  HE2 PHE A 101     -21.813 -32.073 -16.369  1.00  0.00              
ATOM   1390  HZ  PHE A 101     -19.483 -32.220 -15.565  1.00  0.00              
ATOM   1391  N   ALA A 102     -21.648 -29.470 -21.139  1.00  0.00              
ATOM   1392  CA  ALA A 102     -21.878 -30.704 -21.882  1.00  0.00              
ATOM   1393  C   ALA A 102     -20.888 -30.798 -23.039  1.00  0.00              
ATOM   1394  O   ALA A 102     -20.401 -31.880 -23.372  1.00  0.00              
ATOM   1395  CB  ALA A 102     -23.304 -30.739 -22.410  1.00  0.00              
ATOM   1396  H   ALA A 102     -22.404 -28.808 -21.038  1.00  0.00              
ATOM   1397  HA  ALA A 102     -21.707 -31.550 -21.216  1.00  0.00              
ATOM   1398 1HB  ALA A 102     -23.463 -31.664 -22.962  1.00  0.00              
ATOM   1399 2HB  ALA A 102     -24.003 -30.690 -21.575  1.00  0.00              
ATOM   1400 3HB  ALA A 102     -23.468 -29.889 -23.071  1.00  0.00              
ATOM   1401  N   ALA A 103     -20.573 -29.651 -23.630  1.00  0.00              
ATOM   1402  CA  ALA A 103     -19.644 -29.605 -24.747  1.00  0.00              
ATOM   1403  C   ALA A 103     -18.201 -29.995 -24.404  1.00  0.00              
ATOM   1404  O   ALA A 103     -17.426 -30.345 -25.293  1.00  0.00              
ATOM   1405  CB  ALA A 103     -19.673 -28.210 -25.380  1.00  0.00              
ATOM   1406  H   ALA A 103     -20.986 -28.791 -23.298  1.00  0.00              
ATOM   1407  HA  ALA A 103     -19.961 -30.331 -25.496  1.00  0.00              
ATOM   1408 1HB  ALA A 103     -18.976 -28.177 -26.217  1.00  0.00              
ATOM   1409 2HB  ALA A 103     -20.680 -27.993 -25.737  1.00  0.00              
ATOM   1410 3HB  ALA A 103     -19.384 -27.468 -24.637  1.00  0.00              
ATOM   1411  N   THR A 104     -17.839 -29.952 -23.126  1.00  0.00              
ATOM   1412  CA  THR A 104     -16.455 -30.213 -22.748  1.00  0.00              
ATOM   1413  C   THR A 104     -15.978 -31.629 -23.040  1.00  0.00              
ATOM   1414  O   THR A 104     -14.784 -31.861 -23.227  1.00  0.00              
ATOM   1415  CB  THR A 104     -16.203 -29.903 -21.246  1.00  0.00              
ATOM   1416  OG1 THR A 104     -16.985 -30.776 -20.425  1.00  0.00              
ATOM   1417  CG2 THR A 104     -16.570 -28.452 -20.928  1.00  0.00              
ATOM   1418  H   THR A 104     -18.514 -29.739 -22.405  1.00  0.00              
ATOM   1419  HA  THR A 104     -15.787 -29.577 -23.330  1.00  0.00              
ATOM   1420  HB  THR A 104     -15.150 -30.067 -21.021  1.00  0.00              
ATOM   1421  HG1 THR A 104     -16.822 -30.576 -19.500  1.00  0.00              
ATOM   1422 1HG2 THR A 104     -16.387 -28.255 -19.872  1.00  0.00              
ATOM   1423 2HG2 THR A 104     -15.961 -27.782 -21.535  1.00  0.00              
ATOM   1424 3HG2 THR A 104     -17.623 -28.286 -21.151  1.00  0.00              
ATOM   1425  N   ALA A 105     -16.900 -32.582 -23.081  1.00  0.00              
ATOM   1426  CA  ALA A 105     -16.539 -33.941 -23.476  1.00  0.00              
ATOM   1427  C   ALA A 105     -16.115 -34.008 -24.946  1.00  0.00              
ATOM   1428  O   ALA A 105     -15.160 -34.717 -25.296  1.00  0.00              
ATOM   1429  CB  ALA A 105     -17.713 -34.897 -23.218  1.00  0.00              
ATOM   1430  H   ALA A 105     -17.859 -32.379 -22.841  1.00  0.00              
ATOM   1431  HA  ALA A 105     -15.683 -34.262 -22.882  1.00  0.00              
ATOM   1432 1HB  ALA A 105     -17.431 -35.907 -23.516  1.00  0.00              
ATOM   1433 2HB  ALA A 105     -17.963 -34.889 -22.157  1.00  0.00              
ATOM   1434 3HB  ALA A 105     -18.577 -34.576 -23.798  1.00  0.00              
ATOM   1435  N   ASP A 106     -16.810 -33.266 -25.804  1.00  0.00              
ATOM   1436  CA  ASP A 106     -16.449 -33.231 -27.216  1.00  0.00              
ATOM   1437  C   ASP A 106     -15.170 -32.438 -27.457  1.00  0.00              
ATOM   1438  O   ASP A 106     -14.381 -32.786 -28.339  1.00  0.00              
ATOM   1439  CB  ASP A 106     -17.594 -32.639 -28.042  1.00  0.00              
ATOM   1440  CG  ASP A 106     -18.798 -33.557 -28.198  1.00  0.00              
ATOM   1441  OD1 ASP A 106     -18.678 -34.720 -27.891  1.00  0.00              
ATOM   1442  OD2 ASP A 106     -19.866 -33.063 -28.471  1.00  0.00              
ATOM   1443  H   ASP A 106     -17.595 -32.718 -25.483  1.00  0.00              
ATOM   1444  HA  ASP A 106     -16.248 -34.242 -27.571  1.00  0.00              
ATOM   1445 1HB  ASP A 106     -17.926 -31.663 -27.687  1.00  0.00              
ATOM   1446 2HB  ASP A 106     -17.096 -32.526 -29.006  1.00  0.00              
ATOM   1447  N   PHE A 107     -14.970 -31.367 -26.687  1.00  0.00              
ATOM   1448  CA  PHE A 107     -13.775 -30.542 -26.847  1.00  0.00              
ATOM   1449  C   PHE A 107     -12.572 -31.377 -26.431  1.00  0.00              
ATOM   1450  O   PHE A 107     -11.549 -31.369 -27.102  1.00  0.00              
ATOM   1451  CB  PHE A 107     -13.841 -29.279 -25.972  1.00  0.00              
ATOM   1452  CG  PHE A 107     -14.691 -28.176 -26.550  1.00  0.00              
ATOM   1453  CD1 PHE A 107     -14.373 -27.602 -27.775  1.00  0.00              
ATOM   1454  CD2 PHE A 107     -15.782 -27.674 -25.840  1.00  0.00              
ATOM   1455  CE1 PHE A 107     -15.122 -26.537 -28.288  1.00  0.00              
ATOM   1456  CE2 PHE A 107     -16.539 -26.615 -26.340  1.00  0.00              
ATOM   1457  CZ  PHE A 107     -16.209 -26.042 -27.565  1.00  0.00              
ATOM   1458  H   PHE A 107     -15.649 -31.118 -25.982  1.00  0.00              
ATOM   1459  HA  PHE A 107     -13.658 -30.259 -27.894  1.00  0.00              
ATOM   1460 1HB  PHE A 107     -14.264 -29.519 -24.999  1.00  0.00              
ATOM   1461 2HB  PHE A 107     -12.843 -28.863 -25.841  1.00  0.00              
ATOM   1462  HD1 PHE A 107     -13.527 -27.992 -28.341  1.00  0.00              
ATOM   1463  HD2 PHE A 107     -16.039 -28.123 -24.881  1.00  0.00              
ATOM   1464  HE1 PHE A 107     -14.856 -26.097 -29.249  1.00  0.00              
ATOM   1465  HE2 PHE A 107     -17.387 -26.234 -25.772  1.00  0.00              
ATOM   1466  HZ  PHE A 107     -16.793 -25.212 -27.959  1.00  0.00              
ATOM   1467  N   ARG A 108     -12.701 -32.111 -25.331  1.00  0.00              
ATOM   1468  CA  ARG A 108     -11.613 -32.976 -24.887  1.00  0.00              
ATOM   1469  C   ARG A 108     -11.359 -34.109 -25.890  1.00  0.00              
ATOM   1470  O   ARG A 108     -10.207 -34.468 -26.152  1.00  0.00              
ATOM   1471  CB  ARG A 108     -11.914 -33.556 -23.497  1.00  0.00              
ATOM   1472  CG  ARG A 108     -10.810 -34.474 -22.979  1.00  0.00              
ATOM   1473  CD  ARG A 108     -11.088 -34.979 -21.572  1.00  0.00              
ATOM   1474  NE  ARG A 108     -10.129 -36.005 -21.154  1.00  0.00              
ATOM   1475  CZ  ARG A 108      -8.909 -35.762 -20.668  1.00  0.00              
ATOM   1476  NH1 ARG A 108      -8.475 -34.512 -20.525  1.00  0.00              
ATOM   1477  NH2 ARG A 108      -8.115 -36.772 -20.318  1.00  0.00              
ATOM   1478  H   ARG A 108     -13.554 -32.078 -24.790  1.00  0.00              
ATOM   1479  HA  ARG A 108     -10.687 -32.403 -24.827  1.00  0.00              
ATOM   1480 1HB  ARG A 108     -12.047 -32.712 -22.823  1.00  0.00              
ATOM   1481 2HB  ARG A 108     -12.851 -34.107 -23.579  1.00  0.00              
ATOM   1482 1HG  ARG A 108     -10.725 -35.328 -23.651  1.00  0.00              
ATOM   1483 2HG  ARG A 108      -9.871 -33.918 -22.977  1.00  0.00              
ATOM   1484 1HD  ARG A 108     -11.027 -34.142 -20.877  1.00  0.00              
ATOM   1485 2HD  ARG A 108     -12.089 -35.406 -21.542  1.00  0.00              
ATOM   1486  HE  ARG A 108     -10.218 -37.012 -21.161  1.00  0.00              
ATOM   1487 1HH1 ARG A 108      -9.073 -33.739 -20.784  1.00  0.00              
ATOM   1488 2HH1 ARG A 108      -7.551 -34.340 -20.156  1.00  0.00              
ATOM   1489 1HH2 ARG A 108      -8.439 -37.724 -20.420  1.00  0.00              
ATOM   1490 2HH2 ARG A 108      -7.193 -36.583 -19.952  1.00  0.00              
ATOM   1491  N   GLU A 109     -12.424 -34.673 -26.456  1.00  0.00              
ATOM   1492  CA  GLU A 109     -12.248 -35.723 -27.459  1.00  0.00              
ATOM   1493  C   GLU A 109     -11.372 -35.199 -28.591  1.00  0.00              
ATOM   1494  O   GLU A 109     -10.426 -35.862 -29.024  1.00  0.00              
ATOM   1495  CB  GLU A 109     -13.598 -36.198 -28.001  1.00  0.00              
ATOM   1496  CG  GLU A 109     -13.504 -37.306 -29.041  1.00  0.00              
ATOM   1497  CD  GLU A 109     -14.868 -37.737 -29.504  1.00  0.00              
ATOM   1498  OE1 GLU A 109     -15.836 -37.208 -29.014  1.00  0.00              
ATOM   1499  OE2 GLU A 109     -14.941 -38.514 -30.427  1.00  0.00              
ATOM   1500  H   GLU A 109     -13.358 -34.385 -26.203  1.00  0.00              
ATOM   1501  HA  GLU A 109     -11.738 -36.578 -27.014  1.00  0.00              
ATOM   1502 1HB  GLU A 109     -14.178 -36.550 -27.148  1.00  0.00              
ATOM   1503 2HB  GLU A 109     -14.089 -35.329 -28.440  1.00  0.00              
ATOM   1504 1HG  GLU A 109     -12.895 -37.039 -29.904  1.00  0.00              
ATOM   1505 2HG  GLU A 109     -13.028 -38.123 -28.501  1.00  0.00              
ATOM   1506  N   GLN A 110     -11.689 -33.999 -29.068  1.00  0.00              
ATOM   1507  CA  GLN A 110     -10.917 -33.395 -30.144  1.00  0.00              
ATOM   1508  C   GLN A 110      -9.472 -33.104 -29.731  1.00  0.00              
ATOM   1509  O   GLN A 110      -8.532 -33.346 -30.507  1.00  0.00              
ATOM   1510  CB  GLN A 110     -11.588 -32.099 -30.607  1.00  0.00              
ATOM   1511  CG  GLN A 110     -12.890 -32.308 -31.361  1.00  0.00              
ATOM   1512  CD  GLN A 110     -13.655 -31.014 -31.566  1.00  0.00              
ATOM   1513  OE1 GLN A 110     -13.269 -29.961 -31.051  1.00  0.00              
ATOM   1514  NE2 GLN A 110     -14.747 -31.085 -32.318  1.00  0.00              
ATOM   1515  H   GLN A 110     -12.474 -33.495 -28.683  1.00  0.00              
ATOM   1516  HA  GLN A 110     -10.851 -34.090 -30.981  1.00  0.00              
ATOM   1517 1HB  GLN A 110     -11.771 -31.502 -29.713  1.00  0.00              
ATOM   1518 2HB  GLN A 110     -10.871 -31.584 -31.246  1.00  0.00              
ATOM   1519 1HG  GLN A 110     -12.951 -32.882 -32.286  1.00  0.00              
ATOM   1520 2HG  GLN A 110     -13.368 -32.867 -30.556  1.00  0.00              
ATOM   1521 1HE2 GLN A 110     -15.293 -30.264 -32.489  1.00  0.00              
ATOM   1522 2HE2 GLN A 110     -15.025 -31.960 -32.716  1.00  0.00              
ATOM   1523  N   ILE A 111      -9.290 -32.602 -28.510  1.00  0.00              
ATOM   1524  CA  ILE A 111      -7.958 -32.310 -27.991  1.00  0.00              
ATOM   1525  C   ILE A 111      -7.088 -33.567 -27.896  1.00  0.00              
ATOM   1526  O   ILE A 111      -5.909 -33.543 -28.253  1.00  0.00              
ATOM   1527  CB  ILE A 111      -8.023 -31.649 -26.578  1.00  0.00              
ATOM   1528  CG1 ILE A 111      -8.596 -30.230 -26.682  1.00  0.00              
ATOM   1529  CG2 ILE A 111      -6.638 -31.602 -25.967  1.00  0.00              
ATOM   1530  CD1 ILE A 111      -9.001 -29.615 -25.347  1.00  0.00              
ATOM   1531  H   ILE A 111     -10.095 -32.418 -27.928  1.00  0.00              
ATOM   1532  HA  ILE A 111      -7.413 -31.662 -28.676  1.00  0.00              
ATOM   1533  HB  ILE A 111      -8.686 -32.234 -25.942  1.00  0.00              
ATOM   1534 1HG1 ILE A 111      -7.835 -29.605 -27.148  1.00  0.00              
ATOM   1535 2HG1 ILE A 111      -9.471 -30.281 -27.331  1.00  0.00              
ATOM   1536 1HG2 ILE A 111      -6.691 -31.139 -24.982  1.00  0.00              
ATOM   1537 2HG2 ILE A 111      -6.247 -32.614 -25.871  1.00  0.00              
ATOM   1538 3HG2 ILE A 111      -5.977 -31.017 -26.607  1.00  0.00              
ATOM   1539 1HD1 ILE A 111      -9.396 -28.613 -25.512  1.00  0.00              
ATOM   1540 2HD1 ILE A 111      -9.767 -30.234 -24.877  1.00  0.00              
ATOM   1541 3HD1 ILE A 111      -8.132 -29.557 -24.694  1.00  0.00              
ATOM   1542  N   LEU A 112      -7.666 -34.656 -27.395  1.00  0.00              
ATOM   1543  CA  LEU A 112      -6.914 -35.901 -27.226  1.00  0.00              
ATOM   1544  C   LEU A 112      -6.557 -36.514 -28.584  1.00  0.00              
ATOM   1545  O   LEU A 112      -5.459 -37.042 -28.762  1.00  0.00              
ATOM   1546  CB  LEU A 112      -7.720 -36.897 -26.383  1.00  0.00              
ATOM   1547  CG  LEU A 112      -7.918 -36.500 -24.914  1.00  0.00              
ATOM   1548  CD1 LEU A 112      -8.838 -37.497 -24.223  1.00  0.00              
ATOM   1549  CD2 LEU A 112      -6.567 -36.440 -24.217  1.00  0.00              
ATOM   1550  H   LEU A 112      -8.638 -34.628 -27.127  1.00  0.00              
ATOM   1551  HA  LEU A 112      -5.972 -35.692 -26.721  1.00  0.00              
ATOM   1552 1HB  LEU A 112      -8.669 -36.851 -26.914  1.00  0.00              
ATOM   1553 2HB  LEU A 112      -7.314 -37.906 -26.452  1.00  0.00              
ATOM   1554  HG  LEU A 112      -8.343 -35.496 -24.905  1.00  0.00              
ATOM   1555 1HD1 LEU A 112      -8.973 -37.206 -23.181  1.00  0.00              
ATOM   1556 2HD1 LEU A 112      -9.806 -37.506 -24.724  1.00  0.00              
ATOM   1557 3HD1 LEU A 112      -8.396 -38.491 -24.268  1.00  0.00              
ATOM   1558 1HD2 LEU A 112      -6.709 -36.156 -23.174  1.00  0.00              
ATOM   1559 2HD2 LEU A 112      -6.088 -37.418 -24.266  1.00  0.00              
ATOM   1560 3HD2 LEU A 112      -5.935 -35.701 -24.710  1.00  0.00              
ATOM   1561  N   ARG A 113      -7.482 -36.426 -29.534  1.00  0.00              
ATOM   1562  CA  ARG A 113      -7.257 -36.936 -30.892  1.00  0.00              
ATOM   1563  C   ARG A 113      -6.146 -36.167 -31.620  1.00  0.00              
ATOM   1564  O   ARG A 113      -5.264 -36.757 -32.247  1.00  0.00              
ATOM   1565  CB  ARG A 113      -8.557 -36.840 -31.702  1.00  0.00              
ATOM   1566  CG  ARG A 113      -8.415 -37.265 -33.165  1.00  0.00              
ATOM   1567  CD  ARG A 113      -9.693 -37.004 -33.956  1.00  0.00              
ATOM   1568  NE  ARG A 113     -10.200 -35.632 -33.840  1.00  0.00              
ATOM   1569  CZ  ARG A 113      -9.715 -34.572 -34.490  1.00  0.00              
ATOM   1570  NH1 ARG A 113      -8.690 -34.704 -35.320  1.00  0.00              
ATOM   1571  NH2 ARG A 113     -10.268 -33.371 -34.315  1.00  0.00              
ATOM   1572  H   ARG A 113      -8.367 -35.995 -29.312  1.00  0.00              
ATOM   1573  HA  ARG A 113      -6.924 -37.973 -30.846  1.00  0.00              
ATOM   1574 1HB  ARG A 113      -9.288 -37.476 -31.206  1.00  0.00              
ATOM   1575 2HB  ARG A 113      -8.886 -35.802 -31.654  1.00  0.00              
ATOM   1576 1HG  ARG A 113      -7.595 -36.703 -33.612  1.00  0.00              
ATOM   1577 2HG  ARG A 113      -8.184 -38.331 -33.195  1.00  0.00              
ATOM   1578 1HD  ARG A 113      -9.501 -37.196 -35.011  1.00  0.00              
ATOM   1579 2HD  ARG A 113     -10.473 -37.675 -33.601  1.00  0.00              
ATOM   1580  HE  ARG A 113     -10.961 -35.272 -33.280  1.00  0.00              
ATOM   1581 1HH1 ARG A 113      -8.272 -35.613 -35.462  1.00  0.00              
ATOM   1582 2HH1 ARG A 113      -8.331 -33.895 -35.806  1.00  0.00              
ATOM   1583 1HH2 ARG A 113     -11.055 -33.267 -33.689  1.00  0.00              
ATOM   1584 2HH2 ARG A 113      -9.898 -32.572 -34.807  1.00  0.00              
ATOM   1585  N   VAL A 114      -6.202 -34.841 -31.531  1.00  0.00              
ATOM   1586  CA  VAL A 114      -5.234 -33.973 -32.190  1.00  0.00              
ATOM   1587  C   VAL A 114      -3.842 -34.109 -31.583  1.00  0.00              
ATOM   1588  O   VAL A 114      -2.841 -34.199 -32.309  1.00  0.00              
ATOM   1589  CB  VAL A 114      -5.676 -32.493 -32.101  1.00  0.00              
ATOM   1590  CG1 VAL A 114      -4.558 -31.584 -32.554  1.00  0.00              
ATOM   1591  CG2 VAL A 114      -6.911 -32.271 -32.949  1.00  0.00              
ATOM   1592  H   VAL A 114      -6.944 -34.426 -30.985  1.00  0.00              
ATOM   1593  HA  VAL A 114      -5.101 -34.250 -33.237  1.00  0.00              
ATOM   1594  HB  VAL A 114      -5.948 -32.267 -31.070  1.00  0.00              
ATOM   1595 1HG1 VAL A 114      -4.883 -30.546 -32.485  1.00  0.00              
ATOM   1596 2HG1 VAL A 114      -3.686 -31.734 -31.917  1.00  0.00              
ATOM   1597 3HG1 VAL A 114      -4.298 -31.814 -33.587  1.00  0.00              
ATOM   1598 1HG2 VAL A 114      -7.217 -31.228 -32.881  1.00  0.00              
ATOM   1599 2HG2 VAL A 114      -6.687 -32.518 -33.987  1.00  0.00              
ATOM   1600 3HG2 VAL A 114      -7.718 -32.909 -32.590  1.00  0.00              
ATOM   1601  N   LYS A 115      -3.778 -34.126 -30.254  1.00  0.00              
ATOM   1602  CA  LYS A 115      -2.504 -34.239 -29.555  1.00  0.00              
ATOM   1603  C   LYS A 115      -1.996 -35.681 -29.463  1.00  0.00              
ATOM   1604  O   LYS A 115      -0.793 -35.908 -29.308  1.00  0.00              
ATOM   1605  CB  LYS A 115      -2.628 -33.643 -28.152  1.00  0.00              
ATOM   1606  CG  LYS A 115      -2.861 -32.138 -28.126  1.00  0.00              
ATOM   1607  CD  LYS A 115      -1.606 -31.376 -28.525  1.00  0.00              
ATOM   1608  CE  LYS A 115      -0.535 -31.469 -27.448  1.00  0.00              
ATOM   1609  NZ  LYS A 115       0.721 -30.782 -27.852  1.00  0.00              
ATOM   1610  H   LYS A 115      -4.631 -34.059 -29.716  1.00  0.00              
ATOM   1611  HA  LYS A 115      -1.733 -33.696 -30.103  1.00  0.00              
ATOM   1612 1HB  LYS A 115      -3.461 -34.147 -27.663  1.00  0.00              
ATOM   1613 2HB  LYS A 115      -1.703 -33.875 -27.623  1.00  0.00              
ATOM   1614 1HG  LYS A 115      -3.667 -31.900 -28.821  1.00  0.00              
ATOM   1615 2HG  LYS A 115      -3.156 -31.850 -27.117  1.00  0.00              
ATOM   1616 1HD  LYS A 115      -1.224 -31.799 -29.456  1.00  0.00              
ATOM   1617 2HD  LYS A 115      -1.870 -30.331 -28.684  1.00  0.00              
ATOM   1618 1HE  LYS A 115      -0.923 -31.011 -26.540  1.00  0.00              
ATOM   1619 2HE  LYS A 115      -0.328 -32.523 -27.263  1.00  0.00              
ATOM   1620 1HZ  LYS A 115       1.404 -30.867 -27.112  1.00  0.00              
ATOM   1621 2HZ  LYS A 115       1.083 -31.207 -28.695  1.00  0.00              
ATOM   1622 3HZ  LYS A 115       0.530 -29.805 -28.023  1.00  0.00              
ATOM   1623  N   GLU A 116      -2.906 -36.648 -29.555  1.00  0.00              
ATOM   1624  CA  GLU A 116      -2.537 -38.058 -29.426  1.00  0.00              
ATOM   1625  C   GLU A 116      -1.796 -38.292 -28.111  1.00  0.00              
ATOM   1626  O   GLU A 116      -0.779 -38.982 -28.074  1.00  0.00              
ATOM   1627  CB  GLU A 116      -1.674 -38.504 -30.608  1.00  0.00              
ATOM   1628  CG  GLU A 116      -2.357 -38.389 -31.964  1.00  0.00              
ATOM   1629  CD  GLU A 116      -1.448 -38.841 -33.073  1.00  0.00              
ATOM   1630  OE1 GLU A 116      -0.335 -39.212 -32.789  1.00  0.00              
ATOM   1631  OE2 GLU A 116      -1.902 -38.921 -34.190  1.00  0.00              
ATOM   1632  H   GLU A 116      -3.873 -36.405 -29.718  1.00  0.00              
ATOM   1633  HA  GLU A 116      -3.436 -38.675 -29.402  1.00  0.00              
ATOM   1634 1HB  GLU A 116      -0.778 -37.883 -30.600  1.00  0.00              
ATOM   1635 2HB  GLU A 116      -1.399 -39.543 -30.428  1.00  0.00              
ATOM   1636 1HG  GLU A 116      -3.299 -38.935 -32.022  1.00  0.00              
ATOM   1637 2HG  GLU A 116      -2.550 -37.322 -32.064  1.00  0.00              
ATOM   1638  N   ASP A 117      -2.321 -37.713 -27.034  1.00  0.00              
ATOM   1639  CA  ASP A 117      -1.664 -37.768 -25.735  1.00  0.00              
ATOM   1640  C   ASP A 117      -2.671 -37.613 -24.589  1.00  0.00              
ATOM   1641  O   ASP A 117      -3.155 -36.515 -24.315  1.00  0.00              
ATOM   1642  CB  ASP A 117      -0.587 -36.685 -25.641  1.00  0.00              
ATOM   1643  CG  ASP A 117       0.232 -36.722 -24.357  1.00  0.00              
ATOM   1644  OD1 ASP A 117      -0.056 -37.540 -23.516  1.00  0.00              
ATOM   1645  OD2 ASP A 117       1.229 -36.044 -24.293  1.00  0.00              
ATOM   1646  H   ASP A 117      -3.199 -37.223 -27.122  1.00  0.00              
ATOM   1647  HA  ASP A 117      -1.195 -38.743 -25.599  1.00  0.00              
ATOM   1648 1HB  ASP A 117       0.086 -36.665 -26.499  1.00  0.00              
ATOM   1649 2HB  ASP A 117      -1.212 -35.791 -25.647  1.00  0.00              
ATOM   1650  N   GLU A 118      -2.972 -38.730 -23.928  1.00  0.00              
ATOM   1651  CA  GLU A 118      -3.878 -38.768 -22.779  1.00  0.00              
ATOM   1652  C   GLU A 118      -3.390 -37.979 -21.580  1.00  0.00              
ATOM   1653  O   GLU A 118      -4.178 -37.598 -20.716  1.00  0.00              
ATOM   1654  CB  GLU A 118      -4.124 -40.219 -22.359  1.00  0.00              
ATOM   1655  CG  GLU A 118      -4.990 -41.015 -23.325  1.00  0.00              
ATOM   1656  CD  GLU A 118      -5.145 -42.440 -22.872  1.00  0.00              
ATOM   1657  OE1 GLU A 118      -4.552 -42.797 -21.882  1.00  0.00              
ATOM   1658  OE2 GLU A 118      -5.944 -43.141 -23.447  1.00  0.00              
ATOM   1659  H   GLU A 118      -2.546 -39.588 -24.247  1.00  0.00              
ATOM   1660  HA  GLU A 118      -4.831 -38.310 -23.044  1.00  0.00              
ATOM   1661 1HB  GLU A 118      -3.147 -40.695 -22.271  1.00  0.00              
ATOM   1662 2HB  GLU A 118      -4.603 -40.191 -21.380  1.00  0.00              
ATOM   1663 1HG  GLU A 118      -5.974 -40.577 -23.487  1.00  0.00              
ATOM   1664 2HG  GLU A 118      -4.425 -40.990 -24.256  1.00  0.00              
ATOM   1665  N   ASN A 119      -2.082 -37.761 -21.517  1.00  0.00              
ATOM   1666  CA  ASN A 119      -1.492 -37.005 -20.425  1.00  0.00              
ATOM   1667  C   ASN A 119      -1.245 -35.551 -20.786  1.00  0.00              
ATOM   1668  O   ASN A 119      -0.507 -34.857 -20.088  1.00  0.00              
ATOM   1669  CB  ASN A 119      -0.200 -37.646 -19.954  1.00  0.00              
ATOM   1670  CG  ASN A 119      -0.398 -38.952 -19.237  1.00  0.00              
ATOM   1671  OD1 ASN A 119      -1.450 -39.200 -18.637  1.00  0.00              
ATOM   1672  ND2 ASN A 119       0.637 -39.753 -19.225  1.00  0.00              
ATOM   1673  H   ASN A 119      -1.482 -38.128 -22.242  1.00  0.00              
ATOM   1674  HA  ASN A 119      -2.178 -36.983 -19.577  1.00  0.00              
ATOM   1675 1HB  ASN A 119       0.657 -37.732 -20.624  1.00  0.00              
ATOM   1676 2HB  ASN A 119      -0.007 -36.866 -19.217  1.00  0.00              
ATOM   1677 1HD2 ASN A 119       0.577 -40.640 -18.766  1.00  0.00              
ATOM   1678 2HD2 ASN A 119       1.486 -39.478 -19.675  1.00  0.00              
ATOM   1679  N   VAL A 120      -1.853 -35.088 -21.874  1.00  0.00              
ATOM   1680  CA  VAL A 120      -1.688 -33.692 -22.281  1.00  0.00              
ATOM   1681  C   VAL A 120      -2.150 -32.772 -21.140  1.00  0.00              
ATOM   1682  O   VAL A 120      -3.218 -32.979 -20.575  1.00  0.00              
ATOM   1683  CB  VAL A 120      -2.481 -33.368 -23.562  1.00  0.00              
ATOM   1684  CG1 VAL A 120      -3.977 -33.451 -23.298  1.00  0.00              
ATOM   1685  CG2 VAL A 120      -2.109 -31.989 -24.084  1.00  0.00              
ATOM   1686  H   VAL A 120      -2.436 -35.697 -22.429  1.00  0.00              
ATOM   1687  HA  VAL A 120      -0.639 -33.451 -22.456  1.00  0.00              
ATOM   1688  HB  VAL A 120      -2.208 -34.084 -24.337  1.00  0.00              
ATOM   1689 1HG1 VAL A 120      -4.521 -33.219 -24.213  1.00  0.00              
ATOM   1690 2HG1 VAL A 120      -4.233 -34.458 -22.968  1.00  0.00              
ATOM   1691 3HG1 VAL A 120      -4.250 -32.734 -22.523  1.00  0.00              
ATOM   1692 1HG2 VAL A 120      -2.677 -31.776 -24.989  1.00  0.00              
ATOM   1693 2HG2 VAL A 120      -2.339 -31.239 -23.326  1.00  0.00              
ATOM   1694 3HG2 VAL A 120      -1.043 -31.960 -24.310  1.00  0.00              
ATOM   1695  N   PRO A 121      -1.325 -31.778 -20.758  1.00  0.00              
ATOM   1696  CA  PRO A 121      -1.706 -30.809 -19.714  1.00  0.00              
ATOM   1697  C   PRO A 121      -3.112 -30.329 -20.019  1.00  0.00              
ATOM   1698  O   PRO A 121      -3.365 -29.774 -21.084  1.00  0.00              
ATOM   1699  CB  PRO A 121      -0.660 -29.723 -19.858  1.00  0.00              
ATOM   1700  CG  PRO A 121       0.549 -30.522 -20.256  1.00  0.00              
ATOM   1701  CD  PRO A 121      -0.005 -31.492 -21.282  1.00  0.00              
ATOM   1702  HA  PRO A 121      -1.725 -31.253 -18.708  1.00  0.00              
ATOM   1703 1HB  PRO A 121      -0.948 -28.984 -20.620  1.00  0.00              
ATOM   1704 2HB  PRO A 121      -0.515 -29.176 -18.915  1.00  0.00              
ATOM   1705 1HG  PRO A 121       1.334 -29.875 -20.675  1.00  0.00              
ATOM   1706 2HG  PRO A 121       0.987 -31.038 -19.388  1.00  0.00              
ATOM   1707 1HD  PRO A 121      -0.052 -31.051 -22.288  1.00  0.00              
ATOM   1708 2HD  PRO A 121       0.602 -32.406 -21.360  1.00  0.00              
ATOM   1709  N   PHE A 122      -4.015 -30.527 -19.070  1.00  0.00              
ATOM   1710  CA  PHE A 122      -5.401 -30.134 -19.247  1.00  0.00              
ATOM   1711  C   PHE A 122      -6.011 -29.725 -17.909  1.00  0.00              
ATOM   1712  O   PHE A 122      -5.900 -30.441 -16.917  1.00  0.00              
ATOM   1713  CB  PHE A 122      -6.120 -31.363 -19.828  1.00  0.00              
ATOM   1714  CG  PHE A 122      -7.584 -31.176 -20.132  1.00  0.00              
ATOM   1715  CD1 PHE A 122      -8.547 -31.325 -19.142  1.00  0.00              
ATOM   1716  CD2 PHE A 122      -8.002 -30.968 -21.446  1.00  0.00              
ATOM   1717  CE1 PHE A 122      -9.911 -31.278 -19.457  1.00  0.00              
ATOM   1718  CE2 PHE A 122      -9.357 -30.919 -21.774  1.00  0.00              
ATOM   1719  CZ  PHE A 122     -10.318 -31.077 -20.780  1.00  0.00              
ATOM   1720  H   PHE A 122      -3.734 -30.961 -18.202  1.00  0.00              
ATOM   1721  HA  PHE A 122      -5.458 -29.264 -19.903  1.00  0.00              
ATOM   1722 1HB  PHE A 122      -5.659 -31.656 -20.770  1.00  0.00              
ATOM   1723 2HB  PHE A 122      -6.069 -32.193 -19.125  1.00  0.00              
ATOM   1724  HD1 PHE A 122      -8.231 -31.479 -18.109  1.00  0.00              
ATOM   1725  HD2 PHE A 122      -7.248 -30.844 -22.225  1.00  0.00              
ATOM   1726  HE1 PHE A 122     -10.656 -31.397 -18.671  1.00  0.00              
ATOM   1727  HE2 PHE A 122      -9.665 -30.758 -22.807  1.00  0.00              
ATOM   1728  HZ  PHE A 122     -11.378 -31.048 -21.027  1.00  0.00              
ATOM   1729  N   LEU A 123      -6.647 -28.564 -17.880  1.00  0.00              
ATOM   1730  CA  LEU A 123      -7.304 -28.110 -16.669  1.00  0.00              
ATOM   1731  C   LEU A 123      -8.751 -27.825 -17.036  1.00  0.00              
ATOM   1732  O   LEU A 123      -9.014 -27.155 -18.031  1.00  0.00              
ATOM   1733  CB  LEU A 123      -6.633 -26.835 -16.156  1.00  0.00              
ATOM   1734  CG  LEU A 123      -7.244 -26.191 -14.916  1.00  0.00              
ATOM   1735  CD1 LEU A 123      -7.103 -27.142 -13.750  1.00  0.00              
ATOM   1736  CD2 LEU A 123      -6.549 -24.874 -14.611  1.00  0.00              
ATOM   1737  H   LEU A 123      -6.681 -27.983 -18.705  1.00  0.00              
ATOM   1738  HA  LEU A 123      -7.273 -28.900 -15.919  1.00  0.00              
ATOM   1739 1HB  LEU A 123      -5.651 -27.237 -15.910  1.00  0.00              
ATOM   1740 2HB  LEU A 123      -6.533 -26.087 -16.942  1.00  0.00              
ATOM   1741  HG  LEU A 123      -8.285 -25.966 -15.147  1.00  0.00              
ATOM   1742 1HD1 LEU A 123      -7.537 -26.692 -12.858  1.00  0.00              
ATOM   1743 2HD1 LEU A 123      -7.623 -28.073 -13.975  1.00  0.00              
ATOM   1744 3HD1 LEU A 123      -6.048 -27.348 -13.575  1.00  0.00              
ATOM   1745 1HD2 LEU A 123      -6.996 -24.425 -13.724  1.00  0.00              
ATOM   1746 2HD2 LEU A 123      -5.489 -25.054 -14.432  1.00  0.00              
ATOM   1747 3HD2 LEU A 123      -6.664 -24.197 -15.457  1.00  0.00              
ATOM   1748  N   LEU A 124      -9.696 -28.358 -16.268  1.00  0.00              
ATOM   1749  CA  LEU A 124     -11.096 -28.103 -16.567  1.00  0.00              
ATOM   1750  C   LEU A 124     -11.419 -26.839 -15.783  1.00  0.00              
ATOM   1751  O   LEU A 124     -11.210 -26.793 -14.566  1.00  0.00              
ATOM   1752  CB  LEU A 124     -11.998 -29.277 -16.167  1.00  0.00              
ATOM   1753  CG  LEU A 124     -13.496 -29.067 -16.421  1.00  0.00              
ATOM   1754  CD1 LEU A 124     -13.755 -28.910 -17.914  1.00  0.00              
ATOM   1755  CD2 LEU A 124     -14.278 -30.245 -15.860  1.00  0.00              
ATOM   1756  H   LEU A 124      -9.460 -28.939 -15.477  1.00  0.00              
ATOM   1757  HA  LEU A 124     -11.216 -27.938 -17.637  1.00  0.00              
ATOM   1758 1HB  LEU A 124     -11.607 -30.038 -16.841  1.00  0.00              
ATOM   1759 2HB  LEU A 124     -11.826 -29.584 -15.135  1.00  0.00              
ATOM   1760  HG  LEU A 124     -13.796 -28.175 -15.871  1.00  0.00              
ATOM   1761 1HD1 LEU A 124     -14.821 -28.761 -18.085  1.00  0.00              
ATOM   1762 2HD1 LEU A 124     -13.204 -28.048 -18.290  1.00  0.00              
ATOM   1763 3HD1 LEU A 124     -13.426 -29.807 -18.436  1.00  0.00              
ATOM   1764 1HD2 LEU A 124     -15.342 -30.094 -16.041  1.00  0.00              
ATOM   1765 2HD2 LEU A 124     -13.953 -31.164 -16.348  1.00  0.00              
ATOM   1766 3HD2 LEU A 124     -14.100 -30.322 -14.787  1.00  0.00              
ATOM   1767  N   VAL A 125     -11.918 -25.819 -16.475  1.00  0.00              
ATOM   1768  CA  VAL A 125     -12.211 -24.541 -15.844  1.00  0.00              
ATOM   1769  C   VAL A 125     -13.672 -24.113 -15.902  1.00  0.00              
ATOM   1770  O   VAL A 125     -14.217 -23.881 -16.980  1.00  0.00              
ATOM   1771  CB  VAL A 125     -11.359 -23.423 -16.474  1.00  0.00              
ATOM   1772  CG1 VAL A 125     -11.684 -22.081 -15.835  1.00  0.00              
ATOM   1773  CG2 VAL A 125      -9.878 -23.736 -16.328  1.00  0.00              
ATOM   1774  H   VAL A 125     -12.097 -25.933 -17.463  1.00  0.00              
ATOM   1775  HA  VAL A 125     -12.021 -24.576 -14.771  1.00  0.00              
ATOM   1776  HB  VAL A 125     -11.569 -23.377 -17.543  1.00  0.00              
ATOM   1777 1HG1 VAL A 125     -11.073 -21.303 -16.293  1.00  0.00              
ATOM   1778 2HG1 VAL A 125     -12.739 -21.851 -15.989  1.00  0.00              
ATOM   1779 3HG1 VAL A 125     -11.473 -22.126 -14.767  1.00  0.00              
ATOM   1780 1HG2 VAL A 125      -9.290 -22.937 -16.779  1.00  0.00              
ATOM   1781 2HG2 VAL A 125      -9.627 -23.819 -15.270  1.00  0.00              
ATOM   1782 3HG2 VAL A 125      -9.653 -24.678 -16.830  1.00  0.00              
ATOM   1783  N   GLY A 126     -14.302 -24.010 -14.733  1.00  0.00              
ATOM   1784  CA  GLY A 126     -15.684 -23.569 -14.675  1.00  0.00              
ATOM   1785  C   GLY A 126     -15.636 -22.076 -14.414  1.00  0.00              
ATOM   1786  O   GLY A 126     -15.174 -21.638 -13.362  1.00  0.00              
ATOM   1787  H   GLY A 126     -13.822 -24.239 -13.874  1.00  0.00              
ATOM   1788 1HA  GLY A 126     -16.170 -23.794 -15.624  1.00  0.00              
ATOM   1789 2HA  GLY A 126     -16.194 -24.100 -13.872  1.00  0.00              
ATOM   1790  N   ASN A 127     -16.103 -21.287 -15.369  1.00  0.00              
ATOM   1791  CA  ASN A 127     -16.039 -19.837 -15.245  1.00  0.00              
ATOM   1792  C   ASN A 127     -17.342 -19.215 -14.754  1.00  0.00              
ATOM   1793  O   ASN A 127     -18.384 -19.877 -14.726  1.00  0.00              
ATOM   1794  CB  ASN A 127     -15.632 -19.202 -16.561  1.00  0.00              
ATOM   1795  CG  ASN A 127     -15.181 -17.774 -16.430  1.00  0.00              
ATOM   1796  OD1 ASN A 127     -14.726 -17.341 -15.365  1.00  0.00              
ATOM   1797  ND2 ASN A 127     -15.379 -17.020 -17.481  1.00  0.00              
ATOM   1798  H   ASN A 127     -16.511 -21.693 -16.200  1.00  0.00              
ATOM   1799  HA  ASN A 127     -15.294 -19.562 -14.497  1.00  0.00              
ATOM   1800 1HB  ASN A 127     -14.970 -19.724 -17.252  1.00  0.00              
ATOM   1801 2HB  ASN A 127     -16.649 -19.213 -16.954  1.00  0.00              
ATOM   1802 1HD2 ASN A 127     -15.103 -16.058 -17.465  1.00  0.00              
ATOM   1803 2HD2 ASN A 127     -15.806 -17.404 -18.299  1.00  0.00              
ATOM   1804  N   LYS A 128     -17.265 -17.932 -14.385  1.00  0.00              
ATOM   1805  CA  LYS A 128     -18.412 -17.134 -13.957  1.00  0.00              
ATOM   1806  C   LYS A 128     -18.950 -17.590 -12.597  1.00  0.00              
ATOM   1807  O   LYS A 128     -20.165 -17.584 -12.366  1.00  0.00              
ATOM   1808  CB  LYS A 128     -19.529 -17.172 -15.006  1.00  0.00              
ATOM   1809  CG  LYS A 128     -19.060 -16.786 -16.403  1.00  0.00              
ATOM   1810  CD  LYS A 128     -20.214 -16.616 -17.369  1.00  0.00              
ATOM   1811  CE  LYS A 128     -19.707 -16.460 -18.787  1.00  0.00              
ATOM   1812  NZ  LYS A 128     -20.829 -16.275 -19.744  1.00  0.00              
ATOM   1813  H   LYS A 128     -16.350 -17.505 -14.409  1.00  0.00              
ATOM   1814  HA  LYS A 128     -18.111 -16.094 -13.829  1.00  0.00              
ATOM   1815 1HB  LYS A 128     -19.924 -18.189 -15.015  1.00  0.00              
ATOM   1816 2HB  LYS A 128     -20.305 -16.485 -14.673  1.00  0.00              
ATOM   1817 1HG  LYS A 128     -18.510 -15.847 -16.336  1.00  0.00              
ATOM   1818 2HG  LYS A 128     -18.398 -17.568 -16.774  1.00  0.00              
ATOM   1819 1HD  LYS A 128     -20.857 -17.495 -17.301  1.00  0.00              
ATOM   1820 2HD  LYS A 128     -20.780 -15.730 -17.081  1.00  0.00              
ATOM   1821 1HE  LYS A 128     -19.047 -15.595 -18.821  1.00  0.00              
ATOM   1822 2HE  LYS A 128     -19.144 -17.356 -19.048  1.00  0.00              
ATOM   1823 1HZ  LYS A 128     -20.459 -16.174 -20.679  1.00  0.00              
ATOM   1824 2HZ  LYS A 128     -21.439 -17.080 -19.707  1.00  0.00              
ATOM   1825 3HZ  LYS A 128     -21.349 -15.446 -19.496  1.00  0.00              
ATOM   1826  N   SER A 129     -18.041 -17.961 -11.697  1.00  0.00              
ATOM   1827  CA  SER A 129     -18.418 -18.372 -10.340  1.00  0.00              
ATOM   1828  C   SER A 129     -19.042 -17.236  -9.529  1.00  0.00              
ATOM   1829  O   SER A 129     -19.642 -17.485  -8.492  1.00  0.00              
ATOM   1830  CB  SER A 129     -17.210 -18.925  -9.574  1.00  0.00              
ATOM   1831  OG  SER A 129     -16.259 -17.902  -9.303  1.00  0.00              
ATOM   1832  H   SER A 129     -17.065 -17.960 -11.957  1.00  0.00              
ATOM   1833  HA  SER A 129     -19.092 -19.230 -10.319  1.00  0.00              
ATOM   1834 1HB  SER A 129     -17.559 -19.353  -8.635  1.00  0.00              
ATOM   1835 2HB  SER A 129     -16.742 -19.704 -10.175  1.00  0.00              
ATOM   1836  HG  SER A 129     -15.689 -18.178  -8.581  1.00  0.00              
ATOM   1837  N   ASP A 130     -18.895 -15.996  -9.989  1.00  0.00              
ATOM   1838  CA  ASP A 130     -19.528 -14.862  -9.318  1.00  0.00              
ATOM   1839  C   ASP A 130     -21.041 -14.885  -9.565  1.00  0.00              
ATOM   1840  O   ASP A 130     -21.801 -14.190  -8.889  1.00  0.00              
ATOM   1841  CB  ASP A 130     -18.926 -13.540  -9.802  1.00  0.00              
ATOM   1842  CG  ASP A 130     -19.047 -13.306 -11.302  1.00  0.00              
ATOM   1843  OD1 ASP A 130     -18.409 -14.011 -12.047  1.00  0.00              
ATOM   1844  OD2 ASP A 130     -19.888 -12.534 -11.696  1.00  0.00              
ATOM   1845  H   ASP A 130     -18.338 -15.831 -10.816  1.00  0.00              
ATOM   1846  HA  ASP A 130     -19.375 -14.938  -8.241  1.00  0.00              
ATOM   1847 1HB  ASP A 130     -19.304 -12.669  -9.267  1.00  0.00              
ATOM   1848 2HB  ASP A 130     -17.878 -13.701  -9.543  1.00  0.00              
ATOM   1849  N   LEU A 131     -21.475 -15.691 -10.532  1.00  0.00              
ATOM   1850  CA  LEU A 131     -22.896 -15.815 -10.846  1.00  0.00              
ATOM   1851  C   LEU A 131     -23.484 -17.078 -10.217  1.00  0.00              
ATOM   1852  O   LEU A 131     -24.260 -17.788 -10.850  1.00  0.00              
ATOM   1853  CB  LEU A 131     -23.101 -15.865 -12.365  1.00  0.00              
ATOM   1854  CG  LEU A 131     -22.605 -14.661 -13.158  1.00  0.00              
ATOM   1855  CD1 LEU A 131     -22.820 -14.903 -14.641  1.00  0.00              
ATOM   1856  CD2 LEU A 131     -23.336 -13.410 -12.687  1.00  0.00              
ATOM   1857  H   LEU A 131     -20.806 -16.230 -11.062  1.00  0.00              
ATOM   1858  HA  LEU A 131     -23.439 -14.972 -10.420  1.00  0.00              
ATOM   1859 1HB  LEU A 131     -22.488 -16.734 -12.598  1.00  0.00              
ATOM   1860 2HB  LEU A 131     -24.139 -16.074 -12.626  1.00  0.00              
ATOM   1861  HG  LEU A 131     -21.547 -14.536 -12.929  1.00  0.00              
ATOM   1862 1HD1 LEU A 131     -22.465 -14.041 -15.206  1.00  0.00              
ATOM   1863 2HD1 LEU A 131     -22.267 -15.790 -14.949  1.00  0.00              
ATOM   1864 3HD1 LEU A 131     -23.882 -15.051 -14.836  1.00  0.00              
ATOM   1865 1HD2 LEU A 131     -22.982 -12.547 -13.253  1.00  0.00              
ATOM   1866 2HD2 LEU A 131     -24.408 -13.533 -12.845  1.00  0.00              
ATOM   1867 3HD2 LEU A 131     -23.142 -13.252 -11.626  1.00  0.00              
ATOM   1868  N   GLU A 132     -23.114 -17.342  -8.968  1.00  0.00              
ATOM   1869  CA  GLU A 132     -23.591 -18.510  -8.233  1.00  0.00              
ATOM   1870  C   GLU A 132     -25.101 -18.736  -8.312  1.00  0.00              
ATOM   1871  O   GLU A 132     -25.562 -19.872  -8.457  1.00  0.00              
ATOM   1872  CB  GLU A 132     -23.183 -18.405  -6.761  1.00  0.00              
ATOM   1873  CG  GLU A 132     -23.539 -19.630  -5.938  1.00  0.00              
ATOM   1874  CD  GLU A 132     -22.659 -20.830  -6.264  1.00  0.00              
ATOM   1875  OE1 GLU A 132     -23.080 -21.977  -5.977  1.00  0.00              
ATOM   1876  OE2 GLU A 132     -21.544 -20.626  -6.797  1.00  0.00              
ATOM   1877  H   GLU A 132     -22.477 -16.702  -8.516  1.00  0.00              
ATOM   1878  HA  GLU A 132     -23.159 -19.416  -8.658  1.00  0.00              
ATOM   1879 1HB  GLU A 132     -22.105 -18.247  -6.740  1.00  0.00              
ATOM   1880 2HB  GLU A 132     -23.687 -17.529  -6.353  1.00  0.00              
ATOM   1881 1HG  GLU A 132     -23.504 -19.455  -4.863  1.00  0.00              
ATOM   1882 2HG  GLU A 132     -24.562 -19.851  -6.236  1.00  0.00              
ATOM   1883  N   ASP A 133     -25.871 -17.659  -8.214  1.00  0.00              
ATOM   1884  CA  ASP A 133     -27.321 -17.780  -8.265  1.00  0.00              
ATOM   1885  C   ASP A 133     -27.811 -18.257  -9.636  1.00  0.00              
ATOM   1886  O   ASP A 133     -28.907 -18.806  -9.749  1.00  0.00              
ATOM   1887  CB  ASP A 133     -27.973 -16.441  -7.912  1.00  0.00              
ATOM   1888  CG  ASP A 133     -27.877 -16.063  -6.440  1.00  0.00              
ATOM   1889  OD1 ASP A 133     -27.530 -16.910  -5.651  1.00  0.00              
ATOM   1890  OD2 ASP A 133     -27.997 -14.900  -6.137  1.00  0.00              
ATOM   1891  H   ASP A 133     -25.458 -16.744  -8.103  1.00  0.00              
ATOM   1892  HA  ASP A 133     -27.654 -18.533  -7.550  1.00  0.00              
ATOM   1893 1HB  ASP A 133     -27.620 -15.610  -8.524  1.00  0.00              
ATOM   1894 2HB  ASP A 133     -29.011 -16.661  -8.163  1.00  0.00              
ATOM   1895  N   LYS A 134     -26.990 -18.063 -10.666  1.00  0.00              
ATOM   1896  CA  LYS A 134     -27.333 -18.507 -12.015  1.00  0.00              
ATOM   1897  C   LYS A 134     -26.762 -19.878 -12.363  1.00  0.00              
ATOM   1898  O   LYS A 134     -26.893 -20.338 -13.493  1.00  0.00              
ATOM   1899  CB  LYS A 134     -26.838 -17.484 -13.036  1.00  0.00              
ATOM   1900  CG  LYS A 134     -27.459 -16.110 -12.871  1.00  0.00              
ATOM   1901  CD  LYS A 134     -26.925 -15.139 -13.913  1.00  0.00              
ATOM   1902  CE  LYS A 134     -27.494 -13.737 -13.710  1.00  0.00              
ATOM   1903  NZ  LYS A 134     -27.000 -12.782 -14.743  1.00  0.00              
ATOM   1904  H   LYS A 134     -26.107 -17.596 -10.511  1.00  0.00              
ATOM   1905  HA  LYS A 134     -28.414 -18.616 -12.104  1.00  0.00              
ATOM   1906 1HB  LYS A 134     -25.756 -17.416 -12.921  1.00  0.00              
ATOM   1907 2HB  LYS A 134     -27.073 -17.878 -14.025  1.00  0.00              
ATOM   1908 1HG  LYS A 134     -28.540 -16.204 -12.978  1.00  0.00              
ATOM   1909 2HG  LYS A 134     -27.224 -15.741 -11.873  1.00  0.00              
ATOM   1910 1HD  LYS A 134     -25.838 -15.106 -13.832  1.00  0.00              
ATOM   1911 2HD  LYS A 134     -27.203 -15.503 -14.902  1.00  0.00              
ATOM   1912 1HE  LYS A 134     -28.580 -13.798 -13.760  1.00  0.00              
ATOM   1913 2HE  LYS A 134     -27.196 -13.388 -12.721  1.00  0.00              
ATOM   1914 1HZ  LYS A 134     -27.398 -11.868 -14.574  1.00  0.00              
ATOM   1915 2HZ  LYS A 134     -25.992 -12.724 -14.696  1.00  0.00              
ATOM   1916 3HZ  LYS A 134     -27.276 -13.104 -15.659  1.00  0.00              
ATOM   1917  N   ARG A 135     -26.138 -20.532 -11.394  1.00  0.00              
ATOM   1918  CA  ARG A 135     -25.499 -21.818 -11.637  1.00  0.00              
ATOM   1919  C   ARG A 135     -26.463 -22.903 -12.128  1.00  0.00              
ATOM   1920  O   ARG A 135     -27.480 -23.181 -11.493  1.00  0.00              
ATOM   1921  CB  ARG A 135     -24.802 -22.306 -10.367  1.00  0.00              
ATOM   1922  CG  ARG A 135     -24.071 -23.627 -10.539  1.00  0.00              
ATOM   1923  CD  ARG A 135     -23.647 -24.211  -9.207  1.00  0.00              
ATOM   1924  NE  ARG A 135     -22.571 -23.447  -8.574  1.00  0.00              
ATOM   1925  CZ  ARG A 135     -21.275 -23.586  -8.845  1.00  0.00              
ATOM   1926  NH1 ARG A 135     -20.860 -24.470  -9.748  1.00  0.00              
ATOM   1927  NH2 ARG A 135     -20.388 -22.840  -8.201  1.00  0.00              
ATOM   1928  H   ARG A 135     -26.102 -20.133 -10.466  1.00  0.00              
ATOM   1929  HA  ARG A 135     -24.761 -21.719 -12.434  1.00  0.00              
ATOM   1930 1HB  ARG A 135     -24.097 -21.529 -10.072  1.00  0.00              
ATOM   1931 2HB  ARG A 135     -25.570 -22.408  -9.601  1.00  0.00              
ATOM   1932 1HG  ARG A 135     -24.736 -24.328 -11.044  1.00  0.00              
ATOM   1933 2HG  ARG A 135     -23.188 -23.456 -11.156  1.00  0.00              
ATOM   1934 1HD  ARG A 135     -24.504 -24.219  -8.534  1.00  0.00              
ATOM   1935 2HD  ARG A 135     -23.299 -25.232  -9.363  1.00  0.00              
ATOM   1936  HE  ARG A 135     -22.622 -22.726  -7.867  1.00  0.00              
ATOM   1937 1HH1 ARG A 135     -21.533 -25.043 -10.235  1.00  0.00              
ATOM   1938 2HH1 ARG A 135     -19.874 -24.563  -9.942  1.00  0.00              
ATOM   1939 1HH2 ARG A 135     -20.700 -22.172  -7.510  1.00  0.00              
ATOM   1940 2HH2 ARG A 135     -19.405 -22.943  -8.403  1.00  0.00              
ATOM   1941  N   GLN A 136     -26.128 -23.510 -13.265  1.00  0.00              
ATOM   1942  CA  GLN A 136     -26.854 -24.670 -13.770  1.00  0.00              
ATOM   1943  C   GLN A 136     -26.004 -25.916 -13.528  1.00  0.00              
ATOM   1944  O   GLN A 136     -26.527 -27.001 -13.270  1.00  0.00              
ATOM   1945  CB  GLN A 136     -27.140 -24.524 -15.271  1.00  0.00              
ATOM   1946  CG  GLN A 136     -28.034 -23.345 -15.630  1.00  0.00              
ATOM   1947  CD  GLN A 136     -28.354 -23.273 -17.117  1.00  0.00              
ATOM   1948  OE1 GLN A 136     -27.984 -24.163 -17.891  1.00  0.00              
ATOM   1949  NE2 GLN A 136     -29.060 -22.221 -17.522  1.00  0.00              
ATOM   1950  H   GLN A 136     -25.344 -23.153 -13.792  1.00  0.00              
ATOM   1951  HA  GLN A 136     -27.788 -24.783 -13.221  1.00  0.00              
ATOM   1952 1HB  GLN A 136     -26.174 -24.418 -15.767  1.00  0.00              
ATOM   1953 2HB  GLN A 136     -27.612 -25.453 -15.593  1.00  0.00              
ATOM   1954 1HG  GLN A 136     -28.949 -23.112 -15.087  1.00  0.00              
ATOM   1955 2HG  GLN A 136     -27.278 -22.591 -15.404  1.00  0.00              
ATOM   1956 1HE2 GLN A 136     -29.299 -22.121 -18.488  1.00  0.00              
ATOM   1957 2HE2 GLN A 136     -29.353 -21.531 -16.861  1.00  0.00              
ATOM   1958  N   VAL A 137     -24.686 -25.748 -13.620  1.00  0.00              
ATOM   1959  CA  VAL A 137     -23.750 -26.864 -13.506  1.00  0.00              
ATOM   1960  C   VAL A 137     -23.230 -26.928 -12.076  1.00  0.00              
ATOM   1961  O   VAL A 137     -22.540 -26.017 -11.626  1.00  0.00              
ATOM   1962  CB  VAL A 137     -22.534 -26.691 -14.450  1.00  0.00              
ATOM   1963  CG1 VAL A 137     -21.594 -27.887 -14.301  1.00  0.00              
ATOM   1964  CG2 VAL A 137     -22.996 -26.551 -15.891  1.00  0.00              
ATOM   1965  H   VAL A 137     -24.325 -24.817 -13.774  1.00  0.00              
ATOM   1966  HA  VAL A 137     -24.244 -27.817 -13.696  1.00  0.00              
ATOM   1967  HB  VAL A 137     -22.015 -25.767 -14.192  1.00  0.00              
ATOM   1968 1HG1 VAL A 137     -20.739 -27.762 -14.966  1.00  0.00              
ATOM   1969 2HG1 VAL A 137     -21.246 -27.950 -13.271  1.00  0.00              
ATOM   1970 3HG1 VAL A 137     -22.125 -28.802 -14.561  1.00  0.00              
ATOM   1971 1HG2 VAL A 137     -22.131 -26.429 -16.542  1.00  0.00              
ATOM   1972 2HG2 VAL A 137     -23.548 -27.445 -16.183  1.00  0.00              
ATOM   1973 3HG2 VAL A 137     -23.644 -25.679 -15.982  1.00  0.00              
ATOM   1974  N   SER A 138     -23.551 -28.003 -11.360  1.00  0.00              
ATOM   1975  CA  SER A 138     -23.119 -28.108  -9.973  1.00  0.00              
ATOM   1976  C   SER A 138     -21.630 -28.412  -9.887  1.00  0.00              
ATOM   1977  O   SER A 138     -21.014 -28.846 -10.862  1.00  0.00              
ATOM   1978  CB  SER A 138     -23.903 -29.201  -9.241  1.00  0.00              
ATOM   1979  OG  SER A 138     -23.502 -30.494  -9.659  1.00  0.00              
ATOM   1980  H   SER A 138     -24.092 -28.753 -11.765  1.00  0.00              
ATOM   1981  HA  SER A 138     -23.355 -27.225  -9.378  1.00  0.00              
ATOM   1982 1HB  SER A 138     -23.727 -29.098  -8.170  1.00  0.00              
ATOM   1983 2HB  SER A 138     -24.964 -29.069  -9.448  1.00  0.00              
ATOM   1984  HG  SER A 138     -24.189 -31.128  -9.440  1.00  0.00              
ATOM   1985  N   VAL A 139     -21.064 -28.180  -8.711  1.00  0.00              
ATOM   1986  CA  VAL A 139     -19.661 -28.477  -8.459  1.00  0.00              
ATOM   1987  C   VAL A 139     -19.422 -29.982  -8.578  1.00  0.00              
ATOM   1988  O   VAL A 139     -18.411 -30.418  -9.132  1.00  0.00              
ATOM   1989  CB  VAL A 139     -19.244 -27.991  -7.043  1.00  0.00              
ATOM   1990  CG1 VAL A 139     -17.843 -28.472  -6.703  1.00  0.00              
ATOM   1991  CG2 VAL A 139     -19.309 -26.473  -6.983  1.00  0.00              
ATOM   1992  H   VAL A 139     -21.624 -27.784  -7.970  1.00  0.00              
ATOM   1993  HA  VAL A 139     -19.017 -28.015  -9.208  1.00  0.00              
ATOM   1994  HB  VAL A 139     -19.957 -28.375  -6.313  1.00  0.00              
ATOM   1995 1HG1 VAL A 139     -17.569 -28.122  -5.708  1.00  0.00              
ATOM   1996 2HG1 VAL A 139     -17.817 -29.561  -6.724  1.00  0.00              
ATOM   1997 3HG1 VAL A 139     -17.136 -28.078  -7.433  1.00  0.00              
ATOM   1998 1HG2 VAL A 139     -19.017 -26.135  -5.990  1.00  0.00              
ATOM   1999 2HG2 VAL A 139     -18.629 -26.051  -7.725  1.00  0.00              
ATOM   2000 3HG2 VAL A 139     -20.326 -26.143  -7.194  1.00  0.00              
ATOM   2001  N   GLU A 140     -20.360 -30.777  -8.067  1.00  0.00              
ATOM   2002  CA  GLU A 140     -20.218 -32.229  -8.115  1.00  0.00              
ATOM   2003  C   GLU A 140     -20.202 -32.752  -9.544  1.00  0.00              
ATOM   2004  O   GLU A 140     -19.413 -33.638  -9.864  1.00  0.00              
ATOM   2005  CB  GLU A 140     -21.345 -32.900  -7.328  1.00  0.00              
ATOM   2006  CG  GLU A 140     -21.256 -32.714  -5.820  1.00  0.00              
ATOM   2007  CD  GLU A 140     -22.461 -33.288  -5.127  1.00  0.00              
ATOM   2008  OE1 GLU A 140     -23.353 -33.739  -5.803  1.00  0.00              
ATOM   2009  OE2 GLU A 140     -22.441 -33.378  -3.922  1.00  0.00              
ATOM   2010  H   GLU A 140     -21.183 -30.377  -7.638  1.00  0.00              
ATOM   2011  HA  GLU A 140     -19.264 -32.522  -7.676  1.00  0.00              
ATOM   2012 1HB  GLU A 140     -22.282 -32.477  -7.690  1.00  0.00              
ATOM   2013 2HB  GLU A 140     -21.311 -33.963  -7.565  1.00  0.00              
ATOM   2014 1HG  GLU A 140     -20.352 -33.137  -5.383  1.00  0.00              
ATOM   2015 2HG  GLU A 140     -21.247 -31.632  -5.695  1.00  0.00              
ATOM   2016  N   GLU A 141     -21.076 -32.213 -10.394  1.00  0.00              
ATOM   2017  CA  GLU A 141     -21.129 -32.626 -11.801  1.00  0.00              
ATOM   2018  C   GLU A 141     -19.737 -32.528 -12.414  1.00  0.00              
ATOM   2019  O   GLU A 141     -19.186 -33.513 -12.916  1.00  0.00              
ATOM   2020  CB  GLU A 141     -22.035 -31.712 -12.628  1.00  0.00              
ATOM   2021  CG  GLU A 141     -23.511 -31.964 -12.555  1.00  0.00              
ATOM   2022  CD  GLU A 141     -24.289 -30.891 -13.295  1.00  0.00              
ATOM   2023  OE1 GLU A 141     -24.114 -30.788 -14.527  1.00  0.00              
ATOM   2024  OE2 GLU A 141     -25.065 -30.146 -12.657  1.00  0.00              
ATOM   2025  H   GLU A 141     -21.716 -31.505 -10.064  1.00  0.00              
ATOM   2026  HA  GLU A 141     -21.447 -33.667 -11.869  1.00  0.00              
ATOM   2027 1HB  GLU A 141     -21.850 -30.691 -12.292  1.00  0.00              
ATOM   2028 2HB  GLU A 141     -21.726 -31.813 -13.669  1.00  0.00              
ATOM   2029 1HG  GLU A 141     -23.801 -32.946 -12.929  1.00  0.00              
ATOM   2030 2HG  GLU A 141     -23.729 -31.903 -11.490  1.00  0.00              
ATOM   2031  N   ALA A 142     -19.190 -31.314 -12.374  1.00  0.00              
ATOM   2032  CA  ALA A 142     -17.922 -30.997 -13.022  1.00  0.00              
ATOM   2033  C   ALA A 142     -16.738 -31.723 -12.405  1.00  0.00              
ATOM   2034  O   ALA A 142     -15.806 -32.092 -13.117  1.00  0.00              
ATOM   2035  CB  ALA A 142     -17.689 -29.486 -13.000  1.00  0.00              
ATOM   2036  H   ALA A 142     -19.681 -30.588 -11.873  1.00  0.00              
ATOM   2037  HA  ALA A 142     -17.970 -31.322 -14.061  1.00  0.00              
ATOM   2038 1HB  ALA A 142     -16.741 -29.258 -13.486  1.00  0.00              
ATOM   2039 2HB  ALA A 142     -18.498 -28.984 -13.532  1.00  0.00              
ATOM   2040 3HB  ALA A 142     -17.661 -29.137 -11.969  1.00  0.00              
ATOM   2041  N   LYS A 143     -16.762 -31.928 -11.088  1.00  0.00              
ATOM   2042  CA  LYS A 143     -15.659 -32.617 -10.412  1.00  0.00              
ATOM   2043  C   LYS A 143     -15.710 -34.106 -10.717  1.00  0.00              
ATOM   2044  O   LYS A 143     -14.677 -34.780 -10.767  1.00  0.00              
ATOM   2045  CB  LYS A 143     -15.735 -32.429  -8.895  1.00  0.00              
ATOM   2046  CG  LYS A 143     -15.267 -31.083  -8.378  1.00  0.00              
ATOM   2047  CD  LYS A 143     -15.250 -31.064  -6.852  1.00  0.00              
ATOM   2048  CE  LYS A 143     -14.571 -29.806  -6.308  1.00  0.00              
ATOM   2049  NZ  LYS A 143     -14.607 -29.748  -4.815  1.00  0.00              
ATOM   2050  H   LYS A 143     -17.548 -31.606 -10.542  1.00  0.00              
ATOM   2051  HA  LYS A 143     -14.705 -32.241 -10.785  1.00  0.00              
ATOM   2052 1HB  LYS A 143     -16.776 -32.574  -8.606  1.00  0.00              
ATOM   2053 2HB  LYS A 143     -15.121 -33.210  -8.444  1.00  0.00              
ATOM   2054 1HG  LYS A 143     -14.263 -30.895  -8.761  1.00  0.00              
ATOM   2055 2HG  LYS A 143     -15.945 -30.315  -8.749  1.00  0.00              
ATOM   2056 1HD  LYS A 143     -16.279 -31.102  -6.492  1.00  0.00              
ATOM   2057 2HD  LYS A 143     -14.710 -31.944  -6.499  1.00  0.00              
ATOM   2058 1HE  LYS A 143     -13.536 -29.804  -6.645  1.00  0.00              
ATOM   2059 2HE  LYS A 143     -15.087 -28.937  -6.716  1.00  0.00              
ATOM   2060 1HZ  LYS A 143     -14.150 -28.904  -4.501  1.00  0.00              
ATOM   2061 2HZ  LYS A 143     -15.567 -29.748  -4.500  1.00  0.00              
ATOM   2062 3HZ  LYS A 143     -14.127 -30.551  -4.435  1.00  0.00              
ATOM   2063  N   ASN A 144     -16.922 -34.618 -10.900  1.00  0.00              
ATOM   2064  CA  ASN A 144     -17.086 -36.011 -11.278  1.00  0.00              
ATOM   2065  C   ASN A 144     -16.634 -36.249 -12.703  1.00  0.00              
ATOM   2066  O   ASN A 144     -16.009 -37.270 -13.003  1.00  0.00              
ATOM   2067  CB  ASN A 144     -18.522 -36.470 -11.102  1.00  0.00              
ATOM   2068  CG  ASN A 144     -18.917 -36.685  -9.668  1.00  0.00              
ATOM   2069  OD1 ASN A 144     -18.067 -36.874  -8.790  1.00  0.00              
ATOM   2070  ND2 ASN A 144     -20.205 -36.738  -9.438  1.00  0.00              
ATOM   2071  H   ASN A 144     -17.742 -34.041 -10.777  1.00  0.00              
ATOM   2072  HA  ASN A 144     -16.460 -36.642 -10.645  1.00  0.00              
ATOM   2073 1HB  ASN A 144     -19.337 -35.968 -11.626  1.00  0.00              
ATOM   2074 2HB  ASN A 144     -18.336 -37.439 -11.564  1.00  0.00              
ATOM   2075 1HD2 ASN A 144     -20.541 -36.878  -8.506  1.00  0.00              
ATOM   2076 2HD2 ASN A 144     -20.852 -36.638 -10.194  1.00  0.00              
ATOM   2077  N   ARG A 145     -16.930 -35.301 -13.584  1.00  0.00              
ATOM   2078  CA  ARG A 145     -16.457 -35.412 -14.956  1.00  0.00              
ATOM   2079  C   ARG A 145     -14.933 -35.363 -14.990  1.00  0.00              
ATOM   2080  O   ARG A 145     -14.294 -36.168 -15.657  1.00  0.00              
ATOM   2081  CB  ARG A 145     -17.018 -34.280 -15.821  1.00  0.00              
ATOM   2082  CG  ARG A 145     -16.630 -34.433 -17.279  1.00  0.00              
ATOM   2083  CD  ARG A 145     -17.443 -33.552 -18.204  1.00  0.00              
ATOM   2084  NE  ARG A 145     -18.843 -33.966 -18.299  1.00  0.00              
ATOM   2085  CZ  ARG A 145     -19.698 -33.483 -19.197  1.00  0.00              
ATOM   2086  NH1 ARG A 145     -19.294 -32.574 -20.080  1.00  0.00              
ATOM   2087  NH2 ARG A 145     -20.960 -33.898 -19.208  1.00  0.00              
ATOM   2088  H   ARG A 145     -17.481 -34.497 -13.316  1.00  0.00              
ATOM   2089  HA  ARG A 145     -16.758 -36.373 -15.374  1.00  0.00              
ATOM   2090 1HB  ARG A 145     -18.101 -34.300 -15.707  1.00  0.00              
ATOM   2091 2HB  ARG A 145     -16.628 -33.346 -15.416  1.00  0.00              
ATOM   2092 1HG  ARG A 145     -15.577 -34.172 -17.387  1.00  0.00              
ATOM   2093 2HG  ARG A 145     -16.777 -35.474 -17.569  1.00  0.00              
ATOM   2094 1HD  ARG A 145     -17.415 -32.528 -17.833  1.00  0.00              
ATOM   2095 2HD  ARG A 145     -17.007 -33.587 -19.201  1.00  0.00              
ATOM   2096  HE  ARG A 145     -19.356 -34.638 -17.744  1.00  0.00              
ATOM   2097 1HH1 ARG A 145     -18.336 -32.253 -20.067  1.00  0.00              
ATOM   2098 2HH1 ARG A 145     -19.946 -32.209 -20.759  1.00  0.00              
ATOM   2099 1HH2 ARG A 145     -21.268 -34.582 -18.532  1.00  0.00              
ATOM   2100 2HH2 ARG A 145     -21.604 -33.526 -19.891  1.00  0.00              
ATOM   2101  N   ALA A 146     -14.355 -34.413 -14.263  1.00  0.00              
ATOM   2102  CA  ALA A 146     -12.900 -34.307 -14.173  1.00  0.00              
ATOM   2103  C   ALA A 146     -12.282 -35.510 -13.477  1.00  0.00              
ATOM   2104  O   ALA A 146     -11.166 -35.918 -13.804  1.00  0.00              
ATOM   2105  CB  ALA A 146     -12.507 -33.024 -13.442  1.00  0.00              
ATOM   2106  H   ALA A 146     -14.928 -33.750 -13.762  1.00  0.00              
ATOM   2107  HA  ALA A 146     -12.488 -34.280 -15.182  1.00  0.00              
ATOM   2108 1HB  ALA A 146     -11.421 -32.958 -13.382  1.00  0.00              
ATOM   2109 2HB  ALA A 146     -12.894 -32.162 -13.985  1.00  0.00              
ATOM   2110 3HB  ALA A 146     -12.925 -33.036 -12.436  1.00  0.00              
ATOM   2111  N   GLU A 147     -12.998 -36.071 -12.507  1.00  0.00              
ATOM   2112  CA  GLU A 147     -12.510 -37.259 -11.821  1.00  0.00              
ATOM   2113  C   GLU A 147     -12.369 -38.428 -12.790  1.00  0.00              
ATOM   2114  O   GLU A 147     -11.341 -39.105 -12.804  1.00  0.00              
ATOM   2115  CB  GLU A 147     -13.446 -37.635 -10.670  1.00  0.00              
ATOM   2116  CG  GLU A 147     -13.013 -38.865  -9.885  1.00  0.00              
ATOM   2117  CD  GLU A 147     -13.963 -39.153  -8.755  1.00  0.00              
ATOM   2118  OE1 GLU A 147     -14.905 -38.416  -8.594  1.00  0.00              
ATOM   2119  OE2 GLU A 147     -13.811 -40.173  -8.124  1.00  0.00              
ATOM   2120  H   GLU A 147     -13.888 -35.678 -12.238  1.00  0.00              
ATOM   2121  HA  GLU A 147     -11.516 -37.069 -11.414  1.00  0.00              
ATOM   2122 1HB  GLU A 147     -13.490 -36.775 -10.002  1.00  0.00              
ATOM   2123 2HB  GLU A 147     -14.431 -37.810 -11.104  1.00  0.00              
ATOM   2124 1HG  GLU A 147     -12.902 -39.756 -10.501  1.00  0.00              
ATOM   2125 2HG  GLU A 147     -12.043 -38.581  -9.479  1.00  0.00              
ATOM   2126  N   GLN A 148     -13.385 -38.661 -13.612  1.00  0.00              
ATOM   2127  CA  GLN A 148     -13.296 -39.752 -14.574  1.00  0.00              
ATOM   2128  C   GLN A 148     -12.227 -39.469 -15.630  1.00  0.00              
ATOM   2129  O   GLN A 148     -11.669 -40.395 -16.227  1.00  0.00              
ATOM   2130  CB  GLN A 148     -14.650 -39.978 -15.252  1.00  0.00              
ATOM   2131  CG  GLN A 148     -15.717 -40.552 -14.336  1.00  0.00              
ATOM   2132  CD  GLN A 148     -17.053 -40.716 -15.035  1.00  0.00              
ATOM   2133  OE1 GLN A 148     -17.184 -40.431 -16.228  1.00  0.00              
ATOM   2134  NE2 GLN A 148     -18.055 -41.175 -14.294  1.00  0.00              
ATOM   2135  H   GLN A 148     -14.222 -38.096 -13.586  1.00  0.00              
ATOM   2136  HA  GLN A 148     -12.993 -40.666 -14.063  1.00  0.00              
ATOM   2137 1HB  GLN A 148     -14.974 -39.011 -15.637  1.00  0.00              
ATOM   2138 2HB  GLN A 148     -14.475 -40.659 -16.085  1.00  0.00              
ATOM   2139 1HG  GLN A 148     -15.552 -41.434 -13.718  1.00  0.00              
ATOM   2140 2HG  GLN A 148     -15.768 -39.668 -13.698  1.00  0.00              
ATOM   2141 1HE2 GLN A 148     -18.960 -41.304 -14.700  1.00  0.00              
ATOM   2142 2HE2 GLN A 148     -17.906 -41.392 -13.329  1.00  0.00              
ATOM   2143  N   TRP A 149     -11.934 -38.187 -15.846  1.00  0.00              
ATOM   2144  CA  TRP A 149     -10.894 -37.790 -16.793  1.00  0.00              
ATOM   2145  C   TRP A 149      -9.533 -37.834 -16.118  1.00  0.00              
ATOM   2146  O   TRP A 149      -8.499 -37.848 -16.785  1.00  0.00              
ATOM   2147  CB  TRP A 149     -11.135 -36.369 -17.305  1.00  0.00              
ATOM   2148  CG  TRP A 149     -12.312 -36.226 -18.202  1.00  0.00              
ATOM   2149  CD1 TRP A 149     -13.053 -37.230 -18.754  1.00  0.00              
ATOM   2150  CD2 TRP A 149     -12.860 -35.004 -18.696  1.00  0.00              
ATOM   2151  NE1 TRP A 149     -14.029 -36.707 -19.563  1.00  0.00              
ATOM   2152  CE2 TRP A 149     -13.933 -35.342 -19.548  1.00  0.00              
ATOM   2153  CE3 TRP A 149     -12.548 -33.654 -18.508  1.00  0.00              
ATOM   2154  CZ2 TRP A 149     -14.699 -34.376 -20.209  1.00  0.00              
ATOM   2155  CZ3 TRP A 149     -13.305 -32.697 -19.161  1.00  0.00              
ATOM   2156  CH2 TRP A 149     -14.370 -33.061 -20.002  1.00  0.00              
ATOM   2157  H   TRP A 149     -12.443 -37.473 -15.346  1.00  0.00              
ATOM   2158  HA  TRP A 149     -10.868 -38.490 -17.628  1.00  0.00              
ATOM   2159 1HB  TRP A 149     -11.308 -35.691 -16.469  1.00  0.00              
ATOM   2160 2HB  TRP A 149     -10.274 -36.026 -17.878  1.00  0.00              
ATOM   2161  HD1 TRP A 149     -12.779 -38.249 -18.487  1.00  0.00              
ATOM   2162  HE1 TRP A 149     -14.708 -37.241 -20.087  1.00  0.00              
ATOM   2163  HE3 TRP A 149     -11.734 -33.319 -17.866  1.00  0.00              
ATOM   2164  HZ2 TRP A 149     -15.517 -34.703 -20.851  1.00  0.00              
ATOM   2165  HZ3 TRP A 149     -13.053 -31.647 -19.005  1.00  0.00              
ATOM   2166  HH2 TRP A 149     -14.945 -32.281 -20.500  1.00  0.00              
ATOM   2167  N   ASN A 150      -9.547 -37.848 -14.790  1.00  0.00              
ATOM   2168  CA  ASN A 150      -8.328 -37.800 -13.998  1.00  0.00              
ATOM   2169  C   ASN A 150      -7.569 -36.490 -14.206  1.00  0.00              
ATOM   2170  O   ASN A 150      -6.344 -36.483 -14.351  1.00  0.00              
ATOM   2171  CB  ASN A 150      -7.427 -38.982 -14.307  1.00  0.00              
ATOM   2172  CG  ASN A 150      -6.410 -39.264 -13.237  1.00  0.00              
ATOM   2173  OD1 ASN A 150      -6.622 -38.965 -12.056  1.00  0.00              
ATOM   2174  ND2 ASN A 150      -5.274 -39.763 -13.654  1.00  0.00              
ATOM   2175  H   ASN A 150     -10.439 -37.893 -14.318  1.00  0.00              
ATOM   2176  HA  ASN A 150      -8.575 -37.840 -12.936  1.00  0.00              
ATOM   2177 1HB  ASN A 150      -7.846 -39.926 -14.660  1.00  0.00              
ATOM   2178 2HB  ASN A 150      -6.934 -38.472 -15.134  1.00  0.00              
ATOM   2179 1HD2 ASN A 150      -4.551 -39.976 -12.997  1.00  0.00              
ATOM   2180 2HD2 ASN A 150      -5.130 -39.932 -14.629  1.00  0.00              
ATOM   2181  N   VAL A 151      -8.312 -35.388 -14.227  1.00  0.00              
ATOM   2182  CA  VAL A 151      -7.733 -34.058 -14.402  1.00  0.00              
ATOM   2183  C   VAL A 151      -8.239 -33.154 -13.278  1.00  0.00              
ATOM   2184  O   VAL A 151      -9.153 -33.526 -12.538  1.00  0.00              
ATOM   2185  CB  VAL A 151      -8.128 -33.409 -15.767  1.00  0.00              
ATOM   2186  CG1 VAL A 151      -7.647 -34.273 -16.916  1.00  0.00              
ATOM   2187  CG2 VAL A 151      -9.621 -33.187 -15.832  1.00  0.00              
ATOM   2188  H   VAL A 151      -9.312 -35.478 -14.117  1.00  0.00              
ATOM   2189  HA  VAL A 151      -6.646 -34.084 -14.314  1.00  0.00              
ATOM   2190  HB  VAL A 151      -7.657 -32.430 -15.843  1.00  0.00              
ATOM   2191 1HG1 VAL A 151      -7.928 -33.811 -17.862  1.00  0.00              
ATOM   2192 2HG1 VAL A 151      -6.563 -34.371 -16.868  1.00  0.00              
ATOM   2193 3HG1 VAL A 151      -8.105 -35.260 -16.845  1.00  0.00              
ATOM   2194 1HG2 VAL A 151      -9.880 -32.733 -16.789  1.00  0.00              
ATOM   2195 2HG2 VAL A 151     -10.135 -34.143 -15.732  1.00  0.00              
ATOM   2196 3HG2 VAL A 151      -9.926 -32.524 -15.023  1.00  0.00              
ATOM   2197  N   ASN A 152      -7.650 -31.970 -13.146  1.00  0.00              
ATOM   2198  CA  ASN A 152      -8.068 -31.056 -12.099  1.00  0.00              
ATOM   2199  C   ASN A 152      -9.199 -30.178 -12.572  1.00  0.00              
ATOM   2200  O   ASN A 152      -9.367 -29.949 -13.764  1.00  0.00              
ATOM   2201  CB  ASN A 152      -6.914 -30.202 -11.607  1.00  0.00              
ATOM   2202  CG  ASN A 152      -5.874 -30.973 -10.842  1.00  0.00              
ATOM   2203  OD1 ASN A 152      -6.161 -32.017 -10.245  1.00  0.00              
ATOM   2204  ND2 ASN A 152      -4.689 -30.422 -10.788  1.00  0.00              
ATOM   2205  H   ASN A 152      -6.907 -31.694 -13.772  1.00  0.00              
ATOM   2206  HA  ASN A 152      -8.445 -31.620 -11.244  1.00  0.00              
ATOM   2207 1HB  ASN A 152      -6.417 -29.497 -12.274  1.00  0.00              
ATOM   2208 2HB  ASN A 152      -7.537 -29.655 -10.900  1.00  0.00              
ATOM   2209 1HD2 ASN A 152      -3.947 -30.879 -10.295  1.00  0.00              
ATOM   2210 2HD2 ASN A 152      -4.524 -29.545 -11.238  1.00  0.00              
ATOM   2211  N   TYR A 153      -9.994 -29.719 -11.618  1.00  0.00              
ATOM   2212  CA  TYR A 153     -11.117 -28.839 -11.879  1.00  0.00              
ATOM   2213  C   TYR A 153     -11.031 -27.634 -10.955  1.00  0.00              
ATOM   2214  O   TYR A 153     -10.831 -27.780  -9.744  1.00  0.00              
ATOM   2215  CB  TYR A 153     -12.438 -29.550 -11.606  1.00  0.00              
ATOM   2216  CG  TYR A 153     -13.627 -28.624 -11.700  1.00  0.00              
ATOM   2217  CD1 TYR A 153     -14.452 -28.397 -10.599  1.00  0.00              
ATOM   2218  CD2 TYR A 153     -13.941 -27.987 -12.900  1.00  0.00              
ATOM   2219  CE1 TYR A 153     -15.568 -27.561 -10.694  1.00  0.00              
ATOM   2220  CE2 TYR A 153     -15.046 -27.152 -13.005  1.00  0.00              
ATOM   2221  CZ  TYR A 153     -15.857 -26.946 -11.900  1.00  0.00              
ATOM   2222  OH  TYR A 153     -16.970 -26.147 -12.017  1.00  0.00              
ATOM   2223  H   TYR A 153      -9.801 -30.000 -10.668  1.00  0.00              
ATOM   2224  HA  TYR A 153     -11.072 -28.476 -12.906  1.00  0.00              
ATOM   2225 1HB  TYR A 153     -12.530 -30.353 -12.339  1.00  0.00              
ATOM   2226 2HB  TYR A 153     -12.373 -29.976 -10.605  1.00  0.00              
ATOM   2227  HD1 TYR A 153     -14.214 -28.887  -9.654  1.00  0.00              
ATOM   2228  HD2 TYR A 153     -13.302 -28.155 -13.768  1.00  0.00              
ATOM   2229  HE1 TYR A 153     -16.205 -27.391  -9.826  1.00  0.00              
ATOM   2230  HE2 TYR A 153     -15.271 -26.663 -13.953  1.00  0.00              
ATOM   2231  HH  TYR A 153     -17.464 -26.068 -11.197  1.00  0.00              
ATOM   2232  N   VAL A 154     -11.200 -26.445 -11.519  1.00  0.00              
ATOM   2233  CA  VAL A 154     -11.167 -25.232 -10.722  1.00  0.00              
ATOM   2234  C   VAL A 154     -12.186 -24.255 -11.252  1.00  0.00              
ATOM   2235  O   VAL A 154     -12.463 -24.234 -12.449  1.00  0.00              
ATOM   2236  CB  VAL A 154      -9.768 -24.576 -10.758  1.00  0.00              
ATOM   2237  CG1 VAL A 154      -9.412 -24.254 -12.179  1.00  0.00              
ATOM   2238  CG2 VAL A 154      -9.752 -23.295  -9.898  1.00  0.00              
ATOM   2239  H   VAL A 154     -11.355 -26.376 -12.515  1.00  0.00              
ATOM   2240  HA  VAL A 154     -11.448 -25.430  -9.687  1.00  0.00              
ATOM   2241  HB  VAL A 154      -9.044 -25.262 -10.319  1.00  0.00              
ATOM   2242 1HG1 VAL A 154      -8.426 -23.791 -12.211  1.00  0.00              
ATOM   2243 2HG1 VAL A 154      -9.401 -25.171 -12.768  1.00  0.00              
ATOM   2244 3HG1 VAL A 154     -10.149 -23.565 -12.591  1.00  0.00              
ATOM   2245 1HG2 VAL A 154      -8.759 -22.845  -9.933  1.00  0.00              
ATOM   2246 2HG2 VAL A 154     -10.485 -22.589 -10.286  1.00  0.00              
ATOM   2247 3HG2 VAL A 154     -10.000 -23.547  -8.867  1.00  0.00              
ATOM   2248  N   GLU A 155     -12.771 -23.471 -10.355  1.00  0.00              
ATOM   2249  CA  GLU A 155     -13.796 -22.521 -10.756  1.00  0.00              
ATOM   2250  C   GLU A 155     -13.179 -21.149 -10.617  1.00  0.00              
ATOM   2251  O   GLU A 155     -12.441 -20.885  -9.676  1.00  0.00              
ATOM   2252  CB  GLU A 155     -15.047 -22.631  -9.883  1.00  0.00              
ATOM   2253  CG  GLU A 155     -15.829 -23.912 -10.107  1.00  0.00              
ATOM   2254  CD  GLU A 155     -17.218 -23.883  -9.483  1.00  0.00              
ATOM   2255  OE1 GLU A 155     -17.526 -22.938  -8.722  1.00  0.00              
ATOM   2256  OE2 GLU A 155     -17.994 -24.821  -9.752  1.00  0.00              
ATOM   2257  H   GLU A 155     -12.507 -23.528  -9.381  1.00  0.00              
ATOM   2258  HA  GLU A 155     -14.075 -22.695 -11.796  1.00  0.00              
ATOM   2259 1HB  GLU A 155     -14.717 -22.574  -8.846  1.00  0.00              
ATOM   2260 2HB  GLU A 155     -15.673 -21.769 -10.114  1.00  0.00              
ATOM   2261 1HG  GLU A 155     -15.932 -24.179 -11.159  1.00  0.00              
ATOM   2262 2HG  GLU A 155     -15.233 -24.668  -9.598  1.00  0.00              
ATOM   2263  N   THR A 156     -13.481 -20.282 -11.568  1.00  0.00              
ATOM   2264  CA  THR A 156     -12.921 -18.949 -11.570  1.00  0.00              
ATOM   2265  C   THR A 156     -13.983 -17.905 -11.807  1.00  0.00              
ATOM   2266  O   THR A 156     -15.137 -18.215 -12.106  1.00  0.00              
ATOM   2267  CB  THR A 156     -11.905 -18.783 -12.725  1.00  0.00              
ATOM   2268  OG1 THR A 156     -12.611 -18.795 -13.979  1.00  0.00              
ATOM   2269  CG2 THR A 156     -10.885 -19.915 -12.721  1.00  0.00              
ATOM   2270  H   THR A 156     -14.114 -20.552 -12.307  1.00  0.00              
ATOM   2271  HA  THR A 156     -12.489 -18.729 -10.594  1.00  0.00              
ATOM   2272  HB  THR A 156     -11.386 -17.833 -12.607  1.00  0.00              
ATOM   2273  HG1 THR A 156     -13.242 -18.072 -13.998  1.00  0.00              
ATOM   2274 1HG2 THR A 156     -10.183 -19.774 -13.543  1.00  0.00              
ATOM   2275 2HG2 THR A 156     -10.344 -19.913 -11.775  1.00  0.00              
ATOM   2276 3HG2 THR A 156     -11.400 -20.867 -12.843  1.00  0.00              
ATOM   2277  N   SER A 157     -13.571 -16.656 -11.656  1.00  0.00              
ATOM   2278  CA  SER A 157     -14.424 -15.531 -11.964  1.00  0.00              
ATOM   2279  C   SER A 157     -13.530 -14.472 -12.588  1.00  0.00              
ATOM   2280  O   SER A 157     -12.682 -13.891 -11.916  1.00  0.00              
ATOM   2281  CB  SER A 157     -15.092 -14.936 -10.731  1.00  0.00              
ATOM   2282  OG  SER A 157     -15.770 -13.745 -11.109  1.00  0.00              
ATOM   2283  H   SER A 157     -12.635 -16.485 -11.315  1.00  0.00              
ATOM   2284  HA  SER A 157     -15.279 -15.794 -12.588  1.00  0.00              
ATOM   2285 1HB  SER A 157     -15.794 -15.666 -10.329  1.00  0.00              
ATOM   2286 2HB  SER A 157     -14.326 -14.722  -9.986  1.00  0.00              
ATOM   2287  HG  SER A 157     -16.612 -13.970 -11.513  1.00  0.00              
ATOM   2288  N   ALA A 158     -13.695 -14.241 -13.883  1.00  0.00              
ATOM   2289  CA  ALA A 158     -12.912 -13.210 -14.548  1.00  0.00              
ATOM   2290  C   ALA A 158     -13.386 -11.837 -14.042  1.00  0.00              
ATOM   2291  O   ALA A 158     -12.610 -10.886 -13.946  1.00  0.00              
ATOM   2292  CB  ALA A 158     -13.103 -13.322 -16.064  1.00  0.00              
ATOM   2293  H   ALA A 158     -14.363 -14.774 -14.420  1.00  0.00              
ATOM   2294  HA  ALA A 158     -11.863 -13.342 -14.282  1.00  0.00              
ATOM   2295 1HB  ALA A 158     -12.516 -12.549 -16.560  1.00  0.00              
ATOM   2296 2HB  ALA A 158     -12.770 -14.303 -16.401  1.00  0.00              
ATOM   2297 3HB  ALA A 158     -14.156 -13.190 -16.308  1.00  0.00              
ATOM   2298  N   LYS A 159     -14.674 -11.742 -13.722  1.00  0.00              
ATOM   2299  CA  LYS A 159     -15.261 -10.491 -13.240  1.00  0.00              
ATOM   2300  C   LYS A 159     -14.733 -10.026 -11.879  1.00  0.00              
ATOM   2301  O   LYS A 159     -14.357  -8.866 -11.723  1.00  0.00              
ATOM   2302  CB  LYS A 159     -16.786 -10.622 -13.177  1.00  0.00              
ATOM   2303  CG  LYS A 159     -17.509  -9.335 -12.796  1.00  0.00              
ATOM   2304  CD  LYS A 159     -19.023  -9.469 -12.919  1.00  0.00              
ATOM   2305  CE  LYS A 159     -19.712  -8.154 -12.561  1.00  0.00              
ATOM   2306  NZ  LYS A 159     -21.195  -8.231 -12.652  1.00  0.00              
ATOM   2307  H   LYS A 159     -15.262 -12.558 -13.814  1.00  0.00              
ATOM   2308  HA  LYS A 159     -15.009  -9.678 -13.922  1.00  0.00              
ATOM   2309 1HB  LYS A 159     -17.120 -10.949 -14.162  1.00  0.00              
ATOM   2310 2HB  LYS A 159     -17.011 -11.396 -12.443  1.00  0.00              
ATOM   2311 1HG  LYS A 159     -17.255  -9.089 -11.764  1.00  0.00              
ATOM   2312 2HG  LYS A 159     -17.166  -8.538 -13.454  1.00  0.00              
ATOM   2313 1HD  LYS A 159     -19.265  -9.746 -13.946  1.00  0.00              
ATOM   2314 2HD  LYS A 159     -19.359 -10.256 -12.243  1.00  0.00              
ATOM   2315 1HE  LYS A 159     -19.433  -7.888 -11.543  1.00  0.00              
ATOM   2316 2HE  LYS A 159     -19.356  -7.385 -13.247  1.00  0.00              
ATOM   2317 1HZ  LYS A 159     -21.595  -7.337 -12.407  1.00  0.00              
ATOM   2318 2HZ  LYS A 159     -21.463  -8.472 -13.596  1.00  0.00              
ATOM   2319 3HZ  LYS A 159     -21.535  -8.939 -12.015  1.00  0.00              
ATOM   2320  N   THR A 160     -14.704 -10.922 -10.898  1.00  0.00              
ATOM   2321  CA  THR A 160     -14.174 -10.580  -9.572  1.00  0.00              
ATOM   2322  C   THR A 160     -12.738 -11.050  -9.339  1.00  0.00              
ATOM   2323  O   THR A 160     -12.228 -10.951  -8.229  1.00  0.00              
ATOM   2324  CB  THR A 160     -15.061 -11.169  -8.459  1.00  0.00              
ATOM   2325  OG1 THR A 160     -15.079 -12.598  -8.565  1.00  0.00              
ATOM   2326  CG2 THR A 160     -16.482 -10.638  -8.572  1.00  0.00              
ATOM   2327  H   THR A 160     -15.051 -11.855 -11.064  1.00  0.00              
ATOM   2328  HA  THR A 160     -14.133  -9.496  -9.459  1.00  0.00              
ATOM   2329  HB  THR A 160     -14.646 -10.891  -7.490  1.00  0.00              
ATOM   2330  HG1 THR A 160     -15.432 -12.851  -9.422  1.00  0.00              
ATOM   2331 1HG2 THR A 160     -17.093 -11.064  -7.777  1.00  0.00              
ATOM   2332 2HG2 THR A 160     -16.472  -9.552  -8.480  1.00  0.00              
ATOM   2333 3HG2 THR A 160     -16.897 -10.916  -9.540  1.00  0.00              
ATOM   2334  N   ARG A 161     -12.104 -11.564 -10.392  1.00  0.00              
ATOM   2335  CA  ARG A 161     -10.683 -11.931 -10.380  1.00  0.00              
ATOM   2336  C   ARG A 161     -10.342 -13.139  -9.522  1.00  0.00              
ATOM   2337  O   ARG A 161      -9.174 -13.367  -9.208  1.00  0.00              
ATOM   2338  CB  ARG A 161      -9.811 -10.746  -9.993  1.00  0.00              
ATOM   2339  CG  ARG A 161     -10.044  -9.486 -10.811  1.00  0.00              
ATOM   2340  CD  ARG A 161      -9.101  -8.378 -10.511  1.00  0.00              
ATOM   2341  NE  ARG A 161      -9.024  -8.016  -9.105  1.00  0.00              
ATOM   2342  CZ  ARG A 161      -9.845  -7.140  -8.494  1.00  0.00              
ATOM   2343  NH1 ARG A 161     -10.780  -6.506  -9.166  1.00  0.00              
ATOM   2344  NH2 ARG A 161      -9.670  -6.916  -7.203  1.00  0.00              
ATOM   2345  H   ARG A 161     -12.642 -11.703 -11.236  1.00  0.00              
ATOM   2346  HA  ARG A 161     -10.367 -12.216 -11.384  1.00  0.00              
ATOM   2347 1HB  ARG A 161     -10.009 -10.535  -8.943  1.00  0.00              
ATOM   2348 2HB  ARG A 161      -8.774 -11.063 -10.110  1.00  0.00              
ATOM   2349 1HG  ARG A 161      -9.944  -9.734 -11.868  1.00  0.00              
ATOM   2350 2HG  ARG A 161     -11.056  -9.128 -10.615  1.00  0.00              
ATOM   2351 1HD  ARG A 161      -8.100  -8.670 -10.828  1.00  0.00              
ATOM   2352 2HD  ARG A 161      -9.412  -7.490 -11.060  1.00  0.00              
ATOM   2353  HE  ARG A 161      -8.384  -8.338  -8.391  1.00  0.00              
ATOM   2354 1HH1 ARG A 161     -10.889  -6.675 -10.156  1.00  0.00              
ATOM   2355 2HH1 ARG A 161     -11.385  -5.853  -8.690  1.00  0.00              
ATOM   2356 1HH2 ARG A 161      -8.934  -7.398  -6.705  1.00  0.00              
ATOM   2357 2HH2 ARG A 161     -10.270  -6.264  -6.721  1.00  0.00              
ATOM   2358  N   ALA A 162     -11.359 -13.920  -9.163  1.00  0.00              
ATOM   2359  CA  ALA A 162     -11.153 -15.148  -8.389  1.00  0.00              
ATOM   2360  C   ALA A 162     -10.516 -16.240  -9.254  1.00  0.00              
ATOM   2361  O   ALA A 162     -11.070 -16.628 -10.270  1.00  0.00              
ATOM   2362  CB  ALA A 162     -12.487 -15.638  -7.836  1.00  0.00              
ATOM   2363  H   ALA A 162     -12.297 -13.660  -9.432  1.00  0.00              
ATOM   2364  HA  ALA A 162     -10.465 -14.934  -7.571  1.00  0.00              
ATOM   2365 1HB  ALA A 162     -12.330 -16.550  -7.261  1.00  0.00              
ATOM   2366 2HB  ALA A 162     -12.917 -14.872  -7.189  1.00  0.00              
ATOM   2367 3HB  ALA A 162     -13.169 -15.842  -8.660  1.00  0.00              
ATOM   2368  N   ASN A 163      -9.357 -16.724  -8.815  1.00  0.00              
ATOM   2369  CA  ASN A 163      -8.610 -17.790  -9.472  1.00  0.00              
ATOM   2370  C   ASN A 163      -8.224 -17.565 -10.950  1.00  0.00              
ATOM   2371  O   ASN A 163      -8.021 -18.529 -11.688  1.00  0.00              
ATOM   2372  CB  ASN A 163      -9.355 -19.134  -9.347  1.00  0.00              
ATOM   2373  CG  ASN A 163      -9.467 -19.623  -7.895  1.00  0.00              
ATOM   2374  OD1 ASN A 163      -8.611 -19.315  -7.071  1.00  0.00              
ATOM   2375  ND2 ASN A 163     -10.511 -20.391  -7.587  1.00  0.00              
ATOM   2376  H   ASN A 163      -8.987 -16.313  -7.970  1.00  0.00              
ATOM   2377  HA  ASN A 163      -7.640 -17.915  -8.987  1.00  0.00              
ATOM   2378 1HB  ASN A 163     -10.300 -19.298  -9.867  1.00  0.00              
ATOM   2379 2HB  ASN A 163      -8.563 -19.692  -9.849  1.00  0.00              
ATOM   2380 1HD2 ASN A 163     -10.622 -20.731  -6.653  1.00  0.00              
ATOM   2381 2HD2 ASN A 163     -11.182 -20.627  -8.290  1.00  0.00              
ATOM   2382  N   VAL A 164      -8.083 -16.317 -11.388  1.00  0.00              
ATOM   2383  CA  VAL A 164      -7.791 -16.073 -12.796  1.00  0.00              
ATOM   2384  C   VAL A 164      -6.361 -16.442 -13.193  1.00  0.00              
ATOM   2385  O   VAL A 164      -6.158 -17.155 -14.174  1.00  0.00              
ATOM   2386  CB  VAL A 164      -8.118 -14.605 -13.187  1.00  0.00              
ATOM   2387  CG1 VAL A 164      -7.650 -14.301 -14.633  1.00  0.00              
ATOM   2388  CG2 VAL A 164      -9.618 -14.388 -13.086  1.00  0.00              
ATOM   2389  H   VAL A 164      -8.175 -15.532 -10.761  1.00  0.00              
ATOM   2390  HA  VAL A 164      -8.403 -16.703 -13.443  1.00  0.00              
ATOM   2391  HB  VAL A 164      -7.640 -13.934 -12.474  1.00  0.00              
ATOM   2392 1HG1 VAL A 164      -7.889 -13.267 -14.883  1.00  0.00              
ATOM   2393 2HG1 VAL A 164      -6.572 -14.450 -14.706  1.00  0.00              
ATOM   2394 3HG1 VAL A 164      -8.158 -14.969 -15.328  1.00  0.00              
ATOM   2395 1HG2 VAL A 164      -9.856 -13.361 -13.359  1.00  0.00              
ATOM   2396 2HG2 VAL A 164     -10.129 -15.072 -13.764  1.00  0.00              
ATOM   2397 3HG2 VAL A 164      -9.945 -14.578 -12.064  1.00  0.00              
ATOM   2398  N   ASP A 165      -5.369 -15.979 -12.438  1.00  0.00              
ATOM   2399  CA  ASP A 165      -3.983 -16.323 -12.736  1.00  0.00              
ATOM   2400  C   ASP A 165      -3.777 -17.809 -12.460  1.00  0.00              
ATOM   2401  O   ASP A 165      -3.022 -18.478 -13.159  1.00  0.00              
ATOM   2402  CB  ASP A 165      -3.004 -15.530 -11.855  1.00  0.00              
ATOM   2403  CG  ASP A 165      -2.927 -14.052 -12.229  1.00  0.00              
ATOM   2404  OD1 ASP A 165      -3.451 -13.666 -13.301  1.00  0.00              
ATOM   2405  OD2 ASP A 165      -2.317 -13.276 -11.458  1.00  0.00              
ATOM   2406  H   ASP A 165      -5.568 -15.382 -11.648  1.00  0.00              
ATOM   2407  HA  ASP A 165      -3.777 -16.143 -13.791  1.00  0.00              
ATOM   2408 1HB  ASP A 165      -3.194 -15.641 -10.787  1.00  0.00              
ATOM   2409 2HB  ASP A 165      -2.068 -16.028 -12.112  1.00  0.00              
ATOM   2410  N   LYS A 166      -4.459 -18.317 -11.440  1.00  0.00              
ATOM   2411  CA  LYS A 166      -4.331 -19.713 -11.064  1.00  0.00              
ATOM   2412  C   LYS A 166      -4.425 -20.689 -12.242  1.00  0.00              
ATOM   2413  O   LYS A 166      -3.617 -21.602 -12.340  1.00  0.00              
ATOM   2414  CB  LYS A 166      -5.381 -20.091 -10.007  1.00  0.00              
ATOM   2415  CG  LYS A 166      -5.316 -21.552  -9.553  1.00  0.00              
ATOM   2416  CD  LYS A 166      -6.280 -21.839  -8.411  1.00  0.00              
ATOM   2417  CE  LYS A 166      -6.375 -23.336  -8.143  1.00  0.00              
ATOM   2418  NZ  LYS A 166      -5.069 -23.917  -7.713  1.00  0.00              
ATOM   2419  H   LYS A 166      -5.082 -17.721 -10.912  1.00  0.00              
ATOM   2420  HA  LYS A 166      -3.343 -19.891 -10.637  1.00  0.00              
ATOM   2421 1HB  LYS A 166      -5.222 -19.436  -9.149  1.00  0.00              
ATOM   2422 2HB  LYS A 166      -6.360 -19.888 -10.441  1.00  0.00              
ATOM   2423 1HG  LYS A 166      -5.568 -22.189 -10.402  1.00  0.00              
ATOM   2424 2HG  LYS A 166      -4.300 -21.768  -9.226  1.00  0.00              
ATOM   2425 1HD  LYS A 166      -5.921 -21.326  -7.517  1.00  0.00              
ATOM   2426 2HD  LYS A 166      -7.262 -21.452  -8.679  1.00  0.00              
ATOM   2427 1HE  LYS A 166      -7.115 -23.496  -7.362  1.00  0.00              
ATOM   2428 2HE  LYS A 166      -6.703 -23.826  -9.060  1.00  0.00              
ATOM   2429 1HZ  LYS A 166      -5.179 -24.908  -7.549  1.00  0.00              
ATOM   2430 2HZ  LYS A 166      -4.380 -23.771  -8.438  1.00  0.00              
ATOM   2431 3HZ  LYS A 166      -4.764 -23.466  -6.863  1.00  0.00              
ATOM   2432  N   VAL A 167      -5.403 -20.509 -13.127  1.00  0.00              
ATOM   2433  CA  VAL A 167      -5.563 -21.480 -14.213  1.00  0.00              
ATOM   2434  C   VAL A 167      -4.402 -21.452 -15.199  1.00  0.00              
ATOM   2435  O   VAL A 167      -4.098 -22.465 -15.831  1.00  0.00              
ATOM   2436  CB  VAL A 167      -6.928 -21.311 -14.964  1.00  0.00              
ATOM   2437  CG1 VAL A 167      -8.053 -21.435 -13.970  1.00  0.00              
ATOM   2438  CG2 VAL A 167      -7.019 -19.974 -15.679  1.00  0.00              
ATOM   2439  H   VAL A 167      -6.035 -19.723 -13.071  1.00  0.00              
ATOM   2440  HA  VAL A 167      -5.563 -22.503 -13.834  1.00  0.00              
ATOM   2441  HB  VAL A 167      -7.003 -22.076 -15.738  1.00  0.00              
ATOM   2442 1HG1 VAL A 167      -9.008 -21.319 -14.483  1.00  0.00              
ATOM   2443 2HG1 VAL A 167      -8.013 -22.416 -13.496  1.00  0.00              
ATOM   2444 3HG1 VAL A 167      -7.954 -20.660 -13.211  1.00  0.00              
ATOM   2445 1HG2 VAL A 167      -7.980 -19.897 -16.188  1.00  0.00              
ATOM   2446 2HG2 VAL A 167      -6.928 -19.167 -14.952  1.00  0.00              
ATOM   2447 3HG2 VAL A 167      -6.215 -19.896 -16.411  1.00  0.00              
ATOM   2448  N   PHE A 168      -3.707 -20.322 -15.293  1.00  0.00              
ATOM   2449  CA  PHE A 168      -2.628 -20.208 -16.272  1.00  0.00              
ATOM   2450  C   PHE A 168      -1.309 -20.735 -15.715  1.00  0.00              
ATOM   2451  O   PHE A 168      -0.556 -21.411 -16.417  1.00  0.00              
ATOM   2452  CB  PHE A 168      -2.479 -18.756 -16.711  1.00  0.00              
ATOM   2453  CG  PHE A 168      -3.629 -18.266 -17.528  1.00  0.00              
ATOM   2454  CD1 PHE A 168      -3.732 -18.607 -18.874  1.00  0.00              
ATOM   2455  CD2 PHE A 168      -4.619 -17.484 -16.951  1.00  0.00              
ATOM   2456  CE1 PHE A 168      -4.811 -18.172 -19.638  1.00  0.00              
ATOM   2457  CE2 PHE A 168      -5.699 -17.041 -17.697  1.00  0.00              
ATOM   2458  CZ  PHE A 168      -5.799 -17.386 -19.051  1.00  0.00              
ATOM   2459  H   PHE A 168      -3.913 -19.535 -14.695  1.00  0.00              
ATOM   2460  HA  PHE A 168      -2.857 -20.818 -17.147  1.00  0.00              
ATOM   2461 1HB  PHE A 168      -2.408 -18.105 -15.841  1.00  0.00              
ATOM   2462 2HB  PHE A 168      -1.585 -18.640 -17.323  1.00  0.00              
ATOM   2463  HD1 PHE A 168      -2.955 -19.223 -19.328  1.00  0.00              
ATOM   2464  HD2 PHE A 168      -4.538 -17.217 -15.897  1.00  0.00              
ATOM   2465  HE1 PHE A 168      -4.880 -18.448 -20.690  1.00  0.00              
ATOM   2466  HE2 PHE A 168      -6.470 -16.426 -17.234  1.00  0.00              
ATOM   2467  HZ  PHE A 168      -6.644 -17.039 -19.644  1.00  0.00              
ATOM   2468  N   PHE A 169      -1.029 -20.431 -14.451  1.00  0.00              
ATOM   2469  CA  PHE A 169       0.220 -20.878 -13.851  1.00  0.00              
ATOM   2470  C   PHE A 169       0.182 -22.373 -13.520  1.00  0.00              
ATOM   2471  O   PHE A 169       1.205 -23.047 -13.608  1.00  0.00              
ATOM   2472  CB  PHE A 169       0.534 -20.054 -12.603  1.00  0.00              
ATOM   2473  CG  PHE A 169       1.036 -18.680 -12.915  1.00  0.00              
ATOM   2474  CD1 PHE A 169       2.322 -18.490 -13.416  1.00  0.00              
ATOM   2475  CD2 PHE A 169       0.206 -17.576 -12.767  1.00  0.00              
ATOM   2476  CE1 PHE A 169       2.768 -17.218 -13.770  1.00  0.00              
ATOM   2477  CE2 PHE A 169       0.644 -16.303 -13.117  1.00  0.00              
ATOM   2478  CZ  PHE A 169       1.919 -16.121 -13.621  1.00  0.00              
ATOM   2479  H   PHE A 169      -1.676 -19.890 -13.896  1.00  0.00              
ATOM   2480  HA  PHE A 169       1.039 -20.743 -14.558  1.00  0.00              
ATOM   2481 1HB  PHE A 169      -0.363 -19.934 -11.998  1.00  0.00              
ATOM   2482 2HB  PHE A 169       1.306 -20.547 -12.014  1.00  0.00              
ATOM   2483  HD1 PHE A 169       2.982 -19.350 -13.530  1.00  0.00              
ATOM   2484  HD2 PHE A 169      -0.800 -17.716 -12.370  1.00  0.00              
ATOM   2485  HE1 PHE A 169       3.776 -17.085 -14.163  1.00  0.00              
ATOM   2486  HE2 PHE A 169      -0.020 -15.448 -12.993  1.00  0.00              
ATOM   2487  HZ  PHE A 169       2.261 -15.125 -13.898  1.00  0.00              
ATOM   2488  N   ASP A 170      -0.982 -22.892 -13.137  1.00  0.00              
ATOM   2489  CA  ASP A 170      -1.081 -24.310 -12.794  1.00  0.00              
ATOM   2490  C   ASP A 170      -0.921 -25.125 -14.088  1.00  0.00              
ATOM   2491  O   ASP A 170      -0.275 -26.163 -14.092  1.00  0.00              
ATOM   2492  CB  ASP A 170      -2.435 -24.634 -12.148  1.00  0.00              
ATOM   2493  CG  ASP A 170      -2.540 -24.146 -10.698  1.00  0.00              
ATOM   2494  OD1 ASP A 170      -1.510 -23.763 -10.096  1.00  0.00              
ATOM   2495  OD2 ASP A 170      -3.666 -24.149 -10.161  1.00  0.00              
ATOM   2496  H   ASP A 170      -1.808 -22.313 -13.077  1.00  0.00              
ATOM   2497  HA  ASP A 170      -0.274 -24.582 -12.113  1.00  0.00              
ATOM   2498 1HB  ASP A 170      -3.289 -24.281 -12.728  1.00  0.00              
ATOM   2499 2HB  ASP A 170      -2.403 -25.724 -12.172  1.00  0.00              
ATOM   2500  N   LEU A 171      -1.514 -24.661 -15.186  1.00  0.00              
ATOM   2501  CA  LEU A 171      -1.318 -25.345 -16.468  1.00  0.00              
ATOM   2502  C   LEU A 171       0.139 -25.218 -16.891  1.00  0.00              
ATOM   2503  O   LEU A 171       0.722 -26.160 -17.430  1.00  0.00              
ATOM   2504  CB  LEU A 171      -2.247 -24.767 -17.544  1.00  0.00              
ATOM   2505  CG  LEU A 171      -2.164 -25.452 -18.914  1.00  0.00              
ATOM   2506  CD1 LEU A 171      -2.545 -26.921 -18.788  1.00  0.00              
ATOM   2507  CD2 LEU A 171      -3.082 -24.739 -19.895  1.00  0.00              
ATOM   2508  H   LEU A 171      -2.100 -23.839 -15.151  1.00  0.00              
ATOM   2509  HA  LEU A 171      -1.538 -26.406 -16.353  1.00  0.00              
ATOM   2510 1HB  LEU A 171      -3.208 -24.977 -17.079  1.00  0.00              
ATOM   2511 2HB  LEU A 171      -2.121 -23.690 -17.649  1.00  0.00              
ATOM   2512  HG  LEU A 171      -1.140 -25.337 -19.272  1.00  0.00              
ATOM   2513 1HD1 LEU A 171      -2.483 -27.398 -19.766  1.00  0.00              
ATOM   2514 2HD1 LEU A 171      -1.861 -27.416 -18.099  1.00  0.00              
ATOM   2515 3HD1 LEU A 171      -3.563 -27.001 -18.409  1.00  0.00              
ATOM   2516 1HD2 LEU A 171      -3.021 -25.226 -20.869  1.00  0.00              
ATOM   2517 2HD2 LEU A 171      -4.108 -24.781 -19.531  1.00  0.00              
ATOM   2518 3HD2 LEU A 171      -2.774 -23.697 -19.992  1.00  0.00              
ATOM   2519  N   MET A 172       0.739 -24.054 -16.659  1.00  0.00              
ATOM   2520  CA  MET A 172       2.159 -23.931 -16.956  1.00  0.00              
ATOM   2521  C   MET A 172       2.968 -24.936 -16.140  1.00  0.00              
ATOM   2522  O   MET A 172       3.969 -25.449 -16.623  1.00  0.00              
ATOM   2523  CB  MET A 172       2.674 -22.515 -16.682  1.00  0.00              
ATOM   2524  CG  MET A 172       2.201 -21.480 -17.711  1.00  0.00              
ATOM   2525  SD  MET A 172       2.512 -19.798 -17.153  1.00  0.00              
ATOM   2526  CE  MET A 172       4.232 -19.727 -17.203  1.00  0.00              
ATOM   2527  H   MET A 172       0.243 -23.257 -16.286  1.00  0.00              
ATOM   2528  HA  MET A 172       2.340 -24.158 -18.006  1.00  0.00              
ATOM   2529 1HB  MET A 172       2.323 -22.237 -15.689  1.00  0.00              
ATOM   2530 2HB  MET A 172       3.764 -22.567 -16.682  1.00  0.00              
ATOM   2531 1HG  MET A 172       2.734 -21.662 -18.644  1.00  0.00              
ATOM   2532 2HG  MET A 172       1.132 -21.623 -17.870  1.00  0.00              
ATOM   2533 1HE  MET A 172       4.565 -18.740 -16.882  1.00  0.00              
ATOM   2534 2HE  MET A 172       4.647 -20.485 -16.537  1.00  0.00              
ATOM   2535 3HE  MET A 172       4.574 -19.912 -18.222  1.00  0.00              
ATOM   2536  N   ARG A 173       2.547 -25.220 -14.911  1.00  0.00              
ATOM   2537  CA  ARG A 173       3.216 -26.259 -14.126  1.00  0.00              
ATOM   2538  C   ARG A 173       3.070 -27.659 -14.734  1.00  0.00              
ATOM   2539  O   ARG A 173       4.008 -28.467 -14.702  1.00  0.00              
ATOM   2540  CB  ARG A 173       2.719 -26.246 -12.675  1.00  0.00              
ATOM   2541  CG  ARG A 173       3.199 -25.011 -11.898  1.00  0.00              
ATOM   2542  CD  ARG A 173       2.754 -25.006 -10.433  1.00  0.00              
ATOM   2543  NE  ARG A 173       3.167 -23.764  -9.769  1.00  0.00              
ATOM   2544  CZ  ARG A 173       2.381 -22.705  -9.591  1.00  0.00              
ATOM   2545  NH1 ARG A 173       1.132 -22.730 -10.013  1.00  0.00              
ATOM   2546  NH2 ARG A 173       2.851 -21.601  -9.016  1.00  0.00              
ATOM   2547  H   ARG A 173       1.765 -24.725 -14.507  1.00  0.00              
ATOM   2548  HA  ARG A 173       4.289 -26.067 -14.099  1.00  0.00              
ATOM   2549 1HB  ARG A 173       1.630 -26.272 -12.712  1.00  0.00              
ATOM   2550 2HB  ARG A 173       3.088 -27.157 -12.204  1.00  0.00              
ATOM   2551 1HG  ARG A 173       4.289 -24.984 -11.928  1.00  0.00              
ATOM   2552 2HG  ARG A 173       2.801 -24.120 -12.384  1.00  0.00              
ATOM   2553 1HD  ARG A 173       1.669 -25.093 -10.392  1.00  0.00              
ATOM   2554 2HD  ARG A 173       3.206 -25.856  -9.922  1.00  0.00              
ATOM   2555  HE  ARG A 173       4.058 -23.518  -9.360  1.00  0.00              
ATOM   2556 1HH1 ARG A 173       0.773 -23.555 -10.471  1.00  0.00              
ATOM   2557 2HH1 ARG A 173       0.540 -21.924  -9.877  1.00  0.00              
ATOM   2558 1HH2 ARG A 173       3.813 -21.565  -8.711  1.00  0.00              
ATOM   2559 2HH2 ARG A 173       2.244 -20.805  -8.888  1.00  0.00              
ATOM   2560  N   GLU A 174       1.903 -27.955 -15.294  1.00  0.00              
ATOM   2561  CA  GLU A 174       1.705 -29.263 -15.905  1.00  0.00              
ATOM   2562  C   GLU A 174       2.561 -29.345 -17.153  1.00  0.00              
ATOM   2563  O   GLU A 174       3.170 -30.379 -17.421  1.00  0.00              
ATOM   2564  CB  GLU A 174       0.244 -29.490 -16.253  1.00  0.00              
ATOM   2565  CG  GLU A 174      -0.634 -29.668 -15.028  1.00  0.00              
ATOM   2566  CD  GLU A 174      -2.092 -29.838 -15.382  1.00  0.00              
ATOM   2567  OE1 GLU A 174      -2.908 -30.042 -14.456  1.00  0.00              
ATOM   2568  OE2 GLU A 174      -2.424 -29.768 -16.588  1.00  0.00              
ATOM   2569  H   GLU A 174       1.146 -27.286 -15.306  1.00  0.00              
ATOM   2570  HA  GLU A 174       2.028 -30.045 -15.217  1.00  0.00              
ATOM   2571 1HB  GLU A 174      -0.084 -28.625 -16.829  1.00  0.00              
ATOM   2572 2HB  GLU A 174       0.200 -30.382 -16.879  1.00  0.00              
ATOM   2573 1HG  GLU A 174      -0.329 -30.499 -14.394  1.00  0.00              
ATOM   2574 2HG  GLU A 174      -0.508 -28.732 -14.486  1.00  0.00              
ATOM   2575  N   ILE A 175       2.633 -28.246 -17.903  1.00  0.00              
ATOM   2576  CA  ILE A 175       3.398 -28.231 -19.146  1.00  0.00              
ATOM   2577  C   ILE A 175       4.874 -28.366 -18.796  1.00  0.00              
ATOM   2578  O   ILE A 175       5.627 -29.103 -19.442  1.00  0.00              
ATOM   2579  CB  ILE A 175       3.166 -26.917 -19.926  1.00  0.00              
ATOM   2580  CG1 ILE A 175       1.719 -26.860 -20.416  1.00  0.00              
ATOM   2581  CG2 ILE A 175       4.138 -26.816 -21.086  1.00  0.00              
ATOM   2582  CD1 ILE A 175       1.310 -25.486 -20.942  1.00  0.00              
ATOM   2583  H   ILE A 175       2.151 -27.407 -17.612  1.00  0.00              
ATOM   2584  HA  ILE A 175       3.143 -29.091 -19.764  1.00  0.00              
ATOM   2585  HB  ILE A 175       3.312 -26.073 -19.253  1.00  0.00              
ATOM   2586 1HG1 ILE A 175       1.615 -27.602 -21.208  1.00  0.00              
ATOM   2587 2HG1 ILE A 175       1.081 -27.136 -19.576  1.00  0.00              
ATOM   2588 1HG2 ILE A 175       3.963 -25.886 -21.628  1.00  0.00              
ATOM   2589 2HG2 ILE A 175       5.159 -26.827 -20.708  1.00  0.00              
ATOM   2590 3HG2 ILE A 175       3.991 -27.660 -21.760  1.00  0.00              
ATOM   2591 1HD1 ILE A 175       0.272 -25.516 -21.273  1.00  0.00              
ATOM   2592 2HD1 ILE A 175       1.416 -24.745 -20.149  1.00  0.00              
ATOM   2593 3HD1 ILE A 175       1.949 -25.213 -21.781  1.00  0.00              
ATOM   2594  N   ARG A 176       5.288 -27.662 -17.757  1.00  0.00              
ATOM   2595  CA  ARG A 176       6.675 -27.730 -17.335  1.00  0.00              
ATOM   2596  C   ARG A 176       7.053 -29.160 -16.884  1.00  0.00              
ATOM   2597  O   ARG A 176       8.127 -29.666 -17.217  1.00  0.00              
ATOM   2598  CB  ARG A 176       6.989 -26.694 -16.266  1.00  0.00              
ATOM   2599  CG  ARG A 176       8.422 -26.714 -15.758  1.00  0.00              
ATOM   2600  CD  ARG A 176       8.719 -25.690 -14.724  1.00  0.00              
ATOM   2601  NE  ARG A 176       7.914 -25.800 -13.518  1.00  0.00              
ATOM   2602  CZ  ARG A 176       7.895 -24.890 -12.524  1.00  0.00              
ATOM   2603  NH1 ARG A 176       8.660 -23.821 -12.570  1.00  0.00              
ATOM   2604  NH2 ARG A 176       7.103 -25.111 -11.490  1.00  0.00              
ATOM   2605  H   ARG A 176       4.647 -27.071 -17.246  1.00  0.00              
ATOM   2606  HA  ARG A 176       7.328 -27.491 -18.175  1.00  0.00              
ATOM   2607 1HB  ARG A 176       6.774 -25.717 -16.697  1.00  0.00              
ATOM   2608 2HB  ARG A 176       6.311 -26.881 -15.434  1.00  0.00              
ATOM   2609 1HG  ARG A 176       8.624 -27.694 -15.326  1.00  0.00              
ATOM   2610 2HG  ARG A 176       9.091 -26.543 -16.602  1.00  0.00              
ATOM   2611 1HD  ARG A 176       9.764 -25.778 -14.428  1.00  0.00              
ATOM   2612 2HD  ARG A 176       8.543 -24.700 -15.144  1.00  0.00              
ATOM   2613  HE  ARG A 176       7.273 -26.530 -13.235  1.00  0.00              
ATOM   2614 1HH1 ARG A 176       9.273 -23.676 -13.360  1.00  0.00              
ATOM   2615 2HH1 ARG A 176       8.631 -23.151 -11.816  1.00  0.00              
ATOM   2616 1HH2 ARG A 176       6.535 -25.947 -11.462  1.00  0.00              
ATOM   2617 2HH2 ARG A 176       7.070 -24.446 -10.732  1.00  0.00              
ATOM   2618  N   ALA A 177       6.159 -29.807 -16.142  1.00  0.00              
ATOM   2619  CA  ALA A 177       6.393 -31.176 -15.676  1.00  0.00              
ATOM   2620  C   ALA A 177       6.558 -32.130 -16.852  1.00  0.00              
ATOM   2621  O   ALA A 177       7.392 -33.029 -16.804  1.00  0.00              
ATOM   2622  CB  ALA A 177       5.238 -31.641 -14.799  1.00  0.00              
ATOM   2623  H   ALA A 177       5.297 -29.342 -15.892  1.00  0.00              
ATOM   2624  HA  ALA A 177       7.320 -31.197 -15.103  1.00  0.00              
ATOM   2625 1HB  ALA A 177       5.426 -32.659 -14.461  1.00  0.00              
ATOM   2626 2HB  ALA A 177       5.150 -30.982 -13.935  1.00  0.00              
ATOM   2627 3HB  ALA A 177       4.313 -31.614 -15.372  1.00  0.00              
ATOM   2628  N   ARG A 178       5.752 -31.938 -17.892  1.00  0.00              
ATOM   2629  CA  ARG A 178       5.868 -32.736 -19.117  1.00  0.00              
ATOM   2630  C   ARG A 178       7.196 -32.480 -19.818  1.00  0.00              
ATOM   2631  O   ARG A 178       7.853 -33.411 -20.288  1.00  0.00              
ATOM   2632  CB  ARG A 178       4.724 -32.420 -20.089  1.00  0.00              
ATOM   2633  CG  ARG A 178       3.366 -32.927 -19.643  1.00  0.00              
ATOM   2634  CD  ARG A 178       3.366 -34.438 -19.479  1.00  0.00              
ATOM   2635  NE  ARG A 178       3.832 -35.110 -20.688  1.00  0.00              
ATOM   2636  CZ  ARG A 178       3.080 -35.345 -21.761  1.00  0.00              
ATOM   2637  NH1 ARG A 178       1.808 -34.965 -21.783  1.00  0.00              
ATOM   2638  NH2 ARG A 178       3.603 -35.957 -22.817  1.00  0.00              
ATOM   2639  H   ARG A 178       5.040 -31.222 -17.837  1.00  0.00              
ATOM   2640  HA  ARG A 178       5.846 -33.798 -18.869  1.00  0.00              
ATOM   2641 1HB  ARG A 178       4.690 -31.337 -20.198  1.00  0.00              
ATOM   2642 2HB  ARG A 178       4.985 -32.873 -21.045  1.00  0.00              
ATOM   2643 1HG  ARG A 178       3.116 -32.459 -18.691  1.00  0.00              
ATOM   2644 2HG  ARG A 178       2.627 -32.643 -20.394  1.00  0.00              
ATOM   2645 1HD  ARG A 178       4.022 -34.704 -18.652  1.00  0.00              
ATOM   2646 2HD  ARG A 178       2.352 -34.769 -19.259  1.00  0.00              
ATOM   2647  HE  ARG A 178       4.746 -35.486 -20.905  1.00  0.00              
ATOM   2648 1HH1 ARG A 178       1.410 -34.496 -20.982  1.00  0.00              
ATOM   2649 2HH1 ARG A 178       1.244 -35.147 -22.600  1.00  0.00              
ATOM   2650 1HH2 ARG A 178       4.573 -36.242 -22.803  1.00  0.00              
ATOM   2651 2HH2 ARG A 178       3.031 -36.134 -23.629  1.00  0.00              
ATOM   2652  N   LYS A 179       7.592 -31.215 -19.888  1.00  0.00              
ATOM   2653  CA  LYS A 179       8.866 -30.860 -20.495  1.00  0.00              
ATOM   2654  C   LYS A 179      10.039 -31.479 -19.741  1.00  0.00              
ATOM   2655  O   LYS A 179      11.017 -31.913 -20.340  1.00  0.00              
ATOM   2656  CB  LYS A 179       9.027 -29.336 -20.531  1.00  0.00              
ATOM   2657  CG  LYS A 179       8.134 -28.648 -21.564  1.00  0.00              
ATOM   2658  CD  LYS A 179       8.225 -27.130 -21.489  1.00  0.00              
ATOM   2659  CE  LYS A 179       7.418 -26.495 -22.627  1.00  0.00              
ATOM   2660  NZ  LYS A 179       7.271 -25.017 -22.465  1.00  0.00              
ATOM   2661  H   LYS A 179       7.004 -30.483 -19.515  1.00  0.00              
ATOM   2662  HA  LYS A 179       8.914 -31.254 -21.511  1.00  0.00              
ATOM   2663 1HB  LYS A 179       8.788 -28.966 -19.533  1.00  0.00              
ATOM   2664 2HB  LYS A 179      10.073 -29.130 -20.753  1.00  0.00              
ATOM   2665 1HG  LYS A 179       8.441 -28.974 -22.558  1.00  0.00              
ATOM   2666 2HG  LYS A 179       7.102 -28.951 -21.386  1.00  0.00              
ATOM   2667 1HD  LYS A 179       7.831 -26.806 -20.525  1.00  0.00              
ATOM   2668 2HD  LYS A 179       9.272 -26.841 -21.569  1.00  0.00              
ATOM   2669 1HE  LYS A 179       7.928 -26.705 -23.565  1.00  0.00              
ATOM   2670 2HE  LYS A 179       6.429 -26.954 -22.641  1.00  0.00              
ATOM   2671 1HZ  LYS A 179       6.733 -24.647 -23.236  1.00  0.00              
ATOM   2672 2HZ  LYS A 179       6.795 -24.818 -21.597  1.00  0.00              
ATOM   2673 3HZ  LYS A 179       8.185 -24.588 -22.455  1.00  0.00              
ATOM   2674  N   MET A 180       9.928 -31.515 -18.422  1.00  0.00              
ATOM   2675  CA  MET A 180      10.925 -32.158 -17.585  1.00  0.00              
ATOM   2676  C   MET A 180      11.052 -33.656 -17.872  1.00  0.00              
ATOM   2677  O   MET A 180      12.149 -34.162 -18.110  1.00  0.00              
ATOM   2678  CB  MET A 180      10.584 -31.932 -16.113  1.00  0.00              
ATOM   2679  CG  MET A 180      11.512 -32.639 -15.136  1.00  0.00              
ATOM   2680  SD  MET A 180      10.976 -32.469 -13.422  1.00  0.00              
ATOM   2681  CE  MET A 180       9.507 -33.493 -13.423  1.00  0.00              
ATOM   2682  H   MET A 180       9.125 -31.083 -17.987  1.00  0.00              
ATOM   2683  HA  MET A 180      11.909 -31.736 -17.788  1.00  0.00              
ATOM   2684 1HB  MET A 180      10.624 -30.857 -15.940  1.00  0.00              
ATOM   2685 2HB  MET A 180       9.563 -32.286 -15.966  1.00  0.00              
ATOM   2686 1HG  MET A 180      11.540 -33.696 -15.399  1.00  0.00              
ATOM   2687 2HG  MET A 180      12.508 -32.211 -15.243  1.00  0.00              
ATOM   2688 1HE  MET A 180       9.060 -33.490 -12.429  1.00  0.00              
ATOM   2689 2HE  MET A 180       8.791 -33.101 -14.146  1.00  0.00              
ATOM   2690 3HE  MET A 180       9.777 -34.514 -13.696  1.00  0.00              
ATOM   2691  N   GLU A 181       9.924 -34.356 -17.851  1.00  0.00              
ATOM   2692  CA  GLU A 181       9.908 -35.795 -18.059  1.00  0.00              
ATOM   2693  C   GLU A 181      10.300 -36.182 -19.480  1.00  0.00              
ATOM   2694  O   GLU A 181      10.877 -37.245 -19.702  1.00  0.00              
ATOM   2695  CB  GLU A 181       8.523 -36.358 -17.731  1.00  0.00              
ATOM   2696  CG  GLU A 181       8.162 -36.316 -16.253  1.00  0.00              
ATOM   2697  CD  GLU A 181       6.756 -36.797 -16.021  1.00  0.00              
ATOM   2698  OE1 GLU A 181       6.095 -37.126 -16.976  1.00  0.00              
ATOM   2699  OE2 GLU A 181       6.381 -36.943 -14.881  1.00  0.00              
ATOM   2700  H   GLU A 181       9.053 -33.874 -17.687  1.00  0.00              
ATOM   2701  HA  GLU A 181      10.644 -36.271 -17.410  1.00  0.00              
ATOM   2702 1HB  GLU A 181       7.799 -35.772 -18.298  1.00  0.00              
ATOM   2703 2HB  GLU A 181       8.508 -37.391 -18.079  1.00  0.00              
ATOM   2704 1HG  GLU A 181       8.847 -36.882 -15.623  1.00  0.00              
ATOM   2705 2HG  GLU A 181       8.229 -35.258 -16.003  1.00  0.00              
ATOM   2706  N   ASP A 182       9.985 -35.310 -20.434  1.00  0.00              
ATOM   2707  CA  ASP A 182      10.288 -35.551 -21.844  1.00  0.00              
ATOM   2708  C   ASP A 182      11.698 -35.117 -22.257  1.00  0.00              
ATOM   2709  O   ASP A 182      12.255 -35.655 -23.216  1.00  0.00              
ATOM   2710  CB  ASP A 182       9.255 -34.849 -22.740  1.00  0.00              
ATOM   2711  CG  ASP A 182       7.881 -35.516 -22.697  1.00  0.00              
ATOM   2712  OD1 ASP A 182       6.900 -34.897 -23.162  1.00  0.00              
ATOM   2713  OD2 ASP A 182       7.781 -36.656 -22.197  1.00  0.00              
ATOM   2714  H   ASP A 182       9.520 -34.453 -20.170  1.00  0.00              
ATOM   2715  HA  ASP A 182      10.253 -36.621 -22.051  1.00  0.00              
ATOM   2716 1HB  ASP A 182       9.164 -33.780 -22.543  1.00  0.00              
ATOM   2717 2HB  ASP A 182       9.713 -35.001 -23.717  1.00  0.00              
ATOM   2718  N   SER A 183      12.271 -34.150 -21.543  1.00  0.00              
ATOM   2719  CA  SER A 183      13.632 -33.691 -21.828  1.00  0.00              
ATOM   2720  C   SER A 183      14.531 -33.864 -20.601  1.00  0.00              
ATOM   2721  O   SER A 183      15.236 -32.898 -20.229  1.00  0.00              
ATOM   2722  OXT SER A 183      14.551 -34.911 -20.015  1.00  0.00              
ATOM   2723  CB  SER A 183      13.616 -32.242 -22.275  1.00  0.00              
ATOM   2724  OG  SER A 183      14.905 -31.752 -22.522  1.00  0.00              
ATOM   2725  H   SER A 183      11.756 -33.722 -20.786  1.00  0.00              
ATOM   2726  HA  SER A 183      14.080 -34.178 -22.695  1.00  0.00              
ATOM   2727 1HB  SER A 183      13.026 -32.166 -23.188  1.00  0.00              
ATOM   2728 2HB  SER A 183      13.152 -31.641 -21.493  1.00  0.00              
ATOM   2729  HG  SER A 183      14.850 -30.835 -22.802  1.00  0.00              
ATOM   2730  N   GLY D 171     -10.335 -18.564 -63.179  1.00  0.00              
ATOM   2731  CA  GLY D 171      -9.862 -19.530 -62.149  1.00  0.00              
ATOM   2732  C   GLY D 171      -8.993 -18.848 -61.112  1.00  0.00              
ATOM   2733  O   GLY D 171      -9.326 -17.771 -60.617  1.00  0.00              
ATOM   2734 1H   GLY D 171     -10.098 -18.703 -64.141  1.00  0.00              
ATOM   2735 2H   GLY D 171     -11.315 -18.415 -63.312  1.00  0.00              
ATOM   2736 3H   GLY D 171     -10.068 -17.602 -63.122  1.00  0.00              
ATOM   2737 1HA  GLY D 171     -10.725 -19.973 -61.652  1.00  0.00              
ATOM   2738 2HA  GLY D 171      -9.283 -20.314 -62.636  1.00  0.00              
ATOM   2739  N   GLN D 172      -7.865 -19.467 -60.795  1.00  0.00              
ATOM   2740  CA  GLN D 172      -6.908 -18.899 -59.852  1.00  0.00              
ATOM   2741  C   GLN D 172      -6.285 -17.588 -60.352  1.00  0.00              
ATOM   2742  O   GLN D 172      -5.837 -17.501 -61.499  1.00  0.00              
ATOM   2743  CB  GLN D 172      -5.799 -19.914 -59.562  1.00  0.00              
ATOM   2744  CG  GLN D 172      -4.811 -19.470 -58.497  1.00  0.00              
ATOM   2745  CD  GLN D 172      -3.692 -20.473 -58.292  1.00  0.00              
ATOM   2746  OE1 GLN D 172      -2.803 -20.614 -59.136  1.00  0.00              
ATOM   2747  NE2 GLN D 172      -3.729 -21.179 -57.167  1.00  0.00              
ATOM   2748  H   GLN D 172      -7.663 -20.359 -61.223  1.00  0.00              
ATOM   2749  HA  GLN D 172      -7.420 -18.642 -58.925  1.00  0.00              
ATOM   2750 1HB  GLN D 172      -6.290 -20.836 -59.249  1.00  0.00              
ATOM   2751 2HB  GLN D 172      -5.274 -20.084 -60.502  1.00  0.00              
ATOM   2752 1HG  GLN D 172      -4.375 -18.472 -58.476  1.00  0.00              
ATOM   2753 2HG  GLN D 172      -5.520 -19.572 -57.674  1.00  0.00              
ATOM   2754 1HE2 GLN D 172      -3.018 -21.856 -56.977  1.00  0.00              
ATOM   2755 2HE2 GLN D 172      -4.469 -21.034 -56.510  1.00  0.00              
ATOM   2756  N   TYR D 173      -6.275 -16.564 -59.499  1.00  0.00              
ATOM   2757  CA  TYR D 173      -5.604 -15.302 -59.821  1.00  0.00              
ATOM   2758  C   TYR D 173      -5.050 -14.607 -58.575  1.00  0.00              
ATOM   2759  O   TYR D 173      -5.415 -14.952 -57.457  1.00  0.00              
ATOM   2760  CB  TYR D 173      -6.556 -14.353 -60.557  1.00  0.00              
ATOM   2761  CG  TYR D 173      -7.667 -13.806 -59.704  1.00  0.00              
ATOM   2762  CD1 TYR D 173      -8.838 -14.535 -59.496  1.00  0.00              
ATOM   2763  CD2 TYR D 173      -7.548 -12.551 -59.099  1.00  0.00              
ATOM   2764  CE1 TYR D 173      -9.869 -14.029 -58.703  1.00  0.00              
ATOM   2765  CE2 TYR D 173      -8.571 -12.034 -58.305  1.00  0.00              
ATOM   2766  CZ  TYR D 173      -9.728 -12.779 -58.113  1.00  0.00              
ATOM   2767  OH  TYR D 173     -10.746 -12.270 -57.340  1.00  0.00              
ATOM   2768  H   TYR D 173      -6.740 -16.661 -58.607  1.00  0.00              
ATOM   2769  HA  TYR D 173      -4.745 -15.494 -60.464  1.00  0.00              
ATOM   2770 1HB  TYR D 173      -5.955 -13.526 -60.939  1.00  0.00              
ATOM   2771 2HB  TYR D 173      -6.983 -14.908 -61.392  1.00  0.00              
ATOM   2772  HD1 TYR D 173      -8.938 -15.515 -59.965  1.00  0.00              
ATOM   2773  HD2 TYR D 173      -6.638 -11.974 -59.257  1.00  0.00              
ATOM   2774  HE1 TYR D 173     -10.779 -14.607 -58.546  1.00  0.00              
ATOM   2775  HE2 TYR D 173      -8.456 -11.054 -57.841  1.00  0.00              
ATOM   2776  HH  TYR D 173     -10.549 -11.399 -56.987  1.00  0.00              
ATOM   2777  N   LEU D 174      -4.165 -13.634 -58.775  1.00  0.00              
ATOM   2778  CA  LEU D 174      -3.547 -12.927 -57.660  1.00  0.00              
ATOM   2779  C   LEU D 174      -4.531 -11.900 -57.105  1.00  0.00              
ATOM   2780  O   LEU D 174      -4.934 -10.961 -57.792  1.00  0.00              
ATOM   2781  CB  LEU D 174      -2.253 -12.243 -58.117  1.00  0.00              
ATOM   2782  CG  LEU D 174      -1.448 -11.492 -57.046  1.00  0.00              
ATOM   2783  CD1 LEU D 174      -0.915 -12.470 -55.996  1.00  0.00              
ATOM   2784  CD2 LEU D 174      -0.291 -10.760 -57.709  1.00  0.00              
ATOM   2785  H   LEU D 174      -3.914 -13.378 -59.719  1.00  0.00              
ATOM   2786  HA  LEU D 174      -3.321 -13.632 -56.861  1.00  0.00              
ATOM   2787 1HB  LEU D 174      -1.696 -13.119 -58.442  1.00  0.00              
ATOM   2788 2HB  LEU D 174      -2.424 -11.584 -58.969  1.00  0.00              
ATOM   2789  HG  LEU D 174      -2.110 -10.745 -56.608  1.00  0.00              
ATOM   2790 1HD1 LEU D 174      -0.347 -11.922 -55.244  1.00  0.00              
ATOM   2791 2HD1 LEU D 174      -1.750 -12.980 -55.517  1.00  0.00              
ATOM   2792 3HD1 LEU D 174      -0.267 -13.203 -56.477  1.00  0.00              
ATOM   2793 1HD2 LEU D 174       0.284 -10.226 -56.951  1.00  0.00              
ATOM   2794 2HD2 LEU D 174       0.354 -11.481 -58.213  1.00  0.00              
ATOM   2795 3HD2 LEU D 174      -0.679 -10.050 -58.439  1.00  0.00              
ATOM   2796  N   VAL D 175      -4.915 -12.094 -55.851  1.00  0.00              
ATOM   2797  CA  VAL D 175      -5.835 -11.191 -55.175  1.00  0.00              
ATOM   2798  C   VAL D 175      -5.157 -10.047 -54.429  1.00  0.00              
ATOM   2799  O   VAL D 175      -5.621  -8.908 -54.483  1.00  0.00              
ATOM   2800  CB  VAL D 175      -6.718 -11.965 -54.178  1.00  0.00              
ATOM   2801  CG1 VAL D 175      -7.603 -11.007 -53.395  1.00  0.00              
ATOM   2802  CG2 VAL D 175      -7.566 -12.997 -54.906  1.00  0.00              
ATOM   2803  H   VAL D 175      -4.557 -12.895 -55.352  1.00  0.00              
ATOM   2804  HA  VAL D 175      -6.474 -10.669 -55.888  1.00  0.00              
ATOM   2805  HB  VAL D 175      -6.076 -12.514 -53.488  1.00  0.00              
ATOM   2806 1HG1 VAL D 175      -8.219 -11.571 -52.694  1.00  0.00              
ATOM   2807 2HG1 VAL D 175      -6.979 -10.304 -52.842  1.00  0.00              
ATOM   2808 3HG1 VAL D 175      -8.246 -10.459 -54.084  1.00  0.00              
ATOM   2809 1HG2 VAL D 175      -8.183 -13.535 -54.187  1.00  0.00              
ATOM   2810 2HG2 VAL D 175      -8.207 -12.494 -55.630  1.00  0.00              
ATOM   2811 3HG2 VAL D 175      -6.916 -13.702 -55.425  1.00  0.00              
ATOM   2812  N   TYR D 176      -4.055 -10.342 -53.749  1.00  0.00              
ATOM   2813  CA  TYR D 176      -3.361  -9.322 -52.980  1.00  0.00              
ATOM   2814  C   TYR D 176      -1.903  -9.720 -52.777  1.00  0.00              
ATOM   2815  O   TYR D 176      -1.573 -10.912 -52.729  1.00  0.00              
ATOM   2816  CB  TYR D 176      -4.076  -9.181 -51.621  1.00  0.00              
ATOM   2817  CG  TYR D 176      -3.576  -8.068 -50.730  1.00  0.00              
ATOM   2818  CD1 TYR D 176      -2.635  -8.313 -49.729  1.00  0.00              
ATOM   2819  CD2 TYR D 176      -4.041  -6.758 -50.896  1.00  0.00              
ATOM   2820  CE1 TYR D 176      -2.170  -7.289 -48.918  1.00  0.00              
ATOM   2821  CE2 TYR D 176      -3.577  -5.721 -50.091  1.00  0.00              
ATOM   2822  CZ  TYR D 176      -2.647  -5.986 -49.107  1.00  0.00              
ATOM   2823  OH  TYR D 176      -2.180  -4.949 -48.331  1.00  0.00              
ATOM   2824  H   TYR D 176      -3.689 -11.284 -53.762  1.00  0.00              
ATOM   2825  HA  TYR D 176      -3.365  -8.379 -53.527  1.00  0.00              
ATOM   2826 1HB  TYR D 176      -5.134  -9.010 -51.829  1.00  0.00              
ATOM   2827 2HB  TYR D 176      -3.957 -10.128 -51.095  1.00  0.00              
ATOM   2828  HD1 TYR D 176      -2.267  -9.330 -49.590  1.00  0.00              
ATOM   2829  HD2 TYR D 176      -4.781  -6.557 -51.671  1.00  0.00              
ATOM   2830  HE1 TYR D 176      -1.434  -7.493 -48.139  1.00  0.00              
ATOM   2831  HE2 TYR D 176      -3.951  -4.709 -50.239  1.00  0.00              
ATOM   2832  HH  TYR D 176      -2.568  -4.102 -48.563  1.00  0.00              
ATOM   2833  N   ASN D 177      -1.026  -8.727 -52.682  1.00  0.00              
ATOM   2834  CA  ASN D 177       0.395  -8.994 -52.492  1.00  0.00              
ATOM   2835  C   ASN D 177       1.069  -7.854 -51.738  1.00  0.00              
ATOM   2836  O   ASN D 177       0.526  -6.751 -51.657  1.00  0.00              
ATOM   2837  CB  ASN D 177       1.105  -9.239 -53.828  1.00  0.00              
ATOM   2838  CG  ASN D 177       1.234  -7.986 -54.669  1.00  0.00              
ATOM   2839  OD1 ASN D 177       0.238  -7.420 -55.118  1.00  0.00              
ATOM   2840  ND2 ASN D 177       2.468  -7.552 -54.893  1.00  0.00              
ATOM   2841  H   ASN D 177      -1.343  -7.770 -52.740  1.00  0.00              
ATOM   2842  HA  ASN D 177       0.525  -9.890 -51.884  1.00  0.00              
ATOM   2843 1HB  ASN D 177       2.036  -9.807 -53.870  1.00  0.00              
ATOM   2844 2HB  ASN D 177       0.291  -9.849 -54.221  1.00  0.00              
ATOM   2845 1HD2 ASN D 177       2.616  -6.727 -55.442  1.00  0.00              
ATOM   2846 2HD2 ASN D 177       3.249  -8.047 -54.514  1.00  0.00              
ATOM   2847  N   GLY D 178       2.242  -8.132 -51.171  1.00  0.00              
ATOM   2848  CA  GLY D 178       2.970  -7.114 -50.433  1.00  0.00              
ATOM   2849  C   GLY D 178       4.187  -7.641 -49.697  1.00  0.00              
ATOM   2850  O   GLY D 178       4.333  -8.850 -49.517  1.00  0.00              
ATOM   2851  H   GLY D 178       2.635  -9.058 -51.250  1.00  0.00              
ATOM   2852 1HA  GLY D 178       3.311  -6.346 -51.128  1.00  0.00              
ATOM   2853 2HA  GLY D 178       2.306  -6.666 -49.695  1.00  0.00              
ATOM   2854  N   ASP D 179       5.064  -6.730 -49.284  1.00  0.00              
ATOM   2855  CA  ASP D 179       6.299  -7.091 -48.600  1.00  0.00              
ATOM   2856  C   ASP D 179       6.040  -7.308 -47.112  1.00  0.00              
ATOM   2857  O   ASP D 179       5.289  -6.567 -46.480  1.00  0.00              
ATOM   2858  CB  ASP D 179       7.343  -5.980 -48.735  1.00  0.00              
ATOM   2859  CG  ASP D 179       7.833  -5.811 -50.150  1.00  0.00              
ATOM   2860  OD1 ASP D 179       8.200  -6.831 -50.767  1.00  0.00              
ATOM   2861  OD2 ASP D 179       7.852  -4.662 -50.639  1.00  0.00              
ATOM   2862  H   ASP D 179       4.863  -5.754 -49.453  1.00  0.00              
ATOM   2863  HA  ASP D 179       6.680  -8.033 -48.998  1.00  0.00              
ATOM   2864 1HB  ASP D 179       7.013  -5.023 -48.329  1.00  0.00              
ATOM   2865 2HB  ASP D 179       8.138  -6.386 -48.110  1.00  0.00              
ATOM   2866  N   LEU D 180       6.688  -8.324 -46.560  1.00  0.00              
ATOM   2867  CA  LEU D 180       6.538  -8.652 -45.154  1.00  0.00              
ATOM   2868  C   LEU D 180       7.933  -8.883 -44.605  1.00  0.00              
ATOM   2869  O   LEU D 180       8.842  -9.262 -45.351  1.00  0.00              
ATOM   2870  CB  LEU D 180       5.706  -9.932 -44.988  1.00  0.00              
ATOM   2871  CG  LEU D 180       4.235  -9.875 -45.394  1.00  0.00              
ATOM   2872  CD1 LEU D 180       3.659 -11.271 -45.418  1.00  0.00              
ATOM   2873  CD2 LEU D 180       3.468  -8.979 -44.432  1.00  0.00              
ATOM   2874  H   LEU D 180       7.302  -8.886 -47.135  1.00  0.00              
ATOM   2875  HA  LEU D 180       6.082  -7.813 -44.630  1.00  0.00              
ATOM   2876 1HB  LEU D 180       6.243 -10.583 -45.676  1.00  0.00              
ATOM   2877 2HB  LEU D 180       5.780 -10.333 -43.977  1.00  0.00              
ATOM   2878  HG  LEU D 180       4.189  -9.416 -46.382  1.00  0.00              
ATOM   2879 1HD1 LEU D 180       2.610 -11.228 -45.708  1.00  0.00              
ATOM   2880 2HD1 LEU D 180       4.208 -11.879 -46.136  1.00  0.00              
ATOM   2881 3HD1 LEU D 180       3.743 -11.715 -44.426  1.00  0.00              
ATOM   2882 1HD2 LEU D 180       2.419  -8.943 -44.728  1.00  0.00              
ATOM   2883 2HD2 LEU D 180       3.547  -9.378 -43.421  1.00  0.00              
ATOM   2884 3HD2 LEU D 180       3.888  -7.973 -44.458  1.00  0.00              
ATOM   2885  N   VAL D 181       8.114  -8.638 -43.310  1.00  0.00              
ATOM   2886  CA  VAL D 181       9.386  -8.932 -42.681  1.00  0.00              
ATOM   2887  C   VAL D 181       9.149 -10.137 -41.774  1.00  0.00              
ATOM   2888  O   VAL D 181       8.342 -10.083 -40.846  1.00  0.00              
ATOM   2889  CB  VAL D 181       9.913  -7.753 -41.842  1.00  0.00              
ATOM   2890  CG1 VAL D 181      11.244  -8.143 -41.194  1.00  0.00              
ATOM   2891  CG2 VAL D 181      10.101  -6.531 -42.732  1.00  0.00              
ATOM   2892  H   VAL D 181       7.368  -8.245 -42.753  1.00  0.00              
ATOM   2893  HA  VAL D 181      10.139  -9.211 -43.419  1.00  0.00              
ATOM   2894  HB  VAL D 181       9.170  -7.494 -41.089  1.00  0.00              
ATOM   2895 1HG1 VAL D 181      11.618  -7.309 -40.600  1.00  0.00              
ATOM   2896 2HG1 VAL D 181      11.095  -9.008 -40.549  1.00  0.00              
ATOM   2897 3HG1 VAL D 181      11.969  -8.387 -41.972  1.00  0.00              
ATOM   2898 1HG2 VAL D 181      10.473  -5.699 -42.135  1.00  0.00              
ATOM   2899 2HG2 VAL D 181      10.818  -6.762 -43.520  1.00  0.00              
ATOM   2900 3HG2 VAL D 181       9.145  -6.256 -43.179  1.00  0.00              
ATOM   2901  N   GLU D 182       9.847 -11.231 -42.054  1.00  0.00              
ATOM   2902  CA  GLU D 182       9.683 -12.436 -41.264  1.00  0.00              
ATOM   2903  C   GLU D 182      10.509 -12.415 -39.985  1.00  0.00              
ATOM   2904  O   GLU D 182      11.653 -11.974 -39.979  1.00  0.00              
ATOM   2905  CB  GLU D 182      10.051 -13.668 -42.104  1.00  0.00              
ATOM   2906  CG  GLU D 182       9.859 -14.967 -41.352  1.00  0.00              
ATOM   2907  CD  GLU D 182      10.264 -16.194 -42.153  1.00  0.00              
ATOM   2908  OE1 GLU D 182      10.723 -16.056 -43.314  1.00  0.00              
ATOM   2909  OE2 GLU D 182      10.112 -17.304 -41.610  1.00  0.00              
ATOM   2910  H   GLU D 182      10.502 -11.232 -42.823  1.00  0.00              
ATOM   2911  HA  GLU D 182       8.646 -12.528 -40.940  1.00  0.00              
ATOM   2912 1HB  GLU D 182       9.418 -13.649 -42.991  1.00  0.00              
ATOM   2913 2HB  GLU D 182      11.094 -13.554 -42.398  1.00  0.00              
ATOM   2914 1HG  GLU D 182      10.383 -14.997 -40.397  1.00  0.00              
ATOM   2915 2HG  GLU D 182       8.785 -15.006 -41.178  1.00  0.00              
ATOM   2916  N   TYR D 183       9.899 -12.884 -38.902  1.00  0.00              
ATOM   2917  CA  TYR D 183      10.574 -13.038 -37.620  1.00  0.00              
ATOM   2918  C   TYR D 183      10.358 -14.470 -37.149  1.00  0.00              
ATOM   2919  O   TYR D 183       9.304 -15.051 -37.410  1.00  0.00              
ATOM   2920  CB  TYR D 183       9.976 -12.091 -36.569  1.00  0.00              
ATOM   2921  CG  TYR D 183      10.230 -10.626 -36.826  1.00  0.00              
ATOM   2922  CD1 TYR D 183       9.458  -9.913 -37.741  1.00  0.00              
ATOM   2923  CD2 TYR D 183      11.251  -9.951 -36.155  1.00  0.00              
ATOM   2924  CE1 TYR D 183       9.689  -8.570 -37.978  1.00  0.00              
ATOM   2925  CE2 TYR D 183      11.498  -8.601 -36.392  1.00  0.00              
ATOM   2926  CZ  TYR D 183      10.712  -7.919 -37.306  1.00  0.00              
ATOM   2927  OH  TYR D 183      10.957  -6.594 -37.560  1.00  0.00              
ATOM   2928  H   TYR D 183       8.926 -13.144 -38.979  1.00  0.00              
ATOM   2929  HA  TYR D 183      11.644 -12.868 -37.742  1.00  0.00              
ATOM   2930 1HB  TYR D 183       8.899 -12.268 -36.549  1.00  0.00              
ATOM   2931 2HB  TYR D 183      10.406 -12.365 -35.606  1.00  0.00              
ATOM   2932  HD1 TYR D 183       8.661 -10.432 -38.275  1.00  0.00              
ATOM   2933  HD2 TYR D 183      11.860 -10.499 -35.437  1.00  0.00              
ATOM   2934  HE1 TYR D 183       9.079  -8.024 -38.696  1.00  0.00              
ATOM   2935  HE2 TYR D 183      12.303  -8.093 -35.862  1.00  0.00              
ATOM   2936  HH  TYR D 183      10.355  -6.218 -38.208  1.00  0.00              
ATOM   2937  N   GLU D 184      11.352 -15.034 -36.465  1.00  0.00              
ATOM   2938  CA  GLU D 184      11.244 -16.395 -35.945  1.00  0.00              
ATOM   2939  C   GLU D 184      10.153 -16.291 -34.855  1.00  0.00              
ATOM   2940  O   GLU D 184      10.233 -15.459 -33.950  1.00  0.00              
ATOM   2941  CB  GLU D 184      12.572 -16.909 -35.384  1.00  0.00              
ATOM   2942  CG  GLU D 184      12.596 -18.402 -35.095  1.00  0.00              
ATOM   2943  CD  GLU D 184      11.950 -18.713 -33.774  1.00  0.00              
ATOM   2944  OE1 GLU D 184      12.322 -18.111 -32.796  1.00  0.00              
ATOM   2945  OE2 GLU D 184      11.007 -19.469 -33.760  1.00  0.00              
ATOM   2946  H   GLU D 184      12.200 -14.510 -36.301  1.00  0.00              
ATOM   2947  HA  GLU D 184      10.936 -17.072 -36.742  1.00  0.00              
ATOM   2948 1HB  GLU D 184      13.341 -16.669 -36.119  1.00  0.00              
ATOM   2949 2HB  GLU D 184      12.765 -16.358 -34.464  1.00  0.00              
ATOM   2950 1HG  GLU D 184      12.131 -19.004 -35.876  1.00  0.00              
ATOM   2951 2HG  GLU D 184      13.659 -18.636 -35.043  1.00  0.00              
ATOM   2952  N   ALA D 185       9.136 -17.133 -34.971  1.00  0.00              
ATOM   2953  CA  ALA D 185       7.967 -17.119 -34.099  1.00  0.00              
ATOM   2954  C   ALA D 185       8.160 -17.205 -32.595  1.00  0.00              
ATOM   2955  O   ALA D 185       7.478 -16.506 -31.849  1.00  0.00              
ATOM   2956  CB  ALA D 185       6.990 -18.217 -34.544  1.00  0.00              
ATOM   2957  H   ALA D 185       9.188 -17.819 -35.712  1.00  0.00              
ATOM   2958  HA  ALA D 185       7.456 -16.163 -34.214  1.00  0.00              
ATOM   2959 1HB  ALA D 185       6.115 -18.210 -33.894  1.00  0.00              
ATOM   2960 2HB  ALA D 185       6.681 -18.033 -35.574  1.00  0.00              
ATOM   2961 3HB  ALA D 185       7.481 -19.188 -34.480  1.00  0.00              
ATOM   2962  N   ASP D 186       9.065 -18.058 -32.138  1.00  0.00              
ATOM   2963  CA  ASP D 186       9.225 -18.212 -30.695  1.00  0.00              
ATOM   2964  C   ASP D 186      10.084 -17.174 -30.003  1.00  0.00              
ATOM   2965  O   ASP D 186       9.774 -16.796 -28.861  1.00  0.00              
ATOM   2966  CB  ASP D 186       9.798 -19.599 -30.396  1.00  0.00              
ATOM   2967  CG  ASP D 186       8.874 -20.754 -30.760  1.00  0.00              
ATOM   2968  OD1 ASP D 186       7.746 -20.744 -30.329  1.00  0.00              
ATOM   2969  OD2 ASP D 186       9.249 -21.550 -31.588  1.00  0.00              
ATOM   2970  H   ASP D 186       9.647 -18.604 -32.758  1.00  0.00              
ATOM   2971  HA  ASP D 186       8.257 -18.108 -30.204  1.00  0.00              
ATOM   2972 1HB  ASP D 186      10.781 -19.768 -30.839  1.00  0.00              
ATOM   2973 2HB  ASP D 186       9.893 -19.538 -29.312  1.00  0.00              
ATOM   2974  N   HIS D 187      11.139 -16.691 -30.662  1.00  0.00              
ATOM   2975  CA  HIS D 187      12.011 -15.702 -30.023  1.00  0.00              
ATOM   2976  C   HIS D 187      12.006 -14.352 -30.711  1.00  0.00              
ATOM   2977  O   HIS D 187      12.693 -13.423 -30.277  1.00  0.00              
ATOM   2978  CB  HIS D 187      13.449 -16.227 -29.959  1.00  0.00              
ATOM   2979  CG  HIS D 187      13.595 -17.487 -29.163  1.00  0.00              
ATOM   2980  ND1 HIS D 187      13.418 -17.527 -27.796  1.00  0.00              
ATOM   2981  CD2 HIS D 187      13.901 -18.750 -29.541  1.00  0.00              
ATOM   2982  CE1 HIS D 187      13.608 -18.763 -27.367  1.00  0.00              
ATOM   2983  NE2 HIS D 187      13.903 -19.523 -28.406  1.00  0.00              
ATOM   2984  H   HIS D 187      11.347 -16.997 -31.601  1.00  0.00              
ATOM   2985  HA  HIS D 187      11.662 -15.506 -29.010  1.00  0.00              
ATOM   2986 1HB  HIS D 187      13.814 -16.449 -30.962  1.00  0.00              
ATOM   2987 2HB  HIS D 187      14.098 -15.486 -29.493  1.00  0.00              
ATOM   2988  HD2 HIS D 187      14.124 -19.200 -30.509  1.00  0.00              
ATOM   2989  HE1 HIS D 187      13.512 -19.004 -26.309  1.00  0.00              
ATOM   2990  HE2 HIS D 187      14.099 -20.514 -28.380  1.00  0.00              
ATOM   2991  N   MET D 188      11.233 -14.236 -31.782  1.00  0.00              
ATOM   2992  CA  MET D 188      11.098 -12.953 -32.483  1.00  0.00              
ATOM   2993  C   MET D 188      12.396 -12.369 -33.048  1.00  0.00              
ATOM   2994  O   MET D 188      12.553 -11.151 -33.141  1.00  0.00              
ATOM   2995  CB  MET D 188      10.462 -11.910 -31.562  1.00  0.00              
ATOM   2996  CG  MET D 188       9.127 -12.309 -30.964  1.00  0.00              
ATOM   2997  SD  MET D 188       7.928 -12.879 -32.205  1.00  0.00              
ATOM   2998  CE  MET D 188       8.166 -11.672 -33.508  1.00  0.00              
ATOM   2999  H   MET D 188      10.727 -15.040 -32.127  1.00  0.00              
ATOM   3000  HA  MET D 188      10.464 -13.074 -33.361  1.00  0.00              
ATOM   3001 1HB  MET D 188      11.172 -11.722 -30.757  1.00  0.00              
ATOM   3002 2HB  MET D 188      10.332 -11.001 -32.152  1.00  0.00              
ATOM   3003 1HG  MET D 188       9.301 -13.112 -30.249  1.00  0.00              
ATOM   3004 2HG  MET D 188       8.715 -11.443 -30.447  1.00  0.00              
ATOM   3005 1HE  MET D 188       7.495 -11.895 -34.337  1.00  0.00              
ATOM   3006 2HE  MET D 188       7.950 -10.675 -33.123  1.00  0.00              
ATOM   3007 3HE  MET D 188       9.199 -11.711 -33.855  1.00  0.00              
ATOM   3008  N   ALA D 189      13.331 -13.228 -33.421  1.00  0.00              
ATOM   3009  CA  ALA D 189      14.548 -12.755 -34.062  1.00  0.00              
ATOM   3010  C   ALA D 189      14.209 -12.438 -35.521  1.00  0.00              
ATOM   3011  O   ALA D 189      13.492 -13.192 -36.180  1.00  0.00              
ATOM   3012  CB  ALA D 189      15.616 -13.815 -33.992  1.00  0.00              
ATOM   3013  H   ALA D 189      13.210 -14.219 -33.266  1.00  0.00              
ATOM   3014  HA  ALA D 189      14.878 -11.846 -33.559  1.00  0.00              
ATOM   3015 1HB  ALA D 189      16.523 -13.448 -34.476  1.00  0.00              
ATOM   3016 2HB  ALA D 189      15.831 -14.049 -32.949  1.00  0.00              
ATOM   3017 3HB  ALA D 189      15.272 -14.713 -34.503  1.00  0.00              
ATOM   3018  N   GLN D 190      14.721 -11.323 -36.024  1.00  0.00              
ATOM   3019  CA  GLN D 190      14.452 -10.931 -37.399  1.00  0.00              
ATOM   3020  C   GLN D 190      15.165 -11.847 -38.382  1.00  0.00              
ATOM   3021  O   GLN D 190      16.371 -12.063 -38.279  1.00  0.00              
ATOM   3022  CB  GLN D 190      14.883  -9.481 -37.637  1.00  0.00              
ATOM   3023  CG  GLN D 190      14.550  -8.951 -39.021  1.00  0.00              
ATOM   3024  CD  GLN D 190      14.867  -7.475 -39.167  1.00  0.00              
ATOM   3025  OE1 GLN D 190      15.320  -6.825 -38.220  1.00  0.00              
ATOM   3026  NE2 GLN D 190      14.626  -6.933 -40.356  1.00  0.00              
ATOM   3027  H   GLN D 190      15.307 -10.735 -35.450  1.00  0.00              
ATOM   3028  HA  GLN D 190      13.385 -11.026 -37.604  1.00  0.00              
ATOM   3029 1HB  GLN D 190      14.382  -8.875 -36.880  1.00  0.00              
ATOM   3030 2HB  GLN D 190      15.961  -9.443 -37.476  1.00  0.00              
ATOM   3031 1HG  GLN D 190      14.866  -9.453 -39.935  1.00  0.00              
ATOM   3032 2HG  GLN D 190      13.473  -9.063 -38.900  1.00  0.00              
ATOM   3033 1HE2 GLN D 190      14.814  -5.963 -40.512  1.00  0.00              
ATOM   3034 2HE2 GLN D 190      14.256  -7.496 -41.096  1.00  0.00              
ATOM   3035  N   LEU D 191      14.413 -12.398 -39.326  1.00  0.00              
ATOM   3036  CA  LEU D 191      14.973 -13.329 -40.292  1.00  0.00              
ATOM   3037  C   LEU D 191      15.104 -12.575 -41.616  1.00  0.00              
ATOM   3038  O   LEU D 191      15.992 -11.736 -41.747  1.00  0.00              
ATOM   3039  CB  LEU D 191      14.072 -14.558 -40.420  1.00  0.00              
ATOM   3040  CG  LEU D 191      13.911 -15.319 -39.097  1.00  0.00              
ATOM   3041  CD1 LEU D 191      12.960 -16.502 -39.284  1.00  0.00              
ATOM   3042  CD2 LEU D 191      15.273 -15.796 -38.602  1.00  0.00              
ATOM   3043  H   LEU D 191      13.431 -12.169 -39.378  1.00  0.00              
ATOM   3044  HA  LEU D 191      15.963 -13.645 -39.963  1.00  0.00              
ATOM   3045 1HB  LEU D 191      13.143 -14.067 -40.701  1.00  0.00              
ATOM   3046 2HB  LEU D 191      14.395 -15.213 -41.228  1.00  0.00              
ATOM   3047  HG  LEU D 191      13.522 -14.613 -38.363  1.00  0.00              
ATOM   3048 1HD1 LEU D 191      12.853 -17.035 -38.339  1.00  0.00              
ATOM   3049 2HD1 LEU D 191      11.985 -16.138 -39.607  1.00  0.00              
ATOM   3050 3HD1 LEU D 191      13.363 -17.177 -40.037  1.00  0.00              
ATOM   3051 1HD2 LEU D 191      15.149 -16.335 -37.662  1.00  0.00              
ATOM   3052 2HD2 LEU D 191      15.719 -16.458 -39.344  1.00  0.00              
ATOM   3053 3HD2 LEU D 191      15.924 -14.937 -38.443  1.00  0.00              
ATOM   3054  N   GLN D 192      14.245 -12.829 -42.591  1.00  0.00              
ATOM   3055  CA  GLN D 192      14.385 -12.096 -43.850  1.00  0.00              
ATOM   3056  C   GLN D 192      13.116 -11.422 -44.375  1.00  0.00              
ATOM   3057  O   GLN D 192      12.013 -11.709 -43.919  1.00  0.00              
ATOM   3058  CB  GLN D 192      14.915 -13.047 -44.928  1.00  0.00              
ATOM   3059  CG  GLN D 192      16.292 -13.617 -44.632  1.00  0.00              
ATOM   3060  CD  GLN D 192      17.373 -12.554 -44.641  1.00  0.00              
ATOM   3061  OE1 GLN D 192      17.295 -11.575 -45.388  1.00  0.00              
ATOM   3062  NE2 GLN D 192      18.392 -12.741 -43.810  1.00  0.00              
ATOM   3063  H   GLN D 192      13.502 -13.506 -42.496  1.00  0.00              
ATOM   3064  HA  GLN D 192      15.078 -11.267 -43.714  1.00  0.00              
ATOM   3065 1HB  GLN D 192      14.191 -13.857 -45.015  1.00  0.00              
ATOM   3066 2HB  GLN D 192      14.943 -12.482 -45.859  1.00  0.00              
ATOM   3067 1HG  GLN D 192      16.485 -14.286 -43.793  1.00  0.00              
ATOM   3068 2HG  GLN D 192      16.353 -14.180 -45.565  1.00  0.00              
ATOM   3069 1HE2 GLN D 192      19.137 -12.072 -43.772  1.00  0.00              
ATOM   3070 2HE2 GLN D 192      18.417 -13.549 -43.222  1.00  0.00              
ATOM   3071  N   ARG D 193      13.297 -10.494 -45.311  1.00  0.00              
ATOM   3072  CA  ARG D 193      12.183  -9.821 -45.970  1.00  0.00              
ATOM   3073  C   ARG D 193      11.640 -10.812 -46.989  1.00  0.00              
ATOM   3074  O   ARG D 193      12.397 -11.417 -47.735  1.00  0.00              
ATOM   3075  CB  ARG D 193      12.552  -8.480 -46.588  1.00  0.00              
ATOM   3076  CG  ARG D 193      11.386  -7.706 -47.179  1.00  0.00              
ATOM   3077  CD  ARG D 193      11.761  -6.402 -47.785  1.00  0.00              
ATOM   3078  NE  ARG D 193      12.272  -5.423 -46.839  1.00  0.00              
ATOM   3079  CZ  ARG D 193      11.503  -4.632 -46.065  1.00  0.00              
ATOM   3080  NH1 ARG D 193      10.191  -4.674 -46.146  1.00  0.00              
ATOM   3081  NH2 ARG D 193      12.103  -3.795 -45.236  1.00  0.00              
ATOM   3082  H   ARG D 193      14.243 -10.250 -45.571  1.00  0.00              
ATOM   3083  HA  ARG D 193      11.412  -9.580 -45.237  1.00  0.00              
ATOM   3084 1HB  ARG D 193      13.018  -7.886 -45.803  1.00  0.00              
ATOM   3085 2HB  ARG D 193      13.282  -8.683 -47.372  1.00  0.00              
ATOM   3086 1HG  ARG D 193      10.921  -8.314 -47.955  1.00  0.00              
ATOM   3087 2HG  ARG D 193      10.661  -7.512 -46.387  1.00  0.00              
ATOM   3088 1HD  ARG D 193      12.536  -6.568 -48.531  1.00  0.00              
ATOM   3089 2HD  ARG D 193      10.882  -5.967 -48.262  1.00  0.00              
ATOM   3090  HE  ARG D 193      13.228  -5.183 -46.613  1.00  0.00              
ATOM   3091 1HH1 ARG D 193       9.748  -5.307 -46.798  1.00  0.00              
ATOM   3092 2HH1 ARG D 193       9.633  -4.073 -45.558  1.00  0.00              
ATOM   3093 1HH2 ARG D 193      13.112  -3.764 -45.198  1.00  0.00              
ATOM   3094 2HH2 ARG D 193      11.550  -3.192 -44.646  1.00  0.00              
ATOM   3095  N   VAL D 194      10.328 -10.992 -47.006  1.00  0.00              
ATOM   3096  CA  VAL D 194       9.718 -11.930 -47.931  1.00  0.00              
ATOM   3097  C   VAL D 194       8.626 -11.171 -48.656  1.00  0.00              
ATOM   3098  O   VAL D 194       8.273 -10.049 -48.265  1.00  0.00              
ATOM   3099  CB  VAL D 194       9.081 -13.145 -47.194  1.00  0.00              
ATOM   3100  CG1 VAL D 194      10.132 -13.885 -46.411  1.00  0.00              
ATOM   3101  CG2 VAL D 194       7.976 -12.685 -46.283  1.00  0.00              
ATOM   3102  H   VAL D 194       9.739 -10.474 -46.371  1.00  0.00              
ATOM   3103  HA  VAL D 194      10.436 -12.277 -48.675  1.00  0.00              
ATOM   3104  HB  VAL D 194       8.628 -13.810 -47.930  1.00  0.00              
ATOM   3105 1HG1 VAL D 194       9.675 -14.733 -45.899  1.00  0.00              
ATOM   3106 2HG1 VAL D 194      10.904 -14.246 -47.089  1.00  0.00              
ATOM   3107 3HG1 VAL D 194      10.576 -13.215 -45.675  1.00  0.00              
ATOM   3108 1HG2 VAL D 194       7.541 -13.545 -45.776  1.00  0.00              
ATOM   3109 2HG2 VAL D 194       8.380 -11.993 -45.545  1.00  0.00              
ATOM   3110 3HG2 VAL D 194       7.207 -12.182 -46.870  1.00  0.00              
ATOM   3111  N   HIS D 195       8.097 -11.763 -49.719  1.00  0.00              
ATOM   3112  CA  HIS D 195       7.006 -11.130 -50.431  1.00  0.00              
ATOM   3113  C   HIS D 195       5.854 -12.121 -50.506  1.00  0.00              
ATOM   3114  O   HIS D 195       6.037 -13.260 -50.928  1.00  0.00              
ATOM   3115  CB  HIS D 195       7.419 -10.698 -51.846  1.00  0.00              
ATOM   3116  CG  HIS D 195       6.407  -9.812 -52.508  1.00  0.00              
ATOM   3117  ND1 HIS D 195       6.392  -8.446 -52.334  1.00  0.00              
ATOM   3118  CD2 HIS D 195       5.316 -10.107 -53.254  1.00  0.00              
ATOM   3119  CE1 HIS D 195       5.332  -7.938 -52.941  1.00  0.00              
ATOM   3120  NE2 HIS D 195       4.663  -8.926 -53.507  1.00  0.00              
ATOM   3121  H   HIS D 195       8.445 -12.654 -50.044  1.00  0.00              
ATOM   3122  HA  HIS D 195       6.670 -10.251 -49.880  1.00  0.00              
ATOM   3123 1HB  HIS D 195       8.355 -10.139 -51.810  1.00  0.00              
ATOM   3124 2HB  HIS D 195       7.544 -11.572 -52.484  1.00  0.00              
ATOM   3125  HD1 HIS D 195       7.104  -7.897 -51.895  1.00  0.00              
ATOM   3126  HD2 HIS D 195       4.915 -11.045 -53.641  1.00  0.00              
ATOM   3127  HE1 HIS D 195       5.139  -6.864 -52.917  1.00  0.00              
ATOM   3128  N   GLY D 196       4.676 -11.683 -50.084  1.00  0.00              
ATOM   3129  CA  GLY D 196       3.522 -12.556 -50.083  1.00  0.00              
ATOM   3130  C   GLY D 196       2.682 -12.396 -51.335  1.00  0.00              
ATOM   3131  O   GLY D 196       2.547 -11.291 -51.859  1.00  0.00              
ATOM   3132  H   GLY D 196       4.573 -10.732 -49.760  1.00  0.00              
ATOM   3133 1HA  GLY D 196       3.859 -13.591 -50.023  1.00  0.00              
ATOM   3134 2HA  GLY D 196       2.901 -12.325 -49.218  1.00  0.00              
ATOM   3135  N   PHE D 197       2.124 -13.507 -51.811  1.00  0.00              
ATOM   3136  CA  PHE D 197       1.249 -13.511 -52.975  1.00  0.00              
ATOM   3137  C   PHE D 197      -0.036 -14.235 -52.610  1.00  0.00              
ATOM   3138  O   PHE D 197      -0.136 -15.462 -52.741  1.00  0.00              
ATOM   3139  CB  PHE D 197       1.879 -14.243 -54.164  1.00  0.00              
ATOM   3140  CG  PHE D 197       3.150 -13.633 -54.669  1.00  0.00              
ATOM   3141  CD1 PHE D 197       4.380 -14.089 -54.224  1.00  0.00              
ATOM   3142  CD2 PHE D 197       3.115 -12.647 -55.649  1.00  0.00              
ATOM   3143  CE1 PHE D 197       5.558 -13.586 -54.752  1.00  0.00              
ATOM   3144  CE2 PHE D 197       4.281 -12.136 -56.182  1.00  0.00              
ATOM   3145  CZ  PHE D 197       5.507 -12.601 -55.744  1.00  0.00              
ATOM   3146  H   PHE D 197       2.321 -14.380 -51.340  1.00  0.00              
ATOM   3147  HA  PHE D 197       0.997 -12.486 -53.252  1.00  0.00              
ATOM   3148 1HB  PHE D 197       2.122 -15.268 -53.887  1.00  0.00              
ATOM   3149 2HB  PHE D 197       1.189 -14.251 -55.007  1.00  0.00              
ATOM   3150  HD1 PHE D 197       4.414 -14.855 -53.448  1.00  0.00              
ATOM   3151  HD2 PHE D 197       2.150 -12.278 -55.997  1.00  0.00              
ATOM   3152  HE1 PHE D 197       6.519 -13.960 -54.394  1.00  0.00              
ATOM   3153  HE2 PHE D 197       4.235 -11.365 -56.950  1.00  0.00              
ATOM   3154  HZ  PHE D 197       6.429 -12.203 -56.166  1.00  0.00              
ATOM   3155  N   LEU D 198      -1.024 -13.473 -52.169  1.00  0.00              
ATOM   3156  CA  LEU D 198      -2.323 -14.025 -51.832  1.00  0.00              
ATOM   3157  C   LEU D 198      -3.140 -14.246 -53.098  1.00  0.00              
ATOM   3158  O   LEU D 198      -3.405 -13.288 -53.834  1.00  0.00              
ATOM   3159  CB  LEU D 198      -3.091 -13.045 -50.937  1.00  0.00              
ATOM   3160  CG  LEU D 198      -4.154 -13.566 -49.962  1.00  0.00              
ATOM   3161  CD1 LEU D 198      -5.478 -12.939 -50.297  1.00  0.00              
ATOM   3162  CD2 LEU D 198      -4.251 -15.051 -49.996  1.00  0.00              
ATOM   3163  H   LEU D 198      -0.868 -12.481 -52.064  1.00  0.00              
ATOM   3164  HA  LEU D 198      -2.195 -14.998 -51.358  1.00  0.00              
ATOM   3165 1HB  LEU D 198      -2.261 -12.649 -50.354  1.00  0.00              
ATOM   3166 2HB  LEU D 198      -3.545 -12.241 -51.514  1.00  0.00              
ATOM   3167  HG  LEU D 198      -3.832 -13.294 -48.956  1.00  0.00              
ATOM   3168 1HD1 LEU D 198      -6.240 -13.305 -49.608  1.00  0.00              
ATOM   3169 2HD1 LEU D 198      -5.402 -11.855 -50.208  1.00  0.00              
ATOM   3170 3HD1 LEU D 198      -5.757 -13.200 -51.317  1.00  0.00              
ATOM   3171 1HD2 LEU D 198      -5.015 -15.382 -49.292  1.00  0.00              
ATOM   3172 2HD2 LEU D 198      -4.520 -15.375 -51.002  1.00  0.00              
ATOM   3173 3HD2 LEU D 198      -3.291 -15.486 -49.720  1.00  0.00              
ATOM   3174  N   MET D 199      -3.533 -15.498 -53.341  1.00  0.00              
ATOM   3175  CA  MET D 199      -4.292 -15.867 -54.527  1.00  0.00              
ATOM   3176  C   MET D 199      -5.663 -16.345 -54.014  1.00  0.00              
ATOM   3177  O   MET D 199      -5.836 -16.506 -52.803  1.00  0.00              
ATOM   3178  CB  MET D 199      -3.497 -16.903 -55.334  1.00  0.00              
ATOM   3179  CG  MET D 199      -2.238 -16.229 -55.951  1.00  0.00              
ATOM   3180  SD  MET D 199      -1.135 -17.339 -56.719  1.00  0.00              
ATOM   3181  CE  MET D 199      -0.392 -18.115 -55.286  1.00  0.00              
ATOM   3182  H   MET D 199      -3.292 -16.213 -52.670  1.00  0.00              
ATOM   3183  HA  MET D 199      -4.422 -14.997 -55.171  1.00  0.00              
ATOM   3184 1HB  MET D 199      -3.231 -17.704 -54.645  1.00  0.00              
ATOM   3185 2HB  MET D 199      -4.166 -17.290 -56.103  1.00  0.00              
ATOM   3186 1HG  MET D 199      -2.571 -15.505 -56.694  1.00  0.00              
ATOM   3187 2HG  MET D 199      -1.704 -15.712 -55.154  1.00  0.00              
ATOM   3188 1HE  MET D 199       0.341 -18.854 -55.611  1.00  0.00              
ATOM   3189 2HE  MET D 199       0.103 -17.357 -54.677  1.00  0.00              
ATOM   3190 3HE  MET D 199      -1.167 -18.605 -54.697  1.00  0.00              
ATOM   3191  N   ASN D 200      -6.640 -16.551 -54.895  1.00  0.00              
ATOM   3192  CA  ASN D 200      -7.982 -16.871 -54.396  1.00  0.00              
ATOM   3193  C   ASN D 200      -8.209 -18.229 -53.718  1.00  0.00              
ATOM   3194  O   ASN D 200      -9.316 -18.520 -53.227  1.00  0.00              
ATOM   3195  CB  ASN D 200      -9.025 -16.638 -55.502  1.00  0.00              
ATOM   3196  CG  ASN D 200      -8.878 -17.586 -56.651  1.00  0.00              
ATOM   3197  OD1 ASN D 200      -8.030 -18.474 -56.620  1.00  0.00              
ATOM   3198  ND2 ASN D 200      -9.713 -17.422 -57.670  1.00  0.00              
ATOM   3199  H   ASN D 200      -6.485 -16.494 -55.891  1.00  0.00              
ATOM   3200  HA  ASN D 200      -8.256 -16.176 -53.601  1.00  0.00              
ATOM   3201 1HB  ASN D 200     -10.081 -16.515 -55.256  1.00  0.00              
ATOM   3202 2HB  ASN D 200      -8.604 -15.673 -55.783  1.00  0.00              
ATOM   3203 1HD2 ASN D 200      -9.658 -18.031 -58.463  1.00  0.00              
ATOM   3204 2HD2 ASN D 200     -10.396 -16.692 -57.646  1.00  0.00              
ATOM   3205  N   ASP D 201      -7.169 -19.043 -53.653  1.00  0.00              
ATOM   3206  CA  ASP D 201      -7.321 -20.285 -52.932  1.00  0.00              
ATOM   3207  C   ASP D 201      -6.114 -20.675 -52.096  1.00  0.00              
ATOM   3208  O   ASP D 201      -6.155 -21.686 -51.422  1.00  0.00              
ATOM   3209  CB  ASP D 201      -7.727 -21.415 -53.900  1.00  0.00              
ATOM   3210  CG  ASP D 201      -6.693 -21.688 -54.982  1.00  0.00              
ATOM   3211  OD1 ASP D 201      -5.606 -21.067 -54.982  1.00  0.00              
ATOM   3212  OD2 ASP D 201      -7.000 -22.532 -55.849  1.00  0.00              
ATOM   3213  H   ASP D 201      -6.281 -18.829 -54.085  1.00  0.00              
ATOM   3214  HA  ASP D 201      -8.135 -20.196 -52.212  1.00  0.00              
ATOM   3215 1HB  ASP D 201      -7.992 -22.344 -53.396  1.00  0.00              
ATOM   3216 2HB  ASP D 201      -8.619 -20.974 -54.347  1.00  0.00              
ATOM   3217  N   CYS D 202      -5.068 -19.848 -52.098  1.00  0.00              
ATOM   3218  CA  CYS D 202      -3.851 -20.127 -51.328  1.00  0.00              
ATOM   3219  C   CYS D 202      -2.976 -18.880 -51.207  1.00  0.00              
ATOM   3220  O   CYS D 202      -3.060 -17.964 -52.030  1.00  0.00              
ATOM   3221  CB  CYS D 202      -3.152 -21.194 -52.172  1.00  0.00              
ATOM   3222  SG  CYS D 202      -2.700 -20.654 -53.837  1.00  0.00              
ATOM   3223  H   CYS D 202      -5.118 -19.002 -52.648  1.00  0.00              
ATOM   3224  HA  CYS D 202      -4.049 -20.540 -50.339  1.00  0.00              
ATOM   3225 1HB  CYS D 202      -2.224 -21.506 -51.692  1.00  0.00              
ATOM   3226 2HB  CYS D 202      -3.804 -22.058 -52.300  1.00  0.00              
ATOM   3227  HG  CYS D 202      -2.584 -21.874 -54.352  1.00  0.00              
ATOM   3228  N   LEU D 203      -2.139 -18.863 -50.173  1.00  0.00              
ATOM   3229  CA  LEU D 203      -1.174 -17.797 -49.951  1.00  0.00              
ATOM   3230  C   LEU D 203       0.208 -18.353 -50.235  1.00  0.00              
ATOM   3231  O   LEU D 203       0.671 -19.273 -49.553  1.00  0.00              
ATOM   3232  CB  LEU D 203      -1.227 -17.308 -48.502  1.00  0.00              
ATOM   3233  CG  LEU D 203      -0.169 -16.278 -48.110  1.00  0.00              
ATOM   3234  CD1 LEU D 203      -0.351 -15.003 -48.943  1.00  0.00              
ATOM   3235  CD2 LEU D 203      -0.288 -15.965 -46.620  1.00  0.00              
ATOM   3236  H   LEU D 203      -2.184 -19.629 -49.516  1.00  0.00              
ATOM   3237  HA  LEU D 203      -1.368 -16.979 -50.644  1.00  0.00              
ATOM   3238 1HB  LEU D 203      -2.212 -16.845 -48.507  1.00  0.00              
ATOM   3239 2HB  LEU D 203      -1.221 -18.139 -47.796  1.00  0.00              
ATOM   3240  HG  LEU D 203       0.807 -16.735 -48.277  1.00  0.00              
ATOM   3241 1HD1 LEU D 203       0.405 -14.272 -48.661  1.00  0.00              
ATOM   3242 2HD1 LEU D 203      -0.246 -15.243 -50.002  1.00  0.00              
ATOM   3243 3HD1 LEU D 203      -1.342 -14.589 -48.761  1.00  0.00              
ATOM   3244 1HD2 LEU D 203       0.468 -15.231 -46.342  1.00  0.00              
ATOM   3245 2HD2 LEU D 203      -1.279 -15.564 -46.411  1.00  0.00              
ATOM   3246 3HD2 LEU D 203      -0.136 -16.877 -46.043  1.00  0.00              
ATOM   3247  N   LEU D 204       0.860 -17.810 -51.257  1.00  0.00              
ATOM   3248  CA  LEU D 204       2.210 -18.222 -51.597  1.00  0.00              
ATOM   3249  C   LEU D 204       3.172 -17.190 -51.036  1.00  0.00              
ATOM   3250  O   LEU D 204       3.091 -16.004 -51.380  1.00  0.00              
ATOM   3251  CB  LEU D 204       2.384 -18.316 -53.121  1.00  0.00              
ATOM   3252  CG  LEU D 204       3.771 -18.712 -53.645  1.00  0.00              
ATOM   3253  CD1 LEU D 204       4.098 -20.132 -53.251  1.00  0.00              
ATOM   3254  CD2 LEU D 204       3.807 -18.568 -55.166  1.00  0.00              
ATOM   3255  H   LEU D 204       0.409 -17.096 -51.809  1.00  0.00              
ATOM   3256  HA  LEU D 204       2.427 -19.183 -51.132  1.00  0.00              
ATOM   3257 1HB  LEU D 204       1.678 -19.117 -53.330  1.00  0.00              
ATOM   3258 2HB  LEU D 204       2.060 -17.405 -53.621  1.00  0.00              
ATOM   3259  HG  LEU D 204       4.489 -18.005 -53.227  1.00  0.00              
ATOM   3260 1HD1 LEU D 204       5.085 -20.398 -53.631  1.00  0.00              
ATOM   3261 2HD1 LEU D 204       4.093 -20.218 -52.164  1.00  0.00              
ATOM   3262 3HD1 LEU D 204       3.354 -20.806 -53.672  1.00  0.00              
ATOM   3263 1HD2 LEU D 204       4.794 -18.850 -55.535  1.00  0.00              
ATOM   3264 2HD2 LEU D 204       3.053 -19.218 -55.611  1.00  0.00              
ATOM   3265 3HD2 LEU D 204       3.599 -17.533 -55.440  1.00  0.00              
ATOM   3266  N   VAL D 205       4.069 -17.645 -50.169  1.00  0.00              
ATOM   3267  CA  VAL D 205       5.045 -16.762 -49.538  1.00  0.00              
ATOM   3268  C   VAL D 205       6.413 -17.048 -50.144  1.00  0.00              
ATOM   3269  O   VAL D 205       6.927 -18.163 -50.042  1.00  0.00              
ATOM   3270  CB  VAL D 205       5.104 -16.948 -48.010  1.00  0.00              
ATOM   3271  CG1 VAL D 205       6.155 -16.032 -47.402  1.00  0.00              
ATOM   3272  CG2 VAL D 205       3.741 -16.680 -47.389  1.00  0.00              
ATOM   3273  H   VAL D 205       4.076 -18.627 -49.940  1.00  0.00              
ATOM   3274  HA  VAL D 205       4.824 -15.714 -49.744  1.00  0.00              
ATOM   3275  HB  VAL D 205       5.354 -17.986 -47.790  1.00  0.00              
ATOM   3276 1HG1 VAL D 205       6.182 -16.176 -46.321  1.00  0.00              
ATOM   3277 2HG1 VAL D 205       7.131 -16.268 -47.824  1.00  0.00              
ATOM   3278 3HG1 VAL D 205       5.904 -14.995 -47.621  1.00  0.00              
ATOM   3279 1HG2 VAL D 205       3.799 -16.817 -46.310  1.00  0.00              
ATOM   3280 2HG2 VAL D 205       3.436 -15.657 -47.610  1.00  0.00              
ATOM   3281 3HG2 VAL D 205       3.010 -17.374 -47.804  1.00  0.00              
ATOM   3282  N   ALA D 206       6.991 -16.041 -50.791  1.00  0.00              
ATOM   3283  CA  ALA D 206       8.292 -16.188 -51.436  1.00  0.00              
ATOM   3284  C   ALA D 206       9.374 -15.587 -50.566  1.00  0.00              
ATOM   3285  O   ALA D 206       9.265 -14.440 -50.139  1.00  0.00              
ATOM   3286  CB  ALA D 206       8.290 -15.501 -52.792  1.00  0.00              
ATOM   3287  H   ALA D 206       6.517 -15.149 -50.836  1.00  0.00              
ATOM   3288  HA  ALA D 206       8.505 -17.250 -51.556  1.00  0.00              
ATOM   3289 1HB  ALA D 206       9.267 -15.620 -53.261  1.00  0.00              
ATOM   3290 2HB  ALA D 206       7.526 -15.949 -53.427  1.00  0.00              
ATOM   3291 3HB  ALA D 206       8.078 -14.440 -52.662  1.00  0.00              
ATOM   3292  N   THR D 207      10.416 -16.370 -50.319  1.00  0.00              
ATOM   3293  CA  THR D 207      11.555 -15.935 -49.521  1.00  0.00              
ATOM   3294  C   THR D 207      12.813 -15.871 -50.377  1.00  0.00              
ATOM   3295  O   THR D 207      13.198 -16.853 -51.007  1.00  0.00              
ATOM   3296  CB  THR D 207      11.803 -16.872 -48.324  1.00  0.00              
ATOM   3297  OG1 THR D 207      10.647 -16.883 -47.475  1.00  0.00              
ATOM   3298  CG2 THR D 207      13.010 -16.406 -47.524  1.00  0.00              
ATOM   3299  H   THR D 207      10.414 -17.304 -50.703  1.00  0.00              
ATOM   3300  HA  THR D 207      11.377 -14.928 -49.144  1.00  0.00              
ATOM   3301  HB  THR D 207      11.981 -17.881 -48.694  1.00  0.00              
ATOM   3302  HG1 THR D 207       9.983 -17.467 -47.848  1.00  0.00              
ATOM   3303 1HG2 THR D 207      13.170 -17.080 -46.683  1.00  0.00              
ATOM   3304 2HG2 THR D 207      13.892 -16.407 -48.163  1.00  0.00              
ATOM   3305 3HG2 THR D 207      12.832 -15.397 -47.153  1.00  0.00              
ATOM   3306  N   TRP D 208      13.453 -14.709 -50.378  1.00  0.00              
ATOM   3307  CA  TRP D 208      14.659 -14.480 -51.166  1.00  0.00              
ATOM   3308  C   TRP D 208      15.821 -14.157 -50.225  1.00  0.00              
ATOM   3309  O   TRP D 208      15.675 -13.339 -49.317  1.00  0.00              
ATOM   3310  CB  TRP D 208      14.447 -13.346 -52.171  1.00  0.00              
ATOM   3311  CG  TRP D 208      13.581 -13.730 -53.332  1.00  0.00              
ATOM   3312  CD1 TRP D 208      12.221 -13.676 -53.388  1.00  0.00              
ATOM   3313  CD2 TRP D 208      14.017 -14.225 -54.605  1.00  0.00              
ATOM   3314  NE1 TRP D 208      11.780 -14.107 -54.614  1.00  0.00              
ATOM   3315  CE2 TRP D 208      12.865 -14.449 -55.380  1.00  0.00              
ATOM   3316  CE3 TRP D 208      15.271 -14.499 -55.163  1.00  0.00              
ATOM   3317  CZ2 TRP D 208      12.926 -14.935 -56.677  1.00  0.00              
ATOM   3318  CZ3 TRP D 208      15.331 -14.985 -56.463  1.00  0.00              
ATOM   3319  CH2 TRP D 208      14.193 -15.195 -57.200  1.00  0.00              
ATOM   3320  H   TRP D 208      13.087 -13.959 -49.809  1.00  0.00              
ATOM   3321  HA  TRP D 208      14.918 -15.384 -51.717  1.00  0.00              
ATOM   3322 1HB  TRP D 208      13.963 -12.498 -51.687  1.00  0.00              
ATOM   3323 2HB  TRP D 208      15.404 -13.029 -52.585  1.00  0.00              
ATOM   3324  HD1 TRP D 208      11.706 -13.317 -52.498  1.00  0.00              
ATOM   3325  HE1 TRP D 208      10.814 -14.164 -54.905  1.00  0.00              
ATOM   3326  HE3 TRP D 208      16.206 -14.348 -54.624  1.00  0.00              
ATOM   3327  HZ2 TRP D 208      11.996 -15.087 -57.226  1.00  0.00              
ATOM   3328  HZ3 TRP D 208      16.314 -15.196 -56.886  1.00  0.00              
ATOM   3329  HH2 TRP D 208      14.284 -15.577 -58.217  1.00  0.00              
ATOM   3330  N   LEU D 209      16.966 -14.806 -50.436  1.00  0.00              
ATOM   3331  CA  LEU D 209      18.169 -14.492 -49.666  1.00  0.00              
ATOM   3332  C   LEU D 209      19.376 -14.155 -50.535  1.00  0.00              
ATOM   3333  O   LEU D 209      19.966 -15.026 -51.184  1.00  0.00              
ATOM   3334  CB  LEU D 209      18.511 -15.667 -48.740  1.00  0.00              
ATOM   3335  CG  LEU D 209      19.808 -15.511 -47.938  1.00  0.00              
ATOM   3336  CD1 LEU D 209      19.704 -14.313 -47.004  1.00  0.00              
ATOM   3337  CD2 LEU D 209      20.077 -16.785 -47.151  1.00  0.00              
ATOM   3338  H   LEU D 209      17.008 -15.530 -51.139  1.00  0.00              
ATOM   3339  HA  LEU D 209      17.995 -13.601 -49.064  1.00  0.00              
ATOM   3340 1HB  LEU D 209      17.651 -15.623 -48.074  1.00  0.00              
ATOM   3341 2HB  LEU D 209      18.505 -16.616 -49.275  1.00  0.00              
ATOM   3342  HG  LEU D 209      20.620 -15.385 -48.655  1.00  0.00              
ATOM   3343 1HD1 LEU D 209      20.630 -14.210 -46.439  1.00  0.00              
ATOM   3344 2HD1 LEU D 209      19.535 -13.409 -47.590  1.00  0.00              
ATOM   3345 3HD1 LEU D 209      18.873 -14.460 -46.315  1.00  0.00              
ATOM   3346 1HD2 LEU D 209      21.000 -16.674 -46.582  1.00  0.00              
ATOM   3347 2HD2 LEU D 209      19.248 -16.973 -46.468  1.00  0.00              
ATOM   3348 3HD2 LEU D 209      20.176 -17.625 -47.840  1.00  0.00              
ATOM   3349  N   PRO D 210      19.762 -12.871 -50.552  1.00  0.00              
ATOM   3350  CA  PRO D 210      20.893 -12.430 -51.367  1.00  0.00              
ATOM   3351  C   PRO D 210      22.171 -13.155 -50.957  1.00  0.00              
ATOM   3352  O   PRO D 210      22.497 -13.231 -49.772  1.00  0.00              
ATOM   3353  CB  PRO D 210      20.977 -10.921 -51.111  1.00  0.00              
ATOM   3354  CG  PRO D 210      19.602 -10.540 -50.678  1.00  0.00              
ATOM   3355  CD  PRO D 210      19.094 -11.715 -49.885  1.00  0.00              
ATOM   3356  HA  PRO D 210      20.761 -12.657 -52.435  1.00  0.00              
ATOM   3357 1HB  PRO D 210      21.719 -10.685 -50.335  1.00  0.00              
ATOM   3358 2HB  PRO D 210      21.273 -10.374 -52.019  1.00  0.00              
ATOM   3359 1HG  PRO D 210      19.618  -9.627 -50.065  1.00  0.00              
ATOM   3360 2HG  PRO D 210      18.954 -10.337 -51.543  1.00  0.00              
ATOM   3361 1HD  PRO D 210      19.372 -11.652 -48.823  1.00  0.00              
ATOM   3362 2HD  PRO D 210      17.999 -11.802 -49.925  1.00  0.00              
ATOM   3363  N   GLN D 211      22.876 -13.709 -51.938  1.00  0.00              
ATOM   3364  CA  GLN D 211      24.183 -14.309 -51.697  1.00  0.00              
ATOM   3365  C   GLN D 211      25.120 -13.865 -52.812  1.00  0.00              
ATOM   3366  O   GLN D 211      24.669 -13.579 -53.925  1.00  0.00              
ATOM   3367  CB  GLN D 211      24.094 -15.838 -51.648  1.00  0.00              
ATOM   3368  CG  GLN D 211      23.255 -16.376 -50.503  1.00  0.00              
ATOM   3369  CD  GLN D 211      23.352 -17.885 -50.373  1.00  0.00              
ATOM   3370  OE1 GLN D 211      24.101 -18.537 -51.107  1.00  0.00              
ATOM   3371  NE2 GLN D 211      22.593 -18.447 -49.441  1.00  0.00              
ATOM   3372  H   GLN D 211      22.496 -13.714 -52.873  1.00  0.00              
ATOM   3373  HA  GLN D 211      24.580 -13.951 -50.748  1.00  0.00              
ATOM   3374 1HB  GLN D 211      23.670 -16.159 -52.600  1.00  0.00              
ATOM   3375 2HB  GLN D 211      25.115 -16.209 -51.563  1.00  0.00              
ATOM   3376 1HG  GLN D 211      23.282 -15.951 -49.500  1.00  0.00              
ATOM   3377 2HG  GLN D 211      22.301 -16.131 -50.973  1.00  0.00              
ATOM   3378 1HE2 GLN D 211      22.616 -19.440 -49.309  1.00  0.00              
ATOM   3379 2HE2 GLN D 211      22.000 -17.881 -48.869  1.00  0.00              
ATOM   3380  N   ARG D 212      26.414 -13.798 -52.503  1.00  0.00              
ATOM   3381  CA  ARG D 212      27.406 -13.267 -53.434  1.00  0.00              
ATOM   3382  C   ARG D 212      27.264 -13.885 -54.824  1.00  0.00              
ATOM   3383  O   ARG D 212      27.094 -13.169 -55.814  1.00  0.00              
ATOM   3384  CB  ARG D 212      28.824 -13.420 -52.902  1.00  0.00              
ATOM   3385  CG  ARG D 212      29.896 -12.737 -53.737  1.00  0.00              
ATOM   3386  CD  ARG D 212      31.279 -12.922 -53.226  1.00  0.00              
ATOM   3387  NE  ARG D 212      31.765 -14.291 -53.286  1.00  0.00              
ATOM   3388  CZ  ARG D 212      32.844 -14.750 -52.622  1.00  0.00              
ATOM   3389  NH1 ARG D 212      33.573 -13.947 -51.878  1.00  0.00              
ATOM   3390  NH2 ARG D 212      33.165 -16.025 -52.757  1.00  0.00              
ATOM   3391  H   ARG D 212      26.716 -14.123 -51.596  1.00  0.00              
ATOM   3392  HA  ARG D 212      27.256 -12.195 -53.561  1.00  0.00              
ATOM   3393 1HB  ARG D 212      28.833 -13.004 -51.896  1.00  0.00              
ATOM   3394 2HB  ARG D 212      29.032 -14.489 -52.855  1.00  0.00              
ATOM   3395 1HG  ARG D 212      29.856 -13.138 -54.749  1.00  0.00              
ATOM   3396 2HG  ARG D 212      29.688 -11.667 -53.761  1.00  0.00              
ATOM   3397 1HD  ARG D 212      31.959 -12.309 -53.817  1.00  0.00              
ATOM   3398 2HD  ARG D 212      31.317 -12.607 -52.184  1.00  0.00              
ATOM   3399  HE  ARG D 212      31.401 -15.082 -53.801  1.00  0.00              
ATOM   3400 1HH1 ARG D 212      33.325 -12.972 -51.800  1.00  0.00              
ATOM   3401 2HH1 ARG D 212      34.379 -14.311 -51.389  1.00  0.00              
ATOM   3402 1HH2 ARG D 212      32.603 -16.625 -53.346  1.00  0.00              
ATOM   3403 2HH2 ARG D 212      33.968 -16.394 -52.271  1.00  0.00              
ATOM   3404  N   ARG D 213      27.317 -15.211 -54.898  1.00  0.00              
ATOM   3405  CA  ARG D 213      27.162 -15.896 -56.179  1.00  0.00              
ATOM   3406  C   ARG D 213      26.231 -17.101 -56.107  1.00  0.00              
ATOM   3407  O   ARG D 213      26.411 -18.086 -56.829  1.00  0.00              
ATOM   3408  CB  ARG D 213      28.509 -16.286 -56.771  1.00  0.00              
ATOM   3409  CG  ARG D 213      29.418 -15.117 -57.116  1.00  0.00              
ATOM   3410  CD  ARG D 213      28.966 -14.311 -58.279  1.00  0.00              
ATOM   3411  NE  ARG D 213      29.901 -13.279 -58.696  1.00  0.00              
ATOM   3412  CZ  ARG D 213      29.933 -12.029 -58.195  1.00  0.00              
ATOM   3413  NH1 ARG D 213      29.065 -11.640 -57.289  1.00  0.00              
ATOM   3414  NH2 ARG D 213      30.848 -11.194 -58.658  1.00  0.00              
ATOM   3415  H   ARG D 213      27.465 -15.759 -54.062  1.00  0.00              
ATOM   3416  HA  ARG D 213      26.705 -15.222 -56.904  1.00  0.00              
ATOM   3417 1HB  ARG D 213      29.005 -16.924 -56.042  1.00  0.00              
ATOM   3418 2HB  ARG D 213      28.304 -16.859 -57.675  1.00  0.00              
ATOM   3419 1HG  ARG D 213      29.476 -14.455 -56.252  1.00  0.00              
ATOM   3420 2HG  ARG D 213      30.412 -15.507 -57.342  1.00  0.00              
ATOM   3421 1HD  ARG D 213      28.811 -14.975 -59.130  1.00  0.00              
ATOM   3422 2HD  ARG D 213      28.028 -13.820 -58.026  1.00  0.00              
ATOM   3423  HE  ARG D 213      30.638 -13.317 -59.388  1.00  0.00              
ATOM   3424 1HH1 ARG D 213      28.360 -12.285 -56.959  1.00  0.00              
ATOM   3425 2HH1 ARG D 213      29.105 -10.699 -56.925  1.00  0.00              
ATOM   3426 1HH2 ARG D 213      31.497 -11.504 -59.368  1.00  0.00              
ATOM   3427 2HH2 ARG D 213      30.894 -10.252 -58.300  1.00  0.00              
ATOM   3428  N   GLY D 214      25.222 -17.009 -55.246  1.00  0.00              
ATOM   3429  CA  GLY D 214      24.335 -18.139 -55.047  1.00  0.00              
ATOM   3430  C   GLY D 214      22.958 -17.748 -54.553  1.00  0.00              
ATOM   3431  O   GLY D 214      22.433 -18.379 -53.638  1.00  0.00              
ATOM   3432  H   GLY D 214      25.060 -16.159 -54.724  1.00  0.00              
ATOM   3433 1HA  GLY D 214      24.212 -18.666 -55.993  1.00  0.00              
ATOM   3434 2HA  GLY D 214      24.775 -18.812 -54.312  1.00  0.00              
ATOM   3435  N   MET D 215      22.372 -16.713 -55.155  1.00  0.00              
ATOM   3436  CA  MET D 215      21.060 -16.195 -54.738  1.00  0.00              
ATOM   3437  C   MET D 215      20.091 -17.333 -54.404  1.00  0.00              
ATOM   3438  O   MET D 215      19.770 -18.170 -55.249  1.00  0.00              
ATOM   3439  CB  MET D 215      20.488 -15.306 -55.849  1.00  0.00              
ATOM   3440  CG  MET D 215      19.123 -14.675 -55.561  1.00  0.00              
ATOM   3441  SD  MET D 215      19.131 -13.418 -54.269  1.00  0.00              
ATOM   3442  CE  MET D 215      20.006 -12.074 -55.109  1.00  0.00              
ATOM   3443  H   MET D 215      22.851 -16.274 -55.927  1.00  0.00              
ATOM   3444  HA  MET D 215      21.167 -15.603 -53.829  1.00  0.00              
ATOM   3445 1HB  MET D 215      21.212 -14.511 -56.024  1.00  0.00              
ATOM   3446 2HB  MET D 215      20.407 -15.927 -56.743  1.00  0.00              
ATOM   3447 1HG  MET D 215      18.761 -14.216 -56.480  1.00  0.00              
ATOM   3448 2HG  MET D 215      18.441 -15.469 -55.257  1.00  0.00              
ATOM   3449 1HE  MET D 215      20.091 -11.220 -54.437  1.00  0.00              
ATOM   3450 2HE  MET D 215      21.002 -12.411 -55.395  1.00  0.00              
ATOM   3451 3HE  MET D 215      19.452 -11.779 -56.000  1.00  0.00              
ATOM   3452  N   TYR D 216      19.623 -17.349 -53.158  1.00  0.00              
ATOM   3453  CA  TYR D 216      18.716 -18.390 -52.687  1.00  0.00              
ATOM   3454  C   TYR D 216      17.242 -17.988 -52.742  1.00  0.00              
ATOM   3455  O   TYR D 216      16.870 -16.866 -52.393  1.00  0.00              
ATOM   3456  CB  TYR D 216      19.068 -18.802 -51.260  1.00  0.00              
ATOM   3457  CG  TYR D 216      18.166 -19.870 -50.687  1.00  0.00              
ATOM   3458  CD1 TYR D 216      18.304 -21.203 -51.065  1.00  0.00              
ATOM   3459  CD2 TYR D 216      17.151 -19.543 -49.783  1.00  0.00              
ATOM   3460  CE1 TYR D 216      17.456 -22.187 -50.558  1.00  0.00              
ATOM   3461  CE2 TYR D 216      16.291 -20.521 -49.267  1.00  0.00              
ATOM   3462  CZ  TYR D 216      16.452 -21.843 -49.661  1.00  0.00              
ATOM   3463  OH  TYR D 216      15.616 -22.822 -49.162  1.00  0.00              
ATOM   3464  H   TYR D 216      19.905 -16.617 -52.521  1.00  0.00              
ATOM   3465  HA  TYR D 216      18.794 -19.268 -53.330  1.00  0.00              
ATOM   3466 1HB  TYR D 216      20.098 -19.164 -51.274  1.00  0.00              
ATOM   3467 2HB  TYR D 216      19.007 -17.906 -50.643  1.00  0.00              
ATOM   3468  HD1 TYR D 216      19.090 -21.472 -51.770  1.00  0.00              
ATOM   3469  HD2 TYR D 216      17.030 -18.504 -49.479  1.00  0.00              
ATOM   3470  HE1 TYR D 216      17.575 -23.227 -50.863  1.00  0.00              
ATOM   3471  HE2 TYR D 216      15.506 -20.241 -48.564  1.00  0.00              
ATOM   3472  HH  TYR D 216      15.818 -23.697 -49.502  1.00  0.00              
ATOM   3473  N   ARG D 217      16.406 -18.923 -53.180  1.00  0.00              
ATOM   3474  CA  ARG D 217      14.976 -18.678 -53.299  1.00  0.00              
ATOM   3475  C   ARG D 217      14.173 -19.897 -52.855  1.00  0.00              
ATOM   3476  O   ARG D 217      14.416 -21.011 -53.312  1.00  0.00              
ATOM   3477  CB  ARG D 217      14.587 -18.230 -54.700  1.00  0.00              
ATOM   3478  CG  ARG D 217      14.774 -19.281 -55.783  1.00  0.00              
ATOM   3479  CD  ARG D 217      14.413 -18.823 -57.149  1.00  0.00              
ATOM   3480  NE  ARG D 217      14.628 -19.813 -58.193  1.00  0.00              
ATOM   3481  CZ  ARG D 217      14.458 -19.585 -59.510  1.00  0.00              
ATOM   3482  NH1 ARG D 217      14.035 -18.420 -59.947  1.00  0.00              
ATOM   3483  NH2 ARG D 217      14.705 -20.574 -60.351  1.00  0.00              
ATOM   3484  H   ARG D 217      16.773 -19.829 -53.435  1.00  0.00              
ATOM   3485  HA  ARG D 217      14.686 -17.858 -52.642  1.00  0.00              
ATOM   3486 1HB  ARG D 217      13.538 -17.937 -54.661  1.00  0.00              
ATOM   3487 2HB  ARG D 217      15.198 -17.359 -54.937  1.00  0.00              
ATOM   3488 1HG  ARG D 217      15.821 -19.583 -55.796  1.00  0.00              
ATOM   3489 2HG  ARG D 217      14.151 -20.142 -55.540  1.00  0.00              
ATOM   3490 1HD  ARG D 217      13.356 -18.556 -57.166  1.00  0.00              
ATOM   3491 2HD  ARG D 217      15.012 -17.948 -57.400  1.00  0.00              
ATOM   3492  HE  ARG D 217      14.924 -20.777 -58.116  1.00  0.00              
ATOM   3493 1HH1 ARG D 217      13.834 -17.680 -59.289  1.00  0.00              
ATOM   3494 2HH1 ARG D 217      13.914 -18.269 -60.937  1.00  0.00              
ATOM   3495 1HH2 ARG D 217      15.013 -21.469 -59.997  1.00  0.00              
ATOM   3496 2HH2 ARG D 217      14.585 -20.431 -61.343  1.00  0.00              
ATOM   3497  N   TYR D 218      13.220 -19.669 -51.957  1.00  0.00              
ATOM   3498  CA  TYR D 218      12.331 -20.719 -51.461  1.00  0.00              
ATOM   3499  C   TYR D 218      10.888 -20.216 -51.472  1.00  0.00              
ATOM   3500  O   TYR D 218      10.601 -19.128 -50.971  1.00  0.00              
ATOM   3501  CB  TYR D 218      12.736 -21.156 -50.052  1.00  0.00              
ATOM   3502  CG  TYR D 218      11.845 -22.228 -49.462  1.00  0.00              
ATOM   3503  CD1 TYR D 218      11.884 -23.529 -49.941  1.00  0.00              
ATOM   3504  CD2 TYR D 218      10.968 -21.934 -48.429  1.00  0.00              
ATOM   3505  CE1 TYR D 218      11.073 -24.511 -49.407  1.00  0.00              
ATOM   3506  CE2 TYR D 218      10.153 -22.908 -47.887  1.00  0.00              
ATOM   3507  CZ  TYR D 218      10.207 -24.196 -48.378  1.00  0.00              
ATOM   3508  OH  TYR D 218       9.398 -25.171 -47.842  1.00  0.00              
ATOM   3509  H   TYR D 218      13.113 -18.728 -51.608  1.00  0.00              
ATOM   3510  HA  TYR D 218      12.382 -21.588 -52.118  1.00  0.00              
ATOM   3511 1HB  TYR D 218      13.760 -21.527 -50.111  1.00  0.00              
ATOM   3512 2HB  TYR D 218      12.706 -20.270 -49.418  1.00  0.00              
ATOM   3513  HD1 TYR D 218      12.571 -23.771 -50.753  1.00  0.00              
ATOM   3514  HD2 TYR D 218      10.929 -20.915 -48.045  1.00  0.00              
ATOM   3515  HE1 TYR D 218      11.115 -25.530 -49.792  1.00  0.00              
ATOM   3516  HE2 TYR D 218       9.470 -22.657 -47.075  1.00  0.00              
ATOM   3517  HH  TYR D 218       8.837 -24.844 -47.134  1.00  0.00              
ATOM   3518  N   ASN D 219       9.990 -21.003 -52.053  1.00  0.00              
ATOM   3519  CA  ASN D 219       8.571 -20.660 -52.147  1.00  0.00              
ATOM   3520  C   ASN D 219       7.780 -21.614 -51.276  1.00  0.00              
ATOM   3521  O   ASN D 219       7.800 -22.825 -51.501  1.00  0.00              
ATOM   3522  CB  ASN D 219       8.088 -20.777 -53.600  1.00  0.00              
ATOM   3523  CG  ASN D 219       8.821 -19.838 -54.523  1.00  0.00              
ATOM   3524  OD1 ASN D 219       8.714 -18.626 -54.387  1.00  0.00              
ATOM   3525  ND2 ASN D 219       9.575 -20.390 -55.466  1.00  0.00              
ATOM   3526  H   ASN D 219      10.312 -21.877 -52.444  1.00  0.00              
ATOM   3527  HA  ASN D 219       8.410 -19.647 -51.774  1.00  0.00              
ATOM   3528 1HB  ASN D 219       7.967 -21.753 -54.071  1.00  0.00              
ATOM   3529 2HB  ASN D 219       7.106 -20.360 -53.374  1.00  0.00              
ATOM   3530 1HD2 ASN D 219      10.082 -19.810 -56.104  1.00  0.00              
ATOM   3531 2HD2 ASN D 219       9.634 -21.385 -55.539  1.00  0.00              
ATOM   3532  N   ALA D 220       7.075 -21.061 -50.294  1.00  0.00              
ATOM   3533  CA  ALA D 220       6.218 -21.845 -49.419  1.00  0.00              
ATOM   3534  C   ALA D 220       4.751 -21.578 -49.709  1.00  0.00              
ATOM   3535  O   ALA D 220       4.276 -20.440 -49.613  1.00  0.00              
ATOM   3536  CB  ALA D 220       6.519 -21.511 -47.962  1.00  0.00              
ATOM   3537  H   ALA D 220       7.139 -20.063 -50.154  1.00  0.00              
ATOM   3538  HA  ALA D 220       6.401 -22.903 -49.607  1.00  0.00              
ATOM   3539 1HB  ALA D 220       5.874 -22.103 -47.313  1.00  0.00              
ATOM   3540 2HB  ALA D 220       7.563 -21.743 -47.744  1.00  0.00              
ATOM   3541 3HB  ALA D 220       6.338 -20.452 -47.786  1.00  0.00              
ATOM   3542  N   LEU D 221       4.037 -22.642 -50.052  1.00  0.00              
ATOM   3543  CA  LEU D 221       2.649 -22.523 -50.459  1.00  0.00              
ATOM   3544  C   LEU D 221       1.784 -22.868 -49.269  1.00  0.00              
ATOM   3545  O   LEU D 221       1.966 -23.912 -48.637  1.00  0.00              
ATOM   3546  CB  LEU D 221       2.333 -23.468 -51.625  1.00  0.00              
ATOM   3547  CG  LEU D 221       0.870 -23.325 -52.052  1.00  0.00              
ATOM   3548  CD1 LEU D 221       0.663 -21.930 -52.632  1.00  0.00              
ATOM   3549  CD2 LEU D 221       0.513 -24.381 -53.077  1.00  0.00              
ATOM   3550  H   LEU D 221       4.467 -23.556 -50.029  1.00  0.00              
ATOM   3551  HA  LEU D 221       2.441 -21.495 -50.753  1.00  0.00              
ATOM   3552 1HB  LEU D 221       3.011 -23.059 -52.373  1.00  0.00              
ATOM   3553 2HB  LEU D 221       2.616 -24.496 -51.400  1.00  0.00              
ATOM   3554  HG  LEU D 221       0.257 -23.509 -51.169  1.00  0.00              
ATOM   3555 1HD1 LEU D 221      -0.376 -21.814 -52.940  1.00  0.00              
ATOM   3556 2HD1 LEU D 221       0.902 -21.183 -51.875  1.00  0.00              
ATOM   3557 3HD1 LEU D 221       1.315 -21.794 -53.494  1.00  0.00              
ATOM   3558 1HD2 LEU D 221      -0.532 -24.265 -53.369  1.00  0.00              
ATOM   3559 2HD2 LEU D 221       1.149 -24.267 -53.955  1.00  0.00              
ATOM   3560 3HD2 LEU D 221       0.661 -25.371 -52.649  1.00  0.00              
ATOM   3561  N   TYR D 222       0.845 -21.984 -48.960  1.00  0.00              
ATOM   3562  CA  TYR D 222      -0.123 -22.238 -47.906  1.00  0.00              
ATOM   3563  C   TYR D 222      -1.561 -22.231 -48.397  1.00  0.00              
ATOM   3564  O   TYR D 222      -2.198 -21.186 -48.434  1.00  0.00              
ATOM   3565  CB  TYR D 222       0.031 -21.184 -46.796  1.00  0.00              
ATOM   3566  CG  TYR D 222       1.398 -21.157 -46.159  1.00  0.00              
ATOM   3567  CD1 TYR D 222       2.349 -20.224 -46.544  1.00  0.00              
ATOM   3568  CD2 TYR D 222       1.761 -22.107 -45.205  1.00  0.00              
ATOM   3569  CE1 TYR D 222       3.636 -20.236 -45.997  1.00  0.00              
ATOM   3570  CE2 TYR D 222       3.031 -22.128 -44.657  1.00  0.00              
ATOM   3571  CZ  TYR D 222       3.968 -21.196 -45.052  1.00  0.00              
ATOM   3572  OH  TYR D 222       5.240 -21.227 -44.515  1.00  0.00              
ATOM   3573  H   TYR D 222       0.801 -21.113 -49.469  1.00  0.00              
ATOM   3574  HA  TYR D 222       0.034 -23.234 -47.491  1.00  0.00              
ATOM   3575 1HB  TYR D 222      -0.180 -20.211 -47.242  1.00  0.00              
ATOM   3576 2HB  TYR D 222      -0.718 -21.405 -46.035  1.00  0.00              
ATOM   3577  HD1 TYR D 222       2.080 -19.474 -47.288  1.00  0.00              
ATOM   3578  HD2 TYR D 222       1.024 -22.846 -44.891  1.00  0.00              
ATOM   3579  HE1 TYR D 222       4.374 -19.498 -46.308  1.00  0.00              
ATOM   3580  HE2 TYR D 222       3.292 -22.882 -43.915  1.00  0.00              
ATOM   3581  HH  TYR D 222       5.362 -21.937 -43.880  1.00  0.00              
ATOM   3582  N   PRO D 223      -2.087 -23.400 -48.793  1.00  0.00              
ATOM   3583  CA  PRO D 223      -3.480 -23.524 -49.248  1.00  0.00              
ATOM   3584  C   PRO D 223      -4.415 -22.998 -48.149  1.00  0.00              
ATOM   3585  O   PRO D 223      -4.211 -23.282 -46.961  1.00  0.00              
ATOM   3586  CB  PRO D 223      -3.670 -25.020 -49.515  1.00  0.00              
ATOM   3587  CG  PRO D 223      -2.295 -25.528 -49.782  1.00  0.00              
ATOM   3588  CD  PRO D 223      -1.393 -24.732 -48.877  1.00  0.00              
ATOM   3589  HA  PRO D 223      -3.689 -22.922 -50.145  1.00  0.00              
ATOM   3590 1HB  PRO D 223      -4.123 -25.529 -48.651  1.00  0.00              
ATOM   3591 2HB  PRO D 223      -4.334 -25.194 -50.376  1.00  0.00              
ATOM   3592 1HG  PRO D 223      -2.220 -26.605 -49.567  1.00  0.00              
ATOM   3593 2HG  PRO D 223      -2.018 -25.390 -50.838  1.00  0.00              
ATOM   3594 1HD  PRO D 223      -1.290 -25.191 -47.883  1.00  0.00              
ATOM   3595 2HD  PRO D 223      -0.377 -24.628 -49.288  1.00  0.00              
ATOM   3596  N   LEU D 224      -5.447 -22.256 -48.542  1.00  0.00              
ATOM   3597  CA  LEU D 224      -6.343 -21.663 -47.566  1.00  0.00              
ATOM   3598  C   LEU D 224      -7.238 -22.646 -46.823  1.00  0.00              
ATOM   3599  O   LEU D 224      -7.853 -22.282 -45.816  1.00  0.00              
ATOM   3600  CB  LEU D 224      -7.188 -20.569 -48.220  1.00  0.00              
ATOM   3601  CG  LEU D 224      -6.376 -19.353 -48.669  1.00  0.00              
ATOM   3602  CD1 LEU D 224      -7.282 -18.394 -49.431  1.00  0.00              
ATOM   3603  CD2 LEU D 224      -5.765 -18.658 -47.460  1.00  0.00              
ATOM   3604  H   LEU D 224      -5.616 -22.098 -49.524  1.00  0.00              
ATOM   3605  HA  LEU D 224      -5.761 -21.191 -46.775  1.00  0.00              
ATOM   3606 1HB  LEU D 224      -7.559 -21.122 -49.081  1.00  0.00              
ATOM   3607 2HB  LEU D 224      -8.027 -20.275 -47.588  1.00  0.00              
ATOM   3608  HG  LEU D 224      -5.556 -19.722 -49.286  1.00  0.00              
ATOM   3609 1HD1 LEU D 224      -6.706 -17.527 -49.752  1.00  0.00              
ATOM   3610 2HD1 LEU D 224      -7.693 -18.900 -50.305  1.00  0.00              
ATOM   3611 3HD1 LEU D 224      -8.096 -18.070 -48.784  1.00  0.00              
ATOM   3612 1HD2 LEU D 224      -5.188 -17.794 -47.792  1.00  0.00              
ATOM   3613 2HD2 LEU D 224      -6.558 -18.329 -46.789  1.00  0.00              
ATOM   3614 3HD2 LEU D 224      -5.108 -19.351 -46.935  1.00  0.00              
ATOM   3615  N   ASP D 225      -7.319 -23.887 -47.291  1.00  0.00              
ATOM   3616  CA  ASP D 225      -8.103 -24.866 -46.556  1.00  0.00              
ATOM   3617  C   ASP D 225      -7.277 -25.541 -45.462  1.00  0.00              
ATOM   3618  O   ASP D 225      -7.787 -26.386 -44.733  1.00  0.00              
ATOM   3619  CB  ASP D 225      -8.709 -25.915 -47.503  1.00  0.00              
ATOM   3620  CG  ASP D 225      -7.664 -26.730 -48.233  1.00  0.00              
ATOM   3621  OD1 ASP D 225      -8.056 -27.652 -48.975  1.00  0.00              
ATOM   3622  OD2 ASP D 225      -6.458 -26.464 -48.071  1.00  0.00              
ATOM   3623  H   ASP D 225      -6.852 -24.168 -48.141  1.00  0.00              
ATOM   3624  HA  ASP D 225      -8.931 -24.370 -46.049  1.00  0.00              
ATOM   3625 1HB  ASP D 225      -9.430 -26.573 -47.019  1.00  0.00              
ATOM   3626 2HB  ASP D 225      -9.227 -25.262 -48.205  1.00  0.00              
ATOM   3627  N   ARG D 226      -6.003 -25.160 -45.350  1.00  0.00              
ATOM   3628  CA  ARG D 226      -5.106 -25.705 -44.323  1.00  0.00              
ATOM   3629  C   ARG D 226      -4.502 -24.581 -43.456  1.00  0.00              
ATOM   3630  O   ARG D 226      -4.233 -24.768 -42.263  1.00  0.00              
ATOM   3631  CB  ARG D 226      -4.025 -26.593 -44.922  1.00  0.00              
ATOM   3632  CG  ARG D 226      -4.528 -27.892 -45.530  1.00  0.00              
ATOM   3633  CD  ARG D 226      -3.462 -28.754 -46.102  1.00  0.00              
ATOM   3634  NE  ARG D 226      -3.950 -29.939 -46.789  1.00  0.00              
ATOM   3635  CZ  ARG D 226      -3.175 -30.790 -47.490  1.00  0.00              
ATOM   3636  NH1 ARG D 226      -1.886 -30.572 -47.632  1.00  0.00              
ATOM   3637  NH2 ARG D 226      -3.750 -31.838 -48.054  1.00  0.00              
ATOM   3638  H   ARG D 226      -5.648 -24.471 -45.997  1.00  0.00              
ATOM   3639  HA  ARG D 226      -5.667 -26.349 -43.646  1.00  0.00              
ATOM   3640 1HB  ARG D 226      -3.522 -26.007 -45.690  1.00  0.00              
ATOM   3641 2HB  ARG D 226      -3.321 -26.821 -44.121  1.00  0.00              
ATOM   3642 1HG  ARG D 226      -5.041 -28.462 -44.755  1.00  0.00              
ATOM   3643 2HG  ARG D 226      -5.231 -27.651 -46.328  1.00  0.00              
ATOM   3644 1HD  ARG D 226      -2.886 -28.173 -46.822  1.00  0.00              
ATOM   3645 2HD  ARG D 226      -2.808 -29.089 -45.298  1.00  0.00              
ATOM   3646  HE  ARG D 226      -4.890 -30.305 -46.855  1.00  0.00              
ATOM   3647 1HH1 ARG D 226      -1.465 -29.757 -47.210  1.00  0.00              
ATOM   3648 2HH1 ARG D 226      -1.323 -31.222 -48.161  1.00  0.00              
ATOM   3649 1HH2 ARG D 226      -4.746 -31.980 -47.950  1.00  0.00              
ATOM   3650 2HH2 ARG D 226      -3.193 -32.490 -48.585  1.00  0.00              
ATOM   3651  N   LEU D 227      -4.294 -23.420 -44.066  1.00  0.00              
ATOM   3652  CA  LEU D 227      -3.661 -22.291 -43.392  1.00  0.00              
ATOM   3653  C   LEU D 227      -4.425 -21.622 -42.263  1.00  0.00              
ATOM   3654  O   LEU D 227      -5.497 -21.055 -42.475  1.00  0.00              
ATOM   3655  CB  LEU D 227      -3.300 -21.216 -44.416  1.00  0.00              
ATOM   3656  CG  LEU D 227      -2.606 -19.957 -43.881  1.00  0.00              
ATOM   3657  CD1 LEU D 227      -1.239 -20.324 -43.265  1.00  0.00              
ATOM   3658  CD2 LEU D 227      -2.411 -18.985 -45.022  1.00  0.00              
ATOM   3659  H   LEU D 227      -4.585 -23.319 -45.028  1.00  0.00              
ATOM   3660  HA  LEU D 227      -2.752 -22.626 -42.893  1.00  0.00              
ATOM   3661 1HB  LEU D 227      -2.600 -21.783 -45.028  1.00  0.00              
ATOM   3662 2HB  LEU D 227      -4.160 -20.926 -45.019  1.00  0.00              
ATOM   3663  HG  LEU D 227      -3.280 -19.499 -43.156  1.00  0.00              
ATOM   3664 1HD1 LEU D 227      -0.756 -19.423 -42.888  1.00  0.00              
ATOM   3665 2HD1 LEU D 227      -1.387 -21.024 -42.443  1.00  0.00              
ATOM   3666 3HD1 LEU D 227      -0.608 -20.783 -44.025  1.00  0.00              
ATOM   3667 1HD2 LEU D 227      -1.919 -18.085 -44.651  1.00  0.00              
ATOM   3668 2HD2 LEU D 227      -1.795 -19.446 -45.793  1.00  0.00              
ATOM   3669 3HD2 LEU D 227      -3.381 -18.720 -45.444  1.00  0.00              
ATOM   3670  N   ALA D 228      -3.852 -21.669 -41.063  1.00  0.00              
ATOM   3671  CA  ALA D 228      -4.457 -21.022 -39.904  1.00  0.00              
ATOM   3672  C   ALA D 228      -3.813 -19.653 -39.817  1.00  0.00              
ATOM   3673  O   ALA D 228      -2.595 -19.524 -39.892  1.00  0.00              
ATOM   3674  CB  ALA D 228      -4.170 -21.829 -38.615  1.00  0.00              
ATOM   3675  H   ALA D 228      -2.978 -22.162 -40.951  1.00  0.00              
ATOM   3676  HA  ALA D 228      -5.530 -20.936 -40.072  1.00  0.00              
ATOM   3677 1HB  ALA D 228      -4.632 -21.328 -37.763  1.00  0.00              
ATOM   3678 2HB  ALA D 228      -4.586 -22.832 -38.713  1.00  0.00              
ATOM   3679 3HB  ALA D 228      -3.095 -21.892 -38.459  1.00  0.00              
ATOM   3680  N   VAL D 229      -4.631 -18.622 -39.671  1.00  0.00              
ATOM   3681  CA  VAL D 229      -4.129 -17.254 -39.644  1.00  0.00              
ATOM   3682  C   VAL D 229      -4.452 -16.722 -38.253  1.00  0.00              
ATOM   3683  O   VAL D 229      -5.595 -16.831 -37.788  1.00  0.00              
ATOM   3684  CB  VAL D 229      -4.763 -16.357 -40.724  1.00  0.00              
ATOM   3685  CG1 VAL D 229      -4.221 -14.939 -40.624  1.00  0.00              
ATOM   3686  CG2 VAL D 229      -4.505 -16.929 -42.110  1.00  0.00              
ATOM   3687  H   VAL D 229      -5.624 -18.783 -39.578  1.00  0.00              
ATOM   3688  HA  VAL D 229      -3.047 -17.225 -39.780  1.00  0.00              
ATOM   3689  HB  VAL D 229      -5.843 -16.344 -40.583  1.00  0.00              
ATOM   3690 1HG1 VAL D 229      -4.680 -14.320 -41.395  1.00  0.00              
ATOM   3691 2HG1 VAL D 229      -4.454 -14.529 -39.643  1.00  0.00              
ATOM   3692 3HG1 VAL D 229      -3.140 -14.952 -40.767  1.00  0.00              
ATOM   3693 1HG2 VAL D 229      -4.960 -16.284 -42.861  1.00  0.00              
ATOM   3694 2HG2 VAL D 229      -3.431 -16.988 -42.284  1.00  0.00              
ATOM   3695 3HG2 VAL D 229      -4.939 -17.926 -42.179  1.00  0.00              
ATOM   3696  N   VAL D 230      -3.441 -16.161 -37.592  1.00  0.00              
ATOM   3697  CA  VAL D 230      -3.605 -15.653 -36.239  1.00  0.00              
ATOM   3698  C   VAL D 230      -3.205 -14.200 -36.068  1.00  0.00              
ATOM   3699  O   VAL D 230      -2.150 -13.766 -36.526  1.00  0.00              
ATOM   3700  CB  VAL D 230      -2.795 -16.498 -35.238  1.00  0.00              
ATOM   3701  CG1 VAL D 230      -2.934 -15.935 -33.831  1.00  0.00              
ATOM   3702  CG2 VAL D 230      -3.248 -17.949 -35.276  1.00  0.00              
ATOM   3703  H   VAL D 230      -2.539 -16.084 -38.039  1.00  0.00              
ATOM   3704  HA  VAL D 230      -4.654 -15.656 -35.939  1.00  0.00              
ATOM   3705  HB  VAL D 230      -1.745 -16.486 -35.532  1.00  0.00              
ATOM   3706 1HG1 VAL D 230      -2.355 -16.544 -33.137  1.00  0.00              
ATOM   3707 2HG1 VAL D 230      -2.563 -14.911 -33.811  1.00  0.00              
ATOM   3708 3HG1 VAL D 230      -3.983 -15.948 -33.536  1.00  0.00              
ATOM   3709 1HG2 VAL D 230      -2.665 -18.532 -34.564  1.00  0.00              
ATOM   3710 2HG2 VAL D 230      -4.304 -18.007 -35.015  1.00  0.00              
ATOM   3711 3HG2 VAL D 230      -3.099 -18.350 -36.279  1.00  0.00              
ATOM   3712  N   ASN D 231      -4.058 -13.455 -35.384  1.00  0.00              
ATOM   3713  CA  ASN D 231      -3.804 -12.048 -35.118  1.00  0.00              
ATOM   3714  C   ASN D 231      -2.861 -11.983 -33.920  1.00  0.00              
ATOM   3715  O   ASN D 231      -3.252 -12.306 -32.807  1.00  0.00              
ATOM   3716  CB  ASN D 231      -5.078 -11.264 -34.863  1.00  0.00              
ATOM   3717  CG  ASN D 231      -4.858  -9.785 -34.707  1.00  0.00              
ATOM   3718  OD1 ASN D 231      -3.864  -9.344 -34.118  1.00  0.00              
ATOM   3719  ND2 ASN D 231      -5.819  -9.020 -35.158  1.00  0.00              
ATOM   3720  H   ASN D 231      -4.908 -13.877 -35.037  1.00  0.00              
ATOM   3721  HA  ASN D 231      -3.317 -11.590 -35.981  1.00  0.00              
ATOM   3722 1HB  ASN D 231      -5.968 -11.431 -35.472  1.00  0.00              
ATOM   3723 2HB  ASN D 231      -5.226 -11.703 -33.876  1.00  0.00              
ATOM   3724 1HD2 ASN D 231      -5.740  -8.025 -35.088  1.00  0.00              
ATOM   3725 2HD2 ASN D 231      -6.631  -9.430 -35.573  1.00  0.00              
ATOM   3726  N   VAL D 232      -1.620 -11.585 -34.152  1.00  0.00              
ATOM   3727  CA  VAL D 232      -0.644 -11.475 -33.072  1.00  0.00              
ATOM   3728  C   VAL D 232      -0.897 -10.147 -32.362  1.00  0.00              
ATOM   3729  O   VAL D 232      -0.824  -9.080 -32.974  1.00  0.00              
ATOM   3730  CB  VAL D 232       0.809 -11.535 -33.579  1.00  0.00              
ATOM   3731  CG1 VAL D 232       1.783 -11.347 -32.426  1.00  0.00              
ATOM   3732  CG2 VAL D 232       1.072 -12.855 -34.287  1.00  0.00              
ATOM   3733  H   VAL D 232      -1.340 -11.352 -35.095  1.00  0.00              
ATOM   3734  HA  VAL D 232      -0.778 -12.268 -32.334  1.00  0.00              
ATOM   3735  HB  VAL D 232       0.960 -10.745 -34.315  1.00  0.00              
ATOM   3736 1HG1 VAL D 232       2.806 -11.392 -32.802  1.00  0.00              
ATOM   3737 2HG1 VAL D 232       1.612 -10.377 -31.959  1.00  0.00              
ATOM   3738 3HG1 VAL D 232       1.633 -12.136 -31.690  1.00  0.00              
ATOM   3739 1HG2 VAL D 232       2.103 -12.880 -34.639  1.00  0.00              
ATOM   3740 2HG2 VAL D 232       0.905 -13.679 -33.592  1.00  0.00              
ATOM   3741 3HG2 VAL D 232       0.396 -12.954 -35.136  1.00  0.00              
ATOM   3742  N   LYS D 233      -1.214 -10.217 -31.074  1.00  0.00              
ATOM   3743  CA  LYS D 233      -1.470  -9.008 -30.311  1.00  0.00              
ATOM   3744  C   LYS D 233      -0.203  -8.187 -30.051  1.00  0.00              
ATOM   3745  O   LYS D 233       0.886  -8.735 -29.900  1.00  0.00              
ATOM   3746  CB  LYS D 233      -2.139  -9.367 -28.983  1.00  0.00              
ATOM   3747  CG  LYS D 233      -2.474  -8.170 -28.103  1.00  0.00              
ATOM   3748  CD  LYS D 233      -3.698  -7.429 -28.619  1.00  0.00              
ATOM   3749  CE  LYS D 233      -4.015  -6.214 -27.759  1.00  0.00              
ATOM   3750  NZ  LYS D 233      -5.129  -5.407 -28.325  1.00  0.00              
ATOM   3751  H   LYS D 233      -1.279 -11.113 -30.614  1.00  0.00              
ATOM   3752  HA  LYS D 233      -2.131  -8.349 -30.874  1.00  0.00              
ATOM   3753 1HB  LYS D 233      -3.055  -9.908 -29.223  1.00  0.00              
ATOM   3754 2HB  LYS D 233      -1.457 -10.029 -28.449  1.00  0.00              
ATOM   3755 1HG  LYS D 233      -2.664  -8.527 -27.090  1.00  0.00              
ATOM   3756 2HG  LYS D 233      -1.618  -7.496 -28.096  1.00  0.00              
ATOM   3757 1HD  LYS D 233      -3.505  -7.109 -29.644  1.00  0.00              
ATOM   3758 2HD  LYS D 233      -4.548  -8.112 -28.608  1.00  0.00              
ATOM   3759 1HE  LYS D 233      -4.288  -6.562 -26.764  1.00  0.00              
ATOM   3760 2HE  LYS D 233      -3.118  -5.599 -27.695  1.00  0.00              
ATOM   3761 1HZ  LYS D 233      -5.307  -4.613 -27.727  1.00  0.00              
ATOM   3762 2HZ  LYS D 233      -4.877  -5.083 -29.248  1.00  0.00              
ATOM   3763 3HZ  LYS D 233      -5.961  -5.977 -28.384  1.00  0.00              
ATOM   3764  N   ASP D 234      -0.346  -6.864 -30.014  1.00  0.00              
ATOM   3765  CA  ASP D 234       0.800  -5.986 -29.788  1.00  0.00              
ATOM   3766  C   ASP D 234       1.379  -6.188 -28.392  1.00  0.00              
ATOM   3767  O   ASP D 234       0.641  -6.373 -27.424  1.00  0.00              
ATOM   3768  CB  ASP D 234       0.402  -4.521 -29.985  1.00  0.00              
ATOM   3769  CG  ASP D 234       0.171  -4.121 -31.437  1.00  0.00              
ATOM   3770  OD1 ASP D 234       0.512  -4.890 -32.306  1.00  0.00              
ATOM   3771  OD2 ASP D 234      -0.480  -3.130 -31.663  1.00  0.00              
ATOM   3772  H   ASP D 234      -1.260  -6.456 -30.144  1.00  0.00              
ATOM   3773  HA  ASP D 234       1.596  -6.228 -30.493  1.00  0.00              
ATOM   3774 1HB  ASP D 234      -0.458  -4.219 -29.386  1.00  0.00              
ATOM   3775 2HB  ASP D 234       1.299  -4.026 -29.611  1.00  0.00              
ATOM   3776  N   ASN D 235       2.710  -6.154 -28.331  1.00  0.00              
ATOM   3777  CA  ASN D 235       3.525  -6.320 -27.123  1.00  0.00              
ATOM   3778  C   ASN D 235       4.876  -5.748 -27.585  1.00  0.00              
ATOM   3779  O   ASN D 235       5.286  -5.960 -28.718  1.00  0.00              
ATOM   3780  CB  ASN D 235       3.629  -7.754 -26.636  1.00  0.00              
ATOM   3781  CG  ASN D 235       4.298  -7.891 -25.296  1.00  0.00              
ATOM   3782  OD1 ASN D 235       3.777  -7.438 -24.270  1.00  0.00              
ATOM   3783  ND2 ASN D 235       5.485  -8.441 -25.312  1.00  0.00              
ATOM   3784  H   ASN D 235       3.169  -5.996 -29.216  1.00  0.00              
ATOM   3785  HA  ASN D 235       3.088  -5.751 -26.300  1.00  0.00              
ATOM   3786 1HB  ASN D 235       2.766  -8.420 -26.675  1.00  0.00              
ATOM   3787 2HB  ASN D 235       4.339  -8.034 -27.414  1.00  0.00              
ATOM   3788 1HD2 ASN D 235       5.990  -8.564 -24.457  1.00  0.00              
ATOM   3789 2HD2 ASN D 235       5.888  -8.737 -26.178  1.00  0.00              
ATOM   3790  N   PRO D 236       5.578  -5.003 -26.714  1.00  0.00              
ATOM   3791  CA  PRO D 236       6.856  -4.358 -27.051  1.00  0.00              
ATOM   3792  C   PRO D 236       7.786  -4.808 -28.195  1.00  0.00              
ATOM   3793  O   PRO D 236       8.178  -3.980 -29.009  1.00  0.00              
ATOM   3794  CB  PRO D 236       7.530  -4.269 -25.701  1.00  0.00              
ATOM   3795  CG  PRO D 236       6.356  -3.751 -24.890  1.00  0.00              
ATOM   3796  CD  PRO D 236       5.185  -4.639 -25.371  1.00  0.00              
ATOM   3797  HA  PRO D 236       6.732  -3.319 -27.388  1.00  0.00              
ATOM   3798 1HB  PRO D 236       7.902  -5.250 -25.371  1.00  0.00              
ATOM   3799 2HB  PRO D 236       8.392  -3.588 -25.725  1.00  0.00              
ATOM   3800 1HG  PRO D 236       6.542  -3.853 -23.811  1.00  0.00              
ATOM   3801 2HG  PRO D 236       6.177  -2.683 -25.086  1.00  0.00              
ATOM   3802 1HD  PRO D 236       5.055  -5.532 -24.742  1.00  0.00              
ATOM   3803 2HD  PRO D 236       4.225  -4.101 -25.366  1.00  0.00              
ATOM   3804  N   PRO D 237       8.183  -6.087 -28.266  1.00  0.00              
ATOM   3805  CA  PRO D 237       9.169  -6.294 -29.339  1.00  0.00              
ATOM   3806  C   PRO D 237       8.402  -6.399 -30.656  1.00  0.00              
ATOM   3807  O   PRO D 237       8.956  -6.245 -31.751  1.00  0.00              
ATOM   3808  CB  PRO D 237       9.832  -7.612 -28.946  1.00  0.00              
ATOM   3809  CG  PRO D 237       8.690  -8.372 -28.301  1.00  0.00              
ATOM   3810  CD  PRO D 237       8.007  -7.302 -27.469  1.00  0.00              
ATOM   3811  HA  PRO D 237       9.873  -5.455 -29.438  1.00  0.00              
ATOM   3812 1HB  PRO D 237      10.238  -8.136 -29.825  1.00  0.00              
ATOM   3813 2HB  PRO D 237      10.669  -7.451 -28.251  1.00  0.00              
ATOM   3814 1HG  PRO D 237       8.020  -8.803 -29.059  1.00  0.00              
ATOM   3815 2HG  PRO D 237       9.061  -9.206 -27.688  1.00  0.00              
ATOM   3816 1HD  PRO D 237       6.940  -7.515 -27.311  1.00  0.00              
ATOM   3817 2HD  PRO D 237       8.463  -7.196 -26.474  1.00  0.00              
ATOM   3818  N   MET D 238       7.103  -6.642 -30.514  1.00  0.00              
ATOM   3819  CA  MET D 238       6.197  -6.837 -31.630  1.00  0.00              
ATOM   3820  C   MET D 238       5.345  -5.619 -31.965  1.00  0.00              
ATOM   3821  O   MET D 238       4.794  -4.947 -31.081  1.00  0.00              
ATOM   3822  CB  MET D 238       5.290  -8.031 -31.338  1.00  0.00              
ATOM   3823  CG  MET D 238       6.018  -9.363 -31.230  1.00  0.00              
ATOM   3824  SD  MET D 238       4.899 -10.745 -30.926  1.00  0.00              
ATOM   3825  CE  MET D 238       4.502 -10.485 -29.200  1.00  0.00              
ATOM   3826  H   MET D 238       6.743  -6.692 -29.572  1.00  0.00              
ATOM   3827  HA  MET D 238       6.764  -7.032 -32.540  1.00  0.00              
ATOM   3828 1HB  MET D 238       4.779  -7.819 -30.400  1.00  0.00              
ATOM   3829 2HB  MET D 238       4.560  -8.081 -32.147  1.00  0.00              
ATOM   3830 1HG  MET D 238       6.554  -9.534 -32.163  1.00  0.00              
ATOM   3831 2HG  MET D 238       6.732  -9.294 -30.409  1.00  0.00              
ATOM   3832 1HE  MET D 238       3.816 -11.263 -28.863  1.00  0.00              
ATOM   3833 2HE  MET D 238       5.416 -10.525 -28.606  1.00  0.00              
ATOM   3834 3HE  MET D 238       4.032  -9.509 -29.078  1.00  0.00              
ATOM   3835  N   LYS D 239       5.224  -5.371 -33.263  1.00  0.00              
ATOM   3836  CA  LYS D 239       4.439  -4.267 -33.775  1.00  0.00              
ATOM   3837  C   LYS D 239       3.913  -4.646 -35.160  1.00  0.00              
ATOM   3838  O   LYS D 239       4.679  -5.033 -36.032  1.00  0.00              
ATOM   3839  CB  LYS D 239       5.269  -2.984 -33.838  1.00  0.00              
ATOM   3840  CG  LYS D 239       4.514  -1.770 -34.360  1.00  0.00              
ATOM   3841  CD  LYS D 239       5.373  -0.516 -34.303  1.00  0.00              
ATOM   3842  CE  LYS D 239       4.578   0.720 -34.697  1.00  0.00              
ATOM   3843  NZ  LYS D 239       4.167   0.684 -36.127  1.00  0.00              
ATOM   3844  H   LYS D 239       5.701  -5.978 -33.915  1.00  0.00              
ATOM   3845  HA  LYS D 239       3.582  -4.090 -33.124  1.00  0.00              
ATOM   3846 1HB  LYS D 239       5.623  -2.783 -32.826  1.00  0.00              
ATOM   3847 2HB  LYS D 239       6.122  -3.185 -34.485  1.00  0.00              
ATOM   3848 1HG  LYS D 239       4.220  -1.963 -35.392  1.00  0.00              
ATOM   3849 2HG  LYS D 239       3.621  -1.627 -33.749  1.00  0.00              
ATOM   3850 1HD  LYS D 239       5.748  -0.398 -33.284  1.00  0.00              
ATOM   3851 2HD  LYS D 239       6.213  -0.639 -34.986  1.00  0.00              
ATOM   3852 1HE  LYS D 239       3.691   0.772 -34.066  1.00  0.00              
ATOM   3853 2HE  LYS D 239       5.200   1.598 -34.520  1.00  0.00              
ATOM   3854 1HZ  LYS D 239       3.644   1.520 -36.347  1.00  0.00              
ATOM   3855 2HZ  LYS D 239       4.989   0.638 -36.712  1.00  0.00              
ATOM   3856 3HZ  LYS D 239       3.589  -0.127 -36.291  1.00  0.00              
ATOM   3857  N   ASP D 240       2.597  -4.552 -35.330  1.00  0.00              
ATOM   3858  CA  ASP D 240       1.916  -4.850 -36.594  1.00  0.00              
ATOM   3859  C   ASP D 240       2.201  -6.231 -37.172  1.00  0.00              
ATOM   3860  O   ASP D 240       2.453  -6.374 -38.370  1.00  0.00              
ATOM   3861  CB  ASP D 240       2.281  -3.797 -37.639  1.00  0.00              
ATOM   3862  CG  ASP D 240       1.883  -2.404 -37.212  1.00  0.00              
ATOM   3863  OD1 ASP D 240       0.727  -2.236 -36.767  1.00  0.00              
ATOM   3864  OD2 ASP D 240       2.732  -1.494 -37.327  1.00  0.00              
ATOM   3865  H   ASP D 240       2.050  -4.258 -34.534  1.00  0.00              
ATOM   3866  HA  ASP D 240       0.837  -4.842 -36.443  1.00  0.00              
ATOM   3867 1HB  ASP D 240       3.329  -3.824 -37.936  1.00  0.00              
ATOM   3868 2HB  ASP D 240       1.658  -4.128 -38.470  1.00  0.00              
ATOM   3869  N   MET D 241       2.122  -7.251 -36.331  1.00  0.00              
ATOM   3870  CA  MET D 241       2.447  -8.580 -36.797  1.00  0.00              
ATOM   3871  C   MET D 241       1.276  -9.512 -36.847  1.00  0.00              
ATOM   3872  O   MET D 241       0.294  -9.343 -36.126  1.00  0.00              
ATOM   3873  CB  MET D 241       3.536  -9.181 -35.909  1.00  0.00              
ATOM   3874  CG  MET D 241       4.856  -8.422 -35.931  1.00  0.00              
ATOM   3875  SD  MET D 241       6.093  -9.150 -34.838  1.00  0.00              
ATOM   3876  CE  MET D 241       7.464  -8.024 -35.082  1.00  0.00              
ATOM   3877  H   MET D 241       1.837  -7.122 -35.370  1.00  0.00              
ATOM   3878  HA  MET D 241       2.812  -8.534 -37.823  1.00  0.00              
ATOM   3879 1HB  MET D 241       3.143  -9.198 -34.894  1.00  0.00              
ATOM   3880 2HB  MET D 241       3.700 -10.202 -36.255  1.00  0.00              
ATOM   3881 1HG  MET D 241       5.233  -8.425 -36.952  1.00  0.00              
ATOM   3882 2HG  MET D 241       4.662  -7.396 -35.617  1.00  0.00              
ATOM   3883 1HE  MET D 241       8.309  -8.341 -34.471  1.00  0.00              
ATOM   3884 2HE  MET D 241       7.754  -8.025 -36.133  1.00  0.00              
ATOM   3885 3HE  MET D 241       7.163  -7.016 -34.790  1.00  0.00              
ATOM   3886  N   PHE D 242       1.371 -10.488 -37.739  1.00  0.00              
ATOM   3887  CA  PHE D 242       0.349 -11.508 -37.836  1.00  0.00              
ATOM   3888  C   PHE D 242       1.109 -12.819 -38.030  1.00  0.00              
ATOM   3889  O   PHE D 242       2.284 -12.824 -38.425  1.00  0.00              
ATOM   3890  CB  PHE D 242      -0.680 -11.244 -38.946  1.00  0.00              
ATOM   3891  CG  PHE D 242      -0.118 -11.205 -40.340  1.00  0.00              
ATOM   3892  CD1 PHE D 242       0.334 -10.010 -40.889  1.00  0.00              
ATOM   3893  CD2 PHE D 242      -0.123 -12.346 -41.134  1.00  0.00              
ATOM   3894  CE1 PHE D 242       0.773  -9.946 -42.224  1.00  0.00              
ATOM   3895  CE2 PHE D 242       0.314 -12.299 -42.472  1.00  0.00              
ATOM   3896  CZ  PHE D 242       0.760 -11.094 -43.014  1.00  0.00              
ATOM   3897  H   PHE D 242       2.166 -10.526 -38.363  1.00  0.00              
ATOM   3898  HA  PHE D 242      -0.230 -11.542 -36.912  1.00  0.00              
ATOM   3899 1HB  PHE D 242      -1.438 -12.028 -38.951  1.00  0.00              
ATOM   3900 2HB  PHE D 242      -1.160 -10.279 -38.790  1.00  0.00              
ATOM   3901  HD1 PHE D 242       0.348  -9.112 -40.270  1.00  0.00              
ATOM   3902  HD2 PHE D 242      -0.473 -13.286 -40.707  1.00  0.00              
ATOM   3903  HE1 PHE D 242       1.121  -9.002 -42.638  1.00  0.00              
ATOM   3904  HE2 PHE D 242       0.303 -13.201 -43.085  1.00  0.00              
ATOM   3905  HZ  PHE D 242       1.095 -11.047 -44.049  1.00  0.00              
ATOM   3906  N   LYS D 243       0.443 -13.928 -37.746  1.00  0.00              
ATOM   3907  CA  LYS D 243       1.114 -15.208 -37.782  1.00  0.00              
ATOM   3908  C   LYS D 243       0.420 -16.228 -38.653  1.00  0.00              
ATOM   3909  O   LYS D 243      -0.811 -16.318 -38.676  1.00  0.00              
ATOM   3910  CB  LYS D 243       1.255 -15.760 -36.363  1.00  0.00              
ATOM   3911  CG  LYS D 243       1.911 -17.132 -36.284  1.00  0.00              
ATOM   3912  CD  LYS D 243       2.324 -17.467 -34.858  1.00  0.00              
ATOM   3913  CE  LYS D 243       1.118 -17.818 -33.999  1.00  0.00              
ATOM   3914  NZ  LYS D 243       1.519 -18.315 -32.655  1.00  0.00              
ATOM   3915  H   LYS D 243      -0.536 -13.893 -37.502  1.00  0.00              
ATOM   3916  HA  LYS D 243       2.107 -15.092 -38.217  1.00  0.00              
ATOM   3917 1HB  LYS D 243       1.850 -15.041 -35.798  1.00  0.00              
ATOM   3918 2HB  LYS D 243       0.253 -15.813 -35.938  1.00  0.00              
ATOM   3919 1HG  LYS D 243       1.199 -17.877 -36.640  1.00  0.00              
ATOM   3920 2HG  LYS D 243       2.790 -17.134 -36.927  1.00  0.00              
ATOM   3921 1HD  LYS D 243       3.011 -18.314 -34.886  1.00  0.00              
ATOM   3922 2HD  LYS D 243       2.833 -16.602 -34.432  1.00  0.00              
ATOM   3923 1HE  LYS D 243       0.506 -16.925 -33.889  1.00  0.00              
ATOM   3924 2HE  LYS D 243       0.546 -18.589 -34.514  1.00  0.00              
ATOM   3925 1HZ  LYS D 243       0.692 -18.536 -32.118  1.00  0.00              
ATOM   3926 2HZ  LYS D 243       2.086 -19.144 -32.757  1.00  0.00              
ATOM   3927 3HZ  LYS D 243       2.049 -17.600 -32.177  1.00  0.00              
ATOM   3928  N   LEU D 244       1.232 -16.987 -39.370  1.00  0.00              
ATOM   3929  CA  LEU D 244       0.752 -18.085 -40.179  1.00  0.00              
ATOM   3930  C   LEU D 244       1.155 -19.405 -39.505  1.00  0.00              
ATOM   3931  O   LEU D 244       2.323 -19.622 -39.191  1.00  0.00              
ATOM   3932  CB  LEU D 244       1.354 -18.018 -41.587  1.00  0.00              
ATOM   3933  CG  LEU D 244       1.087 -16.753 -42.418  1.00  0.00              
ATOM   3934  CD1 LEU D 244       1.664 -16.966 -43.818  1.00  0.00              
ATOM   3935  CD2 LEU D 244      -0.422 -16.456 -42.504  1.00  0.00              
ATOM   3936  H   LEU D 244       2.222 -16.787 -39.350  1.00  0.00              
ATOM   3937  HA  LEU D 244      -0.336 -18.054 -40.229  1.00  0.00              
ATOM   3938 1HB  LEU D 244       2.411 -18.058 -41.330  1.00  0.00              
ATOM   3939 2HB  LEU D 244       1.090 -18.892 -42.181  1.00  0.00              
ATOM   3940  HG  LEU D 244       1.548 -15.917 -41.893  1.00  0.00              
ATOM   3941 1HD1 LEU D 244       1.484 -16.079 -44.426  1.00  0.00              
ATOM   3942 2HD1 LEU D 244       2.737 -17.145 -43.746  1.00  0.00              
ATOM   3943 3HD1 LEU D 244       1.183 -17.827 -44.282  1.00  0.00              
ATOM   3944 1HD2 LEU D 244      -0.581 -15.556 -43.097  1.00  0.00              
ATOM   3945 2HD2 LEU D 244      -0.932 -17.297 -42.975  1.00  0.00              
ATOM   3946 3HD2 LEU D 244      -0.822 -16.304 -41.501  1.00  0.00              
ATOM   3947  N   LEU D 245       0.175 -20.269 -39.287  1.00  0.00              
ATOM   3948  CA  LEU D 245       0.411 -21.563 -38.663  1.00  0.00              
ATOM   3949  C   LEU D 245      -0.021 -22.657 -39.631  1.00  0.00              
ATOM   3950  O   LEU D 245      -1.184 -22.700 -40.043  1.00  0.00              
ATOM   3951  CB  LEU D 245      -0.415 -21.707 -37.373  1.00  0.00              
ATOM   3952  CG  LEU D 245      -0.180 -20.759 -36.193  1.00  0.00              
ATOM   3953  CD1 LEU D 245      -1.206 -21.007 -35.100  1.00  0.00              
ATOM   3954  CD2 LEU D 245       1.206 -20.978 -35.640  1.00  0.00              
ATOM   3955  H   LEU D 245      -0.764 -20.020 -39.563  1.00  0.00              
ATOM   3956  HA  LEU D 245       1.476 -21.685 -38.469  1.00  0.00              
ATOM   3957 1HB  LEU D 245      -1.407 -21.510 -37.774  1.00  0.00              
ATOM   3958 2HB  LEU D 245      -0.377 -22.725 -36.982  1.00  0.00              
ATOM   3959  HG  LEU D 245      -0.228 -19.742 -36.581  1.00  0.00              
ATOM   3960 1HD1 LEU D 245      -1.025 -20.325 -34.269  1.00  0.00              
ATOM   3961 2HD1 LEU D 245      -2.207 -20.838 -35.496  1.00  0.00              
ATOM   3962 3HD1 LEU D 245      -1.122 -22.035 -34.750  1.00  0.00              
ATOM   3963 1HD2 LEU D 245       1.373 -20.302 -34.800  1.00  0.00              
ATOM   3964 2HD2 LEU D 245       1.304 -22.011 -35.301  1.00  0.00              
ATOM   3965 3HD2 LEU D 245       1.944 -20.780 -36.416  1.00  0.00              
ATOM   3966  N   MET D 246       0.925 -23.503 -40.025  1.00  0.00              
ATOM   3967  CA  MET D 246       0.628 -24.671 -40.853  1.00  0.00              
ATOM   3968  C   MET D 246       1.717 -25.691 -40.537  1.00  0.00              
ATOM   3969  O   MET D 246       2.905 -25.425 -40.741  1.00  0.00              
ATOM   3970  CB  MET D 246       0.629 -24.364 -42.362  1.00  0.00              
ATOM   3971  CG  MET D 246       0.251 -25.623 -43.163  1.00  0.00              
ATOM   3972  SD  MET D 246       0.152 -25.416 -44.947  1.00  0.00              
ATOM   3973  CE  MET D 246      -1.190 -24.342 -45.088  1.00  0.00              
ATOM   3974  H   MET D 246       1.879 -23.332 -39.740  1.00  0.00              
ATOM   3975  HA  MET D 246      -0.349 -25.076 -40.587  1.00  0.00              
ATOM   3976 1HB  MET D 246      -0.085 -23.557 -42.523  1.00  0.00              
ATOM   3977 2HB  MET D 246       1.633 -24.017 -42.615  1.00  0.00              
ATOM   3978 1HG  MET D 246       0.997 -26.391 -42.961  1.00  0.00              
ATOM   3979 2HG  MET D 246      -0.724 -25.963 -42.816  1.00  0.00              
ATOM   3980 1HE  MET D 246      -1.371 -24.121 -46.141  1.00  0.00              
ATOM   3981 2HE  MET D 246      -2.075 -24.809 -44.656  1.00  0.00              
ATOM   3982 3HE  MET D 246      -0.972 -23.416 -44.556  1.00  0.00              
ATOM   3983  N   PHE D 247       1.306 -26.852 -40.028  1.00  0.00              
ATOM   3984  CA  PHE D 247       2.250 -27.911 -39.672  1.00  0.00              
ATOM   3985  C   PHE D 247       3.264 -28.163 -40.758  1.00  0.00              
ATOM   3986  O   PHE D 247       2.909 -28.325 -41.920  1.00  0.00              
ATOM   3987  CB  PHE D 247       1.503 -29.209 -39.359  1.00  0.00              
ATOM   3988  CG  PHE D 247       2.404 -30.349 -38.978  1.00  0.00              
ATOM   3989  CD1 PHE D 247       2.931 -30.439 -37.698  1.00  0.00              
ATOM   3990  CD2 PHE D 247       2.728 -31.334 -39.899  1.00  0.00              
ATOM   3991  CE1 PHE D 247       3.759 -31.488 -37.347  1.00  0.00              
ATOM   3992  CE2 PHE D 247       3.555 -32.384 -39.551  1.00  0.00              
ATOM   3993  CZ  PHE D 247       4.071 -32.460 -38.273  1.00  0.00              
ATOM   3994  H   PHE D 247       0.318 -27.004 -39.886  1.00  0.00              
ATOM   3995  HA  PHE D 247       2.822 -27.616 -38.791  1.00  0.00              
ATOM   3996 1HB  PHE D 247       0.822 -29.058 -38.523  1.00  0.00              
ATOM   3997 2HB  PHE D 247       0.939 -29.536 -40.231  1.00  0.00              
ATOM   3998  HD1 PHE D 247       2.683 -29.670 -36.966  1.00  0.00              
ATOM   3999  HD2 PHE D 247       2.320 -31.274 -40.909  1.00  0.00              
ATOM   4000  HE1 PHE D 247       4.166 -31.546 -36.338  1.00  0.00              
ATOM   4001  HE2 PHE D 247       3.801 -33.152 -40.284  1.00  0.00              
ATOM   4002  HZ  PHE D 247       4.725 -33.287 -37.997  1.00  0.00              
ATOM   4003  N   PRO D 248       4.554 -28.212 -40.393  1.00  0.00              
ATOM   4004  CA  PRO D 248       5.093 -28.106 -39.033  1.00  0.00              
ATOM   4005  C   PRO D 248       5.466 -26.678 -38.638  1.00  0.00              
ATOM   4006  O   PRO D 248       6.008 -26.449 -37.555  1.00  0.00              
ATOM   4007  CB  PRO D 248       6.325 -28.987 -39.107  1.00  0.00              
ATOM   4008  CG  PRO D 248       6.871 -28.605 -40.470  1.00  0.00              
ATOM   4009  CD  PRO D 248       5.612 -28.535 -41.341  1.00  0.00              
ATOM   4010  HA  PRO D 248       4.366 -28.406 -38.263  1.00  0.00              
ATOM   4011 1HB  PRO D 248       7.027 -28.770 -38.287  1.00  0.00              
ATOM   4012 2HB  PRO D 248       6.063 -30.053 -39.033  1.00  0.00              
ATOM   4013 1HG  PRO D 248       7.404 -27.643 -40.430  1.00  0.00              
ATOM   4014 2HG  PRO D 248       7.589 -29.355 -40.835  1.00  0.00              
ATOM   4015 1HD  PRO D 248       5.687 -27.761 -42.119  1.00  0.00              
ATOM   4016 2HD  PRO D 248       5.406 -29.486 -41.854  1.00  0.00              
ATOM   4017  N   GLU D 249       5.163 -25.717 -39.502  1.00  0.00              
ATOM   4018  CA  GLU D 249       5.611 -24.349 -39.281  1.00  0.00              
ATOM   4019  C   GLU D 249       4.716 -23.347 -38.568  1.00  0.00              
ATOM   4020  O   GLU D 249       3.497 -23.446 -38.553  1.00  0.00              
ATOM   4021  CB  GLU D 249       5.973 -23.705 -40.618  1.00  0.00              
ATOM   4022  CG  GLU D 249       7.098 -24.343 -41.362  1.00  0.00              
ATOM   4023  CD  GLU D 249       7.333 -23.638 -42.679  1.00  0.00              
ATOM   4024  OE1 GLU D 249       6.383 -23.576 -43.488  1.00  0.00              
ATOM   4025  OE2 GLU D 249       8.458 -23.134 -42.894  1.00  0.00              
ATOM   4026  H   GLU D 249       4.617 -25.928 -40.325  1.00  0.00              
ATOM   4027  HA  GLU D 249       6.480 -24.346 -38.623  1.00  0.00              
ATOM   4028 1HB  GLU D 249       5.078 -23.738 -41.239  1.00  0.00              
ATOM   4029 2HB  GLU D 249       6.233 -22.668 -40.411  1.00  0.00              
ATOM   4030 1HG  GLU D 249       8.027 -24.383 -40.794  1.00  0.00              
ATOM   4031 2HG  GLU D 249       6.742 -25.356 -41.546  1.00  0.00              
ATOM   4032  N   SER D 250       5.388 -22.339 -38.028  1.00  0.00              
ATOM   4033  CA  SER D 250       4.785 -21.236 -37.310  1.00  0.00              
ATOM   4034  C   SER D 250       5.700 -20.091 -37.766  1.00  0.00              
ATOM   4035  O   SER D 250       6.893 -20.114 -37.491  1.00  0.00              
ATOM   4036  CB  SER D 250       4.895 -21.460 -35.800  1.00  0.00              
ATOM   4037  OG  SER D 250       4.358 -20.350 -35.112  1.00  0.00              
ATOM   4038  H   SER D 250       6.391 -22.364 -38.139  1.00  0.00              
ATOM   4039  HA  SER D 250       3.715 -21.134 -37.492  1.00  0.00              
ATOM   4040 1HB  SER D 250       4.343 -22.363 -35.541  1.00  0.00              
ATOM   4041 2HB  SER D 250       5.944 -21.589 -35.541  1.00  0.00              
ATOM   4042  HG  SER D 250       4.429 -20.496 -34.166  1.00  0.00              
ATOM   4043  N   ARG D 251       5.159 -19.112 -38.488  1.00  0.00              
ATOM   4044  CA  ARG D 251       5.980 -17.998 -38.945  1.00  0.00              
ATOM   4045  C   ARG D 251       5.247 -16.699 -38.718  1.00  0.00              
ATOM   4046  O   ARG D 251       4.092 -16.561 -39.097  1.00  0.00              
ATOM   4047  CB  ARG D 251       6.299 -18.143 -40.443  1.00  0.00              
ATOM   4048  CG  ARG D 251       7.063 -19.419 -40.804  1.00  0.00              
ATOM   4049  CD  ARG D 251       7.095 -19.657 -42.316  1.00  0.00              
ATOM   4050  NE  ARG D 251       8.056 -18.792 -42.996  1.00  0.00              
ATOM   4051  CZ  ARG D 251       8.129 -18.648 -44.316  1.00  0.00              
ATOM   4052  NH1 ARG D 251       7.293 -19.311 -45.107  1.00  0.00              
ATOM   4053  NH2 ARG D 251       9.045 -17.852 -44.843  1.00  0.00              
ATOM   4054  H   ARG D 251       4.178 -19.129 -38.726  1.00  0.00              
ATOM   4055  HA  ARG D 251       6.905 -17.960 -38.368  1.00  0.00              
ATOM   4056 1HB  ARG D 251       5.349 -18.126 -40.975  1.00  0.00              
ATOM   4057 2HB  ARG D 251       6.890 -17.273 -40.727  1.00  0.00              
ATOM   4058 1HG  ARG D 251       8.085 -19.328 -40.436  1.00  0.00              
ATOM   4059 2HG  ARG D 251       6.575 -20.264 -40.318  1.00  0.00              
ATOM   4060 1HD  ARG D 251       7.370 -20.695 -42.504  1.00  0.00              
ATOM   4061 2HD  ARG D 251       6.105 -19.464 -42.726  1.00  0.00              
ATOM   4062  HE  ARG D 251       8.777 -18.200 -42.608  1.00  0.00              
ATOM   4063 1HH1 ARG D 251       6.600 -19.927 -44.703  1.00  0.00              
ATOM   4064 2HH1 ARG D 251       7.353 -19.196 -46.108  1.00  0.00              
ATOM   4065 1HH2 ARG D 251       9.687 -17.358 -44.239  1.00  0.00              
ATOM   4066 2HH2 ARG D 251       9.100 -17.744 -45.845  1.00  0.00              
ATOM   4067  N   ILE D 252       5.916 -15.752 -38.080  1.00  0.00              
ATOM   4068  CA  ILE D 252       5.317 -14.461 -37.798  1.00  0.00              
ATOM   4069  C   ILE D 252       5.837 -13.432 -38.802  1.00  0.00              
ATOM   4070  O   ILE D 252       7.049 -13.341 -39.041  1.00  0.00              
ATOM   4071  CB  ILE D 252       5.620 -13.989 -36.364  1.00  0.00              
ATOM   4072  CG1 ILE D 252       5.036 -14.971 -35.345  1.00  0.00              
ATOM   4073  CG2 ILE D 252       5.068 -12.590 -36.137  1.00  0.00              
ATOM   4074  CD1 ILE D 252       5.315 -14.596 -33.907  1.00  0.00              
ATOM   4075  H   ILE D 252       6.866 -15.930 -37.782  1.00  0.00              
ATOM   4076  HA  ILE D 252       4.238 -14.499 -37.944  1.00  0.00              
ATOM   4077  HB  ILE D 252       6.699 -13.983 -36.212  1.00  0.00              
ATOM   4078 1HG1 ILE D 252       3.960 -15.007 -35.509  1.00  0.00              
ATOM   4079 2HG1 ILE D 252       5.467 -15.950 -35.554  1.00  0.00              
ATOM   4080 1HG2 ILE D 252       5.290 -12.272 -35.119  1.00  0.00              
ATOM   4081 2HG2 ILE D 252       5.529 -11.899 -36.841  1.00  0.00              
ATOM   4082 3HG2 ILE D 252       3.988 -12.596 -36.288  1.00  0.00              
ATOM   4083 1HD1 ILE D 252       4.871 -15.338 -33.244  1.00  0.00              
ATOM   4084 2HD1 ILE D 252       6.392 -14.561 -33.741  1.00  0.00              
ATOM   4085 3HD1 ILE D 252       4.884 -13.618 -33.695  1.00  0.00              
ATOM   4086  N   PHE D 253       4.915 -12.687 -39.400  1.00  0.00              
ATOM   4087  CA  PHE D 253       5.260 -11.679 -40.400  1.00  0.00              
ATOM   4088  C   PHE D 253       4.808 -10.292 -39.960  1.00  0.00              
ATOM   4089  O   PHE D 253       3.652 -10.088 -39.588  1.00  0.00              
ATOM   4090  CB  PHE D 253       4.602 -12.021 -41.746  1.00  0.00              
ATOM   4091  CG  PHE D 253       5.016 -13.355 -42.292  1.00  0.00              
ATOM   4092  CD1 PHE D 253       6.174 -13.481 -43.047  1.00  0.00              
ATOM   4093  CD2 PHE D 253       4.275 -14.501 -41.991  1.00  0.00              
ATOM   4094  CE1 PHE D 253       6.597 -14.737 -43.500  1.00  0.00              
ATOM   4095  CE2 PHE D 253       4.688 -15.757 -42.438  1.00  0.00              
ATOM   4096  CZ  PHE D 253       5.852 -15.873 -43.194  1.00  0.00              
ATOM   4097  H   PHE D 253       3.946 -12.825 -39.156  1.00  0.00              
ATOM   4098  HA  PHE D 253       6.343 -11.630 -40.518  1.00  0.00              
ATOM   4099 1HB  PHE D 253       3.519 -12.047 -41.639  1.00  0.00              
ATOM   4100 2HB  PHE D 253       4.874 -11.277 -42.494  1.00  0.00              
ATOM   4101  HD1 PHE D 253       6.753 -12.588 -43.285  1.00  0.00              
ATOM   4102  HD2 PHE D 253       3.364 -14.405 -41.400  1.00  0.00              
ATOM   4103  HE1 PHE D 253       7.508 -14.823 -44.092  1.00  0.00              
ATOM   4104  HE2 PHE D 253       4.103 -16.645 -42.199  1.00  0.00              
ATOM   4105  HZ  PHE D 253       6.180 -16.851 -43.546  1.00  0.00              
ATOM   4106  N   GLN D 254       5.734  -9.345 -40.010  1.00  0.00              
ATOM   4107  CA  GLN D 254       5.427  -7.956 -39.709  1.00  0.00              
ATOM   4108  C   GLN D 254       4.999  -7.233 -40.981  1.00  0.00              
ATOM   4109  O   GLN D 254       5.701  -7.277 -41.988  1.00  0.00              
ATOM   4110  CB  GLN D 254       6.654  -7.265 -39.125  1.00  0.00              
ATOM   4111  CG  GLN D 254       6.429  -5.813 -38.759  1.00  0.00              
ATOM   4112  CD  GLN D 254       7.633  -5.198 -38.075  1.00  0.00              
ATOM   4113  OE1 GLN D 254       8.731  -5.162 -38.630  1.00  0.00              
ATOM   4114  NE2 GLN D 254       7.434  -4.718 -36.856  1.00  0.00              
ATOM   4115  H   GLN D 254       6.679  -9.596 -40.263  1.00  0.00              
ATOM   4116  HA  GLN D 254       4.590  -7.910 -39.012  1.00  0.00              
ATOM   4117 1HB  GLN D 254       6.941  -7.829 -38.237  1.00  0.00              
ATOM   4118 2HB  GLN D 254       7.443  -7.340 -39.873  1.00  0.00              
ATOM   4119 1HG  GLN D 254       6.034  -5.081 -39.465  1.00  0.00              
ATOM   4120 2HG  GLN D 254       5.675  -6.030 -38.002  1.00  0.00              
ATOM   4121 1HE2 GLN D 254       8.192  -4.300 -36.354  1.00  0.00              
ATOM   4122 2HE2 GLN D 254       6.528  -4.771 -36.438  1.00  0.00              
ATOM   4123  N   ALA D 255       3.843  -6.583 -40.930  1.00  0.00              
ATOM   4124  CA  ALA D 255       3.339  -5.833 -42.075  1.00  0.00              
ATOM   4125  C   ALA D 255       3.943  -4.426 -42.007  1.00  0.00              
ATOM   4126  O   ALA D 255       4.385  -3.987 -40.937  1.00  0.00              
ATOM   4127  CB  ALA D 255       1.817  -5.770 -42.029  1.00  0.00              
ATOM   4128  H   ALA D 255       3.299  -6.606 -40.080  1.00  0.00              
ATOM   4129  HA  ALA D 255       3.667  -6.327 -42.989  1.00  0.00              
ATOM   4130 1HB  ALA D 255       1.451  -5.208 -42.888  1.00  0.00              
ATOM   4131 2HB  ALA D 255       1.410  -6.781 -42.055  1.00  0.00              
ATOM   4132 3HB  ALA D 255       1.502  -5.275 -41.111  1.00  0.00              
ATOM   4133  N   GLU D 256       3.970  -3.717 -43.134  1.00  0.00              
ATOM   4134  CA  GLU D 256       4.519  -2.366 -43.145  1.00  0.00              
ATOM   4135  C   GLU D 256       3.935  -1.468 -42.060  1.00  0.00              
ATOM   4136  O   GLU D 256       4.665  -0.757 -41.373  1.00  0.00              
ATOM   4137  CB  GLU D 256       4.295  -1.724 -44.516  1.00  0.00              
ATOM   4138  CG  GLU D 256       4.857  -0.315 -44.650  1.00  0.00              
ATOM   4139  CD  GLU D 256       4.658   0.221 -46.041  1.00  0.00              
ATOM   4140  OE1 GLU D 256       4.134  -0.492 -46.863  1.00  0.00              
ATOM   4141  OE2 GLU D 256       4.926   1.380 -46.251  1.00  0.00              
ATOM   4142  H   GLU D 256       3.610  -4.110 -43.992  1.00  0.00              
ATOM   4143  HA  GLU D 256       5.590  -2.401 -42.940  1.00  0.00              
ATOM   4144 1HB  GLU D 256       4.768  -2.375 -45.253  1.00  0.00              
ATOM   4145 2HB  GLU D 256       3.219  -1.703 -44.687  1.00  0.00              
ATOM   4146 1HG  GLU D 256       4.442   0.387 -43.928  1.00  0.00              
ATOM   4147 2HG  GLU D 256       5.922  -0.445 -44.460  1.00  0.00              
ATOM   4148  N   ASN D 257       2.620  -1.501 -41.902  1.00  0.00              
ATOM   4149  CA  ASN D 257       1.966  -0.737 -40.846  1.00  0.00              
ATOM   4150  C   ASN D 257       0.643  -1.387 -40.488  1.00  0.00              
ATOM   4151  O   ASN D 257       0.292  -2.423 -41.041  1.00  0.00              
ATOM   4152  CB  ASN D 257       1.736   0.706 -41.303  1.00  0.00              
ATOM   4153  CG  ASN D 257       0.876   0.788 -42.544  1.00  0.00              
ATOM   4154  OD1 ASN D 257      -0.240   0.249 -42.580  1.00  0.00              
ATOM   4155  ND2 ASN D 257       1.383   1.465 -43.572  1.00  0.00              
ATOM   4156  H   ASN D 257       2.057  -2.065 -42.522  1.00  0.00              
ATOM   4157  HA  ASN D 257       2.586  -0.741 -39.948  1.00  0.00              
ATOM   4158 1HB  ASN D 257       1.441   1.478 -40.591  1.00  0.00              
ATOM   4159 2HB  ASN D 257       2.779   0.850 -41.584  1.00  0.00              
ATOM   4160 1HD2 ASN D 257       0.858   1.552 -44.420  1.00  0.00              
ATOM   4161 2HD2 ASN D 257       2.287   1.885 -43.498  1.00  0.00              
ATOM   4162  N   ALA D 258      -0.096  -0.773 -39.569  1.00  0.00              
ATOM   4163  CA  ALA D 258      -1.355  -1.334 -39.093  1.00  0.00              
ATOM   4164  C   ALA D 258      -2.407  -1.494 -40.187  1.00  0.00              
ATOM   4165  O   ALA D 258      -3.158  -2.477 -40.203  1.00  0.00              
ATOM   4166  CB  ALA D 258      -1.915  -0.472 -37.964  1.00  0.00              
ATOM   4167  H   ALA D 258       0.226   0.107 -39.191  1.00  0.00              
ATOM   4168  HA  ALA D 258      -1.169  -2.338 -38.711  1.00  0.00              
ATOM   4169 1HB  ALA D 258      -2.855  -0.900 -37.615  1.00  0.00              
ATOM   4170 2HB  ALA D 258      -1.202  -0.445 -37.139  1.00  0.00              
ATOM   4171 3HB  ALA D 258      -2.089   0.539 -38.329  1.00  0.00              
ATOM   4172  N   LYS D 259      -2.473  -0.528 -41.097  1.00  0.00              
ATOM   4173  CA  LYS D 259      -3.437  -0.606 -42.182  1.00  0.00              
ATOM   4174  C   LYS D 259      -3.130  -1.786 -43.095  1.00  0.00              
ATOM   4175  O   LYS D 259      -4.033  -2.506 -43.516  1.00  0.00              
ATOM   4176  CB  LYS D 259      -3.448   0.696 -42.985  1.00  0.00              
ATOM   4177  CG  LYS D 259      -4.471   0.731 -44.112  1.00  0.00              
ATOM   4178  CD  LYS D 259      -4.492   2.089 -44.798  1.00  0.00              
ATOM   4179  CE  LYS D 259      -5.500   2.119 -45.937  1.00  0.00              
ATOM   4180  NZ  LYS D 259      -5.517   3.437 -46.631  1.00  0.00              
ATOM   4181  H   LYS D 259      -1.856   0.269 -41.044  1.00  0.00              
ATOM   4182  HA  LYS D 259      -4.436  -0.774 -41.776  1.00  0.00              
ATOM   4183 1HB  LYS D 259      -3.654   1.503 -42.281  1.00  0.00              
ATOM   4184 2HB  LYS D 259      -2.448   0.824 -43.400  1.00  0.00              
ATOM   4185 1HG  LYS D 259      -4.214  -0.039 -44.838  1.00  0.00              
ATOM   4186 2HG  LYS D 259      -5.455   0.522 -43.693  1.00  0.00              
ATOM   4187 1HD  LYS D 259      -4.754   2.848 -44.059  1.00  0.00              
ATOM   4188 2HD  LYS D 259      -3.496   2.295 -45.191  1.00  0.00              
ATOM   4189 1HE  LYS D 259      -5.236   1.338 -46.648  1.00  0.00              
ATOM   4190 2HE  LYS D 259      -6.487   1.915 -45.524  1.00  0.00              
ATOM   4191 1HZ  LYS D 259      -6.198   3.415 -47.377  1.00  0.00              
ATOM   4192 2HZ  LYS D 259      -5.763   4.161 -45.971  1.00  0.00              
ATOM   4193 3HZ  LYS D 259      -4.603   3.626 -47.014  1.00  0.00              
ATOM   4194  N   ILE D 260      -1.858  -1.979 -43.404  1.00  0.00              
ATOM   4195  CA  ILE D 260      -1.453  -3.094 -44.255  1.00  0.00              
ATOM   4196  C   ILE D 260      -1.737  -4.441 -43.574  1.00  0.00              
ATOM   4197  O   ILE D 260      -2.188  -5.387 -44.222  1.00  0.00              
ATOM   4198  CB  ILE D 260       0.042  -3.013 -44.599  1.00  0.00              
ATOM   4199  CG1 ILE D 260       0.318  -1.748 -45.420  1.00  0.00              
ATOM   4200  CG2 ILE D 260       0.471  -4.257 -45.380  1.00  0.00              
ATOM   4201  CD1 ILE D 260      -0.447  -1.675 -46.721  1.00  0.00              
ATOM   4202  H   ILE D 260      -1.152  -1.349 -43.050  1.00  0.00              
ATOM   4203  HA  ILE D 260      -2.047  -3.115 -45.168  1.00  0.00              
ATOM   4204  HB  ILE D 260       0.617  -2.942 -43.675  1.00  0.00              
ATOM   4205 1HG1 ILE D 260       0.054  -0.893 -44.799  1.00  0.00              
ATOM   4206 2HG1 ILE D 260       1.387  -1.725 -45.630  1.00  0.00              
ATOM   4207 1HG2 ILE D 260       1.532  -4.188 -45.619  1.00  0.00              
ATOM   4208 2HG2 ILE D 260       0.293  -5.144 -44.774  1.00  0.00              
ATOM   4209 3HG2 ILE D 260      -0.104  -4.324 -46.302  1.00  0.00              
ATOM   4210 1HD1 ILE D 260      -0.194  -0.751 -47.241  1.00  0.00              
ATOM   4211 2HD1 ILE D 260      -0.181  -2.527 -47.349  1.00  0.00              
ATOM   4212 3HD1 ILE D 260      -1.516  -1.695 -46.517  1.00  0.00              
ATOM   4213  N   LYS D 261      -1.483  -4.523 -42.268  1.00  0.00              
ATOM   4214  CA  LYS D 261      -1.803  -5.735 -41.528  1.00  0.00              
ATOM   4215  C   LYS D 261      -3.284  -6.011 -41.628  1.00  0.00              
ATOM   4216  O   LYS D 261      -3.696  -7.149 -41.892  1.00  0.00              
ATOM   4217  CB  LYS D 261      -1.422  -5.617 -40.043  1.00  0.00              
ATOM   4218  CG  LYS D 261      -1.907  -6.820 -39.233  1.00  0.00              
ATOM   4219  CD  LYS D 261      -1.514  -6.737 -37.753  1.00  0.00              
ATOM   4220  CE  LYS D 261      -2.331  -7.723 -36.931  1.00  0.00              
ATOM   4221  NZ  LYS D 261      -1.899  -7.774 -35.495  1.00  0.00              
ATOM   4222  H   LYS D 261      -1.063  -3.744 -41.780  1.00  0.00              
ATOM   4223  HA  LYS D 261      -1.277  -6.585 -41.965  1.00  0.00              
ATOM   4224 1HB  LYS D 261      -0.335  -5.533 -39.998  1.00  0.00              
ATOM   4225 2HB  LYS D 261      -1.871  -4.696 -39.669  1.00  0.00              
ATOM   4226 1HG  LYS D 261      -2.993  -6.871 -39.305  1.00  0.00              
ATOM   4227 2HG  LYS D 261      -1.473  -7.724 -39.660  1.00  0.00              
ATOM   4228 1HD  LYS D 261      -0.452  -6.965 -37.662  1.00  0.00              
ATOM   4229 2HD  LYS D 261      -1.697  -5.721 -37.403  1.00  0.00              
ATOM   4230 1HE  LYS D 261      -3.377  -7.424 -36.977  1.00  0.00              
ATOM   4231 2HE  LYS D 261      -2.217  -8.712 -37.372  1.00  0.00              
ATOM   4232 1HZ  LYS D 261      -2.470  -8.442 -34.995  1.00  0.00              
ATOM   4233 2HZ  LYS D 261      -0.929  -8.055 -35.444  1.00  0.00              
ATOM   4234 3HZ  LYS D 261      -2.007  -6.861 -35.079  1.00  0.00              
ATOM   4235  N   ARG D 262      -4.088  -4.966 -41.433  1.00  0.00              
ATOM   4236  CA  ARG D 262      -5.537  -5.107 -41.466  1.00  0.00              
ATOM   4237  C   ARG D 262      -6.007  -5.567 -42.845  1.00  0.00              
ATOM   4238  O   ARG D 262      -6.900  -6.404 -42.958  1.00  0.00              
ATOM   4239  CB  ARG D 262      -6.247  -3.837 -41.025  1.00  0.00              
ATOM   4240  CG  ARG D 262      -6.168  -3.544 -39.535  1.00  0.00              
ATOM   4241  CD  ARG D 262      -6.745  -2.235 -39.136  1.00  0.00              
ATOM   4242  NE  ARG D 262      -6.650  -1.941 -37.715  1.00  0.00              
ATOM   4243  CZ  ARG D 262      -7.040  -0.786 -37.145  1.00  0.00              
ATOM   4244  NH1 ARG D 262      -7.516   0.201 -37.871  1.00  0.00              
ATOM   4245  NH2 ARG D 262      -6.908  -0.660 -35.836  1.00  0.00              
ATOM   4246  H   ARG D 262      -3.687  -4.057 -41.259  1.00  0.00              
ATOM   4247  HA  ARG D 262      -5.850  -5.874 -40.756  1.00  0.00              
ATOM   4248 1HB  ARG D 262      -5.798  -3.013 -41.577  1.00  0.00              
ATOM   4249 2HB  ARG D 262      -7.293  -3.941 -41.314  1.00  0.00              
ATOM   4250 1HG  ARG D 262      -6.707  -4.326 -38.999  1.00  0.00              
ATOM   4251 2HG  ARG D 262      -5.119  -3.556 -39.235  1.00  0.00              
ATOM   4252 1HD  ARG D 262      -6.223  -1.441 -39.669  1.00  0.00              
ATOM   4253 2HD  ARG D 262      -7.801  -2.218 -39.403  1.00  0.00              
ATOM   4254  HE  ARG D 262      -6.297  -2.516 -36.961  1.00  0.00              
ATOM   4255 1HH1 ARG D 262      -7.594   0.095 -38.873  1.00  0.00              
ATOM   4256 2HH1 ARG D 262      -7.803   1.059 -37.425  1.00  0.00              
ATOM   4257 1HH2 ARG D 262      -6.523  -1.421 -35.294  1.00  0.00              
ATOM   4258 2HH2 ARG D 262      -7.192   0.196 -35.382  1.00  0.00              
ATOM   4259  N   GLU D 263      -5.396  -5.020 -43.889  1.00  0.00              
ATOM   4260  CA  GLU D 263      -5.725  -5.415 -45.256  1.00  0.00              
ATOM   4261  C   GLU D 263      -5.348  -6.868 -45.540  1.00  0.00              
ATOM   4262  O   GLU D 263      -6.069  -7.572 -46.255  1.00  0.00              
ATOM   4263  CB  GLU D 263      -5.010  -4.511 -46.260  1.00  0.00              
ATOM   4264  CG  GLU D 263      -5.580  -3.115 -46.364  1.00  0.00              
ATOM   4265  CD  GLU D 263      -4.755  -2.225 -47.279  1.00  0.00              
ATOM   4266  OE1 GLU D 263      -3.681  -2.673 -47.744  1.00  0.00              
ATOM   4267  OE2 GLU D 263      -5.180  -1.073 -47.520  1.00  0.00              
ATOM   4268  H   GLU D 263      -4.688  -4.315 -43.738  1.00  0.00              
ATOM   4269  HA  GLU D 263      -6.803  -5.349 -45.411  1.00  0.00              
ATOM   4270 1HB  GLU D 263      -3.966  -4.453 -45.948  1.00  0.00              
ATOM   4271 2HB  GLU D 263      -5.073  -5.001 -47.231  1.00  0.00              
ATOM   4272 1HG  GLU D 263      -6.619  -3.093 -46.694  1.00  0.00              
ATOM   4273 2HG  GLU D 263      -5.517  -2.734 -45.346  1.00  0.00              
ATOM   4274  N   TRP D 264      -4.223  -7.315 -44.986  1.00  0.00              
ATOM   4275  CA  TRP D 264      -3.822  -8.713 -45.135  1.00  0.00              
ATOM   4276  C   TRP D 264      -4.870  -9.597 -44.498  1.00  0.00              
ATOM   4277  O   TRP D 264      -5.295 -10.578 -45.095  1.00  0.00              
ATOM   4278  CB  TRP D 264      -2.454  -8.986 -44.478  1.00  0.00              
ATOM   4279  CG  TRP D 264      -1.270  -8.835 -45.401  1.00  0.00              
ATOM   4280  CD1 TRP D 264      -0.304  -7.874 -45.344  1.00  0.00              
ATOM   4281  CD2 TRP D 264      -0.910  -9.700 -46.492  1.00  0.00              
ATOM   4282  NE1 TRP D 264       0.636  -8.088 -46.326  1.00  0.00              
ATOM   4283  CE2 TRP D 264       0.287  -9.201 -47.044  1.00  0.00              
ATOM   4284  CE3 TRP D 264      -1.487 -10.848 -47.055  1.00  0.00              
ATOM   4285  CZ2 TRP D 264       0.924  -9.812 -48.127  1.00  0.00              
ATOM   4286  CZ3 TRP D 264      -0.851 -11.459 -48.135  1.00  0.00              
ATOM   4287  CH2 TRP D 264       0.338 -10.940 -48.658  1.00  0.00              
ATOM   4288  H   TRP D 264      -3.634  -6.689 -44.456  1.00  0.00              
ATOM   4289  HA  TRP D 264      -3.760  -8.969 -46.192  1.00  0.00              
ATOM   4290 1HB  TRP D 264      -2.283  -8.289 -43.657  1.00  0.00              
ATOM   4291 2HB  TRP D 264      -2.414 -10.007 -44.102  1.00  0.00              
ATOM   4292  HD1 TRP D 264      -0.410  -7.115 -44.572  1.00  0.00              
ATOM   4293  HE1 TRP D 264       1.454  -7.518 -46.492  1.00  0.00              
ATOM   4294  HE3 TRP D 264      -2.412 -11.289 -46.685  1.00  0.00              
ATOM   4295  HZ2 TRP D 264       1.851  -9.378 -48.504  1.00  0.00              
ATOM   4296  HZ3 TRP D 264      -1.305 -12.352 -48.565  1.00  0.00              
ATOM   4297  HH2 TRP D 264       0.809 -11.439 -49.505  1.00  0.00              
ATOM   4298  N   LEU D 265      -5.307  -9.240 -43.290  1.00  0.00              
ATOM   4299  CA  LEU D 265      -6.294 -10.048 -42.592  1.00  0.00              
ATOM   4300  C   LEU D 265      -7.644 -10.078 -43.306  1.00  0.00              
ATOM   4301  O   LEU D 265      -8.311 -11.117 -43.339  1.00  0.00              
ATOM   4302  CB  LEU D 265      -6.466  -9.529 -41.158  1.00  0.00              
ATOM   4303  CG  LEU D 265      -5.240  -9.696 -40.252  1.00  0.00              
ATOM   4304  CD1 LEU D 265      -5.467  -8.975 -38.929  1.00  0.00              
ATOM   4305  CD2 LEU D 265      -4.977 -11.176 -40.020  1.00  0.00              
ATOM   4306  H   LEU D 265      -4.954  -8.403 -42.848  1.00  0.00              
ATOM   4307  HA  LEU D 265      -5.960 -11.085 -42.559  1.00  0.00              
ATOM   4308 1HB  LEU D 265      -6.632  -8.475 -41.372  1.00  0.00              
ATOM   4309 2HB  LEU D 265      -7.353  -9.947 -40.682  1.00  0.00              
ATOM   4310  HG  LEU D 265      -4.383  -9.285 -40.785  1.00  0.00              
ATOM   4311 1HD1 LEU D 265      -4.592  -9.099 -38.292  1.00  0.00              
ATOM   4312 2HD1 LEU D 265      -5.630  -7.914 -39.118  1.00  0.00              
ATOM   4313 3HD1 LEU D 265      -6.340  -9.395 -38.432  1.00  0.00              
ATOM   4314 1HD2 LEU D 265      -4.105 -11.294 -39.375  1.00  0.00              
ATOM   4315 2HD2 LEU D 265      -5.846 -11.631 -39.542  1.00  0.00              
ATOM   4316 3HD2 LEU D 265      -4.791 -11.668 -40.974  1.00  0.00              
ATOM   4317  N   GLU D 266      -8.039  -8.945 -43.880  1.00  0.00              
ATOM   4318  CA  GLU D 266      -9.301  -8.849 -44.615  1.00  0.00              
ATOM   4319  C   GLU D 266      -9.277  -9.693 -45.898  1.00  0.00              
ATOM   4320  O   GLU D 266     -10.259 -10.369 -46.225  1.00  0.00              
ATOM   4321  CB  GLU D 266      -9.608  -7.389 -44.952  1.00  0.00              
ATOM   4322  CG  GLU D 266     -10.036  -6.545 -43.761  1.00  0.00              
ATOM   4323  CD  GLU D 266     -10.115  -5.088 -44.124  1.00  0.00              
ATOM   4324  OE1 GLU D 266      -9.776  -4.752 -45.233  1.00  0.00              
ATOM   4325  OE2 GLU D 266     -10.620  -4.326 -43.334  1.00  0.00              
ATOM   4326  H   GLU D 266      -7.450  -8.128 -43.806  1.00  0.00              
ATOM   4327  HA  GLU D 266     -10.114  -9.246 -44.006  1.00  0.00              
ATOM   4328 1HB  GLU D 266      -8.704  -6.967 -45.390  1.00  0.00              
ATOM   4329 2HB  GLU D 266     -10.404  -7.394 -45.697  1.00  0.00              
ATOM   4330 1HG  GLU D 266     -10.982  -6.860 -43.323  1.00  0.00              
ATOM   4331 2HG  GLU D 266      -9.234  -6.696 -43.039  1.00  0.00              
ATOM   4332  N   VAL D 267      -8.169  -9.661 -46.633  1.00  0.00              
ATOM   4333  CA  VAL D 267      -8.116 -10.421 -47.875  1.00  0.00              
ATOM   4334  C   VAL D 267      -7.919 -11.906 -47.612  1.00  0.00              
ATOM   4335  O   VAL D 267      -8.357 -12.733 -48.397  1.00  0.00              
ATOM   4336  CB  VAL D 267      -7.015  -9.913 -48.849  1.00  0.00              
ATOM   4337  CG1 VAL D 267      -7.281  -8.464 -49.196  1.00  0.00              
ATOM   4338  CG2 VAL D 267      -5.621 -10.076 -48.239  1.00  0.00              
ATOM   4339  H   VAL D 267      -7.362  -9.122 -46.352  1.00  0.00              
ATOM   4340  HA  VAL D 267      -9.060 -10.359 -48.418  1.00  0.00              
ATOM   4341  HB  VAL D 267      -7.032 -10.523 -49.752  1.00  0.00              
ATOM   4342 1HG1 VAL D 267      -6.510  -8.105 -49.880  1.00  0.00              
ATOM   4343 2HG1 VAL D 267      -8.257  -8.377 -49.673  1.00  0.00              
ATOM   4344 3HG1 VAL D 267      -7.266  -7.863 -48.287  1.00  0.00              
ATOM   4345 1HG2 VAL D 267      -4.871  -9.714 -48.942  1.00  0.00              
ATOM   4346 2HG2 VAL D 267      -5.560  -9.501 -47.314  1.00  0.00              
ATOM   4347 3HG2 VAL D 267      -5.438 -11.129 -48.024  1.00  0.00              
ATOM   4348  N   LEU D 268      -7.277 -12.256 -46.502  1.00  0.00              
ATOM   4349  CA  LEU D 268      -7.113 -13.672 -46.192  1.00  0.00              
ATOM   4350  C   LEU D 268      -8.472 -14.253 -45.844  1.00  0.00              
ATOM   4351  O   LEU D 268      -8.825 -15.348 -46.284  1.00  0.00              
ATOM   4352  CB  LEU D 268      -6.134 -13.861 -45.026  1.00  0.00              
ATOM   4353  CG  LEU D 268      -4.668 -13.600 -45.385  1.00  0.00              
ATOM   4354  CD1 LEU D 268      -3.810 -13.523 -44.117  1.00  0.00              
ATOM   4355  CD2 LEU D 268      -4.181 -14.716 -46.329  1.00  0.00              
ATOM   4356  H   LEU D 268      -6.900 -11.568 -45.867  1.00  0.00              
ATOM   4357  HA  LEU D 268      -6.736 -14.196 -47.070  1.00  0.00              
ATOM   4358 1HB  LEU D 268      -6.504 -13.086 -44.355  1.00  0.00              
ATOM   4359 2HB  LEU D 268      -6.251 -14.837 -44.554  1.00  0.00              
ATOM   4360  HG  LEU D 268      -4.631 -12.656 -45.928  1.00  0.00              
ATOM   4361 1HD1 LEU D 268      -2.771 -13.336 -44.392  1.00  0.00              
ATOM   4362 2HD1 LEU D 268      -4.169 -12.711 -43.485  1.00  0.00              
ATOM   4363 3HD1 LEU D 268      -3.879 -14.464 -43.575  1.00  0.00              
ATOM   4364 1HD2 LEU D 268      -3.137 -14.539 -46.593  1.00  0.00              
ATOM   4365 2HD2 LEU D 268      -4.272 -15.681 -45.831  1.00  0.00              
ATOM   4366 3HD2 LEU D 268      -4.787 -14.717 -47.235  1.00  0.00              
ATOM   4367  N   GLU D 269      -9.247 -13.509 -45.059  1.00  0.00              
ATOM   4368  CA  GLU D 269     -10.601 -13.935 -44.720  1.00  0.00              
ATOM   4369  C   GLU D 269     -11.511 -13.973 -45.956  1.00  0.00              
ATOM   4370  O   GLU D 269     -12.288 -14.915 -46.133  1.00  0.00              
ATOM   4371  CB  GLU D 269     -11.195 -13.009 -43.657  1.00  0.00              
ATOM   4372  CG  GLU D 269     -10.580 -13.162 -42.273  1.00  0.00              
ATOM   4373  CD  GLU D 269     -10.738 -14.566 -41.758  1.00  0.00              
ATOM   4374  OE1 GLU D 269     -11.843 -15.055 -41.751  1.00  0.00              
ATOM   4375  OE2 GLU D 269      -9.743 -15.190 -41.476  1.00  0.00              
ATOM   4376  H   GLU D 269      -8.899 -12.636 -44.690  1.00  0.00              
ATOM   4377  HA  GLU D 269     -10.581 -14.952 -44.327  1.00  0.00              
ATOM   4378 1HB  GLU D 269     -11.049 -11.987 -44.007  1.00  0.00              
ATOM   4379 2HB  GLU D 269     -12.262 -13.226 -43.605  1.00  0.00              
ATOM   4380 1HG  GLU D 269      -9.529 -12.878 -42.233  1.00  0.00              
ATOM   4381 2HG  GLU D 269     -11.163 -12.481 -41.656  1.00  0.00              
ATOM   4382  N   GLU D 270     -11.412 -12.960 -46.807  1.00  0.00              
ATOM   4383  CA  GLU D 270     -12.234 -12.934 -48.015  1.00  0.00              
ATOM   4384  C   GLU D 270     -11.934 -14.090 -48.974  1.00  0.00              
ATOM   4385  O   GLU D 270     -12.863 -14.686 -49.531  1.00  0.00              
ATOM   4386  CB  GLU D 270     -12.049 -11.601 -48.741  1.00  0.00              
ATOM   4387  CG  GLU D 270     -12.893 -11.448 -49.999  1.00  0.00              
ATOM   4388  CD  GLU D 270     -12.717 -10.087 -50.612  1.00  0.00              
ATOM   4389  OE1 GLU D 270     -11.987  -9.297 -50.061  1.00  0.00              
ATOM   4390  OE2 GLU D 270     -13.221  -9.873 -51.690  1.00  0.00              
ATOM   4391  H   GLU D 270     -10.770 -12.199 -46.633  1.00  0.00              
ATOM   4392  HA  GLU D 270     -13.286 -13.050 -47.749  1.00  0.00              
ATOM   4393 1HB  GLU D 270     -12.309 -10.813 -48.033  1.00  0.00              
ATOM   4394 2HB  GLU D 270     -10.994 -11.522 -49.001  1.00  0.00              
ATOM   4395 1HG  GLU D 270     -12.694 -12.211 -50.751  1.00  0.00              
ATOM   4396 2HG  GLU D 270     -13.914 -11.553 -49.636  1.00  0.00              
ATOM   4397  N   THR D 271     -10.658 -14.431 -49.161  1.00  0.00              
ATOM   4398  CA  THR D 271     -10.343 -15.493 -50.111  1.00  0.00              
ATOM   4399  C   THR D 271     -10.618 -16.856 -49.462  1.00  0.00              
ATOM   4400  O   THR D 271     -10.903 -17.835 -50.163  1.00  0.00              
ATOM   4401  CB  THR D 271      -8.874 -15.402 -50.630  1.00  0.00              
ATOM   4402  OG1 THR D 271      -7.967 -15.383 -49.526  1.00  0.00              
ATOM   4403  CG2 THR D 271      -8.681 -14.126 -51.428  1.00  0.00              
ATOM   4404  H   THR D 271      -9.905 -13.975 -48.665  1.00  0.00              
ATOM   4405  HA  THR D 271     -10.990 -15.410 -50.985  1.00  0.00              
ATOM   4406  HB  THR D 271      -8.668 -16.264 -51.263  1.00  0.00              
ATOM   4407  HG1 THR D 271      -8.156 -14.622 -48.970  1.00  0.00              
ATOM   4408 1HG2 THR D 271      -7.652 -14.074 -51.785  1.00  0.00              
ATOM   4409 2HG2 THR D 271      -9.362 -14.122 -52.279  1.00  0.00              
ATOM   4410 3HG2 THR D 271      -8.888 -13.266 -50.793  1.00  0.00              
ATOM   4411  N   LYS D 272     -10.579 -16.921 -48.128  1.00  0.00              
ATOM   4412  CA  LYS D 272     -10.982 -18.146 -47.448  1.00  0.00              
ATOM   4413  C   LYS D 272     -12.468 -18.367 -47.708  1.00  0.00              
ATOM   4414  O   LYS D 272     -12.905 -19.480 -47.980  1.00  0.00              
ATOM   4415  CB  LYS D 272     -10.696 -18.070 -45.947  1.00  0.00              
ATOM   4416  CG  LYS D 272      -9.259 -18.397 -45.563  1.00  0.00              
ATOM   4417  CD  LYS D 272      -8.922 -17.866 -44.178  1.00  0.00              
ATOM   4418  CE  LYS D 272      -9.707 -18.597 -43.098  1.00  0.00              
ATOM   4419  NZ  LYS D 272      -9.345 -18.128 -41.733  1.00  0.00              
ATOM   4420  H   LYS D 272     -10.275 -16.130 -47.578  1.00  0.00              
ATOM   4421  HA  LYS D 272     -10.431 -18.993 -47.857  1.00  0.00              
ATOM   4422 1HB  LYS D 272     -10.935 -17.055 -45.628  1.00  0.00              
ATOM   4423 2HB  LYS D 272     -11.371 -18.772 -45.457  1.00  0.00              
ATOM   4424 1HG  LYS D 272      -9.135 -19.480 -45.578  1.00  0.00              
ATOM   4425 2HG  LYS D 272      -8.593 -17.945 -46.298  1.00  0.00              
ATOM   4426 1HD  LYS D 272      -7.854 -18.000 -44.005  1.00  0.00              
ATOM   4427 2HD  LYS D 272      -9.164 -16.803 -44.144  1.00  0.00              
ATOM   4428 1HE  LYS D 272     -10.768 -18.425 -43.271  1.00  0.00              
ATOM   4429 2HE  LYS D 272      -9.494 -19.662 -43.184  1.00  0.00              
ATOM   4430 1HZ  LYS D 272      -9.886 -18.636 -41.048  1.00  0.00              
ATOM   4431 2HZ  LYS D 272      -8.361 -18.288 -41.571  1.00  0.00              
ATOM   4432 3HZ  LYS D 272      -9.543 -17.140 -41.653  1.00  0.00              
ATOM   4433  N   ARG D 273     -13.240 -17.295 -47.615  1.00  0.00              
ATOM   4434  CA  ARG D 273     -14.681 -17.376 -47.824  1.00  0.00              
ATOM   4435  C   ARG D 273     -14.975 -17.720 -49.287  1.00  0.00              
ATOM   4436  O   ARG D 273     -15.911 -18.464 -49.574  1.00  0.00              
ATOM   4437  CB  ARG D 273     -15.403 -16.112 -47.380  1.00  0.00              
ATOM   4438  CG  ARG D 273     -15.417 -15.876 -45.878  1.00  0.00              
ATOM   4439  CD  ARG D 273     -16.050 -14.598 -45.464  1.00  0.00              
ATOM   4440  NE  ARG D 273     -15.889 -14.275 -44.056  1.00  0.00              
ATOM   4441  CZ  ARG D 273     -16.401 -13.180 -43.459  1.00  0.00              
ATOM   4442  NH1 ARG D 273     -17.072 -12.284 -44.148  1.00  0.00              
ATOM   4443  NH2 ARG D 273     -16.190 -13.018 -42.164  1.00  0.00              
ATOM   4444  H   ARG D 273     -12.824 -16.402 -47.393  1.00  0.00              
ATOM   4445  HA  ARG D 273     -15.099 -18.175 -47.211  1.00  0.00              
ATOM   4446 1HB  ARG D 273     -14.910 -15.274 -47.871  1.00  0.00              
ATOM   4447 2HB  ARG D 273     -16.429 -16.190 -47.740  1.00  0.00              
ATOM   4448 1HG  ARG D 273     -15.966 -16.691 -45.404  1.00  0.00              
ATOM   4449 2HG  ARG D 273     -14.388 -15.875 -45.519  1.00  0.00              
ATOM   4450 1HD  ARG D 273     -15.609 -13.783 -46.039  1.00  0.00              
ATOM   4451 2HD  ARG D 273     -17.118 -14.649 -45.668  1.00  0.00              
ATOM   4452  HE  ARG D 273     -15.399 -14.781 -43.330  1.00  0.00              
ATOM   4453 1HH1 ARG D 273     -17.211 -12.414 -45.140  1.00  0.00              
ATOM   4454 2HH1 ARG D 273     -17.448 -11.471 -43.682  1.00  0.00              
ATOM   4455 1HH2 ARG D 273     -15.656 -13.708 -41.653  1.00  0.00              
ATOM   4456 2HH2 ARG D 273     -16.561 -12.208 -41.693  1.00  0.00              
ATOM   4457  N   ALA D 274     -14.165 -17.179 -50.196  1.00  0.00              
ATOM   4458  CA  ALA D 274     -14.285 -17.462 -51.627  1.00  0.00              
ATOM   4459  C   ALA D 274     -14.044 -18.936 -51.916  1.00  0.00              
ATOM   4460  O   ALA D 274     -14.739 -19.543 -52.727  1.00  0.00              
ATOM   4461  CB  ALA D 274     -13.295 -16.616 -52.406  1.00  0.00              
ATOM   4462  H   ALA D 274     -13.442 -16.549 -49.879  1.00  0.00              
ATOM   4463  HA  ALA D 274     -15.301 -17.229 -51.946  1.00  0.00              
ATOM   4464 1HB  ALA D 274     -13.391 -16.833 -53.470  1.00  0.00              
ATOM   4465 2HB  ALA D 274     -13.501 -15.560 -52.231  1.00  0.00              
ATOM   4466 3HB  ALA D 274     -12.283 -16.849 -52.079  1.00  0.00              
ATOM   4467  N   LEU D 275     -13.045 -19.507 -51.255  1.00  0.00              
ATOM   4468  CA  LEU D 275     -12.739 -20.922 -51.406  1.00  0.00              
ATOM   4469  C   LEU D 275     -13.926 -21.724 -50.889  1.00  0.00              
ATOM   4470  O   LEU D 275     -14.380 -22.675 -51.527  1.00  0.00              
ATOM   4471  CB  LEU D 275     -11.452 -21.289 -50.655  1.00  0.00              
ATOM   4472  CG  LEU D 275     -11.040 -22.763 -50.748  1.00  0.00              
ATOM   4473  CD1 LEU D 275     -10.845 -23.160 -52.205  1.00  0.00              
ATOM   4474  CD2 LEU D 275      -9.762 -22.985 -49.952  1.00  0.00              
ATOM   4475  H   LEU D 275     -12.483 -18.946 -50.631  1.00  0.00              
ATOM   4476  HA  LEU D 275     -12.601 -21.155 -52.462  1.00  0.00              
ATOM   4477 1HB  LEU D 275     -10.744 -20.667 -51.201  1.00  0.00              
ATOM   4478 2HB  LEU D 275     -11.488 -20.968 -49.613  1.00  0.00              
ATOM   4479  HG  LEU D 275     -11.830 -23.350 -50.280  1.00  0.00              
ATOM   4480 1HD1 LEU D 275     -10.552 -24.208 -52.261  1.00  0.00              
ATOM   4481 2HD1 LEU D 275     -11.778 -23.014 -52.749  1.00  0.00              
ATOM   4482 3HD1 LEU D 275     -10.065 -22.541 -52.648  1.00  0.00              
ATOM   4483 1HD2 LEU D 275      -9.470 -24.034 -50.018  1.00  0.00              
ATOM   4484 2HD2 LEU D 275      -8.967 -22.359 -50.358  1.00  0.00              
ATOM   4485 3HD2 LEU D 275      -9.932 -22.722 -48.909  1.00  0.00              
ATOM   4486  N   SER D 276     -14.429 -21.310 -49.732  1.00  0.00              
ATOM   4487  CA  SER D 276     -15.600 -21.925 -49.120  1.00  0.00              
ATOM   4488  C   SER D 276     -16.843 -21.818 -50.002  1.00  0.00              
ATOM   4489  O   SER D 276     -17.703 -22.701 -49.977  1.00  0.00              
ATOM   4490  CB  SER D 276     -15.863 -21.291 -47.768  1.00  0.00              
ATOM   4491  OG  SER D 276     -14.830 -21.548 -46.857  1.00  0.00              
ATOM   4492  H   SER D 276     -13.977 -20.539 -49.262  1.00  0.00              
ATOM   4493  HA  SER D 276     -15.448 -22.970 -48.847  1.00  0.00              
ATOM   4494 1HB  SER D 276     -15.958 -20.214 -47.901  1.00  0.00              
ATOM   4495 2HB  SER D 276     -16.794 -21.690 -47.370  1.00  0.00              
ATOM   4496  HG  SER D 276     -15.153 -21.416 -45.962  1.00  0.00              
ATOM   4497  N   ASP D 277     -16.941 -20.740 -50.777  1.00  0.00              
ATOM   4498  CA  ASP D 277     -18.091 -20.551 -51.657  1.00  0.00              
ATOM   4499  C   ASP D 277     -17.853 -21.223 -53.008  1.00  0.00              
ATOM   4500  O   ASP D 277     -18.767 -21.359 -53.823  1.00  0.00              
ATOM   4501  CB  ASP D 277     -18.385 -19.062 -51.851  1.00  0.00              
ATOM   4502  CG  ASP D 277     -18.973 -18.371 -50.626  1.00  0.00              
ATOM   4503  OD1 ASP D 277     -19.421 -19.059 -49.740  1.00  0.00              
ATOM   4504  OD2 ASP D 277     -18.828 -17.177 -50.517  1.00  0.00              
ATOM   4505  H   ASP D 277     -16.213 -20.040 -50.763  1.00  0.00              
ATOM   4506  HA  ASP D 277     -18.971 -21.024 -51.220  1.00  0.00              
ATOM   4507 1HB  ASP D 277     -17.527 -18.493 -52.210  1.00  0.00              
ATOM   4508 2HB  ASP D 277     -19.141 -19.115 -52.634  1.00  0.00              
ATOM   4509  N   LYS D 278     -16.609 -21.640 -53.228  1.00  0.00              
ATOM   4510  CA  LYS D 278     -16.216 -22.330 -54.452  1.00  0.00              
ATOM   4511  C   LYS D 278     -16.532 -23.814 -54.285  1.00  0.00              
ATOM   4512  O   LYS D 278     -17.030 -24.463 -55.204  1.00  0.00              
ATOM   4513  CB  LYS D 278     -14.714 -22.148 -54.708  1.00  0.00              
ATOM   4514  CG  LYS D 278     -14.207 -22.824 -55.975  1.00  0.00              
ATOM   4515  CD  LYS D 278     -12.741 -22.498 -56.235  1.00  0.00              
ATOM   4516  CE  LYS D 278     -12.249 -23.166 -57.510  1.00  0.00              
ATOM   4517  NZ  LYS D 278     -10.846 -22.782 -57.831  1.00  0.00              
ATOM   4518  H   LYS D 278     -15.915 -21.467 -52.515  1.00  0.00              
ATOM   4519  HA  LYS D 278     -16.793 -21.947 -55.293  1.00  0.00              
ATOM   4520 1HB  LYS D 278     -14.528 -21.076 -54.769  1.00  0.00              
ATOM   4521 2HB  LYS D 278     -14.190 -22.558 -53.844  1.00  0.00              
ATOM   4522 1HG  LYS D 278     -14.323 -23.902 -55.862  1.00  0.00              
ATOM   4523 2HG  LYS D 278     -14.808 -22.480 -56.815  1.00  0.00              
ATOM   4524 1HD  LYS D 278     -12.637 -21.416 -56.324  1.00  0.00              
ATOM   4525 2HD  LYS D 278     -12.152 -22.850 -55.389  1.00  0.00              
ATOM   4526 1HE  LYS D 278     -12.309 -24.245 -57.375  1.00  0.00              
ATOM   4527 2HE  LYS D 278     -12.905 -22.866 -58.327  1.00  0.00              
ATOM   4528 1HZ  LYS D 278     -10.558 -23.244 -58.682  1.00  0.00              
ATOM   4529 2HZ  LYS D 278     -10.792 -21.781 -57.957  1.00  0.00              
ATOM   4530 3HZ  LYS D 278     -10.240 -23.059 -57.073  1.00  0.00              
ATOM   4531  N   ARG D 279     -16.236 -24.340 -53.101  1.00  0.00              
ATOM   4532  CA  ARG D 279     -16.481 -25.744 -52.798  1.00  0.00              
ATOM   4533  C   ARG D 279     -17.903 -25.960 -52.287  1.00  0.00              
ATOM   4534  O   ARG D 279     -18.634 -26.757 -52.913  1.00  0.00              
ATOM   4535  OXT ARG D 279     -18.286 -25.372 -51.313  1.00  0.00              
ATOM   4536  CB  ARG D 279     -15.477 -26.240 -51.757  1.00  0.00              
ATOM   4537  CG  ARG D 279     -14.041 -26.232 -52.244  1.00  0.00              
ATOM   4538  CD  ARG D 279     -13.084 -26.711 -51.167  1.00  0.00              
ATOM   4539  NE  ARG D 279     -11.700 -26.679 -51.627  1.00  0.00              
ATOM   4540  CZ  ARG D 279     -10.655 -27.060 -50.900  1.00  0.00              
ATOM   4541  NH1 ARG D 279     -10.833 -27.504 -49.661  1.00  0.00              
ATOM   4542  NH2 ARG D 279      -9.431 -26.997 -51.412  1.00  0.00              
ATOM   4543  H   ARG D 279     -15.831 -23.748 -52.391  1.00  0.00              
ATOM   4544  HA  ARG D 279     -16.386 -26.340 -53.707  1.00  0.00              
ATOM   4545 1HB  ARG D 279     -15.575 -25.594 -50.886  1.00  0.00              
ATOM   4546 2HB  ARG D 279     -15.769 -27.256 -51.491  1.00  0.00              
ATOM   4547 1HG  ARG D 279     -13.965 -26.887 -53.111  1.00  0.00              
ATOM   4548 2HG  ARG D 279     -13.779 -25.214 -52.535  1.00  0.00              
ATOM   4549 1HD  ARG D 279     -13.180 -26.064 -50.295  1.00  0.00              
ATOM   4550 2HD  ARG D 279     -13.342 -27.732 -50.892  1.00  0.00              
ATOM   4551  HE  ARG D 279     -11.325 -26.386 -52.519  1.00  0.00              
ATOM   4552 1HH1 ARG D 279     -11.765 -27.553 -49.274  1.00  0.00              
ATOM   4553 2HH1 ARG D 279     -10.038 -27.792 -49.112  1.00  0.00              
ATOM   4554 1HH2 ARG D 279      -9.299 -26.661 -52.356  1.00  0.00              
ATOM   4555 2HH2 ARG D 279      -8.640 -27.285 -50.857  1.00  0.00              
TER                                                                             
# All scores below are weighted scores, not raw scores.
#BEGIN_POSE_ENERGIES_TABLE msd_output_1_RalA3andExo84_13.pdb
label fa_atr fa_rep fa_sol fa_intra_rep pro_close fa_pair hbond_sr_bb hbond_lr_bb hbond_bb_sc hbond_sc dslf_ss_dst dslf_cs_ang dslf_ss_dih dslf_ca_dih rama omega fa_dun p_aa_pp ref total
weights 0.8 0.44 0.65 0.004 1 0.49 0.585 1.17 1.17 1.1 0.5 2 5 5 0.2 0.5 0.56 0.32 1 NA
pose -1099.9 108.418 543.098 2.36902 0.578328 -28.6231 -65.6904 -118.536 -31.7746 -32.8447 0 0 0 0 -7.91874 12.0717 199.32 -22.3164 -69.89 -611.644
SER_p:NtermProteinFull_1 -0.448946 0.0059248 0.234151 0.000884484 0 0.0171018 0 0 0 0 0 0 0 0 0 0.0158486 0.571486 0 -0.37 0.0264505
LEU_2 -2.17042 0.226546 0.877481 0.00671657 0 0 0 0 0 0 0 0 0 0 -0.263868 0.0255452 1.81409 -0.063647 -0.1 0.352442
ALA_3 -1.91679 0.030832 1.20156 0.000677522 0 0 0 -0.840889 0 0 0 0 0 0 -0.241606 0.018986 0 -0.0713188 0.16 -1.65854
GLU_4 -4.72816 0.250799 3.45793 0.00633055 0 -0.379918 0 0 -0.314145 0 0 0 0 0 0.091456 0.00313815 0.912842 0.108576 -0.81 -1.40115
HIS_5 -6.98075 0.416268 3.60026 0.00293947 0 0.072263 0 -1.72731 0 -0.355385 0 0 0 0 -0.0541135 0.36121 0.664084 0.00556785 0.56 -3.43497
HIS_6 -6.40088 0.560295 3.71445 0.00293438 0 -0.350034 0 -1.50143 -0.691342 -0.0117447 0 0 0 0 0.0650934 0.0139387 1.47661 -0.0979488 0.56 -2.66006
VAL_7 -4.19136 0.334364 1.24388 0.0119046 0 0 0 -1.53184 0 0 0 0 0 0 -0.213577 0.0690908 0.0245862 -0.233042 0.29 -4.19599
ILE_8 -5.14672 0.590746 1.62579 0.015693 0 0 0 -1.68993 0 0 0 0 0 0 -0.239064 0.113085 0.826378 -0.373807 0.24 -4.03783
MET_9 -4.44358 0.235623 1.5506 0.00425046 0 0 0 -0.875046 0 0 0 0 0 0 -0.109672 0.00201484 0.878676 0.0336939 -0.34 -3.06344
VAL_10 -3.96083 0.495072 1.03375 0.010595 0 0 0 -1.53337 0 0 0 0 0 0 -0.197825 0.0010287 0.117943 -0.37759 0.29 -4.12122
GLY_11 -2.31824 0.231323 1.24132 0.000136632 0 0 0 0 -0.775907 0 0 0 0 0 0.200949 0.041718 0 -0.77003 -0.17 -2.31873
SER_12 -2.34002 0.218749 1.54113 0.000805662 0 -0.0623576 -0.224182 0 0 0 0 0 0 0 -0.2752 0.0102407 0.751491 -0.160362 -0.37 -0.90971
GLY_13 -1.06034 0.073135 0.606307 2.10886e-05 0 0 0 0 0 0 0 0 0 0 0.102607 0.0656381 0 0.466885 -0.17 0.0842506
GLY_14 -1.45268 0.138483 0.942818 2.3921e-05 0 0 0 0 -0.55854 0 0 0 0 0 -0.354584 0.0314237 0 -0.794702 -0.17 -2.21776
VAL_15 -4.28249 0.322961 1.81883 0.0101445 0 0 -0.224182 0 -0.81923 0 0 0 0 0 -0.0467844 0.00522612 0.294771 0.248525 0.29 -2.38223
GLY_16 -2.30954 0.338456 1.28628 2.31858e-05 0 0 -0.434892 0 0 0 0 0 0 0 0.00687749 0.0895542 0 -0.795795 -0.17 -1.98904
LYS_17 -5.81912 0.487995 3.70741 0.00754351 0 -0.0425387 -0.43031 0 -0.775907 0 0 0 0 0 -0.055921 9.52473e-05 2.45866 -0.0481234 -0.65 -1.16021
SER_18 -2.98033 0.288418 2.15709 0.0010489 0 -0.145052 -0.382006 0 0 -0.659088 0 0 0 0 -0.217286 0.0113651 0.617153 0.00670272 -0.37 -1.67198
ALA_19 -3.0819 0.358206 1.29132 0.000711667 0 0 -0.368574 0 0 0 0 0 0 0 -0.111818 3.97459e-06 0 -0.139904 0.16 -1.89196
LEU_20 -5.21848 0.19381 1.88586 0.00572363 0 0 -0.83988 0 0 0 0 0 0 0 -0.0962835 0.0485245 0.297926 -0.113821 -0.1 -3.93662
THR_21 -4.95849 0.256347 2.41132 0.0113626 0 -0.123699 -0.824766 0 0 -0.00822557 0 0 0 0 -0.0428789 0.0106666 0.0765629 0.092242 -0.27 -3.36956
LEU_22 -4.71711 0.296082 2.25706 0.00740394 0 0 -0.67243 -0.457751 0 0 0 0 0 0 -0.123762 0.145475 0.117743 -0.0915639 -0.1 -3.33885
GLN_23 -5.74113 0.395812 3.60314 0.0121047 0 -0.201183 -0.514068 0 0 0 0 0 0 0 -0.141561 0.00625898 1.12876 -0.107691 -0.97 -2.52955
PHE_24 -6.49237 0.66098 1.67118 0.0258356 0 0 -0.404989 0 -0.0216818 0 0 0 0 0 0.129823 0.0223654 0.155849 -0.156701 0.63 -3.77971
MET_25 -5.23976 0.440311 1.77786 0.00294252 0 0 -0.394456 0 -0.604181 0 0 0 0 0 -0.0438025 0.106366 2.58218 -0.0592215 -0.34 -1.77176
LYS_26 -2.86358 0.36011 1.60718 0.00748993 0 -0.215501 -0.290424 0 0 0 0 0 0 0 0.056549 0.273866 1.07933 0.0735264 -0.65 -0.561453
ASP_27 -2.63987 0.287191 1.86431 0.00499871 0 -0.262718 -0.145494 0 0 0 0 0 0 0 -0.122329 0.00673355 0.581719 -0.178111 -0.67 -1.27356
GLU_28 -3.14036 0.239938 1.86786 0.00532572 0 -0.100273 0 -0.457751 0 0 0 0 0 0 -0.0385712 0.00247077 0.744374 0.043633 -0.81 -1.64335
PHE_29 -4.40984 0.226916 1.16336 0.0254872 0 0 0 0 0 0 0 0 0 0 0.0662129 0.446482 0.388307 -0.05569 0.63 -1.51877
VAL_30 -2.05477 0.0602902 0.866779 0.0145044 0 0 0 0 0 0 0 0 0 0 -0.140582 0.000984699 0.11261 -0.182932 0.29 -1.03312
GLU_31 -1.32044 0.011952 0.782214 0.00557474 0 -0.419248 0 0 0 0 0 0 0 0 -0.117245 0.07935 0.839098 -0.160025 -0.81 -1.10877
ASP_32 -1.19268 0.0276994 0.807389 0.00359697 0 -0.00142468 0 0 0 0 0 0 0 0 -0.18435 0.0121515 0.466936 0.0352666 -0.67 -0.695417
TYR_33 -3.53878 0.147557 1.25718 0.0263103 0 0 0 0 -0.0844409 0 0 0 0 0 -0.280613 0.185507 0.468725 0.0141536 0.51 -1.29441
GLU_34 -2.19153 0.220786 1.21012 0.00732737 0.00024859 -0.0745142 0 0 -0.427903 0 0 0 0 0 0.0301308 0.00695071 0.81995 0.108775 -0.81 -1.09965
PRO_35 -1.7088 0.295053 0.495116 0.00131411 0.030923 0 0 0 0 0 0 0 0 0 0.195517 0.0376989 0.411024 -0.462901 0.02 -0.685054
THR_36 -3.12994 0.202202 2.26376 0.0112824 0 -0.116833 0 0 -0.512344 0 0 0 0 0 -0.010081 0.0211438 0.0533612 -0.0974582 -0.27 -1.58491
THR_37 -1.6795 0.0584357 1.02954 0.00282158 0 -0.327249 0 -0.643261 -0.341653 0 0 0 0 0 0.607949 0.109147 0.657047 -0.0129481 -0.27 -0.809677
ALA_38 -3.0434 0.103613 1.23246 0.000934295 0 0 0 -0.757685 -0.341653 0 0 0 0 0 1.05147 0.0271026 0 0.00908472 0.16 -1.55806
ASP_39 -3.98619 0.162055 2.54823 0.00213896 0 -0.298142 0 -1.67449 0 0 0 0 0 0 0.185972 0.00515456 0.624337 0.380239 -0.67 -2.7207
SER_40 -3.9772 1.57276 2.36267 0.00103554 0 -0.0534663 0 -1.71612 0 0 0 0 0 0 0.0832814 0.079416 1.91267 0.260843 -0.37 0.155882
TYR_41 -5.98815 0.758845 1.86199 0.0237602 0 0 0 -1.42895 0 0 0 0 0 0 -0.14202 0.0217355 0.432933 -0.17663 0.51 -4.12649
PHE_42 -4.23735 2.22759 1.64912 0.0261143 0 0 0 0 0 0 0 0 0 0 -0.0418788 0.0558879 1.17575 0.00201013 0.63 1.48724
LYS_43 -3.81598 0.216679 2.07405 0.00477181 0 -0.227098 0 -1.59761 -0.625863 0 0 0 0 0 0.11421 0.0437441 0.843334 -0.0040109 -0.65 -3.62378
LYS_44 -2.0081 0.116738 0.79902 0.00600691 0 -0.237401 0 0 0 0 0 0 0 0 -0.128939 0.0413268 1.64256 -0.0272461 -0.65 -0.446031
VAL_45 -3.91574 0.600677 1.2041 0.0110472 0 0 0 -1.51301 0 0 0 0 0 0 -0.0260564 0.0356622 0.0355321 -0.144682 0.29 -3.42248
VAL_46 -2.20939 0.176792 0.87242 0.00901156 0 0 0 0 0 0 0 0 0 0 -0.192119 0.00446858 0.00697884 -0.329898 0.29 -1.37173
LEU_47 -5.82359 0.597417 2.65336 0.00961814 0 0 -0.743961 0 0 0 0 0 0 0 0.11583 0.00260239 0.50488 -0.0944622 -0.1 -2.87831
ASP_48 -2.77784 0.237992 2.42608 0.00497434 0 -0.464102 0 0 0 -1.02579 0 0 0 0 -0.0953266 0.0183419 0.638335 -0.293014 -0.67 -2.00036
GLY_49 -1.14868 0.227452 0.53251 1.61058e-05 0 0 0 0 0 0 0 0 0 0 -0.346881 0.0028719 0 -0.792912 -0.17 -1.69562
GLU_50 -3.78311 0.333671 2.43752 0.00592533 0 -0.334875 -0.743961 0 0 -0.277039 0 0 0 0 -0.112964 0.00190394 0.923447 0.018706 -0.81 -2.34077
GLU_51 -1.50954 0.18935 0.761799 0.00548484 0 -0.174667 0 0 0 0 0 0 0 0 0.0255511 0.00239648 1.14927 0.0331675 -0.81 -0.327184
VAL_52 -4.57363 0.622351 1.78974 0.0128195 0 0 0 -1.51301 0 0 0 0 0 0 -0.0684491 0.0940111 0.0168489 -0.183497 0.29 -3.51281
GLU_53 -3.74352 0.184088 1.86033 0.00526207 0 -0.165246 0 -1.70481 0 0 0 0 0 0 -0.0381869 0.0129625 0.730154 0.0431029 -0.81 -3.62586
ILE_54 -4.82434 0.343677 1.1742 0.0205213 0 0 0 -1.59761 0 0 0 0 0 0 -0.0992369 0.0509451 1.4922 -0.224905 0.24 -3.42454
SER_55 -3.99261 1.71095 2.38345 0.00108201 0 -0.155717 0 -1.5465 0 0 0 0 0 0 0.0674646 0.00274534 1.44898 0.221282 -0.37 -0.228871
ILE_56 -5.04842 0.468357 1.24204 0.0199593 0 0 0 -1.42895 0 0 0 0 0 0 -0.186821 0.0204084 0.159139 -0.386476 0.24 -4.90076
LEU_57 -4.16504 0.40585 1.15745 0.00772149 0 0 0 -1.72378 0 0 0 0 0 0 0.000960351 0.0047068 0.373653 -0.0985863 -0.1 -4.13706
ASP_58 -4.66199 0.176142 3.46271 0.00871726 0 -0.406712 0 -1.67449 0 -0.667314 0 0 0 0 -0.0671047 0.0239575 0.286808 -0.124641 -0.67 -4.31393
THR_59 -3.31304 0.274661 1.52117 0.00712505 0 0.010641 0 0 -0.149744 0 0 0 0 0 -0.0890259 0.202528 0.310462 -0.385664 -0.27 -1.88089
ALA_60 -2.1558 0.265707 1.3382 0.000796499 0 0 0 -0.643261 -0.149744 0 0 0 0 0 -0.322046 0.0338115 0 -0.105232 0.16 -1.57758
GLY_61 -1.37759 0.0870267 0.767431 1.46069e-05 0 0 0 0 0 0 0 0 0 0 -0.00815721 0.0666786 0 0.261115 -0.17 -0.373482
LEU_62 -1.24883 0.200607 0.649508 0.00694884 0 0 0 0 0 0 0 0 0 0 -0.115017 0.000824207 0.137254 -0.104812 -0.1 -0.573515
LYS_63 -2.74387 0.340105 1.58304 0.00703078 0 -0.334045 0 0 0 0 0 0 0 0 0.0654674 0.00899918 2.17881 -0.0130462 -0.65 0.442483
SER_64 -0.795309 0.0290152 0.543339 0.00135236 0 -0.41081 0 0 -0.0601918 0 0 0 0 0 -0.139277 0.00214465 0.612063 0.0966194 -0.37 -0.491053
ARG_65 -3.99865 0.32336 2.2232 0.00977487 0 -0.402833 -0.407588 0 -0.0601918 0 0 0 0 0 -0.045392 0.00929771 2.45311 0.051876 -0.98 -0.824038
ALA_66 -2.90933 0.21754 1.98111 0.000750447 0 0 -0.417932 0 0 0 0 0 0 0 -0.187787 0.0181459 0 -0.154923 0.16 -1.29243
SER_67 -3.01882 0.248333 1.8129 0.000808899 0 -0.285936 -0.36067 0 0 0 0 0 0 0 -0.112267 0.00204923 0.480822 0.108093 -0.37 -1.49469
LEU_68 -5.65234 1.33608 2.43141 0.00654139 0 0 -0.400152 0 0 0 0 0 0 0 -0.0778678 0.0904704 0.639082 -0.109761 -0.1 -1.83654
ARG_69 -7.06469 0.546428 4.71087 0.0233805 0 -0.515017 -0.731194 0 0 -0.794657 0 0 0 0 -0.0232925 0.0313511 2.24437 -0.0984029 -0.98 -2.65086
ASP_70 -5.90171 0.389717 4.24409 0.00320886 0 -0.700226 -0.837476 0 0 -1.67065 0 0 0 0 -0.169237 0.0102248 0.572319 0.00108819 -0.67 -4.72865
ASP_71 -4.11998 0.328971 2.78701 0.0030676 0 -0.106004 -0.708666 0 0 0 0 0 0 0 -0.139051 0.000694777 0.299965 0.0180816 -0.67 -2.30591
TYR_72 -6.32004 0.891646 2.4081 0.0238134 0 0 -0.400152 0 -0.786969 0 0 0 0 0 -0.0167307 6.83608e-05 1.30963 -0.0377557 0.51 -2.41839
PHE_73 -6.06603 0.338778 1.71391 0.0315021 0 0 -0.660594 0 0 0 0 0 0 0 0.0291022 0.058614 1.47643 -0.0839158 0.63 -2.53221
ARG_74 -3.64426 0.638234 2.43591 0.0104445 0 -0.371784 -0.419544 0 -1.12578 0 0 0 0 0 -0.219547 0.0151349 2.50005 -0.0747097 -0.98 -1.23584
SER_75 -2.21537 0.165175 1.50018 0.00154514 0 -0.0292499 -0.347995 0 -0.682641 0 0 0 0 0 -0.252496 0.000360931 0.137432 -0.185807 -0.37 -2.27887
GLY_76 -2.2589 0.670545 1.26479 1.88656e-05 0 0 -0.336988 0 -0.658634 0 0 0 0 0 -0.0441973 0.00031439 0 -0.293999 -0.17 -1.82704
GLU_77 -5.11593 0.364201 3.41356 0.00403799 0 -0.606308 0 -0.709507 -0.691342 -0.0791513 0 0 0 0 0.289332 0.00427649 0.842518 -0.0756852 -0.81 -3.17
GLY_78 -3.09088 0.412804 1.24237 0.000228796 0 0 0 -1.64567 0 0 0 0 0 0 0.555234 0.0124554 0 0.351139 -0.17 -2.33232
PHE_79 -7.0287 0.850836 1.4666 0.0255145 0 0 0 -1.46273 0 0 0 0 0 0 -0.12944 0.167316 0.560153 -0.112956 0.63 -5.03341
LEU_80 -4.7973 0.563694 1.03661 0.00865064 0 0 0 -1.66651 0 0 0 0 0 0 0.07828 0.000895082 0.858579 -0.0966333 -0.1 -4.11373
CYS_81 -3.42746 0.0961917 1.70891 0.00194919 0 0 0 -1.58732 0 0 0 0 0 0 0.0300516 0.0236608 0.284819 -0.0277121 1.7 -1.19691
VAL_82 -4.01336 0.286179 1.13976 0.0179494 0 0 0 -0.703044 0 0 0 0 0 0 -0.190522 0.00450376 0.0985552 -0.246052 0.29 -3.31602
PHE_83 -7.57673 0.674291 1.82956 0.0260963 0 0 0 -1.55891 0 0 0 0 0 0 -0.103613 0.0366102 0.467134 -0.179231 0.63 -5.75479
SER_84 -4.24593 0.623804 2.752 0.0018946 0 -0.0943146 -0.273683 0 -1.26806 -0.408997 0 0 0 0 0.00851606 0.0821593 0.609155 0.165891 -0.37 -2.41757
ILE_85 -5.89984 0.327377 2.74654 0.0210649 0 0 0 -2.36865 0 0 0 0 0 0 -0.0321986 0.000106743 0.573077 0.240043 0.24 -4.15248
THR_86 -3.87786 0.624433 2.06141 0.00527011 0 0.0602721 0 0 -0.506351 -0.408997 0 0 0 0 -0.175908 0.0204668 0.135353 -0.0722886 -0.27 -2.40419
GLU_87 -4.73647 0.399789 3.18558 0.0127212 0 -0.0533465 -0.615601 0 -0.449091 0 0 0 0 0 0.324018 0.00150385 1.63862 0.0111945 -0.81 -1.09108
MET_88 -3.91132 0.183136 2.10989 0.00686417 0 0 -0.421444 0 -0.465585 0 0 0 0 0 -0.0509859 0.028582 1.30979 -0.0352805 -0.34 -1.58635
GLU_89 -2.98321 0.291657 1.70669 0.00536095 0 0.0600621 -0.303313 0 -0.449091 0 0 0 0 0 -0.248465 0.0344568 0.82713 -0.144174 -0.81 -2.01289
SER_90 -4.07429 0.335466 2.41622 0.00113249 0 -0.169663 -0.156766 0 -0.761708 0 0 0 0 0 -0.181585 0.12132 0.354812 -0.000987919 -0.37 -2.48606
PHE_91 -8.30115 0.959369 3.06626 0.0259503 0 0 -0.557553 0 0 0 0 0 0 0 0.00592466 0.000794432 0.665076 -0.000955365 0.63 -3.50628
ALA_92 -2.93351 0.287385 1.68227 0.000765322 0 0 -0.516331 0 0 0 0 0 0 0 -0.18114 0.000150594 0 -0.169484 0.16 -1.6699
ALA_93 -3.5182 0.488448 1.67878 0.000923525 0 0 -0.759262 0 0 0 0 0 0 0 -0.256034 0.107878 0 -0.0738425 0.16 -2.17131
THR_94 -5.05163 0.489564 2.85405 0.00402478 0 0.0598622 -0.781869 0 0 -0.447125 0 0 0 0 -0.129265 0.159963 0.332556 0.129416 -0.27 -2.65046
ALA_95 -2.92443 0.226786 1.64807 0.000678935 0 0 -0.466684 0 0 0 0 0 0 0 -0.174378 0.0225014 0 -0.136845 0.16 -1.6443
ASP_96 -3.09005 0.197826 1.89016 0.00325783 0 0.040761 -0.460027 0 0 0 0 0 0 0 -0.165312 0.000199082 0.357273 -0.0286278 -0.67 -1.92454
PHE_97 -6.0009 0.509082 2.24051 0.0210043 0 0 -0.849775 0 0 0 0 0 0 0 -0.0457394 0.0225587 1.05181 0.0338992 0.63 -2.38755
ARG_98 -7.61345 0.664092 4.10899 0.0117345 0 -0.00654815 -0.773773 0 0 0 0 0 0 0 -0.19792 0.0278158 2.13172 -0.0803788 -0.98 -2.70772
GLU_99 -3.14236 0.273852 1.7995 0.00671423 0 -0.021768 -0.791135 0 0 0 0 0 0 0 -0.114799 0.000716672 0.899639 -0.092993 -0.81 -1.99264
GLN_100 -5.2176 0.383259 3.48482 0.00546507 0 -0.198386 -0.859873 0 0 0 0 0 0 0 -0.13173 0.00895459 0.934107 -0.0980063 -0.97 -2.65899
ILE_101 -5.68544 0.421733 1.36731 0.0223786 0 0 -0.863032 0 0 0 0 0 0 0 -0.0137651 0.0143937 0.187474 -0.0689693 0.24 -4.37792
LEU_102 -4.42029 0.33804 2.15443 0.00737361 0 0 -0.624727 -0.0185498 0 0 0 0 0 0 -0.107585 0.0164125 0.285493 -0.116232 -0.1 -2.58564
ARG_103 -4.47701 0.341001 3.46891 0.015382 0 -0.529851 -0.419339 0 0 -0.87599 0 0 0 0 -0.137007 0.00770217 1.96792 -0.058889 -0.98 -1.67717
VAL_104 -5.13811 0.52739 2.67832 0.0185236 0 0 -0.437223 0 -1.12578 0 0 0 0 0 -0.0184539 0.00168615 0.0995717 -0.0621272 0.29 -3.16619
LYS_105 -4.0661 0.426246 2.08548 0.00962244 0 -0.18304 -0.431829 0 -0.658634 0 0 0 0 0 -0.212886 0.0310943 2.22361 -0.0578497 -0.65 -1.48429
GLU_106 -1.82621 0.261513 1.16881 0.007129 0 -0.235091 -0.260422 0 0 0 0 0 0 0 0.000253042 0.111604 0.591812 0.0703555 -0.81 -0.920247
ASP_107 -3.93715 0.430268 2.96501 0.0105973 0 -0.606759 -0.272916 -0.0185498 -0.253552 -0.692275 0 0 0 0 0.153238 0.0214603 0.23092 -0.481534 -0.67 -3.12125
GLU_108 -1.48193 0.212098 0.902838 0.00554648 0 -0.008834 0 0 0 0 0 0 0 0 -0.267437 0.00233108 0.925294 -0.122993 -0.81 -0.643086
ASN_109 -2.59768 0.373579 1.91139 0.00693937 0 -0.16245 0 0 -0.445525 0 0 0 0 0 -0.241629 0.00557052 0.737437 -0.370682 -0.89 -1.67305
VAL_110 -3.84846 0.674756 1.60481 0.0213996 0.0100468 0 -0.272916 0 0 0 0 0 0 0 -0.181557 0.0375382 1.24008 0.104043 0.29 -0.320259
PRO_111 -4.27089 0.643376 1.37072 0.00139802 0.0875366 0 0 -0.698174 0 0 0 0 0 0 -0.00114757 0.00554871 0.423046 -0.549995 0.02 -2.96859
PHE_112 -5.78026 0.233452 1.89548 0.0245209 0 0 0 0 -0.112374 0 0 0 0 0 0.0650238 0.0272177 0.505388 -0.0620693 0.63 -2.57362
LEU_113 -4.49142 0.327863 1.43385 0.0079166 0 0 0 -1.52322 0 0 0 0 0 0 0.00441542 0.00253273 0.492881 -0.035575 -0.1 -3.88077
LEU_114 -5.35566 0.284615 1.38505 0.00742427 0 0 0 -1.59943 0 0 0 0 0 0 -0.107491 0.0359657 0.405958 -0.105542 -0.1 -5.14912
VAL_115 -5.11904 0.228104 1.40168 0.0160882 0 0 0 -1.57135 0 0 0 0 0 0 -0.158815 0.0185636 0.0103068 -0.342598 0.29 -5.22706
GLY_116 -3.0823 0.263429 1.49844 1.94481e-05 0 0 0 -1.60259 0 0 0 0 0 0 1.28123 0.0502235 0 0.663327 -0.17 -1.09822
ASN_117 -5.34517 0.618566 4.14013 0.00606008 0 -0.250054 0 -1.61929 -1.3608 -0.329352 0 0 0 0 0.0462686 0.0622242 1.56978 -0.0337885 -0.89 -3.38542
LYS_118 -4.80708 0.843296 3.1625 0.00553317 0 0.0758341 -0.381211 0 -1.05202 0 0 0 0 0 0.00465884 0.0260184 0.877013 0.106547 -0.65 -1.78891
SER_119 -2.95499 0.49638 1.95407 0.00146019 0 -0.27185 -0.00198443 -0.848683 0 0 0 0 0 0 -0.246739 0.0686285 0.120409 -0.200405 -0.37 -2.2537
ASP_120 -3.41656 0.579715 2.85052 0.00386178 0 -0.369745 0 0 0 -0.600594 0 0 0 0 -0.219787 0.00500565 1.45269 -0.0797359 -0.67 -0.464631
LEU_121 -4.33294 0.67882 2.07598 0.00878389 0 0 -0.704689 0 0 0 0 0 0 0 0.404787 4.72087e-06 0.0220146 0.0730105 -0.1 -1.87423
GLU_122 -3.01392 0.562124 2.37085 0.0138636 0 -0.388088 -0.334738 0 0 -0.59813 0 0 0 0 -0.00773056 0.0019364 1.87259 -0.111229 -0.81 -0.442474
ASP_123 -1.26302 0.228678 0.733137 0.00331058 0 -0.000955893 0 0 0 0 0 0 0 0 -0.177936 0.0131266 0.381647 -0.0234321 -0.67 -0.775444
LYS_124 -2.94474 0.415931 1.3276 0.00466931 0 -0.0304683 -0.323478 0 0 0 0 0 0 0 -0.185961 0.0476406 0.663213 -0.0854056 -0.65 -1.761
ARG_125 -6.19557 0.500045 4.52476 0.0153493 0 -0.72936 -0.332754 0 -0.507315 -1.85834 0 0 0 0 -0.172854 0.297618 1.6805 0.0681068 -0.98 -3.68981
GLN_126 -3.68573 0.131363 2.39092 0.00411782 0 -0.0813967 0 -0.709381 -0.465585 0 0 0 0 0 0.0511784 0.0932845 0.952111 -0.125734 -0.97 -2.41485
VAL_127 -4.99766 0.38773 1.90623 0.0117244 0 0 0 -0.856203 -0.507315 0 0 0 0 0 -0.171526 0.0165417 0.0452549 -0.243399 0.29 -4.11862
SER_128 -3.4639 0.336426 2.3128 0.00161173 0 -0.121519 -0.195213 0 -0.78956 0 0 0 0 0 -0.267316 0.036864 0.24452 -0.241828 -0.37 -2.51711
VAL_129 -3.20875 0.252265 1.92869 0.0133329 0 0 -0.415959 0 0 0 0 0 0 0 -0.0472317 0.0029365 0.0452318 0.0212044 0.29 -1.11828
GLU_130 -2.68404 0.42759 1.66629 0.00547461 0 -0.01803 -0.396676 0 0 0 0 0 0 0 -0.207403 0.00653808 0.904441 -0.115824 -0.81 -1.22164
GLU_131 -5.31923 0.443262 3.38043 0.00289221 0 -0.0488835 -0.425329 0 -0.78956 0 0 0 0 0 0.0730958 0.17945 1.63317 -0.0986807 -0.81 -1.77938
ALA_132 -4.35008 0.51258 1.37288 0.000796587 0 0 -0.615373 0 0 0 0 0 0 0 -0.231251 0.000131152 0 -0.158305 0.16 -3.30862
LYS_133 -4.10843 0.402011 1.85878 0.00316214 0 -0.0285154 -0.675305 0 0 0 0 0 0 0 -0.237412 0.0727136 1.12792 -0.0474112 -0.65 -2.28249
ASN_134 -3.8837 0.291225 2.57691 0.0043449 0 -0.0485464 -0.827738 0 0 0 0 0 0 0 0.0205289 0.0775638 0.336548 0.109201 -0.89 -2.23366
ARG_135 -7.23185 0.564221 4.16924 0.011244 0 0.0244981 -0.616088 0 0 -0.447125 0 0 0 0 -0.127932 0.0366286 2.41876 -0.0627531 -0.98 -2.24116
ALA_136 -4.62829 0.296697 1.8232 0.000782472 0 0 -0.610317 -0.827296 0 0 0 0 0 0 -0.243907 0.0297674 0 -0.157514 0.16 -4.15688
GLU_137 -3.07009 0.544557 1.84388 0.00719992 0 -0.055716 -0.370942 0 0 0 0 0 0 0 -0.154915 0.00480987 0.981022 -0.105506 -0.81 -1.1857
GLN_138 -2.19043 0.185647 1.11 0.00457989 0 -0.0427066 -0.431063 0 0 0 0 0 0 0 -0.230373 0.0279766 0.81993 -0.0583565 -0.97 -1.7748
TRP_139 -8.15723 1.16147 2.82056 0.0251183 0 0 -0.190759 0 0 0 0 0 0 0 -0.168117 0.0870696 0.905413 0.0139689 0.91 -2.59251
ASN_140 -1.72912 0.367003 1.0724 0.0117671 0 0 -0.301753 0 0 0 0 0 0 0 -0.246731 0.00231752 0.758729 -0.508301 -0.89 -1.46368
VAL_141 -3.79934 0.219773 1.44854 0.0131272 0 0 0 -0.827296 0 0 0 0 0 0 -0.0684577 0.000474242 0.0394374 -0.184133 0.29 -2.86787
ASN_142 -1.89215 0.0630859 1.1066 0.00387649 0 -0.0951935 0 -0.854734 0 0 0 0 0 0 -0.0304786 0.00827082 0.592774 0.0281156 -0.89 -1.95983
TYR_143 -6.14771 0.743579 1.94152 0.0260521 0 0 0 0 0 -0.492313 0 0 0 0 -0.0636193 0.00961641 1.07715 -0.0982368 0.51 -2.49397
VAL_144 -3.88443 0.488678 1.23527 0.0198282 0 0 0 -1.54815 0 0 0 0 0 0 -0.0540589 0.0160456 0.667844 -0.143096 0.29 -2.91207
GLU_145 -4.11783 0.64889 3.12753 0.00379553 0 -0.379635 0 0 -0.56918 -1.75252 0 0 0 0 -0.0422894 0.0181116 1.05356 0.0625946 -0.81 -2.75697
THR_146 -4.61798 0.362334 2.78436 0.0109807 0 -0.19093 0 -1.64781 0 -0.329352 0 0 0 0 -0.153964 0.167067 0.146681 -0.409221 -0.27 -4.14783
SER_147 -4.77025 0.407182 3.39743 0.00249407 0 -0.211998 -0.117857 -0.76148 -0.556351 -1.13519 0 0 0 0 0.399068 0.023291 0.172862 -0.0530629 -0.37 -3.57386
ALA_148 -3.09428 0.210058 1.11853 0.000702956 0 0 0 0 -0.0480969 0 0 0 0 0 -0.222871 0.00190326 0 -0.106448 0.16 -1.9805
LYS_149 -3.33773 0.355348 1.64823 0.00543363 0 -0.595702 0 0 0 0 0 0 0 0 -0.109311 0.0199486 0.903173 -0.042735 -0.65 -1.80335
THR_150 -2.56455 0.382139 1.75414 0.0048421 0 -0.111778 0 0 -0.556351 -0.534594 0 0 0 0 -0.141073 0.221574 0.0140876 -0.0690212 -0.27 -1.87059
ARG_151 -2.79167 0.28555 1.69874 0.0117797 0 -0.0720953 -0.161041 0 0 0 0 0 0 0 0.106948 0.0415453 0.99594 0.221748 -0.98 -0.642548
ALA_152 -2.85942 0.312877 1.69434 0.00110522 0 0 0 -0.76148 0 0 0 0 0 0 -0.110915 0.0150891 0 0.147863 0.16 -1.40054
ASN_153 -3.39052 0.189129 1.95209 0.00669019 0 -0.0996085 -0.0744488 0 -0.56918 0 0 0 0 0 -0.185819 0.0560358 0.704756 -0.424206 -0.89 -2.72508
VAL_154 -4.22004 0.583461 1.43412 0.0124017 0 0 -0.0662212 0 0 0 0 0 0 0 0.0455951 0.0154028 0.00849565 -0.123414 0.29 -2.0202
ASP_155 -3.28868 0.368185 1.81561 0.00298214 0 -0.0863732 -0.648211 0 0 0 0 0 0 0 -0.169097 0.00528601 0.326724 -0.012155 -0.67 -2.35573
LYS_156 -4.05898 0.523918 2.47645 0.00790074 0 -0.356749 -0.42325 0 0 -0.447614 0 0 0 0 0.0369059 0.0739928 1.53147 -0.0753153 -0.65 -1.36128
VAL_157 -4.62531 0.84066 0.990774 0.00924753 0 0 -0.197749 0 0 0 0 0 0 0 -0.103196 0.0548715 0.605266 0.152769 0.29 -1.98267
PHE_158 -7.69264 0.89212 1.51185 0.0215775 0 0 -0.650959 0 0 0 0 0 0 0 0.0435521 0.00475626 0.308719 0.022781 0.63 -4.90824
PHE_159 -6.06247 0.516449 2.38837 0.0215978 0 0 -0.723887 0 0 0 0 0 0 0 -0.089949 0.00193623 0.391035 0.0788188 0.63 -2.84811
ASP_160 -4.45881 0.336671 3.24178 0.00285149 0 -0.534771 -0.721641 0 0 -0.537156 0 0 0 0 -0.126657 0.0920052 0.333574 0.0173147 -0.67 -3.02484
LEU_161 -6.14559 0.963515 1.98597 0.00865503 0 0 -0.508731 0 0 0 0 0 0 0 -0.112139 0.108579 0.60907 -0.117316 -0.1 -3.30799
MET_162 -6.6523 0.924652 2.23246 0.00350213 0 0 -0.746501 0 0 0 0 0 0 0 -0.105256 0.135533 1.2066 -0.0893303 -0.34 -3.43064
ARG_163 -6.00228 0.567579 4.24376 0.0110401 0 -0.494626 -0.756064 0 0 -0.756468 0 0 0 0 -0.211597 0.00302003 1.84792 -0.0837254 -0.98 -2.61145
GLU_164 -4.84124 0.284646 2.80666 0.00474274 0 -0.0706809 -0.712645 0 -0.112374 0 0 0 0 0 -0.213078 0.0167873 0.878642 -0.142597 -0.81 -2.91113
ILE_165 -6.72001 0.530383 2.346 0.0177261 0 0 -0.839776 0 0 0 0 0 0 0 -0.0438642 0.00130054 0.131863 -0.0682459 0.24 -4.40462
ARG_166 -6.01507 0.464399 4.25624 0.0103057 0 -0.734153 -0.765248 0 0 -0.635903 0 0 0 0 -0.161405 0.00667634 1.81193 -0.0765299 -0.98 -2.81875
ALA_167 -3.35025 0.199495 1.63365 0.000783586 0 0 -0.83722 0 0 0 0 0 0 0 -0.161467 0.0736098 0 -0.157003 0.16 -2.4384
ARG_168 -5.75471 0.512594 4.0464 0.0155339 0 -0.88694 -0.788619 0 -0.191973 -0.716663 0 0 0 0 -0.170856 0.0222825 3.27808 -0.0704198 -0.98 -1.68529
LYS_169 -5.27419 0.381558 3.97801 0.00334761 0 -0.228439 -0.743351 0 -0.314145 -0.434536 0 0 0 0 -0.207649 0.0936931 1.08811 -0.0406099 -0.65 -2.34821
MET_170 -3.03005 0.269709 1.51979 0.00852718 0 0 -0.400221 0 0 0 0 0 0 0 0.0382225 0.0253443 1.14758 -0.0353599 -0.34 -0.796462
GLU_171 -2.49962 0.0691415 1.49452 0.00550102 0 -0.154412 -0.426318 0 0 0 0 0 0 0 -0.269084 0.00140056 0.845178 -0.139913 -0.81 -1.88361
ASP_172 -2.37901 0.170154 1.83506 0.0034616 0 -0.328433 -0.374365 0 0 -0.0243882 0 0 0 0 -0.163032 0.0189206 0.57024 -0.0734276 -0.67 -1.41482
SER_p:CtermProteinFull_173 -1.49218 0.0668205 1.15896 0.00480385 0 0 -0.312042 0 0 0 0 0 0 0 0 0 0.340913 0 -0.37 -0.602725
GLY_p:NtermProteinFull_174 -0.797573 0.0546604 0.724676 0.000141719 0 0 0 0 -0.138988 0 0 0 0 0 0 0.0308267 0 0 -0.17 -0.296255
GLN_175 -2.12983 0.0825724 1.91274 0.00439938 0 -0.0870598 0 0 0 -0.397851 0 0 0 0 -0.235423 0.14766 1.3458 0.0685517 -0.97 -0.258443
TYR_176 -3.79293 0.200068 1.80456 0.0265453 0 0 0 -0.194951 0 0 0 0 0 0 -0.111221 0.0123348 0.26665 -0.304381 0.51 -1.58333
LEU_177 -3.21543 0.164127 1.00553 0.00662791 0 0 0 0 0 0 0 0 0 0 -0.0954411 0.00364782 0.275393 -0.0788186 -0.1 -2.03436
VAL_178 -3.25448 0.144268 0.852106 0.0176939 0 0 0 -0.435427 0 0 0 0 0 0 0.0835963 0.0125595 0.0284273 -0.0695117 0.29 -2.33077
TYR_179 -6.40843 0.49699 2.52031 0.0222508 0 0 0 -1.2552 0 -0.301948 0 0 0 0 -0.0332785 0.000278125 0.787972 -0.0923773 0.51 -3.75344
ASN_180 -3.26847 0.172352 1.5853 0.00574957 0 0.00272657 0 0 0 -0.447345 0 0 0 0 0.0600029 0.000277372 1.36715 0.124974 -0.89 -1.28728
GLY_181 -2.84683 0.094924 1.66283 0.000176349 0 0 0 -1.18897 0 0 0 0 0 0 0.247475 0.0180793 0 -0.644162 -0.17 -2.82648
ASP_182 -2.34118 0.0353745 1.71229 0.00279789 0 -0.0937677 0 0 0 -0.424662 0 0 0 0 -0.0871305 5.92057e-05 0.64799 0.0648513 -0.67 -1.15337
LEU_183 -5.18397 0.447925 1.68808 0.00533672 0 0 0 -1.6771 0 0 0 0 0 0 -0.00300841 0.118713 0.280914 0.0917366 -0.1 -4.33137
VAL_184 -3.98991 0.10034 1.98728 0.0103913 0 0 0 -1.49204 0 0 0 0 0 0 -0.191346 0.00320968 0.0105003 -0.326269 0.29 -3.59784
GLU_185 -5.67951 0.325784 3.32593 0.00700272 0 -0.344598 0 -1.61406 0 -1.14576 0 0 0 0 -0.197734 0.12903 1.10448 -0.0182835 -0.81 -4.91771
TYR_186 -7.29883 0.626801 2.72861 0.0229081 0 0 0 -1.01711 0 -0.552484 0 0 0 0 -0.153165 0.00578783 0.403633 -0.21142 0.51 -4.93527
GLU_187 -4.95712 0.319419 3.1457 0.0078893 0 0.00830569 -0.311451 -0.820485 -0.771077 0 0 0 0 0 -0.216131 0.110289 2.24095 0.0206934 -0.81 -2.03301
ALA_188 -2.89046 0.215801 1.48449 0.00100511 0 0 0 0 0 0 0 0 0 0 -0.104073 0.0474109 0 -0.154895 0.16 -1.24072
ASP_189 -3.19268 0.142039 2.40855 0.00279579 0 -0.0232127 0 0 -0.437869 -0.0117447 0 0 0 0 -0.135735 0.00530747 0.468218 -0.0863048 -0.67 -1.53064
HIS_190 -2.50884 0.274028 1.41554 0.00287004 0 -0.199796 0 0 -0.333207 0 0 0 0 0 -0.0826392 0.0532782 0.3436 -0.251952 0.56 -0.727112
MET_191 -3.69547 0.43839 1.34239 0.0155019 0 0 -0.311451 0 0 0 0 0 0 0 0.0991179 0.113328 1.05538 0.193151 -0.34 -1.08967
ALA_192 -2.42677 0.165771 1.25784 0.000951467 0 0 0 -0.820485 0 0 0 0 0 0 -0.233182 0.000422777 0 0.00283988 0.16 -1.89261
GLN_193 -2.41813 0.0907854 1.04977 0.00534613 0 -0.0834789 0 0 0 0 0 0 0 0 -0.205557 0.0258226 0.793076 0.0130218 -0.97 -1.69935
LEU_194 -3.60283 0.183755 1.61009 0.009399 0 0 0 -0.806005 0 0 0 0 0 0 2.59426 4.40143e-05 0.158978 0.0898638 -0.1 0.137548
GLN_195 -2.73436 0.155344 1.76646 0.00492019 0 -0.0133814 0 -0.808051 0 0 0 0 0 0 -0.040044 0.0757456 0.959993 0.0119042 -0.97 -1.59148
ARG_196 -2.24982 0.0514973 1.39772 0.0101466 0 -0.0615222 0 0 0 0 0 0 0 0 -0.220208 0.00323782 1.42852 -0.00923652 -0.98 -0.629657
VAL_197 -4.32164 0.396126 1.89648 0.0149362 0 0 0 -1.6771 0 0 0 0 0 0 -0.0837905 0.0392964 0.0426238 -0.197413 0.29 -3.60048
HIS_D_198 -6.02522 0.329236 3.01201 0.00376793 0 -0.0302017 0 -1.71071 0 -0.872007 0 0 0 0 -0.0298423 0.0110732 1.82901 0.0502512 0.56 -2.87262
GLY_199 -3.08569 0.143965 1.386 4.15425e-05 0 0 0 -1.18897 0 0 0 0 0 0 0.462524 0.0283518 0 0.424239 -0.17 -1.99953
PHE_200 -5.3865 0.291846 1.62571 0.0236381 0 0 0 -1.34251 0 0 0 0 0 0 0.0487432 0.0274806 0.334086 -0.193111 0.63 -3.94062
LEU_201 -6.13994 0.735486 1.8297 0.0186266 0 0 0 -1.69063 0 0 0 0 0 0 -0.129186 0.0111821 3.09772 -0.0801678 -0.1 -2.44721
MET_202 -5.27318 0.571715 2.45156 0.0040329 0 0 -0.376804 0 0 0 0 0 0 0 0.0656858 0.195676 1.12555 0.156999 -0.34 -1.41877
ASN_203 -3.90113 0.114871 2.94055 0.00834118 0 -0.162551 0 -0.194951 -0.138988 0 0 0 0 0 -0.0474951 0.107911 0.772469 -0.123572 -0.89 -1.51454
ASP_204 -3.53686 0.376806 2.59956 0.00686057 0 -0.316623 0 -0.63271 0 -0.397851 0 0 0 0 0.408731 1.86658e-05 0.171412 -0.225644 -0.67 -2.21631
CYS_205 -4.24402 0.357469 2.12135 0.00193695 0 0 -0.376804 0 0 0 0 0 0 0 -0.0151433 0.0814325 0.161383 -0.148549 1.7 -0.360946
LEU_206 -5.0198 0.262579 1.15509 0.00912234 0 0 0 -1.32824 0 0 0 0 0 0 -0.000962635 0.0272607 0.437927 -0.111224 -0.1 -4.66824
LEU_207 -4.38488 0.188561 1.50655 0.00684735 0 0 0 -1.34251 0 0 0 0 0 0 -0.0527324 0.00292468 0.375396 -0.124984 -0.1 -3.92483
VAL_208 -3.88674 0.0403969 1.54708 0.0106571 0 0 0 -1.72313 0 0 0 0 0 0 -0.188185 0.00494402 0.00683083 -0.319564 0.29 -4.21771
ALA_209 -2.79145 0.0968488 1.59371 0.000964106 0 0 0 -1.71071 0 0 0 0 0 0 0.079089 0.00745499 0 0.22906 0.16 -2.33504
THR_210 -2.97248 0.113478 1.93354 0.00842461 0 0.0177821 0 -1.69606 0 0 0 0 0 0 -0.0259529 0.0067223 0.0469864 -0.0940215 -0.27 -2.93158
TRP_211 -3.23944 0.118271 1.13571 0.0212971 0 0 0 0 0 0 0 0 0 0 -0.0252525 0.130597 0.526834 -0.0507777 0.91 -0.472761
LEU_212 -3.45101 0.35723 1.69763 0.010706 0.000923654 0 0 -1.5571 0 0 0 0 0 0 0.168208 0.00513494 0.356713 -0.0400036 -0.1 -2.55156
PRO_213 -1.69642 0.38929 0.516903 0.000982088 0.0306605 0 0 0 0 0 0 0 0 0 -0.190493 0.208158 0.174327 -0.474576 0.02 -1.02116
GLN_214 -3.28027 0.39752 1.99496 0.00423269 0 0 0 0 0 0 0 0 0 0 -0.0825331 0.176687 1.02354 -0.00328234 -0.97 -0.73915
ARG_215 -1.52786 0.347368 0.991918 0.00956157 0 -0.0881648 0 0 -0.157262 0 0 0 0 0 0.198746 0.00894864 1.285 -0.0843576 -0.98 0.00390353
ARG_216 -1.62407 0.21543 1.01201 0.0120732 0 -0.0881648 0 0 -0.157262 0 0 0 0 0 0.158746 0.0769533 1.19334 -0.291126 -0.98 -0.472076
GLY_217 -1.61798 0.363515 1.04766 0.000144062 0 0 0 0 0 0 0 0 0 0 2.09454 0.0319647 0 -0.234028 -0.17 1.51582
MET_218 -2.51471 0.366645 1.06092 0.00541137 0 0 0 0 0 0 0 0 0 0 0.276864 0.0101489 1.06046 0.127959 -0.34 0.0536906
TYR_219 -4.25454 0.225104 1.95572 0.0245233 0 0 0 -1.5571 0 0 0 0 0 0 -0.152072 0.00209385 0.843162 -0.101609 0.51 -2.50471
ARG_220 -2.58453 0.136599 0.842794 0.0110802 0 0.00187203 0 0 0 0 0 0 0 0 0.00396005 0.0226506 2.65949 -0.0706089 -0.98 0.0433073
TYR_221 -3.59458 0.148357 1.88777 0.0248021 0 0 0 -1.69606 0 0 0 0 0 0 -0.0240194 0.000135997 0.518761 -0.114823 0.51 -2.33966
ASN_222 -2.20165 0.0596526 1.25754 0.00321052 0 0.00197868 0 0 0 0 0 0 0 0 -0.00344187 0.0452782 0.889844 0.108865 -0.89 -0.72872
ALA_223 -3.14732 0.0846148 1.51373 0.00100447 0 0 0 -1.72313 0 0 0 0 0 0 0.23829 0.120189 0 0.358664 0.16 -2.39396
LEU_224 -3.0225 0.127198 0.662733 0.0145234 0 0 0 0 0 0 0 0 0 0 -0.0932557 0.119301 0.511988 -0.146105 -0.1 -1.92611
TYR_225 -6.84888 0.565246 2.58776 0.0238731 0.0011775 0 0 -1.32824 0 -1.04995 0 0 0 0 0.0752196 0.0185662 0.179295 -0.113727 0.51 -5.37966
PRO_226 -3.59216 0.486499 1.35623 0.000900948 0.0921891 0 -0.747014 0 0 0 0 0 0 0 -0.260909 0.0470122 0.169361 -0.618085 0.02 -3.04598
LEU_227 -4.86705 0.466644 1.55277 0.00929935 0 0 0 -0.63271 0 0 0 0 0 0 -0.151637 0.0650516 0.0701075 0.021326 -0.1 -3.5662
ASP_228 -3.6359 0.332327 2.87028 0.00928552 0 -0.54285 0 0 0 -0.498838 0 0 0 0 -0.252542 0.00992243 0.615865 -0.217279 -0.67 -1.97972
ARG_229 -3.16253 0.894934 1.71808 0.0068608 0 -0.236747 -0.342986 0 0 0 0 0 0 0 0.17138 0.0593331 0.884296 -0.10306 -0.98 -1.09044
LEU_230 -4.83638 0.576384 1.00156 0.0102631 0 0 -0.404028 0 0 0 0 0 0 0 -0.0999433 0.0267949 0.273986 -0.0396883 -0.1 -3.59105
ALA_231 -3.37149 0.302047 1.34487 0.000820586 0 0 0 -1.60854 0 0 0 0 0 0 -0.0134558 0.0493993 0 0.141848 0.16 -2.99451
VAL_232 -2.56279 0.0982917 0.836926 0.00909648 0 0 0 0 -0.104329 0 0 0 0 0 -0.206937 0.0204273 0.0445477 -0.364356 0.29 -1.93912
VAL_233 -4.2683 0.421764 1.44787 0.0153837 0 0 0 -1.68881 0 0 0 0 0 0 -0.198877 0.00492678 0.109908 -0.378685 0.29 -4.24482
[truncated: 6,554 more chars]
