# Supplementary material for: A Generic Program for Multistate Protein Design
Source: PLoS One. 2011 Jul 6;6(7):e20937. doi: 10.1371/journal.pone.0020937 (PMC3130737; doi:10.1371/journal.pone.0020937)
Supplement: File S2 — Design models generated by this study for both the heterodimerization task and the orthogonal interface redesign task. (BZ2) [file pone.0020937.s002.bz2 › SupplementaryMaterials/select_orthogonal_interface_designs/design5/redocked_027.d16_v11.3_repeated_1_12.0dG_02_RalA1andRalBP1_0016_0001.pdb]

ATOM      1  N   GLY A   8       3.244   8.205 -19.711  1.00  0.00              
ATOM      2  CA  GLY A   8       4.089   8.509 -18.534  1.00  0.00              
ATOM      3  C   GLY A   8       4.729   9.876 -18.637  1.00  0.00              
ATOM      4  O   GLY A   8       4.491  10.606 -19.599  1.00  0.00              
ATOM      5 1H   GLY A   8       3.452   7.413 -20.285  1.00  0.00              
ATOM      6 2H   GLY A   8       2.269   8.020 -19.592  1.00  0.00              
ATOM      7 3H   GLY A   8       3.155   8.874 -20.449  1.00  0.00              
ATOM      8 1HA  GLY A   8       3.472   8.479 -17.636  1.00  0.00              
ATOM      9 2HA  GLY A   8       4.876   7.760 -18.458  1.00  0.00              
ATOM     10  N   GLN A   9       5.542  10.216 -17.648  1.00  0.00              
ATOM     11  CA  GLN A   9       6.243  11.494 -17.622  1.00  0.00              
ATOM     12  C   GLN A   9       7.241  11.509 -16.471  1.00  0.00              
ATOM     13  O   GLN A   9       8.443  11.363 -16.676  1.00  0.00              
ATOM     14  CB  GLN A   9       5.255  12.656 -17.478  1.00  0.00              
ATOM     15  CG  GLN A   9       5.907  14.027 -17.447  1.00  0.00              
ATOM     16  CD  GLN A   9       4.890  15.150 -17.385  1.00  0.00              
ATOM     17  OE1 GLN A   9       3.679  14.909 -17.360  1.00  0.00              
ATOM     18  NE2 GLN A   9       5.375  16.387 -17.364  1.00  0.00              
ATOM     19  H   GLN A   9       5.696   9.577 -16.917  1.00  0.00              
ATOM     20  HA  GLN A   9       6.807  11.620 -18.546  1.00  0.00              
ATOM     21 1HB  GLN A   9       4.568  12.592 -18.322  1.00  0.00              
ATOM     22 2HB  GLN A   9       4.706  12.489 -16.551  1.00  0.00              
ATOM     23 1HG  GLN A   9       6.724  14.277 -16.771  1.00  0.00              
ATOM     24 2HG  GLN A   9       6.289  13.964 -18.467  1.00  0.00              
ATOM     25 1HE2 GLN A   9       4.752  17.168 -17.323  1.00  0.00              
ATOM     26 2HE2 GLN A   9       6.363  16.536 -17.387  1.00  0.00              
ATOM     27  N   SER A  10       6.729  11.659 -15.258  1.00  0.00              
ATOM     28  CA  SER A  10       7.567  11.691 -14.069  1.00  0.00              
ATOM     29  C   SER A  10       6.793  11.132 -12.885  1.00  0.00              
ATOM     30  O   SER A  10       7.063  10.026 -12.418  1.00  0.00              
ATOM     31  CB  SER A  10       8.036  13.105 -13.785  1.00  0.00              
ATOM     32  OG  SER A  10       8.867  13.167 -12.659  1.00  0.00              
ATOM     33  H   SER A  10       5.760  11.754 -15.159  1.00  0.00              
ATOM     34  HA  SER A  10       8.518  11.172 -14.196  1.00  0.00              
ATOM     35 1HB  SER A  10       8.586  13.469 -14.653  1.00  0.00              
ATOM     36 2HB  SER A  10       7.164  13.735 -13.618  1.00  0.00              
ATOM     37  HG  SER A  10       9.141  14.076 -12.514  1.00  0.00              
ATOM     38  N   SER A  11       5.790  11.877 -12.441  1.00  0.00              
ATOM     39  CA  SER A  11       4.844  11.388 -11.448  1.00  0.00              
ATOM     40  C   SER A  11       3.839  10.420 -12.070  1.00  0.00              
ATOM     41  O   SER A  11       3.140   9.687 -11.373  1.00  0.00              
ATOM     42  CB  SER A  11       4.125  12.552 -10.797  1.00  0.00              
ATOM     43  OG  SER A  11       3.309  13.242 -11.704  1.00  0.00              
ATOM     44  H   SER A  11       5.685  12.794 -12.778  1.00  0.00              
ATOM     45  HA  SER A  11       5.323  10.920 -10.587  1.00  0.00              
ATOM     46 1HB  SER A  11       3.508  12.170  -9.984  1.00  0.00              
ATOM     47 2HB  SER A  11       4.868  13.241 -10.395  1.00  0.00              
ATOM     48  HG  SER A  11       3.126  14.120 -11.364  1.00  0.00              
ATOM     49  N   LEU A  12       3.804  10.406 -13.392  1.00  0.00              
ATOM     50  CA  LEU A  12       2.963   9.482 -14.133  1.00  0.00              
ATOM     51  C   LEU A  12       3.758   8.236 -14.500  1.00  0.00              
ATOM     52  O   LEU A  12       3.186   7.186 -14.795  1.00  0.00              
ATOM     53  CB  LEU A  12       2.424  10.145 -15.405  1.00  0.00              
ATOM     54  CG  LEU A  12       1.595  11.411 -15.187  1.00  0.00              
ATOM     55  CD1 LEU A  12       1.184  12.011 -16.518  1.00  0.00              
ATOM     56  CD2 LEU A  12       0.366  11.115 -14.342  1.00  0.00              
ATOM     57  H   LEU A  12       4.375  11.025 -13.880  1.00  0.00              
ATOM     58  HA  LEU A  12       2.132   9.161 -13.506  1.00  0.00              
ATOM     59 1HB  LEU A  12       3.367  10.397 -15.886  1.00  0.00              
ATOM     60 2HB  LEU A  12       1.876   9.438 -16.026  1.00  0.00              
ATOM     61  HG  LEU A  12       2.194  12.142 -14.662  1.00  0.00              
ATOM     62 1HD1 LEU A  12       0.594  12.912 -16.345  1.00  0.00              
ATOM     63 2HD1 LEU A  12       2.074  12.267 -17.091  1.00  0.00              
ATOM     64 3HD1 LEU A  12       0.587  11.289 -17.074  1.00  0.00              
ATOM     65 1HD2 LEU A  12      -0.207  12.030 -14.199  1.00  0.00              
ATOM     66 2HD2 LEU A  12      -0.252  10.371 -14.846  1.00  0.00              
ATOM     67 3HD2 LEU A  12       0.677  10.728 -13.371  1.00  0.00              
ATOM     68  N   ALA A  13       5.085   8.359 -14.468  1.00  0.00              
ATOM     69  CA  ALA A  13       5.962   7.230 -14.764  1.00  0.00              
ATOM     70  C   ALA A  13       6.312   6.464 -13.505  1.00  0.00              
ATOM     71  O   ALA A  13       6.337   5.235 -13.488  1.00  0.00              
ATOM     72  CB  ALA A  13       7.222   7.702 -15.474  1.00  0.00              
ATOM     73  H   ALA A  13       5.482   9.227 -14.240  1.00  0.00              
ATOM     74  HA  ALA A  13       5.436   6.544 -15.428  1.00  0.00              
ATOM     75 1HB  ALA A  13       7.861   6.844 -15.685  1.00  0.00              
ATOM     76 2HB  ALA A  13       6.951   8.190 -16.410  1.00  0.00              
ATOM     77 3HB  ALA A  13       7.756   8.404 -14.838  1.00  0.00              
ATOM     78  N   TRP A  14       6.557   7.208 -12.454  1.00  0.00              
ATOM     79  CA  TRP A  14       6.912   6.646 -11.164  1.00  0.00              
ATOM     80  C   TRP A  14       5.836   6.965 -10.141  1.00  0.00              
ATOM     81  O   TRP A  14       5.559   8.128  -9.859  1.00  0.00              
ATOM     82  CB  TRP A  14       8.267   7.181 -10.696  1.00  0.00              
ATOM     83  CG  TRP A  14       9.433   6.544 -11.387  1.00  0.00              
ATOM     84  CD1 TRP A  14      10.021   6.958 -12.545  1.00  0.00              
ATOM     85  CD2 TRP A  14      10.154   5.380 -10.965  1.00  0.00              
ATOM     86  NE1 TRP A  14      11.062   6.124 -12.872  1.00  0.00              
ATOM     87  CE2 TRP A  14      11.165   5.147 -11.915  1.00  0.00              
ATOM     88  CE3 TRP A  14      10.042   4.511  -9.872  1.00  0.00              
ATOM     89  CZ2 TRP A  14      12.053   4.088 -11.811  1.00  0.00              
ATOM     90  CZ3 TRP A  14      10.934   3.450  -9.767  1.00  0.00              
ATOM     91  CH2 TRP A  14      11.911   3.246 -10.708  1.00  0.00              
ATOM     92  H   TRP A  14       6.474   8.177 -12.549  1.00  0.00              
ATOM     93  HA  TRP A  14       6.976   5.561 -11.239  1.00  0.00              
ATOM     94 1HB  TRP A  14       8.337   8.252 -10.889  1.00  0.00              
ATOM     95 2HB  TRP A  14       8.396   6.996  -9.630  1.00  0.00              
ATOM     96  HD1 TRP A  14       9.602   7.843 -13.020  1.00  0.00              
ATOM     97  HE1 TRP A  14      11.655   6.215 -13.685  1.00  0.00              
ATOM     98  HE3 TRP A  14       9.287   4.630  -9.095  1.00  0.00              
ATOM     99  HZ2 TRP A  14      12.814   3.962 -12.581  1.00  0.00              
ATOM    100  HZ3 TRP A  14      10.835   2.781  -8.912  1.00  0.00              
ATOM    101  HH2 TRP A  14      12.590   2.401 -10.588  1.00  0.00              
ATOM    102  N   HIS A  15       5.222   5.931  -9.590  1.00  0.00              
ATOM    103  CA  HIS A  15       4.111   6.114  -8.669  1.00  0.00              
ATOM    104  C   HIS A  15       4.526   5.690  -7.269  1.00  0.00              
ATOM    105  O   HIS A  15       4.936   4.553  -7.065  1.00  0.00              
ATOM    106  CB  HIS A  15       2.895   5.303  -9.137  1.00  0.00              
ATOM    107  CG  HIS A  15       2.360   5.739 -10.468  1.00  0.00              
ATOM    108  ND1 HIS A  15       1.354   6.671 -10.618  1.00  0.00              
ATOM    109  CD2 HIS A  15       2.705   5.364 -11.725  1.00  0.00              
ATOM    110  CE1 HIS A  15       1.105   6.846 -11.903  1.00  0.00              
ATOM    111  NE2 HIS A  15       1.913   6.068 -12.600  1.00  0.00              
ATOM    112  H   HIS A  15       5.535   5.022  -9.800  1.00  0.00              
ATOM    113  HA  HIS A  15       3.843   7.169  -8.623  1.00  0.00              
ATOM    114 1HB  HIS A  15       3.160   4.250  -9.236  1.00  0.00              
ATOM    115 2HB  HIS A  15       2.079   5.404  -8.422  1.00  0.00              
ATOM    116  HD2 HIS A  15       3.461   4.641 -11.989  1.00  0.00              
ATOM    117  HE1 HIS A  15       0.359   7.514 -12.313  1.00  0.00              
ATOM    118  HE2 HIS A  15       2.125   6.204 -13.554  1.00  0.00              
ATOM    119  N   TYR A  16       4.418   6.605  -6.316  1.00  0.00              
ATOM    120  CA  TYR A  16       4.746   6.305  -4.925  1.00  0.00              
ATOM    121  C   TYR A  16       3.529   5.816  -4.160  1.00  0.00              
ATOM    122  O   TYR A  16       2.497   6.487  -4.121  1.00  0.00              
ATOM    123  CB  TYR A  16       5.334   7.538  -4.235  1.00  0.00              
ATOM    124  CG  TYR A  16       6.792   7.783  -4.554  1.00  0.00              
ATOM    125  CD1 TYR A  16       7.542   6.833  -5.232  1.00  0.00              
ATOM    126  CD2 TYR A  16       7.413   8.964  -4.178  1.00  0.00              
ATOM    127  CE1 TYR A  16       8.874   7.051  -5.525  1.00  0.00              
ATOM    128  CE2 TYR A  16       8.744   9.194  -4.467  1.00  0.00              
ATOM    129  CZ  TYR A  16       9.472   8.234  -5.141  1.00  0.00              
ATOM    130  OH  TYR A  16      10.798   8.458  -5.432  1.00  0.00              
ATOM    131  H   TYR A  16       4.109   7.503  -6.547  1.00  0.00              
ATOM    132  HA  TYR A  16       5.480   5.500  -4.883  1.00  0.00              
ATOM    133 1HB  TYR A  16       4.743   8.398  -4.553  1.00  0.00              
ATOM    134 2HB  TYR A  16       5.216   7.393  -3.161  1.00  0.00              
ATOM    135  HD1 TYR A  16       7.063   5.901  -5.532  1.00  0.00              
ATOM    136  HD2 TYR A  16       6.833   9.718  -3.646  1.00  0.00              
ATOM    137  HE1 TYR A  16       9.452   6.296  -6.058  1.00  0.00              
ATOM    138  HE2 TYR A  16       9.215  10.129  -4.162  1.00  0.00              
ATOM    139  HH  TYR A  16      11.112   9.311  -5.121  1.00  0.00              
ATOM    140  N   VAL A  17       3.657   4.647  -3.558  1.00  0.00              
ATOM    141  CA  VAL A  17       2.591   4.069  -2.763  1.00  0.00              
ATOM    142  C   VAL A  17       3.109   3.721  -1.373  1.00  0.00              
ATOM    143  O   VAL A  17       4.058   2.946  -1.225  1.00  0.00              
ATOM    144  CB  VAL A  17       2.004   2.807  -3.430  1.00  0.00              
ATOM    145  CG1 VAL A  17       1.015   2.122  -2.504  1.00  0.00              
ATOM    146  CG2 VAL A  17       1.344   3.157  -4.756  1.00  0.00              
ATOM    147  H   VAL A  17       4.503   4.148  -3.651  1.00  0.00              
ATOM    148  HA  VAL A  17       1.782   4.784  -2.604  1.00  0.00              
ATOM    149  HB  VAL A  17       2.813   2.121  -3.626  1.00  0.00              
ATOM    150 1HG1 VAL A  17       0.613   1.235  -2.992  1.00  0.00              
ATOM    151 2HG1 VAL A  17       1.521   1.831  -1.583  1.00  0.00              
ATOM    152 3HG1 VAL A  17       0.201   2.807  -2.270  1.00  0.00              
ATOM    153 1HG2 VAL A  17       0.938   2.254  -5.211  1.00  0.00              
ATOM    154 2HG2 VAL A  17       0.539   3.871  -4.584  1.00  0.00              
ATOM    155 3HG2 VAL A  17       2.083   3.598  -5.426  1.00  0.00              
ATOM    156  N   ILE A  18       2.505   4.318  -0.357  1.00  0.00              
ATOM    157  CA  ILE A  18       2.923   4.082   1.015  1.00  0.00              
ATOM    158  C   ILE A  18       1.902   3.215   1.740  1.00  0.00              
ATOM    159  O   ILE A  18       0.717   3.549   1.803  1.00  0.00              
ATOM    160  CB  ILE A  18       3.126   5.406   1.785  1.00  0.00              
ATOM    161  CG1 ILE A  18       4.212   6.250   1.107  1.00  0.00              
ATOM    162  CG2 ILE A  18       3.495   5.132   3.240  1.00  0.00              
ATOM    163  CD1 ILE A  18       4.326   7.657   1.654  1.00  0.00              
ATOM    164  H   ILE A  18       1.758   4.929  -0.535  1.00  0.00              
ATOM    165  HA  ILE A  18       3.851   3.512   1.041  1.00  0.00              
ATOM    166  HB  ILE A  18       2.195   5.952   1.772  1.00  0.00              
ATOM    167 1HG1 ILE A  18       5.160   5.728   1.243  1.00  0.00              
ATOM    168 2HG1 ILE A  18       3.971   6.291   0.044  1.00  0.00              
ATOM    169 1HG2 ILE A  18       3.635   6.078   3.764  1.00  0.00              
ATOM    170 2HG2 ILE A  18       2.696   4.567   3.718  1.00  0.00              
ATOM    171 3HG2 ILE A  18       4.420   4.557   3.280  1.00  0.00              
ATOM    172 1HD1 ILE A  18       5.115   8.192   1.123  1.00  0.00              
ATOM    173 2HD1 ILE A  18       3.379   8.180   1.517  1.00  0.00              
ATOM    174 3HD1 ILE A  18       4.568   7.617   2.715  1.00  0.00              
ATOM    175  N   MET A  19       2.370   2.097   2.274  1.00  0.00              
ATOM    176  CA  MET A  19       1.531   1.219   3.077  1.00  0.00              
ATOM    177  C   MET A  19       1.463   1.744   4.503  1.00  0.00              
ATOM    178  O   MET A  19       2.495   1.962   5.140  1.00  0.00              
ATOM    179  CB  MET A  19       2.084  -0.212   3.072  1.00  0.00              
ATOM    180  CG  MET A  19       2.379  -0.758   1.680  1.00  0.00              
ATOM    181  SD  MET A  19       0.908  -0.901   0.643  1.00  0.00              
ATOM    182  CE  MET A  19       0.101  -2.329   1.366  1.00  0.00              
ATOM    183  H   MET A  19       3.316   1.859   2.136  1.00  0.00              
ATOM    184  HA  MET A  19       0.516   1.211   2.681  1.00  0.00              
ATOM    185 1HB  MET A  19       2.998  -0.201   3.664  1.00  0.00              
ATOM    186 2HB  MET A  19       1.340  -0.842   3.563  1.00  0.00              
ATOM    187 1HG  MET A  19       3.087  -0.088   1.195  1.00  0.00              
ATOM    188 2HG  MET A  19       2.829  -1.744   1.790  1.00  0.00              
ATOM    189 1HE  MET A  19      -0.824  -2.537   0.827  1.00  0.00              
ATOM    190 2HE  MET A  19       0.762  -3.193   1.301  1.00  0.00              
ATOM    191 3HE  MET A  19      -0.128  -2.126   2.413  1.00  0.00              
ATOM    192  N   VAL A  20       0.258   1.966   5.001  1.00  0.00              
ATOM    193  CA  VAL A  20       0.086   2.437   6.366  1.00  0.00              
ATOM    194  C   VAL A  20      -0.868   1.527   7.130  1.00  0.00              
ATOM    195  O   VAL A  20      -1.746   0.896   6.540  1.00  0.00              
ATOM    196  CB  VAL A  20      -0.431   3.893   6.417  1.00  0.00              
ATOM    197  CG1 VAL A  20       0.557   4.834   5.747  1.00  0.00              
ATOM    198  CG2 VAL A  20      -1.804   4.018   5.775  1.00  0.00              
ATOM    199  H   VAL A  20      -0.533   1.802   4.444  1.00  0.00              
ATOM    200  HA  VAL A  20       1.025   2.398   6.920  1.00  0.00              
ATOM    201  HB  VAL A  20      -0.514   4.179   7.453  1.00  0.00              
ATOM    202 1HG1 VAL A  20       0.175   5.855   5.794  1.00  0.00              
ATOM    203 2HG1 VAL A  20       1.516   4.783   6.262  1.00  0.00              
ATOM    204 3HG1 VAL A  20       0.687   4.544   4.705  1.00  0.00              
ATOM    205 1HG2 VAL A  20      -2.139   5.054   5.829  1.00  0.00              
ATOM    206 2HG2 VAL A  20      -1.747   3.708   4.731  1.00  0.00              
ATOM    207 3HG2 VAL A  20      -2.514   3.381   6.304  1.00  0.00              
ATOM    208  N   GLY A  21      -0.679   1.446   8.439  1.00  0.00              
ATOM    209  CA  GLY A  21      -1.466   0.545   9.250  1.00  0.00              
ATOM    210  C   GLY A  21      -0.765   0.206  10.545  1.00  0.00              
ATOM    211  O   GLY A  21       0.428   0.474  10.688  1.00  0.00              
ATOM    212  H   GLY A  21       0.011   1.999   8.859  1.00  0.00              
ATOM    213 1HA  GLY A  21      -2.422   1.016   9.480  1.00  0.00              
ATOM    214 2HA  GLY A  21      -1.640  -0.375   8.693  1.00  0.00              
ATOM    215  N   SER A  22      -1.511  -0.371  11.482  1.00  0.00              
ATOM    216  CA  SER A  22      -1.048  -0.529  12.858  1.00  0.00              
ATOM    217  C   SER A  22       0.285  -1.279  12.886  1.00  0.00              
ATOM    218  O   SER A  22       1.299  -0.756  13.343  1.00  0.00              
ATOM    219  CB  SER A  22      -2.091  -1.260  13.683  1.00  0.00              
ATOM    220  OG  SER A  22      -2.295  -2.570  13.232  1.00  0.00              
ATOM    221  H   SER A  22      -2.404  -0.693  11.243  1.00  0.00              
ATOM    222  HA  SER A  22      -0.967   0.415  13.399  1.00  0.00              
ATOM    223 1HB  SER A  22      -1.757  -1.289  14.719  1.00  0.00              
ATOM    224 2HB  SER A  22      -3.031  -0.713  13.620  1.00  0.00              
ATOM    225  HG  SER A  22      -3.144  -2.888  13.548  1.00  0.00              
ATOM    226  N   GLY A  23       0.266  -2.512  12.399  1.00  0.00              
ATOM    227  CA  GLY A  23       1.431  -3.362  12.488  1.00  0.00              
ATOM    228  C   GLY A  23       1.944  -3.731  11.113  1.00  0.00              
ATOM    229  O   GLY A  23       2.719  -2.989  10.501  1.00  0.00              
ATOM    230  H   GLY A  23      -0.557  -2.853  11.992  1.00  0.00              
ATOM    231 1HA  GLY A  23       2.216  -2.835  13.031  1.00  0.00              
ATOM    232 2HA  GLY A  23       1.168  -4.272  13.025  1.00  0.00              
ATOM    233  N   GLY A  24       1.491  -4.871  10.612  1.00  0.00              
ATOM    234  CA  GLY A  24       1.933  -5.333   9.318  1.00  0.00              
ATOM    235  C   GLY A  24       1.268  -6.630   8.908  1.00  0.00              
ATOM    236  O   GLY A  24       1.948  -7.602   8.608  1.00  0.00              
ATOM    237  H   GLY A  24       0.857  -5.407  11.133  1.00  0.00              
ATOM    238 1HA  GLY A  24       1.698  -4.575   8.570  1.00  0.00              
ATOM    239 2HA  GLY A  24       3.010  -5.493   9.346  1.00  0.00              
ATOM    240  N   VAL A  25      -0.062  -6.634   8.908  1.00  0.00              
ATOM    241  CA  VAL A  25      -0.832  -7.831   8.568  1.00  0.00              
ATOM    242  C   VAL A  25      -1.056  -7.926   7.057  1.00  0.00              
ATOM    243  O   VAL A  25      -0.697  -8.919   6.424  1.00  0.00              
ATOM    244  CB  VAL A  25      -2.201  -7.838   9.287  1.00  0.00              
ATOM    245  CG1 VAL A  25      -3.026  -9.041   8.860  1.00  0.00              
ATOM    246  CG2 VAL A  25      -2.022  -7.816  10.799  1.00  0.00              
ATOM    247  H   VAL A  25      -0.541  -5.815   9.153  1.00  0.00              
ATOM    248  HA  VAL A  25      -0.289  -8.740   8.831  1.00  0.00              
ATOM    249  HB  VAL A  25      -2.738  -6.946   9.001  1.00  0.00              
ATOM    250 1HG1 VAL A  25      -3.986  -9.026   9.377  1.00  0.00              
ATOM    251 2HG1 VAL A  25      -3.194  -9.005   7.784  1.00  0.00              
ATOM    252 3HG1 VAL A  25      -2.493  -9.957   9.114  1.00  0.00              
ATOM    253 1HG2 VAL A  25      -2.998  -7.821  11.282  1.00  0.00              
ATOM    254 2HG2 VAL A  25      -1.459  -8.697  11.110  1.00  0.00              
ATOM    255 3HG2 VAL A  25      -1.480  -6.917  11.089  1.00  0.00              
ATOM    256  N   GLY A  26      -1.644  -6.884   6.488  1.00  0.00              
ATOM    257  CA  GLY A  26      -1.859  -6.842   5.056  1.00  0.00              
ATOM    258  C   GLY A  26      -0.895  -5.894   4.381  1.00  0.00              
ATOM    259  O   GLY A  26      -0.885  -5.768   3.160  1.00  0.00              
ATOM    260  H   GLY A  26      -1.945  -6.139   7.048  1.00  0.00              
ATOM    261 1HA  GLY A  26      -1.717  -7.842   4.645  1.00  0.00              
ATOM    262 2HA  GLY A  26      -2.878  -6.510   4.858  1.00  0.00              
ATOM    263  N   LYS A  27      -0.088  -5.224   5.184  1.00  0.00              
ATOM    264  CA  LYS A  27       0.876  -4.262   4.667  1.00  0.00              
ATOM    265  C   LYS A  27       1.997  -4.959   3.900  1.00  0.00              
ATOM    266  O   LYS A  27       1.994  -4.981   2.673  1.00  0.00              
ATOM    267  CB  LYS A  27       1.441  -3.412   5.808  1.00  0.00              
ATOM    268  CG  LYS A  27       0.433  -2.420   6.367  1.00  0.00              
ATOM    269  CD  LYS A  27       0.852  -1.876   7.724  1.00  0.00              
ATOM    270  CE  LYS A  27       2.093  -1.007   7.631  1.00  0.00              
ATOM    271  NZ  LYS A  27       2.537  -0.531   8.968  1.00  0.00              
ATOM    272  H   LYS A  27      -0.140  -5.382   6.149  1.00  0.00              
ATOM    273  HA  LYS A  27       0.386  -3.593   3.959  1.00  0.00              
ATOM    274 1HB  LYS A  27       1.761  -4.101   6.590  1.00  0.00              
ATOM    275 2HB  LYS A  27       2.308  -2.882   5.414  1.00  0.00              
ATOM    276 1HG  LYS A  27       0.338  -1.591   5.666  1.00  0.00              
ATOM    277 2HG  LYS A  27      -0.528  -2.923   6.468  1.00  0.00              
ATOM    278 1HD  LYS A  27       0.030  -1.286   8.130  1.00  0.00              
ATOM    279 2HD  LYS A  27       1.056  -2.716   8.386  1.00  0.00              
ATOM    280 1HE  LYS A  27       2.888  -1.592   7.172  1.00  0.00              
ATOM    281 2HE  LYS A  27       1.863  -0.149   6.999  1.00  0.00              
ATOM    282 1HZ  LYS A  27       3.362   0.043   8.863  1.00  0.00              
ATOM    283 2HZ  LYS A  27       1.800   0.012   9.394  1.00  0.00              
ATOM    284 3HZ  LYS A  27       2.752  -1.326   9.553  1.00  0.00              
ATOM    285  N   SER A  28       2.932  -5.562   4.623  1.00  0.00              
ATOM    286  CA  SER A  28       4.034  -6.280   3.988  1.00  0.00              
ATOM    287  C   SER A  28       3.511  -7.445   3.142  1.00  0.00              
ATOM    288  O   SER A  28       4.122  -7.831   2.147  1.00  0.00              
ATOM    289  CB  SER A  28       5.006  -6.780   5.039  1.00  0.00              
ATOM    290  OG  SER A  28       4.429  -7.748   5.872  1.00  0.00              
ATOM    291  H   SER A  28       2.886  -5.521   5.597  1.00  0.00              
ATOM    292  HA  SER A  28       4.678  -5.639   3.385  1.00  0.00              
ATOM    293 1HB  SER A  28       5.870  -7.214   4.536  1.00  0.00              
ATOM    294 2HB  SER A  28       5.328  -5.935   5.647  1.00  0.00              
ATOM    295  HG  SER A  28       3.890  -7.316   6.539  1.00  0.00              
ATOM    296  N   ALA A  29       2.380  -8.002   3.555  1.00  0.00              
ATOM    297  CA  ALA A  29       1.830  -9.184   2.909  1.00  0.00              
ATOM    298  C   ALA A  29       1.431  -8.878   1.471  1.00  0.00              
ATOM    299  O   ALA A  29       1.837  -9.577   0.540  1.00  0.00              
ATOM    300  CB  ALA A  29       0.630  -9.703   3.687  1.00  0.00              
ATOM    301  H   ALA A  29       1.898  -7.600   4.304  1.00  0.00              
ATOM    302  HA  ALA A  29       2.599  -9.956   2.880  1.00  0.00              
ATOM    303 1HB  ALA A  29       0.231 -10.588   3.192  1.00  0.00              
ATOM    304 2HB  ALA A  29       0.938  -9.962   4.700  1.00  0.00              
ATOM    305 3HB  ALA A  29      -0.137  -8.932   3.727  1.00  0.00              
ATOM    306  N   LEU A  30       0.654  -7.816   1.298  1.00  0.00              
ATOM    307  CA  LEU A  30       0.099  -7.473  -0.006  1.00  0.00              
ATOM    308  C   LEU A  30       1.187  -7.013  -0.970  1.00  0.00              
ATOM    309  O   LEU A  30       1.053  -7.167  -2.183  1.00  0.00              
ATOM    310  CB  LEU A  30      -0.976  -6.392   0.138  1.00  0.00              
ATOM    311  CG  LEU A  30      -2.272  -6.851   0.820  1.00  0.00              
ATOM    312  CD1 LEU A  30      -3.226  -5.681   1.006  1.00  0.00              
ATOM    313  CD2 LEU A  30      -2.936  -7.948   0.010  1.00  0.00              
ATOM    314  H   LEU A  30       0.455  -7.239   2.066  1.00  0.00              
ATOM    315  HA  LEU A  30      -0.354  -8.357  -0.454  1.00  0.00              
ATOM    316 1HB  LEU A  30      -0.442  -5.694   0.780  1.00  0.00              
ATOM    317 2HB  LEU A  30      -1.197  -5.912  -0.817  1.00  0.00              
ATOM    318  HG  LEU A  30      -2.038  -7.252   1.799  1.00  0.00              
ATOM    319 1HD1 LEU A  30      -4.137  -6.028   1.492  1.00  0.00              
ATOM    320 2HD1 LEU A  30      -2.752  -4.920   1.626  1.00  0.00              
ATOM    321 3HD1 LEU A  30      -3.472  -5.256   0.034  1.00  0.00              
ATOM    322 1HD2 LEU A  30      -3.853  -8.264   0.509  1.00  0.00              
ATOM    323 2HD2 LEU A  30      -3.175  -7.572  -0.986  1.00  0.00              
ATOM    324 3HD2 LEU A  30      -2.261  -8.799  -0.077  1.00  0.00              
ATOM    325  N   THR A  31       2.269  -6.461  -0.430  1.00  0.00              
ATOM    326  CA  THR A  31       3.370  -5.990  -1.259  1.00  0.00              
ATOM    327  C   THR A  31       4.244  -7.149  -1.730  1.00  0.00              
ATOM    328  O   THR A  31       4.714  -7.157  -2.867  1.00  0.00              
ATOM    329  CB  THR A  31       4.224  -4.951  -0.510  1.00  0.00              
ATOM    330  OG1 THR A  31       4.823  -5.547   0.646  1.00  0.00              
ATOM    331  CG2 THR A  31       3.376  -3.764  -0.090  1.00  0.00              
ATOM    332  H   THR A  31       2.332  -6.368   0.545  1.00  0.00              
ATOM    333  HA  THR A  31       2.978  -5.516  -2.159  1.00  0.00              
ATOM    334  HB  THR A  31       5.005  -4.602  -1.170  1.00  0.00              
ATOM    335  HG1 THR A  31       5.600  -6.051   0.382  1.00  0.00              
ATOM    336 1HG2 THR A  31       4.000  -3.042   0.438  1.00  0.00              
ATOM    337 2HG2 THR A  31       2.944  -3.296  -0.974  1.00  0.00              
ATOM    338 3HG2 THR A  31       2.577  -4.104   0.568  1.00  0.00              
ATOM    339  N   LEU A  32       4.440  -8.135  -0.861  1.00  0.00              
ATOM    340  CA  LEU A  32       5.205  -9.321  -1.219  1.00  0.00              
ATOM    341  C   LEU A  32       4.397 -10.185  -2.192  1.00  0.00              
ATOM    342  O   LEU A  32       4.950 -10.775  -3.125  1.00  0.00              
ATOM    343  CB  LEU A  32       5.581 -10.117   0.038  1.00  0.00              
ATOM    344  CG  LEU A  32       6.624  -9.452   0.944  1.00  0.00              
ATOM    345  CD1 LEU A  32       6.679 -10.167   2.288  1.00  0.00              
ATOM    346  CD2 LEU A  32       7.983  -9.482   0.261  1.00  0.00              
ATOM    347  H   LEU A  32       4.074  -8.056   0.047  1.00  0.00              
ATOM    348  HA  LEU A  32       6.119  -9.025  -1.732  1.00  0.00              
ATOM    349 1HB  LEU A  32       4.611 -10.134   0.533  1.00  0.00              
ATOM    350 2HB  LEU A  32       5.882 -11.137  -0.206  1.00  0.00              
ATOM    351  HG  LEU A  32       6.333  -8.409   1.062  1.00  0.00              
ATOM    352 1HD1 LEU A  32       7.424  -9.688   2.925  1.00  0.00              
ATOM    353 2HD1 LEU A  32       5.703 -10.113   2.768  1.00  0.00              
ATOM    354 3HD1 LEU A  32       6.953 -11.210   2.133  1.00  0.00              
ATOM    355 1HD2 LEU A  32       8.724  -9.009   0.907  1.00  0.00              
ATOM    356 2HD2 LEU A  32       8.274 -10.516   0.072  1.00  0.00              
ATOM    357 3HD2 LEU A  32       7.929  -8.942  -0.684  1.00  0.00              
ATOM    358  N   GLN A  33       3.080 -10.227  -1.985  1.00  0.00              
ATOM    359  CA  GLN A  33       2.188 -10.964  -2.875  1.00  0.00              
ATOM    360  C   GLN A  33       2.065 -10.250  -4.219  1.00  0.00              
ATOM    361  O   GLN A  33       2.001 -10.880  -5.267  1.00  0.00              
ATOM    362  CB  GLN A  33       0.794 -11.112  -2.250  1.00  0.00              
ATOM    363  CG  GLN A  33       0.751 -12.007  -1.023  1.00  0.00              
ATOM    364  CD  GLN A  33       1.274 -13.400  -1.287  1.00  0.00              
ATOM    365  OE1 GLN A  33       1.023 -13.985  -2.337  1.00  0.00              
ATOM    366  NE2 GLN A  33       1.996 -13.947  -0.323  1.00  0.00              
ATOM    367  H   GLN A  33       2.703  -9.748  -1.217  1.00  0.00              
ATOM    368  HA  GLN A  33       2.606 -11.950  -3.076  1.00  0.00              
ATOM    369 1HB  GLN A  33       0.460 -10.108  -1.985  1.00  0.00              
ATOM    370 2HB  GLN A  33       0.143 -11.518  -3.024  1.00  0.00              
ATOM    371 1HG  GLN A  33       1.131 -11.695  -0.050  1.00  0.00              
ATOM    372 2HG  GLN A  33      -0.339 -12.052  -0.987  1.00  0.00              
ATOM    373 1HE2 GLN A  33       2.371 -14.868  -0.438  1.00  0.00              
ATOM    374 2HE2 GLN A  33       2.169 -13.441   0.522  1.00  0.00              
ATOM    375  N   PHE A  34       2.059  -8.927  -4.171  1.00  0.00              
ATOM    376  CA  PHE A  34       2.033  -8.108  -5.375  1.00  0.00              
ATOM    377  C   PHE A  34       3.252  -8.376  -6.267  1.00  0.00              
ATOM    378  O   PHE A  34       3.119  -8.599  -7.472  1.00  0.00              
ATOM    379  CB  PHE A  34       1.961  -6.627  -4.978  1.00  0.00              
ATOM    380  CG  PHE A  34       1.958  -5.672  -6.139  1.00  0.00              
ATOM    381  CD1 PHE A  34       0.810  -5.478  -6.885  1.00  0.00              
ATOM    382  CD2 PHE A  34       3.105  -4.971  -6.481  1.00  0.00              
ATOM    383  CE1 PHE A  34       0.800  -4.604  -7.952  1.00  0.00              
ATOM    384  CE2 PHE A  34       3.102  -4.094  -7.548  1.00  0.00              
ATOM    385  CZ  PHE A  34       1.947  -3.910  -8.283  1.00  0.00              
ATOM    386  H   PHE A  34       2.066  -8.483  -3.294  1.00  0.00              
ATOM    387  HA  PHE A  34       1.157  -8.359  -5.974  1.00  0.00              
ATOM    388 1HB  PHE A  34       1.046  -6.432  -4.421  1.00  0.00              
ATOM    389 2HB  PHE A  34       2.821  -6.362  -4.366  1.00  0.00              
ATOM    390  HD1 PHE A  34      -0.088  -6.020  -6.626  1.00  0.00              
ATOM    391  HD2 PHE A  34       4.008  -5.116  -5.904  1.00  0.00              
ATOM    392  HE1 PHE A  34      -0.103  -4.463  -8.526  1.00  0.00              
ATOM    393  HE2 PHE A  34       3.999  -3.551  -7.805  1.00  0.00              
ATOM    394  HZ  PHE A  34       1.943  -3.222  -9.118  1.00  0.00              
ATOM    395  N   MET A  35       4.440  -8.370  -5.677  1.00  0.00              
ATOM    396  CA  MET A  35       5.661  -8.579  -6.447  1.00  0.00              
ATOM    397  C   MET A  35       5.775 -10.017  -6.954  1.00  0.00              
ATOM    398  O   MET A  35       6.068 -10.238  -8.128  1.00  0.00              
ATOM    399  CB  MET A  35       6.898  -8.215  -5.623  1.00  0.00              
ATOM    400  CG  MET A  35       7.068  -6.721  -5.414  1.00  0.00              
ATOM    401  SD  MET A  35       8.485  -6.320  -4.376  1.00  0.00              
ATOM    402  CE  MET A  35       9.830  -6.889  -5.412  1.00  0.00              
ATOM    403  H   MET A  35       4.497  -8.234  -4.706  1.00  0.00              
ATOM    404  HA  MET A  35       5.654  -7.946  -7.334  1.00  0.00              
ATOM    405 1HB  MET A  35       6.795  -8.715  -4.660  1.00  0.00              
ATOM    406 2HB  MET A  35       7.763  -8.618  -6.151  1.00  0.00              
ATOM    407 1HG  MET A  35       7.198  -6.255  -6.391  1.00  0.00              
ATOM    408 2HG  MET A  35       6.162  -6.339  -4.946  1.00  0.00              
ATOM    409 1HE  MET A  35      10.780  -6.711  -4.907  1.00  0.00              
ATOM    410 2HE  MET A  35       9.715  -7.958  -5.603  1.00  0.00              
ATOM    411 3HE  MET A  35       9.814  -6.347  -6.358  1.00  0.00              
ATOM    412  N   LYS A  36       5.545 -10.989  -6.077  1.00  0.00              
ATOM    413  CA  LYS A  36       5.915 -12.374  -6.376  1.00  0.00              
ATOM    414  C   LYS A  36       4.703 -13.292  -6.498  1.00  0.00              
ATOM    415  O   LYS A  36       4.748 -14.274  -7.242  1.00  0.00              
ATOM    416  CB  LYS A  36       6.861 -12.911  -5.301  1.00  0.00              
ATOM    417  CG  LYS A  36       8.160 -12.129  -5.159  1.00  0.00              
ATOM    418  CD  LYS A  36       9.015 -12.242  -6.413  1.00  0.00              
ATOM    419  CE  LYS A  36      10.371 -11.579  -6.222  1.00  0.00              
ATOM    420  NZ  LYS A  36      11.184 -11.606  -7.468  1.00  0.00              
ATOM    421  H   LYS A  36       5.125 -10.773  -5.215  1.00  0.00              
ATOM    422  HA  LYS A  36       6.419 -12.421  -7.342  1.00  0.00              
ATOM    423 1HB  LYS A  36       6.318 -12.886  -4.356  1.00  0.00              
ATOM    424 2HB  LYS A  36       7.088 -13.945  -5.561  1.00  0.00              
ATOM    425 1HG  LYS A  36       7.916 -11.081  -4.979  1.00  0.00              
ATOM    426 2HG  LYS A  36       8.712 -12.524  -4.306  1.00  0.00              
ATOM    427 1HD  LYS A  36       9.155 -13.300  -6.642  1.00  0.00              
ATOM    428 2HD  LYS A  36       8.488 -11.760  -7.237  1.00  0.00              
ATOM    429 1HE  LYS A  36      10.206 -10.546  -5.918  1.00  0.00              
ATOM    430 2HE  LYS A  36      10.901 -12.109  -5.431  1.00  0.00              
ATOM    431 1HZ  LYS A  36      12.073 -11.158  -7.299  1.00  0.00              
ATOM    432 2HZ  LYS A  36      11.337 -12.564  -7.750  1.00  0.00              
ATOM    433 3HZ  LYS A  36      10.693 -11.114  -8.201  1.00  0.00              
ATOM    434  N   ASP A  37       3.642 -12.987  -5.751  1.00  0.00              
ATOM    435  CA  ASP A  37       2.450 -13.850  -5.662  1.00  0.00              
ATOM    436  C   ASP A  37       2.766 -15.161  -4.946  1.00  0.00              
ATOM    437  O   ASP A  37       2.012 -16.128  -5.037  1.00  0.00              
ATOM    438  CB  ASP A  37       1.889 -14.142  -7.057  1.00  0.00              
ATOM    439  CG  ASP A  37       1.496 -12.902  -7.849  1.00  0.00              
ATOM    440  OD1 ASP A  37       0.771 -12.092  -7.324  1.00  0.00              
ATOM    441  OD2 ASP A  37       2.046 -12.698  -8.905  1.00  0.00              
ATOM    442  H   ASP A  37       3.643 -12.145  -5.249  1.00  0.00              
ATOM    443  HA  ASP A  37       1.678 -13.353  -5.074  1.00  0.00              
ATOM    444 1HB  ASP A  37       2.541 -14.769  -7.665  1.00  0.00              
ATOM    445 2HB  ASP A  37       0.993 -14.702  -6.790  1.00  0.00              
ATOM    446  N   GLU A  38       3.875 -15.174  -4.223  1.00  0.00              
ATOM    447  CA  GLU A  38       4.329 -16.359  -3.513  1.00  0.00              
ATOM    448  C   GLU A  38       4.267 -16.131  -2.007  1.00  0.00              
ATOM    449  O   GLU A  38       4.253 -14.991  -1.542  1.00  0.00              
ATOM    450  CB  GLU A  38       5.751 -16.731  -3.938  1.00  0.00              
ATOM    451  CG  GLU A  38       5.885 -17.142  -5.397  1.00  0.00              
ATOM    452  CD  GLU A  38       7.296 -17.544  -5.725  1.00  0.00              
ATOM    453  OE1 GLU A  38       8.128 -17.484  -4.852  1.00  0.00              
ATOM    454  OE2 GLU A  38       7.519 -18.018  -6.814  1.00  0.00              
ATOM    455  H   GLU A  38       4.404 -14.355  -4.162  1.00  0.00              
ATOM    456  HA  GLU A  38       3.670 -17.199  -3.736  1.00  0.00              
ATOM    457 1HB  GLU A  38       6.378 -15.860  -3.748  1.00  0.00              
ATOM    458 2HB  GLU A  38       6.070 -17.555  -3.299  1.00  0.00              
ATOM    459 1HG  GLU A  38       5.203 -17.942  -5.686  1.00  0.00              
ATOM    460 2HG  GLU A  38       5.630 -16.235  -5.943  1.00  0.00              
ATOM    461  N   PHE A  39       4.237 -17.217  -1.250  1.00  0.00              
ATOM    462  CA  PHE A  39       4.214 -17.134   0.202  1.00  0.00              
ATOM    463  C   PHE A  39       5.617 -16.869   0.740  1.00  0.00              
ATOM    464  O   PHE A  39       6.528 -17.670   0.531  1.00  0.00              
ATOM    465  CB  PHE A  39       3.647 -18.427   0.798  1.00  0.00              
ATOM    466  CG  PHE A  39       3.628 -18.453   2.302  1.00  0.00              
ATOM    467  CD1 PHE A  39       2.730 -17.673   3.009  1.00  0.00              
ATOM    468  CD2 PHE A  39       4.504 -19.265   3.004  1.00  0.00              
ATOM    469  CE1 PHE A  39       2.705 -17.699   4.391  1.00  0.00              
ATOM    470  CE2 PHE A  39       4.486 -19.295   4.386  1.00  0.00              
ATOM    471  CZ  PHE A  39       3.585 -18.510   5.081  1.00  0.00              
ATOM    472  H   PHE A  39       4.245 -18.105  -1.679  1.00  0.00              
ATOM    473  HA  PHE A  39       3.588 -16.297   0.515  1.00  0.00              
ATOM    474 1HB  PHE A  39       2.616 -18.570   0.473  1.00  0.00              
ATOM    475 2HB  PHE A  39       4.247 -19.279   0.483  1.00  0.00              
ATOM    476  HD1 PHE A  39       2.042 -17.038   2.472  1.00  0.00              
ATOM    477  HD2 PHE A  39       5.210 -19.879   2.464  1.00  0.00              
ATOM    478  HE1 PHE A  39       2.000 -17.084   4.929  1.00  0.00              
ATOM    479  HE2 PHE A  39       5.176 -19.931   4.924  1.00  0.00              
ATOM    480  HZ  PHE A  39       3.567 -18.532   6.160  1.00  0.00              
ATOM    481  N   VAL A  40       5.782 -15.742   1.419  1.00  0.00              
ATOM    482  CA  VAL A  40       7.046 -15.414   2.064  1.00  0.00              
ATOM    483  C   VAL A  40       7.265 -16.286   3.300  1.00  0.00              
ATOM    484  O   VAL A  40       6.338 -16.556   4.067  1.00  0.00              
ATOM    485  CB  VAL A  40       7.106 -13.930   2.471  1.00  0.00              
ATOM    486  CG1 VAL A  40       6.145 -13.652   3.617  1.00  0.00              
ATOM    487  CG2 VAL A  40       8.524 -13.541   2.860  1.00  0.00              
ATOM    488  H   VAL A  40       5.033 -15.120   1.497  1.00  0.00              
ATOM    489  HA  VAL A  40       7.892 -15.629   1.411  1.00  0.00              
ATOM    490  HB  VAL A  40       6.835 -13.316   1.612  1.00  0.00              
ATOM    491 1HG1 VAL A  40       6.200 -12.599   3.891  1.00  0.00              
ATOM    492 2HG1 VAL A  40       5.129 -13.892   3.306  1.00  0.00              
ATOM    493 3HG1 VAL A  40       6.418 -14.265   4.476  1.00  0.00              
ATOM    494 1HG2 VAL A  40       8.549 -12.489   3.143  1.00  0.00              
ATOM    495 2HG2 VAL A  40       8.849 -14.152   3.702  1.00  0.00              
ATOM    496 3HG2 VAL A  40       9.192 -13.703   2.014  1.00  0.00              
ATOM    497  N   GLU A  41       8.493 -16.741   3.476  1.00  0.00              
ATOM    498  CA  GLU A  41       8.849 -17.557   4.624  1.00  0.00              
ATOM    499  C   GLU A  41       9.195 -16.680   5.822  1.00  0.00              
ATOM    500  O   GLU A  41       8.646 -16.852   6.908  1.00  0.00              
ATOM    501  CB  GLU A  41      10.021 -18.479   4.285  1.00  0.00              
ATOM    502  CG  GLU A  41       9.701 -19.551   3.253  1.00  0.00              
ATOM    503  CD  GLU A  41      10.903 -20.404   2.958  1.00  0.00              
ATOM    504  OE1 GLU A  41      11.930 -20.174   3.551  1.00  0.00              
ATOM    505  OE2 GLU A  41      10.767 -21.355   2.225  1.00  0.00              
ATOM    506  H   GLU A  41       9.187 -16.511   2.817  1.00  0.00              
ATOM    507  HA  GLU A  41       7.998 -18.171   4.919  1.00  0.00              
ATOM    508 1HB  GLU A  41      10.827 -17.847   3.912  1.00  0.00              
ATOM    509 2HB  GLU A  41      10.333 -18.955   5.216  1.00  0.00              
ATOM    510 1HG  GLU A  41       8.864 -20.190   3.536  1.00  0.00              
ATOM    511 2HG  GLU A  41       9.434 -18.980   2.364  1.00  0.00              
ATOM    512  N   ASP A  42      10.096 -15.733   5.611  1.00  0.00              
ATOM    513  CA  ASP A  42      10.537 -14.848   6.680  1.00  0.00              
ATOM    514  C   ASP A  42      11.161 -13.582   6.114  1.00  0.00              
ATOM    515  O   ASP A  42      12.283 -13.606   5.600  1.00  0.00              
ATOM    516  CB  ASP A  42      11.533 -15.563   7.596  1.00  0.00              
ATOM    517  CG  ASP A  42      11.988 -14.741   8.795  1.00  0.00              
ATOM    518  OD1 ASP A  42      11.655 -13.582   8.856  1.00  0.00              
ATOM    519  OD2 ASP A  42      12.527 -15.314   9.711  1.00  0.00              
ATOM    520  H   ASP A  42      10.469 -15.616   4.709  1.00  0.00              
ATOM    521  HA  ASP A  42       9.680 -14.535   7.277  1.00  0.00              
ATOM    522 1HB  ASP A  42      11.188 -16.540   7.935  1.00  0.00              
ATOM    523 2HB  ASP A  42      12.369 -15.691   6.906  1.00  0.00              
ATOM    524  N   TYR A  43      10.416 -12.490   6.189  1.00  0.00              
ATOM    525  CA  TYR A  43      10.908 -11.187   5.777  1.00  0.00              
ATOM    526  C   TYR A  43      10.308 -10.095   6.654  1.00  0.00              
ATOM    527  O   TYR A  43       9.199  -9.623   6.401  1.00  0.00              
ATOM    528  CB  TYR A  43      10.588 -10.915   4.307  1.00  0.00              
ATOM    529  CG  TYR A  43      11.261  -9.671   3.778  1.00  0.00              
ATOM    530  CD1 TYR A  43      12.634  -9.638   3.579  1.00  0.00              
ATOM    531  CD2 TYR A  43      10.530  -8.527   3.505  1.00  0.00              
ATOM    532  CE1 TYR A  43      13.259  -8.499   3.115  1.00  0.00              
ATOM    533  CE2 TYR A  43      11.148  -7.384   3.045  1.00  0.00              
ATOM    534  CZ  TYR A  43      12.512  -7.373   2.854  1.00  0.00              
ATOM    535  OH  TYR A  43      13.128  -6.230   2.405  1.00  0.00              
ATOM    536  H   TYR A  43       9.502 -12.561   6.550  1.00  0.00              
ATOM    537  HA  TYR A  43      11.990 -11.143   5.905  1.00  0.00              
ATOM    538 1HB  TYR A  43      10.918 -11.786   3.739  1.00  0.00              
ATOM    539 2HB  TYR A  43       9.507 -10.817   4.226  1.00  0.00              
ATOM    540  HD1 TYR A  43      13.215 -10.525   3.783  1.00  0.00              
ATOM    541  HD2 TYR A  43       9.458  -8.539   3.652  1.00  0.00              
ATOM    542  HE1 TYR A  43      14.329  -8.492   2.964  1.00  0.00              
ATOM    543  HE2 TYR A  43      10.562  -6.501   2.837  1.00  0.00              
ATOM    544  HH  TYR A  43      14.075  -6.389   2.325  1.00  0.00              
ATOM    545  N   GLU A  44      11.036  -9.712   7.687  1.00  0.00              
ATOM    546  CA  GLU A  44      10.588  -8.671   8.606  1.00  0.00              
ATOM    547  C   GLU A  44      11.159  -7.287   8.245  1.00  0.00              
ATOM    548  O   GLU A  44      10.442  -6.291   8.351  1.00  0.00              
ATOM    549  CB  GLU A  44      10.973  -9.039  10.041  1.00  0.00              
ATOM    550  CG  GLU A  44      10.306 -10.303  10.566  1.00  0.00              
ATOM    551  CD  GLU A  44      10.774 -10.629  11.956  1.00  0.00              
ATOM    552  OE1 GLU A  44      11.599  -9.911  12.470  1.00  0.00              
ATOM    553  OE2 GLU A  44      10.227 -11.529  12.550  1.00  0.00              
ATOM    554  H   GLU A  44      11.899 -10.154   7.853  1.00  0.00              
ATOM    555  HA  GLU A  44       9.504  -8.567   8.547  1.00  0.00              
ATOM    556 1HB  GLU A  44      12.056  -9.168  10.057  1.00  0.00              
ATOM    557 2HB  GLU A  44      10.698  -8.194  10.672  1.00  0.00              
ATOM    558 1HG  GLU A  44       9.217 -10.256  10.552  1.00  0.00              
ATOM    559 2HG  GLU A  44      10.644 -11.076   9.878  1.00  0.00              
ATOM    560  N   PRO A  45      12.444  -7.206   7.801  1.00  0.00              
ATOM    561  CA  PRO A  45      13.110  -5.926   7.479  1.00  0.00              
ATOM    562  C   PRO A  45      12.353  -5.041   6.485  1.00  0.00              
ATOM    563  O   PRO A  45      12.246  -5.363   5.302  1.00  0.00              
ATOM    564  CB  PRO A  45      14.446  -6.360   6.878  1.00  0.00              
ATOM    565  CG  PRO A  45      14.750  -7.646   7.550  1.00  0.00              
ATOM    566  CD  PRO A  45      13.431  -8.350   7.692  1.00  0.00              
ATOM    567  HA  PRO A  45      13.218  -5.270   8.355  1.00  0.00              
ATOM    568 1HB  PRO A  45      14.375  -6.488   5.787  1.00  0.00              
ATOM    569 2HB  PRO A  45      15.234  -5.616   7.065  1.00  0.00              
ATOM    570 1HG  PRO A  45      15.455  -8.248   6.957  1.00  0.00              
ATOM    571 2HG  PRO A  45      15.215  -7.481   8.533  1.00  0.00              
ATOM    572 1HD  PRO A  45      13.204  -8.985   6.823  1.00  0.00              
ATOM    573 2HD  PRO A  45      13.401  -8.999   8.580  1.00  0.00              
ATOM    574  N   THR A  46      11.819  -3.934   6.991  1.00  0.00              
ATOM    575  CA  THR A  46      11.016  -3.017   6.188  1.00  0.00              
ATOM    576  C   THR A  46      11.224  -1.577   6.642  1.00  0.00              
ATOM    577  O   THR A  46      10.642  -0.649   6.090  1.00  0.00              
ATOM    578  CB  THR A  46       9.512  -3.359   6.242  1.00  0.00              
ATOM    579  OG1 THR A  46       9.138  -3.804   7.557  1.00  0.00              
ATOM    580  CG2 THR A  46       9.166  -4.425   5.219  1.00  0.00              
ATOM    581  H   THR A  46      11.965  -3.727   7.938  1.00  0.00              
ATOM    582  HA  THR A  46      11.332  -3.066   5.146  1.00  0.00              
ATOM    583  HB  THR A  46       8.950  -2.467   6.006  1.00  0.00              
ATOM    584  HG1 THR A  46       9.653  -4.599   7.782  1.00  0.00              
ATOM    585 1HG2 THR A  46       8.102  -4.651   5.276  1.00  0.00              
ATOM    586 2HG2 THR A  46       9.410  -4.064   4.221  1.00  0.00              
ATOM    587 3HG2 THR A  46       9.741  -5.328   5.427  1.00  0.00              
ATOM    588  N   ALA A  47      12.065  -1.404   7.649  1.00  0.00              
ATOM    589  CA  ALA A  47      12.337  -0.081   8.196  1.00  0.00              
ATOM    590  C   ALA A  47      13.238   0.708   7.255  1.00  0.00              
ATOM    591  O   ALA A  47      13.077   1.914   7.085  1.00  0.00              
ATOM    592  CB  ALA A  47      12.966  -0.192   9.577  1.00  0.00              
ATOM    593  H   ALA A  47      12.534  -2.179   8.022  1.00  0.00              
ATOM    594  HA  ALA A  47      11.395   0.460   8.288  1.00  0.00              
ATOM    595 1HB  ALA A  47      13.167   0.807   9.965  1.00  0.00              
ATOM    596 2HB  ALA A  47      12.282  -0.711  10.249  1.00  0.00              
ATOM    597 3HB  ALA A  47      13.900  -0.748   9.508  1.00  0.00              
ATOM    598  N   ALA A  48      14.202   0.023   6.657  1.00  0.00              
ATOM    599  CA  ALA A  48      15.095   0.649   5.694  1.00  0.00              
ATOM    600  C   ALA A  48      14.945   0.036   4.304  1.00  0.00              
ATOM    601  O   ALA A  48      15.677   0.390   3.377  1.00  0.00              
ATOM    602  CB  ALA A  48      16.529   0.535   6.177  1.00  0.00              
ATOM    603  H   ALA A  48      14.312  -0.934   6.866  1.00  0.00              
ATOM    604  HA  ALA A  48      14.832   1.703   5.607  1.00  0.00              
ATOM    605 1HB  ALA A  48      17.193   1.005   5.452  1.00  0.00              
ATOM    606 2HB  ALA A  48      16.630   1.035   7.139  1.00  0.00              
ATOM    607 3HB  ALA A  48      16.794  -0.515   6.282  1.00  0.00              
ATOM    608  N   ASP A  49      13.994  -0.875   4.150  1.00  0.00              
ATOM    609  CA  ASP A  49      13.797  -1.543   2.867  1.00  0.00              
ATOM    610  C   ASP A  49      12.504  -1.098   2.201  1.00  0.00              
ATOM    611  O   ASP A  49      11.535  -0.734   2.870  1.00  0.00              
ATOM    612  CB  ASP A  49      13.795  -3.063   3.048  1.00  0.00              
ATOM    613  CG  ASP A  49      15.139  -3.649   3.460  1.00  0.00              
ATOM    614  OD1 ASP A  49      16.121  -2.951   3.373  1.00  0.00              
ATOM    615  OD2 ASP A  49      15.152  -4.728   4.003  1.00  0.00              
ATOM    616  H   ASP A  49      13.405  -1.087   4.903  1.00  0.00              
ATOM    617  HA  ASP A  49      14.603  -1.275   2.184  1.00  0.00              
ATOM    618 1HB  ASP A  49      13.021  -3.418   3.729  1.00  0.00              
ATOM    619 2HB  ASP A  49      13.559  -3.377   2.031  1.00  0.00              
ATOM    620  N   SER A  50      12.499  -1.140   0.877  1.00  0.00              
ATOM    621  CA  SER A  50      11.359  -0.728   0.090  1.00  0.00              
ATOM    622  C   SER A  50      11.176  -1.711  -1.049  1.00  0.00              
ATOM    623  O   SER A  50      12.039  -2.561  -1.288  1.00  0.00              
ATOM    624  CB  SER A  50      11.547   0.683  -0.432  1.00  0.00              
ATOM    625  OG  SER A  50      12.607   0.771  -1.344  1.00  0.00              
ATOM    626  H   SER A  50      13.283  -1.488   0.407  1.00  0.00              
ATOM    627  HA  SER A  50      10.446  -0.616   0.676  1.00  0.00              
ATOM    628 1HB  SER A  50      10.628   0.997  -0.925  1.00  0.00              
ATOM    629 2HB  SER A  50      11.749   1.343   0.411  1.00  0.00              
ATOM    630  HG  SER A  50      12.506   1.564  -1.876  1.00  0.00              
ATOM    631  N   TYR A  51      10.072  -1.596  -1.750  1.00  0.00              
ATOM    632  CA  TYR A  51       9.751  -2.535  -2.804  1.00  0.00              
ATOM    633  C   TYR A  51       9.602  -1.814  -4.132  1.00  0.00              
ATOM    634  O   TYR A  51       9.086  -0.699  -4.178  1.00  0.00              
ATOM    635  CB  TYR A  51       8.443  -3.243  -2.483  1.00  0.00              
ATOM    636  CG  TYR A  51       8.408  -3.967  -1.157  1.00  0.00              
ATOM    637  CD1 TYR A  51       8.919  -5.251  -1.020  1.00  0.00              
ATOM    638  CD2 TYR A  51       7.829  -3.369  -0.049  1.00  0.00              
ATOM    639  CE1 TYR A  51       8.851  -5.916   0.189  1.00  0.00              
ATOM    640  CE2 TYR A  51       7.761  -4.024   1.163  1.00  0.00              
ATOM    641  CZ  TYR A  51       8.270  -5.296   1.276  1.00  0.00              
ATOM    642  OH  TYR A  51       8.192  -5.953   2.476  1.00  0.00              
ATOM    643  H   TYR A  51       9.459  -0.851  -1.566  1.00  0.00              
ATOM    644  HA  TYR A  51      10.564  -3.252  -2.921  1.00  0.00              
ATOM    645 1HB  TYR A  51       7.658  -2.486  -2.489  1.00  0.00              
ATOM    646 2HB  TYR A  51       8.263  -3.962  -3.280  1.00  0.00              
ATOM    647  HD1 TYR A  51       9.374  -5.732  -1.874  1.00  0.00              
ATOM    648  HD2 TYR A  51       7.430  -2.370  -0.141  1.00  0.00              
ATOM    649  HE1 TYR A  51       9.250  -6.914   0.281  1.00  0.00              
ATOM    650  HE2 TYR A  51       7.307  -3.540   2.013  1.00  0.00              
ATOM    651  HH  TYR A  51       7.759  -5.386   3.117  1.00  0.00              
ATOM    652  N   PHE A  52      10.063  -2.434  -5.206  1.00  0.00              
ATOM    653  CA  PHE A  52       9.874  -1.863  -6.530  1.00  0.00              
ATOM    654  C   PHE A  52       9.379  -2.939  -7.501  1.00  0.00              
ATOM    655  O   PHE A  52       9.751  -4.111  -7.416  1.00  0.00              
ATOM    656  CB  PHE A  52      11.175  -1.238  -7.037  1.00  0.00              
ATOM    657  CG  PHE A  52      11.677  -0.107  -6.186  1.00  0.00              
ATOM    658  CD1 PHE A  52      12.586  -0.339  -5.164  1.00  0.00              
ATOM    659  CD2 PHE A  52      11.240   1.191  -6.404  1.00  0.00              
ATOM    660  CE1 PHE A  52      13.047   0.701  -4.380  1.00  0.00              
ATOM    661  CE2 PHE A  52      11.701   2.233  -5.622  1.00  0.00              
ATOM    662  CZ  PHE A  52      12.606   1.987  -4.609  1.00  0.00              
ATOM    663  H   PHE A  52      10.534  -3.285  -5.108  1.00  0.00              
ATOM    664  HA  PHE A  52       9.108  -1.087  -6.493  1.00  0.00              
ATOM    665 1HB  PHE A  52      11.967  -1.986  -7.059  1.00  0.00              
ATOM    666 2HB  PHE A  52      11.031  -0.834  -8.038  1.00  0.00              
ATOM    667  HD1 PHE A  52      12.936  -1.355  -4.984  1.00  0.00              
ATOM    668  HD2 PHE A  52      10.525   1.385  -7.204  1.00  0.00              
ATOM    669  HE1 PHE A  52      13.762   0.505  -3.581  1.00  0.00              
ATOM    670  HE2 PHE A  52      11.350   3.248  -5.805  1.00  0.00              
ATOM    671  HZ  PHE A  52      12.968   2.807  -3.991  1.00  0.00              
ATOM    672  N   LYS A  53       8.505  -2.529  -8.400  1.00  0.00              
ATOM    673  CA  LYS A  53       7.928  -3.425  -9.387  1.00  0.00              
ATOM    674  C   LYS A  53       7.590  -2.655 -10.653  1.00  0.00              
ATOM    675  O   LYS A  53       6.875  -1.652 -10.597  1.00  0.00              
ATOM    676  CB  LYS A  53       6.670  -4.081  -8.793  1.00  0.00              
ATOM    677  CG  LYS A  53       5.968  -5.091  -9.696  1.00  0.00              
ATOM    678  CD  LYS A  53       6.671  -6.440  -9.737  1.00  0.00              
ATOM    679  CE  LYS A  53       5.897  -7.421 -10.606  1.00  0.00              
ATOM    680  NZ  LYS A  53       6.504  -8.777 -10.603  1.00  0.00              
ATOM    681  H   LYS A  53       8.237  -1.584  -8.406  1.00  0.00              
ATOM    682  HA  LYS A  53       8.654  -4.192  -9.658  1.00  0.00              
ATOM    683 1HB  LYS A  53       6.975  -4.582  -7.874  1.00  0.00              
ATOM    684 2HB  LYS A  53       5.973  -3.278  -8.553  1.00  0.00              
ATOM    685 1HG  LYS A  53       4.952  -5.237  -9.328  1.00  0.00              
ATOM    686 2HG  LYS A  53       5.933  -4.686 -10.707  1.00  0.00              
ATOM    687 1HD  LYS A  53       7.674  -6.297 -10.141  1.00  0.00              
ATOM    688 2HD  LYS A  53       6.743  -6.824  -8.719  1.00  0.00              
ATOM    689 1HE  LYS A  53       4.878  -7.483 -10.227  1.00  0.00              
ATOM    690 2HE  LYS A  53       5.882  -7.036 -11.625  1.00  0.00              
ATOM    691 1HZ  LYS A  53       5.957  -9.390 -11.191  1.00  0.00              
ATOM    692 2HZ  LYS A  53       7.449  -8.724 -10.957  1.00  0.00              
ATOM    693 3HZ  LYS A  53       6.517  -9.139  -9.660  1.00  0.00              
ATOM    694  N   LYS A  54       8.120  -3.109 -11.782  1.00  0.00              
ATOM    695  CA  LYS A  54       7.775  -2.513 -13.060  1.00  0.00              
ATOM    696  C   LYS A  54       6.503  -3.142 -13.605  1.00  0.00              
ATOM    697  O   LYS A  54       6.382  -4.366 -13.690  1.00  0.00              
ATOM    698  CB  LYS A  54       8.921  -2.674 -14.060  1.00  0.00              
ATOM    699  CG  LYS A  54       8.673  -2.018 -15.412  1.00  0.00              
ATOM    700  CD  LYS A  54       9.873  -2.179 -16.334  1.00  0.00              
ATOM    701  CE  LYS A  54       9.624  -1.528 -17.686  1.00  0.00              
ATOM    702  NZ  LYS A  54      10.796  -1.665 -18.593  1.00  0.00              
ATOM    703  H   LYS A  54       8.744  -3.871 -11.756  1.00  0.00              
ATOM    704  HA  LYS A  54       7.578  -1.448 -12.929  1.00  0.00              
ATOM    705 1HB  LYS A  54       9.809  -2.237 -13.602  1.00  0.00              
ATOM    706 2HB  LYS A  54       9.075  -3.744 -14.200  1.00  0.00              
ATOM    707 1HG  LYS A  54       7.798  -2.483 -15.868  1.00  0.00              
ATOM    708 2HG  LYS A  54       8.478  -0.958 -15.252  1.00  0.00              
ATOM    709 1HD  LYS A  54      10.739  -1.717 -15.860  1.00  0.00              
ATOM    710 2HD  LYS A  54      10.062  -3.244 -16.474  1.00  0.00              
ATOM    711 1HE  LYS A  54       8.756  -2.002 -18.140  1.00  0.00              
ATOM    712 2HE  LYS A  54       9.415  -0.471 -17.522  1.00  0.00              
ATOM    713 1HZ  LYS A  54      10.591  -1.220 -19.477  1.00  0.00              
ATOM    714 2HZ  LYS A  54      11.602  -1.224 -18.173  1.00  0.00              
ATOM    715 3HZ  LYS A  54      10.990  -2.644 -18.746  1.00  0.00              
ATOM    716  N   VAL A  55       5.560  -2.297 -13.957  1.00  0.00              
ATOM    717  CA  VAL A  55       4.264  -2.746 -14.417  1.00  0.00              
ATOM    718  C   VAL A  55       3.883  -1.992 -15.675  1.00  0.00              
ATOM    719  O   VAL A  55       4.556  -1.044 -16.060  1.00  0.00              
ATOM    720  CB  VAL A  55       3.173  -2.548 -13.348  1.00  0.00              
ATOM    721  CG1 VAL A  55       3.484  -3.376 -12.109  1.00  0.00              
ATOM    722  CG2 VAL A  55       3.043  -1.077 -12.984  1.00  0.00              
ATOM    723  H   VAL A  55       5.745  -1.332 -13.925  1.00  0.00              
ATOM    724  HA  VAL A  55       4.285  -3.800 -14.696  1.00  0.00              
ATOM    725  HB  VAL A  55       2.212  -2.857 -13.759  1.00  0.00              
ATOM    726 1HG1 VAL A  55       2.703  -3.224 -11.364  1.00  0.00              
ATOM    727 2HG1 VAL A  55       3.528  -4.432 -12.379  1.00  0.00              
ATOM    728 3HG1 VAL A  55       4.443  -3.066 -11.697  1.00  0.00              
ATOM    729 1HG2 VAL A  55       2.268  -0.955 -12.227  1.00  0.00              
ATOM    730 2HG2 VAL A  55       3.993  -0.715 -12.591  1.00  0.00              
ATOM    731 3HG2 VAL A  55       2.776  -0.504 -13.872  1.00  0.00              
ATOM    732  N   VAL A  56       2.820  -2.416 -16.321  1.00  0.00              
ATOM    733  CA  VAL A  56       2.395  -1.772 -17.551  1.00  0.00              
ATOM    734  C   VAL A  56       0.942  -1.318 -17.450  1.00  0.00              
ATOM    735  O   VAL A  56       0.068  -2.051 -16.985  1.00  0.00              
ATOM    736  CB  VAL A  56       2.622  -2.674 -18.796  1.00  0.00              
ATOM    737  CG1 VAL A  56       1.881  -3.995 -18.683  1.00  0.00              
ATOM    738  CG2 VAL A  56       2.222  -1.946 -20.069  1.00  0.00              
ATOM    739  H   VAL A  56       2.293  -3.161 -15.952  1.00  0.00              
ATOM    740  HA  VAL A  56       2.964  -0.861 -17.739  1.00  0.00              
ATOM    741  HB  VAL A  56       3.680  -2.893 -18.858  1.00  0.00              
ATOM    742 1HG1 VAL A  56       2.068  -4.595 -19.574  1.00  0.00              
ATOM    743 2HG1 VAL A  56       2.231  -4.534 -17.803  1.00  0.00              
ATOM    744 3HG1 VAL A  56       0.812  -3.805 -18.592  1.00  0.00              
ATOM    745 1HG2 VAL A  56       2.390  -2.594 -20.928  1.00  0.00              
ATOM    746 2HG2 VAL A  56       1.166  -1.678 -20.016  1.00  0.00              
ATOM    747 3HG2 VAL A  56       2.821  -1.041 -20.175  1.00  0.00              
ATOM    748  N   LEU A  57       0.702  -0.085 -17.862  1.00  0.00              
ATOM    749  CA  LEU A  57      -0.638   0.478 -17.846  1.00  0.00              
ATOM    750  C   LEU A  57      -1.077   0.816 -19.262  1.00  0.00              
ATOM    751  O   LEU A  57      -0.709   1.858 -19.798  1.00  0.00              
ATOM    752  CB  LEU A  57      -0.687   1.728 -16.961  1.00  0.00              
ATOM    753  CG  LEU A  57      -0.308   1.506 -15.494  1.00  0.00              
ATOM    754  CD1 LEU A  57      -0.319   2.821 -14.732  1.00  0.00              
ATOM    755  CD2 LEU A  57      -1.255   0.512 -14.841  1.00  0.00              
ATOM    756  H   LEU A  57       1.445   0.459 -18.202  1.00  0.00              
ATOM    757  HA  LEU A  57      -1.339  -0.260 -17.459  1.00  0.00              
ATOM    758 1HB  LEU A  57       0.076   2.326 -17.457  1.00  0.00              
ATOM    759 2HB  LEU A  57      -1.649   2.234 -17.031  1.00  0.00              
ATOM    760  HG  LEU A  57       0.692   1.100 -15.445  1.00  0.00              
ATOM    761 1HD1 LEU A  57      -0.048   2.642 -13.691  1.00  0.00              
ATOM    762 2HD1 LEU A  57       0.399   3.508 -15.180  1.00  0.00              
ATOM    763 3HD1 LEU A  57      -1.317   3.257 -14.776  1.00  0.00              
ATOM    764 1HD2 LEU A  57      -0.968   0.367 -13.799  1.00  0.00              
ATOM    765 2HD2 LEU A  57      -2.274   0.895 -14.889  1.00  0.00              
ATOM    766 3HD2 LEU A  57      -1.202  -0.442 -15.367  1.00  0.00              
ATOM    767  N   ASP A  58      -1.804  -0.126 -19.869  1.00  0.00              
ATOM    768  CA  ASP A  58      -2.361  -0.011 -21.229  1.00  0.00              
ATOM    769  C   ASP A  58      -1.327   0.429 -22.276  1.00  0.00              
ATOM    770  O   ASP A  58      -1.633   1.243 -23.146  1.00  0.00              
ATOM    771  CB  ASP A  58      -3.537   0.968 -21.230  1.00  0.00              
ATOM    772  CG  ASP A  58      -4.716   0.536 -20.370  1.00  0.00              
ATOM    773  OD1 ASP A  58      -5.135  -0.592 -20.494  1.00  0.00              
ATOM    774  OD2 ASP A  58      -5.088   1.275 -19.491  1.00  0.00              
ATOM    775  H   ASP A  58      -1.974  -0.963 -19.377  1.00  0.00              
ATOM    776  HA  ASP A  58      -2.713  -0.986 -21.568  1.00  0.00              
ATOM    777 1HB  ASP A  58      -3.253   1.988 -20.969  1.00  0.00              
ATOM    778 2HB  ASP A  58      -3.820   0.926 -22.283  1.00  0.00              
ATOM    779  N   GLY A  59      -0.131  -0.141 -22.231  1.00  0.00              
ATOM    780  CA  GLY A  59       0.892   0.223 -23.193  1.00  0.00              
ATOM    781  C   GLY A  59       2.010   1.049 -22.589  1.00  0.00              
ATOM    782  O   GLY A  59       3.137   1.018 -23.079  1.00  0.00              
ATOM    783  H   GLY A  59       0.062  -0.800 -21.534  1.00  0.00              
ATOM    784 1HA  GLY A  59       1.330  -0.685 -23.608  1.00  0.00              
ATOM    785 2HA  GLY A  59       0.437   0.805 -23.994  1.00  0.00              
ATOM    786  N   GLU A  60       1.711   1.781 -21.522  1.00  0.00              
ATOM    787  CA  GLU A  60       2.713   2.625 -20.881  1.00  0.00              
ATOM    788  C   GLU A  60       3.508   1.834 -19.842  1.00  0.00              
ATOM    789  O   GLU A  60       2.937   1.101 -19.031  1.00  0.00              
ATOM    790  CB  GLU A  60       2.054   3.842 -20.229  1.00  0.00              
ATOM    791  CG  GLU A  60       1.475   4.847 -21.214  1.00  0.00              
ATOM    792  CD  GLU A  60       2.556   5.489 -22.038  1.00  0.00              
ATOM    793  OE1 GLU A  60       3.482   6.012 -21.466  1.00  0.00              
ATOM    794  OE2 GLU A  60       2.515   5.359 -23.240  1.00  0.00              
ATOM    795  H   GLU A  60       0.798   1.758 -21.160  1.00  0.00              
ATOM    796  HA  GLU A  60       3.431   2.976 -21.623  1.00  0.00              
ATOM    797 1HB  GLU A  60       1.258   3.466 -19.585  1.00  0.00              
ATOM    798 2HB  GLU A  60       2.815   4.329 -19.619  1.00  0.00              
ATOM    799 1HG  GLU A  60       0.721   4.421 -21.875  1.00  0.00              
ATOM    800 2HG  GLU A  60       1.013   5.597 -20.573  1.00  0.00              
ATOM    801  N   GLU A  61       4.827   1.959 -19.889  1.00  0.00              
ATOM    802  CA  GLU A  61       5.682   1.265 -18.938  1.00  0.00              
ATOM    803  C   GLU A  61       6.003   2.178 -17.767  1.00  0.00              
ATOM    804  O   GLU A  61       6.587   3.252 -17.935  1.00  0.00              
ATOM    805  CB  GLU A  61       6.970   0.788 -19.611  1.00  0.00              
ATOM    806  CG  GLU A  61       6.772  -0.327 -20.628  1.00  0.00              
ATOM    807  CD  GLU A  61       8.079  -0.742 -21.246  1.00  0.00              
ATOM    808  OE1 GLU A  61       9.088  -0.188 -20.880  1.00  0.00              
ATOM    809  OE2 GLU A  61       8.083  -1.687 -21.999  1.00  0.00              
ATOM    810  H   GLU A  61       5.234   2.534 -20.578  1.00  0.00              
ATOM    811  HA  GLU A  61       5.160   0.395 -18.537  1.00  0.00              
ATOM    812 1HB  GLU A  61       7.412   1.654 -20.104  1.00  0.00              
ATOM    813 2HB  GLU A  61       7.635   0.443 -18.819  1.00  0.00              
ATOM    814 1HG  GLU A  61       6.271  -1.204 -20.218  1.00  0.00              
ATOM    815 2HG  GLU A  61       6.140   0.129 -21.388  1.00  0.00              
ATOM    816  N   VAL A  62       5.607   1.745 -16.588  1.00  0.00              
ATOM    817  CA  VAL A  62       5.772   2.520 -15.379  1.00  0.00              
ATOM    818  C   VAL A  62       6.311   1.647 -14.264  1.00  0.00              
ATOM    819  O   VAL A  62       6.301   0.420 -14.354  1.00  0.00              
ATOM    820  CB  VAL A  62       4.448   3.167 -14.923  1.00  0.00              
ATOM    821  CG1 VAL A  62       3.904   4.110 -15.984  1.00  0.00              
ATOM    822  CG2 VAL A  62       3.432   2.114 -14.567  1.00  0.00              
ATOM    823  H   VAL A  62       5.193   0.854 -16.525  1.00  0.00              
ATOM    824  HA  VAL A  62       6.512   3.310 -15.512  1.00  0.00              
ATOM    825  HB  VAL A  62       4.643   3.733 -14.033  1.00  0.00              
ATOM    826 1HG1 VAL A  62       2.970   4.551 -15.634  1.00  0.00              
ATOM    827 2HG1 VAL A  62       4.629   4.902 -16.175  1.00  0.00              
ATOM    828 3HG1 VAL A  62       3.720   3.556 -16.904  1.00  0.00              
ATOM    829 1HG2 VAL A  62       2.507   2.593 -14.249  1.00  0.00              
ATOM    830 2HG2 VAL A  62       3.236   1.489 -15.439  1.00  0.00              
ATOM    831 3HG2 VAL A  62       3.817   1.496 -13.756  1.00  0.00              
ATOM    832  N   GLU A  63       6.784   2.285 -13.221  1.00  0.00              
ATOM    833  CA  GLU A  63       7.296   1.587 -12.059  1.00  0.00              
ATOM    834  C   GLU A  63       6.538   2.042 -10.826  1.00  0.00              
ATOM    835  O   GLU A  63       6.106   3.197 -10.736  1.00  0.00              
ATOM    836  CB  GLU A  63       8.797   1.832 -11.890  1.00  0.00              
ATOM    837  CG  GLU A  63       9.669   1.134 -12.924  1.00  0.00              
ATOM    838  CD  GLU A  63       9.677   1.884 -14.227  1.00  0.00              
ATOM    839  OE1 GLU A  63       9.937   3.063 -14.210  1.00  0.00              
ATOM    840  OE2 GLU A  63       9.535   1.257 -15.251  1.00  0.00              
ATOM    841  H   GLU A  63       6.755   3.265 -13.216  1.00  0.00              
ATOM    842  HA  GLU A  63       7.133   0.514 -12.170  1.00  0.00              
ATOM    843 1HB  GLU A  63       8.953   2.909 -11.952  1.00  0.00              
ATOM    844 2HB  GLU A  63       9.067   1.483 -10.893  1.00  0.00              
ATOM    845 1HG  GLU A  63      10.694   0.975 -12.591  1.00  0.00              
ATOM    846 2HG  GLU A  63       9.180   0.171 -13.063  1.00  0.00              
ATOM    847  N   ILE A  64       6.344   1.140  -9.891  1.00  0.00              
ATOM    848  CA  ILE A  64       5.740   1.499  -8.629  1.00  0.00              
ATOM    849  C   ILE A  64       6.804   1.486  -7.533  1.00  0.00              
ATOM    850  O   ILE A  64       7.633   0.577  -7.469  1.00  0.00              
ATOM    851  CB  ILE A  64       4.592   0.544  -8.253  1.00  0.00              
ATOM    852  CG1 ILE A  64       3.733   1.153  -7.141  1.00  0.00              
ATOM    853  CG2 ILE A  64       5.143  -0.807  -7.826  1.00  0.00              
ATOM    854  CD1 ILE A  64       2.477   0.368  -6.843  1.00  0.00              
ATOM    855  H   ILE A  64       6.611   0.207 -10.053  1.00  0.00              
ATOM    856  HA  ILE A  64       5.363   2.521  -8.661  1.00  0.00              
ATOM    857  HB  ILE A  64       3.941   0.415  -9.117  1.00  0.00              
ATOM    858 1HG1 ILE A  64       4.352   1.204  -6.246  1.00  0.00              
ATOM    859 2HG1 ILE A  64       3.466   2.162  -7.455  1.00  0.00              
ATOM    860 1HG2 ILE A  64       4.318  -1.470  -7.563  1.00  0.00              
ATOM    861 2HG2 ILE A  64       5.712  -1.244  -8.646  1.00  0.00              
ATOM    862 3HG2 ILE A  64       5.793  -0.679  -6.961  1.00  0.00              
ATOM    863 1HD1 ILE A  64       1.920   0.861  -6.046  1.00  0.00              
ATOM    864 2HD1 ILE A  64       1.856   0.318  -7.739  1.00  0.00              
ATOM    865 3HD1 ILE A  64       2.742  -0.640  -6.528  1.00  0.00              
ATOM    866  N   GLY A  65       6.802   2.523  -6.710  1.00  0.00              
ATOM    867  CA  GLY A  65       7.701   2.616  -5.570  1.00  0.00              
ATOM    868  C   GLY A  65       6.904   2.446  -4.286  1.00  0.00              
ATOM    869  O   GLY A  65       6.219   3.370  -3.840  1.00  0.00              
ATOM    870  H   GLY A  65       6.155   3.247  -6.860  1.00  0.00              
ATOM    871 1HA  GLY A  65       8.455   1.833  -5.646  1.00  0.00              
ATOM    872 2HA  GLY A  65       8.188   3.590  -5.579  1.00  0.00              
ATOM    873  N   ILE A  66       6.983   1.258  -3.711  1.00  0.00              
ATOM    874  CA  ILE A  66       6.170   0.912  -2.554  1.00  0.00              
ATOM    875  C   ILE A  66       6.974   0.996  -1.266  1.00  0.00              
ATOM    876  O   ILE A  66       7.960   0.278  -1.092  1.00  0.00              
ATOM    877  CB  ILE A  66       5.576  -0.502  -2.686  1.00  0.00              
ATOM    878  CG1 ILE A  66       4.694  -0.597  -3.933  1.00  0.00              
ATOM    879  CG2 ILE A  66       4.783  -0.864  -1.439  1.00  0.00              
ATOM    880  CD1 ILE A  66       4.283  -2.009  -4.284  1.00  0.00              
ATOM    881  H   ILE A  66       7.618   0.602  -4.061  1.00  0.00              
ATOM    882  HA  ILE A  66       5.364   1.633  -2.422  1.00  0.00              
ATOM    883  HB  ILE A  66       6.387  -1.217  -2.820  1.00  0.00              
ATOM    884 1HG1 ILE A  66       3.805   0.005  -3.748  1.00  0.00              
ATOM    885 2HG1 ILE A  66       5.256  -0.166  -4.761  1.00  0.00              
ATOM    886 1HG2 ILE A  66       4.370  -1.866  -1.549  1.00  0.00              
ATOM    887 2HG2 ILE A  66       5.438  -0.835  -0.570  1.00  0.00              
ATOM    888 3HG2 ILE A  66       3.970  -0.150  -1.305  1.00  0.00              
ATOM    889 1HD1 ILE A  66       3.660  -1.995  -5.178  1.00  0.00              
ATOM    890 2HD1 ILE A  66       5.172  -2.613  -4.472  1.00  0.00              
ATOM    891 3HD1 ILE A  66       3.719  -2.440  -3.458  1.00  0.00              
ATOM    892  N   TYR A  67       6.534   1.856  -0.361  1.00  0.00              
ATOM    893  CA  TYR A  67       7.212   2.036   0.912  1.00  0.00              
ATOM    894  C   TYR A  67       6.325   1.533   2.049  1.00  0.00              
ATOM    895  O   TYR A  67       5.135   1.857   2.103  1.00  0.00              
ATOM    896  CB  TYR A  67       7.578   3.506   1.128  1.00  0.00              
ATOM    897  CG  TYR A  67       8.232   3.786   2.463  1.00  0.00              
ATOM    898  CD1 TYR A  67       9.448   3.208   2.795  1.00  0.00              
ATOM    899  CD2 TYR A  67       7.631   4.629   3.385  1.00  0.00              
ATOM    900  CE1 TYR A  67      10.050   3.460   4.013  1.00  0.00              
ATOM    901  CE2 TYR A  67       8.224   4.889   4.606  1.00  0.00              
ATOM    902  CZ  TYR A  67       9.433   4.302   4.917  1.00  0.00              
ATOM    903  OH  TYR A  67      10.028   4.558   6.131  1.00  0.00              
ATOM    904  H   TYR A  67       5.727   2.379  -0.553  1.00  0.00              
ATOM    905  HA  TYR A  67       8.129   1.446   0.930  1.00  0.00              
ATOM    906 1HB  TYR A  67       8.258   3.791   0.323  1.00  0.00              
ATOM    907 2HB  TYR A  67       6.657   4.083   1.046  1.00  0.00              
ATOM    908  HD1 TYR A  67       9.929   2.544   2.077  1.00  0.00              
ATOM    909  HD2 TYR A  67       6.676   5.089   3.134  1.00  0.00              
ATOM    910  HE1 TYR A  67      11.005   2.998   4.261  1.00  0.00              
ATOM    911  HE2 TYR A  67       7.735   5.554   5.319  1.00  0.00              
ATOM    912  HH  TYR A  67       9.517   5.156   6.680  1.00  0.00              
ATOM    913  N   ASP A  68       6.899   0.728   2.933  1.00  0.00              
ATOM    914  CA  ASP A  68       6.175   0.210   4.093  1.00  0.00              
ATOM    915  C   ASP A  68       6.393   1.172   5.262  1.00  0.00              
ATOM    916  O   ASP A  68       7.147   2.138   5.136  1.00  0.00              
ATOM    917  CB  ASP A  68       6.641  -1.202   4.455  1.00  0.00              
ATOM    918  CG  ASP A  68       5.630  -2.012   5.256  1.00  0.00              
ATOM    919  OD1 ASP A  68       4.605  -1.473   5.599  1.00  0.00              
ATOM    920  OD2 ASP A  68       5.816  -3.199   5.382  1.00  0.00              
ATOM    921  H   ASP A  68       7.840   0.482   2.814  1.00  0.00              
ATOM    922  HA  ASP A  68       5.107   0.171   3.875  1.00  0.00              
ATOM    923 1HB  ASP A  68       6.973  -1.784   3.595  1.00  0.00              
ATOM    924 2HB  ASP A  68       7.498  -0.965   5.087  1.00  0.00              
ATOM    925  N   THR A  69       5.754   0.926   6.389  1.00  0.00              
ATOM    926  CA  THR A  69       5.907   1.794   7.545  1.00  0.00              
ATOM    927  C   THR A  69       5.998   0.993   8.837  1.00  0.00              
ATOM    928  O   THR A  69       5.406  -0.082   8.961  1.00  0.00              
ATOM    929  CB  THR A  69       4.740   2.797   7.666  1.00  0.00              
ATOM    930  OG1 THR A  69       3.494   2.095   7.768  1.00  0.00              
ATOM    931  CG2 THR A  69       4.701   3.752   6.480  1.00  0.00              
ATOM    932  H   THR A  69       5.185   0.123   6.456  1.00  0.00              
ATOM    933  HA  THR A  69       6.841   2.352   7.467  1.00  0.00              
ATOM    934  HB  THR A  69       4.883   3.377   8.566  1.00  0.00              
ATOM    935  HG1 THR A  69       3.214   1.814   6.881  1.00  0.00              
ATOM    936 1HG2 THR A  69       3.869   4.444   6.599  1.00  0.00              
ATOM    937 2HG2 THR A  69       5.635   4.312   6.433  1.00  0.00              
ATOM    938 3HG2 THR A  69       4.573   3.183   5.560  1.00  0.00              
ATOM    939  N   ALA A  70       6.748   1.518   9.789  1.00  0.00              
ATOM    940  CA  ALA A  70       6.852   0.910  11.102  1.00  0.00              
ATOM    941  C   ALA A  70       5.805   1.509  12.029  1.00  0.00              
ATOM    942  O   ALA A  70       5.449   2.679  11.900  1.00  0.00              
ATOM    943  CB  ALA A  70       8.249   1.110  11.673  1.00  0.00              
ATOM    944  H   ALA A  70       7.246   2.340   9.603  1.00  0.00              
ATOM    945  HA  ALA A  70       6.654  -0.158  11.009  1.00  0.00              
ATOM    946 1HB  ALA A  70       8.308   0.648  12.658  1.00  0.00              
ATOM    947 2HB  ALA A  70       8.982   0.649  11.012  1.00  0.00              
ATOM    948 3HB  ALA A  70       8.457   2.176  11.760  1.00  0.00              
ATOM    949  N   GLY A  71       5.313   0.707  12.959  1.00  0.00              
ATOM    950  CA  GLY A  71       4.276   1.160  13.864  1.00  0.00              
ATOM    951  C   GLY A  71       4.838   1.946  15.032  1.00  0.00              
ATOM    952  O   GLY A  71       4.740   1.526  16.182  1.00  0.00              
ATOM    953  H   GLY A  71       5.670  -0.205  13.050  1.00  0.00              
ATOM    954 1HA  GLY A  71       3.582   1.800  13.319  1.00  0.00              
ATOM    955 2HA  GLY A  71       3.741   0.295  14.254  1.00  0.00              
ATOM    956  N   LEU A  72       5.433   3.088  14.722  1.00  0.00              
ATOM    957  CA  LEU A  72       6.071   3.933  15.715  1.00  0.00              
ATOM    958  C   LEU A  72       6.064   5.378  15.242  1.00  0.00              
ATOM    959  O   LEU A  72       6.191   5.641  14.046  1.00  0.00              
ATOM    960  CB  LEU A  72       7.501   3.448  16.017  1.00  0.00              
ATOM    961  CG  LEU A  72       8.376   3.100  14.801  1.00  0.00              
ATOM    962  CD1 LEU A  72       8.696   4.330  13.971  1.00  0.00              
ATOM    963  CD2 LEU A  72       9.658   2.419  15.253  1.00  0.00              
ATOM    964  H   LEU A  72       5.431   3.383  13.784  1.00  0.00              
ATOM    965  HA  LEU A  72       5.506   3.893  16.646  1.00  0.00              
ATOM    966 1HB  LEU A  72       7.890   4.339  16.504  1.00  0.00              
ATOM    967 2HB  LEU A  72       7.504   2.616  16.722  1.00  0.00              
ATOM    968  HG  LEU A  72       7.837   2.408  14.170  1.00  0.00              
ATOM    969 1HD1 LEU A  72       9.316   4.045  13.120  1.00  0.00              
ATOM    970 2HD1 LEU A  72       7.769   4.777  13.610  1.00  0.00              
ATOM    971 3HD1 LEU A  72       9.232   5.054  14.585  1.00  0.00              
ATOM    972 1HD2 LEU A  72      10.267   2.178  14.381  1.00  0.00              
ATOM    973 2HD2 LEU A  72      10.212   3.088  15.911  1.00  0.00              
ATOM    974 3HD2 LEU A  72       9.413   1.502  15.790  1.00  0.00              
ATOM    975  N   LYS A  73       5.922   6.310  16.170  1.00  0.00              
ATOM    976  CA  LYS A  73       5.949   7.724  15.828  1.00  0.00              
ATOM    977  C   LYS A  73       7.305   8.347  16.144  1.00  0.00              
ATOM    978  O   LYS A  73       7.548   9.514  15.842  1.00  0.00              
ATOM    979  CB  LYS A  73       4.840   8.472  16.569  1.00  0.00              
ATOM    980  CG  LYS A  73       5.002   8.498  18.084  1.00  0.00              
ATOM    981  CD  LYS A  73       3.829   9.198  18.754  1.00  0.00              
ATOM    982  CE  LYS A  73       4.013   9.266  20.263  1.00  0.00              
ATOM    983  NZ  LYS A  73       2.865   9.933  20.934  1.00  0.00              
ATOM    984  H   LYS A  73       5.803   6.040  17.110  1.00  0.00              
ATOM    985  HA  LYS A  73       5.796   7.847  14.755  1.00  0.00              
ATOM    986 1HB  LYS A  73       4.834   9.494  16.188  1.00  0.00              
ATOM    987 2HB  LYS A  73       3.899   7.985  16.314  1.00  0.00              
ATOM    988 1HG  LYS A  73       5.066   7.470  18.442  1.00  0.00              
ATOM    989 2HG  LYS A  73       5.925   9.024  18.324  1.00  0.00              
ATOM    990 1HD  LYS A  73       3.752  10.209  18.351  1.00  0.00              
ATOM    991 2HD  LYS A  73       2.918   8.646  18.524  1.00  0.00              
ATOM    992 1HE  LYS A  73       4.114   8.250  20.641  1.00  0.00              
ATOM    993 2HE  LYS A  73       4.927   9.822  20.470  1.00  0.00              
ATOM    994 1HZ  LYS A  73       3.026   9.958  21.931  1.00  0.00              
ATOM    995 2HZ  LYS A  73       2.772  10.877  20.584  1.00  0.00              
ATOM    996 3HZ  LYS A  73       2.018   9.418  20.742  1.00  0.00              
ATOM    997  N   GLN A  74       8.181   7.560  16.758  1.00  0.00              
ATOM    998  CA  GLN A  74       9.474   8.063  17.211  1.00  0.00              
ATOM    999  C   GLN A  74      10.294   8.526  16.022  1.00  0.00              
ATOM   1000  O   GLN A  74      10.869   9.616  16.024  1.00  0.00              
ATOM   1001  CB  GLN A  74      10.240   6.987  17.985  1.00  0.00              
ATOM   1002  CG  GLN A  74       9.649   6.661  19.346  1.00  0.00              
ATOM   1003  CD  GLN A  74      10.358   5.503  20.023  1.00  0.00              
ATOM   1004  OE1 GLN A  74      11.245   4.874  19.439  1.00  0.00              
ATOM   1005  NE2 GLN A  74       9.968   5.211  21.258  1.00  0.00              
ATOM   1006  H   GLN A  74       7.946   6.622  16.925  1.00  0.00              
ATOM   1007  HA  GLN A  74       9.323   8.927  17.858  1.00  0.00              
ATOM   1008 1HB  GLN A  74      10.245   6.093  17.361  1.00  0.00              
ATOM   1009 2HB  GLN A  74      11.260   7.351  18.105  1.00  0.00              
ATOM   1010 1HG  GLN A  74       9.454   7.421  20.102  1.00  0.00              
ATOM   1011 2HG  GLN A  74       8.702   6.298  18.945  1.00  0.00              
ATOM   1012 1HE2 GLN A  74      10.400   4.457  21.755  1.00  0.00              
ATOM   1013 2HE2 GLN A  74       9.243   5.746  21.693  1.00  0.00              
ATOM   1014  N   HIS A  75      10.326   7.683  15.001  1.00  0.00              
ATOM   1015  CA  HIS A  75      11.081   7.957  13.795  1.00  0.00              
ATOM   1016  C   HIS A  75      10.225   8.711  12.791  1.00  0.00              
ATOM   1017  O   HIS A  75       9.764   8.155  11.791  1.00  0.00              
ATOM   1018  CB  HIS A  75      11.606   6.658  13.175  1.00  0.00              
ATOM   1019  CG  HIS A  75      12.687   6.002  13.976  1.00  0.00              
ATOM   1020  ND1 HIS A  75      13.963   6.517  14.065  1.00  0.00              
ATOM   1021  CD2 HIS A  75      12.682   4.874  14.725  1.00  0.00              
ATOM   1022  CE1 HIS A  75      14.697   5.732  14.835  1.00  0.00              
ATOM   1023  NE2 HIS A  75      13.944   4.730  15.247  1.00  0.00              
ATOM   1024  H   HIS A  75       9.819   6.848  15.062  1.00  0.00              
ATOM   1025  HA  HIS A  75      11.930   8.597  14.032  1.00  0.00              
ATOM   1026 1HB  HIS A  75      10.798   5.930  13.086  1.00  0.00              
ATOM   1027 2HB  HIS A  75      12.025   6.856  12.188  1.00  0.00              
ATOM   1028  HD2 HIS A  75      11.910   4.139  14.952  1.00  0.00              
ATOM   1029  HE1 HIS A  75      15.743   5.969  15.032  1.00  0.00              
ATOM   1030  HE2 HIS A  75      14.239   3.974  15.849  1.00  0.00              
ATOM   1031  N   ALA A  76      10.018   9.985  13.072  1.00  0.00              
ATOM   1032  CA  ALA A  76       9.237  10.848  12.208  1.00  0.00              
ATOM   1033  C   ALA A  76       9.865  10.932  10.826  1.00  0.00              
ATOM   1034  O   ALA A  76       9.173  11.089   9.825  1.00  0.00              
ATOM   1035  CB  ALA A  76       9.127  12.231  12.818  1.00  0.00              
ATOM   1036  H   ALA A  76      10.398  10.355  13.901  1.00  0.00              
ATOM   1037  HA  ALA A  76       8.241  10.419  12.093  1.00  0.00              
ATOM   1038 1HB  ALA A  76       8.537  12.871  12.161  1.00  0.00              
ATOM   1039 2HB  ALA A  76       8.638  12.162  13.790  1.00  0.00              
ATOM   1040 3HB  ALA A  76      10.121  12.655  12.939  1.00  0.00              
ATOM   1041  N   GLY A  77      11.188  10.790  10.776  1.00  0.00              
ATOM   1042  CA  GLY A  77      11.916  10.799   9.515  1.00  0.00              
ATOM   1043  C   GLY A  77      11.556   9.594   8.653  1.00  0.00              
ATOM   1044  O   GLY A  77      11.726   9.622   7.435  1.00  0.00              
ATOM   1045  H   GLY A  77      11.683  10.680  11.612  1.00  0.00              
ATOM   1046 1HA  GLY A  77      11.670  11.709   8.968  1.00  0.00              
ATOM   1047 2HA  GLY A  77      12.985  10.778   9.721  1.00  0.00              
ATOM   1048  N   TYR A  78      11.070   8.537   9.289  1.00  0.00              
ATOM   1049  CA  TYR A  78      10.695   7.328   8.579  1.00  0.00              
ATOM   1050  C   TYR A  78       9.202   7.347   8.252  1.00  0.00              
ATOM   1051  O   TYR A  78       8.777   6.854   7.211  1.00  0.00              
ATOM   1052  CB  TYR A  78      11.046   6.089   9.405  1.00  0.00              
ATOM   1053  CG  TYR A  78      12.531   5.887   9.608  1.00  0.00              
ATOM   1054  CD1 TYR A  78      13.453   6.478   8.756  1.00  0.00              
ATOM   1055  CD2 TYR A  78      13.007   5.108  10.652  1.00  0.00              
ATOM   1056  CE1 TYR A  78      14.811   6.297   8.936  1.00  0.00              
ATOM   1057  CE2 TYR A  78      14.363   4.921  10.842  1.00  0.00              
ATOM   1058  CZ  TYR A  78      15.262   5.517   9.982  1.00  0.00              
ATOM   1059  OH  TYR A  78      16.613   5.334  10.167  1.00  0.00              
ATOM   1060  H   TYR A  78      10.963   8.575  10.265  1.00  0.00              
ATOM   1061  HA  TYR A  78      11.229   7.275   7.630  1.00  0.00              
ATOM   1062 1HB  TYR A  78      10.559   6.199  10.375  1.00  0.00              
ATOM   1063 2HB  TYR A  78      10.630   5.226   8.885  1.00  0.00              
ATOM   1064  HD1 TYR A  78      13.090   7.093   7.933  1.00  0.00              
ATOM   1065  HD2 TYR A  78      12.292   4.639  11.327  1.00  0.00              
ATOM   1066  HE1 TYR A  78      15.524   6.767   8.259  1.00  0.00              
ATOM   1067  HE2 TYR A  78      14.717   4.303  11.668  1.00  0.00              
ATOM   1068  HH  TYR A  78      16.816   4.776  10.922  1.00  0.00              
ATOM   1069  N   ARG A  79       8.409   7.932   9.137  1.00  0.00              
ATOM   1070  CA  ARG A  79       6.965   7.966   8.939  1.00  0.00              
ATOM   1071  C   ARG A  79       6.512   9.297   8.335  1.00  0.00              
ATOM   1072  O   ARG A  79       5.995   9.336   7.222  1.00  0.00              
ATOM   1073  CB  ARG A  79       6.209   7.649  10.221  1.00  0.00              
ATOM   1074  CG  ARG A  79       4.710   7.467  10.050  1.00  0.00              
ATOM   1075  CD  ARG A  79       3.945   7.461  11.324  1.00  0.00              
ATOM   1076  NE  ARG A  79       3.852   8.758  11.977  1.00  0.00              
ATOM   1077  CZ  ARG A  79       3.319   8.963  13.196  1.00  0.00              
ATOM   1078  NH1 ARG A  79       2.798   7.971  13.884  1.00  0.00              
ATOM   1079  NH2 ARG A  79       3.313  10.195  13.676  1.00  0.00              
ATOM   1080  H   ARG A  79       8.796   8.352   9.933  1.00  0.00              
ATOM   1081  HA  ARG A  79       6.672   7.193   8.229  1.00  0.00              
ATOM   1082 1HB  ARG A  79       6.639   6.733  10.626  1.00  0.00              
ATOM   1083 2HB  ARG A  79       6.395   8.472  10.911  1.00  0.00              
ATOM   1084 1HG  ARG A  79       4.329   8.281   9.434  1.00  0.00              
ATOM   1085 2HG  ARG A  79       4.532   6.515   9.546  1.00  0.00              
ATOM   1086 1HD  ARG A  79       2.929   7.122  11.125  1.00  0.00              
ATOM   1087 2HD  ARG A  79       4.425   6.778  12.023  1.00  0.00              
ATOM   1088  HE  ARG A  79       4.151   9.666  11.649  1.00  0.00              
ATOM   1089 1HH1 ARG A  79       2.794   7.038  13.496  1.00  0.00              
ATOM   1090 2HH1 ARG A  79       2.403   8.146  14.797  1.00  0.00              
ATOM   1091 1HH2 ARG A  79       3.702  10.949  13.126  1.00  0.00              
ATOM   1092 2HH2 ARG A  79       2.920  10.377  14.587  1.00  0.00              
ATOM   1093  N   ASP A  80       6.745  10.381   9.063  1.00  0.00              
ATOM   1094  CA  ASP A  80       6.112  11.666   8.771  1.00  0.00              
ATOM   1095  C   ASP A  80       6.681  12.293   7.504  1.00  0.00              
ATOM   1096  O   ASP A  80       5.945  12.733   6.622  1.00  0.00              
ATOM   1097  CB  ASP A  80       6.281  12.627   9.951  1.00  0.00              
ATOM   1098  CG  ASP A  80       5.450  12.270  11.175  1.00  0.00              
ATOM   1099  OD1 ASP A  80       4.569  11.453  11.054  1.00  0.00              
ATOM   1100  OD2 ASP A  80       5.800  12.696  12.251  1.00  0.00              
ATOM   1101  H   ASP A  80       7.359  10.320   9.827  1.00  0.00              
ATOM   1102  HA  ASP A  80       5.047  11.520   8.590  1.00  0.00              
ATOM   1103 1HB  ASP A  80       7.319  12.774  10.247  1.00  0.00              
ATOM   1104 2HB  ASP A  80       5.896  13.545   9.505  1.00  0.00              
ATOM   1105  N   ASP A  81       8.003  12.321   7.426  1.00  0.00              
ATOM   1106  CA  ASP A  81       8.712  12.981   6.331  1.00  0.00              
ATOM   1107  C   ASP A  81       8.556  12.220   5.012  1.00  0.00              
ATOM   1108  O   ASP A  81       8.643  12.812   3.937  1.00  0.00              
ATOM   1109  CB  ASP A  81      10.196  13.133   6.675  1.00  0.00              
ATOM   1110  CG  ASP A  81      10.492  14.192   7.729  1.00  0.00              
ATOM   1111  OD1 ASP A  81       9.616  14.969   8.024  1.00  0.00              
ATOM   1112  OD2 ASP A  81      11.531  14.118   8.340  1.00  0.00              
ATOM   1113  H   ASP A  81       8.527  11.892   8.141  1.00  0.00              
ATOM   1114  HA  ASP A  81       8.289  13.971   6.161  1.00  0.00              
ATOM   1115 1HB  ASP A  81      10.675  12.195   6.958  1.00  0.00              
ATOM   1116 2HB  ASP A  81      10.583  13.463   5.710  1.00  0.00              
ATOM   1117  N   PHE A  82       8.309  10.915   5.091  1.00  0.00              
ATOM   1118  CA  PHE A  82       8.031  10.125   3.892  1.00  0.00              
ATOM   1119  C   PHE A  82       6.594  10.324   3.411  1.00  0.00              
ATOM   1120  O   PHE A  82       6.326  10.264   2.210  1.00  0.00              
ATOM   1121  CB  PHE A  82       8.294   8.642   4.159  1.00  0.00              
ATOM   1122  CG  PHE A  82       9.739   8.250   4.034  1.00  0.00              
ATOM   1123  CD1 PHE A  82      10.608   8.401   5.104  1.00  0.00              
ATOM   1124  CD2 PHE A  82      10.232   7.732   2.846  1.00  0.00              
ATOM   1125  CE1 PHE A  82      11.938   8.041   4.990  1.00  0.00              
ATOM   1126  CE2 PHE A  82      11.560   7.371   2.729  1.00  0.00              
ATOM   1127  CZ  PHE A  82      12.414   7.526   3.803  1.00  0.00              
ATOM   1128  H   PHE A  82       8.305  10.480   5.968  1.00  0.00              
ATOM   1129  HA  PHE A  82       8.676  10.452   3.075  1.00  0.00              
ATOM   1130 1HB  PHE A  82       7.988   8.383   5.172  1.00  0.00              
ATOM   1131 2HB  PHE A  82       7.743   8.030   3.446  1.00  0.00              
ATOM   1132  HD1 PHE A  82      10.232   8.807   6.043  1.00  0.00              
ATOM   1133  HD2 PHE A  82       9.558   7.610   1.998  1.00  0.00              
ATOM   1134  HE1 PHE A  82      12.610   8.164   5.839  1.00  0.00              
ATOM   1135  HE2 PHE A  82      11.935   6.964   1.790  1.00  0.00              
ATOM   1136  HZ  PHE A  82      13.462   7.243   3.712  1.00  0.00              
ATOM   1137  N   PHE A  83       5.679  10.585   4.345  1.00  0.00              
ATOM   1138  CA  PHE A  83       4.310  10.979   4.004  1.00  0.00              
ATOM   1139  C   PHE A  83       4.267  12.301   3.235  1.00  0.00              
ATOM   1140  O   PHE A  83       3.612  12.403   2.198  1.00  0.00              
ATOM   1141  CB  PHE A  83       3.443  11.103   5.268  1.00  0.00              
ATOM   1142  CG  PHE A  83       3.152   9.803   5.973  1.00  0.00              
ATOM   1143  CD1 PHE A  83       3.678   8.607   5.506  1.00  0.00              
ATOM   1144  CD2 PHE A  83       2.340   9.778   7.099  1.00  0.00              
ATOM   1145  CE1 PHE A  83       3.401   7.415   6.149  1.00  0.00              
ATOM   1146  CE2 PHE A  83       2.059   8.587   7.741  1.00  0.00              
ATOM   1147  CZ  PHE A  83       2.590   7.405   7.267  1.00  0.00              
ATOM   1148  H   PHE A  83       5.933  10.519   5.292  1.00  0.00              
ATOM   1149  HA  PHE A  83       3.864  10.233   3.345  1.00  0.00              
ATOM   1150 1HB  PHE A  83       3.939  11.737   6.001  1.00  0.00              
ATOM   1151 2HB  PHE A  83       2.474  11.530   5.016  1.00  0.00              
ATOM   1152  HD1 PHE A  83       4.313   8.612   4.634  1.00  0.00              
ATOM   1153  HD2 PHE A  83       1.922  10.703   7.478  1.00  0.00              
ATOM   1154  HE1 PHE A  83       3.820   6.493   5.779  1.00  0.00              
ATOM   1155  HE2 PHE A  83       1.426   8.582   8.616  1.00  0.00              
ATOM   1156  HZ  PHE A  83       2.374   6.474   7.768  1.00  0.00              
ATOM   1157  N   ARG A  84       4.990  13.300   3.736  1.00  0.00              
ATOM   1158  CA  ARG A  84       5.012  14.626   3.122  1.00  0.00              
ATOM   1159  C   ARG A  84       5.538  14.571   1.682  1.00  0.00              
ATOM   1160  O   ARG A  84       5.094  15.333   0.824  1.00  0.00              
ATOM   1161  CB  ARG A  84       5.790  15.629   3.962  1.00  0.00              
ATOM   1162  CG  ARG A  84       5.966  16.997   3.323  1.00  0.00              
ATOM   1163  CD  ARG A  84       6.310  18.080   4.281  1.00  0.00              
ATOM   1164  NE  ARG A  84       6.489  19.388   3.672  1.00  0.00              
ATOM   1165  CZ  ARG A  84       5.497  20.275   3.461  1.00  0.00              
ATOM   1166  NH1 ARG A  84       4.253  19.987   3.771  1.00  0.00              
ATOM   1167  NH2 ARG A  84       5.805  21.437   2.910  1.00  0.00              
ATOM   1168  H   ARG A  84       5.525  13.141   4.546  1.00  0.00              
ATOM   1169  HA  ARG A  84       3.998  15.022   3.062  1.00  0.00              
ATOM   1170 1HB  ARG A  84       5.254  15.738   4.904  1.00  0.00              
ATOM   1171 2HB  ARG A  84       6.771  15.192   4.150  1.00  0.00              
ATOM   1172 1HG  ARG A  84       6.765  16.936   2.585  1.00  0.00              
ATOM   1173 2HG  ARG A  84       5.033  17.271   2.828  1.00  0.00              
ATOM   1174 1HD  ARG A  84       5.512  18.168   5.017  1.00  0.00              
ATOM   1175 2HD  ARG A  84       7.242  17.824   4.784  1.00  0.00              
ATOM   1176  HE  ARG A  84       7.331  19.828   3.326  1.00  0.00              
ATOM   1177 1HH1 ARG A  84       4.031  19.088   4.175  1.00  0.00              
ATOM   1178 2HH1 ARG A  84       3.524  20.665   3.605  1.00  0.00              
ATOM   1179 1HH2 ARG A  84       6.764  21.635   2.661  1.00  0.00              
ATOM   1180 2HH2 ARG A  84       5.081  22.119   2.740  1.00  0.00              
ATOM   1181  N   SER A  85       6.466  13.664   1.410  1.00  0.00              
ATOM   1182  CA  SER A  85       7.042  13.549   0.078  1.00  0.00              
ATOM   1183  C   SER A  85       6.524  12.300  -0.644  1.00  0.00              
ATOM   1184  O   SER A  85       7.102  11.859  -1.641  1.00  0.00              
ATOM   1185  CB  SER A  85       8.555  13.522   0.169  1.00  0.00              
ATOM   1186  OG  SER A  85       9.019  12.432   0.917  1.00  0.00              
ATOM   1187  H   SER A  85       6.770  13.062   2.120  1.00  0.00              
ATOM   1188  HA  SER A  85       6.876  14.430  -0.543  1.00  0.00              
ATOM   1189 1HB  SER A  85       8.964  13.460  -0.839  1.00  0.00              
ATOM   1190 2HB  SER A  85       8.893  14.444   0.640  1.00  0.00              
ATOM   1191  HG  SER A  85       9.978  12.452   0.950  1.00  0.00              
ATOM   1192  N   GLY A  86       5.424  11.744  -0.153  1.00  0.00              
ATOM   1193  CA  GLY A  86       4.800  10.620  -0.824  1.00  0.00              
ATOM   1194  C   GLY A  86       3.679  11.053  -1.754  1.00  0.00              
ATOM   1195  O   GLY A  86       3.339  12.232  -1.813  1.00  0.00              
ATOM   1196  H   GLY A  86       5.024  12.108   0.668  1.00  0.00              
ATOM   1197 1HA  GLY A  86       5.552  10.094  -1.412  1.00  0.00              
ATOM   1198 2HA  GLY A  86       4.386   9.944  -0.077  1.00  0.00              
ATOM   1199  N   GLU A  87       3.104  10.103  -2.480  1.00  0.00              
ATOM   1200  CA  GLU A  87       2.010  10.393  -3.405  1.00  0.00              
ATOM   1201  C   GLU A  87       0.722   9.715  -2.935  1.00  0.00              
ATOM   1202  O   GLU A  87      -0.163  10.368  -2.379  1.00  0.00              
ATOM   1203  CB  GLU A  87       2.363   9.940  -4.822  1.00  0.00              
ATOM   1204  CG  GLU A  87       3.475  10.744  -5.481  1.00  0.00              
ATOM   1205  CD  GLU A  87       3.831  10.183  -6.830  1.00  0.00              
ATOM   1206  OE1 GLU A  87       3.336   9.132  -7.163  1.00  0.00              
ATOM   1207  OE2 GLU A  87       4.506  10.855  -7.572  1.00  0.00              
ATOM   1208  H   GLU A  87       3.421   9.182  -2.393  1.00  0.00              
ATOM   1209  HA  GLU A  87       1.817  11.466  -3.425  1.00  0.00              
ATOM   1210 1HB  GLU A  87       2.664   8.894  -4.755  1.00  0.00              
ATOM   1211 2HB  GLU A  87       1.455  10.019  -5.419  1.00  0.00              
ATOM   1212 1HG  GLU A  87       3.243  11.804  -5.580  1.00  0.00              
ATOM   1213 2HG  GLU A  87       4.318  10.619  -4.802  1.00  0.00              
ATOM   1214  N   GLY A  88       0.640   8.403  -3.132  1.00  0.00              
ATOM   1215  CA  GLY A  88      -0.558   7.666  -2.786  1.00  0.00              
ATOM   1216  C   GLY A  88      -0.386   6.864  -1.514  1.00  0.00              
ATOM   1217  O   GLY A  88       0.732   6.474  -1.168  1.00  0.00              
ATOM   1218  H   GLY A  88       1.407   7.925  -3.512  1.00  0.00              
ATOM   1219 1HA  GLY A  88      -1.380   8.368  -2.645  1.00  0.00              
ATOM   1220 2HA  GLY A  88      -0.802   6.981  -3.597  1.00  0.00              
ATOM   1221  N   PHE A  89      -1.489   6.619  -0.821  1.00  0.00              
ATOM   1222  CA  PHE A  89      -1.454   5.885   0.440  1.00  0.00              
ATOM   1223  C   PHE A  89      -2.437   4.717   0.411  1.00  0.00              
ATOM   1224  O   PHE A  89      -3.576   4.869  -0.037  1.00  0.00              
ATOM   1225  CB  PHE A  89      -1.796   6.820   1.605  1.00  0.00              
ATOM   1226  CG  PHE A  89      -0.789   7.917   1.827  1.00  0.00              
ATOM   1227  CD1 PHE A  89      -0.922   9.139   1.183  1.00  0.00              
ATOM   1228  CD2 PHE A  89       0.288   7.729   2.677  1.00  0.00              
ATOM   1229  CE1 PHE A  89       0.001  10.149   1.383  1.00  0.00              
ATOM   1230  CE2 PHE A  89       1.212   8.737   2.880  1.00  0.00              
ATOM   1231  CZ  PHE A  89       1.068   9.948   2.232  1.00  0.00              
ATOM   1232  H   PHE A  89      -2.354   6.936  -1.166  1.00  0.00              
ATOM   1233  HA  PHE A  89      -0.461   5.459   0.593  1.00  0.00              
ATOM   1234 1HB  PHE A  89      -2.753   7.310   1.425  1.00  0.00              
ATOM   1235 2HB  PHE A  89      -1.848   6.257   2.536  1.00  0.00              
ATOM   1236  HD1 PHE A  89      -1.757   9.299   0.518  1.00  0.00              
ATOM   1237  HD2 PHE A  89       0.405   6.784   3.186  1.00  0.00              
ATOM   1238  HE1 PHE A  89      -0.116  11.095   0.874  1.00  0.00              
ATOM   1239  HE2 PHE A  89       2.047   8.577   3.546  1.00  0.00              
ATOM   1240  HZ  PHE A  89       1.790  10.735   2.389  1.00  0.00              
ATOM   1241  N   LEU A  90      -1.996   3.558   0.887  1.00  0.00              
ATOM   1242  CA  LEU A  90      -2.893   2.428   1.092  1.00  0.00              
ATOM   1243  C   LEU A  90      -3.141   2.206   2.580  1.00  0.00              
ATOM   1244  O   LEU A  90      -2.271   1.710   3.297  1.00  0.00              
ATOM   1245  CB  LEU A  90      -2.333   1.149   0.464  1.00  0.00              
ATOM   1246  CG  LEU A  90      -2.362   1.089  -1.065  1.00  0.00              
ATOM   1247  CD1 LEU A  90      -1.766  -0.222  -1.556  1.00  0.00              
ATOM   1248  CD2 LEU A  90      -3.783   1.246  -1.579  1.00  0.00              
ATOM   1249  H   LEU A  90      -1.044   3.460   1.110  1.00  0.00              
ATOM   1250  HA  LEU A  90      -3.860   2.643   0.638  1.00  0.00              
ATOM   1251 1HB  LEU A  90      -1.303   1.217   0.812  1.00  0.00              
ATOM   1252 2HB  LEU A  90      -2.799   0.256   0.882  1.00  0.00              
ATOM   1253  HG  LEU A  90      -1.766   1.898  -1.466  1.00  0.00              
ATOM   1254 1HD1 LEU A  90      -1.794  -0.250  -2.645  1.00  0.00              
ATOM   1255 2HD1 LEU A  90      -0.733  -0.302  -1.218  1.00  0.00              
ATOM   1256 3HD1 LEU A  90      -2.344  -1.055  -1.157  1.00  0.00              
ATOM   1257 1HD2 LEU A  90      -3.782   1.201  -2.668  1.00  0.00              
ATOM   1258 2HD2 LEU A  90      -4.405   0.443  -1.180  1.00  0.00              
ATOM   1259 3HD2 LEU A  90      -4.182   2.207  -1.255  1.00  0.00              
ATOM   1260  N   LEU A  91      -4.325   2.583   3.032  1.00  0.00              
ATOM   1261  CA  LEU A  91      -4.700   2.425   4.430  1.00  0.00              
ATOM   1262  C   LEU A  91      -5.198   1.007   4.668  1.00  0.00              
ATOM   1263  O   LEU A  91      -6.381   0.725   4.496  1.00  0.00              
ATOM   1264  CB  LEU A  91      -5.801   3.429   4.816  1.00  0.00              
ATOM   1265  CG  LEU A  91      -5.355   4.883   5.042  1.00  0.00              
ATOM   1266  CD1 LEU A  91      -4.732   5.479   3.794  1.00  0.00              
ATOM   1267  CD2 LEU A  91      -6.535   5.728   5.485  1.00  0.00              
ATOM   1268  H   LEU A  91      -4.977   2.966   2.401  1.00  0.00              
ATOM   1269  HA  LEU A  91      -3.825   2.575   5.062  1.00  0.00              
ATOM   1270 1HB  LEU A  91      -6.414   3.371   3.919  1.00  0.00              
ATOM   1271 2HB  LEU A  91      -6.379   3.085   5.674  1.00  0.00              
ATOM   1272  HG  LEU A  91      -4.615   4.907   5.827  1.00  0.00              
ATOM   1273 1HD1 LEU A  91      -4.429   6.507   3.993  1.00  0.00              
ATOM   1274 2HD1 LEU A  91      -3.857   4.894   3.508  1.00  0.00              
ATOM   1275 3HD1 LEU A  91      -5.459   5.466   2.982  1.00  0.00              
ATOM   1276 1HD2 LEU A  91      -6.207   6.756   5.643  1.00  0.00              
ATOM   1277 2HD2 LEU A  91      -7.308   5.708   4.716  1.00  0.00              
ATOM   1278 3HD2 LEU A  91      -6.940   5.330   6.416  1.00  0.00              
ATOM   1279  N   VAL A  92      -4.303   0.116   5.055  1.00  0.00              
ATOM   1280  CA  VAL A  92      -4.636  -1.297   5.126  1.00  0.00              
ATOM   1281  C   VAL A  92      -4.987  -1.725   6.549  1.00  0.00              
ATOM   1282  O   VAL A  92      -4.238  -1.469   7.493  1.00  0.00              
ATOM   1283  CB  VAL A  92      -3.476  -2.169   4.608  1.00  0.00              
ATOM   1284  CG1 VAL A  92      -3.831  -3.644   4.714  1.00  0.00              
ATOM   1285  CG2 VAL A  92      -3.138  -1.807   3.170  1.00  0.00              
ATOM   1286  H   VAL A  92      -3.402   0.414   5.299  1.00  0.00              
ATOM   1287  HA  VAL A  92      -5.531  -1.523   4.546  1.00  0.00              
ATOM   1288  HB  VAL A  92      -2.587  -1.965   5.203  1.00  0.00              
ATOM   1289 1HG1 VAL A  92      -3.001  -4.247   4.344  1.00  0.00              
ATOM   1290 2HG1 VAL A  92      -4.027  -3.898   5.757  1.00  0.00              
ATOM   1291 3HG1 VAL A  92      -4.720  -3.849   4.118  1.00  0.00              
ATOM   1292 1HG2 VAL A  92      -2.317  -2.431   2.821  1.00  0.00              
ATOM   1293 2HG2 VAL A  92      -4.012  -1.969   2.539  1.00  0.00              
ATOM   1294 3HG2 VAL A  92      -2.843  -0.759   3.119  1.00  0.00              
ATOM   1295  N   PHE A  93      -6.137  -2.367   6.693  1.00  0.00              
ATOM   1296  CA  PHE A  93      -6.581  -2.879   7.982  1.00  0.00              
ATOM   1297  C   PHE A  93      -7.281  -4.215   7.777  1.00  0.00              
ATOM   1298  O   PHE A  93      -7.793  -4.488   6.687  1.00  0.00              
ATOM   1299  CB  PHE A  93      -7.524  -1.883   8.681  1.00  0.00              
ATOM   1300  CG  PHE A  93      -8.903  -1.813   8.083  1.00  0.00              
ATOM   1301  CD1 PHE A  93      -9.177  -0.977   7.013  1.00  0.00              
ATOM   1302  CD2 PHE A  93      -9.927  -2.596   8.593  1.00  0.00              
ATOM   1303  CE1 PHE A  93     -10.445  -0.927   6.464  1.00  0.00              
ATOM   1304  CE2 PHE A  93     -11.194  -2.547   8.048  1.00  0.00              
ATOM   1305  CZ  PHE A  93     -11.453  -1.713   6.981  1.00  0.00              
ATOM   1306  H   PHE A  93      -6.710  -2.506   5.906  1.00  0.00              
ATOM   1307  HA  PHE A  93      -5.719  -3.051   8.629  1.00  0.00              
ATOM   1308 1HB  PHE A  93      -7.657  -2.163   9.726  1.00  0.00              
ATOM   1309 2HB  PHE A  93      -7.112  -0.877   8.624  1.00  0.00              
ATOM   1310  HD1 PHE A  93      -8.388  -0.360   6.609  1.00  0.00              
ATOM   1311  HD2 PHE A  93      -9.727  -3.251   9.428  1.00  0.00              
ATOM   1312  HE1 PHE A  93     -10.646  -0.272   5.630  1.00  0.00              
ATOM   1313  HE2 PHE A  93     -11.982  -3.165   8.456  1.00  0.00              
ATOM   1314  HZ  PHE A  93     -12.443  -1.674   6.553  1.00  0.00              
ATOM   1315  N   SER A  94      -7.296  -5.041   8.805  1.00  0.00              
ATOM   1316  CA  SER A  94      -8.075  -6.264   8.781  1.00  0.00              
ATOM   1317  C   SER A  94      -9.439  -6.035   9.406  1.00  0.00              
ATOM   1318  O   SER A  94      -9.556  -5.374  10.441  1.00  0.00              
ATOM   1319  CB  SER A  94      -7.337  -7.374   9.502  1.00  0.00              
ATOM   1320  OG  SER A  94      -8.106  -8.542   9.598  1.00  0.00              
ATOM   1321  H   SER A  94      -6.775  -4.824   9.606  1.00  0.00              
ATOM   1322  HA  SER A  94      -8.180  -6.691   7.783  1.00  0.00              
ATOM   1323 1HB  SER A  94      -6.421  -7.598   8.954  1.00  0.00              
ATOM   1324 2HB  SER A  94      -7.085  -7.032  10.505  1.00  0.00              
ATOM   1325  HG  SER A  94      -8.066  -9.021   8.767  1.00  0.00              
ATOM   1326  N   ILE A  95     -10.466  -6.588   8.783  1.00  0.00              
ATOM   1327  CA  ILE A  95     -11.828  -6.471   9.299  1.00  0.00              
ATOM   1328  C   ILE A  95     -11.977  -7.153  10.666  1.00  0.00              
ATOM   1329  O   ILE A  95     -12.934  -6.897  11.398  1.00  0.00              
ATOM   1330  CB  ILE A  95     -12.850  -7.076   8.321  1.00  0.00              
ATOM   1331  CG1 ILE A  95     -12.591  -8.574   8.136  1.00  0.00              
ATOM   1332  CG2 ILE A  95     -12.797  -6.354   6.983  1.00  0.00              
ATOM   1333  CD1 ILE A  95     -13.741  -9.318   7.496  1.00  0.00              
ATOM   1334  H   ILE A  95     -10.307  -7.069   7.944  1.00  0.00              
ATOM   1335  HA  ILE A  95     -12.078  -5.428   9.489  1.00  0.00              
ATOM   1336  HB  ILE A  95     -13.849  -6.981   8.746  1.00  0.00              
ATOM   1337 1HG1 ILE A  95     -11.702  -8.674   7.514  1.00  0.00              
ATOM   1338 2HG1 ILE A  95     -12.392  -8.992   9.123  1.00  0.00              
ATOM   1339 1HG2 ILE A  95     -13.526  -6.795   6.303  1.00  0.00              
ATOM   1340 2HG2 ILE A  95     -13.029  -5.300   7.129  1.00  0.00              
ATOM   1341 3HG2 ILE A  95     -11.799  -6.450   6.556  1.00  0.00              
ATOM   1342 1HD1 ILE A  95     -13.483 -10.372   7.398  1.00  0.00              
ATOM   1343 2HD1 ILE A  95     -14.631  -9.218   8.118  1.00  0.00              
ATOM   1344 3HD1 ILE A  95     -13.939  -8.902   6.509  1.00  0.00              
ATOM   1345  N   THR A  96     -11.013  -7.989  11.022  1.00  0.00              
ATOM   1346  CA  THR A  96     -11.024  -8.675  12.302  1.00  0.00              
ATOM   1347  C   THR A  96     -10.332  -7.838  13.373  1.00  0.00              
ATOM   1348  O   THR A  96     -10.370  -8.172  14.557  1.00  0.00              
ATOM   1349  CB  THR A  96     -10.338 -10.052  12.211  1.00  0.00              
ATOM   1350  OG1 THR A  96      -8.936  -9.875  11.970  1.00  0.00              
ATOM   1351  CG2 THR A  96     -10.944 -10.874  11.085  1.00  0.00              
ATOM   1352  H   THR A  96     -10.270  -8.152  10.403  1.00  0.00              
ATOM   1353  HA  THR A  96     -12.052  -8.818  12.635  1.00  0.00              
ATOM   1354  HB  THR A  96     -10.472 -10.577  13.157  1.00  0.00              
ATOM   1355  HG1 THR A  96      -8.812  -9.400  11.144  1.00  0.00              
ATOM   1356 1HG2 THR A  96     -10.447 -11.843  11.036  1.00  0.00              
ATOM   1357 2HG2 THR A  96     -12.007 -11.020  11.272  1.00  0.00              
ATOM   1358 3HG2 THR A  96     -10.809 -10.350  10.139  1.00  0.00              
ATOM   1359  N   GLU A  97      -9.704  -6.747  12.950  1.00  0.00              
ATOM   1360  CA  GLU A  97      -8.999  -5.863  13.865  1.00  0.00              
ATOM   1361  C   GLU A  97      -9.578  -4.453  13.799  1.00  0.00              
ATOM   1362  O   GLU A  97      -9.184  -3.646  12.961  1.00  0.00              
ATOM   1363  CB  GLU A  97      -7.503  -5.837  13.545  1.00  0.00              
ATOM   1364  CG  GLU A  97      -6.802  -7.179  13.710  1.00  0.00              
ATOM   1365  CD  GLU A  97      -5.316  -7.046  13.516  1.00  0.00              
ATOM   1366  OE1 GLU A  97      -4.913  -6.492  12.522  1.00  0.00              
ATOM   1367  OE2 GLU A  97      -4.588  -7.398  14.414  1.00  0.00              
ATOM   1368  H   GLU A  97      -9.714  -6.532  11.991  1.00  0.00              
ATOM   1369  HA  GLU A  97      -9.130  -6.211  14.890  1.00  0.00              
ATOM   1370 1HB  GLU A  97      -7.403  -5.502  12.512  1.00  0.00              
ATOM   1371 2HB  GLU A  97      -7.045  -5.105  14.210  1.00  0.00              
ATOM   1372 1HG  GLU A  97      -7.001  -7.657  14.669  1.00  0.00              
ATOM   1373 2HG  GLU A  97      -7.218  -7.786  12.908  1.00  0.00              
ATOM   1374  N   HIS A  98     -10.522  -4.166  14.678  1.00  0.00              
ATOM   1375  CA  HIS A  98     -11.133  -2.846  14.717  1.00  0.00              
ATOM   1376  C   HIS A  98     -10.122  -1.815  15.206  1.00  0.00              
ATOM   1377  O   HIS A  98     -10.270  -0.620  14.955  1.00  0.00              
ATOM   1378  CB  HIS A  98     -12.374  -2.843  15.614  1.00  0.00              
ATOM   1379  CG  HIS A  98     -12.074  -3.111  17.057  1.00  0.00              
ATOM   1380  ND1 HIS A  98     -11.788  -4.374  17.534  1.00  0.00              
ATOM   1381  CD2 HIS A  98     -12.015  -2.283  18.125  1.00  0.00              
ATOM   1382  CE1 HIS A  98     -11.566  -4.308  18.835  1.00  0.00              
ATOM   1383  NE2 HIS A  98     -11.698  -3.052  19.218  1.00  0.00              
ATOM   1384  H   HIS A  98     -10.817  -4.853  15.316  1.00  0.00              
ATOM   1385  HA  HIS A  98     -11.433  -2.551  13.712  1.00  0.00              
ATOM   1386 1HB  HIS A  98     -12.865  -1.869  15.575  1.00  0.00              
ATOM   1387 2HB  HIS A  98     -13.073  -3.614  15.292  1.00  0.00              
ATOM   1388  HD2 HIS A  98     -12.166  -1.209  18.238  1.00  0.00              
ATOM   1389  HE1 HIS A  98     -11.321  -5.206  19.401  1.00  0.00              
ATOM   1390  HE2 HIS A  98     -11.586  -2.703  20.158  1.00  0.00              
ATOM   1391  N   GLU A  99      -9.087  -2.287  15.895  1.00  0.00              
ATOM   1392  CA  GLU A  99      -8.014  -1.411  16.352  1.00  0.00              
ATOM   1393  C   GLU A  99      -7.101  -1.010  15.197  1.00  0.00              
ATOM   1394  O   GLU A  99      -6.619   0.120  15.140  1.00  0.00              
ATOM   1395  CB  GLU A  99      -7.201  -2.093  17.455  1.00  0.00              
ATOM   1396  CG  GLU A  99      -7.960  -2.305  18.756  1.00  0.00              
ATOM   1397  CD  GLU A  99      -7.146  -3.097  19.741  1.00  0.00              
ATOM   1398  OE1 GLU A  99      -6.066  -3.512  19.393  1.00  0.00              
ATOM   1399  OE2 GLU A  99      -7.551  -3.193  20.875  1.00  0.00              
ATOM   1400  H   GLU A  99      -9.049  -3.245  16.111  1.00  0.00              
ATOM   1401  HA  GLU A  99      -8.435  -0.487  16.750  1.00  0.00              
ATOM   1402 1HB  GLU A  99      -6.877  -3.056  17.062  1.00  0.00              
ATOM   1403 2HB  GLU A  99      -6.329  -1.465  17.642  1.00  0.00              
ATOM   1404 1HG  GLU A  99      -8.290  -1.377  19.222  1.00  0.00              
ATOM   1405 2HG  GLU A  99      -8.830  -2.886  18.453  1.00  0.00              
ATOM   1406  N   SER A 100      -6.871  -1.930  14.265  1.00  0.00              
ATOM   1407  CA  SER A 100      -6.084  -1.614  13.081  1.00  0.00              
ATOM   1408  C   SER A 100      -6.860  -0.643  12.197  1.00  0.00              
ATOM   1409  O   SER A 100      -6.289   0.265  11.592  1.00  0.00              
ATOM   1410  CB  SER A 100      -5.737  -2.878  12.320  1.00  0.00              
ATOM   1411  OG  SER A 100      -4.870  -3.707  13.042  1.00  0.00              
ATOM   1412  H   SER A 100      -7.239  -2.830  14.369  1.00  0.00              
ATOM   1413  HA  SER A 100      -5.091  -1.226  13.312  1.00  0.00              
ATOM   1414 1HB  SER A 100      -6.657  -3.423  12.111  1.00  0.00              
ATOM   1415 2HB  SER A 100      -5.261  -2.600  11.380  1.00  0.00              
ATOM   1416  HG  SER A 100      -4.918  -4.601  12.695  1.00  0.00              
ATOM   1417  N   PHE A 101      -8.174  -0.833  12.158  1.00  0.00              
ATOM   1418  CA  PHE A 101      -9.064   0.085  11.469  1.00  0.00              
ATOM   1419  C   PHE A 101      -8.904   1.499  12.030  1.00  0.00              
ATOM   1420  O   PHE A 101      -8.696   2.451  11.282  1.00  0.00              
ATOM   1421  CB  PHE A 101     -10.516  -0.381  11.597  1.00  0.00              
ATOM   1422  CG  PHE A 101     -11.511   0.564  10.990  1.00  0.00              
ATOM   1423  CD1 PHE A 101     -11.610   0.700   9.614  1.00  0.00              
ATOM   1424  CD2 PHE A 101     -12.352   1.313  11.793  1.00  0.00              
ATOM   1425  CE1 PHE A 101     -12.530   1.565   9.055  1.00  0.00              
ATOM   1426  CE2 PHE A 101     -13.273   2.179  11.240  1.00  0.00              
ATOM   1427  CZ  PHE A 101     -13.361   2.306   9.869  1.00  0.00              
ATOM   1428  H   PHE A 101      -8.551  -1.621  12.599  1.00  0.00              
ATOM   1429  HA  PHE A 101      -8.803   0.130  10.411  1.00  0.00              
ATOM   1430 1HB  PHE A 101     -10.648  -1.339  11.094  1.00  0.00              
ATOM   1431 2HB  PHE A 101     -10.785  -0.484  12.647  1.00  0.00              
ATOM   1432  HD1 PHE A 101     -10.959   0.121   8.974  1.00  0.00              
ATOM   1433  HD2 PHE A 101     -12.282   1.215  12.867  1.00  0.00              
ATOM   1434  HE1 PHE A 101     -12.597   1.662   7.981  1.00  0.00              
ATOM   1435  HE2 PHE A 101     -13.922   2.755  11.880  1.00  0.00              
ATOM   1436  HZ  PHE A 101     -14.082   2.984   9.434  1.00  0.00              
ATOM   1437  N   THR A 102      -8.998   1.627  13.350  1.00  0.00              
ATOM   1438  CA  THR A 102      -8.840   2.922  14.010  1.00  0.00              
ATOM   1439  C   THR A 102      -7.471   3.512  13.682  1.00  0.00              
ATOM   1440  O   THR A 102      -7.338   4.703  13.393  1.00  0.00              
ATOM   1441  CB  THR A 102      -8.954   2.792  15.545  1.00  0.00              
ATOM   1442  OG1 THR A 102     -10.249   2.313  15.911  1.00  0.00              
ATOM   1443  CG2 THR A 102      -8.709   4.130  16.222  1.00  0.00              
ATOM   1444  H   THR A 102      -9.194   0.835  13.896  1.00  0.00              
ATOM   1445  HA  THR A 102      -9.590   3.620  13.637  1.00  0.00              
ATOM   1446  HB  THR A 102      -8.208   2.089  15.891  1.00  0.00              
ATOM   1447  HG1 THR A 102     -10.271   1.350  15.787  1.00  0.00              
ATOM   1448 1HG2 THR A 102      -8.794   4.011  17.302  1.00  0.00              
ATOM   1449 2HG2 THR A 102      -7.709   4.486  15.973  1.00  0.00              
ATOM   1450 3HG2 THR A 102      -9.447   4.853  15.877  1.00  0.00              
ATOM   1451  N   ALA A 103      -6.459   2.654  13.711  1.00  0.00              
ATOM   1452  CA  ALA A 103      -5.086   3.073  13.474  1.00  0.00              
ATOM   1453  C   ALA A 103      -4.923   3.795  12.136  1.00  0.00              
ATOM   1454  O   ALA A 103      -4.197   4.782  12.055  1.00  0.00              
ATOM   1455  CB  ALA A 103      -4.156   1.872  13.549  1.00  0.00              
ATOM   1456  H   ALA A 103      -6.644   1.710  13.908  1.00  0.00              
ATOM   1457  HA  ALA A 103      -4.799   3.784  14.249  1.00  0.00              
ATOM   1458 1HB  ALA A 103      -3.130   2.195  13.371  1.00  0.00              
ATOM   1459 2HB  ALA A 103      -4.226   1.418  14.539  1.00  0.00              
ATOM   1460 3HB  ALA A 103      -4.442   1.142  12.794  1.00  0.00              
ATOM   1461  N   THR A 104      -5.597   3.311  11.094  1.00  0.00              
ATOM   1462  CA  THR A 104      -5.445   3.878   9.753  1.00  0.00              
ATOM   1463  C   THR A 104      -6.027   5.291   9.700  1.00  0.00              
ATOM   1464  O   THR A 104      -5.610   6.121   8.886  1.00  0.00              
ATOM   1465  CB  THR A 104      -6.135   3.005   8.681  1.00  0.00              
ATOM   1466  OG1 THR A 104      -7.529   2.872   8.980  1.00  0.00              
ATOM   1467  CG2 THR A 104      -5.496   1.624   8.600  1.00  0.00              
ATOM   1468  H   THR A 104      -6.209   2.557  11.228  1.00  0.00              
ATOM   1469  HA  THR A 104      -4.386   3.962   9.506  1.00  0.00              
ATOM   1470  HB  THR A 104      -6.025   3.490   7.724  1.00  0.00              
ATOM   1471  HG1 THR A 104      -8.007   2.610   8.179  1.00  0.00              
ATOM   1472 1HG2 THR A 104      -6.003   1.034   7.838  1.00  0.00              
ATOM   1473 2HG2 THR A 104      -4.442   1.726   8.341  1.00  0.00              
ATOM   1474 3HG2 THR A 104      -5.585   1.124   9.564  1.00  0.00              
ATOM   1475  N   ALA A 105      -6.975   5.564  10.592  1.00  0.00              
ATOM   1476  CA  ALA A 105      -7.547   6.897  10.735  1.00  0.00              
ATOM   1477  C   ALA A 105      -6.525   7.854  11.338  1.00  0.00              
ATOM   1478  O   ALA A 105      -6.462   9.030  10.968  1.00  0.00              
ATOM   1479  CB  ALA A 105      -8.795   6.839  11.603  1.00  0.00              
ATOM   1480  H   ALA A 105      -7.305   4.842  11.166  1.00  0.00              
ATOM   1481  HA  ALA A 105      -7.811   7.272   9.746  1.00  0.00              
ATOM   1482 1HB  ALA A 105      -9.214   7.840  11.703  1.00  0.00              
ATOM   1483 2HB  ALA A 105      -9.531   6.182  11.139  1.00  0.00              
ATOM   1484 3HB  ALA A 105      -8.535   6.453  12.588  1.00  0.00              
ATOM   1485  N   GLU A 106      -5.715   7.332  12.249  1.00  0.00              
ATOM   1486  CA  GLU A 106      -4.628   8.098  12.837  1.00  0.00              
ATOM   1487  C   GLU A 106      -3.571   8.416  11.783  1.00  0.00              
ATOM   1488  O   GLU A 106      -3.072   9.544  11.715  1.00  0.00              
ATOM   1489  CB  GLU A 106      -4.002   7.335  14.006  1.00  0.00              
ATOM   1490  CG  GLU A 106      -2.890   8.086  14.725  1.00  0.00              
ATOM   1491  CD  GLU A 106      -2.359   7.294  15.887  1.00  0.00              
ATOM   1492  OE1 GLU A 106      -2.847   6.214  16.119  1.00  0.00              
ATOM   1493  OE2 GLU A 106      -1.391   7.717  16.474  1.00  0.00              
ATOM   1494  H   GLU A 106      -5.848   6.405  12.528  1.00  0.00              
ATOM   1495  HA  GLU A 106      -5.006   9.052  13.207  1.00  0.00              
ATOM   1496 1HB  GLU A 106      -4.806   7.116  14.710  1.00  0.00              
ATOM   1497 2HB  GLU A 106      -3.608   6.401  13.603  1.00  0.00              
ATOM   1498 1HG  GLU A 106      -2.066   8.368  14.071  1.00  0.00              
ATOM   1499 2HG  GLU A 106      -3.384   8.984  15.093  1.00  0.00              
ATOM   1500  N   PHE A 107      -3.245   7.428  10.955  1.00  0.00              
ATOM   1501  CA  PHE A 107      -2.255   7.617   9.898  1.00  0.00              
ATOM   1502  C   PHE A 107      -2.780   8.624   8.885  1.00  0.00              
ATOM   1503  O   PHE A 107      -2.032   9.447   8.362  1.00  0.00              
ATOM   1504  CB  PHE A 107      -1.943   6.300   9.177  1.00  0.00              
ATOM   1505  CG  PHE A 107      -0.947   5.418   9.877  1.00  0.00              
ATOM   1506  CD1 PHE A 107       0.417   5.640   9.753  1.00  0.00              
ATOM   1507  CD2 PHE A 107      -1.382   4.366  10.665  1.00  0.00              
ATOM   1508  CE1 PHE A 107       1.324   4.826  10.403  1.00  0.00              
ATOM   1509  CE2 PHE A 107      -0.481   3.551  11.317  1.00  0.00              
ATOM   1510  CZ  PHE A 107       0.874   3.781  11.186  1.00  0.00              
ATOM   1511  H   PHE A 107      -3.677   6.549  11.060  1.00  0.00              
ATOM   1512  HA  PHE A 107      -1.335   8.023  10.321  1.00  0.00              
ATOM   1513 1HB  PHE A 107      -2.850   5.705   9.072  1.00  0.00              
ATOM   1514 2HB  PHE A 107      -1.527   6.502   8.191  1.00  0.00              
ATOM   1515  HD1 PHE A 107       0.766   6.457   9.139  1.00  0.00              
ATOM   1516  HD2 PHE A 107      -2.442   4.186  10.767  1.00  0.00              
ATOM   1517  HE1 PHE A 107       2.384   5.008  10.300  1.00  0.00              
ATOM   1518  HE2 PHE A 107      -0.836   2.732  11.927  1.00  0.00              
ATOM   1519  HZ  PHE A 107       1.582   3.143  11.695  1.00  0.00              
ATOM   1520  N   ARG A 108      -4.090   8.559   8.652  1.00  0.00              
ATOM   1521  CA  ARG A 108      -4.797   9.535   7.829  1.00  0.00              
ATOM   1522  C   ARG A 108      -4.612  10.952   8.360  1.00  0.00              
ATOM   1523  O   ARG A 108      -4.311  11.873   7.604  1.00  0.00              
ATOM   1524  CB  ARG A 108      -6.271   9.190   7.672  1.00  0.00              
ATOM   1525  CG  ARG A 108      -7.077  10.187   6.856  1.00  0.00              
ATOM   1526  CD  ARG A 108      -8.543   9.949   6.871  1.00  0.00              
ATOM   1527  NE  ARG A 108      -9.149  10.015   8.192  1.00  0.00              
ATOM   1528  CZ  ARG A 108      -9.468  11.158   8.831  1.00  0.00              
ATOM   1529  NH1 ARG A 108      -9.207  12.330   8.295  1.00  0.00              
ATOM   1530  NH2 ARG A 108     -10.029  11.070  10.024  1.00  0.00              
ATOM   1531  H   ARG A 108      -4.601   7.820   9.051  1.00  0.00              
ATOM   1532  HA  ARG A 108      -4.388   9.530   6.818  1.00  0.00              
ATOM   1533 1HB  ARG A 108      -6.319   8.213   7.195  1.00  0.00              
ATOM   1534 2HB  ARG A 108      -6.690   9.127   8.676  1.00  0.00              
ATOM   1535 1HG  ARG A 108      -6.894  11.187   7.249  1.00  0.00              
ATOM   1536 2HG  ARG A 108      -6.740  10.139   5.820  1.00  0.00              
ATOM   1537 1HD  ARG A 108      -9.031  10.700   6.251  1.00  0.00              
ATOM   1538 2HD  ARG A 108      -8.745   8.958   6.469  1.00  0.00              
ATOM   1539  HE  ARG A 108      -9.418   9.267   8.816  1.00  0.00              
ATOM   1540 1HH1 ARG A 108      -8.762  12.380   7.389  1.00  0.00              
ATOM   1541 2HH1 ARG A 108      -9.454  13.174   8.790  1.00  0.00              
ATOM   1542 1HH2 ARG A 108     -10.207  10.162  10.430  1.00  0.00              
ATOM   1543 2HH2 ARG A 108     -10.278  11.910  10.525  1.00  0.00              
ATOM   1544  N   GLU A 109      -4.769  11.117   9.664  1.00  0.00              
ATOM   1545  CA  GLU A 109      -4.545  12.408  10.293  1.00  0.00              
ATOM   1546  C   GLU A 109      -3.086  12.848  10.196  1.00  0.00              
ATOM   1547  O   GLU A 109      -2.808  14.037  10.063  1.00  0.00              
ATOM   1548  CB  GLU A 109      -4.982  12.362  11.759  1.00  0.00              
ATOM   1549  CG  GLU A 109      -6.489  12.283  11.963  1.00  0.00              
ATOM   1550  CD  GLU A 109      -6.832  12.053  13.409  1.00  0.00              
ATOM   1551  OE1 GLU A 109      -5.931  11.888  14.196  1.00  0.00              
ATOM   1552  OE2 GLU A 109      -7.988  12.154  13.748  1.00  0.00              
ATOM   1553  H   GLU A 109      -5.045  10.353  10.216  1.00  0.00              
ATOM   1554  HA  GLU A 109      -5.123  13.176   9.778  1.00  0.00              
ATOM   1555 1HB  GLU A 109      -4.510  11.487  12.205  1.00  0.00              
ATOM   1556 2HB  GLU A 109      -4.599  13.265  12.235  1.00  0.00              
ATOM   1557 1HG  GLU A 109      -7.023  13.160  11.599  1.00  0.00              
ATOM   1558 2HG  GLU A 109      -6.781  11.413  11.378  1.00  0.00              
ATOM   1559  N   GLN A 110      -2.152  11.900  10.250  1.00  0.00              
ATOM   1560  CA  GLN A 110      -0.738  12.234  10.121  1.00  0.00              
ATOM   1561  C   GLN A 110      -0.425  12.688   8.702  1.00  0.00              
ATOM   1562  O   GLN A 110       0.414  13.564   8.487  1.00  0.00              
ATOM   1563  CB  GLN A 110       0.148  11.047  10.489  1.00  0.00              
ATOM   1564  CG  GLN A 110       0.041  10.622  11.943  1.00  0.00              
ATOM   1565  CD  GLN A 110       0.397  11.740  12.911  1.00  0.00              
ATOM   1566  OE1 GLN A 110       1.418  12.410  12.765  1.00  0.00              
ATOM   1567  NE2 GLN A 110      -0.436  11.940  13.918  1.00  0.00              
ATOM   1568  H   GLN A 110      -2.416  10.961  10.376  1.00  0.00              
ATOM   1569  HA  GLN A 110      -0.498  13.067  10.782  1.00  0.00              
ATOM   1570 1HB  GLN A 110      -0.146  10.222   9.839  1.00  0.00              
ATOM   1571 2HB  GLN A 110       1.174  11.338  10.264  1.00  0.00              
ATOM   1572 1HG  GLN A 110      -0.830  10.104  12.343  1.00  0.00              
ATOM   1573 2HG  GLN A 110       0.882   9.929  11.893  1.00  0.00              
ATOM   1574 1HE2 GLN A 110      -0.250  12.664  14.586  1.00  0.00              
ATOM   1575 2HE2 GLN A 110      -1.252  11.371  14.014  1.00  0.00              
ATOM   1576  N   ILE A 111      -1.122  12.098   7.740  1.00  0.00              
ATOM   1577  CA  ILE A 111      -1.019  12.520   6.353  1.00  0.00              
ATOM   1578  C   ILE A 111      -1.518  13.954   6.195  1.00  0.00              
ATOM   1579  O   ILE A 111      -0.888  14.766   5.523  1.00  0.00              
ATOM   1580  CB  ILE A 111      -1.821  11.580   5.427  1.00  0.00              
ATOM   1581  CG1 ILE A 111      -1.175  10.190   5.392  1.00  0.00              
ATOM   1582  CG2 ILE A 111      -1.906  12.168   4.027  1.00  0.00              
ATOM   1583  CD1 ILE A 111      -2.068   9.110   4.815  1.00  0.00              
ATOM   1584  H   ILE A 111      -1.723  11.357   7.970  1.00  0.00              
ATOM   1585  HA  ILE A 111       0.023  12.544   6.035  1.00  0.00              
ATOM   1586  HB  ILE A 111      -2.822  11.495   5.818  1.00  0.00              
ATOM   1587 1HG1 ILE A 111      -0.268  10.268   4.794  1.00  0.00              
ATOM   1588 2HG1 ILE A 111      -0.910   9.930   6.418  1.00  0.00              
ATOM   1589 1HG2 ILE A 111      -2.474  11.495   3.384  1.00  0.00              
ATOM   1590 2HG2 ILE A 111      -2.404  13.136   4.069  1.00  0.00              
ATOM   1591 3HG2 ILE A 111      -0.902  12.293   3.624  1.00  0.00              
ATOM   1592 1HD1 ILE A 111      -1.540   8.156   4.826  1.00  0.00              
ATOM   1593 2HD1 ILE A 111      -2.976   9.028   5.415  1.00  0.00              
ATOM   1594 3HD1 ILE A 111      -2.332   9.365   3.791  1.00  0.00              
ATOM   1595  N   LEU A 112      -2.636  14.263   6.850  1.00  0.00              
ATOM   1596  CA  LEU A 112      -3.199  15.611   6.817  1.00  0.00              
ATOM   1597  C   LEU A 112      -2.400  16.561   7.707  1.00  0.00              
ATOM   1598  O   LEU A 112      -2.476  17.781   7.568  1.00  0.00              
ATOM   1599  CB  LEU A 112      -4.670  15.583   7.251  1.00  0.00              
ATOM   1600  CG  LEU A 112      -5.610  14.803   6.322  1.00  0.00              
ATOM   1601  CD1 LEU A 112      -7.010  14.754   6.918  1.00  0.00              
ATOM   1602  CD2 LEU A 112      -5.630  15.461   4.950  1.00  0.00              
ATOM   1603  H   LEU A 112      -3.096  13.565   7.362  1.00  0.00              
ATOM   1604  HA  LEU A 112      -3.137  16.008   5.804  1.00  0.00              
ATOM   1605 1HB  LEU A 112      -4.565  15.061   8.200  1.00  0.00              
ATOM   1606 2HB  LEU A 112      -5.057  16.586   7.429  1.00  0.00              
ATOM   1607  HG  LEU A 112      -5.193  13.802   6.205  1.00  0.00              
ATOM   1608 1HD1 LEU A 112      -7.670  14.197   6.251  1.00  0.00              
ATOM   1609 2HD1 LEU A 112      -6.975  14.258   7.888  1.00  0.00              
ATOM   1610 3HD1 LEU A 112      -7.389  15.767   7.040  1.00  0.00              
ATOM   1611 1HD2 LEU A 112      -6.298  14.905   4.291  1.00  0.00              
ATOM   1612 2HD2 LEU A 112      -5.983  16.488   5.044  1.00  0.00              
ATOM   1613 3HD2 LEU A 112      -4.624  15.461   4.531  1.00  0.00              
ATOM   1614  N   ARG A 113      -1.647  15.989   8.634  1.00  0.00              
ATOM   1615  CA  ARG A 113      -0.793  16.767   9.516  1.00  0.00              
ATOM   1616  C   ARG A 113       0.393  17.324   8.735  1.00  0.00              
ATOM   1617  O   ARG A 113       0.741  18.499   8.860  1.00  0.00              
ATOM   1618  CB  ARG A 113      -0.307  15.892  10.672  1.00  0.00              
ATOM   1619  CG  ARG A 113       0.579  16.611  11.672  1.00  0.00              
ATOM   1620  CD  ARG A 113       1.052  15.653  12.751  1.00  0.00              
ATOM   1621  NE  ARG A 113       1.926  16.293  13.729  1.00  0.00              
ATOM   1622  CZ  ARG A 113       2.630  15.625  14.645  1.00  0.00              
ATOM   1623  NH1 ARG A 113       2.597  14.294  14.674  1.00  0.00              
ATOM   1624  NH2 ARG A 113       3.382  16.281  15.522  1.00  0.00              
ATOM   1625  H   ARG A 113      -1.669  15.014   8.727  1.00  0.00              
ATOM   1626  HA  ARG A 113      -1.349  17.618   9.911  1.00  0.00              
ATOM   1627 1HB  ARG A 113      -1.192  15.513  11.178  1.00  0.00              
ATOM   1628 2HB  ARG A 113       0.244  15.061  10.233  1.00  0.00              
ATOM   1629 1HG  ARG A 113       1.436  17.024  11.141  1.00  0.00              
ATOM   1630 2HG  ARG A 113       0.004  17.422  12.122  1.00  0.00              
ATOM   1631 1HD  ARG A 113       0.184  15.254  13.275  1.00  0.00              
ATOM   1632 2HD  ARG A 113       1.601  14.836  12.283  1.00  0.00              
ATOM   1633  HE  ARG A 113       1.981  17.280  13.709  1.00  0.00              
ATOM   1634 1HH1 ARG A 113       2.037  13.791  13.999  1.00  0.00              
ATOM   1635 2HH1 ARG A 113       3.132  13.794  15.368  1.00  0.00              
ATOM   1636 1HH2 ARG A 113       3.418  17.291  15.495  1.00  0.00              
ATOM   1637 2HH2 ARG A 113       3.911  15.770  16.212  1.00  0.00              
ATOM   1638  N   VAL A 114       1.009  16.474   7.924  1.00  0.00              
ATOM   1639  CA  VAL A 114       2.201  16.861   7.182  1.00  0.00              
ATOM   1640  C   VAL A 114       1.847  17.654   5.921  1.00  0.00              
ATOM   1641  O   VAL A 114       2.651  18.450   5.438  1.00  0.00              
ATOM   1642  CB  VAL A 114       3.063  15.634   6.809  1.00  0.00              
ATOM   1643  CG1 VAL A 114       3.467  14.864   8.062  1.00  0.00              
ATOM   1644  CG2 VAL A 114       2.329  14.722   5.835  1.00  0.00              
ATOM   1645  H   VAL A 114       0.658  15.563   7.828  1.00  0.00              
ATOM   1646  HA  VAL A 114       2.828  17.538   7.764  1.00  0.00              
ATOM   1647  HB  VAL A 114       3.961  15.987   6.328  1.00  0.00              
ATOM   1648 1HG1 VAL A 114       4.074  14.003   7.780  1.00  0.00              
ATOM   1649 2HG1 VAL A 114       4.043  15.514   8.719  1.00  0.00              
ATOM   1650 3HG1 VAL A 114       2.573  14.521   8.583  1.00  0.00              
ATOM   1651 1HG2 VAL A 114       2.960  13.868   5.590  1.00  0.00              
ATOM   1652 2HG2 VAL A 114       1.405  14.370   6.293  1.00  0.00              
ATOM   1653 3HG2 VAL A 114       2.098  15.274   4.924  1.00  0.00              
ATOM   1654  N   LYS A 115       0.641  17.444   5.403  1.00  0.00              
ATOM   1655  CA  LYS A 115       0.159  18.177   4.238  1.00  0.00              
ATOM   1656  C   LYS A 115      -1.300  18.550   4.449  1.00  0.00              
ATOM   1657  O   LYS A 115      -2.170  17.684   4.434  1.00  0.00              
ATOM   1658  CB  LYS A 115       0.324  17.351   2.962  1.00  0.00              
ATOM   1659  CG  LYS A 115       1.746  17.310   2.417  1.00  0.00              
ATOM   1660  CD  LYS A 115       1.827  16.480   1.145  1.00  0.00              
ATOM   1661  CE  LYS A 115       1.219  17.218  -0.039  1.00  0.00              
ATOM   1662  NZ  LYS A 115       2.073  18.353  -0.484  1.00  0.00              
ATOM   1663  H   LYS A 115       0.048  16.782   5.820  1.00  0.00              
ATOM   1664  HA  LYS A 115       0.726  19.101   4.123  1.00  0.00              
ATOM   1665 1HB  LYS A 115      -0.005  16.337   3.192  1.00  0.00              
ATOM   1666 2HB  LYS A 115      -0.339  17.784   2.212  1.00  0.00              
ATOM   1667 1HG  LYS A 115       2.064  18.332   2.206  1.00  0.00              
ATOM   1668 2HG  LYS A 115       2.395  16.877   3.176  1.00  0.00              
ATOM   1669 1HD  LYS A 115       2.876  16.262   0.939  1.00  0.00              
ATOM   1670 2HD  LYS A 115       1.289  15.545   1.304  1.00  0.00              
ATOM   1671 1HE  LYS A 115       1.101  16.510  -0.858  1.00  0.00              
ATOM   1672 2HE  LYS A 115       0.241  17.595   0.259  1.00  0.00              
ATOM   1673 1HZ  LYS A 115       1.634  18.815  -1.269  1.00  0.00              
ATOM   1674 2HZ  LYS A 115       2.182  19.011   0.275  1.00  0.00              
ATOM   1675 3HZ  LYS A 115       2.979  18.004  -0.762  1.00  0.00              
ATOM   1676  N   ALA A 116      -1.579  19.830   4.645  1.00  0.00              
ATOM   1677  CA  ALA A 116      -2.953  20.269   4.846  1.00  0.00              
ATOM   1678  C   ALA A 116      -3.379  21.303   3.812  1.00  0.00              
ATOM   1679  O   ALA A 116      -2.764  22.361   3.688  1.00  0.00              
ATOM   1680  CB  ALA A 116      -3.128  20.830   6.250  1.00  0.00              
ATOM   1681  H   ALA A 116      -0.851  20.487   4.647  1.00  0.00              
ATOM   1682  HA  ALA A 116      -3.615  19.411   4.726  1.00  0.00              
ATOM   1683 1HB  ALA A 116      -4.160  21.153   6.386  1.00  0.00              
ATOM   1684 2HB  ALA A 116      -2.891  20.058   6.984  1.00  0.00              
ATOM   1685 3HB  ALA A 116      -2.462  21.679   6.390  1.00  0.00              
ATOM   1686  N   GLU A 117      -4.436  20.966   3.070  1.00  0.00              
ATOM   1687  CA  GLU A 117      -5.012  21.843   2.040  1.00  0.00              
ATOM   1688  C   GLU A 117      -3.969  22.365   1.048  1.00  0.00              
ATOM   1689  O   GLU A 117      -4.102  23.476   0.531  1.00  0.00              
ATOM   1690  CB  GLU A 117      -5.730  23.023   2.699  1.00  0.00              
ATOM   1691  CG  GLU A 117      -6.889  22.627   3.603  1.00  0.00              
ATOM   1692  CD  GLU A 117      -7.564  23.838   4.186  1.00  0.00              
ATOM   1693  OE1 GLU A 117      -7.114  24.928   3.928  1.00  0.00              
ATOM   1694  OE2 GLU A 117      -8.594  23.682   4.799  1.00  0.00              
ATOM   1695  H   GLU A 117      -4.867  20.103   3.235  1.00  0.00              
ATOM   1696  HA  GLU A 117      -5.730  21.285   1.439  1.00  0.00              
ATOM   1697 1HB  GLU A 117      -4.984  23.565   3.281  1.00  0.00              
ATOM   1698 2HB  GLU A 117      -6.098  23.661   1.895  1.00  0.00              
ATOM   1699 1HG  GLU A 117      -7.632  22.002   3.109  1.00  0.00              
ATOM   1700 2HG  GLU A 117      -6.411  22.059   4.399  1.00  0.00              
ATOM   1701  N   GLU A 118      -2.953  21.566   0.763  1.00  0.00              
ATOM   1702  CA  GLU A 118      -1.922  21.963  -0.184  1.00  0.00              
ATOM   1703  C   GLU A 118      -2.262  21.487  -1.596  1.00  0.00              
ATOM   1704  O   GLU A 118      -2.299  22.283  -2.535  1.00  0.00              
ATOM   1705  CB  GLU A 118      -0.561  21.414   0.248  1.00  0.00              
ATOM   1706  CG  GLU A 118      -0.049  21.970   1.569  1.00  0.00              
ATOM   1707  CD  GLU A 118       1.305  21.414   1.908  1.00  0.00              
ATOM   1708  OE1 GLU A 118       1.846  20.689   1.108  1.00  0.00              
ATOM   1709  OE2 GLU A 118       1.849  21.801   2.916  1.00  0.00              
ATOM   1710  H   GLU A 118      -2.892  20.693   1.202  1.00  0.00              
ATOM   1711  HA  GLU A 118      -1.860  23.051  -0.229  1.00  0.00              
ATOM   1712 1HB  GLU A 118      -0.665  20.331   0.326  1.00  0.00              
ATOM   1713 2HB  GLU A 118       0.146  21.655  -0.545  1.00  0.00              
ATOM   1714 1HG  GLU A 118      -0.011  23.059   1.595  1.00  0.00              
ATOM   1715 2HG  GLU A 118      -0.779  21.615   2.296  1.00  0.00              
ATOM   1716  N   ASP A 119      -2.532  20.199  -1.735  1.00  0.00              
ATOM   1717  CA  ASP A 119      -2.940  19.631  -3.013  1.00  0.00              
ATOM   1718  C   ASP A 119      -3.977  18.543  -2.782  1.00  0.00              
ATOM   1719  O   ASP A 119      -4.529  18.437  -1.684  1.00  0.00              
ATOM   1720  CB  ASP A 119      -1.735  19.071  -3.773  1.00  0.00              
ATOM   1721  CG  ASP A 119      -1.051  17.896  -3.088  1.00  0.00              
ATOM   1722  OD1 ASP A 119      -1.528  17.471  -2.063  1.00  0.00              
ATOM   1723  OD2 ASP A 119      -0.156  17.333  -3.672  1.00  0.00              
ATOM   1724  H   ASP A 119      -2.470  19.617  -0.956  1.00  0.00              
ATOM   1725  HA  ASP A 119      -3.405  20.402  -3.628  1.00  0.00              
ATOM   1726 1HB  ASP A 119      -1.958  18.809  -4.808  1.00  0.00              
ATOM   1727 2HB  ASP A 119      -1.074  19.939  -3.750  1.00  0.00              
ATOM   1728  N   LYS A 120      -4.222  17.712  -3.787  1.00  0.00              
ATOM   1729  CA  LYS A 120      -5.088  16.557  -3.612  1.00  0.00              
ATOM   1730  C   LYS A 120      -4.243  15.308  -3.452  1.00  0.00              
ATOM   1731  O   LYS A 120      -3.307  15.081  -4.212  1.00  0.00              
ATOM   1732  CB  LYS A 120      -6.047  16.407  -4.794  1.00  0.00              
ATOM   1733  CG  LYS A 120      -7.082  17.518  -4.910  1.00  0.00              
ATOM   1734  CD  LYS A 120      -8.040  17.265  -6.064  1.00  0.00              
ATOM   1735  CE  LYS A 120      -9.063  18.384  -6.191  1.00  0.00              
ATOM   1736  NZ  LYS A 120     -10.016  18.142  -7.309  1.00  0.00              
ATOM   1737  H   LYS A 120      -3.780  17.852  -4.661  1.00  0.00              
ATOM   1738  HA  LYS A 120      -5.679  16.673  -2.703  1.00  0.00              
ATOM   1739 1HB  LYS A 120      -5.439  16.382  -5.698  1.00  0.00              
ATOM   1740 2HB  LYS A 120      -6.557  15.450  -4.673  1.00  0.00              
ATOM   1741 1HG  LYS A 120      -7.643  17.568  -3.975  1.00  0.00              
ATOM   1742 2HG  LYS A 120      -6.560  18.461  -5.070  1.00  0.00              
ATOM   1743 1HD  LYS A 120      -7.462  17.194  -6.986  1.00  0.00              
ATOM   1744 2HD  LYS A 120      -8.555  16.321  -5.888  1.00  0.00              
ATOM   1745 1HE  LYS A 120      -9.614  18.451  -5.255  1.00  0.00              
ATOM   1746 2HE  LYS A 120      -8.528  19.317  -6.366  1.00  0.00              
ATOM   1747 1HZ  LYS A 120     -10.676  18.906  -7.360  1.00  0.00              
ATOM   1748 2HZ  LYS A 120      -9.505  18.080  -8.180  1.00  0.00              
ATOM   1749 3HZ  LYS A 120     -10.512  17.278  -7.148  1.00  0.00              
ATOM   1750  N   ILE A 121      -4.575  14.509  -2.461  1.00  0.00              
ATOM   1751  CA  ILE A 121      -3.794  13.332  -2.141  1.00  0.00              
ATOM   1752  C   ILE A 121      -4.645  12.073  -2.230  1.00  0.00              
ATOM   1753  O   ILE A 121      -5.659  11.951  -1.543  1.00  0.00              
ATOM   1754  CB  ILE A 121      -3.178  13.432  -0.733  1.00  0.00              
ATOM   1755  CG1 ILE A 121      -2.331  14.701  -0.608  1.00  0.00              
ATOM   1756  CG2 ILE A 121      -2.341  12.197  -0.430  1.00  0.00              
ATOM   1757  CD1 ILE A 121      -1.845  14.976   0.796  1.00  0.00              
ATOM   1758  H   ILE A 121      -5.386  14.706  -1.936  1.00  0.00              
ATOM   1759  HA  ILE A 121      -3.003  13.185  -2.875  1.00  0.00              
ATOM   1760  HB  ILE A 121      -3.979  13.516   0.001  1.00  0.00              
ATOM   1761 1HG1 ILE A 121      -1.475  14.586  -1.273  1.00  0.00              
ATOM   1762 2HG1 ILE A 121      -2.945  15.534  -0.949  1.00  0.00              
ATOM   1763 1HG2 ILE A 121      -1.912  12.284   0.567  1.00  0.00              
ATOM   1764 2HG2 ILE A 121      -2.970  11.311  -0.480  1.00  0.00              
ATOM   1765 3HG2 ILE A 121      -1.538  12.114  -1.163  1.00  0.00              
ATOM   1766 1HD1 ILE A 121      -1.253  15.891   0.805  1.00  0.00              
ATOM   1767 2HD1 ILE A 121      -2.701  15.091   1.462  1.00  0.00              
ATOM   1768 3HD1 ILE A 121      -1.230  14.144   1.138  1.00  0.00              
ATOM   1769  N   PRO A 122      -4.253  11.129  -3.099  1.00  0.00              
ATOM   1770  CA  PRO A 122      -4.984   9.895  -3.320  1.00  0.00              
ATOM   1771  C   PRO A 122      -4.812   8.899  -2.171  1.00  0.00              
ATOM   1772  O   PRO A 122      -3.770   8.247  -2.044  1.00  0.00              
ATOM   1773  CB  PRO A 122      -4.402   9.363  -4.634  1.00  0.00              
ATOM   1774  CG  PRO A 122      -3.011   9.895  -4.667  1.00  0.00              
ATOM   1775  CD  PRO A 122      -3.086  11.249  -4.010  1.00  0.00              
ATOM   1776  HA  PRO A 122      -6.071  10.049  -3.380  1.00  0.00              
ATOM   1777 1HB  PRO A 122      -4.409   8.263  -4.661  1.00  0.00              
ATOM   1778 2HB  PRO A 122      -4.983   9.710  -5.501  1.00  0.00              
ATOM   1779 1HG  PRO A 122      -2.318   9.233  -4.129  1.00  0.00              
ATOM   1780 2HG  PRO A 122      -2.641   9.977  -5.700  1.00  0.00              
ATOM   1781 1HD  PRO A 122      -2.173  11.488  -3.446  1.00  0.00              
ATOM   1782 2HD  PRO A 122      -3.233  12.058  -4.741  1.00  0.00              
ATOM   1783  N   LEU A 123      -5.833   8.792  -1.335  1.00  0.00              
ATOM   1784  CA  LEU A 123      -5.854   7.786  -0.283  1.00  0.00              
ATOM   1785  C   LEU A 123      -6.794   6.656  -0.668  1.00  0.00              
ATOM   1786  O   LEU A 123      -7.885   6.894  -1.182  1.00  0.00              
ATOM   1787  CB  LEU A 123      -6.300   8.379   1.061  1.00  0.00              
ATOM   1788  CG  LEU A 123      -5.205   9.038   1.908  1.00  0.00              
ATOM   1789  CD1 LEU A 123      -4.795  10.383   1.330  1.00  0.00              
ATOM   1790  CD2 LEU A 123      -5.677   9.201   3.344  1.00  0.00              
ATOM   1791  H   LEU A 123      -6.602   9.396  -1.435  1.00  0.00              
ATOM   1792  HA  LEU A 123      -4.859   7.356  -0.169  1.00  0.00              
ATOM   1793 1HB  LEU A 123      -6.992   9.139   0.698  1.00  0.00              
ATOM   1794 2HB  LEU A 123      -6.844   7.651   1.662  1.00  0.00              
ATOM   1795  HG  LEU A 123      -4.336   8.401   1.915  1.00  0.00              
ATOM   1796 1HD1 LEU A 123      -4.017  10.825   1.952  1.00  0.00              
ATOM   1797 2HD1 LEU A 123      -4.412  10.243   0.318  1.00  0.00              
ATOM   1798 3HD1 LEU A 123      -5.658  11.047   1.303  1.00  0.00              
ATOM   1799 1HD2 LEU A 123      -4.890   9.671   3.934  1.00  0.00              
ATOM   1800 2HD2 LEU A 123      -6.570   9.829   3.365  1.00  0.00              
ATOM   1801 3HD2 LEU A 123      -5.911   8.224   3.763  1.00  0.00              
ATOM   1802  N   LEU A 124      -6.378   5.427  -0.425  1.00  0.00              
ATOM   1803  CA  LEU A 124      -7.232   4.291  -0.695  1.00  0.00              
ATOM   1804  C   LEU A 124      -7.275   3.361   0.504  1.00  0.00              
ATOM   1805  O   LEU A 124      -6.239   2.912   0.995  1.00  0.00              
ATOM   1806  CB  LEU A 124      -6.766   3.551  -1.952  1.00  0.00              
ATOM   1807  CG  LEU A 124      -7.557   2.287  -2.300  1.00  0.00              
ATOM   1808  CD1 LEU A 124      -9.001   2.625  -2.604  1.00  0.00              
ATOM   1809  CD2 LEU A 124      -6.928   1.578  -3.485  1.00  0.00              
ATOM   1810  H   LEU A 124      -5.478   5.281  -0.058  1.00  0.00              
ATOM   1811  HA  LEU A 124      -8.252   4.634  -0.866  1.00  0.00              
ATOM   1812 1HB  LEU A 124      -6.957   4.326  -2.694  1.00  0.00              
ATOM   1813 2HB  LEU A 124      -5.698   3.334  -1.920  1.00  0.00              
ATOM   1814  HG  LEU A 124      -7.545   1.617  -1.458  1.00  0.00              
ATOM   1815 1HD1 LEU A 124      -9.545   1.712  -2.848  1.00  0.00              
ATOM   1816 2HD1 LEU A 124      -9.455   3.094  -1.732  1.00  0.00              
ATOM   1817 3HD1 LEU A 124      -9.044   3.309  -3.450  1.00  0.00              
ATOM   1818 1HD2 LEU A 124      -7.503   0.680  -3.718  1.00  0.00              
ATOM   1819 2HD2 LEU A 124      -6.927   2.242  -4.348  1.00  0.00              
ATOM   1820 3HD2 LEU A 124      -5.903   1.298  -3.241  1.00  0.00              
ATOM   1821  N   VAL A 125      -8.480   3.098   0.983  1.00  0.00              
ATOM   1822  CA  VAL A 125      -8.669   2.295   2.173  1.00  0.00              
ATOM   1823  C   VAL A 125      -8.889   0.838   1.783  1.00  0.00              
ATOM   1824  O   VAL A 125      -9.686   0.533   0.892  1.00  0.00              
ATOM   1825  CB  VAL A 125      -9.862   2.790   3.013  1.00  0.00              
ATOM   1826  CG1 VAL A 125     -10.050   1.913   4.241  1.00  0.00              
ATOM   1827  CG2 VAL A 125      -9.660   4.241   3.422  1.00  0.00              
ATOM   1828  H   VAL A 125      -9.266   3.445   0.510  1.00  0.00              
ATOM   1829  HA  VAL A 125      -7.777   2.301   2.801  1.00  0.00              
ATOM   1830  HB  VAL A 125     -10.765   2.757   2.401  1.00  0.00              
ATOM   1831 1HG1 VAL A 125     -10.897   2.276   4.823  1.00  0.00              
ATOM   1832 2HG1 VAL A 125     -10.239   0.886   3.930  1.00  0.00              
ATOM   1833 3HG1 VAL A 125      -9.149   1.946   4.854  1.00  0.00              
ATOM   1834 1HG2 VAL A 125     -10.512   4.575   4.014  1.00  0.00              
ATOM   1835 2HG2 VAL A 125      -8.749   4.327   4.015  1.00  0.00              
ATOM   1836 3HG2 VAL A 125      -9.573   4.862   2.531  1.00  0.00              
ATOM   1837  N   VAL A 126      -8.168  -0.054   2.439  1.00  0.00              
ATOM   1838  CA  VAL A 126      -8.161  -1.460   2.074  1.00  0.00              
ATOM   1839  C   VAL A 126      -8.474  -2.330   3.285  1.00  0.00              
ATOM   1840  O   VAL A 126      -7.733  -2.335   4.274  1.00  0.00              
ATOM   1841  CB  VAL A 126      -6.797  -1.882   1.485  1.00  0.00              
ATOM   1842  CG1 VAL A 126      -6.801  -3.356   1.112  1.00  0.00              
ATOM   1843  CG2 VAL A 126      -6.436  -1.023   0.282  1.00  0.00              
ATOM   1844  H   VAL A 126      -7.627   0.243   3.208  1.00  0.00              
ATOM   1845  HA  VAL A 126      -8.945  -1.686   1.350  1.00  0.00              
ATOM   1846  HB  VAL A 126      -6.041  -1.731   2.244  1.00  0.00              
ATOM   1847 1HG1 VAL A 126      -5.829  -3.630   0.699  1.00  0.00              
ATOM   1848 2HG1 VAL A 126      -7.000  -3.957   1.999  1.00  0.00              
ATOM   1849 3HG1 VAL A 126      -7.574  -3.541   0.366  1.00  0.00              
ATOM   1850 1HG2 VAL A 126      -5.472  -1.338  -0.116  1.00  0.00              
ATOM   1851 2HG2 VAL A 126      -7.200  -1.137  -0.487  1.00  0.00              
ATOM   1852 3HG2 VAL A 126      -6.379   0.022   0.584  1.00  0.00              
ATOM   1853  N   GLY A 127      -9.577  -3.055   3.204  1.00  0.00              
ATOM   1854  CA  GLY A 127      -9.895  -4.036   4.215  1.00  0.00              
ATOM   1855  C   GLY A 127      -9.532  -5.432   3.763  1.00  0.00              
ATOM   1856  O   GLY A 127     -10.161  -5.982   2.858  1.00  0.00              
ATOM   1857  H   GLY A 127     -10.181  -2.926   2.443  1.00  0.00              
ATOM   1858 1HA  GLY A 127      -9.340  -3.804   5.124  1.00  0.00              
ATOM   1859 2HA  GLY A 127     -10.964  -3.999   4.424  1.00  0.00              
ATOM   1860  N   ASN A 128      -8.509  -6.002   4.372  1.00  0.00              
ATOM   1861  CA  ASN A 128      -7.994  -7.290   3.949  1.00  0.00              
ATOM   1862  C   ASN A 128      -8.595  -8.393   4.813  1.00  0.00              
ATOM   1863  O   ASN A 128      -9.256  -8.103   5.811  1.00  0.00              
ATOM   1864  CB  ASN A 128      -6.478  -7.332   4.000  1.00  0.00              
ATOM   1865  CG  ASN A 128      -5.920  -7.387   5.396  1.00  0.00              
ATOM   1866  OD1 ASN A 128      -6.221  -6.535   6.240  1.00  0.00              
ATOM   1867  ND2 ASN A 128      -5.047  -8.336   5.618  1.00  0.00              
ATOM   1868  H   ASN A 128      -8.102  -5.558   5.145  1.00  0.00              
ATOM   1869  HA  ASN A 128      -8.291  -7.487   2.918  1.00  0.00              
ATOM   1870 1HB  ASN A 128      -5.917  -8.018   3.363  1.00  0.00              
ATOM   1871 2HB  ASN A 128      -6.373  -6.316   3.619  1.00  0.00              
ATOM   1872 1HD2 ASN A 128      -4.635  -8.433   6.524  1.00  0.00              
ATOM   1873 2HD2 ASN A 128      -4.793  -8.964   4.883  1.00  0.00              
ATOM   1874  N   LYS A 129      -8.369  -9.651   4.425  1.00  0.00              
ATOM   1875  CA  LYS A 129      -8.962 -10.808   5.115  1.00  0.00              
ATOM   1876  C   LYS A 129     -10.474 -10.618   5.243  1.00  0.00              
ATOM   1877  O   LYS A 129     -11.057 -10.918   6.282  1.00  0.00              
ATOM   1878  CB  LYS A 129      -8.333 -11.004   6.495  1.00  0.00              
ATOM   1879  CG  LYS A 129      -6.863 -11.403   6.465  1.00  0.00              
ATOM   1880  CD  LYS A 129      -6.335 -11.673   7.866  1.00  0.00              
ATOM   1881  CE  LYS A 129      -4.873 -12.096   7.836  1.00  0.00              
ATOM   1882  NZ  LYS A 129      -4.348 -12.383   9.198  1.00  0.00              
ATOM   1883  H   LYS A 129      -7.784  -9.810   3.657  1.00  0.00              
ATOM   1884  HA  LYS A 129      -8.795 -11.713   4.529  1.00  0.00              
ATOM   1885 1HB  LYS A 129      -8.442 -10.061   7.033  1.00  0.00              
ATOM   1886 2HB  LYS A 129      -8.908 -11.779   7.002  1.00  0.00              
ATOM   1887 1HG  LYS A 129      -6.761 -12.302   5.858  1.00  0.00              
ATOM   1888 2HG  LYS A 129      -6.294 -10.592   6.012  1.00  0.00              
ATOM   1889 1HD  LYS A 129      -6.438 -10.763   8.458  1.00  0.00              
ATOM   1890 2HD  LYS A 129      -6.932 -12.466   8.315  1.00  0.00              
ATOM   1891 1HE  LYS A 129      -4.790 -12.991   7.219  1.00  0.00              
ATOM   1892 2HE  LYS A 129      -4.295 -11.290   7.385  1.00  0.00              
ATOM   1893 1HZ  LYS A 129      -3.379 -12.659   9.134  1.00  0.00              
ATOM   1894 2HZ  LYS A 129      -4.425 -11.554   9.770  1.00  0.00              
ATOM   1895 3HZ  LYS A 129      -4.884 -13.130   9.615  1.00  0.00              
ATOM   1896  N   SER A 130     -11.099 -10.168   4.153  1.00  0.00              
ATOM   1897  CA  SER A 130     -12.552  -9.971   4.091  1.00  0.00              
ATOM   1898  C   SER A 130     -13.331 -11.291   4.193  1.00  0.00              
ATOM   1899  O   SER A 130     -14.540 -11.290   4.434  1.00  0.00              
ATOM   1900  CB  SER A 130     -12.916  -9.248   2.809  1.00  0.00              
ATOM   1901  OG  SER A 130     -12.671 -10.033   1.675  1.00  0.00              
ATOM   1902  H   SER A 130     -10.567  -9.954   3.358  1.00  0.00              
ATOM   1903  HA  SER A 130     -12.928  -9.280   4.847  1.00  0.00              
ATOM   1904 1HB  SER A 130     -13.973  -8.992   2.842  1.00  0.00              
ATOM   1905 2HB  SER A 130     -12.324  -8.335   2.743  1.00  0.00              
ATOM   1906  HG  SER A 130     -12.914  -9.540   0.887  1.00  0.00              
ATOM   1907  N   ASP A 131     -12.633 -12.406   4.032  1.00  0.00              
ATOM   1908  CA  ASP A 131     -13.243 -13.726   4.124  1.00  0.00              
ATOM   1909  C   ASP A 131     -13.606 -14.042   5.571  1.00  0.00              
ATOM   1910  O   ASP A 131     -14.564 -14.765   5.851  1.00  0.00              
ATOM   1911  CB  ASP A 131     -12.302 -14.796   3.565  1.00  0.00              
ATOM   1912  CG  ASP A 131     -12.159 -14.778   2.049  1.00  0.00              
ATOM   1913  OD1 ASP A 131     -12.961 -14.144   1.404  1.00  0.00              
ATOM   1914  OD2 ASP A 131     -11.168 -15.263   1.561  1.00  0.00              
ATOM   1915  H   ASP A 131     -11.673 -12.342   3.842  1.00  0.00              
ATOM   1916  HA  ASP A 131     -14.170 -13.745   3.550  1.00  0.00              
ATOM   1917 1HB  ASP A 131     -11.314 -14.788   4.023  1.00  0.00              
ATOM   1918 2HB  ASP A 131     -12.837 -15.697   3.869  1.00  0.00              
ATOM   1919  N   LEU A 132     -12.837 -13.479   6.493  1.00  0.00              
ATOM   1920  CA  LEU A 132     -13.017 -13.742   7.914  1.00  0.00              
ATOM   1921  C   LEU A 132     -14.133 -12.878   8.496  1.00  0.00              
ATOM   1922  O   LEU A 132     -13.876 -11.966   9.281  1.00  0.00              
ATOM   1923  CB  LEU A 132     -11.721 -13.466   8.680  1.00  0.00              
ATOM   1924  CG  LEU A 132     -10.518 -14.319   8.284  1.00  0.00              
ATOM   1925  CD1 LEU A 132      -9.312 -13.914   9.113  1.00  0.00              
ATOM   1926  CD2 LEU A 132     -10.823 -15.798   8.465  1.00  0.00              
ATOM   1927  H   LEU A 132     -12.130 -12.863   6.204  1.00  0.00              
ATOM   1928  HA  LEU A 132     -13.321 -14.778   8.058  1.00  0.00              
ATOM   1929 1HB  LEU A 132     -11.556 -12.432   8.381  1.00  0.00              
ATOM   1930 2HB  LEU A 132     -11.873 -13.513   9.758  1.00  0.00              
ATOM   1931  HG  LEU A 132     -10.287 -14.144   7.244  1.00  0.00              
ATOM   1932 1HD1 LEU A 132      -8.453 -14.522   8.828  1.00  0.00              
ATOM   1933 2HD1 LEU A 132      -9.084 -12.863   8.935  1.00  0.00              
ATOM   1934 3HD1 LEU A 132      -9.530 -14.064  10.168  1.00  0.00              
ATOM   1935 1HD2 LEU A 132      -9.952 -16.386   8.176  1.00  0.00              
ATOM   1936 2HD2 LEU A 132     -11.064 -15.995   9.509  1.00  0.00              
ATOM   1937 3HD2 LEU A 132     -11.672 -16.075   7.838  1.00  0.00              
ATOM   1938  N   GLU A 133     -15.365 -13.149   8.098  1.00  0.00              
ATOM   1939  CA  GLU A 133     -16.506 -12.385   8.595  1.00  0.00              
ATOM   1940  C   GLU A 133     -16.928 -12.888   9.975  1.00  0.00              
ATOM   1941  O   GLU A 133     -17.493 -12.144  10.772  1.00  0.00              
ATOM   1942  CB  GLU A 133     -17.679 -12.472   7.617  1.00  0.00              
ATOM   1943  CG  GLU A 133     -17.430 -11.797   6.276  1.00  0.00              
ATOM   1944  CD  GLU A 133     -18.614 -11.946   5.360  1.00  0.00              
ATOM   1945  OE1 GLU A 133     -19.582 -12.542   5.767  1.00  0.00              
ATOM   1946  OE2 GLU A 133     -18.596 -11.370   4.298  1.00  0.00              
ATOM   1947  H   GLU A 133     -15.510 -13.862   7.439  1.00  0.00              
ATOM   1948  HA  GLU A 133     -16.227 -11.337   8.711  1.00  0.00              
ATOM   1949 1HB  GLU A 133     -17.883 -13.531   7.457  1.00  0.00              
ATOM   1950 2HB  GLU A 133     -18.535 -12.006   8.104  1.00  0.00              
ATOM   1951 1HG  GLU A 133     -17.171 -10.742   6.362  1.00  0.00              
ATOM   1952 2HG  GLU A 133     -16.583 -12.345   5.866  1.00  0.00              
ATOM   1953  N   GLU A 134     -16.651 -14.157  10.239  1.00  0.00              
ATOM   1954  CA  GLU A 134     -16.955 -14.764  11.529  1.00  0.00              
ATOM   1955  C   GLU A 134     -16.009 -14.264  12.618  1.00  0.00              
ATOM   1956  O   GLU A 134     -16.267 -14.446  13.810  1.00  0.00              
ATOM   1957  CB  GLU A 134     -16.885 -16.289  11.430  1.00  0.00              
ATOM   1958  CG  GLU A 134     -15.493 -16.837  11.146  1.00  0.00              
ATOM   1959  CD  GLU A 134     -15.162 -16.755   9.682  1.00  0.00              
ATOM   1960  OE1 GLU A 134     -15.944 -16.202   8.946  1.00  0.00              
ATOM   1961  OE2 GLU A 134     -14.078 -17.142   9.315  1.00  0.00              
ATOM   1962  H   GLU A 134     -16.236 -14.705   9.544  1.00  0.00              
ATOM   1963  HA  GLU A 134     -17.960 -14.481  11.843  1.00  0.00              
ATOM   1964 1HB  GLU A 134     -17.243 -16.687  12.380  1.00  0.00              
ATOM   1965 2HB  GLU A 134     -17.562 -16.589  10.630  1.00  0.00              
ATOM   1966 1HG  GLU A 134     -14.708 -16.347  11.722  1.00  0.00              
ATOM   1967 2HG  GLU A 134     -15.563 -17.882  11.443  1.00  0.00              
ATOM   1968  N   ARG A 135     -14.917 -13.637  12.204  1.00  0.00              
ATOM   1969  CA  ARG A 135     -13.981 -13.033  13.146  1.00  0.00              
ATOM   1970  C   ARG A 135     -14.033 -11.514  13.067  1.00  0.00              
ATOM   1971  O   ARG A 135     -13.255 -10.831  13.729  1.00  0.00              
ATOM   1972  CB  ARG A 135     -12.564 -13.554  12.964  1.00  0.00              
ATOM   1973  CG  ARG A 135     -12.379 -15.031  13.276  1.00  0.00              
ATOM   1974  CD  ARG A 135     -11.062 -15.584  12.866  1.00  0.00              
ATOM   1975  NE  ARG A 135     -10.814 -16.943  13.317  1.00  0.00              
ATOM   1976  CZ  ARG A 135     -11.297 -18.048  12.717  1.00  0.00              
ATOM   1977  NH1 ARG A 135     -12.084 -17.961  11.668  1.00  0.00              
ATOM   1978  NH2 ARG A 135     -10.978 -19.225  13.226  1.00  0.00              
ATOM   1979  H   ARG A 135     -14.737 -13.574  11.245  1.00  0.00              
ATOM   1980  HA  ARG A 135     -14.257 -13.303  14.166  1.00  0.00              
ATOM   1981 1HB  ARG A 135     -12.287 -13.369  11.926  1.00  0.00              
ATOM   1982 2HB  ARG A 135     -11.923 -12.967  13.620  1.00  0.00              
ATOM   1983 1HG  ARG A 135     -12.483 -15.174  14.351  1.00  0.00              
ATOM   1984 2HG  ARG A 135     -13.156 -15.594  12.757  1.00  0.00              
ATOM   1985 1HD  ARG A 135     -11.001 -15.584  11.779  1.00  0.00              
ATOM   1986 2HD  ARG A 135     -10.272 -14.954  13.274  1.00  0.00              
ATOM   1987  HE  ARG A 135     -10.271 -17.272  14.104  1.00  0.00              
ATOM   1988 1HH1 ARG A 135     -12.333 -17.053  11.301  1.00  0.00              
ATOM   1989 2HH1 ARG A 135     -12.437 -18.800  11.233  1.00  0.00              
ATOM   1990 1HH2 ARG A 135     -10.387 -19.275  14.044  1.00  0.00              
ATOM   1991 2HH2 ARG A 135     -11.327 -20.069  12.797  1.00  0.00              
ATOM   1992  N   ARG A 136     -14.959 -10.995  12.268  1.00  0.00              
ATOM   1993  CA  ARG A 136     -15.008  -9.567  11.977  1.00  0.00              
ATOM   1994  C   ARG A 136     -15.326  -8.778  13.242  1.00  0.00              
ATOM   1995  O   ARG A 136     -16.260  -9.105  13.974  1.00  0.00              
ATOM   1996  CB  ARG A 136     -16.049  -9.278  10.887  1.00  0.00              
ATOM   1997  CG  ARG A 136     -16.092  -7.821  10.447  1.00  0.00              
ATOM   1998  CD  ARG A 136     -16.957  -7.626   9.211  1.00  0.00              
ATOM   1999  NE  ARG A 136     -18.383  -7.713   9.512  1.00  0.00              
ATOM   2000  CZ  ARG A 136     -19.343  -7.715   8.585  1.00  0.00              
ATOM   2001  NH1 ARG A 136     -19.030  -7.649   7.293  1.00  0.00              
ATOM   2002  NH2 ARG A 136     -20.616  -7.800   8.949  1.00  0.00              
ATOM   2003  H   ARG A 136     -15.649 -11.581  11.891  1.00  0.00              
ATOM   2004  HA  ARG A 136     -14.033  -9.228  11.626  1.00  0.00              
ATOM   2005 1HB  ARG A 136     -15.804  -9.912  10.036  1.00  0.00              
ATOM   2006 2HB  ARG A 136     -17.020  -9.569  11.289  1.00  0.00              
ATOM   2007 1HG  ARG A 136     -16.497  -7.225  11.265  1.00  0.00              
ATOM   2008 2HG  ARG A 136     -15.075  -7.495  10.229  1.00  0.00              
ATOM   2009 1HD  ARG A 136     -16.752  -6.644   8.787  1.00  0.00              
ATOM   2010 2HD  ARG A 136     -16.709  -8.396   8.481  1.00  0.00              
ATOM   2011  HE  ARG A 136     -18.641  -7.766  10.469  1.00  0.00              
ATOM   2012 1HH1 ARG A 136     -18.061  -7.597   7.013  1.00  0.00              
ATOM   2013 2HH1 ARG A 136     -19.764  -7.650   6.599  1.00  0.00              
ATOM   2014 1HH2 ARG A 136     -20.854  -7.864   9.930  1.00  0.00              
ATOM   2015 2HH2 ARG A 136     -21.340  -7.801   8.247  1.00  0.00              
ATOM   2016  N   GLN A 137     -14.532  -7.748  13.497  1.00  0.00              
ATOM   2017  CA  GLN A 137     -14.779  -6.858  14.619  1.00  0.00              
ATOM   2018  C   GLN A 137     -15.229  -5.487  14.149  1.00  0.00              
ATOM   2019  O   GLN A 137     -15.968  -4.800  14.857  1.00  0.00              
ATOM   2020  CB  GLN A 137     -13.522  -6.720  15.480  1.00  0.00              
ATOM   2021  CG  GLN A 137     -13.036  -8.026  16.086  1.00  0.00              
ATOM   2022  CD  GLN A 137     -14.042  -8.628  17.048  1.00  0.00              
ATOM   2023  OE1 GLN A 137     -14.599  -7.933  17.901  1.00  0.00              
ATOM   2024  NE2 GLN A 137     -14.279  -9.928  16.917  1.00  0.00              
ATOM   2025  H   GLN A 137     -13.764  -7.580  12.911  1.00  0.00              
ATOM   2026  HA  GLN A 137     -15.590  -7.256  15.229  1.00  0.00              
ATOM   2027 1HB  GLN A 137     -12.746  -6.299  14.840  1.00  0.00              
ATOM   2028 2HB  GLN A 137     -13.760  -6.012  16.274  1.00  0.00              
ATOM   2029 1HG  GLN A 137     -12.620  -8.835  15.487  1.00  0.00              
ATOM   2030 2HG  GLN A 137     -12.238  -7.560  16.668  1.00  0.00              
ATOM   2031 1HE2 GLN A 137     -14.933 -10.381  17.524  1.00  0.00              
ATOM   2032 2HE2 GLN A 137     -13.804 -10.455  16.212  1.00  0.00              
ATOM   2033  N   VAL A 138     -14.802  -5.083  12.960  1.00  0.00              
ATOM   2034  CA  VAL A 138     -15.328  -3.852  12.379  1.00  0.00              
ATOM   2035  C   VAL A 138     -16.112  -4.150  11.108  1.00  0.00              
ATOM   2036  O   VAL A 138     -15.609  -4.800  10.189  1.00  0.00              
ATOM   2037  CB  VAL A 138     -14.238  -2.780  12.099  1.00  0.00              
ATOM   2038  CG1 VAL A 138     -13.132  -3.319  11.219  1.00  0.00              
ATOM   2039  CG2 VAL A 138     -14.852  -1.541  11.453  1.00  0.00              
ATOM   2040  H   VAL A 138     -14.137  -5.625  12.460  1.00  0.00              
ATOM   2041  HA  VAL A 138     -16.041  -3.370  13.049  1.00  0.00              
ATOM   2042  HB  VAL A 138     -13.804  -2.486  13.043  1.00  0.00              
ATOM   2043 1HG1 VAL A 138     -12.389  -2.538  11.048  1.00  0.00              
ATOM   2044 2HG1 VAL A 138     -12.656  -4.168  11.712  1.00  0.00              
ATOM   2045 3HG1 VAL A 138     -13.548  -3.639  10.265  1.00  0.00              
ATOM   2046 1HG2 VAL A 138     -14.072  -0.803  11.265  1.00  0.00              
ATOM   2047 2HG2 VAL A 138     -15.322  -1.819  10.510  1.00  0.00              
ATOM   2048 3HG2 VAL A 138     -15.600  -1.116  12.122  1.00  0.00              
ATOM   2049  N   PRO A 139     -17.376  -3.706  11.064  1.00  0.00              
ATOM   2050  CA  PRO A 139     -18.273  -4.007   9.954  1.00  0.00              
ATOM   2051  C   PRO A 139     -17.883  -3.210   8.720  1.00  0.00              
ATOM   2052  O   PRO A 139     -17.397  -2.085   8.823  1.00  0.00              
ATOM   2053  CB  PRO A 139     -19.656  -3.580  10.464  1.00  0.00              
ATOM   2054  CG  PRO A 139     -19.391  -2.568  11.524  1.00  0.00              
ATOM   2055  CD  PRO A 139     -18.097  -2.973  12.167  1.00  0.00              
ATOM   2056  HA  PRO A 139     -18.229  -5.062   9.645  1.00  0.00              
ATOM   2057 1HB  PRO A 139     -20.267  -3.150   9.657  1.00  0.00              
ATOM   2058 2HB  PRO A 139     -20.216  -4.435  10.871  1.00  0.00              
ATOM   2059 1HG  PRO A 139     -19.316  -1.556  11.098  1.00  0.00              
ATOM   2060 2HG  PRO A 139     -20.204  -2.545  12.265  1.00  0.00              
ATOM   2061 1HD  PRO A 139     -17.515  -2.106  12.513  1.00  0.00              
ATOM   2062 2HD  PRO A 139     -18.252  -3.624  13.040  1.00  0.00              
ATOM   2063  N   VAL A 140     -18.089  -3.798   7.550  1.00  0.00              
ATOM   2064  CA  VAL A 140     -17.796  -3.113   6.301  1.00  0.00              
ATOM   2065  C   VAL A 140     -18.657  -1.852   6.152  1.00  0.00              
ATOM   2066  O   VAL A 140     -18.238  -0.870   5.543  1.00  0.00              
ATOM   2067  CB  VAL A 140     -18.025  -4.033   5.088  1.00  0.00              
ATOM   2068  CG1 VAL A 140     -17.922  -3.242   3.793  1.00  0.00              
ATOM   2069  CG2 VAL A 140     -17.024  -5.178   5.092  1.00  0.00              
ATOM   2070  H   VAL A 140     -18.437  -4.712   7.529  1.00  0.00              
ATOM   2071  HA  VAL A 140     -16.766  -2.754   6.277  1.00  0.00              
ATOM   2072  HB  VAL A 140     -19.016  -4.478   5.164  1.00  0.00              
ATOM   2073 1HG1 VAL A 140     -18.085  -3.908   2.945  1.00  0.00              
ATOM   2074 2HG1 VAL A 140     -18.674  -2.454   3.786  1.00  0.00              
ATOM   2075 3HG1 VAL A 140     -16.929  -2.797   3.716  1.00  0.00              
ATOM   2076 1HG2 VAL A 140     -17.200  -5.820   4.229  1.00  0.00              
ATOM   2077 2HG2 VAL A 140     -16.011  -4.777   5.046  1.00  0.00              
ATOM   2078 3HG2 VAL A 140     -17.142  -5.762   6.006  1.00  0.00              
ATOM   2079  N   GLU A 141     -19.851  -1.892   6.736  1.00  0.00              
ATOM   2080  CA  GLU A 141     -20.750  -0.748   6.748  1.00  0.00              
ATOM   2081  C   GLU A 141     -20.043   0.486   7.304  1.00  0.00              
ATOM   2082  O   GLU A 141     -20.060   1.548   6.683  1.00  0.00              
ATOM   2083  CB  GLU A 141     -22.005  -1.058   7.568  1.00  0.00              
ATOM   2084  CG  GLU A 141     -23.013   0.081   7.629  1.00  0.00              
ATOM   2085  CD  GLU A 141     -24.231  -0.310   8.419  1.00  0.00              
ATOM   2086  OE1 GLU A 141     -24.290  -1.429   8.869  1.00  0.00              
ATOM   2087  OE2 GLU A 141     -25.051   0.542   8.669  1.00  0.00              
ATOM   2088  H   GLU A 141     -20.141  -2.727   7.166  1.00  0.00              
ATOM   2089  HA  GLU A 141     -21.053  -0.505   5.729  1.00  0.00              
ATOM   2090 1HB  GLU A 141     -22.473  -1.932   7.116  1.00  0.00              
ATOM   2091 2HB  GLU A 141     -21.674  -1.303   8.577  1.00  0.00              
ATOM   2092 1HG  GLU A 141     -22.600   1.005   8.034  1.00  0.00              
ATOM   2093 2HG  GLU A 141     -23.290   0.235   6.588  1.00  0.00              
ATOM   2094  N   GLU A 142     -19.395   0.333   8.457  1.00  0.00              
ATOM   2095  CA  GLU A 142     -18.722   1.458   9.102  1.00  0.00              
ATOM   2096  C   GLU A 142     -17.457   1.838   8.337  1.00  0.00              
ATOM   2097  O   GLU A 142     -17.090   3.011   8.272  1.00  0.00              
ATOM   2098  CB  GLU A 142     -18.382   1.121  10.555  1.00  0.00              
ATOM   2099  CG  GLU A 142     -19.578   1.115  11.495  1.00  0.00              
ATOM   2100  CD  GLU A 142     -19.167   0.776  12.901  1.00  0.00              
ATOM   2101  OE1 GLU A 142     -18.004   0.533  13.117  1.00  0.00              
ATOM   2102  OE2 GLU A 142     -19.991   0.870  13.780  1.00  0.00              
ATOM   2103  H   GLU A 142     -19.362  -0.552   8.877  1.00  0.00              
ATOM   2104  HA  GLU A 142     -19.373   2.333   9.092  1.00  0.00              
ATOM   2105 1HB  GLU A 142     -17.917   0.135  10.553  1.00  0.00              
ATOM   2106 2HB  GLU A 142     -17.658   1.864  10.893  1.00  0.00              
ATOM   2107 1HG  GLU A 142     -20.134   2.052  11.497  1.00  0.00              
ATOM   2108 2HG  GLU A 142     -20.209   0.320  11.101  1.00  0.00              
ATOM   2109  N   ALA A 143     -16.815   0.841   7.739  1.00  0.00              
ATOM   2110  CA  ALA A 143     -15.625   1.067   6.930  1.00  0.00              
ATOM   2111  C   ALA A 143     -15.954   1.933   5.716  1.00  0.00              
ATOM   2112  O   ALA A 143     -15.205   2.844   5.364  1.00  0.00              
ATOM   2113  CB  ALA A 143     -15.023  -0.262   6.496  1.00  0.00              
ATOM   2114  H   ALA A 143     -17.152  -0.073   7.850  1.00  0.00              
ATOM   2115  HA  ALA A 143     -14.891   1.605   7.530  1.00  0.00              
ATOM   2116 1HB  ALA A 143     -14.135  -0.079   5.893  1.00  0.00              
ATOM   2117 2HB  ALA A 143     -14.750  -0.843   7.376  1.00  0.00              
ATOM   2118 3HB  ALA A 143     -15.753  -0.815   5.907  1.00  0.00              
ATOM   2119  N   ARG A 144     -17.093   1.650   5.089  1.00  0.00              
ATOM   2120  CA  ARG A 144     -17.503   2.368   3.885  1.00  0.00              
ATOM   2121  C   ARG A 144     -18.052   3.735   4.261  1.00  0.00              
ATOM   2122  O   ARG A 144     -17.874   4.717   3.539  1.00  0.00              
ATOM   2123  CB  ARG A 144     -18.489   1.577   3.038  1.00  0.00              
ATOM   2124  CG  ARG A 144     -17.892   0.383   2.308  1.00  0.00              
ATOM   2125  CD  ARG A 144     -18.874  -0.406   1.521  1.00  0.00              
ATOM   2126  NE  ARG A 144     -18.295  -1.506   0.766  1.00  0.00              
ATOM   2127  CZ  ARG A 144     -19.008  -2.446   0.115  1.00  0.00              
ATOM   2128  NH1 ARG A 144     -20.322  -2.447   0.155  1.00  0.00              
ATOM   2129  NH2 ARG A 144     -18.350  -3.383  -0.545  1.00  0.00              
ATOM   2130  H   ARG A 144     -17.672   0.938   5.444  1.00  0.00              
ATOM   2131  HA  ARG A 144     -16.639   2.529   3.239  1.00  0.00              
ATOM   2132 1HB  ARG A 144     -19.277   1.232   3.705  1.00  0.00              
ATOM   2133 2HB  ARG A 144     -18.909   2.270   2.308  1.00  0.00              
ATOM   2134 1HG  ARG A 144     -17.125   0.744   1.622  1.00  0.00              
ATOM   2135 2HG  ARG A 144     -17.438  -0.280   3.044  1.00  0.00              
ATOM   2136 1HD  ARG A 144     -19.613  -0.830   2.200  1.00  0.00              
ATOM   2137 2HD  ARG A 144     -19.370   0.253   0.810  1.00  0.00              
ATOM   2138  HE  ARG A 144     -17.324  -1.740   0.610  1.00  0.00              
ATOM   2139 1HH1 ARG A 144     -20.810  -1.735   0.679  1.00  0.00              
ATOM   2140 2HH1 ARG A 144     -20.838  -3.161  -0.339  1.00  0.00              
ATOM   2141 1HH2 ARG A 144     -17.340  -3.377  -0.550  1.00  0.00              
ATOM   2142 2HH2 ARG A 144     -18.860  -4.100  -1.040  1.00  0.00              
ATOM   2143  N   SER A 145     -18.725   3.778   5.401  1.00  0.00              
ATOM   2144  CA  SER A 145     -19.243   5.020   5.947  1.00  0.00              
ATOM   2145  C   SER A 145     -18.093   5.993   6.219  1.00  0.00              
ATOM   2146  O   SER A 145     -18.175   7.162   5.863  1.00  0.00              
ATOM   2147  CB  SER A 145     -20.030   4.749   7.213  1.00  0.00              
ATOM   2148  OG  SER A 145     -21.215   4.045   6.956  1.00  0.00              
ATOM   2149  H   SER A 145     -18.895   2.938   5.882  1.00  0.00              
ATOM   2150  HA  SER A 145     -20.001   5.487   5.317  1.00  0.00              
ATOM   2151 1HB  SER A 145     -19.410   4.163   7.891  1.00  0.00              
ATOM   2152 2HB  SER A 145     -20.279   5.700   7.681  1.00  0.00              
ATOM   2153  HG  SER A 145     -21.520   3.626   7.763  1.00  0.00              
ATOM   2154  N   LYS A 146     -17.021   5.498   6.838  1.00  0.00              
ATOM   2155  CA  LYS A 146     -15.834   6.305   7.104  1.00  0.00              
ATOM   2156  C   LYS A 146     -15.093   6.673   5.821  1.00  0.00              
ATOM   2157  O   LYS A 146     -14.523   7.759   5.723  1.00  0.00              
ATOM   2158  CB  LYS A 146     -14.901   5.559   8.057  1.00  0.00              
ATOM   2159  CG  LYS A 146     -15.387   5.572   9.493  1.00  0.00              
ATOM   2160  CD  LYS A 146     -15.118   6.920  10.133  1.00  0.00              
ATOM   2161  CE  LYS A 146     -15.835   7.079  11.457  1.00  0.00              
ATOM   2162  NZ  LYS A 146     -17.287   7.330  11.288  1.00  0.00              
ATOM   2163  H   LYS A 146     -17.035   4.567   7.152  1.00  0.00              
ATOM   2164  HA  LYS A 146     -16.126   7.249   7.565  1.00  0.00              
ATOM   2165 1HB  LYS A 146     -14.828   4.533   7.695  1.00  0.00              
ATOM   2166 2HB  LYS A 146     -13.924   6.038   7.988  1.00  0.00              
ATOM   2167 1HG  LYS A 146     -16.458   5.366   9.498  1.00  0.00              
ATOM   2168 2HG  LYS A 146     -14.865   4.790  10.043  1.00  0.00              
ATOM   2169 1HD  LYS A 146     -14.043   7.021  10.294  1.00  0.00              
ATOM   2170 2HD  LYS A 146     -15.455   7.701   9.451  1.00  0.00              
ATOM   2171 1HE  LYS A 146     -15.693   6.166  12.034  1.00  0.00              
ATOM   2172 2HE  LYS A 146     -15.385   7.918  11.990  1.00  0.00              
ATOM   2173 1HZ  LYS A 146     -17.720   7.429  12.196  1.00  0.00              
ATOM   2174 2HZ  LYS A 146     -17.424   8.178  10.756  1.00  0.00              
ATOM   2175 3HZ  LYS A 146     -17.709   6.553  10.798  1.00  0.00              
ATOM   2176  N   ALA A 147     -15.106   5.777   4.841  1.00  0.00              
ATOM   2177  CA  ALA A 147     -14.517   6.068   3.540  1.00  0.00              
ATOM   2178  C   ALA A 147     -15.220   7.256   2.889  1.00  0.00              
ATOM   2179  O   ALA A 147     -14.577   8.178   2.391  1.00  0.00              
ATOM   2180  CB  ALA A 147     -14.585   4.843   2.640  1.00  0.00              
ATOM   2181  H   ALA A 147     -15.513   4.900   4.997  1.00  0.00              
ATOM   2182  HA  ALA A 147     -13.471   6.338   3.683  1.00  0.00              
ATOM   2183 1HB  ALA A 147     -14.141   5.079   1.672  1.00  0.00              
ATOM   2184 2HB  ALA A 147     -14.036   4.021   3.100  1.00  0.00              
ATOM   2185 3HB  ALA A 147     -15.625   4.552   2.500  1.00  0.00              
ATOM   2186  N   GLU A 148     -16.540   7.242   2.934  1.00  0.00              
ATOM   2187  CA  GLU A 148     -17.341   8.320   2.375  1.00  0.00              
ATOM   2188  C   GLU A 148     -17.161   9.608   3.183  1.00  0.00              
ATOM   2189  O   GLU A 148     -17.123  10.707   2.627  1.00  0.00              
ATOM   2190  CB  GLU A 148     -18.818   7.921   2.331  1.00  0.00              
ATOM   2191  CG  GLU A 148     -19.151   6.853   1.298  1.00  0.00              
ATOM   2192  CD  GLU A 148     -20.577   6.395   1.426  1.00  0.00              
ATOM   2193  OE1 GLU A 148     -21.246   6.842   2.326  1.00  0.00              
ATOM   2194  OE2 GLU A 148     -21.032   5.685   0.560  1.00  0.00              
ATOM   2195  H   GLU A 148     -16.996   6.478   3.356  1.00  0.00              
ATOM   2196  HA  GLU A 148     -17.009   8.539   1.360  1.00  0.00              
ATOM   2197 1HB  GLU A 148     -19.079   7.557   3.324  1.00  0.00              
ATOM   2198 2HB  GLU A 148     -19.387   8.825   2.113  1.00  0.00              
ATOM   2199 1HG  GLU A 148     -18.963   7.170   0.272  1.00  0.00              
ATOM   2200 2HG  GLU A 148     -18.482   6.034   1.553  1.00  0.00              
ATOM   2201  N   GLU A 149     -17.041   9.453   4.498  1.00  0.00              
ATOM   2202  CA  GLU A 149     -16.806  10.570   5.405  1.00  0.00              
ATOM   2203  C   GLU A 149     -15.454  11.213   5.117  1.00  0.00              
ATOM   2204  O   GLU A 149     -15.308  12.434   5.173  1.00  0.00              
ATOM   2205  CB  GLU A 149     -16.875  10.106   6.862  1.00  0.00              
ATOM   2206  CG  GLU A 149     -16.652  11.212   7.884  1.00  0.00              
ATOM   2207  CD  GLU A 149     -16.862  10.710   9.285  1.00  0.00              
ATOM   2208  OE1 GLU A 149     -17.252   9.577   9.438  1.00  0.00              
ATOM   2209  OE2 GLU A 149     -16.527  11.418  10.205  1.00  0.00              
ATOM   2210  H   GLU A 149     -17.116   8.550   4.878  1.00  0.00              
ATOM   2211  HA  GLU A 149     -17.564  11.338   5.249  1.00  0.00              
ATOM   2212 1HB  GLU A 149     -17.862   9.669   7.011  1.00  0.00              
ATOM   2213 2HB  GLU A 149     -16.113   9.336   6.987  1.00  0.00              
ATOM   2214 1HG  GLU A 149     -15.670  11.679   7.810  1.00  0.00              
ATOM   2215 2HG  GLU A 149     -17.421  11.944   7.642  1.00  0.00              
ATOM   2216  N   TRP A 150     -14.471  10.380   4.794  1.00  0.00              
ATOM   2217  CA  TRP A 150     -13.115  10.853   4.562  1.00  0.00              
ATOM   2218  C   TRP A 150     -12.962  11.364   3.134  1.00  0.00              
ATOM   2219  O   TRP A 150     -12.089  12.182   2.842  1.00  0.00              
ATOM   2220  CB  TRP A 150     -12.103   9.731   4.835  1.00  0.00              
ATOM   2221  CG  TRP A 150     -12.101   9.258   6.260  1.00  0.00              
ATOM   2222  CD1 TRP A 150     -12.646   9.896   7.338  1.00  0.00              
ATOM   2223  CD2 TRP A 150     -11.523   8.046   6.765  1.00  0.00              
ATOM   2224  NE1 TRP A 150     -12.466   9.149   8.471  1.00  0.00              
ATOM   2225  CE2 TRP A 150     -11.774   8.012   8.150  1.00  0.00              
ATOM   2226  CE3 TRP A 150     -10.826   6.982   6.181  1.00  0.00              
ATOM   2227  CZ2 TRP A 150     -11.352   6.958   8.959  1.00  0.00              
ATOM   2228  CZ3 TRP A 150     -10.407   5.939   6.984  1.00  0.00              
ATOM   2229  CH2 TRP A 150     -10.673   5.934   8.360  1.00  0.00              
ATOM   2230  H   TRP A 150     -14.665   9.420   4.724  1.00  0.00              
ATOM   2231  HA  TRP A 150     -12.897  11.690   5.225  1.00  0.00              
ATOM   2232 1HB  TRP A 150     -12.328   8.861   4.218  1.00  0.00              
ATOM   2233 2HB  TRP A 150     -11.092  10.077   4.619  1.00  0.00              
ATOM   2234  HD1 TRP A 150     -13.156  10.847   7.287  1.00  0.00              
ATOM   2235  HE1 TRP A 150     -12.785   9.395   9.369  1.00  0.00              
ATOM   2236  HE3 TRP A 150     -10.612   6.970   5.123  1.00  0.00              
ATOM   2237  HZ2 TRP A 150     -11.549   6.938  10.020  1.00  0.00              
ATOM   2238  HZ3 TRP A 150      -9.866   5.112   6.551  1.00  0.00              
ATOM   2239  HH2 TRP A 150     -10.325   5.098   8.952  1.00  0.00              
ATOM   2240  N   GLY A 151     -13.823  10.883   2.247  1.00  0.00              
ATOM   2241  CA  GLY A 151     -13.745  11.269   0.850  1.00  0.00              
ATOM   2242  C   GLY A 151     -12.816  10.375   0.055  1.00  0.00              
ATOM   2243  O   GLY A 151     -12.208  10.808  -0.925  1.00  0.00              
ATOM   2244  H   GLY A 151     -14.521  10.261   2.543  1.00  0.00              
ATOM   2245 1HA  GLY A 151     -14.740  11.211   0.408  1.00  0.00              
ATOM   2246 2HA  GLY A 151     -13.378  12.293   0.783  1.00  0.00              
ATOM   2247  N   VAL A 152     -12.713   9.125   0.475  1.00  0.00              
ATOM   2248  CA  VAL A 152     -11.794   8.178  -0.140  1.00  0.00              
ATOM   2249  C   VAL A 152     -12.533   6.933  -0.589  1.00  0.00              
ATOM   2250  O   VAL A 152     -13.717   6.768  -0.295  1.00  0.00              
ATOM   2251  CB  VAL A 152     -10.662   7.774   0.822  1.00  0.00              
ATOM   2252  CG1 VAL A 152      -9.838   8.991   1.216  1.00  0.00              
ATOM   2253  CG2 VAL A 152     -11.229   7.095   2.059  1.00  0.00              
ATOM   2254  H   VAL A 152     -13.285   8.821   1.212  1.00  0.00              
ATOM   2255  HA  VAL A 152     -11.347   8.590  -1.046  1.00  0.00              
ATOM   2256  HB  VAL A 152     -10.020   7.045   0.328  1.00  0.00              
ATOM   2257 1HG1 VAL A 152      -9.042   8.687   1.897  1.00  0.00              
ATOM   2258 2HG1 VAL A 152      -9.400   9.438   0.324  1.00  0.00              
ATOM   2259 3HG1 VAL A 152     -10.479   9.720   1.712  1.00  0.00              
ATOM   2260 1HG2 VAL A 152     -10.416   6.815   2.727  1.00  0.00              
ATOM   2261 2HG2 VAL A 152     -11.903   7.780   2.573  1.00  0.00              
ATOM   2262 3HG2 VAL A 152     -11.779   6.200   1.764  1.00  0.00              
ATOM   2263  N   GLN A 153     -11.839   6.063  -1.298  1.00  0.00              
ATOM   2264  CA  GLN A 153     -12.454   4.853  -1.787  1.00  0.00              
ATOM   2265  C   GLN A 153     -12.111   3.679  -0.882  1.00  0.00              
ATOM   2266  O   GLN A 153     -11.176   3.751  -0.083  1.00  0.00              
ATOM   2267  CB  GLN A 153     -12.000   4.563  -3.221  1.00  0.00              
ATOM   2268  CG  GLN A 153     -12.318   5.671  -4.210  1.00  0.00              
ATOM   2269  CD  GLN A 153     -13.810   5.909  -4.353  1.00  0.00              
ATOM   2270  OE1 GLN A 153     -14.576   4.982  -4.630  1.00  0.00              
ATOM   2271  NE2 GLN A 153     -14.229   7.155  -4.168  1.00  0.00              
ATOM   2272  H   GLN A 153     -10.891   6.234  -1.492  1.00  0.00              
ATOM   2273  HA  GLN A 153     -13.538   4.961  -1.768  1.00  0.00              
ATOM   2274 1HB  GLN A 153     -10.922   4.400  -3.183  1.00  0.00              
ATOM   2275 2HB  GLN A 153     -12.496   3.642  -3.528  1.00  0.00              
ATOM   2276 1HG  GLN A 153     -11.825   6.642  -4.187  1.00  0.00              
ATOM   2277 2HG  GLN A 153     -11.974   5.112  -5.081  1.00  0.00              
ATOM   2278 1HE2 GLN A 153     -15.202   7.374  -4.250  1.00  0.00              
ATOM   2279 2HE2 GLN A 153     -13.572   7.877  -3.947  1.00  0.00              
ATOM   2280  N   TYR A 154     -12.879   2.610  -0.998  1.00  0.00              
ATOM   2281  CA  TYR A 154     -12.698   1.451  -0.141  1.00  0.00              
ATOM   2282  C   TYR A 154     -12.722   0.180  -0.973  1.00  0.00              
ATOM   2283  O   TYR A 154     -13.620  -0.024  -1.792  1.00  0.00              
ATOM   2284  CB  TYR A 154     -13.778   1.388   0.942  1.00  0.00              
ATOM   2285  CG  TYR A 154     -13.725   0.115   1.762  1.00  0.00              
ATOM   2286  CD1 TYR A 154     -12.698  -0.104   2.671  1.00  0.00              
ATOM   2287  CD2 TYR A 154     -14.692  -0.872   1.616  1.00  0.00              
ATOM   2288  CE1 TYR A 154     -12.634  -1.268   3.410  1.00  0.00              
ATOM   2289  CE2 TYR A 154     -14.639  -2.041   2.356  1.00  0.00              
ATOM   2290  CZ  TYR A 154     -13.604  -2.234   3.252  1.00  0.00              
ATOM   2291  OH  TYR A 154     -13.537  -3.393   3.991  1.00  0.00              
ATOM   2292  H   TYR A 154     -13.579   2.592  -1.692  1.00  0.00              
ATOM   2293  HA  TYR A 154     -11.724   1.500   0.347  1.00  0.00              
ATOM   2294 1HB  TYR A 154     -13.635   2.254   1.591  1.00  0.00              
ATOM   2295 2HB  TYR A 154     -14.743   1.466   0.441  1.00  0.00              
ATOM   2296  HD1 TYR A 154     -11.939   0.654   2.795  1.00  0.00              
ATOM   2297  HD2 TYR A 154     -15.499  -0.718   0.914  1.00  0.00              
ATOM   2298  HE1 TYR A 154     -11.826  -1.418   4.110  1.00  0.00              
ATOM   2299  HE2 TYR A 154     -15.408  -2.797   2.233  1.00  0.00              
ATOM   2300  HH  TYR A 154     -14.283  -3.961   3.765  1.00  0.00              
ATOM   2301  N   VAL A 155     -11.733  -0.667  -0.767  1.00  0.00              
ATOM   2302  CA  VAL A 155     -11.654  -1.927  -1.484  1.00  0.00              
ATOM   2303  C   VAL A 155     -11.567  -3.102  -0.510  1.00  0.00              
ATOM   2304  O   VAL A 155     -10.840  -3.042   0.486  1.00  0.00              
ATOM   2305  CB  VAL A 155     -10.442  -1.960  -2.434  1.00  0.00              
ATOM   2306  CG1 VAL A 155     -10.327  -3.322  -3.104  1.00  0.00              
ATOM   2307  CG2 VAL A 155     -10.556  -0.862  -3.481  1.00  0.00              
ATOM   2308  H   VAL A 155     -11.038  -0.446  -0.113  1.00  0.00              
ATOM   2309  HA  VAL A 155     -12.558  -2.109  -2.067  1.00  0.00              
ATOM   2310  HB  VAL A 155      -9.538  -1.759  -1.861  1.00  0.00              
ATOM   2311 1HG1 VAL A 155      -9.466  -3.327  -3.771  1.00  0.00              
ATOM   2312 2HG1 VAL A 155     -10.201  -4.092  -2.343  1.00  0.00              
ATOM   2313 3HG1 VAL A 155     -11.232  -3.522  -3.678  1.00  0.00              
ATOM   2314 1HG2 VAL A 155      -9.691  -0.900  -4.143  1.00  0.00              
ATOM   2315 2HG2 VAL A 155     -11.466  -1.008  -4.063  1.00  0.00              
ATOM   2316 3HG2 VAL A 155     -10.591   0.109  -2.987  1.00  0.00              
ATOM   2317  N   GLU A 156     -12.325  -4.155  -0.793  1.00  0.00              
ATOM   2318  CA  GLU A 156     -12.261  -5.387  -0.015  1.00  0.00              
ATOM   2319  C   GLU A 156     -11.257  -6.351  -0.635  1.00  0.00              
ATOM   2320  O   GLU A 156     -11.306  -6.619  -1.841  1.00  0.00              
ATOM   2321  CB  GLU A 156     -13.639  -6.043   0.079  1.00  0.00              
ATOM   2322  CG  GLU A 156     -14.663  -5.244   0.874  1.00  0.00              
ATOM   2323  CD  GLU A 156     -16.002  -5.926   0.881  1.00  0.00              
ATOM   2324  OE1 GLU A 156     -16.113  -6.983   0.307  1.00  0.00              
ATOM   2325  OE2 GLU A 156     -16.886  -5.450   1.554  1.00  0.00              
ATOM   2326  H   GLU A 156     -12.941  -4.104  -1.558  1.00  0.00              
ATOM   2327  HA  GLU A 156     -11.914  -5.169   0.995  1.00  0.00              
ATOM   2328 1HB  GLU A 156     -13.998  -6.177  -0.942  1.00  0.00              
ATOM   2329 2HB  GLU A 156     -13.498  -7.017   0.545  1.00  0.00              
ATOM   2330 1HG  GLU A 156     -14.354  -5.041   1.899  1.00  0.00              
ATOM   2331 2HG  GLU A 156     -14.736  -4.305   0.326  1.00  0.00              
ATOM   2332  N   THR A 157     -10.350  -6.867   0.184  1.00  0.00              
ATOM   2333  CA  THR A 157      -9.376  -7.850  -0.274  1.00  0.00              
ATOM   2334  C   THR A 157      -9.293  -9.045   0.678  1.00  0.00              
ATOM   2335  O   THR A 157      -9.924  -9.057   1.738  1.00  0.00              
ATOM   2336  CB  THR A 157      -7.973  -7.222  -0.399  1.00  0.00              
ATOM   2337  OG1 THR A 157      -7.464  -6.907   0.905  1.00  0.00              
ATOM   2338  CG2 THR A 157      -8.003  -5.961  -1.248  1.00  0.00              
ATOM   2339  H   THR A 157     -10.339  -6.587   1.127  1.00  0.00              
ATOM   2340  HA  THR A 157      -9.684  -8.252  -1.239  1.00  0.00              
ATOM   2341  HB  THR A 157      -7.315  -7.937  -0.870  1.00  0.00              
ATOM   2342  HG1 THR A 157      -6.506  -6.818   0.859  1.00  0.00              
ATOM   2343 1HG2 THR A 157      -6.999  -5.546  -1.316  1.00  0.00              
ATOM   2344 2HG2 THR A 157      -8.364  -6.205  -2.248  1.00  0.00              
ATOM   2345 3HG2 THR A 157      -8.669  -5.231  -0.791  1.00  0.00              
ATOM   2346  N   SER A 158      -8.513 -10.046   0.293  1.00  0.00              
ATOM   2347  CA  SER A 158      -8.321 -11.221   1.126  1.00  0.00              
ATOM   2348  C   SER A 158      -6.859 -11.631   1.137  1.00  0.00              
ATOM   2349  O   SER A 158      -6.297 -12.004   0.105  1.00  0.00              
ATOM   2350  CB  SER A 158      -9.177 -12.393   0.644  1.00  0.00              
ATOM   2351  OG  SER A 158      -8.934 -13.545   1.439  1.00  0.00              
ATOM   2352  H   SER A 158      -8.060  -9.996  -0.579  1.00  0.00              
ATOM   2353  HA  SER A 158      -8.688 -11.094   2.145  1.00  0.00              
ATOM   2354 1HB  SER A 158     -10.227 -12.110   0.715  1.00  0.00              
ATOM   2355 2HB  SER A 158      -8.928 -12.603  -0.396  1.00  0.00              
ATOM   2356  HG  SER A 158      -9.679 -14.169   1.347  1.00  0.00              
ATOM   2357  N   ALA A 159      -6.244 -11.545   2.307  1.00  0.00              
ATOM   2358  CA  ALA A 159      -4.901 -12.061   2.506  1.00  0.00              
ATOM   2359  C   ALA A 159      -4.948 -13.547   2.839  1.00  0.00              
ATOM   2360  O   ALA A 159      -3.926 -14.228   2.832  1.00  0.00              
ATOM   2361  CB  ALA A 159      -4.196 -11.291   3.610  1.00  0.00              
ATOM   2362  H   ALA A 159      -6.703 -11.116   3.056  1.00  0.00              
ATOM   2363  HA  ALA A 159      -4.341 -11.945   1.578  1.00  0.00              
ATOM   2364 1HB  ALA A 159      -3.191 -11.691   3.746  1.00  0.00              
ATOM   2365 2HB  ALA A 159      -4.134 -10.239   3.336  1.00  0.00              
ATOM   2366 3HB  ALA A 159      -4.755 -11.393   4.538  1.00  0.00              
ATOM   2367  N   LYS A 160      -6.147 -14.042   3.128  1.00  0.00              
ATOM   2368  CA  LYS A 160      -6.334 -15.449   3.452  1.00  0.00              
ATOM   2369  C   LYS A 160      -6.212 -16.284   2.186  1.00  0.00              
ATOM   2370  O   LYS A 160      -5.504 -17.289   2.153  1.00  0.00              
ATOM   2371  CB  LYS A 160      -7.691 -15.681   4.119  1.00  0.00              
ATOM   2372  CG  LYS A 160      -7.976 -17.134   4.475  1.00  0.00              
ATOM   2373  CD  LYS A 160      -9.326 -17.281   5.162  1.00  0.00              
ATOM   2374  CE  LYS A 160      -9.626 -18.736   5.489  1.00  0.00              
ATOM   2375  NZ  LYS A 160     -10.958 -18.898   6.132  1.00  0.00              
ATOM   2376  H   LYS A 160      -6.927 -13.450   3.102  1.00  0.00              
ATOM   2377  HA  LYS A 160      -5.553 -15.776   4.139  1.00  0.00              
ATOM   2378 1HB  LYS A 160      -7.708 -15.076   5.025  1.00  0.00              
ATOM   2379 2HB  LYS A 160      -8.453 -15.321   3.427  1.00  0.00              
ATOM   2380 1HG  LYS A 160      -7.970 -17.723   3.557  1.00  0.00              
ATOM   2381 2HG  LYS A 160      -7.188 -17.489   5.139  1.00  0.00              
ATOM   2382 1HD  LYS A 160      -9.311 -16.696   6.083  1.00  0.00              
ATOM   2383 2HD  LYS A 160     -10.098 -16.892   4.498  1.00  0.00              
ATOM   2384 1HE  LYS A 160      -9.598 -19.307   4.563  1.00  0.00              
ATOM   2385 2HE  LYS A 160      -8.851 -19.101   6.163  1.00  0.00              
ATOM   2386 1HZ  LYS A 160     -11.118 -19.876   6.333  1.00  0.00              
ATOM   2387 2HZ  LYS A 160     -10.983 -18.369   6.993  1.00  0.00              
ATOM   2388 3HZ  LYS A 160     -11.676 -18.561   5.508  1.00  0.00              
ATOM   2389  N   THR A 161      -6.901 -15.846   1.144  1.00  0.00              
ATOM   2390  CA  THR A 161      -6.971 -16.597  -0.094  1.00  0.00              
ATOM   2391  C   THR A 161      -6.207 -15.878  -1.205  1.00  0.00              
ATOM   2392  O   THR A 161      -6.198 -16.321  -2.354  1.00  0.00              
ATOM   2393  CB  THR A 161      -8.429 -16.818  -0.539  1.00  0.00              
ATOM   2394  OG1 THR A 161      -9.070 -15.550  -0.732  1.00  0.00              
ATOM   2395  CG2 THR A 161      -9.191 -17.613   0.511  1.00  0.00              
ATOM   2396  H   THR A 161      -7.383 -14.993   1.208  1.00  0.00              
ATOM   2397  HA  THR A 161      -6.493 -17.568   0.036  1.00  0.00              
ATOM   2398  HB  THR A 161      -8.434 -17.365  -1.481  1.00  0.00              
ATOM   2399  HG1 THR A 161      -8.820 -15.193  -1.587  1.00  0.00              
ATOM   2400 1HG2 THR A 161     -10.219 -17.759   0.178  1.00  0.00              
ATOM   2401 2HG2 THR A 161      -8.713 -18.582   0.651  1.00  0.00              
ATOM   2402 3HG2 THR A 161      -9.189 -17.067   1.452  1.00  0.00              
ATOM   2403  N   ARG A 162      -5.556 -14.775  -0.829  1.00  0.00              
ATOM   2404  CA  ARG A 162      -4.714 -13.989  -1.733  1.00  0.00              
ATOM   2405  C   ARG A 162      -5.514 -13.451  -2.915  1.00  0.00              
ATOM   2406  O   ARG A 162      -5.204 -13.732  -4.074  1.00  0.00              
ATOM   2407  CB  ARG A 162      -3.512 -14.797  -2.234  1.00  0.00              
ATOM   2408  CG  ARG A 162      -2.561 -15.222  -1.129  1.00  0.00              
ATOM   2409  CD  ARG A 162      -1.378 -16.000  -1.679  1.00  0.00              
ATOM   2410  NE  ARG A 162      -1.778 -17.262  -2.303  1.00  0.00              
ATOM   2411  CZ  ARG A 162      -0.931 -18.084  -2.922  1.00  0.00              
ATOM   2412  NH1 ARG A 162       0.335 -17.726  -3.097  1.00  0.00              
ATOM   2413  NH2 ARG A 162      -1.362 -19.244  -3.396  1.00  0.00              
ATOM   2414  H   ARG A 162      -5.654 -14.473   0.096  1.00  0.00              
ATOM   2415  HA  ARG A 162      -4.320 -13.119  -1.207  1.00  0.00              
ATOM   2416 1HB  ARG A 162      -3.908 -15.675  -2.741  1.00  0.00              
ATOM   2417 2HB  ARG A 162      -2.984 -14.168  -2.954  1.00  0.00              
ATOM   2418 1HG  ARG A 162      -2.200 -14.329  -0.618  1.00  0.00              
ATOM   2419 2HG  ARG A 162      -3.110 -15.848  -0.424  1.00  0.00              
ATOM   2420 1HD  ARG A 162      -0.871 -15.390  -2.426  1.00  0.00              
ATOM   2421 2HD  ARG A 162      -0.690 -16.220  -0.863  1.00  0.00              
ATOM   2422  HE  ARG A 162      -2.729 -17.523  -2.237  1.00  0.00              
ATOM   2423 1HH1 ARG A 162       0.656 -16.829  -2.759  1.00  0.00              
ATOM   2424 2HH1 ARG A 162       0.974 -18.352  -3.567  1.00  0.00              
ATOM   2425 1HH2 ARG A 162      -2.333 -19.501  -3.287  1.00  0.00              
ATOM   2426 2HH2 ARG A 162      -0.718 -19.865  -3.865  1.00  0.00              
ATOM   2427  N   ALA A 163      -6.549 -12.679  -2.615  1.00  0.00              
ATOM   2428  CA  ALA A 163      -7.429 -12.162  -3.649  1.00  0.00              
ATOM   2429  C   ALA A 163      -7.523 -10.644  -3.606  1.00  0.00              
ATOM   2430  O   ALA A 163      -7.534 -10.046  -2.525  1.00  0.00              
ATOM   2431  CB  ALA A 163      -8.818 -12.766  -3.511  1.00  0.00              
ATOM   2432  H   ALA A 163      -6.728 -12.456  -1.675  1.00  0.00              
ATOM   2433  HA  ALA A 163      -7.017 -12.427  -4.623  1.00  0.00              
ATOM   2434 1HB  ALA A 163      -9.464 -12.368  -4.294  1.00  0.00              
ATOM   2435 2HB  ALA A 163      -8.755 -13.850  -3.607  1.00  0.00              
ATOM   2436 3HB  ALA A 163      -9.229 -12.510  -2.537  1.00  0.00              
ATOM   2437  N   ASN A 164      -7.552 -10.039  -4.799  1.00  0.00              
ATOM   2438  CA  ASN A 164      -7.611  -8.582  -4.960  1.00  0.00              
ATOM   2439  C   ASN A 164      -6.362  -7.891  -4.408  1.00  0.00              
ATOM   2440  O   ASN A 164      -6.434  -6.762  -3.912  1.00  0.00              
ATOM   2441  CB  ASN A 164      -8.853  -8.006  -4.306  1.00  0.00              
ATOM   2442  CG  ASN A 164     -10.137  -8.460  -4.942  1.00  0.00              
ATOM   2443  OD1 ASN A 164     -10.159  -8.909  -6.094  1.00  0.00              
ATOM   2444  ND2 ASN A 164     -11.218  -8.272  -4.228  1.00  0.00              
ATOM   2445  H   ASN A 164      -7.524 -10.596  -5.605  1.00  0.00              
ATOM   2446  HA  ASN A 164      -7.649  -8.328  -6.021  1.00  0.00              
ATOM   2447 1HB  ASN A 164      -8.968  -8.014  -3.222  1.00  0.00              
ATOM   2448 2HB  ASN A 164      -8.635  -6.991  -4.641  1.00  0.00              
ATOM   2449 1HD2 ASN A 164     -12.109  -8.552  -4.588  1.00  0.00              
ATOM   2450 2HD2 ASN A 164     -11.154  -7.850  -3.324  1.00  0.00              
ATOM   2451  N   VAL A 165      -5.216  -8.551  -4.532  1.00  0.00              
ATOM   2452  CA  VAL A 165      -3.954  -8.025  -4.011  1.00  0.00              
ATOM   2453  C   VAL A 165      -3.460  -6.826  -4.823  1.00  0.00              
ATOM   2454  O   VAL A 165      -3.220  -5.749  -4.276  1.00  0.00              
ATOM   2455  CB  VAL A 165      -2.858  -9.106  -3.999  1.00  0.00              
ATOM   2456  CG1 VAL A 165      -1.517  -8.500  -3.614  1.00  0.00              
ATOM   2457  CG2 VAL A 165      -3.227 -10.229  -3.041  1.00  0.00              
ATOM   2458  H   VAL A 165      -5.216  -9.418  -4.995  1.00  0.00              
ATOM   2459  HA  VAL A 165      -4.074  -7.638  -2.999  1.00  0.00              
ATOM   2460  HB  VAL A 165      -2.786  -9.549  -4.992  1.00  0.00              
ATOM   2461 1HG1 VAL A 165      -0.753  -9.278  -3.611  1.00  0.00              
ATOM   2462 2HG1 VAL A 165      -1.245  -7.729  -4.336  1.00  0.00              
ATOM   2463 3HG1 VAL A 165      -1.588  -8.059  -2.621  1.00  0.00              
ATOM   2464 1HG2 VAL A 165      -2.442 -10.984  -3.045  1.00  0.00              
ATOM   2465 2HG2 VAL A 165      -3.338  -9.826  -2.035  1.00  0.00              
ATOM   2466 3HG2 VAL A 165      -4.167 -10.682  -3.357  1.00  0.00              
ATOM   2467  N   ASP A 166      -3.345  -7.009  -6.128  1.00  0.00              
ATOM   2468  CA  ASP A 166      -2.828  -5.965  -7.006  1.00  0.00              
ATOM   2469  C   ASP A 166      -3.884  -4.904  -7.319  1.00  0.00              
ATOM   2470  O   ASP A 166      -3.546  -3.787  -7.714  1.00  0.00              
ATOM   2471  CB  ASP A 166      -2.309  -6.578  -8.309  1.00  0.00              
ATOM   2472  CG  ASP A 166      -3.388  -7.312  -9.080  1.00  0.00              
ATOM   2473  OD1 ASP A 166      -4.014  -8.230  -8.507  1.00  0.00              
ATOM   2474  OD2 ASP A 166      -3.607  -6.977 -10.262  1.00  0.00              
ATOM   2475  H   ASP A 166      -3.620  -7.865  -6.520  1.00  0.00              
ATOM   2476  HA  ASP A 166      -2.011  -5.438  -6.512  1.00  0.00              
ATOM   2477 1HB  ASP A 166      -1.798  -5.861  -8.954  1.00  0.00              
ATOM   2478 2HB  ASP A 166      -1.584  -7.288  -7.911  1.00  0.00              
ATOM   2479  N   LYS A 167      -5.154  -5.246  -7.119  1.00  0.00              
ATOM   2480  CA  LYS A 167      -6.248  -4.324  -7.418  1.00  0.00              
ATOM   2481  C   LYS A 167      -6.049  -2.975  -6.735  1.00  0.00              
ATOM   2482  O   LYS A 167      -6.228  -1.928  -7.357  1.00  0.00              
ATOM   2483  CB  LYS A 167      -7.587  -4.931  -6.995  1.00  0.00              
ATOM   2484  CG  LYS A 167      -8.793  -4.041  -7.262  1.00  0.00              
ATOM   2485  CD  LYS A 167     -10.091  -4.745  -6.897  1.00  0.00              
ATOM   2486  CE  LYS A 167     -11.295  -3.846  -7.137  1.00  0.00              
ATOM   2487  NZ  LYS A 167     -12.578  -4.545  -6.849  1.00  0.00              
ATOM   2488  H   LYS A 167      -5.356  -6.140  -6.769  1.00  0.00              
ATOM   2489  HA  LYS A 167      -6.279  -4.123  -8.489  1.00  0.00              
ATOM   2490 1HB  LYS A 167      -7.700  -5.868  -7.541  1.00  0.00              
ATOM   2491 2HB  LYS A 167      -7.521  -5.140  -5.927  1.00  0.00              
ATOM   2492 1HG  LYS A 167      -8.691  -3.132  -6.669  1.00  0.00              
ATOM   2493 2HG  LYS A 167      -8.806  -3.783  -8.320  1.00  0.00              
ATOM   2494 1HD  LYS A 167     -10.182  -5.646  -7.504  1.00  0.00              
ATOM   2495 2HD  LYS A 167     -10.052  -5.021  -5.842  1.00  0.00              
ATOM   2496 1HE  LYS A 167     -11.205  -2.973  -6.492  1.00  0.00              
ATOM   2497 2HE  LYS A 167     -11.282  -3.529  -8.180  1.00  0.00              
ATOM   2498 1HZ  LYS A 167     -13.350  -3.915  -7.021  1.00  0.00              
ATOM   2499 2HZ  LYS A 167     -12.663  -5.354  -7.448  1.00  0.00              
ATOM   2500 3HZ  LYS A 167     -12.592  -4.837  -5.883  1.00  0.00              
ATOM   2501  N   VAL A 168      -5.669  -3.007  -5.457  1.00  0.00              
ATOM   2502  CA  VAL A 168      -5.546  -1.788  -4.660  1.00  0.00              
ATOM   2503  C   VAL A 168      -4.323  -0.968  -5.053  1.00  0.00              
ATOM   2504  O   VAL A 168      -4.273   0.237  -4.815  1.00  0.00              
ATOM   2505  CB  VAL A 168      -5.502  -2.086  -3.145  1.00  0.00              
ATOM   2506  CG1 VAL A 168      -6.725  -2.879  -2.730  1.00  0.00              
ATOM   2507  CG2 VAL A 168      -4.232  -2.829  -2.759  1.00  0.00              
ATOM   2508  H   VAL A 168      -5.468  -3.872  -5.041  1.00  0.00              
ATOM   2509  HA  VAL A 168      -6.388  -1.116  -4.831  1.00  0.00              
ATOM   2510  HB  VAL A 168      -5.518  -1.144  -2.615  1.00  0.00              
ATOM   2511 1HG1 VAL A 168      -6.681  -3.082  -1.660  1.00  0.00              
ATOM   2512 2HG1 VAL A 168      -7.624  -2.306  -2.954  1.00  0.00              
ATOM   2513 3HG1 VAL A 168      -6.750  -3.822  -3.276  1.00  0.00              
ATOM   2514 1HG2 VAL A 168      -4.233  -3.022  -1.687  1.00  0.00              
ATOM   2515 2HG2 VAL A 168      -4.188  -3.776  -3.298  1.00  0.00              
ATOM   2516 3HG2 VAL A 168      -3.363  -2.224  -3.017  1.00  0.00              
ATOM   2517  N   PHE A 169      -3.342  -1.617  -5.669  1.00  0.00              
ATOM   2518  CA  PHE A 169      -2.152  -0.912  -6.110  1.00  0.00              
ATOM   2519  C   PHE A 169      -2.405  -0.184  -7.421  1.00  0.00              
ATOM   2520  O   PHE A 169      -2.058   0.984  -7.559  1.00  0.00              
ATOM   2521  CB  PHE A 169      -0.973  -1.875  -6.267  1.00  0.00              
ATOM   2522  CG  PHE A 169      -0.439  -2.394  -4.960  1.00  0.00              
ATOM   2523  CD1 PHE A 169       0.482  -1.653  -4.237  1.00  0.00              
ATOM   2524  CD2 PHE A 169      -0.857  -3.614  -4.456  1.00  0.00              
ATOM   2525  CE1 PHE A 169       0.977  -2.120  -3.034  1.00  0.00              
ATOM   2526  CE2 PHE A 169      -0.365  -4.088  -3.254  1.00  0.00              
ATOM   2527  CZ  PHE A 169       0.553  -3.339  -2.544  1.00  0.00              
ATOM   2528  H   PHE A 169      -3.427  -2.578  -5.832  1.00  0.00              
ATOM   2529  HA  PHE A 169      -1.880  -0.151  -5.378  1.00  0.00              
ATOM   2530 1HB  PHE A 169      -1.273  -2.744  -6.848  1.00  0.00              
ATOM   2531 2HB  PHE A 169      -0.144  -1.374  -6.766  1.00  0.00              
ATOM   2532  HD1 PHE A 169       0.815  -0.699  -4.619  1.00  0.00              
ATOM   2533  HD2 PHE A 169      -1.574  -4.201  -5.013  1.00  0.00              
ATOM   2534  HE1 PHE A 169       1.693  -1.535  -2.477  1.00  0.00              
ATOM   2535  HE2 PHE A 169      -0.699  -5.040  -2.872  1.00  0.00              
ATOM   2536  HZ  PHE A 169       0.937  -3.706  -1.605  1.00  0.00              
ATOM   2537  N   PHE A 170      -3.073  -0.852  -8.356  1.00  0.00              
ATOM   2538  CA  PHE A 170      -3.338  -0.270  -9.668  1.00  0.00              
ATOM   2539  C   PHE A 170      -4.433   0.795  -9.619  1.00  0.00              
ATOM   2540  O   PHE A 170      -4.366   1.783 -10.350  1.00  0.00              
ATOM   2541  CB  PHE A 170      -3.692  -1.354 -10.688  1.00  0.00              
ATOM   2542  CG  PHE A 170      -2.506  -2.170 -11.119  1.00  0.00              
ATOM   2543  CD1 PHE A 170      -1.474  -1.574 -11.823  1.00  0.00              
ATOM   2544  CD2 PHE A 170      -2.418  -3.521 -10.825  1.00  0.00              
ATOM   2545  CE1 PHE A 170      -0.375  -2.305 -12.224  1.00  0.00              
ATOM   2546  CE2 PHE A 170      -1.321  -4.261 -11.225  1.00  0.00              
ATOM   2547  CZ  PHE A 170      -0.296  -3.649 -11.927  1.00  0.00              
ATOM   2548  H   PHE A 170      -3.396  -1.761  -8.159  1.00  0.00              
ATOM   2549  HA  PHE A 170      -2.445   0.238 -10.035  1.00  0.00              
ATOM   2550 1HB  PHE A 170      -4.417  -2.045 -10.264  1.00  0.00              
ATOM   2551 2HB  PHE A 170      -4.106  -0.899 -11.588  1.00  0.00              
ATOM   2552  HD1 PHE A 170      -1.533  -0.521 -12.055  1.00  0.00              
ATOM   2553  HD2 PHE A 170      -3.217  -3.996 -10.276  1.00  0.00              
ATOM   2554  HE1 PHE A 170       0.424  -1.823 -12.772  1.00  0.00              
ATOM   2555  HE2 PHE A 170      -1.262  -5.312 -10.991  1.00  0.00              
ATOM   2556  HZ  PHE A 170       0.564  -4.222 -12.240  1.00  0.00              
ATOM   2557  N   ASP A 171      -5.434   0.605  -8.762  1.00  0.00              
ATOM   2558  CA  ASP A 171      -6.482   1.614  -8.584  1.00  0.00              
ATOM   2559  C   ASP A 171      -5.907   2.891  -7.996  1.00  0.00              
ATOM   2560  O   ASP A 171      -6.285   3.996  -8.394  1.00  0.00              
ATOM   2561  CB  ASP A 171      -7.602   1.081  -7.687  1.00  0.00              
ATOM   2562  CG  ASP A 171      -8.511   0.059  -8.355  1.00  0.00              
ATOM   2563  OD1 ASP A 171      -8.430  -0.086  -9.553  1.00  0.00              
ATOM   2564  OD2 ASP A 171      -9.161  -0.678  -7.653  1.00  0.00              
ATOM   2565  H   ASP A 171      -5.476  -0.228  -8.242  1.00  0.00              
ATOM   2566  HA  ASP A 171      -6.910   1.876  -9.552  1.00  0.00              
ATOM   2567 1HB  ASP A 171      -7.245   0.684  -6.737  1.00  0.00              
ATOM   2568 2HB  ASP A 171      -8.160   2.002  -7.511  1.00  0.00              
ATOM   2569  N   LEU A 172      -4.971   2.736  -7.067  1.00  0.00              
ATOM   2570  CA  LEU A 172      -4.337   3.875  -6.414  1.00  0.00              
ATOM   2571  C   LEU A 172      -3.455   4.625  -7.409  1.00  0.00              
ATOM   2572  O   LEU A 172      -3.431   5.855  -7.441  1.00  0.00              
ATOM   2573  CB  LEU A 172      -3.515   3.410  -5.206  1.00  0.00              
ATOM   2574  CG  LEU A 172      -2.773   4.523  -4.454  1.00  0.00              
ATOM   2575  CD1 LEU A 172      -3.764   5.567  -3.956  1.00  0.00              
ATOM   2576  CD2 LEU A 172      -1.995   3.922  -3.293  1.00  0.00              
ATOM   2577  H   LEU A 172      -4.704   1.827  -6.808  1.00  0.00              
ATOM   2578  HA  LEU A 172      -5.101   4.572  -6.073  1.00  0.00              
ATOM   2579 1HB  LEU A 172      -4.318   3.013  -4.587  1.00  0.00              
ATOM   2580 2HB  LEU A 172      -2.827   2.606  -5.469  1.00  0.00              
ATOM   2581  HG  LEU A 172      -2.054   4.959  -5.148  1.00  0.00              
ATOM   2582 1HD1 LEU A 172      -3.229   6.353  -3.424  1.00  0.00              
ATOM   2583 2HD1 LEU A 172      -4.293   6.000  -4.805  1.00  0.00              
ATOM   2584 3HD1 LEU A 172      -4.480   5.096  -3.283  1.00  0.00              
ATOM   2585 1HD2 LEU A 172      -1.468   4.714  -2.760  1.00  0.00              
ATOM   2586 2HD2 LEU A 172      -2.684   3.421  -2.613  1.00  0.00              
ATOM   2587 3HD2 LEU A 172      -1.273   3.199  -3.674  1.00  0.00              
ATOM   2588  N   MET A 173      -2.741   3.864  -8.224  1.00  0.00              
ATOM   2589  CA  MET A 173      -1.909   4.420  -9.280  1.00  0.00              
ATOM   2590  C   MET A 173      -2.738   5.234 -10.271  1.00  0.00              
ATOM   2591  O   MET A 173      -2.284   6.273 -10.756  1.00  0.00              
ATOM   2592  CB  MET A 173      -1.176   3.292 -10.004  1.00  0.00              
ATOM   2593  CG  MET A 173      -0.052   2.677  -9.185  1.00  0.00              
ATOM   2594  SD  MET A 173       0.663   1.219  -9.964  1.00  0.00              
ATOM   2595  CE  MET A 173       1.588   1.972 -11.286  1.00  0.00              
ATOM   2596  H   MET A 173      -2.767   2.885  -8.103  1.00  0.00              
ATOM   2597  HA  MET A 173      -1.178   5.107  -8.854  1.00  0.00              
ATOM   2598 1HB  MET A 173      -1.918   2.533 -10.245  1.00  0.00              
ATOM   2599 2HB  MET A 173      -0.774   3.714 -10.926  1.00  0.00              
ATOM   2600 1HG  MET A 173       0.725   3.430  -9.056  1.00  0.00              
ATOM   2601 2HG  MET A 173      -0.456   2.399  -8.211  1.00  0.00              
ATOM   2602 1HE  MET A 173       2.093   1.198 -11.865  1.00  0.00              
ATOM   2603 2HE  MET A 173       0.910   2.527 -11.935  1.00  0.00              
ATOM   2604 3HE  MET A 173       2.330   2.653 -10.868  1.00  0.00              
ATOM   2605  N   ARG A 174      -3.944   4.767 -10.566  1.00  0.00              
ATOM   2606  CA  ARG A 174      -4.880   5.528 -11.385  1.00  0.00              
ATOM   2607  C   ARG A 174      -5.342   6.787 -10.664  1.00  0.00              
ATOM   2608  O   ARG A 174      -5.508   7.833 -11.289  1.00  0.00              
ATOM   2609  CB  ARG A 174      -6.059   4.682 -11.845  1.00  0.00              
ATOM   2610  CG  ARG A 174      -5.724   3.634 -12.893  1.00  0.00              
ATOM   2611  CD  ARG A 174      -6.855   2.739 -13.248  1.00  0.00              
ATOM   2612  NE  ARG A 174      -6.537   1.731 -14.247  1.00  0.00              
ATOM   2613  CZ  ARG A 174      -7.380   0.762 -14.652  1.00  0.00              
ATOM   2614  NH1 ARG A 174      -8.578   0.641 -14.122  1.00  0.00              
ATOM   2615  NH2 ARG A 174      -6.963  -0.081 -15.580  1.00  0.00              
ATOM   2616  H   ARG A 174      -4.213   3.880 -10.229  1.00  0.00              
ATOM   2617  HA  ARG A 174      -4.387   5.857 -12.300  1.00  0.00              
ATOM   2618 1HB  ARG A 174      -6.461   4.191 -10.961  1.00  0.00              
ATOM   2619 2HB  ARG A 174      -6.802   5.369 -12.249  1.00  0.00              
ATOM   2620 1HG  ARG A 174      -5.400   4.142 -13.802  1.00  0.00              
ATOM   2621 2HG  ARG A 174      -4.910   3.013 -12.515  1.00  0.00              
ATOM   2622 1HD  ARG A 174      -7.188   2.217 -12.352  1.00  0.00              
ATOM   2623 2HD  ARG A 174      -7.673   3.342 -13.642  1.00  0.00              
ATOM   2624  HE  ARG A 174      -5.684   1.594 -14.774  1.00  0.00              
ATOM   2625 1HH1 ARG A 174      -8.875   1.283 -13.401  1.00  0.00              
ATOM   2626 2HH1 ARG A 174      -9.195  -0.092 -14.439  1.00  0.00              
ATOM   2627 1HH2 ARG A 174      -6.033   0.015 -15.964  1.00  0.00              
ATOM   2628 2HH2 ARG A 174      -7.575  -0.817 -15.901  1.00  0.00              
ATOM   2629  N   GLU A 175      -5.537   6.693  -9.350  1.00  0.00              
ATOM   2630  CA  GLU A 175      -5.904   7.864  -8.556  1.00  0.00              
ATOM   2631  C   GLU A 175      -4.771   8.881  -8.562  1.00  0.00              
ATOM   2632  O   GLU A 175      -5.008  10.090  -8.588  1.00  0.00              
ATOM   2633  CB  GLU A 175      -6.249   7.464  -7.120  1.00  0.00              
ATOM   2634  CG  GLU A 175      -7.600   6.780  -6.966  1.00  0.00              
ATOM   2635  CD  GLU A 175      -8.724   7.695  -7.366  1.00  0.00              
ATOM   2636  OE1 GLU A 175      -8.784   8.789  -6.857  1.00  0.00              
ATOM   2637  OE2 GLU A 175      -9.456   7.347  -8.262  1.00  0.00              
ATOM   2638  H   GLU A 175      -5.445   5.820  -8.907  1.00  0.00              
ATOM   2639  HA  GLU A 175      -6.775   8.351  -8.996  1.00  0.00              
ATOM   2640 1HB  GLU A 175      -5.461   6.791  -6.780  1.00  0.00              
ATOM   2641 2HB  GLU A 175      -6.232   8.375  -6.523  1.00  0.00              
ATOM   2642 1HG  GLU A 175      -7.679   5.845  -7.520  1.00  0.00              
ATOM   2643 2HG  GLU A 175      -7.662   6.574  -5.898  1.00  0.00              
ATOM   2644  N   ILE A 176      -3.543   8.376  -8.551  1.00  0.00              
ATOM   2645  CA  ILE A 176      -2.355   9.217  -8.631  1.00  0.00              
ATOM   2646  C   ILE A 176      -2.289   9.950  -9.973  1.00  0.00              
ATOM   2647  O   ILE A 176      -1.999  11.147 -10.021  1.00  0.00              
ATOM   2648  CB  ILE A 176      -1.071   8.384  -8.400  1.00  0.00              
ATOM   2649  CG1 ILE A 176      -1.021   7.920  -6.940  1.00  0.00              
ATOM   2650  CG2 ILE A 176       0.175   9.195  -8.744  1.00  0.00              
ATOM   2651  CD1 ILE A 176       0.034   6.874  -6.663  1.00  0.00              
ATOM   2652  H   ILE A 176      -3.433   7.403  -8.474  1.00  0.00              
ATOM   2653  HA  ILE A 176      -2.395  10.009  -7.884  1.00  0.00              
ATOM   2654  HB  ILE A 176      -1.103   7.519  -9.047  1.00  0.00              
ATOM   2655 1HG1 ILE A 176      -0.827   8.799  -6.327  1.00  0.00              
ATOM   2656 2HG1 ILE A 176      -2.004   7.517  -6.695  1.00  0.00              
ATOM   2657 1HG2 ILE A 176       1.063   8.588  -8.572  1.00  0.00              
ATOM   2658 2HG2 ILE A 176       0.137   9.493  -9.791  1.00  0.00              
ATOM   2659 3HG2 ILE A 176       0.216  10.084  -8.115  1.00  0.00              
ATOM   2660 1HD1 ILE A 176       0.004   6.599  -5.609  1.00  0.00              
ATOM   2661 2HD1 ILE A 176      -0.159   5.991  -7.273  1.00  0.00              
ATOM   2662 3HD1 ILE A 176       1.018   7.274  -6.905  1.00  0.00              
ATOM   2663  N   ARG A 177      -2.596   9.238 -11.061  1.00  0.00              
ATOM   2664  CA  ARG A 177      -2.639   9.857 -12.381  1.00  0.00              
ATOM   2665  C   ARG A 177      -3.644  10.998 -12.379  1.00  0.00              
ATOM   2666  O   ARG A 177      -3.361  12.089 -12.858  1.00  0.00              
ATOM   2667  CB  ARG A 177      -3.035   8.844 -13.462  1.00  0.00              
ATOM   2668  CG  ARG A 177      -1.929   7.885 -13.877  1.00  0.00              
ATOM   2669  CD  ARG A 177      -2.380   7.009 -15.043  1.00  0.00              
ATOM   2670  NE  ARG A 177      -1.263   6.350 -15.728  1.00  0.00              
ATOM   2671  CZ  ARG A 177      -1.397   5.618 -16.840  1.00  0.00              
ATOM   2672  NH1 ARG A 177      -2.588   5.437 -17.391  1.00  0.00              
ATOM   2673  NH2 ARG A 177      -0.333   5.097 -17.422  1.00  0.00              
ATOM   2674  H   ARG A 177      -2.822   8.293 -10.965  1.00  0.00              
ATOM   2675  HA  ARG A 177      -1.663  10.279 -12.622  1.00  0.00              
ATOM   2676 1HB  ARG A 177      -3.875   8.273 -13.070  1.00  0.00              
ATOM   2677 2HB  ARG A 177      -3.357   9.417 -14.332  1.00  0.00              
ATOM   2678 1HG  ARG A 177      -1.057   8.468 -14.172  1.00  0.00              
ATOM   2679 2HG  ARG A 177      -1.675   7.257 -13.021  1.00  0.00              
ATOM   2680 1HD  ARG A 177      -3.052   6.237 -14.667  1.00  0.00              
ATOM   2681 2HD  ARG A 177      -2.908   7.627 -15.768  1.00  0.00              
ATOM   2682  HE  ARG A 177      -0.365   6.469 -15.347  1.00  0.00              
ATOM   2683 1HH1 ARG A 177      -3.406   5.855 -16.970  1.00  0.00              
ATOM   2684 2HH1 ARG A 177      -2.674   4.883 -18.230  1.00  0.00              
ATOM   2685 1HH2 ARG A 177       0.584   5.253 -17.025  1.00  0.00              
ATOM   2686 2HH2 ARG A 177      -0.440   4.546 -18.260  1.00  0.00              
ATOM   2687  N   THR A 178      -4.805  10.737 -11.795  1.00  0.00              
ATOM   2688  CA  THR A 178      -5.882  11.713 -11.748  1.00  0.00              
ATOM   2689  C   THR A 178      -5.476  12.942 -10.931  1.00  0.00              
ATOM   2690  O   THR A 178      -5.646  14.076 -11.372  1.00  0.00              
ATOM   2691  CB  THR A 178      -7.164  11.106 -11.148  1.00  0.00              
ATOM   2692  OG1 THR A 178      -7.623  10.034 -11.981  1.00  0.00              
ATOM   2693  CG2 THR A 178      -8.254  12.162 -11.041  1.00  0.00              
ATOM   2694  H   THR A 178      -4.947   9.856 -11.391  1.00  0.00              
ATOM   2695  HA  THR A 178      -6.100  12.070 -12.755  1.00  0.00              
ATOM   2696  HB  THR A 178      -6.940  10.714 -10.156  1.00  0.00              
ATOM   2697  HG1 THR A 178      -7.112   9.244 -11.794  1.00  0.00              
ATOM   2698 1HG2 THR A 178      -9.152  11.713 -10.615  1.00  0.00              
ATOM   2699 2HG2 THR A 178      -7.913  12.973 -10.398  1.00  0.00              
ATOM   2700 3HG2 THR A 178      -8.479  12.553 -12.031  1.00  0.00              
ATOM   2701  N   LYS A 179      -4.919  12.702  -9.747  1.00  0.00              
ATOM   2702  CA  LYS A 179      -4.571  13.778  -8.823  1.00  0.00              
ATOM   2703  C   LYS A 179      -3.394  14.603  -9.338  1.00  0.00              
ATOM   2704  O   LYS A 179      -3.305  15.804  -9.081  1.00  0.00              
ATOM   2705  CB  LYS A 179      -4.229  13.204  -7.441  1.00  0.00              
ATOM   2706  CG  LYS A 179      -5.381  13.229  -6.445  1.00  0.00              
ATOM   2707  CD  LYS A 179      -6.493  12.255  -6.803  1.00  0.00              
ATOM   2708  CE  LYS A 179      -7.602  12.288  -5.760  1.00  0.00              
ATOM   2709  NZ  LYS A 179      -8.845  11.614  -6.220  1.00  0.00              
ATOM   2710  H   LYS A 179      -4.739  11.772  -9.486  1.00  0.00              
ATOM   2711  HA  LYS A 179      -5.410  14.468  -8.728  1.00  0.00              
ATOM   2712 1HB  LYS A 179      -3.905  12.174  -7.595  1.00  0.00              
ATOM   2713 2HB  LYS A 179      -3.398  13.791  -7.049  1.00  0.00              
ATOM   2714 1HG  LYS A 179      -4.991  12.969  -5.460  1.00  0.00              
ATOM   2715 2HG  LYS A 179      -5.793  14.237  -6.418  1.00  0.00              
ATOM   2716 1HD  LYS A 179      -6.896  12.532  -7.778  1.00  0.00              
ATOM   2717 2HD  LYS A 179      -6.071  11.252  -6.857  1.00  0.00              
ATOM   2718 1HE  LYS A 179      -7.241  11.792  -4.861  1.00  0.00              
ATOM   2719 2HE  LYS A 179      -7.826  13.331  -5.534  1.00  0.00              
ATOM   2720 1HZ  LYS A 179      -9.544  11.665  -5.493  1.00  0.00              
ATOM   2721 2HZ  LYS A 179      -9.191  12.073  -7.052  1.00  0.00              
ATOM   2722 3HZ  LYS A 179      -8.647  10.646  -6.428  1.00  0.00              
ATOM   2723  N   LYS A 180      -2.505  13.959 -10.078  1.00  0.00              
ATOM   2724  CA  LYS A 180      -1.320  14.625 -10.607  1.00  0.00              
ATOM   2725  C   LYS A 180      -1.609  15.399 -11.896  1.00  0.00              
ATOM   2726  O   LYS A 180      -1.035  16.465 -12.118  1.00  0.00              
ATOM   2727  CB  LYS A 180      -0.210  13.602 -10.853  1.00  0.00              
ATOM   2728  CG  LYS A 180       0.426  13.046  -9.585  1.00  0.00              
ATOM   2729  CD  LYS A 180       1.135  14.138  -8.798  1.00  0.00              
ATOM   2730  CE  LYS A 180       1.769  13.585  -7.530  1.00  0.00              
ATOM   2731  NZ  LYS A 180       2.454  14.645  -6.741  1.00  0.00              
ATOM   2732  H   LYS A 180      -2.644  13.004 -10.270  1.00  0.00              
ATOM   2733  HA  LYS A 180      -0.963  15.367  -9.892  1.00  0.00              
ATOM   2734 1HB  LYS A 180      -0.650  12.785 -11.426  1.00  0.00              
ATOM   2735 2HB  LYS A 180       0.554  14.095 -11.455  1.00  0.00              
ATOM   2736 1HG  LYS A 180      -0.359  12.605  -8.970  1.00  0.00              
ATOM   2737 2HG  LYS A 180       1.144  12.276  -9.867  1.00  0.00              
ATOM   2738 1HD  LYS A 180       1.909  14.576  -9.430  1.00  0.00              
ATOM   2739 2HD  LYS A 180       0.406  14.905  -8.534  1.00  0.00              
ATOM   2740 1HE  LYS A 180       0.985  13.132  -6.925  1.00  0.00              
ATOM   2741 2HE  LYS A 180       2.492  12.821  -7.816  1.00  0.00              
ATOM   2742 1HZ  LYS A 180       2.860  14.237  -5.911  1.00  0.00              
ATOM   2743 2HZ  LYS A 180       3.182  15.064  -7.303  1.00  0.00              
ATOM   2744 3HZ  LYS A 180       1.784  15.353  -6.477  1.00  0.00              
ATOM   2745  N   MET A 181      -2.500  14.886 -12.735  1.00  0.00              
ATOM   2746  CA  MET A 181      -2.885  15.604 -13.948  1.00  0.00              
ATOM   2747  C   MET A 181      -3.843  16.738 -13.606  1.00  0.00              
ATOM   2748  O   MET A 181      -3.789  17.812 -14.207  1.00  0.00              
ATOM   2749  CB  MET A 181      -3.529  14.664 -14.974  1.00  0.00              
ATOM   2750  CG  MET A 181      -2.546  13.694 -15.611  1.00  0.00              
ATOM   2751  SD  MET A 181      -3.261  12.780 -16.995  1.00  0.00              
ATOM   2752  CE  MET A 181      -4.343  11.646 -16.132  1.00  0.00              
ATOM   2753  H   MET A 181      -2.907  14.013 -12.538  1.00  0.00              
ATOM   2754  HA  MET A 181      -2.006  16.053 -14.409  1.00  0.00              
ATOM   2755 1HB  MET A 181      -4.309  14.111 -14.450  1.00  0.00              
ATOM   2756 2HB  MET A 181      -3.981  15.292 -15.741  1.00  0.00              
ATOM   2757 1HG  MET A 181      -1.689  14.264 -15.967  1.00  0.00              
ATOM   2758 2HG  MET A 181      -2.223  12.988 -14.847  1.00  0.00              
ATOM   2759 1HE  MET A 181      -4.857  11.012 -16.854  1.00  0.00              
ATOM   2760 2HE  MET A 181      -3.754  11.024 -15.454  1.00  0.00              
ATOM   2761 3HE  MET A 181      -5.078  12.211 -15.558  1.00  0.00              
ATOM   2762  N   SER A 182      -4.710  16.481 -12.626  1.00  0.00              
ATOM   2763  CA  SER A 182      -5.686  17.458 -12.155  1.00  0.00              
ATOM   2764  C   SER A 182      -6.707  17.799 -13.242  1.00  0.00              
ATOM   2765  O   SER A 182      -6.840  17.084 -14.238  1.00  0.00              
ATOM   2766  CB  SER A 182      -4.976  18.712 -11.685  1.00  0.00              
ATOM   2767  OG  SER A 182      -5.820  19.544 -10.937  1.00  0.00              
ATOM   2768  H   SER A 182      -4.695  15.599 -12.207  1.00  0.00              
ATOM   2769  HA  SER A 182      -6.206  17.148 -11.248  1.00  0.00              
ATOM   2770 1HB  SER A 182      -4.127  18.422 -11.067  1.00  0.00              
ATOM   2771 2HB  SER A 182      -4.619  19.260 -12.556  1.00  0.00              
ATOM   2772  HG  SER A 182      -5.882  19.211 -10.038  1.00  0.00              
ATOM   2773  N   GLU A 183      -7.440  18.882 -13.035  1.00  0.00              
ATOM   2774  CA  GLU A 183      -8.445  19.314 -13.987  1.00  0.00              
ATOM   2775  C   GLU A 183      -8.153  20.728 -14.467  1.00  0.00              
ATOM   2776  O   GLU A 183      -8.487  21.706 -13.801  1.00  0.00              
ATOM   2777  CB  GLU A 183      -9.841  19.239 -13.364  1.00  0.00              
ATOM   2778  CG  GLU A 183     -10.308  17.829 -13.034  1.00  0.00              
ATOM   2779  CD  GLU A 183     -11.705  17.831 -12.478  1.00  0.00              
ATOM   2780  OE1 GLU A 183     -12.296  18.883 -12.412  1.00  0.00              
ATOM   2781  OE2 GLU A 183     -12.224  16.770 -12.224  1.00  0.00              
ATOM   2782  H   GLU A 183      -7.306  19.402 -12.216  1.00  0.00              
ATOM   2783  HA  GLU A 183      -8.422  18.670 -14.867  1.00  0.00              
ATOM   2784 1HB  GLU A 183      -9.815  19.835 -12.452  1.00  0.00              
ATOM   2785 2HB  GLU A 183     -10.532  19.692 -14.076  1.00  0.00              
ATOM   2786 1HG  GLU A 183     -10.257  17.145 -13.882  1.00  0.00              
ATOM   2787 2HG  GLU A 183      -9.611  17.502 -12.264  1.00  0.00              
ATOM   2788  N   ASN A 184      -7.491  20.825 -15.608  1.00  0.00              
ATOM   2789  CA  ASN A 184      -7.167  22.118 -16.191  1.00  0.00              
ATOM   2790  C   ASN A 184      -8.418  22.707 -16.816  1.00  0.00              
ATOM   2791  O   ASN A 184      -8.595  22.671 -18.034  1.00  0.00              
ATOM   2792  CB  ASN A 184      -6.049  22.021 -17.212  1.00  0.00              
ATOM   2793  CG  ASN A 184      -5.571  23.354 -17.716  1.00  0.00              
ATOM   2794  OD1 ASN A 184      -5.809  24.397 -17.094  1.00  0.00              
ATOM   2795  ND2 ASN A 184      -4.971  23.338 -18.878  1.00  0.00              
ATOM   2796  H   ASN A 184      -7.218  20.006 -16.077  1.00  0.00              
ATOM   2797  HA  ASN A 184      -6.830  22.802 -15.410  1.00  0.00              
ATOM   2798 1HB  ASN A 184      -5.188  21.375 -17.038  1.00  0.00              
ATOM   2799 2HB  ASN A 184      -6.694  21.571 -17.968  1.00  0.00              
ATOM   2800 1HD2 ASN A 184      -4.625  24.189 -19.274  1.00  0.00              
ATOM   2801 2HD2 ASN A 184      -4.857  22.474 -19.368  1.00  0.00              
ATOM   2802  N   LYS A 185      -9.302  23.202 -15.971  1.00  0.00              
ATOM   2803  CA  LYS A 185     -10.571  23.745 -16.420  1.00  0.00              
ATOM   2804  C   LYS A 185     -10.672  25.217 -16.059  1.00  0.00              
ATOM   2805  O   LYS A 185     -11.065  25.521 -14.918  1.00  0.00              
ATOM   2806  OXT LYS A 185     -10.376  26.054 -16.866  1.00  0.00              
ATOM   2807  CB  LYS A 185     -11.738  22.966 -15.811  1.00  0.00              
ATOM   2808  CG  LYS A 185     -11.809  21.505 -16.237  1.00  0.00              
ATOM   2809  CD  LYS A 185     -13.003  20.803 -15.609  1.00  0.00              
ATOM   2810  CE  LYS A 185     -13.043  19.331 -15.989  1.00  0.00              
ATOM   2811  NZ  LYS A 185     -14.218  18.635 -15.397  1.00  0.00              
ATOM   2812  H   LYS A 185      -9.091  23.213 -15.014  1.00  0.00              
ATOM   2813  HA  LYS A 185     -10.638  23.676 -17.506  1.00  0.00              
ATOM   2814 1HB  LYS A 185     -11.629  23.022 -14.728  1.00  0.00              
ATOM   2815 2HB  LYS A 185     -12.654  23.475 -16.110  1.00  0.00              
ATOM   2816 1HG  LYS A 185     -11.894  21.465 -17.325  1.00  0.00              
ATOM   2817 2HG  LYS A 185     -10.890  21.009 -15.929  1.00  0.00              
ATOM   2818 1HD  LYS A 185     -12.929  20.897 -14.524  1.00  0.00              
ATOM   2819 2HD  LYS A 185     -13.914  21.292 -15.952  1.00  0.00              
ATOM   2820 1HE  LYS A 185     -13.089  19.260 -17.075  1.00  0.00              
ATOM   2821 2HE  LYS A 185     -12.127  18.860 -15.633  1.00  0.00              
ATOM   2822 1HZ  LYS A 185     -14.208  17.663 -15.673  1.00  0.00              
ATOM   2823 2HZ  LYS A 185     -14.177  18.699 -14.390  1.00  0.00              
ATOM   2824 3HZ  LYS A 185     -15.069  19.069 -15.727  1.00  0.00              
ATOM   2825  N   GLY B 391      38.576 -13.661  -4.345  1.00  0.00              
ATOM   2826  CA  GLY B 391      38.040 -12.774  -3.283  1.00  0.00              
ATOM   2827  C   GLY B 391      36.681 -12.224  -3.644  1.00  0.00              
ATOM   2828  O   GLY B 391      36.101 -12.621  -4.653  1.00  0.00              
ATOM   2829 1H   GLY B 391      39.440 -13.436  -4.796  1.00  0.00              
ATOM   2830 2H   GLY B 391      38.788 -14.616  -4.138  1.00  0.00              
ATOM   2831 3H   GLY B 391      38.042 -13.828  -5.174  1.00  0.00              
ATOM   2832 1HA  GLY B 391      37.953 -13.340  -2.356  1.00  0.00              
ATOM   2833 2HA  GLY B 391      38.727 -11.940  -3.136  1.00  0.00              
ATOM   2834  N   SER B 392      36.169 -11.317  -2.826  1.00  0.00              
ATOM   2835  CA  SER B 392      34.871 -10.716  -3.085  1.00  0.00              
ATOM   2836  C   SER B 392      35.024  -9.646  -4.157  1.00  0.00              
ATOM   2837  O   SER B 392      34.278  -9.620  -5.136  1.00  0.00              
ATOM   2838  CB  SER B 392      34.307 -10.110  -1.800  1.00  0.00              
ATOM   2839  OG  SER B 392      34.008 -11.121  -0.852  1.00  0.00              
ATOM   2840  H   SER B 392      36.672 -11.046  -2.029  1.00  0.00              
ATOM   2841  HA  SER B 392      34.103 -11.443  -3.354  1.00  0.00              
ATOM   2842 1HB  SER B 392      35.049  -9.427  -1.385  1.00  0.00              
ATOM   2843 2HB  SER B 392      33.401  -9.557  -2.043  1.00  0.00              
ATOM   2844  HG  SER B 392      33.652 -10.709  -0.044  1.00  0.00              
ATOM   2845  N   GLU B 393      36.007  -8.773  -3.941  1.00  0.00              
ATOM   2846  CA  GLU B 393      36.373  -7.709  -4.876  1.00  0.00              
ATOM   2847  C   GLU B 393      35.186  -6.845  -5.300  1.00  0.00              
ATOM   2848  O   GLU B 393      34.932  -5.798  -4.702  1.00  0.00              
ATOM   2849  CB  GLU B 393      37.039  -8.310  -6.116  1.00  0.00              
ATOM   2850  CG  GLU B 393      38.407  -8.926  -5.858  1.00  0.00              
ATOM   2851  CD  GLU B 393      38.986  -9.515  -7.114  1.00  0.00              
ATOM   2852  OE1 GLU B 393      38.327  -9.475  -8.124  1.00  0.00              
ATOM   2853  OE2 GLU B 393      40.131  -9.903  -7.091  1.00  0.00              
ATOM   2854  H   GLU B 393      36.524  -8.853  -3.106  1.00  0.00              
ATOM   2855  HA  GLU B 393      37.071  -7.021  -4.399  1.00  0.00              
ATOM   2856 1HB  GLU B 393      36.364  -9.074  -6.501  1.00  0.00              
ATOM   2857 2HB  GLU B 393      37.135  -7.507  -6.847  1.00  0.00              
ATOM   2858 1HG  GLU B 393      39.122  -8.229  -5.420  1.00  0.00              
ATOM   2859 2HG  GLU B 393      38.199  -9.724  -5.146  1.00  0.00              
ATOM   2860  N   THR B 394      34.452  -7.289  -6.312  1.00  0.00              
ATOM   2861  CA  THR B 394      33.292  -6.558  -6.788  1.00  0.00              
ATOM   2862  C   THR B 394      32.206  -6.526  -5.716  1.00  0.00              
ATOM   2863  O   THR B 394      31.581  -5.489  -5.477  1.00  0.00              
ATOM   2864  CB  THR B 394      32.721  -7.178  -8.078  1.00  0.00              
ATOM   2865  OG1 THR B 394      33.703  -7.110  -9.120  1.00  0.00              
ATOM   2866  CG2 THR B 394      31.469  -6.435  -8.517  1.00  0.00              
ATOM   2867  H   THR B 394      34.697  -8.134  -6.750  1.00  0.00              
ATOM   2868  HA  THR B 394      33.566  -5.522  -6.991  1.00  0.00              
ATOM   2869  HB  THR B 394      32.475  -8.222  -7.889  1.00  0.00              
ATOM   2870  HG1 THR B 394      34.336  -7.824  -9.007  1.00  0.00              
ATOM   2871 1HG2 THR B 394      31.079  -6.887  -9.429  1.00  0.00              
ATOM   2872 2HG2 THR B 394      30.715  -6.495  -7.731  1.00  0.00              
ATOM   2873 3HG2 THR B 394      31.713  -5.390  -8.705  1.00  0.00              
ATOM   2874  N   GLN B 395      32.007  -7.662  -5.054  1.00  0.00              
ATOM   2875  CA  GLN B 395      31.004  -7.765  -4.001  1.00  0.00              
ATOM   2876  C   GLN B 395      31.386  -6.900  -2.811  1.00  0.00              
ATOM   2877  O   GLN B 395      30.528  -6.280  -2.191  1.00  0.00              
ATOM   2878  CB  GLN B 395      30.821  -9.212  -3.546  1.00  0.00              
ATOM   2879  CG  GLN B 395      30.129 -10.085  -4.571  1.00  0.00              
ATOM   2880  CD  GLN B 395      30.109 -11.546  -4.169  1.00  0.00              
ATOM   2881  OE1 GLN B 395      30.801 -11.957  -3.239  1.00  0.00              
ATOM   2882  NE2 GLN B 395      29.324 -12.335  -4.879  1.00  0.00              
ATOM   2883  H   GLN B 395      32.551  -8.451  -5.281  1.00  0.00              
ATOM   2884  HA  GLN B 395      30.049  -7.392  -4.370  1.00  0.00              
ATOM   2885 1HB  GLN B 395      31.817  -9.602  -3.332  1.00  0.00              
ATOM   2886 2HB  GLN B 395      30.239  -9.181  -2.627  1.00  0.00              
ATOM   2887 1HG  GLN B 395      29.153  -9.842  -4.991  1.00  0.00              
ATOM   2888 2HG  GLN B 395      30.896  -9.949  -5.335  1.00  0.00              
ATOM   2889 1HE2 GLN B 395      29.268 -13.311  -4.662  1.00  0.00              
ATOM   2890 2HE2 GLN B 395      28.785 -11.960  -5.633  1.00  0.00              
ATOM   2891  N   ALA B 396      32.679  -6.858  -2.502  1.00  0.00              
ATOM   2892  CA  ALA B 396      33.174  -6.039  -1.401  1.00  0.00              
ATOM   2893  C   ALA B 396      32.955  -4.562  -1.690  1.00  0.00              
ATOM   2894  O   ALA B 396      32.543  -3.804  -0.814  1.00  0.00              
ATOM   2895  CB  ALA B 396      34.648  -6.314  -1.150  1.00  0.00              
ATOM   2896  H   ALA B 396      33.312  -7.380  -3.036  1.00  0.00              
ATOM   2897  HA  ALA B 396      32.611  -6.288  -0.501  1.00  0.00              
ATOM   2898 1HB  ALA B 396      34.997  -5.693  -0.325  1.00  0.00              
ATOM   2899 2HB  ALA B 396      34.784  -7.365  -0.896  1.00  0.00              
ATOM   2900 3HB  ALA B 396      35.219  -6.079  -2.046  1.00  0.00              
ATOM   2901  N   GLY B 397      33.220  -4.164  -2.930  1.00  0.00              
ATOM   2902  CA  GLY B 397      33.022  -2.782  -3.320  1.00  0.00              
ATOM   2903  C   GLY B 397      31.565  -2.376  -3.235  1.00  0.00              
ATOM   2904  O   GLY B 397      31.243  -1.295  -2.748  1.00  0.00              
ATOM   2905  H   GLY B 397      33.554  -4.814  -3.582  1.00  0.00              
ATOM   2906 1HA  GLY B 397      33.604  -2.139  -2.660  1.00  0.00              
ATOM   2907 2HA  GLY B 397      33.362  -2.650  -4.347  1.00  0.00              
ATOM   2908  N   ILE B 398      30.683  -3.264  -3.690  1.00  0.00              
ATOM   2909  CA  ILE B 398      29.243  -3.030  -3.627  1.00  0.00              
ATOM   2910  C   ILE B 398      28.757  -2.937  -2.180  1.00  0.00              
ATOM   2911  O   ILE B 398      27.986  -2.045  -1.838  1.00  0.00              
ATOM   2912  CB  ILE B 398      28.459  -4.139  -4.353  1.00  0.00              
ATOM   2913  CG1 ILE B 398      28.735  -4.089  -5.858  1.00  0.00              
ATOM   2914  CG2 ILE B 398      26.970  -4.006  -4.077  1.00  0.00              
ATOM   2915  CD1 ILE B 398      28.240  -5.303  -6.610  1.00  0.00              
ATOM   2916  H   ILE B 398      31.009  -4.102  -4.081  1.00  0.00              
ATOM   2917  HA  ILE B 398      28.992  -2.064  -4.063  1.00  0.00              
ATOM   2918  HB  ILE B 398      28.809  -5.109  -4.002  1.00  0.00              
ATOM   2919 1HG1 ILE B 398      28.248  -3.196  -6.248  1.00  0.00              
ATOM   2920 2HG1 ILE B 398      29.814  -3.998  -5.987  1.00  0.00              
ATOM   2921 1HG2 ILE B 398      26.431  -4.797  -4.598  1.00  0.00              
ATOM   2922 2HG2 ILE B 398      26.790  -4.090  -3.006  1.00  0.00              
ATOM   2923 3HG2 ILE B 398      26.619  -3.035  -4.429  1.00  0.00              
ATOM   2924 1HD1 ILE B 398      28.471  -5.196  -7.671  1.00  0.00              
ATOM   2925 2HD1 ILE B 398      28.728  -6.198  -6.222  1.00  0.00              
ATOM   2926 3HD1 ILE B 398      27.162  -5.394  -6.484  1.00  0.00              
ATOM   2927  N   LYS B 399      29.233  -3.844  -1.328  1.00  0.00              
ATOM   2928  CA  LYS B 399      28.876  -3.831   0.088  1.00  0.00              
ATOM   2929  C   LYS B 399      29.309  -2.536   0.767  1.00  0.00              
ATOM   2930  O   LYS B 399      28.582  -1.997   1.606  1.00  0.00              
ATOM   2931  CB  LYS B 399      29.484  -5.031   0.813  1.00  0.00              
ATOM   2932  CG  LYS B 399      28.802  -6.345   0.482  1.00  0.00              
ATOM   2933  CD  LYS B 399      29.457  -7.505   1.200  1.00  0.00              
ATOM   2934  CE  LYS B 399      28.770  -8.816   0.861  1.00  0.00              
ATOM   2935  NZ  LYS B 399      29.385  -9.969   1.568  1.00  0.00              
ATOM   2936  H   LYS B 399      29.841  -4.541  -1.661  1.00  0.00              
ATOM   2937  HA  LYS B 399      27.792  -3.884   0.197  1.00  0.00              
ATOM   2938 1HB  LYS B 399      30.534  -5.077   0.531  1.00  0.00              
ATOM   2939 2HB  LYS B 399      29.404  -4.832   1.883  1.00  0.00              
ATOM   2940 1HG  LYS B 399      27.754  -6.278   0.782  1.00  0.00              
ATOM   2941 2HG  LYS B 399      28.861  -6.505  -0.595  1.00  0.00              
ATOM   2942 1HD  LYS B 399      30.505  -7.552   0.901  1.00  0.00              
ATOM   2943 2HD  LYS B 399      29.395  -7.328   2.274  1.00  0.00              
ATOM   2944 1HE  LYS B 399      27.722  -8.738   1.141  1.00  0.00              
ATOM   2945 2HE  LYS B 399      28.847  -8.971  -0.216  1.00  0.00              
ATOM   2946 1HZ  LYS B 399      28.900 -10.817   1.312  1.00  0.00              
ATOM   2947 2HZ  LYS B 399      30.359 -10.045   1.306  1.00  0.00              
ATOM   2948 3HZ  LYS B 399      29.314  -9.827   2.564  1.00  0.00              
ATOM   2949  N   GLU B 400      30.481  -2.034   0.403  1.00  0.00              
ATOM   2950  CA  GLU B 400      30.953  -0.765   0.938  1.00  0.00              
ATOM   2951  C   GLU B 400      30.026   0.366   0.513  1.00  0.00              
ATOM   2952  O   GLU B 400      29.644   1.208   1.328  1.00  0.00              
ATOM   2953  CB  GLU B 400      32.385  -0.482   0.477  1.00  0.00              
ATOM   2954  CG  GLU B 400      32.991   0.789   1.056  1.00  0.00              
ATOM   2955  CD  GLU B 400      34.425   0.951   0.633  1.00  0.00              
ATOM   2956  OE1 GLU B 400      34.907   0.118  -0.096  1.00  0.00              
ATOM   2957  OE2 GLU B 400      35.005   1.964   0.947  1.00  0.00              
ATOM   2958  H   GLU B 400      31.043  -2.529  -0.237  1.00  0.00              
ATOM   2959  HA  GLU B 400      30.941  -0.796   2.028  1.00  0.00              
ATOM   2960 1HB  GLU B 400      32.989  -1.339   0.773  1.00  0.00              
ATOM   2961 2HB  GLU B 400      32.361  -0.410  -0.610  1.00  0.00              
ATOM   2962 1HG  GLU B 400      32.434   1.690   0.800  1.00  0.00              
ATOM   2963 2HG  GLU B 400      32.945   0.627   2.132  1.00  0.00              
ATOM   2964  N   GLU B 401      29.648   0.371  -0.760  1.00  0.00              
ATOM   2965  CA  GLU B 401      28.742   1.382  -1.274  1.00  0.00              
ATOM   2966  C   GLU B 401      27.366   1.255  -0.634  1.00  0.00              
ATOM   2967  O   GLU B 401      26.687   2.258  -0.430  1.00  0.00              
ATOM   2968  CB  GLU B 401      28.631   1.276  -2.797  1.00  0.00              
ATOM   2969  CG  GLU B 401      29.882   1.709  -3.550  1.00  0.00              
ATOM   2970  CD  GLU B 401      29.732   1.484  -5.029  1.00  0.00              
ATOM   2971  OE1 GLU B 401      28.718   0.968  -5.433  1.00  0.00              
ATOM   2972  OE2 GLU B 401      30.582   1.929  -5.766  1.00  0.00              
ATOM   2973  H   GLU B 401      29.991  -0.323  -1.368  1.00  0.00              
ATOM   2974  HA  GLU B 401      29.114   2.375  -1.021  1.00  0.00              
ATOM   2975 1HB  GLU B 401      28.411   0.235  -3.029  1.00  0.00              
ATOM   2976 2HB  GLU B 401      27.791   1.902  -3.098  1.00  0.00              
ATOM   2977 1HG  GLU B 401      30.159   2.747  -3.367  1.00  0.00              
ATOM   2978 2HG  GLU B 401      30.657   1.052  -3.159  1.00  0.00              
ATOM   2979  N   ILE B 402      26.960   0.026  -0.311  1.00  0.00              
ATOM   2980  CA  ILE B 402      25.697  -0.185   0.391  1.00  0.00              
ATOM   2981  C   ILE B 402      25.771   0.456   1.770  1.00  0.00              
ATOM   2982  O   ILE B 402      24.837   1.126   2.196  1.00  0.00              
ATOM   2983  CB  ILE B 402      25.326  -1.684   0.536  1.00  0.00              
ATOM   2984  CG1 ILE B 402      24.943  -2.283  -0.823  1.00  0.00              
ATOM   2985  CG2 ILE B 402      24.174  -1.850   1.523  1.00  0.00              
ATOM   2986  CD1 ILE B 402      24.841  -3.794  -0.815  1.00  0.00              
ATOM   2987  H   ILE B 402      27.510  -0.749  -0.564  1.00  0.00              
ATOM   2988  HA  ILE B 402      24.880   0.316  -0.128  1.00  0.00              
ATOM   2989  HB  ILE B 402      26.183  -2.212   0.926  1.00  0.00              
ATOM   2990 1HG1 ILE B 402      23.982  -1.855  -1.107  1.00  0.00              
ATOM   2991 2HG1 ILE B 402      25.704  -1.974  -1.539  1.00  0.00              
ATOM   2992 1HG2 ILE B 402      23.924  -2.907   1.615  1.00  0.00              
ATOM   2993 2HG2 ILE B 402      24.470  -1.462   2.497  1.00  0.00              
ATOM   2994 3HG2 ILE B 402      23.304  -1.301   1.162  1.00  0.00              
ATOM   2995 1HD1 ILE B 402      24.566  -4.145  -1.809  1.00  0.00              
ATOM   2996 2HD1 ILE B 402      25.802  -4.223  -0.532  1.00  0.00              
ATOM   2997 3HD1 ILE B 402      24.080  -4.104  -0.100  1.00  0.00              
ATOM   2998  N   ARG B 403      26.914   0.291   2.432  1.00  0.00              
ATOM   2999  CA  ARG B 403      27.147   0.924   3.724  1.00  0.00              
ATOM   3000  C   ARG B 403      27.179   2.443   3.584  1.00  0.00              
ATOM   3001  O   ARG B 403      26.748   3.161   4.487  1.00  0.00              
ATOM   3002  CB  ARG B 403      28.399   0.396   4.406  1.00  0.00              
ATOM   3003  CG  ARG B 403      28.295  -1.031   4.917  1.00  0.00              
ATOM   3004  CD  ARG B 403      29.558  -1.572   5.483  1.00  0.00              
ATOM   3005  NE  ARG B 403      29.463  -2.938   5.973  1.00  0.00              
ATOM   3006  CZ  ARG B 403      30.504  -3.661   6.433  1.00  0.00              
ATOM   3007  NH1 ARG B 403      31.722  -3.169   6.432  1.00  0.00              
ATOM   3008  NH2 ARG B 403      30.269  -4.888   6.862  1.00  0.00              
ATOM   3009  H   ARG B 403      27.616  -0.272   2.040  1.00  0.00              
ATOM   3010  HA  ARG B 403      26.328   0.688   4.403  1.00  0.00              
ATOM   3011 1HB  ARG B 403      29.208   0.459   3.679  1.00  0.00              
ATOM   3012 2HB  ARG B 403      28.610   1.063   5.242  1.00  0.00              
ATOM   3013 1HG  ARG B 403      27.537  -1.066   5.699  1.00  0.00              
ATOM   3014 2HG  ARG B 403      27.995  -1.674   4.090  1.00  0.00              
ATOM   3015 1HD  ARG B 403      30.327  -1.557   4.709  1.00  0.00              
ATOM   3016 2HD  ARG B 403      29.870  -0.947   6.317  1.00  0.00              
ATOM   3017  HE  ARG B 403      28.654  -3.540   6.050  1.00  0.00              
ATOM   3018 1HH1 ARG B 403      31.887  -2.235   6.082  1.00  0.00              
ATOM   3019 2HH1 ARG B 403      32.489  -3.727   6.779  1.00  0.00              
ATOM   3020 1HH2 ARG B 403      29.329  -5.257   6.840  1.00  0.00              
ATOM   3021 2HH2 ARG B 403      31.030  -5.451   7.212  1.00  0.00              
ATOM   3022  N   ARG B 404      27.680   2.927   2.451  1.00  0.00              
ATOM   3023  CA  ARG B 404      27.700   4.359   2.174  1.00  0.00              
ATOM   3024  C   ARG B 404      26.276   4.905   2.053  1.00  0.00              
ATOM   3025  O   ARG B 404      25.977   5.992   2.543  1.00  0.00              
ATOM   3026  CB  ARG B 404      28.538   4.699   0.949  1.00  0.00              
ATOM   3027  CG  ARG B 404      30.032   4.472   1.114  1.00  0.00              
ATOM   3028  CD  ARG B 404      30.826   4.702  -0.120  1.00  0.00              
ATOM   3029  NE  ARG B 404      32.232   4.348  -0.006  1.00  0.00              
ATOM   3030  CZ  ARG B 404      33.133   4.468  -0.999  1.00  0.00              
ATOM   3031  NH1 ARG B 404      32.777   4.893  -2.190  1.00  0.00              
ATOM   3032  NH2 ARG B 404      34.386   4.123  -0.752  1.00  0.00              
ATOM   3033  H   ARG B 404      28.054   2.307   1.789  1.00  0.00              
ATOM   3034  HA  ARG B 404      28.173   4.889   3.001  1.00  0.00              
ATOM   3035 1HB  ARG B 404      28.169   4.081   0.131  1.00  0.00              
ATOM   3036 2HB  ARG B 404      28.357   5.749   0.722  1.00  0.00              
ATOM   3037 1HG  ARG B 404      30.403   5.150   1.884  1.00  0.00              
ATOM   3038 2HG  ARG B 404      30.193   3.441   1.432  1.00  0.00              
ATOM   3039 1HD  ARG B 404      30.405   4.105  -0.929  1.00  0.00              
ATOM   3040 2HD  ARG B 404      30.775   5.758  -0.382  1.00  0.00              
ATOM   3041  HE  ARG B 404      32.742   3.978   0.786  1.00  0.00              
ATOM   3042 1HH1 ARG B 404      31.813   5.137  -2.369  1.00  0.00              
ATOM   3043 2HH1 ARG B 404      33.468   4.975  -2.923  1.00  0.00              
ATOM   3044 1HH2 ARG B 404      34.640   3.780   0.165  1.00  0.00              
ATOM   3045 2HH2 ARG B 404      35.081   4.201  -1.479  1.00  0.00              
ATOM   3046  N   GLN B 405      25.397   4.137   1.411  1.00  0.00              
ATOM   3047  CA  GLN B 405      24.019   4.571   1.212  1.00  0.00              
ATOM   3048  C   GLN B 405      23.242   4.474   2.516  1.00  0.00              
ATOM   3049  O   GLN B 405      22.376   5.305   2.797  1.00  0.00              
ATOM   3050  CB  GLN B 405      23.321   3.745   0.127  1.00  0.00              
ATOM   3051  CG  GLN B 405      23.896   3.926  -1.270  1.00  0.00              
ATOM   3052  CD  GLN B 405      23.903   5.367  -1.739  1.00  0.00              
ATOM   3053  OE1 GLN B 405      22.926   6.092  -1.581  1.00  0.00              
ATOM   3054  NE2 GLN B 405      24.993   5.781  -2.359  1.00  0.00              
ATOM   3055  H   GLN B 405      25.679   3.254   1.077  1.00  0.00              
ATOM   3056  HA  GLN B 405      24.006   5.618   0.908  1.00  0.00              
ATOM   3057 1HB  GLN B 405      23.403   2.700   0.423  1.00  0.00              
ATOM   3058 2HB  GLN B 405      22.272   4.043   0.130  1.00  0.00              
ATOM   3059 1HG  GLN B 405      24.843   3.484  -1.581  1.00  0.00              
ATOM   3060 2HG  GLN B 405      23.075   3.410  -1.769  1.00  0.00              
ATOM   3061 1HE2 GLN B 405      25.053   6.724  -2.691  1.00  0.00              
ATOM   3062 2HE2 GLN B 405      25.758   5.152  -2.496  1.00  0.00              
ATOM   3063  N   GLU B 406      23.566   3.464   3.321  1.00  0.00              
ATOM   3064  CA  GLU B 406      22.961   3.318   4.638  1.00  0.00              
ATOM   3065  C   GLU B 406      23.376   4.481   5.526  1.00  0.00              
ATOM   3066  O   GLU B 406      22.562   5.027   6.261  1.00  0.00              
ATOM   3067  CB  GLU B 406      23.361   1.986   5.277  1.00  0.00              
ATOM   3068  CG  GLU B 406      22.741   0.762   4.620  1.00  0.00              
ATOM   3069  CD  GLU B 406      23.275  -0.509   5.219  1.00  0.00              
ATOM   3070  OE1 GLU B 406      24.142  -0.431   6.056  1.00  0.00              
ATOM   3071  OE2 GLU B 406      22.740  -1.552   4.924  1.00  0.00              
ATOM   3072  H   GLU B 406      24.222   2.796   3.015  1.00  0.00              
ATOM   3073  HA  GLU B 406      21.874   3.345   4.551  1.00  0.00              
ATOM   3074 1HB  GLU B 406      24.448   1.918   5.218  1.00  0.00              
ATOM   3075 2HB  GLU B 406      23.056   2.030   6.323  1.00  0.00              
ATOM   3076 1HG  GLU B 406      21.652   0.752   4.661  1.00  0.00              
ATOM   3077 2HG  GLU B 406      23.063   0.837   3.582  1.00  0.00              
ATOM   3078  N   PHE B 407      24.646   4.864   5.427  1.00  0.00              
ATOM   3079  CA  PHE B 407      25.174   6.027   6.136  1.00  0.00              
ATOM   3080  C   PHE B 407      24.434   7.298   5.733  1.00  0.00              
ATOM   3081  O   PHE B 407      24.015   8.077   6.590  1.00  0.00              
ATOM   3082  CB  PHE B 407      26.670   6.178   5.829  1.00  0.00              
ATOM   3083  CG  PHE B 407      27.293   7.435   6.374  1.00  0.00              
ATOM   3084  CD1 PHE B 407      27.662   7.524   7.705  1.00  0.00              
ATOM   3085  CD2 PHE B 407      27.512   8.528   5.549  1.00  0.00              
ATOM   3086  CE1 PHE B 407      28.235   8.679   8.204  1.00  0.00              
ATOM   3087  CE2 PHE B 407      28.083   9.684   6.042  1.00  0.00              
ATOM   3088  CZ  PHE B 407      28.443   9.760   7.372  1.00  0.00              
ATOM   3089  H   PHE B 407      25.255   4.339   4.859  1.00  0.00              
ATOM   3090  HA  PHE B 407      25.024   5.906   7.210  1.00  0.00              
ATOM   3091 1HB  PHE B 407      27.229   5.349   6.261  1.00  0.00              
ATOM   3092 2HB  PHE B 407      26.831   6.202   4.752  1.00  0.00              
ATOM   3093  HD1 PHE B 407      27.498   6.679   8.359  1.00  0.00              
ATOM   3094  HD2 PHE B 407      27.227   8.470   4.507  1.00  0.00              
ATOM   3095  HE1 PHE B 407      28.517   8.735   9.247  1.00  0.00              
ATOM   3096  HE2 PHE B 407      28.247  10.526   5.387  1.00  0.00              
ATOM   3097  HZ  PHE B 407      28.890  10.663   7.760  1.00  0.00              
ATOM   3098  N   LEU B 408      24.277   7.502   4.431  1.00  0.00              
ATOM   3099  CA  LEU B 408      23.627   8.701   3.916  1.00  0.00              
ATOM   3100  C   LEU B 408      22.167   8.752   4.340  1.00  0.00              
ATOM   3101  O   LEU B 408      21.649   9.813   4.686  1.00  0.00              
ATOM   3102  CB  LEU B 408      23.742   8.757   2.387  1.00  0.00              
ATOM   3103  CG  LEU B 408      25.157   9.007   1.848  1.00  0.00              
ATOM   3104  CD1 LEU B 408      25.176   8.837   0.335  1.00  0.00              
ATOM   3105  CD2 LEU B 408      25.609  10.407   2.239  1.00  0.00              
ATOM   3106  H   LEU B 408      24.612   6.828   3.797  1.00  0.00              
ATOM   3107  HA  LEU B 408      24.105   9.585   4.336  1.00  0.00              
ATOM   3108 1HB  LEU B 408      23.427   7.741   2.149  1.00  0.00              
ATOM   3109 2HB  LEU B 408      23.038   9.466   1.954  1.00  0.00              
ATOM   3110  HG  LEU B 408      25.821   8.292   2.335  1.00  0.00              
ATOM   3111 1HD1 LEU B 408      26.185   9.018  -0.039  1.00  0.00              
ATOM   3112 2HD1 LEU B 408      24.871   7.821   0.080  1.00  0.00              
ATOM   3113 3HD1 LEU B 408      24.490   9.549  -0.120  1.00  0.00              
ATOM   3114 1HD2 LEU B 408      26.614  10.582   1.856  1.00  0.00              
ATOM   3115 2HD2 LEU B 408      24.925  11.142   1.817  1.00  0.00              
ATOM   3116 3HD2 LEU B 408      25.615  10.496   3.325  1.00  0.00              
ATOM   3117  N   LEU B 409      21.518   7.594   4.345  1.00  0.00              
ATOM   3118  CA  LEU B 409      20.124   7.512   4.744  1.00  0.00              
ATOM   3119  C   LEU B 409      19.983   7.865   6.215  1.00  0.00              
ATOM   3120  O   LEU B 409      19.070   8.585   6.607  1.00  0.00              
ATOM   3121  CB  LEU B 409      19.567   6.110   4.467  1.00  0.00              
ATOM   3122  CG  LEU B 409      18.048   5.968   4.626  1.00  0.00              
ATOM   3123  CD1 LEU B 409      17.332   6.889   3.648  1.00  0.00              
ATOM   3124  CD2 LEU B 409      17.645   4.519   4.396  1.00  0.00              
ATOM   3125  H   LEU B 409      21.994   6.775   4.073  1.00  0.00              
ATOM   3126  HA  LEU B 409      19.540   8.238   4.180  1.00  0.00              
ATOM   3127 1HB  LEU B 409      19.843   6.013   3.419  1.00  0.00              
ATOM   3128 2HB  LEU B 409      20.083   5.348   5.051  1.00  0.00              
ATOM   3129  HG  LEU B 409      17.805   6.222   5.659  1.00  0.00              
ATOM   3130 1HD1 LEU B 409      16.254   6.782   3.768  1.00  0.00              
ATOM   3131 2HD1 LEU B 409      17.617   7.922   3.845  1.00  0.00              
ATOM   3132 3HD1 LEU B 409      17.611   6.624   2.628  1.00  0.00              
ATOM   3133 1HD2 LEU B 409      16.565   4.420   4.510  1.00  0.00              
ATOM   3134 2HD2 LEU B 409      17.934   4.216   3.389  1.00  0.00              
ATOM   3135 3HD2 LEU B 409      18.147   3.882   5.125  1.00  0.00              
ATOM   3136  N   ASN B 410      20.902   7.347   7.015  1.00  0.00              
ATOM   3137  CA  ASN B 410      20.944   7.633   8.451  1.00  0.00              
ATOM   3138  C   ASN B 410      21.280   9.100   8.716  1.00  0.00              
ATOM   3139  O   ASN B 410      20.748   9.710   9.646  1.00  0.00              
ATOM   3140  CB  ASN B 410      21.933   6.732   9.168  1.00  0.00              
ATOM   3141  CG  ASN B 410      21.468   5.309   9.304  1.00  0.00              
ATOM   3142  OD1 ASN B 410      20.270   5.015   9.216  1.00  0.00              
ATOM   3143  ND2 ASN B 410      22.397   4.437   9.598  1.00  0.00              
ATOM   3144  H   ASN B 410      21.568   6.727   6.629  1.00  0.00              
ATOM   3145  HA  ASN B 410      19.961   7.458   8.892  1.00  0.00              
ATOM   3146 1HB  ASN B 410      22.990   6.739   8.900  1.00  0.00              
ATOM   3147 2HB  ASN B 410      21.798   7.238  10.124  1.00  0.00              
ATOM   3148 1HD2 ASN B 410      22.160   3.470   9.703  1.00  0.00              
ATOM   3149 2HD2 ASN B 410      23.344   4.735   9.718  1.00  0.00              
ATOM   3150  N   SER B 411      22.154   9.661   7.890  1.00  0.00              
ATOM   3151  CA  SER B 411      22.532  11.061   8.004  1.00  0.00              
ATOM   3152  C   SER B 411      21.332  11.964   7.714  1.00  0.00              
ATOM   3153  O   SER B 411      21.120  12.958   8.408  1.00  0.00              
ATOM   3154  CB  SER B 411      23.677  11.374   7.060  1.00  0.00              
ATOM   3155  OG  SER B 411      24.857  10.713   7.427  1.00  0.00              
ATOM   3156  H   SER B 411      22.561   9.114   7.178  1.00  0.00              
ATOM   3157  HA  SER B 411      22.972  11.313   8.970  1.00  0.00              
ATOM   3158 1HB  SER B 411      23.394  11.065   6.055  1.00  0.00              
ATOM   3159 2HB  SER B 411      23.855  12.448   7.072  1.00  0.00              
ATOM   3160  HG  SER B 411      25.609  11.156   7.026  1.00  0.00              
ATOM   3161  N   LEU B 412      20.532  11.592   6.715  1.00  0.00              
ATOM   3162  CA  LEU B 412      19.297  12.312   6.405  1.00  0.00              
ATOM   3163  C   LEU B 412      18.327  12.259   7.586  1.00  0.00              
ATOM   3164  O   LEU B 412      17.758  13.275   7.986  1.00  0.00              
ATOM   3165  CB  LEU B 412      18.634  11.721   5.161  1.00  0.00              
ATOM   3166  CG  LEU B 412      19.318  12.037   3.827  1.00  0.00              
ATOM   3167  CD1 LEU B 412      18.718  11.194   2.716  1.00  0.00              
ATOM   3168  CD2 LEU B 412      19.185  13.513   3.482  1.00  0.00              
ATOM   3169  H   LEU B 412      20.779  10.812   6.168  1.00  0.00              
ATOM   3170  HA  LEU B 412      19.522  13.364   6.231  1.00  0.00              
ATOM   3171 1HB  LEU B 412      18.741  10.661   5.390  1.00  0.00              
ATOM   3172 2HB  LEU B 412      17.575  11.975   5.109  1.00  0.00              
ATOM   3173  HG  LEU B 412      20.369  11.799   3.899  1.00  0.00              
ATOM   3174 1HD1 LEU B 412      19.213  11.427   1.774  1.00  0.00              
ATOM   3175 2HD1 LEU B 412      18.858  10.137   2.946  1.00  0.00              
ATOM   3176 3HD1 LEU B 412      17.654  11.409   2.631  1.00  0.00              
ATOM   3177 1HD2 LEU B 412      19.679  13.710   2.531  1.00  0.00              
ATOM   3178 2HD2 LEU B 412      18.130  13.776   3.405  1.00  0.00              
ATOM   3179 3HD2 LEU B 412      19.652  14.112   4.264  1.00  0.00              
ATOM   3180  N   HIS B 413      18.146  11.067   8.149  1.00  0.00              
ATOM   3181  CA  HIS B 413      17.235  10.885   9.275  1.00  0.00              
ATOM   3182  C   HIS B 413      17.705  11.674  10.492  1.00  0.00              
ATOM   3183  O   HIS B 413      16.897  12.284  11.187  1.00  0.00              
ATOM   3184  CB  HIS B 413      17.102   9.401   9.631  1.00  0.00              
ATOM   3185  CG  HIS B 413      16.175   9.138  10.777  1.00  0.00              
ATOM   3186  ND1 HIS B 413      14.807   9.276  10.672  1.00  0.00              
ATOM   3187  CD2 HIS B 413      16.418   8.746  12.050  1.00  0.00              
ATOM   3188  CE1 HIS B 413      14.248   8.979  11.833  1.00  0.00              
ATOM   3189  NE2 HIS B 413      15.204   8.655  12.685  1.00  0.00              
ATOM   3190  H   HIS B 413      18.648  10.269   7.788  1.00  0.00              
ATOM   3191  HA  HIS B 413      16.250  11.271   9.015  1.00  0.00              
ATOM   3192 1HB  HIS B 413      16.712   8.843   8.780  1.00  0.00              
ATOM   3193 2HB  HIS B 413      18.073   8.995   9.916  1.00  0.00              
ATOM   3194  HD2 HIS B 413      17.336   8.517  12.591  1.00  0.00              
ATOM   3195  HE1 HIS B 413      13.166   9.027  11.957  1.00  0.00              
ATOM   3196  HE2 HIS B 413      15.073   8.383  13.648  1.00  0.00              
ATOM   3197  N   ARG B 414      19.007  11.669  10.741  1.00  0.00              
ATOM   3198  CA  ARG B 414      19.558  12.362  11.904  1.00  0.00              
ATOM   3199  C   ARG B 414      19.386  13.873  11.787  1.00  0.00              
ATOM   3200  O   ARG B 414      18.984  14.531  12.745  1.00  0.00              
ATOM   3201  CB  ARG B 414      21.010  11.986  12.159  1.00  0.00              
ATOM   3202  CG  ARG B 414      21.221  10.586  12.713  1.00  0.00              
ATOM   3203  CD  ARG B 414      22.646  10.191  12.851  1.00  0.00              
ATOM   3204  NE  ARG B 414      22.852   8.853  13.382  1.00  0.00              
ATOM   3205  CZ  ARG B 414      24.056   8.269  13.542  1.00  0.00              
ATOM   3206  NH1 ARG B 414      25.160   8.884  13.178  1.00  0.00              
ATOM   3207  NH2 ARG B 414      24.097   7.050  14.051  1.00  0.00              
ATOM   3208  H   ARG B 414      19.613  11.189  10.133  1.00  0.00              
ATOM   3209  HA  ARG B 414      19.019  12.061  12.803  1.00  0.00              
ATOM   3210 1HB  ARG B 414      21.534  12.079  11.209  1.00  0.00              
ATOM   3211 2HB  ARG B 414      21.409  12.715  12.865  1.00  0.00              
ATOM   3212 1HG  ARG B 414      20.760  10.530  13.699  1.00  0.00              
ATOM   3213 2HG  ARG B 414      20.737   9.872  12.045  1.00  0.00              
ATOM   3214 1HD  ARG B 414      23.121  10.228  11.871  1.00  0.00              
ATOM   3215 2HD  ARG B 414      23.144  10.888  13.523  1.00  0.00              
ATOM   3216  HE  ARG B 414      22.172   8.175  13.703  1.00  0.00              
ATOM   3217 1HH1 ARG B 414      25.110   9.809  12.772  1.00  0.00              
ATOM   3218 2HH1 ARG B 414      26.052   8.428  13.305  1.00  0.00              
ATOM   3219 1HH2 ARG B 414      23.237   6.585  14.309  1.00  0.00              
ATOM   3220 2HH2 ARG B 414      24.985   6.590  14.180  1.00  0.00              
ATOM   3221  N   ASP B 415      19.682  14.408  10.604  1.00  0.00              
ATOM   3222  CA  ASP B 415      19.546  15.842  10.332  1.00  0.00              
ATOM   3223  C   ASP B 415      18.089  16.268  10.435  1.00  0.00              
ATOM   3224  O   ASP B 415      17.758  17.277  11.061  1.00  0.00              
ATOM   3225  CB  ASP B 415      20.098  16.188   8.947  1.00  0.00              
ATOM   3226  CG  ASP B 415      21.617  16.147   8.847  1.00  0.00              
ATOM   3227  OD1 ASP B 415      22.258  16.088   9.869  1.00  0.00              
ATOM   3228  OD2 ASP B 415      22.117  16.017   7.755  1.00  0.00              
ATOM   3229  H   ASP B 415      20.001  13.821   9.884  1.00  0.00              
ATOM   3230  HA  ASP B 415      20.099  16.414  11.077  1.00  0.00              
ATOM   3231 1HB  ASP B 415      19.665  15.590   8.144  1.00  0.00              
ATOM   3232 2HB  ASP B 415      19.757  17.221   8.856  1.00  0.00              
ATOM   3233  N   LEU B 416      17.221  15.456   9.850  1.00  0.00              
ATOM   3234  CA  LEU B 416      15.791  15.729   9.838  1.00  0.00              
ATOM   3235  C   LEU B 416      15.186  15.677  11.239  1.00  0.00              
ATOM   3236  O   LEU B 416      14.304  16.474  11.568  1.00  0.00              
ATOM   3237  CB  LEU B 416      15.069  14.750   8.907  1.00  0.00              
ATOM   3238  CG  LEU B 416      14.973  15.171   7.432  1.00  0.00              
ATOM   3239  CD1 LEU B 416      16.236  15.885   6.973  1.00  0.00              
ATOM   3240  CD2 LEU B 416      14.702  13.958   6.556  1.00  0.00              
ATOM   3241  H   LEU B 416      17.557  14.656   9.396  1.00  0.00              
ATOM   3242  HA  LEU B 416      15.616  16.741   9.474  1.00  0.00              
ATOM   3243 1HB  LEU B 416      15.734  13.892   9.005  1.00  0.00              
ATOM   3244 2HB  LEU B 416      14.081  14.488   9.285  1.00  0.00              
ATOM   3245  HG  LEU B 416      14.144  15.856   7.317  1.00  0.00              
ATOM   3246 1HD1 LEU B 416      16.133  16.170   5.926  1.00  0.00              
ATOM   3247 2HD1 LEU B 416      16.387  16.781   7.578  1.00  0.00              
ATOM   3248 3HD1 LEU B 416      17.091  15.221   7.087  1.00  0.00              
ATOM   3249 1HD2 LEU B 416      14.635  14.271   5.515  1.00  0.00              
ATOM   3250 2HD2 LEU B 416      15.513  13.238   6.669  1.00  0.00              
ATOM   3251 3HD2 LEU B 416      13.762  13.495   6.856  1.00  0.00              
ATOM   3252  N   GLN B 417      15.648  14.742  12.064  1.00  0.00              
ATOM   3253  CA  GLN B 417      15.188  14.665  13.448  1.00  0.00              
ATOM   3254  C   GLN B 417      15.858  15.744  14.291  1.00  0.00              
ATOM   3255  O   GLN B 417      15.369  16.104  15.361  1.00  0.00              
ATOM   3256  CB  GLN B 417      15.481  13.284  14.041  1.00  0.00              
ATOM   3257  CG  GLN B 417      14.666  12.158  13.427  1.00  0.00              
ATOM   3258  CD  GLN B 417      13.178  12.315  13.682  1.00  0.00              
ATOM   3259  OE1 GLN B 417      12.390  12.490  12.749  1.00  0.00              
ATOM   3260  NE2 GLN B 417      12.787  12.258  14.950  1.00  0.00              
ATOM   3261  H   GLN B 417      16.318  14.103  11.743  1.00  0.00              
ATOM   3262  HA  GLN B 417      14.115  14.850  13.487  1.00  0.00              
ATOM   3263 1HB  GLN B 417      16.543  13.095  13.889  1.00  0.00              
ATOM   3264 2HB  GLN B 417      15.272  13.349  15.109  1.00  0.00              
ATOM   3265 1HG  GLN B 417      14.796  11.829  12.397  1.00  0.00              
ATOM   3266 2HG  GLN B 417      15.052  11.394  14.103  1.00  0.00              
ATOM   3267 1HE2 GLN B 417      11.817  12.355  15.179  1.00  0.00              
ATOM   3268 2HE2 GLN B 417      13.460  12.116  15.676  1.00  0.00              
ATOM   3269  N   GLY B 418      16.977  16.263  13.795  1.00  0.00              
ATOM   3270  CA  GLY B 418      17.652  17.365  14.452  1.00  0.00              
ATOM   3271  C   GLY B 418      16.950  18.687  14.226  1.00  0.00              
ATOM   3272  O   GLY B 418      17.281  19.693  14.858  1.00  0.00              
ATOM   3273  H   GLY B 418      17.351  15.889  12.966  1.00  0.00              
ATOM   3274 1HA  GLY B 418      17.687  17.172  15.525  1.00  0.00              
ATOM   3275 2HA  GLY B 418      18.667  17.442  14.065  1.00  0.00              
ATOM   3276  N   GLY B 419      15.980  18.692  13.321  1.00  0.00              
ATOM   3277  CA  GLY B 419      15.194  19.883  13.082  1.00  0.00              
ATOM   3278  C   GLY B 419      15.666  20.652  11.870  1.00  0.00              
ATOM   3279  O   GLY B 419      15.252  21.789  11.648  1.00  0.00              
ATOM   3280  H   GLY B 419      15.796  17.873  12.811  1.00  0.00              
ATOM   3281 1HA  GLY B 419      14.153  19.597  12.924  1.00  0.00              
ATOM   3282 2HA  GLY B 419      15.262  20.536  13.951  1.00  0.00              
ATOM   3283  N   ILE B 420      16.524  20.034  11.077  1.00  0.00              
ATOM   3284  CA  ILE B 420      17.039  20.669   9.879  1.00  0.00              
ATOM   3285  C   ILE B 420      16.616  19.897   8.651  1.00  0.00              
ATOM   3286  O   ILE B 420      17.225  18.890   8.312  1.00  0.00              
ATOM   3287  CB  ILE B 420      18.576  20.778   9.905  1.00  0.00              
ATOM   3288  CG1 ILE B 420      19.035  21.573  11.130  1.00  0.00              
ATOM   3289  CG2 ILE B 420      19.085  21.425   8.626  1.00  0.00              
ATOM   3290  CD1 ILE B 420      20.530  21.557  11.341  1.00  0.00              
ATOM   3291  H   ILE B 420      16.809  19.122  11.295  1.00  0.00              
ATOM   3292  HA  ILE B 420      16.610  21.662   9.756  1.00  0.00              
ATOM   3293  HB  ILE B 420      19.001  19.780  10.001  1.00  0.00              
ATOM   3294 1HG1 ILE B 420      18.697  22.599  10.995  1.00  0.00              
ATOM   3295 2HG1 ILE B 420      18.540  21.140  12.000  1.00  0.00              
ATOM   3296 1HG2 ILE B 420      20.172  21.495   8.660  1.00  0.00              
ATOM   3297 2HG2 ILE B 420      18.788  20.820   7.769  1.00  0.00              
ATOM   3298 3HG2 ILE B 420      18.660  22.424   8.529  1.00  0.00              
ATOM   3299 1HD1 ILE B 420      20.780  22.143  12.228  1.00  0.00              
ATOM   3300 2HD1 ILE B 420      20.870  20.530  11.478  1.00  0.00              
ATOM   3301 3HD1 ILE B 420      21.027  21.991  10.473  1.00  0.00              
ATOM   3302  N   LYS B 421      15.574  20.347   7.988  1.00  0.00              
ATOM   3303  CA  LYS B 421      15.043  19.589   6.882  1.00  0.00              
ATOM   3304  C   LYS B 421      14.332  20.505   5.906  1.00  0.00              
ATOM   3305  O   LYS B 421      14.041  21.661   6.207  1.00  0.00              
ATOM   3306  CB  LYS B 421      14.092  18.501   7.383  1.00  0.00              
ATOM   3307  CG  LYS B 421      12.830  19.028   8.053  1.00  0.00              
ATOM   3308  CD  LYS B 421      11.939  17.890   8.528  1.00  0.00              
ATOM   3309  CE  LYS B 421      10.686  18.416   9.212  1.00  0.00              
ATOM   3310  NZ  LYS B 421       9.777  17.315   9.631  1.00  0.00              
ATOM   3311  H   LYS B 421      15.159  21.206   8.238  1.00  0.00              
ATOM   3312  HA  LYS B 421      15.857  19.113   6.335  1.00  0.00              
ATOM   3313 1HB  LYS B 421      13.817  17.894   6.519  1.00  0.00              
ATOM   3314 2HB  LYS B 421      14.650  17.889   8.092  1.00  0.00              
ATOM   3315 1HG  LYS B 421      13.122  19.642   8.907  1.00  0.00              
ATOM   3316 2HG  LYS B 421      12.287  19.641   7.335  1.00  0.00              
ATOM   3317 1HD  LYS B 421      11.656  17.287   7.663  1.00  0.00              
ATOM   3318 2HD  LYS B 421      12.504  17.275   9.228  1.00  0.00              
ATOM   3319 1HE  LYS B 421      10.989  18.988  10.088  1.00  0.00              
ATOM   3320 2HE  LYS B 421      10.164  19.070   8.514  1.00  0.00              
ATOM   3321 1HZ  LYS B 421       8.960  17.705  10.080  1.00  0.00              
ATOM   3322 2HZ  LYS B 421       9.494  16.783   8.820  1.00  0.00              
ATOM   3323 3HZ  LYS B 421      10.259  16.708  10.279  1.00  0.00              
ATOM   3324  N   ASP B 422      14.077  19.973   4.733  1.00  0.00              
ATOM   3325  CA  ASP B 422      13.398  20.698   3.682  1.00  0.00              
ATOM   3326  C   ASP B 422      12.771  19.678   2.752  1.00  0.00              
ATOM   3327  O   ASP B 422      13.143  18.505   2.793  1.00  0.00              
ATOM   3328  CB  ASP B 422      14.360  21.615   2.922  1.00  0.00              
ATOM   3329  CG  ASP B 422      13.683  22.748   2.164  1.00  0.00              
ATOM   3330  OD1 ASP B 422      12.478  22.826   2.205  1.00  0.00              
ATOM   3331  OD2 ASP B 422      14.376  23.612   1.684  1.00  0.00              
ATOM   3332  H   ASP B 422      14.346  19.047   4.566  1.00  0.00              
ATOM   3333  HA  ASP B 422      12.607  21.315   4.110  1.00  0.00              
ATOM   3334 1HB  ASP B 422      15.157  22.021   3.545  1.00  0.00              
ATOM   3335 2HB  ASP B 422      14.782  20.903   2.210  1.00  0.00              
ATOM   3336  N   LEU B 423      11.831  20.105   1.927  1.00  0.00              
ATOM   3337  CA  LEU B 423      11.157  19.191   1.016  1.00  0.00              
ATOM   3338  C   LEU B 423      12.162  18.475   0.122  1.00  0.00              
ATOM   3339  O   LEU B 423      12.029  17.282  -0.152  1.00  0.00              
ATOM   3340  CB  LEU B 423      10.129  19.949   0.167  1.00  0.00              
ATOM   3341  CG  LEU B 423       9.326  19.084  -0.813  1.00  0.00              
ATOM   3342  CD1 LEU B 423       8.518  18.044  -0.049  1.00  0.00              
ATOM   3343  CD2 LEU B 423       8.414  19.972  -1.646  1.00  0.00              
ATOM   3344  H   LEU B 423      11.588  21.052   1.924  1.00  0.00              
ATOM   3345  HA  LEU B 423      10.643  18.419   1.587  1.00  0.00              
ATOM   3346 1HB  LEU B 423       9.480  20.315   0.961  1.00  0.00              
ATOM   3347 2HB  LEU B 423      10.579  20.795  -0.353  1.00  0.00              
ATOM   3348  HG  LEU B 423      10.041  18.612  -1.489  1.00  0.00              
ATOM   3349 1HD1 LEU B 423       7.951  17.434  -0.753  1.00  0.00              
ATOM   3350 2HD1 LEU B 423       9.192  17.405   0.521  1.00  0.00              
ATOM   3351 3HD1 LEU B 423       7.830  18.545   0.631  1.00  0.00              
ATOM   3352 1HD2 LEU B 423       7.845  19.355  -2.342  1.00  0.00              
ATOM   3353 2HD2 LEU B 423       7.728  20.507  -0.989  1.00  0.00              
ATOM   3354 3HD2 LEU B 423       9.015  20.689  -2.205  1.00  0.00              
ATOM   3355  N   SER B 424      13.185  19.203  -0.296  1.00  0.00              
ATOM   3356  CA  SER B 424      14.226  18.641  -1.137  1.00  0.00              
ATOM   3357  C   SER B 424      14.864  17.433  -0.451  1.00  0.00              
ATOM   3358  O   SER B 424      15.117  16.411  -1.083  1.00  0.00              
ATOM   3359  CB  SER B 424      15.284  19.704  -1.427  1.00  0.00              
ATOM   3360  OG  SER B 424      14.739  20.753  -2.210  1.00  0.00              
ATOM   3361  H   SER B 424      13.241  20.151  -0.034  1.00  0.00              
ATOM   3362  HA  SER B 424      13.878  18.374  -2.136  1.00  0.00              
ATOM   3363 1HB  SER B 424      15.646  20.102  -0.480  1.00  0.00              
ATOM   3364 2HB  SER B 424      16.110  19.237  -1.964  1.00  0.00              
ATOM   3365  HG  SER B 424      15.462  21.236  -2.641  1.00  0.00              
ATOM   3366  N   LYS B 425      15.095  17.550   0.853  1.00  0.00              
ATOM   3367  CA  LYS B 425      15.747  16.492   1.619  1.00  0.00              
ATOM   3368  C   LYS B 425      14.776  15.354   1.876  1.00  0.00              
ATOM   3369  O   LYS B 425      15.165  14.194   1.929  1.00  0.00              
ATOM   3370  CB  LYS B 425      16.291  17.032   2.942  1.00  0.00              
ATOM   3371  CG  LYS B 425      17.469  17.987   2.796  1.00  0.00              
ATOM   3372  CD  LYS B 425      17.958  18.474   4.151  1.00  0.00              
ATOM   3373  CE  LYS B 425      19.131  19.431   4.005  1.00  0.00              
ATOM   3374  NZ  LYS B 425      19.615  19.924   5.323  1.00  0.00              
ATOM   3375  H   LYS B 425      14.799  18.363   1.316  1.00  0.00              
ATOM   3376  HA  LYS B 425      16.579  16.081   1.046  1.00  0.00              
ATOM   3377 1HB  LYS B 425      15.468  17.545   3.439  1.00  0.00              
ATOM   3378 2HB  LYS B 425      16.594  16.172   3.539  1.00  0.00              
ATOM   3379 1HG  LYS B 425      18.277  17.462   2.284  1.00  0.00              
ATOM   3380 2HG  LYS B 425      17.151  18.839   2.195  1.00  0.00              
ATOM   3381 1HD  LYS B 425      17.135  18.981   4.655  1.00  0.00              
ATOM   3382 2HD  LYS B 425      18.267  17.610   4.740  1.00  0.00              
ATOM   3383 1HE  LYS B 425      19.939  18.907   3.495  1.00  0.00              
ATOM   3384 2HE  LYS B 425      18.809  20.277   3.398  1.00  0.00              
ATOM   3385 1HZ  LYS B 425      20.392  20.555   5.183  1.00  0.00              
ATOM   3386 2HZ  LYS B 425      18.867  20.411   5.797  1.00  0.00              
ATOM   3387 3HZ  LYS B 425      19.915  19.140   5.885  1.00  0.00              
ATOM   3388  N   GLU B 426      13.507  15.710   2.025  1.00  0.00              
ATOM   3389  CA  GLU B 426      12.436  14.734   2.186  1.00  0.00              
ATOM   3390  C   GLU B 426      12.246  13.918   0.914  1.00  0.00              
ATOM   3391  O   GLU B 426      11.830  12.758   0.956  1.00  0.00              
ATOM   3392  CB  GLU B 426      11.127  15.431   2.566  1.00  0.00              
ATOM   3393  CG  GLU B 426      11.108  16.010   3.974  1.00  0.00              
ATOM   3394  CD  GLU B 426       9.988  16.997   4.144  1.00  0.00              
ATOM   3395  OE1 GLU B 426       9.302  17.259   3.185  1.00  0.00              
ATOM   3396  OE2 GLU B 426       9.745  17.404   5.255  1.00  0.00              
ATOM   3397  H   GLU B 426      13.277  16.667   2.025  1.00  0.00              
ATOM   3398  HA  GLU B 426      12.695  14.028   2.975  1.00  0.00              
ATOM   3399 1HB  GLU B 426      10.971  16.231   1.843  1.00  0.00              
ATOM   3400 2HB  GLU B 426      10.332  14.691   2.468  1.00  0.00              
ATOM   3401 1HG  GLU B 426      11.045  15.251   4.754  1.00  0.00              
ATOM   3402 2HG  GLU B 426      12.063  16.528   4.050  1.00  0.00              
ATOM   3403  N   GLU B 427      12.567  14.522  -0.218  1.00  0.00              
ATOM   3404  CA  GLU B 427      12.581  13.804  -1.479  1.00  0.00              
ATOM   3405  C   GLU B 427      13.887  13.030  -1.653  1.00  0.00              
ATOM   3406  O   GLU B 427      13.900  11.952  -2.246  1.00  0.00              
ATOM   3407  CB  GLU B 427      12.377  14.773  -2.646  1.00  0.00              
ATOM   3408  CG  GLU B 427      11.001  15.420  -2.692  1.00  0.00              
ATOM   3409  CD  GLU B 427      10.900  16.407  -3.822  1.00  0.00              
ATOM   3410  OE1 GLU B 427      11.867  16.580  -4.523  1.00  0.00              
ATOM   3411  OE2 GLU B 427       9.823  16.904  -4.055  1.00  0.00              
ATOM   3412  H   GLU B 427      12.796  15.479  -0.202  1.00  0.00              
ATOM   3413  HA  GLU B 427      11.779  13.066  -1.493  1.00  0.00              
ATOM   3414 1HB  GLU B 427      13.139  15.547  -2.553  1.00  0.00              
ATOM   3415 2HB  GLU B 427      12.544  14.206  -3.562  1.00  0.00              
ATOM   3416 1HG  GLU B 427      10.186  14.701  -2.765  1.00  0.00              
ATOM   3417 2HG  GLU B 427      10.934  15.948  -1.742  1.00  0.00              
ATOM   3418  N   ARG B 428      14.978  13.564  -1.104  1.00  0.00              
ATOM   3419  CA  ARG B 428      16.259  12.863  -1.126  1.00  0.00              
ATOM   3420  C   ARG B 428      16.175  11.551  -0.364  1.00  0.00              
ATOM   3421  O   ARG B 428      16.899  10.608  -0.673  1.00  0.00              
ATOM   3422  CB  ARG B 428      17.400  13.731  -0.617  1.00  0.00              
ATOM   3423  CG  ARG B 428      17.866  14.807  -1.585  1.00  0.00              
ATOM   3424  CD  ARG B 428      18.875  15.741  -1.022  1.00  0.00              
ATOM   3425  NE  ARG B 428      19.319  16.776  -1.943  1.00  0.00              
ATOM   3426  CZ  ARG B 428      20.134  17.796  -1.612  1.00  0.00              
ATOM   3427  NH1 ARG B 428      20.565  17.945  -0.380  1.00  0.00              
ATOM   3428  NH2 ARG B 428      20.468  18.658  -2.556  1.00  0.00              
ATOM   3429  H   ARG B 428      14.920  14.448  -0.679  1.00  0.00              
ATOM   3430  HA  ARG B 428      16.524  12.613  -2.153  1.00  0.00              
ATOM   3431 1HB  ARG B 428      17.057  14.200   0.304  1.00  0.00              
ATOM   3432 2HB  ARG B 428      18.233  13.063  -0.397  1.00  0.00              
ATOM   3433 1HG  ARG B 428      18.307  14.323  -2.456  1.00  0.00              
ATOM   3434 2HG  ARG B 428      17.000  15.394  -1.894  1.00  0.00              
ATOM   3435 1HD  ARG B 428      18.450  16.241  -0.153  1.00  0.00              
ATOM   3436 2HD  ARG B 428      19.754  15.173  -0.720  1.00  0.00              
ATOM   3437  HE  ARG B 428      19.107  16.899  -2.924  1.00  0.00              
ATOM   3438 1HH1 ARG B 428      20.286  17.288   0.334  1.00  0.00              
ATOM   3439 2HH1 ARG B 428      21.176  18.718  -0.152  1.00  0.00              
ATOM   3440 1HH2 ARG B 428      20.114  18.538  -3.494  1.00  0.00              
ATOM   3441 2HH2 ARG B 428      21.077  19.432  -2.335  1.00  0.00              
ATOM   3442  N   LEU B 429      15.287  11.500   0.626  1.00  0.00              
ATOM   3443  CA  LEU B 429      14.986  10.257   1.327  1.00  0.00              
ATOM   3444  C   LEU B 429      14.627   9.174   0.335  1.00  0.00              
ATOM   3445  O   LEU B 429      15.158   8.070   0.390  1.00  0.00              
ATOM   3446  CB  LEU B 429      13.845  10.464   2.331  1.00  0.00              
ATOM   3447  CG  LEU B 429      14.204  11.305   3.563  1.00  0.00              
ATOM   3448  CD1 LEU B 429      12.952  11.595   4.380  1.00  0.00              
ATOM   3449  CD2 LEU B 429      15.236  10.566   4.401  1.00  0.00              
ATOM   3450  H   LEU B 429      14.827  12.325   0.899  1.00  0.00              
ATOM   3451  HA  LEU B 429      15.870   9.920   1.867  1.00  0.00              
ATOM   3452 1HB  LEU B 429      13.147  11.008   1.697  1.00  0.00              
ATOM   3453 2HB  LEU B 429      13.398   9.517   2.634  1.00  0.00              
ATOM   3454  HG  LEU B 429      14.664  12.226   3.203  1.00  0.00              
ATOM   3455 1HD1 LEU B 429      13.217  12.193   5.252  1.00  0.00              
ATOM   3456 2HD1 LEU B 429      12.237  12.144   3.768  1.00  0.00              
ATOM   3457 3HD1 LEU B 429      12.506  10.656   4.706  1.00  0.00              
ATOM   3458 1HD2 LEU B 429      15.491  11.165   5.275  1.00  0.00              
ATOM   3459 2HD2 LEU B 429      14.826   9.609   4.723  1.00  0.00              
ATOM   3460 3HD2 LEU B 429      16.133  10.394   3.806  1.00  0.00              
ATOM   3461  N   TRP B 430      13.731   9.500  -0.581  1.00  0.00              
ATOM   3462  CA  TRP B 430      13.264   8.536  -1.559  1.00  0.00              
ATOM   3463  C   TRP B 430      14.371   8.161  -2.539  1.00  0.00              
ATOM   3464  O   TRP B 430      14.508   6.998  -2.900  1.00  0.00              
ATOM   3465  CB  TRP B 430      12.056   9.092  -2.315  1.00  0.00              
ATOM   3466  CG  TRP B 430      10.805   9.143  -1.491  1.00  0.00              
ATOM   3467  CD1 TRP B 430      10.354  10.200  -0.759  1.00  0.00              
ATOM   3468  CD2 TRP B 430       9.846   8.093  -1.315  1.00  0.00              
ATOM   3469  NE1 TRP B 430       9.174   9.875  -0.136  1.00  0.00              
ATOM   3470  CE2 TRP B 430       8.841   8.585  -0.464  1.00  0.00              
ATOM   3471  CE3 TRP B 430       9.741   6.783  -1.798  1.00  0.00              
ATOM   3472  CZ2 TRP B 430       7.750   7.820  -0.083  1.00  0.00              
ATOM   3473  CZ3 TRP B 430       8.647   6.016  -1.417  1.00  0.00              
ATOM   3474  CH2 TRP B 430       7.679   6.520  -0.585  1.00  0.00              
ATOM   3475  H   TRP B 430      13.369  10.417  -0.595  1.00  0.00              
ATOM   3476  HA  TRP B 430      12.968   7.614  -1.058  1.00  0.00              
ATOM   3477 1HB  TRP B 430      12.254  10.113  -2.645  1.00  0.00              
ATOM   3478 2HB  TRP B 430      11.835   8.468  -3.181  1.00  0.00              
ATOM   3479  HD1 TRP B 430      10.962  11.103  -0.771  1.00  0.00              
ATOM   3480  HE1 TRP B 430       8.639  10.484   0.466  1.00  0.00              
ATOM   3481  HE3 TRP B 430      10.479   6.334  -2.463  1.00  0.00              
ATOM   3482  HZ2 TRP B 430       7.004   8.260   0.580  1.00  0.00              
ATOM   3483  HZ3 TRP B 430       8.577   4.997  -1.799  1.00  0.00              
ATOM   3484  HH2 TRP B 430       6.836   5.885  -0.310  1.00  0.00              
ATOM   3485  N   GLU B 431      15.181   9.133  -2.945  1.00  0.00              
ATOM   3486  CA  GLU B 431      16.262   8.863  -3.887  1.00  0.00              
ATOM   3487  C   GLU B 431      17.305   7.920  -3.284  1.00  0.00              
ATOM   3488  O   GLU B 431      17.710   6.952  -3.928  1.00  0.00              
ATOM   3489  CB  GLU B 431      16.926  10.170  -4.326  1.00  0.00              
ATOM   3490  CG  GLU B 431      16.052  11.056  -5.201  1.00  0.00              
ATOM   3491  CD  GLU B 431      16.695  12.394  -5.439  1.00  0.00              
ATOM   3492  OE1 GLU B 431      17.734  12.641  -4.876  1.00  0.00              
ATOM   3493  OE2 GLU B 431      16.210  13.124  -6.271  1.00  0.00              
ATOM   3494  H   GLU B 431      15.049  10.046  -2.606  1.00  0.00              
ATOM   3495  HA  GLU B 431      15.866   8.359  -4.770  1.00  0.00              
ATOM   3496 1HB  GLU B 431      17.196  10.710  -3.418  1.00  0.00              
ATOM   3497 2HB  GLU B 431      17.830   9.901  -4.871  1.00  0.00              
ATOM   3498 1HG  GLU B 431      15.795  10.603  -6.158  1.00  0.00              
ATOM   3499 2HG  GLU B 431      15.147  11.190  -4.609  1.00  0.00              
ATOM   3500  N   VAL B 432      17.700   8.177  -2.042  1.00  0.00              
ATOM   3501  CA  VAL B 432      18.705   7.352  -1.368  1.00  0.00              
ATOM   3502  C   VAL B 432      18.155   5.952  -1.101  1.00  0.00              
ATOM   3503  O   VAL B 432      18.864   4.955  -1.228  1.00  0.00              
ATOM   3504  CB  VAL B 432      19.160   7.979  -0.036  1.00  0.00              
ATOM   3505  CG1 VAL B 432      20.035   7.005   0.739  1.00  0.00              
ATOM   3506  CG2 VAL B 432      19.907   9.279  -0.287  1.00  0.00              
ATOM   3507  H   VAL B 432      17.301   8.936  -1.558  1.00  0.00              
ATOM   3508  HA  VAL B 432      19.582   7.202  -1.998  1.00  0.00              
ATOM   3509  HB  VAL B 432      18.280   8.228   0.557  1.00  0.00              
ATOM   3510 1HG1 VAL B 432      20.348   7.465   1.678  1.00  0.00              
ATOM   3511 2HG1 VAL B 432      19.472   6.098   0.951  1.00  0.00              
ATOM   3512 3HG1 VAL B 432      20.917   6.758   0.147  1.00  0.00              
ATOM   3513 1HG2 VAL B 432      20.219   9.710   0.664  1.00  0.00              
ATOM   3514 2HG2 VAL B 432      20.783   9.083  -0.904  1.00  0.00              
ATOM   3515 3HG2 VAL B 432      19.250   9.982  -0.804  1.00  0.00              
ATOM   3516  N   GLN B 433      16.881   5.901  -0.749  1.00  0.00              
ATOM   3517  CA  GLN B 433      16.176   4.652  -0.524  1.00  0.00              
ATOM   3518  C   GLN B 433      16.140   3.795  -1.792  1.00  0.00              
ATOM   3519  O   GLN B 433      16.403   2.585  -1.747  1.00  0.00              
ATOM   3520  CB  GLN B 433      14.750   4.928  -0.042  1.00  0.00              
ATOM   3521  CG  GLN B 433      13.893   3.683   0.111  1.00  0.00              
ATOM   3522  CD  GLN B 433      14.418   2.747   1.182  1.00  0.00              
ATOM   3523  OE1 GLN B 433      14.769   3.176   2.285  1.00  0.00              
ATOM   3524  NE2 GLN B 433      14.481   1.459   0.862  1.00  0.00              
ATOM   3525  H   GLN B 433      16.390   6.743  -0.631  1.00  0.00              
ATOM   3526  HA  GLN B 433      16.705   4.065   0.227  1.00  0.00              
ATOM   3527 1HB  GLN B 433      14.835   5.438   0.918  1.00  0.00              
ATOM   3528 2HB  GLN B 433      14.296   5.600  -0.770  1.00  0.00              
ATOM   3529 1HG  GLN B 433      12.807   3.722   0.204  1.00  0.00              
ATOM   3530 2HG  GLN B 433      14.158   3.275  -0.865  1.00  0.00              
ATOM   3531 1HE2 GLN B 433      14.820   0.793   1.529  1.00  0.00              
ATOM   3532 2HE2 GLN B 433      14.188   1.154  -0.044  1.00  0.00              
ATOM   3533  N   ARG B 434      15.834   4.416  -2.927  1.00  0.00              
ATOM   3534  CA  ARG B 434      15.803   3.681  -4.180  1.00  0.00              
ATOM   3535  C   ARG B 434      17.196   3.221  -4.571  1.00  0.00              
ATOM   3536  O   ARG B 434      17.370   2.108  -5.054  1.00  0.00              
ATOM   3537  CB  ARG B 434      15.142   4.474  -5.297  1.00  0.00              
ATOM   3538  CG  ARG B 434      15.013   3.732  -6.618  1.00  0.00              
ATOM   3539  CD  ARG B 434      14.036   4.330  -7.564  1.00  0.00              
ATOM   3540  NE  ARG B 434      14.355   5.685  -7.983  1.00  0.00              
ATOM   3541  CZ  ARG B 434      13.725   6.791  -7.540  1.00  0.00              
ATOM   3542  NH1 ARG B 434      12.721   6.706  -6.697  1.00  0.00              
ATOM   3543  NH2 ARG B 434      14.129   7.964  -7.996  1.00  0.00              
ATOM   3544  H   ARG B 434      15.635   5.379  -2.916  1.00  0.00              
ATOM   3545  HA  ARG B 434      15.196   2.782  -4.066  1.00  0.00              
ATOM   3546 1HB  ARG B 434      14.150   4.754  -4.945  1.00  0.00              
ATOM   3547 2HB  ARG B 434      15.741   5.371  -5.448  1.00  0.00              
ATOM   3548 1HG  ARG B 434      15.988   3.720  -7.106  1.00  0.00              
ATOM   3549 2HG  ARG B 434      14.698   2.708  -6.411  1.00  0.00              
ATOM   3550 1HD  ARG B 434      13.989   3.713  -8.461  1.00  0.00              
ATOM   3551 2HD  ARG B 434      13.055   4.356  -7.090  1.00  0.00              
ATOM   3552  HE  ARG B 434      15.057   6.010  -8.635  1.00  0.00              
ATOM   3553 1HH1 ARG B 434      12.412   5.801  -6.371  1.00  0.00              
ATOM   3554 2HH1 ARG B 434      12.262   7.547  -6.377  1.00  0.00              
ATOM   3555 1HH2 ARG B 434      14.891   8.010  -8.659  1.00  0.00              
ATOM   3556 2HH2 ARG B 434      13.675   8.808  -7.681  1.00  0.00              
ATOM   3557  N   ILE B 435      18.192   4.078  -4.364  1.00  0.00              
ATOM   3558  CA  ILE B 435      19.562   3.714  -4.698  1.00  0.00              
ATOM   3559  C   ILE B 435      20.012   2.548  -3.829  1.00  0.00              
ATOM   3560  O   ILE B 435      20.600   1.598  -4.328  1.00  0.00              
ATOM   3561  CB  ILE B 435      20.550   4.886  -4.518  1.00  0.00              
ATOM   3562  CG1 ILE B 435      20.285   5.990  -5.537  1.00  0.00              
ATOM   3563  CG2 ILE B 435      21.983   4.386  -4.657  1.00  0.00              
ATOM   3564  CD1 ILE B 435      21.015   7.278  -5.225  1.00  0.00              
ATOM   3565  H   ILE B 435      18.001   4.962  -3.983  1.00  0.00              
ATOM   3566  HA  ILE B 435      19.625   3.355  -5.725  1.00  0.00              
ATOM   3567  HB  ILE B 435      20.428   5.283  -3.523  1.00  0.00              
ATOM   3568 1HG1 ILE B 435      20.599   5.615  -6.511  1.00  0.00              
ATOM   3569 2HG1 ILE B 435      19.210   6.169  -5.547  1.00  0.00              
ATOM   3570 1HG2 ILE B 435      22.673   5.219  -4.528  1.00  0.00              
ATOM   3571 2HG2 ILE B 435      22.181   3.630  -3.897  1.00  0.00              
ATOM   3572 3HG2 ILE B 435      22.121   3.951  -5.646  1.00  0.00              
ATOM   3573 1HD1 ILE B 435      20.783   8.022  -5.987  1.00  0.00              
ATOM   3574 2HD1 ILE B 435      20.699   7.649  -4.249  1.00  0.00              
ATOM   3575 3HD1 ILE B 435      22.088   7.096  -5.213  1.00  0.00              
ATOM   3576  N   LEU B 436      19.701   2.617  -2.537  1.00  0.00              
ATOM   3577  CA  LEU B 436      20.075   1.572  -1.587  1.00  0.00              
ATOM   3578  C   LEU B 436      19.486   0.220  -2.005  1.00  0.00              
ATOM   3579  O   LEU B 436      20.202  -0.779  -2.071  1.00  0.00              
ATOM   3580  CB  LEU B 436      19.610   1.948  -0.174  1.00  0.00              
ATOM   3581  CG  LEU B 436      19.934   0.919   0.916  1.00  0.00              
ATOM   3582  CD1 LEU B 436      21.442   0.743   1.036  1.00  0.00              
ATOM   3583  CD2 LEU B 436      19.337   1.374   2.239  1.00  0.00              
ATOM   3584  H   LEU B 436      19.221   3.411  -2.202  1.00  0.00              
ATOM   3585  HA  LEU B 436      21.158   1.453  -1.582  1.00  0.00              
ATOM   3586 1HB  LEU B 436      20.205   2.849  -0.027  1.00  0.00              
ATOM   3587 2HB  LEU B 436      18.551   2.205  -0.153  1.00  0.00              
ATOM   3588  HG  LEU B 436      19.448  -0.015   0.634  1.00  0.00              
ATOM   3589 1HD1 LEU B 436      21.662   0.010   1.812  1.00  0.00              
ATOM   3590 2HD1 LEU B 436      21.845   0.395   0.085  1.00  0.00              
ATOM   3591 3HD1 LEU B 436      21.900   1.696   1.298  1.00  0.00              
ATOM   3592 1HD2 LEU B 436      19.567   0.641   3.013  1.00  0.00              
ATOM   3593 2HD2 LEU B 436      19.759   2.340   2.516  1.00  0.00              
ATOM   3594 3HD2 LEU B 436      18.256   1.466   2.138  1.00  0.00              
ATOM   3595  N   THR B 437      18.193   0.190  -2.306  1.00  0.00              
ATOM   3596  CA  THR B 437      17.536  -1.068  -2.674  1.00  0.00              
ATOM   3597  C   THR B 437      18.085  -1.613  -4.001  1.00  0.00              
ATOM   3598  O   THR B 437      18.371  -2.808  -4.125  1.00  0.00              
ATOM   3599  CB  THR B 437      16.011  -0.894  -2.792  1.00  0.00              
ATOM   3600  OG1 THR B 437      15.473  -0.493  -1.525  1.00  0.00              
ATOM   3601  CG2 THR B 437      15.357  -2.197  -3.227  1.00  0.00              
ATOM   3602  H   THR B 437      17.678   1.023  -2.288  1.00  0.00              
ATOM   3603  HA  THR B 437      17.744  -1.827  -1.919  1.00  0.00              
ATOM   3604  HB  THR B 437      15.798  -0.119  -3.528  1.00  0.00              
ATOM   3605  HG1 THR B 437      14.612  -0.089  -1.657  1.00  0.00              
ATOM   3606 1HG2 THR B 437      14.280  -2.054  -3.305  1.00  0.00              
ATOM   3607 2HG2 THR B 437      15.756  -2.498  -4.195  1.00  0.00              
ATOM   3608 3HG2 THR B 437      15.568  -2.972  -2.491  1.00  0.00              
ATOM   3609  N   ALA B 438      18.275  -0.729  -4.974  1.00  0.00              
ATOM   3610  CA  ALA B 438      18.763  -1.134  -6.282  1.00  0.00              
ATOM   3611  C   ALA B 438      20.178  -1.677  -6.156  1.00  0.00              
ATOM   3612  O   ALA B 438      20.568  -2.611  -6.849  1.00  0.00              
ATOM   3613  CB  ALA B 438      18.720   0.035  -7.253  1.00  0.00              
ATOM   3614  H   ALA B 438      18.083   0.221  -4.807  1.00  0.00              
ATOM   3615  HA  ALA B 438      18.124  -1.931  -6.662  1.00  0.00              
ATOM   3616 1HB  ALA B 438      19.089  -0.288  -8.226  1.00  0.00              
ATOM   3617 2HB  ALA B 438      17.693   0.387  -7.355  1.00  0.00              
ATOM   3618 3HB  ALA B 438      19.346   0.843  -6.879  1.00  0.00              
ATOM   3619  N   LEU B 439      20.926  -1.086  -5.244  1.00  0.00              
ATOM   3620  CA  LEU B 439      22.303  -1.469  -4.992  1.00  0.00              
ATOM   3621  C   LEU B 439      22.378  -2.817  -4.268  1.00  0.00              
ATOM   3622  O   LEU B 439      23.294  -3.599  -4.506  1.00  0.00              
ATOM   3623  CB  LEU B 439      22.986  -0.372  -4.179  1.00  0.00              
ATOM   3624  CG  LEU B 439      24.487  -0.548  -3.955  1.00  0.00              
ATOM   3625  CD1 LEU B 439      25.224  -0.631  -5.283  1.00  0.00              
ATOM   3626  CD2 LEU B 439      25.019   0.607  -3.128  1.00  0.00              
ATOM   3627  H   LEU B 439      20.540  -0.343  -4.723  1.00  0.00              
ATOM   3628  HA  LEU B 439      22.825  -1.599  -5.939  1.00  0.00              
ATOM   3629 1HB  LEU B 439      22.809   0.475  -4.841  1.00  0.00              
ATOM   3630 2HB  LEU B 439      22.483  -0.202  -3.228  1.00  0.00              
ATOM   3631  HG  LEU B 439      24.664  -1.463  -3.410  1.00  0.00              
ATOM   3632 1HD1 LEU B 439      26.290  -0.756  -5.101  1.00  0.00              
ATOM   3633 2HD1 LEU B 439      24.852  -1.483  -5.853  1.00  0.00              
ATOM   3634 3HD1 LEU B 439      25.057   0.285  -5.849  1.00  0.00              
ATOM   3635 1HD2 LEU B 439      26.090   0.478  -2.969  1.00  0.00              
ATOM   3636 2HD2 LEU B 439      24.841   1.545  -3.655  1.00  0.00              
ATOM   3637 3HD2 LEU B 439      24.510   0.631  -2.164  1.00  0.00              
ATOM   3638  N   LYS B 440      21.424  -3.086  -3.375  1.00  0.00              
ATOM   3639  CA  LYS B 440      21.371  -4.384  -2.696  1.00  0.00              
ATOM   3640  C   LYS B 440      21.028  -5.476  -3.708  1.00  0.00              
ATOM   3641  O   LYS B 440      21.520  -6.607  -3.634  1.00  0.00              
ATOM   3642  CB  LYS B 440      20.348  -4.367  -1.559  1.00  0.00              
ATOM   3643  CG  LYS B 440      20.751  -3.517  -0.362  1.00  0.00              
ATOM   3644  CD  LYS B 440      19.817  -3.742   0.817  1.00  0.00              
ATOM   3645  CE  LYS B 440      20.210  -2.881   2.008  1.00  0.00              
ATOM   3646  NZ  LYS B 440      19.287  -3.071   3.161  1.00  0.00              
ATOM   3647  H   LYS B 440      20.754  -2.401  -3.165  1.00  0.00              
ATOM   3648  HA  LYS B 440      22.348  -4.619  -2.274  1.00  0.00              
ATOM   3649 1HB  LYS B 440      19.414  -3.988  -1.975  1.00  0.00              
ATOM   3650 2HB  LYS B 440      20.209  -5.400  -1.239  1.00  0.00              
ATOM   3651 1HG  LYS B 440      21.769  -3.783  -0.076  1.00  0.00              
ATOM   3652 2HG  LYS B 440      20.720  -2.468  -0.656  1.00  0.00              
ATOM   3653 1HD  LYS B 440      18.801  -3.493   0.508  1.00  0.00              
ATOM   3654 2HD  LYS B 440      19.861  -4.794   1.100  1.00  0.00              
ATOM   3655 1HE  LYS B 440      21.222  -3.152   2.306  1.00  0.00              
ATOM   3656 2HE  LYS B 440      20.191  -1.837   1.696  1.00  0.00              
ATOM   3657 1HZ  LYS B 440      19.582  -2.483   3.928  1.00  0.00              
ATOM   3658 2HZ  LYS B 440      18.348  -2.819   2.885  1.00  0.00              
ATOM   3659 3HZ  LYS B 440      19.306  -4.038   3.451  1.00  0.00              
ATOM   3660  N   ARG B 441      20.197  -5.108  -4.677  1.00  0.00              
ATOM   3661  CA  ARG B 441      19.841  -6.009  -5.758  1.00  0.00              
ATOM   3662  C   ARG B 441      21.084  -6.294  -6.576  1.00  0.00              
ATOM   3663  O   ARG B 441      21.350  -7.428  -6.954  1.00  0.00              
ATOM   3664  CB  ARG B 441      18.697  -5.487  -6.615  1.00  0.00              
ATOM   3665  CG  ARG B 441      17.336  -5.495  -5.937  1.00  0.00              
ATOM   3666  CD  ARG B 441      16.239  -4.923  -6.760  1.00  0.00              
ATOM   3667  NE  ARG B 441      14.940  -4.910  -6.107  1.00  0.00              
ATOM   3668  CZ  ARG B 441      13.822  -4.379  -6.639  1.00  0.00              
ATOM   3669  NH1 ARG B 441      13.845  -3.786  -7.812  1.00  0.00              
ATOM   3670  NH2 ARG B 441      12.703  -4.450  -5.938  1.00  0.00              
ATOM   3671  H   ARG B 441      19.827  -4.197  -4.669  1.00  0.00              
ATOM   3672  HA  ARG B 441      19.479  -6.952  -5.347  1.00  0.00              
ATOM   3673 1HB  ARG B 441      18.951  -4.467  -6.899  1.00  0.00              
ATOM   3674 2HB  ARG B 441      18.657  -6.113  -7.506  1.00  0.00              
ATOM   3675 1HG  ARG B 441      17.073  -6.526  -5.697  1.00  0.00              
ATOM   3676 2HG  ARG B 441      17.404  -4.914  -5.017  1.00  0.00              
ATOM   3677 1HD  ARG B 441      16.487  -3.893  -7.014  1.00  0.00              
ATOM   3678 2HD  ARG B 441      16.139  -5.509  -7.673  1.00  0.00              
ATOM   3679  HE  ARG B 441      14.670  -5.272  -5.202  1.00  0.00              
ATOM   3680 1HH1 ARG B 441      14.712  -3.725  -8.326  1.00  0.00              
ATOM   3681 2HH1 ARG B 441      12.996  -3.395  -8.193  1.00  0.00              
ATOM   3682 1HH2 ARG B 441      12.706  -4.894  -5.030  1.00  0.00              
ATOM   3683 2HH2 ARG B 441      11.851  -4.060  -6.313  1.00  0.00              
ATOM   3684  N   LYS B 442      21.845  -5.238  -6.822  1.00  0.00              
ATOM   3685  CA  LYS B 442      23.106  -5.328  -7.544  1.00  0.00              
ATOM   3686  C   LYS B 442      24.096  -6.258  -6.844  1.00  0.00              
ATOM   3687  O   LYS B 442      24.830  -6.994  -7.499  1.00  0.00              
ATOM   3688  CB  LYS B 442      23.720  -3.936  -7.709  1.00  0.00              
ATOM   3689  CG  LYS B 442      25.018  -3.913  -8.504  1.00  0.00              
ATOM   3690  CD  LYS B 442      25.519  -2.490  -8.702  1.00  0.00              
ATOM   3691  CE  LYS B 442      26.815  -2.465  -9.501  1.00  0.00              
ATOM   3692  NZ  LYS B 442      27.285  -1.076  -9.758  1.00  0.00              
ATOM   3693  H   LYS B 442      21.530  -4.356  -6.521  1.00  0.00              
ATOM   3694  HA  LYS B 442      22.936  -5.757  -8.532  1.00  0.00              
ATOM   3695 1HB  LYS B 442      22.976  -3.317  -8.210  1.00  0.00              
ATOM   3696 2HB  LYS B 442      23.901  -3.546  -6.708  1.00  0.00              
ATOM   3697 1HG  LYS B 442      25.769  -4.490  -7.962  1.00  0.00              
ATOM   3698 2HG  LYS B 442      24.839  -4.374  -9.475  1.00  0.00              
ATOM   3699 1HD  LYS B 442      24.755  -1.924  -9.234  1.00  0.00              
ATOM   3700 2HD  LYS B 442      25.688  -2.041  -7.724  1.00  0.00              
ATOM   3701 1HE  LYS B 442      27.575  -3.005  -8.936  1.00  0.00              
ATOM   3702 2HE  LYS B 442      26.641  -2.970 -10.449  1.00  0.00              
ATOM   3703 1HZ  LYS B 442      28.143  -1.104 -10.288  1.00  0.00              
ATOM   3704 2HZ  LYS B 442      26.580  -0.575 -10.282  1.00  0.00              
ATOM   3705 3HZ  LYS B 442      27.446  -0.607  -8.879  1.00  0.00              
ATOM   3706  N   LEU B 443      24.124  -6.217  -5.518  1.00  0.00              
ATOM   3707  CA  LEU B 443      24.946  -7.148  -4.757  1.00  0.00              
ATOM   3708  C   LEU B 443      24.509  -8.579  -5.054  1.00  0.00              
ATOM   3709  O   LEU B 443      25.332  -9.459  -5.293  1.00  0.00              
ATOM   3710  CB  LEU B 443      24.846  -6.859  -3.256  1.00  0.00              
ATOM   3711  CG  LEU B 443      25.705  -7.752  -2.363  1.00  0.00              
ATOM   3712  CD1 LEU B 443      27.182  -7.573  -2.685  1.00  0.00              
ATOM   3713  CD2 LEU B 443      25.432  -7.444  -0.901  1.00  0.00              
ATOM   3714  H   LEU B 443      23.591  -5.543  -5.044  1.00  0.00              
ATOM   3715  HA  LEU B 443      25.986  -7.054  -5.066  1.00  0.00              
ATOM   3716 1HB  LEU B 443      25.230  -5.840  -3.245  1.00  0.00              
ATOM   3717 2HB  LEU B 443      23.812  -6.859  -2.912  1.00  0.00              
ATOM   3718  HG  LEU B 443      25.444  -8.786  -2.543  1.00  0.00              
ATOM   3719 1HD1 LEU B 443      27.778  -8.217  -2.038  1.00  0.00              
ATOM   3720 2HD1 LEU B 443      27.362  -7.839  -3.726  1.00  0.00              
ATOM   3721 3HD1 LEU B 443      27.466  -6.534  -2.520  1.00  0.00              
ATOM   3722 1HD2 LEU B 443      26.049  -8.088  -0.273  1.00  0.00              
ATOM   3723 2HD2 LEU B 443      25.671  -6.401  -0.698  1.00  0.00              
ATOM   3724 3HD2 LEU B 443      24.379  -7.624  -0.680  1.00  0.00              
ATOM   3725  N   ARG B 444      23.198  -8.804  -5.045  1.00  0.00              
ATOM   3726  CA  ARG B 444      22.646 -10.136  -5.300  1.00  0.00              
ATOM   3727  C   ARG B 444      22.948 -10.580  -6.732  1.00  0.00              
ATOM   3728  O   ARG B 444      23.169 -11.759  -7.006  1.00  0.00              
ATOM   3729  CB  ARG B 444      21.158 -10.214  -4.991  1.00  0.00              
ATOM   3730  CG  ARG B 444      20.808 -10.160  -3.512  1.00  0.00              
ATOM   3731  CD  ARG B 444      19.351 -10.160  -3.227  1.00  0.00              
ATOM   3732  NE  ARG B 444      19.013 -10.091  -1.815  1.00  0.00              
ATOM   3733  CZ  ARG B 444      17.759  -9.981  -1.333  1.00  0.00              
ATOM   3734  NH1 ARG B 444      16.728  -9.888  -2.142  1.00  0.00              
ATOM   3735  NH2 ARG B 444      17.596  -9.944  -0.022  1.00  0.00              
ATOM   3736  H   ARG B 444      22.586  -8.053  -4.855  1.00  0.00              
ATOM   3737  HA  ARG B 444      23.116 -10.864  -4.638  1.00  0.00              
ATOM   3738 1HB  ARG B 444      20.682  -9.380  -5.504  1.00  0.00              
ATOM   3739 2HB  ARG B 444      20.796 -11.153  -5.410  1.00  0.00              
ATOM   3740 1HG  ARG B 444      21.247 -11.028  -3.019  1.00  0.00              
ATOM   3741 2HG  ARG B 444      21.234  -9.249  -3.089  1.00  0.00              
ATOM   3742 1HD  ARG B 444      18.895  -9.298  -3.714  1.00  0.00              
ATOM   3743 2HD  ARG B 444      18.913 -11.075  -3.624  1.00  0.00              
ATOM   3744  HE  ARG B 444      19.618 -10.114  -1.005  1.00  0.00              
ATOM   3745 1HH1 ARG B 444      16.871  -9.900  -3.142  1.00  0.00              
ATOM   3746 2HH1 ARG B 444      15.797  -9.806  -1.761  1.00  0.00              
ATOM   3747 1HH2 ARG B 444      18.402  -9.998   0.587  1.00  0.00              
ATOM   3748 2HH2 ARG B 444      16.668  -9.861   0.366  1.00  0.00              
ATOM   3749  N   GLU B 445      22.937  -9.611  -7.631  1.00  0.00              
ATOM   3750  CA  GLU B 445      23.232  -9.819  -9.045  1.00  0.00              
ATOM   3751  C   GLU B 445      24.681 -10.270  -9.209  1.00  0.00              
ATOM   3752  O   GLU B 445      24.982 -11.199  -9.962  1.00  0.00              
ATOM   3753  CB  GLU B 445      22.975  -8.543  -9.851  1.00  0.00              
ATOM   3754  CG  GLU B 445      23.218  -8.683 -11.347  1.00  0.00              
ATOM   3755  CD  GLU B 445      22.942  -7.393 -12.068  1.00  0.00              
ATOM   3756  OE1 GLU B 445      22.572  -6.442 -11.422  1.00  0.00              
ATOM   3757  OE2 GLU B 445      23.208  -7.326 -13.245  1.00  0.00              
ATOM   3758  H   GLU B 445      22.709  -8.706  -7.335  1.00  0.00              
ATOM   3759  HA  GLU B 445      22.597 -10.611  -9.443  1.00  0.00              
ATOM   3760 1HB  GLU B 445      21.936  -8.263  -9.677  1.00  0.00              
ATOM   3761 2HB  GLU B 445      23.632  -7.773  -9.446  1.00  0.00              
ATOM   3762 1HG  GLU B 445      24.222  -9.027 -11.591  1.00  0.00              
ATOM   3763 2HG  GLU B 445      22.492  -9.434 -11.655  1.00  0.00              
ATOM   3764  N   ALA B 446      25.569  -9.607  -8.482  1.00  0.00              
ATOM   3765  CA  ALA B 446      26.983  -9.926  -8.510  1.00  0.00              
ATOM   3766  C   ALA B 446      27.232 -11.306  -7.913  1.00  0.00              
ATOM   3767  O   ALA B 446      27.386 -12.268  -8.690  1.00  0.00              
ATOM   3768  OXT ALA B 446      27.276 -11.446  -6.722  1.00  0.00              
ATOM   3769  CB  ALA B 446      27.774  -8.864  -7.761  1.00  0.00              
ATOM   3770  H   ALA B 446      25.261  -8.886  -7.897  1.00  0.00              
ATOM   3771  HA  ALA B 446      27.315  -9.949  -9.548  1.00  0.00              
ATOM   3772 1HB  ALA B 446      28.835  -9.115  -7.789  1.00  0.00              
ATOM   3773 2HB  ALA B 446      27.617  -7.893  -8.232  1.00  0.00              
ATOM   3774 3HB  ALA B 446      27.439  -8.824  -6.726  1.00  0.00              
TER                                                                             
# All scores below are weighted scores, not raw scores.
#BEGIN_POSE_ENERGIES_TABLE 027.d16_v11.3_repeated_1_12.0dG_02_RalA1andRalBP1_0016_0001.pdb
label fa_atr fa_rep fa_sol fa_intra_rep pro_close fa_pair hbond_sr_bb hbond_lr_bb hbond_bb_sc hbond_sc dslf_ss_dst dslf_cs_ang dslf_ss_dih dslf_ca_dih rama omega fa_dun p_aa_pp ref total
weights 0.8 0.44 0.65 0.004 1 0.49 0.585 1.17 1.17 1.1 0.5 2 5 5 0.2 0.5 0.56 0.32 1 NA
pose -894.871 90.6274 436.369 1.96845 0.364127 -26.3653 -74.5643 -55.4079 -21.4589 -16.9894 0 0 0 0 8.09361 16.6656 159.665 -17.036 -64.08 -457.02
GLY_p:NtermProteinFull_1 -1.15677 0.0956439 0.989296 0.000235379 0 0 0 0 -0.377109 0 0 0 0 0 0 0.00365381 0 0 -0.17 -0.61505
GLN_2 -1.64075 0.14891 0.74832 0.00535716 0 -0.0512109 0 0 0 0 0 0 0 0 2.9553 2.96168e-08 0.791445 -0.302011 -0.97 1.68536
SER_3 -2.33575 0.308156 1.17996 0.00109745 0 -0.121454 0 0 0 0 0 0 0 0 1.80374 0.411722 0.135833 -0.423149 -0.37 0.590163
SER_4 -2.71585 0.156927 1.81421 0.00132705 0 -0.375703 0 0 0 0 0 0 0 0 -0.276333 0.0768266 0.125988 -0.166577 -0.37 -1.72919
LEU_5 -4.14989 0.393801 1.83265 0.0065363 0 0 0 0 -0.55924 0 0 0 0 0 -0.0887266 0.0133545 0.12192 -0.102695 -0.1 -2.6323
ALA_6 -3.8169 0.290218 1.68917 0.000634746 0 0 0 0 0 0 0 0 0 0 0.120496 0.000163094 0 0.0712086 0.16 -1.485
TRP_7 -5.50547 0.274868 2.50954 0.0213265 0 0 0 0 0 0 0 0 0 0 0.0182817 0.09723 0.986825 0.0537973 0.91 -0.633599
HIS_8 -6.78377 0.25406 3.19392 0.00300823 0 -0.13464 0 0 -0.55924 0 0 0 0 0 -0.0249043 0.0187888 0.643067 0.047814 0.56 -2.78189
TYR_9 -6.33803 0.25449 2.54796 0.0390659 0 0 0 0 -0.717764 -0.533865 0 0 0 0 -0.115285 0.0125276 1.99365 -0.0499053 0.51 -2.39716
VAL_10 -4.20043 0.715906 1.19202 0.0131968 0 0 0 0 0 0 0 0 0 0 -0.152983 0.00431057 0.297097 -0.36824 0.29 -2.20911
ILE_11 -5.35685 0.519201 1.37119 0.0162723 0 0 0 0 0 0 0 0 0 0 -0.236077 0.0990102 0.193005 -0.373751 0.24 -3.528
MET_12 -5.11036 0.404786 1.98091 0.00479929 0 0 0 0 -0.741194 0 0 0 0 0 -0.136491 0.0114349 1.19578 0.021825 -0.34 -2.70851
VAL_13 -4.64609 0.409854 1.30357 0.0104216 0 0 0 0 0 0 0 0 0 0 -0.147658 0.088228 0.254517 -0.195656 0.29 -2.63281
GLY_14 -2.44036 0.444387 1.42175 0.000279287 0 0 0 0 -0.755631 0 0 0 0 0 0.193453 0.676833 0 -0.766001 -0.17 -1.39529
SER_15 -1.58208 0.270644 1.23126 0.00111048 0 -0.061873 0 0 -0.299395 -0.6384 0 0 0 0 0.464973 0.174847 1.11575 0.147864 -0.37 0.454699
GLY_16 -1.12913 0.0457225 0.929443 3.39457e-05 0 0 0 0 -0.998185 0 0 0 0 0 1.44177 0.00650486 0 -0.136761 -0.17 -0.0105977
GLY_17 -1.13649 0.106286 0.605346 0.000210487 0 0 0 0 -0.0288579 0 0 0 0 0 2.89013 0.0141436 0 -0.444129 -0.17 1.83663
VAL_18 -1.83806 0.119246 1.38975 0.012188 0 0 0 0 0 0 0 0 0 0 0.117016 0.0295766 0.0054139 -0.147717 0.29 -0.0225811
GLY_19 -2.5224 0.609442 1.19321 7.61144e-06 0 0 0 0 0 0 0 0 0 0 0.115221 0.00459312 0 0.291589 -0.17 -0.47833
LYS_20 -6.75149 0.910469 4.7764 0.00583542 0 -0.103867 0 0 -1.9506 -0.248993 0 0 0 0 0.934931 0.00718367 1.69725 -0.0789457 -0.65 -1.45183
SER_21 -2.83485 0.180855 2.00033 0.00123224 0 -0.165287 0 0 -0.0288579 0 0 0 0 0 -0.2 0.128048 0.287223 -0.0243685 -0.37 -1.02568
ALA_22 -3.15459 0.617831 1.5824 0.000749175 0 0 0 0 0 0 0 0 0 0 -0.00293004 0.151571 0 -0.0701406 0.16 -0.715106
LEU_23 -4.79793 0.566465 1.53673 0.00771264 0 0 0 0 0 0 0 0 0 0 -0.150869 0.00011994 0.176427 -0.0774607 -0.1 -2.8388
THR_24 -5.08644 0.623438 2.46658 0.00407141 0 -0.104667 0 0 0 0 0 0 0 0 -0.0454363 0.0402878 0.553551 0.0486904 -0.27 -1.76993
LEU_25 -4.53032 0.232602 1.87678 0.00582176 0 0 0 0 0 0 0 0 0 0 -0.111052 0.0388051 0.395428 -0.116294 -0.1 -2.30823
GLN_26 -5.6283 0.651302 3.75509 0.00554106 0 -0.127658 0 0 -0.113849 -0.0145922 0 0 0 0 -0.176655 0.0785626 1.25087 -0.131728 -0.97 -1.42142
PHE_27 -6.17576 0.616373 1.3905 0.0251426 0 0 0 0 0 0 0 0 0 0 0.0172173 0.0136774 0.175935 -0.0715716 0.63 -3.37849
MET_28 -4.08677 0.244097 1.96513 0.0041179 0 0 0 0 -0.500055 0 0 0 0 0 -0.0259098 0.94394 1.05885 -0.0417626 -0.34 -0.77836
LYS_29 -2.79039 0.438788 1.4025 0.00556166 0 -0.237445 0 0 0 0 0 0 0 0 0.109629 0.187275 0.92373 -0.0405644 -0.65 -0.650922
ASP_30 -2.76805 0.38638 2.21093 0.00327405 0 -0.263393 0 0 -0.0142004 0 0 0 0 0 0.0783181 0.0147934 0.551389 -0.0193049 -0.67 -0.489862
GLU_31 -2.30198 0.34781 1.61153 0.00525752 0 -0.0891626 0 0 -0.113849 0 0 0 0 0 -0.00116097 0.0143458 0.761238 0.0912798 -0.81 -0.484693
PHE_32 -1.89924 0.0231914 1.01637 0.0251294 0 0 0 0 0 0 0 0 0 0 -0.12833 0.0933985 0.455199 0.00924739 0.63 0.224962
VAL_33 -2.63004 0.185428 0.731092 0.0192984 0 0 0 0 0 0 0 0 0 0 -0.21427 0.00930095 1.26478 0.0647412 0.29 -0.27967
GLU_34 -0.956963 0.0538546 0.397236 0.00524209 0 0 0 0 0 0 0 0 0 0 0.0508206 0.0103644 0.92012 -0.131564 -0.81 -0.460889
ASP_35 -1.27421 0.0170269 0.886102 0.0122617 0 0.0549508 0 0 0 0 0 0 0 0 0.227232 0.0956647 0.204016 -0.435161 -0.67 -0.882122
TYR_36 -3.80129 0.145828 1.5034 0.026327 0 0 0 0 0 -0.0235906 0 0 0 0 0.355546 0.000572726 0.169429 -0.120177 0.51 -1.23396
GLU_37 -1.49976 0.629302 0.987169 0.00561271 0.00683662 0.0549508 0 0 -0.374467 0 0 0 0 0 0.00621723 0.032499 0.728267 -0.0835661 -0.81 -0.316941
PRO_38 -2.57864 0.754933 1.23842 0.00174677 0.169241 0 0 0 0 0 0 0 0 0 0.214042 0.0400858 0.261035 -0.448778 0.02 -0.327913
THR_39 -2.80793 0.294503 1.71517 0.00356732 0 -0.0659578 0 0 -0.374467 0 0 0 0 0 0.611782 0.0056124 0.406112 -0.164075 -0.27 -0.645681
ALA_40 -0.938901 0.149012 0.555911 0.000696872 0 0 0 0 0 0 0 0 0 0 -0.114404 0.032084 0 -0.03582 0.16 -0.191422
ALA_41 -1.68454 0.10555 1.25535 0.00116385 0 0 0 0 -0.397731 0 0 0 0 0 0.196366 0.0131897 0 0.256848 0.16 -0.0938023
ASP_42 -3.3998 0.130386 2.85074 0.00293747 0 -0.469133 0 0 0 -0.148782 0 0 0 0 0.131556 0.00674672 0.504596 0.228765 -0.67 -0.831993
SER_43 -2.82765 0.197375 2.03355 0.0013668 0 -0.0849139 0 0 0 -0.850565 0 0 0 0 -0.00685204 0.0839446 0.168 -0.16633 -0.37 -1.82207
TYR_44 -5.73821 0.546401 2.54217 0.0243466 0 0 0 0 0 0 0 0 0 0 -0.143965 0.104759 0.407683 -0.172325 0.51 -1.91915
PHE_45 -5.09284 0.441936 2.09888 0.0235184 0 0 0 0 -0.0847512 0 0 0 0 0 -0.0998487 0.00144245 0.247247 -0.104995 0.63 -1.93942
LYS_46 -3.58347 0.276895 1.63825 0.00600419 0 -0.33142 0 0 -0.500055 0 0 0 0 0 0.174008 0.125432 1.62764 -0.0712785 -0.65 -1.28799
LYS_47 -2.65705 0.109227 1.68233 0.0051374 0 -0.503603 0 0 0 -0.0682451 0 0 0 0 -0.123349 0.0716636 0.836917 -0.0342303 -0.65 -1.3312
VAL_48 -3.50463 0.637483 1.12575 0.0113833 0 0 0 0 0 0 0 0 0 0 -0.0476513 0.00772608 0.0159452 -0.16491 0.29 -1.6289
VAL_49 -2.10284 0.163835 0.810629 0.0117558 0 0 0 0 0 0 0 0 0 0 -0.198669 0.00515528 1.37306 -0.381222 0.29 -0.0282886
LEU_50 -3.98912 0.377761 1.89366 0.00761594 0 0 0 0 0 0 0 0 0 0 0.167865 0.00773676 0.333324 -0.0155204 -0.1 -1.31668
ASP_51 -0.987111 0.0881758 0.701437 0.00465739 0 -0.157986 0 0 0 0 0 0 0 0 -0.0850314 0.000335614 0.606262 -0.309417 -0.67 -0.808678
GLY_52 -1.20713 0.108642 0.648868 3.16634e-05 0 0 0 0 0 0 0 0 0 0 -0.0981887 0.0043088 0 -0.805799 -0.17 -1.51927
GLU_53 -3.17865 0.205479 2.27047 0.00477428 0 -0.152356 0 0 -0.377109 0 0 0 0 0 -0.146072 0.00297203 1.33517 0.00270501 -0.81 -0.842618
GLU_54 -1.73558 0.0686702 1.26272 0.00533814 0 -0.347496 0 0 0 -0.0682451 0 0 0 0 -0.0327958 0.0507287 1.1417 0.045755 -0.81 -0.419209
VAL_55 -4.6064 0.730608 2.13673 0.0121779 0 0 0 0 0 0 0 0 0 0 -0.12346 0.0182508 0.0417861 -0.239277 0.29 -1.73959
GLU_56 -5.04512 0.341877 2.76667 0.00726784 0 -0.214935 0 0 0 0 0 0 0 0 -0.0486277 0.154366 2.02706 0.025619 -0.81 -0.795819
ILE_57 -4.57121 0.562376 1.10356 0.0262477 0 0 0 0 0 0 0 0 0 0 -0.182821 0.0691666 2.06572 -0.274282 0.24 -0.961232
GLY_58 -2.53669 0.0861035 1.19765 2.40437e-05 0 0 0 0 0 0 0 0 0 0 2.68631 0.194338 0 0.779741 -0.17 2.23748
ILE_59 -4.76774 0.746586 1.08436 0.0179238 0 0 0 0 0 0 0 0 0 0 -0.23967 8.83622e-05 0.215042 -0.349471 0.24 -3.05288
TYR_60 -6.39419 0.452801 2.45237 0.0250758 0 0 0 0 -0.735033 0 0 0 0 0 -0.103093 0.0198421 1.02317 -0.0513289 0.51 -2.80039
ASP_61 -4.05178 0.526247 3.11451 0.00465494 0 -0.382636 0 0 -0.611189 0 0 0 0 0 -0.0161715 3.29885e-05 1.29771 -0.172523 -0.67 -0.961152
THR_62 -3.13311 0.342772 2.47431 0.00320125 0 0.00571635 0 0 -1.84856 -0.248993 0 0 0 0 -0.110732 0.0900651 0.450516 -0.155547 -0.27 -2.40036
ALA_63 -1.36202 0.225499 0.652248 0.000730334 0 0 0 0 0 0 0 0 0 0 -0.126274 0.0251455 0 0.00819425 0.16 -0.416475
GLY_64 -0.690325 0.00839465 0.417403 4.43777e-05 0 0 0 0 0 0 0 0 0 0 0.575893 0.0329544 0 0.239289 -0.17 0.413653
LEU_65 -2.85717 0.336818 1.02735 0.060222 0 0 0 0 0 0 0 0 0 0 0.192534 0.023405 1.42106 0.164847 -0.1 0.269062
LYS_66 -1.75858 0.219231 1.16505 0.00663978 0 -0.0761672 0 0 0 0 0 0 0 0 -0.14541 0.121115 2.3061 -0.0512698 -0.65 1.13671
GLN_67 -1.67898 0.204169 0.882211 0.00463502 0 -0.0404633 0 0 0 0 0 0 0 0 -0.0681757 0.00614925 0.875903 -0.0636709 -0.97 -0.848222
HIS_68 -5.06703 0.955354 2.07771 0.00344082 0 -0.0779533 0 0 0 -0.287685 0 0 0 0 0.0839344 0.00294748 0.637603 -0.203195 0.56 -1.31488
ALA_69 -3.739 0.524311 2.45958 0.000877554 0 0 0 0 0 0 0 0 0 0 -0.221234 0.0265996 0 -0.140129 0.16 -0.928999
GLY_70 -3.00516 1.00061 1.58848 1.33534e-05 0 0 0 0 -0.150789 0 0 0 0 0 -0.00526296 0.000242886 0 0.243389 -0.17 -0.498467
TYR_71 -6.12154 0.939771 2.53542 0.0319208 0 0 0 0 -0.735033 0 0 0 0 0 0.0157801 0.0188609 1.24794 -0.0539683 0.51 -1.61085
ARG_72 -6.54784 0.384946 4.29837 0.00949267 0 -0.570337 0 0 0 -0.718106 0 0 0 0 0.451888 1.00229 1.65855 -0.0366471 -0.98 -1.0474
ASP_73 -4.82373 0.307894 3.40594 0.00314521 0 -0.546043 0 0 0 -0.694829 0 0 0 0 -0.0275682 0.124705 0.363183 0.0505609 -0.67 -2.50674
ASP_74 -4.89958 0.123337 3.49466 0.0032759 0 -0.356024 0 0 0 -0.462329 0 0 0 0 -0.195752 0.13995 0.366659 -0.00455447 -0.67 -2.46036
PHE_75 -7.91008 1.27435 2.41612 0.0227878 0 0 0 0 -0.0160743 0 0 0 0 0 -0.0862069 0.378609 0.822412 0.0558032 0.63 -2.41228
PHE_76 -7.29894 0.975882 1.64272 0.0342939 0 0 0 0 0 0 0 0 0 0 0.00248712 0.0131542 1.5484 -0.0478137 0.63 -2.49982
ARG_77 -4.52988 0.283256 2.99227 0.011616 0 -0.613796 0 0 -0.310463 -0.249579 0 0 0 0 -0.185517 0.00491902 2.73096 -0.0623516 -0.98 -0.908567
SER_78 -3.48697 0.274903 2.35921 0.00170086 0 0.0411925 0 0 -0.698372 -0.341471 0 0 0 0 0.00430868 0.107355 0.333775 0.0762521 -0.37 -1.69812
GLY_79 -1.88306 0.13499 0.896172 0.000111082 0 0 0 0 0 0 0 0 0 0 0.00338959 0.000657927 0 -0.212805 -0.17 -1.23054
GLU_80 -4.52733 0.158971 2.9891 0.0051374 0 -0.405965 0 0 -0.717764 0 0 0 0 0 1.25544 0.0447993 1.13531 -0.140013 -0.81 -1.01232
GLY_81 -2.99913 0.295082 1.25824 7.43957e-05 0 0 0 0 0 0 0 0 0 0 0.356414 0.0117821 0 0.249002 -0.17 -0.998532
PHE_82 -7.19684 0.795563 1.39934 0.0234609 0 0 0 0 0 0 0 0 0 0 -0.10725 0.407578 0.2776 -0.0695455 0.63 -3.84009
LEU_83 -5.45718 0.725417 1.20293 0.00884964 0 0 0 0 0 0 0 0 0 0 0.10137 0.000358657 0.964343 -0.0941838 -0.1 -2.64809
LEU_84 -5.16415 0.407945 1.30231 0.0144367 0 0 0 0 0 0 0 0 0 0 0.138578 0.382534 1.82573 -0.0126633 -0.1 -1.20528
VAL_85 -3.88512 0.267006 1.28825 0.0126733 0 0 0 0 0 0 0 0 0 0 -0.208143 0.0262326 0.0310923 -0.256616 0.29 -2.43462
PHE_86 -6.78373 0.91962 2.03544 0.0301587 0 0 0 0 0 0 0 0 0 0 -0.141121 0.311323 0.719652 -0.226946 0.63 -2.50559
SER_87 -4.11795 0.749631 2.85348 0.00146624 0 -0.202958 0 0 -0.344774 -0.688924 0 0 0 0 -0.0450966 0.0116111 0.431814 0.0530738 -0.37 -1.66863
ILE_88 -5.48401 0.500416 1.93446 0.0170569 0 0 0 0 0 0 0 0 0 0 -0.0355877 0.00841729 0.703915 0.229181 0.24 -1.88615
THR_89 -3.86231 0.755645 1.85766 0.00539395 0 -0.0356926 0 0 -0.344774 -0.688924 0 0 0 0 -0.196374 0.000338937 0.181138 -0.0829332 -0.27 -2.68084
GLU_90 -4.26479 0.64035 2.73299 0.00421247 0 -0.238945 0 0 0 -0.743344 0 0 0 0 0.272179 0.00303024 1.31364 0.0531109 -0.81 -1.03757
HIS_91 -3.88202 0.151962 1.71497 0.00510077 0 -0.136166 0 0 0 0 0 0 0 0 -0.165953 0.0604902 0.76666 0.0336109 0.56 -0.89135
GLU_92 -2.97573 0.410267 1.58831 0.00553556 0 -0.079134 0 0 0 0 0 0 0 0 -0.194182 0.0804868 0.853181 -0.174396 -0.81 -1.29566
SER_93 -3.98758 0.402533 2.43959 0.000759313 0 -0.12345 0 0 0 -1.38174 0 0 0 0 -0.155602 0.18843 0.541624 0.0651878 -0.37 -2.38024
PHE_94 -6.28932 0.818944 1.83615 0.0257109 0 0 0 0 0 0 0 0 0 0 0.053022 0.00592352 0.263392 -0.121618 0.63 -2.7778
THR_95 -3.07243 0.414839 1.84721 0.00969256 0 0.00392314 0 0 0 0 0 0 0 0 0.0104264 0.0314195 0.060649 0.119085 -0.27 -0.84518
ALA_96 -3.78563 0.700763 1.76877 0.000798553 0 0 0 0 0 0 0 0 0 0 -0.128741 0.0744765 0 -0.16104 0.16 -1.37061
THR_97 -4.89228 0.376643 2.4193 0.00291437 0 0.000803442 0 0 0 0 0 0 0 0 -0.146759 0.127691 0.239532 0.0900529 -0.27 -2.05211
ALA_98 -3.74811 0.542107 1.99222 0.000768457 0 0 0 0 0 0 0 0 0 0 -0.190813 0.106782 0 -0.108386 0.16 -1.24543
GLU_99 -3.51524 0.386683 2.02145 0.00670434 0 -0.354825 0 0 0 0 0 0 0 0 -0.199883 0.001587 1.04728 -0.123719 -0.81 -1.53996
PHE_100 -6.61333 0.697009 2.18537 0.0224372 0 0 0 0 0 0 0 0 0 0 -0.107113 0.245094 0.687027 0.116058 0.63 -2.13745
ARG_101 -6.87863 0.645173 3.72931 0.0139365 0 -0.363954 0 0 0 0 0 0 0 0 -0.0738559 0.0587857 1.63628 -0.0977567 -0.98 -2.31071
GLU_102 -4.09563 0.313633 2.40844 0.00564065 0 -0.34136 0 0 0 0 0 0 0 0 -0.271787 0.0198208 0.881327 -0.136583 -0.81 -2.0265
GLN_103 -5.78674 0.540031 3.92793 0.00523268 0 -0.235183 0 0 0 -0.488162 0 0 0 0 -0.192921 0.173183 1.21075 -0.133566 -0.97 -1.94944
ILE_104 -5.9433 0.718827 1.43875 0.0185957 0 0 0 0 0 0 0 0 0 0 -0.0352696 0.0177728 0.224958 -0.0684842 0.24 -3.38815
LEU_105 -3.5207 0.32219 1.75208 0.00741541 0 0 0 0 0 0 0 0 0 0 -0.184143 0.0312199 0.0705266 -0.056111 -0.1 -1.67753
ARG_106 -3.34143 0.490418 2.25437 0.0106402 0 -0.349881 0 0 0 -0.464884 0 0 0 0 -0.0782157 0.0641753 1.68256 -0.0613545 -0.98 -0.773603
VAL_107 -3.99867 0.355682 1.52983 0.0108922 0 0 0 0 -0.310463 0 0 0 0 0 -0.01877 0.0360172 0.492956 0.137351 0.29 -1.47517
LYS_108 -4.57592 0.355962 2.98161 0.00731216 0 -0.737986 0 0 0 -0.26905 0 0 0 0 0.238368 0.000824705 2.32862 0.0349266 -0.65 -0.285334
ALA_109 -1.53456 0.326795 0.806409 0.000886006 0 0 0 0 0 0 0 0 0 0 0.336356 0.00815602 0 0.340026 0.16 0.444065
GLU_110 -0.755526 0.064537 0.393637 0.00731888 0 0 0 0 0 0 0 0 0 0 0.131563 0.00490508 0.539625 0.0795017 -0.81 -0.344438
GLU_111 -2.82725 0.248663 2.38657 0.00531152 0 -0.646149 0 0 0 -0.518629 0 0 0 0 0.107486 0.0553181 0.981668 -0.0230217 -0.81 -1.04004
ASP_112 -2.13187 0.0712575 1.89439 0.0127349 0 -0.477639 0 0 0 0 0 0 0 0 0.199233 0.223767 0.369894 -0.26908 -0.67 -0.777308
LYS_113 -1.76107 0.146957 0.783933 0.00319981 0 -0.324703 0 0 0 0 0 0 0 0 -0.0811973 0.094316 0.943239 0.0087793 -0.65 -0.836549
ILE_114 -2.96177 0.602976 0.917028 0.0171679 4.13965e-05 0 0 0 0 0 0 0 0 0 -0.160775 0.0162719 0.271573 -0.378648 0.24 -1.43614
PRO_115 -3.83767 0.617067 0.926918 0.0024944 0.0568373 0 0 0 0 0 0 0 0 0 0.751183 0.203169 0.241127 -0.198502 0.02 -1.21738
LEU_116 -3.51356 0.379366 0.451748 0.00675005 0 0 0 0 0 0 0 0 0 0 -0.124713 0.0494793 1.70516 -0.175694 -0.1 -1.32146
LEU_117 -4.69075 0.531163 1.42107 0.00861237 0 0 0 0 0 0 0 0 0 0 0.0730329 0.0764116 0.350124 -0.0381248 -0.1 -2.36846
VAL_118 -4.33869 0.559699 1.35377 0.0112979 0 0 0 0 0 0 0 0 0 0 -0.194436 0.245783 0.0573735 -0.20376 0.29 -2.21896
VAL_119 -4.96795 0.433175 1.40016 0.011314 0 0 0 0 0 0 0 0 0 0 -0.11802 0.28023 0.0221444 -0.341719 0.29 -2.99066
GLY_120 -2.99449 0.163474 1.64205 7.28667e-06 0 0 0 0 0 0 0 0 0 0 1.70281 0.144875 0 0.693893 -0.17 1.18262
ASN_121 -5.21994 0.744418 4.05734 0.00640242 0 -0.156714 0 0 0 0 0 0 0 0 0.0278123 0.0832198 1.74747 -0.077171 -0.89 0.322843
LYS_122 -4.49029 0.554393 2.31327 0.00490169 0 -0.0335767 0 0 0 0 0 0 0 0 -0.0696082 0.0200239 0.74131 -0.140104 -0.65 -1.74969
SER_123 -2.9728 0.424347 1.8833 0.00139321 0 -0.218005 0 0 0 0 0 0 0 0 -0.240687 0.004527 0.112338 -0.191462 -0.37 -1.56705
ASP_124 -2.7847 0.529232 2.22764 0.0031275 0 -0.53345 0 0 0 -0.509638 0 0 0 0 -0.186671 0.052098 0.35482 -0.0141242 -0.67 -1.53167
LEU_125 -4.61882 0.320636 2.08753 0.00893107 0 0 0 0 0 0 0 0 0 0 0.166106 6.81107e-05 0.0877533 0.0148079 -0.1 -2.03299
GLU_126 -2.91412 0.474615 1.69176 0.00531851 0 -0.313209 0 0 0 0 0 0 0 0 -0.187428 0.0201977 0.828219 -0.132585 -0.81 -1.33723
GLU_127 -2.75462 0.185519 2.03025 0.0233141 0 -0.39488 0 0 0 -0.0167904 0 0 0 0 -0.26119 0.0893662 1.32244 -0.0941693 -0.81 -0.680754
ARG_128 -3.47652 0.46896 1.8279 0.0094311 0 -0.179041 0 0 -0.0450353 -0.0167904 0 0 0 0 -0.10977 0.292411 1.19418 -0.0753684 -0.98 -1.08964
ARG_129 -5.20437 0.413201 2.54175 0.00954227 0 -0.279563 0 0 0 0 0 0 0 0 -0.258444 0.0913815 1.6313 0.0389253 -0.98 -1.99628
GLN_130 -3.29602 0.132868 1.63413 0.00470258 0 -0.0305605 0 0 -0.0450353 0 0 0 0 0 0.0771426 0.284911 0.692848 -0.0491998 -0.97 -1.56421
VAL_131 -3.98827 0.459329 1.19353 0.0152102 0.00013198 0 0 0 0 0 0 0 0 0 -0.219389 0.113623 2.0947 -0.380982 0.29 -0.42212
PRO_132 -3.532 0.636302 1.51161 0.00166765 0.131039 0 0 0 0 0 0 0 0 0 -0.204777 0.0220169 0.266305 -0.477325 0.02 -1.62517
VAL_133 -3.81728 0.373072 2.03237 0.0181119 0 0 0 0 0 0 0 0 0 0 -0.0708075 0.0637521 0.272805 0.131641 0.29 -0.706336
GLU_134 -2.44271 0.422885 1.29109 0.00701788 0 -0.0469875 0 0 0 0 0 0 0 0 -0.0620076 0.0216444 0.852457 -0.0961101 -0.81 -0.862714
GLU_135 -3.76386 0.331435 1.89553 0.00506312 0 -0.170189 0 0 0 0 0 0 0 0 -0.23097 0.0321448 0.94841 -0.158254 -0.81 -1.92069
ALA_136 -4.01619 0.228453 1.38078 0.000730231 0 0 0 0 0 0 0 0 0 0 -0.147657 0.0266529 0 -0.149766 0.16 -2.51699
ARG_137 -4.8945 0.319866 2.64754 0.00694078 0 -0.324084 0 0 0 0 0 0 0 0 -0.160282 0.0772999 1.05431 -0.0951658 -0.98 -2.34808
SER_138 -3.3632 0.208636 2.07409 0.000807066 0 -0.153898 0 0 0 0 0 0 0 0 -0.00540417 0.0369444 0.449623 0.139869 -0.37 -0.982528
LYS_139 -5.59843 0.540597 2.88619 0.00640399 0 -0.799438 0 0 0 -0.432035 0 0 0 0 -0.24657 0.110272 2.98135 -0.040076 -0.65 -1.24174
ALA_140 -4.57562 0.353506 1.91072 0.000712893 0 0 0 0 0 0 0 0 0 0 -0.0889473 0.00601522 0 -0.138427 0.16 -2.37204
GLU_141 -2.74988 0.216325 1.52278 0.00544448 0 -0.0010403 0 0 0 0 0 0 0 0 -0.236034 0.0364087 0.867471 -0.144644 -0.81 -1.29317
GLU_142 -3.14823 0.1824 2.05392 0.00715154 0 -0.593443 0 0 0 -0.432035 0 0 0 0 -0.242488 0.0515975 1.14938 -0.127137 -0.81 -1.90888
TRP_143 -7.50507 0.642577 2.85604 0.0251322 0 0 0 0 0 0 0 0 0 0 -0.158643 0.0174452 1.11479 -0.0689683 0.91 -2.16669
GLY_144 -1.38695 0.131454 0.798157 2.41202e-05 0 0 0 0 0 0 0 0 0 0 -0.239891 0.0786354 0 -0.785081 -0.17 -1.57365
VAL_145 -3.62118 0.418296 1.27758 0.0116118 0 0 0 0 0 0 0 0 0 0 -0.0173282 0.00270035 0.0170607 -0.145723 0.29 -1.76698
GLN_146 -2.19287 0.177541 1.16403 0.0046133 0 -0.0405565 0 0 0 0 0 0 0 0 -0.0818992 0.0535726 0.593428 -0.0352973 -0.97 -1.32744
TYR_147 -5.95826 0.464345 1.949 0.0264276 0 0 0 0 0 0 0 0 0 0 -0.0309646 0.0048603 0.654394 -0.12053 0.51 -2.50073
VAL_148 -3.90086 0.292729 1.39907 0.0127553 0 0 0 0 0 0 0 0 0 0 -0.193807 0.132453 0.151474 -0.358378 0.29 -2.17456
GLU_149 -2.9836 0.21873 2.07969 0.00536668 0 -0.39202 0 0 -0.523561 0 0 0 0 0 -0.099436 0.0448675 1.04324 0.0297442 -0.81 -1.38699
THR_150 -4.3927 0.466166 2.55428 0.00488615 0 -0.110131 0 0 0 0 0 0 0 0 -0.131778 0.015102 0.123197 -0.438197 -0.27 -2.17918
SER_151 -4.26385 0.225614 2.92082 0.00171832 0 -0.304454 0 0 -0.3441 -0.60214 0 0 0 0 0.219271 0.315739 0.12829 0.04677 -0.37 -2.02632
ALA_152 -2.03104 0.123982 0.860805 0.000918425 0 0 0 0 0 0 0 0 0 0 -0.206958 0.00161893 0 -0.0368646 0.16 -1.12754
LYS_153 -2.29378 0.225643 1.27323 0.00556403 0 -0.269771 0 0 -0.101319 0 0 0 0 0 -0.0742924 0.13676 0.926037 -0.0538083 -0.65 -0.875741
THR_154 -2.53608 0.245621 1.83644 0.00397886 0 -0.208979 0 0 -0.242781 -0.0925019 0 0 0 0 -0.14341 0.0517508 0.0104677 -0.230253 -0.27 -1.57574
ARG_155 -2.85898 0.31873 2.03102 0.0108467 0 -0.102093 0 0 -0.0142004 -0.0145922 0 0 0 0 0.119607 0.0509906 1.502 -0.0909497 -0.98 -0.0276267
ALA_156 -2.60006 0.157612 1.56016 0.000698297 0 0 0 0 0 0 0 0 0 0 0.1247 0.0096463 0 0.162365 0.16 -0.424873
ASN_157 -2.91108 0.175354 1.8602 0.00592951 0 -0.101733 0 0 -0.523561 0 0 0 0 0 -0.3027 0.018779 0.795014 -0.504263 -0.89 -2.37806
VAL_158 -3.72698 0.415618 1.22504 0.0153177 0 0 0 0 0 0 0 0 0 0 0.110287 0.0390572 0.00762719 -0.122349 0.29 -1.74638
ASP_159 -3.52633 0.494785 1.69806 0.00507694 0 -0.0475713 0 0 0 0 0 0 0 0 -0.222131 0.0133831 1.33807 -0.0560108 -0.67 -0.972669
LYS_160 -3.86693 0.353852 2.3306 0.00598651 0 -0.122471 0 0 0 0 0 0 0 0 -0.0873686 0.119061 0.792967 -0.0501448 -0.65 -1.17444
VAL_161 -4.52328 0.503546 0.959665 0.0114147 0 0 0 0 0 0 0 0 0 0 -0.0661219 0.0113934 0.435213 0.168506 0.29 -2.20966
PHE_162 -7.75206 0.706485 1.46704 0.02274 0 0 0 0 0 0 0 0 0 0 0.020003 0.0184565 0.392811 0.0181204 0.63 -4.47641
PHE_163 -5.07038 0.360185 1.87344 0.0235751 0 0 0 0 0 0 0 0 0 0 -0.0872772 0.0798321 0.544037 0.0854853 0.63 -1.5611
ASP_164 -3.7954 0.174759 2.40553 0.00325316 0 -0.202763 0 0 0 0 0 0 0 0 -0.139035 0.000349793 0.303672 0.0271346 -0.67 -1.8925
LEU_165 -6.13313 1.02711 1.77945 0.00933996 0 0 0 0 0 0 0 0 0 0 -0.0897434 0.0644762 0.616977 -0.112516 -0.1 -2.93803
MET_166 -6.19579 0.617841 2.18189 0.00321215 0 0 0 0 0 0 0 0 0 0 -0.0891576 0.221636 1.0657 -0.0808103 -0.34 -2.61549
ARG_167 -3.59385 0.275883 2.04205 0.00697586 0 -0.190047 0 0 0 0 0 0 0 0 -0.204207 0.066247 1.09713 -0.0868151 -0.98 -1.56663
GLU_168 -4.44908 0.421635 2.66049 0.00539341 0 -0.469123 0 0 0 -0.477294 0 0 0 0 -0.260878 0.062734 1.42503 -0.134814 -0.81 -2.0259
ILE_169 -6.41585 0.683501 2.30877 0.0176572 0 0 0 0 0 0 0 0 0 0 -0.0421108 0.0618054 0.142432 -0.0710753 0.24 -3.07487
ARG_170 -5.2881 0.46381 3.04126 0.00735373 0 -0.303258 0 0 0 0 0 0 0 0 -0.0993705 0.017457 1.89059 -0.0962446 -0.98 -1.3465
THR_171 -3.14603 0.245851 1.94822 0.00972663 0 -0.291887 0 0 0 0 0 0 0 0 0.0250275 0.0989586 0.0374403 0.0811594 -0.27 -1.26154
LYS_172 -4.45962 0.257931 1.99548 0.0051753 0 -0.580414 0 0 0 -0.477294 0 0 0 0 -0.248668 0.00890687 3.18414 -0.0438722 -0.65 -1.00824
LYS_173 -3.2309 0.248552 1.8022 0.0066122 0 -0.731997 0 0 0 0 0 0 0 0 -0.158284 0.0619669 1.3908 -0.124399 -0.65 -1.38545
MET_174 -2.41178 0.316833 1.07055 0.00264733 0 0 0 0 0 0 0 0 0 0 -0.0900293 0.00425314 1.18913 -0.103502 -0.34 -0.361895
SER_175 -1.60871 0.284866 1.05992 0.000980915 0 0.0289138 0 0 -0.174194 0 0 0 0 0 1.98655 4.77436e-05 0.271979 0.339817 -0.37 1.82017
GLU_176 -1.82849 0.245353 1.25823 0.00592708 0 -0.485138 0 0 -0.174194 -0.00907839 0 0 0 0 0.247381 0.00559982 0.992917 0.050185 -0.81 -0.501307
ASN_177 -0.644804 0.0213228 0.519593 0.0109936 0 -0.0008664 0 0 0 0 0 0 0 0 0.0301396 0.0372976 0.43735 -0.286562 -0.89 -0.765535
LYS_p:CtermProteinFull_178 -1.63529 0.216165 1.18768 0.00465101 0 -0.315322 0 0 0 -0.00907839 0 0 0 0 0 0 0.895748 0 -0.65 -0.305446
GLY_p:NtermProteinFull_179 -0.541335 0.0141633 0.452558 0.000241278 0 0 0 0 0 0 0 0 0 0 0 0.000910429 0 0 -0.17 -0.243462
SER_180 -2.09838 0.268116 1.2118 0.000700973 0 0.00348261 0 0 0 0 0 0 0 0 0.115585 0.0549932 0.482705 0.130708 -0.37 -0.200291
GLU_181 -2.24329 0.192046 1.29577 0.00520493 0 -0.0212177 0 0 0 0 0 0 0 0 3.22748 0.00281961 0.872876 -0.330761 -0.81 2.19093
THR_182 -2.37217 0.382651 1.17328 0.00949272 0 -0.0162469 0 0 0 0 0 0 0 0 -0.0457109 0.000387598 0.0775999 0.0940697 -0.27 -0.966649
GLN_183 -4.22608 0.30318 2.22406 0.00502084 0 -0.0626303 0 0 -0.414674 0 0 0 0 0 -0.164296 0.0106349 0.879404 -0.123132 -0.97 -2.53852
ALA_184 -3.08447 0.219279 1.44988 0.00074292 0 0 0 0 0 0 0 0 0 0 -0.152074 0.00658535 0 -0.147453 0.16 -1.54751
GLY_185 -2.63549 0.187701 1.4985 3.84943e-05 0 0 0 0 0 0 0 0 0 0 0.132946 0.0257191 0 0.271788 -0.17 -0.688797
ILE_186 -5.89719 0.584873 1.82609 0.0208429 0 0 0 0 0 0 0 0 0 0 -0.0321043 0.0200907 0.123803 -0.0850253 0.24 -3.19862
LYS_187 -4.32516 0.328015 1.82865 0.00342338 0 -0.055277 0 0 0 0 0 0 0 0 -0.190923 0.0554296 0.881791 -0.0418463 -0.65 -2.16589
GLU_188 -4.15552 0.394465 2.55679 0.00653831 0 -0.244539 0 0 0 -0.228521 0 0 0 0 -0.181406 0.00965344 1.01048 -0.108615 -0.81 -1.75067
GLU_189 -4.57859 0.482827 2.40929 0.00537426 0 -0.330353 0 0 0 0 0 0 0 0 -0.273511 0.0926608 0.853763 -0.13723 -0.81 -2.28577
ILE_190 -6.1406 0.792606 2.01334 0.0201384 0 0 0 0 0 0 0 0 0 0 -0.0455225 0.0786578 0.211595 -0.0531648 0.24 -2.88295
ARG_191 -3.60947 0.220443 1.92232 0.00698862 0 -0.0344434 0 0 0 0 0 0 0 0 -0.232708 0.0505044 1.07332 -0.0885388 -0.98 -1.67159
ARG_192 -4.92845 0.501263 2.8679 0.00694337 0 -0.340397 0 0 0 -0.228521 0 0 0 0 -0.194525 0.00879275 1.2109 -0.0781193 -0.98 -2.15422
GLN_193 -5.29181 0.343683 2.8524 0.00517634 0 -0.0113083 0 0 0 0 0 0 0 0 -0.192499 0.0958647 1.13936 -0.138979 -0.97 -2.1681
GLU_194 -4.54677 0.302792 2.65384 0.00528986 0 -0.410539 0 0 0 0 0 0 0 0 -0.224884 0.111571 0.889623 -0.123772 -0.81 -2.15284
PHE_195 -4.09774 0.310081 2.15553 0.0268543 0 0 0 0 0 0 0 0 0 0 0.0125454 0.0219366 0.261162 -0.0647076 0.63 -0.744339
LEU_196 -4.40548 0.283321 2.07617 0.00680749 0 0 0 0 0 0 0 0 0 0 -0.114674 0.00202128 0.280223 -0.116318 -0.1 -2.08793
LEU_197 -4.42579 0.249447 1.78213 0.00878341 0 0 0 0 0 0 0 0 0 0 -0.0945909 0.0337252 0.818497 -0.112807 -0.1 -1.84061
ASN_198 -3.87887 0.241289 2.47891 0.00407952 0 -0.0182822 0 0 0 0 0 0 0 0 -0.0171191 0.0178042 0.319981 0.0984999 -0.89 -1.64371
SER_199 -3.82691 0.221925 2.36274 0.000800034 0 -0.0320719 0 0 0 0 0 0 0 0 -0.123763 0.114592 0.482373 0.108076 -0.37 -1.06224
LEU_200 -4.88488 0.545548 1.68065 0.00562327 0 0 0 0 0 0 0 0 0 0 -0.0451985 0.00193689 0.473434 -0.102895 -0.1 -2.42578
HIS_201 -7.0343 0.384449 3.26614 0.00436042 0 -0.0617562 0 0 0 -0.287685 0 0 0 0 -0.0552605 0.0153074 0.675405 0.0710126 0.56 -2.46233
ARG_202 -3.34114 0.237413 1.79153 0.00692065 0 -0.0104065 0 0 0 0 0 0 0 0 -0.141508 0.0051257 1.20412 -0.0655866 -0.98 -1.29354
ASP_203 -3.8741 0.236854 2.27749 0.00313297 0 -0.134602 0 0 0 0 0 0 0 0 -0.082028 0.00493243 0.302794 0.0603835 -0.67 -1.87515
LEU_204 -5.34589 0.903289 1.98124 0.0143244 0 0 0 0 0 0 0 0 0 0 -0.117622 0.0675723 2.31939 -0.118757 -0.1 -0.396452
GLN_205 -3.91307 0.492466 2.70904 0.00511794 0 -0.181559 0 0 -0.150789 0 0 0 0 0 -0.234843 0.110032 1.78725 -0.0604245 -0.97 -0.40677
GLY_206 -1.47402 0.247386 0.808749 5.60597e-06 0 0 0 0 0 0 0 0 0 0 -0.0284322 0.0629412 0 0.188016 -0.17 -0.365359
GLY_207 -1.30836 0.316249 0.698554 9.11282e-06 0 0 0 0 0 0 0 0 0 0 -0.280416 0.00102009 0 -0.805059 -0.17 -1.548
ILE_208 -2.29983 0.1966 1.5307 0.0186684 0 0 0 0 0 0 0 0 0 0 -0.00773885 0.166969 0.161096 -0.20913 0.24 -0.202661
LYS_209 -2.60397 0.348515 1.50672 0.00668186 0 -0.517325 0 0 0 -0.462329 0 0 0 0 0.0739619 0.000749536 0.627993 0.190895 -0.65 -1.4781
ASP_210 -2.98877 0.307159 1.78219 0.00495221 0 -0.127013 0 0 -0.201974 0 0 0 0 0 0.153499 0.0063721 0.514524 0.186174 -0.67 -1.03288
LEU_211 -3.70914 0.466084 2.33324 0.0088537 0 0 0 0 -0.201974 0 0 0 0 0 -0.0466574 0.00415149 0.561765 -0.0737097 -0.1 -0.757389
SER_212 -2.83125 0.428328 1.61663 0.000778951 0 -0.179432 0 0 0 0 0 0 0 0 -0.0529497 0.0296285 0.457501 0.0873498 -0.37 -0.813419
LYS_213 -4.68843 0.450761 2.37644 0.00316969 0 -0.188765 0 0 0 0 0 0 0 0 -0.225085 0.0932448 0.740414 -0.0562506 -0.65 -2.14449
GLU_214 -6.29982 0.410602 4.01349 0.00638258 0 -0.35651 0 0 -0.698372 0 0 0 0 0 -0.279626 0.267908 1.12307 -0.135018 -0.81 -2.75791
GLU_215 -4.2512 0.480074 2.31807 0.0054269 0 0.0323771 0 0 0 0 0 0 0 0 -0.157451 0.0993525 0.814181 -0.140434 -0.81 -1.6096
ARG_216 -4.56191 0.479342 2.31088 0.00709072 0 -0.269254 0 0 0 0 0 0 0 0 -0.203299 0.301176 1.16994 -0.0650333 -0.98 -1.81107
LEU_217 -5.77469 1.04314 1.6304 0.00706288 0 0 0 0 0 0 0 0 0 0 0.0473982 0.0273071 0.498628 -0.0764375 -0.1 -2.69719
TRP_218 -8.85862 0.682554 3.25798 0.0212805 0 0 0 0 -0.0160743 -0.341471 0 0 0 0 -0.147357 0.000500696 1.01885 0.0247604 0.91 -3.4476
GLU_219 -3.73675 0.260646 2.14955 0.00559806 0 -0.303935 0 0 0 0 0 0 0 0 -0.182777 0.00268216 0.934006 -0.111025 -0.81 -1.792
VAL_220 -4.38681 0.234679 1.85473 0.0162481 0 0 0 0 0 0 0 0 0 0 -0.0645891 0.0524892 0.0882657 0.0244678 0.29 -1.89052
GLN_221 -5.33817 0.309007 3.92313 0.0249365 0 -0.125159 0 0 -0.397731 -0.464243 0 0 0 0 -0.0808629 0.00695187 1.38862 -0.0675862 -0.97 -1.79111
ARG_222 -4.86412 0.345245 2.65054 0.0144913 0 -0.141066 0 0 0 -0.533865 0 0 0 0 -0.179339 0.00178561 2.44186 -0.0789014 -0.98 -1.32337
ILE_223 -3.98169 0.388709 2.11785 0.0209486 0 0 0 0 0 0 0 0 0 0 -0.033349 0.000385984 0.126222 -0.084362 0.24 -1.20529
LEU_224 -5.25012 0.544399 2.19156 0.00874683 0 0 0 0 0 0 0 0 0 0 0.00120577 0.0198051 0.417014 -0.0960614 -0.1 -2.26345
THR_225 -4.40437 0.323983 2.81553 0.00964045 0 -0.0107193 0 0 0 -0.386322 0 0 0 0 -0.0378735 0.00908959 0.0707489 0.0882975 -0.27 -1.79199
ALA_226 -2.96434 0.164168 1.42484 0.000745338 0 0 0 0 0 0 0 0 0 0 -0.237204 0.000581041 0 -0.166382 0.16 -1.61759
LEU_227 -5.39902 0.821943 1.91242 0.00851127 0 0 0 0 0 0 0 0 0 0 -0.114473 0.0710167 0.800619 -0.116625 -0.1 -2.1156
LYS_228 -4.65602 0.360395 2.5251 0.00303442 0 -0.782811 0 0 0 -0.125192 0 0 0 0 -0.248475 0.0716643 1.025 -0.0388276 -0.65 -2.51614
ARG_229 -4.96082 0.368954 2.98243 0.00679973 0 0.026628 0 0 -0.0847512 0 0 0 0 0 -0.170342 0.0343077 1.16711 -0.0708643 -0.98 -1.68054
LYS_230 -4.25076 0.460625 1.88166 0.00565858 0 -0.228576 0 0 0 0 0 0 0 0 -0.181724 0.152481 0.944846 -0.0431548 -0.65 -1.90895
LEU_231 -4.80837 0.585864 1.45343 0.00823854 0 0 0 0 0 0 0 0 0 0 -0.050532 0.00224272 0.487497 -0.098935 -0.1 -2.52057
ARG_232 -2.38752 0.199936 1.32124 0.00689898 0 0 0 0 0 0 0 0 0 0 -0.232297 0.012087 1.08253 -0.0913122 -0.98 -1.06844
GLU_233 -2.11117 0.21923 1.35387 0.00675029 0 -0.0418443 0 0 0 0 0 0 0 0 -0.196106 0.00389117 1.0248 -0.113743 -0.81 -0.664316
ALA_p:CtermProteinFull_234 -2.54252 0.100016 1.64575 0.00210296 0 0 0 0 -0.414674 0 0 0 0 0 0 0 0 0 0.16 -1.04933
#END_POSE_ENERGIES_TABLE 027.d16_v11.3_repeated_1_12.0dG_02_RalA1andRalBP1_0016_0001.pdb
