# Supplementary material for: A Generic Program for Multistate Protein Design
Source: PLoS One. 2011 Jul 6;6(7):e20937. doi: 10.1371/journal.pone.0020937 (PMC3130737; doi:10.1371/journal.pone.0020937)
Supplement: File S2 — Design models generated by this study for both the heterodimerization task and the orthogonal interface redesign task. (BZ2) [file pone.0020937.s002.bz2 › SupplementaryMaterials/select_orthogonal_interface_designs/design5/redocked_027.d16_v11.3_repeated_1_12.0dG_02_RalA2andSec5_0029_0001.pdb]

ATOM      1  N   SER A  11      15.761 -17.974 -25.282  1.00  0.00              
ATOM      2  CA  SER A  11      16.400 -18.935 -24.339  1.00  0.00              
ATOM      3  C   SER A  11      15.513 -19.210 -23.124  1.00  0.00              
ATOM      4  O   SER A  11      15.750 -20.161 -22.371  1.00  0.00              
ATOM      5  CB  SER A  11      17.748 -18.412 -23.884  1.00  0.00              
ATOM      6  OG  SER A  11      17.629 -17.246 -23.116  1.00  0.00              
ATOM      7 1H   SER A  11      16.213 -17.108 -25.495  1.00  0.00              
ATOM      8 2H   SER A  11      15.569 -18.250 -26.224  1.00  0.00              
ATOM      9 3H   SER A  11      14.858 -17.597 -25.076  1.00  0.00              
ATOM     10  HA  SER A  11      16.684 -19.878 -24.808  1.00  0.00              
ATOM     11 1HB  SER A  11      18.237 -19.181 -23.287  1.00  0.00              
ATOM     12 2HB  SER A  11      18.354 -18.196 -24.763  1.00  0.00              
ATOM     13  HG  SER A  11      18.502 -16.948 -22.848  1.00  0.00              
ATOM     14  N   LEU A  12      14.494 -18.377 -22.931  1.00  0.00              
ATOM     15  CA  LEU A  12      13.562 -18.562 -21.824  1.00  0.00              
ATOM     16  C   LEU A  12      12.626 -19.721 -22.132  1.00  0.00              
ATOM     17  O   LEU A  12      12.237 -19.922 -23.285  1.00  0.00              
ATOM     18  CB  LEU A  12      12.726 -17.298 -21.603  1.00  0.00              
ATOM     19  CG  LEU A  12      13.293 -16.164 -20.746  1.00  0.00              
ATOM     20  CD1 LEU A  12      14.597 -15.649 -21.344  1.00  0.00              
ATOM     21  CD2 LEU A  12      12.261 -15.046 -20.660  1.00  0.00              
ATOM     22  H   LEU A  12      14.361 -17.599 -23.561  1.00  0.00              
ATOM     23  HA  LEU A  12      14.114 -18.819 -20.921  1.00  0.00              
ATOM     24 1HB  LEU A  12      12.655 -16.950 -22.633  1.00  0.00              
ATOM     25 2HB  LEU A  12      11.730 -17.533 -21.228  1.00  0.00              
ATOM     26  HG  LEU A  12      13.446 -16.561 -19.743  1.00  0.00              
ATOM     27 1HD1 LEU A  12      14.988 -14.842 -20.723  1.00  0.00              
ATOM     28 2HD1 LEU A  12      15.324 -16.460 -21.385  1.00  0.00              
ATOM     29 3HD1 LEU A  12      14.412 -15.275 -22.350  1.00  0.00              
ATOM     30 1HD2 LEU A  12      12.657 -14.233 -20.050  1.00  0.00              
ATOM     31 2HD2 LEU A  12      12.041 -14.675 -21.661  1.00  0.00              
ATOM     32 3HD2 LEU A  12      11.347 -15.428 -20.206  1.00  0.00              
ATOM     33  N   ALA A  13      12.274 -20.491 -21.107  1.00  0.00              
ATOM     34  CA  ALA A  13      11.361 -21.608 -21.305  1.00  0.00              
ATOM     35  C   ALA A  13      10.017 -20.956 -21.621  1.00  0.00              
ATOM     36  O   ALA A  13       9.688 -19.905 -21.071  1.00  0.00              
ATOM     37  CB  ALA A  13      11.258 -22.447 -20.032  1.00  0.00              
ATOM     38  H   ALA A  13      12.636 -20.309 -20.183  1.00  0.00              
ATOM     39  HA  ALA A  13      11.718 -22.207 -22.143  1.00  0.00              
ATOM     40 1HB  ALA A  13      10.572 -23.277 -20.198  1.00  0.00              
ATOM     41 2HB  ALA A  13      12.242 -22.837 -19.772  1.00  0.00              
ATOM     42 3HB  ALA A  13      10.886 -21.827 -19.218  1.00  0.00              
ATOM     43  N   TRP A  14       9.253 -21.570 -22.517  1.00  0.00              
ATOM     44  CA  TRP A  14       7.937 -21.056 -22.880  1.00  0.00              
ATOM     45  C   TRP A  14       6.883 -22.065 -22.446  1.00  0.00              
ATOM     46  O   TRP A  14       6.831 -23.177 -22.974  1.00  0.00              
ATOM     47  CB  TRP A  14       7.844 -20.791 -24.384  1.00  0.00              
ATOM     48  CG  TRP A  14       6.520 -20.233 -24.812  1.00  0.00              
ATOM     49  CD1 TRP A  14       6.061 -18.968 -24.599  1.00  0.00              
ATOM     50  CD2 TRP A  14       5.486 -20.921 -25.527  1.00  0.00              
ATOM     51  NE1 TRP A  14       4.805 -18.824 -25.134  1.00  0.00              
ATOM     52  CE2 TRP A  14       4.431 -20.010 -25.712  1.00  0.00              
ATOM     53  CE3 TRP A  14       5.353 -22.221 -26.030  1.00  0.00              
ATOM     54  CZ2 TRP A  14       3.261 -20.353 -26.372  1.00  0.00              
ATOM     55  CZ3 TRP A  14       4.180 -22.564 -26.693  1.00  0.00              
ATOM     56  CH2 TRP A  14       3.165 -21.656 -26.860  1.00  0.00              
ATOM     57  H   TRP A  14       9.591 -22.413 -22.959  1.00  0.00              
ATOM     58  HA  TRP A  14       7.749 -20.119 -22.356  1.00  0.00              
ATOM     59 1HB  TRP A  14       8.600 -20.067 -24.687  1.00  0.00              
ATOM     60 2HB  TRP A  14       7.986 -21.719 -24.938  1.00  0.00              
ATOM     61  HD1 TRP A  14       6.721 -18.289 -24.062  1.00  0.00              
ATOM     62  HE1 TRP A  14       4.247 -17.982 -25.107  1.00  0.00              
ATOM     63  HE3 TRP A  14       6.128 -22.979 -25.928  1.00  0.00              
ATOM     64  HZ2 TRP A  14       2.480 -19.601 -26.482  1.00  0.00              
ATOM     65  HZ3 TRP A  14       4.089 -23.580 -27.079  1.00  0.00              
ATOM     66  HH2 TRP A  14       2.262 -21.966 -27.386  1.00  0.00              
ATOM     67  N   HIS A  15       6.059 -21.676 -21.478  1.00  0.00              
ATOM     68  CA  HIS A  15       5.002 -22.543 -20.974  1.00  0.00              
ATOM     69  C   HIS A  15       3.700 -22.282 -21.731  1.00  0.00              
ATOM     70  O   HIS A  15       3.148 -21.173 -21.687  1.00  0.00              
ATOM     71  CB  HIS A  15       4.823 -22.315 -19.475  1.00  0.00              
ATOM     72  CG  HIS A  15       6.081 -22.526 -18.693  1.00  0.00              
ATOM     73  ND1 HIS A  15       6.719 -23.748 -18.628  1.00  0.00              
ATOM     74  CD2 HIS A  15       6.833 -21.670 -17.961  1.00  0.00              
ATOM     75  CE1 HIS A  15       7.808 -23.634 -17.889  1.00  0.00              
ATOM     76  NE2 HIS A  15       7.901 -22.383 -17.473  1.00  0.00              
ATOM     77  H   HIS A  15       6.169 -20.753 -21.082  1.00  0.00              
ATOM     78  HA  HIS A  15       5.270 -23.585 -21.146  1.00  0.00              
ATOM     79 1HB  HIS A  15       4.501 -21.289 -19.286  1.00  0.00              
ATOM     80 2HB  HIS A  15       4.081 -23.006 -19.077  1.00  0.00              
ATOM     81  HD2 HIS A  15       6.731 -20.610 -17.725  1.00  0.00              
ATOM     82  HE1 HIS A  15       8.454 -24.495 -17.717  1.00  0.00              
ATOM     83  HE2 HIS A  15       8.635 -22.004 -16.891  1.00  0.00              
ATOM     84  N   TYR A  16       3.221 -23.312 -22.425  1.00  0.00              
ATOM     85  CA  TYR A  16       2.036 -23.196 -23.259  1.00  0.00              
ATOM     86  C   TYR A  16       0.751 -23.541 -22.529  1.00  0.00              
ATOM     87  O   TYR A  16       0.329 -24.706 -22.458  1.00  0.00              
ATOM     88  CB  TYR A  16       2.178 -24.090 -24.493  1.00  0.00              
ATOM     89  CG  TYR A  16       1.111 -23.864 -25.540  1.00  0.00              
ATOM     90  CD1 TYR A  16       0.095 -22.942 -25.335  1.00  0.00              
ATOM     91  CD2 TYR A  16       1.124 -24.573 -26.732  1.00  0.00              
ATOM     92  CE1 TYR A  16      -0.883 -22.732 -26.288  1.00  0.00              
ATOM     93  CE2 TYR A  16       0.152 -24.371 -27.693  1.00  0.00              
ATOM     94  CZ  TYR A  16      -0.850 -23.449 -27.467  1.00  0.00              
ATOM     95  OH  TYR A  16      -1.821 -23.243 -28.421  1.00  0.00              
ATOM     96  H   TYR A  16       3.697 -24.200 -22.368  1.00  0.00              
ATOM     97  HA  TYR A  16       1.912 -22.163 -23.584  1.00  0.00              
ATOM     98 1HB  TYR A  16       3.160 -23.890 -24.925  1.00  0.00              
ATOM     99 2HB  TYR A  16       2.137 -25.123 -24.148  1.00  0.00              
ATOM    100  HD1 TYR A  16       0.076 -22.380 -24.402  1.00  0.00              
ATOM    101  HD2 TYR A  16       1.917 -25.300 -26.904  1.00  0.00              
ATOM    102  HE1 TYR A  16      -1.675 -22.005 -26.113  1.00  0.00              
ATOM    103  HE2 TYR A  16       0.178 -24.939 -28.623  1.00  0.00              
ATOM    104  HH  TYR A  16      -1.703 -23.792 -29.200  1.00  0.00              
ATOM    105  N   VAL A  17       0.128 -22.503 -21.991  1.00  0.00              
ATOM    106  CA  VAL A  17      -1.096 -22.646 -21.225  1.00  0.00              
ATOM    107  C   VAL A  17      -2.322 -22.522 -22.114  1.00  0.00              
ATOM    108  O   VAL A  17      -2.441 -21.593 -22.912  1.00  0.00              
ATOM    109  CB  VAL A  17      -1.141 -21.578 -20.099  1.00  0.00              
ATOM    110  CG1 VAL A  17      -2.486 -21.616 -19.378  1.00  0.00              
ATOM    111  CG2 VAL A  17       0.001 -21.824 -19.120  1.00  0.00              
ATOM    112  H   VAL A  17       0.522 -21.582 -22.120  1.00  0.00              
ATOM    113  HA  VAL A  17      -1.173 -23.640 -20.783  1.00  0.00              
ATOM    114  HB  VAL A  17      -0.987 -20.593 -20.539  1.00  0.00              
ATOM    115 1HG1 VAL A  17      -2.499 -20.859 -18.592  1.00  0.00              
ATOM    116 2HG1 VAL A  17      -3.287 -21.411 -20.090  1.00  0.00              
ATOM    117 3HG1 VAL A  17      -2.635 -22.600 -18.936  1.00  0.00              
ATOM    118 1HG2 VAL A  17      -0.030 -21.074 -18.330  1.00  0.00              
ATOM    119 2HG2 VAL A  17      -0.103 -22.817 -18.683  1.00  0.00              
ATOM    120 3HG2 VAL A  17       0.953 -21.756 -19.647  1.00  0.00              
ATOM    121  N   ILE A  18      -3.239 -23.469 -21.967  1.00  0.00              
ATOM    122  CA  ILE A  18      -4.494 -23.421 -22.686  1.00  0.00              
ATOM    123  C   ILE A  18      -5.658 -23.365 -21.706  1.00  0.00              
ATOM    124  O   ILE A  18      -5.759 -24.189 -20.793  1.00  0.00              
ATOM    125  CB  ILE A  18      -4.653 -24.648 -23.606  1.00  0.00              
ATOM    126  CG1 ILE A  18      -3.541 -24.639 -24.662  1.00  0.00              
ATOM    127  CG2 ILE A  18      -6.034 -24.635 -24.252  1.00  0.00              
ATOM    128  CD1 ILE A  18      -3.547 -25.835 -25.574  1.00  0.00              
ATOM    129  H   ILE A  18      -3.060 -24.240 -21.340  1.00  0.00              
ATOM    130  HA  ILE A  18      -4.567 -22.505 -23.271  1.00  0.00              
ATOM    131  HB  ILE A  18      -4.532 -25.554 -23.014  1.00  0.00              
ATOM    132 1HG1 ILE A  18      -3.663 -23.733 -25.255  1.00  0.00              
ATOM    133 2HG1 ILE A  18      -2.590 -24.598 -24.130  1.00  0.00              
ATOM    134 1HG2 ILE A  18      -6.139 -25.504 -24.902  1.00  0.00              
ATOM    135 2HG2 ILE A  18      -6.799 -24.667 -23.478  1.00  0.00              
ATOM    136 3HG2 ILE A  18      -6.152 -23.726 -24.841  1.00  0.00              
ATOM    137 1HD1 ILE A  18      -2.729 -25.753 -26.290  1.00  0.00              
ATOM    138 2HD1 ILE A  18      -3.421 -26.744 -24.984  1.00  0.00              
ATOM    139 3HD1 ILE A  18      -4.493 -25.879 -26.110  1.00  0.00              
ATOM    140  N   MET A  19      -6.520 -22.371 -21.899  1.00  0.00              
ATOM    141  CA  MET A  19      -7.741 -22.225 -21.113  1.00  0.00              
ATOM    142  C   MET A  19      -8.857 -22.995 -21.803  1.00  0.00              
ATOM    143  O   MET A  19      -9.146 -22.726 -22.962  1.00  0.00              
ATOM    144  CB  MET A  19      -8.173 -20.749 -21.045  1.00  0.00              
ATOM    145  CG  MET A  19      -7.128 -19.773 -20.528  1.00  0.00              
ATOM    146  SD  MET A  19      -6.699 -20.067 -18.816  1.00  0.00              
ATOM    147  CE  MET A  19      -8.165 -19.431 -17.933  1.00  0.00              
ATOM    148  H   MET A  19      -6.315 -21.693 -22.620  1.00  0.00              
ATOM    149  HA  MET A  19      -7.597 -22.651 -20.120  1.00  0.00              
ATOM    150 1HB  MET A  19      -8.457 -20.455 -22.055  1.00  0.00              
ATOM    151 2HB  MET A  19      -9.046 -20.703 -20.394  1.00  0.00              
ATOM    152 1HG  MET A  19      -6.235 -19.874 -21.144  1.00  0.00              
ATOM    153 2HG  MET A  19      -7.527 -18.764 -20.629  1.00  0.00              
ATOM    154 1HE  MET A  19      -8.026 -19.555 -16.859  1.00  0.00              
ATOM    155 2HE  MET A  19      -8.297 -18.373 -18.163  1.00  0.00              
ATOM    156 3HE  MET A  19      -9.050 -19.984 -18.251  1.00  0.00              
ATOM    157  N   VAL A  20      -9.485 -23.937 -21.103  1.00  0.00              
ATOM    158  CA  VAL A  20     -10.592 -24.690 -21.695  1.00  0.00              
ATOM    159  C   VAL A  20     -11.811 -24.629 -20.787  1.00  0.00              
ATOM    160  O   VAL A  20     -11.693 -24.378 -19.584  1.00  0.00              
ATOM    161  CB  VAL A  20     -10.246 -26.178 -21.940  1.00  0.00              
ATOM    162  CG1 VAL A  20      -9.072 -26.294 -22.885  1.00  0.00              
ATOM    163  CG2 VAL A  20      -9.953 -26.869 -20.617  1.00  0.00              
ATOM    164  H   VAL A  20      -9.203 -24.142 -20.155  1.00  0.00              
ATOM    165  HA  VAL A  20     -10.909 -24.251 -22.642  1.00  0.00              
ATOM    166  HB  VAL A  20     -11.113 -26.676 -22.377  1.00  0.00              
ATOM    167 1HG1 VAL A  20      -8.840 -27.347 -23.049  1.00  0.00              
ATOM    168 2HG1 VAL A  20      -9.324 -25.827 -23.836  1.00  0.00              
ATOM    169 3HG1 VAL A  20      -8.206 -25.795 -22.451  1.00  0.00              
ATOM    170 1HG2 VAL A  20      -9.712 -27.916 -20.799  1.00  0.00              
ATOM    171 2HG2 VAL A  20      -9.108 -26.381 -20.132  1.00  0.00              
ATOM    172 3HG2 VAL A  20     -10.829 -26.806 -19.972  1.00  0.00              
ATOM    173  N   GLY A  21     -12.981 -24.864 -21.370  1.00  0.00              
ATOM    174  CA  GLY A  21     -14.212 -24.770 -20.613  1.00  0.00              
ATOM    175  C   GLY A  21     -15.301 -24.104 -21.426  1.00  0.00              
ATOM    176  O   GLY A  21     -15.014 -23.437 -22.417  1.00  0.00              
ATOM    177  H   GLY A  21     -13.023 -25.111 -22.348  1.00  0.00              
ATOM    178 1HA  GLY A  21     -14.537 -25.773 -20.336  1.00  0.00              
ATOM    179 2HA  GLY A  21     -14.032 -24.185 -19.712  1.00  0.00              
ATOM    180  N   SER A  22     -16.548 -24.287 -21.008  1.00  0.00              
ATOM    181  CA  SER A  22     -17.693 -23.723 -21.715  1.00  0.00              
ATOM    182  C   SER A  22     -17.819 -22.215 -21.592  1.00  0.00              
ATOM    183  O   SER A  22     -17.178 -21.589 -20.750  1.00  0.00              
ATOM    184  CB  SER A  22     -18.965 -24.381 -21.219  1.00  0.00              
ATOM    185  OG  SER A  22     -19.258 -24.028 -19.895  1.00  0.00              
ATOM    186  H   SER A  22     -16.706 -24.834 -20.173  1.00  0.00              
ATOM    187  HA  SER A  22     -17.713 -23.974 -22.777  1.00  0.00              
ATOM    188 1HB  SER A  22     -19.790 -24.071 -21.859  1.00  0.00              
ATOM    189 2HB  SER A  22     -18.846 -25.462 -21.280  1.00  0.00              
ATOM    190  HG  SER A  22     -19.859 -24.675 -19.517  1.00  0.00              
ATOM    191  N   GLY A  23     -18.678 -21.643 -22.429  1.00  0.00              
ATOM    192  CA  GLY A  23     -18.890 -20.208 -22.416  1.00  0.00              
ATOM    193  C   GLY A  23     -19.506 -19.661 -21.140  1.00  0.00              
ATOM    194  O   GLY A  23     -20.358 -20.311 -20.531  1.00  0.00              
ATOM    195  H   GLY A  23     -19.194 -22.211 -23.085  1.00  0.00              
ATOM    196 1HA  GLY A  23     -17.932 -19.705 -22.550  1.00  0.00              
ATOM    197 2HA  GLY A  23     -19.557 -19.939 -23.234  1.00  0.00              
ATOM    198  N   GLY A  24     -19.061 -18.474 -20.731  1.00  0.00              
ATOM    199  CA  GLY A  24     -19.570 -17.853 -19.519  1.00  0.00              
ATOM    200  C   GLY A  24     -18.959 -18.231 -18.182  1.00  0.00              
ATOM    201  O   GLY A  24     -19.389 -17.722 -17.148  1.00  0.00              
ATOM    202  H   GLY A  24     -18.355 -17.993 -21.271  1.00  0.00              
ATOM    203 1HA  GLY A  24     -19.440 -16.773 -19.591  1.00  0.00              
ATOM    204 2HA  GLY A  24     -20.630 -18.085 -19.418  1.00  0.00              
ATOM    205  N   VAL A  25     -17.951 -19.094 -18.188  1.00  0.00              
ATOM    206  CA  VAL A  25     -17.329 -19.540 -16.942  1.00  0.00              
ATOM    207  C   VAL A  25     -16.243 -18.589 -16.423  1.00  0.00              
ATOM    208  O   VAL A  25     -15.872 -18.648 -15.249  1.00  0.00              
ATOM    209  CB  VAL A  25     -16.712 -20.942 -17.111  1.00  0.00              
ATOM    210  CG1 VAL A  25     -17.772 -21.940 -17.550  1.00  0.00              
ATOM    211  CG2 VAL A  25     -15.570 -20.904 -18.114  1.00  0.00              
ATOM    212  H   VAL A  25     -17.604 -19.450 -19.067  1.00  0.00              
ATOM    213  HA  VAL A  25     -18.051 -19.565 -16.125  1.00  0.00              
ATOM    214  HB  VAL A  25     -16.287 -21.259 -16.158  1.00  0.00              
ATOM    215 1HG1 VAL A  25     -17.319 -22.926 -17.665  1.00  0.00              
ATOM    216 2HG1 VAL A  25     -18.560 -21.989 -16.799  1.00  0.00              
ATOM    217 3HG1 VAL A  25     -18.197 -21.625 -18.503  1.00  0.00              
ATOM    218 1HG2 VAL A  25     -15.145 -21.902 -18.221  1.00  0.00              
ATOM    219 2HG2 VAL A  25     -15.945 -20.563 -19.079  1.00  0.00              
ATOM    220 3HG2 VAL A  25     -14.799 -20.218 -17.762  1.00  0.00              
ATOM    221  N   GLY A  26     -15.745 -17.720 -17.298  1.00  0.00              
ATOM    222  CA  GLY A  26     -14.716 -16.766 -16.905  1.00  0.00              
ATOM    223  C   GLY A  26     -13.300 -17.044 -17.381  1.00  0.00              
ATOM    224  O   GLY A  26     -12.335 -16.592 -16.753  1.00  0.00              
ATOM    225  H   GLY A  26     -16.080 -17.717 -18.251  1.00  0.00              
ATOM    226 1HA  GLY A  26     -14.976 -15.781 -17.294  1.00  0.00              
ATOM    227 2HA  GLY A  26     -14.665 -16.725 -15.818  1.00  0.00              
ATOM    228  N   LYS A  27     -13.152 -17.784 -18.475  1.00  0.00              
ATOM    229  CA  LYS A  27     -11.817 -18.014 -19.023  1.00  0.00              
ATOM    230  C   LYS A  27     -11.109 -16.689 -19.324  1.00  0.00              
ATOM    231  O   LYS A  27      -9.998 -16.444 -18.844  1.00  0.00              
ATOM    232  CB  LYS A  27     -11.891 -18.870 -20.288  1.00  0.00              
ATOM    233  CG  LYS A  27     -12.485 -20.258 -20.065  1.00  0.00              
ATOM    234  CD  LYS A  27     -12.324 -21.157 -21.303  1.00  0.00              
ATOM    235  CE  LYS A  27     -13.059 -20.604 -22.521  1.00  0.00              
ATOM    236  NZ  LYS A  27     -14.537 -20.608 -22.336  1.00  0.00              
ATOM    237  H   LYS A  27     -13.950 -18.194 -18.939  1.00  0.00              
ATOM    238  HA  LYS A  27     -11.202 -18.536 -18.289  1.00  0.00              
ATOM    239 1HB  LYS A  27     -12.498 -18.323 -21.009  1.00  0.00              
ATOM    240 2HB  LYS A  27     -10.874 -18.966 -20.670  1.00  0.00              
ATOM    241 1HG  LYS A  27     -11.978 -20.720 -19.218  1.00  0.00              
ATOM    242 2HG  LYS A  27     -13.545 -20.148 -19.837  1.00  0.00              
ATOM    243 1HD  LYS A  27     -11.261 -21.240 -21.537  1.00  0.00              
ATOM    244 2HD  LYS A  27     -12.720 -22.145 -21.070  1.00  0.00              
ATOM    245 1HE  LYS A  27     -12.719 -19.583 -22.692  1.00  0.00              
ATOM    246 2HE  LYS A  27     -12.801 -21.220 -23.383  1.00  0.00              
ATOM    247 1HZ  LYS A  27     -14.981 -20.235 -23.164  1.00  0.00              
ATOM    248 2HZ  LYS A  27     -14.855 -21.555 -22.180  1.00  0.00              
ATOM    249 3HZ  LYS A  27     -14.778 -20.037 -21.539  1.00  0.00              
ATOM    250  N   SER A  28     -11.760 -15.826 -20.097  1.00  0.00              
ATOM    251  CA  SER A  28     -11.167 -14.546 -20.468  1.00  0.00              
ATOM    252  C   SER A  28     -10.954 -13.635 -19.283  1.00  0.00              
ATOM    253  O   SER A  28     -10.010 -12.840 -19.265  1.00  0.00              
ATOM    254  CB  SER A  28     -12.039 -13.853 -21.497  1.00  0.00              
ATOM    255  OG  SER A  28     -12.155 -14.600 -22.677  1.00  0.00              
ATOM    256  H   SER A  28     -12.683 -16.059 -20.436  1.00  0.00              
ATOM    257  HA  SER A  28     -10.225 -14.646 -21.009  1.00  0.00              
ATOM    258 1HB  SER A  28     -13.031 -13.707 -21.071  1.00  0.00              
ATOM    259 2HB  SER A  28     -11.600 -12.885 -21.732  1.00  0.00              
ATOM    260  HG  SER A  28     -11.306 -14.993 -22.891  1.00  0.00              
ATOM    261  N   ALA A  29     -11.843 -13.735 -18.303  1.00  0.00              
ATOM    262  CA  ALA A  29     -11.750 -12.910 -17.114  1.00  0.00              
ATOM    263  C   ALA A  29     -10.498 -13.296 -16.336  1.00  0.00              
ATOM    264  O   ALA A  29      -9.767 -12.429 -15.866  1.00  0.00              
ATOM    265  CB  ALA A  29     -12.985 -13.092 -16.249  1.00  0.00              
ATOM    266  H   ALA A  29     -12.602 -14.397 -18.384  1.00  0.00              
ATOM    267  HA  ALA A  29     -11.662 -11.867 -17.418  1.00  0.00              
ATOM    268 1HB  ALA A  29     -12.901 -12.467 -15.361  1.00  0.00              
ATOM    269 2HB  ALA A  29     -13.871 -12.801 -16.814  1.00  0.00              
ATOM    270 3HB  ALA A  29     -13.070 -14.136 -15.951  1.00  0.00              
ATOM    271  N   LEU A  30     -10.256 -14.595 -16.199  1.00  0.00              
ATOM    272  CA  LEU A  30      -9.066 -15.063 -15.485  1.00  0.00              
ATOM    273  C   LEU A  30      -7.813 -14.685 -16.273  1.00  0.00              
ATOM    274  O   LEU A  30      -6.814 -14.291 -15.692  1.00  0.00              
ATOM    275  CB  LEU A  30      -9.105 -16.586 -15.305  1.00  0.00              
ATOM    276  CG  LEU A  30     -10.129 -17.174 -14.328  1.00  0.00              
ATOM    277  CD1 LEU A  30     -10.175 -18.702 -14.489  1.00  0.00              
ATOM    278  CD2 LEU A  30      -9.754 -16.786 -12.898  1.00  0.00              
ATOM    279  H   LEU A  30     -10.896 -15.273 -16.588  1.00  0.00              
ATOM    280  HA  LEU A  30      -9.004 -14.569 -14.516  1.00  0.00              
ATOM    281 1HB  LEU A  30      -9.375 -16.878 -16.318  1.00  0.00              
ATOM    282 2HB  LEU A  30      -8.122 -16.989 -15.060  1.00  0.00              
ATOM    283  HG  LEU A  30     -11.092 -16.717 -14.555  1.00  0.00              
ATOM    284 1HD1 LEU A  30     -10.903 -19.120 -13.794  1.00  0.00              
ATOM    285 2HD1 LEU A  30     -10.463 -18.953 -15.509  1.00  0.00              
ATOM    286 3HD1 LEU A  30      -9.191 -19.120 -14.276  1.00  0.00              
ATOM    287 1HD2 LEU A  30     -10.484 -17.204 -12.205  1.00  0.00              
ATOM    288 2HD2 LEU A  30      -8.764 -17.177 -12.662  1.00  0.00              
ATOM    289 3HD2 LEU A  30      -9.748 -15.700 -12.805  1.00  0.00              
ATOM    290  N   THR A  31      -7.885 -14.815 -17.595  1.00  0.00              
ATOM    291  CA  THR A  31      -6.771 -14.493 -18.480  1.00  0.00              
ATOM    292  C   THR A  31      -6.404 -13.000 -18.423  1.00  0.00              
ATOM    293  O   THR A  31      -5.221 -12.640 -18.380  1.00  0.00              
ATOM    294  CB  THR A  31      -7.090 -14.878 -19.937  1.00  0.00              
ATOM    295  OG1 THR A  31      -7.287 -16.295 -20.027  1.00  0.00              
ATOM    296  CG2 THR A  31      -5.951 -14.468 -20.858  1.00  0.00              
ATOM    297  H   THR A  31      -8.750 -15.152 -17.995  1.00  0.00              
ATOM    298  HA  THR A  31      -5.878 -15.031 -18.160  1.00  0.00              
ATOM    299  HB  THR A  31      -8.005 -14.372 -20.244  1.00  0.00              
ATOM    300  HG1 THR A  31      -7.779 -16.498 -20.827  1.00  0.00              
ATOM    301 1HG2 THR A  31      -6.196 -14.748 -21.883  1.00  0.00              
ATOM    302 2HG2 THR A  31      -5.807 -13.389 -20.800  1.00  0.00              
ATOM    303 3HG2 THR A  31      -5.037 -14.974 -20.552  1.00  0.00              
ATOM    304  N   LEU A  32      -7.422 -12.140 -18.400  1.00  0.00              
ATOM    305  CA  LEU A  32      -7.212 -10.700 -18.353  1.00  0.00              
ATOM    306  C   LEU A  32      -6.835 -10.175 -16.971  1.00  0.00              
ATOM    307  O   LEU A  32      -6.162  -9.155 -16.866  1.00  0.00              
ATOM    308  CB  LEU A  32      -8.445  -9.963 -18.890  1.00  0.00              
ATOM    309  CG  LEU A  32      -8.705 -10.224 -20.379  1.00  0.00              
ATOM    310  CD1 LEU A  32     -10.022  -9.569 -20.792  1.00  0.00              
ATOM    311  CD2 LEU A  32      -7.553  -9.677 -21.221  1.00  0.00              
ATOM    312  H   LEU A  32      -8.365 -12.500 -18.415  1.00  0.00              
ATOM    313  HA  LEU A  32      -6.370 -10.433 -18.991  1.00  0.00              
ATOM    314 1HB  LEU A  32      -9.213 -10.432 -18.276  1.00  0.00              
ATOM    315 2HB  LEU A  32      -8.405  -8.896 -18.671  1.00  0.00              
ATOM    316  HG  LEU A  32      -8.729 -11.305 -20.519  1.00  0.00              
ATOM    317 1HD1 LEU A  32     -10.206  -9.756 -21.850  1.00  0.00              
ATOM    318 2HD1 LEU A  32     -10.838  -9.990 -20.204  1.00  0.00              
ATOM    319 3HD1 LEU A  32      -9.965  -8.495 -20.618  1.00  0.00              
ATOM    320 1HD2 LEU A  32      -7.750  -9.870 -22.276  1.00  0.00              
ATOM    321 2HD2 LEU A  32      -7.461  -8.603 -21.058  1.00  0.00              
ATOM    322 3HD2 LEU A  32      -6.624 -10.169 -20.930  1.00  0.00              
ATOM    323  N   GLN A  33      -7.265 -10.856 -15.915  1.00  0.00              
ATOM    324  CA  GLN A  33      -6.832 -10.469 -14.580  1.00  0.00              
ATOM    325  C   GLN A  33      -5.345 -10.822 -14.463  1.00  0.00              
ATOM    326  O   GLN A  33      -4.544 -10.055 -13.925  1.00  0.00              
ATOM    327  CB  GLN A  33      -7.641 -11.220 -13.517  1.00  0.00              
ATOM    328  CG  GLN A  33      -7.328 -10.838 -12.078  1.00  0.00              
ATOM    329  CD  GLN A  33      -7.628  -9.378 -11.763  1.00  0.00              
ATOM    330  OE1 GLN A  33      -6.719  -8.576 -11.551  1.00  0.00              
ATOM    331  NE2 GLN A  33      -8.911  -9.028 -11.739  1.00  0.00              
ATOM    332  H   GLN A  33      -7.891 -11.642 -16.021  1.00  0.00              
ATOM    333  HA  GLN A  33      -6.950  -9.393 -14.456  1.00  0.00              
ATOM    334 1HB  GLN A  33      -8.693 -11.022 -13.723  1.00  0.00              
ATOM    335 2HB  GLN A  33      -7.437 -12.281 -13.659  1.00  0.00              
ATOM    336 1HG  GLN A  33      -7.663 -11.428 -11.225  1.00  0.00              
ATOM    337 2HG  GLN A  33      -6.249 -10.948 -12.192  1.00  0.00              
ATOM    338 1HE2 GLN A  33      -9.169  -8.082 -11.536  1.00  0.00              
ATOM    339 2HE2 GLN A  33      -9.620  -9.710 -11.924  1.00  0.00              
ATOM    340  N   PHE A  34      -4.969 -11.983 -14.984  1.00  0.00              
ATOM    341  CA  PHE A  34      -3.568 -12.394 -14.938  1.00  0.00              
ATOM    342  C   PHE A  34      -2.700 -11.523 -15.842  1.00  0.00              
ATOM    343  O   PHE A  34      -1.666 -11.009 -15.417  1.00  0.00              
ATOM    344  CB  PHE A  34      -3.427 -13.858 -15.367  1.00  0.00              
ATOM    345  CG  PHE A  34      -2.004 -14.355 -15.374  1.00  0.00              
ATOM    346  CD1 PHE A  34      -1.388 -14.745 -14.198  1.00  0.00              
ATOM    347  CD2 PHE A  34      -1.279 -14.419 -16.565  1.00  0.00              
ATOM    348  CE1 PHE A  34      -0.063 -15.201 -14.190  1.00  0.00              
ATOM    349  CE2 PHE A  34       0.049 -14.872 -16.574  1.00  0.00              
ATOM    350  CZ  PHE A  34       0.656 -15.263 -15.380  1.00  0.00              
ATOM    351  H   PHE A  34      -5.647 -12.594 -15.417  1.00  0.00              
ATOM    352  HA  PHE A  34      -3.179 -12.270 -13.926  1.00  0.00              
ATOM    353 1HB  PHE A  34      -3.980 -14.504 -14.685  1.00  0.00              
ATOM    354 2HB  PHE A  34      -3.808 -13.990 -16.379  1.00  0.00              
ATOM    355  HD1 PHE A  34      -1.947 -14.696 -13.263  1.00  0.00              
ATOM    356  HD2 PHE A  34      -1.757 -14.113 -17.496  1.00  0.00              
ATOM    357  HE1 PHE A  34       0.403 -15.505 -13.253  1.00  0.00              
ATOM    358  HE2 PHE A  34       0.606 -14.919 -17.510  1.00  0.00              
ATOM    359  HZ  PHE A  34       1.687 -15.614 -15.378  1.00  0.00              
ATOM    360  N   MET A  35      -3.135 -11.345 -17.085  1.00  0.00              
ATOM    361  CA  MET A  35      -2.363 -10.593 -18.067  1.00  0.00              
ATOM    362  C   MET A  35      -2.274  -9.095 -17.801  1.00  0.00              
ATOM    363  O   MET A  35      -1.181  -8.511 -17.863  1.00  0.00              
ATOM    364  CB  MET A  35      -2.956 -10.826 -19.455  1.00  0.00              
ATOM    365  CG  MET A  35      -2.554 -12.145 -20.099  1.00  0.00              
ATOM    366  SD  MET A  35      -0.778 -12.264 -20.390  1.00  0.00              
ATOM    367  CE  MET A  35      -0.565 -11.043 -21.683  1.00  0.00              
ATOM    368  H   MET A  35      -4.023 -11.742 -17.357  1.00  0.00              
ATOM    369  HA  MET A  35      -1.326 -10.928 -18.060  1.00  0.00              
ATOM    370 1HB  MET A  35      -4.039 -10.789 -19.347  1.00  0.00              
ATOM    371 2HB  MET A  35      -2.625  -9.999 -20.085  1.00  0.00              
ATOM    372 1HG  MET A  35      -2.863 -12.954 -19.437  1.00  0.00              
ATOM    373 2HG  MET A  35      -3.079 -12.232 -21.050  1.00  0.00              
ATOM    374 1HE  MET A  35       0.486 -10.998 -21.972  1.00  0.00              
ATOM    375 2HE  MET A  35      -1.168 -11.320 -22.548  1.00  0.00              
ATOM    376 3HE  MET A  35      -0.882 -10.066 -21.316  1.00  0.00              
ATOM    377  N   LYS A  36      -3.421  -8.479 -17.507  1.00  0.00              
ATOM    378  CA  LYS A  36      -3.472  -7.042 -17.304  1.00  0.00              
ATOM    379  C   LYS A  36      -3.914  -6.503 -15.948  1.00  0.00              
ATOM    380  O   LYS A  36      -4.039  -5.292 -15.775  1.00  0.00              
ATOM    381  CB  LYS A  36      -4.382  -6.443 -18.378  1.00  0.00              
ATOM    382  CG  LYS A  36      -3.848  -6.572 -19.798  1.00  0.00              
ATOM    383  CD  LYS A  36      -4.883  -6.129 -20.821  1.00  0.00              
ATOM    384  CE  LYS A  36      -4.388  -6.349 -22.243  1.00  0.00              
ATOM    385  NZ  LYS A  36      -5.403  -5.948 -23.254  1.00  0.00              
ATOM    386  H   LYS A  36      -4.271  -9.018 -17.424  1.00  0.00              
ATOM    387  HA  LYS A  36      -2.470  -6.621 -17.392  1.00  0.00              
ATOM    388 1HB  LYS A  36      -5.342  -6.954 -18.304  1.00  0.00              
ATOM    389 2HB  LYS A  36      -4.512  -5.388 -18.135  1.00  0.00              
ATOM    390 1HG  LYS A  36      -2.956  -5.951 -19.891  1.00  0.00              
ATOM    391 2HG  LYS A  36      -3.584  -7.614 -19.976  1.00  0.00              
ATOM    392 1HD  LYS A  36      -5.797  -6.702 -20.661  1.00  0.00              
ATOM    393 2HD  LYS A  36      -5.090  -5.069 -20.669  1.00  0.00              
ATOM    394 1HE  LYS A  36      -3.483  -5.760 -22.384  1.00  0.00              
ATOM    395 2HE  LYS A  36      -4.154  -7.407 -22.363  1.00  0.00              
ATOM    396 1HZ  LYS A  36      -5.036  -6.110 -24.181  1.00  0.00              
ATOM    397 2HZ  LYS A  36      -6.243  -6.495 -23.124  1.00  0.00              
ATOM    398 3HZ  LYS A  36      -5.619  -4.968 -23.144  1.00  0.00              
ATOM    399  N   ASP A  37      -4.149  -7.391 -14.985  1.00  0.00              
ATOM    400  CA  ASP A  37      -4.687  -6.975 -13.689  1.00  0.00              
ATOM    401  C   ASP A  37      -6.019  -6.231 -13.795  1.00  0.00              
ATOM    402  O   ASP A  37      -6.236  -5.226 -13.109  1.00  0.00              
ATOM    403  CB  ASP A  37      -3.667  -6.097 -12.960  1.00  0.00              
ATOM    404  CG  ASP A  37      -3.902  -5.973 -11.460  1.00  0.00              
ATOM    405  OD1 ASP A  37      -4.630  -6.775 -10.924  1.00  0.00              
ATOM    406  OD2 ASP A  37      -3.235  -5.181 -10.838  1.00  0.00              
ATOM    407  H   ASP A  37      -3.955  -8.369 -15.146  1.00  0.00              
ATOM    408  HA  ASP A  37      -4.899  -7.853 -13.078  1.00  0.00              
ATOM    409 1HB  ASP A  37      -2.633  -6.390 -13.142  1.00  0.00              
ATOM    410 2HB  ASP A  37      -3.864  -5.137 -13.438  1.00  0.00              
ATOM    411  N   GLU A  38      -6.913  -6.722 -14.638  1.00  0.00              
ATOM    412  CA  GLU A  38      -8.198  -6.064 -14.797  1.00  0.00              
ATOM    413  C   GLU A  38      -9.336  -7.074 -14.877  1.00  0.00              
ATOM    414  O   GLU A  38      -9.128  -8.256 -15.178  1.00  0.00              
ATOM    415  CB  GLU A  38      -8.191  -5.179 -16.045  1.00  0.00              
ATOM    416  CG  GLU A  38      -8.023  -5.939 -17.354  1.00  0.00              
ATOM    417  CD  GLU A  38      -7.916  -4.998 -18.522  1.00  0.00              
ATOM    418  OE1 GLU A  38      -7.958  -3.810 -18.309  1.00  0.00              
ATOM    419  OE2 GLU A  38      -7.680  -5.462 -19.612  1.00  0.00              
ATOM    420  H   GLU A  38      -6.716  -7.553 -15.178  1.00  0.00              
ATOM    421  HA  GLU A  38      -8.404  -5.440 -13.927  1.00  0.00              
ATOM    422 1HB  GLU A  38      -9.138  -4.640 -16.059  1.00  0.00              
ATOM    423 2HB  GLU A  38      -7.371  -4.471 -15.930  1.00  0.00              
ATOM    424 1HG  GLU A  38      -7.170  -6.617 -17.355  1.00  0.00              
ATOM    425 2HG  GLU A  38      -8.944  -6.515 -17.435  1.00  0.00              
ATOM    426  N   PHE A  39     -10.535  -6.571 -14.610  1.00  0.00              
ATOM    427  CA  PHE A  39     -11.760  -7.354 -14.659  1.00  0.00              
ATOM    428  C   PHE A  39     -12.889  -6.397 -15.010  1.00  0.00              
ATOM    429  O   PHE A  39     -13.040  -5.352 -14.390  1.00  0.00              
ATOM    430  CB  PHE A  39     -12.091  -8.010 -13.315  1.00  0.00              
ATOM    431  CG  PHE A  39     -13.412  -8.749 -13.328  1.00  0.00              
ATOM    432  CD1 PHE A  39     -13.492 -10.059 -13.814  1.00  0.00              
ATOM    433  CD2 PHE A  39     -14.582  -8.119 -12.912  1.00  0.00              
ATOM    434  CE1 PHE A  39     -14.715 -10.730 -13.885  1.00  0.00              
ATOM    435  CE2 PHE A  39     -15.820  -8.782 -12.981  1.00  0.00              
ATOM    436  CZ  PHE A  39     -15.882 -10.090 -13.468  1.00  0.00              
ATOM    437  H   PHE A  39     -10.586  -5.593 -14.361  1.00  0.00              
ATOM    438  HA  PHE A  39     -11.682  -8.115 -15.437  1.00  0.00              
ATOM    439 1HB  PHE A  39     -11.322  -8.734 -13.052  1.00  0.00              
ATOM    440 2HB  PHE A  39     -12.157  -7.252 -12.535  1.00  0.00              
ATOM    441  HD1 PHE A  39     -12.583 -10.562 -14.141  1.00  0.00              
ATOM    442  HD2 PHE A  39     -14.532  -7.098 -12.532  1.00  0.00              
ATOM    443  HE1 PHE A  39     -14.755 -11.750 -14.266  1.00  0.00              
ATOM    444  HE2 PHE A  39     -16.729  -8.279 -12.655  1.00  0.00              
ATOM    445  HZ  PHE A  39     -16.839 -10.608 -13.524  1.00  0.00              
ATOM    446  N   VAL A  40     -13.668  -6.732 -16.025  1.00  0.00              
ATOM    447  CA  VAL A  40     -14.818  -5.901 -16.387  1.00  0.00              
ATOM    448  C   VAL A  40     -16.007  -6.829 -16.568  1.00  0.00              
ATOM    449  O   VAL A  40     -15.832  -8.019 -16.813  1.00  0.00              
ATOM    450  CB  VAL A  40     -14.593  -5.090 -17.701  1.00  0.00              
ATOM    451  CG1 VAL A  40     -13.419  -4.129 -17.528  1.00  0.00              
ATOM    452  CG2 VAL A  40     -14.357  -6.028 -18.877  1.00  0.00              
ATOM    453  H   VAL A  40     -13.477  -7.567 -16.561  1.00  0.00              
ATOM    454  HA  VAL A  40     -15.068  -5.200 -15.589  1.00  0.00              
ATOM    455  HB  VAL A  40     -15.496  -4.522 -17.926  1.00  0.00              
ATOM    456 1HG1 VAL A  40     -13.269  -3.567 -18.451  1.00  0.00              
ATOM    457 2HG1 VAL A  40     -13.631  -3.437 -16.714  1.00  0.00              
ATOM    458 3HG1 VAL A  40     -12.516  -4.695 -17.300  1.00  0.00              
ATOM    459 1HG2 VAL A  40     -14.203  -5.444 -19.784  1.00  0.00              
ATOM    460 2HG2 VAL A  40     -13.475  -6.638 -18.684  1.00  0.00              
ATOM    461 3HG2 VAL A  40     -15.225  -6.676 -19.006  1.00  0.00              
ATOM    462  N   GLU A  41     -17.208  -6.285 -16.415  1.00  0.00              
ATOM    463  CA  GLU A  41     -18.425  -7.052 -16.638  1.00  0.00              
ATOM    464  C   GLU A  41     -18.767  -6.898 -18.117  1.00  0.00              
ATOM    465  O   GLU A  41     -19.302  -5.864 -18.535  1.00  0.00              
ATOM    466  CB  GLU A  41     -19.573  -6.569 -15.748  1.00  0.00              
ATOM    467  CG  GLU A  41     -19.328  -6.745 -14.256  1.00  0.00              
ATOM    468  CD  GLU A  41     -20.475  -6.207 -13.447  1.00  0.00              
ATOM    469  OE1 GLU A  41     -21.404  -5.703 -14.031  1.00  0.00              
ATOM    470  OE2 GLU A  41     -20.477  -6.399 -12.254  1.00  0.00              
ATOM    471  H   GLU A  41     -17.281  -5.316 -16.137  1.00  0.00              
ATOM    472  HA  GLU A  41     -18.245  -8.104 -16.414  1.00  0.00              
ATOM    473 1HB  GLU A  41     -19.723  -5.512 -15.968  1.00  0.00              
ATOM    474 2HB  GLU A  41     -20.460  -7.131 -16.039  1.00  0.00              
ATOM    475 1HG  GLU A  41     -19.134  -7.778 -13.967  1.00  0.00              
ATOM    476 2HG  GLU A  41     -18.439  -6.144 -14.069  1.00  0.00              
ATOM    477  N   ASP A  42     -18.451  -7.913 -18.912  1.00  0.00              
ATOM    478  CA  ASP A  42     -18.721  -7.842 -20.340  1.00  0.00              
ATOM    479  C   ASP A  42     -18.942  -9.208 -20.967  1.00  0.00              
ATOM    480  O   ASP A  42     -18.542 -10.233 -20.420  1.00  0.00              
ATOM    481  CB  ASP A  42     -17.572  -7.127 -21.057  1.00  0.00              
ATOM    482  CG  ASP A  42     -17.958  -6.492 -22.386  1.00  0.00              
ATOM    483  OD1 ASP A  42     -19.118  -6.523 -22.722  1.00  0.00              
ATOM    484  OD2 ASP A  42     -17.125  -5.848 -22.978  1.00  0.00              
ATOM    485  H   ASP A  42     -18.020  -8.745 -18.533  1.00  0.00              
ATOM    486  HA  ASP A  42     -19.644  -7.289 -20.514  1.00  0.00              
ATOM    487 1HB  ASP A  42     -17.065  -6.388 -20.436  1.00  0.00              
ATOM    488 2HB  ASP A  42     -16.905  -7.970 -21.238  1.00  0.00              
ATOM    489  N   TYR A  43     -19.585  -9.203 -22.127  1.00  0.00              
ATOM    490  CA  TYR A  43     -19.916 -10.425 -22.845  1.00  0.00              
ATOM    491  C   TYR A  43     -19.130 -10.494 -24.141  1.00  0.00              
ATOM    492  O   TYR A  43     -19.538  -9.916 -25.150  1.00  0.00              
ATOM    493  CB  TYR A  43     -21.418 -10.500 -23.128  1.00  0.00              
ATOM    494  CG  TYR A  43     -21.850 -11.782 -23.806  1.00  0.00              
ATOM    495  CD1 TYR A  43     -21.855 -12.986 -23.117  1.00  0.00              
ATOM    496  CD2 TYR A  43     -22.253 -11.783 -25.133  1.00  0.00              
ATOM    497  CE1 TYR A  43     -22.248 -14.159 -23.731  1.00  0.00              
ATOM    498  CE2 TYR A  43     -22.649 -12.950 -25.757  1.00  0.00              
ATOM    499  CZ  TYR A  43     -22.645 -14.137 -25.052  1.00  0.00              
ATOM    500  OH  TYR A  43     -23.039 -15.302 -25.669  1.00  0.00              
ATOM    501  H   TYR A  43     -19.853  -8.313 -22.522  1.00  0.00              
ATOM    502  HA  TYR A  43     -19.635 -11.293 -22.248  1.00  0.00              
ATOM    503 1HB  TYR A  43     -21.932 -10.404 -22.171  1.00  0.00              
ATOM    504 2HB  TYR A  43     -21.669  -9.651 -23.763  1.00  0.00              
ATOM    505  HD1 TYR A  43     -21.540 -12.996 -22.073  1.00  0.00              
ATOM    506  HD2 TYR A  43     -22.254 -10.843 -25.684  1.00  0.00              
ATOM    507  HE1 TYR A  43     -22.246 -15.098 -23.177  1.00  0.00              
ATOM    508  HE2 TYR A  43     -22.962 -12.931 -26.801  1.00  0.00              
ATOM    509  HH  TYR A  43     -23.295 -15.174 -26.586  1.00  0.00              
ATOM    510  N   GLU A  44     -17.993 -11.185 -24.109  1.00  0.00              
ATOM    511  CA  GLU A  44     -17.172 -11.325 -25.305  1.00  0.00              
ATOM    512  C   GLU A  44     -16.775 -12.772 -25.573  1.00  0.00              
ATOM    513  O   GLU A  44     -15.721 -13.223 -25.136  1.00  0.00              
ATOM    514  CB  GLU A  44     -15.917 -10.457 -25.186  1.00  0.00              
ATOM    515  CG  GLU A  44     -16.187  -8.959 -25.186  1.00  0.00              
ATOM    516  CD  GLU A  44     -14.909  -8.174 -25.088  1.00  0.00              
ATOM    517  OE1 GLU A  44     -13.863  -8.776 -25.082  1.00  0.00              
ATOM    518  OE2 GLU A  44     -14.971  -6.967 -25.131  1.00  0.00              
ATOM    519  H   GLU A  44     -17.690 -11.620 -23.250  1.00  0.00              
ATOM    520  HA  GLU A  44     -17.738 -11.007 -26.181  1.00  0.00              
ATOM    521 1HB  GLU A  44     -15.424 -10.736 -24.255  1.00  0.00              
ATOM    522 2HB  GLU A  44     -15.274 -10.709 -26.029  1.00  0.00              
ATOM    523 1HG  GLU A  44     -16.754  -8.620 -26.053  1.00  0.00              
ATOM    524 2HG  GLU A  44     -16.778  -8.805 -24.284  1.00  0.00              
ATOM    525  N   PRO A  45     -17.618 -13.519 -26.304  1.00  0.00              
ATOM    526  CA  PRO A  45     -17.332 -14.917 -26.639  1.00  0.00              
ATOM    527  C   PRO A  45     -15.997 -15.051 -27.367  1.00  0.00              
ATOM    528  O   PRO A  45     -15.702 -14.299 -28.295  1.00  0.00              
ATOM    529  CB  PRO A  45     -18.511 -15.341 -27.521  1.00  0.00              
ATOM    530  CG  PRO A  45     -19.619 -14.426 -27.124  1.00  0.00              
ATOM    531  CD  PRO A  45     -18.960 -13.106 -26.826  1.00  0.00              
ATOM    532  HA  PRO A  45     -17.234 -15.556 -25.749  1.00  0.00              
ATOM    533 1HB  PRO A  45     -18.273 -15.237 -28.590  1.00  0.00              
ATOM    534 2HB  PRO A  45     -18.783 -16.393 -27.352  1.00  0.00              
ATOM    535 1HG  PRO A  45     -20.360 -14.325 -27.930  1.00  0.00              
ATOM    536 2HG  PRO A  45     -20.154 -14.809 -26.241  1.00  0.00              
ATOM    537 1HD  PRO A  45     -18.861 -12.479 -27.725  1.00  0.00              
ATOM    538 2HD  PRO A  45     -19.520 -12.519 -26.084  1.00  0.00              
ATOM    539  N   THR A  46     -15.200 -16.020 -26.940  1.00  0.00              
ATOM    540  CA  THR A  46     -13.901 -16.285 -27.543  1.00  0.00              
ATOM    541  C   THR A  46     -13.927 -17.314 -28.666  1.00  0.00              
ATOM    542  O   THR A  46     -14.327 -18.455 -28.463  1.00  0.00              
ATOM    543  CB  THR A  46     -12.914 -16.809 -26.476  1.00  0.00              
ATOM    544  OG1 THR A  46     -12.710 -15.800 -25.489  1.00  0.00              
ATOM    545  CG2 THR A  46     -11.569 -17.202 -27.103  1.00  0.00              
ATOM    546  H   THR A  46     -15.511 -16.594 -26.168  1.00  0.00              
ATOM    547  HA  THR A  46     -13.522 -15.378 -28.015  1.00  0.00              
ATOM    548  HB  THR A  46     -13.348 -17.684 -25.991  1.00  0.00              
ATOM    549  HG1 THR A  46     -11.894 -15.977 -25.015  1.00  0.00              
ATOM    550 1HG2 THR A  46     -10.899 -17.567 -26.325  1.00  0.00              
ATOM    551 2HG2 THR A  46     -11.728 -17.986 -27.843  1.00  0.00              
ATOM    552 3HG2 THR A  46     -11.126 -16.332 -27.585  1.00  0.00              
ATOM    553  N   ALA A  47     -13.502 -16.896 -29.853  1.00  0.00              
ATOM    554  CA  ALA A  47     -13.315 -17.815 -30.968  1.00  0.00              
ATOM    555  C   ALA A  47     -11.956 -18.427 -30.640  1.00  0.00              
ATOM    556  O   ALA A  47     -11.843 -19.627 -30.417  1.00  0.00              
ATOM    557  CB  ALA A  47     -13.342 -17.121 -32.322  1.00  0.00              
ATOM    558  H   ALA A  47     -13.304 -15.914 -29.986  1.00  0.00              
ATOM    559  HA  ALA A  47     -14.126 -18.543 -30.961  1.00  0.00              
ATOM    560 1HB  ALA A  47     -13.118 -17.845 -33.105  1.00  0.00              
ATOM    561 2HB  ALA A  47     -14.330 -16.695 -32.494  1.00  0.00              
ATOM    562 3HB  ALA A  47     -12.596 -16.327 -32.338  1.00  0.00              
ATOM    563  N   ALA A  48     -10.933 -17.578 -30.589  1.00  0.00              
ATOM    564  CA  ALA A  48      -9.591 -17.970 -30.161  1.00  0.00              
ATOM    565  C   ALA A  48      -8.802 -16.694 -29.873  1.00  0.00              
ATOM    566  O   ALA A  48      -8.700 -15.816 -30.729  1.00  0.00              
ATOM    567  CB  ALA A  48      -8.889 -18.800 -31.243  1.00  0.00              
ATOM    568  H   ALA A  48     -11.103 -16.620 -30.860  1.00  0.00              
ATOM    569  HA  ALA A  48      -9.674 -18.560 -29.248  1.00  0.00              
ATOM    570 1HB  ALA A  48      -7.892 -19.077 -30.898  1.00  0.00              
ATOM    571 2HB  ALA A  48      -9.467 -19.701 -31.444  1.00  0.00              
ATOM    572 3HB  ALA A  48      -8.805 -18.212 -32.155  1.00  0.00              
ATOM    573  N   ASP A  49      -8.262 -16.593 -28.659  1.00  0.00              
ATOM    574  CA  ASP A  49      -7.466 -15.431 -28.258  1.00  0.00              
ATOM    575  C   ASP A  49      -6.054 -15.860 -27.866  1.00  0.00              
ATOM    576  O   ASP A  49      -5.864 -16.923 -27.262  1.00  0.00              
ATOM    577  CB  ASP A  49      -8.135 -14.689 -27.098  1.00  0.00              
ATOM    578  CG  ASP A  49      -9.445 -14.004 -27.462  1.00  0.00              
ATOM    579  OD1 ASP A  49      -9.742 -13.915 -28.629  1.00  0.00              
ATOM    580  OD2 ASP A  49     -10.209 -13.718 -26.571  1.00  0.00              
ATOM    581  H   ASP A  49      -8.408 -17.341 -27.997  1.00  0.00              
ATOM    582  HA  ASP A  49      -7.368 -14.743 -29.098  1.00  0.00              
ATOM    583 1HB  ASP A  49      -8.283 -15.309 -26.214  1.00  0.00              
ATOM    584 2HB  ASP A  49      -7.376 -13.934 -26.891  1.00  0.00              
ATOM    585  N   SER A  50      -5.072 -15.024 -28.200  1.00  0.00              
ATOM    586  CA  SER A  50      -3.671 -15.296 -27.870  1.00  0.00              
ATOM    587  C   SER A  50      -3.052 -14.200 -27.014  1.00  0.00              
ATOM    588  O   SER A  50      -3.114 -13.009 -27.346  1.00  0.00              
ATOM    589  CB  SER A  50      -2.866 -15.475 -29.143  1.00  0.00              
ATOM    590  OG  SER A  50      -1.507 -15.690 -28.880  1.00  0.00              
ATOM    591  H   SER A  50      -5.304 -14.177 -28.697  1.00  0.00              
ATOM    592  HA  SER A  50      -3.521 -16.259 -27.379  1.00  0.00              
ATOM    593 1HB  SER A  50      -3.262 -16.332 -29.687  1.00  0.00              
ATOM    594 2HB  SER A  50      -2.972 -14.578 -29.752  1.00  0.00              
ATOM    595  HG  SER A  50      -1.035 -15.798 -29.709  1.00  0.00              
ATOM    596  N   TYR A  51      -2.435 -14.629 -25.917  1.00  0.00              
ATOM    597  CA  TYR A  51      -1.705 -13.750 -25.024  1.00  0.00              
ATOM    598  C   TYR A  51      -0.342 -14.367 -24.750  1.00  0.00              
ATOM    599  O   TYR A  51      -0.186 -15.587 -24.778  1.00  0.00              
ATOM    600  CB  TYR A  51      -2.473 -13.525 -23.719  1.00  0.00              
ATOM    601  CG  TYR A  51      -3.816 -12.856 -23.906  1.00  0.00              
ATOM    602  CD1 TYR A  51      -4.962 -13.606 -24.127  1.00  0.00              
ATOM    603  CD2 TYR A  51      -3.935 -11.475 -23.860  1.00  0.00              
ATOM    604  CE1 TYR A  51      -6.191 -12.999 -24.299  1.00  0.00              
ATOM    605  CE2 TYR A  51      -5.159 -10.857 -24.029  1.00  0.00              
ATOM    606  CZ  TYR A  51      -6.285 -11.623 -24.249  1.00  0.00              
ATOM    607  OH  TYR A  51      -7.507 -11.013 -24.418  1.00  0.00              
ATOM    608  H   TYR A  51      -2.482 -15.616 -25.705  1.00  0.00              
ATOM    609  HA  TYR A  51      -1.552 -12.782 -25.501  1.00  0.00              
ATOM    610 1HB  TYR A  51      -2.616 -14.503 -23.256  1.00  0.00              
ATOM    611 2HB  TYR A  51      -1.845 -12.907 -23.078  1.00  0.00              
ATOM    612  HD1 TYR A  51      -4.880 -14.692 -24.165  1.00  0.00              
ATOM    613  HD2 TYR A  51      -3.041 -10.875 -23.686  1.00  0.00              
ATOM    614  HE1 TYR A  51      -7.083 -13.601 -24.472  1.00  0.00              
ATOM    615  HE2 TYR A  51      -5.231  -9.770 -23.990  1.00  0.00              
ATOM    616  HH  TYR A  51      -8.222 -11.638 -24.564  1.00  0.00              
ATOM    617  N   PHE A  52       0.646 -13.520 -24.493  1.00  0.00              
ATOM    618  CA  PHE A  52       1.971 -13.999 -24.157  1.00  0.00              
ATOM    619  C   PHE A  52       2.716 -12.889 -23.456  1.00  0.00              
ATOM    620  O   PHE A  52       2.620 -11.722 -23.844  1.00  0.00              
ATOM    621  CB  PHE A  52       2.729 -14.457 -25.404  1.00  0.00              
ATOM    622  CG  PHE A  52       2.912 -13.378 -26.433  1.00  0.00              
ATOM    623  CD1 PHE A  52       4.051 -12.586 -26.432  1.00  0.00              
ATOM    624  CD2 PHE A  52       1.947 -13.151 -27.402  1.00  0.00              
ATOM    625  CE1 PHE A  52       4.221 -11.592 -27.378  1.00  0.00              
ATOM    626  CE2 PHE A  52       2.115 -12.160 -28.349  1.00  0.00              
ATOM    627  CZ  PHE A  52       3.253 -11.379 -28.336  1.00  0.00              
ATOM    628  H   PHE A  52       0.477 -12.525 -24.531  1.00  0.00              
ATOM    629  HA  PHE A  52       1.896 -14.846 -23.474  1.00  0.00              
ATOM    630 1HB  PHE A  52       3.726 -14.802 -25.133  1.00  0.00              
ATOM    631 2HB  PHE A  52       2.188 -15.266 -25.895  1.00  0.00              
ATOM    632  HD1 PHE A  52       4.817 -12.755 -25.675  1.00  0.00              
ATOM    633  HD2 PHE A  52       1.047 -13.767 -27.412  1.00  0.00              
ATOM    634  HE1 PHE A  52       5.121 -10.977 -27.365  1.00  0.00              
ATOM    635  HE2 PHE A  52       1.349 -11.992 -29.106  1.00  0.00              
ATOM    636  HZ  PHE A  52       3.386 -10.596 -29.081  1.00  0.00              
ATOM    637  N   LYS A  53       3.442 -13.251 -22.405  1.00  0.00              
ATOM    638  CA  LYS A  53       4.293 -12.293 -21.724  1.00  0.00              
ATOM    639  C   LYS A  53       5.335 -13.001 -20.877  1.00  0.00              
ATOM    640  O   LYS A  53       5.234 -14.208 -20.624  1.00  0.00              
ATOM    641  CB  LYS A  53       3.467 -11.356 -20.840  1.00  0.00              
ATOM    642  CG  LYS A  53       2.778 -11.996 -19.647  1.00  0.00              
ATOM    643  CD  LYS A  53       2.124 -10.899 -18.789  1.00  0.00              
ATOM    644  CE  LYS A  53       1.329 -11.455 -17.616  1.00  0.00              
ATOM    645  NZ  LYS A  53       0.792 -10.344 -16.747  1.00  0.00              
ATOM    646  H   LYS A  53       3.408 -14.203 -22.069  1.00  0.00              
ATOM    647  HA  LYS A  53       4.837 -11.696 -22.457  1.00  0.00              
ATOM    648 1HB  LYS A  53       4.143 -10.581 -20.476  1.00  0.00              
ATOM    649 2HB  LYS A  53       2.706 -10.903 -21.477  1.00  0.00              
ATOM    650 1HG  LYS A  53       2.025 -12.693 -20.015  1.00  0.00              
ATOM    651 2HG  LYS A  53       3.523 -12.539 -19.068  1.00  0.00              
ATOM    652 1HD  LYS A  53       2.908 -10.247 -18.402  1.00  0.00              
ATOM    653 2HD  LYS A  53       1.451 -10.320 -19.421  1.00  0.00              
ATOM    654 1HE  LYS A  53       0.505 -12.046 -18.011  1.00  0.00              
ATOM    655 2HE  LYS A  53       1.987 -12.096 -17.031  1.00  0.00              
ATOM    656 1HZ  LYS A  53       0.270 -10.740 -15.978  1.00  0.00              
ATOM    657 2HZ  LYS A  53       1.561  -9.797 -16.386  1.00  0.00              
ATOM    658 3HZ  LYS A  53       0.186  -9.751 -17.296  1.00  0.00              
ATOM    659  N   LYS A  54       6.342 -12.242 -20.455  1.00  0.00              
ATOM    660  CA  LYS A  54       7.381 -12.766 -19.591  1.00  0.00              
ATOM    661  C   LYS A  54       6.919 -12.661 -18.149  1.00  0.00              
ATOM    662  O   LYS A  54       6.365 -11.649 -17.738  1.00  0.00              
ATOM    663  CB  LYS A  54       8.698 -12.015 -19.794  1.00  0.00              
ATOM    664  CG  LYS A  54       9.341 -12.230 -21.158  1.00  0.00              
ATOM    665  CD  LYS A  54      10.639 -11.448 -21.287  1.00  0.00              
ATOM    666  CE  LYS A  54      11.262 -11.631 -22.663  1.00  0.00              
ATOM    667  NZ  LYS A  54      12.530 -10.865 -22.807  1.00  0.00              
ATOM    668  H   LYS A  54       6.383 -11.275 -20.744  1.00  0.00              
ATOM    669  HA  LYS A  54       7.550 -13.820 -19.815  1.00  0.00              
ATOM    670 1HB  LYS A  54       8.485 -10.954 -19.657  1.00  0.00              
ATOM    671 2HB  LYS A  54       9.382 -12.351 -19.014  1.00  0.00              
ATOM    672 1HG  LYS A  54       9.543 -13.294 -21.281  1.00  0.00              
ATOM    673 2HG  LYS A  54       8.641 -11.902 -21.926  1.00  0.00              
ATOM    674 1HD  LYS A  54      10.426 -10.391 -21.122  1.00  0.00              
ATOM    675 2HD  LYS A  54      11.334 -11.800 -20.525  1.00  0.00              
ATOM    676 1HE  LYS A  54      11.461 -12.692 -22.810  1.00  0.00              
ATOM    677 2HE  LYS A  54      10.546 -11.290 -23.410  1.00  0.00              
ATOM    678 1HZ  LYS A  54      12.910 -11.013 -23.731  1.00  0.00              
ATOM    679 2HZ  LYS A  54      12.346  -9.881 -22.672  1.00  0.00              
ATOM    680 3HZ  LYS A  54      13.194 -11.181 -22.115  1.00  0.00              
ATOM    681  N   VAL A  55       7.150 -13.718 -17.388  1.00  0.00              
ATOM    682  CA  VAL A  55       6.754 -13.757 -15.995  1.00  0.00              
ATOM    683  C   VAL A  55       7.961 -14.332 -15.266  1.00  0.00              
ATOM    684  O   VAL A  55       8.867 -14.863 -15.901  1.00  0.00              
ATOM    685  CB  VAL A  55       5.510 -14.670 -15.779  1.00  0.00              
ATOM    686  CG1 VAL A  55       4.306 -14.096 -16.524  1.00  0.00              
ATOM    687  CG2 VAL A  55       5.797 -16.081 -16.273  1.00  0.00              
ATOM    688  H   VAL A  55       7.613 -14.520 -17.790  1.00  0.00              
ATOM    689  HA  VAL A  55       6.551 -12.756 -15.612  1.00  0.00              
ATOM    690  HB  VAL A  55       5.306 -14.744 -14.710  1.00  0.00              
ATOM    691 1HG1 VAL A  55       3.440 -14.740 -16.369  1.00  0.00              
ATOM    692 2HG1 VAL A  55       4.086 -13.096 -16.147  1.00  0.00              
ATOM    693 3HG1 VAL A  55       4.530 -14.041 -17.589  1.00  0.00              
ATOM    694 1HG2 VAL A  55       4.920 -16.707 -16.116  1.00  0.00              
ATOM    695 2HG2 VAL A  55       6.036 -16.051 -17.337  1.00  0.00              
ATOM    696 3HG2 VAL A  55       6.643 -16.495 -15.723  1.00  0.00              
ATOM    697  N   VAL A  56       7.981 -14.214 -13.947  1.00  0.00              
ATOM    698  CA  VAL A  56       9.073 -14.755 -13.157  1.00  0.00              
ATOM    699  C   VAL A  56       8.530 -15.859 -12.272  1.00  0.00              
ATOM    700  O   VAL A  56       7.741 -15.602 -11.365  1.00  0.00              
ATOM    701  CB  VAL A  56       9.754 -13.681 -12.288  1.00  0.00              
ATOM    702  CG1 VAL A  56      10.864 -14.298 -11.451  1.00  0.00              
ATOM    703  CG2 VAL A  56      10.304 -12.562 -13.159  1.00  0.00              
ATOM    704  H   VAL A  56       7.224 -13.737 -13.479  1.00  0.00              
ATOM    705  HA  VAL A  56       9.833 -15.212 -13.792  1.00  0.00              
ATOM    706  HB  VAL A  56       9.009 -13.234 -11.630  1.00  0.00              
ATOM    707 1HG1 VAL A  56      11.335 -13.525 -10.843  1.00  0.00              
ATOM    708 2HG1 VAL A  56      10.446 -15.066 -10.801  1.00  0.00              
ATOM    709 3HG1 VAL A  56      11.610 -14.745 -12.109  1.00  0.00              
ATOM    710 1HG2 VAL A  56      10.781 -11.811 -12.529  1.00  0.00              
ATOM    711 2HG2 VAL A  56      11.036 -12.970 -13.855  1.00  0.00              
ATOM    712 3HG2 VAL A  56       9.489 -12.101 -13.717  1.00  0.00              
ATOM    713  N   LEU A  57       8.945 -17.091 -12.550  1.00  0.00              
ATOM    714  CA  LEU A  57       8.452 -18.250 -11.815  1.00  0.00              
ATOM    715  C   LEU A  57       9.482 -18.720 -10.802  1.00  0.00              
ATOM    716  O   LEU A  57      10.519 -19.270 -11.169  1.00  0.00              
ATOM    717  CB  LEU A  57       8.131 -19.395 -12.778  1.00  0.00              
ATOM    718  CG  LEU A  57       7.635 -20.670 -12.095  1.00  0.00              
ATOM    719  CD1 LEU A  57       6.313 -20.406 -11.381  1.00  0.00              
ATOM    720  CD2 LEU A  57       7.485 -21.769 -13.127  1.00  0.00              
ATOM    721  H   LEU A  57       9.620 -17.228 -13.289  1.00  0.00              
ATOM    722  HA  LEU A  57       7.560 -17.974 -11.254  1.00  0.00              
ATOM    723 1HB  LEU A  57       7.325 -18.929 -13.344  1.00  0.00              
ATOM    724 2HB  LEU A  57       8.966 -19.608 -13.445  1.00  0.00              
ATOM    725  HG  LEU A  57       8.406 -20.979 -11.388  1.00  0.00              
ATOM    726 1HD1 LEU A  57       5.970 -21.320 -10.899  1.00  0.00              
ATOM    727 2HD1 LEU A  57       6.455 -19.630 -10.628  1.00  0.00              
ATOM    728 3HD1 LEU A  57       5.568 -20.078 -12.106  1.00  0.00              
ATOM    729 1HD2 LEU A  57       7.132 -22.679 -12.641  1.00  0.00              
ATOM    730 2HD2 LEU A  57       6.766 -21.460 -13.885  1.00  0.00              
ATOM    731 3HD2 LEU A  57       8.449 -21.960 -13.599  1.00  0.00              
ATOM    732  N   ASP A  58       9.176 -18.518  -9.526  1.00  0.00              
ATOM    733  CA  ASP A  58      10.062 -18.950  -8.460  1.00  0.00              
ATOM    734  C   ASP A  58      11.473 -18.401  -8.676  1.00  0.00              
ATOM    735  O   ASP A  58      12.467 -19.108  -8.502  1.00  0.00              
ATOM    736  CB  ASP A  58      10.069 -20.480  -8.371  1.00  0.00              
ATOM    737  CG  ASP A  58       8.716 -21.039  -7.950  1.00  0.00              
ATOM    738  OD1 ASP A  58       8.132 -20.490  -6.989  1.00  0.00              
ATOM    739  OD2 ASP A  58       8.237 -22.021  -8.560  1.00  0.00              
ATOM    740  H   ASP A  58       8.310 -18.055  -9.289  1.00  0.00              
ATOM    741  HA  ASP A  58       9.713 -18.554  -7.506  1.00  0.00              
ATOM    742 1HB  ASP A  58      10.422 -20.966  -9.281  1.00  0.00              
ATOM    743 2HB  ASP A  58      10.800 -20.622  -7.575  1.00  0.00              
ATOM    744  N   GLY A  59      11.539 -17.133  -9.080  1.00  0.00              
ATOM    745  CA  GLY A  59      12.810 -16.474  -9.329  1.00  0.00              
ATOM    746  C   GLY A  59      13.414 -16.661 -10.707  1.00  0.00              
ATOM    747  O   GLY A  59      14.422 -16.035 -11.036  1.00  0.00              
ATOM    748  H   GLY A  59      10.682 -16.616  -9.216  1.00  0.00              
ATOM    749 1HA  GLY A  59      12.686 -15.399  -9.194  1.00  0.00              
ATOM    750 2HA  GLY A  59      13.549 -16.845  -8.620  1.00  0.00              
ATOM    751  N   GLU A  60      12.813 -17.523 -11.519  1.00  0.00              
ATOM    752  CA  GLU A  60      13.310 -17.730 -12.870  1.00  0.00              
ATOM    753  C   GLU A  60      12.431 -17.108 -13.941  1.00  0.00              
ATOM    754  O   GLU A  60      11.272 -17.488 -14.130  1.00  0.00              
ATOM    755  CB  GLU A  60      13.466 -19.228 -13.143  1.00  0.00              
ATOM    756  CG  GLU A  60      14.009 -19.563 -14.524  1.00  0.00              
ATOM    757  CD  GLU A  60      14.142 -21.048 -14.714  1.00  0.00              
ATOM    758  OE1 GLU A  60      13.812 -21.775 -13.808  1.00  0.00              
ATOM    759  OE2 GLU A  60      14.467 -21.461 -15.802  1.00  0.00              
ATOM    760  H   GLU A  60      12.004 -18.043 -11.207  1.00  0.00              
ATOM    761  HA  GLU A  60      14.281 -17.247 -12.985  1.00  0.00              
ATOM    762 1HB  GLU A  60      14.141 -19.621 -12.382  1.00  0.00              
ATOM    763 2HB  GLU A  60      12.480 -19.678 -13.022  1.00  0.00              
ATOM    764 1HG  GLU A  60      13.415 -19.145 -15.337  1.00  0.00              
ATOM    765 2HG  GLU A  60      14.998 -19.107 -14.528  1.00  0.00              
ATOM    766  N   GLU A  61      12.998 -16.142 -14.649  1.00  0.00              
ATOM    767  CA  GLU A  61      12.259 -15.447 -15.681  1.00  0.00              
ATOM    768  C   GLU A  61      12.001 -16.391 -16.850  1.00  0.00              
ATOM    769  O   GLU A  61      12.933 -16.922 -17.444  1.00  0.00              
ATOM    770  CB  GLU A  61      13.019 -14.204 -16.148  1.00  0.00              
ATOM    771  CG  GLU A  61      12.235 -13.306 -17.095  1.00  0.00              
ATOM    772  CD  GLU A  61      13.029 -12.087 -17.475  1.00  0.00              
ATOM    773  OE1 GLU A  61      14.130 -11.947 -17.000  1.00  0.00              
ATOM    774  OE2 GLU A  61      12.583 -11.354 -18.325  1.00  0.00              
ATOM    775  H   GLU A  61      13.957 -15.882 -14.470  1.00  0.00              
ATOM    776  HA  GLU A  61      11.289 -15.134 -15.294  1.00  0.00              
ATOM    777 1HB  GLU A  61      13.288 -13.641 -15.254  1.00  0.00              
ATOM    778 2HB  GLU A  61      13.925 -14.552 -16.645  1.00  0.00              
ATOM    779 1HG  GLU A  61      11.900 -13.816 -17.997  1.00  0.00              
ATOM    780 2HG  GLU A  61      11.370 -13.006 -16.505  1.00  0.00              
ATOM    781  N   VAL A  62      10.729 -16.611 -17.154  1.00  0.00              
ATOM    782  CA  VAL A  62      10.329 -17.498 -18.238  1.00  0.00              
ATOM    783  C   VAL A  62       9.219 -16.787 -19.008  1.00  0.00              
ATOM    784  O   VAL A  62       8.812 -15.686 -18.651  1.00  0.00              
ATOM    785  CB  VAL A  62       9.745 -18.835 -17.702  1.00  0.00              
ATOM    786  CG1 VAL A  62      10.815 -19.619 -16.936  1.00  0.00              
ATOM    787  CG2 VAL A  62       8.536 -18.551 -16.803  1.00  0.00              
ATOM    788  H   VAL A  62      10.017 -16.143 -16.612  1.00  0.00              
ATOM    789  HA  VAL A  62      11.152 -17.672 -18.932  1.00  0.00              
ATOM    790  HB  VAL A  62       9.389 -19.428 -18.544  1.00  0.00              
ATOM    791 1HG1 VAL A  62      10.389 -20.553 -16.568  1.00  0.00              
ATOM    792 2HG1 VAL A  62      11.650 -19.840 -17.601  1.00  0.00              
ATOM    793 3HG1 VAL A  62      11.169 -19.025 -16.093  1.00  0.00              
ATOM    794 1HG2 VAL A  62       8.131 -19.490 -16.431  1.00  0.00              
ATOM    795 2HG2 VAL A  62       8.847 -17.931 -15.962  1.00  0.00              
ATOM    796 3HG2 VAL A  62       7.771 -18.028 -17.377  1.00  0.00              
ATOM    797  N   GLU A  63       8.739 -17.422 -20.067  1.00  0.00              
ATOM    798  CA  GLU A  63       7.666 -16.857 -20.862  1.00  0.00              
ATOM    799  C   GLU A  63       6.438 -17.736 -20.686  1.00  0.00              
ATOM    800  O   GLU A  63       6.552 -18.952 -20.526  1.00  0.00              
ATOM    801  CB  GLU A  63       8.060 -16.756 -22.337  1.00  0.00              
ATOM    802  CG  GLU A  63       9.196 -15.782 -22.619  1.00  0.00              
ATOM    803  CD  GLU A  63       9.478 -15.684 -24.092  1.00  0.00              
ATOM    804  OE1 GLU A  63       8.844 -16.381 -24.847  1.00  0.00              
ATOM    805  OE2 GLU A  63      10.245 -14.831 -24.474  1.00  0.00              
ATOM    806  H   GLU A  63       9.126 -18.318 -20.329  1.00  0.00              
ATOM    807  HA  GLU A  63       7.428 -15.855 -20.503  1.00  0.00              
ATOM    808 1HB  GLU A  63       8.352 -17.756 -22.658  1.00  0.00              
ATOM    809 2HB  GLU A  63       7.171 -16.443 -22.884  1.00  0.00              
ATOM    810 1HG  GLU A  63       9.023 -14.785 -22.216  1.00  0.00              
ATOM    811 2HG  GLU A  63      10.050 -16.233 -22.116  1.00  0.00              
ATOM    812  N   ILE A  64       5.264 -17.115 -20.694  1.00  0.00              
ATOM    813  CA  ILE A  64       4.025 -17.862 -20.578  1.00  0.00              
ATOM    814  C   ILE A  64       3.162 -17.451 -21.763  1.00  0.00              
ATOM    815  O   ILE A  64       3.086 -16.274 -22.099  1.00  0.00              
ATOM    816  CB  ILE A  64       3.263 -17.527 -19.270  1.00  0.00              
ATOM    817  CG1 ILE A  64       1.995 -18.380 -19.178  1.00  0.00              
ATOM    818  CG2 ILE A  64       2.872 -16.056 -19.244  1.00  0.00              
ATOM    819  CD1 ILE A  64       1.331 -18.335 -17.797  1.00  0.00              
ATOM    820  H   ILE A  64       5.225 -16.110 -20.782  1.00  0.00              
ATOM    821  HA  ILE A  64       4.213 -18.932 -20.660  1.00  0.00              
ATOM    822  HB  ILE A  64       3.905 -17.747 -18.418  1.00  0.00              
ATOM    823 1HG1 ILE A  64       1.300 -18.011 -19.931  1.00  0.00              
ATOM    824 2HG1 ILE A  64       2.277 -19.406 -19.416  1.00  0.00              
ATOM    825 1HG2 ILE A  64       2.338 -15.836 -18.321  1.00  0.00              
ATOM    826 2HG2 ILE A  64       3.769 -15.440 -19.299  1.00  0.00              
ATOM    827 3HG2 ILE A  64       2.229 -15.835 -20.096  1.00  0.00              
ATOM    828 1HD1 ILE A  64       0.438 -18.961 -17.800  1.00  0.00              
ATOM    829 2HD1 ILE A  64       2.029 -18.703 -17.045  1.00  0.00              
ATOM    830 3HD1 ILE A  64       1.052 -17.309 -17.560  1.00  0.00              
ATOM    831  N   GLY A  65       2.550 -18.429 -22.413  1.00  0.00              
ATOM    832  CA  GLY A  65       1.693 -18.163 -23.548  1.00  0.00              
ATOM    833  C   GLY A  65       0.331 -18.683 -23.123  1.00  0.00              
ATOM    834  O   GLY A  65       0.215 -19.802 -22.643  1.00  0.00              
ATOM    835  H   GLY A  65       2.683 -19.384 -22.110  1.00  0.00              
ATOM    836 1HA  GLY A  65       1.684 -17.091 -23.744  1.00  0.00              
ATOM    837 2HA  GLY A  65       2.083 -18.687 -24.420  1.00  0.00              
ATOM    838  N   ILE A  66      -0.695 -17.856 -23.281  1.00  0.00              
ATOM    839  CA  ILE A  66      -2.048 -18.272 -22.950  1.00  0.00              
ATOM    840  C   ILE A  66      -2.943 -18.305 -24.181  1.00  0.00              
ATOM    841  O   ILE A  66      -3.123 -17.299 -24.873  1.00  0.00              
ATOM    842  CB  ILE A  66      -2.696 -17.308 -21.921  1.00  0.00              
ATOM    843  CG1 ILE A  66      -1.858 -17.262 -20.641  1.00  0.00              
ATOM    844  CG2 ILE A  66      -4.123 -17.756 -21.621  1.00  0.00              
ATOM    845  CD1 ILE A  66      -2.249 -16.135 -19.670  1.00  0.00              
ATOM    846  H   ILE A  66      -0.540 -16.924 -23.635  1.00  0.00              
ATOM    847  HA  ILE A  66      -2.055 -19.298 -22.583  1.00  0.00              
ATOM    848  HB  ILE A  66      -2.704 -16.300 -22.334  1.00  0.00              
ATOM    849 1HG1 ILE A  66      -1.974 -18.224 -20.142  1.00  0.00              
ATOM    850 2HG1 ILE A  66      -0.817 -17.134 -20.939  1.00  0.00              
ATOM    851 1HG2 ILE A  66      -4.574 -17.076 -20.898  1.00  0.00              
ATOM    852 2HG2 ILE A  66      -4.708 -17.746 -22.540  1.00  0.00              
ATOM    853 3HG2 ILE A  66      -4.110 -18.766 -21.210  1.00  0.00              
ATOM    854 1HD1 ILE A  66      -1.606 -16.172 -18.790  1.00  0.00              
ATOM    855 2HD1 ILE A  66      -2.129 -15.170 -20.164  1.00  0.00              
ATOM    856 3HD1 ILE A  66      -3.286 -16.260 -19.365  1.00  0.00              
ATOM    857  N   TYR A  67      -3.479 -19.482 -24.468  1.00  0.00              
ATOM    858  CA  TYR A  67      -4.349 -19.647 -25.611  1.00  0.00              
ATOM    859  C   TYR A  67      -5.720 -19.838 -24.965  1.00  0.00              
ATOM    860  O   TYR A  67      -5.922 -20.769 -24.181  1.00  0.00              
ATOM    861  CB  TYR A  67      -3.948 -20.834 -26.490  1.00  0.00              
ATOM    862  CG  TYR A  67      -4.685 -20.896 -27.810  1.00  0.00              
ATOM    863  CD1 TYR A  67      -4.155 -20.309 -28.950  1.00  0.00              
ATOM    864  CD2 TYR A  67      -5.907 -21.543 -27.912  1.00  0.00              
ATOM    865  CE1 TYR A  67      -4.824 -20.363 -30.157  1.00  0.00              
ATOM    866  CE2 TYR A  67      -6.585 -21.603 -29.114  1.00  0.00              
ATOM    867  CZ  TYR A  67      -6.039 -21.011 -30.235  1.00  0.00              
ATOM    868  OH  TYR A  67      -6.709 -21.069 -31.436  1.00  0.00              
ATOM    869  H   TYR A  67      -3.280 -20.280 -23.882  1.00  0.00              
ATOM    870  HA  TYR A  67      -4.316 -18.753 -26.234  1.00  0.00              
ATOM    871 1HB  TYR A  67      -2.877 -20.751 -26.675  1.00  0.00              
ATOM    872 2HB  TYR A  67      -4.150 -21.740 -25.919  1.00  0.00              
ATOM    873  HD1 TYR A  67      -3.194 -19.799 -28.880  1.00  0.00              
ATOM    874  HD2 TYR A  67      -6.333 -22.007 -27.022  1.00  0.00              
ATOM    875  HE1 TYR A  67      -4.395 -19.897 -31.045  1.00  0.00              
ATOM    876  HE2 TYR A  67      -7.545 -22.115 -29.174  1.00  0.00              
ATOM    877  HH  TYR A  67      -6.242 -20.626 -32.148  1.00  0.00              
ATOM    878  N   ASP A  68      -6.632 -18.915 -25.256  1.00  0.00              
ATOM    879  CA  ASP A  68      -8.013 -18.990 -24.791  1.00  0.00              
ATOM    880  C   ASP A  68      -8.760 -19.585 -25.968  1.00  0.00              
ATOM    881  O   ASP A  68      -8.908 -18.942 -27.010  1.00  0.00              
ATOM    882  CB  ASP A  68      -8.510 -17.582 -24.460  1.00  0.00              
ATOM    883  CG  ASP A  68      -9.914 -17.567 -23.903  1.00  0.00              
ATOM    884  OD1 ASP A  68     -10.446 -18.648 -23.566  1.00  0.00              
ATOM    885  OD2 ASP A  68     -10.476 -16.455 -23.792  1.00  0.00              
ATOM    886  H   ASP A  68      -6.347 -18.131 -25.825  1.00  0.00              
ATOM    887  HA  ASP A  68      -8.073 -19.638 -23.916  1.00  0.00              
ATOM    888 1HB  ASP A  68      -7.838 -17.027 -23.804  1.00  0.00              
ATOM    889 2HB  ASP A  68      -8.499 -17.136 -25.455  1.00  0.00              
ATOM    890  N   THR A  69      -9.215 -20.821 -25.798  1.00  0.00              
ATOM    891  CA  THR A  69      -9.912 -21.543 -26.856  1.00  0.00              
ATOM    892  C   THR A  69     -11.423 -21.385 -26.951  1.00  0.00              
ATOM    893  O   THR A  69     -12.080 -20.862 -26.057  1.00  0.00              
ATOM    894  CB  THR A  69      -9.616 -23.049 -26.736  1.00  0.00              
ATOM    895  OG1 THR A  69      -9.877 -23.692 -27.990  1.00  0.00              
ATOM    896  CG2 THR A  69     -10.483 -23.679 -25.657  1.00  0.00              
ATOM    897  H   THR A  69      -9.072 -21.272 -24.906  1.00  0.00              
ATOM    898  HA  THR A  69      -9.581 -21.181 -27.830  1.00  0.00              
ATOM    899  HB  THR A  69      -8.565 -23.184 -26.481  1.00  0.00              
ATOM    900  HG1 THR A  69      -9.999 -24.634 -27.847  1.00  0.00              
ATOM    901 1HG2 THR A  69     -10.259 -24.743 -25.586  1.00  0.00              
ATOM    902 2HG2 THR A  69     -10.277 -23.200 -24.700  1.00  0.00              
ATOM    903 3HG2 THR A  69     -11.533 -23.545 -25.912  1.00  0.00              
ATOM    904  N   ALA A  70     -11.964 -21.897 -28.047  1.00  0.00              
ATOM    905  CA  ALA A  70     -13.389 -21.803 -28.324  1.00  0.00              
ATOM    906  C   ALA A  70     -14.202 -22.573 -27.288  1.00  0.00              
ATOM    907  O   ALA A  70     -13.951 -23.758 -27.036  1.00  0.00              
ATOM    908  CB  ALA A  70     -13.682 -22.343 -29.724  1.00  0.00              
ATOM    909  H   ALA A  70     -11.364 -22.368 -28.710  1.00  0.00              
ATOM    910  HA  ALA A  70     -13.689 -20.757 -28.261  1.00  0.00              
ATOM    911 1HB  ALA A  70     -14.751 -22.270 -29.925  1.00  0.00              
ATOM    912 2HB  ALA A  70     -13.133 -21.758 -30.462  1.00  0.00              
ATOM    913 3HB  ALA A  70     -13.373 -23.386 -29.784  1.00  0.00              
ATOM    914  N   GLY A  71     -15.177 -21.892 -26.694  1.00  0.00              
ATOM    915  CA  GLY A  71     -16.051 -22.536 -25.736  1.00  0.00              
ATOM    916  C   GLY A  71     -17.174 -23.286 -26.420  1.00  0.00              
ATOM    917  O   GLY A  71     -17.781 -24.174 -25.825  1.00  0.00              
ATOM    918  H   GLY A  71     -15.317 -20.915 -26.908  1.00  0.00              
ATOM    919 1HA  GLY A  71     -15.470 -23.241 -25.141  1.00  0.00              
ATOM    920 2HA  GLY A  71     -16.482 -21.779 -25.082  1.00  0.00              
ATOM    921  N   GLN A  72     -17.455 -22.923 -27.668  1.00  0.00              
ATOM    922  CA  GLN A  72     -18.510 -23.568 -28.442  1.00  0.00              
ATOM    923  C   GLN A  72     -18.123 -24.983 -28.856  1.00  0.00              
ATOM    924  O   GLN A  72     -16.941 -25.305 -28.978  1.00  0.00              
ATOM    925  CB  GLN A  72     -18.839 -22.740 -29.687  1.00  0.00              
ATOM    926  CG  GLN A  72     -19.396 -21.359 -29.388  1.00  0.00              
ATOM    927  CD  GLN A  72     -20.703 -21.416 -28.620  1.00  0.00              
ATOM    928  OE1 GLN A  72     -21.641 -22.114 -29.014  1.00  0.00              
ATOM    929  NE2 GLN A  72     -20.774 -20.676 -27.519  1.00  0.00              
ATOM    930  H   GLN A  72     -16.919 -22.178 -28.092  1.00  0.00              
ATOM    931  HA  GLN A  72     -19.405 -23.666 -27.828  1.00  0.00              
ATOM    932 1HB  GLN A  72     -17.915 -22.650 -30.258  1.00  0.00              
ATOM    933 2HB  GLN A  72     -19.566 -23.313 -30.262  1.00  0.00              
ATOM    934 1HG  GLN A  72     -18.791 -20.559 -28.960  1.00  0.00              
ATOM    935 2HG  GLN A  72     -19.618 -21.127 -30.430  1.00  0.00              
ATOM    936 1HE2 GLN A  72     -21.612 -20.672 -26.972  1.00  0.00              
ATOM    937 2HE2 GLN A  72     -19.991 -20.122 -27.237  1.00  0.00              
ATOM    938  N   LYS A  73     -19.129 -25.825 -29.068  1.00  0.00              
ATOM    939  CA  LYS A  73     -18.902 -27.221 -29.421  1.00  0.00              
ATOM    940  C   LYS A  73     -19.071 -27.452 -30.919  1.00  0.00              
ATOM    941  O   LYS A  73     -19.324 -28.573 -31.359  1.00  0.00              
ATOM    942  CB  LYS A  73     -19.852 -28.130 -28.639  1.00  0.00              
ATOM    943  CG  LYS A  73     -19.585 -28.178 -27.141  1.00  0.00              
ATOM    944  CD  LYS A  73     -20.572 -29.093 -26.432  1.00  0.00              
ATOM    945  CE  LYS A  73     -20.318 -29.127 -24.932  1.00  0.00              
ATOM    946  NZ  LYS A  73     -21.296 -29.995 -24.222  1.00  0.00              
ATOM    947  H   LYS A  73     -20.077 -25.488 -28.983  1.00  0.00              
ATOM    948  HA  LYS A  73     -17.876 -27.500 -29.181  1.00  0.00              
ATOM    949 1HB  LYS A  73     -20.863 -27.762 -28.816  1.00  0.00              
ATOM    950 2HB  LYS A  73     -19.753 -29.132 -29.057  1.00  0.00              
ATOM    951 1HG  LYS A  73     -18.570 -28.545 -26.981  1.00  0.00              
ATOM    952 2HG  LYS A  73     -19.673 -27.169 -26.740  1.00  0.00              
ATOM    953 1HD  LYS A  73     -21.582 -28.728 -26.622  1.00  0.00              
ATOM    954 2HD  LYS A  73     -20.468 -30.099 -26.840  1.00  0.00              
ATOM    955 1HE  LYS A  73     -19.311 -29.504 -24.764  1.00  0.00              
ATOM    956 2HE  LYS A  73     -20.393 -28.109 -24.550  1.00  0.00              
ATOM    957 1HZ  LYS A  73     -21.094 -29.990 -23.232  1.00  0.00              
ATOM    958 2HZ  LYS A  73     -22.232 -29.646 -24.376  1.00  0.00              
ATOM    959 3HZ  LYS A  73     -21.227 -30.939 -24.574  1.00  0.00              
ATOM    960  N   GLN A  74     -18.928 -26.385 -31.697  1.00  0.00              
ATOM    961  CA  GLN A  74     -18.939 -26.492 -33.152  1.00  0.00              
ATOM    962  C   GLN A  74     -17.548 -26.832 -33.677  1.00  0.00              
ATOM    963  O   GLN A  74     -17.353 -26.994 -34.883  1.00  0.00              
ATOM    964  CB  GLN A  74     -19.430 -25.187 -33.785  1.00  0.00              
ATOM    965  CG  GLN A  74     -20.853 -24.810 -33.410  1.00  0.00              
ATOM    966  CD  GLN A  74     -21.861 -25.860 -33.835  1.00  0.00              
ATOM    967  OE1 GLN A  74     -21.827 -26.352 -34.967  1.00  0.00              
ATOM    968  NE2 GLN A  74     -22.769 -26.208 -32.930  1.00  0.00              
ATOM    969  H   GLN A  74     -18.809 -25.476 -31.271  1.00  0.00              
ATOM    970  HA  GLN A  74     -19.598 -27.306 -33.453  1.00  0.00              
ATOM    971 1HB  GLN A  74     -18.743 -24.404 -33.464  1.00  0.00              
ATOM    972 2HB  GLN A  74     -19.355 -25.314 -34.865  1.00  0.00              
ATOM    973 1HG  GLN A  74     -21.128 -24.465 -32.414  1.00  0.00              
ATOM    974 2HG  GLN A  74     -20.908 -23.975 -34.110  1.00  0.00              
ATOM    975 1HE2 GLN A  74     -23.460 -26.897 -33.154  1.00  0.00              
ATOM    976 2HE2 GLN A  74     -22.761 -25.783 -32.025  1.00  0.00              
ATOM    977  N   HIS A  75     -16.588 -26.934 -32.765  1.00  0.00              
ATOM    978  CA  HIS A  75     -15.197 -27.176 -33.134  1.00  0.00              
ATOM    979  C   HIS A  75     -14.765 -28.577 -32.712  1.00  0.00              
ATOM    980  O   HIS A  75     -15.119 -29.046 -31.630  1.00  0.00              
ATOM    981  CB  HIS A  75     -14.275 -26.127 -32.503  1.00  0.00              
ATOM    982  CG  HIS A  75     -14.530 -24.734 -32.987  1.00  0.00              
ATOM    983  ND1 HIS A  75     -13.989 -24.243 -34.158  1.00  0.00              
ATOM    984  CD2 HIS A  75     -15.265 -23.727 -32.460  1.00  0.00              
ATOM    985  CE1 HIS A  75     -14.383 -22.993 -34.329  1.00  0.00              
ATOM    986  NE2 HIS A  75     -15.156 -22.656 -33.314  1.00  0.00              
ATOM    987  H   HIS A  75     -16.829 -26.842 -31.788  1.00  0.00              
ATOM    988  HA  HIS A  75     -15.091 -27.125 -34.217  1.00  0.00              
ATOM    989 1HB  HIS A  75     -14.410 -26.110 -31.421  1.00  0.00              
ATOM    990 2HB  HIS A  75     -13.235 -26.354 -32.735  1.00  0.00              
ATOM    991  HD2 HIS A  75     -15.866 -23.644 -31.555  1.00  0.00              
ATOM    992  HE1 HIS A  75     -14.062 -22.425 -35.203  1.00  0.00              
ATOM    993  HE2 HIS A  75     -15.601 -21.760 -33.178  1.00  0.00              
ATOM    994  N   ALA A  76     -13.997 -29.239 -33.571  1.00  0.00              
ATOM    995  CA  ALA A  76     -13.533 -30.594 -33.300  1.00  0.00              
ATOM    996  C   ALA A  76     -12.053 -30.736 -33.635  1.00  0.00              
ATOM    997  O   ALA A  76     -11.225 -30.966 -32.755  1.00  0.00              
ATOM    998  CB  ALA A  76     -14.351 -31.595 -34.105  1.00  0.00              
ATOM    999  H   ALA A  76     -13.727 -28.791 -34.435  1.00  0.00              
ATOM   1000  HA  ALA A  76     -13.651 -30.798 -32.236  1.00  0.00              
ATOM   1001 1HB  ALA A  76     -13.998 -32.605 -33.894  1.00  0.00              
ATOM   1002 2HB  ALA A  76     -15.402 -31.514 -33.826  1.00  0.00              
ATOM   1003 3HB  ALA A  76     -14.240 -31.385 -35.167  1.00  0.00              
ATOM   1004  N   GLY A  77     -11.729 -30.597 -34.917  1.00  0.00              
ATOM   1005  CA  GLY A  77     -10.355 -30.730 -35.385  1.00  0.00              
ATOM   1006  C   GLY A  77      -9.497 -29.588 -34.853  1.00  0.00              
ATOM   1007  O   GLY A  77      -8.321 -29.776 -34.536  1.00  0.00              
ATOM   1008  H   GLY A  77     -12.458 -30.393 -35.586  1.00  0.00              
ATOM   1009 1HA  GLY A  77      -9.950 -31.680 -35.035  1.00  0.00              
ATOM   1010 2HA  GLY A  77     -10.346 -30.712 -36.474  1.00  0.00              
ATOM   1011  N   TYR A  78     -10.093 -28.404 -34.763  1.00  0.00              
ATOM   1012  CA  TYR A  78      -9.384 -27.227 -34.280  1.00  0.00              
ATOM   1013  C   TYR A  78      -9.131 -27.384 -32.786  1.00  0.00              
ATOM   1014  O   TYR A  78      -8.026 -27.136 -32.302  1.00  0.00              
ATOM   1015  CB  TYR A  78     -10.179 -25.950 -34.562  1.00  0.00              
ATOM   1016  CG  TYR A  78     -10.168 -25.529 -36.015  1.00  0.00              
ATOM   1017  CD1 TYR A  78     -11.266 -25.757 -36.831  1.00  0.00              
ATOM   1018  CD2 TYR A  78      -9.059 -24.904 -36.566  1.00  0.00              
ATOM   1019  CE1 TYR A  78     -11.261 -25.375 -38.159  1.00  0.00              
ATOM   1020  CE2 TYR A  78      -9.043 -24.517 -37.892  1.00  0.00              
ATOM   1021  CZ  TYR A  78     -10.146 -24.755 -38.686  1.00  0.00              
ATOM   1022  OH  TYR A  78     -10.135 -24.371 -40.007  1.00  0.00              
ATOM   1023  H   TYR A  78     -11.061 -28.316 -35.037  1.00  0.00              
ATOM   1024  HA  TYR A  78      -8.418 -27.146 -34.779  1.00  0.00              
ATOM   1025 1HB  TYR A  78     -11.206 -26.132 -34.245  1.00  0.00              
ATOM   1026 2HB  TYR A  78      -9.745 -25.159 -33.952  1.00  0.00              
ATOM   1027  HD1 TYR A  78     -12.143 -26.248 -36.409  1.00  0.00              
ATOM   1028  HD2 TYR A  78      -8.190 -24.720 -35.933  1.00  0.00              
ATOM   1029  HE1 TYR A  78     -12.130 -25.561 -38.789  1.00  0.00              
ATOM   1030  HE2 TYR A  78      -8.161 -24.028 -38.306  1.00  0.00              
ATOM   1031  HH  TYR A  78     -10.951 -24.584 -40.467  1.00  0.00              
ATOM   1032  N   ARG A  79     -10.169 -27.799 -32.064  1.00  0.00              
ATOM   1033  CA  ARG A  79     -10.049 -28.133 -30.650  1.00  0.00              
ATOM   1034  C   ARG A  79      -8.903 -29.111 -30.431  1.00  0.00              
ATOM   1035  O   ARG A  79      -8.053 -28.907 -29.564  1.00  0.00              
ATOM   1036  CB  ARG A  79     -11.343 -28.773 -30.145  1.00  0.00              
ATOM   1037  CG  ARG A  79     -12.435 -27.795 -29.772  1.00  0.00              
ATOM   1038  CD  ARG A  79     -12.172 -27.165 -28.416  1.00  0.00              
ATOM   1039  NE  ARG A  79     -13.323 -26.402 -27.945  1.00  0.00              
ATOM   1040  CZ  ARG A  79     -14.378 -26.940 -27.339  1.00  0.00              
ATOM   1041  NH1 ARG A  79     -14.428 -28.249 -27.127  1.00  0.00              
ATOM   1042  NH2 ARG A  79     -15.386 -26.170 -26.950  1.00  0.00              
ATOM   1043  H   ARG A  79     -11.069 -27.883 -32.516  1.00  0.00              
ATOM   1044  HA  ARG A  79      -9.817 -27.235 -30.077  1.00  0.00              
ATOM   1045 1HB  ARG A  79     -11.704 -29.428 -30.937  1.00  0.00              
ATOM   1046 2HB  ARG A  79     -11.082 -29.369 -29.270  1.00  0.00              
ATOM   1047 1HG  ARG A  79     -12.477 -27.015 -30.533  1.00  0.00              
ATOM   1048 2HG  ARG A  79     -13.385 -28.329 -29.748  1.00  0.00              
ATOM   1049 1HD  ARG A  79     -11.953 -27.954 -27.696  1.00  0.00              
ATOM   1050 2HD  ARG A  79     -11.314 -26.498 -28.496  1.00  0.00              
ATOM   1051  HE  ARG A  79     -13.501 -25.408 -27.996  1.00  0.00              
ATOM   1052 1HH1 ARG A  79     -13.662 -28.836 -27.425  1.00  0.00              
ATOM   1053 2HH1 ARG A  79     -15.231 -28.651 -26.667  1.00  0.00              
ATOM   1054 1HH2 ARG A  79     -15.349 -25.174 -27.115  1.00  0.00              
ATOM   1055 2HH2 ARG A  79     -16.184 -26.582 -26.491  1.00  0.00              
ATOM   1056  N   ASP A  80      -8.899 -30.177 -31.226  1.00  0.00              
ATOM   1057  CA  ASP A  80      -7.897 -31.226 -31.117  1.00  0.00              
ATOM   1058  C   ASP A  80      -6.483 -30.717 -31.362  1.00  0.00              
ATOM   1059  O   ASP A  80      -5.553 -31.070 -30.637  1.00  0.00              
ATOM   1060  CB  ASP A  80      -8.217 -32.359 -32.095  1.00  0.00              
ATOM   1061  CG  ASP A  80      -9.390 -33.236 -31.681  1.00  0.00              
ATOM   1062  OD1 ASP A  80      -9.802 -33.147 -30.548  1.00  0.00              
ATOM   1063  OD2 ASP A  80      -9.964 -33.869 -32.535  1.00  0.00              
ATOM   1064  H   ASP A  80      -9.619 -30.255 -31.930  1.00  0.00              
ATOM   1065  HA  ASP A  80      -7.891 -31.627 -30.103  1.00  0.00              
ATOM   1066 1HB  ASP A  80      -8.363 -32.019 -33.121  1.00  0.00              
ATOM   1067 2HB  ASP A  80      -7.293 -32.934 -32.030  1.00  0.00              
ATOM   1068  N   ASP A  81      -6.325 -29.884 -32.384  1.00  0.00              
ATOM   1069  CA  ASP A  81      -5.018 -29.333 -32.716  1.00  0.00              
ATOM   1070  C   ASP A  81      -4.486 -28.444 -31.592  1.00  0.00              
ATOM   1071  O   ASP A  81      -3.305 -28.504 -31.244  1.00  0.00              
ATOM   1072  CB  ASP A  81      -5.090 -28.542 -34.024  1.00  0.00              
ATOM   1073  CG  ASP A  81      -5.233 -29.402 -35.273  1.00  0.00              
ATOM   1074  OD1 ASP A  81      -5.045 -30.592 -35.175  1.00  0.00              
ATOM   1075  OD2 ASP A  81      -5.680 -28.893 -36.272  1.00  0.00              
ATOM   1076  H   ASP A  81      -7.125 -29.624 -32.944  1.00  0.00              
ATOM   1077  HA  ASP A  81      -4.296 -30.141 -32.836  1.00  0.00              
ATOM   1078 1HB  ASP A  81      -5.862 -27.772 -34.024  1.00  0.00              
ATOM   1079 2HB  ASP A  81      -4.106 -28.072 -34.018  1.00  0.00              
ATOM   1080  N   PHE A  82      -5.364 -27.619 -31.028  1.00  0.00              
ATOM   1081  CA  PHE A  82      -4.988 -26.738 -29.926  1.00  0.00              
ATOM   1082  C   PHE A  82      -4.504 -27.574 -28.747  1.00  0.00              
ATOM   1083  O   PHE A  82      -3.431 -27.332 -28.193  1.00  0.00              
ATOM   1084  CB  PHE A  82      -6.164 -25.852 -29.509  1.00  0.00              
ATOM   1085  CG  PHE A  82      -6.679 -24.970 -30.610  1.00  0.00              
ATOM   1086  CD1 PHE A  82      -5.944 -24.786 -31.772  1.00  0.00              
ATOM   1087  CD2 PHE A  82      -7.898 -24.323 -30.487  1.00  0.00              
ATOM   1088  CE1 PHE A  82      -6.417 -23.975 -32.786  1.00  0.00              
ATOM   1089  CE2 PHE A  82      -8.374 -23.512 -31.499  1.00  0.00              
ATOM   1090  CZ  PHE A  82      -7.632 -23.338 -32.650  1.00  0.00              
ATOM   1091  H   PHE A  82      -6.314 -27.600 -31.370  1.00  0.00              
ATOM   1092  HA  PHE A  82      -4.164 -26.093 -30.233  1.00  0.00              
ATOM   1093 1HB  PHE A  82      -7.001 -26.469 -29.185  1.00  0.00              
ATOM   1094 2HB  PHE A  82      -5.864 -25.192 -28.696  1.00  0.00              
ATOM   1095  HD1 PHE A  82      -4.983 -25.291 -31.880  1.00  0.00              
ATOM   1096  HD2 PHE A  82      -8.485 -24.460 -29.577  1.00  0.00              
ATOM   1097  HE1 PHE A  82      -5.829 -23.839 -33.693  1.00  0.00              
ATOM   1098  HE2 PHE A  82      -9.335 -23.009 -31.390  1.00  0.00              
ATOM   1099  HZ  PHE A  82      -8.005 -22.698 -33.448  1.00  0.00              
ATOM   1100  N   PHE A  83      -5.308 -28.567 -28.381  1.00  0.00              
ATOM   1101  CA  PHE A  83      -5.012 -29.433 -27.249  1.00  0.00              
ATOM   1102  C   PHE A  83      -3.713 -30.217 -27.389  1.00  0.00              
ATOM   1103  O   PHE A  83      -2.926 -30.304 -26.449  1.00  0.00              
ATOM   1104  CB  PHE A  83      -6.180 -30.398 -27.023  1.00  0.00              
ATOM   1105  CG  PHE A  83      -7.464 -29.721 -26.617  1.00  0.00              
ATOM   1106  CD1 PHE A  83      -8.626 -30.462 -26.432  1.00  0.00              
ATOM   1107  CD2 PHE A  83      -7.511 -28.349 -26.402  1.00  0.00              
ATOM   1108  CE1 PHE A  83      -9.813 -29.844 -26.037  1.00  0.00              
ATOM   1109  CE2 PHE A  83      -8.691 -27.726 -26.010  1.00  0.00              
ATOM   1110  CZ  PHE A  83      -9.844 -28.476 -25.827  1.00  0.00              
ATOM   1111  H   PHE A  83      -6.154 -28.721 -28.911  1.00  0.00              
ATOM   1112  HA  PHE A  83      -4.877 -28.832 -26.349  1.00  0.00              
ATOM   1113 1HB  PHE A  83      -6.396 -30.948 -27.938  1.00  0.00              
ATOM   1114 2HB  PHE A  83      -5.936 -31.101 -26.228  1.00  0.00              
ATOM   1115  HD1 PHE A  83      -8.602 -31.539 -26.597  1.00  0.00              
ATOM   1116  HD2 PHE A  83      -6.605 -27.759 -26.546  1.00  0.00              
ATOM   1117  HE1 PHE A  83     -10.715 -30.439 -25.895  1.00  0.00              
ATOM   1118  HE2 PHE A  83      -8.711 -26.648 -25.847  1.00  0.00              
ATOM   1119  HZ  PHE A  83     -10.770 -27.991 -25.521  1.00  0.00              
ATOM   1120  N   ARG A  84      -3.488 -30.783 -28.565  1.00  0.00              
ATOM   1121  CA  ARG A  84      -2.281 -31.558 -28.815  1.00  0.00              
ATOM   1122  C   ARG A  84      -1.027 -30.690 -28.751  1.00  0.00              
ATOM   1123  O   ARG A  84       0.024 -31.137 -28.292  1.00  0.00              
ATOM   1124  CB  ARG A  84      -2.361 -32.323 -30.128  1.00  0.00              
ATOM   1125  CG  ARG A  84      -1.183 -33.245 -30.403  1.00  0.00              
ATOM   1126  CD  ARG A  84      -1.353 -34.116 -31.595  1.00  0.00              
ATOM   1127  NE  ARG A  84      -0.220 -34.983 -31.874  1.00  0.00              
ATOM   1128  CZ  ARG A  84      -0.123 -35.795 -32.944  1.00  0.00              
ATOM   1129  NH1 ARG A  84      -1.102 -35.883 -33.818  1.00  0.00              
ATOM   1130  NH2 ARG A  84       0.973 -36.520 -33.081  1.00  0.00              
ATOM   1131  H   ARG A  84      -4.166 -30.675 -29.305  1.00  0.00              
ATOM   1132  HA  ARG A  84      -2.163 -32.318 -28.042  1.00  0.00              
ATOM   1133 1HB  ARG A  84      -3.277 -32.910 -30.099  1.00  0.00              
ATOM   1134 2HB  ARG A  84      -2.429 -31.581 -30.924  1.00  0.00              
ATOM   1135 1HG  ARG A  84      -0.293 -32.634 -30.558  1.00  0.00              
ATOM   1136 2HG  ARG A  84      -1.036 -33.887 -29.535  1.00  0.00              
ATOM   1137 1HD  ARG A  84      -2.223 -34.754 -31.445  1.00  0.00              
ATOM   1138 2HD  ARG A  84      -1.509 -33.489 -32.472  1.00  0.00              
ATOM   1139  HE  ARG A  84       0.634 -35.117 -31.348  1.00  0.00              
ATOM   1140 1HH1 ARG A  84      -1.941 -35.336 -33.689  1.00  0.00              
ATOM   1141 2HH1 ARG A  84      -1.010 -36.498 -34.613  1.00  0.00              
ATOM   1142 1HH2 ARG A  84       1.709 -36.454 -32.390  1.00  0.00              
ATOM   1143 2HH2 ARG A  84       1.071 -37.137 -33.873  1.00  0.00              
ATOM   1144  N   SER A  85      -1.140 -29.442 -29.197  1.00  0.00              
ATOM   1145  CA  SER A  85       0.001 -28.529 -29.185  1.00  0.00              
ATOM   1146  C   SER A  85       0.232 -27.870 -27.832  1.00  0.00              
ATOM   1147  O   SER A  85       1.235 -27.187 -27.644  1.00  0.00              
ATOM   1148  CB  SER A  85      -0.188 -27.465 -30.248  1.00  0.00              
ATOM   1149  OG  SER A  85      -1.266 -26.617 -29.959  1.00  0.00              
ATOM   1150  H   SER A  85      -2.028 -29.115 -29.550  1.00  0.00              
ATOM   1151  HA  SER A  85       0.934 -28.997 -29.503  1.00  0.00              
ATOM   1152 1HB  SER A  85       0.723 -26.871 -30.312  1.00  0.00              
ATOM   1153 2HB  SER A  85      -0.369 -27.955 -31.204  1.00  0.00              
ATOM   1154  HG  SER A  85      -2.087 -27.049 -30.208  1.00  0.00              
ATOM   1155  N   GLY A  86      -0.690 -28.068 -26.896  1.00  0.00              
ATOM   1156  CA  GLY A  86      -0.528 -27.479 -25.576  1.00  0.00              
ATOM   1157  C   GLY A  86       0.473 -28.160 -24.663  1.00  0.00              
ATOM   1158  O   GLY A  86       0.940 -29.256 -24.948  1.00  0.00              
ATOM   1159  H   GLY A  86      -1.508 -28.628 -27.088  1.00  0.00              
ATOM   1160 1HA  GLY A  86      -0.196 -26.446 -25.685  1.00  0.00              
ATOM   1161 2HA  GLY A  86      -1.486 -27.499 -25.057  1.00  0.00              
ATOM   1162  N   GLU A  87       0.793 -27.507 -23.549  1.00  0.00              
ATOM   1163  CA  GLU A  87       1.704 -28.072 -22.564  1.00  0.00              
ATOM   1164  C   GLU A  87       1.001 -28.206 -21.216  1.00  0.00              
ATOM   1165  O   GLU A  87       1.244 -29.156 -20.468  1.00  0.00              
ATOM   1166  CB  GLU A  87       2.959 -27.208 -22.428  1.00  0.00              
ATOM   1167  CG  GLU A  87       3.888 -27.254 -23.633  1.00  0.00              
ATOM   1168  CD  GLU A  87       5.023 -26.280 -23.486  1.00  0.00              
ATOM   1169  OE1 GLU A  87       5.028 -25.542 -22.529  1.00  0.00              
ATOM   1170  OE2 GLU A  87       5.943 -26.348 -24.266  1.00  0.00              
ATOM   1171  H   GLU A  87       0.392 -26.595 -23.384  1.00  0.00              
ATOM   1172  HA  GLU A  87       2.005 -29.074 -22.871  1.00  0.00              
ATOM   1173 1HB  GLU A  87       2.624 -26.183 -22.268  1.00  0.00              
ATOM   1174 2HB  GLU A  87       3.493 -27.558 -21.545  1.00  0.00              
ATOM   1175 1HG  GLU A  87       4.287 -28.248 -23.835  1.00  0.00              
ATOM   1176 2HG  GLU A  87       3.250 -26.946 -24.460  1.00  0.00              
ATOM   1177  N   GLY A  88       0.120 -27.257 -20.913  1.00  0.00              
ATOM   1178  CA  GLY A  88      -0.628 -27.293 -19.666  1.00  0.00              
ATOM   1179  C   GLY A  88      -2.033 -26.761 -19.877  1.00  0.00              
ATOM   1180  O   GLY A  88      -2.258 -25.922 -20.759  1.00  0.00              
ATOM   1181  H   GLY A  88      -0.035 -26.495 -21.558  1.00  0.00              
ATOM   1182 1HA  GLY A  88      -0.680 -28.323 -19.311  1.00  0.00              
ATOM   1183 2HA  GLY A  88      -0.116 -26.680 -18.925  1.00  0.00              
ATOM   1184  N   PHE A  89      -2.980 -27.228 -19.064  1.00  0.00              
ATOM   1185  CA  PHE A  89      -4.356 -26.762 -19.159  1.00  0.00              
ATOM   1186  C   PHE A  89      -4.965 -26.225 -17.867  1.00  0.00              
ATOM   1187  O   PHE A  89      -4.690 -26.744 -16.782  1.00  0.00              
ATOM   1188  CB  PHE A  89      -5.261 -27.899 -19.667  1.00  0.00              
ATOM   1189  CG  PHE A  89      -4.915 -28.383 -21.042  1.00  0.00              
ATOM   1190  CD1 PHE A  89      -3.908 -29.324 -21.231  1.00  0.00              
ATOM   1191  CD2 PHE A  89      -5.561 -27.855 -22.160  1.00  0.00              
ATOM   1192  CE1 PHE A  89      -3.543 -29.728 -22.518  1.00  0.00              
ATOM   1193  CE2 PHE A  89      -5.206 -28.252 -23.446  1.00  0.00              
ATOM   1194  CZ  PHE A  89      -4.195 -29.188 -23.628  1.00  0.00              
ATOM   1195  H   PHE A  89      -2.741 -27.918 -18.366  1.00  0.00              
ATOM   1196  HA  PHE A  89      -4.413 -25.913 -19.842  1.00  0.00              
ATOM   1197 1HB  PHE A  89      -5.186 -28.762 -19.007  1.00  0.00              
ATOM   1198 2HB  PHE A  89      -6.296 -27.564 -19.708  1.00  0.00              
ATOM   1199  HD1 PHE A  89      -3.403 -29.746 -20.361  1.00  0.00              
ATOM   1200  HD2 PHE A  89      -6.354 -27.120 -22.015  1.00  0.00              
ATOM   1201  HE1 PHE A  89      -2.750 -30.464 -22.653  1.00  0.00              
ATOM   1202  HE2 PHE A  89      -5.719 -27.829 -24.309  1.00  0.00              
ATOM   1203  HZ  PHE A  89      -3.911 -29.499 -24.632  1.00  0.00              
ATOM   1204  N   LEU A  90      -5.785 -25.178 -17.991  1.00  0.00              
ATOM   1205  CA  LEU A  90      -6.607 -24.708 -16.873  1.00  0.00              
ATOM   1206  C   LEU A  90      -8.032 -24.992 -17.343  1.00  0.00              
ATOM   1207  O   LEU A  90      -8.551 -24.334 -18.256  1.00  0.00              
ATOM   1208  CB  LEU A  90      -6.435 -23.206 -16.607  1.00  0.00              
ATOM   1209  CG  LEU A  90      -5.057 -22.754 -16.116  1.00  0.00              
ATOM   1210  CD1 LEU A  90      -5.066 -21.250 -15.811  1.00  0.00              
ATOM   1211  CD2 LEU A  90      -4.691 -23.544 -14.864  1.00  0.00              
ATOM   1212  H   LEU A  90      -5.840 -24.698 -18.878  1.00  0.00              
ATOM   1213  HA  LEU A  90      -6.362 -25.276 -15.976  1.00  0.00              
ATOM   1214 1HB  LEU A  90      -6.606 -22.826 -17.613  1.00  0.00              
ATOM   1215 2HB  LEU A  90      -7.206 -22.823 -15.938  1.00  0.00              
ATOM   1216  HG  LEU A  90      -4.337 -23.005 -16.895  1.00  0.00              
ATOM   1217 1HD1 LEU A  90      -4.080 -20.943 -15.463  1.00  0.00              
ATOM   1218 2HD1 LEU A  90      -5.320 -20.696 -16.715  1.00  0.00              
ATOM   1219 3HD1 LEU A  90      -5.804 -21.040 -15.037  1.00  0.00              
ATOM   1220 1HD2 LEU A  90      -3.710 -23.227 -14.508  1.00  0.00              
ATOM   1221 2HD2 LEU A  90      -5.435 -23.361 -14.087  1.00  0.00              
ATOM   1222 3HD2 LEU A  90      -4.666 -24.608 -15.098  1.00  0.00              
ATOM   1223  N   CYS A  91      -8.643 -26.003 -16.738  1.00  0.00              
ATOM   1224  CA  CYS A  91      -9.998 -26.406 -17.072  1.00  0.00              
ATOM   1225  C   CYS A  91     -10.919 -25.601 -16.179  1.00  0.00              
ATOM   1226  O   CYS A  91     -11.090 -25.908 -14.997  1.00  0.00              
ATOM   1227  CB  CYS A  91     -10.145 -27.910 -16.819  1.00  0.00              
ATOM   1228  SG  CYS A  91     -11.749 -28.559 -17.233  1.00  0.00              
ATOM   1229  H   CYS A  91      -8.143 -26.506 -16.019  1.00  0.00              
ATOM   1230  HA  CYS A  91     -10.232 -26.303 -18.132  1.00  0.00              
ATOM   1231 1HB  CYS A  91      -9.424 -28.466 -17.418  1.00  0.00              
ATOM   1232 2HB  CYS A  91      -9.988 -28.131 -15.763  1.00  0.00              
ATOM   1233  HG  CYS A  91     -11.530 -28.644 -18.541  1.00  0.00              
ATOM   1234  N   VAL A  92     -11.519 -24.571 -16.759  1.00  0.00              
ATOM   1235  CA  VAL A  92     -12.357 -23.636 -16.019  1.00  0.00              
ATOM   1236  C   VAL A  92     -13.869 -23.857 -16.118  1.00  0.00              
ATOM   1237  O   VAL A  92     -14.415 -24.007 -17.201  1.00  0.00              
ATOM   1238  CB  VAL A  92     -12.061 -22.183 -16.490  1.00  0.00              
ATOM   1239  CG1 VAL A  92     -12.918 -21.181 -15.717  1.00  0.00              
ATOM   1240  CG2 VAL A  92     -10.562 -21.871 -16.334  1.00  0.00              
ATOM   1241  H   VAL A  92     -11.386 -24.436 -17.751  1.00  0.00              
ATOM   1242  HA  VAL A  92     -12.194 -23.722 -14.944  1.00  0.00              
ATOM   1243  HB  VAL A  92     -12.297 -22.100 -17.551  1.00  0.00              
ATOM   1244 1HG1 VAL A  92     -12.696 -20.171 -16.062  1.00  0.00              
ATOM   1245 2HG1 VAL A  92     -13.972 -21.398 -15.885  1.00  0.00              
ATOM   1246 3HG1 VAL A  92     -12.696 -21.258 -14.653  1.00  0.00              
ATOM   1247 1HG2 VAL A  92     -10.365 -20.852 -16.666  1.00  0.00              
ATOM   1248 2HG2 VAL A  92     -10.277 -21.972 -15.286  1.00  0.00              
ATOM   1249 3HG2 VAL A  92      -9.979 -22.568 -16.937  1.00  0.00              
ATOM   1250  N   PHE A  93     -14.524 -23.886 -14.962  1.00  0.00              
ATOM   1251  CA  PHE A  93     -15.970 -24.055 -14.884  1.00  0.00              
ATOM   1252  C   PHE A  93     -16.375 -23.079 -13.793  1.00  0.00              
ATOM   1253  O   PHE A  93     -15.512 -22.571 -13.070  1.00  0.00              
ATOM   1254  CB  PHE A  93     -16.382 -25.501 -14.511  1.00  0.00              
ATOM   1255  CG  PHE A  93     -16.038 -25.906 -13.095  1.00  0.00              
ATOM   1256  CD1 PHE A  93     -14.790 -26.441 -12.795  1.00  0.00              
ATOM   1257  CD2 PHE A  93     -16.960 -25.740 -12.066  1.00  0.00              
ATOM   1258  CE1 PHE A  93     -14.461 -26.806 -11.484  1.00  0.00              
ATOM   1259  CE2 PHE A  93     -16.643 -26.101 -10.748  1.00  0.00              
ATOM   1260  CZ  PHE A  93     -15.391 -26.633 -10.456  1.00  0.00              
ATOM   1261  H   PHE A  93     -13.993 -23.786 -14.108  1.00  0.00              
ATOM   1262  HA  PHE A  93     -16.425 -23.798 -15.842  1.00  0.00              
ATOM   1263 1HB  PHE A  93     -17.460 -25.621 -14.610  1.00  0.00              
ATOM   1264 2HB  PHE A  93     -15.878 -26.213 -15.163  1.00  0.00              
ATOM   1265  HD1 PHE A  93     -14.061 -26.574 -13.594  1.00  0.00              
ATOM   1266  HD2 PHE A  93     -17.941 -25.324 -12.295  1.00  0.00              
ATOM   1267  HE1 PHE A  93     -13.478 -27.226 -11.266  1.00  0.00              
ATOM   1268  HE2 PHE A  93     -17.375 -25.965  -9.952  1.00  0.00              
ATOM   1269  HZ  PHE A  93     -15.136 -26.916  -9.435  1.00  0.00              
ATOM   1270  N   SER A  94     -17.664 -22.779 -13.692  1.00  0.00              
ATOM   1271  CA  SER A  94     -18.135 -21.882 -12.646  1.00  0.00              
ATOM   1272  C   SER A  94     -18.675 -22.701 -11.485  1.00  0.00              
ATOM   1273  O   SER A  94     -19.419 -23.660 -11.700  1.00  0.00              
ATOM   1274  CB  SER A  94     -19.247 -20.977 -13.163  1.00  0.00              
ATOM   1275  OG  SER A  94     -19.851 -20.291 -12.078  1.00  0.00              
ATOM   1276  H   SER A  94     -18.331 -23.171 -14.342  1.00  0.00              
ATOM   1277  HA  SER A  94     -17.377 -21.173 -12.310  1.00  0.00              
ATOM   1278 1HB  SER A  94     -18.817 -20.263 -13.865  1.00  0.00              
ATOM   1279 2HB  SER A  94     -19.986 -21.590 -13.678  1.00  0.00              
ATOM   1280  HG  SER A  94     -20.719 -19.979 -12.341  1.00  0.00              
ATOM   1281  N   ILE A  95     -18.314 -22.335 -10.258  1.00  0.00              
ATOM   1282  CA  ILE A  95     -18.837 -23.063  -9.114  1.00  0.00              
ATOM   1283  C   ILE A  95     -20.336 -22.820  -8.975  1.00  0.00              
ATOM   1284  O   ILE A  95     -21.013 -23.530  -8.238  1.00  0.00              
ATOM   1285  CB  ILE A  95     -18.166 -22.649  -7.778  1.00  0.00              
ATOM   1286  CG1 ILE A  95     -18.500 -21.189  -7.458  1.00  0.00              
ATOM   1287  CG2 ILE A  95     -16.672 -22.915  -7.841  1.00  0.00              
ATOM   1288  CD1 ILE A  95     -18.174 -20.797  -6.031  1.00  0.00              
ATOM   1289  H   ILE A  95     -17.684 -21.561 -10.103  1.00  0.00              
ATOM   1290  HA  ILE A  95     -18.733 -24.137  -9.262  1.00  0.00              
ATOM   1291  HB  ILE A  95     -18.607 -23.226  -6.966  1.00  0.00              
ATOM   1292 1HG1 ILE A  95     -17.932 -20.567  -8.149  1.00  0.00              
ATOM   1293 2HG1 ILE A  95     -19.566 -21.053  -7.641  1.00  0.00              
ATOM   1294 1HG2 ILE A  95     -16.210 -22.621  -6.898  1.00  0.00              
ATOM   1295 2HG2 ILE A  95     -16.497 -23.976  -8.014  1.00  0.00              
ATOM   1296 3HG2 ILE A  95     -16.233 -22.338  -8.655  1.00  0.00              
ATOM   1297 1HD1 ILE A  95     -18.435 -19.751  -5.871  1.00  0.00              
ATOM   1298 2HD1 ILE A  95     -18.742 -21.422  -5.342  1.00  0.00              
ATOM   1299 3HD1 ILE A  95     -17.108 -20.935  -5.851  1.00  0.00              
ATOM   1300  N   THR A  96     -20.857 -21.815  -9.676  1.00  0.00              
ATOM   1301  CA  THR A  96     -22.279 -21.506  -9.597  1.00  0.00              
ATOM   1302  C   THR A  96     -23.115 -22.219 -10.666  1.00  0.00              
ATOM   1303  O   THR A  96     -24.327 -22.029 -10.729  1.00  0.00              
ATOM   1304  CB  THR A  96     -22.543 -19.987  -9.734  1.00  0.00              
ATOM   1305  OG1 THR A  96     -22.211 -19.557 -11.059  1.00  0.00              
ATOM   1306  CG2 THR A  96     -21.718 -19.202  -8.719  1.00  0.00              
ATOM   1307  H   THR A  96     -20.264 -21.255 -10.273  1.00  0.00              
ATOM   1308  HA  THR A  96     -22.680 -21.855  -8.645  1.00  0.00              
ATOM   1309  HB  THR A  96     -23.602 -19.795  -9.563  1.00  0.00              
ATOM   1310  HG1 THR A  96     -22.652 -18.724 -11.245  1.00  0.00              
ATOM   1311 1HG2 THR A  96     -21.920 -18.137  -8.834  1.00  0.00              
ATOM   1312 2HG2 THR A  96     -21.986 -19.516  -7.711  1.00  0.00              
ATOM   1313 3HG2 THR A  96     -20.658 -19.391  -8.889  1.00  0.00              
ATOM   1314  N   GLU A  97     -22.474 -23.029 -11.505  1.00  0.00              
ATOM   1315  CA  GLU A  97     -23.198 -23.735 -12.552  1.00  0.00              
ATOM   1316  C   GLU A  97     -22.746 -25.181 -12.710  1.00  0.00              
ATOM   1317  O   GLU A  97     -21.661 -25.445 -13.232  1.00  0.00              
ATOM   1318  CB  GLU A  97     -23.043 -22.997 -13.884  1.00  0.00              
ATOM   1319  CG  GLU A  97     -23.815 -23.618 -15.040  1.00  0.00              
ATOM   1320  CD  GLU A  97     -23.575 -22.869 -16.322  1.00  0.00              
ATOM   1321  OE1 GLU A  97     -22.843 -21.909 -16.298  1.00  0.00              
ATOM   1322  OE2 GLU A  97     -24.031 -23.322 -17.345  1.00  0.00              
ATOM   1323  H   GLU A  97     -21.476 -23.161 -11.422  1.00  0.00              
ATOM   1324  HA  GLU A  97     -24.257 -23.787 -12.298  1.00  0.00              
ATOM   1325 1HB  GLU A  97     -23.389 -21.976 -13.725  1.00  0.00              
ATOM   1326 2HB  GLU A  97     -21.979 -22.988 -14.122  1.00  0.00              
ATOM   1327 1HG  GLU A  97     -23.594 -24.674 -15.191  1.00  0.00              
ATOM   1328 2HG  GLU A  97     -24.856 -23.505 -14.743  1.00  0.00              
ATOM   1329  N   MET A  98     -23.597 -26.108 -12.265  1.00  0.00              
ATOM   1330  CA  MET A  98     -23.317 -27.539 -12.325  1.00  0.00              
ATOM   1331  C   MET A  98     -23.129 -28.035 -13.754  1.00  0.00              
ATOM   1332  O   MET A  98     -22.407 -29.002 -13.998  1.00  0.00              
ATOM   1333  CB  MET A  98     -24.457 -28.321 -11.661  1.00  0.00              
ATOM   1334  CG  MET A  98     -24.224 -29.825 -11.580  1.00  0.00              
ATOM   1335  SD  MET A  98     -22.776 -30.273 -10.604  1.00  0.00              
ATOM   1336  CE  MET A  98     -23.342 -29.919  -8.933  1.00  0.00              
ATOM   1337  H   MET A  98     -24.471 -25.794 -11.870  1.00  0.00              
ATOM   1338  HA  MET A  98     -22.381 -27.756 -11.811  1.00  0.00              
ATOM   1339 1HB  MET A  98     -24.576 -27.916 -10.657  1.00  0.00              
ATOM   1340 2HB  MET A  98     -25.359 -28.123 -12.242  1.00  0.00              
ATOM   1341 1HG  MET A  98     -25.106 -30.281 -11.131  1.00  0.00              
ATOM   1342 2HG  MET A  98     -24.095 -30.203 -12.594  1.00  0.00              
ATOM   1343 1HE  MET A  98     -22.548 -30.149  -8.223  1.00  0.00              
ATOM   1344 2HE  MET A  98     -23.606 -28.864  -8.854  1.00  0.00              
ATOM   1345 3HE  MET A  98     -24.218 -30.530  -8.708  1.00  0.00              
ATOM   1346  N   GLU A  99     -23.787 -27.378 -14.698  1.00  0.00              
ATOM   1347  CA  GLU A  99     -23.669 -27.760 -16.093  1.00  0.00              
ATOM   1348  C   GLU A  99     -22.251 -27.534 -16.614  1.00  0.00              
ATOM   1349  O   GLU A  99     -21.717 -28.375 -17.338  1.00  0.00              
ATOM   1350  CB  GLU A  99     -24.675 -26.980 -16.943  1.00  0.00              
ATOM   1351  CG  GLU A  99     -26.128 -27.372 -16.714  1.00  0.00              
ATOM   1352  CD  GLU A  99     -27.062 -26.475 -17.478  1.00  0.00              
ATOM   1353  OE1 GLU A  99     -26.595 -25.545 -18.090  1.00  0.00              
ATOM   1354  OE2 GLU A  99     -28.229 -26.783 -17.542  1.00  0.00              
ATOM   1355  H   GLU A  99     -24.380 -26.599 -14.450  1.00  0.00              
ATOM   1356  HA  GLU A  99     -23.869 -28.826 -16.203  1.00  0.00              
ATOM   1357 1HB  GLU A  99     -24.543 -25.925 -16.706  1.00  0.00              
ATOM   1358 2HB  GLU A  99     -24.413 -27.154 -17.987  1.00  0.00              
ATOM   1359 1HG  GLU A  99     -26.341 -28.412 -16.962  1.00  0.00              
ATOM   1360 2HG  GLU A  99     -26.270 -27.218 -15.645  1.00  0.00              
ATOM   1361  N   SER A 100     -21.636 -26.409 -16.245  1.00  0.00              
ATOM   1362  CA  SER A 100     -20.278 -26.107 -16.711  1.00  0.00              
ATOM   1363  C   SER A 100     -19.266 -27.046 -16.049  1.00  0.00              
ATOM   1364  O   SER A 100     -18.240 -27.376 -16.639  1.00  0.00              
ATOM   1365  CB  SER A 100     -19.918 -24.630 -16.438  1.00  0.00              
ATOM   1366  OG  SER A 100     -19.763 -24.357 -15.051  1.00  0.00              
ATOM   1367  H   SER A 100     -22.105 -25.752 -15.637  1.00  0.00              
ATOM   1368  HA  SER A 100     -20.176 -26.139 -17.797  1.00  0.00              
ATOM   1369 1HB  SER A 100     -18.983 -24.400 -16.949  1.00  0.00              
ATOM   1370 2HB  SER A 100     -20.712 -23.998 -16.834  1.00  0.00              
ATOM   1371  HG  SER A 100     -20.584 -24.552 -14.594  1.00  0.00              
ATOM   1372  N   PHE A 101     -19.569 -27.488 -14.831  1.00  0.00              
ATOM   1373  CA  PHE A 101     -18.741 -28.482 -14.146  1.00  0.00              
ATOM   1374  C   PHE A 101     -18.854 -29.848 -14.840  1.00  0.00              
ATOM   1375  O   PHE A 101     -17.861 -30.534 -15.046  1.00  0.00              
ATOM   1376  CB  PHE A 101     -19.190 -28.614 -12.685  1.00  0.00              
ATOM   1377  CG  PHE A 101     -18.460 -29.683 -11.916  1.00  0.00              
ATOM   1378  CD1 PHE A 101     -17.097 -29.574 -11.670  1.00  0.00              
ATOM   1379  CD2 PHE A 101     -19.144 -30.793 -11.428  1.00  0.00              
ATOM   1380  CE1 PHE A 101     -16.419 -30.560 -10.940  1.00  0.00              
ATOM   1381  CE2 PHE A 101     -18.476 -31.791 -10.695  1.00  0.00              
ATOM   1382  CZ  PHE A 101     -17.111 -31.670 -10.451  1.00  0.00              
ATOM   1383  H   PHE A 101     -20.391 -27.129 -14.368  1.00  0.00              
ATOM   1384  HA  PHE A 101     -17.692 -28.187 -14.195  1.00  0.00              
ATOM   1385 1HB  PHE A 101     -19.019 -27.678 -12.154  1.00  0.00              
ATOM   1386 2HB  PHE A 101     -20.248 -28.868 -12.640  1.00  0.00              
ATOM   1387  HD1 PHE A 101     -16.554 -28.709 -12.050  1.00  0.00              
ATOM   1388  HD2 PHE A 101     -20.213 -30.884 -11.622  1.00  0.00              
ATOM   1389  HE1 PHE A 101     -15.350 -30.460 -10.753  1.00  0.00              
ATOM   1390  HE2 PHE A 101     -19.021 -32.656 -10.318  1.00  0.00              
ATOM   1391  HZ  PHE A 101     -16.584 -32.436  -9.884  1.00  0.00              
ATOM   1392  N   ALA A 102     -20.071 -30.242 -15.191  1.00  0.00              
ATOM   1393  CA  ALA A 102     -20.274 -31.514 -15.887  1.00  0.00              
ATOM   1394  C   ALA A 102     -19.546 -31.498 -17.236  1.00  0.00              
ATOM   1395  O   ALA A 102     -19.008 -32.508 -17.681  1.00  0.00              
ATOM   1396  CB  ALA A 102     -21.771 -31.764 -16.095  1.00  0.00              
ATOM   1397  H   ALA A 102     -20.872 -29.664 -14.980  1.00  0.00              
ATOM   1398  HA  ALA A 102     -19.847 -32.315 -15.283  1.00  0.00              
ATOM   1399 1HB  ALA A 102     -21.911 -32.713 -16.613  1.00  0.00              
ATOM   1400 2HB  ALA A 102     -22.272 -31.802 -15.127  1.00  0.00              
ATOM   1401 3HB  ALA A 102     -22.194 -30.959 -16.692  1.00  0.00              
ATOM   1402  N   ALA A 103     -19.522 -30.333 -17.877  1.00  0.00              
ATOM   1403  CA  ALA A 103     -18.860 -30.188 -19.170  1.00  0.00              
ATOM   1404  C   ALA A 103     -17.366 -30.511 -19.125  1.00  0.00              
ATOM   1405  O   ALA A 103     -16.785 -30.918 -20.129  1.00  0.00              
ATOM   1406  CB  ALA A 103     -19.074 -28.771 -19.693  1.00  0.00              
ATOM   1407  H   ALA A 103     -19.972 -29.530 -17.462  1.00  0.00              
ATOM   1408  HA  ALA A 103     -19.300 -30.899 -19.870  1.00  0.00              
ATOM   1409 1HB  ALA A 103     -18.579 -28.663 -20.659  1.00  0.00              
ATOM   1410 2HB  ALA A 103     -20.141 -28.582 -19.809  1.00  0.00              
ATOM   1411 3HB  ALA A 103     -18.652 -28.056 -18.989  1.00  0.00              
ATOM   1412  N   THR A 104     -16.745 -30.342 -17.964  1.00  0.00              
ATOM   1413  CA  THR A 104     -15.301 -30.538 -17.859  1.00  0.00              
ATOM   1414  C   THR A 104     -14.847 -31.964 -18.158  1.00  0.00              
ATOM   1415  O   THR A 104     -13.685 -32.183 -18.504  1.00  0.00              
ATOM   1416  CB  THR A 104     -14.784 -30.152 -16.474  1.00  0.00              
ATOM   1417  OG1 THR A 104     -15.363 -31.017 -15.492  1.00  0.00              
ATOM   1418  CG2 THR A 104     -15.140 -28.712 -16.169  1.00  0.00              
ATOM   1419  H   THR A 104     -17.266 -30.076 -17.141  1.00  0.00              
ATOM   1420  HA  THR A 104     -14.790 -29.924 -18.601  1.00  0.00              
ATOM   1421  HB  THR A 104     -13.701 -30.273 -16.453  1.00  0.00              
ATOM   1422  HG1 THR A 104     -14.828 -30.997 -14.694  1.00  0.00              
ATOM   1423 1HG2 THR A 104     -14.767 -28.448 -15.180  1.00  0.00              
ATOM   1424 2HG2 THR A 104     -14.687 -28.059 -16.915  1.00  0.00              
ATOM   1425 3HG2 THR A 104     -16.223 -28.594 -16.191  1.00  0.00              
ATOM   1426  N   ALA A 105     -15.751 -32.929 -18.016  1.00  0.00              
ATOM   1427  CA  ALA A 105     -15.421 -34.318 -18.329  1.00  0.00              
ATOM   1428  C   ALA A 105     -15.127 -34.458 -19.821  1.00  0.00              
ATOM   1429  O   ALA A 105     -14.266 -35.235 -20.227  1.00  0.00              
ATOM   1430  CB  ALA A 105     -16.572 -35.235 -17.939  1.00  0.00              
ATOM   1431  H   ALA A 105     -16.680 -32.706 -17.688  1.00  0.00              
ATOM   1432  HA  ALA A 105     -14.523 -34.597 -17.778  1.00  0.00              
ATOM   1433 1HB  ALA A 105     -16.311 -36.266 -18.178  1.00  0.00              
ATOM   1434 2HB  ALA A 105     -16.761 -35.147 -16.868  1.00  0.00              
ATOM   1435 3HB  ALA A 105     -17.467 -34.951 -18.490  1.00  0.00              
ATOM   1436  N   ASP A 106     -15.848 -33.694 -20.637  1.00  0.00              
ATOM   1437  CA  ASP A 106     -15.664 -33.742 -22.081  1.00  0.00              
ATOM   1438  C   ASP A 106     -14.342 -33.098 -22.493  1.00  0.00              
ATOM   1439  O   ASP A 106     -13.674 -33.573 -23.410  1.00  0.00              
ATOM   1440  CB  ASP A 106     -16.830 -33.050 -22.792  1.00  0.00              
ATOM   1441  CG  ASP A 106     -18.136 -33.833 -22.765  1.00  0.00              
ATOM   1442  OD1 ASP A 106     -18.104 -34.994 -22.430  1.00  0.00              
ATOM   1443  OD2 ASP A 106     -19.170 -33.230 -22.925  1.00  0.00              
ATOM   1444  H   ASP A 106     -16.537 -33.066 -20.249  1.00  0.00              
ATOM   1445  HA  ASP A 106     -15.618 -34.780 -22.413  1.00  0.00              
ATOM   1446 1HB  ASP A 106     -17.010 -32.033 -22.443  1.00  0.00              
ATOM   1447 2HB  ASP A 106     -16.444 -33.023 -23.811  1.00  0.00              
ATOM   1448  N   PHE A 107     -13.971 -32.013 -21.817  1.00  0.00              
ATOM   1449  CA  PHE A 107     -12.713 -31.328 -22.109  1.00  0.00              
ATOM   1450  C   PHE A 107     -11.521 -32.192 -21.697  1.00  0.00              
ATOM   1451  O   PHE A 107     -10.502 -32.230 -22.390  1.00  0.00              
ATOM   1452  CB  PHE A 107     -12.679 -29.968 -21.395  1.00  0.00              
ATOM   1453  CG  PHE A 107     -13.554 -28.922 -22.046  1.00  0.00              
ATOM   1454  CD1 PHE A 107     -13.117 -28.234 -23.171  1.00  0.00              
ATOM   1455  CD2 PHE A 107     -14.824 -28.646 -21.548  1.00  0.00              
ATOM   1456  CE1 PHE A 107     -13.930 -27.286 -23.795  1.00  0.00              
ATOM   1457  CE2 PHE A 107     -15.644 -27.700 -22.164  1.00  0.00              
ATOM   1458  CZ  PHE A 107     -15.196 -27.020 -23.293  1.00  0.00              
ATOM   1459  H   PHE A 107     -14.569 -31.654 -21.087  1.00  0.00              
ATOM   1460  HA  PHE A 107     -12.625 -31.158 -23.183  1.00  0.00              
ATOM   1461 1HB  PHE A 107     -13.027 -30.074 -20.369  1.00  0.00              
ATOM   1462 2HB  PHE A 107     -11.665 -29.571 -21.394  1.00  0.00              
ATOM   1463  HD1 PHE A 107     -12.123 -28.441 -23.569  1.00  0.00              
ATOM   1464  HD2 PHE A 107     -15.175 -29.178 -20.663  1.00  0.00              
ATOM   1465  HE1 PHE A 107     -13.571 -26.756 -24.677  1.00  0.00              
ATOM   1466  HE2 PHE A 107     -16.636 -27.494 -21.762  1.00  0.00              
ATOM   1467  HZ  PHE A 107     -15.832 -26.282 -23.780  1.00  0.00              
ATOM   1468  N   ARG A 108     -11.670 -32.891 -20.575  1.00  0.00              
ATOM   1469  CA  ARG A 108     -10.664 -33.816 -20.062  1.00  0.00              
ATOM   1470  C   ARG A 108     -10.454 -34.978 -21.038  1.00  0.00              
ATOM   1471  O   ARG A 108      -9.325 -35.366 -21.341  1.00  0.00              
ATOM   1472  CB  ARG A 108     -11.141 -34.352 -18.706  1.00  0.00              
ATOM   1473  CG  ARG A 108     -10.223 -35.353 -18.018  1.00  0.00              
ATOM   1474  CD  ARG A 108      -8.923 -34.714 -17.609  1.00  0.00              
ATOM   1475  NE  ARG A 108      -8.115 -35.598 -16.774  1.00  0.00              
ATOM   1476  CZ  ARG A 108      -6.826 -35.398 -16.527  1.00  0.00              
ATOM   1477  NH1 ARG A 108      -6.208 -34.347 -17.051  1.00  0.00              
ATOM   1478  NH2 ARG A 108      -6.153 -36.242 -15.758  1.00  0.00              
ATOM   1479  H   ARG A 108     -12.530 -32.765 -20.061  1.00  0.00              
ATOM   1480  HA  ARG A 108      -9.706 -33.304 -19.968  1.00  0.00              
ATOM   1481 1HB  ARG A 108     -11.269 -33.492 -18.051  1.00  0.00              
ATOM   1482 2HB  ARG A 108     -12.107 -34.827 -18.873  1.00  0.00              
ATOM   1483 1HG  ARG A 108     -10.730 -35.739 -17.134  1.00  0.00              
ATOM   1484 2HG  ARG A 108     -10.023 -36.173 -18.710  1.00  0.00              
ATOM   1485 1HD  ARG A 108      -8.354 -34.464 -18.504  1.00  0.00              
ATOM   1486 2HD  ARG A 108      -9.137 -33.804 -17.050  1.00  0.00              
ATOM   1487  HE  ARG A 108      -8.381 -36.442 -16.284  1.00  0.00              
ATOM   1488 1HH1 ARG A 108      -6.720 -33.703 -17.636  1.00  0.00              
ATOM   1489 2HH1 ARG A 108      -5.228 -34.196 -16.863  1.00  0.00              
ATOM   1490 1HH2 ARG A 108      -6.625 -37.042 -15.358  1.00  0.00              
ATOM   1491 2HH2 ARG A 108      -5.174 -36.083 -15.576  1.00  0.00              
ATOM   1492  N   GLU A 109     -11.567 -35.517 -21.520  1.00  0.00              
ATOM   1493  CA  GLU A 109     -11.579 -36.627 -22.470  1.00  0.00              
ATOM   1494  C   GLU A 109     -10.814 -36.253 -23.741  1.00  0.00              
ATOM   1495  O   GLU A 109      -9.921 -36.978 -24.191  1.00  0.00              
ATOM   1496  CB  GLU A 109     -13.015 -37.029 -22.814  1.00  0.00              
ATOM   1497  CG  GLU A 109     -13.127 -38.190 -23.791  1.00  0.00              
ATOM   1498  CD  GLU A 109     -14.564 -38.530 -24.074  1.00  0.00              
ATOM   1499  OE1 GLU A 109     -15.426 -37.891 -23.518  1.00  0.00              
ATOM   1500  OE2 GLU A 109     -14.803 -39.350 -24.929  1.00  0.00              
ATOM   1501  H   GLU A 109     -12.445 -35.129 -21.205  1.00  0.00              
ATOM   1502  HA  GLU A 109     -11.072 -37.490 -22.037  1.00  0.00              
ATOM   1503 1HB  GLU A 109     -13.504 -37.295 -21.876  1.00  0.00              
ATOM   1504 2HB  GLU A 109     -13.499 -36.149 -23.239  1.00  0.00              
ATOM   1505 1HG  GLU A 109     -12.603 -38.018 -24.731  1.00  0.00              
ATOM   1506 2HG  GLU A 109     -12.657 -39.017 -23.260  1.00  0.00              
ATOM   1507  N   GLN A 110     -11.169 -35.107 -24.309  1.00  0.00              
ATOM   1508  CA  GLN A 110     -10.579 -34.648 -25.556  1.00  0.00              
ATOM   1509  C   GLN A 110      -9.098 -34.326 -25.413  1.00  0.00              
ATOM   1510  O   GLN A 110      -8.298 -34.662 -26.284  1.00  0.00              
ATOM   1511  CB  GLN A 110     -11.324 -33.412 -26.067  1.00  0.00              
ATOM   1512  CG  GLN A 110     -12.717 -33.700 -26.600  1.00  0.00              
ATOM   1513  CD  GLN A 110     -13.477 -32.434 -26.947  1.00  0.00              
ATOM   1514  OE1 GLN A 110     -13.000 -31.321 -26.706  1.00  0.00              
ATOM   1515  NE2 GLN A 110     -14.668 -32.596 -27.511  1.00  0.00              
ATOM   1516  H   GLN A 110     -11.871 -34.538 -23.858  1.00  0.00              
ATOM   1517  HA  GLN A 110     -10.639 -35.441 -26.302  1.00  0.00              
ATOM   1518 1HB  GLN A 110     -11.385 -32.714 -25.232  1.00  0.00              
ATOM   1519 2HB  GLN A 110     -10.710 -32.979 -26.857  1.00  0.00              
ATOM   1520 1HG  GLN A 110     -12.909 -34.431 -27.385  1.00  0.00              
ATOM   1521 2HG  GLN A 110     -13.096 -34.080 -25.650  1.00  0.00              
ATOM   1522 1HE2 GLN A 110     -15.217 -31.797 -27.762  1.00  0.00              
ATOM   1523 2HE2 GLN A 110     -15.018 -33.516 -27.686  1.00  0.00              
ATOM   1524  N   ILE A 111      -8.728 -33.678 -24.312  1.00  0.00              
ATOM   1525  CA  ILE A 111      -7.325 -33.364 -24.072  1.00  0.00              
ATOM   1526  C   ILE A 111      -6.469 -34.627 -23.941  1.00  0.00              
ATOM   1527  O   ILE A 111      -5.424 -34.741 -24.581  1.00  0.00              
ATOM   1528  CB  ILE A 111      -7.145 -32.499 -22.797  1.00  0.00              
ATOM   1529  CG1 ILE A 111      -7.722 -31.100 -23.026  1.00  0.00              
ATOM   1530  CG2 ILE A 111      -5.667 -32.389 -22.444  1.00  0.00              
ATOM   1531  CD1 ILE A 111      -7.919 -30.306 -21.755  1.00  0.00              
ATOM   1532  H   ILE A 111      -9.418 -33.397 -23.631  1.00  0.00              
ATOM   1533  HA  ILE A 111      -6.897 -32.840 -24.926  1.00  0.00              
ATOM   1534  HB  ILE A 111      -7.686 -32.964 -21.973  1.00  0.00              
ATOM   1535 1HG1 ILE A 111      -7.034 -30.568 -23.684  1.00  0.00              
ATOM   1536 2HG1 ILE A 111      -8.681 -31.223 -23.529  1.00  0.00              
ATOM   1537 1HG2 ILE A 111      -5.551 -31.780 -21.548  1.00  0.00              
ATOM   1538 2HG2 ILE A 111      -5.262 -33.384 -22.261  1.00  0.00              
ATOM   1539 3HG2 ILE A 111      -5.129 -31.925 -23.270  1.00  0.00              
ATOM   1540 1HD1 ILE A 111      -8.330 -29.326 -21.997  1.00  0.00              
ATOM   1541 2HD1 ILE A 111      -8.608 -30.836 -21.097  1.00  0.00              
ATOM   1542 3HD1 ILE A 111      -6.961 -30.180 -21.252  1.00  0.00              
ATOM   1543  N   LEU A 112      -6.916 -35.567 -23.111  1.00  0.00              
ATOM   1544  CA  LEU A 112      -6.187 -36.816 -22.885  1.00  0.00              
ATOM   1545  C   LEU A 112      -6.085 -37.642 -24.163  1.00  0.00              
ATOM   1546  O   LEU A 112      -5.054 -38.262 -24.445  1.00  0.00              
ATOM   1547  CB  LEU A 112      -6.884 -37.649 -21.807  1.00  0.00              
ATOM   1548  CG  LEU A 112      -6.872 -37.116 -20.376  1.00  0.00              
ATOM   1549  CD1 LEU A 112      -7.726 -38.014 -19.502  1.00  0.00              
ATOM   1550  CD2 LEU A 112      -5.447 -37.054 -19.853  1.00  0.00              
ATOM   1551  H   LEU A 112      -7.786 -35.410 -22.623  1.00  0.00              
ATOM   1552  HA  LEU A 112      -5.165 -36.592 -22.582  1.00  0.00              
ATOM   1553 1HB  LEU A 112      -7.902 -37.618 -22.191  1.00  0.00              
ATOM   1554 2HB  LEU A 112      -6.530 -38.680 -21.802  1.00  0.00              
ATOM   1555  HG  LEU A 112      -7.255 -36.096 -20.407  1.00  0.00              
ATOM   1556 1HD1 LEU A 112      -7.721 -37.638 -18.479  1.00  0.00              
ATOM   1557 2HD1 LEU A 112      -8.749 -38.023 -19.879  1.00  0.00              
ATOM   1558 3HD1 LEU A 112      -7.324 -39.027 -19.518  1.00  0.00              
ATOM   1559 1HD2 LEU A 112      -5.452 -36.672 -18.831  1.00  0.00              
ATOM   1560 2HD2 LEU A 112      -5.011 -38.053 -19.866  1.00  0.00              
ATOM   1561 3HD2 LEU A 112      -4.856 -36.392 -20.485  1.00  0.00              
ATOM   1562  N   ARG A 113      -7.172 -37.647 -24.924  1.00  0.00              
ATOM   1563  CA  ARG A 113      -7.235 -38.355 -26.194  1.00  0.00              
ATOM   1564  C   ARG A 113      -6.107 -37.953 -27.148  1.00  0.00              
ATOM   1565  O   ARG A 113      -5.340 -38.801 -27.614  1.00  0.00              
ATOM   1566  CB  ARG A 113      -8.592 -38.083 -26.851  1.00  0.00              
ATOM   1567  CG  ARG A 113      -8.802 -38.769 -28.188  1.00  0.00              
ATOM   1568  CD  ARG A 113     -10.189 -38.469 -28.726  1.00  0.00              
ATOM   1569  NE  ARG A 113     -10.337 -37.057 -29.067  1.00  0.00              
ATOM   1570  CZ  ARG A 113     -11.502 -36.464 -29.297  1.00  0.00              
ATOM   1571  NH1 ARG A 113     -12.627 -37.159 -29.216  1.00  0.00              
ATOM   1572  NH2 ARG A 113     -11.541 -35.178 -29.614  1.00  0.00              
ATOM   1573  H   ARG A 113      -7.982 -37.137 -24.604  1.00  0.00              
ATOM   1574  HA  ARG A 113      -7.109 -39.425 -26.027  1.00  0.00              
ATOM   1575 1HB  ARG A 113      -9.357 -38.417 -26.151  1.00  0.00              
ATOM   1576 2HB  ARG A 113      -8.670 -37.005 -26.986  1.00  0.00              
ATOM   1577 1HG  ARG A 113      -8.046 -38.407 -28.885  1.00  0.00              
ATOM   1578 2HG  ARG A 113      -8.681 -39.844 -28.048  1.00  0.00              
ATOM   1579 1HD  ARG A 113     -10.359 -39.068 -29.620  1.00  0.00              
ATOM   1580 2HD  ARG A 113     -10.927 -38.729 -27.968  1.00  0.00              
ATOM   1581  HE  ARG A 113      -9.630 -36.343 -29.177  1.00  0.00              
ATOM   1582 1HH1 ARG A 113     -12.595 -38.140 -28.978  1.00  0.00              
ATOM   1583 2HH1 ARG A 113     -13.511 -36.705 -29.392  1.00  0.00              
ATOM   1584 1HH2 ARG A 113     -10.680 -34.651 -29.680  1.00  0.00              
ATOM   1585 2HH2 ARG A 113     -12.428 -34.731 -29.789  1.00  0.00              
ATOM   1586  N   VAL A 114      -6.001 -36.658 -27.430  1.00  0.00              
ATOM   1587  CA  VAL A 114      -5.060 -36.174 -28.436  1.00  0.00              
ATOM   1588  C   VAL A 114      -3.626 -36.052 -27.931  1.00  0.00              
ATOM   1589  O   VAL A 114      -2.684 -36.163 -28.712  1.00  0.00              
ATOM   1590  CB  VAL A 114      -5.501 -34.807 -29.023  1.00  0.00              
ATOM   1591  CG1 VAL A 114      -6.935 -34.895 -29.520  1.00  0.00              
ATOM   1592  CG2 VAL A 114      -5.360 -33.716 -27.985  1.00  0.00              
ATOM   1593  H   VAL A 114      -6.583 -35.993 -26.941  1.00  0.00              
ATOM   1594  HA  VAL A 114      -4.972 -36.875 -29.266  1.00  0.00              
ATOM   1595  HB  VAL A 114      -4.840 -34.546 -29.849  1.00  0.00              
ATOM   1596 1HG1 VAL A 114      -7.237 -33.931 -29.931  1.00  0.00              
ATOM   1597 2HG1 VAL A 114      -7.006 -35.657 -30.295  1.00  0.00              
ATOM   1598 3HG1 VAL A 114      -7.592 -35.158 -28.691  1.00  0.00              
ATOM   1599 1HG2 VAL A 114      -5.673 -32.763 -28.412  1.00  0.00              
ATOM   1600 2HG2 VAL A 114      -5.986 -33.951 -27.123  1.00  0.00              
ATOM   1601 3HG2 VAL A 114      -4.319 -33.646 -27.669  1.00  0.00              
ATOM   1602  N   LYS A 115      -3.454 -35.829 -26.634  1.00  0.00              
ATOM   1603  CA  LYS A 115      -2.113 -35.734 -26.075  1.00  0.00              
ATOM   1604  C   LYS A 115      -1.585 -37.091 -25.612  1.00  0.00              
ATOM   1605  O   LYS A 115      -0.378 -37.270 -25.453  1.00  0.00              
ATOM   1606  CB  LYS A 115      -2.092 -34.733 -24.919  1.00  0.00              
ATOM   1607  CG  LYS A 115      -1.982 -33.278 -25.366  1.00  0.00              
ATOM   1608  CD  LYS A 115      -1.475 -32.376 -24.248  1.00  0.00              
ATOM   1609  CE  LYS A 115      -0.022 -32.656 -23.920  1.00  0.00              
ATOM   1610  NZ  LYS A 115       0.877 -32.132 -24.979  1.00  0.00              
ATOM   1611  H   LYS A 115      -4.251 -35.724 -26.022  1.00  0.00              
ATOM   1612  HA  LYS A 115      -1.418 -35.388 -26.841  1.00  0.00              
ATOM   1613 1HB  LYS A 115      -3.014 -34.876 -24.355  1.00  0.00              
ATOM   1614 2HB  LYS A 115      -1.239 -34.989 -24.290  1.00  0.00              
ATOM   1615 1HG  LYS A 115      -1.293 -33.225 -26.209  1.00  0.00              
ATOM   1616 2HG  LYS A 115      -2.968 -32.937 -25.682  1.00  0.00              
ATOM   1617 1HD  LYS A 115      -1.581 -31.337 -24.565  1.00  0.00              
ATOM   1618 2HD  LYS A 115      -2.084 -32.548 -23.361  1.00  0.00              
ATOM   1619 1HE  LYS A 115       0.211 -32.181 -22.968  1.00  0.00              
ATOM   1620 2HE  LYS A 115       0.104 -33.735 -23.826  1.00  0.00              
ATOM   1621 1HZ  LYS A 115       1.837 -32.332 -24.736  1.00  0.00              
ATOM   1622 2HZ  LYS A 115       0.654 -32.575 -25.860  1.00  0.00              
ATOM   1623 3HZ  LYS A 115       0.752 -31.134 -25.063  1.00  0.00              
ATOM   1624  N   GLU A 116      -2.491 -38.047 -25.416  1.00  0.00              
ATOM   1625  CA  GLU A 116      -2.118 -39.387 -24.967  1.00  0.00              
ATOM   1626  C   GLU A 116      -1.164 -39.292 -23.783  1.00  0.00              
ATOM   1627  O   GLU A 116      -0.074 -39.868 -23.794  1.00  0.00              
ATOM   1628  CB  GLU A 116      -1.478 -40.186 -26.105  1.00  0.00              
ATOM   1629  CG  GLU A 116      -2.377 -40.389 -27.315  1.00  0.00              
ATOM   1630  CD  GLU A 116      -1.668 -41.147 -28.402  1.00  0.00              
ATOM   1631  OE1 GLU A 116      -0.553 -41.557 -28.184  1.00  0.00              
ATOM   1632  OE2 GLU A 116      -2.280 -41.414 -29.410  1.00  0.00              
ATOM   1633  H   GLU A 116      -3.465 -37.837 -25.584  1.00  0.00              
ATOM   1634  HA  GLU A 116      -3.005 -39.923 -24.627  1.00  0.00              
ATOM   1635 1HB  GLU A 116      -0.580 -39.646 -26.406  1.00  0.00              
ATOM   1636 2HB  GLU A 116      -1.197 -41.156 -25.695  1.00  0.00              
ATOM   1637 1HG  GLU A 116      -3.316 -40.888 -27.079  1.00  0.00              
ATOM   1638 2HG  GLU A 116      -2.582 -39.374 -27.655  1.00  0.00              
ATOM   1639  N   ASP A 117      -1.592 -38.561 -22.760  1.00  0.00              
ATOM   1640  CA  ASP A 117      -0.771 -38.330 -21.582  1.00  0.00              
ATOM   1641  C   ASP A 117      -1.669 -38.130 -20.367  1.00  0.00              
ATOM   1642  O   ASP A 117      -2.322 -37.096 -20.229  1.00  0.00              
ATOM   1643  CB  ASP A 117       0.094 -37.086 -21.810  1.00  0.00              
ATOM   1644  CG  ASP A 117       1.062 -36.823 -20.676  1.00  0.00              
ATOM   1645  OD1 ASP A 117       1.878 -35.885 -20.810  1.00  0.00              
ATOM   1646  OD2 ASP A 117       1.017 -37.543 -19.656  1.00  0.00              
ATOM   1647  H   ASP A 117      -2.515 -38.154 -22.804  1.00  0.00              
ATOM   1648  HA  ASP A 117      -0.147 -39.203 -21.390  1.00  0.00              
ATOM   1649 1HB  ASP A 117       0.621 -37.094 -22.764  1.00  0.00              
ATOM   1650 2HB  ASP A 117      -0.679 -36.316 -21.827  1.00  0.00              
ATOM   1651  N   GLU A 118      -1.703 -39.127 -19.491  1.00  0.00              
ATOM   1652  CA  GLU A 118      -2.532 -39.074 -18.294  1.00  0.00              
ATOM   1653  C   GLU A 118      -1.947 -38.138 -17.236  1.00  0.00              
ATOM   1654  O   GLU A 118      -2.627 -37.767 -16.278  1.00  0.00              
ATOM   1655  CB  GLU A 118      -2.708 -40.478 -17.710  1.00  0.00              
ATOM   1656  CG  GLU A 118      -3.510 -41.428 -18.589  1.00  0.00              
ATOM   1657  CD  GLU A 118      -4.908 -40.922 -18.807  1.00  0.00              
ATOM   1658  OE1 GLU A 118      -5.586 -40.671 -17.839  1.00  0.00              
ATOM   1659  OE2 GLU A 118      -5.262 -40.679 -19.936  1.00  0.00              
ATOM   1660  H   GLU A 118      -1.136 -39.945 -19.661  1.00  0.00              
ATOM   1661  HA  GLU A 118      -3.514 -38.671 -18.542  1.00  0.00              
ATOM   1662 1HB  GLU A 118      -1.709 -40.885 -17.554  1.00  0.00              
ATOM   1663 2HB  GLU A 118      -3.209 -40.364 -16.749  1.00  0.00              
ATOM   1664 1HG  GLU A 118      -3.042 -41.626 -19.553  1.00  0.00              
ATOM   1665 2HG  GLU A 118      -3.543 -42.348 -18.008  1.00  0.00              
ATOM   1666  N   ASN A 119      -0.683 -37.765 -17.411  1.00  0.00              
ATOM   1667  CA  ASN A 119      -0.033 -36.850 -16.482  1.00  0.00              
ATOM   1668  C   ASN A 119       0.172 -35.452 -17.059  1.00  0.00              
ATOM   1669  O   ASN A 119       1.081 -34.730 -16.647  1.00  0.00              
ATOM   1670  CB  ASN A 119       1.313 -37.422 -16.036  1.00  0.00              
ATOM   1671  CG  ASN A 119       1.162 -38.705 -15.242  1.00  0.00              
ATOM   1672  OD1 ASN A 119       0.627 -38.702 -14.130  1.00  0.00              
ATOM   1673  ND2 ASN A 119       1.629 -39.812 -15.811  1.00  0.00              
ATOM   1674  H   ASN A 119      -0.161 -38.120 -18.199  1.00  0.00              
ATOM   1675  HA  ASN A 119      -0.663 -36.706 -15.603  1.00  0.00              
ATOM   1676 1HB  ASN A 119       2.143 -37.511 -16.739  1.00  0.00              
ATOM   1677 2HB  ASN A 119       1.507 -36.598 -15.348  1.00  0.00              
ATOM   1678 1HD2 ASN A 119       1.555 -40.688 -15.334  1.00  0.00              
ATOM   1679 2HD2 ASN A 119       2.052 -39.769 -16.716  1.00  0.00              
ATOM   1680  N   VAL A 120      -0.669 -35.069 -18.015  1.00  0.00              
ATOM   1681  CA  VAL A 120      -0.546 -33.752 -18.626  1.00  0.00              
ATOM   1682  C   VAL A 120      -0.736 -32.682 -17.546  1.00  0.00              
ATOM   1683  O   VAL A 120      -1.675 -32.761 -16.744  1.00  0.00              
ATOM   1684  CB  VAL A 120      -1.605 -33.553 -19.739  1.00  0.00              
ATOM   1685  CG1 VAL A 120      -2.999 -33.575 -19.143  1.00  0.00              
ATOM   1686  CG2 VAL A 120      -1.366 -32.239 -20.461  1.00  0.00              
ATOM   1687  H   VAL A 120      -1.402 -35.690 -18.325  1.00  0.00              
ATOM   1688  HA  VAL A 120       0.452 -33.597 -19.036  1.00  0.00              
ATOM   1689  HB  VAL A 120      -1.497 -34.348 -20.478  1.00  0.00              
ATOM   1690 1HG1 VAL A 120      -3.735 -33.435 -19.935  1.00  0.00              
ATOM   1691 2HG1 VAL A 120      -3.171 -34.534 -18.655  1.00  0.00              
ATOM   1692 3HG1 VAL A 120      -3.095 -32.772 -18.413  1.00  0.00              
ATOM   1693 1HG2 VAL A 120      -2.116 -32.110 -21.241  1.00  0.00              
ATOM   1694 2HG2 VAL A 120      -1.436 -31.416 -19.749  1.00  0.00              
ATOM   1695 3HG2 VAL A 120      -0.373 -32.246 -20.911  1.00  0.00              
ATOM   1696  N   PRO A 121       0.162 -31.680 -17.497  1.00  0.00              
ATOM   1697  CA  PRO A 121      -0.005 -30.551 -16.569  1.00  0.00              
ATOM   1698  C   PRO A 121      -1.446 -30.048 -16.696  1.00  0.00              
ATOM   1699  O   PRO A 121      -1.871 -29.617 -17.772  1.00  0.00              
ATOM   1700  CB  PRO A 121       1.035 -29.548 -17.061  1.00  0.00              
ATOM   1701  CG  PRO A 121       2.119 -30.452 -17.563  1.00  0.00              
ATOM   1702  CD  PRO A 121       1.344 -31.527 -18.311  1.00  0.00              
ATOM   1703  HA  PRO A 121       0.145 -30.838 -15.518  1.00  0.00              
ATOM   1704 1HB  PRO A 121       0.627 -28.900 -17.851  1.00  0.00              
ATOM   1705 2HB  PRO A 121       1.377 -28.890 -16.249  1.00  0.00              
ATOM   1706 1HG  PRO A 121       2.817 -29.909 -18.217  1.00  0.00              
ATOM   1707 2HG  PRO A 121       2.709 -30.864 -16.732  1.00  0.00              
ATOM   1708 1HD  PRO A 121       1.094 -31.222 -19.338  1.00  0.00              
ATOM   1709 2HD  PRO A 121       1.905 -32.471 -18.384  1.00  0.00              
ATOM   1710  N   PHE A 122      -2.189 -30.107 -15.593  1.00  0.00              
ATOM   1711  CA  PHE A 122      -3.616 -29.821 -15.629  1.00  0.00              
ATOM   1712  C   PHE A 122      -4.119 -29.356 -14.263  1.00  0.00              
ATOM   1713  O   PHE A 122      -3.856 -29.997 -13.241  1.00  0.00              
ATOM   1714  CB  PHE A 122      -4.320 -31.128 -16.043  1.00  0.00              
ATOM   1715  CG  PHE A 122      -5.797 -31.007 -16.305  1.00  0.00              
ATOM   1716  CD1 PHE A 122      -6.268 -30.893 -17.613  1.00  0.00              
ATOM   1717  CD2 PHE A 122      -6.719 -31.082 -15.265  1.00  0.00              
ATOM   1718  CE1 PHE A 122      -7.639 -30.860 -17.880  1.00  0.00              
ATOM   1719  CE2 PHE A 122      -8.089 -31.049 -15.517  1.00  0.00              
ATOM   1720  CZ  PHE A 122      -8.551 -30.940 -16.828  1.00  0.00              
ATOM   1721  H   PHE A 122      -1.758 -30.354 -14.714  1.00  0.00              
ATOM   1722  HA  PHE A 122      -3.813 -29.005 -16.326  1.00  0.00              
ATOM   1723 1HB  PHE A 122      -3.885 -31.514 -16.964  1.00  0.00              
ATOM   1724 2HB  PHE A 122      -4.218 -31.874 -15.254  1.00  0.00              
ATOM   1725  HD1 PHE A 122      -5.552 -30.831 -18.433  1.00  0.00              
ATOM   1726  HD2 PHE A 122      -6.356 -31.167 -14.240  1.00  0.00              
ATOM   1727  HE1 PHE A 122      -7.991 -30.772 -18.908  1.00  0.00              
ATOM   1728  HE2 PHE A 122      -8.800 -31.106 -14.693  1.00  0.00              
ATOM   1729  HZ  PHE A 122      -9.621 -30.916 -17.030  1.00  0.00              
ATOM   1730  N   LEU A 123      -4.842 -28.240 -14.246  1.00  0.00              
ATOM   1731  CA  LEU A 123      -5.523 -27.795 -13.041  1.00  0.00              
ATOM   1732  C   LEU A 123      -7.022 -27.749 -13.294  1.00  0.00              
ATOM   1733  O   LEU A 123      -7.459 -27.377 -14.385  1.00  0.00              
ATOM   1734  CB  LEU A 123      -5.054 -26.404 -12.601  1.00  0.00              
ATOM   1735  CG  LEU A 123      -3.900 -26.289 -11.600  1.00  0.00              
ATOM   1736  CD1 LEU A 123      -2.576 -26.551 -12.302  1.00  0.00              
ATOM   1737  CD2 LEU A 123      -3.900 -24.892 -10.996  1.00  0.00              
ATOM   1738  H   LEU A 123      -4.920 -27.688 -15.089  1.00  0.00              
ATOM   1739  HA  LEU A 123      -5.347 -28.509 -12.237  1.00  0.00              
ATOM   1740 1HB  LEU A 123      -4.718 -26.018 -13.563  1.00  0.00              
ATOM   1741 2HB  LEU A 123      -5.880 -25.796 -12.234  1.00  0.00              
ATOM   1742  HG  LEU A 123      -4.094 -27.002 -10.799  1.00  0.00              
ATOM   1743 1HD1 LEU A 123      -1.760 -26.467 -11.584  1.00  0.00              
ATOM   1744 2HD1 LEU A 123      -2.583 -27.555 -12.728  1.00  0.00              
ATOM   1745 3HD1 LEU A 123      -2.435 -25.820 -13.098  1.00  0.00              
ATOM   1746 1HD2 LEU A 123      -3.081 -24.805 -10.281  1.00  0.00              
ATOM   1747 2HD2 LEU A 123      -3.772 -24.153 -11.787  1.00  0.00              
ATOM   1748 3HD2 LEU A 123      -4.847 -24.716 -10.485  1.00  0.00              
ATOM   1749  N   LEU A 124      -7.803 -28.145 -12.293  1.00  0.00              
ATOM   1750  CA  LEU A 124      -9.254 -28.031 -12.366  1.00  0.00              
ATOM   1751  C   LEU A 124      -9.564 -26.720 -11.650  1.00  0.00              
ATOM   1752  O   LEU A 124      -9.248 -26.560 -10.475  1.00  0.00              
ATOM   1753  CB  LEU A 124      -9.962 -29.227 -11.715  1.00  0.00              
ATOM   1754  CG  LEU A 124     -11.494 -29.159 -11.717  1.00  0.00              
ATOM   1755  CD1 LEU A 124     -12.014 -29.137 -13.148  1.00  0.00              
ATOM   1756  CD2 LEU A 124     -12.057 -30.350 -10.957  1.00  0.00              
ATOM   1757  H   LEU A 124      -7.381 -28.534 -11.463  1.00  0.00              
ATOM   1758  HA  LEU A 124      -9.564 -27.985 -13.409  1.00  0.00              
ATOM   1759 1HB  LEU A 124      -9.622 -30.018 -12.381  1.00  0.00              
ATOM   1760 2HB  LEU A 124      -9.590 -29.416 -10.708  1.00  0.00              
ATOM   1761  HG  LEU A 124     -11.779 -28.255 -11.178  1.00  0.00              
ATOM   1762 1HD1 LEU A 124     -13.103 -29.089 -13.139  1.00  0.00              
ATOM   1763 2HD1 LEU A 124     -11.617 -28.264 -13.666  1.00  0.00              
ATOM   1764 3HD1 LEU A 124     -11.696 -30.042 -13.664  1.00  0.00              
ATOM   1765 1HD2 LEU A 124     -13.146 -30.300 -10.958  1.00  0.00              
ATOM   1766 2HD2 LEU A 124     -11.735 -31.274 -11.437  1.00  0.00              
ATOM   1767 3HD2 LEU A 124     -11.695 -30.331  -9.929  1.00  0.00              
ATOM   1768  N   VAL A 125     -10.166 -25.776 -12.365  1.00  0.00              
ATOM   1769  CA  VAL A 125     -10.406 -24.452 -11.810  1.00  0.00              
ATOM   1770  C   VAL A 125     -11.879 -24.107 -11.602  1.00  0.00              
ATOM   1771  O   VAL A 125     -12.638 -23.985 -12.569  1.00  0.00              
ATOM   1772  CB  VAL A 125      -9.783 -23.368 -12.728  1.00  0.00              
ATOM   1773  CG1 VAL A 125     -10.052 -21.991 -12.167  1.00  0.00              
ATOM   1774  CG2 VAL A 125      -8.283 -23.600 -12.871  1.00  0.00              
ATOM   1775  H   VAL A 125     -10.465 -25.976 -13.309  1.00  0.00              
ATOM   1776  HA  VAL A 125      -9.997 -24.364 -10.803  1.00  0.00              
ATOM   1777  HB  VAL A 125     -10.216 -23.456 -13.724  1.00  0.00              
ATOM   1778 1HG1 VAL A 125      -9.610 -21.239 -12.821  1.00  0.00              
ATOM   1779 2HG1 VAL A 125     -11.128 -21.828 -12.104  1.00  0.00              
ATOM   1780 3HG1 VAL A 125      -9.613 -21.911 -11.173  1.00  0.00              
ATOM   1781 1HG2 VAL A 125      -7.857 -22.834 -13.517  1.00  0.00              
ATOM   1782 2HG2 VAL A 125      -7.813 -23.550 -11.889  1.00  0.00              
ATOM   1783 3HG2 VAL A 125      -8.107 -24.583 -13.308  1.00  0.00              
ATOM   1784  N   GLY A 126     -12.270 -23.948 -10.341  1.00  0.00              
ATOM   1785  CA  GLY A 126     -13.636 -23.575 -10.016  1.00  0.00              
ATOM   1786  C   GLY A 126     -13.660 -22.064  -9.857  1.00  0.00              
ATOM   1787  O   GLY A 126     -13.128 -21.527  -8.884  1.00  0.00              
ATOM   1788  H   GLY A 126     -11.606 -24.087  -9.592  1.00  0.00              
ATOM   1789 1HA  GLY A 126     -14.294 -23.894 -10.824  1.00  0.00              
ATOM   1790 2HA  GLY A 126     -13.930 -24.071  -9.092  1.00  0.00              
ATOM   1791  N   ASN A 127     -14.270 -21.376 -10.817  1.00  0.00              
ATOM   1792  CA  ASN A 127     -14.277 -19.920 -10.831  1.00  0.00              
ATOM   1793  C   ASN A 127     -15.522 -19.285 -10.201  1.00  0.00              
ATOM   1794  O   ASN A 127     -16.526 -19.957  -9.956  1.00  0.00              
ATOM   1795  CB  ASN A 127     -14.108 -19.406 -12.249  1.00  0.00              
ATOM   1796  CG  ASN A 127     -13.707 -17.959 -12.325  1.00  0.00              
ATOM   1797  OD1 ASN A 127     -13.074 -17.421 -11.410  1.00  0.00              
ATOM   1798  ND2 ASN A 127     -14.142 -17.307 -13.373  1.00  0.00              
ATOM   1799  H   ASN A 127     -14.741 -21.877 -11.557  1.00  0.00              
ATOM   1800  HA  ASN A 127     -13.448 -19.540 -10.232  1.00  0.00              
ATOM   1801 1HB  ASN A 127     -13.537 -19.975 -12.984  1.00  0.00              
ATOM   1802 2HB  ASN A 127     -15.172 -19.488 -12.474  1.00  0.00              
ATOM   1803 1HD2 ASN A 127     -13.913 -16.340 -13.489  1.00  0.00              
ATOM   1804 2HD2 ASN A 127     -14.702 -17.774 -14.056  1.00  0.00              
ATOM   1805  N   LYS A 128     -15.427 -17.981  -9.938  1.00  0.00              
ATOM   1806  CA  LYS A 128     -16.490 -17.185  -9.320  1.00  0.00              
ATOM   1807  C   LYS A 128     -16.713 -17.536  -7.859  1.00  0.00              
ATOM   1808  O   LYS A 128     -17.845 -17.568  -7.388  1.00  0.00              
ATOM   1809  CB  LYS A 128     -17.805 -17.336 -10.094  1.00  0.00              
ATOM   1810  CG  LYS A 128     -17.670 -17.071 -11.584  1.00  0.00              
ATOM   1811  CD  LYS A 128     -19.026 -17.034 -12.277  1.00  0.00              
ATOM   1812  CE  LYS A 128     -18.854 -17.006 -13.775  1.00  0.00              
ATOM   1813  NZ  LYS A 128     -20.140 -16.979 -14.498  1.00  0.00              
ATOM   1814  H   LYS A 128     -14.558 -17.530 -10.188  1.00  0.00              
ATOM   1815  HA  LYS A 128     -16.214 -16.130  -9.330  1.00  0.00              
ATOM   1816 1HB  LYS A 128     -18.157 -18.354  -9.930  1.00  0.00              
ATOM   1817 2HB  LYS A 128     -18.515 -16.633  -9.658  1.00  0.00              
ATOM   1818 1HG  LYS A 128     -17.170 -16.112 -11.721  1.00  0.00              
ATOM   1819 2HG  LYS A 128     -17.064 -17.863 -12.022  1.00  0.00              
ATOM   1820 1HD  LYS A 128     -19.589 -17.921 -11.985  1.00  0.00              
ATOM   1821 2HD  LYS A 128     -19.559 -16.142 -11.949  1.00  0.00              
ATOM   1822 1HE  LYS A 128     -18.281 -16.118 -14.037  1.00  0.00              
ATOM   1823 2HE  LYS A 128     -18.298 -17.895 -14.072  1.00  0.00              
ATOM   1824 1HZ  LYS A 128     -19.967 -16.962 -15.493  1.00  0.00              
ATOM   1825 2HZ  LYS A 128     -20.675 -17.804 -14.264  1.00  0.00              
ATOM   1826 3HZ  LYS A 128     -20.658 -16.155 -14.231  1.00  0.00              
ATOM   1827  N   SER A 129     -15.618 -17.772  -7.145  1.00  0.00              
ATOM   1828  CA  SER A 129     -15.666 -18.128  -5.733  1.00  0.00              
ATOM   1829  C   SER A 129     -16.216 -17.004  -4.864  1.00  0.00              
ATOM   1830  O   SER A 129     -16.601 -17.235  -3.718  1.00  0.00              
ATOM   1831  CB  SER A 129     -14.281 -18.522  -5.257  1.00  0.00              
ATOM   1832  OG  SER A 129     -13.397 -17.435  -5.252  1.00  0.00              
ATOM   1833  H   SER A 129     -14.721 -17.700  -7.604  1.00  0.00              
ATOM   1834  HA  SER A 129     -16.235 -19.038  -5.535  1.00  0.00              
ATOM   1835 1HB  SER A 129     -14.360 -18.920  -4.246  1.00  0.00              
ATOM   1836 2HB  SER A 129     -13.890 -19.294  -5.920  1.00  0.00              
ATOM   1837  HG  SER A 129     -12.492 -17.759  -5.255  1.00  0.00              
ATOM   1838  N   ASP A 130     -16.268 -15.791  -5.408  1.00  0.00              
ATOM   1839  CA  ASP A 130     -16.904 -14.684  -4.701  1.00  0.00              
ATOM   1840  C   ASP A 130     -18.425 -14.797  -4.692  1.00  0.00              
ATOM   1841  O   ASP A 130     -19.100 -14.062  -3.967  1.00  0.00              
ATOM   1842  CB  ASP A 130     -16.488 -13.330  -5.307  1.00  0.00              
ATOM   1843  CG  ASP A 130     -16.811 -13.216  -6.785  1.00  0.00              
ATOM   1844  OD1 ASP A 130     -16.216 -13.963  -7.585  1.00  0.00              
ATOM   1845  OD2 ASP A 130     -17.655 -12.375  -7.152  1.00  0.00              
ATOM   1846  H   ASP A 130     -15.864 -15.627  -6.319  1.00  0.00              
ATOM   1847  HA  ASP A 130     -16.600 -14.692  -3.654  1.00  0.00              
ATOM   1848 1HB  ASP A 130     -16.886 -12.471  -4.767  1.00  0.00              
ATOM   1849 2HB  ASP A 130     -15.408 -13.380  -5.165  1.00  0.00              
ATOM   1850  N   LEU A 131     -18.963 -15.711  -5.493  1.00  0.00              
ATOM   1851  CA  LEU A 131     -20.408 -15.953  -5.501  1.00  0.00              
ATOM   1852  C   LEU A 131     -20.759 -17.208  -4.698  1.00  0.00              
ATOM   1853  O   LEU A 131     -21.527 -18.064  -5.151  1.00  0.00              
ATOM   1854  CB  LEU A 131     -20.914 -16.094  -6.941  1.00  0.00              
ATOM   1855  CG  LEU A 131     -20.679 -14.894  -7.867  1.00  0.00              
ATOM   1856  CD1 LEU A 131     -21.158 -15.227  -9.279  1.00  0.00              
ATOM   1857  CD2 LEU A 131     -21.419 -13.673  -7.318  1.00  0.00              
ATOM   1858  H   LEU A 131     -18.370 -16.250  -6.107  1.00  0.00              
ATOM   1859  HA  LEU A 131     -20.920 -15.121  -5.018  1.00  0.00              
ATOM   1860 1HB  LEU A 131     -20.297 -16.931  -7.264  1.00  0.00              
ATOM   1861 2HB  LEU A 131     -21.965 -16.383  -6.974  1.00  0.00              
ATOM   1862  HG  LEU A 131     -19.612 -14.675  -7.847  1.00  0.00              
ATOM   1863 1HD1 LEU A 131     -20.988 -14.370  -9.932  1.00  0.00              
ATOM   1864 2HD1 LEU A 131     -20.604 -16.086  -9.658  1.00  0.00              
ATOM   1865 3HD1 LEU A 131     -22.221 -15.460  -9.258  1.00  0.00              
ATOM   1866 1HD2 LEU A 131     -21.251 -12.820  -7.976  1.00  0.00              
ATOM   1867 2HD2 LEU A 131     -22.487 -13.886  -7.265  1.00  0.00              
ATOM   1868 3HD2 LEU A 131     -21.046 -13.439  -6.321  1.00  0.00              
ATOM   1869  N   GLU A 132     -20.182 -17.306  -3.503  1.00  0.00              
ATOM   1870  CA  GLU A 132     -20.408 -18.437  -2.614  1.00  0.00              
ATOM   1871  C   GLU A 132     -21.884 -18.786  -2.468  1.00  0.00              
ATOM   1872  O   GLU A 132     -22.254 -19.958  -2.488  1.00  0.00              
ATOM   1873  CB  GLU A 132     -19.807 -18.150  -1.237  1.00  0.00              
ATOM   1874  CG  GLU A 132     -19.876 -19.319  -0.264  1.00  0.00              
ATOM   1875  CD  GLU A 132     -19.108 -20.504  -0.780  1.00  0.00              
ATOM   1876  OE1 GLU A 132     -17.998 -20.324  -1.219  1.00  0.00              
ATOM   1877  OE2 GLU A 132     -19.584 -21.605  -0.632  1.00  0.00              
ATOM   1878  H   GLU A 132     -19.566 -16.563  -3.207  1.00  0.00              
ATOM   1879  HA  GLU A 132     -19.936 -19.330  -3.025  1.00  0.00              
ATOM   1880 1HB  GLU A 132     -18.765 -17.872  -1.396  1.00  0.00              
ATOM   1881 2HB  GLU A 132     -20.350 -17.300  -0.822  1.00  0.00              
ATOM   1882 1HG  GLU A 132     -19.528 -19.070   0.738  1.00  0.00              
ATOM   1883 2HG  GLU A 132     -20.937 -19.561  -0.229  1.00  0.00              
ATOM   1884  N   ASP A 133     -22.721 -17.766  -2.317  1.00  0.00              
ATOM   1885  CA  ASP A 133     -24.154 -17.972  -2.139  1.00  0.00              
ATOM   1886  C   ASP A 133     -24.836 -18.600  -3.351  1.00  0.00              
ATOM   1887  O   ASP A 133     -25.896 -19.215  -3.218  1.00  0.00              
ATOM   1888  CB  ASP A 133     -24.832 -16.642  -1.804  1.00  0.00              
ATOM   1889  CG  ASP A 133     -24.548 -16.127  -0.400  1.00  0.00              
ATOM   1890  OD1 ASP A 133     -24.034 -16.879   0.395  1.00  0.00              
ATOM   1891  OD2 ASP A 133     -24.701 -14.950  -0.178  1.00  0.00              
ATOM   1892  H   ASP A 133     -22.357 -16.824  -2.326  1.00  0.00              
ATOM   1893  HA  ASP A 133     -24.328 -18.674  -1.323  1.00  0.00              
ATOM   1894 1HB  ASP A 133     -24.624 -15.853  -2.528  1.00  0.00              
ATOM   1895 2HB  ASP A 133     -25.879 -16.936  -1.878  1.00  0.00              
ATOM   1896  N   LYS A 134     -24.229 -18.449  -4.526  1.00  0.00              
ATOM   1897  CA  LYS A 134     -24.782 -19.007  -5.757  1.00  0.00              
ATOM   1898  C   LYS A 134     -24.174 -20.350  -6.138  1.00  0.00              
ATOM   1899  O   LYS A 134     -24.458 -20.892  -7.207  1.00  0.00              
ATOM   1900  CB  LYS A 134     -24.596 -18.017  -6.908  1.00  0.00              
ATOM   1901  CG  LYS A 134     -25.307 -16.684  -6.713  1.00  0.00              
ATOM   1902  CD  LYS A 134     -25.104 -15.768  -7.910  1.00  0.00              
ATOM   1903  CE  LYS A 134     -25.782 -14.422  -7.700  1.00  0.00              
ATOM   1904  NZ  LYS A 134     -25.633 -13.533  -8.883  1.00  0.00              
ATOM   1905  H   LYS A 134     -23.361 -17.933  -4.566  1.00  0.00              
ATOM   1906  HA  LYS A 134     -25.847 -19.202  -5.628  1.00  0.00              
ATOM   1907 1HB  LYS A 134     -23.524 -17.844  -7.010  1.00  0.00              
ATOM   1908 2HB  LYS A 134     -24.973 -18.499  -7.810  1.00  0.00              
ATOM   1909 1HG  LYS A 134     -26.372 -16.876  -6.578  1.00  0.00              
ATOM   1910 2HG  LYS A 134     -24.908 -16.207  -5.818  1.00  0.00              
ATOM   1911 1HD  LYS A 134     -24.033 -15.617  -8.055  1.00  0.00              
ATOM   1912 2HD  LYS A 134     -25.524 -16.251  -8.792  1.00  0.00              
ATOM   1913 1HE  LYS A 134     -26.840 -14.598  -7.510  1.00  0.00              
ATOM   1914 2HE  LYS A 134     -25.332 -13.945  -6.829  1.00  0.00              
ATOM   1915 1HZ  LYS A 134     -26.095 -12.652  -8.703  1.00  0.00              
ATOM   1916 2HZ  LYS A 134     -24.651 -13.368  -9.060  1.00  0.00              
ATOM   1917 3HZ  LYS A 134     -26.050 -13.973  -9.690  1.00  0.00              
ATOM   1918  N   ARG A 135     -23.337 -20.884  -5.259  1.00  0.00              
ATOM   1919  CA  ARG A 135     -22.632 -22.120  -5.543  1.00  0.00              
ATOM   1920  C   ARG A 135     -23.604 -23.287  -5.745  1.00  0.00              
ATOM   1921  O   ARG A 135     -24.549 -23.472  -4.970  1.00  0.00              
ATOM   1922  CB  ARG A 135     -21.669 -22.441  -4.400  1.00  0.00              
ATOM   1923  CG  ARG A 135     -20.879 -23.727  -4.607  1.00  0.00              
ATOM   1924  CD  ARG A 135     -20.233 -24.196  -3.318  1.00  0.00              
ATOM   1925  NE  ARG A 135     -19.145 -23.329  -2.878  1.00  0.00              
ATOM   1926  CZ  ARG A 135     -17.893 -23.403  -3.321  1.00  0.00              
ATOM   1927  NH1 ARG A 135     -17.553 -24.312  -4.231  1.00  0.00              
ATOM   1928  NH2 ARG A 135     -16.975 -22.577  -2.845  1.00  0.00              
ATOM   1929  H   ARG A 135     -23.184 -20.423  -4.373  1.00  0.00              
ATOM   1930  HA  ARG A 135     -22.076 -22.022  -6.476  1.00  0.00              
ATOM   1931 1HB  ARG A 135     -20.986 -21.597  -4.313  1.00  0.00              
ATOM   1932 2HB  ARG A 135     -22.268 -22.518  -3.492  1.00  0.00              
ATOM   1933 1HG  ARG A 135     -21.559 -24.496  -4.972  1.00  0.00              
ATOM   1934 2HG  ARG A 135     -20.105 -23.541  -5.353  1.00  0.00              
ATOM   1935 1HD  ARG A 135     -20.988 -24.221  -2.533  1.00  0.00              
ATOM   1936 2HD  ARG A 135     -19.833 -25.198  -3.467  1.00  0.00              
ATOM   1937  HE  ARG A 135     -19.154 -22.573  -2.207  1.00  0.00              
ATOM   1938 1HH1 ARG A 135     -18.250 -24.949  -4.589  1.00  0.00              
ATOM   1939 2HH1 ARG A 135     -16.600 -24.360  -4.559  1.00  0.00              
ATOM   1940 1HH2 ARG A 135     -17.230 -21.891  -2.147  1.00  0.00              
ATOM   1941 2HH2 ARG A 135     -16.025 -22.634  -3.181  1.00  0.00              
ATOM   1942  N   GLN A 136     -23.365 -24.059  -6.802  1.00  0.00              
ATOM   1943  CA  GLN A 136     -24.088 -25.305  -7.061  1.00  0.00              
ATOM   1944  C   GLN A 136     -23.109 -26.473  -6.971  1.00  0.00              
ATOM   1945  O   GLN A 136     -23.504 -27.614  -6.711  1.00  0.00              
ATOM   1946  CB  GLN A 136     -24.712 -25.290  -8.457  1.00  0.00              
ATOM   1947  CG  GLN A 136     -25.786 -24.238  -8.678  1.00  0.00              
ATOM   1948  CD  GLN A 136     -26.354 -24.285 -10.083  1.00  0.00              
ATOM   1949  OE1 GLN A 136     -26.032 -25.181 -10.867  1.00  0.00              
ATOM   1950  NE2 GLN A 136     -27.209 -23.326 -10.405  1.00  0.00              
ATOM   1951  H   GLN A 136     -22.649 -23.763  -7.450  1.00  0.00              
ATOM   1952  HA  GLN A 136     -24.853 -25.448  -6.298  1.00  0.00              
ATOM   1953 1HB  GLN A 136     -23.898 -25.126  -9.164  1.00  0.00              
ATOM   1954 2HB  GLN A 136     -25.140 -26.279  -8.621  1.00  0.00              
ATOM   1955 1HG  GLN A 136     -26.613 -24.085  -7.984  1.00  0.00              
ATOM   1956 2HG  GLN A 136     -25.097 -23.396  -8.611  1.00  0.00              
ATOM   1957 1HE2 GLN A 136     -27.617 -23.305 -11.319  1.00  0.00              
ATOM   1958 2HE2 GLN A 136     -27.449 -22.623  -9.735  1.00  0.00              
ATOM   1959  N   VAL A 137     -21.832 -26.187  -7.206  1.00  0.00              
ATOM   1960  CA  VAL A 137     -20.796 -27.219  -7.216  1.00  0.00              
ATOM   1961  C   VAL A 137     -19.988 -27.115  -5.928  1.00  0.00              
ATOM   1962  O   VAL A 137     -19.307 -26.118  -5.695  1.00  0.00              
ATOM   1963  CB  VAL A 137     -19.848 -27.043  -8.429  1.00  0.00              
ATOM   1964  CG1 VAL A 137     -18.793 -28.132  -8.432  1.00  0.00              
ATOM   1965  CG2 VAL A 137     -20.648 -27.067  -9.715  1.00  0.00              
ATOM   1966  H   VAL A 137     -21.572 -25.227  -7.383  1.00  0.00              
ATOM   1967  HA  VAL A 137     -21.232 -28.219  -7.228  1.00  0.00              
ATOM   1968  HB  VAL A 137     -19.369 -26.066  -8.365  1.00  0.00              
ATOM   1969 1HG1 VAL A 137     -18.133 -27.997  -9.290  1.00  0.00              
ATOM   1970 2HG1 VAL A 137     -18.209 -28.076  -7.514  1.00  0.00              
ATOM   1971 3HG1 VAL A 137     -19.276 -29.106  -8.498  1.00  0.00              
ATOM   1972 1HG2 VAL A 137     -19.977 -26.941 -10.564  1.00  0.00              
ATOM   1973 2HG2 VAL A 137     -21.170 -28.020  -9.800  1.00  0.00              
ATOM   1974 3HG2 VAL A 137     -21.376 -26.255  -9.705  1.00  0.00              
ATOM   1975  N   SER A 138     -20.066 -28.141  -5.092  1.00  0.00              
ATOM   1976  CA  SER A 138     -19.374 -28.126  -3.808  1.00  0.00              
ATOM   1977  C   SER A 138     -17.883 -28.343  -3.960  1.00  0.00              
ATOM   1978  O   SER A 138     -17.426 -28.889  -4.962  1.00  0.00              
ATOM   1979  CB  SER A 138     -19.919 -29.220  -2.895  1.00  0.00              
ATOM   1980  OG  SER A 138     -19.550 -30.491  -3.399  1.00  0.00              
ATOM   1981  H   SER A 138     -20.614 -28.950  -5.345  1.00  0.00              
ATOM   1982  HA  SER A 138     -19.548 -27.216  -3.233  1.00  0.00              
ATOM   1983 1HB  SER A 138     -19.506 -29.078  -1.896  1.00  0.00              
ATOM   1984 2HB  SER A 138     -21.004 -29.133  -2.855  1.00  0.00              
ATOM   1985  HG  SER A 138     -20.143 -30.735  -4.113  1.00  0.00              
ATOM   1986  N   VAL A 139     -17.130 -27.930  -2.946  1.00  0.00              
ATOM   1987  CA  VAL A 139     -15.684 -28.080  -2.959  1.00  0.00              
ATOM   1988  C   VAL A 139     -15.331 -29.561  -2.950  1.00  0.00              
ATOM   1989  O   VAL A 139     -14.421 -30.000  -3.654  1.00  0.00              
ATOM   1990  CB  VAL A 139     -15.049 -27.411  -1.725  1.00  0.00              
ATOM   1991  CG1 VAL A 139     -13.560 -27.739  -1.656  1.00  0.00              
ATOM   1992  CG2 VAL A 139     -15.267 -25.900  -1.787  1.00  0.00              
ATOM   1993  H   VAL A 139     -17.574 -27.501  -2.146  1.00  0.00              
ATOM   1994  HA  VAL A 139     -15.251 -27.672  -3.873  1.00  0.00              
ATOM   1995  HB  VAL A 139     -15.550 -27.774  -0.828  1.00  0.00              
ATOM   1996 1HG1 VAL A 139     -13.123 -27.261  -0.779  1.00  0.00              
ATOM   1997 2HG1 VAL A 139     -13.429 -28.818  -1.583  1.00  0.00              
ATOM   1998 3HG1 VAL A 139     -13.064 -27.371  -2.554  1.00  0.00              
ATOM   1999 1HG2 VAL A 139     -14.818 -25.431  -0.912  1.00  0.00              
ATOM   2000 2HG2 VAL A 139     -14.805 -25.503  -2.691  1.00  0.00              
ATOM   2001 3HG2 VAL A 139     -16.337 -25.688  -1.802  1.00  0.00              
ATOM   2002  N   GLU A 140     -16.062 -30.328  -2.145  1.00  0.00              
ATOM   2003  CA  GLU A 140     -15.808 -31.757  -2.020  1.00  0.00              
ATOM   2004  C   GLU A 140     -16.045 -32.487  -3.333  1.00  0.00              
ATOM   2005  O   GLU A 140     -15.248 -33.333  -3.732  1.00  0.00              
ATOM   2006  CB  GLU A 140     -16.686 -32.360  -0.921  1.00  0.00              
ATOM   2007  CG  GLU A 140     -16.305 -31.937   0.491  1.00  0.00              
ATOM   2008  CD  GLU A 140     -17.288 -32.460   1.501  1.00  0.00              
ATOM   2009  OE1 GLU A 140     -18.257 -33.060   1.104  1.00  0.00              
ATOM   2010  OE2 GLU A 140     -17.015 -32.358   2.674  1.00  0.00              
ATOM   2011  H   GLU A 140     -16.810 -29.913  -1.608  1.00  0.00              
ATOM   2012  HA  GLU A 140     -14.762 -31.925  -1.763  1.00  0.00              
ATOM   2013 1HB  GLU A 140     -17.711 -32.052  -1.128  1.00  0.00              
ATOM   2014 2HB  GLU A 140     -16.607 -33.444  -1.009  1.00  0.00              
ATOM   2015 1HG  GLU A 140     -15.297 -32.238   0.776  1.00  0.00              
ATOM   2016 2HG  GLU A 140     -16.363 -30.850   0.457  1.00  0.00              
ATOM   2017  N   GLU A 141     -17.141 -32.159  -4.006  1.00  0.00              
ATOM   2018  CA  GLU A 141     -17.464 -32.808  -5.266  1.00  0.00              
ATOM   2019  C   GLU A 141     -16.399 -32.526  -6.328  1.00  0.00              
ATOM   2020  O   GLU A 141     -15.935 -33.436  -7.016  1.00  0.00              
ATOM   2021  CB  GLU A 141     -18.838 -32.351  -5.760  1.00  0.00              
ATOM   2022  CG  GLU A 141     -19.280 -32.990  -7.069  1.00  0.00              
ATOM   2023  CD  GLU A 141     -20.666 -32.550  -7.451  1.00  0.00              
ATOM   2024  OE1 GLU A 141     -21.258 -31.805  -6.708  1.00  0.00              
ATOM   2025  OE2 GLU A 141     -21.090 -32.867  -8.538  1.00  0.00              
ATOM   2026  H   GLU A 141     -17.762 -31.449  -3.644  1.00  0.00              
ATOM   2027  HA  GLU A 141     -17.482 -33.890  -5.131  1.00  0.00              
ATOM   2028 1HB  GLU A 141     -19.556 -32.595  -4.977  1.00  0.00              
ATOM   2029 2HB  GLU A 141     -18.789 -31.269  -5.883  1.00  0.00              
ATOM   2030 1HG  GLU A 141     -18.598 -32.799  -7.897  1.00  0.00              
ATOM   2031 2HG  GLU A 141     -19.287 -34.056  -6.844  1.00  0.00              
ATOM   2032  N   ALA A 142     -16.015 -31.260  -6.454  1.00  0.00              
ATOM   2033  CA  ALA A 142     -15.020 -30.864  -7.444  1.00  0.00              
ATOM   2034  C   ALA A 142     -13.661 -31.478  -7.140  1.00  0.00              
ATOM   2035  O   ALA A 142     -12.955 -31.897  -8.052  1.00  0.00              
ATOM   2036  CB  ALA A 142     -14.911 -29.345  -7.494  1.00  0.00              
ATOM   2037  H   ALA A 142     -16.418 -30.556  -5.853  1.00  0.00              
ATOM   2038  HA  ALA A 142     -15.331 -31.235  -8.420  1.00  0.00              
ATOM   2039 1HB  ALA A 142     -14.166 -29.059  -8.237  1.00  0.00              
ATOM   2040 2HB  ALA A 142     -15.877 -28.919  -7.768  1.00  0.00              
ATOM   2041 3HB  ALA A 142     -14.612 -28.969  -6.517  1.00  0.00              
ATOM   2042  N   LYS A 143     -13.294 -31.530  -5.862  1.00  0.00              
ATOM   2043  CA  LYS A 143     -12.024 -32.140  -5.470  1.00  0.00              
ATOM   2044  C   LYS A 143     -12.043 -33.659  -5.639  1.00  0.00              
ATOM   2045  O   LYS A 143     -11.005 -34.274  -5.887  1.00  0.00              
ATOM   2046  CB  LYS A 143     -11.685 -31.813  -4.013  1.00  0.00              
ATOM   2047  CG  LYS A 143     -11.193 -30.401  -3.765  1.00  0.00              
ATOM   2048  CD  LYS A 143     -10.821 -30.220  -2.300  1.00  0.00              
ATOM   2049  CE  LYS A 143     -10.159 -28.875  -2.046  1.00  0.00              
ATOM   2050  NZ  LYS A 143      -9.843 -28.689  -0.598  1.00  0.00              
ATOM   2051  H   LYS A 143     -13.897 -31.146  -5.148  1.00  0.00              
ATOM   2052  HA  LYS A 143     -11.224 -31.775  -6.115  1.00  0.00              
ATOM   2053 1HB  LYS A 143     -12.590 -31.981  -3.429  1.00  0.00              
ATOM   2054 2HB  LYS A 143     -10.914 -32.516  -3.698  1.00  0.00              
ATOM   2055 1HG  LYS A 143     -10.322 -30.222  -4.396  1.00  0.00              
ATOM   2056 2HG  LYS A 143     -11.987 -29.705  -4.036  1.00  0.00              
ATOM   2057 1HD  LYS A 143     -11.729 -30.293  -1.700  1.00  0.00              
ATOM   2058 2HD  LYS A 143     -10.134 -31.016  -2.015  1.00  0.00              
ATOM   2059 1HE  LYS A 143      -9.243 -28.830  -2.632  1.00  0.00              
ATOM   2060 2HE  LYS A 143     -10.840 -28.092  -2.378  1.00  0.00              
ATOM   2061 1HZ  LYS A 143      -9.406 -27.788  -0.463  1.00  0.00              
ATOM   2062 2HZ  LYS A 143     -10.696 -28.733  -0.058  1.00  0.00              
ATOM   2063 3HZ  LYS A 143      -9.213 -29.417  -0.295  1.00  0.00              
ATOM   2064  N   ASN A 144     -13.222 -34.262  -5.503  1.00  0.00              
ATOM   2065  CA  ASN A 144     -13.362 -35.693  -5.757  1.00  0.00              
ATOM   2066  C   ASN A 144     -13.144 -36.028  -7.225  1.00  0.00              
ATOM   2067  O   ASN A 144     -12.510 -37.030  -7.552  1.00  0.00              
ATOM   2068  CB  ASN A 144     -14.717 -36.204  -5.303  1.00  0.00              
ATOM   2069  CG  ASN A 144     -14.840 -36.350  -3.811  1.00  0.00              
ATOM   2070  OD1 ASN A 144     -13.839 -36.446  -3.092  1.00  0.00              
ATOM   2071  ND2 ASN A 144     -16.061 -36.451  -3.352  1.00  0.00              
ATOM   2072  H   ASN A 144     -14.033 -33.730  -5.220  1.00  0.00              
ATOM   2073  HA  ASN A 144     -12.600 -36.243  -5.203  1.00  0.00              
ATOM   2074 1HB  ASN A 144     -15.638 -35.772  -5.697  1.00  0.00              
ATOM   2075 2HB  ASN A 144     -14.563 -37.190  -5.741  1.00  0.00              
ATOM   2076 1HD2 ASN A 144     -16.219 -36.550  -2.369  1.00  0.00              
ATOM   2077 2HD2 ASN A 144     -16.836 -36.427  -3.983  1.00  0.00              
ATOM   2078  N   ARG A 145     -13.671 -35.195  -8.115  1.00  0.00              
ATOM   2079  CA  ARG A 145     -13.408 -35.376  -9.535  1.00  0.00              
ATOM   2080  C   ARG A 145     -11.933 -35.165  -9.839  1.00  0.00              
ATOM   2081  O   ARG A 145     -11.333 -35.927 -10.597  1.00  0.00              
ATOM   2082  CB  ARG A 145     -14.259 -34.418 -10.374  1.00  0.00              
ATOM   2083  CG  ARG A 145     -14.083 -34.628 -11.875  1.00  0.00              
ATOM   2084  CD  ARG A 145     -15.241 -34.063 -12.665  1.00  0.00              
ATOM   2085  NE  ARG A 145     -16.475 -34.792 -12.400  1.00  0.00              
ATOM   2086  CZ  ARG A 145     -17.658 -34.470 -12.911  1.00  0.00              
ATOM   2087  NH1 ARG A 145     -17.769 -33.428 -13.724  1.00  0.00              
ATOM   2088  NH2 ARG A 145     -18.732 -35.184 -12.598  1.00  0.00              
ATOM   2089  H   ARG A 145     -14.259 -34.429  -7.817  1.00  0.00              
ATOM   2090  HA  ARG A 145     -13.648 -36.399  -9.827  1.00  0.00              
ATOM   2091 1HB  ARG A 145     -15.297 -34.583 -10.089  1.00  0.00              
ATOM   2092 2HB  ARG A 145     -13.962 -33.406 -10.098  1.00  0.00              
ATOM   2093 1HG  ARG A 145     -13.162 -34.135 -12.189  1.00  0.00              
ATOM   2094 2HG  ARG A 145     -14.006 -35.699 -12.069  1.00  0.00              
ATOM   2095 1HD  ARG A 145     -15.381 -33.018 -12.390  1.00  0.00              
ATOM   2096 2HD  ARG A 145     -15.011 -34.130 -13.728  1.00  0.00              
ATOM   2097  HE  ARG A 145     -16.630 -35.608 -11.823  1.00  0.00              
ATOM   2098 1HH1 ARG A 145     -16.952 -32.881 -13.953  1.00  0.00              
ATOM   2099 2HH1 ARG A 145     -18.670 -33.186 -14.110  1.00  0.00              
ATOM   2100 1HH2 ARG A 145     -18.646 -35.972 -11.972  1.00  0.00              
ATOM   2101 2HH2 ARG A 145     -19.629 -34.937 -12.987  1.00  0.00              
ATOM   2102  N   ALA A 146     -11.346 -34.133  -9.247  1.00  0.00              
ATOM   2103  CA  ALA A 146      -9.923 -33.881  -9.432  1.00  0.00              
ATOM   2104  C   ALA A 146      -9.089 -35.022  -8.841  1.00  0.00              
ATOM   2105  O   ALA A 146      -8.019 -35.352  -9.353  1.00  0.00              
ATOM   2106  CB  ALA A 146      -9.536 -32.552  -8.788  1.00  0.00              
ATOM   2107  H   ALA A 146     -11.884 -33.510  -8.662  1.00  0.00              
ATOM   2108  HA  ALA A 146      -9.712 -33.838 -10.501  1.00  0.00              
ATOM   2109 1HB  ALA A 146      -8.470 -32.375  -8.933  1.00  0.00              
ATOM   2110 2HB  ALA A 146     -10.105 -31.745  -9.250  1.00  0.00              
ATOM   2111 3HB  ALA A 146      -9.756 -32.587  -7.722  1.00  0.00              
ATOM   2112  N   GLU A 147      -9.580 -35.628  -7.767  1.00  0.00              
ATOM   2113  CA  GLU A 147      -8.867 -36.738  -7.150  1.00  0.00              
ATOM   2114  C   GLU A 147      -8.874 -37.957  -8.068  1.00  0.00              
ATOM   2115  O   GLU A 147      -7.862 -38.642  -8.215  1.00  0.00              
ATOM   2116  CB  GLU A 147      -9.485 -37.090  -5.795  1.00  0.00              
ATOM   2117  CG  GLU A 147      -8.779 -38.217  -5.055  1.00  0.00              
ATOM   2118  CD  GLU A 147      -9.403 -38.462  -3.710  1.00  0.00              
ATOM   2119  OE1 GLU A 147     -10.333 -37.769  -3.372  1.00  0.00              
ATOM   2120  OE2 GLU A 147      -9.026 -39.412  -3.066  1.00  0.00              
ATOM   2121  H   GLU A 147     -10.455 -35.323  -7.367  1.00  0.00              
ATOM   2122  HA  GLU A 147      -7.823 -36.466  -6.994  1.00  0.00              
ATOM   2123 1HB  GLU A 147      -9.458 -36.184  -5.189  1.00  0.00              
ATOM   2124 2HB  GLU A 147     -10.522 -37.372  -5.982  1.00  0.00              
ATOM   2125 1HG  GLU A 147      -8.748 -39.151  -5.615  1.00  0.00              
ATOM   2126 2HG  GLU A 147      -7.766 -37.840  -4.922  1.00  0.00              
ATOM   2127  N   GLN A 148     -10.011 -38.215  -8.702  1.00  0.00              
ATOM   2128  CA  GLN A 148     -10.107 -39.316  -9.651  1.00  0.00              
ATOM   2129  C   GLN A 148      -9.192 -39.028 -10.844  1.00  0.00              
ATOM   2130  O   GLN A 148      -8.577 -39.939 -11.401  1.00  0.00              
ATOM   2131  CB  GLN A 148     -11.551 -39.511 -10.121  1.00  0.00              
ATOM   2132  CG  GLN A 148     -11.757 -40.720 -11.017  1.00  0.00              
ATOM   2133  CD  GLN A 148     -11.440 -42.025 -10.312  1.00  0.00              
ATOM   2134  OE1 GLN A 148     -11.856 -42.246  -9.171  1.00  0.00              
ATOM   2135  NE2 GLN A 148     -10.697 -42.896 -10.985  1.00  0.00              
ATOM   2136  H   GLN A 148     -10.825 -37.643  -8.528  1.00  0.00              
ATOM   2137  HA  GLN A 148      -9.761 -40.236  -9.179  1.00  0.00              
ATOM   2138 1HB  GLN A 148     -12.164 -39.608  -9.224  1.00  0.00              
ATOM   2139 2HB  GLN A 148     -11.833 -38.604 -10.655  1.00  0.00              
ATOM   2140 1HG  GLN A 148     -12.660 -40.869 -11.608  1.00  0.00              
ATOM   2141 2HG  GLN A 148     -10.926 -40.477 -11.682  1.00  0.00              
ATOM   2142 1HE2 GLN A 148     -10.456 -43.774 -10.570  1.00  0.00              
ATOM   2143 2HE2 GLN A 148     -10.379 -42.675 -11.907  1.00  0.00              
ATOM   2144  N   TRP A 149      -9.104 -37.755 -11.227  1.00  0.00              
ATOM   2145  CA  TRP A 149      -8.244 -37.335 -12.333  1.00  0.00              
ATOM   2146  C   TRP A 149      -6.788 -37.230 -11.910  1.00  0.00              
ATOM   2147  O   TRP A 149      -5.890 -37.174 -12.749  1.00  0.00              
ATOM   2148  CB  TRP A 149      -8.677 -35.972 -12.883  1.00  0.00              
ATOM   2149  CG  TRP A 149      -9.998 -35.976 -13.561  1.00  0.00              
ATOM   2150  CD1 TRP A 149     -10.772 -37.064 -13.837  1.00  0.00              
ATOM   2151  CD2 TRP A 149     -10.680 -34.846 -14.112  1.00  0.00              
ATOM   2152  NE1 TRP A 149     -11.897 -36.682 -14.526  1.00  0.00              
ATOM   2153  CE2 TRP A 149     -11.866 -35.325 -14.710  1.00  0.00              
ATOM   2154  CE3 TRP A 149     -10.404 -33.472 -14.160  1.00  0.00              
ATOM   2155  CZ2 TRP A 149     -12.778 -34.480 -15.349  1.00  0.00              
ATOM   2156  CZ3 TRP A 149     -11.311 -32.632 -14.797  1.00  0.00              
ATOM   2157  CH2 TRP A 149     -12.481 -33.139 -15.381  1.00  0.00              
ATOM   2158  H   TRP A 149      -9.648 -37.060 -10.737  1.00  0.00              
ATOM   2159  HA  TRP A 149      -8.277 -38.078 -13.130  1.00  0.00              
ATOM   2160 1HB  TRP A 149      -8.753 -35.245 -12.074  1.00  0.00              
ATOM   2161 2HB  TRP A 149      -7.958 -35.619 -13.622  1.00  0.00              
ATOM   2162  HD1 TRP A 149     -10.408 -38.029 -13.489  1.00  0.00              
ATOM   2163  HE1 TRP A 149     -12.628 -37.300 -14.847  1.00  0.00              
ATOM   2164  HE3 TRP A 149      -9.512 -33.029 -13.719  1.00  0.00              
ATOM   2165  HZ2 TRP A 149     -13.677 -34.912 -15.788  1.00  0.00              
ATOM   2166  HZ3 TRP A 149     -11.089 -31.566 -14.832  1.00  0.00              
ATOM   2167  HH2 TRP A 149     -13.170 -32.451 -15.872  1.00  0.00              
ATOM   2168  N   ASN A 150      -6.561 -37.182 -10.607  1.00  0.00              
ATOM   2169  CA  ASN A 150      -5.219 -37.047 -10.062  1.00  0.00              
ATOM   2170  C   ASN A 150      -4.580 -35.699 -10.405  1.00  0.00              
ATOM   2171  O   ASN A 150      -3.394 -35.623 -10.742  1.00  0.00              
ATOM   2172  CB  ASN A 150      -4.327 -38.181 -10.532  1.00  0.00              
ATOM   2173  CG  ASN A 150      -4.798 -39.541 -10.098  1.00  0.00              
ATOM   2174  OD1 ASN A 150      -4.974 -39.808  -8.903  1.00  0.00              
ATOM   2175  ND2 ASN A 150      -4.924 -40.427 -11.053  1.00  0.00              
ATOM   2176  H   ASN A 150      -7.346 -37.241  -9.974  1.00  0.00              
ATOM   2177  HA  ASN A 150      -5.257 -37.084  -8.972  1.00  0.00              
ATOM   2178 1HB  ASN A 150      -3.990 -38.233 -11.568  1.00  0.00              
ATOM   2179 2HB  ASN A 150      -3.497 -37.877  -9.895  1.00  0.00              
ATOM   2180 1HD2 ASN A 150      -5.233 -41.354 -10.838  1.00  0.00              
ATOM   2181 2HD2 ASN A 150      -4.711 -40.177 -11.997  1.00  0.00              
ATOM   2182  N   VAL A 151      -5.377 -34.638 -10.327  1.00  0.00              
ATOM   2183  CA  VAL A 151      -4.913 -33.300 -10.682  1.00  0.00              
ATOM   2184  C   VAL A 151      -5.242 -32.359  -9.535  1.00  0.00              
ATOM   2185  O   VAL A 151      -6.035 -32.697  -8.658  1.00  0.00              
ATOM   2186  CB  VAL A 151      -5.596 -32.763 -11.955  1.00  0.00              
ATOM   2187  CG1 VAL A 151      -5.285 -33.673 -13.135  1.00  0.00              
ATOM   2188  CG2 VAL A 151      -7.096 -32.641 -11.734  1.00  0.00              
ATOM   2189  H   VAL A 151      -6.329 -34.762 -10.014  1.00  0.00              
ATOM   2190  HA  VAL A 151      -3.830 -33.276 -10.807  1.00  0.00              
ATOM   2191  HB  VAL A 151      -5.221 -31.760 -12.162  1.00  0.00              
ATOM   2192 1HG1 VAL A 151      -5.772 -33.286 -14.031  1.00  0.00              
ATOM   2193 2HG1 VAL A 151      -4.208 -33.708 -13.293  1.00  0.00              
ATOM   2194 3HG1 VAL A 151      -5.655 -34.676 -12.927  1.00  0.00              
ATOM   2195 1HG2 VAL A 151      -7.568 -32.260 -12.639  1.00  0.00              
ATOM   2196 2HG2 VAL A 151      -7.508 -33.622 -11.493  1.00  0.00              
ATOM   2197 3HG2 VAL A 151      -7.288 -31.955 -10.909  1.00  0.00              
ATOM   2198  N   ASN A 152      -4.633 -31.179  -9.542  1.00  0.00              
ATOM   2199  CA  ASN A 152      -4.903 -30.191  -8.508  1.00  0.00              
ATOM   2200  C   ASN A 152      -6.199 -29.438  -8.781  1.00  0.00              
ATOM   2201  O   ASN A 152      -6.635 -29.310  -9.930  1.00  0.00              
ATOM   2202  CB  ASN A 152      -3.761 -29.177  -8.415  1.00  0.00              
ATOM   2203  CG  ASN A 152      -2.484 -29.779  -7.878  1.00  0.00              
ATOM   2204  OD1 ASN A 152      -2.436 -30.229  -6.735  1.00  0.00              
ATOM   2205  ND2 ASN A 152      -1.442 -29.787  -8.696  1.00  0.00              
ATOM   2206  H   ASN A 152      -3.972 -30.958 -10.273  1.00  0.00              
ATOM   2207  HA  ASN A 152      -5.036 -30.689  -7.546  1.00  0.00              
ATOM   2208 1HB  ASN A 152      -3.534 -28.515  -9.252  1.00  0.00              
ATOM   2209 2HB  ASN A 152      -4.245 -28.608  -7.623  1.00  0.00              
ATOM   2210 1HD2 ASN A 152      -0.572 -30.175  -8.391  1.00  0.00              
ATOM   2211 2HD2 ASN A 152      -1.525 -29.407  -9.616  1.00  0.00              
ATOM   2212  N   TYR A 153      -6.812 -28.945  -7.711  1.00  0.00              
ATOM   2213  CA  TYR A 153      -8.051 -28.191  -7.814  1.00  0.00              
ATOM   2214  C   TYR A 153      -7.839 -26.879  -7.087  1.00  0.00              
ATOM   2215  O   TYR A 153      -7.390 -26.859  -5.945  1.00  0.00              
ATOM   2216  CB  TYR A 153      -9.225 -28.931  -7.167  1.00  0.00              
ATOM   2217  CG  TYR A 153     -10.512 -28.127  -7.149  1.00  0.00              
ATOM   2218  CD1 TYR A 153     -11.164 -27.782  -8.337  1.00  0.00              
ATOM   2219  CD2 TYR A 153     -11.083 -27.713  -5.943  1.00  0.00              
ATOM   2220  CE1 TYR A 153     -12.351 -27.052  -8.328  1.00  0.00              
ATOM   2221  CE2 TYR A 153     -12.269 -26.976  -5.922  1.00  0.00              
ATOM   2222  CZ  TYR A 153     -12.901 -26.651  -7.117  1.00  0.00              
ATOM   2223  OH  TYR A 153     -14.095 -25.950  -7.100  1.00  0.00              
ATOM   2224  H   TYR A 153      -6.404 -29.100  -6.800  1.00  0.00              
ATOM   2225  HA  TYR A 153      -8.274 -27.987  -8.862  1.00  0.00              
ATOM   2226 1HB  TYR A 153      -9.376 -29.852  -7.732  1.00  0.00              
ATOM   2227 2HB  TYR A 153      -8.930 -29.173  -6.147  1.00  0.00              
ATOM   2228  HD1 TYR A 153     -10.727 -28.094  -9.286  1.00  0.00              
ATOM   2229  HD2 TYR A 153     -10.586 -27.974  -5.009  1.00  0.00              
ATOM   2230  HE1 TYR A 153     -12.845 -26.791  -9.263  1.00  0.00              
ATOM   2231  HE2 TYR A 153     -12.696 -26.658  -4.970  1.00  0.00              
ATOM   2232  HH  TYR A 153     -14.394 -25.741  -6.211  1.00  0.00              
ATOM   2233  N   VAL A 154      -8.174 -25.781  -7.750  1.00  0.00              
ATOM   2234  CA  VAL A 154      -8.064 -24.466  -7.144  1.00  0.00              
ATOM   2235  C   VAL A 154      -9.351 -23.704  -7.409  1.00  0.00              
ATOM   2236  O   VAL A 154      -9.908 -23.788  -8.504  1.00  0.00              
ATOM   2237  CB  VAL A 154      -6.889 -23.681  -7.763  1.00  0.00              
ATOM   2238  CG1 VAL A 154      -6.783 -22.297  -7.138  1.00  0.00              
ATOM   2239  CG2 VAL A 154      -5.596 -24.461  -7.580  1.00  0.00              
ATOM   2240  H   VAL A 154      -8.514 -25.859  -8.698  1.00  0.00              
ATOM   2241  HA  VAL A 154      -7.961 -24.536  -6.061  1.00  0.00              
ATOM   2242  HB  VAL A 154      -7.057 -23.580  -8.836  1.00  0.00              
ATOM   2243 1HG1 VAL A 154      -5.949 -21.757  -7.587  1.00  0.00              
ATOM   2244 2HG1 VAL A 154      -7.707 -21.747  -7.313  1.00  0.00              
ATOM   2245 3HG1 VAL A 154      -6.616 -22.395  -6.065  1.00  0.00              
ATOM   2246 1HG2 VAL A 154      -4.769 -23.904  -8.020  1.00  0.00              
ATOM   2247 2HG2 VAL A 154      -5.410 -24.610  -6.517  1.00  0.00              
ATOM   2248 3HG2 VAL A 154      -5.683 -25.429  -8.073  1.00  0.00              
ATOM   2249  N   GLU A 155      -9.844 -22.986  -6.403  1.00  0.00              
ATOM   2250  CA  GLU A 155     -11.003 -22.133  -6.613  1.00  0.00              
ATOM   2251  C   GLU A 155     -10.469 -20.721  -6.809  1.00  0.00              
ATOM   2252  O   GLU A 155      -9.528 -20.296  -6.138  1.00  0.00              
ATOM   2253  CB  GLU A 155     -11.965 -22.183  -5.427  1.00  0.00              
ATOM   2254  CG  GLU A 155     -12.514 -23.572  -5.159  1.00  0.00              
ATOM   2255  CD  GLU A 155     -13.882 -23.531  -4.514  1.00  0.00              
ATOM   2256  OE1 GLU A 155     -14.052 -22.769  -3.543  1.00  0.00              
ATOM   2257  OE2 GLU A 155     -14.783 -24.262  -4.975  1.00  0.00              
ATOM   2258  H   GLU A 155      -9.421 -23.024  -5.487  1.00  0.00              
ATOM   2259  HA  GLU A 155     -11.536 -22.448  -7.511  1.00  0.00              
ATOM   2260 1HB  GLU A 155     -11.416 -21.825  -4.557  1.00  0.00              
ATOM   2261 2HB  GLU A 155     -12.781 -21.496  -5.650  1.00  0.00              
ATOM   2262 1HG  GLU A 155     -12.562 -24.199  -6.049  1.00  0.00              
ATOM   2263 2HG  GLU A 155     -11.801 -23.997  -4.454  1.00  0.00              
ATOM   2264  N   THR A 156     -11.076 -20.003  -7.739  1.00  0.00              
ATOM   2265  CA  THR A 156     -10.631 -18.661  -8.070  1.00  0.00              
ATOM   2266  C   THR A 156     -11.742 -17.658  -8.165  1.00  0.00              
ATOM   2267  O   THR A 156     -12.919 -18.006  -8.234  1.00  0.00              
ATOM   2268  CB  THR A 156      -9.968 -18.620  -9.448  1.00  0.00              
ATOM   2269  OG1 THR A 156     -10.935 -19.004 -10.436  1.00  0.00              
ATOM   2270  CG2 THR A 156      -8.777 -19.537  -9.511  1.00  0.00              
ATOM   2271  H   THR A 156     -11.867 -20.394  -8.232  1.00  0.00              
ATOM   2272  HA  THR A 156      -9.981 -18.283  -7.281  1.00  0.00              
ATOM   2273  HB  THR A 156      -9.641 -17.601  -9.654  1.00  0.00              
ATOM   2274  HG1 THR A 156     -11.503 -18.256 -10.636  1.00  0.00              
ATOM   2275 1HG2 THR A 156      -8.330 -19.483 -10.504  1.00  0.00              
ATOM   2276 2HG2 THR A 156      -8.044 -19.233  -8.765  1.00  0.00              
ATOM   2277 3HG2 THR A 156      -9.096 -20.560  -9.312  1.00  0.00              
ATOM   2278  N   SER A 157     -11.334 -16.397  -8.209  1.00  0.00              
ATOM   2279  CA  SER A 157     -12.243 -15.301  -8.461  1.00  0.00              
ATOM   2280  C   SER A 157     -11.514 -14.322  -9.373  1.00  0.00              
ATOM   2281  O   SER A 157     -10.571 -13.663  -8.946  1.00  0.00              
ATOM   2282  CB  SER A 157     -12.639 -14.593  -7.171  1.00  0.00              
ATOM   2283  OG  SER A 157     -13.410 -13.443  -7.470  1.00  0.00              
ATOM   2284  H   SER A 157     -10.355 -16.200  -8.059  1.00  0.00              
ATOM   2285  HA  SER A 157     -13.205 -15.620  -8.864  1.00  0.00              
ATOM   2286 1HB  SER A 157     -13.219 -15.284  -6.559  1.00  0.00              
ATOM   2287 2HB  SER A 157     -11.733 -14.308  -6.636  1.00  0.00              
ATOM   2288  HG  SER A 157     -14.317 -13.704  -7.651  1.00  0.00              
ATOM   2289  N   ALA A 158     -11.942 -14.244 -10.629  1.00  0.00              
ATOM   2290  CA  ALA A 158     -11.350 -13.311 -11.579  1.00  0.00              
ATOM   2291  C   ALA A 158     -11.725 -11.884 -11.187  1.00  0.00              
ATOM   2292  O   ALA A 158     -11.006 -10.932 -11.496  1.00  0.00              
ATOM   2293  CB  ALA A 158     -11.836 -13.619 -13.001  1.00  0.00              
ATOM   2294  H   ALA A 158     -12.696 -14.843 -10.934  1.00  0.00              
ATOM   2295  HA  ALA A 158     -10.265 -13.407 -11.534  1.00  0.00              
ATOM   2296 1HB  ALA A 158     -11.385 -12.914 -13.699  1.00  0.00              
ATOM   2297 2HB  ALA A 158     -11.548 -14.634 -13.273  1.00  0.00              
ATOM   2298 3HB  ALA A 158     -12.920 -13.525 -13.042  1.00  0.00              
ATOM   2299  N   LYS A 159     -12.854 -11.746 -10.500  1.00  0.00              
ATOM   2300  CA  LYS A 159     -13.342 -10.439 -10.076  1.00  0.00              
ATOM   2301  C   LYS A 159     -12.521  -9.821  -8.941  1.00  0.00              
ATOM   2302  O   LYS A 159     -12.139  -8.654  -9.000  1.00  0.00              
ATOM   2303  CB  LYS A 159     -14.800 -10.550  -9.646  1.00  0.00              
ATOM   2304  CG  LYS A 159     -15.420  -9.227  -9.247  1.00  0.00              
ATOM   2305  CD  LYS A 159     -16.911  -9.388  -9.001  1.00  0.00              
ATOM   2306  CE  LYS A 159     -17.562  -8.070  -8.615  1.00  0.00              
ATOM   2307  NZ  LYS A 159     -19.025  -8.251  -8.392  1.00  0.00              
ATOM   2308  H   LYS A 159     -13.388 -12.571 -10.265  1.00  0.00              
ATOM   2309  HA  LYS A 159     -13.264  -9.730 -10.901  1.00  0.00              
ATOM   2310 1HB  LYS A 159     -15.349 -10.976 -10.486  1.00  0.00              
ATOM   2311 2HB  LYS A 159     -14.834 -11.242  -8.803  1.00  0.00              
ATOM   2312 1HG  LYS A 159     -14.931  -8.876  -8.337  1.00  0.00              
ATOM   2313 2HG  LYS A 159     -15.252  -8.510 -10.049  1.00  0.00              
ATOM   2314 1HD  LYS A 159     -17.374  -9.765  -9.914  1.00  0.00              
ATOM   2315 2HD  LYS A 159     -17.056 -10.108  -8.197  1.00  0.00              
ATOM   2316 1HE  LYS A 159     -17.087  -7.708  -7.704  1.00  0.00              
ATOM   2317 2HE  LYS A 159     -17.392  -7.356  -9.422  1.00  0.00              
ATOM   2318 1HZ  LYS A 159     -19.438  -7.366  -8.137  1.00  0.00              
ATOM   2319 2HZ  LYS A 159     -19.456  -8.593  -9.240  1.00  0.00              
ATOM   2320 3HZ  LYS A 159     -19.172  -8.918  -7.648  1.00  0.00              
ATOM   2321  N   THR A 160     -12.249 -10.604  -7.904  1.00  0.00              
ATOM   2322  CA  THR A 160     -11.505 -10.094  -6.751  1.00  0.00              
ATOM   2323  C   THR A 160     -10.053 -10.536  -6.842  1.00  0.00              
ATOM   2324  O   THR A 160      -9.244 -10.222  -5.973  1.00  0.00              
ATOM   2325  CB  THR A 160     -12.070 -10.631  -5.433  1.00  0.00              
ATOM   2326  OG1 THR A 160     -11.940 -12.056  -5.420  1.00  0.00              
ATOM   2327  CG2 THR A 160     -13.545 -10.253  -5.285  1.00  0.00              
ATOM   2328  H   THR A 160     -12.557 -11.566  -7.904  1.00  0.00              
ATOM   2329  HA  THR A 160     -11.516  -9.004  -6.758  1.00  0.00              
ATOM   2330  HB  THR A 160     -11.503 -10.206  -4.604  1.00  0.00              
ATOM   2331  HG1 THR A 160     -12.649 -12.446  -5.936  1.00  0.00              
ATOM   2332 1HG2 THR A 160     -13.927 -10.644  -4.341  1.00  0.00              
ATOM   2333 2HG2 THR A 160     -13.645  -9.168  -5.295  1.00  0.00              
ATOM   2334 3HG2 THR A 160     -14.113 -10.678  -6.111  1.00  0.00              
ATOM   2335  N   ARG A 161      -9.748 -11.273  -7.908  1.00  0.00              
ATOM   2336  CA  ARG A 161      -8.396 -11.734  -8.223  1.00  0.00              
ATOM   2337  C   ARG A 161      -7.911 -12.892  -7.341  1.00  0.00              
ATOM   2338  O   ARG A 161      -6.771 -13.343  -7.462  1.00  0.00              
ATOM   2339  CB  ARG A 161      -7.395 -10.575  -8.134  1.00  0.00              
ATOM   2340  CG  ARG A 161      -5.985 -10.970  -8.566  1.00  0.00              
ATOM   2341  CD  ARG A 161      -5.059  -9.767  -8.554  1.00  0.00              
ATOM   2342  NE  ARG A 161      -3.692 -10.139  -8.903  1.00  0.00              
ATOM   2343  CZ  ARG A 161      -2.720  -9.266  -9.154  1.00  0.00              
ATOM   2344  NH1 ARG A 161      -2.963  -7.958  -9.099  1.00  0.00              
ATOM   2345  NH2 ARG A 161      -1.504  -9.702  -9.452  1.00  0.00              
ATOM   2346  H   ARG A 161     -10.508 -11.520  -8.526  1.00  0.00              
ATOM   2347  HA  ARG A 161      -8.368 -12.129  -9.239  1.00  0.00              
ATOM   2348 1HB  ARG A 161      -7.774  -9.778  -8.772  1.00  0.00              
ATOM   2349 2HB  ARG A 161      -7.389 -10.239  -7.097  1.00  0.00              
ATOM   2350 1HG  ARG A 161      -5.611 -11.729  -7.878  1.00  0.00              
ATOM   2351 2HG  ARG A 161      -6.036 -11.386  -9.573  1.00  0.00              
ATOM   2352 1HD  ARG A 161      -5.420  -9.035  -9.275  1.00  0.00              
ATOM   2353 2HD  ARG A 161      -5.062  -9.328  -7.557  1.00  0.00              
ATOM   2354  HE  ARG A 161      -3.280 -11.057  -9.007  1.00  0.00              
ATOM   2355 1HH1 ARG A 161      -3.889  -7.629  -8.865  1.00  0.00              
ATOM   2356 2HH1 ARG A 161      -2.220  -7.302  -9.291  1.00  0.00              
ATOM   2357 1HH2 ARG A 161      -1.322 -10.696  -9.488  1.00  0.00              
ATOM   2358 2HH2 ARG A 161      -0.766  -9.040  -9.643  1.00  0.00              
ATOM   2359  N   ALA A 162      -8.768 -13.380  -6.454  1.00  0.00              
ATOM   2360  CA  ALA A 162      -8.370 -14.467  -5.566  1.00  0.00              
ATOM   2361  C   ALA A 162      -7.864 -15.684  -6.351  1.00  0.00              
ATOM   2362  O   ALA A 162      -8.582 -16.255  -7.177  1.00  0.00              
ATOM   2363  CB  ALA A 162      -9.529 -14.855  -4.669  1.00  0.00              
ATOM   2364  H   ALA A 162      -9.703 -13.005  -6.383  1.00  0.00              
ATOM   2365  HA  ALA A 162      -7.544 -14.125  -4.943  1.00  0.00              
ATOM   2366 1HB  ALA A 162      -9.222 -15.667  -4.010  1.00  0.00              
ATOM   2367 2HB  ALA A 162      -9.830 -13.997  -4.070  1.00  0.00              
ATOM   2368 3HB  ALA A 162     -10.368 -15.183  -5.281  1.00  0.00              
ATOM   2369  N   ASN A 163      -6.609 -16.050  -6.104  1.00  0.00              
ATOM   2370  CA  ASN A 163      -5.985 -17.229  -6.703  1.00  0.00              
ATOM   2371  C   ASN A 163      -5.862 -17.261  -8.229  1.00  0.00              
ATOM   2372  O   ASN A 163      -5.668 -18.325  -8.817  1.00  0.00              
ATOM   2373  CB  ASN A 163      -6.719 -18.478  -6.249  1.00  0.00              
ATOM   2374  CG  ASN A 163      -6.571 -18.767  -4.781  1.00  0.00              
ATOM   2375  OD1 ASN A 163      -5.571 -18.401  -4.153  1.00  0.00              
ATOM   2376  ND2 ASN A 163      -7.522 -19.493  -4.250  1.00  0.00              
ATOM   2377  H   ASN A 163      -6.070 -15.476  -5.470  1.00  0.00              
ATOM   2378  HA  ASN A 163      -4.945 -17.302  -6.380  1.00  0.00              
ATOM   2379 1HB  ASN A 163      -7.754 -18.656  -6.546  1.00  0.00              
ATOM   2380 2HB  ASN A 163      -6.061 -19.144  -6.807  1.00  0.00              
ATOM   2381 1HD2 ASN A 163      -7.489 -19.724  -3.277  1.00  0.00              
ATOM   2382 2HD2 ASN A 163      -8.280 -19.815  -4.815  1.00  0.00              
ATOM   2383  N   VAL A 164      -5.962 -16.105  -8.876  1.00  0.00              
ATOM   2384  CA  VAL A 164      -5.792 -16.057 -10.324  1.00  0.00              
ATOM   2385  C   VAL A 164      -4.326 -16.309 -10.702  1.00  0.00              
ATOM   2386  O   VAL A 164      -4.024 -17.077 -11.621  1.00  0.00              
ATOM   2387  CB  VAL A 164      -6.242 -14.689 -10.880  1.00  0.00              
ATOM   2388  CG1 VAL A 164      -5.873 -14.574 -12.375  1.00  0.00              
ATOM   2389  CG2 VAL A 164      -7.749 -14.529 -10.669  1.00  0.00              
ATOM   2390  H   VAL A 164      -6.156 -15.250  -8.375  1.00  0.00              
ATOM   2391  HA  VAL A 164      -6.355 -16.851 -10.816  1.00  0.00              
ATOM   2392  HB  VAL A 164      -5.746 -13.898 -10.318  1.00  0.00              
ATOM   2393 1HG1 VAL A 164      -6.195 -13.604 -12.756  1.00  0.00              
ATOM   2394 2HG1 VAL A 164      -4.793 -14.668 -12.492  1.00  0.00              
ATOM   2395 3HG1 VAL A 164      -6.369 -15.366 -12.934  1.00  0.00              
ATOM   2396 1HG2 VAL A 164      -8.071 -13.564 -11.060  1.00  0.00              
ATOM   2397 2HG2 VAL A 164      -8.276 -15.327 -11.192  1.00  0.00              
ATOM   2398 3HG2 VAL A 164      -7.975 -14.582  -9.604  1.00  0.00              
ATOM   2399  N   ASP A 165      -3.412 -15.661  -9.990  1.00  0.00              
ATOM   2400  CA  ASP A 165      -1.999 -15.874 -10.254  1.00  0.00              
ATOM   2401  C   ASP A 165      -1.632 -17.307  -9.871  1.00  0.00              
ATOM   2402  O   ASP A 165      -0.756 -17.923 -10.486  1.00  0.00              
ATOM   2403  CB  ASP A 165      -1.140 -14.868  -9.484  1.00  0.00              
ATOM   2404  CG  ASP A 165      -1.199 -13.446 -10.025  1.00  0.00              
ATOM   2405  OD1 ASP A 165      -1.697 -13.264 -11.111  1.00  0.00              
ATOM   2406  OD2 ASP A 165      -0.892 -12.539  -9.289  1.00  0.00              
ATOM   2407  H   ASP A 165      -3.684 -15.017  -9.261  1.00  0.00              
ATOM   2408  HA  ASP A 165      -1.800 -15.751 -11.319  1.00  0.00              
ATOM   2409 1HB  ASP A 165      -1.340 -14.857  -8.412  1.00  0.00              
ATOM   2410 2HB  ASP A 165      -0.149 -15.284  -9.666  1.00  0.00              
ATOM   2411  N   LYS A 166      -2.320 -17.837  -8.866  1.00  0.00              
ATOM   2412  CA  LYS A 166      -2.055 -19.189  -8.373  1.00  0.00              
ATOM   2413  C   LYS A 166      -2.287 -20.263  -9.434  1.00  0.00              
ATOM   2414  O   LYS A 166      -1.483 -21.183  -9.572  1.00  0.00              
ATOM   2415  CB  LYS A 166      -2.921 -19.480  -7.147  1.00  0.00              
ATOM   2416  CG  LYS A 166      -2.744 -20.877  -6.568  1.00  0.00              
ATOM   2417  CD  LYS A 166      -3.451 -21.015  -5.228  1.00  0.00              
ATOM   2418  CE  LYS A 166      -3.431 -22.455  -4.737  1.00  0.00              
ATOM   2419  NZ  LYS A 166      -2.044 -22.972  -4.584  1.00  0.00              
ATOM   2420  H   LYS A 166      -3.048 -17.289  -8.430  1.00  0.00              
ATOM   2421  HA  LYS A 166      -1.006 -19.280  -8.091  1.00  0.00              
ATOM   2422 1HB  LYS A 166      -2.663 -18.738  -6.390  1.00  0.00              
ATOM   2423 2HB  LYS A 166      -3.960 -19.342  -7.449  1.00  0.00              
ATOM   2424 1HG  LYS A 166      -3.157 -21.599  -7.274  1.00  0.00              
ATOM   2425 2HG  LYS A 166      -1.679 -21.066  -6.439  1.00  0.00              
ATOM   2426 1HD  LYS A 166      -2.947 -20.376  -4.502  1.00  0.00              
ATOM   2427 2HD  LYS A 166      -4.483 -20.686  -5.345  1.00  0.00              
ATOM   2428 1HE  LYS A 166      -3.941 -22.495  -3.775  1.00  0.00              
ATOM   2429 2HE  LYS A 166      -3.970 -23.069  -5.458  1.00  0.00              
ATOM   2430 1HZ  LYS A 166      -2.075 -23.928  -4.258  1.00  0.00              
ATOM   2431 2HZ  LYS A 166      -1.571 -22.936  -5.476  1.00  0.00              
ATOM   2432 3HZ  LYS A 166      -1.545 -22.404  -3.915  1.00  0.00              
ATOM   2433  N   VAL A 167      -3.373 -20.165 -10.193  1.00  0.00              
ATOM   2434  CA  VAL A 167      -3.627 -21.210 -11.167  1.00  0.00              
ATOM   2435  C   VAL A 167      -2.643 -21.193 -12.328  1.00  0.00              
ATOM   2436  O   VAL A 167      -2.303 -22.250 -12.862  1.00  0.00              
ATOM   2437  CB  VAL A 167      -5.097 -21.183 -11.680  1.00  0.00              
ATOM   2438  CG1 VAL A 167      -6.036 -21.502 -10.515  1.00  0.00              
ATOM   2439  CG2 VAL A 167      -5.443 -19.829 -12.296  1.00  0.00              
ATOM   2440  H   VAL A 167      -4.024 -19.395 -10.117  1.00  0.00              
ATOM   2441  HA  VAL A 167      -3.493 -22.200 -10.730  1.00  0.00              
ATOM   2442  HB  VAL A 167      -5.209 -21.922 -12.473  1.00  0.00              
ATOM   2443 1HG1 VAL A 167      -7.068 -21.485 -10.865  1.00  0.00              
ATOM   2444 2HG1 VAL A 167      -5.802 -22.491 -10.120  1.00  0.00              
ATOM   2445 3HG1 VAL A 167      -5.908 -20.756  -9.730  1.00  0.00              
ATOM   2446 1HG2 VAL A 167      -6.475 -19.840 -12.646  1.00  0.00              
ATOM   2447 2HG2 VAL A 167      -5.322 -19.048 -11.545  1.00  0.00              
ATOM   2448 3HG2 VAL A 167      -4.777 -19.631 -13.137  1.00  0.00              
ATOM   2449  N   PHE A 168      -2.174 -20.009 -12.718  1.00  0.00              
ATOM   2450  CA  PHE A 168      -1.221 -19.921 -13.815  1.00  0.00              
ATOM   2451  C   PHE A 168       0.178 -20.342 -13.359  1.00  0.00              
ATOM   2452  O   PHE A 168       0.882 -21.053 -14.082  1.00  0.00              
ATOM   2453  CB  PHE A 168      -1.198 -18.498 -14.398  1.00  0.00              
ATOM   2454  CG  PHE A 168      -2.374 -18.200 -15.300  1.00  0.00              
ATOM   2455  CD1 PHE A 168      -2.397 -18.664 -16.615  1.00  0.00              
ATOM   2456  CD2 PHE A 168      -3.472 -17.497 -14.820  1.00  0.00              
ATOM   2457  CE1 PHE A 168      -3.496 -18.436 -17.436  1.00  0.00              
ATOM   2458  CE2 PHE A 168      -4.578 -17.263 -15.630  1.00  0.00              
ATOM   2459  CZ  PHE A 168      -4.594 -17.732 -16.940  1.00  0.00              
ATOM   2460  H   PHE A 168      -2.473 -19.161 -12.257  1.00  0.00              
ATOM   2461  HA  PHE A 168      -1.509 -20.608 -14.612  1.00  0.00              
ATOM   2462 1HB  PHE A 168      -1.221 -17.762 -13.596  1.00  0.00              
ATOM   2463 2HB  PHE A 168      -0.299 -18.353 -14.996  1.00  0.00              
ATOM   2464  HD1 PHE A 168      -1.538 -19.214 -17.000  1.00  0.00              
ATOM   2465  HD2 PHE A 168      -3.461 -17.128 -13.794  1.00  0.00              
ATOM   2466  HE1 PHE A 168      -3.496 -18.807 -18.460  1.00  0.00              
ATOM   2467  HE2 PHE A 168      -5.433 -16.711 -15.240  1.00  0.00              
ATOM   2468  HZ  PHE A 168      -5.458 -17.550 -17.576  1.00  0.00              
ATOM   2469  N   PHE A 169       0.572 -19.912 -12.162  1.00  0.00              
ATOM   2470  CA  PHE A 169       1.887 -20.246 -11.623  1.00  0.00              
ATOM   2471  C   PHE A 169       1.982 -21.738 -11.294  1.00  0.00              
ATOM   2472  O   PHE A 169       2.948 -22.399 -11.669  1.00  0.00              
ATOM   2473  CB  PHE A 169       2.194 -19.405 -10.371  1.00  0.00              
ATOM   2474  CG  PHE A 169       2.864 -18.081 -10.677  1.00  0.00              
ATOM   2475  CD1 PHE A 169       2.185 -17.081 -11.374  1.00  0.00              
ATOM   2476  CD2 PHE A 169       4.182 -17.844 -10.288  1.00  0.00              
ATOM   2477  CE1 PHE A 169       2.810 -15.860 -11.684  1.00  0.00              
ATOM   2478  CE2 PHE A 169       4.817 -16.630 -10.593  1.00  0.00              
ATOM   2479  CZ  PHE A 169       4.127 -15.636 -11.294  1.00  0.00              
ATOM   2480  H   PHE A 169      -0.054 -19.340 -11.614  1.00  0.00              
ATOM   2481  HA  PHE A 169       2.656 -20.042 -12.370  1.00  0.00              
ATOM   2482 1HB  PHE A 169       1.272 -19.174  -9.839  1.00  0.00              
ATOM   2483 2HB  PHE A 169       2.867 -19.950  -9.710  1.00  0.00              
ATOM   2484  HD1 PHE A 169       1.153 -17.253 -11.681  1.00  0.00              
ATOM   2485  HD2 PHE A 169       4.721 -18.619  -9.741  1.00  0.00              
ATOM   2486  HE1 PHE A 169       2.263 -15.092 -12.229  1.00  0.00              
ATOM   2487  HE2 PHE A 169       5.849 -16.462 -10.283  1.00  0.00              
ATOM   2488  HZ  PHE A 169       4.615 -14.693 -11.535  1.00  0.00              
ATOM   2489  N   ASP A 170       0.976 -22.274 -10.611  1.00  0.00              
ATOM   2490  CA  ASP A 170       0.973 -23.696 -10.292  1.00  0.00              
ATOM   2491  C   ASP A 170       0.937 -24.543 -11.554  1.00  0.00              
ATOM   2492  O   ASP A 170       1.538 -25.617 -11.600  1.00  0.00              
ATOM   2493  CB  ASP A 170      -0.205 -24.065  -9.385  1.00  0.00              
ATOM   2494  CG  ASP A 170       0.001 -23.608  -7.952  1.00  0.00              
ATOM   2495  OD1 ASP A 170       1.148 -23.265  -7.595  1.00  0.00              
ATOM   2496  OD2 ASP A 170      -0.971 -23.606  -7.173  1.00  0.00              
ATOM   2497  H   ASP A 170       0.202 -21.700 -10.306  1.00  0.00              
ATOM   2498  HA  ASP A 170       1.893 -23.959  -9.768  1.00  0.00              
ATOM   2499 1HB  ASP A 170      -1.168 -23.721  -9.763  1.00  0.00              
ATOM   2500 2HB  ASP A 170      -0.159 -25.152  -9.443  1.00  0.00              
ATOM   2501  N   LEU A 171       0.239 -24.073 -12.587  1.00  0.00              
ATOM   2502  CA  LEU A 171       0.231 -24.821 -13.835  1.00  0.00              
ATOM   2503  C   LEU A 171       1.629 -24.802 -14.445  1.00  0.00              
ATOM   2504  O   LEU A 171       2.111 -25.829 -14.921  1.00  0.00              
ATOM   2505  CB  LEU A 171      -0.787 -24.251 -14.836  1.00  0.00              
ATOM   2506  CG  LEU A 171      -0.846 -25.002 -16.176  1.00  0.00              
ATOM   2507  CD1 LEU A 171      -1.187 -26.476 -15.909  1.00  0.00              
ATOM   2508  CD2 LEU A 171      -1.893 -24.366 -17.129  1.00  0.00              
ATOM   2509  H   LEU A 171      -0.284 -23.212 -12.526  1.00  0.00              
ATOM   2510  HA  LEU A 171      -0.027 -25.861 -13.636  1.00  0.00              
ATOM   2511 1HB  LEU A 171      -1.702 -24.414 -14.270  1.00  0.00              
ATOM   2512 2HB  LEU A 171      -0.642 -23.182 -14.994  1.00  0.00              
ATOM   2513  HG  LEU A 171       0.129 -24.893 -16.652  1.00  0.00              
ATOM   2514 1HD1 LEU A 171      -1.231 -27.018 -16.854  1.00  0.00              
ATOM   2515 2HD1 LEU A 171      -0.419 -26.918 -15.274  1.00  0.00              
ATOM   2516 3HD1 LEU A 171      -2.153 -26.541 -15.409  1.00  0.00              
ATOM   2517 1HD2 LEU A 171      -1.911 -24.918 -18.069  1.00  0.00              
ATOM   2518 2HD2 LEU A 171      -2.879 -24.405 -16.665  1.00  0.00              
ATOM   2519 3HD2 LEU A 171      -1.624 -23.327 -17.324  1.00  0.00              
ATOM   2520  N   MET A 172       2.286 -23.644 -14.423  1.00  0.00              
ATOM   2521  CA  MET A 172       3.641 -23.556 -14.970  1.00  0.00              
ATOM   2522  C   MET A 172       4.601 -24.455 -14.185  1.00  0.00              
ATOM   2523  O   MET A 172       5.582 -24.951 -14.730  1.00  0.00              
ATOM   2524  CB  MET A 172       4.170 -22.112 -14.939  1.00  0.00              
ATOM   2525  CG  MET A 172       3.540 -21.162 -15.952  1.00  0.00              
ATOM   2526  SD  MET A 172       4.412 -19.560 -16.025  1.00  0.00              
ATOM   2527  CE  MET A 172       3.883 -18.812 -14.486  1.00  0.00              
ATOM   2528  H   MET A 172       1.859 -22.817 -14.031  1.00  0.00              
ATOM   2529  HA  MET A 172       3.649 -23.910 -16.001  1.00  0.00              
ATOM   2530 1HB  MET A 172       3.991 -21.730 -13.935  1.00  0.00              
ATOM   2531 2HB  MET A 172       5.245 -22.163 -15.122  1.00  0.00              
ATOM   2532 1HG  MET A 172       3.573 -21.638 -16.931  1.00  0.00              
ATOM   2533 2HG  MET A 172       2.502 -20.998 -15.661  1.00  0.00              
ATOM   2534 1HE  MET A 172       4.335 -17.825 -14.386  1.00  0.00              
ATOM   2535 2HE  MET A 172       2.796 -18.717 -14.481  1.00  0.00              
ATOM   2536 3HE  MET A 172       4.196 -19.440 -13.651  1.00  0.00              
ATOM   2537  N   ARG A 173       4.323 -24.651 -12.903  1.00  0.00              
ATOM   2538  CA  ARG A 173       5.133 -25.550 -12.099  1.00  0.00              
ATOM   2539  C   ARG A 173       4.901 -26.985 -12.552  1.00  0.00              
ATOM   2540  O   ARG A 173       5.831 -27.780 -12.604  1.00  0.00              
ATOM   2541  CB  ARG A 173       4.800 -25.388 -10.611  1.00  0.00              
ATOM   2542  CG  ARG A 173       5.282 -24.070 -10.039  1.00  0.00              
ATOM   2543  CD  ARG A 173       5.030 -23.967  -8.538  1.00  0.00              
ATOM   2544  NE  ARG A 173       5.499 -22.683  -8.019  1.00  0.00              
ATOM   2545  CZ  ARG A 173       4.708 -21.658  -7.713  1.00  0.00              
ATOM   2546  NH1 ARG A 173       3.389 -21.757  -7.864  1.00  0.00              
ATOM   2547  NH2 ARG A 173       5.240 -20.527  -7.268  1.00  0.00              
ATOM   2548  H   ARG A 173       3.542 -24.176 -12.474  1.00  0.00              
ATOM   2549  HA  ARG A 173       6.190 -25.325 -12.245  1.00  0.00              
ATOM   2550 1HB  ARG A 173       3.718 -25.467 -10.518  1.00  0.00              
ATOM   2551 2HB  ARG A 173       5.271 -26.220 -10.088  1.00  0.00              
ATOM   2552 1HG  ARG A 173       6.353 -23.981 -10.226  1.00  0.00              
ATOM   2553 2HG  ARG A 173       4.757 -23.260 -10.545  1.00  0.00              
ATOM   2554 1HD  ARG A 173       3.961 -24.061  -8.351  1.00  0.00              
ATOM   2555 2HD  ARG A 173       5.560 -24.775  -8.034  1.00  0.00              
ATOM   2556  HE  ARG A 173       6.442 -22.375  -7.817  1.00  0.00              
ATOM   2557 1HH1 ARG A 173       2.986 -22.616  -8.213  1.00  0.00              
ATOM   2558 2HH1 ARG A 173       2.797 -20.974  -7.629  1.00  0.00              
ATOM   2559 1HH2 ARG A 173       6.243 -20.451  -7.165  1.00  0.00              
ATOM   2560 2HH2 ARG A 173       4.643 -19.748  -7.036  1.00  0.00              
ATOM   2561  N   GLU A 174       3.659 -27.309 -12.895  1.00  0.00              
ATOM   2562  CA  GLU A 174       3.354 -28.640 -13.398  1.00  0.00              
ATOM   2563  C   GLU A 174       4.006 -28.830 -14.761  1.00  0.00              
ATOM   2564  O   GLU A 174       4.511 -29.912 -15.077  1.00  0.00              
ATOM   2565  CB  GLU A 174       1.842 -28.842 -13.487  1.00  0.00              
ATOM   2566  CG  GLU A 174       1.222 -29.181 -12.148  1.00  0.00              
ATOM   2567  CD  GLU A 174      -0.240 -29.541 -12.247  1.00  0.00              
ATOM   2568  OE1 GLU A 174      -0.607 -30.316 -13.155  1.00  0.00              
ATOM   2569  OE2 GLU A 174      -1.019 -29.053 -11.401  1.00  0.00              
ATOM   2570  H   GLU A 174       2.914 -26.633 -12.808  1.00  0.00              
ATOM   2571  HA  GLU A 174       3.769 -29.393 -12.727  1.00  0.00              
ATOM   2572 1HB  GLU A 174       1.420 -27.916 -13.877  1.00  0.00              
ATOM   2573 2HB  GLU A 174       1.669 -29.649 -14.200  1.00  0.00              
ATOM   2574 1HG  GLU A 174       1.738 -29.983 -11.621  1.00  0.00              
ATOM   2575 2HG  GLU A 174       1.316 -28.255 -11.581  1.00  0.00              
ATOM   2576  N   ILE A 175       4.007 -27.774 -15.567  1.00  0.00              
ATOM   2577  CA  ILE A 175       4.567 -27.858 -16.904  1.00  0.00              
ATOM   2578  C   ILE A 175       6.075 -28.056 -16.767  1.00  0.00              
ATOM   2579  O   ILE A 175       6.679 -28.872 -17.460  1.00  0.00              
ATOM   2580  CB  ILE A 175       4.271 -26.602 -17.743  1.00  0.00              
ATOM   2581  CG1 ILE A 175       2.774 -26.503 -18.047  1.00  0.00              
ATOM   2582  CG2 ILE A 175       5.079 -26.621 -19.032  1.00  0.00              
ATOM   2583  CD1 ILE A 175       2.352 -25.167 -18.614  1.00  0.00              
ATOM   2584  H   ILE A 175       3.615 -26.897 -15.252  1.00  0.00              
ATOM   2585  HA  ILE A 175       4.181 -28.732 -17.428  1.00  0.00              
ATOM   2586  HB  ILE A 175       4.532 -25.718 -17.163  1.00  0.00              
ATOM   2587 1HG1 ILE A 175       2.535 -27.292 -18.760  1.00  0.00              
ATOM   2588 2HG1 ILE A 175       2.241 -26.686 -17.114  1.00  0.00              
ATOM   2589 1HG2 ILE A 175       4.857 -25.726 -19.613  1.00  0.00              
ATOM   2590 2HG2 ILE A 175       6.142 -26.645 -18.794  1.00  0.00              
ATOM   2591 3HG2 ILE A 175       4.817 -27.505 -19.613  1.00  0.00              
ATOM   2592 1HD1 ILE A 175       1.279 -25.173 -18.804  1.00  0.00              
ATOM   2593 2HD1 ILE A 175       2.590 -24.377 -17.901  1.00  0.00              
ATOM   2594 3HD1 ILE A 175       2.883 -24.984 -19.548  1.00  0.00              
ATOM   2595  N   ARG A 176       6.669 -27.287 -15.861  1.00  0.00              
ATOM   2596  CA  ARG A 176       8.090 -27.389 -15.561  1.00  0.00              
ATOM   2597  C   ARG A 176       8.432 -28.823 -15.162  1.00  0.00              
ATOM   2598  O   ARG A 176       9.375 -29.412 -15.688  1.00  0.00              
ATOM   2599  CB  ARG A 176       8.536 -26.384 -14.509  1.00  0.00              
ATOM   2600  CG  ARG A 176      10.017 -26.429 -14.169  1.00  0.00              
ATOM   2601  CD  ARG A 176      10.480 -25.319 -13.298  1.00  0.00              
ATOM   2602  NE  ARG A 176       9.847 -25.277 -11.989  1.00  0.00              
ATOM   2603  CZ  ARG A 176       9.813 -24.192 -11.190  1.00  0.00              
ATOM   2604  NH1 ARG A 176      10.404 -23.072 -11.543  1.00  0.00              
ATOM   2605  NH2 ARG A 176       9.189 -24.291 -10.030  1.00  0.00              
ATOM   2606  H   ARG A 176       6.109 -26.608 -15.365  1.00  0.00              
ATOM   2607  HA  ARG A 176       8.673 -27.150 -16.451  1.00  0.00              
ATOM   2608 1HB  ARG A 176       8.284 -25.395 -14.888  1.00  0.00              
ATOM   2609 2HB  ARG A 176       7.956 -26.587 -13.609  1.00  0.00              
ATOM   2610 1HG  ARG A 176      10.227 -27.368 -13.657  1.00  0.00              
ATOM   2611 2HG  ARG A 176      10.587 -26.388 -15.098  1.00  0.00              
ATOM   2612 1HD  ARG A 176      11.553 -25.418 -13.138  1.00  0.00              
ATOM   2613 2HD  ARG A 176      10.272 -24.371 -13.792  1.00  0.00              
ATOM   2614  HE  ARG A 176       9.356 -26.004 -11.487  1.00  0.00              
ATOM   2615 1HH1 ARG A 176      10.893 -23.019 -12.426  1.00  0.00              
ATOM   2616 2HH1 ARG A 176      10.368 -22.271 -10.931  1.00  0.00              
ATOM   2617 1HH2 ARG A 176       8.755 -25.165  -9.766  1.00  0.00              
ATOM   2618 2HH2 ARG A 176       9.149 -23.494  -9.412  1.00  0.00              
ATOM   2619  N   ALA A 177       7.660 -29.378 -14.232  1.00  0.00              
ATOM   2620  CA  ALA A 177       7.914 -30.722 -13.735  1.00  0.00              
ATOM   2621  C   ALA A 177       7.860 -31.697 -14.901  1.00  0.00              
ATOM   2622  O   ALA A 177       8.708 -32.580 -15.028  1.00  0.00              
ATOM   2623  CB  ALA A 177       6.872 -31.102 -12.691  1.00  0.00              
ATOM   2624  H   ALA A 177       6.878 -28.856 -13.861  1.00  0.00              
ATOM   2625  HA  ALA A 177       8.913 -30.751 -13.300  1.00  0.00              
ATOM   2626 1HB  ALA A 177       7.074 -32.109 -12.327  1.00  0.00              
ATOM   2627 2HB  ALA A 177       6.918 -30.400 -11.859  1.00  0.00              
ATOM   2628 3HB  ALA A 177       5.880 -31.070 -13.139  1.00  0.00              
ATOM   2629  N   ARG A 178       6.862 -31.513 -15.758  1.00  0.00              
ATOM   2630  CA  ARG A 178       6.667 -32.374 -16.914  1.00  0.00              
ATOM   2631  C   ARG A 178       7.796 -32.238 -17.933  1.00  0.00              
ATOM   2632  O   ARG A 178       8.174 -33.210 -18.583  1.00  0.00              
ATOM   2633  CB  ARG A 178       5.308 -32.149 -17.562  1.00  0.00              
ATOM   2634  CG  ARG A 178       4.992 -33.078 -18.724  1.00  0.00              
ATOM   2635  CD  ARG A 178       5.003 -34.521 -18.374  1.00  0.00              
ATOM   2636  NE  ARG A 178       4.708 -35.412 -19.485  1.00  0.00              
ATOM   2637  CZ  ARG A 178       4.910 -36.744 -19.472  1.00  0.00              
ATOM   2638  NH1 ARG A 178       5.442 -37.338 -18.427  1.00  0.00              
ATOM   2639  NH2 ARG A 178       4.582 -37.436 -20.549  1.00  0.00              
ATOM   2640  H   ARG A 178       6.219 -30.750 -15.599  1.00  0.00              
ATOM   2641  HA  ARG A 178       6.673 -33.419 -16.601  1.00  0.00              
ATOM   2642 1HB  ARG A 178       4.559 -32.280 -16.783  1.00  0.00              
ATOM   2643 2HB  ARG A 178       5.291 -31.117 -17.913  1.00  0.00              
ATOM   2644 1HG  ARG A 178       4.000 -32.832 -19.104  1.00  0.00              
ATOM   2645 2HG  ARG A 178       5.732 -32.915 -19.508  1.00  0.00              
ATOM   2646 1HD  ARG A 178       5.991 -34.787 -17.997  1.00  0.00              
ATOM   2647 2HD  ARG A 178       4.258 -34.704 -17.601  1.00  0.00              
ATOM   2648  HE  ARG A 178       4.325 -35.201 -20.397  1.00  0.00              
ATOM   2649 1HH1 ARG A 178       5.704 -36.793 -17.618  1.00  0.00              
ATOM   2650 2HH1 ARG A 178       5.586 -38.338 -18.437  1.00  0.00              
ATOM   2651 1HH2 ARG A 178       4.191 -36.961 -21.351  1.00  0.00              
ATOM   2652 2HH2 ARG A 178       4.724 -38.435 -20.566  1.00  0.00              
ATOM   2653  N   LYS A 179       8.334 -31.031 -18.073  1.00  0.00              
ATOM   2654  CA  LYS A 179       9.491 -30.816 -18.934  1.00  0.00              
ATOM   2655  C   LYS A 179      10.749 -31.493 -18.394  1.00  0.00              
ATOM   2656  O   LYS A 179      11.603 -31.925 -19.163  1.00  0.00              
ATOM   2657  CB  LYS A 179       9.738 -29.315 -19.128  1.00  0.00              
ATOM   2658  CG  LYS A 179       8.728 -28.643 -20.056  1.00  0.00              
ATOM   2659  CD  LYS A 179       8.916 -27.129 -20.128  1.00  0.00              
ATOM   2660  CE  LYS A 179       8.016 -26.516 -21.206  1.00  0.00              
ATOM   2661  NZ  LYS A 179       7.987 -25.023 -21.175  1.00  0.00              
ATOM   2662  H   LYS A 179       7.938 -30.245 -17.576  1.00  0.00              
ATOM   2663  HA  LYS A 179       9.310 -31.261 -19.913  1.00  0.00              
ATOM   2664 1HB  LYS A 179       9.695 -28.854 -18.141  1.00  0.00              
ATOM   2665 2HB  LYS A 179      10.743 -29.206 -19.535  1.00  0.00              
ATOM   2666 1HG  LYS A 179       8.846 -29.062 -21.056  1.00  0.00              
ATOM   2667 2HG  LYS A 179       7.724 -28.857 -19.689  1.00  0.00              
ATOM   2668 1HD  LYS A 179       8.668 -26.702 -19.155  1.00  0.00              
ATOM   2669 2HD  LYS A 179       9.960 -26.919 -20.360  1.00  0.00              
ATOM   2670 1HE  LYS A 179       8.380 -26.839 -22.180  1.00  0.00              
ATOM   2671 2HE  LYS A 179       7.002 -26.888 -21.057  1.00  0.00              
ATOM   2672 1HZ  LYS A 179       7.379 -24.683 -21.906  1.00  0.00              
ATOM   2673 2HZ  LYS A 179       7.642 -24.712 -20.277  1.00  0.00              
ATOM   2674 3HZ  LYS A 179       8.920 -24.666 -21.319  1.00  0.00              
ATOM   2675  N   MET A 180      10.863 -31.584 -17.071  1.00  0.00              
ATOM   2676  CA  MET A 180      11.974 -32.308 -16.460  1.00  0.00              
ATOM   2677  C   MET A 180      11.830 -33.782 -16.795  1.00  0.00              
ATOM   2678  O   MET A 180      12.803 -34.462 -17.110  1.00  0.00              
ATOM   2679  CB  MET A 180      12.003 -32.095 -14.947  1.00  0.00              
ATOM   2680  CG  MET A 180      12.376 -30.684 -14.517  1.00  0.00              
ATOM   2681  SD  MET A 180      12.294 -30.458 -12.729  1.00  0.00              
ATOM   2682  CE  MET A 180      13.698 -31.436 -12.200  1.00  0.00              
ATOM   2683  H   MET A 180      10.173 -31.148 -16.477  1.00  0.00              
ATOM   2684  HA  MET A 180      12.919 -31.954 -16.872  1.00  0.00              
ATOM   2685 1HB  MET A 180      11.009 -32.338 -14.574  1.00  0.00              
ATOM   2686 2HB  MET A 180      12.727 -32.802 -14.541  1.00  0.00              
ATOM   2687 1HG  MET A 180      13.391 -30.482 -14.857  1.00  0.00              
ATOM   2688 2HG  MET A 180      11.686 -29.989 -14.997  1.00  0.00              
ATOM   2689 1HE  MET A 180      13.781 -31.395 -11.114  1.00  0.00              
ATOM   2690 2HE  MET A 180      13.560 -32.470 -12.516  1.00  0.00              
ATOM   2691 3HE  MET A 180      14.608 -31.037 -12.649  1.00  0.00              
ATOM   2692  N   GLU A 181      10.591 -34.257 -16.726  1.00  0.00              
ATOM   2693  CA  GLU A 181      10.244 -35.623 -17.087  1.00  0.00              
ATOM   2694  C   GLU A 181      10.464 -35.927 -18.566  1.00  0.00              
ATOM   2695  O   GLU A 181      10.853 -37.038 -18.924  1.00  0.00              
ATOM   2696  CB  GLU A 181       8.787 -35.905 -16.715  1.00  0.00              
ATOM   2697  CG  GLU A 181       8.529 -36.005 -15.218  1.00  0.00              
ATOM   2698  CD  GLU A 181       7.064 -36.178 -14.926  1.00  0.00              
ATOM   2699  OE1 GLU A 181       6.287 -36.152 -15.850  1.00  0.00              
ATOM   2700  OE2 GLU A 181       6.731 -36.449 -13.797  1.00  0.00              
ATOM   2701  H   GLU A 181       9.864 -33.632 -16.406  1.00  0.00              
ATOM   2702  HA  GLU A 181      10.888 -36.322 -16.552  1.00  0.00              
ATOM   2703 1HB  GLU A 181       8.189 -35.094 -17.132  1.00  0.00              
ATOM   2704 2HB  GLU A 181       8.510 -36.844 -17.194  1.00  0.00              
ATOM   2705 1HG  GLU A 181       9.091 -36.803 -14.734  1.00  0.00              
ATOM   2706 2HG  GLU A 181       8.863 -35.042 -14.835  1.00  0.00              
ATOM   2707  N   ASP A 182      10.213 -34.938 -19.416  1.00  0.00              
ATOM   2708  CA  ASP A 182      10.384 -35.097 -20.857  1.00  0.00              
ATOM   2709  C   ASP A 182      11.806 -34.858 -21.356  1.00  0.00              
ATOM   2710  O   ASP A 182      12.110 -35.130 -22.517  1.00  0.00              
ATOM   2711  CB  ASP A 182       9.427 -34.157 -21.594  1.00  0.00              
ATOM   2712  CG  ASP A 182       7.963 -34.568 -21.524  1.00  0.00              
ATOM   2713  OD1 ASP A 182       7.698 -35.689 -21.158  1.00  0.00              
ATOM   2714  OD2 ASP A 182       7.120 -33.718 -21.682  1.00  0.00              
ATOM   2715  H   ASP A 182       9.894 -34.051 -19.054  1.00  0.00              
ATOM   2716  HA  ASP A 182      10.165 -36.126 -21.143  1.00  0.00              
ATOM   2717 1HB  ASP A 182       9.526 -33.113 -21.294  1.00  0.00              
ATOM   2718 2HB  ASP A 182       9.789 -34.277 -22.616  1.00  0.00              
ATOM   2719  N   SER A 183      12.674 -34.350 -20.492  1.00  0.00              
ATOM   2720  CA  SER A 183      14.045 -34.074 -20.896  1.00  0.00              
ATOM   2721  C   SER A 183      15.047 -34.688 -19.930  1.00  0.00              
ATOM   2722  O   SER A 183      15.774 -35.610 -20.359  1.00  0.00              
ATOM   2723  OXT SER A 183      15.118 -34.284 -18.802  1.00  0.00              
ATOM   2724  CB  SER A 183      14.264 -32.577 -21.001  1.00  0.00              
ATOM   2725  OG  SER A 183      15.577 -32.262 -21.377  1.00  0.00              
ATOM   2726  H   SER A 183      12.391 -34.150 -19.543  1.00  0.00              
ATOM   2727  HA  SER A 183      14.270 -34.398 -21.913  1.00  0.00              
ATOM   2728 1HB  SER A 183      13.576 -32.176 -21.744  1.00  0.00              
ATOM   2729 2HB  SER A 183      14.055 -32.125 -20.032  1.00  0.00              
ATOM   2730  HG  SER A 183      15.674 -31.309 -21.432  1.00  0.00              
ATOM   2731  N   SER C   4       4.356  -0.134 -11.183  1.00  0.00              
ATOM   2732  CA  SER C   4       3.056   0.595 -11.101  1.00  0.00              
ATOM   2733  C   SER C   4       2.051  -0.020 -12.075  1.00  0.00              
ATOM   2734  O   SER C   4       1.257  -0.887 -11.698  1.00  0.00              
ATOM   2735  CB  SER C   4       3.242   2.070 -11.402  1.00  0.00              
ATOM   2736  OG  SER C   4       4.022   2.710 -10.431  1.00  0.00              
ATOM   2737 1H   SER C   4       5.188   0.356 -11.445  1.00  0.00              
ATOM   2738 2H   SER C   4       4.727  -0.587 -10.373  1.00  0.00              
ATOM   2739 3H   SER C   4       4.459  -0.902 -11.815  1.00  0.00              
ATOM   2740  HA  SER C   4       2.646   0.637 -10.091  1.00  0.00              
ATOM   2741 1HB  SER C   4       3.729   2.169 -12.372  1.00  0.00              
ATOM   2742 2HB  SER C   4       2.263   2.544 -11.440  1.00  0.00              
ATOM   2743  HG  SER C   4       4.116   3.638 -10.657  1.00  0.00              
ATOM   2744  N   ARG C   5       2.092   0.430 -13.325  1.00  0.00              
ATOM   2745  CA  ARG C   5       1.146  -0.043 -14.326  1.00  0.00              
ATOM   2746  C   ARG C   5       1.653  -1.313 -14.994  1.00  0.00              
ATOM   2747  O   ARG C   5       2.732  -1.812 -14.673  1.00  0.00              
ATOM   2748  CB  ARG C   5       0.806   1.030 -15.350  1.00  0.00              
ATOM   2749  CG  ARG C   5      -0.080   2.151 -14.831  1.00  0.00              
ATOM   2750  CD  ARG C   5      -1.463   1.731 -14.491  1.00  0.00              
ATOM   2751  NE  ARG C   5      -2.248   1.267 -15.624  1.00  0.00              
ATOM   2752  CZ  ARG C   5      -3.530   0.859 -15.552  1.00  0.00              
ATOM   2753  NH1 ARG C   5      -4.164   0.820 -14.401  1.00  0.00              
ATOM   2754  NH2 ARG C   5      -4.127   0.476 -16.667  1.00  0.00              
ATOM   2755  H   ARG C   5       2.788   1.111 -13.590  1.00  0.00              
ATOM   2756  HA  ARG C   5       0.199  -0.296 -13.849  1.00  0.00              
ATOM   2757 1HB  ARG C   5       1.749   1.449 -15.697  1.00  0.00              
ATOM   2758 2HB  ARG C   5       0.304   0.531 -16.179  1.00  0.00              
ATOM   2759 1HG  ARG C   5       0.376   2.566 -13.931  1.00  0.00              
ATOM   2760 2HG  ARG C   5      -0.142   2.926 -15.596  1.00  0.00              
ATOM   2761 1HD  ARG C   5      -1.419   0.916 -13.770  1.00  0.00              
ATOM   2762 2HD  ARG C   5      -1.992   2.576 -14.052  1.00  0.00              
ATOM   2763  HE  ARG C   5      -1.985   1.177 -16.597  1.00  0.00              
ATOM   2764 1HH1 ARG C   5      -3.687   1.099 -13.555  1.00  0.00              
ATOM   2765 2HH1 ARG C   5      -5.124   0.511 -14.367  1.00  0.00              
ATOM   2766 1HH2 ARG C   5      -3.620   0.496 -17.541  1.00  0.00              
ATOM   2767 2HH2 ARG C   5      -5.087   0.165 -16.640  1.00  0.00              
ATOM   2768  N   GLN C   6       0.863  -1.833 -15.926  1.00  0.00              
ATOM   2769  CA  GLN C   6       1.256  -3.012 -16.673  1.00  0.00              
ATOM   2770  C   GLN C   6       2.099  -2.644 -17.888  1.00  0.00              
ATOM   2771  O   GLN C   6       2.025  -1.529 -18.403  1.00  0.00              
ATOM   2772  CB  GLN C   6       0.018  -3.795 -17.119  1.00  0.00              
ATOM   2773  CG  GLN C   6      -0.853  -4.286 -15.975  1.00  0.00              
ATOM   2774  CD  GLN C   6      -0.121  -5.252 -15.063  1.00  0.00              
ATOM   2775  OE1 GLN C   6       0.446  -6.249 -15.519  1.00  0.00              
ATOM   2776  NE2 GLN C   6      -0.132  -4.964 -13.766  1.00  0.00              
ATOM   2777  H   GLN C   6      -0.030  -1.402 -16.119  1.00  0.00              
ATOM   2778  HA  GLN C   6       1.880  -3.649 -16.048  1.00  0.00              
ATOM   2779 1HB  GLN C   6      -0.559  -3.132 -17.764  1.00  0.00              
ATOM   2780 2HB  GLN C   6       0.375  -4.645 -17.699  1.00  0.00              
ATOM   2781 1HG  GLN C   6      -1.439  -3.613 -15.349  1.00  0.00              
ATOM   2782 2HG  GLN C   6      -1.524  -4.858 -16.616  1.00  0.00              
ATOM   2783 1HE2 GLN C   6       0.334  -5.565 -13.116  1.00  0.00              
ATOM   2784 2HE2 GLN C   6      -0.606  -4.146 -13.439  1.00  0.00              
ATOM   2785  N   PRO C   7       2.938  -3.578 -18.348  1.00  0.00              
ATOM   2786  CA  PRO C   7       3.768  -3.324 -19.531  1.00  0.00              
ATOM   2787  C   PRO C   7       2.959  -2.902 -20.753  1.00  0.00              
ATOM   2788  O   PRO C   7       1.926  -3.492 -21.069  1.00  0.00              
ATOM   2789  CB  PRO C   7       4.471  -4.662 -19.763  1.00  0.00              
ATOM   2790  CG  PRO C   7       4.544  -5.270 -18.382  1.00  0.00              
ATOM   2791  CD  PRO C   7       3.203  -4.927 -17.805  1.00  0.00              
ATOM   2792  HA  PRO C   7       4.474  -2.493 -19.385  1.00  0.00              
ATOM   2793 1HB  PRO C   7       3.903  -5.300 -20.457  1.00  0.00              
ATOM   2794 2HB  PRO C   7       5.471  -4.522 -20.198  1.00  0.00              
ATOM   2795 1HG  PRO C   7       4.716  -6.355 -18.434  1.00  0.00              
ATOM   2796 2HG  PRO C   7       5.375  -4.841 -17.803  1.00  0.00              
ATOM   2797 1HD  PRO C   7       2.425  -5.641 -18.112  1.00  0.00              
ATOM   2798 2HD  PRO C   7       3.214  -4.914 -16.706  1.00  0.00              
ATOM   2799  N   PRO C   8       3.412  -1.847 -21.437  1.00  0.00              
ATOM   2800  CA  PRO C   8       2.726  -1.396 -22.649  1.00  0.00              
ATOM   2801  C   PRO C   8       2.573  -2.576 -23.606  1.00  0.00              
ATOM   2802  O   PRO C   8       3.517  -3.348 -23.807  1.00  0.00              
ATOM   2803  CB  PRO C   8       3.623  -0.292 -23.215  1.00  0.00              
ATOM   2804  CG  PRO C   8       4.355   0.238 -22.030  1.00  0.00              
ATOM   2805  CD  PRO C   8       4.600  -0.956 -21.145  1.00  0.00              
ATOM   2806  HA  PRO C   8       1.709  -1.028 -22.450  1.00  0.00              
ATOM   2807 1HB  PRO C   8       4.320  -0.687 -23.970  1.00  0.00              
ATOM   2808 2HB  PRO C   8       3.033   0.497 -23.705  1.00  0.00              
ATOM   2809 1HG  PRO C   8       5.302   0.712 -22.326  1.00  0.00              
ATOM   2810 2HG  PRO C   8       3.762   1.003 -21.507  1.00  0.00              
ATOM   2811 1HD  PRO C   8       5.546  -1.462 -21.384  1.00  0.00              
ATOM   2812 2HD  PRO C   8       4.640  -0.683 -20.081  1.00  0.00              
ATOM   2813  N   LEU C   9       1.390  -2.708 -24.193  1.00  0.00              
ATOM   2814  CA  LEU C   9       1.127  -3.788 -25.135  1.00  0.00              
ATOM   2815  C   LEU C   9       0.573  -3.197 -26.428  1.00  0.00              
ATOM   2816  O   LEU C   9      -0.550  -2.703 -26.459  1.00  0.00              
ATOM   2817  CB  LEU C   9       0.150  -4.807 -24.535  1.00  0.00              
ATOM   2818  CG  LEU C   9      -0.218  -5.978 -25.456  1.00  0.00              
ATOM   2819  CD1 LEU C   9       1.024  -6.794 -25.786  1.00  0.00              
ATOM   2820  CD2 LEU C   9      -1.269  -6.846 -24.779  1.00  0.00              
ATOM   2821  H   LEU C   9       0.655  -2.047 -23.984  1.00  0.00              
ATOM   2822  HA  LEU C   9       2.059  -4.298 -25.375  1.00  0.00              
ATOM   2823 1HB  LEU C   9       0.755  -5.163 -23.703  1.00  0.00              
ATOM   2824 2HB  LEU C   9      -0.750  -4.327 -24.152  1.00  0.00              
ATOM   2825  HG  LEU C   9      -0.665  -5.554 -26.356  1.00  0.00              
ATOM   2826 1HD1 LEU C   9       0.752  -7.622 -26.440  1.00  0.00              
ATOM   2827 2HD1 LEU C   9       1.753  -6.159 -26.290  1.00  0.00              
ATOM   2828 3HD1 LEU C   9       1.457  -7.185 -24.866  1.00  0.00              
ATOM   2829 1HD2 LEU C   9      -1.531  -7.677 -25.435  1.00  0.00              
ATOM   2830 2HD2 LEU C   9      -0.872  -7.234 -23.841  1.00  0.00              
ATOM   2831 3HD2 LEU C   9      -2.159  -6.249 -24.578  1.00  0.00              
ATOM   2832  N   VAL C  10       1.358  -3.245 -27.497  1.00  0.00              
ATOM   2833  CA  VAL C  10       0.868  -2.785 -28.783  1.00  0.00              
ATOM   2834  C   VAL C  10       0.060  -3.914 -29.413  1.00  0.00              
ATOM   2835  O   VAL C  10       0.498  -5.070 -29.428  1.00  0.00              
ATOM   2836  CB  VAL C  10       2.031  -2.372 -29.698  1.00  0.00              
ATOM   2837  CG1 VAL C  10       1.513  -2.016 -31.091  1.00  0.00              
ATOM   2838  CG2 VAL C  10       2.756  -1.180 -29.068  1.00  0.00              
ATOM   2839  H   VAL C  10       2.302  -3.599 -27.430  1.00  0.00              
ATOM   2840  HA  VAL C  10       0.191  -1.938 -28.669  1.00  0.00              
ATOM   2841  HB  VAL C  10       2.741  -3.196 -29.761  1.00  0.00              
ATOM   2842 1HG1 VAL C  10       2.350  -1.726 -31.727  1.00  0.00              
ATOM   2843 2HG1 VAL C  10       1.012  -2.882 -31.523  1.00  0.00              
ATOM   2844 3HG1 VAL C  10       0.811  -1.187 -31.016  1.00  0.00              
ATOM   2845 1HG2 VAL C  10       3.584  -0.877 -29.709  1.00  0.00              
ATOM   2846 2HG2 VAL C  10       2.060  -0.347 -28.959  1.00  0.00              
ATOM   2847 3HG2 VAL C  10       3.141  -1.463 -28.090  1.00  0.00              
ATOM   2848  N   THR C  11      -1.120  -3.573 -29.926  1.00  0.00              
ATOM   2849  CA  THR C  11      -2.031  -4.569 -30.474  1.00  0.00              
ATOM   2850  C   THR C  11      -2.546  -4.226 -31.873  1.00  0.00              
ATOM   2851  O   THR C  11      -3.279  -5.010 -32.464  1.00  0.00              
ATOM   2852  CB  THR C  11      -3.240  -4.773 -29.543  1.00  0.00              
ATOM   2853  OG1 THR C  11      -3.951  -3.536 -29.401  1.00  0.00              
ATOM   2854  CG2 THR C  11      -2.784  -5.251 -28.173  1.00  0.00              
ATOM   2855  H   THR C  11      -1.391  -2.599 -29.936  1.00  0.00              
ATOM   2856  HA  THR C  11      -1.510  -5.519 -30.595  1.00  0.00              
ATOM   2857  HB  THR C  11      -3.906  -5.515 -29.983  1.00  0.00              
ATOM   2858  HG1 THR C  11      -4.844  -3.713 -29.097  1.00  0.00              
ATOM   2859 1HG2 THR C  11      -3.652  -5.389 -27.529  1.00  0.00              
ATOM   2860 2HG2 THR C  11      -2.253  -6.197 -28.277  1.00  0.00              
ATOM   2861 3HG2 THR C  11      -2.120  -4.509 -27.732  1.00  0.00              
ATOM   2862  N   GLY C  12      -2.181  -3.055 -32.387  1.00  0.00              
ATOM   2863  CA  GLY C  12      -2.528  -2.703 -33.757  1.00  0.00              
ATOM   2864  C   GLY C  12      -1.497  -1.764 -34.361  1.00  0.00              
ATOM   2865  O   GLY C  12      -0.892  -0.985 -33.641  1.00  0.00              
ATOM   2866  H   GLY C  12      -1.657  -2.397 -31.828  1.00  0.00              
ATOM   2867 1HA  GLY C  12      -2.575  -3.612 -34.357  1.00  0.00              
ATOM   2868 2HA  GLY C  12      -3.501  -2.214 -33.764  1.00  0.00              
ATOM   2869  N   ILE C  13      -1.299  -1.836 -35.676  1.00  0.00              
ATOM   2870  CA  ILE C  13      -0.349  -0.966 -36.368  1.00  0.00              
ATOM   2871  C   ILE C  13      -0.943  -0.591 -37.727  1.00  0.00              
ATOM   2872  O   ILE C  13      -1.443  -1.453 -38.462  1.00  0.00              
ATOM   2873  CB  ILE C  13       1.023  -1.636 -36.562  1.00  0.00              
ATOM   2874  CG1 ILE C  13       2.012  -0.654 -37.195  1.00  0.00              
ATOM   2875  CG2 ILE C  13       0.888  -2.886 -37.418  1.00  0.00              
ATOM   2876  CD1 ILE C  13       2.518   0.403 -36.241  1.00  0.00              
ATOM   2877  H   ILE C  13      -1.824  -2.515 -36.210  1.00  0.00              
ATOM   2878  HA  ILE C  13      -0.215  -0.033 -35.820  1.00  0.00              
ATOM   2879  HB  ILE C  13       1.428  -1.904 -35.587  1.00  0.00              
ATOM   2880 1HG1 ILE C  13       2.852  -1.237 -37.570  1.00  0.00              
ATOM   2881 2HG1 ILE C  13       1.501  -0.175 -38.031  1.00  0.00              
ATOM   2882 1HG2 ILE C  13       1.867  -3.347 -37.545  1.00  0.00              
ATOM   2883 2HG2 ILE C  13       0.216  -3.591 -36.928  1.00  0.00              
ATOM   2884 3HG2 ILE C  13       0.483  -2.618 -38.393  1.00  0.00              
ATOM   2885 1HD1 ILE C  13       3.213   1.062 -36.761  1.00  0.00              
ATOM   2886 2HD1 ILE C  13       1.678   0.989 -35.866  1.00  0.00              
ATOM   2887 3HD1 ILE C  13       3.029  -0.073 -35.406  1.00  0.00              
ATOM   2888  N   SER C  14      -0.900   0.699 -38.056  1.00  0.00              
ATOM   2889  CA  SER C  14      -1.418   1.190 -39.326  1.00  0.00              
ATOM   2890  C   SER C  14      -0.587   2.320 -39.932  1.00  0.00              
ATOM   2891  O   SER C  14      -0.467   3.390 -39.336  1.00  0.00              
ATOM   2892  CB  SER C  14      -2.852   1.648 -39.140  1.00  0.00              
ATOM   2893  OG  SER C  14      -3.395   2.170 -40.321  1.00  0.00              
ATOM   2894  H   SER C  14      -0.495   1.356 -37.403  1.00  0.00              
ATOM   2895  HA  SER C  14      -1.528   0.409 -40.080  1.00  0.00              
ATOM   2896 1HB  SER C  14      -3.451   0.795 -38.821  1.00  0.00              
ATOM   2897 2HB  SER C  14      -2.876   2.416 -38.368  1.00  0.00              
ATOM   2898  HG  SER C  14      -4.353   2.156 -40.266  1.00  0.00              
ATOM   2899  N   PRO C  15       0.007   2.095 -41.122  1.00  0.00              
ATOM   2900  CA  PRO C  15      -0.027   0.862 -41.919  1.00  0.00              
ATOM   2901  C   PRO C  15       0.887  -0.186 -41.289  1.00  0.00              
ATOM   2902  O   PRO C  15       1.751   0.159 -40.490  1.00  0.00              
ATOM   2903  CB  PRO C  15       0.495   1.323 -43.275  1.00  0.00              
ATOM   2904  CG  PRO C  15       1.516   2.350 -42.868  1.00  0.00              
ATOM   2905  CD  PRO C  15       0.769   3.128 -41.793  1.00  0.00              
ATOM   2906  HA  PRO C  15      -1.027   0.405 -41.954  1.00  0.00              
ATOM   2907 1HB  PRO C  15       0.933   0.489 -43.843  1.00  0.00              
ATOM   2908 2HB  PRO C  15      -0.310   1.745 -43.895  1.00  0.00              
ATOM   2909 1HG  PRO C  15       2.433   1.872 -42.490  1.00  0.00              
ATOM   2910 2HG  PRO C  15       1.811   2.979 -43.722  1.00  0.00              
ATOM   2911 1HD  PRO C  15       1.453   3.631 -41.094  1.00  0.00              
ATOM   2912 2HD  PRO C  15       0.117   3.904 -42.219  1.00  0.00              
ATOM   2913  N   ASN C  16       0.715  -1.454 -41.658  1.00  0.00              
ATOM   2914  CA  ASN C  16       1.544  -2.516 -41.093  1.00  0.00              
ATOM   2915  C   ASN C  16       2.898  -2.682 -41.796  1.00  0.00              
ATOM   2916  O   ASN C  16       3.701  -3.544 -41.438  1.00  0.00              
ATOM   2917  CB  ASN C  16       0.797  -3.838 -41.101  1.00  0.00              
ATOM   2918  CG  ASN C  16       0.508  -4.361 -42.480  1.00  0.00              
ATOM   2919  OD1 ASN C  16       0.865  -3.741 -43.489  1.00  0.00              
ATOM   2920  ND2 ASN C  16      -0.208  -5.455 -42.530  1.00  0.00              
ATOM   2921  H   ASN C  16       0.006  -1.692 -42.337  1.00  0.00              
ATOM   2922  HA  ASN C  16       1.794  -2.278 -40.058  1.00  0.00              
ATOM   2923 1HB  ASN C  16       1.118  -4.664 -40.465  1.00  0.00              
ATOM   2924 2HB  ASN C  16      -0.113  -3.398 -40.693  1.00  0.00              
ATOM   2925 1HD2 ASN C  16      -0.439  -5.861 -43.415  1.00  0.00              
ATOM   2926 2HD2 ASN C  16      -0.523  -5.886 -41.684  1.00  0.00              
ATOM   2927  N   GLU C  17       3.146  -1.854 -42.799  1.00  0.00              
ATOM   2928  CA  GLU C  17       4.388  -1.935 -43.556  1.00  0.00              
ATOM   2929  C   GLU C  17       4.659  -0.566 -44.143  1.00  0.00              
ATOM   2930  O   GLU C  17       3.735   0.222 -44.361  1.00  0.00              
ATOM   2931  CB  GLU C  17       4.308  -2.994 -44.657  1.00  0.00              
ATOM   2932  CG  GLU C  17       3.275  -2.703 -45.737  1.00  0.00              
ATOM   2933  CD  GLU C  17       3.189  -3.829 -46.729  1.00  0.00              
ATOM   2934  OE1 GLU C  17       3.915  -4.783 -46.581  1.00  0.00              
ATOM   2935  OE2 GLU C  17       2.322  -3.788 -47.570  1.00  0.00              
ATOM   2936  H   GLU C  17       2.464  -1.150 -43.046  1.00  0.00              
ATOM   2937  HA  GLU C  17       5.210  -2.201 -42.891  1.00  0.00              
ATOM   2938 1HB  GLU C  17       5.298  -3.057 -45.111  1.00  0.00              
ATOM   2939 2HB  GLU C  17       4.069  -3.941 -44.173  1.00  0.00              
ATOM   2940 1HG  GLU C  17       2.282  -2.493 -45.341  1.00  0.00              
ATOM   2941 2HG  GLU C  17       3.664  -1.813 -46.230  1.00  0.00              
ATOM   2942  N   GLY C  18       5.931  -0.288 -44.408  1.00  0.00              
ATOM   2943  CA  GLY C  18       6.288   0.994 -44.973  1.00  0.00              
ATOM   2944  C   GLY C  18       7.778   1.247 -44.960  1.00  0.00              
ATOM   2945  O   GLY C  18       8.540   0.576 -44.262  1.00  0.00              
ATOM   2946  H   GLY C  18       6.658  -0.963 -44.220  1.00  0.00              
ATOM   2947 1HA  GLY C  18       5.945   1.035 -46.007  1.00  0.00              
ATOM   2948 2HA  GLY C  18       5.804   1.783 -44.399  1.00  0.00              
ATOM   2949  N   ILE C  19       8.187   2.227 -45.750  1.00  0.00              
ATOM   2950  CA  ILE C  19       9.590   2.517 -45.978  1.00  0.00              
ATOM   2951  C   ILE C  19      10.094   3.407 -44.848  1.00  0.00              
ATOM   2952  O   ILE C  19       9.303   3.956 -44.081  1.00  0.00              
ATOM   2953  CB  ILE C  19       9.825   3.206 -47.335  1.00  0.00              
ATOM   2954  CG1 ILE C  19       9.149   4.580 -47.361  1.00  0.00              
ATOM   2955  CG2 ILE C  19       9.313   2.335 -48.470  1.00  0.00              
ATOM   2956  CD1 ILE C  19       9.537   5.429 -48.548  1.00  0.00              
ATOM   2957  H   ILE C  19       7.487   2.794 -46.208  1.00  0.00              
ATOM   2958  HA  ILE C  19      10.182   1.604 -45.935  1.00  0.00              
ATOM   2959  HB  ILE C  19      10.894   3.381 -47.464  1.00  0.00              
ATOM   2960 1HG1 ILE C  19       8.072   4.410 -47.372  1.00  0.00              
ATOM   2961 2HG1 ILE C  19       9.424   5.094 -46.441  1.00  0.00              
ATOM   2962 1HG2 ILE C  19       9.486   2.837 -49.422  1.00  0.00              
ATOM   2963 2HG2 ILE C  19       9.837   1.380 -48.464  1.00  0.00              
ATOM   2964 3HG2 ILE C  19       8.244   2.161 -48.342  1.00  0.00              
ATOM   2965 1HD1 ILE C  19       9.017   6.386 -48.498  1.00  0.00              
ATOM   2966 2HD1 ILE C  19      10.614   5.600 -48.539  1.00  0.00              
ATOM   2967 3HD1 ILE C  19       9.260   4.917 -49.469  1.00  0.00              
ATOM   2968  N   PRO C  20      11.423   3.552 -44.718  1.00  0.00              
ATOM   2969  CA  PRO C  20      11.950   4.474 -43.715  1.00  0.00              
ATOM   2970  C   PRO C  20      11.314   5.860 -43.835  1.00  0.00              
ATOM   2971  O   PRO C  20      11.072   6.364 -44.939  1.00  0.00              
ATOM   2972  CB  PRO C  20      13.443   4.478 -44.012  1.00  0.00              
ATOM   2973  CG  PRO C  20      13.662   3.089 -44.546  1.00  0.00              
ATOM   2974  CD  PRO C  20      12.473   2.918 -45.467  1.00  0.00              
ATOM   2975  HA  PRO C  20      11.731   4.155 -42.686  1.00  0.00              
ATOM   2976 1HB  PRO C  20      13.705   5.255 -44.746  1.00  0.00              
ATOM   2977 2HB  PRO C  20      14.035   4.678 -43.106  1.00  0.00              
ATOM   2978 1HG  PRO C  20      14.624   3.012 -45.073  1.00  0.00              
ATOM   2979 2HG  PRO C  20      13.680   2.349 -43.732  1.00  0.00              
ATOM   2980 1HD  PRO C  20      12.632   3.399 -46.442  1.00  0.00              
ATOM   2981 2HD  PRO C  20      12.247   1.860 -45.664  1.00  0.00              
ATOM   2982  N   TRP C  21      11.033   6.450 -42.678  1.00  0.00              
ATOM   2983  CA  TRP C  21      10.420   7.765 -42.566  1.00  0.00              
ATOM   2984  C   TRP C  21       8.919   7.787 -42.857  1.00  0.00              
ATOM   2985  O   TRP C  21       8.329   8.839 -43.092  1.00  0.00              
ATOM   2986  CB  TRP C  21      11.160   8.788 -43.429  1.00  0.00              
ATOM   2987  CG  TRP C  21      11.135  10.110 -42.756  1.00  0.00              
ATOM   2988  CD1 TRP C  21      10.520  11.249 -43.201  1.00  0.00              
ATOM   2989  CD2 TRP C  21      11.590  10.392 -41.430  1.00  0.00              
ATOM   2990  NE1 TRP C  21      10.553  12.213 -42.224  1.00  0.00              
ATOM   2991  CE2 TRP C  21      11.203  11.714 -41.126  1.00  0.00              
ATOM   2992  CE3 TRP C  21      12.283   9.649 -40.464  1.00  0.00              
ATOM   2993  CZ2 TRP C  21      11.484  12.314 -39.894  1.00  0.00              
ATOM   2994  CZ3 TRP C  21      12.562  10.245 -39.239  1.00  0.00              
ATOM   2995  CH2 TRP C  21      12.159  11.567 -38.965  1.00  0.00              
ATOM   2996  H   TRP C  21      11.266   5.943 -41.836  1.00  0.00              
ATOM   2997  HA  TRP C  21      10.507   8.128 -41.542  1.00  0.00              
ATOM   2998 1HB  TRP C  21      12.199   8.484 -43.567  1.00  0.00              
ATOM   2999 2HB  TRP C  21      10.677   8.879 -44.401  1.00  0.00              
ATOM   3000  HD1 TRP C  21      10.114  11.229 -44.211  1.00  0.00              
ATOM   3001  HE1 TRP C  21      10.163  13.142 -42.301  1.00  0.00              
ATOM   3002  HE3 TRP C  21      12.613   8.624 -40.626  1.00  0.00              
ATOM   3003  HZ2 TRP C  21      11.155  13.340 -39.721  1.00  0.00              
ATOM   3004  HZ3 TRP C  21      13.102   9.662 -38.493  1.00  0.00              
ATOM   3005  HH2 TRP C  21      12.393  12.003 -37.993  1.00  0.00              
ATOM   3006  N   THR C  22       8.308   6.605 -42.830  1.00  0.00              
ATOM   3007  CA  THR C  22       6.859   6.479 -42.981  1.00  0.00              
ATOM   3008  C   THR C  22       6.266   6.705 -41.591  1.00  0.00              
ATOM   3009  O   THR C  22       6.697   6.076 -40.627  1.00  0.00              
ATOM   3010  CB  THR C  22       6.453   5.058 -43.438  1.00  0.00              
ATOM   3011  OG1 THR C  22       6.975   4.798 -44.743  1.00  0.00              
ATOM   3012  CG2 THR C  22       4.933   4.919 -43.469  1.00  0.00              
ATOM   3013  H   THR C  22       8.863   5.772 -42.701  1.00  0.00              
ATOM   3014  HA  THR C  22       6.491   7.244 -43.665  1.00  0.00              
ATOM   3015  HB  THR C  22       6.868   4.329 -42.742  1.00  0.00              
ATOM   3016  HG1 THR C  22       6.891   5.588 -45.283  1.00  0.00              
ATOM   3017 1HG2 THR C  22       4.666   3.914 -43.791  1.00  0.00              
ATOM   3018 2HG2 THR C  22       4.531   5.101 -42.470  1.00  0.00              
ATOM   3019 3HG2 THR C  22       4.516   5.647 -44.164  1.00  0.00              
ATOM   3020  N   LYS C  23       5.290   7.596 -41.491  1.00  0.00              
ATOM   3021  CA  LYS C  23       4.626   7.867 -40.223  1.00  0.00              
ATOM   3022  C   LYS C  23       3.585   6.779 -39.979  1.00  0.00              
ATOM   3023  O   LYS C  23       2.740   6.534 -40.833  1.00  0.00              
ATOM   3024  CB  LYS C  23       3.977   9.252 -40.225  1.00  0.00              
ATOM   3025  CG  LYS C  23       3.484   9.717 -38.860  1.00  0.00              
ATOM   3026  CD  LYS C  23       3.076  11.182 -38.889  1.00  0.00              
ATOM   3027  CE  LYS C  23       1.691  11.359 -39.491  1.00  0.00              
ATOM   3028  NZ  LYS C  23       1.236  12.775 -39.434  1.00  0.00              
ATOM   3029  H   LYS C  23       4.997   8.099 -42.318  1.00  0.00              
ATOM   3030  HA  LYS C  23       5.353   7.832 -39.411  1.00  0.00              
ATOM   3031 1HB  LYS C  23       4.723   9.954 -40.599  1.00  0.00              
ATOM   3032 2HB  LYS C  23       3.137   9.212 -40.918  1.00  0.00              
ATOM   3033 1HG  LYS C  23       2.629   9.106 -38.574  1.00  0.00              
ATOM   3034 2HG  LYS C  23       4.288   9.577 -38.136  1.00  0.00              
ATOM   3035 1HD  LYS C  23       3.082  11.564 -37.868  1.00  0.00              
ATOM   3036 2HD  LYS C  23       3.804  11.733 -39.485  1.00  0.00              
ATOM   3037 1HE  LYS C  23       1.724  11.031 -40.529  1.00  0.00              
ATOM   3038 2HE  LYS C  23       0.994  10.733 -38.935  1.00  0.00              
ATOM   3039 1HZ  LYS C  23       0.315  12.849 -39.842  1.00  0.00              
ATOM   3040 2HZ  LYS C  23       1.203  13.080 -38.471  1.00  0.00              
ATOM   3041 3HZ  LYS C  23       1.881  13.356 -39.951  1.00  0.00              
ATOM   3042  N   VAL C  24       3.640   6.130 -38.820  1.00  0.00              
ATOM   3043  CA  VAL C  24       2.669   5.087 -38.497  1.00  0.00              
ATOM   3044  C   VAL C  24       1.880   5.360 -37.222  1.00  0.00              
ATOM   3045  O   VAL C  24       2.348   6.057 -36.316  1.00  0.00              
ATOM   3046  CB  VAL C  24       3.350   3.709 -38.330  1.00  0.00              
ATOM   3047  CG1 VAL C  24       4.088   3.318 -39.615  1.00  0.00              
ATOM   3048  CG2 VAL C  24       4.304   3.745 -37.158  1.00  0.00              
ATOM   3049  H   VAL C  24       4.359   6.357 -38.150  1.00  0.00              
ATOM   3050  HA  VAL C  24       1.895   5.015 -39.261  1.00  0.00              
ATOM   3051  HB  VAL C  24       2.589   2.964 -38.104  1.00  0.00              
ATOM   3052 1HG1 VAL C  24       4.560   2.345 -39.481  1.00  0.00              
ATOM   3053 2HG1 VAL C  24       3.379   3.266 -40.440  1.00  0.00              
ATOM   3054 3HG1 VAL C  24       4.850   4.064 -39.838  1.00  0.00              
ATOM   3055 1HG2 VAL C  24       4.780   2.771 -37.046  1.00  0.00              
ATOM   3056 2HG2 VAL C  24       5.067   4.505 -37.333  1.00  0.00              
ATOM   3057 3HG2 VAL C  24       3.754   3.987 -36.248  1.00  0.00              
ATOM   3058  N   THR C  25       0.671   4.812 -37.166  1.00  0.00              
ATOM   3059  CA  THR C  25      -0.145   4.918 -35.976  1.00  0.00              
ATOM   3060  C   THR C  25       0.000   3.601 -35.219  1.00  0.00              
ATOM   3061  O   THR C  25      -0.235   2.530 -35.777  1.00  0.00              
ATOM   3062  CB  THR C  25      -1.608   5.138 -36.329  1.00  0.00              
ATOM   3063  OG1 THR C  25      -1.732   6.370 -37.032  1.00  0.00              
ATOM   3064  CG2 THR C  25      -2.464   5.187 -35.072  1.00  0.00              
ATOM   3065  H   THR C  25       0.311   4.310 -37.966  1.00  0.00              
ATOM   3066  HA  THR C  25       0.221   5.731 -35.349  1.00  0.00              
ATOM   3067  HB  THR C  25      -1.947   4.321 -36.965  1.00  0.00              
ATOM   3068  HG1 THR C  25      -1.483   6.243 -37.950  1.00  0.00              
ATOM   3069 1HG2 THR C  25      -3.505   5.343 -35.348  1.00  0.00              
ATOM   3070 2HG2 THR C  25      -2.367   4.244 -34.531  1.00  0.00              
ATOM   3071 3HG2 THR C  25      -2.127   6.005 -34.436  1.00  0.00              
ATOM   3072  N   ILE C  26       0.421   3.697 -33.958  1.00  0.00              
ATOM   3073  CA  ILE C  26       0.576   2.539 -33.084  1.00  0.00              
ATOM   3074  C   ILE C  26      -0.568   2.499 -32.074  1.00  0.00              
ATOM   3075  O   ILE C  26      -0.709   3.412 -31.253  1.00  0.00              
ATOM   3076  CB  ILE C  26       1.909   2.619 -32.305  1.00  0.00              
ATOM   3077  CG1 ILE C  26       3.090   2.633 -33.279  1.00  0.00              
ATOM   3078  CG2 ILE C  26       2.030   1.445 -31.354  1.00  0.00              
ATOM   3079  CD1 ILE C  26       4.437   2.932 -32.624  1.00  0.00              
ATOM   3080  H   ILE C  26       0.639   4.615 -33.600  1.00  0.00              
ATOM   3081  HA  ILE C  26       0.496   1.614 -33.654  1.00  0.00              
ATOM   3082  HB  ILE C  26       1.934   3.552 -31.741  1.00  0.00              
ATOM   3083 1HG1 ILE C  26       3.128   1.654 -33.756  1.00  0.00              
ATOM   3084 2HG1 ILE C  26       2.879   3.393 -34.032  1.00  0.00              
ATOM   3085 1HG2 ILE C  26       2.971   1.513 -30.810  1.00  0.00              
ATOM   3086 2HG2 ILE C  26       1.201   1.463 -30.647  1.00  0.00              
ATOM   3087 3HG2 ILE C  26       2.003   0.514 -31.920  1.00  0.00              
ATOM   3088 1HD1 ILE C  26       5.222   2.924 -33.380  1.00  0.00              
ATOM   3089 2HD1 ILE C  26       4.403   3.914 -32.149  1.00  0.00              
ATOM   3090 3HD1 ILE C  26       4.653   2.174 -31.872  1.00  0.00              
ATOM   3091  N   ARG C  27      -1.388   1.452 -32.139  1.00  0.00              
ATOM   3092  CA  ARG C  27      -2.539   1.324 -31.244  1.00  0.00              
ATOM   3093  C   ARG C  27      -2.287   0.192 -30.254  1.00  0.00              
ATOM   3094  O   ARG C  27      -1.726  -0.850 -30.608  1.00  0.00              
ATOM   3095  CB  ARG C  27      -3.815   1.026 -32.030  1.00  0.00              
ATOM   3096  CG  ARG C  27      -4.175   2.075 -33.078  1.00  0.00              
ATOM   3097  CD  ARG C  27      -4.278   3.463 -32.466  1.00  0.00              
ATOM   3098  NE  ARG C  27      -5.094   3.512 -31.254  1.00  0.00              
ATOM   3099  CZ  ARG C  27      -6.421   3.583 -31.242  1.00  0.00              
ATOM   3100  NH1 ARG C  27      -7.102   3.605 -32.382  1.00  0.00              
ATOM   3101  NH2 ARG C  27      -7.073   3.663 -30.092  1.00  0.00              
ATOM   3102  H   ARG C  27      -1.212   0.729 -32.822  1.00  0.00              
ATOM   3103  HA  ARG C  27      -2.666   2.243 -30.672  1.00  0.00              
ATOM   3104 1HB  ARG C  27      -3.671   0.063 -32.517  1.00  0.00              
ATOM   3105 2HB  ARG C  27      -4.625   0.949 -31.305  1.00  0.00              
ATOM   3106 1HG  ARG C  27      -3.404   2.076 -33.848  1.00  0.00              
ATOM   3107 2HG  ARG C  27      -5.133   1.806 -33.524  1.00  0.00              
ATOM   3108 1HD  ARG C  27      -3.276   3.810 -32.209  1.00  0.00              
ATOM   3109 2HD  ARG C  27      -4.721   4.139 -33.195  1.00  0.00              
ATOM   3110  HE  ARG C  27      -4.807   3.502 -30.283  1.00  0.00              
ATOM   3111 1HH1 ARG C  27      -6.609   3.568 -33.262  1.00  0.00              
ATOM   3112 2HH1 ARG C  27      -8.111   3.659 -32.363  1.00  0.00              
ATOM   3113 1HH2 ARG C  27      -6.557   3.670 -29.223  1.00  0.00              
ATOM   3114 2HH2 ARG C  27      -8.080   3.716 -30.090  1.00  0.00              
ATOM   3115  N   GLY C  28      -2.699   0.402 -29.014  1.00  0.00              
ATOM   3116  CA  GLY C  28      -2.466  -0.603 -27.998  1.00  0.00              
ATOM   3117  C   GLY C  28      -3.107  -0.264 -26.668  1.00  0.00              
ATOM   3118  O   GLY C  28      -4.063   0.521 -26.602  1.00  0.00              
ATOM   3119  H   GLY C  28      -3.178   1.255 -28.761  1.00  0.00              
ATOM   3120 1HA  GLY C  28      -2.875  -1.554 -28.338  1.00  0.00              
ATOM   3121 2HA  GLY C  28      -1.393  -0.706 -27.839  1.00  0.00              
ATOM   3122  N   GLU C  29      -2.565  -0.860 -25.613  1.00  0.00              
ATOM   3123  CA  GLU C  29      -3.025  -0.639 -24.249  1.00  0.00              
ATOM   3124  C   GLU C  29      -1.849  -0.268 -23.376  1.00  0.00              
ATOM   3125  O   GLU C  29      -0.747  -0.783 -23.562  1.00  0.00              
ATOM   3126  CB  GLU C  29      -3.729  -1.880 -23.696  1.00  0.00              
ATOM   3127  CG  GLU C  29      -4.960  -2.307 -24.482  1.00  0.00              
ATOM   3128  CD  GLU C  29      -6.120  -1.387 -24.223  1.00  0.00              
ATOM   3129  OE1 GLU C  29      -6.030  -0.587 -23.323  1.00  0.00              
ATOM   3130  OE2 GLU C  29      -7.051  -1.405 -24.994  1.00  0.00              
ATOM   3131  H   GLU C  29      -1.797  -1.495 -25.778  1.00  0.00              
ATOM   3132  HA  GLU C  29      -3.729   0.193 -24.227  1.00  0.00              
ATOM   3133 1HB  GLU C  29      -2.998  -2.689 -23.699  1.00  0.00              
ATOM   3134 2HB  GLU C  29      -4.015  -1.653 -22.669  1.00  0.00              
ATOM   3135 1HG  GLU C  29      -4.786  -2.378 -25.556  1.00  0.00              
ATOM   3136 2HG  GLU C  29      -5.187  -3.296 -24.086  1.00  0.00              
ATOM   3137  N   ASN C  30      -2.105   0.611 -22.410  1.00  0.00              
ATOM   3138  CA  ASN C  30      -1.092   1.046 -21.458  1.00  0.00              
ATOM   3139  C   ASN C  30       0.137   1.602 -22.158  1.00  0.00              
ATOM   3140  O   ASN C  30       1.274   1.272 -21.784  1.00  0.00              
ATOM   3141  CB  ASN C  30      -0.692  -0.080 -20.522  1.00  0.00              
ATOM   3142  CG  ASN C  30      -1.827  -0.604 -19.686  1.00  0.00              
ATOM   3143  OD1 ASN C  30      -2.473   0.143 -18.942  1.00  0.00              
ATOM   3144  ND2 ASN C  30      -2.019  -1.897 -19.742  1.00  0.00              
ATOM   3145  H   ASN C  30      -3.041   0.987 -22.341  1.00  0.00              
ATOM   3146  HA  ASN C  30      -1.485   1.859 -20.845  1.00  0.00              
ATOM   3147 1HB  ASN C  30      -0.095  -0.919 -20.882  1.00  0.00              
ATOM   3148 2HB  ASN C  30      -0.071   0.568 -19.904  1.00  0.00              
ATOM   3149 1HD2 ASN C  30      -2.757  -2.315 -19.212  1.00  0.00              
ATOM   3150 2HD2 ASN C  30      -1.429  -2.466 -20.315  1.00  0.00              
ATOM   3151  N   LEU C  31      -0.080   2.443 -23.166  1.00  0.00              
ATOM   3152  CA  LEU C  31       1.052   2.954 -23.925  1.00  0.00              
ATOM   3153  C   LEU C  31       1.587   4.255 -23.330  1.00  0.00              
ATOM   3154  O   LEU C  31       2.473   4.887 -23.899  1.00  0.00              
ATOM   3155  CB  LEU C  31       0.682   3.137 -25.405  1.00  0.00              
ATOM   3156  CG  LEU C  31       0.186   1.868 -26.128  1.00  0.00              
ATOM   3157  CD1 LEU C  31      -0.052   2.174 -27.609  1.00  0.00              
ATOM   3158  CD2 LEU C  31       1.207   0.728 -25.980  1.00  0.00              
ATOM   3159  H   LEU C  31      -1.013   2.736 -23.418  1.00  0.00              
ATOM   3160  HA  LEU C  31       1.874   2.239 -23.880  1.00  0.00              
ATOM   3161 1HB  LEU C  31      -0.139   3.845 -25.296  1.00  0.00              
ATOM   3162 2HB  LEU C  31       1.489   3.603 -25.969  1.00  0.00              
ATOM   3163  HG  LEU C  31      -0.733   1.549 -25.635  1.00  0.00              
ATOM   3164 1HD1 LEU C  31      -0.402   1.274 -28.116  1.00  0.00              
ATOM   3165 2HD1 LEU C  31      -0.805   2.957 -27.702  1.00  0.00              
ATOM   3166 3HD1 LEU C  31       0.878   2.510 -28.066  1.00  0.00              
ATOM   3167 1HD2 LEU C  31       0.839  -0.159 -26.497  1.00  0.00              
ATOM   3168 2HD2 LEU C  31       2.160   1.033 -26.414  1.00  0.00              
ATOM   3169 3HD2 LEU C  31       1.345   0.499 -24.924  1.00  0.00              
ATOM   3170  N   GLY C  32       1.052   4.646 -22.180  1.00  0.00              
ATOM   3171  CA  GLY C  32       1.538   5.836 -21.508  1.00  0.00              
ATOM   3172  C   GLY C  32       0.432   6.730 -20.991  1.00  0.00              
ATOM   3173  O   GLY C  32      -0.651   6.807 -21.573  1.00  0.00              
ATOM   3174  H   GLY C  32       0.301   4.116 -21.761  1.00  0.00              
ATOM   3175 1HA  GLY C  32       2.153   5.539 -20.658  1.00  0.00              
ATOM   3176 2HA  GLY C  32       2.141   6.418 -22.204  1.00  0.00              
ATOM   3177  N   THR C  33       0.707   7.408 -19.886  1.00  0.00              
ATOM   3178  CA  THR C  33      -0.288   8.257 -19.253  1.00  0.00              
ATOM   3179  C   THR C  33      -0.190   9.680 -19.796  1.00  0.00              
ATOM   3180  O   THR C  33      -1.092  10.477 -19.602  1.00  0.00              
ATOM   3181  CB  THR C  33      -0.118   8.241 -17.708  1.00  0.00              
ATOM   3182  OG1 THR C  33       1.151   8.797 -17.351  1.00  0.00              
ATOM   3183  CG2 THR C  33      -0.170   6.805 -17.184  1.00  0.00              
ATOM   3184  H   THR C  33       1.627   7.337 -19.473  1.00  0.00              
ATOM   3185  HA  THR C  33      -1.288   7.893 -19.491  1.00  0.00              
ATOM   3186  HB  THR C  33      -0.922   8.822 -17.257  1.00  0.00              
ATOM   3187  HG1 THR C  33       1.133   9.074 -16.431  1.00  0.00              
ATOM   3188 1HG2 THR C  33      -0.049   6.811 -16.100  1.00  0.00              
ATOM   3189 2HG2 THR C  33      -1.129   6.357 -17.442  1.00  0.00              
ATOM   3190 3HG2 THR C  33       0.634   6.227 -17.635  1.00  0.00              
ATOM   3191  N   GLY C  34       0.895   9.985 -20.500  1.00  0.00              
ATOM   3192  CA  GLY C  34       1.076  11.315 -21.059  1.00  0.00              
ATOM   3193  C   GLY C  34       2.385  11.414 -21.813  1.00  0.00              
ATOM   3194  O   GLY C  34       3.193  10.492 -21.756  1.00  0.00              
ATOM   3195  H   GLY C  34       1.608   9.287 -20.654  1.00  0.00              
ATOM   3196 1HA  GLY C  34       0.254  11.529 -21.743  1.00  0.00              
ATOM   3197 2HA  GLY C  34       1.073  12.045 -20.251  1.00  0.00              
ATOM   3198  N   PRO C  35       2.636  12.527 -22.521  1.00  0.00              
ATOM   3199  CA  PRO C  35       3.875  12.753 -23.280  1.00  0.00              
ATOM   3200  C   PRO C  35       5.145  12.625 -22.445  1.00  0.00              
ATOM   3201  O   PRO C  35       6.186  12.155 -22.918  1.00  0.00              
ATOM   3202  CB  PRO C  35       3.690  14.170 -23.819  1.00  0.00              
ATOM   3203  CG  PRO C  35       2.201  14.301 -23.958  1.00  0.00              
ATOM   3204  CD  PRO C  35       1.703  13.641 -22.696  1.00  0.00              
ATOM   3205  HA  PRO C  35       4.024  12.013 -24.081  1.00  0.00              
ATOM   3206 1HB  PRO C  35       4.101  14.921 -23.128  1.00  0.00              
ATOM   3207 2HB  PRO C  35       4.202  14.306 -24.784  1.00  0.00              
ATOM   3208 1HG  PRO C  35       1.898  15.356 -24.031  1.00  0.00              
ATOM   3209 2HG  PRO C  35       1.841  13.798 -24.867  1.00  0.00              
ATOM   3210 1HD  PRO C  35       1.724  14.324 -21.833  1.00  0.00              
ATOM   3211 2HD  PRO C  35       0.669  13.282 -22.795  1.00  0.00              
ATOM   3212  N   THR C  36       5.042  13.030 -21.186  1.00  0.00              
ATOM   3213  CA  THR C  36       6.159  12.952 -20.262  1.00  0.00              
ATOM   3214  C   THR C  36       6.371  11.568 -19.657  1.00  0.00              
ATOM   3215  O   THR C  36       7.460  11.263 -19.164  1.00  0.00              
ATOM   3216  CB  THR C  36       5.956  13.959 -19.126  1.00  0.00              
ATOM   3217  OG1 THR C  36       4.771  13.622 -18.401  1.00  0.00              
ATOM   3218  CG2 THR C  36       5.792  15.352 -19.692  1.00  0.00              
ATOM   3219  H   THR C  36       4.160  13.403 -20.863  1.00  0.00              
ATOM   3220  HA  THR C  36       7.090  13.165 -20.788  1.00  0.00              
ATOM   3221  HB  THR C  36       6.824  13.931 -18.469  1.00  0.00              
ATOM   3222  HG1 THR C  36       4.800  14.030 -17.533  1.00  0.00              
ATOM   3223 1HG2 THR C  36       5.649  16.059 -18.878  1.00  0.00              
ATOM   3224 2HG2 THR C  36       6.684  15.620 -20.257  1.00  0.00              
ATOM   3225 3HG2 THR C  36       4.924  15.375 -20.350  1.00  0.00              
ATOM   3226  N   ASP C  37       5.334  10.734 -19.710  1.00  0.00              
ATOM   3227  CA  ASP C  37       5.428   9.346 -19.252  1.00  0.00              
ATOM   3228  C   ASP C  37       6.132   8.418 -20.250  1.00  0.00              
ATOM   3229  O   ASP C  37       6.873   7.510 -19.870  1.00  0.00              
ATOM   3230  CB  ASP C  37       4.029   8.805 -18.947  1.00  0.00              
ATOM   3231  CG  ASP C  37       4.013   7.412 -18.333  1.00  0.00              
ATOM   3232  OD1 ASP C  37       4.679   7.213 -17.344  1.00  0.00              
ATOM   3233  OD2 ASP C  37       3.223   6.605 -18.760  1.00  0.00              
ATOM   3234  H   ASP C  37       4.458  11.071 -20.080  1.00  0.00              
ATOM   3235  HA  ASP C  37       6.032   9.296 -18.346  1.00  0.00              
ATOM   3236 1HB  ASP C  37       3.427   9.478 -18.336  1.00  0.00              
ATOM   3237 2HB  ASP C  37       3.617   8.762 -19.956  1.00  0.00              
ATOM   3238  N   LEU C  38       5.906   8.667 -21.530  1.00  0.00              
ATOM   3239  CA  LEU C  38       6.614   7.976 -22.605  1.00  0.00              
ATOM   3240  C   LEU C  38       8.100   8.359 -22.702  1.00  0.00              
ATOM   3241  O   LEU C  38       8.434   9.515 -22.962  1.00  0.00              
ATOM   3242  CB  LEU C  38       5.885   8.277 -23.922  1.00  0.00              
ATOM   3243  CG  LEU C  38       6.428   7.694 -25.219  1.00  0.00              
ATOM   3244  CD1 LEU C  38       6.365   6.168 -25.155  1.00  0.00              
ATOM   3245  CD2 LEU C  38       5.605   8.229 -26.389  1.00  0.00              
ATOM   3246  H   LEU C  38       5.215   9.365 -21.764  1.00  0.00              
ATOM   3247  HA  LEU C  38       6.611   6.904 -22.414  1.00  0.00              
ATOM   3248 1HB  LEU C  38       4.927   7.808 -23.704  1.00  0.00              
ATOM   3249 2HB  LEU C  38       5.741   9.347 -24.068  1.00  0.00              
ATOM   3250  HG  LEU C  38       7.450   8.055 -25.332  1.00  0.00              
ATOM   3251 1HD1 LEU C  38       6.753   5.747 -26.082  1.00  0.00              
ATOM   3252 2HD1 LEU C  38       6.966   5.814 -24.318  1.00  0.00              
ATOM   3253 3HD1 LEU C  38       5.331   5.851 -25.018  1.00  0.00              
ATOM   3254 1HD2 LEU C  38       5.988   7.816 -27.322  1.00  0.00              
ATOM   3255 2HD2 LEU C  38       4.562   7.937 -26.264  1.00  0.00              
ATOM   3256 3HD2 LEU C  38       5.676   9.317 -26.416  1.00  0.00              
ATOM   3257  N   ILE C  39       8.991   7.393 -22.495  1.00  0.00              
ATOM   3258  CA  ILE C  39      10.425   7.689 -22.396  1.00  0.00              
ATOM   3259  C   ILE C  39      11.298   6.905 -23.360  1.00  0.00              
ATOM   3260  O   ILE C  39      12.511   7.121 -23.435  1.00  0.00              
ATOM   3261  CB  ILE C  39      10.976   7.411 -20.983  1.00  0.00              
ATOM   3262  CG1 ILE C  39      10.754   5.941 -20.613  1.00  0.00              
ATOM   3263  CG2 ILE C  39      10.323   8.338 -19.985  1.00  0.00              
ATOM   3264  CD1 ILE C  39      11.477   5.514 -19.335  1.00  0.00              
ATOM   3265  H   ILE C  39       8.677   6.437 -22.404  1.00  0.00              
ATOM   3266  HA  ILE C  39      10.624   8.722 -22.679  1.00  0.00              
ATOM   3267  HB  ILE C  39      12.055   7.570 -20.984  1.00  0.00              
ATOM   3268 1HG1 ILE C  39       9.679   5.799 -20.490  1.00  0.00              
ATOM   3269 2HG1 ILE C  39      11.105   5.339 -21.449  1.00  0.00              
ATOM   3270 1HG2 ILE C  39      10.715   8.136 -18.989  1.00  0.00              
ATOM   3271 2HG2 ILE C  39      10.536   9.372 -20.255  1.00  0.00              
ATOM   3272 3HG2 ILE C  39       9.244   8.177 -19.990  1.00  0.00              
ATOM   3273 1HD1 ILE C  39      11.273   4.462 -19.135  1.00  0.00              
ATOM   3274 2HD1 ILE C  39      12.551   5.659 -19.459  1.00  0.00              
ATOM   3275 3HD1 ILE C  39      11.125   6.116 -18.498  1.00  0.00              
ATOM   3276  N   GLY C  40      10.682   5.987 -24.089  1.00  0.00              
ATOM   3277  CA  GLY C  40      11.395   5.294 -25.143  1.00  0.00              
ATOM   3278  C   GLY C  40      10.442   4.653 -26.139  1.00  0.00              
ATOM   3279  O   GLY C  40       9.306   4.318 -25.803  1.00  0.00              
ATOM   3280  H   GLY C  40       9.712   5.760 -23.921  1.00  0.00              
ATOM   3281 1HA  GLY C  40      12.028   6.007 -25.672  1.00  0.00              
ATOM   3282 2HA  GLY C  40      12.016   4.516 -24.701  1.00  0.00              
ATOM   3283  N   LEU C  41      10.907   4.503 -27.370  1.00  0.00              
ATOM   3284  CA  LEU C  41      10.156   3.797 -28.396  1.00  0.00              
ATOM   3285  C   LEU C  41      11.139   3.132 -29.354  1.00  0.00              
ATOM   3286  O   LEU C  41      11.926   3.797 -30.038  1.00  0.00              
ATOM   3287  CB  LEU C  41       9.225   4.755 -29.145  1.00  0.00              
ATOM   3288  CG  LEU C  41       8.363   4.186 -30.278  1.00  0.00              
ATOM   3289  CD1 LEU C  41       7.383   3.148 -29.749  1.00  0.00              
ATOM   3290  CD2 LEU C  41       7.633   5.333 -30.963  1.00  0.00              
ATOM   3291  H   LEU C  41      11.811   4.891 -27.600  1.00  0.00              
ATOM   3292  HA  LEU C  41       9.555   3.014 -27.936  1.00  0.00              
ATOM   3293 1HB  LEU C  41       8.578   5.052 -28.322  1.00  0.00              
ATOM   3294 2HB  LEU C  41       9.761   5.628 -29.520  1.00  0.00              
ATOM   3295  HG  LEU C  41       9.038   3.732 -31.004  1.00  0.00              
ATOM   3296 1HD1 LEU C  41       6.784   2.761 -30.573  1.00  0.00              
ATOM   3297 2HD1 LEU C  41       7.935   2.331 -29.285  1.00  0.00              
ATOM   3298 3HD1 LEU C  41       6.729   3.611 -29.011  1.00  0.00              
ATOM   3299 1HD2 LEU C  41       7.015   4.941 -31.770  1.00  0.00              
ATOM   3300 2HD2 LEU C  41       6.999   5.846 -30.238  1.00  0.00              
ATOM   3301 3HD2 LEU C  41       8.360   6.036 -31.370  1.00  0.00              
ATOM   3302  N   THR C  42      11.092   1.805 -29.374  1.00  0.00              
ATOM   3303  CA  THR C  42      11.979   1.009 -30.207  1.00  0.00              
ATOM   3304  C   THR C  42      11.176   0.149 -31.179  1.00  0.00              
ATOM   3305  O   THR C  42      10.472  -0.773 -30.771  1.00  0.00              
ATOM   3306  CB  THR C  42      12.857   0.074 -29.346  1.00  0.00              
ATOM   3307  OG1 THR C  42      13.656   0.857 -28.442  1.00  0.00              
ATOM   3308  CG2 THR C  42      13.770  -0.753 -30.224  1.00  0.00              
ATOM   3309  H   THR C  42      10.415   1.337 -28.789  1.00  0.00              
ATOM   3310  HA  THR C  42      12.604   1.666 -30.812  1.00  0.00              
ATOM   3311  HB  THR C  42      12.211  -0.586 -28.768  1.00  0.00              
ATOM   3312  HG1 THR C  42      13.123   1.117 -27.688  1.00  0.00              
ATOM   3313 1HG2 THR C  42      14.381  -1.404 -29.599  1.00  0.00              
ATOM   3314 2HG2 THR C  42      13.170  -1.357 -30.904  1.00  0.00              
ATOM   3315 3HG2 THR C  42      14.416  -0.090 -30.800  1.00  0.00              
ATOM   3316  N   ILE C  43      11.286   0.464 -32.463  1.00  0.00              
ATOM   3317  CA  ILE C  43      10.510  -0.210 -33.495  1.00  0.00              
ATOM   3318  C   ILE C  43      11.512  -0.831 -34.461  1.00  0.00              
ATOM   3319  O   ILE C  43      12.276  -0.117 -35.108  1.00  0.00              
ATOM   3320  CB  ILE C  43       9.621   0.774 -34.272  1.00  0.00              
ATOM   3321  CG1 ILE C  43       8.680   1.496 -33.307  1.00  0.00              
ATOM   3322  CG2 ILE C  43       8.828   0.030 -35.333  1.00  0.00              
ATOM   3323  CD1 ILE C  43       7.895   2.636 -33.956  1.00  0.00              
ATOM   3324  H   ILE C  43      11.929   1.196 -32.730  1.00  0.00              
ATOM   3325  HA  ILE C  43       9.921  -1.020 -33.066  1.00  0.00              
ATOM   3326  HB  ILE C  43      10.252   1.525 -34.746  1.00  0.00              
ATOM   3327 1HG1 ILE C  43       7.987   0.754 -32.913  1.00  0.00              
ATOM   3328 2HG1 ILE C  43       9.290   1.890 -32.494  1.00  0.00              
ATOM   3329 1HG2 ILE C  43       8.200   0.735 -35.879  1.00  0.00              
ATOM   3330 2HG2 ILE C  43       9.512  -0.456 -36.026  1.00  0.00              
ATOM   3331 3HG2 ILE C  43       8.198  -0.722 -34.857  1.00  0.00              
ATOM   3332 1HD1 ILE C  43       7.249   3.103 -33.211  1.00  0.00              
ATOM   3333 2HD1 ILE C  43       8.588   3.379 -34.349  1.00  0.00              
ATOM   3334 3HD1 ILE C  43       7.284   2.243 -34.767  1.00  0.00              
ATOM   3335  N   CYS C  44      11.513  -2.158 -34.551  1.00  0.00              
ATOM   3336  CA  CYS C  44      12.464  -2.852 -35.412  1.00  0.00              
ATOM   3337  C   CYS C  44      13.884  -2.516 -34.970  1.00  0.00              
ATOM   3338  O   CYS C  44      14.812  -2.533 -35.777  1.00  0.00              
ATOM   3339  CB  CYS C  44      12.288  -2.421 -36.869  1.00  0.00              
ATOM   3340  SG  CYS C  44      10.615  -2.572 -37.512  1.00  0.00              
ATOM   3341  H   CYS C  44      10.849  -2.699 -34.016  1.00  0.00              
ATOM   3342  HA  CYS C  44      12.308  -3.930 -35.450  1.00  0.00              
ATOM   3343 1HB  CYS C  44      12.556  -1.371 -36.986  1.00  0.00              
ATOM   3344 2HB  CYS C  44      12.910  -3.033 -37.521  1.00  0.00              
ATOM   3345  HG  CYS C  44      10.895  -2.120 -38.731  1.00  0.00              
ATOM   3346  N   GLY C  45      14.042  -2.191 -33.691  1.00  0.00              
ATOM   3347  CA  GLY C  45      15.342  -1.804 -33.178  1.00  0.00              
ATOM   3348  C   GLY C  45      15.629  -0.324 -33.297  1.00  0.00              
ATOM   3349  O   GLY C  45      16.497   0.197 -32.597  1.00  0.00              
ATOM   3350  H   GLY C  45      13.252  -2.212 -33.063  1.00  0.00              
ATOM   3351 1HA  GLY C  45      15.402  -2.070 -32.122  1.00  0.00              
ATOM   3352 2HA  GLY C  45      16.116  -2.337 -33.729  1.00  0.00              
ATOM   3353  N   HIS C  46      14.904   0.369 -34.172  1.00  0.00              
ATOM   3354  CA  HIS C  46      15.160   1.789 -34.383  1.00  0.00              
ATOM   3355  C   HIS C  46      14.600   2.685 -33.271  1.00  0.00              
ATOM   3356  O   HIS C  46      13.455   2.524 -32.832  1.00  0.00              
ATOM   3357  CB  HIS C  46      14.591   2.250 -35.721  1.00  0.00              
ATOM   3358  CG  HIS C  46      14.997   3.640 -36.088  1.00  0.00              
ATOM   3359  ND1 HIS C  46      16.216   3.928 -36.665  1.00  0.00              
ATOM   3360  CD2 HIS C  46      14.387   4.830 -35.885  1.00  0.00              
ATOM   3361  CE1 HIS C  46      16.340   5.236 -36.798  1.00  0.00              
ATOM   3362  NE2 HIS C  46      15.243   5.808 -36.330  1.00  0.00              
ATOM   3363  H   HIS C  46      14.171  -0.083 -34.700  1.00  0.00              
ATOM   3364  HA  HIS C  46      16.234   1.973 -34.378  1.00  0.00              
ATOM   3365 1HB  HIS C  46      14.937   1.598 -36.523  1.00  0.00              
ATOM   3366 2HB  HIS C  46      13.501   2.237 -35.690  1.00  0.00              
ATOM   3367  HD1 HIS C  46      16.877   3.264 -37.012  1.00  0.00              
ATOM   3368  HD2 HIS C  46      13.421   5.103 -35.460  1.00  0.00              
ATOM   3369  HE1 HIS C  46      17.240   5.667 -37.236  1.00  0.00              
ATOM   3370  N   ASN C  47      15.422   3.642 -32.838  1.00  0.00              
ATOM   3371  CA  ASN C  47      15.033   4.615 -31.822  1.00  0.00              
ATOM   3372  C   ASN C  47      14.089   5.625 -32.452  1.00  0.00              
ATOM   3373  O   ASN C  47      14.529   6.545 -33.139  1.00  0.00              
ATOM   3374  CB  ASN C  47      16.234   5.311 -31.204  1.00  0.00              
ATOM   3375  CG  ASN C  47      15.886   6.205 -30.046  1.00  0.00              
ATOM   3376  OD1 ASN C  47      14.752   6.683 -29.924  1.00  0.00              
ATOM   3377  ND2 ASN C  47      16.875   6.497 -29.243  1.00  0.00              
ATOM   3378  H   ASN C  47      16.349   3.688 -33.235  1.00  0.00              
ATOM   3379  HA  ASN C  47      14.502   4.113 -31.012  1.00  0.00              
ATOM   3380 1HB  ASN C  47      17.140   4.753 -30.966  1.00  0.00              
ATOM   3381 2HB  ASN C  47      16.408   5.929 -32.086  1.00  0.00              
ATOM   3382 1HD2 ASN C  47      16.717   7.088 -28.450  1.00  0.00              
ATOM   3383 2HD2 ASN C  47      17.789   6.132 -29.419  1.00  0.00              
ATOM   3384  N   CYS C  48      12.797   5.458 -32.208  1.00  0.00              
ATOM   3385  CA  CYS C  48      11.789   6.329 -32.808  1.00  0.00              
ATOM   3386  C   CYS C  48      11.245   7.360 -31.819  1.00  0.00              
ATOM   3387  O   CYS C  48      10.362   8.142 -32.159  1.00  0.00              
ATOM   3388  CB  CYS C  48      10.693   5.339 -33.204  1.00  0.00              
ATOM   3389  SG  CYS C  48      11.203   4.106 -34.424  1.00  0.00              
ATOM   3390  H   CYS C  48      12.500   4.712 -31.594  1.00  0.00              
ATOM   3391  HA  CYS C  48      12.138   6.843 -33.704  1.00  0.00              
ATOM   3392 1HB  CYS C  48      10.357   4.778 -32.331  1.00  0.00              
ATOM   3393 2HB  CYS C  48       9.848   5.868 -33.644  1.00  0.00              
ATOM   3394  HG  CYS C  48      11.080   4.900 -35.483  1.00  0.00              
ATOM   3395  N   LEU C  49      11.776   7.365 -30.605  1.00  0.00              
ATOM   3396  CA  LEU C  49      11.333   8.326 -29.593  1.00  0.00              
ATOM   3397  C   LEU C  49      11.304   9.793 -30.044  1.00  0.00              
ATOM   3398  O   LEU C  49      10.377  10.526 -29.710  1.00  0.00              
ATOM   3399  CB  LEU C  49      12.188   8.194 -28.328  1.00  0.00              
ATOM   3400  CG  LEU C  49      11.755   9.124 -27.185  1.00  0.00              
ATOM   3401  CD1 LEU C  49      10.349   8.749 -26.707  1.00  0.00              
ATOM   3402  CD2 LEU C  49      12.732   9.032 -26.058  1.00  0.00              
ATOM   3403  H   LEU C  49      12.496   6.697 -30.368  1.00  0.00              
ATOM   3404  HA  LEU C  49      10.300   8.118 -29.319  1.00  0.00              
ATOM   3405 1HB  LEU C  49      11.974   7.155 -28.077  1.00  0.00              
ATOM   3406 2HB  LEU C  49      13.250   8.302 -28.544  1.00  0.00              
ATOM   3407  HG  LEU C  49      11.790  10.145 -27.570  1.00  0.00              
ATOM   3408 1HD1 LEU C  49      10.049   9.413 -25.897  1.00  0.00              
ATOM   3409 2HD1 LEU C  49       9.645   8.845 -27.535  1.00  0.00              
ATOM   3410 3HD1 LEU C  49      10.350   7.719 -26.351  1.00  0.00              
ATOM   3411 1HD2 LEU C  49      12.421   9.695 -25.252  1.00  0.00              
ATOM   3412 2HD2 LEU C  49      12.768   8.005 -25.691  1.00  0.00              
ATOM   3413 3HD2 LEU C  49      13.722   9.327 -26.408  1.00  0.00              
ATOM   3414  N   LEU C  50      12.302  10.215 -30.815  1.00  0.00              
ATOM   3415  CA  LEU C  50      12.342  11.589 -31.317  1.00  0.00              
ATOM   3416  C   LEU C  50      11.189  12.011 -32.222  1.00  0.00              
ATOM   3417  O   LEU C  50      10.955  13.208 -32.410  1.00  0.00              
ATOM   3418  CB  LEU C  50      13.665  11.807 -32.060  1.00  0.00              
ATOM   3419  CG  LEU C  50      14.923  11.758 -31.182  1.00  0.00              
ATOM   3420  CD1 LEU C  50      16.169  11.870 -32.050  1.00  0.00              
ATOM   3421  CD2 LEU C  50      14.874  12.885 -30.161  1.00  0.00              
ATOM   3422  H   LEU C  50      13.047   9.579 -31.062  1.00  0.00              
ATOM   3423  HA  LEU C  50      12.273  12.284 -30.481  1.00  0.00              
ATOM   3424 1HB  LEU C  50      13.641  10.943 -32.723  1.00  0.00              
ATOM   3425 2HB  LEU C  50      13.651  12.720 -32.654  1.00  0.00              
ATOM   3426  HG  LEU C  50      14.902  10.814 -30.637  1.00  0.00              
ATOM   3427 1HD1 LEU C  50      17.057  11.836 -31.417  1.00  0.00              
ATOM   3428 2HD1 LEU C  50      16.197  11.040 -32.756  1.00  0.00              
ATOM   3429 3HD1 LEU C  50      16.150  12.812 -32.594  1.00  0.00              
ATOM   3430 1HD2 LEU C  50      15.766  12.850 -29.537  1.00  0.00              
ATOM   3431 2HD2 LEU C  50      14.828  13.844 -30.679  1.00  0.00              
ATOM   3432 3HD2 LEU C  50      13.988  12.771 -29.534  1.00  0.00              
ATOM   3433  N   THR C  51      10.474  11.044 -32.789  1.00  0.00              
ATOM   3434  CA  THR C  51       9.294  11.355 -33.590  1.00  0.00              
ATOM   3435  C   THR C  51       8.005  10.896 -32.898  1.00  0.00              
ATOM   3436  O   THR C  51       6.903  11.128 -33.391  1.00  0.00              
ATOM   3437  CB  THR C  51       9.382  10.675 -34.970  1.00  0.00              
ATOM   3438  OG1 THR C  51       9.411   9.253 -34.796  1.00  0.00              
ATOM   3439  CG2 THR C  51      10.652  11.120 -35.691  1.00  0.00              
ATOM   3440  H   THR C  51      10.747  10.079 -32.668  1.00  0.00              
ATOM   3441  HA  THR C  51       9.204  12.435 -33.711  1.00  0.00              
ATOM   3442  HB  THR C  51       8.508  10.954 -35.559  1.00  0.00              
ATOM   3443  HG1 THR C  51      10.299   8.978 -34.556  1.00  0.00              
ATOM   3444 1HG2 THR C  51      10.705  10.635 -36.664  1.00  0.00              
ATOM   3445 2HG2 THR C  51      10.635  12.202 -35.824  1.00  0.00              
ATOM   3446 3HG2 THR C  51      11.522  10.842 -35.097  1.00  0.00              
ATOM   3447  N   ALA C  52       8.157  10.244 -31.754  1.00  0.00              
ATOM   3448  CA  ALA C  52       7.016   9.716 -31.015  1.00  0.00              
ATOM   3449  C   ALA C  52       6.134  10.817 -30.431  1.00  0.00              
ATOM   3450  O   ALA C  52       6.606  11.674 -29.682  1.00  0.00              
ATOM   3451  CB  ALA C  52       7.508   8.817 -29.905  1.00  0.00              
ATOM   3452  H   ALA C  52       9.086  10.111 -31.386  1.00  0.00              
ATOM   3453  HA  ALA C  52       6.388   9.148 -31.701  1.00  0.00              
ATOM   3454 1HB  ALA C  52       6.654   8.423 -29.354  1.00  0.00              
ATOM   3455 2HB  ALA C  52       8.077   7.991 -30.331  1.00  0.00              
ATOM   3456 3HB  ALA C  52       8.143   9.388 -29.230  1.00  0.00              
ATOM   3457  N   GLU C  53       4.853  10.783 -30.777  1.00  0.00              
ATOM   3458  CA  GLU C  53       3.881  11.712 -30.225  1.00  0.00              
ATOM   3459  C   GLU C  53       2.769  10.939 -29.514  1.00  0.00              
ATOM   3460  O   GLU C  53       2.001  10.218 -30.141  1.00  0.00              
ATOM   3461  CB  GLU C  53       3.301  12.604 -31.324  1.00  0.00              
ATOM   3462  CG  GLU C  53       2.298  13.637 -30.830  1.00  0.00              
ATOM   3463  CD  GLU C  53       1.787  14.488 -31.960  1.00  0.00              
ATOM   3464  OE1 GLU C  53       2.155  14.234 -33.082  1.00  0.00              
ATOM   3465  OE2 GLU C  53       0.942  15.315 -31.719  1.00  0.00              
ATOM   3466  H   GLU C  53       4.547  10.091 -31.446  1.00  0.00              
ATOM   3467  HA  GLU C  53       4.360  12.348 -29.480  1.00  0.00              
ATOM   3468 1HB  GLU C  53       4.140  13.113 -31.799  1.00  0.00              
ATOM   3469 2HB  GLU C  53       2.817  11.946 -32.047  1.00  0.00              
ATOM   3470 1HG  GLU C  53       1.455  13.203 -30.293  1.00  0.00              
ATOM   3471 2HG  GLU C  53       2.881  14.254 -30.148  1.00  0.00              
ATOM   3472  N   TRP C  54       2.705  11.088 -28.195  1.00  0.00              
ATOM   3473  CA  TRP C  54       1.650  10.476 -27.393  1.00  0.00              
ATOM   3474  C   TRP C  54       0.322  11.128 -27.763  1.00  0.00              
ATOM   3475  O   TRP C  54       0.195  12.354 -27.704  1.00  0.00              
ATOM   3476  CB  TRP C  54       1.941  10.705 -25.905  1.00  0.00              
ATOM   3477  CG  TRP C  54       0.922  10.112 -24.976  1.00  0.00              
ATOM   3478  CD1 TRP C  54       0.919   8.845 -24.463  1.00  0.00              
ATOM   3479  CD2 TRP C  54      -0.249  10.756 -24.460  1.00  0.00              
ATOM   3480  NE1 TRP C  54      -0.183   8.660 -23.661  1.00  0.00              
ATOM   3481  CE2 TRP C  54      -0.916   9.819 -23.642  1.00  0.00              
ATOM   3482  CE3 TRP C  54      -0.802  12.032 -24.614  1.00  0.00              
ATOM   3483  CZ2 TRP C  54      -2.109  10.118 -22.976  1.00  0.00              
ATOM   3484  CZ3 TRP C  54      -1.990  12.331 -23.954  1.00  0.00              
ATOM   3485  CH2 TRP C  54      -2.629  11.379 -23.145  1.00  0.00              
ATOM   3486  H   TRP C  54       3.412  11.644 -27.736  1.00  0.00              
ATOM   3487  HA  TRP C  54       1.585   9.412 -27.619  1.00  0.00              
ATOM   3488 1HB  TRP C  54       2.896  10.258 -25.633  1.00  0.00              
ATOM   3489 2HB  TRP C  54       1.965  11.773 -25.688  1.00  0.00              
ATOM   3490  HD1 TRP C  54       1.746   8.197 -24.747  1.00  0.00              
ATOM   3491  HE1 TRP C  54      -0.415   7.810 -23.169  1.00  0.00              
ATOM   3492  HE3 TRP C  54      -0.343  12.810 -25.226  1.00  0.00              
ATOM   3493  HZ2 TRP C  54      -2.572   9.351 -22.354  1.00  0.00              
ATOM   3494  HZ3 TRP C  54      -2.414  13.327 -24.084  1.00  0.00              
ATOM   3495  HH2 TRP C  54      -3.558  11.646 -22.640  1.00  0.00              
ATOM   3496  N   MET C  55      -0.657  10.321 -28.158  1.00  0.00              
ATOM   3497  CA  MET C  55      -1.978  10.838 -28.513  1.00  0.00              
ATOM   3498  C   MET C  55      -2.968  10.528 -27.384  1.00  0.00              
ATOM   3499  O   MET C  55      -3.742  11.393 -26.962  1.00  0.00              
ATOM   3500  CB  MET C  55      -2.454  10.235 -29.834  1.00  0.00              
ATOM   3501  CG  MET C  55      -1.535  10.502 -31.016  1.00  0.00              
ATOM   3502  SD  MET C  55      -1.318  12.262 -31.344  1.00  0.00              
ATOM   3503  CE  MET C  55      -2.948  12.699 -31.942  1.00  0.00              
ATOM   3504  H   MET C  55      -0.485   9.327 -28.213  1.00  0.00              
ATOM   3505  HA  MET C  55      -1.935  11.921 -28.626  1.00  0.00              
ATOM   3506 1HB  MET C  55      -2.543   9.161 -29.677  1.00  0.00              
ATOM   3507 2HB  MET C  55      -3.439  10.656 -30.038  1.00  0.00              
ATOM   3508 1HG  MET C  55      -0.564  10.056 -30.800  1.00  0.00              
ATOM   3509 2HG  MET C  55      -1.967  10.024 -31.896  1.00  0.00              
ATOM   3510 1HE  MET C  55      -2.974  13.761 -32.188  1.00  0.00              
ATOM   3511 2HE  MET C  55      -3.178  12.113 -32.833  1.00  0.00              
ATOM   3512 3HE  MET C  55      -3.688  12.488 -31.168  1.00  0.00              
ATOM   3513  N   SER C  56      -2.940   9.285 -26.917  1.00  0.00              
ATOM   3514  CA  SER C  56      -3.773   8.841 -25.801  1.00  0.00              
ATOM   3515  C   SER C  56      -3.076   7.642 -25.191  1.00  0.00              
ATOM   3516  O   SER C  56      -2.030   7.224 -25.674  1.00  0.00              
ATOM   3517  CB  SER C  56      -5.151   8.399 -26.281  1.00  0.00              
ATOM   3518  OG  SER C  56      -5.061   7.151 -26.953  1.00  0.00              
ATOM   3519  H   SER C  56      -2.316   8.624 -27.357  1.00  0.00              
ATOM   3520  HA  SER C  56      -3.985   9.630 -25.078  1.00  0.00              
ATOM   3521 1HB  SER C  56      -5.809   8.308 -25.418  1.00  0.00              
ATOM   3522 2HB  SER C  56      -5.545   9.158 -26.958  1.00  0.00              
ATOM   3523  HG  SER C  56      -4.753   7.293 -27.851  1.00  0.00              
ATOM   3524  N   ALA C  57      -3.667   7.077 -24.139  1.00  0.00              
ATOM   3525  CA  ALA C  57      -3.092   5.895 -23.504  1.00  0.00              
ATOM   3526  C   ALA C  57      -3.150   4.668 -24.430  1.00  0.00              
ATOM   3527  O   ALA C  57      -2.510   3.650 -24.163  1.00  0.00              
ATOM   3528  CB  ALA C  57      -3.823   5.603 -22.179  1.00  0.00              
ATOM   3529  H   ALA C  57      -4.522   7.467 -23.770  1.00  0.00              
ATOM   3530  HA  ALA C  57      -2.040   6.087 -23.296  1.00  0.00              
ATOM   3531 1HB  ALA C  57      -3.388   4.719 -21.711  1.00  0.00              
ATOM   3532 2HB  ALA C  57      -3.718   6.455 -21.508  1.00  0.00              
ATOM   3533 3HB  ALA C  57      -4.879   5.424 -22.378  1.00  0.00              
ATOM   3534  N   SER C  58      -3.910   4.766 -25.520  1.00  0.00              
ATOM   3535  CA  SER C  58      -4.007   3.666 -26.480  1.00  0.00              
ATOM   3536  C   SER C  58      -3.377   4.029 -27.819  1.00  0.00              
ATOM   3537  O   SER C  58      -3.414   3.236 -28.770  1.00  0.00              
ATOM   3538  CB  SER C  58      -5.473   3.303 -26.726  1.00  0.00              
ATOM   3539  OG  SER C  58      -6.149   4.387 -27.344  1.00  0.00              
ATOM   3540  H   SER C  58      -4.430   5.614 -25.690  1.00  0.00              
ATOM   3541  HA  SER C  58      -3.574   2.733 -26.115  1.00  0.00              
ATOM   3542 1HB  SER C  58      -5.511   2.424 -27.372  1.00  0.00              
ATOM   3543 2HB  SER C  58      -5.939   3.068 -25.770  1.00  0.00              
ATOM   3544  HG  SER C  58      -5.855   5.211 -26.950  1.00  0.00              
ATOM   3545  N   LYS C  59      -2.775   5.209 -27.905  1.00  0.00              
ATOM   3546  CA  LYS C  59      -2.301   5.658 -29.205  1.00  0.00              
ATOM   3547  C   LYS C  59      -1.038   6.504 -29.213  1.00  0.00              
ATOM   3548  O   LYS C  59      -0.949   7.525 -28.525  1.00  0.00              
ATOM   3549  CB  LYS C  59      -3.434   6.432 -29.889  1.00  0.00              
ATOM   3550  CG  LYS C  59      -3.149   6.872 -31.328  1.00  0.00              
ATOM   3551  CD  LYS C  59      -4.378   7.562 -31.925  1.00  0.00              
ATOM   3552  CE  LYS C  59      -4.097   8.100 -33.311  1.00  0.00              
ATOM   3553  NZ  LYS C  59      -5.310   8.720 -33.935  1.00  0.00              
ATOM   3554  H   LYS C  59      -2.636   5.800 -27.098  1.00  0.00              
ATOM   3555  HA  LYS C  59      -2.028   4.798 -29.816  1.00  0.00              
ATOM   3556 1HB  LYS C  59      -4.312   5.785 -29.883  1.00  0.00              
ATOM   3557 2HB  LYS C  59      -3.632   7.315 -29.281  1.00  0.00              
ATOM   3558 1HG  LYS C  59      -2.302   7.560 -31.319  1.00  0.00              
ATOM   3559 2HG  LYS C  59      -2.893   5.991 -31.917  1.00  0.00              
ATOM   3560 1HD  LYS C  59      -5.192   6.838 -31.976  1.00  0.00              
ATOM   3561 2HD  LYS C  59      -4.665   8.385 -31.270  1.00  0.00              
ATOM   3562 1HE  LYS C  59      -3.309   8.847 -33.234  1.00  0.00              
ATOM   3563 2HE  LYS C  59      -3.752   7.275 -33.935  1.00  0.00              
ATOM   3564 1HZ  LYS C  59      -5.077   9.063 -34.856  1.00  0.00              
ATOM   3565 2HZ  LYS C  59      -6.043   8.027 -34.009  1.00  0.00              
ATOM   3566 3HZ  LYS C  59      -5.629   9.486 -33.360  1.00  0.00              
ATOM   3567  N   ILE C  60      -0.072   6.070 -30.012  1.00  0.00              
ATOM   3568  CA  ILE C  60       1.172   6.794 -30.210  1.00  0.00              
ATOM   3569  C   ILE C  60       1.404   6.859 -31.713  1.00  0.00              
ATOM   3570  O   ILE C  60       1.311   5.846 -32.406  1.00  0.00              
ATOM   3571  CB  ILE C  60       2.380   6.067 -29.593  1.00  0.00              
ATOM   3572  CG1 ILE C  60       2.203   5.936 -28.075  1.00  0.00              
ATOM   3573  CG2 ILE C  60       3.660   6.838 -29.906  1.00  0.00              
ATOM   3574  CD1 ILE C  60       3.306   5.095 -27.414  1.00  0.00              
ATOM   3575  H   ILE C  60      -0.217   5.197 -30.501  1.00  0.00              
ATOM   3576  HA  ILE C  60       1.083   7.817 -29.847  1.00  0.00              
ATOM   3577  HB  ILE C  60       2.441   5.061 -30.011  1.00  0.00              
ATOM   3578 1HG1 ILE C  60       2.209   6.944 -27.660  1.00  0.00              
ATOM   3579 2HG1 ILE C  60       1.231   5.477 -27.900  1.00  0.00              
ATOM   3580 1HG2 ILE C  60       4.513   6.321 -29.467  1.00  0.00              
ATOM   3581 2HG2 ILE C  60       3.791   6.903 -30.986  1.00  0.00              
ATOM   3582 3HG2 ILE C  60       3.590   7.842 -29.489  1.00  0.00              
ATOM   3583 1HD1 ILE C  60       3.127   5.038 -26.339  1.00  0.00              
ATOM   3584 2HD1 ILE C  60       3.300   4.090 -27.837  1.00  0.00              
ATOM   3585 3HD1 ILE C  60       4.276   5.556 -27.594  1.00  0.00              
ATOM   3586  N   VAL C  61       1.680   8.057 -32.222  1.00  0.00              
ATOM   3587  CA  VAL C  61       1.970   8.220 -33.641  1.00  0.00              
ATOM   3588  C   VAL C  61       3.441   8.612 -33.776  1.00  0.00              
ATOM   3589  O   VAL C  61       3.923   9.495 -33.065  1.00  0.00              
ATOM   3590  CB  VAL C  61       1.077   9.286 -34.303  1.00  0.00              
ATOM   3591  CG1 VAL C  61       1.470   9.479 -35.760  1.00  0.00              
ATOM   3592  CG2 VAL C  61      -0.389   8.893 -34.196  1.00  0.00              
ATOM   3593  H   VAL C  61       1.689   8.868 -31.622  1.00  0.00              
ATOM   3594  HA  VAL C  61       1.839   7.283 -34.182  1.00  0.00              
ATOM   3595  HB  VAL C  61       1.192  10.227 -33.767  1.00  0.00              
ATOM   3596 1HG1 VAL C  61       0.829  10.236 -36.212  1.00  0.00              
ATOM   3597 2HG1 VAL C  61       2.510   9.805 -35.817  1.00  0.00              
ATOM   3598 3HG1 VAL C  61       1.354   8.538 -36.297  1.00  0.00              
ATOM   3599 1HG2 VAL C  61      -1.005   9.657 -34.669  1.00  0.00              
ATOM   3600 2HG2 VAL C  61      -0.546   7.938 -34.698  1.00  0.00              
ATOM   3601 3HG2 VAL C  61      -0.666   8.802 -33.146  1.00  0.00              
ATOM   3602  N   CYS C  62       4.157   7.942 -34.671  1.00  0.00              
ATOM   3603  CA  CYS C  62       5.587   8.184 -34.828  1.00  0.00              
ATOM   3604  C   CYS C  62       6.029   7.855 -36.249  1.00  0.00              
ATOM   3605  O   CYS C  62       5.220   7.459 -37.090  1.00  0.00              
ATOM   3606  CB  CYS C  62       6.212   7.212 -33.827  1.00  0.00              
ATOM   3607  SG  CYS C  62       5.998   5.465 -34.245  1.00  0.00              
ATOM   3608  H   CYS C  62       3.709   7.251 -35.255  1.00  0.00              
ATOM   3609  HA  CYS C  62       5.887   9.198 -34.560  1.00  0.00              
ATOM   3610 1HB  CYS C  62       7.288   7.376 -33.761  1.00  0.00              
ATOM   3611 2HB  CYS C  62       5.762   7.344 -32.842  1.00  0.00              
ATOM   3612  HG  CYS C  62       6.980   5.414 -35.138  1.00  0.00              
ATOM   3613  N   ARG C  63       7.317   8.038 -36.511  1.00  0.00              
ATOM   3614  CA  ARG C  63       7.886   7.680 -37.802  1.00  0.00              
ATOM   3615  C   ARG C  63       8.899   6.579 -37.599  1.00  0.00              
ATOM   3616  O   ARG C  63       9.711   6.637 -36.684  1.00  0.00              
ATOM   3617  CB  ARG C  63       8.534   8.902 -38.463  1.00  0.00              
ATOM   3618  CG  ARG C  63       7.501   9.878 -39.007  1.00  0.00              
ATOM   3619  CD  ARG C  63       8.128  11.082 -39.659  1.00  0.00              
ATOM   3620  NE  ARG C  63       7.114  12.024 -40.126  1.00  0.00              
ATOM   3621  CZ  ARG C  63       6.545  11.971 -41.326  1.00  0.00              
ATOM   3622  NH1 ARG C  63       6.891  11.021 -42.185  1.00  0.00              
ATOM   3623  NH2 ARG C  63       5.632  12.870 -41.671  1.00  0.00              
ATOM   3624  H   ARG C  63       7.917   8.434 -35.801  1.00  0.00              
ATOM   3625  HA  ARG C  63       7.102   7.303 -38.459  1.00  0.00              
ATOM   3626 1HB  ARG C  63       9.154   9.381 -37.706  1.00  0.00              
ATOM   3627 2HB  ARG C  63       9.167   8.529 -39.268  1.00  0.00              
ATOM   3628 1HG  ARG C  63       6.887   9.360 -39.743  1.00  0.00              
ATOM   3629 2HG  ARG C  63       6.873  10.212 -38.179  1.00  0.00              
ATOM   3630 1HD  ARG C  63       8.769  11.583 -38.934  1.00  0.00              
ATOM   3631 2HD  ARG C  63       8.725  10.754 -40.508  1.00  0.00              
ATOM   3632  HE  ARG C  63       6.701  12.816 -39.651  1.00  0.00              
ATOM   3633 1HH1 ARG C  63       7.586  10.337 -41.924  1.00  0.00              
ATOM   3634 2HH1 ARG C  63       6.457  10.986 -43.095  1.00  0.00              
ATOM   3635 1HH2 ARG C  63       5.368  13.594 -41.018  1.00  0.00              
ATOM   3636 2HH2 ARG C  63       5.204  12.826 -42.584  1.00  0.00              
ATOM   3637  N   VAL C  64       8.828   5.557 -38.442  1.00  0.00              
ATOM   3638  CA  VAL C  64       9.728   4.425 -38.322  1.00  0.00              
ATOM   3639  C   VAL C  64      10.943   4.645 -39.209  1.00  0.00              
ATOM   3640  O   VAL C  64      10.816   4.893 -40.409  1.00  0.00              
ATOM   3641  CB  VAL C  64       9.042   3.102 -38.707  1.00  0.00              
ATOM   3642  CG1 VAL C  64      10.016   1.940 -38.582  1.00  0.00              
ATOM   3643  CG2 VAL C  64       7.816   2.864 -37.838  1.00  0.00              
ATOM   3644  H   VAL C  64       8.139   5.563 -39.179  1.00  0.00              
ATOM   3645  HA  VAL C  64      10.113   4.330 -37.306  1.00  0.00              
ATOM   3646  HB  VAL C  64       8.690   3.172 -39.737  1.00  0.00              
ATOM   3647 1HG1 VAL C  64       9.514   1.013 -38.859  1.00  0.00              
ATOM   3648 2HG1 VAL C  64      10.865   2.104 -39.245  1.00  0.00              
ATOM   3649 3HG1 VAL C  64      10.366   1.869 -37.552  1.00  0.00              
ATOM   3650 1HG2 VAL C  64       7.343   1.926 -38.125  1.00  0.00              
ATOM   3651 2HG2 VAL C  64       8.118   2.815 -36.791  1.00  0.00              
ATOM   3652 3HG2 VAL C  64       7.109   3.683 -37.974  1.00  0.00              
ATOM   3653  N   GLY C  65      12.119   4.571 -38.597  1.00  0.00              
ATOM   3654  CA  GLY C  65      13.352   4.820 -39.314  1.00  0.00              
ATOM   3655  C   GLY C  65      13.990   3.503 -39.704  1.00  0.00              
ATOM   3656  O   GLY C  65      13.317   2.480 -39.773  1.00  0.00              
ATOM   3657  H   GLY C  65      12.159   4.337 -37.616  1.00  0.00              
ATOM   3658 1HA  GLY C  65      13.133   5.403 -40.208  1.00  0.00              
ATOM   3659 2HA  GLY C  65      14.030   5.382 -38.672  1.00  0.00              
ATOM   3660  N   GLN C  66      15.292   3.526 -39.956  1.00  0.00              
ATOM   3661  CA  GLN C  66      16.020   2.344 -40.412  1.00  0.00              
ATOM   3662  C   GLN C  66      16.189   1.333 -39.283  1.00  0.00              
ATOM   3663  O   GLN C  66      16.630   1.672 -38.187  1.00  0.00              
ATOM   3664  CB  GLN C  66      17.392   2.738 -40.961  1.00  0.00              
ATOM   3665  CG  GLN C  66      18.208   1.571 -41.492  1.00  0.00              
ATOM   3666  CD  GLN C  66      19.493   2.021 -42.162  1.00  0.00              
ATOM   3667  OE1 GLN C  66      19.749   3.220 -42.304  1.00  0.00              
ATOM   3668  NE2 GLN C  66      20.308   1.060 -42.582  1.00  0.00              
ATOM   3669  H   GLN C  66      15.794   4.393 -39.827  1.00  0.00              
ATOM   3670  HA  GLN C  66      15.449   1.844 -41.194  1.00  0.00              
ATOM   3671 1HB  GLN C  66      17.217   3.458 -41.761  1.00  0.00              
ATOM   3672 2HB  GLN C  66      17.930   3.223 -40.149  1.00  0.00              
ATOM   3673 1HG  GLN C  66      18.435   0.690 -40.893  1.00  0.00              
ATOM   3674 2HG  GLN C  66      17.488   1.307 -42.267  1.00  0.00              
ATOM   3675 1HE2 GLN C  66      21.170   1.296 -43.034  1.00  0.00              
ATOM   3676 2HE2 GLN C  66      20.060   0.099 -42.448  1.00  0.00              
ATOM   3677  N   ALA C  67      15.826   0.087 -39.559  1.00  0.00              
ATOM   3678  CA  ALA C  67      15.911  -0.979 -38.569  1.00  0.00              
ATOM   3679  C   ALA C  67      17.310  -1.412 -38.144  1.00  0.00              
ATOM   3680  O   ALA C  67      18.263  -1.366 -38.925  1.00  0.00              
ATOM   3681  CB  ALA C  67      15.138  -2.194 -39.063  1.00  0.00              
ATOM   3682  H   ALA C  67      15.480  -0.126 -40.483  1.00  0.00              
ATOM   3683  HA  ALA C  67      15.451  -0.634 -37.643  1.00  0.00              
ATOM   3684 1HB  ALA C  67      15.203  -2.991 -38.321  1.00  0.00              
ATOM   3685 2HB  ALA C  67      14.093  -1.924 -39.216  1.00  0.00              
ATOM   3686 3HB  ALA C  67      15.565  -2.539 -40.002  1.00  0.00              
ATOM   3687  N   LYS C  68      17.411  -1.823 -36.885  1.00  0.00              
ATOM   3688  CA  LYS C  68      18.677  -2.188 -36.262  1.00  0.00              
ATOM   3689  C   LYS C  68      18.540  -3.671 -35.958  1.00  0.00              
ATOM   3690  O   LYS C  68      19.526  -4.404 -35.888  1.00  0.00              
ATOM   3691  CB  LYS C  68      18.958  -1.375 -34.997  1.00  0.00              
ATOM   3692  CG  LYS C  68      19.099   0.122 -35.231  1.00  0.00              
ATOM   3693  CD  LYS C  68      19.508   0.845 -33.955  1.00  0.00              
ATOM   3694  CE  LYS C  68      19.611   2.347 -34.178  1.00  0.00              
ATOM   3695  NZ  LYS C  68      19.988   3.070 -32.934  1.00  0.00              
ATOM   3696  H   LYS C  68      16.560  -1.884 -36.344  1.00  0.00              
ATOM   3697  HA  LYS C  68      19.496  -2.010 -36.960  1.00  0.00              
ATOM   3698 1HB  LYS C  68      18.134  -1.560 -34.309  1.00  0.00              
ATOM   3699 2HB  LYS C  68      19.882  -1.763 -34.567  1.00  0.00              
ATOM   3700 1HG  LYS C  68      19.858   0.284 -35.999  1.00  0.00              
ATOM   3701 2HG  LYS C  68      18.143   0.511 -35.579  1.00  0.00              
ATOM   3702 1HD  LYS C  68      18.761   0.642 -33.187  1.00  0.00              
ATOM   3703 2HD  LYS C  68      20.474   0.461 -33.632  1.00  0.00              
ATOM   3704 1HE  LYS C  68      20.363   2.528 -34.944  1.00  0.00              
ATOM   3705 2HE  LYS C  68      18.643   2.708 -34.527  1.00  0.00              
ATOM   3706 1HZ  LYS C  68      20.045   4.061 -33.124  1.00  0.00              
ATOM   3707 2HZ  LYS C  68      19.290   2.904 -32.222  1.00  0.00              
ATOM   3708 3HZ  LYS C  68      20.885   2.737 -32.610  1.00  0.00              
ATOM   3709  N   ASN C  69      17.288  -4.091 -35.794  1.00  0.00              
ATOM   3710  CA  ASN C  69      16.920  -5.473 -35.489  1.00  0.00              
ATOM   3711  C   ASN C  69      16.261  -6.079 -36.718  1.00  0.00              
ATOM   3712  O   ASN C  69      15.670  -5.365 -37.526  1.00  0.00              
ATOM   3713  CB  ASN C  69      16.006  -5.572 -34.282  1.00  0.00              
ATOM   3714  CG  ASN C  69      16.677  -5.220 -32.984  1.00  0.00              
ATOM   3715  OD1 ASN C  69      17.899  -5.351 -32.837  1.00  0.00              
ATOM   3716  ND2 ASN C  69      15.877  -4.852 -32.017  1.00  0.00              
ATOM   3717  H   ASN C  69      16.561  -3.399 -35.887  1.00  0.00              
ATOM   3718  HA  ASN C  69      17.816  -6.053 -35.261  1.00  0.00              
ATOM   3719 1HB  ASN C  69      15.008  -5.132 -34.299  1.00  0.00              
ATOM   3720 2HB  ASN C  69      15.925  -6.656 -34.352  1.00  0.00              
ATOM   3721 1HD2 ASN C  69      16.254  -4.603 -31.123  1.00  0.00              
ATOM   3722 2HD2 ASN C  69      14.890  -4.820 -32.168  1.00  0.00              
ATOM   3723  N   ASP C  70      16.351  -7.399 -36.844  1.00  0.00              
ATOM   3724  CA  ASP C  70      15.717  -8.096 -37.956  1.00  0.00              
ATOM   3725  C   ASP C  70      14.304  -8.549 -37.579  1.00  0.00              
ATOM   3726  O   ASP C  70      13.609  -9.175 -38.378  1.00  0.00              
ATOM   3727  CB  ASP C  70      16.561  -9.297 -38.390  1.00  0.00              
ATOM   3728  CG  ASP C  70      16.721 -10.373 -37.323  1.00  0.00              
ATOM   3729  OD1 ASP C  70      16.225 -10.182 -36.238  1.00  0.00              
ATOM   3730  OD2 ASP C  70      17.196 -11.434 -37.645  1.00  0.00              
ATOM   3731  H   ASP C  70      16.869  -7.933 -36.161  1.00  0.00              
ATOM   3732  HA  ASP C  70      15.613  -7.419 -38.805  1.00  0.00              
ATOM   3733 1HB  ASP C  70      16.221  -9.755 -39.319  1.00  0.00              
ATOM   3734 2HB  ASP C  70      17.521  -8.806 -38.556  1.00  0.00              
ATOM   3735  N   LYS C  71      13.891  -8.236 -36.352  1.00  0.00              
ATOM   3736  CA  LYS C  71      12.527  -8.521 -35.910  1.00  0.00              
ATOM   3737  C   LYS C  71      11.771  -7.198 -35.949  1.00  0.00              
ATOM   3738  O   LYS C  71      12.313  -6.159 -35.580  1.00  0.00              
ATOM   3739  CB  LYS C  71      12.498  -9.133 -34.509  1.00  0.00              
ATOM   3740  CG  LYS C  71      13.115 -10.524 -34.419  1.00  0.00              
ATOM   3741  CD  LYS C  71      13.104 -11.042 -32.987  1.00  0.00              
ATOM   3742  CE  LYS C  71      13.762 -12.409 -32.888  1.00  0.00              
ATOM   3743  NZ  LYS C  71      13.803 -12.907 -31.486  1.00  0.00              
ATOM   3744  H   LYS C  71      14.532  -7.792 -35.711  1.00  0.00              
ATOM   3745  HA  LYS C  71      12.057  -9.228 -36.595  1.00  0.00              
ATOM   3746 1HB  LYS C  71      13.040  -8.454 -33.852  1.00  0.00              
ATOM   3747 2HB  LYS C  71      11.454  -9.180 -34.200  1.00  0.00              
ATOM   3748 1HG  LYS C  71      12.542 -11.198 -35.055  1.00  0.00              
ATOM   3749 2HG  LYS C  71      14.142 -10.471 -34.777  1.00  0.00              
ATOM   3750 1HD  LYS C  71      13.641 -10.332 -32.357  1.00  0.00              
ATOM   3751 2HD  LYS C  71      12.069 -11.113 -32.652  1.00  0.00              
ATOM   3752 1HE  LYS C  71      13.198 -13.107 -33.506  1.00  0.00              
ATOM   3753 2HE  LYS C  71      14.780 -12.328 -33.272  1.00  0.00              
ATOM   3754 1HZ  LYS C  71      14.246 -13.815 -31.464  1.00  0.00              
ATOM   3755 2HZ  LYS C  71      14.327 -12.262 -30.914  1.00  0.00              
ATOM   3756 3HZ  LYS C  71      12.861 -12.985 -31.130  1.00  0.00              
ATOM   3757  N   GLY C  72      10.526  -7.236 -36.410  1.00  0.00              
ATOM   3758  CA  GLY C  72       9.764  -6.008 -36.577  1.00  0.00              
ATOM   3759  C   GLY C  72       8.870  -5.668 -35.403  1.00  0.00              
ATOM   3760  O   GLY C  72       7.826  -5.044 -35.572  1.00  0.00              
ATOM   3761  H   GLY C  72      10.096  -8.117 -36.648  1.00  0.00              
ATOM   3762 1HA  GLY C  72      10.454  -5.176 -36.714  1.00  0.00              
ATOM   3763 2HA  GLY C  72       9.128  -6.100 -37.456  1.00  0.00              
ATOM   3764  N   ASP C  73       9.294  -6.066 -34.207  1.00  0.00              
ATOM   3765  CA  ASP C  73       8.551  -5.813 -32.977  1.00  0.00              
ATOM   3766  C   ASP C  73       8.449  -4.316 -32.642  1.00  0.00              
ATOM   3767  O   ASP C  73       9.341  -3.527 -32.972  1.00  0.00              
ATOM   3768  CB  ASP C  73       9.200  -6.565 -31.813  1.00  0.00              
ATOM   3769  CG  ASP C  73       8.991  -8.073 -31.845  1.00  0.00              
ATOM   3770  OD1 ASP C  73       8.203  -8.527 -32.640  1.00  0.00              
ATOM   3771  OD2 ASP C  73       9.730  -8.769 -31.190  1.00  0.00              
ATOM   3772  H   ASP C  73      10.172  -6.564 -34.159  1.00  0.00              
ATOM   3773  HA  ASP C  73       7.522  -6.157 -33.090  1.00  0.00              
ATOM   3774 1HB  ASP C  73      10.261  -6.349 -31.694  1.00  0.00              
ATOM   3775 2HB  ASP C  73       8.644  -6.140 -30.977  1.00  0.00              
ATOM   3776  N   ILE C  74       7.359  -3.939 -31.982  1.00  0.00              
ATOM   3777  CA  ILE C  74       7.087  -2.550 -31.622  1.00  0.00              
ATOM   3778  C   ILE C  74       7.116  -2.451 -30.091  1.00  0.00              
ATOM   3779  O   ILE C  74       6.188  -2.890 -29.410  1.00  0.00              
ATOM   3780  CB  ILE C  74       5.704  -2.127 -32.157  1.00  0.00              
ATOM   3781  CG1 ILE C  74       5.674  -2.317 -33.679  1.00  0.00              
ATOM   3782  CG2 ILE C  74       5.414  -0.667 -31.794  1.00  0.00              
ATOM   3783  CD1 ILE C  74       4.309  -2.170 -34.298  1.00  0.00              
ATOM   3784  H   ILE C  74       6.696  -4.654 -31.723  1.00  0.00              
ATOM   3785  HA  ILE C  74       7.873  -1.896 -31.996  1.00  0.00              
ATOM   3786  HB  ILE C  74       4.941  -2.769 -31.718  1.00  0.00              
ATOM   3787 1HG1 ILE C  74       6.344  -1.575 -34.113  1.00  0.00              
ATOM   3788 2HG1 ILE C  74       6.055  -3.317 -33.888  1.00  0.00              
ATOM   3789 1HG2 ILE C  74       4.434  -0.384 -32.180  1.00  0.00              
ATOM   3790 2HG2 ILE C  74       5.424  -0.552 -30.710  1.00  0.00              
ATOM   3791 3HG2 ILE C  74       6.177  -0.023 -32.233  1.00  0.00              
ATOM   3792 1HD1 ILE C  74       4.378  -2.320 -35.376  1.00  0.00              
ATOM   3793 2HD1 ILE C  74       3.633  -2.911 -33.871  1.00  0.00              
ATOM   3794 3HD1 ILE C  74       3.923  -1.171 -34.097  1.00  0.00              
ATOM   3795  N   ILE C  75       8.187  -1.866 -29.564  1.00  0.00              
ATOM   3796  CA  ILE C  75       8.368  -1.728 -28.118  1.00  0.00              
ATOM   3797  C   ILE C  75       8.182  -0.311 -27.572  1.00  0.00              
ATOM   3798  O   ILE C  75       8.947   0.602 -27.900  1.00  0.00              
ATOM   3799  CB  ILE C  75       9.766  -2.221 -27.704  1.00  0.00              
ATOM   3800  CG1 ILE C  75       9.929  -3.706 -28.034  1.00  0.00              
ATOM   3801  CG2 ILE C  75      10.000  -1.973 -26.221  1.00  0.00              
ATOM   3802  CD1 ILE C  75      11.343  -4.217 -27.871  1.00  0.00              
ATOM   3803  H   ILE C  75       8.897  -1.507 -30.185  1.00  0.00              
ATOM   3804  HA  ILE C  75       7.602  -2.284 -27.580  1.00  0.00              
ATOM   3805  HB  ILE C  75      10.518  -1.685 -28.284  1.00  0.00              
ATOM   3806 1HG1 ILE C  75       9.264  -4.260 -27.372  1.00  0.00              
ATOM   3807 2HG1 ILE C  75       9.609  -3.845 -29.067  1.00  0.00              
ATOM   3808 1HG2 ILE C  75      10.992  -2.326 -25.945  1.00  0.00              
ATOM   3809 2HG2 ILE C  75       9.926  -0.906 -26.015  1.00  0.00              
ATOM   3810 3HG2 ILE C  75       9.249  -2.508 -25.640  1.00  0.00              
ATOM   3811 1HD1 ILE C  75      11.379  -5.276 -28.124  1.00  0.00              
ATOM   3812 2HD1 ILE C  75      12.008  -3.664 -28.535  1.00  0.00              
ATOM   3813 3HD1 ILE C  75      11.663  -4.080 -26.841  1.00  0.00              
ATOM   3814  N   VAL C  76       7.173  -0.144 -26.724  1.00  0.00              
ATOM   3815  CA  VAL C  76       6.909   1.136 -26.085  1.00  0.00              
ATOM   3816  C   VAL C  76       7.434   1.087 -24.657  1.00  0.00              
ATOM   3817  O   VAL C  76       7.180   0.133 -23.924  1.00  0.00              
ATOM   3818  CB  VAL C  76       5.389   1.452 -26.036  1.00  0.00              
ATOM   3819  CG1 VAL C  76       5.155   2.764 -25.277  1.00  0.00              
ATOM   3820  CG2 VAL C  76       4.828   1.548 -27.452  1.00  0.00              
ATOM   3821  H   VAL C  76       6.574  -0.931 -26.516  1.00  0.00              
ATOM   3822  HA  VAL C  76       7.445   1.946 -26.583  1.00  0.00              
ATOM   3823  HB  VAL C  76       4.872   0.629 -25.542  1.00  0.00              
ATOM   3824 1HG1 VAL C  76       4.085   2.981 -25.247  1.00  0.00              
ATOM   3825 2HG1 VAL C  76       5.535   2.670 -24.260  1.00  0.00              
ATOM   3826 3HG1 VAL C  76       5.672   3.577 -25.786  1.00  0.00              
ATOM   3827 1HG2 VAL C  76       3.760   1.769 -27.406  1.00  0.00              
ATOM   3828 2HG2 VAL C  76       5.340   2.343 -27.993  1.00  0.00              
ATOM   3829 3HG2 VAL C  76       4.977   0.601 -27.970  1.00  0.00              
ATOM   3830  N   THR C  77       8.179   2.113 -24.267  1.00  0.00              
ATOM   3831  CA  THR C  77       8.755   2.168 -22.930  1.00  0.00              
ATOM   3832  C   THR C  77       8.282   3.435 -22.220  1.00  0.00              
ATOM   3833  O   THR C  77       8.497   4.548 -22.704  1.00  0.00              
ATOM   3834  CB  THR C  77      10.294   2.142 -22.966  1.00  0.00              
ATOM   3835  OG1 THR C  77      10.740   0.940 -23.607  1.00  0.00              
ATOM   3836  CG2 THR C  77      10.862   2.200 -21.555  1.00  0.00              
ATOM   3837  H   THR C  77       8.352   2.873 -24.908  1.00  0.00              
ATOM   3838  HA  THR C  77       8.409   1.317 -22.344  1.00  0.00              
ATOM   3839  HB  THR C  77      10.650   3.001 -23.534  1.00  0.00              
ATOM   3840  HG1 THR C  77      10.679   1.045 -24.559  1.00  0.00              
ATOM   3841 1HG2 THR C  77      11.950   2.182 -21.601  1.00  0.00              
ATOM   3842 2HG2 THR C  77      10.533   3.119 -21.068  1.00  0.00              
ATOM   3843 3HG2 THR C  77      10.507   1.341 -20.986  1.00  0.00              
ATOM   3844  N   THR C  78       7.625   3.254 -21.081  1.00  0.00              
ATOM   3845  CA  THR C  78       7.094   4.367 -20.309  1.00  0.00              
ATOM   3846  C   THR C  78       7.594   4.250 -18.870  1.00  0.00              
ATOM   3847  O   THR C  78       8.044   3.184 -18.443  1.00  0.00              
ATOM   3848  CB  THR C  78       5.571   4.332 -20.249  1.00  0.00              
ATOM   3849  OG1 THR C  78       5.174   3.149 -19.549  1.00  0.00              
ATOM   3850  CG2 THR C  78       4.945   4.353 -21.667  1.00  0.00              
ATOM   3851  H   THR C  78       7.494   2.312 -20.743  1.00  0.00              
ATOM   3852  HA  THR C  78       7.462   5.308 -20.717  1.00  0.00              
ATOM   3853  HB  THR C  78       5.219   5.203 -19.693  1.00  0.00              
ATOM   3854  HG1 THR C  78       5.217   2.397 -20.145  1.00  0.00              
ATOM   3855 1HG2 THR C  78       3.858   4.327 -21.583  1.00  0.00              
ATOM   3856 2HG2 THR C  78       5.249   5.261 -22.186  1.00  0.00              
ATOM   3857 3HG2 THR C  78       5.286   3.483 -22.226  1.00  0.00              
ATOM   3858  N   LYS C  79       7.504   5.342 -18.126  1.00  0.00              
ATOM   3859  CA  LYS C  79       7.933   5.332 -16.736  1.00  0.00              
ATOM   3860  C   LYS C  79       6.958   4.467 -15.949  1.00  0.00              
ATOM   3861  O   LYS C  79       7.362   3.542 -15.245  1.00  0.00              
ATOM   3862  CB  LYS C  79       7.932   6.757 -16.174  1.00  0.00              
ATOM   3863  CG  LYS C  79       9.008   7.659 -16.762  1.00  0.00              
ATOM   3864  CD  LYS C  79       8.974   9.050 -16.130  1.00  0.00              
ATOM   3865  CE  LYS C  79      10.040   9.974 -16.740  1.00  0.00              
ATOM   3866  NZ  LYS C  79      10.068  11.322 -16.098  1.00  0.00              
ATOM   3867  H   LYS C  79       7.133   6.193 -18.520  1.00  0.00              
ATOM   3868  HA  LYS C  79       8.928   4.891 -16.660  1.00  0.00              
ATOM   3869 1HB  LYS C  79       6.949   7.181 -16.378  1.00  0.00              
ATOM   3870 2HB  LYS C  79       8.077   6.675 -15.096  1.00  0.00              
ATOM   3871 1HG  LYS C  79       9.980   7.201 -16.582  1.00  0.00              
ATOM   3872 2HG  LYS C  79       8.839   7.744 -17.836  1.00  0.00              
ATOM   3873 1HD  LYS C  79       7.987   9.482 -16.293  1.00  0.00              
ATOM   3874 2HD  LYS C  79       9.156   8.951 -15.060  1.00  0.00              
ATOM   3875 1HE  LYS C  79      11.014   9.500 -16.617  1.00  0.00              
ATOM   3876 2HE  LYS C  79       9.824  10.090 -17.802  1.00  0.00              
ATOM   3877 1HZ  LYS C  79      10.783  11.886 -16.534  1.00  0.00              
ATOM   3878 2HZ  LYS C  79       9.170  11.768 -16.212  1.00  0.00              
ATOM   3879 3HZ  LYS C  79      10.273  11.222 -15.114  1.00  0.00              
ATOM   3880  N   SER C  80       5.672   4.764 -16.101  1.00  0.00              
ATOM   3881  CA  SER C  80       4.615   4.069 -15.380  1.00  0.00              
ATOM   3882  C   SER C  80       4.445   2.571 -15.651  1.00  0.00              
ATOM   3883  O   SER C  80       4.176   1.805 -14.723  1.00  0.00              
ATOM   3884  CB  SER C  80       3.304   4.775 -15.669  1.00  0.00              
ATOM   3885  OG  SER C  80       3.293   6.086 -15.175  1.00  0.00              
ATOM   3886  H   SER C  80       5.425   5.503 -16.744  1.00  0.00              
ATOM   3887  HA  SER C  80       4.699   4.160 -14.296  1.00  0.00              
ATOM   3888 1HB  SER C  80       3.153   4.801 -16.748  1.00  0.00              
ATOM   3889 2HB  SER C  80       2.496   4.213 -15.203  1.00  0.00              
ATOM   3890  HG  SER C  80       3.766   6.660 -15.781  1.00  0.00              
ATOM   3891  N   GLY C  81       4.593   2.149 -16.903  1.00  0.00              
ATOM   3892  CA  GLY C  81       4.481   0.729 -17.201  1.00  0.00              
ATOM   3893  C   GLY C  81       5.750  -0.016 -17.561  1.00  0.00              
ATOM   3894  O   GLY C  81       5.720  -1.232 -17.723  1.00  0.00              
ATOM   3895  H   GLY C  81       4.781   2.796 -17.656  1.00  0.00              
ATOM   3896 1HA  GLY C  81       4.075   0.214 -16.331  1.00  0.00              
ATOM   3897 2HA  GLY C  81       3.810   0.594 -18.048  1.00  0.00              
ATOM   3898  N   GLY C  82       6.862   0.694 -17.705  1.00  0.00              
ATOM   3899  CA  GLY C  82       8.101   0.040 -18.097  1.00  0.00              
ATOM   3900  C   GLY C  82       8.223  -0.317 -19.571  1.00  0.00              
ATOM   3901  O   GLY C  82       7.573   0.282 -20.430  1.00  0.00              
ATOM   3902  H   GLY C  82       6.862   1.691 -17.545  1.00  0.00              
ATOM   3903 1HA  GLY C  82       8.939   0.697 -17.865  1.00  0.00              
ATOM   3904 2HA  GLY C  82       8.204  -0.890 -17.540  1.00  0.00              
ATOM   3905  N   ARG C  83       9.069  -1.303 -19.861  1.00  0.00              
ATOM   3906  CA  ARG C  83       9.272  -1.769 -21.227  1.00  0.00              
ATOM   3907  C   ARG C  83       8.144  -2.682 -21.684  1.00  0.00              
ATOM   3908  O   ARG C  83       7.825  -3.669 -21.019  1.00  0.00              
ATOM   3909  CB  ARG C  83      10.628  -2.435 -21.408  1.00  0.00              
ATOM   3910  CG  ARG C  83      11.009  -2.725 -22.851  1.00  0.00              
ATOM   3911  CD  ARG C  83      12.399  -3.222 -23.028  1.00  0.00              
ATOM   3912  NE  ARG C  83      12.625  -4.569 -22.530  1.00  0.00              
ATOM   3913  CZ  ARG C  83      13.830  -5.169 -22.468  1.00  0.00              
ATOM   3914  NH1 ARG C  83      14.912  -4.563 -22.904  1.00  0.00              
ATOM   3915  NH2 ARG C  83      13.893  -6.395 -21.977  1.00  0.00              
ATOM   3916  H   ARG C  83       9.586  -1.739 -19.111  1.00  0.00              
ATOM   3917  HA  ARG C  83       9.271  -0.920 -21.911  1.00  0.00              
ATOM   3918 1HB  ARG C  83      11.369  -1.770 -20.967  1.00  0.00              
ATOM   3919 2HB  ARG C  83      10.599  -3.369 -20.848  1.00  0.00              
ATOM   3920 1HG  ARG C  83      10.331  -3.483 -23.243  1.00  0.00              
ATOM   3921 2HG  ARG C  83      10.904  -1.808 -23.429  1.00  0.00              
ATOM   3922 1HD  ARG C  83      12.641  -3.222 -24.090  1.00  0.00              
ATOM   3923 2HD  ARG C  83      13.081  -2.560 -22.498  1.00  0.00              
ATOM   3924  HE  ARG C  83      11.963  -5.243 -22.168  1.00  0.00              
ATOM   3925 1HH1 ARG C  83      14.845  -3.633 -23.293  1.00  0.00              
ATOM   3926 2HH1 ARG C  83      15.805  -5.029 -22.849  1.00  0.00              
ATOM   3927 1HH2 ARG C  83      13.049  -6.854 -21.662  1.00  0.00              
ATOM   3928 2HH2 ARG C  83      14.782  -6.868 -21.920  1.00  0.00              
ATOM   3929  N   GLY C  84       7.551  -2.354 -22.827  1.00  0.00              
ATOM   3930  CA  GLY C  84       6.451  -3.154 -23.330  1.00  0.00              
ATOM   3931  C   GLY C  84       6.824  -4.109 -24.444  1.00  0.00              
ATOM   3932  O   GLY C  84       7.997  -4.382 -24.687  1.00  0.00              
ATOM   3933  H   GLY C  84       7.856  -1.550 -23.355  1.00  0.00              
ATOM   3934 1HA  GLY C  84       6.042  -3.751 -22.515  1.00  0.00              
ATOM   3935 2HA  GLY C  84       5.677  -2.492 -23.717  1.00  0.00              
ATOM   3936  N   THR C  85       5.801  -4.612 -25.126  1.00  0.00              
ATOM   3937  CA  THR C  85       5.964  -5.529 -26.247  1.00  0.00              
ATOM   3938  C   THR C  85       4.816  -5.315 -27.228  1.00  0.00              
ATOM   3939  O   THR C  85       4.048  -4.365 -27.099  1.00  0.00              
ATOM   3940  CB  THR C  85       5.993  -7.000 -25.794  1.00  0.00              
ATOM   3941  OG1 THR C  85       6.370  -7.835 -26.897  1.00  0.00              
ATOM   3942  CG2 THR C  85       4.626  -7.429 -25.283  1.00  0.00              
ATOM   3943  H   THR C  85       4.870  -4.338 -24.846  1.00  0.00              
ATOM   3944  HA  THR C  85       6.896  -5.312 -26.769  1.00  0.00              
ATOM   3945  HB  THR C  85       6.729  -7.112 -24.998  1.00  0.00              
ATOM   3946  HG1 THR C  85       7.324  -7.807 -27.008  1.00  0.00              
ATOM   3947 1HG2 THR C  85       4.667  -8.471 -24.968  1.00  0.00              
ATOM   3948 2HG2 THR C  85       4.342  -6.803 -24.437  1.00  0.00              
ATOM   3949 3HG2 THR C  85       3.890  -7.319 -26.079  1.00  0.00              
ATOM   3950  N   SER C  86       4.708  -6.196 -28.217  1.00  0.00              
ATOM   3951  CA  SER C  86       3.659  -6.057 -29.214  1.00  0.00              
ATOM   3952  C   SER C  86       3.162  -7.425 -29.670  1.00  0.00              
ATOM   3953  O   SER C  86       3.894  -8.417 -29.619  1.00  0.00              
ATOM   3954  CB  SER C  86       4.140  -5.250 -30.427  1.00  0.00              
ATOM   3955  OG  SER C  86       5.180  -5.913 -31.112  1.00  0.00              
ATOM   3956  H   SER C  86       5.355  -6.969 -28.287  1.00  0.00              
ATOM   3957  HA  SER C  86       2.820  -5.446 -28.877  1.00  0.00              
ATOM   3958 1HB  SER C  86       3.299  -5.106 -31.103  1.00  0.00              
ATOM   3959 2HB  SER C  86       4.501  -4.282 -30.080  1.00  0.00              
ATOM   3960  HG  SER C  86       4.806  -6.594 -31.677  1.00  0.00              
ATOM   3961  N   THR C  87       1.912  -7.462 -30.114  1.00  0.00              
ATOM   3962  CA  THR C  87       1.341  -8.660 -30.711  1.00  0.00              
ATOM   3963  C   THR C  87       1.434  -8.545 -32.228  1.00  0.00              
ATOM   3964  O   THR C  87       1.268  -9.524 -32.946  1.00  0.00              
ATOM   3965  CB  THR C  87      -0.126  -8.874 -30.294  1.00  0.00              
ATOM   3966  OG1 THR C  87      -0.918  -7.766 -30.742  1.00  0.00              
ATOM   3967  CG2 THR C  87      -0.240  -8.995 -28.783  1.00  0.00              
ATOM   3968  H   THR C  87       1.342  -6.633 -30.037  1.00  0.00              
ATOM   3969  HA  THR C  87       1.915  -9.535 -30.404  1.00  0.00              
ATOM   3970  HB  THR C  87      -0.498  -9.786 -30.760  1.00  0.00              
ATOM   3971  HG1 THR C  87      -1.843  -8.025 -30.771  1.00  0.00              
ATOM   3972 1HG2 THR C  87      -1.283  -9.145 -28.508  1.00  0.00              
ATOM   3973 2HG2 THR C  87       0.353  -9.843 -28.441  1.00  0.00              
ATOM   3974 3HG2 THR C  87       0.131  -8.082 -28.317  1.00  0.00              
ATOM   3975  N   VAL C  88       1.677  -7.333 -32.713  1.00  0.00              
ATOM   3976  CA  VAL C  88       1.799  -7.102 -34.143  1.00  0.00              
ATOM   3977  C   VAL C  88       3.193  -6.619 -34.484  1.00  0.00              
ATOM   3978  O   VAL C  88       3.990  -6.304 -33.605  1.00  0.00              
ATOM   3979  CB  VAL C  88       0.797  -6.044 -34.631  1.00  0.00              
ATOM   3980  CG1 VAL C  88      -0.645  -6.521 -34.372  1.00  0.00              
ATOM   3981  CG2 VAL C  88       1.071  -4.729 -33.926  1.00  0.00              
ATOM   3982  H   VAL C  88       1.779  -6.554 -32.077  1.00  0.00              
ATOM   3983  HA  VAL C  88       1.667  -8.026 -34.707  1.00  0.00              
ATOM   3984  HB  VAL C  88       0.947  -5.880 -35.698  1.00  0.00              
ATOM   3985 1HG1 VAL C  88      -1.347  -5.762 -34.722  1.00  0.00              
ATOM   3986 2HG1 VAL C  88      -0.822  -7.453 -34.907  1.00  0.00              
ATOM   3987 3HG1 VAL C  88      -0.789  -6.680 -33.303  1.00  0.00              
ATOM   3988 1HG2 VAL C  88       0.363  -3.976 -34.270  1.00  0.00              
ATOM   3989 2HG2 VAL C  88       0.965  -4.865 -32.849  1.00  0.00              
ATOM   3990 3HG2 VAL C  88       2.087  -4.400 -34.150  1.00  0.00              
ATOM   3991  N   SER C  89       3.479  -6.547 -35.772  1.00  0.00              
ATOM   3992  CA  SER C  89       4.803  -6.182 -36.219  1.00  0.00              
ATOM   3993  C   SER C  89       4.714  -5.218 -37.383  1.00  0.00              
ATOM   3994  O   SER C  89       3.698  -5.146 -38.075  1.00  0.00              
ATOM   3995  CB  SER C  89       5.590  -7.420 -36.605  1.00  0.00              
ATOM   3996  OG  SER C  89       5.027  -8.078 -37.705  1.00  0.00              
ATOM   3997  H   SER C  89       2.767  -6.748 -36.459  1.00  0.00              
ATOM   3998  HA  SER C  89       5.429  -5.769 -35.426  1.00  0.00              
ATOM   3999 1HB  SER C  89       6.608  -7.121 -36.852  1.00  0.00              
ATOM   4000 2HB  SER C  89       5.609  -8.100 -35.755  1.00  0.00              
ATOM   4001  HG  SER C  89       5.553  -8.853 -37.917  1.00  0.00              
ATOM   4002  N   PHE C  90       5.782  -4.462 -37.586  1.00  0.00              
ATOM   4003  CA  PHE C  90       5.836  -3.509 -38.677  1.00  0.00              
ATOM   4004  C   PHE C  90       6.906  -3.975 -39.657  1.00  0.00              
ATOM   4005  O   PHE C  90       8.052  -4.164 -39.272  1.00  0.00              
ATOM   4006  CB  PHE C  90       6.205  -2.122 -38.158  1.00  0.00              
ATOM   4007  CG  PHE C  90       6.344  -1.107 -39.242  1.00  0.00              
ATOM   4008  CD1 PHE C  90       5.218  -0.549 -39.831  1.00  0.00              
ATOM   4009  CD2 PHE C  90       7.600  -0.762 -39.730  1.00  0.00              
ATOM   4010  CE1 PHE C  90       5.333   0.340 -40.897  1.00  0.00              
ATOM   4011  CE2 PHE C  90       7.730   0.127 -40.796  1.00  0.00              
ATOM   4012  CZ  PHE C  90       6.586   0.680 -41.383  1.00  0.00              
ATOM   4013  H   PHE C  90       6.577  -4.552 -36.969  1.00  0.00              
ATOM   4014  HA  PHE C  90       4.877  -3.488 -39.197  1.00  0.00              
ATOM   4015 1HB  PHE C  90       5.435  -1.758 -37.480  1.00  0.00              
ATOM   4016 2HB  PHE C  90       7.160  -2.159 -37.635  1.00  0.00              
ATOM   4017  HD1 PHE C  90       4.232  -0.813 -39.450  1.00  0.00              
ATOM   4018  HD2 PHE C  90       8.489  -1.195 -39.270  1.00  0.00              
ATOM   4019  HE1 PHE C  90       4.437   0.767 -41.348  1.00  0.00              
ATOM   4020  HE2 PHE C  90       8.717   0.392 -41.173  1.00  0.00              
ATOM   4021  HZ  PHE C  90       6.677   1.373 -42.219  1.00  0.00              
ATOM   4022  N   LYS C  91       6.529  -4.149 -40.918  1.00  0.00              
ATOM   4023  CA  LYS C  91       7.478  -4.582 -41.933  1.00  0.00              
ATOM   4024  C   LYS C  91       8.107  -3.370 -42.601  1.00  0.00              
ATOM   4025  O   LYS C  91       7.447  -2.624 -43.318  1.00  0.00              
ATOM   4026  CB  LYS C  91       6.795  -5.471 -42.974  1.00  0.00              
ATOM   4027  CG  LYS C  91       7.735  -6.039 -44.030  1.00  0.00              
ATOM   4028  CD  LYS C  91       6.987  -6.915 -45.023  1.00  0.00              
ATOM   4029  CE  LYS C  91       7.935  -7.537 -46.038  1.00  0.00              
ATOM   4030  NZ  LYS C  91       7.213  -8.379 -47.030  1.00  0.00              
ATOM   4031  H   LYS C  91       5.570  -3.979 -41.183  1.00  0.00              
ATOM   4032  HA  LYS C  91       8.283  -5.152 -41.468  1.00  0.00              
ATOM   4033 1HB  LYS C  91       6.322  -6.291 -42.432  1.00  0.00              
ATOM   4034 2HB  LYS C  91       6.029  -4.866 -43.459  1.00  0.00              
ATOM   4035 1HG  LYS C  91       8.203  -5.208 -44.559  1.00  0.00              
ATOM   4036 2HG  LYS C  91       8.503  -6.629 -43.530  1.00  0.00              
ATOM   4037 1HD  LYS C  91       6.474  -7.704 -44.472  1.00  0.00              
ATOM   4038 2HD  LYS C  91       6.251  -6.301 -45.543  1.00  0.00              
ATOM   4039 1HE  LYS C  91       8.456  -6.733 -46.556  1.00  0.00              
ATOM   4040 2HE  LYS C  91       8.658  -8.150 -45.500  1.00  0.00              
ATOM   4041 1HZ  LYS C  91       7.876  -8.773 -47.683  1.00  0.00              
ATOM   4042 2HZ  LYS C  91       6.730  -9.127 -46.550  1.00  0.00              
ATOM   4043 3HZ  LYS C  91       6.544  -7.812 -47.530  1.00  0.00              
ATOM   4044  N   LEU C  92       9.395  -3.172 -42.350  1.00  0.00              
ATOM   4045  CA  LEU C  92      10.127  -2.082 -42.978  1.00  0.00              
ATOM   4046  C   LEU C  92      10.415  -2.417 -44.442  1.00  0.00              
ATOM   4047  O   LEU C  92      10.953  -3.479 -44.746  1.00  0.00              
ATOM   4048  CB  LEU C  92      11.430  -1.804 -42.217  1.00  0.00              
ATOM   4049  CG  LEU C  92      12.197  -0.557 -42.672  1.00  0.00              
ATOM   4050  CD1 LEU C  92      11.414   0.698 -42.311  1.00  0.00              
ATOM   4051  CD2 LEU C  92      13.572  -0.540 -42.020  1.00  0.00              
ATOM   4052  H   LEU C  92       9.880  -3.786 -41.711  1.00  0.00              
ATOM   4053  HA  LEU C  92       9.516  -1.180 -42.971  1.00  0.00              
ATOM   4054 1HB  LEU C  92      11.022  -1.651 -41.220  1.00  0.00              
ATOM   4055 2HB  LEU C  92      12.086  -2.674 -42.212  1.00  0.00              
ATOM   4056  HG  LEU C  92      12.339  -0.639 -43.750  1.00  0.00              
ATOM   4057 1HD1 LEU C  92      11.966   1.579 -42.638  1.00  0.00              
ATOM   4058 2HD1 LEU C  92      10.442   0.676 -42.807  1.00  0.00              
ATOM   4059 3HD1 LEU C  92      11.269   0.739 -41.232  1.00  0.00              
ATOM   4060 1HD2 LEU C  92      14.116   0.347 -42.344  1.00  0.00              
ATOM   4061 2HD2 LEU C  92      13.461  -0.522 -40.935  1.00  0.00              
ATOM   4062 3HD2 LEU C  92      14.125  -1.431 -42.314  1.00  0.00              
ATOM   4063  N   LEU C  93      10.043  -1.513 -45.344  1.00  0.00              
ATOM   4064  CA  LEU C  93      10.204  -1.759 -46.775  1.00  0.00              
ATOM   4065  C   LEU C  93      11.397  -1.009 -47.363  1.00  0.00              
ATOM   4066  O   LEU C  93      12.001  -0.158 -46.707  1.00  0.00              
ATOM   4067  CB  LEU C  93       8.918  -1.371 -47.518  1.00  0.00              
ATOM   4068  CG  LEU C  93       7.645  -2.076 -47.032  1.00  0.00              
ATOM   4069  CD1 LEU C  93       6.434  -1.547 -47.788  1.00  0.00              
ATOM   4070  CD2 LEU C  93       7.790  -3.578 -47.227  1.00  0.00              
ATOM   4071  H   LEU C  93       9.641  -0.639 -45.036  1.00  0.00              
ATOM   4072  HA  LEU C  93      10.407  -2.817 -46.943  1.00  0.00              
ATOM   4073 1HB  LEU C  93       8.880  -0.313 -47.264  1.00  0.00              
ATOM   4074 2HB  LEU C  93       9.027  -1.482 -48.596  1.00  0.00              
ATOM   4075  HG  LEU C  93       7.558  -1.886 -45.962  1.00  0.00              
ATOM   4076 1HD1 LEU C  93       5.535  -2.053 -47.437  1.00  0.00              
ATOM   4077 2HD1 LEU C  93       6.338  -0.474 -47.616  1.00  0.00              
ATOM   4078 3HD1 LEU C  93       6.562  -1.733 -48.854  1.00  0.00              
ATOM   4079 1HD2 LEU C  93       6.884  -4.078 -46.881  1.00  0.00              
ATOM   4080 2HD2 LEU C  93       7.942  -3.795 -48.285  1.00  0.00              
ATOM   4081 3HD2 LEU C  93       8.644  -3.940 -46.655  1.00  0.00              
ATOM   4082  N   LYS C  94      11.730  -1.332 -48.609  1.00  0.00              
ATOM   4083  CA  LYS C  94      12.797  -0.645 -49.325  1.00  0.00              
ATOM   4084  C   LYS C  94      12.183   0.370 -50.292  1.00  0.00              
ATOM   4085  O   LYS C  94      11.324   0.024 -51.102  1.00  0.00              
ATOM   4086  CB  LYS C  94      13.682  -1.642 -50.076  1.00  0.00              
ATOM   4087  CG  LYS C  94      14.863  -1.011 -50.803  1.00  0.00              
ATOM   4088  CD  LYS C  94      15.675  -2.058 -51.551  1.00  0.00              
ATOM   4089  CE  LYS C  94      16.842  -1.427 -52.295  1.00  0.00              
ATOM   4090  NZ  LYS C  94      17.656  -2.443 -53.018  1.00  0.00              
ATOM   4091  H   LYS C  94      11.226  -2.076 -49.071  1.00  0.00              
ATOM   4092  HA  LYS C  94      13.421  -0.095 -48.619  1.00  0.00              
ATOM   4093 1HB  LYS C  94      14.049  -2.360 -49.342  1.00  0.00              
ATOM   4094 2HB  LYS C  94      13.045  -2.155 -50.797  1.00  0.00              
ATOM   4095 1HG  LYS C  94      14.481  -0.274 -51.509  1.00  0.00              
ATOM   4096 2HG  LYS C  94      15.497  -0.516 -50.069  1.00  0.00              
ATOM   4097 1HD  LYS C  94      16.053  -2.785 -50.831  1.00  0.00              
ATOM   4098 2HD  LYS C  94      15.021  -2.561 -52.263  1.00  0.00              
ATOM   4099 1HE  LYS C  94      16.444  -0.707 -53.008  1.00  0.00              
ATOM   4100 2HE  LYS C  94      17.469  -0.909 -51.569  1.00  0.00              
ATOM   4101 1HZ  LYS C  94      18.418  -1.984 -53.497  1.00  0.00              
ATOM   4102 2HZ  LYS C  94      18.027  -3.110 -52.357  1.00  0.00              
ATOM   4103 3HZ  LYS C  94      17.076  -2.921 -53.690  1.00  0.00              
ATOM   4104  N   PRO C  95      12.609   1.641 -50.207  1.00  0.00              
ATOM   4105  CA  PRO C  95      12.146   2.714 -51.096  1.00  0.00              
ATOM   4106  C   PRO C  95      12.363   2.433 -52.582  1.00  0.00              
ATOM   4107  O   PRO C  95      13.100   3.210 -53.227  1.00  0.00              
ATOM   4108  OXT PRO C  95      11.834   1.487 -53.097  1.00  0.00              
ATOM   4109  CB  PRO C  95      12.949   3.933 -50.633  1.00  0.00              
ATOM   4110  CG  PRO C  95      13.307   3.625 -49.219  1.00  0.00              
ATOM   4111  CD  PRO C  95      13.559   2.142 -49.183  1.00  0.00              
ATOM   4112  HA  PRO C  95      11.061   2.882 -51.030  1.00  0.00              
ATOM   4113 1HB  PRO C  95      13.848   4.080 -51.248  1.00  0.00              
ATOM   4114 2HB  PRO C  95      12.356   4.856 -50.701  1.00  0.00              
ATOM   4115 1HG  PRO C  95      14.200   4.186 -48.904  1.00  0.00              
ATOM   4116 2HG  PRO C  95      12.494   3.905 -48.533  1.00  0.00              
ATOM   4117 1HD  PRO C  95      14.601   1.891 -49.435  1.00  0.00              
ATOM   4118 2HD  PRO C  95      13.354   1.709 -48.194  1.00  0.00              
TER                                                                             
# All scores below are weighted scores, not raw scores.
#BEGIN_POSE_ENERGIES_TABLE 027.d16_v11.3_repeated_1_12.0dG_02_RalA2andSec5_0029_0001.pdb
label fa_atr fa_rep fa_sol fa_intra_rep pro_close fa_pair hbond_sr_bb hbond_lr_bb hbond_bb_sc hbond_sc dslf_ss_dst dslf_cs_ang dslf_ss_dih dslf_ca_dih rama omega fa_dun p_aa_pp ref total
weights 0.8 0.44 0.65 0.004 1 0.49 0.585 1.17 1.17 1.1 0.5 2 5 5 0.2 0.5 0.56 0.32 1 NA
pose -995.947 100.089 487.068 2.19861 0.738277 -23.6415 -51.7673 -110.692 -35.6094 -23.6196 0 0 0 0 -9.59377 12.4224 162.203 -25.2035 -54.93 -566.285
SER_p:NtermProteinFull_1 -0.598573 0.14338 0.593958 0.00144488 0 0.000388362 0 0 0 0 0 0 0 0 0 0.0122648 0.159073 0 -0.37 -0.0580636
LEU_2 -2.87482 0.315381 1.42802 0.00878846 0 0 0 0 0 0 0 0 0 0 -0.276526 0.00686987 1.67133 -0.0646904 -0.1 0.114358
ALA_3 -2.19106 0.114822 1.3432 0.000950196 0 0 0 0 0 0 0 0 0 0 -0.330856 0.00773803 0 -0.101098 0.16 -0.996306
TRP_4 -5.58964 0.863138 2.50096 0.0230532 0 0 0 0 -0.36115 0 0 0 0 0 0.0202502 0.000367892 1.52587 0.0233047 0.91 -0.0838478
HIS_5 -6.80316 0.232322 3.40871 0.00319992 0 0.0661095 0 0 0 -0.317464 0 0 0 0 -0.0291615 0.0693969 0.911687 -0.0120085 0.56 -1.91037
TYR_6 -7.63836 2.30572 2.78531 0.0599263 0 0 0 0 -0.724252 -0.0121285 0 0 0 0 0.0939411 0.0139994 1.68047 0.0656241 0.51 -0.859743
VAL_7 -4.6343 0.672944 1.42821 0.0125393 0 0 0 0 0 0 0 0 0 0 -0.206441 0.0889731 0.0957831 -0.189504 0.29 -2.44179
ILE_8 -5.64514 0.658548 1.60689 0.0187543 0 0 0 0 0 0 0 0 0 0 -0.186246 0.0996844 0.280875 -0.364611 0.24 -3.29124
MET_9 -4.79845 0.522322 1.7958 0.00407356 0 0 0 0 0 0 0 0 0 0 -0.0712541 0.0138347 0.999259 0.0568656 -0.34 -1.81755
VAL_10 -4.44159 0.632258 1.03738 0.0131663 0 0 0 0 0 0 0 0 0 0 -0.136637 0.0420237 0.0974227 -0.19761 0.29 -2.66358
GLY_11 -2.4181 0.211478 1.32094 0.000204189 0 0 0 0 -0.796391 0 0 0 0 0 0.243662 0.00763024 0 -0.802263 -0.17 -2.40285
SER_12 -2.29992 0.214016 1.70592 0.00136399 0 -0.0761108 0 0 0 0 0 0 0 0 -0.219241 6.62836e-05 0.103267 -0.266656 -0.37 -1.20729
GLY_13 -0.952942 0.0653355 0.714492 1.62206e-05 0 0 0 0 0 0 0 0 0 0 0.00342175 0.000736489 0 0.317947 -0.17 -0.0209928
GLY_14 -0.916405 0.0512283 0.746757 1.7232e-05 0 0 0 0 -0.50101 0 0 0 0 0 -0.391124 0.01429 0 -0.788608 -0.17 -1.95485
VAL_15 -4.38511 0.470425 1.97181 0.0130569 0 0 0 0 -0.820876 0 0 0 0 0 0.0379255 0.000970725 0.219291 0.230013 0.29 -1.9725
GLY_16 -2.35155 0.324019 1.28614 3.63167e-05 0 0 0 0 0 0 0 0 0 0 -0.0091646 0.0694128 0 -0.808888 -0.17 -1.66
LYS_17 -5.61257 0.472775 3.49947 0.00759927 0 -0.0701559 0 0 -0.796391 0 0 0 0 0 -0.0169081 0.00756151 2.33181 -0.0547714 -0.65 -0.881575
SER_18 -2.81083 0.2629 2.02467 0.00108411 0 -0.21692 0 0 0 -0.49705 0 0 0 0 -0.211903 0.000307536 0.648401 0.0167169 -0.37 -1.15262
ALA_19 -3.14003 0.413589 1.27659 0.000761581 0 0 0 0 0 0 0 0 0 0 -0.11283 0.00442186 0 -0.128157 0.16 -1.52565
LEU_20 -5.55961 0.329334 2.02624 0.00482332 0 0 0 0 0 0 0 0 0 0 -0.103716 2.78381e-06 0.336343 -0.115326 -0.1 -3.18192
THR_21 -4.6971 0.349611 2.25987 0.0106662 0 -0.11452 0 0 0 0 0 0 0 0 -0.0362659 0.000499801 0.0762435 0.100836 -0.27 -2.32016
LEU_22 -4.81675 0.267512 2.35275 0.00868075 0 0 0 0 0 0 0 0 0 0 -0.138399 0.157923 0.121634 -0.0962559 -0.1 -2.24291
GLN_23 -6.4657 0.373389 4.28025 0.0102109 0 -0.211009 0 0 -0.576835 0 0 0 0 0 -0.137607 0.00454499 2.55473 -0.10519 -0.97 -1.24321
PHE_24 -6.54603 0.455982 1.95595 0.0243853 0 0 0 0 -0.396228 0 0 0 0 0 0.0342931 0.053267 0.206027 -0.0414349 0.63 -3.62379
MET_25 -4.97894 0.775585 2.14505 0.0045986 0 0 0 0 -0.611323 0 0 0 0 0 -0.0298745 0.0542017 1.26971 -0.0438901 -0.34 -1.75488
LYS_26 -3.77131 0.353688 2.40429 0.00524701 0 -0.671705 0 0 0 0 0 0 0 0 0.0346485 0.141739 0.923338 0.0333501 -0.65 -1.19672
ASP_27 -3.17048 0.357199 2.7347 0.00886341 0 -0.597857 0 0 0 -0.0687374 0 0 0 0 -0.120576 0.000573062 0.862821 -0.246467 -0.67 -0.909968
GLU_28 -3.52537 0.211346 2.34219 0.00830374 0 -0.507598 0 0 0 0 0 0 0 0 0.0173329 0.0100681 1.134 0.0952 -0.81 -1.02453
PHE_29 -4.15993 0.250668 1.08969 0.0260536 0 0 0 0 0 0 0 0 0 0 0.117765 0.0467117 0.291728 -0.0965537 0.63 -1.80388
VAL_30 -1.84168 0.0673226 0.735332 0.0112095 0 0 0 0 0 0 0 0 0 0 -0.141992 0.0636275 0.11683 -0.198846 0.29 -0.898193
GLU_31 -0.827712 0.0117435 0.467113 0.00578039 0 -0.334788 0 0 0 0 0 0 0 0 0.066562 0.00518092 1.06449 0.0865765 -0.81 -0.265054
ASP_32 -1.78728 0.0831555 1.25413 0.00502337 0 0.138514 0 0 -0.14037 0 0 0 0 0 0.159175 0.0177772 0.588706 0.259012 -0.67 -0.0921602
TYR_33 -1.85334 0.181093 0.714901 0.0257384 0 0 0 0 -0.14037 0 0 0 0 0 0.0498644 0.00260465 0.814767 -0.155784 0.51 0.149474
GLU_34 -1.5519 0.146938 1.05077 0.0064186 0.000172408 0.178109 0 0 0 0 0 0 0 0 0.303395 0.00324612 1.04764 0.108528 -0.81 0.483321
PRO_35 -1.44192 0.198627 0.474917 0.000928744 0.0512811 0 0 0 0 0 0 0 0 0 -0.244802 0.00290768 0.148827 -0.55346 0.02 -1.34269
THR_36 -3.1925 0.314664 2.28711 0.0131188 0 -0.149638 0 0 0 -0.69829 0 0 0 0 -0.0335071 0.308869 0.0687714 -0.0247805 -0.27 -1.37618
ALA_37 -1.26309 0.103942 0.641311 0.00041997 0 0 0 0 0 0 0 0 0 0 0.428171 0.192553 0 0.0834173 0.16 0.346722
ALA_38 -1.84568 0.23597 0.891033 0.000985788 0 0 0 0 0 0 0 0 0 0 0.766567 0.0035377 0 -0.0196494 0.16 0.192764
ASP_39 -3.35352 0.144658 2.30123 0.00287466 0 -0.240637 0 0 0 0 0 0 0 0 0.176456 0.00443042 0.633449 0.333882 -0.67 -0.66718
SER_40 -1.37271 0.060123 0.725856 0.0014527 0 0.0010607 0 0 0 0 0 0 0 0 0.0722121 0.0978609 0.32835 0.214152 -0.37 -0.241641
TYR_41 -4.61776 0.643252 1.51822 0.0237875 0 0 0 0 0 0 0 0 0 0 -0.14979 0.0417836 0.167304 -0.209381 0.51 -2.07258
PHE_42 -2.4394 0.216741 0.895924 0.0309087 0 0 0 0 0 0 0 0 0 0 0.15876 0.149001 0.742919 -0.0137376 0.63 0.371119
LYS_43 -4.34883 0.379089 2.7484 0.00673695 0 -0.147073 0 0 -1.00755 0 0 0 0 0 0.121725 0.0355003 0.697518 0.137193 -0.65 -2.0273
LYS_44 -2.356 0.307165 1.23231 0.00323275 0 -0.37889 0 0 0 0 0 0 0 0 -0.149281 0.000794883 0.886405 -0.0452915 -0.65 -1.14956
VAL_45 -3.73152 0.447969 1.27133 0.0121892 0 0 0 0 0 0 0 0 0 0 -0.114359 0.00924377 0.0425119 -0.229459 0.29 -2.00209
VAL_46 -2.60377 0.1782 0.848629 0.0111913 0 0 0 0 0 0 0 0 0 0 -0.147953 0.0403006 0.00758878 -0.314134 0.29 -1.68994
LEU_47 -5.42463 0.478003 2.48939 0.0107748 0 0 0 0 0 0 0 0 0 0 0.0190051 0.010729 0.37838 -0.0967625 -0.1 -2.23511
ASP_48 -2.83787 0.2924 2.4795 0.00420543 0 -0.465604 0 0 0 -1.03123 0 0 0 0 -0.119336 5.09254e-05 0.628656 -0.274006 -0.67 -1.99323
GLY_49 -1.1143 0.258685 0.499485 1.0972e-05 0 0 0 0 0 0 0 0 0 0 -0.32096 0.0147428 0 -0.789001 -0.17 -1.62134
GLU_50 -3.09413 0.199323 1.70823 0.008041 0 -0.214173 0 0 0 0 0 0 0 0 0.0238827 0.00917694 0.903806 0.0863433 -0.81 -1.17949
GLU_51 -2.65963 0.142188 1.25215 0.00610955 0 -0.198391 0 0 0 0 0 0 0 0 -0.138105 0.00147684 0.801036 0.0612916 -0.81 -1.54186
VAL_52 -4.78154 0.437968 2.02763 0.0136312 0 0 0 0 0 0 0 0 0 0 0.103241 0.00675471 0.0345981 -0.0460698 0.29 -1.91379
GLU_53 -4.23678 0.440784 2.07224 0.00511168 0 -0.199156 0 0 0 0 0 0 0 0 -0.0488736 0.0207868 0.799914 0.0467717 -0.81 -1.9092
ILE_54 -4.74766 0.330823 1.20654 0.0264781 0 0 0 0 0 0 0 0 0 0 -0.122427 0.00166107 1.24268 -0.301522 0.24 -2.12343
GLY_55 -2.88086 0.20776 1.51571 0.000179509 0 0 0 0 0 0 0 0 0 0 1.23598 0.0239538 0 0.627192 -0.17 0.559912
ILE_56 -4.63582 0.33417 1.20552 0.017562 0 0 0 0 0 0 0 0 0 0 -0.192573 1.2547e-05 0.196422 -0.392488 0.24 -3.22719
TYR_57 -5.84708 1.44564 2.40624 0.0240428 0 0 0 0 0 0 0 0 0 0 -0.0422771 0.0751596 1.13025 0.00918298 0.51 -0.288842
ASP_58 -4.8951 0.340392 3.61006 0.00585191 0 -0.462244 0 0 0 -1.19534 0 0 0 0 -0.161831 0.0232757 0.552543 -0.208964 -0.67 -3.06135
THR_59 -3.60572 0.483218 2.03234 0.0168267 0 -0.00537454 0 0 -0.426348 0 0 0 0 0 -0.165023 0.0170393 2.30763 -0.300027 -0.27 0.0845633
ALA_60 -2.83532 0.268783 1.7708 0.000987069 0 0 0 0 -1.3629 0 0 0 0 0 -0.240274 0.0359119 0 0.0516904 0.16 -2.15033
GLY_61 -1.74933 0.0815784 1.24702 1.45767e-05 0 0 0 0 -0.00318331 0 0 0 0 0 0.0276021 0.000280277 0 0.26615 -0.17 -0.299871
GLN_62 -2.12786 0.26501 1.35696 0.00481552 0 -0.0399895 0 0 -0.0435361 0 0 0 0 0 -0.179027 0.0258835 0.877309 0.147784 -0.97 -0.682647
LYS_63 -1.37294 0.267967 1.034 0.00467049 0 -0.133152 0 0 0 0 0 0 0 0 0.0341799 0.173554 0.585204 0.0793285 -0.65 0.0228149
GLN_64 -1.42056 0.207494 0.72189 0.00530435 0 -0.0335791 0 0 0 0 0 0 0 0 -0.248501 0.067955 0.840892 -0.0535055 -0.97 -0.882608
HIS_65 -2.7813 0.414869 1.1608 0.00231008 0 -0.0927207 0 0 0 0 0 0 0 0 -0.0717942 0.00513919 0.51328 0.037784 0.56 -0.251639
ALA_66 -2.05663 0.18811 1.19577 0.00056108 0 0 0 0 0 0 0 0 0 0 1.13873 0.00560983 0 -0.170776 0.16 0.46138
GLY_67 -2.1432 0.109105 1.25909 2.19968e-05 0 0 0 0 0 0 0 0 0 0 0.0770568 0.00108977 0 0.289785 -0.17 -0.577052
TYR_68 -3.68658 0.3964 1.51536 0.0226534 0 0 0 0 0 0 0 0 0 0 -0.0418652 0.221386 0.783931 0.0436201 0.51 -0.235092
ARG_69 -7.47752 0.52342 4.72859 0.0114515 0 -0.176344 0 0 -0.983272 -0.0468004 0 0 0 0 0.0492542 0.0190145 3.45062 -0.0858926 -0.98 -0.967473
ASP_70 -4.88127 0.333917 3.24334 0.00343415 0 -0.260276 0 0 0 -0.324735 0 0 0 0 -0.0727306 2.15571e-05 0.305394 0.0522226 -0.67 -2.27068
ASP_71 -3.49119 0.232712 2.07543 0.00319354 0 -0.0323588 0 0 0 0 0 0 0 0 -0.100243 0.0079556 0.297024 0.0496799 -0.67 -1.62781
PHE_72 -6.52039 1.423 2.62947 0.0367992 0 0 0 0 0 0 0 0 0 0 0.0375388 0.0181149 1.69257 -0.0979203 0.63 -0.150823
PHE_73 -7.5737 0.788303 2.04009 0.0378708 0 0 0 0 0 0 0 0 0 0 -0.0267572 2.19493e-05 1.44865 0.00708631 0.63 -2.64843
ARG_74 -2.99907 0.198332 1.52328 0.0087975 0 -0.0661549 0 0 -0.0138372 0 0 0 0 0 -0.232133 0.000250799 1.6649 -0.0914892 -0.98 -0.987134
SER_75 -2.69498 0.895224 1.79686 0.00155319 0 -0.0667107 0 0 0 -0.0121285 0 0 0 0 -0.239024 0.00167353 0.123777 -0.149375 -0.37 -0.713135
GLY_76 -2.73111 0.531699 1.37757 3.89214e-05 0 0 0 0 -0.62887 0 0 0 0 0 -0.0889161 0.0260843 0 -0.113229 -0.17 -1.79673
GLU_77 -4.61733 0.260202 2.97299 0.005214 0 -0.451059 0 0 -0.724252 -0.0556988 0 0 0 0 0.262978 0.00598176 0.665607 -0.0753513 -0.81 -2.56073
GLY_78 -3.12562 0.461828 1.28153 0.000190298 0 0 0 0 0 0 0 0 0 0 0.599566 0.01009 0 0.333842 -0.17 -0.608571
PHE_79 -7.46088 1.01099 1.51445 0.022915 0 0 0 0 0 0 0 0 0 0 -0.13891 0.544078 0.340683 -0.142577 0.63 -3.67926
LEU_80 -5.20078 0.474087 1.04617 0.00862422 0 0 0 0 0 0 0 0 0 0 0.0932806 0.000308446 0.767053 -0.0968281 -0.1 -3.00808
CYS_81 -3.6971 0.452763 1.76491 0.00171151 0 0 0 0 0 0 0 0 0 0 0.022335 0.110835 0.275858 -0.0306754 1.7 0.600633
VAL_82 -4.29309 0.266187 1.15546 0.0145588 0 0 0 0 0 0 0 0 0 0 -0.197677 0.0113842 0.0907874 -0.250435 0.29 -2.91283
PHE_83 -7.75014 0.795786 1.91642 0.0272084 0 0 0 0 0 0 0 0 0 0 -0.106798 0.0167765 0.346158 -0.210577 0.63 -4.33516
SER_84 -4.39276 0.780918 2.87626 0.00218441 0 -0.107613 0 0 -1.31784 -0.472986 0 0 0 0 -0.00767492 0.016671 0.521243 0.120462 -0.37 -2.35114
ILE_85 -6.16848 0.411847 2.87415 0.0213294 0 0 0 0 0 0 0 0 0 0 -0.0421622 0.000744426 0.589409 0.24399 0.24 -1.82917
THR_86 -4.07993 0.830568 2.12619 0.00488845 0 0.0505199 0 0 -0.525762 -0.472986 0 0 0 0 -0.165646 0.000692043 0.215354 -0.0442928 -0.27 -2.3304
GLU_87 -4.51404 0.372804 2.93504 0.00801855 0 -0.184695 0 0 0 0 0 0 0 0 0.317059 0.0023487 0.815766 0.0256841 -0.81 -1.03202
MET_88 -3.76198 0.211814 1.83028 0.00656131 0 0 0 0 -0.435841 0 0 0 0 0 -0.112162 0.00157217 1.4487 -0.072001 -0.34 -1.22305
GLU_89 -2.76221 0.314534 1.47789 0.00549321 0 -0.0399037 0 0 0 0 0 0 0 0 -0.2158 0.00184511 0.895179 -0.122425 -0.81 -1.2554
SER_90 -4.32988 0.323566 2.7481 0.00106422 0 -0.199732 0 0 -0.792079 0 0 0 0 0 -0.223705 0.152964 0.321932 -0.0243421 -0.37 -2.39211
PHE_91 -8.06296 0.753367 2.84387 0.0230677 0 0 0 0 0 0 0 0 0 0 -0.0270298 0.0114162 0.615872 0.0262858 0.63 -3.18611
ALA_92 -2.74373 0.313668 1.55245 0.000696438 0 0 0 0 0 0 0 0 0 0 -0.211582 6.31315e-07 0 -0.167767 0.16 -1.09626
ALA_93 -3.23147 0.453199 1.64246 0.000869938 0 0 0 0 0 0 0 0 0 0 -0.228657 0.0924112 0 -0.122454 0.16 -1.23364
THR_94 -4.66116 0.617604 2.53339 0.00514994 0 0.0157747 0 0 0 0 0 0 0 0 -0.0976066 0.0274471 0.238688 0.15426 -0.27 -1.43646
ALA_95 -2.84653 0.28638 1.58231 0.000753404 0 0 0 0 0 0 0 0 0 0 -0.231662 0.000385609 0 -0.166346 0.16 -1.21472
ASP_96 -3.25511 0.263242 2.10062 0.00318792 0 -0.159376 0 0 0 0 0 0 0 0 -0.147041 0.00619549 0.33532 -0.00720937 -0.67 -1.53018
PHE_97 -6.46236 0.524627 2.47488 0.0208106 0 0 0 0 0 0 0 0 0 0 -0.0856087 0.0437715 0.605598 0.0861443 0.63 -2.16214
ARG_98 -7.82675 0.397255 4.36875 0.0124865 0 -0.23886 0 0 -0.0325175 0 0 0 0 0 -0.137479 0.00101322 2.07201 -0.0708655 -0.98 -2.43495
GLU_99 -3.1448 0.211244 1.80254 0.00698086 0 -0.123781 0 0 0 0 0 0 0 0 -0.0720241 0.0451354 0.919591 -0.102134 -0.81 -1.26725
GLN_100 -4.89987 0.23845 3.24337 0.00494858 0 -0.343473 0 0 0 -0.0468004 0 0 0 0 -0.13599 0.0173719 0.861319 -0.101136 -0.97 -2.13181
ILE_101 -5.94214 0.695919 1.33185 0.0205696 0 0 0 0 0 0 0 0 0 0 0.0301436 0.00175205 0.204939 -0.102336 0.24 -3.5193
LEU_102 -4.95407 0.384156 2.81311 0.00586814 0 0 0 0 0 0 0 0 0 0 -0.0990744 0.0130325 0.316489 -0.108495 -0.1 -1.72898
ARG_103 -3.98621 0.296032 2.76742 0.012546 0 -0.352512 0 0 0 -0.324735 0 0 0 0 0.119312 0.225884 1.32857 -0.0810579 -0.98 -0.974762
VAL_104 -4.13722 0.329055 1.57355 0.0140494 0 0 0 0 0 0 0 0 0 0 -0.014958 0.0114869 0.64767 0.108288 0.29 -1.17808
LYS_105 -4.12641 0.596485 2.16274 0.01012 0 -0.339918 0 0 -0.642707 0 0 0 0 0 -0.166166 0.000463843 2.56984 -0.0226196 -0.65 -0.608178
GLU_106 -1.70715 0.311702 1.05649 0.0071735 0 -0.0661549 0 0 0 0 0 0 0 0 0.097908 0.0349347 0.577614 -0.0457487 -0.81 -0.54323
ASP_107 -4.1006 0.342348 3.17454 0.0106049 0 -0.667971 0 0 -0.28052 -0.068624 0 0 0 0 0.139051 0.00296261 0.216125 -0.384422 -0.67 -2.28651
GLU_108 -2.18475 0.124513 1.69828 0.00526427 0 -0.234937 0 0 0 0 0 0 0 0 -0.265531 0.010679 1.21827 -0.089833 -0.81 -0.528048
ASN_109 -2.21406 0.295622 1.61862 0.00537792 0 -0.180087 0 0 -0.28052 0 0 0 0 0 -0.167046 0.000128272 0.757213 -0.380068 -0.89 -1.43483
VAL_110 -3.58651 0.582181 1.49452 0.0234386 0.0101762 0 0 0 0 0 0 0 0 0 -0.218141 0.13597 1.26285 0.0731385 0.29 0.0676142
PRO_111 -4.35329 0.828145 1.34858 0.00125833 0.118625 0 0 0 0 0 0 0 0 0 0.0306477 0.317909 0.333835 -0.519491 0.02 -1.87378
PHE_112 -6.71347 0.542905 2.34986 0.0237479 0 0 0 0 -0.697591 0 0 0 0 0 0.155315 0.344775 0.596746 -0.091035 0.63 -2.85875
LEU_113 -5.29759 0.396571 1.76114 0.0061279 0 0 0 0 0 0 0 0 0 0 -0.0956529 0.166535 1.63669 -0.0841343 -0.1 -1.61031
LEU_114 -5.12827 0.391794 1.2988 0.00763568 0 0 0 0 0 0 0 0 0 0 -0.0648029 0.131046 0.375885 -0.120884 -0.1 -3.20879
VAL_115 -5.11457 0.227372 1.52365 0.0158255 0 0 0 0 0 0 0 0 0 0 -0.167129 0.0210771 0.00775895 -0.32241 0.29 -3.51843
GLY_116 -3.15533 0.195061 1.56712 7.64951e-06 0 0 0 0 0 0 0 0 0 0 1.57398 0.102385 0 0.606793 -0.17 0.720004
ASN_117 -5.81022 0.617382 4.52019 0.00592016 0 -0.250141 0 0 -1.36084 -0.687801 0 0 0 0 0.0292007 0.00438595 1.67993 -0.0219042 -0.89 -2.16389
LYS_118 -4.73714 0.850056 3.10627 0.0059684 0 0.0374343 0 0 -0.970026 0 0 0 0 0 0.0283578 0.000621544 0.983648 0.136129 -0.65 -1.20868
SER_119 -2.88778 0.412818 1.88262 0.00145788 0 -0.287962 0 0 0 0 0 0 0 0 -0.249458 0.19678 0.120126 -0.194564 -0.37 -1.37595
ASP_120 -3.02972 0.473721 2.55317 0.00423276 0 -0.354925 0 0 0 -0.59803 0 0 0 0 -0.214775 0.0649198 1.44043 -0.108544 -0.67 -0.43952
LEU_121 -4.17297 0.604473 1.91915 0.00792315 0 0 0 0 0 0 0 0 0 0 0.55658 2.77401e-05 0.033235 0.0780092 -0.1 -1.07357
GLU_122 -2.93537 0.491756 2.31439 0.00962986 0 -0.403856 0 0 0 -0.793962 0 0 0 0 -0.0105677 0.0087018 1.81806 -0.108452 -0.81 -0.419678
ASP_123 -1.2752 0.249445 0.735004 0.00352033 0 -0.00106382 0 0 0 0 0 0 0 0 -0.170076 0.000113737 0.364827 -0.0168189 -0.67 -0.780249
LYS_124 -2.91563 0.406938 1.31673 0.00428302 0 0.0330027 0 0 0 0 0 0 0 0 -0.169802 0.0714105 0.646436 -0.0676208 -0.65 -1.32425
ARG_125 -6.38486 0.495611 4.57361 0.0153909 0 -0.727575 0 0 -0.540215 -1.98844 0 0 0 0 -0.26479 0.282043 2.02017 0.0445651 -0.98 -3.45449
GLN_126 -3.45905 0.209271 2.09744 0.00443688 0 -0.054952 0 0 -0.435841 0 0 0 0 0 0.0935173 0.0433426 0.906706 -0.0854385 -0.97 -1.65057
VAL_127 -4.57834 0.36586 1.51864 0.0110129 0 0 0 0 -0.540215 0 0 0 0 0 -0.173744 0.0268655 0.0476793 -0.30441 0.29 -3.33665
SER_128 -2.91171 0.234097 1.93499 0.00193034 0 -0.122506 0 0 -0.354522 0 0 0 0 0 -0.27893 0.000134766 0.201424 -0.223349 -0.37 -1.88844
VAL_129 -3.36946 0.235632 1.98477 0.0151178 0 0 0 0 0 0 0 0 0 0 -0.0481563 0.00959618 0.041083 -0.00242663 0.29 -0.843851
GLU_130 -2.63242 0.290462 1.58478 0.00546787 0 -0.004417 0 0 0 0 0 0 0 0 -0.188349 0.00158959 0.915507 -0.11061 -0.81 -0.947992
GLU_131 -4.16413 0.262982 2.57982 0.00708579 0 -0.194962 0 0 -0.354522 0 0 0 0 0 -0.153824 0.00357867 0.981111 -0.106119 -0.81 -1.94898
ALA_132 -4.37723 0.42343 1.44234 0.000780252 0 0 0 0 0 0 0 0 0 0 -0.185869 0.0182655 0 -0.153418 0.16 -2.6717
LYS_133 -4.32196 0.375332 1.89426 0.00331171 0 -0.0490186 0 0 0 0 0 0 0 0 -0.250184 0.134734 0.903244 -0.0457384 -0.65 -2.00602
ASN_134 -3.73088 0.27433 2.42597 0.00444554 0 -0.0287159 0 0 0 0 0 0 0 0 0.0305554 0.151981 0.359654 0.134644 -0.89 -1.26801
ARG_135 -6.086 0.386272 3.21617 0.0111512 0 -0.157395 0 0 0 0 0 0 0 0 -0.168266 0.0324501 2.33074 -0.0698045 -0.98 -1.48468
ALA_136 -4.60218 0.284696 1.82395 0.000738699 0 0 0 0 0 0 0 0 0 0 -0.245719 0.00519864 0 -0.153922 0.16 -2.72724
GLU_137 -3.11148 0.437183 1.94497 0.00689402 0 -0.0341267 0 0 0 0 0 0 0 0 -0.205364 0.0445415 1.08677 -0.134545 -0.81 -0.775165
GLN_138 -2.38864 0.191862 1.25915 0.013049 0 -0.0309845 0 0 0 0 0 0 0 0 -0.175839 0.00934447 1.1127 -0.132875 -0.97 -1.11223
TRP_139 -8.29107 0.64037 2.99949 0.0262602 0 0 0 0 -0.0325175 0 0 0 0 0 -0.207465 0.0126068 0.94158 0.0167926 0.91 -2.98396
ASN_140 -2.38262 0.350688 1.69606 0.00521253 0 -0.0390756 0 0 0 0 0 0 0 0 -0.243527 0.0354284 0.824189 -0.483 -0.89 -1.12665
VAL_141 -3.9913 0.285211 1.46735 0.0145377 0 0 0 0 0 0 0 0 0 0 -0.119843 0.0120775 0.0311527 -0.230916 0.29 -2.24173
ASN_142 -2.23103 0.0406142 1.51166 0.00315099 0 -0.114882 0 0 0 -0.591263 0 0 0 0 -0.0824882 0.00202275 0.750518 0.0940697 -0.89 -1.50763
TYR_143 -6.29717 0.841575 2.05323 0.0234793 0 0 0 0 0 -0.504877 0 0 0 0 -0.0513379 0.02584 0.792781 -0.0703011 0.51 -2.67678
VAL_144 -3.97778 0.315414 1.37035 0.0113834 0 0 0 0 0 0 0 0 0 0 -0.135956 0.158098 0.226893 -0.31749 0.29 -2.05909
GLU_145 -4.06797 0.437311 3.14097 0.0034539 0 -0.399455 0 0 -0.601253 -1.69935 0 0 0 0 -0.0898972 0.0366592 2.32663 0.0365731 -0.81 -1.68633
THR_146 -4.89715 0.238729 2.9503 0.00576921 0 -0.181508 0 0 0 -0.687801 0 0 0 0 -0.186007 0.284538 0.0826313 -0.357872 -0.27 -3.01838
SER_147 -4.80248 0.486428 3.38253 0.00216857 0 -0.203479 0 0 -0.503106 -1.11443 0 0 0 0 0.387674 0.0210914 0.144891 -0.0448771 -0.37 -2.61359
ALA_148 -3.44837 0.290026 1.38311 0.000724922 0 0 0 0 -0.64778 0 0 0 0 0 -0.261506 0.00341657 0 -0.0819467 0.16 -2.60233
LYS_149 -3.29003 0.44376 1.48698 0.00627162 0 -0.449326 0 0 0 0 0 0 0 0 -0.0838177 0.017211 0.887742 -0.052137 -0.65 -1.68334
THR_150 -2.38516 0.681452 1.60746 0.00495878 0 -0.109255 0 0 -0.60183 -0.516402 0 0 0 0 -0.168093 0.0655586 0.0151234 -0.1104 -0.27 -1.78659
ARG_151 -4.46447 0.828201 3.31267 0.0285987 0 -0.759672 0 0 0 -0.591617 0 0 0 0 0.307228 0.00497601 3.76985 0.269404 -0.98 1.72517
ALA_152 -2.90337 0.488837 1.75105 0.00103364 0 0 0 0 -0.0987246 0 0 0 0 0 -0.0918026 0.062004 0 0.0643152 0.16 -0.566655
ASN_153 -3.78947 0.20603 2.1567 0.00811928 0 -0.0728598 0 0 -0.601253 0 0 0 0 0 -0.122584 0.0407285 0.580473 -0.38477 -0.89 -2.86888
VAL_154 -4.91078 0.781054 1.58958 0.0138592 0 0 0 0 0 0 0 0 0 0 -0.0106151 0.018438 0.0271971 -0.0895355 0.29 -2.29081
ASP_155 -3.44776 0.252194 2.23561 0.00299912 0 -0.472424 0 0 0 -0.52288 0 0 0 0 -0.174757 0.00965617 0.310917 -0.00692995 -0.67 -2.48338
LYS_156 -4.4075 0.437935 2.54157 0.00791247 0 -0.345167 0 0 0 -0.443414 0 0 0 0 -0.161077 0.028474 1.71308 -0.0410211 -0.65 -1.3192
VAL_157 -5.02147 0.548803 1.16454 0.00849029 0 0 0 0 0 0 0 0 0 0 -0.0771768 0.0013149 1.15328 0.071753 0.29 -1.86047
PHE_158 -7.58447 0.733034 1.41345 0.0207453 0 0 0 0 0 0 0 0 0 0 -0.0250704 0.000183269 0.474074 0.0460649 0.63 -4.29199
PHE_159 -6.09685 0.646086 2.48125 0.020445 0 0 0 0 0 0 0 0 0 0 0.00692149 0.0157569 2.02777 -0.0162917 0.63 -0.284908
ASP_160 -4.8488 0.290857 3.28896 0.00397834 0 -0.570005 0 0 0 -0.628748 0 0 0 0 -0.146289 0.0423483 0.322023 0.0122484 -0.67 -2.90343
LEU_161 -6.74117 1.25926 2.02288 0.0107795 0 0 0 0 0 0 0 0 0 0 -0.0886685 0.00528542 0.581007 -0.111777 -0.1 -3.1624
MET_162 -6.48662 0.541498 2.10097 0.00245616 0 0 0 0 0 0 0 0 0 0 -0.129372 0.0640033 1.20162 -0.089157 -0.34 -3.1346
ARG_163 -6.41968 0.549045 4.46543 0.01177 0 -0.558656 0 0 0 -0.838282 0 0 0 0 -0.184397 0.039003 1.97828 -0.0865654 -0.98 -2.02405
GLU_164 -5.5407 0.431579 3.44605 0.00321427 0 -0.0696026 0 0 -0.697591 -0.591263 0 0 0 0 -0.232409 0.017166 1.91641 -0.141118 -0.81 -2.26827
ILE_165 -6.92937 0.742845 2.33219 0.0175818 0 0 0 0 0 0 0 0 0 0 -0.0350262 0.0388701 0.121484 -0.0971446 0.24 -3.56857
ARG_166 -5.21502 0.437546 3.50036 0.00970976 0 -0.608812 0 0 0 -0.378279 0 0 0 0 -0.00830335 0.023601 1.5918 -0.0903382 -0.98 -1.71774
ALA_167 -3.34061 0.311993 1.70108 0.000757191 0 0 0 0 0 0 0 0 0 0 -0.111601 0.00303494 0 -0.150332 0.16 -1.42567
ARG_168 -6.37028 0.369272 4.53892 0.0128556 0 -1.08774 0 0 0 -0.385504 0 0 0 0 -0.226099 0.137813 2.13094 -0.092503 -0.98 -1.95233
LYS_169 -5.434 0.39537 4.02361 0.00320771 0 -0.217573 0 0 -0.36115 -0.373163 0 0 0 0 -0.251995 0.124196 1.02689 -0.0405064 -0.65 -1.75511
MET_170 -2.93096 0.265759 1.5957 0.00308951 0 0 0 0 0 0 0 0 0 0 -0.107684 0.0691519 0.934395 -0.0930782 -0.34 -0.603633
GLU_171 -3.39305 0.247926 2.29885 0.00551356 0 -0.322024 0 0 0 -0.31688 0 0 0 0 -0.264033 1.26739e-05 0.868492 -0.135288 -0.81 -1.82048
ASP_172 -2.94138 0.13038 2.28216 0.00391849 0 -0.427415 0 0 0 0 0 0 0 0 -0.249398 0.00418699 0.554096 -0.12356 -0.67 -1.43702
SER_p:CtermProteinFull_173 -1.43768 0.10166 1.10387 0.0017629 0 0 0 0 0 0 0 0 0 0 0 0 0.295135 0 -0.37 -0.305246
SER_p:NtermProteinFull_174 -0.742079 0.105571 0.583344 0.000792656 0 -0.0471957 0 0 0 0 0 0 0 0 0 0.0326603 0.515567 0 -0.37 0.0786596
ARG_175 -2.4775 0.145658 1.71611 0.0100311 0 -0.106767 0 0 0 -0.573534 0 0 0 0 0.14669 0.0296638 2.10657 0.227177 -0.98 0.244093
GLN_176 -3.24404 0.284565 2.21929 0.00466793 9.57662e-06 -0.204307 0 0 0 0 0 0 0 0 -0.163104 0.00908126 0.770765 0.00147793 -0.97 -1.2916
PRO_177 -1.97869 0.576834 0.956859 0.00104896 0.0201486 0 0 0 0 0 0 0 0 0 -0.241959 0.0201868 0.258569 -0.56493 0.02 -0.931929
PRO_178 -4.72617 0.80549 1.58763 0.000905523 0.157577 0 0 0 0 0 0 0 0 0 -0.231697 0.00145805 0.122428 -0.59169 0.02 -2.85407
LEU_179 -3.8889 0.165367 1.57977 0.00865268 0 0 0 0 0 0 0 0 0 0 0.163416 0.085357 0.284772 -0.0290292 -0.1 -1.7306
VAL_180 -4.89391 0.529899 1.54528 0.0113372 0 0 0 0 0 0 0 0 0 0 -0.230306 0.0927744 0.0482592 -0.115026 0.29 -2.7217
THR_181 -2.56656 0.210858 1.30382 0.00410318 0 -0.306276 0 0 0 0 0 0 0 0 0.0316433 0.152035 0.0153718 -0.353761 -0.27 -1.77876
GLY_182 -2.30962 0.135241 1.16764 0.00018867 0 0 0 0 0 0 0 0 0 0 0.593059 0.00560804 0 0.293004 -0.17 -0.284881
ILE_183 -3.76751 0.361787 0.693831 0.0229245 0 0 0 0 0 0 0 0 0 0 0.0329415 0.00198245 1.64585 -0.144837 0.24 -0.913024
SER_184 -2.06585 0.244147 1.26057 0.00170897 2.92082e-05 -0.0485813 0 0 0 0 0 0 0 0 0.204193 0.00614989 0.11289 -0.0183015 -0.37 -0.673037
PRO_185 -2.73272 0.38901 1.1906 0.00359002 0.0729722 0 0 0 0 0 0 0 0 0 -0.154596 0.00091823 0.748977 -0.523667 0.02 -0.984918
ASN_186 -2.77685 0.106087 1.581 0.0105403 0 -0.0198886 0 0 0 0 0 0 0 0 -0.220433 0.00675562 0.843509 -0.185386 -0.89 -1.54467
GLU_187 -3.74096 0.425174 1.90063 0.00891943 0 -0.187489 0 0 0 0 0 0 0 0 0.0746913 7.66457e-05 0.902065 0.11336 -0.81 -1.31354
GLY_188 -3.02338 0.271278 1.46878 0.000210225 0 0 0 0 0 0 0 0 0 0 0.267141 0.236326 0 -0.683927 -0.17 -1.63357
ILE_189 -3.99479 0.605776 1.62099 0.0193483 0.00674181 0 0 0 -0.110759 0 0 0 0 0 0.186825 0.106433 0.127071 0.498908 0.24 -0.693453
PRO_190 -2.72571 0.671034 0.729472 0.00104228 0.188855 0 0 0 0 0 0 0 0 0 -0.213321 0.000544841 0.544595 -0.636168 0.02 -1.41966
TRP_191 -3.63676 0.279999 1.75226 0.0302906 0 0 0 0 -0.218148 0 0 0 0 0 0.387552 0.127375 1.81251 0.472674 0.91 1.91775
THR_192 -3.49976 0.255717 2.21858 0.00860009 0 0.00392609 0 0 -0.110759 0 0 0 0 0 -0.0957762 0.0141004 0.163713 0.00596027 -0.27 -1.3057
LYS_193 -3.11876 0.232593 1.50118 0.00510041 0 -0.168102 0 0 0 0 0 0 0 0 -0.156461 0.00412828 1.60216 -0.0224483 -0.65 -0.770604
VAL_194 -4.44022 0.402806 1.46019 0.0144132 0 0 0 0 0 0 0 0 0 0 -0.126287 0.0886905 0.277254 -0.160691 0.29 -2.19384
THR_195 -3.17497 0.172207 1.55865 0.00758101 0 -0.0683963 0 0 0 0 0 0 0 0 -0.028456 0.0163719 0.0569862 -0.053299 -0.27 -1.78333
ILE_196 -4.55439 0.535844 1.16623 0.0174903 0 0 0 0 0 0 0 0 0 0 -0.223879 0.0122964 0.190428 -0.361314 0.24 -2.97729
ARG_197 -4.90244 0.289243 2.96333 0.0146706 0 -0.269863 0 0 0 -0.445248 0 0 0 0 -0.0736103 0.0162328 2.07608 -0.00467968 -0.98 -1.31628
GLY_198 -2.5767 0.269076 1.37686 0.000193591 0 0 0 0 0 0 0 0 0 0 0.386898 0.00836513 0 -0.7734 -0.17 -1.47871
GLU_199 -3.19047 0.195244 2.16048 0.00721626 0 -0.449702 0 0 0 0 0 0 0 0 -0.0460124 0.0156781 1.32374 0.0174725 -0.81 -0.77635
ASN_200 -3.28352 0.353804 2.45374 0.00542755 0 -0.0795766 0 0 0 -0.573534 0 0 0 0 -0.306173 0.0556209 0.841287 -0.569241 -0.89 -1.99216
LEU_201 -5.54679 0.441878 1.39347 0.00785989 0 0 0 0 0 0 0 0 0 0 -0.126771 0.0397426 0.390539 0.0193776 -0.1 -3.48069
GLY_202 -2.28951 0.486095 1.41778 7.20795e-05 0 0 0 0 -0.656524 0 0 0 0 0 0.47863 0.0368685 0 -0.804276 -0.17 -1.50086
THR_203 -2.16081 0.0970128 1.46476 0.00434702 0 -0.155173 0 0 -0.579935 0 0 0 0 0 -0.193863 3.31287e-05 0.0327334 -0.164758 -0.27 -1.92565
GLY_204 -3.06856 0.366662 1.4615 0.000354685 0.00314066 0 0 0 0 0 0 0 0 0 0.165702 0.00368644 0 -0.615793 -0.17 -1.85331
PRO_205 -2.37574 0.242198 0.579241 0.000932615 0.0189698 0 0 0 0 0 0 0 0 0 -0.047145 0.00436809 0.375025 -0.28558 0.02 -1.46773
THR_206 -1.51387 0.163141 0.929315 0.00583737 0 -0.00891868 0 0 0 0 0 0 0 0 -0.181123 0.0945225 0.0443139 -0.0436031 -0.27 -0.780387
ASP_207 -5.5427 0.332115 4.18281 0.00364727 0 -0.243186 0 0 -1.08758 -0.522341 0 0 0 0 -0.149469 0.24824 1.57544 -0.0519824 -0.67 -1.92501
LEU_208 -3.96578 0.151737 1.13519 0.00692683 0 0 0 0 0 0 0 0 0 0 -0.089935 0.310647 0.310463 -0.0459741 -0.1 -2.28672
ILE_209 -3.44551 0.344349 1.06252 0.0165568 0 0 0 0 0 0 0 0 0 0 0.278142 0.248747 0.0941901 -0.100378 0.24 -1.26138
GLY_210 -2.45494 0.135012 1.24969 0.000206264 0 0 0 0 0 0 0 0 0 0 0.518227 0.162991 0 0.117439 -0.17 -0.441369
LEU_211 -4.44554 0.253163 1.28213 0.00633171 0 0 0 0 0 0 0 0 0 0 0.353884 0.009633 0.101452 0.0107728 -0.1 -2.52817
THR_212 -3.30933 0.24466 1.74647 0.00896988 0 -0.0408182 0 0 0 0 0 0 0 0 0.0937379 0.0879093 0.0319347 0.0111332 -0.27 -1.39533
ILE_213 -4.74639 0.926694 1.30846 0.0158964 0 0 0 0 0 0 0 0 0 0 -0.138717 0.0223736 0.162709 -0.380657 0.24 -2.58963
CYS_214 -3.9546 0.67862 2.05217 0.00221216 0 0 0 0 0 0 0 0 0 0 0.0521384 0.0286054 0.115287 0.165738 1.7 0.840179
GLY_215 -2.65187 0.644399 1.32626 2.00162e-05 0 0 0 0 0 0 0 0 0 0 -0.169693 0.032235 0 -0.783062 -0.17 -1.77171
HIS_D_216 -6.45895 0.654867 3.38542 0.00501406 0 -0.038245 0 0 -0.289564 0 0 0 0 0 -0.223773 0.029121 1.3303 0.00386866 0.56 -1.04194
ASN_217 -2.45524 0.119403 1.8401 0.0132596 0 -0.0608871 0 0 -0.098169 0 0 0 0 0 -0.0283794 0.0396035 0.494511 -0.22594 -0.89 -1.25174
CYS_218 -4.62105 0.399566 2.54752 0.00162484 0 0 0 0 0 0 0 0 0 0 -0.0802419 0.00292453 0.169268 0.102562 1.7 0.222172
LEU_219 -3.89211 0.448672 1.69172 0.0117721 0 0 0 0 -0.098169 0 0 0 0 0 0.0517043 0.00939463 0.481867 -0.0252419 -0.1 -1.42039
LEU_220 -1.23665 0.14716 0.670516 0.00790208 0 0 0 0 0 0 0 0 0 0 -0.0880974 0.10247 0.108419 0.0349549 -0.1 -0.353323
THR_221 -3.17821 0.328434 1.86238 0.00508866 0 0.00694751 0 0 -0.565706 0 0 0 0 0 -0.132145 0.0190809 0.0369528 -0.236361 -0.27 -2.12354
ALA_222 -2.59566 0.221436 0.820932 0.00118678 0 0 0 0 0 0 0 0 0 0 -0.173426 0.0917137 0 0.10455 0.16 -1.36927
GLU_223 -2.78822 0.0476402 1.6475 0.00680832 0 -0.0731051 0 0 0 0 0 0 0 0 0.108374 0.0680599 0.920512 0.114697 -0.81 -0.757729
TRP_224 -8.39761 0.513564 2.82951 0.0243454 0 0 0 0 -0.656524 0 0 0 0 0 -0.243859 0.0061829 1.17671 -0.025032 0.91 -3.86271
MET_225 -3.87581 0.120463 1.56858 0.00418643 0 0 0 0 0 0 0 0 0 0 0.309324 0.042947 0.970123 -0.039296 -0.34 -1.23949
SER_226 -4.21618 0.824828 2.47199 0.00293271 0 -0.155902 0 0 -0.378626 -0.319595 0 0 0 0 0.0220012 0.0138551 0.191563 -0.303209 -0.37 -2.21635
ALA_227 -2.48174 0.131222 1.42794 0.000830115 0 0 0 0 0 0 0 0 0 0 -0.210569 0.0104408 0 -0.0540204 0.16 -1.0159
SER_228 -3.47292 0.724603 2.46708 0.00257153 0 -0.107449 0 0 -0.378626 -0.764843 0 0 0 0 -0.00662807 0.255438 0.223558 -0.0159816 -0.37 -1.44319
LYS_229 -5.14522 0.52897 2.64769 0.00552413 0 -0.0844668 0 0 0 0 0 0 0 0 0.116277 0.074754 0.778327 -0.041925 -0.65 -1.77007
ILE_230 -4.63745 0.234038 1.21321 0.0180466 0 0 0 0 0 0 0 0 0 0 -0.0852858 0.0290985 0.210938 -0.28853 0.24 -3.06593
VAL_231 -3.49371 0.163041 1.56122 0.0106073 0 0 0 0 0 0 0 0 0 0 -0.195096 0.0602661 0.0637593 -0.32419 0.29 -1.8641
CYS_232 -3.78661 0.435403 1.91498 0.00229681 0 0 0 0 0 0 0 0 0 0 -0.0302007 0.081516 0.230927 -0.224856 1.7 0.323461
ARG_233 -5.80535 0.288516 3.04884 0.0107804 0 -0.0903877 0 0 -0.783854 0 0 0 0 0 -0.036654 0.0125871 1.54084 0.0313165 -0.98 -2.76336
VAL_234 -3.58638 0.229575 0.942841 0.0111965 0 0 0 0 0 0 0 0 0 0 -0.228215 0.0388468 0.0425288 -0.244459 0.29 -2.50407
GLY_235 -2.2544 0.105343 1.05205 0.000147367 0 0 0 0 0 0 0 0 0 0 0.0291639 0.0566778 0 -0.64831 -0.17 -1.82932
GLN_236 -2.07706 0.108668 1.10974 0.0056375 0 -0.00851761 0 0 -0.289564 0 0 0 0 0 -0.219452 0.00555395 0.818927 0.00395207 -0.97 -1.51211
ALA_237 -2.10045 0.240679 0.84083 0.000859613 0 0 0 0 0 0 0 0 0 0 -0.325926 0.0980563 0 -0.107473 0.16 -1.19343
LYS_238 -2.55207 0.290544 1.46991 0.00299793 0 -0.0496569 0 0 0 0 0 0 0 0 0.086354 0.000421926 0.845663 -0.0949008 -0.65 -0.650734
ASN_239 -2.97697 0.432454 1.93115 0.00350566 0 -0.0277082 0 0 0 0 0 0 0 0 0.0613564 0.0244346 0.638081 0.148233 -0.89 -0.655463
ASP_240 -0.984273 0.0696027 0.782338 0.00994381 0 -0.122904 0 0 0 0 0 0 0 0 -0.249218 0.1158 0.578436 -0.21641 -0.67 -0.686683
LYS_241 -2.04253 0.471339 1.42958 0.0030786 0 -0.157212 0 0 0 0 0 0 0 0 -0.103948 0.106248 0.785226 -0.0276597 -0.65 -0.185879
GLY_242 -1.92021 0.106597 1.16977 3.31528e-05 0 0 0 0 0 0 0 0 0 0 0.288705 0.000187738 0 0.0420675 -0.17 -0.482844
ASP_243 -2.35625 0.244296 1.6571 0.00326963 0 -0.206952 0 0 0 0 0 0 0 0 -0.204658 0.0180359 0.394493 0.0346638 -0.67 -1.08601
ILE_244 -4.31211 0.420045 0.880923 0.0149355 0 0 0 0 -0.708655 0 0 0 0 0 -0.09918 0.0104541 0.196426 -0.294473 0.24 -3.65163
ILE_245 -3.59918 0.163499 1.65462 0.0228888 0 0 0 0 0 0 0 0 0 0 -0.214259 0.0305174 0.210159 -0.371309 0.24 -1.86307
VAL_246 -3.90418 0.341315 0.831001 0.0118647 0 0 0 0 0 0 0 0 0 0 -0.18892 0.0048569 0.0452829 -0.250725 0.29 -2.8195
THR_247 -4.19073 0.23578 2.18182 0.00739977 0 -0.0203532 0 0 0 0 0 0 0 0 0.0388218 0.0067066 0.0422572 -0.073971 -0.27 -2.04227
THR_248 -5.05279 0.285677 2.78533 0.00484299 0 -0.133275 0 0 -0.667964 0 0 0 0 0 -0.186907 0.00457348 0.0522305 -0.292834 -0.27 -3.47112
LYS_249 -2.88002 0.300553 1.55807 0.00304934 0 -0.00935201 0 0 0 0 0 0 0 0 -0.0439044 0.0305151 1.01457 -0.0560906 -0.65 -0.732611
SER_250 -2.68139 0.150757 1.96978 0.00111028 0 -0.263225 0 0 -0.507643 -0.522341 0 0 0 0 -0.12565 0.0175033 0.50059 0.091467 -0.37 -1.73904
GLY_251 -2.35348 0.103603 1.26337 1.58293e-05 0 0 0 0 -0.667964 0 0 0 0 0 0.178006 0.0242286 0 0.378325 -0.17 -1.2439
GLY_252 -2.39729 0.115885 1.48081 2.14809e-05 0 0 0 0 0 0 0 0 0 0 -0.0117292 0.00579772 0 -0.804927 -0.17 -1.78143
ARG_253 -1.97082 0.0682418 0.905135 0.00856335 0 0.0413206 0 0 0 0 0 0 0 0 -0.155547 0.0049945 1.51356 0.0413312 -0.98 -0.523219
GLY_254 -2.32717 0.256587 1.12897 4.80706e-05 0 0 0 0 0 0 0 0 0 0 0.0180591 0.0058871 0 -0.593926 -0.17 -1.68154
THR_255 -2.50183 0.135042 1.42695 0.0112052 0 -0.0861372 0 0 -0.431749 0 0 0 0 0 0.184065 0.006675 0.130446 -0.312461 -0.27 -1.7078
SER_256 -3.37843 0.509273 2.00324 0.00130868 0 -0.206931 0 0 -1.34881 0 0 0 0 0 -0.0868431 0.209862 0.310011 -0.221509 -0.37 -2.57884
THR_257 -2.23733 0.204901 1.19878 0.00366873 0 -0.0893564 0 0 0 0 0 0 0 0 -0.169924 0.00150179 0.0180183 -0.241074 -0.27 -1.58081
VAL_258 -3.13974 0.150997 1.31552 0.0151324 0 0 0 0 -0.20841 0 0 0 0 0 0.0135479 0.0788874 0.0263202 -0.0729768 0.29 -1.53072
SER_259 -1.61168 0.0508141 0.852876 0.0011785 0 -0.0823451 0 0 0 0 0 0 0 0 -0.0677297 0.00329316 0.301792 -0.119764 -0.37 -1.04156
PHE_260 -6.48455 0.5379 1.61991 0.0256284 0 0 0 0 0 0 0 0 0 0 -0.0811785 0.00115956 0.759993 -0.0426344 0.63 -3.03377
LYS_261 -3.35984 0.133411 1.60345 0.00532724 0 -0.171255 0 0 0 0 0 0 0 0 0.0106145 0.0402158 0.801508 0.109006 -0.65 -1.47756
LEU_262 -3.6477 0.255223 0.999399 0.00730628 0 0 0 0 0 0 0 0 0 0 -0.217923 0.0541537 0.504539 -0.0698458 -0.1 -2.21485
LEU_263 -4.26542 0.209071 1.64994 0.00731767 0 0 0 0 0 0 0 0 0 0 0.0371634 0.0647429 0.059306 -0.04354 -0.1 -2.38143
LYS_264 -1.00279 0.566823 0.581645 0.00500542 0.0281194 0 0 0 0 0 0 0 0 0 -0.0479573 0.0227854 0.909435 0.071658 -0.65 0.484725
PRO_p:CtermProteinFull_265 -1.63664 0.636751 0.329188 0.00456254 0.0614589 0 0 0 0 0 0 0 0 0 0 0 0.143082 0 0.02 -0.441597
#END_POSE_ENERGIES_TABLE 027.d16_v11.3_repeated_1_12.0dG_02_RalA2andSec5_0029_0001.pdb
