# Supplementary material for: A Generic Program for Multistate Protein Design
Source: PLoS One. 2011 Jul 6;6(7):e20937. doi: 10.1371/journal.pone.0020937 (PMC3130737; doi:10.1371/journal.pone.0020937)
Supplement: File S2 — Design models generated by this study for both the heterodimerization task and the orthogonal interface redesign task. (BZ2) [file pone.0020937.s002.bz2 › SupplementaryMaterials/select_orthogonal_interface_designs/design5/redocked_027.d16_v11.3_repeated_1_12.0dG_02_RalA3andExo84_0033_0001.pdb]

ATOM      1  N   SER A  11      18.084 -20.105 -21.847  1.00  0.00              
ATOM      2  CA  SER A  11      16.963 -19.464 -22.604  1.00  0.00              
ATOM      3  C   SER A  11      15.615 -19.675 -21.918  1.00  0.00              
ATOM      4  O   SER A  11      15.405 -20.690 -21.252  1.00  0.00              
ATOM      5  CB  SER A  11      16.894 -20.035 -24.023  1.00  0.00              
ATOM      6  OG  SER A  11      18.056 -19.711 -24.759  1.00  0.00              
ATOM      7 1H   SER A  11      18.641 -20.813 -22.282  1.00  0.00              
ATOM      8 2H   SER A  11      18.839 -19.546 -21.503  1.00  0.00              
ATOM      9 3H   SER A  11      17.896 -20.598 -20.998  1.00  0.00              
ATOM     10  HA  SER A  11      17.117 -18.400 -22.787  1.00  0.00              
ATOM     11 1HB  SER A  11      16.796 -21.119 -23.958  1.00  0.00              
ATOM     12 2HB  SER A  11      16.020 -19.622 -24.523  1.00  0.00              
ATOM     13  HG  SER A  11      17.987 -20.080 -25.643  1.00  0.00              
ATOM     14  N   LEU A  12      14.708 -18.712 -22.086  1.00  0.00              
ATOM     15  CA  LEU A  12      13.384 -18.763 -21.454  1.00  0.00              
ATOM     16  C   LEU A  12      12.469 -19.813 -22.116  1.00  0.00              
ATOM     17  O   LEU A  12      12.403 -19.909 -23.342  1.00  0.00              
ATOM     18  CB  LEU A  12      12.728 -17.377 -21.506  1.00  0.00              
ATOM     19  CG  LEU A  12      13.544 -16.245 -20.871  1.00  0.00              
ATOM     20  CD1 LEU A  12      12.746 -14.948 -20.896  1.00  0.00              
ATOM     21  CD2 LEU A  12      13.914 -16.622 -19.444  1.00  0.00              
ATOM     22  H   LEU A  12      14.945 -17.922 -22.670  1.00  0.00              
ATOM     23  HA  LEU A  12      13.488 -19.070 -20.414  1.00  0.00              
ATOM     24 1HB  LEU A  12      12.681 -17.244 -22.585  1.00  0.00              
ATOM     25 2HB  LEU A  12      11.718 -17.394 -21.097  1.00  0.00              
ATOM     26  HG  LEU A  12      14.469 -16.152 -21.441  1.00  0.00              
ATOM     27 1HD1 LEU A  12      13.334 -14.149 -20.443  1.00  0.00              
ATOM     28 2HD1 LEU A  12      12.512 -14.685 -21.928  1.00  0.00              
ATOM     29 3HD1 LEU A  12      11.821 -15.080 -20.336  1.00  0.00              
ATOM     30 1HD2 LEU A  12      14.495 -15.816 -18.994  1.00  0.00              
ATOM     31 2HD2 LEU A  12      13.006 -16.784 -18.863  1.00  0.00              
ATOM     32 3HD2 LEU A  12      14.508 -17.536 -19.451  1.00  0.00              
ATOM     33  N   ALA A  13      11.770 -20.601 -21.306  1.00  0.00              
ATOM     34  CA  ALA A  13      10.847 -21.584 -21.847  1.00  0.00              
ATOM     35  C   ALA A  13       9.561 -20.825 -22.206  1.00  0.00              
ATOM     36  O   ALA A  13       9.246 -19.789 -21.606  1.00  0.00              
ATOM     37  CB  ALA A  13      10.566 -22.698 -20.812  1.00  0.00              
ATOM     38  H   ALA A  13      11.874 -20.523 -20.304  1.00  0.00              
ATOM     39  HA  ALA A  13      11.287 -22.020 -22.744  1.00  0.00              
ATOM     40 1HB  ALA A  13       9.873 -23.423 -21.239  1.00  0.00              
ATOM     41 2HB  ALA A  13      11.499 -23.198 -20.553  1.00  0.00              
ATOM     42 3HB  ALA A  13      10.127 -22.261 -19.917  1.00  0.00              
ATOM     43  N   TRP A  14       8.836 -21.343 -23.190  1.00  0.00              
ATOM     44  CA  TRP A  14       7.571 -20.762 -23.617  1.00  0.00              
ATOM     45  C   TRP A  14       6.481 -21.822 -23.459  1.00  0.00              
ATOM     46  O   TRP A  14       6.518 -22.860 -24.109  1.00  0.00              
ATOM     47  CB  TRP A  14       7.649 -20.271 -25.064  1.00  0.00              
ATOM     48  CG  TRP A  14       8.670 -19.195 -25.276  1.00  0.00              
ATOM     49  CD1 TRP A  14       8.491 -17.855 -25.101  1.00  0.00              
ATOM     50  CD2 TRP A  14      10.027 -19.366 -25.703  1.00  0.00              
ATOM     51  NE1 TRP A  14       9.651 -17.181 -25.392  1.00  0.00              
ATOM     52  CE2 TRP A  14      10.610 -18.088 -25.763  1.00  0.00              
ATOM     53  CE3 TRP A  14      10.806 -20.481 -26.039  1.00  0.00              
ATOM     54  CZ2 TRP A  14      11.928 -17.890 -26.145  1.00  0.00              
ATOM     55  CZ3 TRP A  14      12.128 -20.281 -26.421  1.00  0.00              
ATOM     56  CH2 TRP A  14      12.672 -19.023 -26.472  1.00  0.00              
ATOM     57  H   TRP A  14       9.180 -22.171 -23.655  1.00  0.00              
ATOM     58  HA  TRP A  14       7.321 -19.912 -22.982  1.00  0.00              
ATOM     59 1HB  TRP A  14       7.920 -21.093 -25.727  1.00  0.00              
ATOM     60 2HB  TRP A  14       6.690 -19.857 -25.373  1.00  0.00              
ATOM     61  HD1 TRP A  14       7.506 -17.529 -24.772  1.00  0.00              
ATOM     62  HE1 TRP A  14       9.777 -16.180 -25.342  1.00  0.00              
ATOM     63  HE3 TRP A  14      10.425 -21.501 -26.012  1.00  0.00              
ATOM     64  HZ2 TRP A  14      12.320 -16.873 -26.173  1.00  0.00              
ATOM     65  HZ3 TRP A  14      12.723 -21.157 -26.681  1.00  0.00              
ATOM     66  HH2 TRP A  14      13.713 -18.910 -26.777  1.00  0.00              
ATOM     67  N   HIS A  15       5.527 -21.565 -22.572  1.00  0.00              
ATOM     68  CA  HIS A  15       4.445 -22.508 -22.322  1.00  0.00              
ATOM     69  C   HIS A  15       3.237 -22.094 -23.141  1.00  0.00              
ATOM     70  O   HIS A  15       2.710 -20.993 -22.979  1.00  0.00              
ATOM     71  CB  HIS A  15       4.114 -22.532 -20.828  1.00  0.00              
ATOM     72  CG  HIS A  15       5.280 -22.924 -19.972  1.00  0.00              
ATOM     73  ND1 HIS A  15       5.768 -24.214 -19.929  1.00  0.00              
ATOM     74  CD2 HIS A  15       6.064 -22.198 -19.141  1.00  0.00              
ATOM     75  CE1 HIS A  15       6.799 -24.264 -19.106  1.00  0.00              
ATOM     76  NE2 HIS A  15       7.001 -23.054 -18.615  1.00  0.00              
ATOM     77  H   HIS A  15       5.551 -20.696 -22.058  1.00  0.00              
ATOM     78  HA  HIS A  15       4.746 -23.505 -22.644  1.00  0.00              
ATOM     79 1HB  HIS A  15       3.798 -21.542 -20.497  1.00  0.00              
ATOM     80 2HB  HIS A  15       3.319 -23.251 -20.631  1.00  0.00              
ATOM     81  HD2 HIS A  15       6.064 -21.146 -18.855  1.00  0.00              
ATOM     82  HE1 HIS A  15       7.327 -25.201 -18.933  1.00  0.00              
ATOM     83  HE2 HIS A  15       7.724 -22.792 -17.960  1.00  0.00              
ATOM     84  N   TYR A  16       2.786 -22.993 -24.006  1.00  0.00              
ATOM     85  CA  TYR A  16       1.748 -22.676 -24.991  1.00  0.00              
ATOM     86  C   TYR A  16       0.358 -23.092 -24.537  1.00  0.00              
ATOM     87  O   TYR A  16      -0.010 -24.272 -24.624  1.00  0.00              
ATOM     88  CB  TYR A  16       2.069 -23.344 -26.330  1.00  0.00              
ATOM     89  CG  TYR A  16       3.285 -22.773 -27.024  1.00  0.00              
ATOM     90  CD1 TYR A  16       3.653 -21.448 -26.842  1.00  0.00              
ATOM     91  CD2 TYR A  16       4.063 -23.561 -27.859  1.00  0.00              
ATOM     92  CE1 TYR A  16       4.763 -20.921 -27.474  1.00  0.00              
ATOM     93  CE2 TYR A  16       5.175 -23.045 -28.496  1.00  0.00              
ATOM     94  CZ  TYR A  16       5.522 -21.723 -28.301  1.00  0.00              
ATOM     95  OH  TYR A  16       6.629 -21.205 -28.932  1.00  0.00              
ATOM     96  H   TYR A  16       3.174 -23.925 -23.981  1.00  0.00              
ATOM     97  HA  TYR A  16       1.697 -21.597 -25.141  1.00  0.00              
ATOM     98 1HB  TYR A  16       2.229 -24.405 -26.131  1.00  0.00              
ATOM     99 2HB  TYR A  16       1.195 -23.222 -26.969  1.00  0.00              
ATOM    100  HD1 TYR A  16       3.049 -20.820 -26.187  1.00  0.00              
ATOM    101  HD2 TYR A  16       3.783 -24.604 -28.010  1.00  0.00              
ATOM    102  HE1 TYR A  16       5.040 -19.878 -27.321  1.00  0.00              
ATOM    103  HE2 TYR A  16       5.772 -23.680 -29.150  1.00  0.00              
ATOM    104  HH  TYR A  16       6.778 -20.279 -28.727  1.00  0.00              
ATOM    105  N   VAL A  17      -0.413 -22.116 -24.060  1.00  0.00              
ATOM    106  CA  VAL A  17      -1.762 -22.363 -23.551  1.00  0.00              
ATOM    107  C   VAL A  17      -2.809 -22.141 -24.637  1.00  0.00              
ATOM    108  O   VAL A  17      -2.837 -21.078 -25.269  1.00  0.00              
ATOM    109  CB  VAL A  17      -2.091 -21.410 -22.358  1.00  0.00              
ATOM    110  CG1 VAL A  17      -3.528 -21.611 -21.884  1.00  0.00              
ATOM    111  CG2 VAL A  17      -1.117 -21.677 -21.194  1.00  0.00              
ATOM    112  H   VAL A  17      -0.048 -21.174 -24.051  1.00  0.00              
ATOM    113  HA  VAL A  17      -1.887 -23.403 -23.249  1.00  0.00              
ATOM    114  HB  VAL A  17      -1.939 -20.378 -22.676  1.00  0.00              
ATOM    115 1HG1 VAL A  17      -3.735 -20.937 -21.052  1.00  0.00              
ATOM    116 2HG1 VAL A  17      -4.215 -21.398 -22.703  1.00  0.00              
ATOM    117 3HG1 VAL A  17      -3.663 -22.642 -21.556  1.00  0.00              
ATOM    118 1HG2 VAL A  17      -1.350 -21.011 -20.364  1.00  0.00              
ATOM    119 2HG2 VAL A  17      -1.216 -22.712 -20.867  1.00  0.00              
ATOM    120 3HG2 VAL A  17      -0.094 -21.498 -21.527  1.00  0.00              
ATOM    121  N   ILE A  18      -3.673 -23.132 -24.840  1.00  0.00              
ATOM    122  CA  ILE A  18      -4.777 -23.005 -25.802  1.00  0.00              
ATOM    123  C   ILE A  18      -6.073 -22.840 -25.027  1.00  0.00              
ATOM    124  O   ILE A  18      -6.395 -23.677 -24.170  1.00  0.00              
ATOM    125  CB  ILE A  18      -4.950 -24.276 -26.693  1.00  0.00              
ATOM    126  CG1 ILE A  18      -3.631 -24.627 -27.395  1.00  0.00              
ATOM    127  CG2 ILE A  18      -6.078 -24.047 -27.720  1.00  0.00              
ATOM    128  CD1 ILE A  18      -3.089 -23.547 -28.304  1.00  0.00              
ATOM    129  H   ILE A  18      -3.570 -23.993 -24.321  1.00  0.00              
ATOM    130  HA  ILE A  18      -4.659 -22.106 -26.405  1.00  0.00              
ATOM    131  HB  ILE A  18      -5.198 -25.125 -26.057  1.00  0.00              
ATOM    132 1HG1 ILE A  18      -2.897 -24.839 -26.619  1.00  0.00              
ATOM    133 2HG1 ILE A  18      -3.807 -25.529 -27.983  1.00  0.00              
ATOM    134 1HG2 ILE A  18      -6.192 -24.936 -28.339  1.00  0.00              
ATOM    135 2HG2 ILE A  18      -7.011 -23.846 -27.197  1.00  0.00              
ATOM    136 3HG2 ILE A  18      -5.826 -23.195 -28.353  1.00  0.00              
ATOM    137 1HD1 ILE A  18      -2.156 -23.884 -28.756  1.00  0.00              
ATOM    138 2HD1 ILE A  18      -3.815 -23.333 -29.089  1.00  0.00              
ATOM    139 3HD1 ILE A  18      -2.904 -22.643 -27.726  1.00  0.00              
ATOM    140  N   MET A  19      -6.809 -21.765 -25.304  1.00  0.00              
ATOM    141  CA  MET A  19      -8.119 -21.583 -24.680  1.00  0.00              
ATOM    142  C   MET A  19      -9.123 -22.359 -25.529  1.00  0.00              
ATOM    143  O   MET A  19      -9.213 -22.149 -26.738  1.00  0.00              
ATOM    144  CB  MET A  19      -8.527 -20.106 -24.662  1.00  0.00              
ATOM    145  CG  MET A  19      -7.537 -19.179 -23.971  1.00  0.00              
ATOM    146  SD  MET A  19      -7.329 -19.602 -22.239  1.00  0.00              
ATOM    147  CE  MET A  19      -8.901 -19.076 -21.532  1.00  0.00              
ATOM    148  H   MET A  19      -6.470 -21.064 -25.948  1.00  0.00              
ATOM    149  HA  MET A  19      -8.109 -21.991 -23.670  1.00  0.00              
ATOM    150 1HB  MET A  19      -8.645 -19.797 -25.699  1.00  0.00              
ATOM    151 2HB  MET A  19      -9.489 -20.047 -24.152  1.00  0.00              
ATOM    152 1HG  MET A  19      -6.580 -19.259 -24.485  1.00  0.00              
ATOM    153 2HG  MET A  19      -7.910 -18.159 -24.057  1.00  0.00              
ATOM    154 1HE  MET A  19      -8.906 -19.281 -20.461  1.00  0.00              
ATOM    155 2HE  MET A  19      -9.034 -18.006 -21.698  1.00  0.00              
ATOM    156 3HE  MET A  19      -9.715 -19.622 -22.010  1.00  0.00              
ATOM    157  N   VAL A  20      -9.867 -23.263 -24.905  1.00  0.00              
ATOM    158  CA  VAL A  20     -10.868 -24.050 -25.625  1.00  0.00              
ATOM    159  C   VAL A  20     -12.234 -23.903 -24.958  1.00  0.00              
ATOM    160  O   VAL A  20     -12.339 -23.974 -23.727  1.00  0.00              
ATOM    161  CB  VAL A  20     -10.448 -25.551 -25.663  1.00  0.00              
ATOM    162  CG1 VAL A  20     -11.509 -26.390 -26.351  1.00  0.00              
ATOM    163  CG2 VAL A  20      -9.112 -25.689 -26.384  1.00  0.00              
ATOM    164  H   VAL A  20      -9.743 -23.413 -23.914  1.00  0.00              
ATOM    165  HA  VAL A  20     -11.000 -23.686 -26.645  1.00  0.00              
ATOM    166  HB  VAL A  20     -10.303 -25.904 -24.642  1.00  0.00              
ATOM    167 1HG1 VAL A  20     -11.195 -27.435 -26.365  1.00  0.00              
ATOM    168 2HG1 VAL A  20     -12.451 -26.303 -25.808  1.00  0.00              
ATOM    169 3HG1 VAL A  20     -11.645 -26.039 -27.373  1.00  0.00              
ATOM    170 1HG2 VAL A  20      -8.818 -26.738 -26.410  1.00  0.00              
ATOM    171 2HG2 VAL A  20      -9.210 -25.314 -27.403  1.00  0.00              
ATOM    172 3HG2 VAL A  20      -8.352 -25.114 -25.856  1.00  0.00              
ATOM    173  N   GLY A  21     -13.270 -23.684 -25.772  1.00  0.00              
ATOM    174  CA  GLY A  21     -14.618 -23.538 -25.248  1.00  0.00              
ATOM    175  C   GLY A  21     -15.559 -22.763 -26.156  1.00  0.00              
ATOM    176  O   GLY A  21     -15.111 -22.073 -27.070  1.00  0.00              
ATOM    177  H   GLY A  21     -13.120 -23.618 -26.769  1.00  0.00              
ATOM    178 1HA  GLY A  21     -15.050 -24.527 -25.096  1.00  0.00              
ATOM    179 2HA  GLY A  21     -14.575 -23.012 -24.295  1.00  0.00              
ATOM    180  N   SER A  22     -16.863 -22.879 -25.890  1.00  0.00              
ATOM    181  CA  SER A  22     -17.904 -22.251 -26.701  1.00  0.00              
ATOM    182  C   SER A  22     -17.841 -20.732 -26.609  1.00  0.00              
ATOM    183  O   SER A  22     -17.341 -20.180 -25.630  1.00  0.00              
ATOM    184  CB  SER A  22     -19.271 -22.746 -26.272  1.00  0.00              
ATOM    185  OG  SER A  22     -19.415 -24.127 -26.464  1.00  0.00              
ATOM    186  H   SER A  22     -17.130 -23.430 -25.087  1.00  0.00              
ATOM    187  HA  SER A  22     -17.882 -22.558 -27.748  1.00  0.00              
ATOM    188 1HB  SER A  22     -19.407 -22.520 -25.214  1.00  0.00              
ATOM    189 2HB  SER A  22     -20.030 -22.226 -26.854  1.00  0.00              
ATOM    190  HG  SER A  22     -20.291 -24.399 -26.181  1.00  0.00              
ATOM    191  N   GLY A  23     -18.373 -20.068 -27.631  1.00  0.00              
ATOM    192  CA  GLY A  23     -18.396 -18.617 -27.634  1.00  0.00              
ATOM    193  C   GLY A  23     -19.190 -18.069 -26.462  1.00  0.00              
ATOM    194  O   GLY A  23     -20.284 -18.555 -26.159  1.00  0.00              
ATOM    195  H   GLY A  23     -18.767 -20.568 -28.416  1.00  0.00              
ATOM    196 1HA  GLY A  23     -17.373 -18.244 -27.571  1.00  0.00              
ATOM    197 2HA  GLY A  23     -18.852 -18.270 -28.561  1.00  0.00              
ATOM    198  N   GLY A  24     -18.629 -17.070 -25.786  1.00  0.00              
ATOM    199  CA  GLY A  24     -19.271 -16.528 -24.601  1.00  0.00              
ATOM    200  C   GLY A  24     -18.955 -17.119 -23.233  1.00  0.00              
ATOM    201  O   GLY A  24     -19.408 -16.577 -22.228  1.00  0.00              
ATOM    202  H   GLY A  24     -17.750 -16.678 -26.091  1.00  0.00              
ATOM    203 1HA  GLY A  24     -19.016 -15.472 -24.509  1.00  0.00              
ATOM    204 2HA  GLY A  24     -20.351 -16.632 -24.702  1.00  0.00              
ATOM    205  N   VAL A  25     -18.191 -18.201 -23.154  1.00  0.00              
ATOM    206  CA  VAL A  25     -17.848 -18.728 -21.834  1.00  0.00              
ATOM    207  C   VAL A  25     -16.865 -17.883 -21.015  1.00  0.00              
ATOM    208  O   VAL A  25     -16.758 -18.075 -19.804  1.00  0.00              
ATOM    209  CB  VAL A  25     -17.309 -20.185 -21.907  1.00  0.00              
ATOM    210  CG1 VAL A  25     -18.357 -21.089 -22.554  1.00  0.00              
ATOM    211  CG2 VAL A  25     -15.987 -20.230 -22.659  1.00  0.00              
ATOM    212  H   VAL A  25     -17.840 -18.669 -23.977  1.00  0.00              
ATOM    213  HA  VAL A  25     -18.720 -18.756 -21.179  1.00  0.00              
ATOM    214  HB  VAL A  25     -17.109 -20.539 -20.896  1.00  0.00              
ATOM    215 1HG1 VAL A  25     -17.976 -22.109 -22.603  1.00  0.00              
ATOM    216 2HG1 VAL A  25     -19.270 -21.071 -21.958  1.00  0.00              
ATOM    217 3HG1 VAL A  25     -18.573 -20.733 -23.561  1.00  0.00              
ATOM    218 1HG2 VAL A  25     -15.626 -21.257 -22.699  1.00  0.00              
ATOM    219 2HG2 VAL A  25     -16.133 -19.856 -23.673  1.00  0.00              
ATOM    220 3HG2 VAL A  25     -15.254 -19.608 -22.145  1.00  0.00              
ATOM    221  N   GLY A  26     -16.147 -16.965 -21.660  1.00  0.00              
ATOM    222  CA  GLY A  26     -15.211 -16.114 -20.935  1.00  0.00              
ATOM    223  C   GLY A  26     -13.733 -16.401 -21.179  1.00  0.00              
ATOM    224  O   GLY A  26     -12.881 -16.060 -20.357  1.00  0.00              
ATOM    225  H   GLY A  26     -16.245 -16.849 -22.658  1.00  0.00              
ATOM    226 1HA  GLY A  26     -15.380 -15.075 -21.219  1.00  0.00              
ATOM    227 2HA  GLY A  26     -15.381 -16.229 -19.865  1.00  0.00              
ATOM    228  N   LYS A  27     -13.413 -17.021 -22.311  1.00  0.00              
ATOM    229  CA  LYS A  27     -12.016 -17.254 -22.670  1.00  0.00              
ATOM    230  C   LYS A  27     -11.252 -15.923 -22.769  1.00  0.00              
ATOM    231  O   LYS A  27     -10.197 -15.748 -22.148  1.00  0.00              
ATOM    232  CB  LYS A  27     -11.935 -18.007 -24.004  1.00  0.00              
ATOM    233  CG  LYS A  27     -12.628 -19.363 -23.972  1.00  0.00              
ATOM    234  CD  LYS A  27     -12.326 -20.202 -25.231  1.00  0.00              
ATOM    235  CE  LYS A  27     -12.802 -19.522 -26.514  1.00  0.00              
ATOM    236  NZ  LYS A  27     -14.290 -19.377 -26.581  1.00  0.00              
ATOM    237  H   LYS A  27     -14.141 -17.337 -22.936  1.00  0.00              
ATOM    238  HA  LYS A  27     -11.528 -17.841 -21.891  1.00  0.00              
ATOM    239 1HB  LYS A  27     -12.396 -17.370 -24.759  1.00  0.00              
ATOM    240 2HB  LYS A  27     -10.877 -18.135 -24.236  1.00  0.00              
ATOM    241 1HG  LYS A  27     -12.285 -19.906 -23.091  1.00  0.00              
ATOM    242 2HG  LYS A  27     -13.704 -19.201 -23.903  1.00  0.00              
ATOM    243 1HD  LYS A  27     -11.248 -20.358 -25.293  1.00  0.00              
ATOM    244 2HD  LYS A  27     -12.827 -21.164 -25.135  1.00  0.00              
ATOM    245 1HE  LYS A  27     -12.349 -18.533 -26.566  1.00  0.00              
ATOM    246 2HE  LYS A  27     -12.467 -20.119 -27.362  1.00  0.00              
ATOM    247 1HZ  LYS A  27     -14.545 -18.924 -27.448  1.00  0.00              
ATOM    248 2HZ  LYS A  27     -14.720 -20.291 -26.540  1.00  0.00              
ATOM    249 3HZ  LYS A  27     -14.610 -18.820 -25.802  1.00  0.00              
ATOM    250  N   SER A  28     -11.797 -14.984 -23.536  1.00  0.00              
ATOM    251  CA  SER A  28     -11.150 -13.687 -23.699  1.00  0.00              
ATOM    252  C   SER A  28     -11.096 -12.904 -22.399  1.00  0.00              
ATOM    253  O   SER A  28     -10.156 -12.132 -22.159  1.00  0.00              
ATOM    254  CB  SER A  28     -11.871 -12.880 -24.762  1.00  0.00              
ATOM    255  OG  SER A  28     -11.796 -13.485 -26.023  1.00  0.00              
ATOM    256  H   SER A  28     -12.668 -15.162 -24.015  1.00  0.00              
ATOM    257  HA  SER A  28     -10.145 -13.754 -24.119  1.00  0.00              
ATOM    258 1HB  SER A  28     -12.918 -12.784 -24.476  1.00  0.00              
ATOM    259 2HB  SER A  28     -11.418 -11.891 -24.816  1.00  0.00              
ATOM    260  HG  SER A  28     -10.918 -13.851 -26.151  1.00  0.00              
ATOM    261  N   ALA A  29     -12.108 -13.099 -21.560  1.00  0.00              
ATOM    262  CA  ALA A  29     -12.153 -12.430 -20.267  1.00  0.00              
ATOM    263  C   ALA A  29     -11.008 -12.908 -19.380  1.00  0.00              
ATOM    264  O   ALA A  29     -10.349 -12.107 -18.734  1.00  0.00              
ATOM    265  CB  ALA A  29     -13.497 -12.686 -19.585  1.00  0.00              
ATOM    266  H   ALA A  29     -12.861 -13.721 -21.818  1.00  0.00              
ATOM    267  HA  ALA A  29     -12.028 -11.358 -20.423  1.00  0.00              
ATOM    268 1HB  ALA A  29     -13.517 -12.179 -18.620  1.00  0.00              
ATOM    269 2HB  ALA A  29     -14.303 -12.304 -20.212  1.00  0.00              
ATOM    270 3HB  ALA A  29     -13.631 -13.756 -19.435  1.00  0.00              
ATOM    271  N   LEU A  30     -10.776 -14.217 -19.349  1.00  0.00              
ATOM    272  CA  LEU A  30      -9.701 -14.752 -18.526  1.00  0.00              
ATOM    273  C   LEU A  30      -8.355 -14.321 -19.115  1.00  0.00              
ATOM    274  O   LEU A  30      -7.432 -13.953 -18.381  1.00  0.00              
ATOM    275  CB  LEU A  30      -9.780 -16.283 -18.456  1.00  0.00              
ATOM    276  CG  LEU A  30     -10.951 -16.871 -17.667  1.00  0.00              
ATOM    277  CD1 LEU A  30     -11.021 -18.389 -17.858  1.00  0.00              
ATOM    278  CD2 LEU A  30     -10.793 -16.506 -16.177  1.00  0.00              
ATOM    279  H   LEU A  30     -11.341 -14.851 -19.894  1.00  0.00              
ATOM    280  HA  LEU A  30      -9.770 -14.338 -17.521  1.00  0.00              
ATOM    281 1HB  LEU A  30      -9.907 -16.502 -19.515  1.00  0.00              
ATOM    282 2HB  LEU A  30      -8.845 -16.719 -18.105  1.00  0.00              
ATOM    283  HG  LEU A  30     -11.861 -16.396 -18.035  1.00  0.00              
ATOM    284 1HD1 LEU A  30     -11.860 -18.790 -17.289  1.00  0.00              
ATOM    285 2HD1 LEU A  30     -11.160 -18.616 -18.915  1.00  0.00              
ATOM    286 3HD1 LEU A  30     -10.096 -18.843 -17.506  1.00  0.00              
ATOM    287 1HD2 LEU A  30     -11.627 -16.923 -15.610  1.00  0.00              
ATOM    288 2HD2 LEU A  30      -9.856 -16.915 -15.799  1.00  0.00              
ATOM    289 3HD2 LEU A  30     -10.787 -15.422 -16.066  1.00  0.00              
ATOM    290  N   THR A  31      -8.257 -14.351 -20.440  1.00  0.00              
ATOM    291  CA  THR A  31      -7.016 -14.032 -21.140  1.00  0.00              
ATOM    292  C   THR A  31      -6.611 -12.573 -20.954  1.00  0.00              
ATOM    293  O   THR A  31      -5.442 -12.266 -20.746  1.00  0.00              
ATOM    294  CB  THR A  31      -7.132 -14.327 -22.647  1.00  0.00              
ATOM    295  OG1 THR A  31      -7.367 -15.728 -22.845  1.00  0.00              
ATOM    296  CG2 THR A  31      -5.856 -13.924 -23.369  1.00  0.00              
ATOM    297  H   THR A  31      -9.074 -14.604 -20.977  1.00  0.00              
ATOM    298  HA  THR A  31      -6.198 -14.623 -20.728  1.00  0.00              
ATOM    299  HB  THR A  31      -7.973 -13.766 -23.054  1.00  0.00              
ATOM    300  HG1 THR A  31      -7.744 -15.868 -23.718  1.00  0.00              
ATOM    301 1HG2 THR A  31      -5.958 -14.140 -24.433  1.00  0.00              
ATOM    302 2HG2 THR A  31      -5.681 -12.857 -23.230  1.00  0.00              
ATOM    303 3HG2 THR A  31      -5.016 -14.486 -22.963  1.00  0.00              
ATOM    304  N   LEU A  32      -7.591 -11.679 -21.035  1.00  0.00              
ATOM    305  CA  LEU A  32      -7.328 -10.261 -20.907  1.00  0.00              
ATOM    306  C   LEU A  32      -7.172  -9.804 -19.464  1.00  0.00              
ATOM    307  O   LEU A  32      -6.472  -8.822 -19.199  1.00  0.00              
ATOM    308  CB  LEU A  32      -8.422  -9.451 -21.626  1.00  0.00              
ATOM    309  CG  LEU A  32      -8.477  -9.645 -23.149  1.00  0.00              
ATOM    310  CD1 LEU A  32      -9.675  -8.896 -23.721  1.00  0.00              
ATOM    311  CD2 LEU A  32      -7.182  -9.152 -23.783  1.00  0.00              
ATOM    312  H   LEU A  32      -8.539 -11.992 -21.189  1.00  0.00              
ATOM    313  HA  LEU A  32      -6.378 -10.021 -21.384  1.00  0.00              
ATOM    314 1HB  LEU A  32      -9.303  -9.891 -21.159  1.00  0.00              
ATOM    315 2HB  LEU A  32      -8.369  -8.392 -21.376  1.00  0.00              
ATOM    316  HG  LEU A  32      -8.549 -10.717 -23.337  1.00  0.00              
ATOM    317 1HD1 LEU A  32      -9.710  -9.036 -24.802  1.00  0.00              
ATOM    318 2HD1 LEU A  32     -10.592  -9.283 -23.276  1.00  0.00              
ATOM    319 3HD1 LEU A  32      -9.581  -7.834 -23.497  1.00  0.00              
ATOM    320 1HD2 LEU A  32      -7.230  -9.294 -24.863  1.00  0.00              
ATOM    321 2HD2 LEU A  32      -7.047  -8.093 -23.562  1.00  0.00              
ATOM    322 3HD2 LEU A  32      -6.341  -9.717 -23.380  1.00  0.00              
ATOM    323  N   GLN A  33      -7.819 -10.494 -18.534  1.00  0.00              
ATOM    324  CA  GLN A  33      -7.621 -10.184 -17.116  1.00  0.00              
ATOM    325  C   GLN A  33      -6.202 -10.628 -16.765  1.00  0.00              
ATOM    326  O   GLN A  33      -5.476  -9.946 -16.040  1.00  0.00              
ATOM    327  CB  GLN A  33      -8.648 -10.893 -16.230  1.00  0.00              
ATOM    328  CG  GLN A  33      -8.538 -10.552 -14.753  1.00  0.00              
ATOM    329  CD  GLN A  33      -8.791  -9.081 -14.479  1.00  0.00              
ATOM    330  OE1 GLN A  33      -9.749  -8.496 -14.990  1.00  0.00              
ATOM    331  NE2 GLN A  33      -7.929  -8.474 -13.672  1.00  0.00              
ATOM    332  H   GLN A  33      -8.453 -11.237 -18.791  1.00  0.00              
ATOM    333  HA  GLN A  33      -7.713  -9.109 -16.961  1.00  0.00              
ATOM    334 1HB  GLN A  33      -9.633 -10.611 -16.601  1.00  0.00              
ATOM    335 2HB  GLN A  33      -8.501 -11.963 -16.372  1.00  0.00              
ATOM    336 1HG  GLN A  33      -9.039 -11.128 -13.976  1.00  0.00              
ATOM    337 2HG  GLN A  33      -7.464 -10.732 -14.703  1.00  0.00              
ATOM    338 1HE2 GLN A  33      -8.044  -7.504 -13.454  1.00  0.00              
ATOM    339 2HE2 GLN A  33      -7.164  -8.987 -13.280  1.00  0.00              
ATOM    340  N   PHE A  34      -5.808 -11.785 -17.289  1.00  0.00              
ATOM    341  CA  PHE A  34      -4.466 -12.304 -17.047  1.00  0.00              
ATOM    342  C   PHE A  34      -3.369 -11.415 -17.658  1.00  0.00              
ATOM    343  O   PHE A  34      -2.462 -10.957 -16.964  1.00  0.00              
ATOM    344  CB  PHE A  34      -4.346 -13.730 -17.607  1.00  0.00              
ATOM    345  CG  PHE A  34      -2.971 -14.311 -17.479  1.00  0.00              
ATOM    346  CD1 PHE A  34      -2.095 -14.305 -18.548  1.00  0.00              
ATOM    347  CD2 PHE A  34      -2.542 -14.840 -16.267  1.00  0.00              
ATOM    348  CE1 PHE A  34      -0.797 -14.819 -18.419  1.00  0.00              
ATOM    349  CE2 PHE A  34      -1.250 -15.353 -16.126  1.00  0.00              
ATOM    350  CZ  PHE A  34      -0.377 -15.340 -17.209  1.00  0.00              
ATOM    351  H   PHE A  34      -6.444 -12.315 -17.866  1.00  0.00              
ATOM    352  HA  PHE A  34      -4.264 -12.322 -15.975  1.00  0.00              
ATOM    353 1HB  PHE A  34      -5.020 -14.400 -17.076  1.00  0.00              
ATOM    354 2HB  PHE A  34      -4.591 -13.737 -18.669  1.00  0.00              
ATOM    355  HD1 PHE A  34      -2.423 -13.893 -19.503  1.00  0.00              
ATOM    356  HD2 PHE A  34      -3.227 -14.849 -15.418  1.00  0.00              
ATOM    357  HE1 PHE A  34      -0.120 -14.807 -19.273  1.00  0.00              
ATOM    358  HE2 PHE A  34      -0.926 -15.764 -15.170  1.00  0.00              
ATOM    359  HZ  PHE A  34       0.632 -15.738 -17.107  1.00  0.00              
ATOM    360  N   MET A  35      -3.470 -11.163 -18.955  1.00  0.00              
ATOM    361  CA  MET A  35      -2.474 -10.371 -19.676  1.00  0.00              
ATOM    362  C   MET A  35      -2.447  -8.887 -19.347  1.00  0.00              
ATOM    363  O   MET A  35      -1.380  -8.294 -19.150  1.00  0.00              
ATOM    364  CB  MET A  35      -2.714 -10.470 -21.187  1.00  0.00              
ATOM    365  CG  MET A  35      -2.423 -11.826 -21.801  1.00  0.00              
ATOM    366  SD  MET A  35      -0.655 -11.997 -22.071  1.00  0.00              
ATOM    367  CE  MET A  35      -0.510 -13.727 -22.233  1.00  0.00              
ATOM    368  H   MET A  35      -4.264 -11.532 -19.459  1.00  0.00              
ATOM    369  HA  MET A  35      -1.471 -10.711 -19.418  1.00  0.00              
ATOM    370 1HB  MET A  35      -3.759 -10.219 -21.360  1.00  0.00              
ATOM    371 2HB  MET A  35      -2.077  -9.722 -21.660  1.00  0.00              
ATOM    372 1HG  MET A  35      -2.783 -12.593 -21.116  1.00  0.00              
ATOM    373 2HG  MET A  35      -2.965 -11.895 -22.743  1.00  0.00              
ATOM    374 1HE  MET A  35       0.533 -13.991 -22.406  1.00  0.00              
ATOM    375 2HE  MET A  35      -0.860 -14.209 -21.318  1.00  0.00              
ATOM    376 3HE  MET A  35      -1.115 -14.066 -23.075  1.00  0.00              
ATOM    377  N   LYS A  36      -3.627  -8.288 -19.303  1.00  0.00              
ATOM    378  CA  LYS A  36      -3.708  -6.856 -19.097  1.00  0.00              
ATOM    379  C   LYS A  36      -4.472  -6.348 -17.888  1.00  0.00              
ATOM    380  O   LYS A  36      -4.637  -5.141 -17.733  1.00  0.00              
ATOM    381  CB  LYS A  36      -4.312  -6.222 -20.351  1.00  0.00              
ATOM    382  CG  LYS A  36      -3.441  -6.337 -21.596  1.00  0.00              
ATOM    383  CD  LYS A  36      -4.076  -5.627 -22.782  1.00  0.00              
ATOM    384  CE  LYS A  36      -3.267  -5.842 -24.053  1.00  0.00              
ATOM    385  NZ  LYS A  36      -3.891  -5.176 -25.229  1.00  0.00              
ATOM    386  H   LYS A  36      -4.480  -8.818 -19.413  1.00  0.00              
ATOM    387  HA  LYS A  36      -2.710  -6.451 -18.925  1.00  0.00              
ATOM    388 1HB  LYS A  36      -5.268  -6.715 -20.530  1.00  0.00              
ATOM    389 2HB  LYS A  36      -4.483  -5.169 -20.126  1.00  0.00              
ATOM    390 1HG  LYS A  36      -2.470  -5.891 -21.381  1.00  0.00              
ATOM    391 2HG  LYS A  36      -3.312  -7.393 -21.831  1.00  0.00              
ATOM    392 1HD  LYS A  36      -5.084  -6.018 -22.922  1.00  0.00              
ATOM    393 2HD  LYS A  36      -4.128  -4.561 -22.562  1.00  0.00              
ATOM    394 1HE  LYS A  36      -2.268  -5.438 -23.895  1.00  0.00              
ATOM    395 2HE  LYS A  36      -3.200  -6.914 -24.238  1.00  0.00              
ATOM    396 1HZ  LYS A  36      -3.325  -5.342 -26.049  1.00  0.00              
ATOM    397 2HZ  LYS A  36      -4.817  -5.551 -25.377  1.00  0.00              
ATOM    398 3HZ  LYS A  36      -3.953  -4.182 -25.059  1.00  0.00              
ATOM    399  N   ASP A  37      -4.935  -7.251 -17.034  1.00  0.00              
ATOM    400  CA  ASP A  37      -5.810  -6.840 -15.946  1.00  0.00              
ATOM    401  C   ASP A  37      -7.074  -6.154 -16.434  1.00  0.00              
ATOM    402  O   ASP A  37      -7.555  -5.235 -15.783  1.00  0.00              
ATOM    403  CB  ASP A  37      -5.058  -5.912 -14.989  1.00  0.00              
ATOM    404  CG  ASP A  37      -3.872  -6.560 -14.287  1.00  0.00              
ATOM    405  OD1 ASP A  37      -4.042  -7.618 -13.729  1.00  0.00              
ATOM    406  OD2 ASP A  37      -2.776  -6.077 -14.447  1.00  0.00              
ATOM    407  H   ASP A  37      -4.689  -8.227 -17.126  1.00  0.00              
ATOM    408  HA  ASP A  37      -6.149  -7.717 -15.393  1.00  0.00              
ATOM    409 1HB  ASP A  37      -4.740  -4.977 -15.450  1.00  0.00              
ATOM    410 2HB  ASP A  37      -5.844  -5.710 -14.261  1.00  0.00              
ATOM    411  N   GLU A  38      -7.615  -6.591 -17.565  1.00  0.00              
ATOM    412  CA  GLU A  38      -8.841  -5.989 -18.069  1.00  0.00              
ATOM    413  C   GLU A  38     -10.000  -6.992 -18.168  1.00  0.00              
ATOM    414  O   GLU A  38      -9.788  -8.190 -18.384  1.00  0.00              
ATOM    415  CB  GLU A  38      -8.583  -5.355 -19.438  1.00  0.00              
ATOM    416  CG  GLU A  38      -7.605  -4.188 -19.416  1.00  0.00              
ATOM    417  CD  GLU A  38      -7.462  -3.570 -20.779  1.00  0.00              
ATOM    418  OE1 GLU A  38      -8.077  -4.055 -21.698  1.00  0.00              
ATOM    419  OE2 GLU A  38      -6.829  -2.545 -20.881  1.00  0.00              
ATOM    420  H   GLU A  38      -7.184  -7.341 -18.087  1.00  0.00              
ATOM    421  HA  GLU A  38      -9.185  -5.217 -17.379  1.00  0.00              
ATOM    422 1HB  GLU A  38      -8.195  -6.141 -20.085  1.00  0.00              
ATOM    423 2HB  GLU A  38      -9.546  -5.013 -19.818  1.00  0.00              
ATOM    424 1HG  GLU A  38      -7.867  -3.416 -18.693  1.00  0.00              
ATOM    425 2HG  GLU A  38      -6.662  -4.650 -19.127  1.00  0.00              
ATOM    426  N   PHE A  39     -11.221  -6.487 -17.998  1.00  0.00              
ATOM    427  CA  PHE A  39     -12.428  -7.305 -18.046  1.00  0.00              
ATOM    428  C   PHE A  39     -13.587  -6.473 -18.566  1.00  0.00              
ATOM    429  O   PHE A  39     -13.810  -5.356 -18.101  1.00  0.00              
ATOM    430  CB  PHE A  39     -12.798  -7.861 -16.657  1.00  0.00              
ATOM    431  CG  PHE A  39     -14.127  -8.594 -16.630  1.00  0.00              
ATOM    432  CD1 PHE A  39     -15.292  -7.945 -16.227  1.00  0.00              
ATOM    433  CD2 PHE A  39     -14.224  -9.909 -17.065  1.00  0.00              
ATOM    434  CE1 PHE A  39     -16.536  -8.596 -16.261  1.00  0.00              
ATOM    435  CE2 PHE A  39     -15.461 -10.574 -17.105  1.00  0.00              
ATOM    436  CZ  PHE A  39     -16.619  -9.912 -16.701  1.00  0.00              
ATOM    437  H   PHE A  39     -11.305  -5.494 -17.830  1.00  0.00              
ATOM    438  HA  PHE A  39     -12.284  -8.137 -18.737  1.00  0.00              
ATOM    439 1HB  PHE A  39     -12.042  -8.571 -16.324  1.00  0.00              
ATOM    440 2HB  PHE A  39     -12.873  -7.048 -15.936  1.00  0.00              
ATOM    441  HD1 PHE A  39     -15.235  -6.914 -15.881  1.00  0.00              
ATOM    442  HD2 PHE A  39     -13.317 -10.426 -17.380  1.00  0.00              
ATOM    443  HE1 PHE A  39     -17.435  -8.070 -15.942  1.00  0.00              
ATOM    444  HE2 PHE A  39     -15.516 -11.606 -17.451  1.00  0.00              
ATOM    445  HZ  PHE A  39     -17.583 -10.419 -16.728  1.00  0.00              
ATOM    446  N   VAL A  40     -14.314  -7.018 -19.534  1.00  0.00              
ATOM    447  CA  VAL A  40     -15.568  -6.422 -19.982  1.00  0.00              
ATOM    448  C   VAL A  40     -16.676  -7.459 -19.887  1.00  0.00              
ATOM    449  O   VAL A  40     -16.425  -8.664 -19.914  1.00  0.00              
ATOM    450  CB  VAL A  40     -15.472  -5.923 -21.431  1.00  0.00              
ATOM    451  CG1 VAL A  40     -14.416  -4.839 -21.538  1.00  0.00              
ATOM    452  CG2 VAL A  40     -15.126  -7.085 -22.345  1.00  0.00              
ATOM    453  H   VAL A  40     -13.991  -7.869 -19.970  1.00  0.00              
ATOM    454  HA  VAL A  40     -15.868  -5.596 -19.336  1.00  0.00              
ATOM    455  HB  VAL A  40     -16.447  -5.545 -21.740  1.00  0.00              
ATOM    456 1HG1 VAL A  40     -14.355  -4.491 -22.569  1.00  0.00              
ATOM    457 2HG1 VAL A  40     -14.684  -4.005 -20.890  1.00  0.00              
ATOM    458 3HG1 VAL A  40     -13.449  -5.240 -21.233  1.00  0.00              
ATOM    459 1HG2 VAL A  40     -15.059  -6.731 -23.373  1.00  0.00              
ATOM    460 2HG2 VAL A  40     -14.169  -7.511 -22.044  1.00  0.00              
ATOM    461 3HG2 VAL A  40     -15.902  -7.847 -22.274  1.00  0.00              
ATOM    462  N   GLU A  41     -17.909  -6.986 -19.782  1.00  0.00              
ATOM    463  CA  GLU A  41     -19.045  -7.882 -19.675  1.00  0.00              
ATOM    464  C   GLU A  41     -19.511  -8.456 -21.016  1.00  0.00              
ATOM    465  O   GLU A  41     -19.832  -9.637 -21.103  1.00  0.00              
ATOM    466  CB  GLU A  41     -20.207  -7.154 -18.995  1.00  0.00              
ATOM    467  CG  GLU A  41     -19.968  -6.817 -17.530  1.00  0.00              
ATOM    468  CD  GLU A  41     -21.130  -6.063 -16.946  1.00  0.00              
ATOM    469  OE1 GLU A  41     -22.050  -5.773 -17.672  1.00  0.00              
ATOM    470  OE2 GLU A  41     -21.150  -5.874 -15.753  1.00  0.00              
ATOM    471  H   GLU A  41     -18.067  -5.989 -19.776  1.00  0.00              
ATOM    472  HA  GLU A  41     -18.773  -8.755 -19.080  1.00  0.00              
ATOM    473 1HB  GLU A  41     -20.378  -6.234 -19.556  1.00  0.00              
ATOM    474 2HB  GLU A  41     -21.082  -7.799 -19.081  1.00  0.00              
ATOM    475 1HG  GLU A  41     -19.756  -7.690 -16.914  1.00  0.00              
ATOM    476 2HG  GLU A  41     -19.092  -6.170 -17.556  1.00  0.00              
ATOM    477  N   ASP A  42     -19.523  -7.644 -22.069  1.00  0.00              
ATOM    478  CA  ASP A  42     -19.876  -8.161 -23.395  1.00  0.00              
ATOM    479  C   ASP A  42     -18.807  -9.003 -24.095  1.00  0.00              
ATOM    480  O   ASP A  42     -17.612  -8.746 -23.967  1.00  0.00              
ATOM    481  CB  ASP A  42     -20.257  -6.991 -24.305  1.00  0.00              
ATOM    482  CG  ASP A  42     -21.604  -6.357 -23.984  1.00  0.00              
ATOM    483  OD1 ASP A  42     -22.340  -6.930 -23.217  1.00  0.00              
ATOM    484  OD2 ASP A  42     -21.820  -5.237 -24.380  1.00  0.00              
ATOM    485  H   ASP A  42     -19.290  -6.666 -21.968  1.00  0.00              
ATOM    486  HA  ASP A  42     -20.723  -8.843 -23.312  1.00  0.00              
ATOM    487 1HB  ASP A  42     -19.494  -6.214 -24.357  1.00  0.00              
ATOM    488 2HB  ASP A  42     -20.318  -7.506 -25.264  1.00  0.00              
ATOM    489  N   TYR A  43     -19.267 -10.006 -24.840  1.00  0.00              
ATOM    490  CA  TYR A  43     -18.407 -10.904 -25.614  1.00  0.00              
ATOM    491  C   TYR A  43     -17.757 -10.156 -26.779  1.00  0.00              
ATOM    492  O   TYR A  43     -18.424  -9.436 -27.517  1.00  0.00              
ATOM    493  CB  TYR A  43     -19.206 -12.101 -26.133  1.00  0.00              
ATOM    494  CG  TYR A  43     -18.439 -12.978 -27.098  1.00  0.00              
ATOM    495  CD1 TYR A  43     -17.422 -13.808 -26.652  1.00  0.00              
ATOM    496  CD2 TYR A  43     -18.737 -12.973 -28.453  1.00  0.00              
ATOM    497  CE1 TYR A  43     -16.718 -14.611 -27.529  1.00  0.00              
ATOM    498  CE2 TYR A  43     -18.040 -13.772 -29.339  1.00  0.00              
ATOM    499  CZ  TYR A  43     -17.031 -14.590 -28.873  1.00  0.00              
ATOM    500  OH  TYR A  43     -16.334 -15.388 -29.752  1.00  0.00              
ATOM    501  H   TYR A  43     -20.267 -10.141 -24.864  1.00  0.00              
ATOM    502  HA  TYR A  43     -17.598 -11.276 -24.984  1.00  0.00              
ATOM    503 1HB  TYR A  43     -19.505 -12.691 -25.266  1.00  0.00              
ATOM    504 2HB  TYR A  43     -20.093 -11.706 -26.628  1.00  0.00              
ATOM    505  HD1 TYR A  43     -17.180 -13.819 -25.589  1.00  0.00              
ATOM    506  HD2 TYR A  43     -19.535 -12.325 -28.815  1.00  0.00              
ATOM    507  HE1 TYR A  43     -15.920 -15.258 -27.165  1.00  0.00              
ATOM    508  HE2 TYR A  43     -18.288 -13.754 -30.401  1.00  0.00              
ATOM    509  HH  TYR A  43     -15.656 -15.915 -29.323  1.00  0.00              
ATOM    510  N   GLU A  44     -16.454 -10.352 -26.949  1.00  0.00              
ATOM    511  CA  GLU A  44     -15.726  -9.811 -28.091  1.00  0.00              
ATOM    512  C   GLU A  44     -15.499 -10.877 -29.173  1.00  0.00              
ATOM    513  O   GLU A  44     -14.732 -11.814 -28.970  1.00  0.00              
ATOM    514  CB  GLU A  44     -14.387  -9.228 -27.636  1.00  0.00              
ATOM    515  CG  GLU A  44     -13.555  -8.615 -28.754  1.00  0.00              
ATOM    516  CD  GLU A  44     -12.295  -7.992 -28.219  1.00  0.00              
ATOM    517  OE1 GLU A  44     -12.082  -8.054 -27.032  1.00  0.00              
ATOM    518  OE2 GLU A  44     -11.492  -7.554 -29.008  1.00  0.00              
ATOM    519  H   GLU A  44     -15.954 -10.895 -26.259  1.00  0.00              
ATOM    520  HA  GLU A  44     -16.311  -9.020 -28.562  1.00  0.00              
ATOM    521 1HB  GLU A  44     -14.609  -8.465 -26.889  1.00  0.00              
ATOM    522 2HB  GLU A  44     -13.827 -10.039 -27.170  1.00  0.00              
ATOM    523 1HG  GLU A  44     -13.303  -9.321 -29.544  1.00  0.00              
ATOM    524 2HG  GLU A  44     -14.202  -7.836 -29.157  1.00  0.00              
ATOM    525  N   PRO A  45     -16.160 -10.737 -30.339  1.00  0.00              
ATOM    526  CA  PRO A  45     -15.998 -11.682 -31.449  1.00  0.00              
ATOM    527  C   PRO A  45     -14.534 -11.973 -31.757  1.00  0.00              
ATOM    528  O   PRO A  45     -13.788 -11.115 -32.226  1.00  0.00              
ATOM    529  CB  PRO A  45     -16.727 -10.992 -32.595  1.00  0.00              
ATOM    530  CG  PRO A  45     -17.848 -10.308 -31.879  1.00  0.00              
ATOM    531  CD  PRO A  45     -17.146  -9.716 -30.674  1.00  0.00              
ATOM    532  HA  PRO A  45     -16.430 -12.670 -31.233  1.00  0.00              
ATOM    533 1HB  PRO A  45     -16.070 -10.284 -33.121  1.00  0.00              
ATOM    534 2HB  PRO A  45     -17.083 -11.717 -33.341  1.00  0.00              
ATOM    535 1HG  PRO A  45     -18.317  -9.543 -32.515  1.00  0.00              
ATOM    536 2HG  PRO A  45     -18.636 -11.023 -31.600  1.00  0.00              
ATOM    537 1HD  PRO A  45     -16.664  -8.754 -30.904  1.00  0.00              
ATOM    538 2HD  PRO A  45     -17.836  -9.536 -29.837  1.00  0.00              
ATOM    539  N   THR A  46     -14.137 -13.204 -31.470  1.00  0.00              
ATOM    540  CA  THR A  46     -12.757 -13.641 -31.644  1.00  0.00              
ATOM    541  C   THR A  46     -12.629 -14.773 -32.660  1.00  0.00              
ATOM    542  O   THR A  46     -13.287 -15.793 -32.522  1.00  0.00              
ATOM    543  CB  THR A  46     -12.191 -14.191 -30.298  1.00  0.00              
ATOM    544  OG1 THR A  46     -12.212 -13.158 -29.308  1.00  0.00              
ATOM    545  CG2 THR A  46     -10.765 -14.724 -30.480  1.00  0.00              
ATOM    546  H   THR A  46     -14.821 -13.858 -31.118  1.00  0.00              
ATOM    547  HA  THR A  46     -12.158 -12.821 -32.040  1.00  0.00              
ATOM    548  HB  THR A  46     -12.834 -14.998 -29.946  1.00  0.00              
ATOM    549  HG1 THR A  46     -13.023 -12.651 -29.391  1.00  0.00              
ATOM    550 1HG2 THR A  46     -10.394 -15.101 -29.528  1.00  0.00              
ATOM    551 2HG2 THR A  46     -10.770 -15.530 -31.215  1.00  0.00              
ATOM    552 3HG2 THR A  46     -10.119 -13.920 -30.829  1.00  0.00              
ATOM    553  N   ALA A  47     -11.783 -14.588 -33.675  1.00  0.00              
ATOM    554  CA  ALA A  47     -11.573 -15.640 -34.660  1.00  0.00              
ATOM    555  C   ALA A  47     -10.371 -16.394 -34.089  1.00  0.00              
ATOM    556  O   ALA A  47     -10.481 -17.570 -33.744  1.00  0.00              
ATOM    557  CB  ALA A  47     -11.317 -15.095 -36.057  1.00  0.00              
ATOM    558  H   ALA A  47     -11.281 -13.718 -33.770  1.00  0.00              
ATOM    559  HA  ALA A  47     -12.470 -16.257 -34.709  1.00  0.00              
ATOM    560 1HB  ALA A  47     -11.097 -15.920 -36.734  1.00  0.00              
ATOM    561 2HB  ALA A  47     -12.202 -14.563 -36.409  1.00  0.00              
ATOM    562 3HB  ALA A  47     -10.469 -14.412 -36.032  1.00  0.00              
ATOM    563  N   ALA A  48      -9.235 -15.700 -33.962  1.00  0.00              
ATOM    564  CA  ALA A  48      -8.026 -16.262 -33.336  1.00  0.00              
ATOM    565  C   ALA A  48      -7.035 -15.148 -32.999  1.00  0.00              
ATOM    566  O   ALA A  48      -6.558 -14.436 -33.886  1.00  0.00              
ATOM    567  CB  ALA A  48      -7.367 -17.298 -34.270  1.00  0.00              
ATOM    568  H   ALA A  48      -9.213 -14.753 -34.312  1.00  0.00              
ATOM    569  HA  ALA A  48      -8.310 -16.752 -32.404  1.00  0.00              
ATOM    570 1HB  ALA A  48      -6.475 -17.702 -33.791  1.00  0.00              
ATOM    571 2HB  ALA A  48      -8.070 -18.107 -34.470  1.00  0.00              
ATOM    572 3HB  ALA A  48      -7.089 -16.817 -35.207  1.00  0.00              
ATOM    573  N   ASP A  49      -6.735 -15.005 -31.711  1.00  0.00              
ATOM    574  CA  ASP A  49      -5.763 -14.014 -31.238  1.00  0.00              
ATOM    575  C   ASP A  49      -4.643 -14.694 -30.455  1.00  0.00              
ATOM    576  O   ASP A  49      -4.899 -15.613 -29.687  1.00  0.00              
ATOM    577  CB  ASP A  49      -6.446 -12.954 -30.370  1.00  0.00              
ATOM    578  CG  ASP A  49      -7.467 -12.099 -31.108  1.00  0.00              
ATOM    579  OD1 ASP A  49      -7.118 -11.526 -32.112  1.00  0.00              
ATOM    580  OD2 ASP A  49      -8.621 -12.151 -30.754  1.00  0.00              
ATOM    581  H   ASP A  49      -7.194 -15.604 -31.040  1.00  0.00              
ATOM    582  HA  ASP A  49      -5.299 -13.516 -32.090  1.00  0.00              
ATOM    583 1HB  ASP A  49      -6.899 -13.360 -29.465  1.00  0.00              
ATOM    584 2HB  ASP A  49      -5.585 -12.341 -30.103  1.00  0.00              
ATOM    585  N   SER A  50      -3.416 -14.214 -30.656  1.00  0.00              
ATOM    586  CA  SER A  50      -2.231 -14.734 -29.971  1.00  0.00              
ATOM    587  C   SER A  50      -1.700 -13.680 -29.001  1.00  0.00              
ATOM    588  O   SER A  50      -1.406 -12.547 -29.402  1.00  0.00              
ATOM    589  CB  SER A  50      -1.164 -15.129 -30.973  1.00  0.00              
ATOM    590  OG  SER A  50      -1.564 -16.211 -31.769  1.00  0.00              
ATOM    591  H   SER A  50      -3.310 -13.456 -31.315  1.00  0.00              
ATOM    592  HA  SER A  50      -2.406 -15.683 -29.463  1.00  0.00              
ATOM    593 1HB  SER A  50      -0.956 -14.274 -31.616  1.00  0.00              
ATOM    594 2HB  SER A  50      -0.260 -15.403 -30.431  1.00  0.00              
ATOM    595  HG  SER A  50      -0.790 -16.627 -32.155  1.00  0.00              
ATOM    596  N   TYR A  51      -1.586 -14.056 -27.731  1.00  0.00              
ATOM    597  CA  TYR A  51      -1.014 -13.187 -26.705  1.00  0.00              
ATOM    598  C   TYR A  51       0.267 -13.818 -26.167  1.00  0.00              
ATOM    599  O   TYR A  51       0.400 -15.048 -26.166  1.00  0.00              
ATOM    600  CB  TYR A  51      -1.999 -13.024 -25.544  1.00  0.00              
ATOM    601  CG  TYR A  51      -3.338 -12.437 -25.938  1.00  0.00              
ATOM    602  CD1 TYR A  51      -3.618 -11.082 -25.735  1.00  0.00              
ATOM    603  CD2 TYR A  51      -4.328 -13.237 -26.514  1.00  0.00              
ATOM    604  CE1 TYR A  51      -4.861 -10.536 -26.096  1.00  0.00              
ATOM    605  CE2 TYR A  51      -5.562 -12.705 -26.876  1.00  0.00              
ATOM    606  CZ  TYR A  51      -5.822 -11.356 -26.667  1.00  0.00              
ATOM    607  OH  TYR A  51      -7.030 -10.832 -27.050  1.00  0.00              
ATOM    608  H   TYR A  51      -1.910 -14.977 -27.471  1.00  0.00              
ATOM    609  HA  TYR A  51      -0.752 -12.222 -27.141  1.00  0.00              
ATOM    610 1HB  TYR A  51      -2.153 -14.013 -25.111  1.00  0.00              
ATOM    611 2HB  TYR A  51      -1.525 -12.376 -24.808  1.00  0.00              
ATOM    612  HD1 TYR A  51      -2.853 -10.448 -25.287  1.00  0.00              
ATOM    613  HD2 TYR A  51      -4.120 -14.295 -26.678  1.00  0.00              
ATOM    614  HE1 TYR A  51      -5.067  -9.478 -25.932  1.00  0.00              
ATOM    615  HE2 TYR A  51      -6.323 -13.346 -27.321  1.00  0.00              
ATOM    616  HH  TYR A  51      -7.612 -11.484 -27.448  1.00  0.00              
ATOM    617  N   PHE A  52       1.212 -12.989 -25.725  1.00  0.00              
ATOM    618  CA  PHE A  52       2.448 -13.517 -25.153  1.00  0.00              
ATOM    619  C   PHE A  52       2.914 -12.596 -24.021  1.00  0.00              
ATOM    620  O   PHE A  52       2.814 -11.373 -24.125  1.00  0.00              
ATOM    621  CB  PHE A  52       3.533 -13.649 -26.224  1.00  0.00              
ATOM    622  CG  PHE A  52       3.171 -14.586 -27.341  1.00  0.00              
ATOM    623  CD1 PHE A  52       2.596 -14.107 -28.508  1.00  0.00              
ATOM    624  CD2 PHE A  52       3.404 -15.948 -27.226  1.00  0.00              
ATOM    625  CE1 PHE A  52       2.262 -14.969 -29.536  1.00  0.00              
ATOM    626  CE2 PHE A  52       3.072 -16.812 -28.252  1.00  0.00              
ATOM    627  CZ  PHE A  52       2.501 -16.320 -29.409  1.00  0.00              
ATOM    628  H   PHE A  52       1.083 -11.988 -25.781  1.00  0.00              
ATOM    629  HA  PHE A  52       2.266 -14.504 -24.725  1.00  0.00              
ATOM    630 1HB  PHE A  52       3.729 -12.680 -26.681  1.00  0.00              
ATOM    631 2HB  PHE A  52       4.451 -14.033 -25.781  1.00  0.00              
ATOM    632  HD1 PHE A  52       2.408 -13.038 -28.610  1.00  0.00              
ATOM    633  HD2 PHE A  52       3.855 -16.336 -26.312  1.00  0.00              
ATOM    634  HE1 PHE A  52       1.811 -14.579 -30.448  1.00  0.00              
ATOM    635  HE2 PHE A  52       3.261 -17.880 -28.149  1.00  0.00              
ATOM    636  HZ  PHE A  52       2.237 -17.000 -30.218  1.00  0.00              
ATOM    637  N   LYS A  53       3.402 -13.182 -22.932  1.00  0.00              
ATOM    638  CA  LYS A  53       3.801 -12.380 -21.777  1.00  0.00              
ATOM    639  C   LYS A  53       4.878 -13.070 -20.964  1.00  0.00              
ATOM    640  O   LYS A  53       4.815 -14.283 -20.727  1.00  0.00              
ATOM    641  CB  LYS A  53       2.593 -12.080 -20.888  1.00  0.00              
ATOM    642  CG  LYS A  53       2.879 -11.123 -19.739  1.00  0.00              
ATOM    643  CD  LYS A  53       1.603 -10.745 -19.001  1.00  0.00              
ATOM    644  CE  LYS A  53       1.865  -9.671 -17.956  1.00  0.00              
ATOM    645  NZ  LYS A  53       0.616  -9.255 -17.261  1.00  0.00              
ATOM    646  H   LYS A  53       3.501 -14.186 -22.892  1.00  0.00              
ATOM    647  HA  LYS A  53       4.228 -11.435 -22.114  1.00  0.00              
ATOM    648 1HB  LYS A  53       1.822 -11.654 -21.531  1.00  0.00              
ATOM    649 2HB  LYS A  53       2.245 -13.032 -20.488  1.00  0.00              
ATOM    650 1HG  LYS A  53       3.569 -11.608 -19.048  1.00  0.00              
ATOM    651 2HG  LYS A  53       3.345 -10.224 -20.144  1.00  0.00              
ATOM    652 1HD  LYS A  53       0.878 -10.377 -19.728  1.00  0.00              
ATOM    653 2HD  LYS A  53       1.207 -11.636 -18.514  1.00  0.00              
ATOM    654 1HE  LYS A  53       2.570 -10.067 -17.227  1.00  0.00              
ATOM    655 2HE  LYS A  53       2.306  -8.808 -18.455  1.00  0.00              
ATOM    656 1HZ  LYS A  53       0.832  -8.543 -16.578  1.00  0.00              
ATOM    657 2HZ  LYS A  53      -0.039  -8.886 -17.936  1.00  0.00              
ATOM    658 3HZ  LYS A  53       0.207 -10.054 -16.797  1.00  0.00              
ATOM    659  N   LYS A  54       5.870 -12.296 -20.536  1.00  0.00              
ATOM    660  CA  LYS A  54       6.921 -12.844 -19.694  1.00  0.00              
ATOM    661  C   LYS A  54       6.399 -12.830 -18.268  1.00  0.00              
ATOM    662  O   LYS A  54       5.955 -11.804 -17.779  1.00  0.00              
ATOM    663  CB  LYS A  54       8.218 -12.042 -19.816  1.00  0.00              
ATOM    664  CG  LYS A  54       9.395 -12.629 -19.048  1.00  0.00              
ATOM    665  CD  LYS A  54      10.687 -11.891 -19.366  1.00  0.00              
ATOM    666  CE  LYS A  54      10.712 -10.514 -18.720  1.00  0.00              
ATOM    667  NZ  LYS A  54      12.010  -9.820 -18.939  1.00  0.00              
ATOM    668  H   LYS A  54       5.902 -11.320 -20.791  1.00  0.00              
ATOM    669  HA  LYS A  54       7.132 -13.873 -19.989  1.00  0.00              
ATOM    670 1HB  LYS A  54       8.466 -11.995 -20.877  1.00  0.00              
ATOM    671 2HB  LYS A  54       8.009 -11.038 -19.448  1.00  0.00              
ATOM    672 1HG  LYS A  54       9.184 -12.551 -17.980  1.00  0.00              
ATOM    673 2HG  LYS A  54       9.499 -13.678 -19.321  1.00  0.00              
ATOM    674 1HD  LYS A  54      11.525 -12.482 -18.994  1.00  0.00              
ATOM    675 2HD  LYS A  54      10.769 -11.786 -20.447  1.00  0.00              
ATOM    676 1HE  LYS A  54       9.906  -9.920 -19.149  1.00  0.00              
ATOM    677 2HE  LYS A  54      10.542 -10.635 -17.650  1.00  0.00              
ATOM    678 1HZ  LYS A  54      11.985  -8.912 -18.496  1.00  0.00              
ATOM    679 2HZ  LYS A  54      12.758 -10.369 -18.540  1.00  0.00              
ATOM    680 3HZ  LYS A  54      12.167  -9.706 -19.930  1.00  0.00              
ATOM    681  N   VAL A  55       6.422 -13.980 -17.615  1.00  0.00              
ATOM    682  CA  VAL A  55       5.887 -14.079 -16.270  1.00  0.00              
ATOM    683  C   VAL A  55       6.862 -14.860 -15.419  1.00  0.00              
ATOM    684  O   VAL A  55       7.841 -15.412 -15.927  1.00  0.00              
ATOM    685  CB  VAL A  55       4.507 -14.763 -16.239  1.00  0.00              
ATOM    686  CG1 VAL A  55       3.484 -13.933 -17.000  1.00  0.00              
ATOM    687  CG2 VAL A  55       4.594 -16.165 -16.824  1.00  0.00              
ATOM    688  H   VAL A  55       6.814 -14.802 -18.051  1.00  0.00              
ATOM    689  HA  VAL A  55       5.790 -13.096 -15.808  1.00  0.00              
ATOM    690  HB  VAL A  55       4.189 -14.872 -15.202  1.00  0.00              
ATOM    691 1HG1 VAL A  55       2.514 -14.431 -16.967  1.00  0.00              
ATOM    692 2HG1 VAL A  55       3.400 -12.948 -16.540  1.00  0.00              
ATOM    693 3HG1 VAL A  55       3.801 -13.825 -18.037  1.00  0.00              
ATOM    694 1HG2 VAL A  55       3.611 -16.634 -16.793  1.00  0.00              
ATOM    695 2HG2 VAL A  55       4.937 -16.107 -17.857  1.00  0.00              
ATOM    696 3HG2 VAL A  55       5.297 -16.760 -16.240  1.00  0.00              
ATOM    697  N   VAL A  56       6.597 -14.898 -14.119  1.00  0.00              
ATOM    698  CA  VAL A  56       7.500 -15.571 -13.208  1.00  0.00              
ATOM    699  C   VAL A  56       6.754 -16.812 -12.756  1.00  0.00              
ATOM    700  O   VAL A  56       5.668 -16.716 -12.173  1.00  0.00              
ATOM    701  CB  VAL A  56       7.897 -14.705 -11.997  1.00  0.00              
ATOM    702  CG1 VAL A  56       8.813 -15.482 -11.064  1.00  0.00              
ATOM    703  CG2 VAL A  56       8.571 -13.422 -12.458  1.00  0.00              
ATOM    704  H   VAL A  56       5.765 -14.458 -13.752  1.00  0.00              
ATOM    705  HA  VAL A  56       8.417 -15.877 -13.712  1.00  0.00              
ATOM    706  HB  VAL A  56       6.994 -14.413 -11.460  1.00  0.00              
ATOM    707 1HG1 VAL A  56       9.083 -14.855 -10.214  1.00  0.00              
ATOM    708 2HG1 VAL A  56       8.298 -16.374 -10.707  1.00  0.00              
ATOM    709 3HG1 VAL A  56       9.716 -15.773 -11.600  1.00  0.00              
ATOM    710 1HG2 VAL A  56       8.844 -12.822 -11.590  1.00  0.00              
ATOM    711 2HG2 VAL A  56       9.468 -13.668 -13.027  1.00  0.00              
ATOM    712 3HG2 VAL A  56       7.885 -12.856 -13.088  1.00  0.00              
ATOM    713  N   LEU A  57       7.323 -17.976 -13.055  1.00  0.00              
ATOM    714  CA  LEU A  57       6.723 -19.246 -12.662  1.00  0.00              
ATOM    715  C   LEU A  57       7.577 -19.843 -11.548  1.00  0.00              
ATOM    716  O   LEU A  57       8.657 -20.372 -11.808  1.00  0.00              
ATOM    717  CB  LEU A  57       6.673 -20.221 -13.855  1.00  0.00              
ATOM    718  CG  LEU A  57       6.102 -21.605 -13.523  1.00  0.00              
ATOM    719  CD1 LEU A  57       4.642 -21.453 -13.085  1.00  0.00              
ATOM    720  CD2 LEU A  57       6.204 -22.529 -14.723  1.00  0.00              
ATOM    721  H   LEU A  57       8.193 -17.981 -13.568  1.00  0.00              
ATOM    722  HA  LEU A  57       5.720 -19.071 -12.274  1.00  0.00              
ATOM    723 1HB  LEU A  57       5.989 -19.675 -14.503  1.00  0.00              
ATOM    724 2HB  LEU A  57       7.644 -20.309 -14.344  1.00  0.00              
ATOM    725  HG  LEU A  57       6.720 -22.030 -12.732  1.00  0.00              
ATOM    726 1HD1 LEU A  57       4.229 -22.434 -12.846  1.00  0.00              
ATOM    727 2HD1 LEU A  57       4.591 -20.816 -12.202  1.00  0.00              
ATOM    728 3HD1 LEU A  57       4.065 -21.004 -13.892  1.00  0.00              
ATOM    729 1HD2 LEU A  57       5.794 -23.505 -14.465  1.00  0.00              
ATOM    730 2HD2 LEU A  57       5.643 -22.106 -15.557  1.00  0.00              
ATOM    731 3HD2 LEU A  57       7.250 -22.640 -15.009  1.00  0.00              
ATOM    732  N   ASP A  58       7.091 -19.743 -10.313  1.00  0.00              
ATOM    733  CA  ASP A  58       7.803 -20.254  -9.143  1.00  0.00              
ATOM    734  C   ASP A  58       9.240 -19.774  -9.064  1.00  0.00              
ATOM    735  O   ASP A  58      10.155 -20.541  -8.760  1.00  0.00              
ATOM    736  CB  ASP A  58       7.751 -21.785  -9.115  1.00  0.00              
ATOM    737  CG  ASP A  58       6.331 -22.303  -8.965  1.00  0.00              
ATOM    738  OD1 ASP A  58       5.591 -21.748  -8.124  1.00  0.00              
ATOM    739  OD2 ASP A  58       5.949 -23.261  -9.672  1.00  0.00              
ATOM    740  H   ASP A  58       6.195 -19.296 -10.187  1.00  0.00              
ATOM    741  HA  ASP A  58       7.326 -19.890  -8.232  1.00  0.00              
ATOM    742 1HB  ASP A  58       8.249 -22.252  -9.966  1.00  0.00              
ATOM    743 2HB  ASP A  58       8.323 -21.979  -8.206  1.00  0.00              
ATOM    744  N   GLY A  59       9.424 -18.494  -9.358  1.00  0.00              
ATOM    745  CA  GLY A  59      10.747 -17.913  -9.363  1.00  0.00              
ATOM    746  C   GLY A  59      11.505 -17.994 -10.671  1.00  0.00              
ATOM    747  O   GLY A  59      12.573 -17.407 -10.780  1.00  0.00              
ATOM    748  H   GLY A  59       8.630 -17.912  -9.582  1.00  0.00              
ATOM    749 1HA  GLY A  59      10.672 -16.854  -9.114  1.00  0.00              
ATOM    750 2HA  GLY A  59      11.361 -18.418  -8.618  1.00  0.00              
ATOM    751  N   GLU A  60      10.961 -18.694 -11.661  1.00  0.00              
ATOM    752  CA  GLU A  60      11.634 -18.839 -12.957  1.00  0.00              
ATOM    753  C   GLU A  60      11.190 -17.841 -14.018  1.00  0.00              
ATOM    754  O   GLU A  60      10.018 -17.516 -14.118  1.00  0.00              
ATOM    755  CB  GLU A  60      11.427 -20.259 -13.488  1.00  0.00              
ATOM    756  CG  GLU A  60      12.013 -21.352 -12.606  1.00  0.00              
ATOM    757  CD  GLU A  60      11.715 -22.718 -13.158  1.00  0.00              
ATOM    758  OE1 GLU A  60      10.985 -22.805 -14.117  1.00  0.00              
ATOM    759  OE2 GLU A  60      12.304 -23.666 -12.694  1.00  0.00              
ATOM    760  H   GLU A  60      10.064 -19.137 -11.520  1.00  0.00              
ATOM    761  HA  GLU A  60      12.703 -18.655 -12.841  1.00  0.00              
ATOM    762 1HB  GLU A  60      10.351 -20.409 -13.585  1.00  0.00              
ATOM    763 2HB  GLU A  60      11.890 -20.301 -14.474  1.00  0.00              
ATOM    764 1HG  GLU A  60      13.087 -21.252 -12.448  1.00  0.00              
ATOM    765 2HG  GLU A  60      11.494 -21.223 -11.658  1.00  0.00              
ATOM    766  N   GLU A  61      12.132 -17.362 -14.814  1.00  0.00              
ATOM    767  CA  GLU A  61      11.806 -16.412 -15.869  1.00  0.00              
ATOM    768  C   GLU A  61      11.289 -17.265 -17.023  1.00  0.00              
ATOM    769  O   GLU A  61      12.060 -17.969 -17.663  1.00  0.00              
ATOM    770  CB  GLU A  61      13.015 -15.572 -16.285  1.00  0.00              
ATOM    771  CG  GLU A  61      13.560 -14.667 -15.189  1.00  0.00              
ATOM    772  CD  GLU A  61      14.757 -13.891 -15.665  1.00  0.00              
ATOM    773  OE1 GLU A  61      15.163 -14.090 -16.785  1.00  0.00              
ATOM    774  OE2 GLU A  61      15.197 -13.021 -14.952  1.00  0.00              
ATOM    775  H   GLU A  61      13.092 -17.653 -14.694  1.00  0.00              
ATOM    776  HA  GLU A  61      11.029 -15.729 -15.524  1.00  0.00              
ATOM    777 1HB  GLU A  61      13.793 -16.268 -16.600  1.00  0.00              
ATOM    778 2HB  GLU A  61      12.705 -14.964 -17.136  1.00  0.00              
ATOM    779 1HG  GLU A  61      12.818 -13.977 -14.788  1.00  0.00              
ATOM    780 2HG  GLU A  61      13.865 -15.364 -14.410  1.00  0.00              
ATOM    781  N   VAL A  62       9.988 -17.228 -17.270  1.00  0.00              
ATOM    782  CA  VAL A  62       9.414 -18.003 -18.366  1.00  0.00              
ATOM    783  C   VAL A  62       8.435 -17.111 -19.128  1.00  0.00              
ATOM    784  O   VAL A  62       8.103 -16.004 -18.676  1.00  0.00              
ATOM    785  CB  VAL A  62       8.650 -19.244 -17.828  1.00  0.00              
ATOM    786  CG1 VAL A  62       9.610 -20.175 -17.091  1.00  0.00              
ATOM    787  CG2 VAL A  62       7.552 -18.807 -16.881  1.00  0.00              
ATOM    788  H   VAL A  62       9.380 -16.660 -16.699  1.00  0.00              
ATOM    789  HA  VAL A  62      10.180 -18.307 -19.080  1.00  0.00              
ATOM    790  HB  VAL A  62       8.168 -19.754 -18.663  1.00  0.00              
ATOM    791 1HG1 VAL A  62       9.063 -21.041 -16.718  1.00  0.00              
ATOM    792 2HG1 VAL A  62      10.392 -20.507 -17.774  1.00  0.00              
ATOM    793 3HG1 VAL A  62      10.061 -19.644 -16.252  1.00  0.00              
ATOM    794 1HG2 VAL A  62       7.021 -19.683 -16.510  1.00  0.00              
ATOM    795 2HG2 VAL A  62       7.991 -18.264 -16.044  1.00  0.00              
ATOM    796 3HG2 VAL A  62       6.854 -18.157 -17.408  1.00  0.00              
ATOM    797  N   GLU A  63       7.984 -17.583 -20.284  1.00  0.00              
ATOM    798  CA  GLU A  63       6.982 -16.847 -21.026  1.00  0.00              
ATOM    799  C   GLU A  63       5.769 -17.728 -21.228  1.00  0.00              
ATOM    800  O   GLU A  63       5.876 -18.958 -21.264  1.00  0.00              
ATOM    801  CB  GLU A  63       7.533 -16.371 -22.372  1.00  0.00              
ATOM    802  CG  GLU A  63       8.525 -15.221 -22.274  1.00  0.00              
ATOM    803  CD  GLU A  63       8.802 -14.622 -23.625  1.00  0.00              
ATOM    804  OE1 GLU A  63       8.273 -15.115 -24.592  1.00  0.00              
ATOM    805  OE2 GLU A  63       9.452 -13.605 -23.680  1.00  0.00              
ATOM    806  H   GLU A  63       8.331 -18.455 -20.657  1.00  0.00              
ATOM    807  HA  GLU A  63       6.668 -15.972 -20.456  1.00  0.00              
ATOM    808 1HB  GLU A  63       8.017 -17.229 -22.839  1.00  0.00              
ATOM    809 2HB  GLU A  63       6.679 -16.063 -22.975  1.00  0.00              
ATOM    810 1HG  GLU A  63       8.211 -14.435 -21.588  1.00  0.00              
ATOM    811 2HG  GLU A  63       9.429 -15.694 -21.895  1.00  0.00              
ATOM    812  N   ILE A  64       4.607 -17.100 -21.352  1.00  0.00              
ATOM    813  CA  ILE A  64       3.396 -17.865 -21.584  1.00  0.00              
ATOM    814  C   ILE A  64       2.834 -17.312 -22.888  1.00  0.00              
ATOM    815  O   ILE A  64       2.923 -16.115 -23.133  1.00  0.00              
ATOM    816  CB  ILE A  64       2.387 -17.691 -20.430  1.00  0.00              
ATOM    817  CG1 ILE A  64       1.054 -18.335 -20.808  1.00  0.00              
ATOM    818  CG2 ILE A  64       2.197 -16.222 -20.110  1.00  0.00              
ATOM    819  CD1 ILE A  64       0.094 -18.452 -19.647  1.00  0.00              
ATOM    820  H   ILE A  64       4.547 -16.094 -21.288  1.00  0.00              
ATOM    821  HA  ILE A  64       3.629 -18.920 -21.721  1.00  0.00              
ATOM    822  HB  ILE A  64       2.763 -18.209 -19.548  1.00  0.00              
ATOM    823 1HG1 ILE A  64       0.610 -17.724 -21.593  1.00  0.00              
ATOM    824 2HG1 ILE A  64       1.274 -19.326 -21.204  1.00  0.00              
ATOM    825 1HG2 ILE A  64       1.481 -16.118 -19.294  1.00  0.00              
ATOM    826 2HG2 ILE A  64       3.150 -15.788 -19.813  1.00  0.00              
ATOM    827 3HG2 ILE A  64       1.819 -15.703 -20.991  1.00  0.00              
ATOM    828 1HD1 ILE A  64      -0.832 -18.918 -19.986  1.00  0.00              
ATOM    829 2HD1 ILE A  64       0.541 -19.064 -18.863  1.00  0.00              
ATOM    830 3HD1 ILE A  64      -0.125 -17.461 -19.253  1.00  0.00              
ATOM    831  N   GLY A  65       2.318 -18.192 -23.736  1.00  0.00              
ATOM    832  CA  GLY A  65       1.685 -17.783 -24.991  1.00  0.00              
ATOM    833  C   GLY A  65       0.240 -18.277 -24.890  1.00  0.00              
ATOM    834  O   GLY A  65      -0.002 -19.434 -24.562  1.00  0.00              
ATOM    835  H   GLY A  65       2.366 -19.174 -23.507  1.00  0.00              
ATOM    836 1HA  GLY A  65       1.740 -16.698 -25.081  1.00  0.00              
ATOM    837 2HA  GLY A  65       2.216 -18.242 -25.824  1.00  0.00              
ATOM    838  N   ILE A  66      -0.723 -17.403 -25.139  1.00  0.00              
ATOM    839  CA  ILE A  66      -2.122 -17.821 -25.074  1.00  0.00              
ATOM    840  C   ILE A  66      -2.792 -17.674 -26.439  1.00  0.00              
ATOM    841  O   ILE A  66      -2.813 -16.583 -27.006  1.00  0.00              
ATOM    842  CB  ILE A  66      -2.916 -16.965 -24.064  1.00  0.00              
ATOM    843  CG1 ILE A  66      -2.329 -17.103 -22.660  1.00  0.00              
ATOM    844  CG2 ILE A  66      -4.372 -17.397 -24.046  1.00  0.00              
ATOM    845  CD1 ILE A  66      -2.984 -16.160 -21.642  1.00  0.00              
ATOM    846  H   ILE A  66      -0.505 -16.446 -25.375  1.00  0.00              
ATOM    847  HA  ILE A  66      -2.195 -18.881 -24.836  1.00  0.00              
ATOM    848  HB  ILE A  66      -2.847 -15.917 -24.356  1.00  0.00              
ATOM    849 1HG1 ILE A  66      -2.469 -18.138 -22.351  1.00  0.00              
ATOM    850 2HG1 ILE A  66      -1.263 -16.888 -22.732  1.00  0.00              
ATOM    851 1HG2 ILE A  66      -4.924 -16.789 -23.331  1.00  0.00              
ATOM    852 2HG2 ILE A  66      -4.802 -17.269 -25.038  1.00  0.00              
ATOM    853 3HG2 ILE A  66      -4.437 -18.446 -23.756  1.00  0.00              
ATOM    854 1HD1 ILE A  66      -2.525 -16.304 -20.663  1.00  0.00              
ATOM    855 2HD1 ILE A  66      -2.843 -15.126 -21.959  1.00  0.00              
ATOM    856 3HD1 ILE A  66      -4.049 -16.377 -21.577  1.00  0.00              
ATOM    857  N   TYR A  67      -3.303 -18.781 -26.968  1.00  0.00              
ATOM    858  CA  TYR A  67      -4.001 -18.753 -28.240  1.00  0.00              
ATOM    859  C   TYR A  67      -5.475 -18.842 -27.877  1.00  0.00              
ATOM    860  O   TYR A  67      -5.946 -19.854 -27.368  1.00  0.00              
ATOM    861  CB  TYR A  67      -3.574 -19.900 -29.159  1.00  0.00              
ATOM    862  CG  TYR A  67      -2.092 -19.925 -29.459  1.00  0.00              
ATOM    863  CD1 TYR A  67      -1.219 -20.663 -28.674  1.00  0.00              
ATOM    864  CD2 TYR A  67      -1.571 -19.213 -30.529  1.00  0.00              
ATOM    865  CE1 TYR A  67       0.136 -20.690 -28.943  1.00  0.00              
ATOM    866  CE2 TYR A  67      -0.218 -19.233 -30.808  1.00  0.00              
ATOM    867  CZ  TYR A  67       0.633 -19.973 -30.013  1.00  0.00              
ATOM    868  OH  TYR A  67       1.981 -19.997 -30.287  1.00  0.00              
ATOM    869  H   TYR A  67      -3.206 -19.660 -26.479  1.00  0.00              
ATOM    870  HA  TYR A  67      -3.790 -17.817 -28.757  1.00  0.00              
ATOM    871 1HB  TYR A  67      -3.862 -20.831 -28.669  1.00  0.00              
ATOM    872 2HB  TYR A  67      -4.131 -19.791 -30.089  1.00  0.00              
ATOM    873  HD1 TYR A  67      -1.618 -21.227 -27.831  1.00  0.00              
ATOM    874  HD2 TYR A  67      -2.248 -18.630 -31.153  1.00  0.00              
ATOM    875  HE1 TYR A  67       0.811 -21.274 -28.317  1.00  0.00              
ATOM    876  HE2 TYR A  67       0.173 -18.665 -31.653  1.00  0.00              
ATOM    877  HH  TYR A  67       2.218 -19.466 -31.051  1.00  0.00              
ATOM    878  N   ASP A  68      -6.180 -17.751 -28.124  1.00  0.00              
ATOM    879  CA  ASP A  68      -7.590 -17.630 -27.831  1.00  0.00              
ATOM    880  C   ASP A  68      -8.332 -17.631 -29.164  1.00  0.00              
ATOM    881  O   ASP A  68      -8.238 -16.670 -29.922  1.00  0.00              
ATOM    882  CB  ASP A  68      -7.887 -16.360 -27.030  1.00  0.00              
ATOM    883  CG  ASP A  68      -9.354 -16.176 -26.663  1.00  0.00              
ATOM    884  OD1 ASP A  68     -10.146 -17.014 -27.024  1.00  0.00              
ATOM    885  OD2 ASP A  68      -9.647 -15.289 -25.897  1.00  0.00              
ATOM    886  H   ASP A  68      -5.696 -16.968 -28.539  1.00  0.00              
ATOM    887  HA  ASP A  68      -7.920 -18.487 -27.243  1.00  0.00              
ATOM    888 1HB  ASP A  68      -7.274 -16.257 -26.135  1.00  0.00              
ATOM    889 2HB  ASP A  68      -7.598 -15.602 -27.759  1.00  0.00              
ATOM    890  N   THR A  69      -9.066 -18.700 -29.450  1.00  0.00              
ATOM    891  CA  THR A  69      -9.765 -18.793 -30.726  1.00  0.00              
ATOM    892  C   THR A  69     -11.273 -18.893 -30.566  1.00  0.00              
ATOM    893  O   THR A  69     -11.786 -18.977 -29.451  1.00  0.00              
ATOM    894  CB  THR A  69      -9.276 -20.006 -31.540  1.00  0.00              
ATOM    895  OG1 THR A  69      -9.776 -21.213 -30.950  1.00  0.00              
ATOM    896  CG2 THR A  69      -7.756 -20.051 -31.568  1.00  0.00              
ATOM    897  H   THR A  69      -9.147 -19.459 -28.788  1.00  0.00              
ATOM    898  HA  THR A  69      -9.595 -17.886 -31.307  1.00  0.00              
ATOM    899  HB  THR A  69      -9.655 -19.925 -32.558  1.00  0.00              
ATOM    900  HG1 THR A  69     -10.688 -21.347 -31.221  1.00  0.00              
ATOM    901 1HG2 THR A  69      -7.430 -20.915 -32.147  1.00  0.00              
ATOM    902 2HG2 THR A  69      -7.373 -19.139 -32.026  1.00  0.00              
ATOM    903 3HG2 THR A  69      -7.377 -20.133 -30.550  1.00  0.00              
ATOM    904  N   ALA A  70     -11.973 -18.889 -31.697  1.00  0.00              
ATOM    905  CA  ALA A  70     -13.421 -19.114 -31.735  1.00  0.00              
ATOM    906  C   ALA A  70     -13.789 -20.500 -31.237  1.00  0.00              
ATOM    907  O   ALA A  70     -13.039 -21.459 -31.426  1.00  0.00              
ATOM    908  CB  ALA A  70     -13.941 -18.921 -33.166  1.00  0.00              
ATOM    909  H   ALA A  70     -11.479 -18.725 -32.563  1.00  0.00              
ATOM    910  HA  ALA A  70     -13.904 -18.397 -31.071  1.00  0.00              
ATOM    911 1HB  ALA A  70     -15.017 -19.089 -33.187  1.00  0.00              
ATOM    912 2HB  ALA A  70     -13.726 -17.905 -33.497  1.00  0.00              
ATOM    913 3HB  ALA A  70     -13.450 -19.631 -33.829  1.00  0.00              
ATOM    914  N   GLY A  71     -14.949 -20.608 -30.603  1.00  0.00              
ATOM    915  CA  GLY A  71     -15.405 -21.904 -30.144  1.00  0.00              
ATOM    916  C   GLY A  71     -15.840 -22.784 -31.302  1.00  0.00              
ATOM    917  O   GLY A  71     -15.840 -24.008 -31.203  1.00  0.00              
ATOM    918  H   GLY A  71     -15.525 -19.795 -30.433  1.00  0.00              
ATOM    919 1HA  GLY A  71     -14.593 -22.399 -29.611  1.00  0.00              
ATOM    920 2HA  GLY A  71     -16.250 -21.766 -29.470  1.00  0.00              
ATOM    921  N   LEU A  72     -16.188 -22.157 -32.418  1.00  0.00              
ATOM    922  CA  LEU A  72     -16.547 -22.899 -33.619  1.00  0.00              
ATOM    923  C   LEU A  72     -15.621 -22.607 -34.793  1.00  0.00              
ATOM    924  O   LEU A  72     -15.131 -21.493 -34.926  1.00  0.00              
ATOM    925  CB  LEU A  72     -17.998 -22.587 -34.004  1.00  0.00              
ATOM    926  CG  LEU A  72     -19.050 -22.969 -32.955  1.00  0.00              
ATOM    927  CD1 LEU A  72     -20.424 -22.480 -33.390  1.00  0.00              
ATOM    928  CD2 LEU A  72     -19.050 -24.479 -32.762  1.00  0.00              
ATOM    929  H   LEU A  72     -16.207 -21.148 -32.440  1.00  0.00              
ATOM    930  HA  LEU A  72     -16.449 -23.968 -33.431  1.00  0.00              
ATOM    931 1HB  LEU A  72     -17.930 -21.504 -34.088  1.00  0.00              
ATOM    932 2HB  LEU A  72     -18.258 -23.010 -34.975  1.00  0.00              
ATOM    933  HG  LEU A  72     -18.747 -22.513 -32.012  1.00  0.00              
ATOM    934 1HD1 LEU A  72     -21.164 -22.756 -32.639  1.00  0.00              
ATOM    935 2HD1 LEU A  72     -20.407 -21.396 -33.499  1.00  0.00              
ATOM    936 3HD1 LEU A  72     -20.688 -22.937 -34.343  1.00  0.00              
ATOM    937 1HD2 LEU A  72     -19.798 -24.749 -32.015  1.00  0.00              
ATOM    938 2HD2 LEU A  72     -19.288 -24.967 -33.707  1.00  0.00              
ATOM    939 3HD2 LEU A  72     -18.066 -24.803 -32.424  1.00  0.00              
ATOM    940  N   LYS A  73     -15.376 -23.607 -35.636  1.00  0.00              
ATOM    941  CA  LYS A  73     -14.492 -23.428 -36.790  1.00  0.00              
ATOM    942  C   LYS A  73     -15.041 -24.253 -37.940  1.00  0.00              
ATOM    943  O   LYS A  73     -15.374 -25.426 -37.773  1.00  0.00              
ATOM    944  CB  LYS A  73     -13.055 -23.841 -36.466  1.00  0.00              
ATOM    945  CG  LYS A  73     -12.046 -23.516 -37.558  1.00  0.00              
ATOM    946  CD  LYS A  73     -11.867 -22.013 -37.717  1.00  0.00              
ATOM    947  CE  LYS A  73     -10.859 -21.687 -38.810  1.00  0.00              
ATOM    948  NZ  LYS A  73     -10.834 -20.234 -39.128  1.00  0.00              
ATOM    949  H   LYS A  73     -15.805 -24.508 -35.479  1.00  0.00              
ATOM    950  HA  LYS A  73     -14.483 -22.379 -37.089  1.00  0.00              
ATOM    951 1HB  LYS A  73     -12.774 -23.326 -35.547  1.00  0.00              
ATOM    952 2HB  LYS A  73     -13.064 -24.917 -36.289  1.00  0.00              
ATOM    953 1HG  LYS A  73     -11.090 -23.970 -37.293  1.00  0.00              
ATOM    954 2HG  LYS A  73     -12.401 -23.941 -38.497  1.00  0.00              
ATOM    955 1HD  LYS A  73     -12.833 -21.573 -37.970  1.00  0.00              
ATOM    956 2HD  LYS A  73     -11.519 -21.603 -36.769  1.00  0.00              
ATOM    957 1HE  LYS A  73      -9.873 -22.001 -38.470  1.00  0.00              
ATOM    958 2HE  LYS A  73     -11.131 -22.249 -39.703  1.00  0.00              
ATOM    959 1HZ  LYS A  73     -10.155 -20.060 -39.855  1.00  0.00              
ATOM    960 2HZ  LYS A  73     -11.748 -19.942 -39.444  1.00  0.00              
ATOM    961 3HZ  LYS A  73     -10.582 -19.713 -38.300  1.00  0.00              
ATOM    962  N   GLN A  74     -15.127 -23.627 -39.108  1.00  0.00              
ATOM    963  CA  GLN A  74     -15.661 -24.275 -40.302  1.00  0.00              
ATOM    964  C   GLN A  74     -14.847 -25.448 -40.822  1.00  0.00              
ATOM    965  O   GLN A  74     -15.416 -26.448 -41.268  1.00  0.00              
ATOM    966  CB  GLN A  74     -15.800 -23.241 -41.423  1.00  0.00              
ATOM    967  CG  GLN A  74     -16.901 -22.220 -41.195  1.00  0.00              
ATOM    968  CD  GLN A  74     -16.933 -21.153 -42.273  1.00  0.00              
ATOM    969  OE1 GLN A  74     -16.071 -21.117 -43.156  1.00  0.00              
ATOM    970  NE2 GLN A  74     -17.927 -20.275 -42.205  1.00  0.00              
ATOM    971  H   GLN A  74     -14.810 -22.670 -39.168  1.00  0.00              
ATOM    972  HA  GLN A  74     -16.635 -24.709 -40.077  1.00  0.00              
ATOM    973 1HB  GLN A  74     -14.838 -22.735 -41.505  1.00  0.00              
ATOM    974 2HB  GLN A  74     -15.997 -23.796 -42.340  1.00  0.00              
ATOM    975 1HG  GLN A  74     -17.930 -22.502 -40.973  1.00  0.00              
ATOM    976 2HG  GLN A  74     -16.442 -21.795 -40.302  1.00  0.00              
ATOM    977 1HE2 GLN A  74     -18.000 -19.547 -42.889  1.00  0.00              
ATOM    978 2HE2 GLN A  74     -18.603 -20.340 -41.471  1.00  0.00              
ATOM    979  N   HIS A  75     -13.523 -25.326 -40.772  1.00  0.00              
ATOM    980  CA  HIS A  75     -12.660 -26.398 -41.232  1.00  0.00              
ATOM    981  C   HIS A  75     -12.046 -27.216 -40.116  1.00  0.00              
ATOM    982  O   HIS A  75     -11.485 -26.665 -39.167  1.00  0.00              
ATOM    983  CB  HIS A  75     -11.544 -25.828 -42.113  1.00  0.00              
ATOM    984  CG  HIS A  75     -12.039 -25.179 -43.367  1.00  0.00              
ATOM    985  ND1 HIS A  75     -12.365 -25.898 -44.498  1.00  0.00              
ATOM    986  CD2 HIS A  75     -12.265 -23.879 -43.670  1.00  0.00              
ATOM    987  CE1 HIS A  75     -12.770 -25.067 -45.443  1.00  0.00              
ATOM    988  NE2 HIS A  75     -12.718 -23.837 -44.966  1.00  0.00              
ATOM    989  H   HIS A  75     -13.106 -24.480 -40.410  1.00  0.00              
ATOM    990  HA  HIS A  75     -13.242 -27.113 -41.813  1.00  0.00              
ATOM    991 1HB  HIS A  75     -10.986 -25.065 -41.567  1.00  0.00              
ATOM    992 2HB  HIS A  75     -10.865 -26.623 -42.420  1.00  0.00              
ATOM    993  HD2 HIS A  75     -12.152 -22.955 -43.101  1.00  0.00              
ATOM    994  HE1 HIS A  75     -13.075 -25.442 -46.419  1.00  0.00              
ATOM    995  HE2 HIS A  75     -12.969 -22.995 -45.465  1.00  0.00              
ATOM    996  N   ALA A  76     -12.134 -28.536 -40.248  1.00  0.00              
ATOM    997  CA  ALA A  76     -11.616 -29.449 -39.242  1.00  0.00              
ATOM    998  C   ALA A  76     -10.097 -29.337 -39.137  1.00  0.00              
ATOM    999  O   ALA A  76      -9.539 -29.379 -38.038  1.00  0.00              
ATOM   1000  CB  ALA A  76     -12.009 -30.886 -39.578  1.00  0.00              
ATOM   1001  H   ALA A  76     -12.574 -28.914 -41.075  1.00  0.00              
ATOM   1002  HA  ALA A  76     -12.033 -29.174 -38.273  1.00  0.00              
ATOM   1003 1HB  ALA A  76     -11.614 -31.558 -38.815  1.00  0.00              
ATOM   1004 2HB  ALA A  76     -13.096 -30.969 -39.607  1.00  0.00              
ATOM   1005 3HB  ALA A  76     -11.597 -31.158 -40.548  1.00  0.00              
ATOM   1006  N   GLY A  77      -9.426 -29.188 -40.278  1.00  0.00              
ATOM   1007  CA  GLY A  77      -7.968 -29.113 -40.289  1.00  0.00              
ATOM   1008  C   GLY A  77      -7.467 -27.841 -39.603  1.00  0.00              
ATOM   1009  O   GLY A  77      -6.480 -27.880 -38.876  1.00  0.00              
ATOM   1010  H   GLY A  77      -9.929 -29.125 -41.153  1.00  0.00              
ATOM   1011 1HA  GLY A  77      -7.563 -29.979 -39.765  1.00  0.00              
ATOM   1012 2HA  GLY A  77      -7.619 -29.118 -41.321  1.00  0.00              
ATOM   1013  N   TYR A  78      -8.146 -26.725 -39.838  1.00  0.00              
ATOM   1014  CA  TYR A  78      -7.759 -25.459 -39.221  1.00  0.00              
ATOM   1015  C   TYR A  78      -7.947 -25.556 -37.705  1.00  0.00              
ATOM   1016  O   TYR A  78      -7.073 -25.156 -36.935  1.00  0.00              
ATOM   1017  CB  TYR A  78      -8.578 -24.299 -39.792  1.00  0.00              
ATOM   1018  CG  TYR A  78      -8.266 -23.981 -41.237  1.00  0.00              
ATOM   1019  CD1 TYR A  78      -7.120 -24.474 -41.844  1.00  0.00              
ATOM   1020  CD2 TYR A  78      -9.120 -23.190 -41.992  1.00  0.00              
ATOM   1021  CE1 TYR A  78      -6.830 -24.187 -43.164  1.00  0.00              
ATOM   1022  CE2 TYR A  78      -8.840 -22.897 -43.312  1.00  0.00              
ATOM   1023  CZ  TYR A  78      -7.694 -23.397 -43.895  1.00  0.00              
ATOM   1024  OH  TYR A  78      -7.411 -23.108 -45.210  1.00  0.00              
ATOM   1025  H   TYR A  78      -8.945 -26.747 -40.455  1.00  0.00              
ATOM   1026  HA  TYR A  78      -6.704 -25.261 -39.412  1.00  0.00              
ATOM   1027 1HB  TYR A  78      -9.631 -24.571 -39.699  1.00  0.00              
ATOM   1028 2HB  TYR A  78      -8.372 -23.425 -39.175  1.00  0.00              
ATOM   1029  HD1 TYR A  78      -6.442 -25.097 -41.260  1.00  0.00              
ATOM   1030  HD2 TYR A  78     -10.023 -22.798 -41.525  1.00  0.00              
ATOM   1031  HE1 TYR A  78      -5.925 -24.580 -43.627  1.00  0.00              
ATOM   1032  HE2 TYR A  78      -9.523 -22.272 -43.888  1.00  0.00              
ATOM   1033  HH  TYR A  78      -6.591 -23.505 -45.514  1.00  0.00              
ATOM   1034  N   ARG A  79      -9.088 -26.099 -37.289  1.00  0.00              
ATOM   1035  CA  ARG A  79      -9.354 -26.334 -35.878  1.00  0.00              
ATOM   1036  C   ARG A  79      -8.234 -27.182 -35.270  1.00  0.00              
ATOM   1037  O   ARG A  79      -7.690 -26.839 -34.215  1.00  0.00              
ATOM   1038  CB  ARG A  79     -10.700 -27.048 -35.697  1.00  0.00              
ATOM   1039  CG  ARG A  79     -10.988 -27.441 -34.244  1.00  0.00              
ATOM   1040  CD  ARG A  79     -11.989 -28.568 -34.184  1.00  0.00              
ATOM   1041  NE  ARG A  79     -11.498 -29.741 -34.905  1.00  0.00              
ATOM   1042  CZ  ARG A  79     -12.284 -30.597 -35.545  1.00  0.00              
ATOM   1043  NH1 ARG A  79     -13.595 -30.408 -35.544  1.00  0.00              
ATOM   1044  NH2 ARG A  79     -11.761 -31.619 -36.208  1.00  0.00              
ATOM   1045  H   ARG A  79      -9.788 -26.355 -37.970  1.00  0.00              
ATOM   1046  HA  ARG A  79      -9.368 -25.384 -35.342  1.00  0.00              
ATOM   1047 1HB  ARG A  79     -11.471 -26.370 -36.060  1.00  0.00              
ATOM   1048 2HB  ARG A  79     -10.674 -27.939 -36.325  1.00  0.00              
ATOM   1049 1HG  ARG A  79     -10.053 -27.754 -33.777  1.00  0.00              
ATOM   1050 2HG  ARG A  79     -11.381 -26.569 -33.721  1.00  0.00              
ATOM   1051 1HD  ARG A  79     -12.160 -28.834 -33.141  1.00  0.00              
ATOM   1052 2HD  ARG A  79     -12.924 -28.235 -34.633  1.00  0.00              
ATOM   1053  HE  ARG A  79     -10.550 -30.072 -35.029  1.00  0.00              
ATOM   1054 1HH1 ARG A  79     -13.988 -29.614 -35.058  1.00  0.00              
ATOM   1055 2HH1 ARG A  79     -14.196 -31.057 -36.030  1.00  0.00              
ATOM   1056 1HH2 ARG A  79     -10.758 -31.746 -36.225  1.00  0.00              
ATOM   1057 2HH2 ARG A  79     -12.366 -32.266 -36.691  1.00  0.00              
ATOM   1058  N   ASP A  80      -7.884 -28.275 -35.939  1.00  0.00              
ATOM   1059  CA  ASP A  80      -6.867 -29.191 -35.432  1.00  0.00              
ATOM   1060  C   ASP A  80      -5.491 -28.522 -35.382  1.00  0.00              
ATOM   1061  O   ASP A  80      -4.672 -28.833 -34.509  1.00  0.00              
ATOM   1062  CB  ASP A  80      -6.773 -30.442 -36.314  1.00  0.00              
ATOM   1063  CG  ASP A  80      -7.999 -31.336 -36.203  1.00  0.00              
ATOM   1064  OD1 ASP A  80      -8.903 -31.043 -35.390  1.00  0.00              
ATOM   1065  OD2 ASP A  80      -8.060 -32.339 -36.943  1.00  0.00              
ATOM   1066  H   ASP A  80      -8.334 -28.477 -36.821  1.00  0.00              
ATOM   1067  HA  ASP A  80      -7.107 -29.479 -34.408  1.00  0.00              
ATOM   1068 1HB  ASP A  80      -6.558 -30.222 -37.359  1.00  0.00              
ATOM   1069 2HB  ASP A  80      -5.912 -30.933 -35.859  1.00  0.00              
ATOM   1070  N   ASP A  81      -5.223 -27.629 -36.329  1.00  0.00              
ATOM   1071  CA  ASP A  81      -3.944 -26.929 -36.326  1.00  0.00              
ATOM   1072  C   ASP A  81      -3.846 -25.991 -35.111  1.00  0.00              
ATOM   1073  O   ASP A  81      -2.789 -25.878 -34.485  1.00  0.00              
ATOM   1074  CB  ASP A  81      -3.760 -26.142 -37.626  1.00  0.00              
ATOM   1075  CG  ASP A  81      -3.472 -27.004 -38.848  1.00  0.00              
ATOM   1076  OD1 ASP A  81      -3.179 -28.164 -38.677  1.00  0.00              
ATOM   1077  OD2 ASP A  81      -3.699 -26.544 -39.941  1.00  0.00              
ATOM   1078  H   ASP A  81      -5.894 -27.426 -37.056  1.00  0.00              
ATOM   1079  HA  ASP A  81      -3.130 -27.648 -36.236  1.00  0.00              
ATOM   1080 1HB  ASP A  81      -4.588 -25.467 -37.846  1.00  0.00              
ATOM   1081 2HB  ASP A  81      -2.873 -25.561 -37.374  1.00  0.00              
ATOM   1082  N   PHE A  82      -4.950 -25.339 -34.765  1.00  0.00              
ATOM   1083  CA  PHE A  82      -4.953 -24.419 -33.629  1.00  0.00              
ATOM   1084  C   PHE A  82      -4.585 -25.192 -32.359  1.00  0.00              
ATOM   1085  O   PHE A  82      -3.767 -24.754 -31.550  1.00  0.00              
ATOM   1086  CB  PHE A  82      -6.316 -23.742 -33.475  1.00  0.00              
ATOM   1087  CG  PHE A  82      -6.736 -22.945 -34.677  1.00  0.00              
ATOM   1088  CD1 PHE A  82      -5.820 -22.620 -35.666  1.00  0.00              
ATOM   1089  CD2 PHE A  82      -8.048 -22.517 -34.820  1.00  0.00              
ATOM   1090  CE1 PHE A  82      -6.206 -21.886 -36.772  1.00  0.00              
ATOM   1091  CE2 PHE A  82      -8.436 -21.785 -35.925  1.00  0.00              
ATOM   1092  CZ  PHE A  82      -7.513 -21.469 -36.902  1.00  0.00              
ATOM   1093  H   PHE A  82      -5.803 -25.477 -35.289  1.00  0.00              
ATOM   1094  HA  PHE A  82      -4.200 -23.644 -33.779  1.00  0.00              
ATOM   1095 1HB  PHE A  82      -7.091 -24.491 -33.312  1.00  0.00              
ATOM   1096 2HB  PHE A  82      -6.298 -23.051 -32.634  1.00  0.00              
ATOM   1097  HD1 PHE A  82      -4.787 -22.952 -35.564  1.00  0.00              
ATOM   1098  HD2 PHE A  82      -8.776 -22.766 -34.048  1.00  0.00              
ATOM   1099  HE1 PHE A  82      -5.475 -21.638 -37.542  1.00  0.00              
ATOM   1100  HE2 PHE A  82      -9.470 -21.455 -36.026  1.00  0.00              
ATOM   1101  HZ  PHE A  82      -7.817 -20.890 -37.773  1.00  0.00              
ATOM   1102  N   PHE A  83      -5.242 -26.337 -32.187  1.00  0.00              
ATOM   1103  CA  PHE A  83      -5.027 -27.213 -31.040  1.00  0.00              
ATOM   1104  C   PHE A  83      -3.615 -27.769 -30.978  1.00  0.00              
ATOM   1105  O   PHE A  83      -2.955 -27.705 -29.940  1.00  0.00              
ATOM   1106  CB  PHE A  83      -6.032 -28.366 -31.065  1.00  0.00              
ATOM   1107  CG  PHE A  83      -7.449 -27.941 -30.803  1.00  0.00              
ATOM   1108  CD1 PHE A  83      -7.726 -26.686 -30.283  1.00  0.00              
ATOM   1109  CD2 PHE A  83      -8.507 -28.795 -31.077  1.00  0.00              
ATOM   1110  CE1 PHE A  83      -9.030 -26.293 -30.041  1.00  0.00              
ATOM   1111  CE2 PHE A  83      -9.810 -28.405 -30.838  1.00  0.00              
ATOM   1112  CZ  PHE A  83     -10.071 -27.152 -30.319  1.00  0.00              
ATOM   1113  H   PHE A  83      -5.919 -26.603 -32.888  1.00  0.00              
ATOM   1114  HA  PHE A  83      -5.160 -26.651 -30.115  1.00  0.00              
ATOM   1115 1HB  PHE A  83      -6.027 -28.848 -32.042  1.00  0.00              
ATOM   1116 2HB  PHE A  83      -5.781 -29.098 -30.299  1.00  0.00              
ATOM   1117  HD1 PHE A  83      -6.903 -26.006 -30.064  1.00  0.00              
ATOM   1118  HD2 PHE A  83      -8.300 -29.784 -31.486  1.00  0.00              
ATOM   1119  HE1 PHE A  83      -9.233 -25.304 -29.632  1.00  0.00              
ATOM   1120  HE2 PHE A  83     -10.633 -29.085 -31.057  1.00  0.00              
ATOM   1121  HZ  PHE A  83     -11.098 -26.845 -30.128  1.00  0.00              
ATOM   1122  N   ARG A  84      -3.152 -28.316 -32.099  1.00  0.00              
ATOM   1123  CA  ARG A  84      -1.846 -28.952 -32.163  1.00  0.00              
ATOM   1124  C   ARG A  84      -0.678 -28.003 -31.913  1.00  0.00              
ATOM   1125  O   ARG A  84       0.360 -28.415 -31.403  1.00  0.00              
ATOM   1126  CB  ARG A  84      -1.663 -29.699 -33.476  1.00  0.00              
ATOM   1127  CG  ARG A  84      -0.395 -30.532 -33.566  1.00  0.00              
ATOM   1128  CD  ARG A  84      -0.396 -31.533 -34.664  1.00  0.00              
ATOM   1129  NE  ARG A  84      -1.426 -32.552 -34.550  1.00  0.00              
ATOM   1130  CZ  ARG A  84      -1.912 -33.268 -35.583  1.00  0.00              
ATOM   1131  NH1 ARG A  84      -1.494 -33.055 -36.811  1.00  0.00              
ATOM   1132  NH2 ARG A  84      -2.840 -34.175 -35.332  1.00  0.00              
ATOM   1133  H   ARG A  84      -3.725 -28.287 -32.930  1.00  0.00              
ATOM   1134  HA  ARG A  84      -1.763 -29.704 -31.378  1.00  0.00              
ATOM   1135 1HB  ARG A  84      -2.529 -30.349 -33.596  1.00  0.00              
ATOM   1136 2HB  ARG A  84      -1.658 -28.951 -34.269  1.00  0.00              
ATOM   1137 1HG  ARG A  84       0.451 -29.862 -33.724  1.00  0.00              
ATOM   1138 2HG  ARG A  84      -0.264 -31.067 -32.624  1.00  0.00              
ATOM   1139 1HD  ARG A  84      -0.550 -31.018 -35.612  1.00  0.00              
ATOM   1140 2HD  ARG A  84       0.567 -32.042 -34.681  1.00  0.00              
ATOM   1141  HE  ARG A  84      -1.922 -32.878 -33.731  1.00  0.00              
ATOM   1142 1HH1 ARG A  84      -0.798 -32.345 -36.988  1.00  0.00              
ATOM   1143 2HH1 ARG A  84      -1.871 -33.602 -37.571  1.00  0.00              
ATOM   1144 1HH2 ARG A  84      -3.163 -34.314 -34.384  1.00  0.00              
ATOM   1145 2HH2 ARG A  84      -3.222 -34.725 -36.087  1.00  0.00              
ATOM   1146  N   SER A  85      -0.843 -26.734 -32.271  1.00  0.00              
ATOM   1147  CA  SER A  85       0.208 -25.750 -32.034  1.00  0.00              
ATOM   1148  C   SER A  85       0.444 -25.539 -30.533  1.00  0.00              
ATOM   1149  O   SER A  85       1.474 -25.008 -30.142  1.00  0.00              
ATOM   1150  CB  SER A  85      -0.150 -24.438 -32.705  1.00  0.00              
ATOM   1151  OG  SER A  85      -1.274 -23.839 -32.124  1.00  0.00              
ATOM   1152  H   SER A  85      -1.702 -26.439 -32.713  1.00  0.00              
ATOM   1153  HA  SER A  85       1.151 -25.996 -32.525  1.00  0.00              
ATOM   1154 1HB  SER A  85       0.699 -23.760 -32.618  1.00  0.00              
ATOM   1155 2HB  SER A  85      -0.354 -24.629 -33.758  1.00  0.00              
ATOM   1156  HG  SER A  85      -1.925 -24.514 -31.916  1.00  0.00              
ATOM   1157  N   GLY A  86      -0.497 -25.966 -29.701  1.00  0.00              
ATOM   1158  CA  GLY A  86      -0.335 -25.790 -28.267  1.00  0.00              
ATOM   1159  C   GLY A  86       0.350 -26.887 -27.484  1.00  0.00              
ATOM   1160  O   GLY A  86       0.736 -27.926 -28.032  1.00  0.00              
ATOM   1161  H   GLY A  86      -1.332 -26.414 -30.050  1.00  0.00              
ATOM   1162 1HA  GLY A  86       0.255 -24.892 -28.083  1.00  0.00              
ATOM   1163 2HA  GLY A  86      -1.317 -25.678 -27.809  1.00  0.00              
ATOM   1164  N   GLU A  87       0.495 -26.653 -26.183  1.00  0.00              
ATOM   1165  CA  GLU A  87       1.141 -27.611 -25.289  1.00  0.00              
ATOM   1166  C   GLU A  87       0.187 -28.032 -24.176  1.00  0.00              
ATOM   1167  O   GLU A  87       0.197 -29.183 -23.736  1.00  0.00              
ATOM   1168  CB  GLU A  87       2.410 -26.994 -24.687  1.00  0.00              
ATOM   1169  CG  GLU A  87       3.532 -26.784 -25.702  1.00  0.00              
ATOM   1170  CD  GLU A  87       4.680 -25.922 -25.180  1.00  0.00              
ATOM   1171  OE1 GLU A  87       5.730 -25.869 -25.864  1.00  0.00              
ATOM   1172  OE2 GLU A  87       4.537 -25.285 -24.105  1.00  0.00              
ATOM   1173  H   GLU A  87       0.146 -25.784 -25.803  1.00  0.00              
ATOM   1174  HA  GLU A  87       1.402 -28.514 -25.841  1.00  0.00              
ATOM   1175 1HB  GLU A  87       2.122 -26.037 -24.252  1.00  0.00              
ATOM   1176 2HB  GLU A  87       2.747 -27.665 -23.897  1.00  0.00              
ATOM   1177 1HG  GLU A  87       3.955 -27.715 -26.079  1.00  0.00              
ATOM   1178 2HG  GLU A  87       3.044 -26.253 -26.518  1.00  0.00              
ATOM   1179  N   GLY A  88      -0.640 -27.093 -23.724  1.00  0.00              
ATOM   1180  CA  GLY A  88      -1.578 -27.373 -22.653  1.00  0.00              
ATOM   1181  C   GLY A  88      -2.906 -26.729 -22.963  1.00  0.00              
ATOM   1182  O   GLY A  88      -2.972 -25.748 -23.700  1.00  0.00              
ATOM   1183  H   GLY A  88      -0.619 -26.168 -24.130  1.00  0.00              
ATOM   1184 1HA  GLY A  88      -1.703 -28.452 -22.562  1.00  0.00              
ATOM   1185 2HA  GLY A  88      -1.182 -26.974 -21.720  1.00  0.00              
ATOM   1186  N   PHE A  89      -3.970 -27.253 -22.379  1.00  0.00              
ATOM   1187  CA  PHE A  89      -5.286 -26.718 -22.648  1.00  0.00              
ATOM   1188  C   PHE A  89      -6.098 -26.291 -21.436  1.00  0.00              
ATOM   1189  O   PHE A  89      -6.103 -26.968 -20.429  1.00  0.00              
ATOM   1190  CB  PHE A  89      -6.100 -27.775 -23.410  1.00  0.00              
ATOM   1191  CG  PHE A  89      -5.510 -28.152 -24.738  1.00  0.00              
ATOM   1192  CD1 PHE A  89      -4.439 -29.037 -24.813  1.00  0.00              
ATOM   1193  CD2 PHE A  89      -5.987 -27.571 -25.908  1.00  0.00              
ATOM   1194  CE1 PHE A  89      -3.845 -29.334 -26.035  1.00  0.00              
ATOM   1195  CE2 PHE A  89      -5.402 -27.858 -27.137  1.00  0.00              
ATOM   1196  CZ  PHE A  89      -4.328 -28.741 -27.201  1.00  0.00              
ATOM   1197  H   PHE A  89      -3.875 -28.030 -21.741  1.00  0.00              
ATOM   1198  HA  PHE A  89      -5.200 -25.799 -23.229  1.00  0.00              
ATOM   1199 1HB  PHE A  89      -6.164 -28.693 -22.827  1.00  0.00              
ATOM   1200 2HB  PHE A  89      -7.104 -27.403 -23.611  1.00  0.00              
ATOM   1201  HD1 PHE A  89      -4.067 -29.500 -23.898  1.00  0.00              
ATOM   1202  HD2 PHE A  89      -6.829 -26.879 -25.855  1.00  0.00              
ATOM   1203  HE1 PHE A  89      -3.006 -30.028 -26.078  1.00  0.00              
ATOM   1204  HE2 PHE A  89      -5.780 -27.394 -28.048  1.00  0.00              
ATOM   1205  HZ  PHE A  89      -3.864 -28.966 -28.161  1.00  0.00              
ATOM   1206  N   LEU A  90      -6.790 -25.167 -21.559  1.00  0.00              
ATOM   1207  CA  LEU A  90      -7.703 -24.710 -20.525  1.00  0.00              
ATOM   1208  C   LEU A  90      -9.062 -24.930 -21.171  1.00  0.00              
ATOM   1209  O   LEU A  90      -9.435 -24.216 -22.109  1.00  0.00              
ATOM   1210  CB  LEU A  90      -7.523 -23.221 -20.216  1.00  0.00              
ATOM   1211  CG  LEU A  90      -6.211 -22.854 -19.514  1.00  0.00              
ATOM   1212  CD1 LEU A  90      -6.187 -21.353 -19.237  1.00  0.00              
ATOM   1213  CD2 LEU A  90      -6.082 -23.639 -18.200  1.00  0.00              
ATOM   1214  H   LEU A  90      -6.680 -24.613 -22.396  1.00  0.00              
ATOM   1215  HA  LEU A  90      -7.574 -25.317 -19.630  1.00  0.00              
ATOM   1216 1HB  LEU A  90      -7.525 -22.828 -21.232  1.00  0.00              
ATOM   1217 2HB  LEU A  90      -8.374 -22.816 -19.668  1.00  0.00              
ATOM   1218  HG  LEU A  90      -5.395 -23.168 -20.167  1.00  0.00              
ATOM   1219 1HD1 LEU A  90      -5.254 -21.090 -18.737  1.00  0.00              
ATOM   1220 2HD1 LEU A  90      -6.260 -20.808 -20.177  1.00  0.00              
ATOM   1221 3HD1 LEU A  90      -7.027 -21.089 -18.597  1.00  0.00              
ATOM   1222 1HD2 LEU A  90      -5.146 -23.373 -17.708  1.00  0.00              
ATOM   1223 2HD2 LEU A  90      -6.919 -23.393 -17.546  1.00  0.00              
ATOM   1224 3HD2 LEU A  90      -6.088 -24.708 -18.412  1.00  0.00              
ATOM   1225  N   CYS A  91      -9.780 -25.938 -20.694  1.00  0.00              
ATOM   1226  CA  CYS A  91     -11.102 -26.241 -21.227  1.00  0.00              
ATOM   1227  C   CYS A  91     -12.078 -25.428 -20.408  1.00  0.00              
ATOM   1228  O   CYS A  91     -12.418 -25.789 -19.281  1.00  0.00              
ATOM   1229  CB  CYS A  91     -11.400 -27.732 -21.093  1.00  0.00              
ATOM   1230  SG  CYS A  91     -13.004 -28.180 -21.766  1.00  0.00              
ATOM   1231  H   CYS A  91      -9.408 -26.509 -19.948  1.00  0.00              
ATOM   1232  HA  CYS A  91     -11.186 -26.069 -22.300  1.00  0.00              
ATOM   1233 1HB  CYS A  91     -10.653 -28.316 -21.632  1.00  0.00              
ATOM   1234 2HB  CYS A  91     -11.401 -28.023 -20.043  1.00  0.00              
ATOM   1235  HG  CYS A  91     -12.618 -28.209 -23.038  1.00  0.00              
ATOM   1236  N   VAL A  92     -12.515 -24.322 -20.986  1.00  0.00              
ATOM   1237  CA  VAL A  92     -13.418 -23.414 -20.310  1.00  0.00              
ATOM   1238  C   VAL A  92     -14.893 -23.502 -20.677  1.00  0.00              
ATOM   1239  O   VAL A  92     -15.260 -23.515 -21.844  1.00  0.00              
ATOM   1240  CB  VAL A  92     -12.967 -21.964 -20.548  1.00  0.00              
ATOM   1241  CG1 VAL A  92     -13.904 -20.992 -19.828  1.00  0.00              
ATOM   1242  CG2 VAL A  92     -11.535 -21.791 -20.073  1.00  0.00              
ATOM   1243  H   VAL A  92     -12.210 -24.105 -21.924  1.00  0.00              
ATOM   1244  HA  VAL A  92     -13.458 -23.618 -19.239  1.00  0.00              
ATOM   1245  HB  VAL A  92     -12.981 -21.760 -21.619  1.00  0.00              
ATOM   1246 1HG1 VAL A  92     -13.572 -19.968 -20.005  1.00  0.00              
ATOM   1247 2HG1 VAL A  92     -14.918 -21.116 -20.206  1.00  0.00              
ATOM   1248 3HG1 VAL A  92     -13.888 -21.197 -18.757  1.00  0.00              
ATOM   1249 1HG2 VAL A  92     -11.216 -20.763 -20.243  1.00  0.00              
ATOM   1250 2HG2 VAL A  92     -11.476 -22.019 -19.009  1.00  0.00              
ATOM   1251 3HG2 VAL A  92     -10.883 -22.467 -20.626  1.00  0.00              
ATOM   1252  N   PHE A  93     -15.729 -23.561 -19.647  1.00  0.00              
ATOM   1253  CA  PHE A  93     -17.168 -23.628 -19.812  1.00  0.00              
ATOM   1254  C   PHE A  93     -17.717 -22.662 -18.761  1.00  0.00              
ATOM   1255  O   PHE A  93     -16.982 -22.201 -17.884  1.00  0.00              
ATOM   1256  CB  PHE A  93     -17.691 -25.068 -19.612  1.00  0.00              
ATOM   1257  CG  PHE A  93     -17.638 -25.565 -18.190  1.00  0.00              
ATOM   1258  CD1 PHE A  93     -18.736 -25.410 -17.338  1.00  0.00              
ATOM   1259  CD2 PHE A  93     -16.506 -26.225 -17.714  1.00  0.00              
ATOM   1260  CE1 PHE A  93     -18.705 -25.909 -16.038  1.00  0.00              
ATOM   1261  CE2 PHE A  93     -16.464 -26.727 -16.421  1.00  0.00              
ATOM   1262  CZ  PHE A  93     -17.569 -26.570 -15.575  1.00  0.00              
ATOM   1263  H   PHE A  93     -15.340 -23.559 -18.715  1.00  0.00              
ATOM   1264  HA  PHE A  93     -17.441 -23.301 -20.816  1.00  0.00              
ATOM   1265 1HB  PHE A  93     -18.734 -25.135 -19.918  1.00  0.00              
ATOM   1266 2HB  PHE A  93     -17.097 -25.766 -20.199  1.00  0.00              
ATOM   1267  HD1 PHE A  93     -19.623 -24.892 -17.702  1.00  0.00              
ATOM   1268  HD2 PHE A  93     -15.647 -26.346 -18.375  1.00  0.00              
ATOM   1269  HE1 PHE A  93     -19.568 -25.782 -15.386  1.00  0.00              
ATOM   1270  HE2 PHE A  93     -15.573 -27.242 -16.061  1.00  0.00              
ATOM   1271  HZ  PHE A  93     -17.542 -26.961 -14.558  1.00  0.00              
ATOM   1272  N   SER A  94     -18.985 -22.312 -18.886  1.00  0.00              
ATOM   1273  CA  SER A  94     -19.627 -21.444 -17.909  1.00  0.00              
ATOM   1274  C   SER A  94     -20.469 -22.303 -16.979  1.00  0.00              
ATOM   1275  O   SER A  94     -21.197 -23.189 -17.433  1.00  0.00              
ATOM   1276  CB  SER A  94     -20.513 -20.423 -18.617  1.00  0.00              
ATOM   1277  OG  SER A  94     -21.352 -19.766 -17.690  1.00  0.00              
ATOM   1278  H   SER A  94     -19.522 -22.652 -19.671  1.00  0.00              
ATOM   1279  HA  SER A  94     -18.924 -20.819 -17.357  1.00  0.00              
ATOM   1280 1HB  SER A  94     -19.874 -19.695 -19.116  1.00  0.00              
ATOM   1281 2HB  SER A  94     -21.119 -20.942 -19.359  1.00  0.00              
ATOM   1282  HG  SER A  94     -22.096 -19.376 -18.154  1.00  0.00              
ATOM   1283  N   ILE A  95     -20.369 -22.050 -15.679  1.00  0.00              
ATOM   1284  CA  ILE A  95     -21.210 -22.771 -14.737  1.00  0.00              
ATOM   1285  C   ILE A  95     -22.688 -22.401 -14.871  1.00  0.00              
ATOM   1286  O   ILE A  95     -23.555 -23.088 -14.332  1.00  0.00              
ATOM   1287  CB  ILE A  95     -20.784 -22.523 -13.276  1.00  0.00              
ATOM   1288  CG1 ILE A  95     -21.012 -21.062 -12.903  1.00  0.00              
ATOM   1289  CG2 ILE A  95     -19.332 -22.928 -13.079  1.00  0.00              
ATOM   1290  CD1 ILE A  95     -20.913 -20.824 -11.407  1.00  0.00              
ATOM   1291  H   ILE A  95     -19.716 -21.362 -15.329  1.00  0.00              
ATOM   1292  HA  ILE A  95     -21.190 -23.840 -14.945  1.00  0.00              
ATOM   1293  HB  ILE A  95     -21.421 -23.111 -12.615  1.00  0.00              
ATOM   1294 1HG1 ILE A  95     -20.262 -20.472 -13.428  1.00  0.00              
ATOM   1295 2HG1 ILE A  95     -22.004 -20.787 -13.262  1.00  0.00              
ATOM   1296 1HG2 ILE A  95     -19.041 -22.748 -12.044  1.00  0.00              
ATOM   1297 2HG2 ILE A  95     -19.214 -23.985 -13.310  1.00  0.00              
ATOM   1298 3HG2 ILE A  95     -18.697 -22.339 -13.741  1.00  0.00              
ATOM   1299 1HD1 ILE A  95     -21.084 -19.769 -11.193  1.00  0.00              
ATOM   1300 2HD1 ILE A  95     -21.664 -21.424 -10.892  1.00  0.00              
ATOM   1301 3HD1 ILE A  95     -19.922 -21.108 -11.057  1.00  0.00              
ATOM   1302  N   THR A  96     -22.975 -21.320 -15.593  1.00  0.00              
ATOM   1303  CA  THR A  96     -24.350 -20.874 -15.784  1.00  0.00              
ATOM   1304  C   THR A  96     -24.966 -21.395 -17.086  1.00  0.00              
ATOM   1305  O   THR A  96     -26.111 -21.085 -17.406  1.00  0.00              
ATOM   1306  CB  THR A  96     -24.428 -19.337 -15.804  1.00  0.00              
ATOM   1307  OG1 THR A  96     -23.738 -18.842 -16.955  1.00  0.00              
ATOM   1308  CG2 THR A  96     -23.792 -18.750 -14.548  1.00  0.00              
ATOM   1309  H   THR A  96     -22.223 -20.795 -16.018  1.00  0.00              
ATOM   1310  HA  THR A  96     -24.980 -21.270 -14.987  1.00  0.00              
ATOM   1311  HB  THR A  96     -25.474 -19.036 -15.855  1.00  0.00              
ATOM   1312  HG1 THR A  96     -24.037 -17.950 -17.147  1.00  0.00              
ATOM   1313 1HG2 THR A  96     -23.859 -17.662 -14.582  1.00  0.00              
ATOM   1314 2HG2 THR A  96     -24.319 -19.119 -13.668  1.00  0.00              
ATOM   1315 3HG2 THR A  96     -22.746 -19.048 -14.497  1.00  0.00              
ATOM   1316  N   GLU A  97     -24.214 -22.184 -17.842  1.00  0.00              
ATOM   1317  CA  GLU A  97     -24.754 -22.747 -19.067  1.00  0.00              
ATOM   1318  C   GLU A  97     -24.431 -24.235 -19.198  1.00  0.00              
ATOM   1319  O   GLU A  97     -23.299 -24.623 -19.506  1.00  0.00              
ATOM   1320  CB  GLU A  97     -24.218 -21.984 -20.280  1.00  0.00              
ATOM   1321  CG  GLU A  97     -24.599 -22.590 -21.624  1.00  0.00              
ATOM   1322  CD  GLU A  97     -26.091 -22.693 -21.773  1.00  0.00              
ATOM   1323  OE1 GLU A  97     -26.731 -21.673 -21.869  1.00  0.00              
ATOM   1324  OE2 GLU A  97     -26.581 -23.790 -21.903  1.00  0.00              
ATOM   1325  H   GLU A  97     -23.263 -22.402 -17.578  1.00  0.00              
ATOM   1326  HA  GLU A  97     -25.842 -22.674 -19.059  1.00  0.00              
ATOM   1327 1HB  GLU A  97     -24.610 -20.969 -20.217  1.00  0.00              
ATOM   1328 2HB  GLU A  97     -23.132 -21.961 -20.188  1.00  0.00              
ATOM   1329 1HG  GLU A  97     -24.186 -22.051 -22.476  1.00  0.00              
ATOM   1330 2HG  GLU A  97     -24.169 -23.590 -21.585  1.00  0.00              
ATOM   1331  N   MET A  98     -25.441 -25.065 -18.958  1.00  0.00              
ATOM   1332  CA  MET A  98     -25.291 -26.511 -19.030  1.00  0.00              
ATOM   1333  C   MET A  98     -24.761 -27.017 -20.378  1.00  0.00              
ATOM   1334  O   MET A  98     -24.046 -28.015 -20.426  1.00  0.00              
ATOM   1335  CB  MET A  98     -26.633 -27.170 -18.722  1.00  0.00              
ATOM   1336  CG  MET A  98     -26.583 -28.689 -18.631  1.00  0.00              
ATOM   1337  SD  MET A  98     -25.561 -29.270 -17.263  1.00  0.00              
ATOM   1338  CE  MET A  98     -26.606 -28.867 -15.866  1.00  0.00              
ATOM   1339  H   MET A  98     -26.341 -24.675 -18.717  1.00  0.00              
ATOM   1340  HA  MET A  98     -24.553 -26.845 -18.301  1.00  0.00              
ATOM   1341 1HB  MET A  98     -26.977 -26.761 -17.773  1.00  0.00              
ATOM   1342 2HB  MET A  98     -27.321 -26.877 -19.516  1.00  0.00              
ATOM   1343 1HG  MET A  98     -27.600 -29.056 -18.500  1.00  0.00              
ATOM   1344 2HG  MET A  98     -26.177 -29.071 -19.568  1.00  0.00              
ATOM   1345 1HE  MET A  98     -26.111 -29.167 -14.942  1.00  0.00              
ATOM   1346 2HE  MET A  98     -26.791 -27.792 -15.847  1.00  0.00              
ATOM   1347 3HE  MET A  98     -27.555 -29.397 -15.957  1.00  0.00              
ATOM   1348  N   GLU A  99     -25.083 -26.335 -21.473  1.00  0.00              
ATOM   1349  CA  GLU A  99     -24.641 -26.815 -22.781  1.00  0.00              
ATOM   1350  C   GLU A  99     -23.134 -26.633 -22.988  1.00  0.00              
ATOM   1351  O   GLU A  99     -22.506 -27.418 -23.700  1.00  0.00              
ATOM   1352  CB  GLU A  99     -25.410 -26.095 -23.892  1.00  0.00              
ATOM   1353  CG  GLU A  99     -26.884 -26.462 -23.976  1.00  0.00              
ATOM   1354  CD  GLU A  99     -27.581 -25.679 -25.054  1.00  0.00              
ATOM   1355  OE1 GLU A  99     -26.942 -24.870 -25.682  1.00  0.00              
ATOM   1356  OE2 GLU A  99     -28.722 -25.969 -25.327  1.00  0.00              
ATOM   1357  H   GLU A  99     -25.631 -25.488 -21.418  1.00  0.00              
ATOM   1358  HA  GLU A  99     -24.824 -27.887 -22.863  1.00  0.00              
ATOM   1359 1HB  GLU A  99     -25.313 -25.025 -23.704  1.00  0.00              
ATOM   1360 2HB  GLU A  99     -24.919 -26.345 -24.833  1.00  0.00              
ATOM   1361 1HG  GLU A  99     -27.058 -27.527 -24.132  1.00  0.00              
ATOM   1362 2HG  GLU A  99     -27.277 -26.170 -23.003  1.00  0.00              
ATOM   1363  N   SER A 100     -22.549 -25.614 -22.357  1.00  0.00              
ATOM   1364  CA  SER A 100     -21.122 -25.332 -22.544  1.00  0.00              
ATOM   1365  C   SER A 100     -20.349 -26.378 -21.742  1.00  0.00              
ATOM   1366  O   SER A 100     -19.252 -26.799 -22.130  1.00  0.00              
ATOM   1367  CB  SER A 100     -20.764 -23.915 -22.059  1.00  0.00              
ATOM   1368  OG  SER A 100     -20.882 -23.777 -20.651  1.00  0.00              
ATOM   1369  H   SER A 100     -23.091 -25.023 -21.742  1.00  0.00              
ATOM   1370  HA  SER A 100     -20.822 -25.294 -23.592  1.00  0.00              
ATOM   1371 1HB  SER A 100     -19.736 -23.698 -22.348  1.00  0.00              
ATOM   1372 2HB  SER A 100     -21.433 -23.202 -22.538  1.00  0.00              
ATOM   1373  HG  SER A 100     -21.805 -23.648 -20.419  1.00  0.00              
ATOM   1374  N   PHE A 101     -20.943 -26.818 -20.633  1.00  0.00              
ATOM   1375  CA  PHE A 101     -20.363 -27.887 -19.840  1.00  0.00              
ATOM   1376  C   PHE A 101     -20.464 -29.205 -20.596  1.00  0.00              
ATOM   1377  O   PHE A 101     -19.493 -29.962 -20.689  1.00  0.00              
ATOM   1378  CB  PHE A 101     -21.059 -27.993 -18.482  1.00  0.00              
ATOM   1379  CG  PHE A 101     -20.619 -29.175 -17.666  1.00  0.00              
ATOM   1380  CD1 PHE A 101     -19.313 -29.271 -17.207  1.00  0.00              
ATOM   1381  CD2 PHE A 101     -21.507 -30.193 -17.357  1.00  0.00              
ATOM   1382  CE1 PHE A 101     -18.907 -30.358 -16.456  1.00  0.00              
ATOM   1383  CE2 PHE A 101     -21.104 -31.280 -16.606  1.00  0.00              
ATOM   1384  CZ  PHE A 101     -19.802 -31.362 -16.155  1.00  0.00              
ATOM   1385  H   PHE A 101     -21.814 -26.402 -20.335  1.00  0.00              
ATOM   1386  HA  PHE A 101     -19.303 -27.690 -19.671  1.00  0.00              
ATOM   1387 1HB  PHE A 101     -20.851 -27.107 -17.884  1.00  0.00              
ATOM   1388 2HB  PHE A 101     -22.135 -28.093 -18.619  1.00  0.00              
ATOM   1389  HD1 PHE A 101     -18.606 -28.476 -17.443  1.00  0.00              
ATOM   1390  HD2 PHE A 101     -22.536 -30.128 -17.713  1.00  0.00              
ATOM   1391  HE1 PHE A 101     -17.878 -30.421 -16.101  1.00  0.00              
ATOM   1392  HE2 PHE A 101     -21.813 -32.073 -16.369  1.00  0.00              
ATOM   1393  HZ  PHE A 101     -19.483 -32.220 -15.565  1.00  0.00              
ATOM   1394  N   ALA A 102     -21.648 -29.470 -21.139  1.00  0.00              
ATOM   1395  CA  ALA A 102     -21.878 -30.704 -21.882  1.00  0.00              
ATOM   1396  C   ALA A 102     -20.888 -30.798 -23.039  1.00  0.00              
ATOM   1397  O   ALA A 102     -20.401 -31.880 -23.372  1.00  0.00              
ATOM   1398  CB  ALA A 102     -23.304 -30.739 -22.410  1.00  0.00              
ATOM   1399  H   ALA A 102     -22.404 -28.808 -21.038  1.00  0.00              
ATOM   1400  HA  ALA A 102     -21.707 -31.550 -21.216  1.00  0.00              
ATOM   1401 1HB  ALA A 102     -23.463 -31.664 -22.962  1.00  0.00              
ATOM   1402 2HB  ALA A 102     -24.003 -30.690 -21.575  1.00  0.00              
ATOM   1403 3HB  ALA A 102     -23.468 -29.889 -23.071  1.00  0.00              
ATOM   1404  N   ALA A 103     -20.573 -29.651 -23.630  1.00  0.00              
ATOM   1405  CA  ALA A 103     -19.644 -29.605 -24.747  1.00  0.00              
ATOM   1406  C   ALA A 103     -18.201 -29.995 -24.404  1.00  0.00              
ATOM   1407  O   ALA A 103     -17.426 -30.345 -25.293  1.00  0.00              
ATOM   1408  CB  ALA A 103     -19.673 -28.210 -25.380  1.00  0.00              
ATOM   1409  H   ALA A 103     -20.986 -28.791 -23.298  1.00  0.00              
ATOM   1410  HA  ALA A 103     -19.961 -30.331 -25.496  1.00  0.00              
ATOM   1411 1HB  ALA A 103     -18.976 -28.177 -26.217  1.00  0.00              
ATOM   1412 2HB  ALA A 103     -20.680 -27.993 -25.737  1.00  0.00              
ATOM   1413 3HB  ALA A 103     -19.384 -27.468 -24.637  1.00  0.00              
ATOM   1414  N   THR A 104     -17.839 -29.952 -23.126  1.00  0.00              
ATOM   1415  CA  THR A 104     -16.455 -30.213 -22.748  1.00  0.00              
ATOM   1416  C   THR A 104     -15.978 -31.629 -23.040  1.00  0.00              
ATOM   1417  O   THR A 104     -14.784 -31.861 -23.227  1.00  0.00              
ATOM   1418  CB  THR A 104     -16.203 -29.903 -21.246  1.00  0.00              
ATOM   1419  OG1 THR A 104     -16.985 -30.776 -20.425  1.00  0.00              
ATOM   1420  CG2 THR A 104     -16.570 -28.452 -20.928  1.00  0.00              
ATOM   1421  H   THR A 104     -18.514 -29.739 -22.405  1.00  0.00              
ATOM   1422  HA  THR A 104     -15.787 -29.577 -23.330  1.00  0.00              
ATOM   1423  HB  THR A 104     -15.150 -30.067 -21.021  1.00  0.00              
ATOM   1424  HG1 THR A 104     -16.822 -30.576 -19.500  1.00  0.00              
ATOM   1425 1HG2 THR A 104     -16.387 -28.255 -19.872  1.00  0.00              
ATOM   1426 2HG2 THR A 104     -15.961 -27.782 -21.535  1.00  0.00              
ATOM   1427 3HG2 THR A 104     -17.623 -28.286 -21.151  1.00  0.00              
ATOM   1428  N   ALA A 105     -16.900 -32.582 -23.081  1.00  0.00              
ATOM   1429  CA  ALA A 105     -16.539 -33.941 -23.476  1.00  0.00              
ATOM   1430  C   ALA A 105     -16.115 -34.008 -24.946  1.00  0.00              
ATOM   1431  O   ALA A 105     -15.160 -34.717 -25.296  1.00  0.00              
ATOM   1432  CB  ALA A 105     -17.713 -34.897 -23.218  1.00  0.00              
ATOM   1433  H   ALA A 105     -17.859 -32.379 -22.841  1.00  0.00              
ATOM   1434  HA  ALA A 105     -15.683 -34.262 -22.882  1.00  0.00              
ATOM   1435 1HB  ALA A 105     -17.431 -35.907 -23.516  1.00  0.00              
ATOM   1436 2HB  ALA A 105     -17.963 -34.889 -22.157  1.00  0.00              
ATOM   1437 3HB  ALA A 105     -18.577 -34.576 -23.798  1.00  0.00              
ATOM   1438  N   ASP A 106     -16.810 -33.266 -25.804  1.00  0.00              
ATOM   1439  CA  ASP A 106     -16.449 -33.231 -27.216  1.00  0.00              
ATOM   1440  C   ASP A 106     -15.170 -32.438 -27.457  1.00  0.00              
ATOM   1441  O   ASP A 106     -14.381 -32.786 -28.339  1.00  0.00              
ATOM   1442  CB  ASP A 106     -17.594 -32.639 -28.042  1.00  0.00              
ATOM   1443  CG  ASP A 106     -18.798 -33.557 -28.198  1.00  0.00              
ATOM   1444  OD1 ASP A 106     -18.678 -34.720 -27.891  1.00  0.00              
ATOM   1445  OD2 ASP A 106     -19.866 -33.063 -28.471  1.00  0.00              
ATOM   1446  H   ASP A 106     -17.595 -32.718 -25.483  1.00  0.00              
ATOM   1447  HA  ASP A 106     -16.248 -34.242 -27.571  1.00  0.00              
ATOM   1448 1HB  ASP A 106     -17.926 -31.663 -27.687  1.00  0.00              
ATOM   1449 2HB  ASP A 106     -17.096 -32.526 -29.006  1.00  0.00              
ATOM   1450  N   PHE A 107     -14.970 -31.367 -26.687  1.00  0.00              
ATOM   1451  CA  PHE A 107     -13.775 -30.542 -26.847  1.00  0.00              
ATOM   1452  C   PHE A 107     -12.572 -31.377 -26.431  1.00  0.00              
ATOM   1453  O   PHE A 107     -11.549 -31.369 -27.102  1.00  0.00              
ATOM   1454  CB  PHE A 107     -13.841 -29.279 -25.972  1.00  0.00              
ATOM   1455  CG  PHE A 107     -14.691 -28.176 -26.550  1.00  0.00              
ATOM   1456  CD1 PHE A 107     -14.373 -27.602 -27.775  1.00  0.00              
ATOM   1457  CD2 PHE A 107     -15.782 -27.674 -25.840  1.00  0.00              
ATOM   1458  CE1 PHE A 107     -15.122 -26.537 -28.288  1.00  0.00              
ATOM   1459  CE2 PHE A 107     -16.539 -26.615 -26.340  1.00  0.00              
ATOM   1460  CZ  PHE A 107     -16.209 -26.042 -27.565  1.00  0.00              
ATOM   1461  H   PHE A 107     -15.649 -31.118 -25.982  1.00  0.00              
ATOM   1462  HA  PHE A 107     -13.658 -30.259 -27.894  1.00  0.00              
ATOM   1463 1HB  PHE A 107     -14.264 -29.519 -24.999  1.00  0.00              
ATOM   1464 2HB  PHE A 107     -12.843 -28.863 -25.841  1.00  0.00              
ATOM   1465  HD1 PHE A 107     -13.527 -27.992 -28.341  1.00  0.00              
ATOM   1466  HD2 PHE A 107     -16.039 -28.123 -24.881  1.00  0.00              
ATOM   1467  HE1 PHE A 107     -14.856 -26.097 -29.249  1.00  0.00              
ATOM   1468  HE2 PHE A 107     -17.387 -26.234 -25.772  1.00  0.00              
ATOM   1469  HZ  PHE A 107     -16.793 -25.212 -27.959  1.00  0.00              
ATOM   1470  N   ARG A 108     -12.701 -32.111 -25.331  1.00  0.00              
ATOM   1471  CA  ARG A 108     -11.613 -32.976 -24.887  1.00  0.00              
ATOM   1472  C   ARG A 108     -11.359 -34.109 -25.890  1.00  0.00              
ATOM   1473  O   ARG A 108     -10.207 -34.468 -26.152  1.00  0.00              
ATOM   1474  CB  ARG A 108     -11.914 -33.556 -23.497  1.00  0.00              
ATOM   1475  CG  ARG A 108     -10.810 -34.474 -22.979  1.00  0.00              
ATOM   1476  CD  ARG A 108     -11.088 -34.979 -21.572  1.00  0.00              
ATOM   1477  NE  ARG A 108     -10.129 -36.005 -21.154  1.00  0.00              
ATOM   1478  CZ  ARG A 108      -8.909 -35.762 -20.668  1.00  0.00              
ATOM   1479  NH1 ARG A 108      -8.475 -34.512 -20.525  1.00  0.00              
ATOM   1480  NH2 ARG A 108      -8.115 -36.772 -20.318  1.00  0.00              
ATOM   1481  H   ARG A 108     -13.554 -32.078 -24.790  1.00  0.00              
ATOM   1482  HA  ARG A 108     -10.687 -32.403 -24.827  1.00  0.00              
ATOM   1483 1HB  ARG A 108     -12.047 -32.712 -22.823  1.00  0.00              
ATOM   1484 2HB  ARG A 108     -12.851 -34.107 -23.579  1.00  0.00              
ATOM   1485 1HG  ARG A 108     -10.725 -35.328 -23.651  1.00  0.00              
ATOM   1486 2HG  ARG A 108      -9.871 -33.918 -22.977  1.00  0.00              
ATOM   1487 1HD  ARG A 108     -11.027 -34.142 -20.877  1.00  0.00              
ATOM   1488 2HD  ARG A 108     -12.089 -35.406 -21.542  1.00  0.00              
ATOM   1489  HE  ARG A 108     -10.218 -37.012 -21.161  1.00  0.00              
ATOM   1490 1HH1 ARG A 108      -9.073 -33.739 -20.784  1.00  0.00              
ATOM   1491 2HH1 ARG A 108      -7.551 -34.340 -20.156  1.00  0.00              
ATOM   1492 1HH2 ARG A 108      -8.439 -37.724 -20.420  1.00  0.00              
ATOM   1493 2HH2 ARG A 108      -7.193 -36.583 -19.952  1.00  0.00              
ATOM   1494  N   GLU A 109     -12.424 -34.673 -26.456  1.00  0.00              
ATOM   1495  CA  GLU A 109     -12.248 -35.723 -27.459  1.00  0.00              
ATOM   1496  C   GLU A 109     -11.372 -35.199 -28.591  1.00  0.00              
ATOM   1497  O   GLU A 109     -10.426 -35.862 -29.024  1.00  0.00              
ATOM   1498  CB  GLU A 109     -13.598 -36.198 -28.001  1.00  0.00              
ATOM   1499  CG  GLU A 109     -13.504 -37.306 -29.041  1.00  0.00              
ATOM   1500  CD  GLU A 109     -14.868 -37.737 -29.504  1.00  0.00              
ATOM   1501  OE1 GLU A 109     -15.836 -37.208 -29.014  1.00  0.00              
ATOM   1502  OE2 GLU A 109     -14.941 -38.514 -30.427  1.00  0.00              
ATOM   1503  H   GLU A 109     -13.358 -34.385 -26.203  1.00  0.00              
ATOM   1504  HA  GLU A 109     -11.738 -36.578 -27.014  1.00  0.00              
ATOM   1505 1HB  GLU A 109     -14.178 -36.550 -27.148  1.00  0.00              
ATOM   1506 2HB  GLU A 109     -14.089 -35.329 -28.440  1.00  0.00              
ATOM   1507 1HG  GLU A 109     -12.895 -37.039 -29.904  1.00  0.00              
ATOM   1508 2HG  GLU A 109     -13.028 -38.123 -28.501  1.00  0.00              
ATOM   1509  N   GLN A 110     -11.689 -33.999 -29.068  1.00  0.00              
ATOM   1510  CA  GLN A 110     -10.917 -33.395 -30.144  1.00  0.00              
ATOM   1511  C   GLN A 110      -9.472 -33.104 -29.731  1.00  0.00              
ATOM   1512  O   GLN A 110      -8.532 -33.346 -30.507  1.00  0.00              
ATOM   1513  CB  GLN A 110     -11.588 -32.099 -30.607  1.00  0.00              
ATOM   1514  CG  GLN A 110     -12.890 -32.308 -31.361  1.00  0.00              
ATOM   1515  CD  GLN A 110     -13.655 -31.014 -31.566  1.00  0.00              
ATOM   1516  OE1 GLN A 110     -13.269 -29.961 -31.051  1.00  0.00              
ATOM   1517  NE2 GLN A 110     -14.747 -31.085 -32.318  1.00  0.00              
ATOM   1518  H   GLN A 110     -12.474 -33.495 -28.683  1.00  0.00              
ATOM   1519  HA  GLN A 110     -10.851 -34.090 -30.981  1.00  0.00              
ATOM   1520 1HB  GLN A 110     -11.771 -31.502 -29.713  1.00  0.00              
ATOM   1521 2HB  GLN A 110     -10.871 -31.584 -31.246  1.00  0.00              
ATOM   1522 1HG  GLN A 110     -12.951 -32.882 -32.286  1.00  0.00              
ATOM   1523 2HG  GLN A 110     -13.368 -32.867 -30.556  1.00  0.00              
ATOM   1524 1HE2 GLN A 110     -15.293 -30.264 -32.489  1.00  0.00              
ATOM   1525 2HE2 GLN A 110     -15.025 -31.960 -32.716  1.00  0.00              
ATOM   1526  N   ILE A 111      -9.290 -32.602 -28.510  1.00  0.00              
ATOM   1527  CA  ILE A 111      -7.958 -32.310 -27.991  1.00  0.00              
ATOM   1528  C   ILE A 111      -7.088 -33.567 -27.896  1.00  0.00              
ATOM   1529  O   ILE A 111      -5.909 -33.543 -28.253  1.00  0.00              
ATOM   1530  CB  ILE A 111      -8.023 -31.649 -26.578  1.00  0.00              
ATOM   1531  CG1 ILE A 111      -8.596 -30.230 -26.682  1.00  0.00              
ATOM   1532  CG2 ILE A 111      -6.638 -31.602 -25.967  1.00  0.00              
ATOM   1533  CD1 ILE A 111      -9.001 -29.615 -25.347  1.00  0.00              
ATOM   1534  H   ILE A 111     -10.095 -32.418 -27.928  1.00  0.00              
ATOM   1535  HA  ILE A 111      -7.413 -31.662 -28.676  1.00  0.00              
ATOM   1536  HB  ILE A 111      -8.686 -32.234 -25.942  1.00  0.00              
ATOM   1537 1HG1 ILE A 111      -7.835 -29.605 -27.148  1.00  0.00              
ATOM   1538 2HG1 ILE A 111      -9.471 -30.281 -27.331  1.00  0.00              
ATOM   1539 1HG2 ILE A 111      -6.691 -31.139 -24.982  1.00  0.00              
ATOM   1540 2HG2 ILE A 111      -6.247 -32.614 -25.871  1.00  0.00              
ATOM   1541 3HG2 ILE A 111      -5.977 -31.017 -26.607  1.00  0.00              
ATOM   1542 1HD1 ILE A 111      -9.396 -28.613 -25.512  1.00  0.00              
ATOM   1543 2HD1 ILE A 111      -9.767 -30.234 -24.877  1.00  0.00              
ATOM   1544 3HD1 ILE A 111      -8.132 -29.557 -24.694  1.00  0.00              
ATOM   1545  N   LEU A 112      -7.666 -34.656 -27.395  1.00  0.00              
ATOM   1546  CA  LEU A 112      -6.914 -35.901 -27.226  1.00  0.00              
ATOM   1547  C   LEU A 112      -6.557 -36.514 -28.584  1.00  0.00              
ATOM   1548  O   LEU A 112      -5.459 -37.042 -28.762  1.00  0.00              
ATOM   1549  CB  LEU A 112      -7.720 -36.897 -26.383  1.00  0.00              
ATOM   1550  CG  LEU A 112      -7.918 -36.500 -24.914  1.00  0.00              
ATOM   1551  CD1 LEU A 112      -8.838 -37.497 -24.223  1.00  0.00              
ATOM   1552  CD2 LEU A 112      -6.567 -36.440 -24.217  1.00  0.00              
ATOM   1553  H   LEU A 112      -8.638 -34.628 -27.127  1.00  0.00              
ATOM   1554  HA  LEU A 112      -5.972 -35.692 -26.721  1.00  0.00              
ATOM   1555 1HB  LEU A 112      -8.669 -36.851 -26.914  1.00  0.00              
ATOM   1556 2HB  LEU A 112      -7.314 -37.906 -26.452  1.00  0.00              
ATOM   1557  HG  LEU A 112      -8.343 -35.496 -24.905  1.00  0.00              
ATOM   1558 1HD1 LEU A 112      -8.973 -37.206 -23.181  1.00  0.00              
ATOM   1559 2HD1 LEU A 112      -9.806 -37.506 -24.724  1.00  0.00              
ATOM   1560 3HD1 LEU A 112      -8.396 -38.491 -24.268  1.00  0.00              
ATOM   1561 1HD2 LEU A 112      -6.709 -36.156 -23.174  1.00  0.00              
ATOM   1562 2HD2 LEU A 112      -6.088 -37.418 -24.266  1.00  0.00              
ATOM   1563 3HD2 LEU A 112      -5.935 -35.701 -24.710  1.00  0.00              
ATOM   1564  N   ARG A 113      -7.482 -36.426 -29.534  1.00  0.00              
ATOM   1565  CA  ARG A 113      -7.257 -36.936 -30.892  1.00  0.00              
ATOM   1566  C   ARG A 113      -6.146 -36.167 -31.620  1.00  0.00              
ATOM   1567  O   ARG A 113      -5.264 -36.757 -32.247  1.00  0.00              
ATOM   1568  CB  ARG A 113      -8.557 -36.840 -31.702  1.00  0.00              
ATOM   1569  CG  ARG A 113      -8.415 -37.265 -33.165  1.00  0.00              
ATOM   1570  CD  ARG A 113      -9.693 -37.004 -33.956  1.00  0.00              
ATOM   1571  NE  ARG A 113     -10.200 -35.632 -33.840  1.00  0.00              
ATOM   1572  CZ  ARG A 113      -9.715 -34.572 -34.490  1.00  0.00              
ATOM   1573  NH1 ARG A 113      -8.690 -34.704 -35.320  1.00  0.00              
ATOM   1574  NH2 ARG A 113     -10.268 -33.371 -34.315  1.00  0.00              
ATOM   1575  H   ARG A 113      -8.367 -35.995 -29.312  1.00  0.00              
ATOM   1576  HA  ARG A 113      -6.924 -37.973 -30.846  1.00  0.00              
ATOM   1577 1HB  ARG A 113      -9.288 -37.476 -31.206  1.00  0.00              
ATOM   1578 2HB  ARG A 113      -8.886 -35.802 -31.654  1.00  0.00              
ATOM   1579 1HG  ARG A 113      -7.595 -36.703 -33.612  1.00  0.00              
ATOM   1580 2HG  ARG A 113      -8.184 -38.331 -33.195  1.00  0.00              
ATOM   1581 1HD  ARG A 113      -9.501 -37.196 -35.011  1.00  0.00              
ATOM   1582 2HD  ARG A 113     -10.473 -37.675 -33.601  1.00  0.00              
ATOM   1583  HE  ARG A 113     -10.961 -35.272 -33.280  1.00  0.00              
ATOM   1584 1HH1 ARG A 113      -8.272 -35.613 -35.462  1.00  0.00              
ATOM   1585 2HH1 ARG A 113      -8.331 -33.895 -35.806  1.00  0.00              
ATOM   1586 1HH2 ARG A 113     -11.055 -33.267 -33.689  1.00  0.00              
ATOM   1587 2HH2 ARG A 113      -9.898 -32.572 -34.807  1.00  0.00              
ATOM   1588  N   VAL A 114      -6.202 -34.841 -31.531  1.00  0.00              
ATOM   1589  CA  VAL A 114      -5.234 -33.973 -32.190  1.00  0.00              
ATOM   1590  C   VAL A 114      -3.842 -34.109 -31.583  1.00  0.00              
ATOM   1591  O   VAL A 114      -2.841 -34.199 -32.309  1.00  0.00              
ATOM   1592  CB  VAL A 114      -5.668 -32.497 -32.120  1.00  0.00              
ATOM   1593  CG1 VAL A 114      -4.561 -31.591 -32.640  1.00  0.00              
ATOM   1594  CG2 VAL A 114      -6.948 -32.279 -32.912  1.00  0.00              
ATOM   1595  H   VAL A 114      -6.944 -34.426 -30.985  1.00  0.00              
ATOM   1596  HA  VAL A 114      -5.101 -34.250 -33.237  1.00  0.00              
ATOM   1597  HB  VAL A 114      -5.889 -32.241 -31.084  1.00  0.00              
ATOM   1598 1HG1 VAL A 114      -4.884 -30.552 -32.583  1.00  0.00              
ATOM   1599 2HG1 VAL A 114      -3.665 -31.726 -32.033  1.00  0.00              
ATOM   1600 3HG1 VAL A 114      -4.340 -31.845 -33.676  1.00  0.00              
ATOM   1601 1HG2 VAL A 114      -7.240 -31.231 -32.851  1.00  0.00              
ATOM   1602 2HG2 VAL A 114      -6.780 -32.550 -33.954  1.00  0.00              
ATOM   1603 3HG2 VAL A 114      -7.742 -32.901 -32.498  1.00  0.00              
ATOM   1604  N   LYS A 115      -3.778 -34.126 -30.254  1.00  0.00              
ATOM   1605  CA  LYS A 115      -2.504 -34.239 -29.555  1.00  0.00              
ATOM   1606  C   LYS A 115      -1.996 -35.681 -29.463  1.00  0.00              
ATOM   1607  O   LYS A 115      -0.793 -35.908 -29.308  1.00  0.00              
ATOM   1608  CB  LYS A 115      -2.628 -33.643 -28.152  1.00  0.00              
ATOM   1609  CG  LYS A 115      -2.861 -32.138 -28.126  1.00  0.00              
ATOM   1610  CD  LYS A 115      -1.606 -31.376 -28.525  1.00  0.00              
ATOM   1611  CE  LYS A 115      -0.535 -31.469 -27.448  1.00  0.00              
ATOM   1612  NZ  LYS A 115       0.721 -30.782 -27.852  1.00  0.00              
ATOM   1613  H   LYS A 115      -4.631 -34.059 -29.716  1.00  0.00              
ATOM   1614  HA  LYS A 115      -1.733 -33.696 -30.103  1.00  0.00              
ATOM   1615 1HB  LYS A 115      -3.461 -34.147 -27.663  1.00  0.00              
ATOM   1616 2HB  LYS A 115      -1.703 -33.875 -27.623  1.00  0.00              
ATOM   1617 1HG  LYS A 115      -3.667 -31.900 -28.821  1.00  0.00              
ATOM   1618 2HG  LYS A 115      -3.156 -31.850 -27.117  1.00  0.00              
ATOM   1619 1HD  LYS A 115      -1.224 -31.799 -29.456  1.00  0.00              
ATOM   1620 2HD  LYS A 115      -1.870 -30.331 -28.684  1.00  0.00              
ATOM   1621 1HE  LYS A 115      -0.923 -31.011 -26.540  1.00  0.00              
ATOM   1622 2HE  LYS A 115      -0.328 -32.523 -27.263  1.00  0.00              
ATOM   1623 1HZ  LYS A 115       1.404 -30.867 -27.112  1.00  0.00              
ATOM   1624 2HZ  LYS A 115       1.083 -31.207 -28.695  1.00  0.00              
ATOM   1625 3HZ  LYS A 115       0.530 -29.805 -28.023  1.00  0.00              
ATOM   1626  N   GLU A 116      -2.906 -36.648 -29.555  1.00  0.00              
ATOM   1627  CA  GLU A 116      -2.537 -38.058 -29.426  1.00  0.00              
ATOM   1628  C   GLU A 116      -1.796 -38.292 -28.111  1.00  0.00              
ATOM   1629  O   GLU A 116      -0.779 -38.982 -28.074  1.00  0.00              
ATOM   1630  CB  GLU A 116      -1.674 -38.504 -30.608  1.00  0.00              
ATOM   1631  CG  GLU A 116      -2.357 -38.389 -31.964  1.00  0.00              
ATOM   1632  CD  GLU A 116      -1.448 -38.841 -33.073  1.00  0.00              
ATOM   1633  OE1 GLU A 116      -0.335 -39.212 -32.789  1.00  0.00              
ATOM   1634  OE2 GLU A 116      -1.902 -38.921 -34.190  1.00  0.00              
ATOM   1635  H   GLU A 116      -3.873 -36.405 -29.718  1.00  0.00              
ATOM   1636  HA  GLU A 116      -3.436 -38.675 -29.402  1.00  0.00              
ATOM   1637 1HB  GLU A 116      -0.778 -37.883 -30.600  1.00  0.00              
ATOM   1638 2HB  GLU A 116      -1.399 -39.543 -30.428  1.00  0.00              
ATOM   1639 1HG  GLU A 116      -3.299 -38.935 -32.022  1.00  0.00              
ATOM   1640 2HG  GLU A 116      -2.550 -37.322 -32.064  1.00  0.00              
ATOM   1641  N   ASP A 117      -2.321 -37.713 -27.034  1.00  0.00              
ATOM   1642  CA  ASP A 117      -1.664 -37.768 -25.735  1.00  0.00              
ATOM   1643  C   ASP A 117      -2.671 -37.613 -24.589  1.00  0.00              
ATOM   1644  O   ASP A 117      -3.155 -36.515 -24.315  1.00  0.00              
ATOM   1645  CB  ASP A 117      -0.587 -36.685 -25.641  1.00  0.00              
ATOM   1646  CG  ASP A 117       0.232 -36.722 -24.357  1.00  0.00              
ATOM   1647  OD1 ASP A 117      -0.056 -37.540 -23.516  1.00  0.00              
ATOM   1648  OD2 ASP A 117       1.229 -36.044 -24.293  1.00  0.00              
ATOM   1649  H   ASP A 117      -3.199 -37.223 -27.122  1.00  0.00              
ATOM   1650  HA  ASP A 117      -1.195 -38.743 -25.599  1.00  0.00              
ATOM   1651 1HB  ASP A 117       0.086 -36.665 -26.499  1.00  0.00              
ATOM   1652 2HB  ASP A 117      -1.212 -35.791 -25.647  1.00  0.00              
ATOM   1653  N   GLU A 118      -2.972 -38.730 -23.928  1.00  0.00              
ATOM   1654  CA  GLU A 118      -3.878 -38.768 -22.779  1.00  0.00              
ATOM   1655  C   GLU A 118      -3.390 -37.979 -21.580  1.00  0.00              
ATOM   1656  O   GLU A 118      -4.178 -37.598 -20.716  1.00  0.00              
ATOM   1657  CB  GLU A 118      -4.124 -40.219 -22.359  1.00  0.00              
ATOM   1658  CG  GLU A 118      -4.990 -41.015 -23.325  1.00  0.00              
ATOM   1659  CD  GLU A 118      -5.145 -42.440 -22.872  1.00  0.00              
ATOM   1660  OE1 GLU A 118      -4.552 -42.797 -21.882  1.00  0.00              
ATOM   1661  OE2 GLU A 118      -5.944 -43.141 -23.447  1.00  0.00              
ATOM   1662  H   GLU A 118      -2.546 -39.588 -24.247  1.00  0.00              
ATOM   1663  HA  GLU A 118      -4.831 -38.310 -23.044  1.00  0.00              
ATOM   1664 1HB  GLU A 118      -3.147 -40.695 -22.271  1.00  0.00              
ATOM   1665 2HB  GLU A 118      -4.603 -40.191 -21.380  1.00  0.00              
ATOM   1666 1HG  GLU A 118      -5.974 -40.577 -23.487  1.00  0.00              
ATOM   1667 2HG  GLU A 118      -4.425 -40.990 -24.256  1.00  0.00              
ATOM   1668  N   ASN A 119      -2.082 -37.761 -21.517  1.00  0.00              
ATOM   1669  CA  ASN A 119      -1.492 -37.005 -20.425  1.00  0.00              
ATOM   1670  C   ASN A 119      -1.245 -35.551 -20.786  1.00  0.00              
ATOM   1671  O   ASN A 119      -0.507 -34.857 -20.088  1.00  0.00              
ATOM   1672  CB  ASN A 119      -0.200 -37.646 -19.954  1.00  0.00              
ATOM   1673  CG  ASN A 119      -0.398 -38.952 -19.237  1.00  0.00              
ATOM   1674  OD1 ASN A 119      -1.450 -39.200 -18.637  1.00  0.00              
ATOM   1675  ND2 ASN A 119       0.637 -39.753 -19.225  1.00  0.00              
ATOM   1676  H   ASN A 119      -1.482 -38.128 -22.242  1.00  0.00              
ATOM   1677  HA  ASN A 119      -2.178 -36.983 -19.577  1.00  0.00              
ATOM   1678 1HB  ASN A 119       0.657 -37.732 -20.624  1.00  0.00              
ATOM   1679 2HB  ASN A 119      -0.007 -36.866 -19.217  1.00  0.00              
ATOM   1680 1HD2 ASN A 119       0.577 -40.640 -18.766  1.00  0.00              
ATOM   1681 2HD2 ASN A 119       1.486 -39.478 -19.675  1.00  0.00              
ATOM   1682  N   VAL A 120      -1.853 -35.088 -21.874  1.00  0.00              
ATOM   1683  CA  VAL A 120      -1.688 -33.692 -22.281  1.00  0.00              
ATOM   1684  C   VAL A 120      -2.150 -32.772 -21.140  1.00  0.00              
ATOM   1685  O   VAL A 120      -3.218 -32.979 -20.575  1.00  0.00              
ATOM   1686  CB  VAL A 120      -2.481 -33.368 -23.562  1.00  0.00              
ATOM   1687  CG1 VAL A 120      -3.977 -33.451 -23.298  1.00  0.00              
ATOM   1688  CG2 VAL A 120      -2.109 -31.989 -24.084  1.00  0.00              
ATOM   1689  H   VAL A 120      -2.436 -35.697 -22.429  1.00  0.00              
ATOM   1690  HA  VAL A 120      -0.639 -33.451 -22.456  1.00  0.00              
ATOM   1691  HB  VAL A 120      -2.208 -34.084 -24.337  1.00  0.00              
ATOM   1692 1HG1 VAL A 120      -4.521 -33.219 -24.213  1.00  0.00              
ATOM   1693 2HG1 VAL A 120      -4.233 -34.458 -22.968  1.00  0.00              
ATOM   1694 3HG1 VAL A 120      -4.250 -32.734 -22.523  1.00  0.00              
ATOM   1695 1HG2 VAL A 120      -2.677 -31.776 -24.989  1.00  0.00              
ATOM   1696 2HG2 VAL A 120      -2.339 -31.239 -23.326  1.00  0.00              
ATOM   1697 3HG2 VAL A 120      -1.043 -31.960 -24.310  1.00  0.00              
ATOM   1698  N   PRO A 121      -1.325 -31.778 -20.758  1.00  0.00              
ATOM   1699  CA  PRO A 121      -1.706 -30.809 -19.714  1.00  0.00              
ATOM   1700  C   PRO A 121      -3.112 -30.329 -20.019  1.00  0.00              
ATOM   1701  O   PRO A 121      -3.365 -29.774 -21.084  1.00  0.00              
ATOM   1702  CB  PRO A 121      -0.660 -29.723 -19.858  1.00  0.00              
ATOM   1703  CG  PRO A 121       0.549 -30.522 -20.256  1.00  0.00              
ATOM   1704  CD  PRO A 121      -0.005 -31.492 -21.282  1.00  0.00              
ATOM   1705  HA  PRO A 121      -1.725 -31.253 -18.708  1.00  0.00              
ATOM   1706 1HB  PRO A 121      -0.948 -28.984 -20.620  1.00  0.00              
ATOM   1707 2HB  PRO A 121      -0.515 -29.176 -18.915  1.00  0.00              
ATOM   1708 1HG  PRO A 121       1.334 -29.875 -20.675  1.00  0.00              
ATOM   1709 2HG  PRO A 121       0.987 -31.038 -19.388  1.00  0.00              
ATOM   1710 1HD  PRO A 121      -0.052 -31.051 -22.288  1.00  0.00              
ATOM   1711 2HD  PRO A 121       0.602 -32.406 -21.360  1.00  0.00              
ATOM   1712  N   PHE A 122      -4.015 -30.527 -19.070  1.00  0.00              
ATOM   1713  CA  PHE A 122      -5.401 -30.134 -19.247  1.00  0.00              
ATOM   1714  C   PHE A 122      -6.011 -29.725 -17.909  1.00  0.00              
ATOM   1715  O   PHE A 122      -5.900 -30.441 -16.917  1.00  0.00              
ATOM   1716  CB  PHE A 122      -6.120 -31.363 -19.828  1.00  0.00              
ATOM   1717  CG  PHE A 122      -7.584 -31.176 -20.132  1.00  0.00              
ATOM   1718  CD1 PHE A 122      -8.547 -31.325 -19.142  1.00  0.00              
ATOM   1719  CD2 PHE A 122      -8.002 -30.968 -21.446  1.00  0.00              
ATOM   1720  CE1 PHE A 122      -9.911 -31.278 -19.457  1.00  0.00              
ATOM   1721  CE2 PHE A 122      -9.357 -30.919 -21.774  1.00  0.00              
ATOM   1722  CZ  PHE A 122     -10.318 -31.077 -20.780  1.00  0.00              
ATOM   1723  H   PHE A 122      -3.734 -30.961 -18.202  1.00  0.00              
ATOM   1724  HA  PHE A 122      -5.458 -29.264 -19.903  1.00  0.00              
ATOM   1725 1HB  PHE A 122      -5.659 -31.656 -20.770  1.00  0.00              
ATOM   1726 2HB  PHE A 122      -6.069 -32.193 -19.125  1.00  0.00              
ATOM   1727  HD1 PHE A 122      -8.231 -31.479 -18.109  1.00  0.00              
ATOM   1728  HD2 PHE A 122      -7.248 -30.844 -22.225  1.00  0.00              
ATOM   1729  HE1 PHE A 122     -10.656 -31.397 -18.671  1.00  0.00              
ATOM   1730  HE2 PHE A 122      -9.665 -30.758 -22.807  1.00  0.00              
ATOM   1731  HZ  PHE A 122     -11.378 -31.048 -21.027  1.00  0.00              
ATOM   1732  N   LEU A 123      -6.647 -28.564 -17.880  1.00  0.00              
ATOM   1733  CA  LEU A 123      -7.304 -28.110 -16.669  1.00  0.00              
ATOM   1734  C   LEU A 123      -8.751 -27.825 -17.036  1.00  0.00              
ATOM   1735  O   LEU A 123      -9.014 -27.155 -18.031  1.00  0.00              
ATOM   1736  CB  LEU A 123      -6.633 -26.835 -16.156  1.00  0.00              
ATOM   1737  CG  LEU A 123      -7.244 -26.191 -14.916  1.00  0.00              
ATOM   1738  CD1 LEU A 123      -7.103 -27.142 -13.750  1.00  0.00              
ATOM   1739  CD2 LEU A 123      -6.549 -24.874 -14.611  1.00  0.00              
ATOM   1740  H   LEU A 123      -6.681 -27.983 -18.705  1.00  0.00              
ATOM   1741  HA  LEU A 123      -7.273 -28.900 -15.919  1.00  0.00              
ATOM   1742 1HB  LEU A 123      -5.651 -27.237 -15.910  1.00  0.00              
ATOM   1743 2HB  LEU A 123      -6.533 -26.087 -16.942  1.00  0.00              
ATOM   1744  HG  LEU A 123      -8.285 -25.966 -15.147  1.00  0.00              
ATOM   1745 1HD1 LEU A 123      -7.537 -26.692 -12.858  1.00  0.00              
ATOM   1746 2HD1 LEU A 123      -7.623 -28.073 -13.975  1.00  0.00              
ATOM   1747 3HD1 LEU A 123      -6.048 -27.348 -13.575  1.00  0.00              
ATOM   1748 1HD2 LEU A 123      -6.996 -24.425 -13.724  1.00  0.00              
ATOM   1749 2HD2 LEU A 123      -5.489 -25.054 -14.432  1.00  0.00              
ATOM   1750 3HD2 LEU A 123      -6.664 -24.197 -15.457  1.00  0.00              
ATOM   1751  N   LEU A 124      -9.696 -28.358 -16.268  1.00  0.00              
ATOM   1752  CA  LEU A 124     -11.096 -28.103 -16.567  1.00  0.00              
ATOM   1753  C   LEU A 124     -11.419 -26.839 -15.783  1.00  0.00              
ATOM   1754  O   LEU A 124     -11.210 -26.793 -14.566  1.00  0.00              
ATOM   1755  CB  LEU A 124     -11.998 -29.277 -16.167  1.00  0.00              
ATOM   1756  CG  LEU A 124     -13.496 -29.067 -16.421  1.00  0.00              
ATOM   1757  CD1 LEU A 124     -13.755 -28.910 -17.914  1.00  0.00              
ATOM   1758  CD2 LEU A 124     -14.278 -30.245 -15.860  1.00  0.00              
ATOM   1759  H   LEU A 124      -9.460 -28.939 -15.477  1.00  0.00              
ATOM   1760  HA  LEU A 124     -11.216 -27.938 -17.637  1.00  0.00              
ATOM   1761 1HB  LEU A 124     -11.607 -30.038 -16.841  1.00  0.00              
ATOM   1762 2HB  LEU A 124     -11.826 -29.584 -15.135  1.00  0.00              
ATOM   1763  HG  LEU A 124     -13.796 -28.175 -15.871  1.00  0.00              
ATOM   1764 1HD1 LEU A 124     -14.821 -28.761 -18.085  1.00  0.00              
ATOM   1765 2HD1 LEU A 124     -13.204 -28.048 -18.290  1.00  0.00              
ATOM   1766 3HD1 LEU A 124     -13.426 -29.807 -18.436  1.00  0.00              
ATOM   1767 1HD2 LEU A 124     -15.342 -30.094 -16.041  1.00  0.00              
ATOM   1768 2HD2 LEU A 124     -13.953 -31.164 -16.348  1.00  0.00              
ATOM   1769 3HD2 LEU A 124     -14.100 -30.322 -14.787  1.00  0.00              
ATOM   1770  N   VAL A 125     -11.918 -25.819 -16.475  1.00  0.00              
ATOM   1771  CA  VAL A 125     -12.211 -24.541 -15.844  1.00  0.00              
ATOM   1772  C   VAL A 125     -13.672 -24.113 -15.902  1.00  0.00              
ATOM   1773  O   VAL A 125     -14.217 -23.881 -16.980  1.00  0.00              
ATOM   1774  CB  VAL A 125     -11.359 -23.423 -16.474  1.00  0.00              
ATOM   1775  CG1 VAL A 125     -11.684 -22.081 -15.835  1.00  0.00              
ATOM   1776  CG2 VAL A 125      -9.878 -23.736 -16.328  1.00  0.00              
ATOM   1777  H   VAL A 125     -12.097 -25.933 -17.463  1.00  0.00              
ATOM   1778  HA  VAL A 125     -12.021 -24.576 -14.771  1.00  0.00              
ATOM   1779  HB  VAL A 125     -11.569 -23.377 -17.543  1.00  0.00              
ATOM   1780 1HG1 VAL A 125     -11.073 -21.303 -16.293  1.00  0.00              
ATOM   1781 2HG1 VAL A 125     -12.739 -21.851 -15.989  1.00  0.00              
ATOM   1782 3HG1 VAL A 125     -11.473 -22.126 -14.767  1.00  0.00              
ATOM   1783 1HG2 VAL A 125      -9.290 -22.937 -16.779  1.00  0.00              
ATOM   1784 2HG2 VAL A 125      -9.627 -23.819 -15.270  1.00  0.00              
ATOM   1785 3HG2 VAL A 125      -9.653 -24.678 -16.830  1.00  0.00              
ATOM   1786  N   GLY A 126     -14.302 -24.010 -14.733  1.00  0.00              
ATOM   1787  CA  GLY A 126     -15.684 -23.569 -14.675  1.00  0.00              
ATOM   1788  C   GLY A 126     -15.636 -22.076 -14.414  1.00  0.00              
ATOM   1789  O   GLY A 126     -15.174 -21.638 -13.362  1.00  0.00              
ATOM   1790  H   GLY A 126     -13.822 -24.239 -13.874  1.00  0.00              
ATOM   1791 1HA  GLY A 126     -16.170 -23.794 -15.624  1.00  0.00              
ATOM   1792 2HA  GLY A 126     -16.194 -24.100 -13.872  1.00  0.00              
ATOM   1793  N   ASN A 127     -16.103 -21.287 -15.369  1.00  0.00              
ATOM   1794  CA  ASN A 127     -16.039 -19.837 -15.245  1.00  0.00              
ATOM   1795  C   ASN A 127     -17.342 -19.215 -14.754  1.00  0.00              
ATOM   1796  O   ASN A 127     -18.384 -19.877 -14.726  1.00  0.00              
ATOM   1797  CB  ASN A 127     -15.632 -19.202 -16.561  1.00  0.00              
ATOM   1798  CG  ASN A 127     -15.181 -17.774 -16.430  1.00  0.00              
ATOM   1799  OD1 ASN A 127     -14.726 -17.341 -15.365  1.00  0.00              
ATOM   1800  ND2 ASN A 127     -15.379 -17.020 -17.481  1.00  0.00              
ATOM   1801  H   ASN A 127     -16.511 -21.693 -16.200  1.00  0.00              
ATOM   1802  HA  ASN A 127     -15.294 -19.562 -14.497  1.00  0.00              
ATOM   1803 1HB  ASN A 127     -14.970 -19.724 -17.252  1.00  0.00              
ATOM   1804 2HB  ASN A 127     -16.649 -19.213 -16.954  1.00  0.00              
ATOM   1805 1HD2 ASN A 127     -15.103 -16.058 -17.465  1.00  0.00              
ATOM   1806 2HD2 ASN A 127     -15.806 -17.404 -18.299  1.00  0.00              
ATOM   1807  N   LYS A 128     -17.265 -17.932 -14.385  1.00  0.00              
ATOM   1808  CA  LYS A 128     -18.412 -17.134 -13.957  1.00  0.00              
ATOM   1809  C   LYS A 128     -18.950 -17.590 -12.597  1.00  0.00              
ATOM   1810  O   LYS A 128     -20.165 -17.584 -12.366  1.00  0.00              
ATOM   1811  CB  LYS A 128     -19.529 -17.172 -15.006  1.00  0.00              
ATOM   1812  CG  LYS A 128     -19.060 -16.786 -16.403  1.00  0.00              
ATOM   1813  CD  LYS A 128     -20.214 -16.616 -17.369  1.00  0.00              
ATOM   1814  CE  LYS A 128     -19.707 -16.460 -18.787  1.00  0.00              
ATOM   1815  NZ  LYS A 128     -20.829 -16.275 -19.744  1.00  0.00              
ATOM   1816  H   LYS A 128     -16.350 -17.505 -14.409  1.00  0.00              
ATOM   1817  HA  LYS A 128     -18.111 -16.094 -13.829  1.00  0.00              
ATOM   1818 1HB  LYS A 128     -19.924 -18.189 -15.015  1.00  0.00              
ATOM   1819 2HB  LYS A 128     -20.305 -16.485 -14.673  1.00  0.00              
ATOM   1820 1HG  LYS A 128     -18.510 -15.847 -16.336  1.00  0.00              
ATOM   1821 2HG  LYS A 128     -18.398 -17.568 -16.774  1.00  0.00              
ATOM   1822 1HD  LYS A 128     -20.857 -17.495 -17.301  1.00  0.00              
ATOM   1823 2HD  LYS A 128     -20.780 -15.730 -17.081  1.00  0.00              
ATOM   1824 1HE  LYS A 128     -19.047 -15.595 -18.821  1.00  0.00              
ATOM   1825 2HE  LYS A 128     -19.144 -17.356 -19.048  1.00  0.00              
ATOM   1826 1HZ  LYS A 128     -20.459 -16.174 -20.679  1.00  0.00              
ATOM   1827 2HZ  LYS A 128     -21.439 -17.080 -19.707  1.00  0.00              
ATOM   1828 3HZ  LYS A 128     -21.349 -15.446 -19.496  1.00  0.00              
ATOM   1829  N   SER A 129     -18.041 -17.961 -11.697  1.00  0.00              
ATOM   1830  CA  SER A 129     -18.418 -18.372 -10.340  1.00  0.00              
ATOM   1831  C   SER A 129     -19.042 -17.236  -9.529  1.00  0.00              
ATOM   1832  O   SER A 129     -19.642 -17.485  -8.492  1.00  0.00              
ATOM   1833  CB  SER A 129     -17.210 -18.925  -9.574  1.00  0.00              
ATOM   1834  OG  SER A 129     -16.259 -17.902  -9.303  1.00  0.00              
ATOM   1835  H   SER A 129     -17.065 -17.960 -11.957  1.00  0.00              
ATOM   1836  HA  SER A 129     -19.092 -19.230 -10.319  1.00  0.00              
ATOM   1837 1HB  SER A 129     -17.559 -19.353  -8.635  1.00  0.00              
ATOM   1838 2HB  SER A 129     -16.742 -19.704 -10.175  1.00  0.00              
ATOM   1839  HG  SER A 129     -15.515 -18.275  -8.824  1.00  0.00              
ATOM   1840  N   ASP A 130     -18.895 -15.996  -9.989  1.00  0.00              
ATOM   1841  CA  ASP A 130     -19.528 -14.862  -9.318  1.00  0.00              
ATOM   1842  C   ASP A 130     -21.041 -14.885  -9.565  1.00  0.00              
ATOM   1843  O   ASP A 130     -21.801 -14.190  -8.889  1.00  0.00              
ATOM   1844  CB  ASP A 130     -18.926 -13.540  -9.802  1.00  0.00              
ATOM   1845  CG  ASP A 130     -19.047 -13.306 -11.302  1.00  0.00              
ATOM   1846  OD1 ASP A 130     -18.409 -14.011 -12.047  1.00  0.00              
ATOM   1847  OD2 ASP A 130     -19.888 -12.534 -11.696  1.00  0.00              
ATOM   1848  H   ASP A 130     -18.338 -15.831 -10.816  1.00  0.00              
ATOM   1849  HA  ASP A 130     -19.375 -14.938  -8.241  1.00  0.00              
ATOM   1850 1HB  ASP A 130     -19.304 -12.669  -9.267  1.00  0.00              
ATOM   1851 2HB  ASP A 130     -17.878 -13.701  -9.543  1.00  0.00              
ATOM   1852  N   LEU A 131     -21.475 -15.691 -10.532  1.00  0.00              
ATOM   1853  CA  LEU A 131     -22.896 -15.815 -10.846  1.00  0.00              
ATOM   1854  C   LEU A 131     -23.484 -17.078 -10.217  1.00  0.00              
ATOM   1855  O   LEU A 131     -24.260 -17.788 -10.850  1.00  0.00              
ATOM   1856  CB  LEU A 131     -23.101 -15.865 -12.365  1.00  0.00              
ATOM   1857  CG  LEU A 131     -22.605 -14.661 -13.158  1.00  0.00              
ATOM   1858  CD1 LEU A 131     -22.820 -14.903 -14.641  1.00  0.00              
ATOM   1859  CD2 LEU A 131     -23.336 -13.410 -12.687  1.00  0.00              
ATOM   1860  H   LEU A 131     -20.806 -16.230 -11.062  1.00  0.00              
ATOM   1861  HA  LEU A 131     -23.439 -14.972 -10.420  1.00  0.00              
ATOM   1862 1HB  LEU A 131     -22.488 -16.734 -12.598  1.00  0.00              
ATOM   1863 2HB  LEU A 131     -24.139 -16.074 -12.626  1.00  0.00              
ATOM   1864  HG  LEU A 131     -21.547 -14.536 -12.929  1.00  0.00              
ATOM   1865 1HD1 LEU A 131     -22.465 -14.041 -15.206  1.00  0.00              
ATOM   1866 2HD1 LEU A 131     -22.267 -15.790 -14.949  1.00  0.00              
ATOM   1867 3HD1 LEU A 131     -23.882 -15.051 -14.836  1.00  0.00              
ATOM   1868 1HD2 LEU A 131     -22.982 -12.547 -13.253  1.00  0.00              
ATOM   1869 2HD2 LEU A 131     -24.408 -13.533 -12.845  1.00  0.00              
ATOM   1870 3HD2 LEU A 131     -23.142 -13.252 -11.626  1.00  0.00              
ATOM   1871  N   GLU A 132     -23.114 -17.342  -8.968  1.00  0.00              
ATOM   1872  CA  GLU A 132     -23.591 -18.510  -8.233  1.00  0.00              
ATOM   1873  C   GLU A 132     -25.101 -18.736  -8.312  1.00  0.00              
ATOM   1874  O   GLU A 132     -25.562 -19.872  -8.457  1.00  0.00              
ATOM   1875  CB  GLU A 132     -23.183 -18.405  -6.761  1.00  0.00              
ATOM   1876  CG  GLU A 132     -23.539 -19.630  -5.938  1.00  0.00              
ATOM   1877  CD  GLU A 132     -22.659 -20.830  -6.264  1.00  0.00              
ATOM   1878  OE1 GLU A 132     -23.080 -21.977  -5.977  1.00  0.00              
ATOM   1879  OE2 GLU A 132     -21.544 -20.626  -6.797  1.00  0.00              
ATOM   1880  H   GLU A 132     -22.477 -16.702  -8.516  1.00  0.00              
ATOM   1881  HA  GLU A 132     -23.159 -19.416  -8.658  1.00  0.00              
ATOM   1882 1HB  GLU A 132     -22.105 -18.247  -6.740  1.00  0.00              
ATOM   1883 2HB  GLU A 132     -23.687 -17.529  -6.353  1.00  0.00              
ATOM   1884 1HG  GLU A 132     -23.504 -19.455  -4.863  1.00  0.00              
ATOM   1885 2HG  GLU A 132     -24.562 -19.851  -6.236  1.00  0.00              
ATOM   1886  N   ASP A 133     -25.871 -17.659  -8.214  1.00  0.00              
ATOM   1887  CA  ASP A 133     -27.321 -17.780  -8.265  1.00  0.00              
ATOM   1888  C   ASP A 133     -27.811 -18.257  -9.636  1.00  0.00              
ATOM   1889  O   ASP A 133     -28.907 -18.806  -9.749  1.00  0.00              
ATOM   1890  CB  ASP A 133     -27.973 -16.441  -7.912  1.00  0.00              
ATOM   1891  CG  ASP A 133     -27.877 -16.063  -6.440  1.00  0.00              
ATOM   1892  OD1 ASP A 133     -27.530 -16.910  -5.651  1.00  0.00              
ATOM   1893  OD2 ASP A 133     -27.997 -14.900  -6.137  1.00  0.00              
ATOM   1894  H   ASP A 133     -25.458 -16.744  -8.103  1.00  0.00              
ATOM   1895  HA  ASP A 133     -27.654 -18.533  -7.550  1.00  0.00              
ATOM   1896 1HB  ASP A 133     -27.620 -15.610  -8.524  1.00  0.00              
ATOM   1897 2HB  ASP A 133     -29.011 -16.661  -8.163  1.00  0.00              
ATOM   1898  N   LYS A 134     -26.990 -18.063 -10.666  1.00  0.00              
ATOM   1899  CA  LYS A 134     -27.333 -18.507 -12.015  1.00  0.00              
ATOM   1900  C   LYS A 134     -26.762 -19.878 -12.363  1.00  0.00              
ATOM   1901  O   LYS A 134     -26.893 -20.338 -13.493  1.00  0.00              
ATOM   1902  CB  LYS A 134     -26.838 -17.484 -13.036  1.00  0.00              
ATOM   1903  CG  LYS A 134     -27.459 -16.110 -12.871  1.00  0.00              
ATOM   1904  CD  LYS A 134     -26.925 -15.139 -13.913  1.00  0.00              
ATOM   1905  CE  LYS A 134     -27.494 -13.737 -13.710  1.00  0.00              
ATOM   1906  NZ  LYS A 134     -27.000 -12.782 -14.743  1.00  0.00              
ATOM   1907  H   LYS A 134     -26.107 -17.596 -10.511  1.00  0.00              
ATOM   1908  HA  LYS A 134     -28.414 -18.616 -12.104  1.00  0.00              
ATOM   1909 1HB  LYS A 134     -25.756 -17.416 -12.921  1.00  0.00              
ATOM   1910 2HB  LYS A 134     -27.073 -17.878 -14.025  1.00  0.00              
ATOM   1911 1HG  LYS A 134     -28.540 -16.204 -12.978  1.00  0.00              
ATOM   1912 2HG  LYS A 134     -27.224 -15.741 -11.873  1.00  0.00              
ATOM   1913 1HD  LYS A 134     -25.838 -15.106 -13.832  1.00  0.00              
ATOM   1914 2HD  LYS A 134     -27.203 -15.503 -14.902  1.00  0.00              
ATOM   1915 1HE  LYS A 134     -28.580 -13.798 -13.760  1.00  0.00              
ATOM   1916 2HE  LYS A 134     -27.196 -13.388 -12.721  1.00  0.00              
ATOM   1917 1HZ  LYS A 134     -27.398 -11.868 -14.574  1.00  0.00              
ATOM   1918 2HZ  LYS A 134     -25.992 -12.724 -14.696  1.00  0.00              
ATOM   1919 3HZ  LYS A 134     -27.276 -13.104 -15.659  1.00  0.00              
ATOM   1920  N   ARG A 135     -26.138 -20.532 -11.394  1.00  0.00              
ATOM   1921  CA  ARG A 135     -25.499 -21.818 -11.637  1.00  0.00              
ATOM   1922  C   ARG A 135     -26.463 -22.903 -12.128  1.00  0.00              
ATOM   1923  O   ARG A 135     -27.480 -23.181 -11.493  1.00  0.00              
ATOM   1924  CB  ARG A 135     -24.802 -22.306 -10.367  1.00  0.00              
ATOM   1925  CG  ARG A 135     -24.071 -23.627 -10.539  1.00  0.00              
ATOM   1926  CD  ARG A 135     -23.647 -24.211  -9.207  1.00  0.00              
ATOM   1927  NE  ARG A 135     -22.571 -23.447  -8.574  1.00  0.00              
ATOM   1928  CZ  ARG A 135     -21.275 -23.586  -8.845  1.00  0.00              
ATOM   1929  NH1 ARG A 135     -20.860 -24.470  -9.748  1.00  0.00              
ATOM   1930  NH2 ARG A 135     -20.388 -22.840  -8.201  1.00  0.00              
ATOM   1931  H   ARG A 135     -26.102 -20.133 -10.466  1.00  0.00              
ATOM   1932  HA  ARG A 135     -24.761 -21.719 -12.434  1.00  0.00              
ATOM   1933 1HB  ARG A 135     -24.097 -21.529 -10.072  1.00  0.00              
ATOM   1934 2HB  ARG A 135     -25.570 -22.408  -9.601  1.00  0.00              
ATOM   1935 1HG  ARG A 135     -24.736 -24.328 -11.044  1.00  0.00              
ATOM   1936 2HG  ARG A 135     -23.188 -23.456 -11.156  1.00  0.00              
ATOM   1937 1HD  ARG A 135     -24.504 -24.219  -8.534  1.00  0.00              
ATOM   1938 2HD  ARG A 135     -23.299 -25.232  -9.363  1.00  0.00              
ATOM   1939  HE  ARG A 135     -22.622 -22.726  -7.867  1.00  0.00              
ATOM   1940 1HH1 ARG A 135     -21.533 -25.043 -10.235  1.00  0.00              
ATOM   1941 2HH1 ARG A 135     -19.874 -24.563  -9.942  1.00  0.00              
ATOM   1942 1HH2 ARG A 135     -20.700 -22.172  -7.510  1.00  0.00              
ATOM   1943 2HH2 ARG A 135     -19.405 -22.943  -8.403  1.00  0.00              
ATOM   1944  N   GLN A 136     -26.128 -23.510 -13.265  1.00  0.00              
ATOM   1945  CA  GLN A 136     -26.854 -24.670 -13.770  1.00  0.00              
ATOM   1946  C   GLN A 136     -26.004 -25.916 -13.528  1.00  0.00              
ATOM   1947  O   GLN A 136     -26.527 -27.001 -13.270  1.00  0.00              
ATOM   1948  CB  GLN A 136     -27.140 -24.524 -15.271  1.00  0.00              
ATOM   1949  CG  GLN A 136     -28.034 -23.345 -15.630  1.00  0.00              
ATOM   1950  CD  GLN A 136     -28.354 -23.273 -17.117  1.00  0.00              
ATOM   1951  OE1 GLN A 136     -27.984 -24.163 -17.891  1.00  0.00              
ATOM   1952  NE2 GLN A 136     -29.060 -22.221 -17.522  1.00  0.00              
ATOM   1953  H   GLN A 136     -25.344 -23.153 -13.792  1.00  0.00              
ATOM   1954  HA  GLN A 136     -27.788 -24.783 -13.221  1.00  0.00              
ATOM   1955 1HB  GLN A 136     -26.174 -24.418 -15.767  1.00  0.00              
ATOM   1956 2HB  GLN A 136     -27.612 -25.453 -15.593  1.00  0.00              
ATOM   1957 1HG  GLN A 136     -28.949 -23.112 -15.087  1.00  0.00              
ATOM   1958 2HG  GLN A 136     -27.278 -22.591 -15.404  1.00  0.00              
ATOM   1959 1HE2 GLN A 136     -29.299 -22.121 -18.488  1.00  0.00              
ATOM   1960 2HE2 GLN A 136     -29.353 -21.531 -16.861  1.00  0.00              
ATOM   1961  N   VAL A 137     -24.686 -25.748 -13.620  1.00  0.00              
ATOM   1962  CA  VAL A 137     -23.750 -26.864 -13.506  1.00  0.00              
ATOM   1963  C   VAL A 137     -23.230 -26.928 -12.076  1.00  0.00              
ATOM   1964  O   VAL A 137     -22.540 -26.017 -11.626  1.00  0.00              
ATOM   1965  CB  VAL A 137     -22.534 -26.691 -14.450  1.00  0.00              
ATOM   1966  CG1 VAL A 137     -21.594 -27.887 -14.301  1.00  0.00              
ATOM   1967  CG2 VAL A 137     -22.996 -26.551 -15.891  1.00  0.00              
ATOM   1968  H   VAL A 137     -24.325 -24.817 -13.774  1.00  0.00              
ATOM   1969  HA  VAL A 137     -24.244 -27.817 -13.696  1.00  0.00              
ATOM   1970  HB  VAL A 137     -22.015 -25.767 -14.192  1.00  0.00              
ATOM   1971 1HG1 VAL A 137     -20.739 -27.762 -14.966  1.00  0.00              
ATOM   1972 2HG1 VAL A 137     -21.246 -27.950 -13.271  1.00  0.00              
ATOM   1973 3HG1 VAL A 137     -22.125 -28.802 -14.561  1.00  0.00              
ATOM   1974 1HG2 VAL A 137     -22.131 -26.429 -16.542  1.00  0.00              
ATOM   1975 2HG2 VAL A 137     -23.548 -27.445 -16.183  1.00  0.00              
ATOM   1976 3HG2 VAL A 137     -23.644 -25.679 -15.982  1.00  0.00              
ATOM   1977  N   SER A 138     -23.551 -28.003 -11.360  1.00  0.00              
ATOM   1978  CA  SER A 138     -23.119 -28.108  -9.973  1.00  0.00              
ATOM   1979  C   SER A 138     -21.630 -28.412  -9.887  1.00  0.00              
ATOM   1980  O   SER A 138     -21.014 -28.846 -10.862  1.00  0.00              
ATOM   1981  CB  SER A 138     -23.903 -29.201  -9.241  1.00  0.00              
ATOM   1982  OG  SER A 138     -23.502 -30.494  -9.659  1.00  0.00              
ATOM   1983  H   SER A 138     -24.092 -28.753 -11.765  1.00  0.00              
ATOM   1984  HA  SER A 138     -23.355 -27.225  -9.378  1.00  0.00              
ATOM   1985 1HB  SER A 138     -23.727 -29.098  -8.170  1.00  0.00              
ATOM   1986 2HB  SER A 138     -24.964 -29.069  -9.448  1.00  0.00              
ATOM   1987  HG  SER A 138     -24.189 -31.128  -9.440  1.00  0.00              
ATOM   1988  N   VAL A 139     -21.064 -28.180  -8.711  1.00  0.00              
ATOM   1989  CA  VAL A 139     -19.661 -28.477  -8.459  1.00  0.00              
ATOM   1990  C   VAL A 139     -19.422 -29.982  -8.578  1.00  0.00              
ATOM   1991  O   VAL A 139     -18.411 -30.418  -9.132  1.00  0.00              
ATOM   1992  CB  VAL A 139     -19.244 -27.991  -7.043  1.00  0.00              
ATOM   1993  CG1 VAL A 139     -17.843 -28.472  -6.703  1.00  0.00              
ATOM   1994  CG2 VAL A 139     -19.309 -26.473  -6.983  1.00  0.00              
ATOM   1995  H   VAL A 139     -21.624 -27.784  -7.970  1.00  0.00              
ATOM   1996  HA  VAL A 139     -19.017 -28.015  -9.208  1.00  0.00              
ATOM   1997  HB  VAL A 139     -19.957 -28.375  -6.313  1.00  0.00              
ATOM   1998 1HG1 VAL A 139     -17.569 -28.122  -5.708  1.00  0.00              
ATOM   1999 2HG1 VAL A 139     -17.817 -29.561  -6.724  1.00  0.00              
ATOM   2000 3HG1 VAL A 139     -17.136 -28.078  -7.433  1.00  0.00              
ATOM   2001 1HG2 VAL A 139     -19.017 -26.135  -5.990  1.00  0.00              
ATOM   2002 2HG2 VAL A 139     -18.629 -26.051  -7.725  1.00  0.00              
ATOM   2003 3HG2 VAL A 139     -20.326 -26.143  -7.194  1.00  0.00              
ATOM   2004  N   GLU A 140     -20.360 -30.777  -8.067  1.00  0.00              
ATOM   2005  CA  GLU A 140     -20.218 -32.229  -8.115  1.00  0.00              
ATOM   2006  C   GLU A 140     -20.202 -32.752  -9.544  1.00  0.00              
ATOM   2007  O   GLU A 140     -19.413 -33.638  -9.864  1.00  0.00              
ATOM   2008  CB  GLU A 140     -21.345 -32.900  -7.328  1.00  0.00              
ATOM   2009  CG  GLU A 140     -21.256 -32.714  -5.820  1.00  0.00              
ATOM   2010  CD  GLU A 140     -22.461 -33.288  -5.127  1.00  0.00              
ATOM   2011  OE1 GLU A 140     -23.353 -33.739  -5.803  1.00  0.00              
ATOM   2012  OE2 GLU A 140     -22.441 -33.378  -3.922  1.00  0.00              
ATOM   2013  H   GLU A 140     -21.183 -30.377  -7.638  1.00  0.00              
ATOM   2014  HA  GLU A 140     -19.264 -32.522  -7.676  1.00  0.00              
ATOM   2015 1HB  GLU A 140     -22.282 -32.477  -7.690  1.00  0.00              
ATOM   2016 2HB  GLU A 140     -21.311 -33.963  -7.565  1.00  0.00              
ATOM   2017 1HG  GLU A 140     -20.352 -33.137  -5.383  1.00  0.00              
ATOM   2018 2HG  GLU A 140     -21.247 -31.632  -5.695  1.00  0.00              
ATOM   2019  N   GLU A 141     -21.076 -32.213 -10.394  1.00  0.00              
ATOM   2020  CA  GLU A 141     -21.129 -32.626 -11.801  1.00  0.00              
ATOM   2021  C   GLU A 141     -19.737 -32.528 -12.414  1.00  0.00              
ATOM   2022  O   GLU A 141     -19.186 -33.513 -12.916  1.00  0.00              
ATOM   2023  CB  GLU A 141     -22.035 -31.712 -12.628  1.00  0.00              
ATOM   2024  CG  GLU A 141     -23.511 -31.964 -12.555  1.00  0.00              
ATOM   2025  CD  GLU A 141     -24.289 -30.891 -13.295  1.00  0.00              
ATOM   2026  OE1 GLU A 141     -24.114 -30.788 -14.527  1.00  0.00              
ATOM   2027  OE2 GLU A 141     -25.065 -30.146 -12.657  1.00  0.00              
ATOM   2028  H   GLU A 141     -21.716 -31.505 -10.064  1.00  0.00              
ATOM   2029  HA  GLU A 141     -21.447 -33.667 -11.869  1.00  0.00              
ATOM   2030 1HB  GLU A 141     -21.850 -30.691 -12.292  1.00  0.00              
ATOM   2031 2HB  GLU A 141     -21.726 -31.813 -13.669  1.00  0.00              
ATOM   2032 1HG  GLU A 141     -23.801 -32.946 -12.929  1.00  0.00              
ATOM   2033 2HG  GLU A 141     -23.729 -31.903 -11.490  1.00  0.00              
ATOM   2034  N   ALA A 142     -19.190 -31.314 -12.374  1.00  0.00              
ATOM   2035  CA  ALA A 142     -17.922 -30.997 -13.022  1.00  0.00              
ATOM   2036  C   ALA A 142     -16.738 -31.723 -12.405  1.00  0.00              
ATOM   2037  O   ALA A 142     -15.806 -32.092 -13.117  1.00  0.00              
ATOM   2038  CB  ALA A 142     -17.689 -29.486 -13.000  1.00  0.00              
ATOM   2039  H   ALA A 142     -19.681 -30.588 -11.873  1.00  0.00              
ATOM   2040  HA  ALA A 142     -17.970 -31.322 -14.061  1.00  0.00              
ATOM   2041 1HB  ALA A 142     -16.741 -29.258 -13.486  1.00  0.00              
ATOM   2042 2HB  ALA A 142     -18.498 -28.984 -13.532  1.00  0.00              
ATOM   2043 3HB  ALA A 142     -17.661 -29.137 -11.969  1.00  0.00              
ATOM   2044  N   LYS A 143     -16.762 -31.928 -11.088  1.00  0.00              
ATOM   2045  CA  LYS A 143     -15.659 -32.617 -10.412  1.00  0.00              
ATOM   2046  C   LYS A 143     -15.710 -34.106 -10.717  1.00  0.00              
ATOM   2047  O   LYS A 143     -14.677 -34.780 -10.767  1.00  0.00              
ATOM   2048  CB  LYS A 143     -15.735 -32.429  -8.895  1.00  0.00              
ATOM   2049  CG  LYS A 143     -15.267 -31.083  -8.378  1.00  0.00              
ATOM   2050  CD  LYS A 143     -15.250 -31.064  -6.852  1.00  0.00              
ATOM   2051  CE  LYS A 143     -14.571 -29.806  -6.308  1.00  0.00              
ATOM   2052  NZ  LYS A 143     -14.607 -29.748  -4.815  1.00  0.00              
ATOM   2053  H   LYS A 143     -17.548 -31.606 -10.542  1.00  0.00              
ATOM   2054  HA  LYS A 143     -14.705 -32.241 -10.785  1.00  0.00              
ATOM   2055 1HB  LYS A 143     -16.776 -32.574  -8.606  1.00  0.00              
ATOM   2056 2HB  LYS A 143     -15.121 -33.210  -8.444  1.00  0.00              
ATOM   2057 1HG  LYS A 143     -14.263 -30.895  -8.761  1.00  0.00              
ATOM   2058 2HG  LYS A 143     -15.945 -30.315  -8.749  1.00  0.00              
ATOM   2059 1HD  LYS A 143     -16.279 -31.102  -6.492  1.00  0.00              
ATOM   2060 2HD  LYS A 143     -14.710 -31.944  -6.499  1.00  0.00              
ATOM   2061 1HE  LYS A 143     -13.536 -29.804  -6.645  1.00  0.00              
ATOM   2062 2HE  LYS A 143     -15.087 -28.937  -6.716  1.00  0.00              
ATOM   2063 1HZ  LYS A 143     -14.150 -28.904  -4.501  1.00  0.00              
ATOM   2064 2HZ  LYS A 143     -15.567 -29.748  -4.500  1.00  0.00              
ATOM   2065 3HZ  LYS A 143     -14.127 -30.551  -4.435  1.00  0.00              
ATOM   2066  N   ASN A 144     -16.922 -34.618 -10.900  1.00  0.00              
ATOM   2067  CA  ASN A 144     -17.086 -36.011 -11.278  1.00  0.00              
ATOM   2068  C   ASN A 144     -16.634 -36.249 -12.703  1.00  0.00              
ATOM   2069  O   ASN A 144     -16.009 -37.270 -13.003  1.00  0.00              
ATOM   2070  CB  ASN A 144     -18.522 -36.470 -11.102  1.00  0.00              
ATOM   2071  CG  ASN A 144     -18.917 -36.685  -9.668  1.00  0.00              
ATOM   2072  OD1 ASN A 144     -18.067 -36.874  -8.790  1.00  0.00              
ATOM   2073  ND2 ASN A 144     -20.205 -36.738  -9.438  1.00  0.00              
ATOM   2074  H   ASN A 144     -17.742 -34.041 -10.777  1.00  0.00              
ATOM   2075  HA  ASN A 144     -16.460 -36.642 -10.645  1.00  0.00              
ATOM   2076 1HB  ASN A 144     -19.337 -35.968 -11.626  1.00  0.00              
ATOM   2077 2HB  ASN A 144     -18.336 -37.439 -11.564  1.00  0.00              
ATOM   2078 1HD2 ASN A 144     -20.541 -36.878  -8.506  1.00  0.00              
ATOM   2079 2HD2 ASN A 144     -20.852 -36.638 -10.194  1.00  0.00              
ATOM   2080  N   ARG A 145     -16.930 -35.301 -13.584  1.00  0.00              
ATOM   2081  CA  ARG A 145     -16.457 -35.412 -14.956  1.00  0.00              
ATOM   2082  C   ARG A 145     -14.933 -35.363 -14.990  1.00  0.00              
ATOM   2083  O   ARG A 145     -14.294 -36.168 -15.657  1.00  0.00              
ATOM   2084  CB  ARG A 145     -17.018 -34.280 -15.821  1.00  0.00              
ATOM   2085  CG  ARG A 145     -16.630 -34.433 -17.279  1.00  0.00              
ATOM   2086  CD  ARG A 145     -17.443 -33.552 -18.204  1.00  0.00              
ATOM   2087  NE  ARG A 145     -18.843 -33.966 -18.299  1.00  0.00              
ATOM   2088  CZ  ARG A 145     -19.698 -33.483 -19.197  1.00  0.00              
ATOM   2089  NH1 ARG A 145     -19.294 -32.574 -20.080  1.00  0.00              
ATOM   2090  NH2 ARG A 145     -20.960 -33.898 -19.208  1.00  0.00              
ATOM   2091  H   ARG A 145     -17.481 -34.497 -13.316  1.00  0.00              
ATOM   2092  HA  ARG A 145     -16.758 -36.373 -15.374  1.00  0.00              
ATOM   2093 1HB  ARG A 145     -18.101 -34.300 -15.707  1.00  0.00              
ATOM   2094 2HB  ARG A 145     -16.628 -33.346 -15.416  1.00  0.00              
ATOM   2095 1HG  ARG A 145     -15.577 -34.172 -17.387  1.00  0.00              
ATOM   2096 2HG  ARG A 145     -16.777 -35.474 -17.569  1.00  0.00              
ATOM   2097 1HD  ARG A 145     -17.415 -32.528 -17.833  1.00  0.00              
ATOM   2098 2HD  ARG A 145     -17.007 -33.587 -19.201  1.00  0.00              
ATOM   2099  HE  ARG A 145     -19.356 -34.638 -17.744  1.00  0.00              
ATOM   2100 1HH1 ARG A 145     -18.336 -32.253 -20.067  1.00  0.00              
ATOM   2101 2HH1 ARG A 145     -19.946 -32.209 -20.759  1.00  0.00              
ATOM   2102 1HH2 ARG A 145     -21.268 -34.582 -18.532  1.00  0.00              
ATOM   2103 2HH2 ARG A 145     -21.604 -33.526 -19.891  1.00  0.00              
ATOM   2104  N   ALA A 146     -14.355 -34.413 -14.263  1.00  0.00              
ATOM   2105  CA  ALA A 146     -12.900 -34.307 -14.173  1.00  0.00              
ATOM   2106  C   ALA A 146     -12.282 -35.510 -13.477  1.00  0.00              
ATOM   2107  O   ALA A 146     -11.166 -35.918 -13.804  1.00  0.00              
ATOM   2108  CB  ALA A 146     -12.507 -33.024 -13.442  1.00  0.00              
ATOM   2109  H   ALA A 146     -14.928 -33.750 -13.762  1.00  0.00              
ATOM   2110  HA  ALA A 146     -12.488 -34.280 -15.182  1.00  0.00              
ATOM   2111 1HB  ALA A 146     -11.421 -32.958 -13.382  1.00  0.00              
ATOM   2112 2HB  ALA A 146     -12.894 -32.162 -13.985  1.00  0.00              
ATOM   2113 3HB  ALA A 146     -12.925 -33.036 -12.436  1.00  0.00              
ATOM   2114  N   GLU A 147     -12.998 -36.071 -12.507  1.00  0.00              
ATOM   2115  CA  GLU A 147     -12.510 -37.259 -11.821  1.00  0.00              
ATOM   2116  C   GLU A 147     -12.369 -38.428 -12.790  1.00  0.00              
ATOM   2117  O   GLU A 147     -11.341 -39.105 -12.804  1.00  0.00              
ATOM   2118  CB  GLU A 147     -13.446 -37.635 -10.670  1.00  0.00              
ATOM   2119  CG  GLU A 147     -13.013 -38.865  -9.885  1.00  0.00              
ATOM   2120  CD  GLU A 147     -13.963 -39.153  -8.755  1.00  0.00              
ATOM   2121  OE1 GLU A 147     -14.905 -38.416  -8.594  1.00  0.00              
ATOM   2122  OE2 GLU A 147     -13.811 -40.173  -8.124  1.00  0.00              
ATOM   2123  H   GLU A 147     -13.888 -35.678 -12.238  1.00  0.00              
ATOM   2124  HA  GLU A 147     -11.516 -37.069 -11.414  1.00  0.00              
ATOM   2125 1HB  GLU A 147     -13.490 -36.775 -10.002  1.00  0.00              
ATOM   2126 2HB  GLU A 147     -14.431 -37.810 -11.104  1.00  0.00              
ATOM   2127 1HG  GLU A 147     -12.902 -39.756 -10.501  1.00  0.00              
ATOM   2128 2HG  GLU A 147     -12.043 -38.581  -9.479  1.00  0.00              
ATOM   2129  N   GLN A 148     -13.385 -38.661 -13.612  1.00  0.00              
ATOM   2130  CA  GLN A 148     -13.296 -39.752 -14.574  1.00  0.00              
ATOM   2131  C   GLN A 148     -12.227 -39.469 -15.630  1.00  0.00              
ATOM   2132  O   GLN A 148     -11.669 -40.395 -16.227  1.00  0.00              
ATOM   2133  CB  GLN A 148     -14.650 -39.978 -15.252  1.00  0.00              
ATOM   2134  CG  GLN A 148     -15.717 -40.552 -14.336  1.00  0.00              
ATOM   2135  CD  GLN A 148     -17.053 -40.716 -15.035  1.00  0.00              
ATOM   2136  OE1 GLN A 148     -17.184 -40.431 -16.228  1.00  0.00              
ATOM   2137  NE2 GLN A 148     -18.055 -41.175 -14.294  1.00  0.00              
ATOM   2138  H   GLN A 148     -14.222 -38.096 -13.586  1.00  0.00              
ATOM   2139  HA  GLN A 148     -12.993 -40.666 -14.063  1.00  0.00              
ATOM   2140 1HB  GLN A 148     -14.974 -39.011 -15.637  1.00  0.00              
ATOM   2141 2HB  GLN A 148     -14.475 -40.659 -16.085  1.00  0.00              
ATOM   2142 1HG  GLN A 148     -15.552 -41.434 -13.718  1.00  0.00              
ATOM   2143 2HG  GLN A 148     -15.768 -39.668 -13.698  1.00  0.00              
ATOM   2144 1HE2 GLN A 148     -18.960 -41.304 -14.700  1.00  0.00              
ATOM   2145 2HE2 GLN A 148     -17.906 -41.392 -13.329  1.00  0.00              
ATOM   2146  N   TRP A 149     -11.934 -38.187 -15.846  1.00  0.00              
ATOM   2147  CA  TRP A 149     -10.894 -37.790 -16.793  1.00  0.00              
ATOM   2148  C   TRP A 149      -9.533 -37.834 -16.118  1.00  0.00              
ATOM   2149  O   TRP A 149      -8.499 -37.848 -16.785  1.00  0.00              
ATOM   2150  CB  TRP A 149     -11.135 -36.369 -17.305  1.00  0.00              
ATOM   2151  CG  TRP A 149     -12.312 -36.226 -18.202  1.00  0.00              
ATOM   2152  CD1 TRP A 149     -13.053 -37.230 -18.754  1.00  0.00              
ATOM   2153  CD2 TRP A 149     -12.860 -35.004 -18.696  1.00  0.00              
ATOM   2154  NE1 TRP A 149     -14.029 -36.707 -19.563  1.00  0.00              
ATOM   2155  CE2 TRP A 149     -13.933 -35.342 -19.548  1.00  0.00              
ATOM   2156  CE3 TRP A 149     -12.548 -33.654 -18.508  1.00  0.00              
ATOM   2157  CZ2 TRP A 149     -14.699 -34.376 -20.209  1.00  0.00              
ATOM   2158  CZ3 TRP A 149     -13.305 -32.697 -19.161  1.00  0.00              
ATOM   2159  CH2 TRP A 149     -14.370 -33.061 -20.002  1.00  0.00              
ATOM   2160  H   TRP A 149     -12.443 -37.473 -15.346  1.00  0.00              
ATOM   2161  HA  TRP A 149     -10.868 -38.490 -17.628  1.00  0.00              
ATOM   2162 1HB  TRP A 149     -11.308 -35.691 -16.469  1.00  0.00              
ATOM   2163 2HB  TRP A 149     -10.274 -36.026 -17.878  1.00  0.00              
ATOM   2164  HD1 TRP A 149     -12.779 -38.249 -18.487  1.00  0.00              
ATOM   2165  HE1 TRP A 149     -14.708 -37.241 -20.087  1.00  0.00              
ATOM   2166  HE3 TRP A 149     -11.734 -33.319 -17.866  1.00  0.00              
ATOM   2167  HZ2 TRP A 149     -15.517 -34.703 -20.851  1.00  0.00              
ATOM   2168  HZ3 TRP A 149     -13.053 -31.647 -19.005  1.00  0.00              
ATOM   2169  HH2 TRP A 149     -14.945 -32.281 -20.500  1.00  0.00              
ATOM   2170  N   ASN A 150      -9.547 -37.848 -14.790  1.00  0.00              
ATOM   2171  CA  ASN A 150      -8.328 -37.800 -13.998  1.00  0.00              
ATOM   2172  C   ASN A 150      -7.569 -36.490 -14.206  1.00  0.00              
ATOM   2173  O   ASN A 150      -6.344 -36.483 -14.351  1.00  0.00              
ATOM   2174  CB  ASN A 150      -7.427 -38.982 -14.307  1.00  0.00              
ATOM   2175  CG  ASN A 150      -6.410 -39.264 -13.237  1.00  0.00              
ATOM   2176  OD1 ASN A 150      -6.622 -38.965 -12.056  1.00  0.00              
ATOM   2177  ND2 ASN A 150      -5.274 -39.763 -13.654  1.00  0.00              
ATOM   2178  H   ASN A 150     -10.439 -37.893 -14.318  1.00  0.00              
ATOM   2179  HA  ASN A 150      -8.575 -37.840 -12.936  1.00  0.00              
ATOM   2180 1HB  ASN A 150      -7.846 -39.926 -14.660  1.00  0.00              
ATOM   2181 2HB  ASN A 150      -6.934 -38.472 -15.134  1.00  0.00              
ATOM   2182 1HD2 ASN A 150      -4.551 -39.976 -12.997  1.00  0.00              
ATOM   2183 2HD2 ASN A 150      -5.130 -39.932 -14.629  1.00  0.00              
ATOM   2184  N   VAL A 151      -8.312 -35.388 -14.227  1.00  0.00              
ATOM   2185  CA  VAL A 151      -7.733 -34.058 -14.402  1.00  0.00              
ATOM   2186  C   VAL A 151      -8.239 -33.154 -13.278  1.00  0.00              
ATOM   2187  O   VAL A 151      -9.153 -33.526 -12.538  1.00  0.00              
ATOM   2188  CB  VAL A 151      -8.128 -33.409 -15.767  1.00  0.00              
ATOM   2189  CG1 VAL A 151      -7.647 -34.273 -16.916  1.00  0.00              
ATOM   2190  CG2 VAL A 151      -9.621 -33.187 -15.832  1.00  0.00              
ATOM   2191  H   VAL A 151      -9.312 -35.478 -14.117  1.00  0.00              
ATOM   2192  HA  VAL A 151      -6.646 -34.084 -14.314  1.00  0.00              
ATOM   2193  HB  VAL A 151      -7.657 -32.430 -15.843  1.00  0.00              
ATOM   2194 1HG1 VAL A 151      -7.928 -33.811 -17.862  1.00  0.00              
ATOM   2195 2HG1 VAL A 151      -6.563 -34.371 -16.868  1.00  0.00              
ATOM   2196 3HG1 VAL A 151      -8.105 -35.260 -16.845  1.00  0.00              
ATOM   2197 1HG2 VAL A 151      -9.880 -32.733 -16.789  1.00  0.00              
ATOM   2198 2HG2 VAL A 151     -10.135 -34.143 -15.732  1.00  0.00              
ATOM   2199 3HG2 VAL A 151      -9.926 -32.524 -15.023  1.00  0.00              
ATOM   2200  N   ASN A 152      -7.650 -31.970 -13.146  1.00  0.00              
ATOM   2201  CA  ASN A 152      -8.068 -31.056 -12.099  1.00  0.00              
ATOM   2202  C   ASN A 152      -9.199 -30.178 -12.572  1.00  0.00              
ATOM   2203  O   ASN A 152      -9.367 -29.949 -13.764  1.00  0.00              
ATOM   2204  CB  ASN A 152      -6.914 -30.202 -11.607  1.00  0.00              
ATOM   2205  CG  ASN A 152      -5.874 -30.973 -10.842  1.00  0.00              
ATOM   2206  OD1 ASN A 152      -6.161 -32.017 -10.245  1.00  0.00              
ATOM   2207  ND2 ASN A 152      -4.689 -30.422 -10.788  1.00  0.00              
ATOM   2208  H   ASN A 152      -6.907 -31.694 -13.772  1.00  0.00              
ATOM   2209  HA  ASN A 152      -8.445 -31.620 -11.244  1.00  0.00              
ATOM   2210 1HB  ASN A 152      -6.417 -29.497 -12.274  1.00  0.00              
ATOM   2211 2HB  ASN A 152      -7.537 -29.655 -10.900  1.00  0.00              
ATOM   2212 1HD2 ASN A 152      -3.947 -30.879 -10.295  1.00  0.00              
ATOM   2213 2HD2 ASN A 152      -4.524 -29.545 -11.238  1.00  0.00              
ATOM   2214  N   TYR A 153      -9.994 -29.719 -11.618  1.00  0.00              
ATOM   2215  CA  TYR A 153     -11.117 -28.839 -11.879  1.00  0.00              
ATOM   2216  C   TYR A 153     -11.031 -27.634 -10.955  1.00  0.00              
ATOM   2217  O   TYR A 153     -10.831 -27.780  -9.744  1.00  0.00              
ATOM   2218  CB  TYR A 153     -12.438 -29.550 -11.606  1.00  0.00              
ATOM   2219  CG  TYR A 153     -13.627 -28.624 -11.700  1.00  0.00              
ATOM   2220  CD1 TYR A 153     -14.452 -28.397 -10.599  1.00  0.00              
ATOM   2221  CD2 TYR A 153     -13.941 -27.987 -12.900  1.00  0.00              
ATOM   2222  CE1 TYR A 153     -15.568 -27.561 -10.694  1.00  0.00              
ATOM   2223  CE2 TYR A 153     -15.046 -27.152 -13.005  1.00  0.00              
ATOM   2224  CZ  TYR A 153     -15.857 -26.946 -11.900  1.00  0.00              
ATOM   2225  OH  TYR A 153     -16.970 -26.147 -12.017  1.00  0.00              
ATOM   2226  H   TYR A 153      -9.801 -30.000 -10.668  1.00  0.00              
ATOM   2227  HA  TYR A 153     -11.072 -28.476 -12.906  1.00  0.00              
ATOM   2228 1HB  TYR A 153     -12.530 -30.353 -12.339  1.00  0.00              
ATOM   2229 2HB  TYR A 153     -12.373 -29.976 -10.605  1.00  0.00              
ATOM   2230  HD1 TYR A 153     -14.214 -28.887  -9.654  1.00  0.00              
ATOM   2231  HD2 TYR A 153     -13.302 -28.155 -13.768  1.00  0.00              
ATOM   2232  HE1 TYR A 153     -16.205 -27.391  -9.826  1.00  0.00              
ATOM   2233  HE2 TYR A 153     -15.271 -26.663 -13.953  1.00  0.00              
ATOM   2234  HH  TYR A 153     -17.464 -26.068 -11.197  1.00  0.00              
ATOM   2235  N   VAL A 154     -11.200 -26.445 -11.519  1.00  0.00              
ATOM   2236  CA  VAL A 154     -11.167 -25.232 -10.722  1.00  0.00              
ATOM   2237  C   VAL A 154     -12.186 -24.255 -11.252  1.00  0.00              
ATOM   2238  O   VAL A 154     -12.463 -24.234 -12.449  1.00  0.00              
ATOM   2239  CB  VAL A 154      -9.768 -24.576 -10.758  1.00  0.00              
ATOM   2240  CG1 VAL A 154      -9.412 -24.254 -12.179  1.00  0.00              
ATOM   2241  CG2 VAL A 154      -9.752 -23.295  -9.898  1.00  0.00              
ATOM   2242  H   VAL A 154     -11.355 -26.376 -12.515  1.00  0.00              
ATOM   2243  HA  VAL A 154     -11.448 -25.430  -9.687  1.00  0.00              
ATOM   2244  HB  VAL A 154      -9.044 -25.262 -10.319  1.00  0.00              
ATOM   2245 1HG1 VAL A 154      -8.426 -23.791 -12.211  1.00  0.00              
ATOM   2246 2HG1 VAL A 154      -9.401 -25.171 -12.768  1.00  0.00              
ATOM   2247 3HG1 VAL A 154     -10.149 -23.565 -12.591  1.00  0.00              
ATOM   2248 1HG2 VAL A 154      -8.759 -22.845  -9.933  1.00  0.00              
ATOM   2249 2HG2 VAL A 154     -10.485 -22.589 -10.286  1.00  0.00              
ATOM   2250 3HG2 VAL A 154     -10.000 -23.547  -8.867  1.00  0.00              
ATOM   2251  N   GLU A 155     -12.771 -23.471 -10.355  1.00  0.00              
ATOM   2252  CA  GLU A 155     -13.796 -22.521 -10.756  1.00  0.00              
ATOM   2253  C   GLU A 155     -13.179 -21.149 -10.617  1.00  0.00              
ATOM   2254  O   GLU A 155     -12.441 -20.885  -9.676  1.00  0.00              
ATOM   2255  CB  GLU A 155     -15.047 -22.631  -9.883  1.00  0.00              
ATOM   2256  CG  GLU A 155     -15.829 -23.912 -10.107  1.00  0.00              
ATOM   2257  CD  GLU A 155     -17.218 -23.883  -9.483  1.00  0.00              
ATOM   2258  OE1 GLU A 155     -17.526 -22.938  -8.722  1.00  0.00              
ATOM   2259  OE2 GLU A 155     -17.994 -24.821  -9.752  1.00  0.00              
ATOM   2260  H   GLU A 155     -12.507 -23.528  -9.381  1.00  0.00              
ATOM   2261  HA  GLU A 155     -14.075 -22.695 -11.796  1.00  0.00              
ATOM   2262 1HB  GLU A 155     -14.717 -22.574  -8.846  1.00  0.00              
ATOM   2263 2HB  GLU A 155     -15.673 -21.769 -10.114  1.00  0.00              
ATOM   2264 1HG  GLU A 155     -15.932 -24.179 -11.159  1.00  0.00              
ATOM   2265 2HG  GLU A 155     -15.233 -24.668  -9.598  1.00  0.00              
ATOM   2266  N   THR A 156     -13.481 -20.282 -11.568  1.00  0.00              
ATOM   2267  CA  THR A 156     -12.921 -18.949 -11.570  1.00  0.00              
ATOM   2268  C   THR A 156     -13.983 -17.905 -11.807  1.00  0.00              
ATOM   2269  O   THR A 156     -15.137 -18.215 -12.106  1.00  0.00              
ATOM   2270  CB  THR A 156     -11.905 -18.783 -12.725  1.00  0.00              
ATOM   2271  OG1 THR A 156     -12.611 -18.795 -13.979  1.00  0.00              
ATOM   2272  CG2 THR A 156     -10.885 -19.915 -12.721  1.00  0.00              
ATOM   2273  H   THR A 156     -14.114 -20.552 -12.307  1.00  0.00              
ATOM   2274  HA  THR A 156     -12.489 -18.729 -10.594  1.00  0.00              
ATOM   2275  HB  THR A 156     -11.386 -17.833 -12.607  1.00  0.00              
ATOM   2276  HG1 THR A 156     -13.242 -18.072 -13.998  1.00  0.00              
ATOM   2277 1HG2 THR A 156     -10.183 -19.774 -13.543  1.00  0.00              
ATOM   2278 2HG2 THR A 156     -10.344 -19.913 -11.775  1.00  0.00              
ATOM   2279 3HG2 THR A 156     -11.400 -20.867 -12.843  1.00  0.00              
ATOM   2280  N   SER A 157     -13.571 -16.656 -11.656  1.00  0.00              
ATOM   2281  CA  SER A 157     -14.424 -15.531 -11.964  1.00  0.00              
ATOM   2282  C   SER A 157     -13.530 -14.472 -12.588  1.00  0.00              
ATOM   2283  O   SER A 157     -12.682 -13.891 -11.916  1.00  0.00              
ATOM   2284  CB  SER A 157     -15.092 -14.936 -10.731  1.00  0.00              
ATOM   2285  OG  SER A 157     -15.770 -13.745 -11.109  1.00  0.00              
ATOM   2286  H   SER A 157     -12.635 -16.485 -11.315  1.00  0.00              
ATOM   2287  HA  SER A 157     -15.279 -15.794 -12.588  1.00  0.00              
ATOM   2288 1HB  SER A 157     -15.794 -15.666 -10.329  1.00  0.00              
ATOM   2289 2HB  SER A 157     -14.326 -14.722  -9.986  1.00  0.00              
ATOM   2290  HG  SER A 157     -16.612 -13.970 -11.513  1.00  0.00              
ATOM   2291  N   ALA A 158     -13.695 -14.241 -13.883  1.00  0.00              
ATOM   2292  CA  ALA A 158     -12.912 -13.210 -14.548  1.00  0.00              
ATOM   2293  C   ALA A 158     -13.386 -11.837 -14.042  1.00  0.00              
ATOM   2294  O   ALA A 158     -12.610 -10.886 -13.946  1.00  0.00              
ATOM   2295  CB  ALA A 158     -13.103 -13.322 -16.064  1.00  0.00              
ATOM   2296  H   ALA A 158     -14.363 -14.774 -14.420  1.00  0.00              
ATOM   2297  HA  ALA A 158     -11.863 -13.342 -14.282  1.00  0.00              
ATOM   2298 1HB  ALA A 158     -12.516 -12.549 -16.560  1.00  0.00              
ATOM   2299 2HB  ALA A 158     -12.770 -14.303 -16.401  1.00  0.00              
ATOM   2300 3HB  ALA A 158     -14.156 -13.190 -16.308  1.00  0.00              
ATOM   2301  N   LYS A 159     -14.674 -11.742 -13.722  1.00  0.00              
ATOM   2302  CA  LYS A 159     -15.261 -10.491 -13.240  1.00  0.00              
ATOM   2303  C   LYS A 159     -14.733 -10.026 -11.879  1.00  0.00              
ATOM   2304  O   LYS A 159     -14.357  -8.866 -11.723  1.00  0.00              
ATOM   2305  CB  LYS A 159     -16.786 -10.622 -13.177  1.00  0.00              
ATOM   2306  CG  LYS A 159     -17.509  -9.335 -12.796  1.00  0.00              
ATOM   2307  CD  LYS A 159     -19.023  -9.469 -12.919  1.00  0.00              
ATOM   2308  CE  LYS A 159     -19.712  -8.154 -12.561  1.00  0.00              
ATOM   2309  NZ  LYS A 159     -21.195  -8.231 -12.652  1.00  0.00              
ATOM   2310  H   LYS A 159     -15.262 -12.558 -13.814  1.00  0.00              
ATOM   2311  HA  LYS A 159     -15.009  -9.678 -13.922  1.00  0.00              
ATOM   2312 1HB  LYS A 159     -17.120 -10.949 -14.162  1.00  0.00              
ATOM   2313 2HB  LYS A 159     -17.011 -11.396 -12.443  1.00  0.00              
ATOM   2314 1HG  LYS A 159     -17.255  -9.089 -11.764  1.00  0.00              
ATOM   2315 2HG  LYS A 159     -17.166  -8.538 -13.454  1.00  0.00              
ATOM   2316 1HD  LYS A 159     -19.265  -9.746 -13.946  1.00  0.00              
ATOM   2317 2HD  LYS A 159     -19.359 -10.256 -12.243  1.00  0.00              
ATOM   2318 1HE  LYS A 159     -19.433  -7.888 -11.543  1.00  0.00              
ATOM   2319 2HE  LYS A 159     -19.356  -7.385 -13.247  1.00  0.00              
ATOM   2320 1HZ  LYS A 159     -21.595  -7.337 -12.407  1.00  0.00              
ATOM   2321 2HZ  LYS A 159     -21.463  -8.472 -13.596  1.00  0.00              
ATOM   2322 3HZ  LYS A 159     -21.535  -8.939 -12.015  1.00  0.00              
ATOM   2323  N   THR A 160     -14.704 -10.922 -10.898  1.00  0.00              
ATOM   2324  CA  THR A 160     -14.174 -10.580  -9.572  1.00  0.00              
ATOM   2325  C   THR A 160     -12.738 -11.050  -9.339  1.00  0.00              
ATOM   2326  O   THR A 160     -12.228 -10.951  -8.229  1.00  0.00              
ATOM   2327  CB  THR A 160     -15.061 -11.169  -8.459  1.00  0.00              
ATOM   2328  OG1 THR A 160     -15.079 -12.598  -8.565  1.00  0.00              
ATOM   2329  CG2 THR A 160     -16.482 -10.638  -8.572  1.00  0.00              
ATOM   2330  H   THR A 160     -15.051 -11.855 -11.064  1.00  0.00              
ATOM   2331  HA  THR A 160     -14.133  -9.496  -9.459  1.00  0.00              
ATOM   2332  HB  THR A 160     -14.646 -10.891  -7.490  1.00  0.00              
ATOM   2333  HG1 THR A 160     -15.432 -12.851  -9.422  1.00  0.00              
ATOM   2334 1HG2 THR A 160     -17.093 -11.064  -7.777  1.00  0.00              
ATOM   2335 2HG2 THR A 160     -16.472  -9.552  -8.480  1.00  0.00              
ATOM   2336 3HG2 THR A 160     -16.897 -10.916  -9.540  1.00  0.00              
ATOM   2337  N   ARG A 161     -12.104 -11.564 -10.392  1.00  0.00              
ATOM   2338  CA  ARG A 161     -10.683 -11.931 -10.380  1.00  0.00              
ATOM   2339  C   ARG A 161     -10.342 -13.139  -9.522  1.00  0.00              
ATOM   2340  O   ARG A 161      -9.174 -13.367  -9.208  1.00  0.00              
ATOM   2341  CB  ARG A 161      -9.811 -10.746  -9.993  1.00  0.00              
ATOM   2342  CG  ARG A 161     -10.044  -9.486 -10.811  1.00  0.00              
ATOM   2343  CD  ARG A 161      -9.101  -8.378 -10.511  1.00  0.00              
ATOM   2344  NE  ARG A 161      -9.024  -8.016  -9.105  1.00  0.00              
ATOM   2345  CZ  ARG A 161      -9.845  -7.140  -8.494  1.00  0.00              
ATOM   2346  NH1 ARG A 161     -10.780  -6.506  -9.166  1.00  0.00              
ATOM   2347  NH2 ARG A 161      -9.670  -6.916  -7.203  1.00  0.00              
ATOM   2348  H   ARG A 161     -12.642 -11.703 -11.236  1.00  0.00              
ATOM   2349  HA  ARG A 161     -10.367 -12.216 -11.384  1.00  0.00              
ATOM   2350 1HB  ARG A 161     -10.009 -10.535  -8.943  1.00  0.00              
ATOM   2351 2HB  ARG A 161      -8.774 -11.063 -10.110  1.00  0.00              
ATOM   2352 1HG  ARG A 161      -9.944  -9.734 -11.868  1.00  0.00              
ATOM   2353 2HG  ARG A 161     -11.056  -9.128 -10.615  1.00  0.00              
ATOM   2354 1HD  ARG A 161      -8.100  -8.670 -10.828  1.00  0.00              
ATOM   2355 2HD  ARG A 161      -9.412  -7.490 -11.060  1.00  0.00              
ATOM   2356  HE  ARG A 161      -8.384  -8.338  -8.391  1.00  0.00              
ATOM   2357 1HH1 ARG A 161     -10.889  -6.675 -10.156  1.00  0.00              
ATOM   2358 2HH1 ARG A 161     -11.385  -5.853  -8.690  1.00  0.00              
ATOM   2359 1HH2 ARG A 161      -8.934  -7.398  -6.705  1.00  0.00              
ATOM   2360 2HH2 ARG A 161     -10.270  -6.264  -6.721  1.00  0.00              
ATOM   2361  N   ALA A 162     -11.359 -13.920  -9.163  1.00  0.00              
ATOM   2362  CA  ALA A 162     -11.153 -15.148  -8.389  1.00  0.00              
ATOM   2363  C   ALA A 162     -10.516 -16.240  -9.254  1.00  0.00              
ATOM   2364  O   ALA A 162     -11.070 -16.628 -10.270  1.00  0.00              
ATOM   2365  CB  ALA A 162     -12.487 -15.638  -7.836  1.00  0.00              
ATOM   2366  H   ALA A 162     -12.297 -13.660  -9.432  1.00  0.00              
ATOM   2367  HA  ALA A 162     -10.465 -14.934  -7.571  1.00  0.00              
ATOM   2368 1HB  ALA A 162     -12.330 -16.550  -7.261  1.00  0.00              
ATOM   2369 2HB  ALA A 162     -12.917 -14.872  -7.189  1.00  0.00              
ATOM   2370 3HB  ALA A 162     -13.169 -15.842  -8.660  1.00  0.00              
ATOM   2371  N   ASN A 163      -9.357 -16.724  -8.815  1.00  0.00              
ATOM   2372  CA  ASN A 163      -8.610 -17.790  -9.472  1.00  0.00              
ATOM   2373  C   ASN A 163      -8.224 -17.565 -10.950  1.00  0.00              
ATOM   2374  O   ASN A 163      -8.021 -18.529 -11.688  1.00  0.00              
ATOM   2375  CB  ASN A 163      -9.355 -19.134  -9.347  1.00  0.00              
ATOM   2376  CG  ASN A 163      -9.467 -19.623  -7.895  1.00  0.00              
ATOM   2377  OD1 ASN A 163      -8.611 -19.315  -7.071  1.00  0.00              
ATOM   2378  ND2 ASN A 163     -10.511 -20.391  -7.587  1.00  0.00              
ATOM   2379  H   ASN A 163      -8.987 -16.313  -7.970  1.00  0.00              
ATOM   2380  HA  ASN A 163      -7.640 -17.915  -8.987  1.00  0.00              
ATOM   2381 1HB  ASN A 163     -10.300 -19.298  -9.867  1.00  0.00              
ATOM   2382 2HB  ASN A 163      -8.563 -19.692  -9.849  1.00  0.00              
ATOM   2383 1HD2 ASN A 163     -10.622 -20.731  -6.653  1.00  0.00              
ATOM   2384 2HD2 ASN A 163     -11.182 -20.627  -8.290  1.00  0.00              
ATOM   2385  N   VAL A 164      -8.083 -16.317 -11.388  1.00  0.00              
ATOM   2386  CA  VAL A 164      -7.791 -16.073 -12.796  1.00  0.00              
ATOM   2387  C   VAL A 164      -6.361 -16.442 -13.193  1.00  0.00              
ATOM   2388  O   VAL A 164      -6.158 -17.155 -14.174  1.00  0.00              
ATOM   2389  CB  VAL A 164      -8.118 -14.605 -13.187  1.00  0.00              
ATOM   2390  CG1 VAL A 164      -7.650 -14.301 -14.633  1.00  0.00              
ATOM   2391  CG2 VAL A 164      -9.618 -14.388 -13.086  1.00  0.00              
ATOM   2392  H   VAL A 164      -8.175 -15.532 -10.761  1.00  0.00              
ATOM   2393  HA  VAL A 164      -8.403 -16.703 -13.443  1.00  0.00              
ATOM   2394  HB  VAL A 164      -7.640 -13.934 -12.474  1.00  0.00              
ATOM   2395 1HG1 VAL A 164      -7.889 -13.267 -14.883  1.00  0.00              
ATOM   2396 2HG1 VAL A 164      -6.572 -14.450 -14.706  1.00  0.00              
ATOM   2397 3HG1 VAL A 164      -8.158 -14.969 -15.328  1.00  0.00              
ATOM   2398 1HG2 VAL A 164      -9.856 -13.361 -13.359  1.00  0.00              
ATOM   2399 2HG2 VAL A 164     -10.129 -15.072 -13.764  1.00  0.00              
ATOM   2400 3HG2 VAL A 164      -9.945 -14.578 -12.064  1.00  0.00              
ATOM   2401  N   ASP A 165      -5.369 -15.979 -12.438  1.00  0.00              
ATOM   2402  CA  ASP A 165      -3.983 -16.323 -12.736  1.00  0.00              
ATOM   2403  C   ASP A 165      -3.777 -17.809 -12.460  1.00  0.00              
ATOM   2404  O   ASP A 165      -3.022 -18.478 -13.159  1.00  0.00              
ATOM   2405  CB  ASP A 165      -3.004 -15.530 -11.855  1.00  0.00              
ATOM   2406  CG  ASP A 165      -2.927 -14.052 -12.229  1.00  0.00              
ATOM   2407  OD1 ASP A 165      -3.451 -13.666 -13.301  1.00  0.00              
ATOM   2408  OD2 ASP A 165      -2.317 -13.276 -11.458  1.00  0.00              
ATOM   2409  H   ASP A 165      -5.568 -15.382 -11.648  1.00  0.00              
ATOM   2410  HA  ASP A 165      -3.777 -16.143 -13.791  1.00  0.00              
ATOM   2411 1HB  ASP A 165      -3.194 -15.641 -10.787  1.00  0.00              
ATOM   2412 2HB  ASP A 165      -2.068 -16.028 -12.112  1.00  0.00              
ATOM   2413  N   LYS A 166      -4.459 -18.317 -11.440  1.00  0.00              
ATOM   2414  CA  LYS A 166      -4.331 -19.713 -11.064  1.00  0.00              
ATOM   2415  C   LYS A 166      -4.425 -20.689 -12.242  1.00  0.00              
ATOM   2416  O   LYS A 166      -3.617 -21.602 -12.340  1.00  0.00              
ATOM   2417  CB  LYS A 166      -5.381 -20.091 -10.007  1.00  0.00              
ATOM   2418  CG  LYS A 166      -5.316 -21.552  -9.553  1.00  0.00              
ATOM   2419  CD  LYS A 166      -6.280 -21.839  -8.411  1.00  0.00              
ATOM   2420  CE  LYS A 166      -6.375 -23.336  -8.143  1.00  0.00              
ATOM   2421  NZ  LYS A 166      -5.069 -23.917  -7.713  1.00  0.00              
ATOM   2422  H   LYS A 166      -5.082 -17.721 -10.912  1.00  0.00              
ATOM   2423  HA  LYS A 166      -3.343 -19.891 -10.637  1.00  0.00              
ATOM   2424 1HB  LYS A 166      -5.222 -19.436  -9.149  1.00  0.00              
ATOM   2425 2HB  LYS A 166      -6.360 -19.888 -10.441  1.00  0.00              
ATOM   2426 1HG  LYS A 166      -5.568 -22.189 -10.402  1.00  0.00              
ATOM   2427 2HG  LYS A 166      -4.300 -21.768  -9.226  1.00  0.00              
ATOM   2428 1HD  LYS A 166      -5.921 -21.326  -7.517  1.00  0.00              
ATOM   2429 2HD  LYS A 166      -7.262 -21.452  -8.679  1.00  0.00              
ATOM   2430 1HE  LYS A 166      -7.115 -23.496  -7.362  1.00  0.00              
ATOM   2431 2HE  LYS A 166      -6.703 -23.826  -9.060  1.00  0.00              
ATOM   2432 1HZ  LYS A 166      -5.179 -24.908  -7.549  1.00  0.00              
ATOM   2433 2HZ  LYS A 166      -4.380 -23.771  -8.438  1.00  0.00              
ATOM   2434 3HZ  LYS A 166      -4.764 -23.466  -6.863  1.00  0.00              
ATOM   2435  N   VAL A 167      -5.403 -20.509 -13.127  1.00  0.00              
ATOM   2436  CA  VAL A 167      -5.563 -21.480 -14.213  1.00  0.00              
ATOM   2437  C   VAL A 167      -4.402 -21.452 -15.199  1.00  0.00              
ATOM   2438  O   VAL A 167      -4.098 -22.465 -15.831  1.00  0.00              
ATOM   2439  CB  VAL A 167      -6.928 -21.311 -14.964  1.00  0.00              
ATOM   2440  CG1 VAL A 167      -8.053 -21.435 -13.970  1.00  0.00              
ATOM   2441  CG2 VAL A 167      -7.019 -19.974 -15.679  1.00  0.00              
ATOM   2442  H   VAL A 167      -6.035 -19.723 -13.071  1.00  0.00              
ATOM   2443  HA  VAL A 167      -5.563 -22.503 -13.834  1.00  0.00              
ATOM   2444  HB  VAL A 167      -7.003 -22.076 -15.738  1.00  0.00              
ATOM   2445 1HG1 VAL A 167      -9.008 -21.319 -14.483  1.00  0.00              
ATOM   2446 2HG1 VAL A 167      -8.013 -22.416 -13.496  1.00  0.00              
ATOM   2447 3HG1 VAL A 167      -7.954 -20.660 -13.211  1.00  0.00              
ATOM   2448 1HG2 VAL A 167      -7.980 -19.897 -16.188  1.00  0.00              
ATOM   2449 2HG2 VAL A 167      -6.928 -19.167 -14.952  1.00  0.00              
ATOM   2450 3HG2 VAL A 167      -6.215 -19.896 -16.411  1.00  0.00              
ATOM   2451  N   PHE A 168      -3.707 -20.322 -15.293  1.00  0.00              
ATOM   2452  CA  PHE A 168      -2.628 -20.208 -16.272  1.00  0.00              
ATOM   2453  C   PHE A 168      -1.309 -20.735 -15.715  1.00  0.00              
ATOM   2454  O   PHE A 168      -0.556 -21.411 -16.417  1.00  0.00              
ATOM   2455  CB  PHE A 168      -2.479 -18.756 -16.711  1.00  0.00              
ATOM   2456  CG  PHE A 168      -3.629 -18.266 -17.528  1.00  0.00              
ATOM   2457  CD1 PHE A 168      -3.732 -18.607 -18.874  1.00  0.00              
ATOM   2458  CD2 PHE A 168      -4.619 -17.484 -16.951  1.00  0.00              
ATOM   2459  CE1 PHE A 168      -4.811 -18.172 -19.638  1.00  0.00              
ATOM   2460  CE2 PHE A 168      -5.699 -17.041 -17.697  1.00  0.00              
ATOM   2461  CZ  PHE A 168      -5.799 -17.386 -19.051  1.00  0.00              
ATOM   2462  H   PHE A 168      -3.913 -19.535 -14.695  1.00  0.00              
ATOM   2463  HA  PHE A 168      -2.857 -20.818 -17.147  1.00  0.00              
ATOM   2464 1HB  PHE A 168      -2.408 -18.105 -15.841  1.00  0.00              
ATOM   2465 2HB  PHE A 168      -1.585 -18.640 -17.323  1.00  0.00              
ATOM   2466  HD1 PHE A 168      -2.955 -19.223 -19.328  1.00  0.00              
ATOM   2467  HD2 PHE A 168      -4.538 -17.217 -15.897  1.00  0.00              
ATOM   2468  HE1 PHE A 168      -4.880 -18.448 -20.690  1.00  0.00              
ATOM   2469  HE2 PHE A 168      -6.470 -16.426 -17.234  1.00  0.00              
ATOM   2470  HZ  PHE A 168      -6.644 -17.039 -19.644  1.00  0.00              
ATOM   2471  N   PHE A 169      -1.029 -20.431 -14.451  1.00  0.00              
ATOM   2472  CA  PHE A 169       0.220 -20.878 -13.851  1.00  0.00              
ATOM   2473  C   PHE A 169       0.182 -22.373 -13.520  1.00  0.00              
ATOM   2474  O   PHE A 169       1.205 -23.047 -13.608  1.00  0.00              
ATOM   2475  CB  PHE A 169       0.534 -20.054 -12.603  1.00  0.00              
ATOM   2476  CG  PHE A 169       1.036 -18.680 -12.915  1.00  0.00              
ATOM   2477  CD1 PHE A 169       2.322 -18.490 -13.416  1.00  0.00              
ATOM   2478  CD2 PHE A 169       0.206 -17.576 -12.767  1.00  0.00              
ATOM   2479  CE1 PHE A 169       2.768 -17.218 -13.770  1.00  0.00              
ATOM   2480  CE2 PHE A 169       0.644 -16.303 -13.117  1.00  0.00              
ATOM   2481  CZ  PHE A 169       1.919 -16.121 -13.621  1.00  0.00              
ATOM   2482  H   PHE A 169      -1.676 -19.890 -13.896  1.00  0.00              
ATOM   2483  HA  PHE A 169       1.039 -20.743 -14.558  1.00  0.00              
ATOM   2484 1HB  PHE A 169      -0.363 -19.934 -11.998  1.00  0.00              
ATOM   2485 2HB  PHE A 169       1.306 -20.547 -12.014  1.00  0.00              
ATOM   2486  HD1 PHE A 169       2.982 -19.350 -13.530  1.00  0.00              
ATOM   2487  HD2 PHE A 169      -0.800 -17.716 -12.370  1.00  0.00              
ATOM   2488  HE1 PHE A 169       3.776 -17.085 -14.163  1.00  0.00              
ATOM   2489  HE2 PHE A 169      -0.020 -15.448 -12.993  1.00  0.00              
ATOM   2490  HZ  PHE A 169       2.261 -15.125 -13.898  1.00  0.00              
ATOM   2491  N   ASP A 170      -0.982 -22.892 -13.137  1.00  0.00              
ATOM   2492  CA  ASP A 170      -1.081 -24.310 -12.794  1.00  0.00              
ATOM   2493  C   ASP A 170      -0.921 -25.125 -14.088  1.00  0.00              
ATOM   2494  O   ASP A 170      -0.275 -26.163 -14.092  1.00  0.00              
ATOM   2495  CB  ASP A 170      -2.435 -24.634 -12.148  1.00  0.00              
ATOM   2496  CG  ASP A 170      -2.540 -24.146 -10.698  1.00  0.00              
ATOM   2497  OD1 ASP A 170      -1.510 -23.763 -10.096  1.00  0.00              
ATOM   2498  OD2 ASP A 170      -3.666 -24.149 -10.161  1.00  0.00              
ATOM   2499  H   ASP A 170      -1.808 -22.313 -13.077  1.00  0.00              
ATOM   2500  HA  ASP A 170      -0.274 -24.582 -12.113  1.00  0.00              
ATOM   2501 1HB  ASP A 170      -3.289 -24.281 -12.728  1.00  0.00              
ATOM   2502 2HB  ASP A 170      -2.403 -25.724 -12.172  1.00  0.00              
ATOM   2503  N   LEU A 171      -1.514 -24.661 -15.186  1.00  0.00              
ATOM   2504  CA  LEU A 171      -1.318 -25.345 -16.468  1.00  0.00              
ATOM   2505  C   LEU A 171       0.139 -25.218 -16.891  1.00  0.00              
ATOM   2506  O   LEU A 171       0.722 -26.160 -17.430  1.00  0.00              
ATOM   2507  CB  LEU A 171      -2.247 -24.767 -17.544  1.00  0.00              
ATOM   2508  CG  LEU A 171      -2.164 -25.452 -18.914  1.00  0.00              
ATOM   2509  CD1 LEU A 171      -2.545 -26.921 -18.788  1.00  0.00              
ATOM   2510  CD2 LEU A 171      -3.082 -24.739 -19.895  1.00  0.00              
ATOM   2511  H   LEU A 171      -2.100 -23.839 -15.151  1.00  0.00              
ATOM   2512  HA  LEU A 171      -1.538 -26.406 -16.353  1.00  0.00              
ATOM   2513 1HB  LEU A 171      -3.208 -24.977 -17.079  1.00  0.00              
ATOM   2514 2HB  LEU A 171      -2.121 -23.690 -17.649  1.00  0.00              
ATOM   2515  HG  LEU A 171      -1.140 -25.337 -19.272  1.00  0.00              
ATOM   2516 1HD1 LEU A 171      -2.483 -27.398 -19.766  1.00  0.00              
ATOM   2517 2HD1 LEU A 171      -1.861 -27.416 -18.099  1.00  0.00              
ATOM   2518 3HD1 LEU A 171      -3.563 -27.001 -18.409  1.00  0.00              
ATOM   2519 1HD2 LEU A 171      -3.021 -25.226 -20.869  1.00  0.00              
ATOM   2520 2HD2 LEU A 171      -4.108 -24.781 -19.531  1.00  0.00              
ATOM   2521 3HD2 LEU A 171      -2.774 -23.697 -19.992  1.00  0.00              
ATOM   2522  N   MET A 172       0.739 -24.054 -16.659  1.00  0.00              
ATOM   2523  CA  MET A 172       2.159 -23.931 -16.956  1.00  0.00              
ATOM   2524  C   MET A 172       2.968 -24.936 -16.140  1.00  0.00              
ATOM   2525  O   MET A 172       3.969 -25.449 -16.623  1.00  0.00              
ATOM   2526  CB  MET A 172       2.674 -22.515 -16.682  1.00  0.00              
ATOM   2527  CG  MET A 172       2.201 -21.480 -17.711  1.00  0.00              
ATOM   2528  SD  MET A 172       2.512 -19.798 -17.153  1.00  0.00              
ATOM   2529  CE  MET A 172       4.232 -19.727 -17.203  1.00  0.00              
ATOM   2530  H   MET A 172       0.243 -23.257 -16.286  1.00  0.00              
ATOM   2531  HA  MET A 172       2.340 -24.158 -18.006  1.00  0.00              
ATOM   2532 1HB  MET A 172       2.323 -22.237 -15.689  1.00  0.00              
ATOM   2533 2HB  MET A 172       3.764 -22.567 -16.682  1.00  0.00              
ATOM   2534 1HG  MET A 172       2.734 -21.662 -18.644  1.00  0.00              
ATOM   2535 2HG  MET A 172       1.132 -21.623 -17.870  1.00  0.00              
ATOM   2536 1HE  MET A 172       4.565 -18.740 -16.882  1.00  0.00              
ATOM   2537 2HE  MET A 172       4.647 -20.485 -16.537  1.00  0.00              
ATOM   2538 3HE  MET A 172       4.574 -19.912 -18.222  1.00  0.00              
ATOM   2539  N   ARG A 173       2.547 -25.220 -14.911  1.00  0.00              
ATOM   2540  CA  ARG A 173       3.216 -26.259 -14.126  1.00  0.00              
ATOM   2541  C   ARG A 173       3.070 -27.659 -14.734  1.00  0.00              
ATOM   2542  O   ARG A 173       4.008 -28.467 -14.702  1.00  0.00              
ATOM   2543  CB  ARG A 173       2.719 -26.246 -12.675  1.00  0.00              
ATOM   2544  CG  ARG A 173       3.199 -25.011 -11.898  1.00  0.00              
ATOM   2545  CD  ARG A 173       2.754 -25.006 -10.433  1.00  0.00              
ATOM   2546  NE  ARG A 173       3.167 -23.764  -9.769  1.00  0.00              
ATOM   2547  CZ  ARG A 173       2.381 -22.705  -9.591  1.00  0.00              
ATOM   2548  NH1 ARG A 173       1.132 -22.730 -10.013  1.00  0.00              
ATOM   2549  NH2 ARG A 173       2.851 -21.601  -9.016  1.00  0.00              
ATOM   2550  H   ARG A 173       1.765 -24.725 -14.507  1.00  0.00              
ATOM   2551  HA  ARG A 173       4.289 -26.067 -14.099  1.00  0.00              
ATOM   2552 1HB  ARG A 173       1.630 -26.272 -12.712  1.00  0.00              
ATOM   2553 2HB  ARG A 173       3.088 -27.157 -12.204  1.00  0.00              
ATOM   2554 1HG  ARG A 173       4.289 -24.984 -11.928  1.00  0.00              
ATOM   2555 2HG  ARG A 173       2.801 -24.120 -12.384  1.00  0.00              
ATOM   2556 1HD  ARG A 173       1.669 -25.093 -10.392  1.00  0.00              
ATOM   2557 2HD  ARG A 173       3.206 -25.856  -9.922  1.00  0.00              
ATOM   2558  HE  ARG A 173       4.058 -23.518  -9.360  1.00  0.00              
ATOM   2559 1HH1 ARG A 173       0.773 -23.555 -10.471  1.00  0.00              
ATOM   2560 2HH1 ARG A 173       0.540 -21.924  -9.877  1.00  0.00              
ATOM   2561 1HH2 ARG A 173       3.813 -21.565  -8.711  1.00  0.00              
ATOM   2562 2HH2 ARG A 173       2.244 -20.805  -8.888  1.00  0.00              
ATOM   2563  N   GLU A 174       1.903 -27.955 -15.294  1.00  0.00              
ATOM   2564  CA  GLU A 174       1.705 -29.263 -15.905  1.00  0.00              
ATOM   2565  C   GLU A 174       2.561 -29.345 -17.153  1.00  0.00              
ATOM   2566  O   GLU A 174       3.170 -30.379 -17.421  1.00  0.00              
ATOM   2567  CB  GLU A 174       0.244 -29.490 -16.253  1.00  0.00              
ATOM   2568  CG  GLU A 174      -0.634 -29.668 -15.028  1.00  0.00              
ATOM   2569  CD  GLU A 174      -2.092 -29.838 -15.382  1.00  0.00              
ATOM   2570  OE1 GLU A 174      -2.908 -30.042 -14.456  1.00  0.00              
ATOM   2571  OE2 GLU A 174      -2.424 -29.768 -16.588  1.00  0.00              
ATOM   2572  H   GLU A 174       1.146 -27.286 -15.306  1.00  0.00              
ATOM   2573  HA  GLU A 174       2.028 -30.045 -15.217  1.00  0.00              
ATOM   2574 1HB  GLU A 174      -0.084 -28.625 -16.829  1.00  0.00              
ATOM   2575 2HB  GLU A 174       0.200 -30.382 -16.879  1.00  0.00              
ATOM   2576 1HG  GLU A 174      -0.329 -30.499 -14.394  1.00  0.00              
ATOM   2577 2HG  GLU A 174      -0.508 -28.732 -14.486  1.00  0.00              
ATOM   2578  N   ILE A 175       2.633 -28.246 -17.903  1.00  0.00              
ATOM   2579  CA  ILE A 175       3.398 -28.231 -19.146  1.00  0.00              
ATOM   2580  C   ILE A 175       4.874 -28.366 -18.796  1.00  0.00              
ATOM   2581  O   ILE A 175       5.627 -29.103 -19.442  1.00  0.00              
ATOM   2582  CB  ILE A 175       3.166 -26.917 -19.926  1.00  0.00              
ATOM   2583  CG1 ILE A 175       1.719 -26.860 -20.416  1.00  0.00              
ATOM   2584  CG2 ILE A 175       4.138 -26.816 -21.086  1.00  0.00              
ATOM   2585  CD1 ILE A 175       1.310 -25.486 -20.942  1.00  0.00              
ATOM   2586  H   ILE A 175       2.151 -27.407 -17.612  1.00  0.00              
ATOM   2587  HA  ILE A 175       3.143 -29.091 -19.764  1.00  0.00              
ATOM   2588  HB  ILE A 175       3.312 -26.073 -19.253  1.00  0.00              
ATOM   2589 1HG1 ILE A 175       1.615 -27.602 -21.208  1.00  0.00              
ATOM   2590 2HG1 ILE A 175       1.081 -27.136 -19.576  1.00  0.00              
ATOM   2591 1HG2 ILE A 175       3.963 -25.886 -21.628  1.00  0.00              
ATOM   2592 2HG2 ILE A 175       5.159 -26.827 -20.708  1.00  0.00              
ATOM   2593 3HG2 ILE A 175       3.991 -27.660 -21.760  1.00  0.00              
ATOM   2594 1HD1 ILE A 175       0.272 -25.516 -21.273  1.00  0.00              
ATOM   2595 2HD1 ILE A 175       1.416 -24.745 -20.149  1.00  0.00              
ATOM   2596 3HD1 ILE A 175       1.949 -25.213 -21.781  1.00  0.00              
ATOM   2597  N   ARG A 176       5.288 -27.662 -17.757  1.00  0.00              
ATOM   2598  CA  ARG A 176       6.675 -27.730 -17.335  1.00  0.00              
ATOM   2599  C   ARG A 176       7.053 -29.160 -16.884  1.00  0.00              
ATOM   2600  O   ARG A 176       8.127 -29.666 -17.217  1.00  0.00              
ATOM   2601  CB  ARG A 176       6.989 -26.694 -16.266  1.00  0.00              
ATOM   2602  CG  ARG A 176       8.422 -26.714 -15.758  1.00  0.00              
ATOM   2603  CD  ARG A 176       8.719 -25.690 -14.724  1.00  0.00              
ATOM   2604  NE  ARG A 176       7.914 -25.800 -13.518  1.00  0.00              
ATOM   2605  CZ  ARG A 176       7.895 -24.890 -12.524  1.00  0.00              
ATOM   2606  NH1 ARG A 176       8.660 -23.821 -12.570  1.00  0.00              
ATOM   2607  NH2 ARG A 176       7.103 -25.111 -11.490  1.00  0.00              
ATOM   2608  H   ARG A 176       4.647 -27.071 -17.246  1.00  0.00              
ATOM   2609  HA  ARG A 176       7.328 -27.491 -18.175  1.00  0.00              
ATOM   2610 1HB  ARG A 176       6.774 -25.717 -16.697  1.00  0.00              
ATOM   2611 2HB  ARG A 176       6.311 -26.881 -15.434  1.00  0.00              
ATOM   2612 1HG  ARG A 176       8.624 -27.694 -15.326  1.00  0.00              
ATOM   2613 2HG  ARG A 176       9.091 -26.543 -16.602  1.00  0.00              
ATOM   2614 1HD  ARG A 176       9.764 -25.778 -14.428  1.00  0.00              
ATOM   2615 2HD  ARG A 176       8.543 -24.700 -15.144  1.00  0.00              
ATOM   2616  HE  ARG A 176       7.273 -26.530 -13.235  1.00  0.00              
ATOM   2617 1HH1 ARG A 176       9.273 -23.676 -13.360  1.00  0.00              
ATOM   2618 2HH1 ARG A 176       8.631 -23.151 -11.816  1.00  0.00              
ATOM   2619 1HH2 ARG A 176       6.535 -25.947 -11.462  1.00  0.00              
ATOM   2620 2HH2 ARG A 176       7.070 -24.446 -10.732  1.00  0.00              
ATOM   2621  N   ALA A 177       6.159 -29.807 -16.142  1.00  0.00              
ATOM   2622  CA  ALA A 177       6.393 -31.176 -15.676  1.00  0.00              
ATOM   2623  C   ALA A 177       6.558 -32.130 -16.852  1.00  0.00              
ATOM   2624  O   ALA A 177       7.392 -33.029 -16.804  1.00  0.00              
ATOM   2625  CB  ALA A 177       5.238 -31.641 -14.799  1.00  0.00              
ATOM   2626  H   ALA A 177       5.297 -29.342 -15.892  1.00  0.00              
ATOM   2627  HA  ALA A 177       7.320 -31.197 -15.103  1.00  0.00              
ATOM   2628 1HB  ALA A 177       5.426 -32.659 -14.461  1.00  0.00              
ATOM   2629 2HB  ALA A 177       5.150 -30.982 -13.935  1.00  0.00              
ATOM   2630 3HB  ALA A 177       4.313 -31.614 -15.372  1.00  0.00              
ATOM   2631  N   ARG A 178       5.752 -31.938 -17.892  1.00  0.00              
ATOM   2632  CA  ARG A 178       5.868 -32.736 -19.117  1.00  0.00              
ATOM   2633  C   ARG A 178       7.196 -32.480 -19.818  1.00  0.00              
ATOM   2634  O   ARG A 178       7.853 -33.411 -20.288  1.00  0.00              
ATOM   2635  CB  ARG A 178       4.724 -32.420 -20.089  1.00  0.00              
ATOM   2636  CG  ARG A 178       3.366 -32.927 -19.643  1.00  0.00              
ATOM   2637  CD  ARG A 178       3.366 -34.438 -19.479  1.00  0.00              
ATOM   2638  NE  ARG A 178       3.832 -35.110 -20.688  1.00  0.00              
ATOM   2639  CZ  ARG A 178       3.080 -35.345 -21.761  1.00  0.00              
ATOM   2640  NH1 ARG A 178       1.808 -34.965 -21.783  1.00  0.00              
ATOM   2641  NH2 ARG A 178       3.603 -35.957 -22.817  1.00  0.00              
ATOM   2642  H   ARG A 178       5.040 -31.222 -17.837  1.00  0.00              
ATOM   2643  HA  ARG A 178       5.846 -33.798 -18.869  1.00  0.00              
ATOM   2644 1HB  ARG A 178       4.690 -31.337 -20.198  1.00  0.00              
ATOM   2645 2HB  ARG A 178       4.985 -32.873 -21.045  1.00  0.00              
ATOM   2646 1HG  ARG A 178       3.116 -32.459 -18.691  1.00  0.00              
ATOM   2647 2HG  ARG A 178       2.627 -32.643 -20.394  1.00  0.00              
ATOM   2648 1HD  ARG A 178       4.022 -34.704 -18.652  1.00  0.00              
ATOM   2649 2HD  ARG A 178       2.352 -34.769 -19.259  1.00  0.00              
ATOM   2650  HE  ARG A 178       4.746 -35.486 -20.905  1.00  0.00              
ATOM   2651 1HH1 ARG A 178       1.410 -34.496 -20.982  1.00  0.00              
ATOM   2652 2HH1 ARG A 178       1.244 -35.147 -22.600  1.00  0.00              
ATOM   2653 1HH2 ARG A 178       4.573 -36.242 -22.803  1.00  0.00              
ATOM   2654 2HH2 ARG A 178       3.031 -36.134 -23.629  1.00  0.00              
ATOM   2655  N   LYS A 179       7.592 -31.215 -19.888  1.00  0.00              
ATOM   2656  CA  LYS A 179       8.866 -30.860 -20.495  1.00  0.00              
ATOM   2657  C   LYS A 179      10.039 -31.479 -19.741  1.00  0.00              
ATOM   2658  O   LYS A 179      11.017 -31.913 -20.340  1.00  0.00              
ATOM   2659  CB  LYS A 179       9.027 -29.336 -20.531  1.00  0.00              
ATOM   2660  CG  LYS A 179       8.134 -28.648 -21.564  1.00  0.00              
ATOM   2661  CD  LYS A 179       8.225 -27.130 -21.489  1.00  0.00              
ATOM   2662  CE  LYS A 179       7.418 -26.495 -22.627  1.00  0.00              
ATOM   2663  NZ  LYS A 179       7.271 -25.017 -22.465  1.00  0.00              
ATOM   2664  H   LYS A 179       7.004 -30.483 -19.515  1.00  0.00              
ATOM   2665  HA  LYS A 179       8.914 -31.254 -21.511  1.00  0.00              
ATOM   2666 1HB  LYS A 179       8.788 -28.966 -19.533  1.00  0.00              
ATOM   2667 2HB  LYS A 179      10.073 -29.130 -20.753  1.00  0.00              
ATOM   2668 1HG  LYS A 179       8.441 -28.974 -22.558  1.00  0.00              
ATOM   2669 2HG  LYS A 179       7.102 -28.951 -21.386  1.00  0.00              
ATOM   2670 1HD  LYS A 179       7.831 -26.806 -20.525  1.00  0.00              
ATOM   2671 2HD  LYS A 179       9.272 -26.841 -21.569  1.00  0.00              
ATOM   2672 1HE  LYS A 179       7.928 -26.705 -23.565  1.00  0.00              
ATOM   2673 2HE  LYS A 179       6.429 -26.954 -22.641  1.00  0.00              
ATOM   2674 1HZ  LYS A 179       6.733 -24.647 -23.236  1.00  0.00              
ATOM   2675 2HZ  LYS A 179       6.795 -24.818 -21.597  1.00  0.00              
ATOM   2676 3HZ  LYS A 179       8.185 -24.588 -22.455  1.00  0.00              
ATOM   2677  N   MET A 180       9.928 -31.515 -18.422  1.00  0.00              
ATOM   2678  CA  MET A 180      10.925 -32.158 -17.585  1.00  0.00              
ATOM   2679  C   MET A 180      11.052 -33.656 -17.872  1.00  0.00              
ATOM   2680  O   MET A 180      12.149 -34.162 -18.110  1.00  0.00              
ATOM   2681  CB  MET A 180      10.584 -31.932 -16.113  1.00  0.00              
ATOM   2682  CG  MET A 180      11.512 -32.639 -15.136  1.00  0.00              
ATOM   2683  SD  MET A 180      10.976 -32.469 -13.422  1.00  0.00              
ATOM   2684  CE  MET A 180       9.507 -33.493 -13.423  1.00  0.00              
ATOM   2685  H   MET A 180       9.125 -31.083 -17.987  1.00  0.00              
ATOM   2686  HA  MET A 180      11.909 -31.736 -17.788  1.00  0.00              
ATOM   2687 1HB  MET A 180      10.624 -30.857 -15.940  1.00  0.00              
ATOM   2688 2HB  MET A 180       9.563 -32.286 -15.966  1.00  0.00              
ATOM   2689 1HG  MET A 180      11.540 -33.696 -15.399  1.00  0.00              
ATOM   2690 2HG  MET A 180      12.508 -32.211 -15.243  1.00  0.00              
ATOM   2691 1HE  MET A 180       9.060 -33.490 -12.429  1.00  0.00              
ATOM   2692 2HE  MET A 180       8.791 -33.101 -14.146  1.00  0.00              
ATOM   2693 3HE  MET A 180       9.777 -34.514 -13.696  1.00  0.00              
ATOM   2694  N   GLU A 181       9.924 -34.356 -17.851  1.00  0.00              
ATOM   2695  CA  GLU A 181       9.908 -35.795 -18.059  1.00  0.00              
ATOM   2696  C   GLU A 181      10.300 -36.182 -19.480  1.00  0.00              
ATOM   2697  O   GLU A 181      10.877 -37.245 -19.702  1.00  0.00              
ATOM   2698  CB  GLU A 181       8.523 -36.358 -17.731  1.00  0.00              
ATOM   2699  CG  GLU A 181       8.162 -36.316 -16.253  1.00  0.00              
ATOM   2700  CD  GLU A 181       6.756 -36.797 -16.021  1.00  0.00              
ATOM   2701  OE1 GLU A 181       6.095 -37.126 -16.976  1.00  0.00              
ATOM   2702  OE2 GLU A 181       6.381 -36.943 -14.881  1.00  0.00              
ATOM   2703  H   GLU A 181       9.053 -33.874 -17.687  1.00  0.00              
ATOM   2704  HA  GLU A 181      10.644 -36.271 -17.410  1.00  0.00              
ATOM   2705 1HB  GLU A 181       7.799 -35.772 -18.298  1.00  0.00              
ATOM   2706 2HB  GLU A 181       8.508 -37.391 -18.079  1.00  0.00              
ATOM   2707 1HG  GLU A 181       8.847 -36.882 -15.623  1.00  0.00              
ATOM   2708 2HG  GLU A 181       8.229 -35.258 -16.003  1.00  0.00              
ATOM   2709  N   ASP A 182       9.985 -35.310 -20.434  1.00  0.00              
ATOM   2710  CA  ASP A 182      10.288 -35.551 -21.844  1.00  0.00              
ATOM   2711  C   ASP A 182      11.698 -35.117 -22.257  1.00  0.00              
ATOM   2712  O   ASP A 182      12.255 -35.655 -23.216  1.00  0.00              
ATOM   2713  CB  ASP A 182       9.255 -34.849 -22.740  1.00  0.00              
ATOM   2714  CG  ASP A 182       7.881 -35.516 -22.697  1.00  0.00              
ATOM   2715  OD1 ASP A 182       6.900 -34.897 -23.162  1.00  0.00              
ATOM   2716  OD2 ASP A 182       7.781 -36.656 -22.197  1.00  0.00              
ATOM   2717  H   ASP A 182       9.520 -34.453 -20.170  1.00  0.00              
ATOM   2718  HA  ASP A 182      10.253 -36.621 -22.051  1.00  0.00              
ATOM   2719 1HB  ASP A 182       9.164 -33.780 -22.543  1.00  0.00              
ATOM   2720 2HB  ASP A 182       9.713 -35.001 -23.717  1.00  0.00              
ATOM   2721  N   SER A 183      12.271 -34.150 -21.543  1.00  0.00              
ATOM   2722  CA  SER A 183      13.632 -33.691 -21.828  1.00  0.00              
ATOM   2723  C   SER A 183      14.531 -33.864 -20.601  1.00  0.00              
ATOM   2724  O   SER A 183      15.236 -32.898 -20.229  1.00  0.00              
ATOM   2725  OXT SER A 183      14.551 -34.911 -20.015  1.00  0.00              
ATOM   2726  CB  SER A 183      13.616 -32.242 -22.275  1.00  0.00              
ATOM   2727  OG  SER A 183      14.905 -31.752 -22.522  1.00  0.00              
ATOM   2728  H   SER A 183      11.756 -33.722 -20.786  1.00  0.00              
ATOM   2729  HA  SER A 183      14.080 -34.178 -22.695  1.00  0.00              
ATOM   2730 1HB  SER A 183      13.026 -32.166 -23.188  1.00  0.00              
ATOM   2731 2HB  SER A 183      13.152 -31.641 -21.493  1.00  0.00              
ATOM   2732  HG  SER A 183      14.850 -30.835 -22.802  1.00  0.00              
ATOM   2733  N   GLY D 171       4.373 -39.026 -55.846  1.00  0.00              
ATOM   2734  CA  GLY D 171       4.764 -38.502 -54.509  1.00  0.00              
ATOM   2735  C   GLY D 171       4.427 -37.031 -54.374  1.00  0.00              
ATOM   2736  O   GLY D 171       3.336 -36.595 -54.738  1.00  0.00              
ATOM   2737 1H   GLY D 171       5.066 -39.415 -56.453  1.00  0.00              
ATOM   2738 2H   GLY D 171       3.713 -39.774 -55.916  1.00  0.00              
ATOM   2739 3H   GLY D 171       3.946 -38.419 -56.516  1.00  0.00              
ATOM   2740 1HA  GLY D 171       4.232 -39.059 -53.738  1.00  0.00              
ATOM   2741 2HA  GLY D 171       5.837 -38.633 -54.375  1.00  0.00              
ATOM   2742  N   GLN D 172       5.376 -36.259 -53.864  1.00  0.00              
ATOM   2743  CA  GLN D 172       5.208 -34.816 -53.725  1.00  0.00              
ATOM   2744  C   GLN D 172       5.070 -34.099 -55.076  1.00  0.00              
ATOM   2745  O   GLN D 172       5.854 -34.339 -55.999  1.00  0.00              
ATOM   2746  CB  GLN D 172       6.392 -34.228 -52.954  1.00  0.00              
ATOM   2747  CG  GLN D 172       6.262 -32.744 -52.647  1.00  0.00              
ATOM   2748  CD  GLN D 172       7.486 -32.189 -51.944  1.00  0.00              
ATOM   2749  OE1 GLN D 172       8.547 -32.026 -52.552  1.00  0.00              
ATOM   2750  NE2 GLN D 172       7.347 -31.896 -50.655  1.00  0.00              
ATOM   2751  H   GLN D 172       6.240 -36.684 -53.563  1.00  0.00              
ATOM   2752  HA  GLN D 172       4.283 -34.606 -53.189  1.00  0.00              
ATOM   2753 1HB  GLN D 172       6.473 -34.791 -52.024  1.00  0.00              
ATOM   2754 2HB  GLN D 172       7.281 -34.400 -53.561  1.00  0.00              
ATOM   2755 1HG  GLN D 172       5.941 -32.015 -53.389  1.00  0.00              
ATOM   2756 2HG  GLN D 172       5.472 -32.880 -51.907  1.00  0.00              
ATOM   2757 1HE2 GLN D 172       8.120 -31.526 -50.140  1.00  0.00              
ATOM   2758 2HE2 GLN D 172       6.468 -32.045 -50.203  1.00  0.00              
ATOM   2759  N   TYR D 173       4.061 -33.238 -55.198  1.00  0.00              
ATOM   2760  CA  TYR D 173       3.899 -32.411 -56.395  1.00  0.00              
ATOM   2761  C   TYR D 173       3.251 -31.059 -56.084  1.00  0.00              
ATOM   2762  O   TYR D 173       2.689 -30.874 -55.012  1.00  0.00              
ATOM   2763  CB  TYR D 173       3.068 -33.144 -57.455  1.00  0.00              
ATOM   2764  CG  TYR D 173       1.617 -33.311 -57.097  1.00  0.00              
ATOM   2765  CD1 TYR D 173       1.194 -34.364 -56.288  1.00  0.00              
ATOM   2766  CD2 TYR D 173       0.660 -32.406 -57.570  1.00  0.00              
ATOM   2767  CE1 TYR D 173      -0.154 -34.518 -55.954  1.00  0.00              
ATOM   2768  CE2 TYR D 173      -0.688 -32.550 -57.244  1.00  0.00              
ATOM   2769  CZ  TYR D 173      -1.086 -33.609 -56.436  1.00  0.00              
ATOM   2770  OH  TYR D 173      -2.416 -33.762 -56.120  1.00  0.00              
ATOM   2771  H   TYR D 173       3.393 -33.150 -54.446  1.00  0.00              
ATOM   2772  HA  TYR D 173       4.876 -32.181 -56.822  1.00  0.00              
ATOM   2773 1HB  TYR D 173       3.148 -32.571 -58.382  1.00  0.00              
ATOM   2774 2HB  TYR D 173       3.519 -34.125 -57.595  1.00  0.00              
ATOM   2775  HD1 TYR D 173       1.934 -35.072 -55.917  1.00  0.00              
ATOM   2776  HD2 TYR D 173       0.982 -31.582 -58.203  1.00  0.00              
ATOM   2777  HE1 TYR D 173      -0.473 -35.345 -55.321  1.00  0.00              
ATOM   2778  HE2 TYR D 173      -1.418 -31.833 -57.622  1.00  0.00              
ATOM   2779  HH  TYR D 173      -2.583 -34.523 -55.559  1.00  0.00              
ATOM   2780  N   LEU D 174       3.342 -30.119 -57.021  1.00  0.00              
ATOM   2781  CA  LEU D 174       2.790 -28.786 -56.816  1.00  0.00              
ATOM   2782  C   LEU D 174       1.278 -28.826 -57.020  1.00  0.00              
ATOM   2783  O   LEU D 174       0.785 -29.127 -58.108  1.00  0.00              
ATOM   2784  CB  LEU D 174       3.438 -27.789 -57.785  1.00  0.00              
ATOM   2785  CG  LEU D 174       3.004 -26.320 -57.664  1.00  0.00              
ATOM   2786  CD1 LEU D 174       3.431 -25.746 -56.313  1.00  0.00              
ATOM   2787  CD2 LEU D 174       3.635 -25.517 -58.793  1.00  0.00              
ATOM   2788  H   LEU D 174       3.800 -30.333 -57.895  1.00  0.00              
ATOM   2789  HA  LEU D 174       2.976 -28.467 -55.791  1.00  0.00              
ATOM   2790 1HB  LEU D 174       4.477 -27.887 -57.469  1.00  0.00              
ATOM   2791 2HB  LEU D 174       3.341 -28.112 -58.820  1.00  0.00              
ATOM   2792  HG  LEU D 174       1.922 -26.292 -57.797  1.00  0.00              
ATOM   2793 1HD1 LEU D 174       3.116 -24.704 -56.244  1.00  0.00              
ATOM   2794 2HD1 LEU D 174       2.966 -26.319 -55.510  1.00  0.00              
ATOM   2795 3HD1 LEU D 174       4.516 -25.802 -56.218  1.00  0.00              
ATOM   2796 1HD2 LEU D 174       3.326 -24.474 -58.711  1.00  0.00              
ATOM   2797 2HD2 LEU D 174       4.720 -25.584 -58.725  1.00  0.00              
ATOM   2798 3HD2 LEU D 174       3.307 -25.919 -59.752  1.00  0.00              
ATOM   2799  N   VAL D 175       0.546 -28.525 -55.956  1.00  0.00              
ATOM   2800  CA  VAL D 175      -0.907 -28.502 -55.998  1.00  0.00              
ATOM   2801  C   VAL D 175      -1.504 -27.147 -56.365  1.00  0.00              
ATOM   2802  O   VAL D 175      -2.456 -27.078 -57.141  1.00  0.00              
ATOM   2803  CB  VAL D 175      -1.494 -28.938 -54.640  1.00  0.00              
ATOM   2804  CG1 VAL D 175      -3.010 -28.810 -54.649  1.00  0.00              
ATOM   2805  CG2 VAL D 175      -1.082 -30.366 -54.317  1.00  0.00              
ATOM   2806  H   VAL D 175       1.017 -28.304 -55.092  1.00  0.00              
ATOM   2807  HA  VAL D 175      -1.292 -29.155 -56.781  1.00  0.00              
ATOM   2808  HB  VAL D 175      -1.079 -28.304 -53.856  1.00  0.00              
ATOM   2809 1HG1 VAL D 175      -3.406 -29.121 -53.683  1.00  0.00              
ATOM   2810 2HG1 VAL D 175      -3.286 -27.772 -54.837  1.00  0.00              
ATOM   2811 3HG1 VAL D 175      -3.424 -29.444 -55.434  1.00  0.00              
ATOM   2812 1HG2 VAL D 175      -1.505 -30.658 -53.356  1.00  0.00              
ATOM   2813 2HG2 VAL D 175      -1.452 -31.035 -55.095  1.00  0.00              
ATOM   2814 3HG2 VAL D 175       0.004 -30.430 -54.270  1.00  0.00              
ATOM   2815  N   TYR D 176      -0.939 -26.074 -55.824  1.00  0.00              
ATOM   2816  CA  TYR D 176      -1.461 -24.745 -56.091  1.00  0.00              
ATOM   2817  C   TYR D 176      -0.376 -23.698 -55.859  1.00  0.00              
ATOM   2818  O   TYR D 176       0.523 -23.891 -55.031  1.00  0.00              
ATOM   2819  CB  TYR D 176      -2.656 -24.504 -55.146  1.00  0.00              
ATOM   2820  CG  TYR D 176      -3.418 -23.218 -55.368  1.00  0.00              
ATOM   2821  CD1 TYR D 176      -3.139 -22.075 -54.617  1.00  0.00              
ATOM   2822  CD2 TYR D 176      -4.420 -23.142 -56.344  1.00  0.00              
ATOM   2823  CE1 TYR D 176      -3.833 -20.893 -54.828  1.00  0.00              
ATOM   2824  CE2 TYR D 176      -5.119 -21.960 -56.566  1.00  0.00              
ATOM   2825  CZ  TYR D 176      -4.827 -20.841 -55.812  1.00  0.00              
ATOM   2826  OH  TYR D 176      -5.511 -19.671 -56.056  1.00  0.00              
ATOM   2827  H   TYR D 176      -0.136 -26.175 -55.220  1.00  0.00              
ATOM   2828  HA  TYR D 176      -1.763 -24.668 -57.136  1.00  0.00              
ATOM   2829 1HB  TYR D 176      -3.343 -25.342 -55.274  1.00  0.00              
ATOM   2830 2HB  TYR D 176      -2.266 -24.505 -54.129  1.00  0.00              
ATOM   2831  HD1 TYR D 176      -2.362 -22.124 -53.853  1.00  0.00              
ATOM   2832  HD2 TYR D 176      -4.649 -24.031 -56.930  1.00  0.00              
ATOM   2833  HE1 TYR D 176      -3.607 -20.006 -54.234  1.00  0.00              
ATOM   2834  HE2 TYR D 176      -5.893 -21.921 -57.333  1.00  0.00              
ATOM   2835  HH  TYR D 176      -6.156 -19.756 -56.763  1.00  0.00              
ATOM   2836  N   ASN D 177      -0.445 -22.599 -56.603  1.00  0.00              
ATOM   2837  CA  ASN D 177       0.545 -21.536 -56.467  1.00  0.00              
ATOM   2838  C   ASN D 177      -0.056 -20.184 -56.826  1.00  0.00              
ATOM   2839  O   ASN D 177      -1.104 -20.115 -57.472  1.00  0.00              
ATOM   2840  CB  ASN D 177       1.785 -21.810 -57.322  1.00  0.00              
ATOM   2841  CG  ASN D 177       1.524 -21.669 -58.808  1.00  0.00              
ATOM   2842  OD1 ASN D 177       0.755 -22.433 -59.391  1.00  0.00              
ATOM   2843  ND2 ASN D 177       2.172 -20.691 -59.429  1.00  0.00              
ATOM   2844  H   ASN D 177      -1.192 -22.493 -57.274  1.00  0.00              
ATOM   2845  HA  ASN D 177       0.873 -21.466 -55.429  1.00  0.00              
ATOM   2846 1HB  ASN D 177       2.746 -21.356 -57.074  1.00  0.00              
ATOM   2847 2HB  ASN D 177       1.809 -22.869 -57.065  1.00  0.00              
ATOM   2848 1HD2 ASN D 177       2.038 -20.549 -60.411  1.00  0.00              
ATOM   2849 2HD2 ASN D 177       2.792 -20.098 -58.917  1.00  0.00              
ATOM   2850  N   GLY D 178       0.598 -19.110 -56.385  1.00  0.00              
ATOM   2851  CA  GLY D 178       0.113 -17.773 -56.677  1.00  0.00              
ATOM   2852  C   GLY D 178       0.864 -16.674 -55.950  1.00  0.00              
ATOM   2853  O   GLY D 178       1.592 -16.941 -54.995  1.00  0.00              
ATOM   2854  H   GLY D 178       1.442 -19.220 -55.841  1.00  0.00              
ATOM   2855 1HA  GLY D 178       0.209 -17.585 -57.747  1.00  0.00              
ATOM   2856 2HA  GLY D 178      -0.935 -17.703 -56.389  1.00  0.00              
ATOM   2857  N   ASP D 179       0.694 -15.438 -56.414  1.00  0.00              
ATOM   2858  CA  ASP D 179       1.383 -14.288 -55.840  1.00  0.00              
ATOM   2859  C   ASP D 179       0.638 -13.777 -54.613  1.00  0.00              
ATOM   2860  O   ASP D 179      -0.591 -13.714 -54.592  1.00  0.00              
ATOM   2861  CB  ASP D 179       1.463 -13.142 -56.851  1.00  0.00              
ATOM   2862  CG  ASP D 179       2.353 -13.459 -58.024  1.00  0.00              
ATOM   2863  OD1 ASP D 179       3.492 -13.912 -57.788  1.00  0.00              
ATOM   2864  OD2 ASP D 179       1.915 -13.255 -59.175  1.00  0.00              
ATOM   2865  H   ASP D 179       0.065 -15.296 -57.191  1.00  0.00              
ATOM   2866  HA  ASP D 179       2.379 -14.583 -55.507  1.00  0.00              
ATOM   2867 1HB  ASP D 179       0.488 -12.798 -57.195  1.00  0.00              
ATOM   2868 2HB  ASP D 179       1.922 -12.370 -56.230  1.00  0.00              
ATOM   2869  N   LEU D 180       1.397 -13.395 -53.597  1.00  0.00              
ATOM   2870  CA  LEU D 180       0.826 -12.889 -52.362  1.00  0.00              
ATOM   2871  C   LEU D 180       1.606 -11.641 -51.996  1.00  0.00              
ATOM   2872  O   LEU D 180       2.776 -11.504 -52.370  1.00  0.00              
ATOM   2873  CB  LEU D 180       0.970 -13.928 -51.241  1.00  0.00              
ATOM   2874  CG  LEU D 180       0.177 -15.225 -51.373  1.00  0.00              
ATOM   2875  CD1 LEU D 180       0.645 -16.218 -50.336  1.00  0.00              
ATOM   2876  CD2 LEU D 180      -1.311 -14.938 -51.230  1.00  0.00              
ATOM   2877  H   LEU D 180       2.403 -13.460 -53.686  1.00  0.00              
ATOM   2878  HA  LEU D 180      -0.218 -12.625 -52.524  1.00  0.00              
ATOM   2879 1HB  LEU D 180       2.032 -14.145 -51.335  1.00  0.00              
ATOM   2880 2HB  LEU D 180       0.775 -13.492 -50.260  1.00  0.00              
ATOM   2881  HG  LEU D 180       0.345 -15.605 -52.382  1.00  0.00              
ATOM   2882 1HD1 LEU D 180       0.078 -17.142 -50.434  1.00  0.00              
ATOM   2883 2HD1 LEU D 180       1.704 -16.426 -50.483  1.00  0.00              
ATOM   2884 3HD1 LEU D 180       0.491 -15.802 -49.341  1.00  0.00              
ATOM   2885 1HD2 LEU D 180      -1.871 -15.870 -51.326  1.00  0.00              
ATOM   2886 2HD2 LEU D 180      -1.504 -14.497 -50.252  1.00  0.00              
ATOM   2887 3HD2 LEU D 180      -1.626 -14.243 -52.008  1.00  0.00              
ATOM   2888  N   VAL D 181       0.961 -10.721 -51.284  1.00  0.00              
ATOM   2889  CA  VAL D 181       1.660  -9.546 -50.803  1.00  0.00              
ATOM   2890  C   VAL D 181       1.793  -9.714 -49.291  1.00  0.00              
ATOM   2891  O   VAL D 181       0.796  -9.805 -48.574  1.00  0.00              
ATOM   2892  CB  VAL D 181       0.901  -8.242 -51.110  1.00  0.00              
ATOM   2893  CG1 VAL D 181       1.686  -7.051 -50.555  1.00  0.00              
ATOM   2894  CG2 VAL D 181       0.720  -8.095 -52.615  1.00  0.00              
ATOM   2895  H   VAL D 181      -0.020 -10.830 -51.074  1.00  0.00              
ATOM   2896  HA  VAL D 181       2.665  -9.483 -51.223  1.00  0.00              
ATOM   2897  HB  VAL D 181      -0.093  -8.298 -50.668  1.00  0.00              
ATOM   2898 1HG1 VAL D 181       1.150  -6.128 -50.773  1.00  0.00              
ATOM   2899 2HG1 VAL D 181       1.798  -7.159 -49.477  1.00  0.00              
ATOM   2900 3HG1 VAL D 181       2.672  -7.016 -51.022  1.00  0.00              
ATOM   2901 1HG2 VAL D 181       0.182  -7.173 -52.830  1.00  0.00              
ATOM   2902 2HG2 VAL D 181       1.698  -8.067 -53.099  1.00  0.00              
ATOM   2903 3HG2 VAL D 181       0.149  -8.942 -52.998  1.00  0.00              
ATOM   2904  N   GLU D 182       3.028  -9.768 -48.811  1.00  0.00              
ATOM   2905  CA  GLU D 182       3.263  -9.943 -47.390  1.00  0.00              
ATOM   2906  C   GLU D 182       3.176  -8.635 -46.615  1.00  0.00              
ATOM   2907  O   GLU D 182       3.652  -7.601 -47.070  1.00  0.00              
ATOM   2908  CB  GLU D 182       4.634 -10.596 -47.160  1.00  0.00              
ATOM   2909  CG  GLU D 182       4.925 -10.851 -45.699  1.00  0.00              
ATOM   2910  CD  GLU D 182       6.297 -11.453 -45.450  1.00  0.00              
ATOM   2911  OE1 GLU D 182       7.066 -11.672 -46.421  1.00  0.00              
ATOM   2912  OE2 GLU D 182       6.601 -11.714 -44.272  1.00  0.00              
ATOM   2913  H   GLU D 182       3.819  -9.686 -49.432  1.00  0.00              
ATOM   2914  HA  GLU D 182       2.491 -10.586 -46.965  1.00  0.00              
ATOM   2915 1HB  GLU D 182       4.634 -11.536 -47.714  1.00  0.00              
ATOM   2916 2HB  GLU D 182       5.382  -9.925 -47.583  1.00  0.00              
ATOM   2917 1HG  GLU D 182       4.827  -9.962 -45.076  1.00  0.00              
ATOM   2918 2HG  GLU D 182       4.169 -11.579 -45.409  1.00  0.00              
ATOM   2919  N   TYR D 183       2.545  -8.701 -45.447  1.00  0.00              
ATOM   2920  CA  TYR D 183       2.463  -7.573 -44.529  1.00  0.00              
ATOM   2921  C   TYR D 183       2.951  -8.048 -43.168  1.00  0.00              
ATOM   2922  O   TYR D 183       2.738  -9.204 -42.806  1.00  0.00              
ATOM   2923  CB  TYR D 183       1.013  -7.093 -44.380  1.00  0.00              
ATOM   2924  CG  TYR D 183       0.428  -6.463 -45.622  1.00  0.00              
ATOM   2925  CD1 TYR D 183      -0.060  -7.250 -46.664  1.00  0.00              
ATOM   2926  CD2 TYR D 183       0.369  -5.076 -45.758  1.00  0.00              
ATOM   2927  CE1 TYR D 183      -0.597  -6.677 -47.802  1.00  0.00              
ATOM   2928  CE2 TYR D 183      -0.161  -4.487 -46.903  1.00  0.00              
ATOM   2929  CZ  TYR D 183      -0.642  -5.296 -47.920  1.00  0.00              
ATOM   2930  OH  TYR D 183      -1.150  -4.727 -49.060  1.00  0.00              
ATOM   2931  H   TYR D 183       2.106  -9.575 -45.194  1.00  0.00              
ATOM   2932  HA  TYR D 183       3.113  -6.768 -44.873  1.00  0.00              
ATOM   2933 1HB  TYR D 183       0.411  -7.960 -44.103  1.00  0.00              
ATOM   2934 2HB  TYR D 183       0.996  -6.365 -43.569  1.00  0.00              
ATOM   2935  HD1 TYR D 183      -0.014  -8.336 -46.570  1.00  0.00              
ATOM   2936  HD2 TYR D 183       0.747  -4.452 -44.948  1.00  0.00              
ATOM   2937  HE1 TYR D 183      -0.976  -7.302 -48.608  1.00  0.00              
ATOM   2938  HE2 TYR D 183      -0.195  -3.402 -46.993  1.00  0.00              
ATOM   2939  HH  TYR D 183      -1.456  -5.376 -49.699  1.00  0.00              
ATOM   2940  N   GLU D 184       3.605  -7.157 -42.420  1.00  0.00              
ATOM   2941  CA  GLU D 184       4.097  -7.496 -41.088  1.00  0.00              
ATOM   2942  C   GLU D 184       2.810  -7.695 -40.255  1.00  0.00              
ATOM   2943  O   GLU D 184       1.937  -6.827 -40.216  1.00  0.00              
ATOM   2944  CB  GLU D 184       4.996  -6.402 -40.506  1.00  0.00              
ATOM   2945  CG  GLU D 184       5.762  -6.816 -39.258  1.00  0.00              
ATOM   2946  CD  GLU D 184       4.900  -6.720 -38.032  1.00  0.00              
ATOM   2947  OE1 GLU D 184       4.317  -5.685 -37.817  1.00  0.00              
ATOM   2948  OE2 GLU D 184       4.733  -7.717 -37.368  1.00  0.00              
ATOM   2949  H   GLU D 184       3.764  -6.228 -42.784  1.00  0.00              
ATOM   2950  HA  GLU D 184       4.680  -8.417 -41.132  1.00  0.00              
ATOM   2951 1HB  GLU D 184       5.701  -6.121 -41.289  1.00  0.00              
ATOM   2952 2HB  GLU D 184       4.355  -5.553 -40.274  1.00  0.00              
ATOM   2953 1HG  GLU D 184       6.191  -7.816 -39.323  1.00  0.00              
ATOM   2954 2HG  GLU D 184       6.564  -6.082 -39.196  1.00  0.00              
ATOM   2955  N   ALA D 185       2.707  -8.850 -39.614  1.00  0.00              
ATOM   2956  CA  ALA D 185       1.526  -9.259 -38.861  1.00  0.00              
ATOM   2957  C   ALA D 185       0.987  -8.349 -37.773  1.00  0.00              
ATOM   2958  O   ALA D 185      -0.226  -8.190 -37.652  1.00  0.00              
ATOM   2959  CB  ALA D 185       1.759 -10.659 -38.276  1.00  0.00              
ATOM   2960  H   ALA D 185       3.501  -9.474 -39.658  1.00  0.00              
ATOM   2961  HA  ALA D 185       0.682  -9.330 -39.546  1.00  0.00              
ATOM   2962 1HB  ALA D 185       0.878 -10.968 -37.713  1.00  0.00              
ATOM   2963 2HB  ALA D 185       1.939 -11.367 -39.086  1.00  0.00              
ATOM   2964 3HB  ALA D 185       2.623 -10.637 -37.613  1.00  0.00              
ATOM   2965  N   ASP D 186       1.863  -7.759 -36.970  1.00  0.00              
ATOM   2966  CA  ASP D 186       1.371  -6.933 -35.873  1.00  0.00              
ATOM   2967  C   ASP D 186       0.981  -5.513 -36.227  1.00  0.00              
ATOM   2968  O   ASP D 186       0.011  -4.990 -35.653  1.00  0.00              
ATOM   2969  CB  ASP D 186       2.425  -6.889 -34.764  1.00  0.00              
ATOM   2970  CG  ASP D 186       2.685  -8.230 -34.090  1.00  0.00              
ATOM   2971  OD1 ASP D 186       1.742  -8.844 -33.649  1.00  0.00              
ATOM   2972  OD2 ASP D 186       3.795  -8.702 -34.160  1.00  0.00              
ATOM   2973  H   ASP D 186       2.860  -7.866 -37.097  1.00  0.00              
ATOM   2974  HA  ASP D 186       0.448  -7.358 -35.476  1.00  0.00              
ATOM   2975 1HB  ASP D 186       3.372  -6.453 -35.082  1.00  0.00              
ATOM   2976 2HB  ASP D 186       1.933  -6.218 -34.059  1.00  0.00              
ATOM   2977  N   HIS D 187       1.690  -4.882 -37.165  1.00  0.00              
ATOM   2978  CA  HIS D 187       1.363  -3.500 -37.525  1.00  0.00              
ATOM   2979  C   HIS D 187       0.884  -3.340 -38.953  1.00  0.00              
ATOM   2980  O   HIS D 187       0.570  -2.229 -39.390  1.00  0.00              
ATOM   2981  CB  HIS D 187       2.576  -2.593 -37.297  1.00  0.00              
ATOM   2982  CG  HIS D 187       3.041  -2.554 -35.874  1.00  0.00              
ATOM   2983  ND1 HIS D 187       2.298  -1.976 -34.865  1.00  0.00              
ATOM   2984  CD2 HIS D 187       4.170  -3.020 -35.292  1.00  0.00              
ATOM   2985  CE1 HIS D 187       2.953  -2.090 -33.723  1.00  0.00              
ATOM   2986  NE2 HIS D 187       4.090  -2.720 -33.955  1.00  0.00              
ATOM   2987  H   HIS D 187       2.454  -5.344 -37.634  1.00  0.00              
ATOM   2988  HA  HIS D 187       0.536  -3.148 -36.908  1.00  0.00              
ATOM   2989 1HB  HIS D 187       3.422  -2.939 -37.891  1.00  0.00              
ATOM   2990 2HB  HIS D 187       2.334  -1.567 -37.575  1.00  0.00              
ATOM   2991  HD2 HIS D 187       5.042  -3.544 -35.683  1.00  0.00              
ATOM   2992  HE1 HIS D 187       2.530  -1.694 -32.799  1.00  0.00              
ATOM   2993  HE2 HIS D 187       4.794  -2.947 -33.267  1.00  0.00              
ATOM   2994  N   MET D 188       0.825  -4.444 -39.686  1.00  0.00              
ATOM   2995  CA  MET D 188       0.307  -4.415 -41.058  1.00  0.00              
ATOM   2996  C   MET D 188       1.069  -3.513 -42.033  1.00  0.00              
ATOM   2997  O   MET D 188       0.492  -2.966 -42.973  1.00  0.00              
ATOM   2998  CB  MET D 188      -1.163  -3.994 -41.063  1.00  0.00              
ATOM   2999  CG  MET D 188      -2.075  -4.835 -40.191  1.00  0.00              
ATOM   3000  SD  MET D 188      -1.922  -6.618 -40.506  1.00  0.00              
ATOM   3001  CE  MET D 188      -1.866  -6.659 -42.295  1.00  0.00              
ATOM   3002  H   MET D 188       1.139  -5.323 -39.297  1.00  0.00              
ATOM   3003  HA  MET D 188       0.386  -5.406 -41.506  1.00  0.00              
ATOM   3004 1HB  MET D 188      -1.199  -2.959 -40.724  1.00  0.00              
ATOM   3005 2HB  MET D 188      -1.508  -4.050 -42.096  1.00  0.00              
ATOM   3006 1HG  MET D 188      -1.826  -4.639 -39.149  1.00  0.00              
ATOM   3007 2HG  MET D 188      -3.104  -4.530 -40.383  1.00  0.00              
ATOM   3008 1HE  MET D 188      -1.773  -7.692 -42.633  1.00  0.00              
ATOM   3009 2HE  MET D 188      -2.783  -6.227 -42.698  1.00  0.00              
ATOM   3010 3HE  MET D 188      -1.009  -6.083 -42.645  1.00  0.00              
ATOM   3011  N   ALA D 189       2.364  -3.346 -41.813  1.00  0.00              
ATOM   3012  CA  ALA D 189       3.175  -2.588 -42.751  1.00  0.00              
ATOM   3013  C   ALA D 189       3.462  -3.493 -43.952  1.00  0.00              
ATOM   3014  O   ALA D 189       3.759  -4.678 -43.792  1.00  0.00              
ATOM   3015  CB  ALA D 189       4.464  -2.164 -42.097  1.00  0.00              
ATOM   3016  H   ALA D 189       2.801  -3.743 -40.993  1.00  0.00              
ATOM   3017  HA  ALA D 189       2.608  -1.717 -43.080  1.00  0.00              
ATOM   3018 1HB  ALA D 189       5.064  -1.597 -42.811  1.00  0.00              
ATOM   3019 2HB  ALA D 189       4.247  -1.539 -41.229  1.00  0.00              
ATOM   3020 3HB  ALA D 189       5.019  -3.046 -41.780  1.00  0.00              
ATOM   3021  N   GLN D 190       3.371  -2.940 -45.152  1.00  0.00              
ATOM   3022  CA  GLN D 190       3.616  -3.718 -46.357  1.00  0.00              
ATOM   3023  C   GLN D 190       5.092  -4.065 -46.494  1.00  0.00              
ATOM   3024  O   GLN D 190       5.952  -3.190 -46.427  1.00  0.00              
ATOM   3025  CB  GLN D 190       3.146  -2.953 -47.596  1.00  0.00              
ATOM   3026  CG  GLN D 190       3.275  -3.730 -48.895  1.00  0.00              
ATOM   3027  CD  GLN D 190       2.671  -2.991 -50.074  1.00  0.00              
ATOM   3028  OE1 GLN D 190       2.128  -1.893 -49.925  1.00  0.00              
ATOM   3029  NE2 GLN D 190       2.760  -3.592 -51.256  1.00  0.00              
ATOM   3030  H   GLN D 190       3.127  -1.964 -45.240  1.00  0.00              
ATOM   3031  HA  GLN D 190       3.079  -4.664 -46.296  1.00  0.00              
ATOM   3032 1HB  GLN D 190       2.102  -2.688 -47.426  1.00  0.00              
ATOM   3033 2HB  GLN D 190       3.746  -2.043 -47.650  1.00  0.00              
ATOM   3034 1HG  GLN D 190       4.213  -4.176 -49.224  1.00  0.00              
ATOM   3035 2HG  GLN D 190       2.587  -4.519 -48.592  1.00  0.00              
ATOM   3036 1HE2 GLN D 190       2.379  -3.153 -52.069  1.00  0.00              
ATOM   3037 2HE2 GLN D 190       3.207  -4.484 -51.331  1.00  0.00              
ATOM   3038  N   LEU D 191       5.381  -5.348 -46.672  1.00  0.00              
ATOM   3039  CA  LEU D 191       6.759  -5.805 -46.768  1.00  0.00              
ATOM   3040  C   LEU D 191       7.025  -6.115 -48.241  1.00  0.00              
ATOM   3041  O   LEU D 191       7.163  -5.189 -49.037  1.00  0.00              
ATOM   3042  CB  LEU D 191       6.967  -7.032 -45.878  1.00  0.00              
ATOM   3043  CG  LEU D 191       6.684  -6.749 -44.397  1.00  0.00              
ATOM   3044  CD1 LEU D 191       6.861  -8.025 -43.573  1.00  0.00              
ATOM   3045  CD2 LEU D 191       7.616  -5.650 -43.891  1.00  0.00              
ATOM   3046  H   LEU D 191       4.634  -6.022 -46.741  1.00  0.00              
ATOM   3047  HA  LEU D 191       7.431  -5.011 -46.445  1.00  0.00              
ATOM   3048 1HB  LEU D 191       6.206  -7.687 -46.300  1.00  0.00              
ATOM   3049 2HB  LEU D 191       7.949  -7.475 -46.026  1.00  0.00              
ATOM   3050  HG  LEU D 191       5.663  -6.372 -44.327  1.00  0.00              
ATOM   3051 1HD1 LEU D 191       6.659  -7.811 -42.524  1.00  0.00              
ATOM   3052 2HD1 LEU D 191       6.168  -8.787 -43.929  1.00  0.00              
ATOM   3053 3HD1 LEU D 191       7.883  -8.387 -43.679  1.00  0.00              
ATOM   3054 1HD2 LEU D 191       7.409  -5.455 -42.838  1.00  0.00              
ATOM   3055 2HD2 LEU D 191       8.652  -5.969 -44.004  1.00  0.00              
ATOM   3056 3HD2 LEU D 191       7.450  -4.740 -44.467  1.00  0.00              
ATOM   3057  N   GLN D 192       7.084  -7.377 -48.635  1.00  0.00              
ATOM   3058  CA  GLN D 192       7.337  -7.655 -50.049  1.00  0.00              
ATOM   3059  C   GLN D 192       6.365  -8.623 -50.725  1.00  0.00              
ATOM   3060  O   GLN D 192       5.603  -9.320 -50.062  1.00  0.00              
ATOM   3061  CB  GLN D 192       8.759  -8.203 -50.205  1.00  0.00              
ATOM   3062  CG  GLN D 192       9.850  -7.236 -49.776  1.00  0.00              
ATOM   3063  CD  GLN D 192       9.922  -6.013 -50.670  1.00  0.00              
ATOM   3064  OE1 GLN D 192       9.644  -6.084 -51.870  1.00  0.00              
ATOM   3065  NE2 GLN D 192      10.297  -4.879 -50.088  1.00  0.00              
ATOM   3066  H   GLN D 192       6.960  -8.150 -47.997  1.00  0.00              
ATOM   3067  HA  GLN D 192       7.227  -6.737 -50.627  1.00  0.00              
ATOM   3068 1HB  GLN D 192       8.814  -9.111 -49.605  1.00  0.00              
ATOM   3069 2HB  GLN D 192       8.884  -8.456 -51.258  1.00  0.00              
ATOM   3070 1HG  GLN D 192       9.973  -6.907 -48.746  1.00  0.00              
ATOM   3071 2HG  GLN D 192      10.668  -7.906 -50.043  1.00  0.00              
ATOM   3072 1HE2 GLN D 192      10.363  -4.037 -50.627  1.00  0.00              
ATOM   3073 2HE2 GLN D 192      10.514  -4.864 -49.112  1.00  0.00              
ATOM   3074  N   ARG D 193       6.376  -8.621 -52.056  1.00  0.00              
ATOM   3075  CA  ARG D 193       5.567  -9.543 -52.845  1.00  0.00              
ATOM   3076  C   ARG D 193       6.290 -10.882 -52.794  1.00  0.00              
ATOM   3077  O   ARG D 193       7.495 -10.948 -52.990  1.00  0.00              
ATOM   3078  CB  ARG D 193       5.302  -9.069 -54.267  1.00  0.00              
ATOM   3079  CG  ARG D 193       4.368  -9.955 -55.073  1.00  0.00              
ATOM   3080  CD  ARG D 193       4.124  -9.485 -56.462  1.00  0.00              
ATOM   3081  NE  ARG D 193       3.421  -8.214 -56.552  1.00  0.00              
ATOM   3082  CZ  ARG D 193       2.085  -8.070 -56.465  1.00  0.00              
ATOM   3083  NH1 ARG D 193       1.299  -9.114 -56.323  1.00  0.00              
ATOM   3084  NH2 ARG D 193       1.580  -6.851 -56.550  1.00  0.00              
ATOM   3085  H   ARG D 193       6.967  -7.953 -52.532  1.00  0.00              
ATOM   3086  HA  ARG D 193       4.576  -9.638 -52.400  1.00  0.00              
ATOM   3087 1HB  ARG D 193       4.877  -8.070 -54.194  1.00  0.00              
ATOM   3088 2HB  ARG D 193       6.269  -9.017 -54.769  1.00  0.00              
ATOM   3089 1HG  ARG D 193       4.798 -10.955 -55.129  1.00  0.00              
ATOM   3090 2HG  ARG D 193       3.405 -10.002 -54.560  1.00  0.00              
ATOM   3091 1HD  ARG D 193       5.079  -9.364 -56.968  1.00  0.00              
ATOM   3092 2HD  ARG D 193       3.523 -10.228 -56.985  1.00  0.00              
ATOM   3093  HE  ARG D 193       3.792  -7.283 -56.686  1.00  0.00              
ATOM   3094 1HH1 ARG D 193       1.698 -10.041 -56.277  1.00  0.00              
ATOM   3095 2HH1 ARG D 193       0.300  -8.986 -56.260  1.00  0.00              
ATOM   3096 1HH2 ARG D 193       2.197  -6.061 -56.676  1.00  0.00              
ATOM   3097 2HH2 ARG D 193       0.583  -6.715 -56.488  1.00  0.00              
ATOM   3098  N   VAL D 194       5.556 -11.946 -52.509  1.00  0.00              
ATOM   3099  CA  VAL D 194       6.158 -13.263 -52.420  1.00  0.00              
ATOM   3100  C   VAL D 194       5.344 -14.170 -53.319  1.00  0.00              
ATOM   3101  O   VAL D 194       4.262 -13.789 -53.786  1.00  0.00              
ATOM   3102  CB  VAL D 194       6.117 -13.827 -50.968  1.00  0.00              
ATOM   3103  CG1 VAL D 194       6.866 -12.911 -50.037  1.00  0.00              
ATOM   3104  CG2 VAL D 194       4.695 -13.991 -50.509  1.00  0.00              
ATOM   3105  H   VAL D 194       4.563 -11.848 -52.350  1.00  0.00              
ATOM   3106  HA  VAL D 194       7.184 -13.256 -52.791  1.00  0.00              
ATOM   3107  HB  VAL D 194       6.571 -14.818 -50.959  1.00  0.00              
ATOM   3108 1HG1 VAL D 194       6.830 -13.315 -49.023  1.00  0.00              
ATOM   3109 2HG1 VAL D 194       7.903 -12.833 -50.359  1.00  0.00              
ATOM   3110 3HG1 VAL D 194       6.405 -11.923 -50.049  1.00  0.00              
ATOM   3111 1HG2 VAL D 194       4.684 -14.385 -49.495  1.00  0.00              
ATOM   3112 2HG2 VAL D 194       4.193 -13.023 -50.530  1.00  0.00              
ATOM   3113 3HG2 VAL D 194       4.176 -14.683 -51.174  1.00  0.00              
ATOM   3114  N   HIS D 195       5.859 -15.365 -53.580  1.00  0.00              
ATOM   3115  CA  HIS D 195       5.116 -16.315 -54.380  1.00  0.00              
ATOM   3116  C   HIS D 195       4.995 -17.608 -53.589  1.00  0.00              
ATOM   3117  O   HIS D 195       5.992 -18.142 -53.108  1.00  0.00              
ATOM   3118  CB  HIS D 195       5.800 -16.588 -55.729  1.00  0.00              
ATOM   3119  CG  HIS D 195       4.932 -17.353 -56.683  1.00  0.00              
ATOM   3120  ND1 HIS D 195       4.028 -16.735 -57.519  1.00  0.00              
ATOM   3121  CD2 HIS D 195       4.757 -18.685 -56.856  1.00  0.00              
ATOM   3122  CE1 HIS D 195       3.327 -17.655 -58.162  1.00  0.00              
ATOM   3123  NE2 HIS D 195       3.751 -18.845 -57.779  1.00  0.00              
ATOM   3124  H   HIS D 195       6.770 -15.626 -53.226  1.00  0.00              
ATOM   3125  HA  HIS D 195       4.113 -15.931 -54.567  1.00  0.00              
ATOM   3126 1HB  HIS D 195       6.057 -15.646 -56.217  1.00  0.00              
ATOM   3127 2HB  HIS D 195       6.704 -17.176 -55.577  1.00  0.00              
ATOM   3128  HD1 HIS D 195       3.953 -15.752 -57.688  1.00  0.00              
ATOM   3129  HD2 HIS D 195       5.238 -19.558 -56.419  1.00  0.00              
ATOM   3130  HE1 HIS D 195       2.552 -17.366 -58.874  1.00  0.00              
ATOM   3131  N   GLY D 196       3.769 -18.097 -53.448  1.00  0.00              
ATOM   3132  CA  GLY D 196       3.542 -19.305 -52.685  1.00  0.00              
ATOM   3133  C   GLY D 196       3.497 -20.538 -53.566  1.00  0.00              
ATOM   3134  O   GLY D 196       3.003 -20.485 -54.689  1.00  0.00              
ATOM   3135  H   GLY D 196       2.983 -17.629 -53.875  1.00  0.00              
ATOM   3136 1HA  GLY D 196       4.347 -19.425 -51.960  1.00  0.00              
ATOM   3137 2HA  GLY D 196       2.591 -19.220 -52.159  1.00  0.00              
ATOM   3138  N   PHE D 197       4.024 -21.645 -53.047  1.00  0.00              
ATOM   3139  CA  PHE D 197       4.013 -22.923 -53.746  1.00  0.00              
ATOM   3140  C   PHE D 197       3.438 -23.978 -52.815  1.00  0.00              
ATOM   3141  O   PHE D 197       4.166 -24.604 -52.034  1.00  0.00              
ATOM   3142  CB  PHE D 197       5.423 -23.370 -54.146  1.00  0.00              
ATOM   3143  CG  PHE D 197       6.125 -22.444 -55.094  1.00  0.00              
ATOM   3144  CD1 PHE D 197       6.979 -21.463 -54.621  1.00  0.00              
ATOM   3145  CD2 PHE D 197       5.982 -22.606 -56.468  1.00  0.00              
ATOM   3146  CE1 PHE D 197       7.697 -20.663 -55.498  1.00  0.00              
ATOM   3147  CE2 PHE D 197       6.687 -21.813 -57.351  1.00  0.00              
ATOM   3148  CZ  PHE D 197       7.549 -20.842 -56.877  1.00  0.00              
ATOM   3149  H   PHE D 197       4.447 -21.591 -52.129  1.00  0.00              
ATOM   3150  HA  PHE D 197       3.372 -22.858 -54.626  1.00  0.00              
ATOM   3151 1HB  PHE D 197       6.058 -23.441 -53.265  1.00  0.00              
ATOM   3152 2HB  PHE D 197       5.382 -24.339 -54.643  1.00  0.00              
ATOM   3153  HD1 PHE D 197       7.089 -21.327 -53.544  1.00  0.00              
ATOM   3154  HD2 PHE D 197       5.303 -23.369 -56.845  1.00  0.00              
ATOM   3155  HE1 PHE D 197       8.370 -19.897 -55.108  1.00  0.00              
ATOM   3156  HE2 PHE D 197       6.563 -21.953 -58.424  1.00  0.00              
ATOM   3157  HZ  PHE D 197       8.110 -20.218 -57.570  1.00  0.00              
ATOM   3158  N   LEU D 198       2.136 -24.186 -52.914  1.00  0.00              
ATOM   3159  CA  LEU D 198       1.461 -25.199 -52.121  1.00  0.00              
ATOM   3160  C   LEU D 198       1.667 -26.573 -52.747  1.00  0.00              
ATOM   3161  O   LEU D 198       1.274 -26.786 -53.900  1.00  0.00              
ATOM   3162  CB  LEU D 198      -0.045 -24.914 -52.082  1.00  0.00              
ATOM   3163  CG  LEU D 198      -0.889 -25.399 -50.896  1.00  0.00              
ATOM   3164  CD1 LEU D 198      -1.958 -26.325 -51.399  1.00  0.00              
ATOM   3165  CD2 LEU D 198      -0.051 -26.072 -49.865  1.00  0.00              
ATOM   3166  H   LEU D 198       1.595 -23.624 -53.556  1.00  0.00              
ATOM   3167  HA  LEU D 198       1.897 -25.232 -51.123  1.00  0.00              
ATOM   3168 1HB  LEU D 198      -0.019 -23.827 -52.060  1.00  0.00              
ATOM   3169 2HB  LEU D 198      -0.543 -25.248 -52.992  1.00  0.00              
ATOM   3170  HG  LEU D 198      -1.320 -24.516 -50.423  1.00  0.00              
ATOM   3171 1HD1 LEU D 198      -2.562 -26.675 -50.560  1.00  0.00              
ATOM   3172 2HD1 LEU D 198      -2.596 -25.796 -52.107  1.00  0.00              
ATOM   3173 3HD1 LEU D 198      -1.498 -27.179 -51.895  1.00  0.00              
ATOM   3174 1HD2 LEU D 198      -0.684 -26.401 -49.041  1.00  0.00              
ATOM   3175 2HD2 LEU D 198       0.446 -26.936 -50.308  1.00  0.00              
ATOM   3176 3HD2 LEU D 198       0.698 -25.375 -49.491  1.00  0.00              
ATOM   3177  N   MET D 199       2.272 -27.487 -51.988  1.00  0.00              
ATOM   3178  CA  MET D 199       2.565 -28.832 -52.462  1.00  0.00              
ATOM   3179  C   MET D 199       1.717 -29.777 -51.589  1.00  0.00              
ATOM   3180  O   MET D 199       1.125 -29.325 -50.606  1.00  0.00              
ATOM   3181  CB  MET D 199       4.081 -29.069 -52.403  1.00  0.00              
ATOM   3182  CG  MET D 199       4.788 -28.188 -53.470  1.00  0.00              
ATOM   3183  SD  MET D 199       6.529 -28.205 -53.374  1.00  0.00              
ATOM   3184  CE  MET D 199       6.788 -27.188 -51.922  1.00  0.00              
ATOM   3185  H   MET D 199       2.535 -27.229 -51.048  1.00  0.00              
ATOM   3186  HA  MET D 199       2.270 -28.930 -53.507  1.00  0.00              
ATOM   3187 1HB  MET D 199       4.401 -28.818 -51.393  1.00  0.00              
ATOM   3188 2HB  MET D 199       4.243 -30.132 -52.583  1.00  0.00              
ATOM   3189 1HG  MET D 199       4.496 -28.550 -54.457  1.00  0.00              
ATOM   3190 2HG  MET D 199       4.447 -27.162 -53.345  1.00  0.00              
ATOM   3191 1HE  MET D 199       7.859 -27.101 -51.725  1.00  0.00              
ATOM   3192 2HE  MET D 199       6.370 -26.197 -52.091  1.00  0.00              
ATOM   3193 3HE  MET D 199       6.299 -27.649 -51.064  1.00  0.00              
ATOM   3194  N   ASN D 200       1.626 -31.057 -51.935  1.00  0.00              
ATOM   3195  CA  ASN D 200       0.710 -31.925 -51.187  1.00  0.00              
ATOM   3196  C   ASN D 200       1.047 -32.269 -49.731  1.00  0.00              
ATOM   3197  O   ASN D 200       0.270 -32.953 -49.038  1.00  0.00              
ATOM   3198  CB  ASN D 200       0.423 -33.206 -51.991  1.00  0.00              
ATOM   3199  CG  ASN D 200       1.628 -34.078 -52.148  1.00  0.00              
ATOM   3200  OD1 ASN D 200       2.691 -33.773 -51.614  1.00  0.00              
ATOM   3201  ND2 ASN D 200       1.475 -35.182 -52.869  1.00  0.00              
ATOM   3202  H   ASN D 200       2.166 -31.450 -52.693  1.00  0.00              
ATOM   3203  HA  ASN D 200      -0.260 -31.436 -51.082  1.00  0.00              
ATOM   3204 1HB  ASN D 200      -0.452 -33.819 -51.768  1.00  0.00              
ATOM   3205 2HB  ASN D 200       0.255 -32.661 -52.919  1.00  0.00              
ATOM   3206 1HD2 ASN D 200       2.251 -35.802 -53.005  1.00  0.00              
ATOM   3207 2HD2 ASN D 200       0.587 -35.396 -53.276  1.00  0.00              
ATOM   3208  N   ASP D 201       2.174 -31.773 -49.248  1.00  0.00              
ATOM   3209  CA  ASP D 201       2.471 -31.990 -47.852  1.00  0.00              
ATOM   3210  C   ASP D 201       3.087 -30.792 -47.148  1.00  0.00              
ATOM   3211  O   ASP D 201       3.342 -30.862 -45.962  1.00  0.00              
ATOM   3212  CB  ASP D 201       3.340 -33.253 -47.685  1.00  0.00              
ATOM   3213  CG  ASP D 201       4.688 -33.158 -48.384  1.00  0.00              
ATOM   3214  OD1 ASP D 201       5.024 -32.099 -48.961  1.00  0.00              
ATOM   3215  OD2 ASP D 201       5.405 -34.181 -48.359  1.00  0.00              
ATOM   3216  H   ASP D 201       2.827 -31.252 -49.816  1.00  0.00              
ATOM   3217  HA  ASP D 201       1.548 -32.182 -47.304  1.00  0.00              
ATOM   3218 1HB  ASP D 201       3.482 -33.548 -46.645  1.00  0.00              
ATOM   3219 2HB  ASP D 201       2.714 -33.987 -48.192  1.00  0.00              
ATOM   3220  N   CYS D 202       3.274 -29.683 -47.865  1.00  0.00              
ATOM   3221  CA  CYS D 202       3.862 -28.470 -47.287  1.00  0.00              
ATOM   3222  C   CYS D 202       3.630 -27.260 -48.192  1.00  0.00              
ATOM   3223  O   CYS D 202       3.422 -27.401 -49.401  1.00  0.00              
ATOM   3224  CB  CYS D 202       5.351 -28.812 -47.222  1.00  0.00              
ATOM   3225  SG  CYS D 202       6.115 -29.147 -48.826  1.00  0.00              
ATOM   3226  H   CYS D 202       3.000 -29.683 -48.838  1.00  0.00              
ATOM   3227  HA  CYS D 202       3.508 -28.255 -46.279  1.00  0.00              
ATOM   3228 1HB  CYS D 202       5.909 -27.983 -46.787  1.00  0.00              
ATOM   3229 2HB  CYS D 202       5.504 -29.709 -46.621  1.00  0.00              
ATOM   3230  HG  CYS D 202       7.161 -29.812 -48.345  1.00  0.00              
ATOM   3231  N   LEU D 203       3.669 -26.074 -47.588  1.00  0.00              
ATOM   3232  CA  LEU D 203       3.554 -24.814 -48.306  1.00  0.00              
ATOM   3233  C   LEU D 203       4.916 -24.147 -48.294  1.00  0.00              
ATOM   3234  O   LEU D 203       5.438 -23.797 -47.230  1.00  0.00              
ATOM   3235  CB  LEU D 203       2.540 -23.893 -47.627  1.00  0.00              
ATOM   3236  CG  LEU D 203       2.426 -22.487 -48.212  1.00  0.00              
ATOM   3237  CD1 LEU D 203       1.945 -22.566 -49.667  1.00  0.00              
ATOM   3238  CD2 LEU D 203       1.453 -21.660 -47.373  1.00  0.00              
ATOM   3239  H   LEU D 203       3.783 -26.060 -46.585  1.00  0.00              
ATOM   3240  HA  LEU D 203       3.271 -25.008 -49.340  1.00  0.00              
ATOM   3241 1HB  LEU D 203       1.628 -24.454 -47.827  1.00  0.00              
ATOM   3242 2HB  LEU D 203       2.702 -23.838 -46.550  1.00  0.00              
ATOM   3243  HG  LEU D 203       3.409 -22.022 -48.135  1.00  0.00              
ATOM   3244 1HD1 LEU D 203       1.867 -21.561 -50.081  1.00  0.00              
ATOM   3245 2HD1 LEU D 203       2.660 -23.144 -50.255  1.00  0.00              
ATOM   3246 3HD1 LEU D 203       0.971 -23.052 -49.702  1.00  0.00              
ATOM   3247 1HD2 LEU D 203       1.373 -20.657 -47.792  1.00  0.00              
ATOM   3248 2HD2 LEU D 203       0.472 -22.136 -47.378  1.00  0.00              
ATOM   3249 3HD2 LEU D 203       1.820 -21.597 -46.349  1.00  0.00              
ATOM   3250  N   LEU D 204       5.501 -23.987 -49.475  1.00  0.00              
ATOM   3251  CA  LEU D 204       6.782 -23.314 -49.599  1.00  0.00              
ATOM   3252  C   LEU D 204       6.525 -21.892 -50.055  1.00  0.00              
ATOM   3253  O   LEU D 204       5.931 -21.669 -51.119  1.00  0.00              
ATOM   3254  CB  LEU D 204       7.677 -24.032 -50.623  1.00  0.00              
ATOM   3255  CG  LEU D 204       9.060 -23.425 -50.893  1.00  0.00              
ATOM   3256  CD1 LEU D 204       9.928 -23.527 -49.663  1.00  0.00              
ATOM   3257  CD2 LEU D 204       9.722 -24.151 -52.064  1.00  0.00              
ATOM   3258  H   LEU D 204       5.048 -24.340 -50.305  1.00  0.00              
ATOM   3259  HA  LEU D 204       7.273 -23.282 -48.627  1.00  0.00              
ATOM   3260 1HB  LEU D 204       7.795 -24.988 -50.116  1.00  0.00              
ATOM   3261 2HB  LEU D 204       7.163 -24.185 -51.571  1.00  0.00              
ATOM   3262  HG  LEU D 204       8.905 -22.387 -51.189  1.00  0.00              
ATOM   3263 1HD1 LEU D 204      10.907 -23.093 -49.869  1.00  0.00              
ATOM   3264 2HD1 LEU D 204       9.460 -22.986 -48.840  1.00  0.00              
ATOM   3265 3HD1 LEU D 204      10.049 -24.574 -49.388  1.00  0.00              
ATOM   3266 1HD2 LEU D 204      10.704 -23.716 -52.252  1.00  0.00              
ATOM   3267 2HD2 LEU D 204       9.832 -25.208 -51.822  1.00  0.00              
ATOM   3268 3HD2 LEU D 204       9.102 -24.045 -52.954  1.00  0.00              
ATOM   3269  N   VAL D 205       6.963 -20.934 -49.245  1.00  0.00              
ATOM   3270  CA  VAL D 205       6.770 -19.521 -49.549  1.00  0.00              
ATOM   3271  C   VAL D 205       8.115 -18.928 -49.950  1.00  0.00              
ATOM   3272  O   VAL D 205       9.063 -18.925 -49.163  1.00  0.00              
ATOM   3273  CB  VAL D 205       6.192 -18.738 -48.356  1.00  0.00              
ATOM   3274  CG1 VAL D 205       6.038 -17.265 -48.709  1.00  0.00              
ATOM   3275  CG2 VAL D 205       4.854 -19.326 -47.932  1.00  0.00              
ATOM   3276  H   VAL D 205       7.444 -21.194 -48.396  1.00  0.00              
ATOM   3277  HA  VAL D 205       6.102 -19.386 -50.400  1.00  0.00              
ATOM   3278  HB  VAL D 205       6.867 -18.840 -47.505  1.00  0.00              
ATOM   3279 1HG1 VAL D 205       5.627 -16.728 -47.853  1.00  0.00              
ATOM   3280 2HG1 VAL D 205       7.012 -16.849 -48.964  1.00  0.00              
ATOM   3281 3HG1 VAL D 205       5.364 -17.163 -49.558  1.00  0.00              
ATOM   3282 1HG2 VAL D 205       4.460 -18.761 -47.087  1.00  0.00              
ATOM   3283 2HG2 VAL D 205       4.153 -19.270 -48.765  1.00  0.00              
ATOM   3284 3HG2 VAL D 205       4.990 -20.366 -47.640  1.00  0.00              
ATOM   3285  N   ALA D 206       8.199 -18.444 -51.185  1.00  0.00              
ATOM   3286  CA  ALA D 206       9.435 -17.867 -51.702  1.00  0.00              
ATOM   3287  C   ALA D 206       9.364 -16.357 -51.655  1.00  0.00              
ATOM   3288  O   ALA D 206       8.409 -15.762 -52.147  1.00  0.00              
ATOM   3289  CB  ALA D 206       9.670 -18.319 -53.134  1.00  0.00              
ATOM   3290  H   ALA D 206       7.382 -18.474 -51.780  1.00  0.00              
ATOM   3291  HA  ALA D 206      10.262 -18.187 -51.068  1.00  0.00              
ATOM   3292 1HB  ALA D 206      10.598 -17.883 -53.505  1.00  0.00              
ATOM   3293 2HB  ALA D 206       9.745 -19.407 -53.167  1.00  0.00              
ATOM   3294 3HB  ALA D 206       8.842 -17.995 -53.760  1.00  0.00              
ATOM   3295  N   THR D 207      10.388 -15.750 -51.067  1.00  0.00              
ATOM   3296  CA  THR D 207      10.487 -14.300 -50.962  1.00  0.00              
ATOM   3297  C   THR D 207      11.672 -13.786 -51.769  1.00  0.00              
ATOM   3298  O   THR D 207      12.804 -14.217 -51.570  1.00  0.00              
ATOM   3299  CB  THR D 207      10.635 -13.845 -49.498  1.00  0.00              
ATOM   3300  OG1 THR D 207       9.490 -14.265 -48.745  1.00  0.00              
ATOM   3301  CG2 THR D 207      10.759 -12.331 -49.421  1.00  0.00              
ATOM   3302  H   THR D 207      11.125 -16.321 -50.681  1.00  0.00              
ATOM   3303  HA  THR D 207       9.594 -13.838 -51.382  1.00  0.00              
ATOM   3304  HB  THR D 207      11.526 -14.303 -49.071  1.00  0.00              
ATOM   3305  HG1 THR D 207       9.584 -15.190 -48.510  1.00  0.00              
ATOM   3306 1HG2 THR D 207      10.864 -12.028 -48.378  1.00  0.00              
ATOM   3307 2HG2 THR D 207      11.636 -12.008 -49.982  1.00  0.00              
ATOM   3308 3HG2 THR D 207       9.866 -11.871 -49.845  1.00  0.00              
ATOM   3309  N   TRP D 208      11.395 -12.849 -52.667  1.00  0.00              
ATOM   3310  CA  TRP D 208      12.416 -12.274 -53.537  1.00  0.00              
ATOM   3311  C   TRP D 208      12.528 -10.775 -53.255  1.00  0.00              
ATOM   3312  O   TRP D 208      11.516 -10.080 -53.174  1.00  0.00              
ATOM   3313  CB  TRP D 208      12.081 -12.523 -55.009  1.00  0.00              
ATOM   3314  CG  TRP D 208      12.302 -13.940 -55.441  1.00  0.00              
ATOM   3315  CD1 TRP D 208      11.416 -14.971 -55.342  1.00  0.00              
ATOM   3316  CD2 TRP D 208      13.484 -14.484 -56.042  1.00  0.00              
ATOM   3317  NE1 TRP D 208      11.970 -16.122 -55.841  1.00  0.00              
ATOM   3318  CE2 TRP D 208      13.241 -15.849 -56.278  1.00  0.00              
ATOM   3319  CE3 TRP D 208      14.726 -13.947 -56.403  1.00  0.00              
ATOM   3320  CZ2 TRP D 208      14.187 -16.683 -56.854  1.00  0.00              
ATOM   3321  CZ3 TRP D 208      15.673 -14.782 -56.980  1.00  0.00              
ATOM   3322  CH2 TRP D 208      15.411 -16.113 -57.201  1.00  0.00              
ATOM   3323  H   TRP D 208      10.441 -12.527 -52.747  1.00  0.00              
ATOM   3324  HA  TRP D 208      13.383 -12.728 -53.323  1.00  0.00              
ATOM   3325 1HB  TRP D 208      11.034 -12.296 -55.202  1.00  0.00              
ATOM   3326 2HB  TRP D 208      12.711 -11.900 -55.646  1.00  0.00              
ATOM   3327  HD1 TRP D 208      10.444 -14.743 -54.903  1.00  0.00              
ATOM   3328  HE1 TRP D 208      11.518 -17.024 -55.879  1.00  0.00              
ATOM   3329  HE3 TRP D 208      14.985 -12.899 -56.252  1.00  0.00              
ATOM   3330  HZ2 TRP D 208      13.936 -17.733 -57.010  1.00  0.00              
ATOM   3331  HZ3 TRP D 208      16.637 -14.353 -57.256  1.00  0.00              
ATOM   3332  HH2 TRP D 208      16.182 -16.733 -57.658  1.00  0.00              
ATOM   3333  N   LEU D 209      13.756 -10.281 -53.096  1.00  0.00              
ATOM   3334  CA  LEU D 209      13.982  -8.846 -52.932  1.00  0.00              
ATOM   3335  C   LEU D 209      14.976  -8.270 -53.935  1.00  0.00              
ATOM   3336  O   LEU D 209      16.187  -8.513 -53.854  1.00  0.00              
ATOM   3337  CB  LEU D 209      14.462  -8.558 -51.504  1.00  0.00              
ATOM   3338  CG  LEU D 209      14.827  -7.096 -51.220  1.00  0.00              
ATOM   3339  CD1 LEU D 209      13.602  -6.208 -51.392  1.00  0.00              
ATOM   3340  CD2 LEU D 209      15.385  -6.976 -49.809  1.00  0.00              
ATOM   3341  H   LEU D 209      14.548 -10.908 -53.086  1.00  0.00              
ATOM   3342  HA  LEU D 209      13.053  -8.307 -53.113  1.00  0.00              
ATOM   3343 1HB  LEU D 209      13.561  -8.832 -50.957  1.00  0.00              
ATOM   3344 2HB  LEU D 209      15.278  -9.219 -51.212  1.00  0.00              
ATOM   3345  HG  LEU D 209      15.618  -6.819 -51.916  1.00  0.00              
ATOM   3346 1HD1 LEU D 209      13.872  -5.171 -51.189  1.00  0.00              
ATOM   3347 2HD1 LEU D 209      13.235  -6.292 -52.415  1.00  0.00              
ATOM   3348 3HD1 LEU D 209      12.824  -6.523 -50.699  1.00  0.00              
ATOM   3349 1HD2 LEU D 209      15.645  -5.936 -49.608  1.00  0.00              
ATOM   3350 2HD2 LEU D 209      14.634  -7.308 -49.091  1.00  0.00              
ATOM   3351 3HD2 LEU D 209      16.277  -7.597 -49.714  1.00  0.00              
ATOM   3352  N   PRO D 210      14.472  -7.486 -54.898  1.00  0.00              
ATOM   3353  CA  PRO D 210      15.329  -6.896 -55.925  1.00  0.00              
ATOM   3354  C   PRO D 210      16.394  -6.004 -55.293  1.00  0.00              
ATOM   3355  O   PRO D 210      16.085  -5.159 -54.453  1.00  0.00              
ATOM   3356  CB  PRO D 210      14.364  -6.107 -56.815  1.00  0.00              
ATOM   3357  CG  PRO D 210      13.042  -6.758 -56.600  1.00  0.00              
ATOM   3358  CD  PRO D 210      13.034  -7.180 -55.155  1.00  0.00              
ATOM   3359  HA  PRO D 210      15.888  -7.651 -56.498  1.00  0.00              
ATOM   3360 1HB  PRO D 210      14.336  -5.043 -56.533  1.00  0.00              
ATOM   3361 2HB  PRO D 210      14.663  -6.151 -57.873  1.00  0.00              
ATOM   3362 1HG  PRO D 210      12.217  -6.064 -56.813  1.00  0.00              
ATOM   3363 2HG  PRO D 210      12.912  -7.625 -57.265  1.00  0.00              
ATOM   3364 1HD  PRO D 210      12.670  -6.380 -54.491  1.00  0.00              
ATOM   3365 2HD  PRO D 210      12.395  -8.057 -54.980  1.00  0.00              
ATOM   3366  N   GLN D 211      17.646  -6.213 -55.684  1.00  0.00              
ATOM   3367  CA  GLN D 211      18.737  -5.339 -55.263  1.00  0.00              
ATOM   3368  C   GLN D 211      19.610  -5.053 -56.477  1.00  0.00              
ATOM   3369  O   GLN D 211      19.677  -5.872 -57.399  1.00  0.00              
ATOM   3370  CB  GLN D 211      19.564  -5.979 -54.146  1.00  0.00              
ATOM   3371  CG  GLN D 211      18.796  -6.212 -52.856  1.00  0.00              
ATOM   3372  CD  GLN D 211      19.695  -6.660 -51.720  1.00  0.00              
ATOM   3373  OE1 GLN D 211      20.917  -6.745 -51.872  1.00  0.00              
ATOM   3374  NE2 GLN D 211      19.093  -6.955 -50.574  1.00  0.00              
ATOM   3375  H   GLN D 211      17.849  -6.997 -56.286  1.00  0.00              
ATOM   3376  HA  GLN D 211      18.329  -4.395 -54.901  1.00  0.00              
ATOM   3377 1HB  GLN D 211      19.933  -6.929 -54.532  1.00  0.00              
ATOM   3378 2HB  GLN D 211      20.405  -5.312 -53.958  1.00  0.00              
ATOM   3379 1HG  GLN D 211      18.083  -5.491 -52.456  1.00  0.00              
ATOM   3380 2HG  GLN D 211      18.255  -7.081 -53.233  1.00  0.00              
ATOM   3381 1HE2 GLN D 211      19.635  -7.258 -49.786  1.00  0.00              
ATOM   3382 2HE2 GLN D 211      18.099  -6.875 -50.493  1.00  0.00              
ATOM   3383  N   ARG D 212      20.260  -3.893 -56.476  1.00  0.00              
ATOM   3384  CA  ARG D 212      21.031  -3.434 -57.629  1.00  0.00              
ATOM   3385  C   ARG D 212      21.967  -4.522 -58.150  1.00  0.00              
ATOM   3386  O   ARG D 212      21.903  -4.896 -59.324  1.00  0.00              
ATOM   3387  CB  ARG D 212      21.787  -2.146 -57.333  1.00  0.00              
ATOM   3388  CG  ARG D 212      22.472  -1.518 -58.535  1.00  0.00              
ATOM   3389  CD  ARG D 212      23.236  -0.282 -58.228  1.00  0.00              
ATOM   3390  NE  ARG D 212      24.392  -0.484 -57.371  1.00  0.00              
ATOM   3391  CZ  ARG D 212      25.048   0.499 -56.725  1.00  0.00              
ATOM   3392  NH1 ARG D 212      24.689   1.757 -56.861  1.00  0.00              
ATOM   3393  NH2 ARG D 212      26.078   0.168 -55.966  1.00  0.00              
ATOM   3394  H   ARG D 212      20.217  -3.311 -55.651  1.00  0.00              
ATOM   3395  HA  ARG D 212      20.357  -3.192 -58.451  1.00  0.00              
ATOM   3396 1HB  ARG D 212      21.066  -1.441 -56.921  1.00  0.00              
ATOM   3397 2HB  ARG D 212      22.534  -2.385 -56.576  1.00  0.00              
ATOM   3398 1HG  ARG D 212      23.167  -2.243 -58.959  1.00  0.00              
ATOM   3399 2HG  ARG D 212      21.713  -1.268 -59.277  1.00  0.00              
ATOM   3400 1HD  ARG D 212      23.591   0.156 -59.160  1.00  0.00              
ATOM   3401 2HD  ARG D 212      22.576   0.426 -57.724  1.00  0.00              
ATOM   3402  HE  ARG D 212      24.873  -1.341 -57.131  1.00  0.00              
ATOM   3403 1HH1 ARG D 212      23.911   1.993 -57.460  1.00  0.00              
ATOM   3404 2HH1 ARG D 212      25.195   2.479 -56.368  1.00  0.00              
ATOM   3405 1HH2 ARG D 212      26.351  -0.802 -55.885  1.00  0.00              
ATOM   3406 2HH2 ARG D 212      26.587   0.884 -55.471  1.00  0.00              
ATOM   3407  N   ARG D 213      22.826  -5.041 -57.278  1.00  0.00              
ATOM   3408  CA  ARG D 213      23.743  -6.107 -57.676  1.00  0.00              
ATOM   3409  C   ARG D 213      23.822  -7.240 -56.659  1.00  0.00              
ATOM   3410  O   ARG D 213      24.869  -7.876 -56.496  1.00  0.00              
ATOM   3411  CB  ARG D 213      25.129  -5.563 -57.991  1.00  0.00              
ATOM   3412  CG  ARG D 213      25.187  -4.607 -59.171  1.00  0.00              
ATOM   3413  CD  ARG D 213      24.967  -5.249 -60.492  1.00  0.00              
ATOM   3414  NE  ARG D 213      25.158  -4.364 -61.631  1.00  0.00              
ATOM   3415  CZ  ARG D 213      24.198  -3.583 -62.161  1.00  0.00              
ATOM   3416  NH1 ARG D 213      22.971  -3.601 -61.687  1.00  0.00              
ATOM   3417  NH2 ARG D 213      24.514  -2.815 -63.188  1.00  0.00              
ATOM   3418  H   ARG D 213      22.850  -4.701 -56.328  1.00  0.00              
ATOM   3419  HA  ARG D 213      23.392  -6.571 -58.598  1.00  0.00              
ATOM   3420 1HB  ARG D 213      25.483  -5.055 -57.097  1.00  0.00              
ATOM   3421 2HB  ARG D 213      25.768  -6.423 -58.196  1.00  0.00              
ATOM   3422 1HG  ARG D 213      24.419  -3.844 -59.038  1.00  0.00              
ATOM   3423 2HG  ARG D 213      26.170  -4.133 -59.185  1.00  0.00              
ATOM   3424 1HD  ARG D 213      25.669  -6.078 -60.603  1.00  0.00              
ATOM   3425 2HD  ARG D 213      23.949  -5.626 -60.538  1.00  0.00              
ATOM   3426  HE  ARG D 213      25.988  -4.194 -62.183  1.00  0.00              
ATOM   3427 1HH1 ARG D 213      22.742  -4.207 -60.911  1.00  0.00              
ATOM   3428 2HH1 ARG D 213      22.265  -3.008 -62.098  1.00  0.00              
ATOM   3429 1HH2 ARG D 213      25.456  -2.826 -63.554  1.00  0.00              
ATOM   3430 2HH2 ARG D 213      23.812  -2.221 -63.606  1.00  0.00              
ATOM   3431  N   GLY D 214      22.703  -7.504 -55.990  1.00  0.00              
ATOM   3432  CA  GLY D 214      22.707  -8.508 -54.943  1.00  0.00              
ATOM   3433  C   GLY D 214      21.348  -9.125 -54.692  1.00  0.00              
ATOM   3434  O   GLY D 214      20.946  -9.280 -53.540  1.00  0.00              
ATOM   3435  H   GLY D 214      21.845  -7.015 -56.200  1.00  0.00              
ATOM   3436 1HA  GLY D 214      23.391  -9.310 -55.221  1.00  0.00              
ATOM   3437 2HA  GLY D 214      23.044  -8.052 -54.013  1.00  0.00              
ATOM   3438  N   MET D 215      20.639  -9.480 -55.764  1.00  0.00              
ATOM   3439  CA  MET D 215      19.283 -10.040 -55.666  1.00  0.00              
ATOM   3440  C   MET D 215      19.172 -11.037 -54.507  1.00  0.00              
ATOM   3441  O   MET D 215      19.865 -12.054 -54.469  1.00  0.00              
ATOM   3442  CB  MET D 215      18.912 -10.711 -56.994  1.00  0.00              
ATOM   3443  CG  MET D 215      17.516 -11.335 -57.058  1.00  0.00              
ATOM   3444  SD  MET D 215      16.158 -10.151 -57.036  1.00  0.00              
ATOM   3445  CE  MET D 215      16.324  -9.412 -58.681  1.00  0.00              
ATOM   3446  H   MET D 215      21.056  -9.358 -56.675  1.00  0.00              
ATOM   3447  HA  MET D 215      18.567  -9.244 -55.458  1.00  0.00              
ATOM   3448 1HB  MET D 215      18.991  -9.950 -57.767  1.00  0.00              
ATOM   3449 2HB  MET D 215      19.653 -11.491 -57.173  1.00  0.00              
ATOM   3450 1HG  MET D 215      17.444 -11.917 -57.977  1.00  0.00              
ATOM   3451 2HG  MET D 215      17.401 -11.997 -56.199  1.00  0.00              
ATOM   3452 1HE  MET D 215      15.552  -8.656 -58.821  1.00  0.00              
ATOM   3453 2HE  MET D 215      17.306  -8.950 -58.773  1.00  0.00              
ATOM   3454 3HE  MET D 215      16.214 -10.187 -59.439  1.00  0.00              
ATOM   3455  N   TYR D 216      18.286 -10.732 -53.562  1.00  0.00              
ATOM   3456  CA  TYR D 216      18.093 -11.570 -52.385  1.00  0.00              
ATOM   3457  C   TYR D 216      16.926 -12.548 -52.514  1.00  0.00              
ATOM   3458  O   TYR D 216      15.850 -12.202 -53.009  1.00  0.00              
ATOM   3459  CB  TYR D 216      17.886 -10.708 -51.142  1.00  0.00              
ATOM   3460  CG  TYR D 216      17.665 -11.500 -49.874  1.00  0.00              
ATOM   3461  CD1 TYR D 216      18.728 -12.120 -49.220  1.00  0.00              
ATOM   3462  CD2 TYR D 216      16.383 -11.653 -49.338  1.00  0.00              
ATOM   3463  CE1 TYR D 216      18.523 -12.873 -48.066  1.00  0.00              
ATOM   3464  CE2 TYR D 216      16.161 -12.407 -48.179  1.00  0.00              
ATOM   3465  CZ  TYR D 216      17.239 -13.015 -47.548  1.00  0.00              
ATOM   3466  OH  TYR D 216      17.043 -13.761 -46.404  1.00  0.00              
ATOM   3467  H   TYR D 216      17.730  -9.894 -53.666  1.00  0.00              
ATOM   3468  HA  TYR D 216      18.971 -12.198 -52.230  1.00  0.00              
ATOM   3469 1HB  TYR D 216      18.776 -10.084 -51.030  1.00  0.00              
ATOM   3470 2HB  TYR D 216      17.021 -10.074 -51.330  1.00  0.00              
ATOM   3471  HD1 TYR D 216      19.732 -12.009 -49.628  1.00  0.00              
ATOM   3472  HD2 TYR D 216      15.542 -11.174 -49.838  1.00  0.00              
ATOM   3473  HE1 TYR D 216      19.363 -13.353 -47.564  1.00  0.00              
ATOM   3474  HE2 TYR D 216      15.153 -12.513 -47.781  1.00  0.00              
ATOM   3475  HH  TYR D 216      17.857 -14.134 -46.054  1.00  0.00              
ATOM   3476  N   ARG D 217      17.148 -13.775 -52.057  1.00  0.00              
ATOM   3477  CA  ARG D 217      16.133 -14.816 -52.126  1.00  0.00              
ATOM   3478  C   ARG D 217      16.128 -15.661 -50.856  1.00  0.00              
ATOM   3479  O   ARG D 217      17.164 -16.157 -50.425  1.00  0.00              
ATOM   3480  CB  ARG D 217      16.282 -15.678 -53.372  1.00  0.00              
ATOM   3481  CG  ARG D 217      17.544 -16.524 -53.418  1.00  0.00              
ATOM   3482  CD  ARG D 217      17.687 -17.342 -54.648  1.00  0.00              
ATOM   3483  NE  ARG D 217      18.913 -18.124 -54.714  1.00  0.00              
ATOM   3484  CZ  ARG D 217      19.293 -18.862 -55.773  1.00  0.00              
ATOM   3485  NH1 ARG D 217      18.534 -18.955 -56.842  1.00  0.00              
ATOM   3486  NH2 ARG D 217      20.443 -19.511 -55.701  1.00  0.00              
ATOM   3487  H   ARG D 217      18.046 -13.991 -51.647  1.00  0.00              
ATOM   3488  HA  ARG D 217      15.144 -14.362 -52.202  1.00  0.00              
ATOM   3489 1HB  ARG D 217      15.409 -16.329 -53.414  1.00  0.00              
ATOM   3490 2HB  ARG D 217      16.272 -15.002 -54.228  1.00  0.00              
ATOM   3491 1HG  ARG D 217      18.408 -15.864 -53.349  1.00  0.00              
ATOM   3492 2HG  ARG D 217      17.537 -17.200 -52.562  1.00  0.00              
ATOM   3493 1HD  ARG D 217      16.853 -18.040 -54.712  1.00  0.00              
ATOM   3494 2HD  ARG D 217      17.675 -16.683 -55.516  1.00  0.00              
ATOM   3495  HE  ARG D 217      19.641 -18.238 -54.020  1.00  0.00              
ATOM   3496 1HH1 ARG D 217      17.650 -18.467 -56.876  1.00  0.00              
ATOM   3497 2HH1 ARG D 217      18.838 -19.514 -57.626  1.00  0.00              
ATOM   3498 1HH2 ARG D 217      21.005 -19.443 -54.865  1.00  0.00              
ATOM   3499 2HH2 ARG D 217      20.751 -20.073 -56.481  1.00  0.00              
ATOM   3500  N   TYR D 218      14.946 -15.810 -50.263  1.00  0.00              
ATOM   3501  CA  TYR D 218      14.760 -16.624 -49.064  1.00  0.00              
ATOM   3502  C   TYR D 218      13.530 -17.516 -49.237  1.00  0.00              
ATOM   3503  O   TYR D 218      12.458 -17.040 -49.613  1.00  0.00              
ATOM   3504  CB  TYR D 218      14.611 -15.742 -47.822  1.00  0.00              
ATOM   3505  CG  TYR D 218      14.389 -16.518 -46.542  1.00  0.00              
ATOM   3506  CD1 TYR D 218      15.417 -17.253 -45.969  1.00  0.00              
ATOM   3507  CD2 TYR D 218      13.156 -16.511 -45.910  1.00  0.00              
ATOM   3508  CE1 TYR D 218      15.223 -17.963 -44.800  1.00  0.00              
ATOM   3509  CE2 TYR D 218      12.948 -17.218 -44.742  1.00  0.00              
ATOM   3510  CZ  TYR D 218      13.985 -17.944 -44.189  1.00  0.00              
ATOM   3511  OH  TYR D 218      13.784 -18.648 -43.024  1.00  0.00              
ATOM   3512  H   TYR D 218      14.151 -15.335 -50.665  1.00  0.00              
ATOM   3513  HA  TYR D 218      15.622 -17.277 -48.922  1.00  0.00              
ATOM   3514 1HB  TYR D 218      15.523 -15.151 -47.736  1.00  0.00              
ATOM   3515 2HB  TYR D 218      13.763 -15.080 -47.996  1.00  0.00              
ATOM   3516  HD1 TYR D 218      16.393 -17.265 -46.457  1.00  0.00              
ATOM   3517  HD2 TYR D 218      12.342 -15.937 -46.352  1.00  0.00              
ATOM   3518  HE1 TYR D 218      16.039 -18.538 -44.361  1.00  0.00              
ATOM   3519  HE2 TYR D 218      11.971 -17.201 -44.259  1.00  0.00              
ATOM   3520  HH  TYR D 218      14.569 -19.115 -42.729  1.00  0.00              
ATOM   3521  N   ASN D 219      13.693 -18.808 -48.975  1.00  0.00              
ATOM   3522  CA  ASN D 219      12.615 -19.789 -49.099  1.00  0.00              
ATOM   3523  C   ASN D 219      12.256 -20.293 -47.716  1.00  0.00              
ATOM   3524  O   ASN D 219      13.097 -20.872 -47.026  1.00  0.00              
ATOM   3525  CB  ASN D 219      13.062 -20.970 -49.972  1.00  0.00              
ATOM   3526  CG  ASN D 219      13.419 -20.541 -51.372  1.00  0.00              
ATOM   3527  OD1 ASN D 219      12.564 -20.076 -52.113  1.00  0.00              
ATOM   3528  ND2 ASN D 219      14.685 -20.694 -51.742  1.00  0.00              
ATOM   3529  H   ASN D 219      14.608 -19.117 -48.678  1.00  0.00              
ATOM   3530  HA  ASN D 219      11.730 -19.314 -49.527  1.00  0.00              
ATOM   3531 1HB  ASN D 219      13.791 -21.695 -49.601  1.00  0.00              
ATOM   3532 2HB  ASN D 219      12.072 -21.423 -49.978  1.00  0.00              
ATOM   3533 1HD2 ASN D 219      14.971 -20.426 -52.663  1.00  0.00              
ATOM   3534 2HD2 ASN D 219      15.350 -21.078 -51.103  1.00  0.00              
ATOM   3535  N   ALA D 220      11.003 -20.083 -47.325  1.00  0.00              
ATOM   3536  CA  ALA D 220      10.498 -20.570 -46.049  1.00  0.00              
ATOM   3537  C   ALA D 220       9.527 -21.720 -46.251  1.00  0.00              
ATOM   3538  O   ALA D 220       8.496 -21.579 -46.920  1.00  0.00              
ATOM   3539  CB  ALA D 220       9.801 -19.438 -45.303  1.00  0.00              
ATOM   3540  H   ALA D 220      10.384 -19.570 -47.935  1.00  0.00              
ATOM   3541  HA  ALA D 220      11.336 -20.948 -45.463  1.00  0.00              
ATOM   3542 1HB  ALA D 220       9.425 -19.809 -44.349  1.00  0.00              
ATOM   3543 2HB  ALA D 220      10.510 -18.629 -45.124  1.00  0.00              
ATOM   3544 3HB  ALA D 220       8.968 -19.064 -45.899  1.00  0.00              
ATOM   3545  N   LEU D 221       9.859 -22.856 -45.652  1.00  0.00              
ATOM   3546  CA  LEU D 221       9.084 -24.069 -45.841  1.00  0.00              
ATOM   3547  C   LEU D 221       8.162 -24.221 -44.652  1.00  0.00              
ATOM   3548  O   LEU D 221       8.600 -24.156 -43.501  1.00  0.00              
ATOM   3549  CB  LEU D 221       9.996 -25.295 -45.953  1.00  0.00              
ATOM   3550  CG  LEU D 221       9.167 -26.565 -46.162  1.00  0.00              
ATOM   3551  CD1 LEU D 221       8.479 -26.481 -47.521  1.00  0.00              
ATOM   3552  CD2 LEU D 221      10.051 -27.792 -46.094  1.00  0.00              
ATOM   3553  H   LEU D 221      10.672 -22.879 -45.051  1.00  0.00              
ATOM   3554  HA  LEU D 221       8.477 -23.977 -46.741  1.00  0.00              
ATOM   3555 1HB  LEU D 221      10.548 -25.024 -46.852  1.00  0.00              
ATOM   3556 2HB  LEU D 221      10.684 -25.367 -45.111  1.00  0.00              
ATOM   3557  HG  LEU D 221       8.459 -26.628 -45.337  1.00  0.00              
ATOM   3558 1HD1 LEU D 221       7.883 -27.381 -47.685  1.00  0.00              
ATOM   3559 2HD1 LEU D 221       7.829 -25.607 -47.547  1.00  0.00              
ATOM   3560 3HD1 LEU D 221       9.230 -26.397 -48.306  1.00  0.00              
ATOM   3561 1HD2 LEU D 221       9.445 -28.685 -46.244  1.00  0.00              
ATOM   3562 2HD2 LEU D 221      10.814 -27.736 -46.872  1.00  0.00              
ATOM   3563 3HD2 LEU D 221      10.533 -27.842 -45.119  1.00  0.00              
ATOM   3564  N   TYR D 222       6.881 -24.414 -44.935  1.00  0.00              
ATOM   3565  CA  TYR D 222       5.903 -24.679 -43.894  1.00  0.00              
ATOM   3566  C   TYR D 222       5.201 -26.017 -44.055  1.00  0.00              
ATOM   3567  O   TYR D 222       4.184 -26.105 -44.732  1.00  0.00              
ATOM   3568  CB  TYR D 222       4.847 -23.560 -43.875  1.00  0.00              
ATOM   3569  CG  TYR D 222       5.413 -22.185 -43.625  1.00  0.00              
ATOM   3570  CD1 TYR D 222       5.659 -21.311 -44.673  1.00  0.00              
ATOM   3571  CD2 TYR D 222       5.760 -21.778 -42.337  1.00  0.00              
ATOM   3572  CE1 TYR D 222       6.239 -20.057 -44.447  1.00  0.00              
ATOM   3573  CE2 TYR D 222       6.334 -20.541 -42.104  1.00  0.00              
ATOM   3574  CZ  TYR D 222       6.575 -19.683 -43.156  1.00  0.00              
ATOM   3575  OH  TYR D 222       7.162 -18.454 -42.921  1.00  0.00              
ATOM   3576  H   TYR D 222       6.577 -24.376 -45.897  1.00  0.00              
ATOM   3577  HA  TYR D 222       6.399 -24.731 -42.924  1.00  0.00              
ATOM   3578 1HB  TYR D 222       4.345 -23.576 -44.843  1.00  0.00              
ATOM   3579 2HB  TYR D 222       4.133 -23.804 -43.091  1.00  0.00              
ATOM   3580  HD1 TYR D 222       5.391 -21.614 -45.685  1.00  0.00              
ATOM   3581  HD2 TYR D 222       5.572 -22.454 -41.503  1.00  0.00              
ATOM   3582  HE1 TYR D 222       6.425 -19.381 -45.279  1.00  0.00              
ATOM   3583  HE2 TYR D 222       6.599 -20.247 -41.087  1.00  0.00              
ATOM   3584  HH  TYR D 222       7.359 -18.303 -41.995  1.00  0.00              
ATOM   3585  N   PRO D 223       5.745 -27.081 -43.444  1.00  0.00              
ATOM   3586  CA  PRO D 223       5.133 -28.417 -43.495  1.00  0.00              
ATOM   3587  C   PRO D 223       3.691 -28.329 -42.973  1.00  0.00              
ATOM   3588  O   PRO D 223       3.427 -27.656 -41.968  1.00  0.00              
ATOM   3589  CB  PRO D 223       6.026 -29.289 -42.608  1.00  0.00              
ATOM   3590  CG  PRO D 223       7.346 -28.597 -42.616  1.00  0.00              
ATOM   3591  CD  PRO D 223       7.027 -27.128 -42.659  1.00  0.00              
ATOM   3592  HA  PRO D 223       5.067 -28.816 -44.519  1.00  0.00              
ATOM   3593 1HB  PRO D 223       5.625 -29.368 -41.587  1.00  0.00              
ATOM   3594 2HB  PRO D 223       6.110 -30.313 -43.003  1.00  0.00              
ATOM   3595 1HG  PRO D 223       7.933 -28.850 -41.721  1.00  0.00              
ATOM   3596 2HG  PRO D 223       7.946 -28.898 -43.489  1.00  0.00              
ATOM   3597 1HD  PRO D 223       6.893 -26.701 -41.652  1.00  0.00              
ATOM   3598 2HD  PRO D 223       7.818 -26.543 -43.152  1.00  0.00              
ATOM   3599  N   LEU D 224       2.769 -29.022 -43.636  1.00  0.00              
ATOM   3600  CA  LEU D 224       1.370 -28.943 -43.251  1.00  0.00              
ATOM   3601  C   LEU D 224       1.022 -29.606 -41.925  1.00  0.00              
ATOM   3602  O   LEU D 224      -0.073 -29.390 -41.396  1.00  0.00              
ATOM   3603  CB  LEU D 224       0.483 -29.496 -44.368  1.00  0.00              
ATOM   3604  CG  LEU D 224       0.500 -28.649 -45.640  1.00  0.00              
ATOM   3605  CD1 LEU D 224      -0.295 -29.358 -46.730  1.00  0.00              
ATOM   3606  CD2 LEU D 224      -0.093 -27.274 -45.361  1.00  0.00              
ATOM   3607  H   LEU D 224       3.032 -29.609 -44.412  1.00  0.00              
ATOM   3608  HA  LEU D 224       1.091 -27.900 -43.103  1.00  0.00              
ATOM   3609 1HB  LEU D 224       0.982 -30.449 -44.535  1.00  0.00              
ATOM   3610 2HB  LEU D 224      -0.535 -29.675 -44.023  1.00  0.00              
ATOM   3611  HG  LEU D 224       1.543 -28.506 -45.921  1.00  0.00              
ATOM   3612 1HD1 LEU D 224      -0.284 -28.756 -47.639  1.00  0.00              
ATOM   3613 2HD1 LEU D 224       0.156 -30.329 -46.934  1.00  0.00              
ATOM   3614 3HD1 LEU D 224      -1.323 -29.498 -46.399  1.00  0.00              
ATOM   3615 1HD2 LEU D 224      -0.076 -26.679 -46.275  1.00  0.00              
ATOM   3616 2HD2 LEU D 224      -1.122 -27.384 -45.019  1.00  0.00              
ATOM   3617 3HD2 LEU D 224       0.495 -26.774 -44.591  1.00  0.00              
ATOM   3618  N   ASP D 225       1.930 -30.401 -41.372  1.00  0.00              
ATOM   3619  CA  ASP D 225       1.655 -30.983 -40.069  1.00  0.00              
ATOM   3620  C   ASP D 225       2.072 -30.046 -38.935  1.00  0.00              
ATOM   3621  O   ASP D 225       1.895 -30.372 -37.766  1.00  0.00              
ATOM   3622  CB  ASP D 225       2.337 -32.354 -39.918  1.00  0.00              
ATOM   3623  CG  ASP D 225       3.845 -32.277 -39.993  1.00  0.00              
ATOM   3624  OD1 ASP D 225       4.494 -33.327 -39.815  1.00  0.00              
ATOM   3625  OD2 ASP D 225       4.393 -31.181 -40.222  1.00  0.00              
ATOM   3626  H   ASP D 225       2.804 -30.613 -41.831  1.00  0.00              
ATOM   3627  HA  ASP D 225       0.582 -31.141 -39.953  1.00  0.00              
ATOM   3628 1HB  ASP D 225       2.031 -32.895 -39.022  1.00  0.00              
ATOM   3629 2HB  ASP D 225       1.947 -32.859 -40.801  1.00  0.00              
ATOM   3630  N   ARG D 226       2.617 -28.881 -39.289  1.00  0.00              
ATOM   3631  CA  ARG D 226       3.032 -27.874 -38.303  1.00  0.00              
ATOM   3632  C   ARG D 226       2.342 -26.520 -38.564  1.00  0.00              
ATOM   3633  O   ARG D 226       2.060 -25.757 -37.632  1.00  0.00              
ATOM   3634  CB  ARG D 226       4.545 -27.729 -38.238  1.00  0.00              
ATOM   3635  CG  ARG D 226       5.285 -28.960 -37.739  1.00  0.00              
ATOM   3636  CD  ARG D 226       5.066 -29.266 -36.302  1.00  0.00              
ATOM   3637  NE  ARG D 226       5.799 -30.422 -35.814  1.00  0.00              
ATOM   3638  CZ  ARG D 226       5.335 -31.687 -35.833  1.00  0.00              
ATOM   3639  NH1 ARG D 226       4.129 -31.959 -36.279  1.00  0.00              
ATOM   3640  NH2 ARG D 226       6.117 -32.646 -35.368  1.00  0.00              
ATOM   3641  H   ARG D 226       2.744 -28.689 -40.272  1.00  0.00              
ATOM   3642  HA  ARG D 226       2.727 -28.189 -37.304  1.00  0.00              
ATOM   3643 1HB  ARG D 226       4.885 -27.488 -39.244  1.00  0.00              
ATOM   3644 2HB  ARG D 226       4.755 -26.891 -37.573  1.00  0.00              
ATOM   3645 1HG  ARG D 226       4.956 -29.822 -38.320  1.00  0.00              
ATOM   3646 2HG  ARG D 226       6.354 -28.806 -37.891  1.00  0.00              
ATOM   3647 1HD  ARG D 226       5.375 -28.407 -35.706  1.00  0.00              
ATOM   3648 2HD  ARG D 226       4.006 -29.458 -36.139  1.00  0.00              
ATOM   3649  HE  ARG D 226       6.722 -30.473 -35.403  1.00  0.00              
ATOM   3650 1HH1 ARG D 226       3.537 -31.212 -36.614  1.00  0.00              
ATOM   3651 2HH1 ARG D 226       3.800 -32.913 -36.285  1.00  0.00              
ATOM   3652 1HH2 ARG D 226       7.035 -32.417 -35.012  1.00  0.00              
ATOM   3653 2HH2 ARG D 226       5.794 -33.602 -35.370  1.00  0.00              
ATOM   3654  N   LEU D 227       2.078 -26.233 -39.833  1.00  0.00              
ATOM   3655  CA  LEU D 227       1.494 -24.957 -40.235  1.00  0.00              
ATOM   3656  C   LEU D 227       0.064 -24.667 -39.814  1.00  0.00              
ATOM   3657  O   LEU D 227      -0.867 -25.363 -40.222  1.00  0.00              
ATOM   3658  CB  LEU D 227       1.575 -24.809 -41.754  1.00  0.00              
ATOM   3659  CG  LEU D 227       1.022 -23.510 -42.352  1.00  0.00              
ATOM   3660  CD1 LEU D 227       1.833 -22.299 -41.839  1.00  0.00              
ATOM   3661  CD2 LEU D 227       1.114 -23.589 -43.859  1.00  0.00              
ATOM   3662  H   LEU D 227       2.286 -26.923 -40.539  1.00  0.00              
ATOM   3663  HA  LEU D 227       2.045 -24.141 -39.769  1.00  0.00              
ATOM   3664 1HB  LEU D 227       2.658 -24.830 -41.876  1.00  0.00              
ATOM   3665 2HB  LEU D 227       1.134 -25.661 -42.267  1.00  0.00              
ATOM   3666  HG  LEU D 227      -0.031 -23.451 -42.078  1.00  0.00              
ATOM   3667 1HD1 LEU D 227       1.430 -21.382 -42.272  1.00  0.00              
ATOM   3668 2HD1 LEU D 227       1.763 -22.248 -40.753  1.00  0.00              
ATOM   3669 3HD1 LEU D 227       2.876 -22.410 -42.132  1.00  0.00              
ATOM   3670 1HD2 LEU D 227       0.720 -22.669 -44.293  1.00  0.00              
ATOM   3671 2HD2 LEU D 227       2.154 -23.716 -44.155  1.00  0.00              
ATOM   3672 3HD2 LEU D 227       0.528 -24.437 -44.214  1.00  0.00              
ATOM   3673  N   ALA D 228      -0.109 -23.618 -39.016  1.00  0.00              
ATOM   3674  CA  ALA D 228      -1.436 -23.202 -38.580  1.00  0.00              
ATOM   3675  C   ALA D 228      -1.875 -22.137 -39.561  1.00  0.00              
ATOM   3676  O   ALA D 228      -1.128 -21.212 -39.862  1.00  0.00              
ATOM   3677  CB  ALA D 228      -1.385 -22.618 -37.146  1.00  0.00              
ATOM   3678  H   ALA D 228       0.698 -23.095 -38.704  1.00  0.00              
ATOM   3679  HA  ALA D 228      -2.103 -24.063 -38.619  1.00  0.00              
ATOM   3680 1HB  ALA D 228      -2.386 -22.316 -36.842  1.00  0.00              
ATOM   3681 2HB  ALA D 228      -1.011 -23.375 -36.458  1.00  0.00              
ATOM   3682 3HB  ALA D 228      -0.725 -21.752 -37.133  1.00  0.00              
ATOM   3683  N   VAL D 229      -3.088 -22.269 -40.078  1.00  0.00              
ATOM   3684  CA  VAL D 229      -3.589 -21.341 -41.083  1.00  0.00              
ATOM   3685  C   VAL D 229      -4.777 -20.634 -40.441  1.00  0.00              
ATOM   3686  O   VAL D 229      -5.674 -21.288 -39.890  1.00  0.00              
ATOM   3687  CB  VAL D 229      -4.019 -22.040 -42.386  1.00  0.00              
ATOM   3688  CG1 VAL D 229      -4.574 -21.026 -43.376  1.00  0.00              
ATOM   3689  CG2 VAL D 229      -2.847 -22.793 -42.998  1.00  0.00              
ATOM   3690  H   VAL D 229      -3.679 -23.028 -39.770  1.00  0.00              
ATOM   3691  HA  VAL D 229      -2.840 -20.590 -41.338  1.00  0.00              
ATOM   3692  HB  VAL D 229      -4.785 -22.780 -42.155  1.00  0.00              
ATOM   3693 1HG1 VAL D 229      -4.873 -21.538 -44.291  1.00  0.00              
ATOM   3694 2HG1 VAL D 229      -5.440 -20.528 -42.940  1.00  0.00              
ATOM   3695 3HG1 VAL D 229      -3.808 -20.287 -43.608  1.00  0.00              
ATOM   3696 1HG2 VAL D 229      -3.169 -23.281 -43.918  1.00  0.00              
ATOM   3697 2HG2 VAL D 229      -2.042 -22.093 -43.221  1.00  0.00              
ATOM   3698 3HG2 VAL D 229      -2.491 -23.545 -42.294  1.00  0.00              
ATOM   3699  N   VAL D 230      -4.771 -19.305 -40.503  1.00  0.00              
ATOM   3700  CA  VAL D 230      -5.822 -18.509 -39.888  1.00  0.00              
ATOM   3701  C   VAL D 230      -6.510 -17.549 -40.840  1.00  0.00              
ATOM   3702  O   VAL D 230      -5.866 -16.830 -41.604  1.00  0.00              
ATOM   3703  CB  VAL D 230      -5.269 -17.699 -38.701  1.00  0.00              
ATOM   3704  CG1 VAL D 230      -6.362 -16.834 -38.090  1.00  0.00              
ATOM   3705  CG2 VAL D 230      -4.677 -18.627 -37.651  1.00  0.00              
ATOM   3706  H   VAL D 230      -4.020 -18.834 -40.986  1.00  0.00              
ATOM   3707  HA  VAL D 230      -6.642 -19.138 -39.539  1.00  0.00              
ATOM   3708  HB  VAL D 230      -4.457 -17.062 -39.054  1.00  0.00              
ATOM   3709 1HG1 VAL D 230      -5.953 -16.268 -37.253  1.00  0.00              
ATOM   3710 2HG1 VAL D 230      -6.743 -16.144 -38.842  1.00  0.00              
ATOM   3711 3HG1 VAL D 230      -7.173 -17.470 -37.736  1.00  0.00              
ATOM   3712 1HG2 VAL D 230      -4.290 -18.038 -36.820  1.00  0.00              
ATOM   3713 2HG2 VAL D 230      -5.451 -19.304 -37.288  1.00  0.00              
ATOM   3714 3HG2 VAL D 230      -3.866 -19.207 -38.093  1.00  0.00              
ATOM   3715  N   ASN D 231      -7.830 -17.534 -40.773  1.00  0.00              
ATOM   3716  CA  ASN D 231      -8.630 -16.648 -41.608  1.00  0.00              
ATOM   3717  C   ASN D 231      -8.628 -15.278 -40.938  1.00  0.00              
ATOM   3718  O   ASN D 231      -9.219 -15.107 -39.880  1.00  0.00              
ATOM   3719  CB  ASN D 231     -10.058 -17.183 -41.681  1.00  0.00              
ATOM   3720  CG  ASN D 231     -10.939 -16.382 -42.608  1.00  0.00              
ATOM   3721  OD1 ASN D 231     -10.719 -15.197 -42.825  1.00  0.00              
ATOM   3722  ND2 ASN D 231     -11.961 -17.031 -43.156  1.00  0.00              
ATOM   3723  H   ASN D 231      -8.295 -18.152 -40.125  1.00  0.00              
ATOM   3724  HA  ASN D 231      -8.176 -16.562 -42.597  1.00  0.00              
ATOM   3725 1HB  ASN D 231     -10.251 -18.247 -41.818  1.00  0.00              
ATOM   3726 2HB  ASN D 231     -10.282 -16.904 -40.651  1.00  0.00              
ATOM   3727 1HD2 ASN D 231     -12.581 -16.554 -43.779  1.00  0.00              
ATOM   3728 2HD2 ASN D 231     -12.111 -17.997 -42.942  1.00  0.00              
ATOM   3729  N   VAL D 232      -7.951 -14.315 -41.539  1.00  0.00              
ATOM   3730  CA  VAL D 232      -7.898 -12.964 -40.986  1.00  0.00              
ATOM   3731  C   VAL D 232      -9.189 -12.257 -41.387  1.00  0.00              
ATOM   3732  O   VAL D 232      -9.485 -12.108 -42.575  1.00  0.00              
ATOM   3733  CB  VAL D 232      -6.680 -12.167 -41.487  1.00  0.00              
ATOM   3734  CG1 VAL D 232      -6.710 -10.748 -40.938  1.00  0.00              
ATOM   3735  CG2 VAL D 232      -5.387 -12.863 -41.091  1.00  0.00              
ATOM   3736  H   VAL D 232      -7.458 -14.514 -42.399  1.00  0.00              
ATOM   3737  HA  VAL D 232      -7.862 -12.983 -39.896  1.00  0.00              
ATOM   3738  HB  VAL D 232      -6.701 -12.135 -42.576  1.00  0.00              
ATOM   3739 1HG1 VAL D 232      -5.841 -10.198 -41.301  1.00  0.00              
ATOM   3740 2HG1 VAL D 232      -7.619 -10.248 -41.269  1.00  0.00              
ATOM   3741 3HG1 VAL D 232      -6.687 -10.779 -39.847  1.00  0.00              
ATOM   3742 1HG2 VAL D 232      -4.536 -12.286 -41.453  1.00  0.00              
ATOM   3743 2HG2 VAL D 232      -5.335 -12.943 -40.004  1.00  0.00              
ATOM   3744 3HG2 VAL D 232      -5.361 -13.861 -41.531  1.00  0.00              
ATOM   3745  N   LYS D 233      -9.965 -11.836 -40.396  1.00  0.00              
ATOM   3746  CA  LYS D 233     -11.214 -11.149 -40.677  1.00  0.00              
ATOM   3747  C   LYS D 233     -11.006  -9.738 -41.235  1.00  0.00              
ATOM   3748  O   LYS D 233     -10.046  -9.055 -40.886  1.00  0.00              
ATOM   3749  CB  LYS D 233     -12.067 -11.087 -39.409  1.00  0.00              
ATOM   3750  CG  LYS D 233     -12.495 -12.446 -38.872  1.00  0.00              
ATOM   3751  CD  LYS D 233     -13.472 -13.131 -39.815  1.00  0.00              
ATOM   3752  CE  LYS D 233     -13.978 -14.443 -39.233  1.00  0.00              
ATOM   3753  NZ  LYS D 233     -14.878 -15.160 -40.176  1.00  0.00              
ATOM   3754  H   LYS D 233      -9.694 -11.993 -39.435  1.00  0.00              
ATOM   3755  HA  LYS D 233     -11.765 -11.687 -41.449  1.00  0.00              
ATOM   3756 1HB  LYS D 233     -11.478 -10.567 -38.653  1.00  0.00              
ATOM   3757 2HB  LYS D 233     -12.952 -10.497 -39.647  1.00  0.00              
ATOM   3758 1HG  LYS D 233     -11.607 -13.068 -38.754  1.00  0.00              
ATOM   3759 2HG  LYS D 233     -12.968 -12.302 -37.901  1.00  0.00              
ATOM   3760 1HD  LYS D 233     -14.316 -12.461 -39.988  1.00  0.00              
ATOM   3761 2HD  LYS D 233     -12.965 -13.326 -40.760  1.00  0.00              
ATOM   3762 1HE  LYS D 233     -13.117 -15.070 -39.006  1.00  0.00              
ATOM   3763 2HE  LYS D 233     -14.518 -14.223 -38.313  1.00  0.00              
ATOM   3764 1HZ  LYS D 233     -15.190 -16.023 -39.753  1.00  0.00              
ATOM   3765 2HZ  LYS D 233     -15.677 -14.580 -40.387  1.00  0.00              
ATOM   3766 3HZ  LYS D 233     -14.377 -15.366 -41.029  1.00  0.00              
ATOM   3767  N   ASP D 234     -11.903  -9.308 -42.119  1.00  0.00              
ATOM   3768  CA  ASP D 234     -11.791  -7.982 -42.725  1.00  0.00              
ATOM   3769  C   ASP D 234     -11.961  -6.884 -41.681  1.00  0.00              
ATOM   3770  O   ASP D 234     -12.788  -6.996 -40.777  1.00  0.00              
ATOM   3771  CB  ASP D 234     -12.826  -7.811 -43.840  1.00  0.00              
ATOM   3772  CG  ASP D 234     -12.521  -8.600 -45.108  1.00  0.00              
ATOM   3773  OD1 ASP D 234     -11.431  -9.108 -45.221  1.00  0.00              
ATOM   3774  OD2 ASP D 234     -13.426  -8.820 -45.877  1.00  0.00              
ATOM   3775  H   ASP D 234     -12.677  -9.903 -42.378  1.00  0.00              
ATOM   3776  HA  ASP D 234     -10.795  -7.854 -43.152  1.00  0.00              
ATOM   3777 1HB  ASP D 234     -13.847  -8.020 -43.521  1.00  0.00              
ATOM   3778 2HB  ASP D 234     -12.717  -6.746 -44.041  1.00  0.00              
ATOM   3779  N   ASN D 235     -11.147  -5.840 -41.835  1.00  0.00              
ATOM   3780  CA  ASN D 235     -11.095  -4.651 -40.977  1.00  0.00              
ATOM   3781  C   ASN D 235     -10.340  -3.657 -41.878  1.00  0.00              
ATOM   3782  O   ASN D 235      -9.409  -4.035 -42.575  1.00  0.00              
ATOM   3783  CB  ASN D 235     -10.299  -5.001 -39.706  1.00  0.00              
ATOM   3784  CG  ASN D 235     -10.374  -3.924 -38.633  1.00  0.00              
ATOM   3785  OD1 ASN D 235     -11.437  -3.657 -38.066  1.00  0.00              
ATOM   3786  ND2 ASN D 235      -9.232  -3.320 -38.333  1.00  0.00              
ATOM   3787  H   ASN D 235     -10.521  -5.903 -42.625  1.00  0.00              
ATOM   3788  HA  ASN D 235     -12.108  -4.319 -40.743  1.00  0.00              
ATOM   3789 1HB  ASN D 235     -10.392  -5.983 -39.243  1.00  0.00              
ATOM   3790 2HB  ASN D 235      -9.336  -4.928 -40.212  1.00  0.00              
ATOM   3791 1HD2 ASN D 235      -9.216  -2.603 -37.635  1.00  0.00              
ATOM   3792 2HD2 ASN D 235      -8.390  -3.581 -38.803  1.00  0.00              
ATOM   3793  N   PRO D 236     -10.743  -2.376 -41.881  1.00  0.00              
ATOM   3794  CA  PRO D 236     -10.138  -1.343 -42.736  1.00  0.00              
ATOM   3795  C   PRO D 236      -8.725  -1.429 -43.341  1.00  0.00              
ATOM   3796  O   PRO D 236      -8.575  -1.242 -44.543  1.00  0.00              
ATOM   3797  CB  PRO D 236     -10.398  -0.084 -41.939  1.00  0.00              
ATOM   3798  CG  PRO D 236     -11.853  -0.331 -41.584  1.00  0.00              
ATOM   3799  CD  PRO D 236     -11.854  -1.813 -41.145  1.00  0.00              
ATOM   3800  HA  PRO D 236     -10.676  -1.208 -43.686  1.00  0.00              
ATOM   3801 1HB  PRO D 236      -9.730  -0.013 -41.067  1.00  0.00              
ATOM   3802 2HB  PRO D 236     -10.233   0.818 -42.546  1.00  0.00              
ATOM   3803 1HG  PRO D 236     -12.185   0.342 -40.778  1.00  0.00              
ATOM   3804 2HG  PRO D 236     -12.511  -0.150 -42.445  1.00  0.00              
ATOM   3805 1HD  PRO D 236     -11.705  -1.928 -40.060  1.00  0.00              
ATOM   3806 2HD  PRO D 236     -12.799  -2.321 -41.394  1.00  0.00              
ATOM   3807  N   PRO D 237      -7.672  -1.669 -42.545  1.00  0.00              
ATOM   3808  CA  PRO D 237      -6.400  -1.581 -43.279  1.00  0.00              
ATOM   3809  C   PRO D 237      -6.208  -2.900 -44.028  1.00  0.00              
ATOM   3810  O   PRO D 237      -5.419  -3.005 -44.976  1.00  0.00              
ATOM   3811  CB  PRO D 237      -5.374  -1.392 -42.165  1.00  0.00              
ATOM   3812  CG  PRO D 237      -5.968  -2.204 -41.032  1.00  0.00              
ATOM   3813  CD  PRO D 237      -7.444  -1.854 -41.111  1.00  0.00              
ATOM   3814  HA  PRO D 237      -6.395  -0.776 -44.028  1.00  0.00              
ATOM   3815 1HB  PRO D 237      -4.381  -1.759 -42.465  1.00  0.00              
ATOM   3816 2HB  PRO D 237      -5.258  -0.330 -41.900  1.00  0.00              
ATOM   3817 1HG  PRO D 237      -5.786  -3.280 -41.174  1.00  0.00              
ATOM   3818 2HG  PRO D 237      -5.523  -1.926 -40.065  1.00  0.00              
ATOM   3819 1HD  PRO D 237      -8.083  -2.656 -40.713  1.00  0.00              
ATOM   3820 2HD  PRO D 237      -7.685  -0.942 -40.548  1.00  0.00              
ATOM   3821  N   MET D 238      -6.972  -3.894 -43.590  1.00  0.00              
ATOM   3822  CA  MET D 238      -6.912  -5.243 -44.118  1.00  0.00              
ATOM   3823  C   MET D 238      -8.028  -5.584 -45.096  1.00  0.00              
ATOM   3824  O   MET D 238      -9.206  -5.264 -44.878  1.00  0.00              
ATOM   3825  CB  MET D 238      -6.926  -6.237 -42.958  1.00  0.00              
ATOM   3826  CG  MET D 238      -5.713  -6.154 -42.043  1.00  0.00              
ATOM   3827  SD  MET D 238      -5.759  -7.375 -40.716  1.00  0.00              
ATOM   3828  CE  MET D 238      -6.992  -6.655 -39.636  1.00  0.00              
ATOM   3829  H   MET D 238      -7.624  -3.683 -42.849  1.00  0.00              
ATOM   3830  HA  MET D 238      -5.996  -5.377 -44.693  1.00  0.00              
ATOM   3831 1HB  MET D 238      -7.830  -6.040 -42.383  1.00  0.00              
ATOM   3832 2HB  MET D 238      -6.984  -7.235 -43.395  1.00  0.00              
ATOM   3833 1HG  MET D 238      -4.820  -6.315 -42.647  1.00  0.00              
ATOM   3834 2HG  MET D 238      -5.683  -5.155 -41.609  1.00  0.00              
ATOM   3835 1HE  MET D 238      -7.134  -7.296 -38.766  1.00  0.00              
ATOM   3836 2HE  MET D 238      -6.660  -5.668 -39.311  1.00  0.00              
ATOM   3837 3HE  MET D 238      -7.936  -6.561 -40.175  1.00  0.00              
ATOM   3838  N   LYS D 239      -7.636  -6.267 -46.165  1.00  0.00              
ATOM   3839  CA  LYS D 239      -8.558  -6.696 -47.196  1.00  0.00              
ATOM   3840  C   LYS D 239      -8.014  -7.975 -47.832  1.00  0.00              
ATOM   3841  O   LYS D 239      -6.872  -8.017 -48.270  1.00  0.00              
ATOM   3842  CB  LYS D 239      -8.753  -5.603 -48.248  1.00  0.00              
ATOM   3843  CG  LYS D 239      -9.717  -5.972 -49.369  1.00  0.00              
ATOM   3844  CD  LYS D 239      -9.933  -4.804 -50.319  1.00  0.00              
ATOM   3845  CE  LYS D 239     -10.996  -5.126 -51.359  1.00  0.00              
ATOM   3846  NZ  LYS D 239     -10.559  -6.209 -52.283  1.00  0.00              
ATOM   3847  H   LYS D 239      -6.656  -6.494 -46.256  1.00  0.00              
ATOM   3848  HA  LYS D 239      -9.528  -6.923 -46.753  1.00  0.00              
ATOM   3849 1HB  LYS D 239      -9.126  -4.720 -47.726  1.00  0.00              
ATOM   3850 2HB  LYS D 239      -7.773  -5.386 -48.671  1.00  0.00              
ATOM   3851 1HG  LYS D 239      -9.301  -6.817 -49.917  1.00  0.00              
ATOM   3852 2HG  LYS D 239     -10.670  -6.262 -48.924  1.00  0.00              
ATOM   3853 1HD  LYS D 239     -10.245  -3.935 -49.737  1.00  0.00              
ATOM   3854 2HD  LYS D 239      -8.990  -4.586 -50.820  1.00  0.00              
ATOM   3855 1HE  LYS D 239     -11.901  -5.436 -50.840  1.00  0.00              
ATOM   3856 2HE  LYS D 239     -11.199  -4.221 -51.933  1.00  0.00              
ATOM   3857 1HZ  LYS D 239     -11.292  -6.392 -52.956  1.00  0.00              
ATOM   3858 2HZ  LYS D 239      -9.721  -5.922 -52.766  1.00  0.00              
ATOM   3859 3HZ  LYS D 239     -10.373  -7.048 -51.754  1.00  0.00              
ATOM   3860  N   ASP D 240      -8.840  -9.018 -47.847  1.00  0.00              
ATOM   3861  CA  ASP D 240      -8.503 -10.318 -48.436  1.00  0.00              
ATOM   3862  C   ASP D 240      -7.223 -10.952 -47.907  1.00  0.00              
ATOM   3863  O   ASP D 240      -6.403 -11.456 -48.679  1.00  0.00              
ATOM   3864  CB  ASP D 240      -8.396 -10.186 -49.954  1.00  0.00              
ATOM   3865  CG  ASP D 240      -9.686  -9.712 -50.580  1.00  0.00              
ATOM   3866  OD1 ASP D 240     -10.747 -10.278 -50.237  1.00  0.00              
ATOM   3867  OD2 ASP D 240      -9.623  -8.779 -51.409  1.00  0.00              
ATOM   3868  H   ASP D 240      -9.749  -8.890 -47.424  1.00  0.00              
ATOM   3869  HA  ASP D 240      -9.280 -11.044 -48.195  1.00  0.00              
ATOM   3870 1HB  ASP D 240      -7.560  -9.567 -50.278  1.00  0.00              
ATOM   3871 2HB  ASP D 240      -8.208 -11.226 -50.222  1.00  0.00              
ATOM   3872  N   MET D 241      -7.068 -10.964 -46.592  1.00  0.00              
ATOM   3873  CA  MET D 241      -5.844 -11.489 -46.029  1.00  0.00              
ATOM   3874  C   MET D 241      -6.024 -12.761 -45.257  1.00  0.00              
ATOM   3875  O   MET D 241      -7.104 -13.048 -44.744  1.00  0.00              
ATOM   3876  CB  MET D 241      -5.204 -10.436 -45.126  1.00  0.00              
ATOM   3877  CG  MET D 241      -4.791  -9.158 -45.844  1.00  0.00              
ATOM   3878  SD  MET D 241      -4.076  -7.934 -44.729  1.00  0.00              
ATOM   3879  CE  MET D 241      -3.742  -6.593 -45.867  1.00  0.00              
ATOM   3880  H   MET D 241      -7.786 -10.617 -45.973  1.00  0.00              
ATOM   3881  HA  MET D 241      -5.147 -11.744 -46.826  1.00  0.00              
ATOM   3882 1HB  MET D 241      -5.933 -10.197 -44.351  1.00  0.00              
ATOM   3883 2HB  MET D 241      -4.326 -10.896 -44.673  1.00  0.00              
ATOM   3884 1HG  MET D 241      -4.058  -9.420 -46.606  1.00  0.00              
ATOM   3885 2HG  MET D 241      -5.675  -8.735 -46.320  1.00  0.00              
ATOM   3886 1HE  MET D 241      -3.296  -5.758 -45.327  1.00  0.00              
ATOM   3887 2HE  MET D 241      -3.053  -6.935 -46.641  1.00  0.00              
ATOM   3888 3HE  MET D 241      -4.674  -6.269 -46.331  1.00  0.00              
ATOM   3889  N   PHE D 242      -4.958 -13.546 -45.209  1.00  0.00              
ATOM   3890  CA  PHE D 242      -4.966 -14.765 -44.429  1.00  0.00              
ATOM   3891  C   PHE D 242      -3.602 -14.811 -43.744  1.00  0.00              
ATOM   3892  O   PHE D 242      -2.650 -14.141 -44.169  1.00  0.00              
ATOM   3893  CB  PHE D 242      -5.262 -16.025 -45.260  1.00  0.00              
ATOM   3894  CG  PHE D 242      -4.258 -16.327 -46.336  1.00  0.00              
ATOM   3895  CD1 PHE D 242      -4.414 -15.812 -47.617  1.00  0.00              
ATOM   3896  CD2 PHE D 242      -3.205 -17.201 -46.091  1.00  0.00              
ATOM   3897  CE1 PHE D 242      -3.532 -16.167 -48.654  1.00  0.00              
ATOM   3898  CE2 PHE D 242      -2.313 -17.566 -47.118  1.00  0.00              
ATOM   3899  CZ  PHE D 242      -2.483 -17.046 -48.400  1.00  0.00              
ATOM   3900  H   PHE D 242      -4.124 -13.296 -45.723  1.00  0.00              
ATOM   3901  HA  PHE D 242      -5.761 -14.721 -43.683  1.00  0.00              
ATOM   3902 1HB  PHE D 242      -5.285 -16.903 -44.614  1.00  0.00              
ATOM   3903 2HB  PHE D 242      -6.222 -15.922 -45.764  1.00  0.00              
ATOM   3904  HD1 PHE D 242      -5.234 -15.120 -47.816  1.00  0.00              
ATOM   3905  HD2 PHE D 242      -3.076 -17.605 -45.086  1.00  0.00              
ATOM   3906  HE1 PHE D 242      -3.671 -15.756 -49.651  1.00  0.00              
ATOM   3907  HE2 PHE D 242      -1.491 -18.254 -46.912  1.00  0.00              
ATOM   3908  HZ  PHE D 242      -1.800 -17.328 -49.202  1.00  0.00              
ATOM   3909  N   LYS D 243      -3.509 -15.594 -42.681  1.00  0.00              
ATOM   3910  CA  LYS D 243      -2.297 -15.612 -41.895  1.00  0.00              
ATOM   3911  C   LYS D 243      -1.724 -16.997 -41.699  1.00  0.00              
ATOM   3912  O   LYS D 243      -2.457 -17.968 -41.492  1.00  0.00              
ATOM   3913  CB  LYS D 243      -2.554 -14.967 -40.532  1.00  0.00              
ATOM   3914  CG  LYS D 243      -1.352 -14.971 -39.597  1.00  0.00              
ATOM   3915  CD  LYS D 243      -1.565 -14.034 -38.418  1.00  0.00              
ATOM   3916  CE  LYS D 243      -2.548 -14.620 -37.415  1.00  0.00              
ATOM   3917  NZ  LYS D 243      -2.635 -13.798 -36.177  1.00  0.00              
ATOM   3918  H   LYS D 243      -4.282 -16.186 -42.407  1.00  0.00              
ATOM   3919  HA  LYS D 243      -1.515 -15.053 -42.410  1.00  0.00              
ATOM   3920 1HB  LYS D 243      -2.865 -13.939 -40.719  1.00  0.00              
ATOM   3921 2HB  LYS D 243      -3.375 -15.515 -40.069  1.00  0.00              
ATOM   3922 1HG  LYS D 243      -1.201 -15.988 -39.232  1.00  0.00              
ATOM   3923 2HG  LYS D 243      -0.475 -14.654 -40.160  1.00  0.00              
ATOM   3924 1HD  LYS D 243      -0.604 -13.865 -37.930  1.00  0.00              
ATOM   3925 2HD  LYS D 243      -1.952 -13.086 -38.793  1.00  0.00              
ATOM   3926 1HE  LYS D 243      -3.528 -14.670 -37.886  1.00  0.00              
ATOM   3927 2HE  LYS D 243      -2.216 -15.626 -37.159  1.00  0.00              
ATOM   3928 1HZ  LYS D 243      -3.295 -14.220 -35.539  1.00  0.00              
ATOM   3929 2HZ  LYS D 243      -1.726 -13.752 -35.738  1.00  0.00              
ATOM   3930 3HZ  LYS D 243      -2.943 -12.866 -36.412  1.00  0.00              
ATOM   3931  N   LEU D 244      -0.406 -17.065 -41.774  1.00  0.00              
ATOM   3932  CA  LEU D 244       0.322 -18.286 -41.507  1.00  0.00              
ATOM   3933  C   LEU D 244       1.046 -18.143 -40.161  1.00  0.00              
ATOM   3934  O   LEU D 244       1.783 -17.184 -39.941  1.00  0.00              
ATOM   3935  CB  LEU D 244       1.341 -18.557 -42.619  1.00  0.00              
ATOM   3936  CG  LEU D 244       0.812 -18.703 -44.054  1.00  0.00              
ATOM   3937  CD1 LEU D 244       1.979 -19.098 -44.960  1.00  0.00              
ATOM   3938  CD2 LEU D 244      -0.301 -19.765 -44.127  1.00  0.00              
ATOM   3939  H   LEU D 244       0.107 -16.233 -42.027  1.00  0.00              
ATOM   3940  HA  LEU D 244      -0.377 -19.117 -41.423  1.00  0.00              
ATOM   3941 1HB  LEU D 244       1.928 -17.642 -42.547  1.00  0.00              
ATOM   3942 2HB  LEU D 244       1.973 -19.414 -42.387  1.00  0.00              
ATOM   3943  HG  LEU D 244       0.363 -17.751 -44.334  1.00  0.00              
ATOM   3944 1HD1 LEU D 244       1.624 -19.208 -45.985  1.00  0.00              
ATOM   3945 2HD1 LEU D 244       2.746 -18.324 -44.923  1.00  0.00              
ATOM   3946 3HD1 LEU D 244       2.401 -20.043 -44.619  1.00  0.00              
ATOM   3947 1HD2 LEU D 244      -0.657 -19.847 -45.154  1.00  0.00              
ATOM   3948 2HD2 LEU D 244       0.093 -20.729 -43.801  1.00  0.00              
ATOM   3949 3HD2 LEU D 244      -1.129 -19.472 -43.478  1.00  0.00              
ATOM   3950  N   LEU D 245       0.822 -19.103 -39.276  1.00  0.00              
ATOM   3951  CA  LEU D 245       1.448 -19.100 -37.962  1.00  0.00              
ATOM   3952  C   LEU D 245       2.280 -20.368 -37.816  1.00  0.00              
ATOM   3953  O   LEU D 245       1.748 -21.478 -37.923  1.00  0.00              
ATOM   3954  CB  LEU D 245       0.393 -19.003 -36.853  1.00  0.00              
ATOM   3955  CG  LEU D 245       0.916 -19.240 -35.431  1.00  0.00              
ATOM   3956  CD1 LEU D 245       1.916 -18.155 -35.055  1.00  0.00              
ATOM   3957  CD2 LEU D 245      -0.251 -19.260 -34.456  1.00  0.00              
ATOM   3958  H   LEU D 245       0.197 -19.856 -39.522  1.00  0.00              
ATOM   3959  HA  LEU D 245       2.118 -18.245 -37.878  1.00  0.00              
ATOM   3960 1HB  LEU D 245       0.103 -17.961 -36.976  1.00  0.00              
ATOM   3961 2HB  LEU D 245      -0.465 -19.645 -37.055  1.00  0.00              
ATOM   3962  HG  LEU D 245       1.379 -20.227 -35.417  1.00  0.00              
ATOM   3963 1HD1 LEU D 245       2.282 -18.332 -34.043  1.00  0.00              
ATOM   3964 2HD1 LEU D 245       2.754 -18.174 -35.752  1.00  0.00              
ATOM   3965 3HD1 LEU D 245       1.429 -17.181 -35.098  1.00  0.00              
ATOM   3966 1HD2 LEU D 245       0.122 -19.430 -33.445  1.00  0.00              
ATOM   3967 2HD2 LEU D 245      -0.774 -18.304 -34.494  1.00  0.00              
ATOM   3968 3HD2 LEU D 245      -0.939 -20.061 -34.727  1.00  0.00              
ATOM   3969  N   MET D 246       3.584 -20.199 -37.619  1.00  0.00              
ATOM   3970  CA  MET D 246       4.479 -21.320 -37.342  1.00  0.00              
ATOM   3971  C   MET D 246       5.642 -20.734 -36.546  1.00  0.00              
ATOM   3972  O   MET D 246       6.350 -19.847 -37.030  1.00  0.00              
ATOM   3973  CB  MET D 246       5.015 -22.002 -38.616  1.00  0.00              
ATOM   3974  CG  MET D 246       5.901 -23.204 -38.243  1.00  0.00              
ATOM   3975  SD  MET D 246       6.564 -24.146 -39.626  1.00  0.00              
ATOM   3976  CE  MET D 246       5.122 -24.808 -40.305  1.00  0.00              
ATOM   3977  H   MET D 246       3.964 -19.265 -37.663  1.00  0.00              
ATOM   3978  HA  MET D 246       3.961 -22.071 -36.746  1.00  0.00              
ATOM   3979 1HB  MET D 246       4.150 -22.306 -39.202  1.00  0.00              
ATOM   3980 2HB  MET D 246       5.581 -21.247 -39.165  1.00  0.00              
ATOM   3981 1HG  MET D 246       6.746 -22.839 -37.659  1.00  0.00              
ATOM   3982 2HG  MET D 246       5.307 -23.886 -37.635  1.00  0.00              
ATOM   3983 1HE  MET D 246       5.375 -25.417 -41.172  1.00  0.00              
ATOM   3984 2HE  MET D 246       4.621 -25.426 -39.559  1.00  0.00              
ATOM   3985 3HE  MET D 246       4.460 -23.998 -40.610  1.00  0.00              
ATOM   3986  N   PHE D 247       5.824 -21.228 -35.322  1.00  0.00              
ATOM   3987  CA  PHE D 247       6.896 -20.744 -34.452  1.00  0.00              
ATOM   3988  C   PHE D 247       8.219 -20.660 -35.167  1.00  0.00              
ATOM   3989  O   PHE D 247       8.639 -21.607 -35.820  1.00  0.00              
ATOM   3990  CB  PHE D 247       7.036 -21.645 -33.224  1.00  0.00              
ATOM   3991  CG  PHE D 247       8.116 -21.212 -32.274  1.00  0.00              
ATOM   3992  CD1 PHE D 247       7.900 -20.170 -31.384  1.00  0.00              
ATOM   3993  CD2 PHE D 247       9.350 -21.843 -32.269  1.00  0.00              
ATOM   3994  CE1 PHE D 247       8.893 -19.771 -30.509  1.00  0.00              
ATOM   3995  CE2 PHE D 247      10.344 -21.447 -31.395  1.00  0.00              
ATOM   3996  CZ  PHE D 247      10.115 -20.409 -30.515  1.00  0.00              
ATOM   3997  H   PHE D 247       5.206 -21.954 -34.987  1.00  0.00              
ATOM   3998  HA  PHE D 247       6.671 -19.731 -34.116  1.00  0.00              
ATOM   3999 1HB  PHE D 247       6.106 -21.653 -32.656  1.00  0.00              
ATOM   4000 2HB  PHE D 247       7.281 -22.661 -33.531  1.00  0.00              
ATOM   4001  HD1 PHE D 247       6.933 -19.666 -31.378  1.00  0.00              
ATOM   4002  HD2 PHE D 247       9.532 -22.663 -32.965  1.00  0.00              
ATOM   4003  HE1 PHE D 247       8.709 -18.951 -29.815  1.00  0.00              
ATOM   4004  HE2 PHE D 247      11.310 -21.952 -31.401  1.00  0.00              
ATOM   4005  HZ  PHE D 247      10.898 -20.094 -29.827  1.00  0.00              
ATOM   4006  N   PRO D 248       8.910 -19.516 -35.044  1.00  0.00              
ATOM   4007  CA  PRO D 248       8.549 -18.348 -34.235  1.00  0.00              
ATOM   4008  C   PRO D 248       7.752 -17.298 -35.010  1.00  0.00              
ATOM   4009  O   PRO D 248       7.453 -16.225 -34.482  1.00  0.00              
ATOM   4010  CB  PRO D 248       9.906 -17.807 -33.829  1.00  0.00              
ATOM   4011  CG  PRO D 248      10.682 -17.971 -35.122  1.00  0.00              
ATOM   4012  CD  PRO D 248      10.238 -19.352 -35.619  1.00  0.00              
ATOM   4013  HA  PRO D 248       7.892 -18.601 -33.391  1.00  0.00              
ATOM   4014 1HB  PRO D 248       9.841 -16.758 -33.498  1.00  0.00              
ATOM   4015 2HB  PRO D 248      10.334 -18.382 -32.995  1.00  0.00              
ATOM   4016 1HG  PRO D 248      10.435 -17.174 -35.839  1.00  0.00              
ATOM   4017 2HG  PRO D 248      11.767 -17.921 -34.944  1.00  0.00              
ATOM   4018 1HD  PRO D 248      10.197 -19.407 -36.717  1.00  0.00              
ATOM   4019 2HD  PRO D 248      10.916 -20.153 -35.284  1.00  0.00              
ATOM   4020  N   GLU D 249       7.396 -17.607 -36.249  1.00  0.00              
ATOM   4021  CA  GLU D 249       6.768 -16.617 -37.113  1.00  0.00              
ATOM   4022  C   GLU D 249       5.252 -16.518 -37.201  1.00  0.00              
ATOM   4023  O   GLU D 249       4.515 -17.463 -36.962  1.00  0.00              
ATOM   4024  CB  GLU D 249       7.256 -16.803 -38.548  1.00  0.00              
ATOM   4025  CG  GLU D 249       8.718 -16.605 -38.768  1.00  0.00              
ATOM   4026  CD  GLU D 249       9.079 -16.853 -40.216  1.00  0.00              
ATOM   4027  OE1 GLU D 249       8.811 -17.972 -40.703  1.00  0.00              
ATOM   4028  OE2 GLU D 249       9.609 -15.925 -40.865  1.00  0.00              
ATOM   4029  H   GLU D 249       7.559 -18.537 -36.607  1.00  0.00              
ATOM   4030  HA  GLU D 249       7.016 -15.613 -36.767  1.00  0.00              
ATOM   4031 1HB  GLU D 249       6.991 -17.818 -38.844  1.00  0.00              
ATOM   4032 2HB  GLU D 249       6.708 -16.092 -39.165  1.00  0.00              
ATOM   4033 1HG  GLU D 249       9.073 -15.622 -38.462  1.00  0.00              
ATOM   4034 2HG  GLU D 249       9.177 -17.367 -38.140  1.00  0.00              
ATOM   4035  N   SER D 250       4.831 -15.331 -37.616  1.00  0.00              
ATOM   4036  CA  SER D 250       3.442 -14.968 -37.809  1.00  0.00              
ATOM   4037  C   SER D 250       3.572 -14.075 -39.051  1.00  0.00              
ATOM   4038  O   SER D 250       4.227 -13.043 -38.997  1.00  0.00              
ATOM   4039  CB  SER D 250       2.844 -14.254 -36.613  1.00  0.00              
ATOM   4040  OG  SER D 250       1.513 -13.878 -36.836  1.00  0.00              
ATOM   4041  H   SER D 250       5.549 -14.647 -37.807  1.00  0.00              
ATOM   4042  HA  SER D 250       2.775 -15.829 -37.869  1.00  0.00              
ATOM   4043 1HB  SER D 250       2.884 -14.922 -35.753  1.00  0.00              
ATOM   4044 2HB  SER D 250       3.434 -13.362 -36.407  1.00  0.00              
ATOM   4045  HG  SER D 250       1.172 -13.431 -36.058  1.00  0.00              
ATOM   4046  N   ARG D 251       2.982 -14.481 -40.174  1.00  0.00              
ATOM   4047  CA  ARG D 251       3.070 -13.671 -41.382  1.00  0.00              
ATOM   4048  C   ARG D 251       1.713 -13.592 -42.040  1.00  0.00              
ATOM   4049  O   ARG D 251       1.063 -14.606 -42.252  1.00  0.00              
ATOM   4050  CB  ARG D 251       4.075 -14.285 -42.372  1.00  0.00              
ATOM   4051  CG  ARG D 251       5.500 -14.403 -41.827  1.00  0.00              
ATOM   4052  CD  ARG D 251       6.383 -15.277 -42.723  1.00  0.00              
ATOM   4053  NE  ARG D 251       6.816 -14.578 -43.931  1.00  0.00              
ATOM   4054  CZ  ARG D 251       7.404 -15.168 -44.966  1.00  0.00              
ATOM   4055  NH1 ARG D 251       7.634 -16.477 -44.947  1.00  0.00              
ATOM   4056  NH2 ARG D 251       7.775 -14.449 -46.013  1.00  0.00              
ATOM   4057  H   ARG D 251       2.471 -15.351 -40.202  1.00  0.00              
ATOM   4058  HA  ARG D 251       3.371 -12.655 -41.124  1.00  0.00              
ATOM   4059 1HB  ARG D 251       3.702 -15.274 -42.632  1.00  0.00              
ATOM   4060 2HB  ARG D 251       4.075 -13.651 -43.257  1.00  0.00              
ATOM   4061 1HG  ARG D 251       5.933 -13.405 -41.766  1.00  0.00              
ATOM   4062 2HG  ARG D 251       5.456 -14.844 -40.831  1.00  0.00              
ATOM   4063 1HD  ARG D 251       7.268 -15.578 -42.162  1.00  0.00              
ATOM   4064 2HD  ARG D 251       5.821 -16.163 -43.018  1.00  0.00              
ATOM   4065  HE  ARG D 251       6.745 -13.598 -44.169  1.00  0.00              
ATOM   4066 1HH1 ARG D 251       7.358 -17.023 -44.142  1.00  0.00              
ATOM   4067 2HH1 ARG D 251       8.082 -16.918 -45.737  1.00  0.00              
ATOM   4068 1HH2 ARG D 251       7.610 -13.452 -46.020  1.00  0.00              
ATOM   4069 2HH2 ARG D 251       8.222 -14.899 -46.798  1.00  0.00              
ATOM   4070  N   ILE D 252       1.280 -12.379 -42.343  1.00  0.00              
ATOM   4071  CA  ILE D 252      -0.010 -12.172 -42.975  1.00  0.00              
ATOM   4072  C   ILE D 252       0.192 -11.912 -44.467  1.00  0.00              
ATOM   4073  O   ILE D 252       1.037 -11.093 -44.856  1.00  0.00              
ATOM   4074  CB  ILE D 252      -0.779 -10.997 -42.341  1.00  0.00              
ATOM   4075  CG1 ILE D 252      -1.119 -11.308 -40.881  1.00  0.00              
ATOM   4076  CG2 ILE D 252      -2.042 -10.699 -43.133  1.00  0.00              
ATOM   4077  CD1 ILE D 252      -1.829 -10.181 -40.167  1.00  0.00              
ATOM   4078  H   ILE D 252       1.859 -11.578 -42.132  1.00  0.00              
ATOM   4079  HA  ILE D 252      -0.618 -13.074 -42.911  1.00  0.00              
ATOM   4080  HB  ILE D 252      -0.138 -10.117 -42.333  1.00  0.00              
ATOM   4081 1HG1 ILE D 252      -1.749 -12.197 -40.877  1.00  0.00              
ATOM   4082 2HG1 ILE D 252      -0.181 -11.528 -40.370  1.00  0.00              
ATOM   4083 1HG2 ILE D 252      -2.573  -9.868 -42.671  1.00  0.00              
ATOM   4084 2HG2 ILE D 252      -1.776 -10.436 -44.156  1.00  0.00              
ATOM   4085 3HG2 ILE D 252      -2.685 -11.580 -43.141  1.00  0.00              
ATOM   4086 1HD1 ILE D 252      -2.036 -10.475 -39.137  1.00  0.00              
ATOM   4087 2HD1 ILE D 252      -1.197  -9.292 -40.169  1.00  0.00              
ATOM   4088 3HD1 ILE D 252      -2.768  -9.961 -40.675  1.00  0.00              
ATOM   4089  N   PHE D 253      -0.563 -12.631 -45.290  1.00  0.00              
ATOM   4090  CA  PHE D 253      -0.463 -12.508 -46.742  1.00  0.00              
ATOM   4091  C   PHE D 253      -1.790 -12.069 -47.349  1.00  0.00              
ATOM   4092  O   PHE D 253      -2.838 -12.660 -47.081  1.00  0.00              
ATOM   4093  CB  PHE D 253      -0.046 -13.852 -47.360  1.00  0.00              
ATOM   4094  CG  PHE D 253       1.275 -14.354 -46.860  1.00  0.00              
ATOM   4095  CD1 PHE D 253       2.460 -13.935 -47.451  1.00  0.00              
ATOM   4096  CD2 PHE D 253       1.335 -15.200 -45.748  1.00  0.00              
ATOM   4097  CE1 PHE D 253       3.697 -14.351 -46.942  1.00  0.00              
ATOM   4098  CE2 PHE D 253       2.562 -15.620 -45.234  1.00  0.00              
ATOM   4099  CZ  PHE D 253       3.745 -15.193 -45.833  1.00  0.00              
ATOM   4100  H   PHE D 253      -1.226 -13.282 -44.897  1.00  0.00              
ATOM   4101  HA  PHE D 253       0.266 -11.739 -46.999  1.00  0.00              
ATOM   4102 1HB  PHE D 253      -0.783 -14.618 -47.127  1.00  0.00              
ATOM   4103 2HB  PHE D 253       0.043 -13.754 -48.441  1.00  0.00              
ATOM   4104  HD1 PHE D 253       2.418 -13.277 -48.319  1.00  0.00              
ATOM   4105  HD2 PHE D 253       0.405 -15.531 -45.283  1.00  0.00              
ATOM   4106  HE1 PHE D 253       4.619 -14.016 -47.413  1.00  0.00              
ATOM   4107  HE2 PHE D 253       2.598 -16.281 -44.368  1.00  0.00              
ATOM   4108  HZ  PHE D 253       4.705 -15.518 -45.435  1.00  0.00              
ATOM   4109  N   GLN D 254      -1.731 -11.029 -48.168  1.00  0.00              
ATOM   4110  CA  GLN D 254      -2.899 -10.556 -48.892  1.00  0.00              
ATOM   4111  C   GLN D 254      -3.000 -11.269 -50.234  1.00  0.00              
ATOM   4112  O   GLN D 254      -2.040 -11.295 -51.001  1.00  0.00              
ATOM   4113  CB  GLN D 254      -2.793  -9.053 -49.127  1.00  0.00              
ATOM   4114  CG  GLN D 254      -3.977  -8.458 -49.861  1.00  0.00              
ATOM   4115  CD  GLN D 254      -3.888  -6.949 -49.969  1.00  0.00              
ATOM   4116  OE1 GLN D 254      -2.935  -6.406 -50.526  1.00  0.00              
ATOM   4117  NE2 GLN D 254      -4.883  -6.263 -49.426  1.00  0.00              
ATOM   4118  H   GLN D 254      -0.849 -10.553 -48.293  1.00  0.00              
ATOM   4119  HA  GLN D 254      -3.800 -10.797 -48.328  1.00  0.00              
ATOM   4120 1HB  GLN D 254      -2.694  -8.587 -48.147  1.00  0.00              
ATOM   4121 2HB  GLN D 254      -1.882  -8.888 -49.701  1.00  0.00              
ATOM   4122 1HG  GLN D 254      -4.333  -8.843 -50.818  1.00  0.00              
ATOM   4123 2HG  GLN D 254      -4.697  -8.707 -49.082  1.00  0.00              
ATOM   4124 1HE2 GLN D 254      -4.879  -5.263 -49.466  1.00  0.00              
ATOM   4125 2HE2 GLN D 254      -5.638  -6.742 -48.978  1.00  0.00              
ATOM   4126  N   ALA D 255      -4.159 -11.856 -50.506  1.00  0.00              
ATOM   4127  CA  ALA D 255      -4.388 -12.549 -51.769  1.00  0.00              
ATOM   4128  C   ALA D 255      -4.865 -11.508 -52.787  1.00  0.00              
ATOM   4129  O   ALA D 255      -5.350 -10.436 -52.403  1.00  0.00              
ATOM   4130  CB  ALA D 255      -5.435 -13.642 -51.584  1.00  0.00              
ATOM   4131  H   ALA D 255      -4.905 -11.822 -49.824  1.00  0.00              
ATOM   4132  HA  ALA D 255      -3.446 -12.983 -52.105  1.00  0.00              
ATOM   4133 1HB  ALA D 255      -5.596 -14.154 -52.532  1.00  0.00              
ATOM   4134 2HB  ALA D 255      -5.083 -14.358 -50.840  1.00  0.00              
ATOM   4135 3HB  ALA D 255      -6.369 -13.197 -51.247  1.00  0.00              
ATOM   4136  N   GLU D 256      -4.734 -11.808 -54.077  1.00  0.00              
ATOM   4137  CA  GLU D 256      -5.176 -10.873 -55.104  1.00  0.00              
ATOM   4138  C   GLU D 256      -6.606 -10.382 -54.899  1.00  0.00              
ATOM   4139  O   GLU D 256      -6.883  -9.191 -55.011  1.00  0.00              
ATOM   4140  CB  GLU D 256      -5.052 -11.518 -56.487  1.00  0.00              
ATOM   4141  CG  GLU D 256      -5.461 -10.614 -57.641  1.00  0.00              
ATOM   4142  CD  GLU D 256      -5.248 -11.293 -58.966  1.00  0.00              
ATOM   4143  OE1 GLU D 256      -4.772 -12.403 -58.975  1.00  0.00              
ATOM   4144  OE2 GLU D 256      -5.663 -10.749 -59.962  1.00  0.00              
ATOM   4145  H   GLU D 256      -4.325 -12.689 -54.356  1.00  0.00              
ATOM   4146  HA  GLU D 256      -4.560  -9.974 -55.076  1.00  0.00              
ATOM   4147 1HB  GLU D 256      -4.007 -11.809 -56.607  1.00  0.00              
ATOM   4148 2HB  GLU D 256      -5.678 -12.409 -56.481  1.00  0.00              
ATOM   4149 1HG  GLU D 256      -6.491 -10.266 -57.575  1.00  0.00              
ATOM   4150 2HG  GLU D 256      -4.785  -9.765 -57.556  1.00  0.00              
ATOM   4151  N   ASN D 257      -7.513 -11.298 -54.595  1.00  0.00              
ATOM   4152  CA  ASN D 257      -8.894 -10.929 -54.306  1.00  0.00              
ATOM   4153  C   ASN D 257      -9.535 -11.986 -53.427  1.00  0.00              
ATOM   4154  O   ASN D 257      -8.883 -12.950 -53.042  1.00  0.00              
ATOM   4155  CB  ASN D 257      -9.684 -10.777 -55.610  1.00  0.00              
ATOM   4156  CG  ASN D 257      -9.698 -12.051 -56.424  1.00  0.00              
ATOM   4157  OD1 ASN D 257     -10.084 -13.119 -55.927  1.00  0.00              
ATOM   4158  ND2 ASN D 257      -9.284 -11.952 -57.686  1.00  0.00              
ATOM   4159  H   ASN D 257      -7.247 -12.272 -54.560  1.00  0.00              
ATOM   4160  HA  ASN D 257      -8.917  -9.988 -53.754  1.00  0.00              
ATOM   4161 1HB  ASN D 257     -10.672 -10.318 -55.614  1.00  0.00              
ATOM   4162 2HB  ASN D 257      -8.959 -10.087 -56.042  1.00  0.00              
ATOM   4163 1HD2 ASN D 257      -9.272 -12.762 -58.272  1.00  0.00              
ATOM   4164 2HD2 ASN D 257      -8.984 -11.069 -58.045  1.00  0.00              
ATOM   4165  N   ALA D 258     -10.815 -11.811 -53.120  1.00  0.00              
ATOM   4166  CA  ALA D 258     -11.524 -12.723 -52.229  1.00  0.00              
ATOM   4167  C   ALA D 258     -11.589 -14.157 -52.747  1.00  0.00              
ATOM   4168  O   ALA D 258     -11.484 -15.115 -51.971  1.00  0.00              
ATOM   4169  CB  ALA D 258     -12.937 -12.206 -51.970  1.00  0.00              
ATOM   4170  H   ALA D 258     -11.311 -11.023 -53.514  1.00  0.00              
ATOM   4171  HA  ALA D 258     -10.988 -12.773 -51.281  1.00  0.00              
ATOM   4172 1HB  ALA D 258     -13.457 -12.893 -51.304  1.00  0.00              
ATOM   4173 2HB  ALA D 258     -12.883 -11.220 -51.505  1.00  0.00              
ATOM   4174 3HB  ALA D 258     -13.476 -12.134 -52.913  1.00  0.00              
ATOM   4175  N   LYS D 259     -11.775 -14.312 -54.053  1.00  0.00              
ATOM   4176  CA  LYS D 259     -11.835 -15.642 -54.634  1.00  0.00              
ATOM   4177  C   LYS D 259     -10.501 -16.361 -54.485  1.00  0.00              
ATOM   4178  O   LYS D 259     -10.456 -17.544 -54.158  1.00  0.00              
ATOM   4179  CB  LYS D 259     -12.235 -15.568 -56.109  1.00  0.00              
ATOM   4180  CG  LYS D 259     -12.383 -16.921 -56.790  1.00  0.00              
ATOM   4181  CD  LYS D 259     -12.877 -16.770 -58.222  1.00  0.00              
ATOM   4182  CE  LYS D 259     -13.006 -18.120 -58.910  1.00  0.00              
ATOM   4183  NZ  LYS D 259     -13.471 -17.985 -60.317  1.00  0.00              
ATOM   4184  H   LYS D 259     -11.873 -13.508 -54.655  1.00  0.00              
ATOM   4185  HA  LYS D 259     -12.576 -16.243 -54.104  1.00  0.00              
ATOM   4186 1HB  LYS D 259     -13.183 -15.032 -56.156  1.00  0.00              
ATOM   4187 2HB  LYS D 259     -11.466 -14.986 -56.618  1.00  0.00              
ATOM   4188 1HG  LYS D 259     -11.410 -17.416 -56.791  1.00  0.00              
ATOM   4189 2HG  LYS D 259     -13.094 -17.520 -56.222  1.00  0.00              
ATOM   4190 1HD  LYS D 259     -13.850 -16.275 -58.202  1.00  0.00              
ATOM   4191 2HD  LYS D 259     -12.168 -16.149 -58.770  1.00  0.00              
ATOM   4192 1HE  LYS D 259     -12.031 -18.606 -58.893  1.00  0.00              
ATOM   4193 2HE  LYS D 259     -13.719 -18.722 -58.348  1.00  0.00              
ATOM   4194 1HZ  LYS D 259     -13.543 -18.901 -60.736  1.00  0.00              
ATOM   4195 2HZ  LYS D 259     -14.375 -17.535 -60.332  1.00  0.00              
ATOM   4196 3HZ  LYS D 259     -12.808 -17.429 -60.837  1.00  0.00              
ATOM   4197  N   ILE D 260      -9.415 -15.646 -54.731  1.00  0.00              
ATOM   4198  CA  ILE D 260      -8.083 -16.232 -54.597  1.00  0.00              
ATOM   4199  C   ILE D 260      -7.791 -16.611 -53.138  1.00  0.00              
ATOM   4200  O   ILE D 260      -7.212 -17.665 -52.870  1.00  0.00              
ATOM   4201  CB  ILE D 260      -6.999 -15.260 -55.089  1.00  0.00              
ATOM   4202  CG1 ILE D 260      -7.182 -14.993 -56.587  1.00  0.00              
ATOM   4203  CG2 ILE D 260      -5.610 -15.840 -54.819  1.00  0.00              
ATOM   4204  CD1 ILE D 260      -7.101 -16.230 -57.451  1.00  0.00              
ATOM   4205  H   ILE D 260      -9.500 -14.681 -55.017  1.00  0.00              
ATOM   4206  HA  ILE D 260      -8.020 -17.171 -55.144  1.00  0.00              
ATOM   4207  HB  ILE D 260      -7.109 -14.310 -54.566  1.00  0.00              
ATOM   4208 1HG1 ILE D 260      -8.158 -14.527 -56.718  1.00  0.00              
ATOM   4209 2HG1 ILE D 260      -6.403 -14.293 -56.889  1.00  0.00              
ATOM   4210 1HG2 ILE D 260      -4.850 -15.145 -55.172  1.00  0.00              
ATOM   4211 2HG2 ILE D 260      -5.485 -15.999 -53.748  1.00  0.00              
ATOM   4212 3HG2 ILE D 260      -5.503 -16.790 -55.343  1.00  0.00              
ATOM   4213 1HD1 ILE D 260      -7.241 -15.955 -58.496  1.00  0.00              
ATOM   4214 2HD1 ILE D 260      -6.124 -16.699 -57.328  1.00  0.00              
ATOM   4215 3HD1 ILE D 260      -7.880 -16.932 -57.156  1.00  0.00              
ATOM   4216  N   LYS D 261      -8.198 -15.758 -52.199  1.00  0.00              
ATOM   4217  CA  LYS D 261      -8.038 -16.080 -50.788  1.00  0.00              
ATOM   4218  C   LYS D 261      -8.784 -17.353 -50.473  1.00  0.00              
ATOM   4219  O   LYS D 261      -8.250 -18.250 -49.804  1.00  0.00              
ATOM   4220  CB  LYS D 261      -8.568 -14.958 -49.880  1.00  0.00              
ATOM   4221  CG  LYS D 261      -8.552 -15.363 -48.406  1.00  0.00              
ATOM   4222  CD  LYS D 261      -9.050 -14.249 -47.478  1.00  0.00              
ATOM   4223  CE  LYS D 261      -9.386 -14.811 -46.104  1.00  0.00              
ATOM   4224  NZ  LYS D 261      -9.759 -13.745 -45.118  1.00  0.00              
ATOM   4225  H   LYS D 261      -8.623 -14.878 -52.458  1.00  0.00              
ATOM   4226  HA  LYS D 261      -6.984 -16.251 -50.566  1.00  0.00              
ATOM   4227 1HB  LYS D 261      -7.935 -14.086 -50.048  1.00  0.00              
ATOM   4228 2HB  LYS D 261      -9.585 -14.736 -50.206  1.00  0.00              
ATOM   4229 1HG  LYS D 261      -9.190 -16.238 -48.279  1.00  0.00              
ATOM   4230 2HG  LYS D 261      -7.530 -15.619 -48.126  1.00  0.00              
ATOM   4231 1HD  LYS D 261      -8.271 -13.493 -47.391  1.00  0.00              
ATOM   4232 2HD  LYS D 261      -9.940 -13.802 -47.922  1.00  0.00              
ATOM   4233 1HE  LYS D 261     -10.219 -15.504 -46.212  1.00  0.00              
ATOM   4234 2HE  LYS D 261      -8.514 -15.349 -45.734  1.00  0.00              
ATOM   4235 1HZ  LYS D 261      -9.969 -14.169 -44.226  1.00  0.00              
ATOM   4236 2HZ  LYS D 261      -8.988 -13.099 -45.012  1.00  0.00              
ATOM   4237 3HZ  LYS D 261     -10.570 -13.246 -45.454  1.00  0.00              
ATOM   4238  N   ARG D 262     -10.020 -17.443 -50.964  1.00  0.00              
ATOM   4239  CA  ARG D 262     -10.860 -18.604 -50.701  1.00  0.00              
ATOM   4240  C   ARG D 262     -10.233 -19.869 -51.284  1.00  0.00              
ATOM   4241  O   ARG D 262     -10.260 -20.929 -50.660  1.00  0.00              
ATOM   4242  CB  ARG D 262     -12.285 -18.405 -51.192  1.00  0.00              
ATOM   4243  CG  ARG D 262     -13.117 -17.438 -50.363  1.00  0.00              
ATOM   4244  CD  ARG D 262     -14.459 -17.146 -50.928  1.00  0.00              
ATOM   4245  NE  ARG D 262     -15.249 -16.204 -50.150  1.00  0.00              
ATOM   4246  CZ  ARG D 262     -16.460 -15.740 -50.512  1.00  0.00              
ATOM   4247  NH1 ARG D 262     -17.010 -16.098 -51.651  1.00  0.00              
ATOM   4248  NH2 ARG D 262     -17.073 -14.896 -49.700  1.00  0.00              
ATOM   4249  H   ARG D 262     -10.385 -16.693 -51.533  1.00  0.00              
ATOM   4250  HA  ARG D 262     -10.944 -18.761 -49.625  1.00  0.00              
ATOM   4251 1HB  ARG D 262     -12.221 -18.038 -52.215  1.00  0.00              
ATOM   4252 2HB  ARG D 262     -12.763 -19.384 -51.186  1.00  0.00              
ATOM   4253 1HG  ARG D 262     -13.256 -17.866 -49.370  1.00  0.00              
ATOM   4254 2HG  ARG D 262     -12.573 -16.496 -50.281  1.00  0.00              
ATOM   4255 1HD  ARG D 262     -14.340 -16.726 -51.926  1.00  0.00              
ATOM   4256 2HD  ARG D 262     -15.026 -18.074 -50.989  1.00  0.00              
ATOM   4257  HE  ARG D 262     -15.037 -15.764 -49.265  1.00  0.00              
ATOM   4258 1HH1 ARG D 262     -16.521 -16.730 -52.270  1.00  0.00              
ATOM   4259 2HH1 ARG D 262     -17.919 -15.739 -51.903  1.00  0.00              
ATOM   4260 1HH2 ARG D 262     -16.628 -14.618 -48.836  1.00  0.00              
ATOM   4261 2HH2 ARG D 262     -17.981 -14.533 -49.947  1.00  0.00              
ATOM   4262  N   GLU D 263      -9.666 -19.753 -52.478  1.00  0.00              
ATOM   4263  CA  GLU D 263      -8.994 -20.880 -53.116  1.00  0.00              
ATOM   4264  C   GLU D 263      -7.750 -21.319 -52.343  1.00  0.00              
ATOM   4265  O   GLU D 263      -7.459 -22.515 -52.258  1.00  0.00              
ATOM   4266  CB  GLU D 263      -8.591 -20.524 -54.545  1.00  0.00              
ATOM   4267  CG  GLU D 263      -9.741 -20.459 -55.525  1.00  0.00              
ATOM   4268  CD  GLU D 263      -9.300 -19.977 -56.897  1.00  0.00              
ATOM   4269  OE1 GLU D 263      -8.116 -19.594 -57.047  1.00  0.00              
ATOM   4270  OE2 GLU D 263     -10.146 -19.972 -57.819  1.00  0.00              
ATOM   4271  H   GLU D 263      -9.699 -18.864 -52.959  1.00  0.00              
ATOM   4272  HA  GLU D 263      -9.658 -21.746 -53.131  1.00  0.00              
ATOM   4273 1HB  GLU D 263      -8.097 -19.552 -54.504  1.00  0.00              
ATOM   4274 2HB  GLU D 263      -7.877 -21.279 -54.874  1.00  0.00              
ATOM   4275 1HG  GLU D 263     -10.268 -21.406 -55.638  1.00  0.00              
ATOM   4276 2HG  GLU D 263     -10.411 -19.721 -55.088  1.00  0.00              
ATOM   4277  N   TRP D 264      -7.019 -20.354 -51.788  1.00  0.00              
ATOM   4278  CA  TRP D 264      -5.857 -20.681 -50.963  1.00  0.00              
ATOM   4279  C   TRP D 264      -6.313 -21.476 -49.761  1.00  0.00              
ATOM   4280  O   TRP D 264      -5.721 -22.496 -49.436  1.00  0.00              
ATOM   4281  CB  TRP D 264      -5.121 -19.411 -50.489  1.00  0.00              
ATOM   4282  CG  TRP D 264      -4.005 -18.953 -51.394  1.00  0.00              
ATOM   4283  CD1 TRP D 264      -3.978 -17.821 -52.154  1.00  0.00              
ATOM   4284  CD2 TRP D 264      -2.739 -19.603 -51.600  1.00  0.00              
ATOM   4285  NE1 TRP D 264      -2.774 -17.723 -52.813  1.00  0.00              
ATOM   4286  CE2 TRP D 264      -1.996 -18.802 -52.492  1.00  0.00              
ATOM   4287  CE3 TRP D 264      -2.161 -20.785 -51.113  1.00  0.00              
ATOM   4288  CZ2 TRP D 264      -0.705 -19.139 -52.903  1.00  0.00              
ATOM   4289  CZ3 TRP D 264      -0.871 -21.122 -51.523  1.00  0.00              
ATOM   4290  CH2 TRP D 264      -0.161 -20.303 -52.408  1.00  0.00              
ATOM   4291  H   TRP D 264      -7.262 -19.385 -51.933  1.00  0.00              
ATOM   4292  HA  TRP D 264      -5.161 -21.297 -51.531  1.00  0.00              
ATOM   4293 1HB  TRP D 264      -5.816 -18.573 -50.426  1.00  0.00              
ATOM   4294 2HB  TRP D 264      -4.667 -19.581 -49.514  1.00  0.00              
ATOM   4295  HD1 TRP D 264      -4.865 -17.193 -52.132  1.00  0.00              
ATOM   4296  HE1 TRP D 264      -2.504 -16.972 -53.436  1.00  0.00              
ATOM   4297  HE3 TRP D 264      -2.673 -21.457 -50.424  1.00  0.00              
ATOM   4298  HZ2 TRP D 264      -0.183 -18.474 -53.592  1.00  0.00              
ATOM   4299  HZ3 TRP D 264      -0.429 -22.041 -51.138  1.00  0.00              
ATOM   4300  HH2 TRP D 264       0.844 -20.595 -52.711  1.00  0.00              
ATOM   4301  N   LEU D 265      -7.383 -21.021 -49.108  1.00  0.00              
ATOM   4302  CA  LEU D 265      -7.874 -21.707 -47.924  1.00  0.00              
ATOM   4303  C   LEU D 265      -8.391 -23.113 -48.229  1.00  0.00              
ATOM   4304  O   LEU D 265      -8.191 -24.039 -47.436  1.00  0.00              
ATOM   4305  CB  LEU D 265      -8.978 -20.872 -47.262  1.00  0.00              
ATOM   4306  CG  LEU D 265      -8.515 -19.535 -46.669  1.00  0.00              
ATOM   4307  CD1 LEU D 265      -9.721 -18.719 -46.219  1.00  0.00              
ATOM   4308  CD2 LEU D 265      -7.576 -19.794 -45.502  1.00  0.00              
ATOM   4309  H   LEU D 265      -7.863 -20.194 -49.432  1.00  0.00              
ATOM   4310  HA  LEU D 265      -7.057 -21.845 -47.217  1.00  0.00              
ATOM   4311 1HB  LEU D 265      -9.611 -20.696 -48.130  1.00  0.00              
ATOM   4312 2HB  LEU D 265      -9.530 -21.448 -46.519  1.00  0.00              
ATOM   4313  HG  LEU D 265      -7.951 -19.014 -47.442  1.00  0.00              
ATOM   4314 1HD1 LEU D 265      -9.383 -17.772 -45.800  1.00  0.00              
ATOM   4315 2HD1 LEU D 265     -10.367 -18.526 -47.074  1.00  0.00              
ATOM   4316 3HD1 LEU D 265     -10.274 -19.274 -45.463  1.00  0.00              
ATOM   4317 1HD2 LEU D 265      -7.246 -18.843 -45.081  1.00  0.00              
ATOM   4318 2HD2 LEU D 265      -8.095 -20.371 -44.736  1.00  0.00              
ATOM   4319 3HD2 LEU D 265      -6.708 -20.355 -45.850  1.00  0.00              
ATOM   4320  N   GLU D 266      -9.047 -23.270 -49.375  1.00  0.00              
ATOM   4321  CA  GLU D 266      -9.573 -24.571 -49.793  1.00  0.00              
ATOM   4322  C   GLU D 266      -8.444 -25.567 -50.104  1.00  0.00              
ATOM   4323  O   GLU D 266      -8.523 -26.742 -49.731  1.00  0.00              
ATOM   4324  CB  GLU D 266     -10.478 -24.408 -51.014  1.00  0.00              
ATOM   4325  CG  GLU D 266     -11.826 -23.766 -50.716  1.00  0.00              
ATOM   4326  CD  GLU D 266     -12.571 -23.447 -51.984  1.00  0.00              
ATOM   4327  OE1 GLU D 266     -12.023 -23.650 -53.040  1.00  0.00              
ATOM   4328  OE2 GLU D 266     -13.728 -23.106 -51.898  1.00  0.00              
ATOM   4329  H   GLU D 266      -9.188 -22.468 -49.972  1.00  0.00              
ATOM   4330  HA  GLU D 266     -10.153 -25.013 -48.983  1.00  0.00              
ATOM   4331 1HB  GLU D 266      -9.936 -23.797 -51.734  1.00  0.00              
ATOM   4332 2HB  GLU D 266     -10.637 -25.405 -51.430  1.00  0.00              
ATOM   4333 1HG  GLU D 266     -12.459 -24.365 -50.066  1.00  0.00              
ATOM   4334 2HG  GLU D 266     -11.560 -22.838 -50.210  1.00  0.00              
ATOM   4335  N   VAL D 267      -7.395 -25.112 -50.784  1.00  0.00              
ATOM   4336  CA  VAL D 267      -6.318 -26.030 -51.127  1.00  0.00              
ATOM   4337  C   VAL D 267      -5.433 -26.325 -49.927  1.00  0.00              
ATOM   4338  O   VAL D 267      -4.850 -27.396 -49.839  1.00  0.00              
ATOM   4339  CB  VAL D 267      -5.444 -25.522 -52.308  1.00  0.00              
ATOM   4340  CG1 VAL D 267      -6.312 -25.339 -53.536  1.00  0.00              
ATOM   4341  CG2 VAL D 267      -4.734 -24.216 -51.948  1.00  0.00              
ATOM   4342  H   VAL D 267      -7.327 -24.146 -51.070  1.00  0.00              
ATOM   4343  HA  VAL D 267      -6.707 -27.003 -51.429  1.00  0.00              
ATOM   4344  HB  VAL D 267      -4.662 -26.255 -52.511  1.00  0.00              
ATOM   4345 1HG1 VAL D 267      -5.701 -24.983 -54.365  1.00  0.00              
ATOM   4346 2HG1 VAL D 267      -6.770 -26.290 -53.804  1.00  0.00              
ATOM   4347 3HG1 VAL D 267      -7.093 -24.610 -53.322  1.00  0.00              
ATOM   4348 1HG2 VAL D 267      -4.129 -23.885 -52.792  1.00  0.00              
ATOM   4349 2HG2 VAL D 267      -5.478 -23.454 -51.712  1.00  0.00              
ATOM   4350 3HG2 VAL D 267      -4.092 -24.378 -51.082  1.00  0.00              
ATOM   4351  N   LEU D 268      -5.337 -25.391 -48.986  1.00  0.00              
ATOM   4352  CA  LEU D 268      -4.535 -25.658 -47.798  1.00  0.00              
ATOM   4353  C   LEU D 268      -5.237 -26.721 -46.970  1.00  0.00              
ATOM   4354  O   LEU D 268      -4.603 -27.650 -46.464  1.00  0.00              
ATOM   4355  CB  LEU D 268      -4.344 -24.377 -46.975  1.00  0.00              
ATOM   4356  CG  LEU D 268      -3.380 -23.365 -47.599  1.00  0.00              
ATOM   4357  CD1 LEU D 268      -3.472 -22.016 -46.877  1.00  0.00              
ATOM   4358  CD2 LEU D 268      -1.950 -23.940 -47.541  1.00  0.00              
ATOM   4359  H   LEU D 268      -5.804 -24.500 -49.074  1.00  0.00              
ATOM   4360  HA  LEU D 268      -3.561 -26.046 -48.094  1.00  0.00              
ATOM   4361 1HB  LEU D 268      -5.364 -23.994 -47.001  1.00  0.00              
ATOM   4362 2HB  LEU D 268      -4.065 -24.597 -45.944  1.00  0.00              
ATOM   4363  HG  LEU D 268      -3.658 -23.255 -48.647  1.00  0.00              
ATOM   4364 1HD1 LEU D 268      -2.780 -21.310 -47.335  1.00  0.00              
ATOM   4365 2HD1 LEU D 268      -4.489 -21.632 -46.957  1.00  0.00              
ATOM   4366 3HD1 LEU D 268      -3.215 -22.149 -45.827  1.00  0.00              
ATOM   4367 1HD2 LEU D 268      -1.253 -23.226 -47.984  1.00  0.00              
ATOM   4368 2HD2 LEU D 268      -1.672 -24.121 -46.503  1.00  0.00              
ATOM   4369 3HD2 LEU D 268      -1.910 -24.876 -48.097  1.00  0.00              
ATOM   4370  N   GLU D 269      -6.555 -26.594 -46.841  1.00  0.00              
ATOM   4371  CA  GLU D 269      -7.339 -27.596 -46.130  1.00  0.00              
ATOM   4372  C   GLU D 269      -7.317 -28.952 -46.850  1.00  0.00              
ATOM   4373  O   GLU D 269      -7.177 -30.000 -46.213  1.00  0.00              
ATOM   4374  CB  GLU D 269      -8.782 -27.114 -45.960  1.00  0.00              
ATOM   4375  CG  GLU D 269      -9.681 -28.077 -45.199  1.00  0.00              
ATOM   4376  CD  GLU D 269      -9.252 -28.207 -43.764  1.00  0.00              
ATOM   4377  OE1 GLU D 269      -8.434 -27.429 -43.335  1.00  0.00              
ATOM   4378  OE2 GLU D 269      -9.824 -29.010 -43.064  1.00  0.00              
ATOM   4379  H   GLU D 269      -7.023 -25.794 -47.240  1.00  0.00              
ATOM   4380  HA  GLU D 269      -6.909 -27.771 -45.143  1.00  0.00              
ATOM   4381 1HB  GLU D 269      -8.738 -26.162 -45.429  1.00  0.00              
ATOM   4382 2HB  GLU D 269      -9.185 -26.954 -46.960  1.00  0.00              
ATOM   4383 1HG  GLU D 269     -10.736 -27.808 -45.239  1.00  0.00              
ATOM   4384 2HG  GLU D 269      -9.530 -29.027 -45.710  1.00  0.00              
ATOM   4385  N   GLU D 270      -7.451 -28.934 -48.171  1.00  0.00              
ATOM   4386  CA  GLU D 270      -7.424 -30.183 -48.927  1.00  0.00              
ATOM   4387  C   GLU D 270      -6.085 -30.921 -48.829  1.00  0.00              
ATOM   4388  O   GLU D 270      -6.068 -32.147 -48.680  1.00  0.00              
ATOM   4389  CB  GLU D 270      -7.752 -29.906 -50.396  1.00  0.00              
ATOM   4390  CG  GLU D 270      -7.791 -31.150 -51.277  1.00  0.00              
ATOM   4391  CD  GLU D 270      -8.194 -30.810 -52.682  1.00  0.00              
ATOM   4392  OE1 GLU D 270      -8.454 -29.659 -52.945  1.00  0.00              
ATOM   4393  OE2 GLU D 270      -8.135 -31.677 -53.524  1.00  0.00              
ATOM   4394  H   GLU D 270      -7.571 -28.059 -48.665  1.00  0.00              
ATOM   4395  HA  GLU D 270      -8.162 -30.876 -48.523  1.00  0.00              
ATOM   4396 1HB  GLU D 270      -8.726 -29.417 -50.420  1.00  0.00              
ATOM   4397 2HB  GLU D 270      -6.992 -29.222 -50.770  1.00  0.00              
ATOM   4398 1HG  GLU D 270      -6.850 -31.699 -51.292  1.00  0.00              
ATOM   4399 2HG  GLU D 270      -8.563 -31.765 -50.816  1.00  0.00              
ATOM   4400  N   THR D 271      -4.968 -30.194 -48.886  1.00  0.00              
ATOM   4401  CA  THR D 271      -3.679 -30.880 -48.846  1.00  0.00              
ATOM   4402  C   THR D 271      -3.356 -31.276 -47.399  1.00  0.00              
ATOM   4403  O   THR D 271      -2.624 -32.246 -47.166  1.00  0.00              
ATOM   4404  CB  THR D 271      -2.535 -30.018 -49.465  1.00  0.00              
ATOM   4405  OG1 THR D 271      -2.484 -28.743 -48.821  1.00  0.00              
ATOM   4406  CG2 THR D 271      -2.789 -29.796 -50.944  1.00  0.00              
ATOM   4407  H   THR D 271      -4.987 -29.187 -48.955  1.00  0.00              
ATOM   4408  HA  THR D 271      -3.732 -31.798 -49.432  1.00  0.00              
ATOM   4409  HB  THR D 271      -1.587 -30.537 -49.329  1.00  0.00              
ATOM   4410  HG1 THR D 271      -3.324 -28.290 -48.942  1.00  0.00              
ATOM   4411 1HG2 THR D 271      -1.983 -29.194 -51.363  1.00  0.00              
ATOM   4412 2HG2 THR D 271      -2.827 -30.759 -51.453  1.00  0.00              
ATOM   4413 3HG2 THR D 271      -3.737 -29.278 -51.076  1.00  0.00              
ATOM   4414  N   LYS D 272      -3.927 -30.564 -46.425  1.00  0.00              
ATOM   4415  CA  LYS D 272      -3.783 -30.984 -45.037  1.00  0.00              
ATOM   4416  C   LYS D 272      -4.491 -32.325 -44.871  1.00  0.00              
ATOM   4417  O   LYS D 272      -3.982 -33.234 -44.224  1.00  0.00              
ATOM   4418  CB  LYS D 272      -4.359 -29.942 -44.077  1.00  0.00              
ATOM   4419  CG  LYS D 272      -4.435 -30.397 -42.625  1.00  0.00              
ATOM   4420  CD  LYS D 272      -3.047 -30.585 -42.031  1.00  0.00              
ATOM   4421  CE  LYS D 272      -3.120 -30.915 -40.547  1.00  0.00              
ATOM   4422  NZ  LYS D 272      -1.770 -31.105 -39.952  1.00  0.00              
ATOM   4423  H   LYS D 272      -4.462 -29.732 -46.633  1.00  0.00              
ATOM   4424  HA  LYS D 272      -2.728 -31.119 -44.799  1.00  0.00              
ATOM   4425 1HB  LYS D 272      -3.723 -29.058 -44.147  1.00  0.00              
ATOM   4426 2HB  LYS D 272      -5.360 -29.697 -44.432  1.00  0.00              
ATOM   4427 1HG  LYS D 272      -4.977 -29.643 -42.054  1.00  0.00              
ATOM   4428 2HG  LYS D 272      -4.978 -31.341 -42.587  1.00  0.00              
ATOM   4429 1HD  LYS D 272      -2.550 -31.399 -42.561  1.00  0.00              
ATOM   4430 2HD  LYS D 272      -2.482 -29.664 -42.169  1.00  0.00              
ATOM   4431 1HE  LYS D 272      -3.628 -30.097 -40.039  1.00  0.00              
ATOM   4432 2HE  LYS D 272      -3.700 -31.831 -40.429  1.00  0.00              
ATOM   4433 1HZ  LYS D 272      -1.862 -31.322 -38.970  1.00  0.00              
ATOM   4434 2HZ  LYS D 272      -1.298 -31.865 -40.422  1.00  0.00              
ATOM   4435 3HZ  LYS D 272      -1.232 -30.257 -40.061  1.00  0.00              
ATOM   4436  N   ARG D 273      -5.672 -32.434 -45.458  1.00  0.00              
ATOM   4437  CA  ARG D 273      -6.458 -33.659 -45.361  1.00  0.00              
ATOM   4438  C   ARG D 273      -5.746 -34.792 -46.105  1.00  0.00              
ATOM   4439  O   ARG D 273      -5.774 -35.939 -45.663  1.00  0.00              
ATOM   4440  CB  ARG D 273      -7.889 -33.471 -45.843  1.00  0.00              
ATOM   4441  CG  ARG D 273      -8.767 -32.630 -44.930  1.00  0.00              
ATOM   4442  CD  ARG D 273     -10.138 -32.392 -45.448  1.00  0.00              
ATOM   4443  NE  ARG D 273     -10.976 -31.577 -44.583  1.00  0.00              
ATOM   4444  CZ  ARG D 273     -12.218 -31.159 -44.895  1.00  0.00              
ATOM   4445  NH1 ARG D 273     -12.756 -31.443 -46.060  1.00  0.00              
ATOM   4446  NH2 ARG D 273     -12.874 -30.434 -44.005  1.00  0.00              
ATOM   4447  H   ARG D 273      -6.039 -31.654 -45.982  1.00  0.00              
ATOM   4448  HA  ARG D 273      -6.545 -33.959 -44.316  1.00  0.00              
ATOM   4449 1HB  ARG D 273      -7.835 -33.001 -46.824  1.00  0.00              
ATOM   4450 2HB  ARG D 273      -8.324 -34.466 -45.941  1.00  0.00              
ATOM   4451 1HG  ARG D 273      -8.855 -33.137 -43.969  1.00  0.00              
ATOM   4452 2HG  ARG D 273      -8.288 -31.661 -44.787  1.00  0.00              
ATOM   4453 1HD  ARG D 273     -10.070 -31.883 -46.409  1.00  0.00              
ATOM   4454 2HD  ARG D 273     -10.638 -33.350 -45.580  1.00  0.00              
ATOM   4455  HE  ARG D 273     -10.784 -31.209 -43.661  1.00  0.00              
ATOM   4456 1HH1 ARG D 273     -12.235 -31.982 -46.736  1.00  0.00              
ATOM   4457 2HH1 ARG D 273     -13.689 -31.120 -46.274  1.00  0.00              
ATOM   4458 1HH2 ARG D 273     -12.439 -30.210 -43.121  1.00  0.00              
ATOM   4459 2HH2 ARG D 273     -13.806 -30.108 -44.213  1.00  0.00              
ATOM   4460  N   ALA D 274      -5.111 -34.455 -47.227  1.00  0.00              
ATOM   4461  CA  ALA D 274      -4.339 -35.417 -48.015  1.00  0.00              
ATOM   4462  C   ALA D 274      -3.170 -35.968 -47.215  1.00  0.00              
ATOM   4463  O   ALA D 274      -2.872 -37.160 -47.266  1.00  0.00              
ATOM   4464  CB  ALA D 274      -3.831 -34.756 -49.284  1.00  0.00              
ATOM   4465  H   ALA D 274      -5.169 -33.497 -47.541  1.00  0.00              
ATOM   4466  HA  ALA D 274      -4.985 -36.257 -48.271  1.00  0.00              
ATOM   4467 1HB  ALA D 274      -3.257 -35.480 -49.863  1.00  0.00              
ATOM   4468 2HB  ALA D 274      -4.676 -34.404 -49.875  1.00  0.00              
ATOM   4469 3HB  ALA D 274      -3.192 -33.915 -49.022  1.00  0.00              
ATOM   4470  N   LEU D 275      -2.497 -35.091 -46.481  1.00  0.00              
ATOM   4471  CA  LEU D 275      -1.386 -35.496 -45.633  1.00  0.00              
ATOM   4472  C   LEU D 275      -1.924 -36.426 -44.554  1.00  0.00              
ATOM   4473  O   LEU D 275      -1.347 -37.480 -44.275  1.00  0.00              
ATOM   4474  CB  LEU D 275      -0.692 -34.276 -45.015  1.00  0.00              
ATOM   4475  CG  LEU D 275       0.499 -34.595 -44.103  1.00  0.00              
ATOM   4476  CD1 LEU D 275       1.583 -35.316 -44.892  1.00  0.00              
ATOM   4477  CD2 LEU D 275       1.038 -33.306 -43.500  1.00  0.00              
ATOM   4478  H   LEU D 275      -2.765 -34.117 -46.509  1.00  0.00              
ATOM   4479  HA  LEU D 275      -0.656 -36.045 -46.226  1.00  0.00              
ATOM   4480 1HB  LEU D 275      -0.345 -33.790 -45.926  1.00  0.00              
ATOM   4481 2HB  LEU D 275      -1.400 -33.625 -44.503  1.00  0.00              
ATOM   4482  HG  LEU D 275       0.125 -35.213 -43.287  1.00  0.00              
ATOM   4483 1HD1 LEU D 275       2.425 -35.538 -44.236  1.00  0.00              
ATOM   4484 2HD1 LEU D 275       1.183 -36.246 -45.294  1.00  0.00              
ATOM   4485 3HD1 LEU D 275       1.920 -34.681 -45.710  1.00  0.00              
ATOM   4486 1HD2 LEU D 275       1.884 -33.534 -42.851  1.00  0.00              
ATOM   4487 2HD2 LEU D 275       1.362 -32.638 -44.298  1.00  0.00              
ATOM   4488 3HD2 LEU D 275       0.254 -32.821 -42.917  1.00  0.00              
ATOM   4489  N   SER D 276      -3.046 -36.027 -43.968  1.00  0.00              
ATOM   4490  CA  SER D 276      -3.730 -36.822 -42.957  1.00  0.00              
ATOM   4491  C   SER D 276      -4.179 -38.182 -43.488  1.00  0.00              
ATOM   4492  O   SER D 276      -4.224 -39.160 -42.740  1.00  0.00              
ATOM   4493  CB  SER D 276      -4.921 -36.051 -42.421  1.00  0.00              
ATOM   4494  OG  SER D 276      -4.533 -34.893 -41.736  1.00  0.00              
ATOM   4495  H   SER D 276      -3.436 -35.136 -44.240  1.00  0.00              
ATOM   4496  HA  SER D 276      -3.139 -36.973 -42.052  1.00  0.00              
ATOM   4497 1HB  SER D 276      -5.560 -35.771 -43.259  1.00  0.00              
ATOM   4498 2HB  SER D 276      -5.477 -36.696 -41.742  1.00  0.00              
ATOM   4499  HG  SER D 276      -5.314 -34.435 -41.414  1.00  0.00              
ATOM   4500  N   ASP D 277      -4.515 -38.245 -44.776  1.00  0.00              
ATOM   4501  CA  ASP D 277      -4.954 -39.502 -45.375  1.00  0.00              
ATOM   4502  C   ASP D 277      -3.756 -40.305 -45.881  1.00  0.00              
ATOM   4503  O   ASP D 277      -3.880 -41.478 -46.238  1.00  0.00              
ATOM   4504  CB  ASP D 277      -5.938 -39.242 -46.518  1.00  0.00              
ATOM   4505  CG  ASP D 277      -7.311 -38.762 -46.069  1.00  0.00              
ATOM   4506  OD1 ASP D 277      -7.615 -38.896 -44.907  1.00  0.00              
ATOM   4507  OD2 ASP D 277      -7.980 -38.127 -46.848  1.00  0.00              
ATOM   4508  H   ASP D 277      -4.467 -37.416 -45.352  1.00  0.00              
ATOM   4509  HA  ASP D 277      -5.451 -40.116 -44.623  1.00  0.00              
ATOM   4510 1HB  ASP D 277      -5.549 -38.565 -47.281  1.00  0.00              
ATOM   4511 2HB  ASP D 277      -6.023 -40.247 -46.931  1.00  0.00              
ATOM   4512  N   LYS D 278      -2.597 -39.651 -45.904  1.00  0.00              
ATOM   4513  CA  LYS D 278      -1.350 -40.277 -46.328  1.00  0.00              
ATOM   4514  C   LYS D 278      -0.752 -41.008 -45.130  1.00  0.00              
ATOM   4515  O   LYS D 278      -0.251 -42.125 -45.252  1.00  0.00              
ATOM   4516  CB  LYS D 278      -0.363 -39.214 -46.829  1.00  0.00              
ATOM   4517  CG  LYS D 278       0.971 -39.773 -47.310  1.00  0.00              
ATOM   4518  CD  LYS D 278       1.849 -38.683 -47.910  1.00  0.00              
ATOM   4519  CE  LYS D 278       3.173 -39.253 -48.397  1.00  0.00              
ATOM   4520  NZ  LYS D 278       4.005 -38.220 -49.074  1.00  0.00              
ATOM   4521  H   LYS D 278      -2.591 -38.683 -45.616  1.00  0.00              
ATOM   4522  HA  LYS D 278      -1.551 -41.008 -47.111  1.00  0.00              
ATOM   4523 1HB  LYS D 278      -0.852 -38.687 -47.649  1.00  0.00              
ATOM   4524 2HB  LYS D 278      -0.192 -38.523 -46.004  1.00  0.00              
ATOM   4525 1HG  LYS D 278       1.483 -40.223 -46.458  1.00  0.00              
ATOM   4526 2HG  LYS D 278       0.776 -40.536 -48.062  1.00  0.00              
ATOM   4527 1HD  LYS D 278       1.316 -38.227 -48.745  1.00  0.00              
ATOM   4528 2HD  LYS D 278       2.038 -37.929 -47.146  1.00  0.00              
ATOM   4529 1HE  LYS D 278       3.710 -39.649 -47.538  1.00  0.00              
ATOM   4530 2HE  LYS D 278       2.958 -40.062 -49.096  1.00  0.00              
ATOM   4531 1HZ  LYS D 278       4.872 -38.638 -49.383  1.00  0.00              
ATOM   4532 2HZ  LYS D 278       3.505 -37.854 -49.872  1.00  0.00              
ATOM   4533 3HZ  LYS D 278       4.202 -37.471 -48.426  1.00  0.00              
ATOM   4534  N   ARG D 279      -0.811 -40.364 -43.968  1.00  0.00              
ATOM   4535  CA  ARG D 279      -0.279 -40.937 -42.740  1.00  0.00              
ATOM   4536  C   ARG D 279      -1.315 -41.816 -42.045  1.00  0.00              
ATOM   4537  O   ARG D 279      -1.016 -43.010 -41.829  1.00  0.00              
ATOM   4538  OXT ARG D 279      -2.376 -41.355 -41.725  1.00  0.00              
ATOM   4539  CB  ARG D 279       0.171 -39.822 -41.792  1.00  0.00              
ATOM   4540  CG  ARG D 279       1.328 -39.000 -42.325  1.00  0.00              
ATOM   4541  CD  ARG D 279       1.721 -37.898 -41.358  1.00  0.00              
ATOM   4542  NE  ARG D 279       2.817 -37.092 -41.883  1.00  0.00              
ATOM   4543  CZ  ARG D 279       3.375 -36.069 -41.241  1.00  0.00              
ATOM   4544  NH1 ARG D 279       2.934 -35.719 -40.039  1.00  0.00              
ATOM   4545  NH2 ARG D 279       4.373 -35.397 -41.803  1.00  0.00              
ATOM   4546  H   ARG D 279      -1.238 -39.448 -43.940  1.00  0.00              
ATOM   4547  HA  ARG D 279       0.569 -41.582 -42.970  1.00  0.00              
ATOM   4548 1HB  ARG D 279      -0.691 -39.180 -41.622  1.00  0.00              
ATOM   4549 2HB  ARG D 279       0.460 -40.299 -40.854  1.00  0.00              
ATOM   4550 1HG  ARG D 279       2.180 -39.662 -42.483  1.00  0.00              
ATOM   4551 2HG  ARG D 279       1.031 -38.560 -43.277  1.00  0.00              
ATOM   4552 1HD  ARG D 279       0.859 -37.253 -41.190  1.00  0.00              
ATOM   4553 2HD  ARG D 279       2.030 -38.346 -40.416  1.00  0.00              
ATOM   4554  HE  ARG D 279       3.310 -37.168 -42.762  1.00  0.00              
ATOM   4555 1HH1 ARG D 279       2.175 -36.232 -39.613  1.00  0.00              
ATOM   4556 2HH1 ARG D 279       3.359 -34.942 -39.555  1.00  0.00              
ATOM   4557 1HH2 ARG D 279       4.708 -35.669 -42.718  1.00  0.00              
ATOM   4558 2HH2 ARG D 279       4.794 -34.621 -41.315  1.00  0.00              
TER                                                                             
# All scores below are weighted scores, not raw scores.
#BEGIN_POSE_ENERGIES_TABLE 027.d16_v11.3_repeated_1_12.0dG_02_RalA3andExo84_0033_0001.pdb
label fa_atr fa_rep fa_sol fa_intra_rep pro_close fa_pair hbond_sr_bb hbond_lr_bb hbond_bb_sc hbond_sc dslf_ss_dst dslf_cs_ang dslf_ss_dih dslf_ca_dih rama omega fa_dun p_aa_pp ref total
weights 0.8 0.44 0.65 0.004 1 0.49 0.585 1.17 1.17 1.1 0.5 2 5 5 0.2 0.5 0.56 0.32 1 NA
pose -1098.22 105.244 541.433 2.47877 0.574845 -25.9955 -65.6915 -113.577 -31.8931 -32.1338 0 0 0 0 -6.30232 12.0534 193.633 -21.5688 -65.11 -605.08
SER_p:NtermProteinFull_1 -0.452075 0.00589813 0.213797 0.000873276 0 0 0 0 0 0 0 0 0 0 0 0.0158486 0.571486 0 -0.37 -0.0141726
LEU_2 -2.82992 1.61587 1.14691 0.00910709 0 0 0 0 0 0 0 0 0 0 -0.263868 0.0255452 0.860755 -0.063647 -0.1 0.400757
ALA_3 -2.51638 0.0387403 1.347 0.000677522 0 0 0 0 0 0 0 0 0 0 -0.241606 0.018986 0 -0.0713188 0.16 -1.2639
TRP_4 -5.36767 1.42134 2.80004 0.0217972 0 0 0 0 -0.301825 -0.152505 0 0 0 0 0.0540284 0.00313815 1.83645 -0.0251542 0.91 1.19964
HIS_5 -6.70395 0.419923 3.38876 0.00293947 0 0.072263 0 0 0 -0.355385 0 0 0 0 -0.0541135 0.36121 0.664084 0.00556785 0.56 -1.6387
TYR_6 -6.25748 0.328265 2.90508 0.0309576 0 0 0 0 -0.691342 0 0 0 0 0 0.0289962 0.0139387 2.11876 0.0121696 0.51 -1.00065
VAL_7 -4.35985 0.334359 1.29314 0.0119046 0 0 0 0 0 0 0 0 0 0 -0.213577 0.0690908 0.0245862 -0.233042 0.29 -2.78339
ILE_8 -5.25883 0.748387 1.64974 0.015693 0 0 0 0 0 0 0 0 0 0 -0.239064 0.113085 0.826378 -0.373807 0.24 -2.27842
MET_9 -4.44507 0.235623 1.55188 0.00425046 0 0 0 0 0 0 0 0 0 0 -0.109672 0.00201484 0.878676 0.0336939 -0.34 -2.18861
VAL_10 -3.95543 0.512278 1.03465 0.010595 0 0 0 0 0 0 0 0 0 0 -0.197825 0.0010287 0.117943 -0.37759 0.29 -2.56435
GLY_11 -2.31824 0.231323 1.24132 0.000136632 0 0 0 0 -0.775907 0 0 0 0 0 0.200949 0.041718 0 -0.77003 -0.17 -2.31873
SER_12 -2.34002 0.218749 1.54113 0.000805534 0 -0.0623576 0 0 0 0 0 0 0 0 -0.2752 0.0102407 0.751491 -0.160362 -0.37 -0.685528
GLY_13 -1.06034 0.073135 0.606307 2.10886e-05 0 0 0 0 0 0 0 0 0 0 0.102607 0.0656381 0 0.466885 -0.17 0.0842506
GLY_14 -1.45268 0.138483 0.942818 2.3921e-05 0 0 0 0 -0.55854 0 0 0 0 0 -0.354584 0.0314237 0 -0.794702 -0.17 -2.21776
VAL_15 -4.28249 0.322961 1.81883 0.0101445 0 0 0 0 -0.81923 0 0 0 0 0 -0.0467844 0.00522612 0.294771 0.248525 0.29 -2.15805
GLY_16 -2.30954 0.338456 1.28628 2.31858e-05 0 0 0 0 0 0 0 0 0 0 0.00687749 0.0895542 0 -0.795795 -0.17 -1.55414
LYS_17 -5.81912 0.487995 3.70741 0.00754351 0 -0.0425388 0 0 -0.775907 0 0 0 0 0 -0.055921 9.52473e-05 2.45866 -0.0481234 -0.65 -0.729904
SER_18 -2.98033 0.288418 2.15709 0.0010489 0 -0.145056 0 0 0 -0.659088 0 0 0 0 -0.217286 0.0113651 0.617153 0.00670272 -0.37 -1.28998
ALA_19 -3.0819 0.358206 1.29132 0.000711667 0 0 0 0 0 0 0 0 0 0 -0.111818 3.97459e-06 0 -0.139904 0.16 -1.52338
LEU_20 -5.21848 0.19381 1.88586 0.00572363 0 0 0 0 0 0 0 0 0 0 -0.0962835 0.0485245 0.297926 -0.113821 -0.1 -3.09674
THR_21 -4.95849 0.256347 2.41132 0.0113623 0 -0.123699 0 0 0 -0.00833649 0 0 0 0 -0.0428789 0.0106666 0.0765629 0.092242 -0.27 -2.5449
LEU_22 -4.76526 0.296082 2.27812 0.00740394 0 0 0 0 0 0 0 0 0 0 -0.123762 0.145475 0.117743 -0.0915639 -0.1 -2.23576
GLN_23 -5.74115 0.395812 3.60315 0.0121047 0 -0.201183 0 0 0 0 0 0 0 0 -0.141561 0.00625898 1.12876 -0.107691 -0.97 -2.01549
PHE_24 -6.49237 0.66098 1.67118 0.0258356 0 0 0 0 -0.0204249 0 0 0 0 0 0.129823 0.0223654 0.155849 -0.156701 0.63 -3.37346
MET_25 -5.03203 0.420676 1.6843 0.00294252 0 0 0 0 -0.542739 0 0 0 0 0 -0.0438025 0.106366 2.58218 -0.0592215 -0.34 -1.22132
LYS_26 -2.78032 0.34046 1.49689 0.00506182 0 -0.179214 0 0 0 0 0 0 0 0 0.056549 0.273866 0.643748 0.0735264 -0.65 -0.719436
ASP_27 -2.63452 0.286991 1.86031 0.00499871 0 -0.262718 0 0 0 0 0 0 0 0 -0.122329 0.00673355 0.581719 -0.178111 -0.67 -1.12693
GLU_28 -3.24768 0.239719 1.95978 0.0053156 0 -0.179214 0 0 0 0 0 0 0 0 -0.0385712 0.00247077 0.747298 0.043633 -0.81 -1.27725
PHE_29 -4.41007 0.226911 1.16358 0.0254872 0 0 0 0 0 0 0 0 0 0 0.0662129 0.446482 0.388307 -0.05569 0.63 -1.51878
VAL_30 -2.05477 0.0602902 0.866781 0.0145044 0 0 0 0 0 0 0 0 0 0 -0.140582 0.000984699 0.11261 -0.182932 0.29 -1.03312
GLU_31 -1.32044 0.011952 0.782214 0.00557474 0 -0.419248 0 0 0 0 0 0 0 0 -0.117245 0.07935 0.839098 -0.160025 -0.81 -1.10877
ASP_32 -1.19268 0.0276994 0.807389 0.00359697 0 -0.00142468 0 0 0 0 0 0 0 0 -0.18435 0.0121515 0.466936 0.0352666 -0.67 -0.695417
TYR_33 -3.53878 0.147557 1.25718 0.0263103 0 0 0 0 -0.0844409 0 0 0 0 0 -0.280613 0.185507 0.468725 0.0141536 0.51 -1.29441
GLU_34 -2.19153 0.220786 1.21013 0.00732737 0.00024859 0.054417 0 0 -0.427903 0 0 0 0 0 0.0301308 0.00695071 0.81995 0.108775 -0.81 -0.970717
PRO_35 -1.70408 0.295053 0.492593 0.00131411 0.030923 0 0 0 0 0 0 0 0 0 0.195517 0.0376989 0.411024 -0.462901 0.02 -0.682857
THR_36 -3.05615 0.203253 2.20831 0.0112824 0 -0.119006 0 0 -0.512344 0 0 0 0 0 -0.010081 0.0211438 0.0533612 -0.0974582 -0.27 -1.56769
ALA_37 -1.70578 0.0536714 0.733716 0.000402251 0 0 0 0 0 0 0 0 0 0 0.902684 0.109147 0 0.130257 0.16 0.384101
ALA_38 -1.91972 0.101035 0.704616 0.000934295 0 0 0 0 0 0 0 0 0 0 1.05147 0.0271026 0 0.00908472 0.16 0.134527
ASP_39 -2.88684 0.133698 1.91689 0.00214127 0 -0.168157 0 0 0 0 0 0 0 0 0.185972 0.00515456 0.624337 0.380239 -0.67 -0.476571
SER_40 -1.95168 0.112604 0.953683 0.000824362 0 -0.0646866 0 0 0 0 0 0 0 0 0.0832814 0.079416 0.526406 0.260843 -0.37 -0.369308
TYR_41 -5.26208 0.554278 1.79015 0.0237602 0 0 0 0 0 0 0 0 0 0 -0.14202 0.0217355 0.432933 -0.17663 0.51 -2.24788
PHE_42 -3.29235 0.48121 1.09588 0.0234264 0 0 0 0 0 0 0 0 0 0 -0.0418788 0.0558879 0.61997 0.00201013 0.63 -0.42585
LYS_43 -3.86623 0.216766 2.09797 0.00477181 0 -0.173609 0 0 -0.563164 0 0 0 0 0 0.11421 0.0437441 0.843334 -0.0040109 -0.65 -1.93622
LYS_44 -2.03519 0.159433 0.86479 0.00600691 0 -0.240495 0 0 0 0 0 0 0 0 -0.128939 0.0413268 1.64256 -0.0272461 -0.65 -0.367757
VAL_45 -3.91803 0.600677 1.20571 0.0110472 0 0 0 0 0 0 0 0 0 0 -0.0260564 0.0356622 0.0355321 -0.144682 0.29 -1.91014
VAL_46 -2.20939 0.176792 0.87242 0.00901156 0 0 0 0 0 0 0 0 0 0 -0.192119 0.00446858 0.00697884 -0.329898 0.29 -1.37173
LEU_47 -5.82359 0.597417 2.65336 0.00961814 0 0 0 0 0 0 0 0 0 0 0.11583 0.00260239 0.50488 -0.0944622 -0.1 -2.13435
ASP_48 -2.77784 0.237992 2.42608 0.00497434 0 -0.464102 0 0 0 -1.02579 0 0 0 0 -0.0953266 0.0183419 0.638335 -0.293014 -0.67 -2.00036
GLY_49 -1.14868 0.227452 0.53251 1.61058e-05 0 0 0 0 0 0 0 0 0 0 -0.346881 0.0028719 0 -0.792912 -0.17 -1.69562
GLU_50 -3.78311 0.333671 2.43752 0.00592533 0 -0.334875 0 0 0 -0.277039 0 0 0 0 -0.112964 0.00190394 0.923447 0.018706 -0.81 -1.59681
GLU_51 -1.60249 1.59069 0.787805 0.00548484 0 -0.174667 0 0 0 0 0 0 0 0 0.0255511 0.00239648 1.14927 0.0331675 -0.81 1.00721
VAL_52 -4.51053 0.619175 1.76579 0.0128195 0 0 0 0 0 0 0 0 0 0 -0.0684491 0.0940111 0.0168489 -0.183497 0.29 -1.96382
GLU_53 -4.55893 1.41008 2.44274 0.00521613 0 -0.0658272 0 0 0 -0.152505 0 0 0 0 -0.0381869 0.0129625 1.29104 0.0431029 -0.81 -0.420311
ILE_54 -4.79014 0.34608 1.13429 0.0205213 0 0 0 0 0 0 0 0 0 0 -0.0992369 0.0509451 1.4922 -0.224905 0.24 -1.83025
GLY_55 -2.7758 0.269934 1.27553 0.000124146 0 0 0 0 0 0 0 0 0 0 1.28711 0.00274534 0 0.646541 -0.17 0.536184
ILE_56 -5.32416 0.468842 1.30033 0.0199593 0 0 0 0 0 0 0 0 0 0 -0.186821 0.0204084 0.159139 -0.386476 0.24 -3.68878
TYR_57 -5.06702 0.467521 1.96965 0.0238633 0 0 0 0 0 0 0 0 0 0 -0.037152 0.0047068 0.694773 0.0157194 0.51 -1.41794
ASP_58 -4.49403 0.176153 3.3961 0.00871726 0 -0.406718 0 0 0 -0.667425 0 0 0 0 -0.0671047 0.0239575 0.286808 -0.124641 -0.67 -2.53818
THR_59 -3.0189 0.170928 1.59699 0.00713057 0 0.0106401 0 0 -0.149576 0 0 0 0 0 -0.0890259 0.202528 0.311682 -0.385664 -0.27 -1.61327
ALA_60 -2.16106 0.265696 1.33554 0.000796499 0 0 0 0 -0.149576 0 0 0 0 0 -0.322046 0.0338115 0 -0.105232 0.16 -0.942066
GLY_61 -1.37759 0.0870267 0.767432 1.46069e-05 0 0 0 0 0 0 0 0 0 0 -0.00815721 0.0666786 0 0.261115 -0.17 -0.373482
LEU_62 -1.24881 0.200629 0.649504 0.00694884 0 0 0 0 0 0 0 0 0 0 -0.115017 0.000824207 0.137254 -0.104812 -0.1 -0.573485
LYS_63 -2.76852 0.143123 1.38037 0.00703502 0 -0.280659 0 0 0 0 0 0 0 0 0.0654674 0.00899918 2.18093 -0.0130462 -0.65 0.0736973
GLN_64 -1.0861 0.0296328 0.508373 0.00521077 0 -0.196746 0 0 0 0 0 0 0 0 -0.155548 0.00214465 0.848278 -0.116064 -0.97 -1.13082
HIS_65 -4.62602 0.391671 2.16387 0.00266272 0 -0.204418 0 0 0 0 0 0 0 0 -0.0709525 0.00929771 0.56274 0.0615249 0.56 -1.14962
ALA_66 -3.07642 0.202159 2.26984 0.000750447 0 0 0 0 0 0 0 0 0 0 -0.187787 0.0181459 0 -0.154923 0.16 -0.768236
GLY_67 -3.10235 0.242158 1.88721 3.24611e-05 0 0 0 0 -0.558153 0 0 0 0 0 0.113585 0.00204923 0 0.285336 -0.17 -1.30014
TYR_68 -8.11508 0.833636 3.69116 0.0335071 0 0 0 0 0 0 0 0 0 0 -0.0744633 0.0904704 1.34512 0.0276248 0.51 -1.65803
ARG_69 -7.25684 0.513225 4.75894 0.0233805 0 -0.50477 0 0 0 -0.794657 0 0 0 0 -0.0232925 0.0313511 2.24437 -0.0984029 -0.98 -2.0867
ASP_70 -5.92595 0.387683 4.24952 0.00320886 0 -0.680953 0 0 0 -1.705 0 0 0 0 -0.169237 0.0102248 0.572319 0.00108819 -0.67 -3.9271
ASP_71 -5.04119 0.410352 3.38096 0.0030713 0 -0.340088 0 0 0 0 0 0 0 0 -0.139051 0.000694777 0.299962 0.0180816 -0.67 -2.0772
PHE_72 -5.99903 0.457808 2.17761 0.0363206 0 0 0 0 -0.583998 0 0 0 0 0 0.00458184 6.83608e-05 1.6263 -0.0517419 0.63 -1.70209
PHE_73 -6.00005 0.356281 1.71588 0.0351057 0 0 0 0 0 0 0 0 0 0 0.0291022 0.058614 1.39375 -0.0839158 0.63 -1.86524
ARG_74 -3.73184 0.637894 2.69635 0.0113173 0 -0.517023 0 0 -0.726687 0 0 0 0 0 -0.219547 0.0151349 2.32313 -0.0747097 -0.98 -0.565988
SER_75 -2.2695 0.165279 1.56567 0.00180177 0 -0.0308933 0 0 -0.583998 0 0 0 0 0 -0.252496 0.000360931 0.119156 -0.185807 -0.37 -1.84043
GLY_76 -2.32136 0.671455 1.27012 1.88656e-05 0 0 0 0 -0.676198 0 0 0 0 0 -0.0441973 0.00031439 0 -0.293999 -0.17 -1.56384
GLU_77 -5.00572 0.28982 3.37441 0.00403799 0 -0.481946 0 0 -0.691342 -0.0791513 0 0 0 0 0.289332 0.00427649 0.842518 -0.0756852 -0.81 -2.33945
GLY_78 -3.09092 0.412804 1.2424 0.000228796 0 0 0 0 0 0 0 0 0 0 0.555234 0.0124554 0 0.351139 -0.17 -0.68666
PHE_79 -7.02732 0.852507 1.46657 0.0255145 0 0 0 0 0 0 0 0 0 0 -0.12944 0.167316 0.560153 -0.112956 0.63 -3.56766
LEU_80 -4.7973 0.563694 1.03661 0.00865064 0 0 0 0 0 0 0 0 0 0 0.07828 0.000895082 0.858579 -0.0966333 -0.1 -2.44722
CYS_81 -3.42746 0.0961917 1.70891 0.00194919 0 0 0 0 0 0 0 0 0 0 0.0300516 0.0236608 0.284819 -0.0277121 1.7 0.390413
VAL_82 -4.01336 0.286179 1.13976 0.0179494 0 0 0 0 0 0 0 0 0 0 -0.190522 0.00450376 0.0985552 -0.246052 0.29 -2.61298
PHE_83 -7.57673 0.674291 1.82956 0.0260963 0 0 0 0 0 0 0 0 0 0 -0.103613 0.0366102 0.467134 -0.179231 0.63 -4.19588
SER_84 -4.24593 0.623804 2.752 0.0018946 0 -0.0943146 0 0 -1.26806 -0.408997 0 0 0 0 0.00851606 0.0821593 0.609155 0.165891 -0.37 -2.14388
ILE_85 -5.89984 0.327377 2.74654 0.0210649 0 0 0 0 0 0 0 0 0 0 -0.0321986 0.000106743 0.573077 0.240043 0.24 -1.78383
THR_86 -3.87786 0.624433 2.06141 0.00527011 0 0.0602721 0 0 -0.506351 -0.408997 0 0 0 0 -0.175908 0.0204668 0.135353 -0.0722886 -0.27 -2.40419
GLU_87 -4.73647 0.399789 3.18558 0.0127212 0 -0.0533465 0 0 -0.449091 0 0 0 0 0 0.324018 0.00150385 1.63862 0.0111945 -0.81 -0.475476
MET_88 -3.91132 0.183136 2.10989 0.00686417 0 0 0 0 -0.465585 0 0 0 0 0 -0.0509859 0.028582 1.30979 -0.0352805 -0.34 -1.16491
GLU_89 -2.98321 0.291657 1.70669 0.00536095 0 0.0600621 0 0 -0.449091 0 0 0 0 0 -0.248465 0.0344568 0.82713 -0.144174 -0.81 -1.70957
SER_90 -4.07429 0.335466 2.41622 0.00113249 0 -0.169663 0 0 -0.761708 0 0 0 0 0 -0.181585 0.12132 0.354812 -0.000987919 -0.37 -2.32929
PHE_91 -8.30115 0.959369 3.06626 0.0259503 0 0 0 0 0 0 0 0 0 0 0.00592466 0.000794432 0.665076 -0.000955365 0.63 -2.94873
ALA_92 -2.93351 0.287385 1.68227 0.000765322 0 0 0 0 0 0 0 0 0 0 -0.18114 0.000150594 0 -0.169484 0.16 -1.15356
ALA_93 -3.5182 0.488448 1.67878 0.000923525 0 0 0 0 0 0 0 0 0 0 -0.256034 0.107878 0 -0.0738425 0.16 -1.41204
THR_94 -5.05163 0.489564 2.85405 0.00402478 0 0.0598622 0 0 0 -0.447125 0 0 0 0 -0.129265 0.159963 0.332556 0.129416 -0.27 -1.86859
ALA_95 -2.92443 0.226786 1.64807 0.000678935 0 0 0 0 0 0 0 0 0 0 -0.174378 0.0225014 0 -0.136845 0.16 -1.17762
ASP_96 -3.09005 0.197826 1.89016 0.00325783 0 0.040761 0 0 0 0 0 0 0 0 -0.165312 0.000199082 0.357273 -0.0286278 -0.67 -1.46452
PHE_97 -5.98352 0.509082 2.23273 0.0210043 0 0 0 0 0 0 0 0 0 0 -0.0457394 0.0225587 1.05181 0.0338992 0.63 -1.52817
ARG_98 -7.61345 0.664092 4.10899 0.0117345 0 -0.00654815 0 0 0 0 0 0 0 0 -0.19792 0.0278158 2.13172 -0.0803788 -0.98 -1.93395
GLU_99 -3.14236 0.273852 1.7995 0.00671423 0 -0.021768 0 0 0 0 0 0 0 0 -0.114799 0.000716672 0.899639 -0.092993 -0.81 -1.2015
GLN_100 -5.1633 0.479439 3.47152 0.00546507 0 -0.198386 0 0 0 0 0 0 0 0 -0.13173 0.00895459 0.934107 -0.0980063 -0.97 -1.66194
ILE_101 -5.6072 0.421733 1.36156 0.0223786 0 0 0 0 0 0 0 0 0 0 -0.0137651 0.0143937 0.187474 -0.0689693 0.24 -3.44239
LEU_102 -4.41987 0.33804 2.15413 0.00737361 0 0 0 0 0 0 0 0 0 0 -0.107585 0.0164125 0.285493 -0.116232 -0.1 -1.94224
ARG_103 -4.46589 0.341188 3.45335 0.015382 0 -0.514504 0 0 0 -0.910343 0 0 0 0 -0.137007 0.00770217 1.96792 -0.058889 -0.98 -1.28108
VAL_104 -5.00203 0.616247 2.5551 0.0165983 0 0 0 0 -0.726687 0 0 0 0 0 -0.0184539 0.00168615 0.0273288 -0.0621272 0.29 -2.30234
LYS_105 -4.02756 0.425178 2.06344 0.00962244 0 -0.18304 0 0 -0.676198 0 0 0 0 0 -0.212886 0.0310943 2.22361 -0.0578497 -0.65 -1.05458
GLU_106 -1.81197 0.261513 1.14845 0.007129 0 -0.221773 0 0 0 0 0 0 0 0 0.000253042 0.111604 0.591812 0.0703555 -0.81 -0.652629
ASP_107 -3.93715 0.430268 2.96501 0.0105973 0 -0.606759 0 0 -0.253552 -0.692275 0 0 0 0 0.153238 0.0214603 0.23092 -0.481534 -0.67 -2.82978
GLU_108 -1.48193 0.212098 0.902838 0.00554648 0 -0.008834 0 0 0 0 0 0 0 0 -0.267437 0.00233108 0.925294 -0.122993 -0.81 -0.643086
ASN_109 -2.59768 0.373579 1.91139 0.00693937 0 -0.16245 0 0 -0.445525 0 0 0 0 0 -0.241629 0.00557052 0.737437 -0.370682 -0.89 -1.67305
VAL_110 -3.84846 0.674756 1.60481 0.0213996 0.0100468 0 0 0 0 0 0 0 0 0 -0.181557 0.0375382 1.24008 0.104043 0.29 -0.0473422
PRO_111 -4.27089 0.643376 1.37072 0.00139802 0.0875366 0 0 0 0 0 0 0 0 0 -0.00114757 0.00554871 0.423046 -0.549995 0.02 -2.27041
PHE_112 -5.78026 0.233452 1.89548 0.0245209 0 0 0 0 -0.112374 0 0 0 0 0 0.0650238 0.0272177 0.505388 -0.0620693 0.63 -2.57362
LEU_113 -4.49142 0.327863 1.43385 0.0079166 0 0 0 0 0 0 0 0 0 0 0.00441542 0.00253273 0.492881 -0.035575 -0.1 -2.35754
LEU_114 -5.35566 0.284615 1.38505 0.00742427 0 0 0 0 0 0 0 0 0 0 -0.107491 0.0359657 0.405958 -0.105542 -0.1 -3.54969
VAL_115 -5.11904 0.228104 1.40168 0.0160882 0 0 0 0 0 0 0 0 0 0 -0.158815 0.0185636 0.0103068 -0.342598 0.29 -3.65571
GLY_116 -3.0823 0.263429 1.49844 1.94481e-05 0 0 0 0 0 0 0 0 0 0 1.28123 0.0502235 0 0.663327 -0.17 0.504367
ASN_117 -5.34517 0.618566 4.14013 0.00606008 0 -0.250054 0 0 -1.3608 -0.329352 0 0 0 0 0.0462686 0.0622242 1.56978 -0.0337885 -0.89 -1.76613
LYS_118 -4.80708 0.843296 3.1625 0.00553317 0 0.0758341 0 0 -1.05202 0 0 0 0 0 0.00465884 0.0260184 0.877013 0.106547 -0.65 -1.4077
SER_119 -2.95499 0.49638 1.95407 0.00146019 0 -0.27185 0 0 0 0 0 0 0 0 -0.246739 0.0686285 0.120409 -0.200405 -0.37 -1.40304
ASP_120 -3.41656 0.579715 2.85052 0.00386178 0 -0.369745 0 0 0 -0.600594 0 0 0 0 -0.219787 0.00500565 1.45269 -0.0797359 -0.67 -0.464631
LEU_121 -4.33294 0.67882 2.07598 0.00878389 0 0 0 0 0 0 0 0 0 0 0.404787 4.72087e-06 0.0220146 0.0730105 -0.1 -1.16954
GLU_122 -3.01392 0.562124 2.37085 0.0138636 0 -0.388088 0 0 0 -0.59813 0 0 0 0 -0.00773056 0.0019364 1.87259 -0.111229 -0.81 -0.107735
ASP_123 -1.26302 0.228678 0.733137 0.00331058 0 -0.000955893 0 0 0 0 0 0 0 0 -0.177936 0.0131266 0.381647 -0.0234321 -0.67 -0.775444
LYS_124 -2.94474 0.415931 1.3276 0.00466931 0 -0.0304683 0 0 0 0 0 0 0 0 -0.185961 0.0476406 0.663213 -0.0854056 -0.65 -1.43752
ARG_125 -6.19557 0.500045 4.52476 0.0153493 0 -0.72936 0 0 -0.507315 -1.85834 0 0 0 0 -0.172854 0.297618 1.6805 0.0681068 -0.98 -3.35706
GLN_126 -3.68573 0.131363 2.39092 0.00411782 0 -0.0813967 0 0 -0.465585 0 0 0 0 0 0.0511784 0.0932845 0.952111 -0.125734 -0.97 -1.70547
VAL_127 -4.99766 0.38773 1.90623 0.0117244 0 0 0 0 -0.507315 0 0 0 0 0 -0.171526 0.0165417 0.0452549 -0.243399 0.29 -3.26241
SER_128 -3.4639 0.336426 2.3128 0.00161173 0 -0.121519 0 0 -0.78956 0 0 0 0 0 -0.267316 0.036864 0.24452 -0.241828 -0.37 -2.3219
VAL_129 -3.20875 0.252265 1.92869 0.0133329 0 0 0 0 0 0 0 0 0 0 -0.0472317 0.0029365 0.0452318 0.0212044 0.29 -0.702317
GLU_130 -2.68404 0.42759 1.66629 0.00547461 0 -0.01803 0 0 0 0 0 0 0 0 -0.207403 0.00653808 0.904441 -0.115824 -0.81 -0.824965
GLU_131 -5.31923 0.443262 3.38043 0.00289221 0 -0.0488835 0 0 -0.78956 0 0 0 0 0 0.0730958 0.17945 1.63317 -0.0986807 -0.81 -1.35405
ALA_132 -4.35008 0.51258 1.37288 0.000796587 0 0 0 0 0 0 0 0 0 0 -0.231251 0.000131152 0 -0.158305 0.16 -2.69325
LYS_133 -4.10843 0.402011 1.85878 0.00316214 0 -0.0285154 0 0 0 0 0 0 0 0 -0.237412 0.0727136 1.12792 -0.0474112 -0.65 -1.60718
ASN_134 -3.8837 0.291225 2.57691 0.0043449 0 -0.0485464 0 0 0 0 0 0 0 0 0.0205289 0.0775638 0.336548 0.109201 -0.89 -1.40592
ARG_135 -7.23185 0.564221 4.16924 0.011244 0 0.0244981 0 0 0 -0.447125 0 0 0 0 -0.127932 0.0366286 2.41876 -0.0627531 -0.98 -1.62507
ALA_136 -4.62829 0.296697 1.8232 0.000782472 0 0 0 0 0 0 0 0 0 0 -0.243907 0.0297674 0 -0.157514 0.16 -2.71927
GLU_137 -3.07009 0.544557 1.84388 0.00719992 0 -0.055716 0 0 0 0 0 0 0 0 -0.154915 0.00480987 0.981022 -0.105506 -0.81 -0.814762
GLN_138 -2.19043 0.185647 1.11 0.00457989 0 -0.0427066 0 0 0 0 0 0 0 0 -0.230373 0.0279766 0.81993 -0.0583565 -0.97 -1.34373
TRP_139 -8.15723 1.16147 2.82056 0.0251183 0 0 0 0 0 0 0 0 0 0 -0.168117 0.0870696 0.905413 0.0139689 0.91 -2.40175
ASN_140 -1.72912 0.367003 1.0724 0.0117671 0 0 0 0 0 0 0 0 0 0 -0.246731 0.00231752 0.758729 -0.508301 -0.89 -1.16193
VAL_141 -3.79934 0.219773 1.44854 0.0131272 0 0 0 0 0 0 0 0 0 0 -0.0684577 0.000474242 0.0394374 -0.184133 0.29 -2.04058
ASN_142 -1.89215 0.0630859 1.1066 0.00387649 0 -0.0951935 0 0 0 0 0 0 0 0 -0.0304786 0.00827082 0.592774 0.0281156 -0.89 -1.1051
TYR_143 -6.14771 0.743579 1.94152 0.0260521 0 0 0 0 0 -0.492313 0 0 0 0 -0.0636193 0.00961641 1.07715 -0.0982368 0.51 -2.49397
VAL_144 -3.88443 0.488678 1.23527 0.0198282 0 0 0 0 0 0 0 0 0 0 -0.0540589 0.0160456 0.667844 -0.143096 0.29 -1.36391
GLU_145 -4.11783 0.64889 3.12753 0.00379553 0 -0.379635 0 0 -0.56918 -1.75252 0 0 0 0 -0.0422894 0.0181116 1.05356 0.0625946 -0.81 -2.75697
THR_146 -4.61798 0.362334 2.78436 0.0109807 0 -0.19093 0 0 0 -0.329352 0 0 0 0 -0.153964 0.167067 0.146681 -0.409221 -0.27 -2.50002
SER_147 -4.77025 0.407182 3.39743 0.00249407 0 -0.211998 0 0 -0.556351 -1.13519 0 0 0 0 0.399068 0.023291 0.172862 -0.0530629 -0.37 -2.69452
ALA_148 -3.09428 0.210058 1.11853 0.000702956 0 0 0 0 -0.0480969 0 0 0 0 0 -0.222871 0.00190326 0 -0.106448 0.16 -1.9805
LYS_149 -3.33773 0.355348 1.64823 0.00543363 0 -0.595702 0 0 0 0 0 0 0 0 -0.109311 0.0199486 0.903173 -0.042735 -0.65 -1.80335
THR_150 -2.56455 0.382139 1.75414 0.0048421 0 -0.111778 0 0 -0.556351 -0.534594 0 0 0 0 -0.141073 0.221574 0.0140876 -0.0690212 -0.27 -1.87059
ARG_151 -2.79167 0.28555 1.69874 0.0117797 0 -0.0720953 0 0 0 0 0 0 0 0 0.106948 0.0415453 0.99594 0.221748 -0.98 -0.481507
ALA_152 -2.85942 0.312877 1.69434 0.00110522 0 0 0 0 0 0 0 0 0 0 -0.110915 0.0150891 0 0.147863 0.16 -0.639063
ASN_153 -3.39052 0.189129 1.95209 0.00669019 0 -0.0996085 0 0 -0.56918 0 0 0 0 0 -0.185819 0.0560358 0.704756 -0.424206 -0.89 -2.65063
VAL_154 -4.22004 0.583461 1.43412 0.0124017 0 0 0 0 0 0 0 0 0 0 0.0455951 0.0154028 0.00849565 -0.123414 0.29 -1.95398
ASP_155 -3.28868 0.368185 1.81561 0.00298214 0 -0.0863732 0 0 0 0 0 0 0 0 -0.169097 0.00528601 0.326724 -0.012155 -0.67 -1.70752
LYS_156 -4.05898 0.523918 2.47645 0.00790074 0 -0.356749 0 0 0 -0.447614 0 0 0 0 0.0369059 0.0739928 1.53147 -0.0753153 -0.65 -0.938028
VAL_157 -4.62531 0.84066 0.990774 0.00924753 0 0 0 0 0 0 0 0 0 0 -0.103196 0.0548715 0.605266 0.152769 0.29 -1.78492
PHE_158 -7.69264 0.89212 1.51185 0.0215775 0 0 0 0 0 0 0 0 0 0 0.0435521 0.00475626 0.308719 0.022781 0.63 -4.25728
PHE_159 -6.06247 0.516449 2.38837 0.0215978 0 0 0 0 0 0 0 0 0 0 -0.089949 0.00193623 0.391035 0.0788188 0.63 -2.12422
ASP_160 -4.45881 0.336671 3.24178 0.00285149 0 -0.534771 0 0 0 -0.537156 0 0 0 0 -0.126657 0.0920052 0.333574 0.0173147 -0.67 -2.30319
LEU_161 -6.14559 0.963515 1.98597 0.00865503 0 0 0 0 0 0 0 0 0 0 -0.112139 0.108579 0.60907 -0.117316 -0.1 -2.79926
MET_162 -6.6523 0.924652 2.23246 0.00350213 0 0 0 0 0 0 0 0 0 0 -0.105256 0.135533 1.2066 -0.0893303 -0.34 -2.68414
ARG_163 -6.00228 0.567579 4.24376 0.0110401 0 -0.494626 0 0 0 -0.756468 0 0 0 0 -0.211597 0.00302003 1.84792 -0.0837254 -0.98 -1.85539
GLU_164 -4.84124 0.284646 2.80666 0.00474274 0 -0.0706809 0 0 -0.112374 0 0 0 0 0 -0.213078 0.0167873 0.878642 -0.142597 -0.81 -2.19849
ILE_165 -6.72005 0.530383 2.34599 0.0177261 0 0 0 0 0 0 0 0 0 0 -0.0438642 0.00130054 0.131863 -0.0682459 0.24 -3.5649
ARG_166 -6.01507 0.464399 4.25624 0.0103057 0 -0.734153 0 0 0 -0.635903 0 0 0 0 -0.161405 0.00667634 1.81193 -0.0765299 -0.98 -2.0535
ALA_167 -3.35025 0.199495 1.63365 0.000783586 0 0 0 0 0 0 0 0 0 0 -0.161467 0.0736098 0 -0.157003 0.16 -1.60118
ARG_168 -5.75471 0.512594 4.0464 0.0155339 0 -0.88694 0 0 -0.191973 -0.716663 0 0 0 0 -0.170856 0.0222825 3.27808 -0.0704198 -0.98 -0.896669
LYS_169 -5.26813 0.381558 3.96339 0.00334761 0 -0.189003 0 0 -0.301825 -0.434536 0 0 0 0 -0.207649 0.0936931 1.08811 -0.0406099 -0.65 -1.56166
MET_170 -3.03005 0.269709 1.51979 0.00852718 0 0 0 0 0 0 0 0 0 0 0.0382225 0.0253443 1.14758 -0.0353599 -0.34 -0.396242
GLU_171 -2.49962 0.0691415 1.49452 0.00550102 0 -0.154412 0 0 0 0 0 0 0 0 -0.269084 0.00140056 0.845178 -0.139913 -0.81 -1.45729
ASP_172 -2.37901 0.170154 1.83506 0.0034616 0 -0.328433 0 0 0 -0.0243882 0 0 0 0 -0.163032 0.0189206 0.57024 -0.0734276 -0.67 -1.04045
SER_p:CtermProteinFull_173 -1.49218 0.0668205 1.15896 0.00480385 0 0 0 0 0 0 0 0 0 0 0 0 0.340913 0 -0.37 -0.290683
GLY_p:NtermProteinFull_174 -0.797843 0.0540432 0.724854 0.00014206 0 0 0 0 -0.140035 0 0 0 0 0 0 0.029253 0 0 -0.17 -0.299586
GLN_175 -2.12967 0.0827974 1.91272 0.00439565 0 -0.087059 0 0 0 -0.397289 0 0 0 0 -0.235855 0.14728 1.34632 0.068469 -0.97 -0.257893
TYR_176 -3.79301 0.199274 1.80441 0.0265352 0 0 0 0 0 0 0 0 0 0 -0.111438 0.011992 0.267109 -0.303939 0.51 -1.38906
LEU_177 -3.215 0.163833 1.00473 0.00663858 0 0 0 0 0 0 0 0 0 0 -0.0948476 0.00363416 0.27539 -0.0785397 -0.1 -2.03416
VAL_178 -3.2545 0.144416 0.851864 0.0177153 0 0 0 0 0 0 0 0 0 0 0.083674 0.0112925 0.0285845 -0.0687387 0.29 -1.89569
TYR_179 -6.40827 0.496748 2.5207 0.0222284 0 0 0 0 0 -0.301979 0 0 0 0 -0.0348355 0.000352849 0.796444 -0.0926451 0.51 -2.49125
ASN_180 -3.26876 0.172456 1.5853 0.00575965 0 0.00271936 0 0 0 -0.4477 0 0 0 0 0.0605545 0.000382426 1.36624 0.125063 -0.89 -1.28799
GLY_181 -2.84641 0.0947876 1.66223 0.000176252 0 0 0 0 0 0 0 0 0 0 0.247538 0.0170084 0 -0.643217 -0.17 -1.63789
ASP_182 -2.34054 0.0354127 1.71187 0.00279993 0 -0.0937942 0 0 0 -0.424769 0 0 0 0 -0.0881722 8.29856e-05 0.648342 0.0646794 -0.67 -1.15409
LEU_183 -5.18361 0.447273 1.68799 0.00534841 0 0 0 0 0 0 0 0 0 0 -0.00274648 0.114493 0.280463 0.0922691 -0.1 -2.65852
VAL_184 -3.9904 0.100838 1.9873 0.0103786 0 0 0 0 0 0 0 0 0 0 -0.191077 0.00302733 0.0099563 -0.326118 0.29 -2.10609
GLU_185 -5.67962 0.324593 3.3258 0.00698327 0 -0.344535 0 0 0 -1.14555 0 0 0 0 -0.198412 0.127174 1.10444 -0.0182733 -0.81 -3.3074
TYR_186 -7.30764 0.628922 2.72762 0.0229017 0 0 0 0 0 -0.552681 0 0 0 0 -0.152967 0.00609088 0.406885 -0.211473 0.51 -3.92234
GLU_187 -4.95074 0.318868 3.14391 0.00789881 0 0.0225227 0 0 -0.591022 0 0 0 0 0 -0.215842 0.111855 2.23944 0.020776 -0.81 -0.702339
ALA_188 -2.85575 0.173284 1.43128 0.00101027 0 0 0 0 0 0 0 0 0 0 -0.103985 0.0475469 0 -0.154837 0.16 -1.30145
ASP_189 -2.42224 0.141754 1.58633 0.00280397 0 0.00881049 0 0 -0.325906 0 0 0 0 0 -0.136373 0.00485115 0.46685 -0.0880739 -0.67 -1.43119
HIS_190 -2.41078 0.272769 1.34993 0.00286859 0 -0.141302 0 0 -0.265116 0 0 0 0 0 -0.0812931 0.0554482 0.343714 -0.252901 0.56 -0.566659
MET_191 -3.6959 0.429729 1.34218 0.0155209 0 0 0 0 0 0 0 0 0 0 0.0979494 0.109851 1.04605 0.196576 -0.34 -0.798037
ALA_192 -2.42724 0.16586 1.25835 0.000952189 0 0 0 0 0 0 0 0 0 0 -0.23334 0.000845426 0 0.0021544 0.16 -1.07241
GLN_193 -2.41811 0.0913559 1.04971 0.00533951 0 -0.0834451 0 0 0 0 0 0 0 0 -0.205414 0.0244434 0.792277 0.0126834 -0.97 -1.70117
LEU_194 -3.60276 0.183834 1.61027 0.00936438 0 0 0 0 0 0 0 0 0 0 2.59277 6.2294e-05 0.160896 0.0874575 -0.1 0.941898
GLN_195 -2.73408 0.155343 1.76631 0.00492179 0 -0.0133835 0 0 0 0 0 0 0 0 -0.0400595 0.0720361 0.95958 0.0119427 -0.97 -0.787383
ARG_196 -2.24885 0.0516169 1.3969 0.0101318 0 -0.0615121 0 0 0 0 0 0 0 0 -0.21946 0.00341691 1.42767 -0.00887628 -0.98 -0.628955
VAL_197 -4.32106 0.395513 1.89596 0.0149092 0 0 0 0 0 0 0 0 0 0 -0.083796 0.0407169 0.043152 -0.197406 0.29 -1.92201
HIS_D_198 -6.0245 0.328815 3.01137 0.00377815 0 -0.0302279 0 0 0 -0.872469 0 0 0 0 -0.0298804 0.0115903 1.84031 0.050215 0.56 -1.151
GLY_199 -3.08531 0.143874 1.38564 4.22683e-05 0 0 0 0 0 0 0 0 0 0 0.462618 0.0282143 0 0.423599 -0.17 -0.811328
PHE_200 -5.38676 0.29173 1.62553 0.0236308 0 0 0 0 0 0 0 0 0 0 0.0491129 0.0266091 0.334295 -0.193341 0.63 -2.59919
LEU_201 -6.13985 0.734424 1.82934 0.0186641 0 0 0 0 0 0 0 0 0 0 -0.129075 0.0112195 3.10228 -0.0802011 -0.1 -0.753203
MET_202 -5.27263 0.572546 2.45086 0.00405318 0 0 0 0 0 0 0 0 0 0 0.065262 0.195731 1.12117 0.155603 -0.34 -1.0474
ASN_203 -3.9025 0.115092 2.9413 0.00835149 0 -0.162552 0 0 -0.140035 0 0 0 0 0 -0.0471114 0.111685 0.772007 -0.123789 -0.89 -1.31755
ASP_204 -3.53686 0.393761 2.60268 0.00684323 0 -0.316575 0 0 0 -0.397289 0 0 0 0 0.408162 3.67208e-05 0.169949 -0.225372 -0.67 -1.56467
CYS_205 -4.24351 0.357039 2.12128 0.00193757 0 0 0 0 0 0 0 0 0 0 -0.0144734 0.0798891 0.161858 -0.147452 1.7 0.0165707
LEU_206 -5.01989 0.263453 1.15485 0.00911954 0 0 0 0 0 0 0 0 0 0 -0.00174729 0.0308463 0.438067 -0.111333 -0.1 -3.33664
LEU_207 -4.3842 0.187943 1.50659 0.00685634 0 0 0 0 0 0 0 0 0 0 -0.0524459 0.00303542 0.376303 -0.124988 -0.1 -2.58091
VAL_208 -3.88623 0.0404254 1.54658 0.0106402 0 0 0 0 0 0 0 0 0 0 -0.188005 0.00445543 0.00685051 -0.31939 0.29 -2.49468
ALA_209 -2.79173 0.0969296 1.59332 0.000969444 0 0 0 0 0 0 0 0 0 0 0.078501 0.00784093 0 0.228872 0.16 -0.625291
THR_210 -2.97214 0.11356 1.93289 0.00841812 0 0.0177123 0 0 0 0 0 0 0 0 -0.0259317 0.00772916 0.0475047 -0.0943764 -0.27 -1.23463
TRP_211 -3.23973 0.118636 1.13604 0.0212428 0 0 0 0 0 0 0 0 0 0 -0.0258189 0.128839 0.531878 -0.0513636 0.91 -0.47028
LEU_212 -3.45074 0.357955 1.69772 0.0107021 0.000505312 0 0 0 0 0 0 0 0 0 0.16821 0.00430461 0.357003 -0.040374 -0.1 -0.994722
PRO_213 -1.69647 0.387213 0.51685 0.000979532 0.030671 0 0 0 0 0 0 0 0 0 -0.190919 0.210917 0.177401 -0.476237 0.02 -1.0196
GLN_214 -3.28001 0.398061 1.99521 0.00421426 0 0 0 0 0 0 0 0 0 0 -0.0827915 0.172685 1.02423 -0.00358305 -0.97 -0.741973
ARG_215 -1.52809 0.347791 0.991826 0.00954585 0 -0.0881678 0 0 -0.15718 0 0 0 0 0 0.202457 0.00810416 1.28371 -0.084764 -0.98 0.00523737
ARG_216 -1.62416 0.215493 1.01177 0.0120521 0 -0.0881678 0 0 -0.15718 0 0 0 0 0 0.158459 0.0757741 1.1943 -0.291884 -0.98 -0.473546
GLY_217 -1.61866 0.362874 1.04832 0.000143211 0 0 0 0 0 0 0 0 0 0 2.09932 0.0316036 0 -0.236779 -0.17 1.51682
MET_218 -2.51398 0.364992 1.06059 0.0054137 0 0 0 0 0 0 0 0 0 0 0.279013 0.0103044 1.06047 0.128718 -0.34 0.0555208
TYR_219 -4.25459 0.2267 1.95577 0.0244711 0 0 0 0 0 0 0 0 0 0 -0.15216 0.00198539 0.841034 -0.101374 0.51 -0.94816
ARG_220 -2.58488 0.136836 0.842832 0.0110595 0 0.00187343 0 0 0 0 0 0 0 0 0.00409247 0.0213081 2.65981 -0.0707983 -0.98 0.0421352
TYR_221 -3.59612 0.149443 1.88886 0.024764 0 0 0 0 0 0 0 0 0 0 -0.0237589 0.000376452 0.516601 -0.115407 0.51 -0.645246
ASN_222 -2.20181 0.0593161 1.25741 0.00320934 0 0.00198013 0 0 0 0 0 0 0 0 -0.00342377 0.047322 0.89074 0.108587 -0.89 -0.726669
ALA_223 -3.1467 0.0844953 1.51372 0.00100321 0 0 0 0 0 0 0 0 0 0 0.235646 0.120984 0 0.357853 0.16 -0.672995
LEU_224 -3.02232 0.127656 0.662679 0.0145548 0 0 0 0 0 0 0 0 0 0 -0.0922266 0.117629 0.510023 -0.145982 -0.1 -1.92799
TYR_225 -6.84936 0.564455 2.58859 0.0239113 0.0016229 0 0 0 0 -1.04853 0 0 0 0 0.0753525 0.0178035 0.179673 -0.114653 0.51 -4.05113
PRO_226 -3.53867 0.486006 1.34061 0.000903548 0.0934436 0 0 0 0 0 0 0 0 0 -0.260874 0.0468938 0.171599 -0.618222 0.02 -2.25831
LEU_227 -4.94808 0.474311 2.02052 0.00927945 0 0 0 0 -0.535079 0 0 0 0 0 -0.151222 0.0651181 0.0695688 0.0214461 -0.1 -3.07414
ASP_228 -3.87137 0.572021 3.52826 0.00926753 0 -0.605837 0 0 -0.226147 -0.447843 0 0 0 0 -0.252443 0.0118005 0.615136 -0.217378 -0.67 -1.55453
ARG_229 -3.14884 0.479754 2.01071 0.010522 0 -0.271106 0 0 -0.226147 0 0 0 0 0 0.171324 0.0569641 1.36572 -0.102711 -0.98 -0.633817
LEU_230 -4.75926 0.332031 1.02104 0.0102736 0 0 0 0 0 0 0 0 0 0 -0.099458 0.0269419 0.27279 -0.0390312 -0.1 -3.33467
ALA_231 -3.01547 0.093804 1.31118 0.000825505 0 0 0 0 0 0 0 0 0 0 -0.0123108 0.0493377 0 0.143591 0.16 -1.26904
VAL_232 -3.45673 0.240381 0.882023 0.0092672 0 0 0 0 0 0 0 0 0 0 -0.20688 0.0240475 0.0415701 -0.363865 0.29 -2.54019
VAL_233 -3.28479 0.20838 1.23857 0.015297 0 0 0 0 0 0 0 0 0 0 -0.198851 0.00570698 0.108653 -0.378934 0.29 -1.99596
ASN_234 -2.45457 0.0851622 2.38614 0.0137795 0 -0.111694 0 0 0 -0.595184 0 0 0 0 -0.113311 0.00200689 0.562583 -0.224622 -0.89 -1.33971
VAL_235 -3.69266 0.235692 1.7595 0.0103281 0 0 0 0 -0.0635146 0 0 0 0 0 -0.211473 9.03177e-05 0.00754681 -0.181182 0.29 -1.84567
LYS_236 -1.764 0.0506974 1.20837 0.00548352 0 -0.337652 0 0 0 0 0 0 0 0 -0.229813 0.00221738 1.32842 0.0940448 -0.65 -0.292238
ASP_237 -1.17601 0.0367717 0.988718 0.00321273 0 -0.410986 0 0 -0.0273696 0 0 0 0 0 -0.233572 9.61475e-05 0.455106 0.0142506 -0.67 -1.01978
ASN_238 -2.91393 0.972035 1.68484 0.00494734 0.0233286 0 0 0 0 0 0 0 0 0 0.296409 0.0297065 0.840458 0.186309 -0.89 0.234104
PRO_239 -1.39357 0.526917 0.695932 0.00137145 0.128957 0 0 0 0 0 0 0 0 0 4 0.164185 2.0336 -0.212214 0.02 5.96518
PRO_240 -1.89598 0.509126 0.566119 0.00260624 0.0522516 0 0 0 0 0 0 0 0 0 -0.0183587 0.0362186 0.478312 0.00777544 0.02 -0.241927
MET_241 -3.89095 1.43593 1.49384 0.00327084 0 0 0 0 0 0 0 0 0 0 -0.108173 0.00341354 1.21167 -0.0421195 -0.34 -0.233115
LYS_242 -2.68851 0.195611 2.24267 0.00608261 0 -0.402859 0 0 -0.580528 -0.437886 0 0 0 0 0.177584 0.00696098 1.31791 -0.0710626 -0.65 -0.884028
[truncated: 5,148 more chars]
