# Supplementary material for: A Generic Program for Multistate Protein Design
Source: PLoS One. 2011 Jul 6;6(7):e20937. doi: 10.1371/journal.pone.0020937 (PMC3130737; doi:10.1371/journal.pone.0020937)
Supplement: File S2 — Design models generated by this study for both the heterodimerization task and the orthogonal interface redesign task. (BZ2) [file pone.0020937.s002.bz2 › SupplementaryMaterials/select_orthogonal_interface_designs/design5/redocked_027.d16_v11.3_repeated_1_12.0dG_RalA2andSec5_0035_0001.pdb]

ATOM      1  N   SER A  11      15.761 -17.974 -25.282  1.00  0.00              
ATOM      2  CA  SER A  11      16.400 -18.935 -24.339  1.00  0.00              
ATOM      3  C   SER A  11      15.513 -19.210 -23.124  1.00  0.00              
ATOM      4  O   SER A  11      15.750 -20.161 -22.371  1.00  0.00              
ATOM      5  CB  SER A  11      17.748 -18.412 -23.884  1.00  0.00              
ATOM      6  OG  SER A  11      17.629 -17.246 -23.116  1.00  0.00              
ATOM      7 1H   SER A  11      16.213 -17.108 -25.495  1.00  0.00              
ATOM      8 2H   SER A  11      15.569 -18.250 -26.224  1.00  0.00              
ATOM      9 3H   SER A  11      14.858 -17.597 -25.076  1.00  0.00              
ATOM     10  HA  SER A  11      16.684 -19.878 -24.808  1.00  0.00              
ATOM     11 1HB  SER A  11      18.237 -19.181 -23.287  1.00  0.00              
ATOM     12 2HB  SER A  11      18.354 -18.196 -24.763  1.00  0.00              
ATOM     13  HG  SER A  11      18.502 -16.948 -22.848  1.00  0.00              
ATOM     14  N   LEU A  12      14.494 -18.377 -22.931  1.00  0.00              
ATOM     15  CA  LEU A  12      13.562 -18.562 -21.824  1.00  0.00              
ATOM     16  C   LEU A  12      12.626 -19.721 -22.132  1.00  0.00              
ATOM     17  O   LEU A  12      12.237 -19.922 -23.285  1.00  0.00              
ATOM     18  CB  LEU A  12      12.726 -17.298 -21.603  1.00  0.00              
ATOM     19  CG  LEU A  12      13.293 -16.164 -20.746  1.00  0.00              
ATOM     20  CD1 LEU A  12      14.597 -15.649 -21.344  1.00  0.00              
ATOM     21  CD2 LEU A  12      12.261 -15.046 -20.660  1.00  0.00              
ATOM     22  H   LEU A  12      14.361 -17.599 -23.561  1.00  0.00              
ATOM     23  HA  LEU A  12      14.114 -18.819 -20.921  1.00  0.00              
ATOM     24 1HB  LEU A  12      12.655 -16.950 -22.633  1.00  0.00              
ATOM     25 2HB  LEU A  12      11.730 -17.533 -21.228  1.00  0.00              
ATOM     26  HG  LEU A  12      13.446 -16.561 -19.743  1.00  0.00              
ATOM     27 1HD1 LEU A  12      14.988 -14.842 -20.723  1.00  0.00              
ATOM     28 2HD1 LEU A  12      15.324 -16.460 -21.385  1.00  0.00              
ATOM     29 3HD1 LEU A  12      14.412 -15.275 -22.350  1.00  0.00              
ATOM     30 1HD2 LEU A  12      12.657 -14.233 -20.050  1.00  0.00              
ATOM     31 2HD2 LEU A  12      12.041 -14.675 -21.661  1.00  0.00              
ATOM     32 3HD2 LEU A  12      11.347 -15.428 -20.206  1.00  0.00              
ATOM     33  N   ALA A  13      12.274 -20.491 -21.107  1.00  0.00              
ATOM     34  CA  ALA A  13      11.361 -21.608 -21.305  1.00  0.00              
ATOM     35  C   ALA A  13      10.017 -20.956 -21.621  1.00  0.00              
ATOM     36  O   ALA A  13       9.688 -19.905 -21.071  1.00  0.00              
ATOM     37  CB  ALA A  13      11.258 -22.447 -20.032  1.00  0.00              
ATOM     38  H   ALA A  13      12.636 -20.309 -20.183  1.00  0.00              
ATOM     39  HA  ALA A  13      11.718 -22.207 -22.143  1.00  0.00              
ATOM     40 1HB  ALA A  13      10.572 -23.277 -20.198  1.00  0.00              
ATOM     41 2HB  ALA A  13      12.242 -22.837 -19.772  1.00  0.00              
ATOM     42 3HB  ALA A  13      10.886 -21.827 -19.218  1.00  0.00              
ATOM     43  N   GLU A  14       9.253 -21.570 -22.517  1.00  0.00              
ATOM     44  CA  GLU A  14       7.937 -21.056 -22.880  1.00  0.00              
ATOM     45  C   GLU A  14       6.883 -22.065 -22.446  1.00  0.00              
ATOM     46  O   GLU A  14       6.831 -23.177 -22.974  1.00  0.00              
ATOM     47  CB  GLU A  14       7.842 -20.787 -24.384  1.00  0.00              
ATOM     48  CG  GLU A  14       6.515 -20.194 -24.834  1.00  0.00              
ATOM     49  CD  GLU A  14       6.510 -19.925 -26.313  1.00  0.00              
ATOM     50  OE1 GLU A  14       7.485 -20.231 -26.956  1.00  0.00              
ATOM     51  OE2 GLU A  14       5.491 -19.518 -26.819  1.00  0.00              
ATOM     52  H   GLU A  14       9.591 -22.413 -22.959  1.00  0.00              
ATOM     53  HA  GLU A  14       7.747 -20.120 -22.353  1.00  0.00              
ATOM     54 1HB  GLU A  14       8.650 -20.100 -24.636  1.00  0.00              
ATOM     55 2HB  GLU A  14       8.004 -21.740 -24.889  1.00  0.00              
ATOM     56 1HG  GLU A  14       5.654 -20.811 -24.575  1.00  0.00              
ATOM     57 2HG  GLU A  14       6.459 -19.251 -24.293  1.00  0.00              
ATOM     58  N   HIS A  15       6.059 -21.676 -21.478  1.00  0.00              
ATOM     59  CA  HIS A  15       5.002 -22.543 -20.974  1.00  0.00              
ATOM     60  C   HIS A  15       3.700 -22.282 -21.731  1.00  0.00              
ATOM     61  O   HIS A  15       3.148 -21.173 -21.687  1.00  0.00              
ATOM     62  CB  HIS A  15       4.823 -22.315 -19.475  1.00  0.00              
ATOM     63  CG  HIS A  15       6.081 -22.526 -18.693  1.00  0.00              
ATOM     64  ND1 HIS A  15       6.719 -23.748 -18.628  1.00  0.00              
ATOM     65  CD2 HIS A  15       6.833 -21.670 -17.961  1.00  0.00              
ATOM     66  CE1 HIS A  15       7.808 -23.634 -17.889  1.00  0.00              
ATOM     67  NE2 HIS A  15       7.901 -22.383 -17.473  1.00  0.00              
ATOM     68  H   HIS A  15       6.169 -20.753 -21.082  1.00  0.00              
ATOM     69  HA  HIS A  15       5.270 -23.585 -21.146  1.00  0.00              
ATOM     70 1HB  HIS A  15       4.501 -21.289 -19.286  1.00  0.00              
ATOM     71 2HB  HIS A  15       4.081 -23.006 -19.077  1.00  0.00              
ATOM     72  HD2 HIS A  15       6.731 -20.610 -17.725  1.00  0.00              
ATOM     73  HE1 HIS A  15       8.454 -24.495 -17.717  1.00  0.00              
ATOM     74  HE2 HIS A  15       8.635 -22.004 -16.891  1.00  0.00              
ATOM     75  N   HIS A  16       3.221 -23.312 -22.425  1.00  0.00              
ATOM     76  CA  HIS A  16       2.036 -23.196 -23.259  1.00  0.00              
ATOM     77  C   HIS A  16       0.751 -23.541 -22.529  1.00  0.00              
ATOM     78  O   HIS A  16       0.329 -24.706 -22.458  1.00  0.00              
ATOM     79  CB  HIS A  16       2.174 -24.088 -24.497  1.00  0.00              
ATOM     80  CG  HIS A  16       1.099 -23.874 -25.516  1.00  0.00              
ATOM     81  ND1 HIS A  16       1.027 -24.602 -26.685  1.00  0.00              
ATOM     82  CD2 HIS A  16       0.053 -23.015 -25.542  1.00  0.00              
ATOM     83  CE1 HIS A  16      -0.019 -24.199 -27.387  1.00  0.00              
ATOM     84  NE2 HIS A  16      -0.625 -23.237 -26.715  1.00  0.00              
ATOM     85  H   HIS A  16       3.697 -24.200 -22.368  1.00  0.00              
ATOM     86  HA  HIS A  16       1.913 -22.162 -23.579  1.00  0.00              
ATOM     87 1HB  HIS A  16       3.122 -23.892 -24.999  1.00  0.00              
ATOM     88 2HB  HIS A  16       2.127 -25.138 -24.209  1.00  0.00              
ATOM     89  HD1 HIS A  16       1.612 -25.372 -26.939  1.00  0.00              
ATOM     90  HD2 HIS A  16      -0.296 -22.252 -24.845  1.00  0.00              
ATOM     91  HE1 HIS A  16      -0.250 -24.654 -28.349  1.00  0.00              
ATOM     92  N   VAL A  17       0.128 -22.503 -21.991  1.00  0.00              
ATOM     93  CA  VAL A  17      -1.096 -22.646 -21.225  1.00  0.00              
ATOM     94  C   VAL A  17      -2.322 -22.522 -22.114  1.00  0.00              
ATOM     95  O   VAL A  17      -2.441 -21.593 -22.912  1.00  0.00              
ATOM     96  CB  VAL A  17      -1.141 -21.578 -20.099  1.00  0.00              
ATOM     97  CG1 VAL A  17      -2.486 -21.616 -19.378  1.00  0.00              
ATOM     98  CG2 VAL A  17       0.001 -21.824 -19.120  1.00  0.00              
ATOM     99  H   VAL A  17       0.522 -21.582 -22.120  1.00  0.00              
ATOM    100  HA  VAL A  17      -1.173 -23.640 -20.783  1.00  0.00              
ATOM    101  HB  VAL A  17      -0.987 -20.593 -20.539  1.00  0.00              
ATOM    102 1HG1 VAL A  17      -2.499 -20.859 -18.592  1.00  0.00              
ATOM    103 2HG1 VAL A  17      -3.287 -21.411 -20.090  1.00  0.00              
ATOM    104 3HG1 VAL A  17      -2.635 -22.600 -18.936  1.00  0.00              
ATOM    105 1HG2 VAL A  17      -0.030 -21.074 -18.330  1.00  0.00              
ATOM    106 2HG2 VAL A  17      -0.103 -22.817 -18.683  1.00  0.00              
ATOM    107 3HG2 VAL A  17       0.953 -21.756 -19.647  1.00  0.00              
ATOM    108  N   ILE A  18      -3.239 -23.469 -21.967  1.00  0.00              
ATOM    109  CA  ILE A  18      -4.494 -23.421 -22.686  1.00  0.00              
ATOM    110  C   ILE A  18      -5.658 -23.365 -21.706  1.00  0.00              
ATOM    111  O   ILE A  18      -5.759 -24.189 -20.793  1.00  0.00              
ATOM    112  CB  ILE A  18      -4.653 -24.648 -23.606  1.00  0.00              
ATOM    113  CG1 ILE A  18      -3.541 -24.639 -24.662  1.00  0.00              
ATOM    114  CG2 ILE A  18      -6.034 -24.635 -24.252  1.00  0.00              
ATOM    115  CD1 ILE A  18      -3.547 -25.835 -25.574  1.00  0.00              
ATOM    116  H   ILE A  18      -3.060 -24.240 -21.340  1.00  0.00              
ATOM    117  HA  ILE A  18      -4.567 -22.505 -23.271  1.00  0.00              
ATOM    118  HB  ILE A  18      -4.532 -25.554 -23.014  1.00  0.00              
ATOM    119 1HG1 ILE A  18      -3.663 -23.733 -25.255  1.00  0.00              
ATOM    120 2HG1 ILE A  18      -2.590 -24.598 -24.130  1.00  0.00              
ATOM    121 1HG2 ILE A  18      -6.139 -25.504 -24.902  1.00  0.00              
ATOM    122 2HG2 ILE A  18      -6.799 -24.667 -23.478  1.00  0.00              
ATOM    123 3HG2 ILE A  18      -6.152 -23.726 -24.841  1.00  0.00              
ATOM    124 1HD1 ILE A  18      -2.729 -25.753 -26.290  1.00  0.00              
ATOM    125 2HD1 ILE A  18      -3.421 -26.744 -24.984  1.00  0.00              
ATOM    126 3HD1 ILE A  18      -4.493 -25.879 -26.110  1.00  0.00              
ATOM    127  N   MET A  19      -6.520 -22.371 -21.899  1.00  0.00              
ATOM    128  CA  MET A  19      -7.741 -22.225 -21.113  1.00  0.00              
ATOM    129  C   MET A  19      -8.857 -22.995 -21.803  1.00  0.00              
ATOM    130  O   MET A  19      -9.146 -22.726 -22.962  1.00  0.00              
ATOM    131  CB  MET A  19      -8.173 -20.749 -21.045  1.00  0.00              
ATOM    132  CG  MET A  19      -7.128 -19.773 -20.528  1.00  0.00              
ATOM    133  SD  MET A  19      -6.699 -20.067 -18.816  1.00  0.00              
ATOM    134  CE  MET A  19      -8.165 -19.431 -17.933  1.00  0.00              
ATOM    135  H   MET A  19      -6.315 -21.693 -22.620  1.00  0.00              
ATOM    136  HA  MET A  19      -7.597 -22.651 -20.120  1.00  0.00              
ATOM    137 1HB  MET A  19      -8.457 -20.455 -22.055  1.00  0.00              
ATOM    138 2HB  MET A  19      -9.046 -20.703 -20.394  1.00  0.00              
ATOM    139 1HG  MET A  19      -6.235 -19.874 -21.144  1.00  0.00              
ATOM    140 2HG  MET A  19      -7.527 -18.764 -20.629  1.00  0.00              
ATOM    141 1HE  MET A  19      -8.026 -19.555 -16.859  1.00  0.00              
ATOM    142 2HE  MET A  19      -8.297 -18.373 -18.163  1.00  0.00              
ATOM    143 3HE  MET A  19      -9.050 -19.984 -18.251  1.00  0.00              
ATOM    144  N   VAL A  20      -9.485 -23.937 -21.103  1.00  0.00              
ATOM    145  CA  VAL A  20     -10.592 -24.690 -21.695  1.00  0.00              
ATOM    146  C   VAL A  20     -11.811 -24.629 -20.787  1.00  0.00              
ATOM    147  O   VAL A  20     -11.693 -24.378 -19.584  1.00  0.00              
ATOM    148  CB  VAL A  20     -10.246 -26.178 -21.940  1.00  0.00              
ATOM    149  CG1 VAL A  20      -9.072 -26.294 -22.885  1.00  0.00              
ATOM    150  CG2 VAL A  20      -9.953 -26.869 -20.617  1.00  0.00              
ATOM    151  H   VAL A  20      -9.203 -24.142 -20.155  1.00  0.00              
ATOM    152  HA  VAL A  20     -10.909 -24.251 -22.642  1.00  0.00              
ATOM    153  HB  VAL A  20     -11.113 -26.676 -22.377  1.00  0.00              
ATOM    154 1HG1 VAL A  20      -8.840 -27.347 -23.049  1.00  0.00              
ATOM    155 2HG1 VAL A  20      -9.324 -25.827 -23.836  1.00  0.00              
ATOM    156 3HG1 VAL A  20      -8.206 -25.795 -22.451  1.00  0.00              
ATOM    157 1HG2 VAL A  20      -9.712 -27.916 -20.799  1.00  0.00              
ATOM    158 2HG2 VAL A  20      -9.108 -26.381 -20.132  1.00  0.00              
ATOM    159 3HG2 VAL A  20     -10.829 -26.806 -19.972  1.00  0.00              
ATOM    160  N   GLY A  21     -12.981 -24.864 -21.370  1.00  0.00              
ATOM    161  CA  GLY A  21     -14.212 -24.770 -20.613  1.00  0.00              
ATOM    162  C   GLY A  21     -15.301 -24.104 -21.426  1.00  0.00              
ATOM    163  O   GLY A  21     -15.014 -23.437 -22.417  1.00  0.00              
ATOM    164  H   GLY A  21     -13.023 -25.111 -22.348  1.00  0.00              
ATOM    165 1HA  GLY A  21     -14.537 -25.773 -20.336  1.00  0.00              
ATOM    166 2HA  GLY A  21     -14.032 -24.185 -19.712  1.00  0.00              
ATOM    167  N   SER A  22     -16.548 -24.287 -21.008  1.00  0.00              
ATOM    168  CA  SER A  22     -17.693 -23.723 -21.715  1.00  0.00              
ATOM    169  C   SER A  22     -17.819 -22.215 -21.592  1.00  0.00              
ATOM    170  O   SER A  22     -17.178 -21.589 -20.750  1.00  0.00              
ATOM    171  CB  SER A  22     -18.965 -24.381 -21.219  1.00  0.00              
ATOM    172  OG  SER A  22     -19.258 -24.028 -19.895  1.00  0.00              
ATOM    173  H   SER A  22     -16.706 -24.834 -20.173  1.00  0.00              
ATOM    174  HA  SER A  22     -17.713 -23.974 -22.777  1.00  0.00              
ATOM    175 1HB  SER A  22     -19.790 -24.071 -21.859  1.00  0.00              
ATOM    176 2HB  SER A  22     -18.846 -25.462 -21.280  1.00  0.00              
ATOM    177  HG  SER A  22     -20.188 -24.191 -19.719  1.00  0.00              
ATOM    178  N   GLY A  23     -18.678 -21.643 -22.429  1.00  0.00              
ATOM    179  CA  GLY A  23     -18.890 -20.208 -22.416  1.00  0.00              
ATOM    180  C   GLY A  23     -19.506 -19.661 -21.140  1.00  0.00              
ATOM    181  O   GLY A  23     -20.358 -20.311 -20.531  1.00  0.00              
ATOM    182  H   GLY A  23     -19.194 -22.211 -23.085  1.00  0.00              
ATOM    183 1HA  GLY A  23     -17.932 -19.705 -22.550  1.00  0.00              
ATOM    184 2HA  GLY A  23     -19.557 -19.939 -23.234  1.00  0.00              
ATOM    185  N   GLY A  24     -19.061 -18.474 -20.731  1.00  0.00              
ATOM    186  CA  GLY A  24     -19.570 -17.853 -19.519  1.00  0.00              
ATOM    187  C   GLY A  24     -18.959 -18.231 -18.182  1.00  0.00              
ATOM    188  O   GLY A  24     -19.389 -17.722 -17.148  1.00  0.00              
ATOM    189  H   GLY A  24     -18.355 -17.993 -21.271  1.00  0.00              
ATOM    190 1HA  GLY A  24     -19.440 -16.773 -19.591  1.00  0.00              
ATOM    191 2HA  GLY A  24     -20.630 -18.085 -19.418  1.00  0.00              
ATOM    192  N   VAL A  25     -17.951 -19.094 -18.188  1.00  0.00              
ATOM    193  CA  VAL A  25     -17.329 -19.540 -16.942  1.00  0.00              
ATOM    194  C   VAL A  25     -16.243 -18.589 -16.423  1.00  0.00              
ATOM    195  O   VAL A  25     -15.872 -18.648 -15.249  1.00  0.00              
ATOM    196  CB  VAL A  25     -16.712 -20.942 -17.111  1.00  0.00              
ATOM    197  CG1 VAL A  25     -17.772 -21.940 -17.550  1.00  0.00              
ATOM    198  CG2 VAL A  25     -15.570 -20.904 -18.114  1.00  0.00              
ATOM    199  H   VAL A  25     -17.604 -19.450 -19.067  1.00  0.00              
ATOM    200  HA  VAL A  25     -18.051 -19.565 -16.125  1.00  0.00              
ATOM    201  HB  VAL A  25     -16.287 -21.259 -16.158  1.00  0.00              
ATOM    202 1HG1 VAL A  25     -17.319 -22.926 -17.665  1.00  0.00              
ATOM    203 2HG1 VAL A  25     -18.560 -21.989 -16.799  1.00  0.00              
ATOM    204 3HG1 VAL A  25     -18.197 -21.625 -18.503  1.00  0.00              
ATOM    205 1HG2 VAL A  25     -15.145 -21.902 -18.221  1.00  0.00              
ATOM    206 2HG2 VAL A  25     -15.945 -20.563 -19.079  1.00  0.00              
ATOM    207 3HG2 VAL A  25     -14.799 -20.218 -17.762  1.00  0.00              
ATOM    208  N   GLY A  26     -15.745 -17.720 -17.298  1.00  0.00              
ATOM    209  CA  GLY A  26     -14.716 -16.766 -16.905  1.00  0.00              
ATOM    210  C   GLY A  26     -13.300 -17.044 -17.381  1.00  0.00              
ATOM    211  O   GLY A  26     -12.335 -16.592 -16.753  1.00  0.00              
ATOM    212  H   GLY A  26     -16.080 -17.717 -18.251  1.00  0.00              
ATOM    213 1HA  GLY A  26     -14.976 -15.781 -17.294  1.00  0.00              
ATOM    214 2HA  GLY A  26     -14.665 -16.725 -15.818  1.00  0.00              
ATOM    215  N   LYS A  27     -13.152 -17.784 -18.475  1.00  0.00              
ATOM    216  CA  LYS A  27     -11.817 -18.014 -19.023  1.00  0.00              
ATOM    217  C   LYS A  27     -11.109 -16.689 -19.324  1.00  0.00              
ATOM    218  O   LYS A  27      -9.998 -16.444 -18.844  1.00  0.00              
ATOM    219  CB  LYS A  27     -11.891 -18.870 -20.288  1.00  0.00              
ATOM    220  CG  LYS A  27     -12.485 -20.258 -20.065  1.00  0.00              
ATOM    221  CD  LYS A  27     -12.324 -21.157 -21.303  1.00  0.00              
ATOM    222  CE  LYS A  27     -13.059 -20.604 -22.521  1.00  0.00              
ATOM    223  NZ  LYS A  27     -14.537 -20.608 -22.336  1.00  0.00              
ATOM    224  H   LYS A  27     -13.950 -18.194 -18.939  1.00  0.00              
ATOM    225  HA  LYS A  27     -11.202 -18.536 -18.289  1.00  0.00              
ATOM    226 1HB  LYS A  27     -12.498 -18.323 -21.009  1.00  0.00              
ATOM    227 2HB  LYS A  27     -10.874 -18.966 -20.670  1.00  0.00              
ATOM    228 1HG  LYS A  27     -11.978 -20.720 -19.218  1.00  0.00              
ATOM    229 2HG  LYS A  27     -13.545 -20.148 -19.837  1.00  0.00              
ATOM    230 1HD  LYS A  27     -11.261 -21.240 -21.537  1.00  0.00              
ATOM    231 2HD  LYS A  27     -12.720 -22.145 -21.070  1.00  0.00              
ATOM    232 1HE  LYS A  27     -12.719 -19.583 -22.692  1.00  0.00              
ATOM    233 2HE  LYS A  27     -12.801 -21.220 -23.383  1.00  0.00              
ATOM    234 1HZ  LYS A  27     -14.981 -20.235 -23.164  1.00  0.00              
ATOM    235 2HZ  LYS A  27     -14.855 -21.555 -22.180  1.00  0.00              
ATOM    236 3HZ  LYS A  27     -14.778 -20.037 -21.539  1.00  0.00              
ATOM    237  N   SER A  28     -11.760 -15.826 -20.097  1.00  0.00              
ATOM    238  CA  SER A  28     -11.167 -14.546 -20.468  1.00  0.00              
ATOM    239  C   SER A  28     -10.954 -13.635 -19.283  1.00  0.00              
ATOM    240  O   SER A  28     -10.010 -12.840 -19.265  1.00  0.00              
ATOM    241  CB  SER A  28     -12.038 -13.853 -21.498  1.00  0.00              
ATOM    242  OG  SER A  28     -12.242 -14.647 -22.634  1.00  0.00              
ATOM    243  H   SER A  28     -12.683 -16.059 -20.436  1.00  0.00              
ATOM    244  HA  SER A  28     -10.225 -14.646 -21.009  1.00  0.00              
ATOM    245 1HB  SER A  28     -13.003 -13.629 -21.044  1.00  0.00              
ATOM    246 2HB  SER A  28     -11.554 -12.924 -21.796  1.00  0.00              
ATOM    247  HG  SER A  28     -11.426 -15.099 -22.859  1.00  0.00              
ATOM    248  N   ALA A  29     -11.843 -13.735 -18.303  1.00  0.00              
ATOM    249  CA  ALA A  29     -11.750 -12.910 -17.114  1.00  0.00              
ATOM    250  C   ALA A  29     -10.498 -13.296 -16.336  1.00  0.00              
ATOM    251  O   ALA A  29      -9.767 -12.429 -15.866  1.00  0.00              
ATOM    252  CB  ALA A  29     -12.985 -13.092 -16.249  1.00  0.00              
ATOM    253  H   ALA A  29     -12.602 -14.397 -18.384  1.00  0.00              
ATOM    254  HA  ALA A  29     -11.662 -11.867 -17.418  1.00  0.00              
ATOM    255 1HB  ALA A  29     -12.901 -12.467 -15.361  1.00  0.00              
ATOM    256 2HB  ALA A  29     -13.871 -12.801 -16.814  1.00  0.00              
ATOM    257 3HB  ALA A  29     -13.070 -14.136 -15.951  1.00  0.00              
ATOM    258  N   LEU A  30     -10.256 -14.595 -16.199  1.00  0.00              
ATOM    259  CA  LEU A  30      -9.066 -15.063 -15.485  1.00  0.00              
ATOM    260  C   LEU A  30      -7.813 -14.685 -16.273  1.00  0.00              
ATOM    261  O   LEU A  30      -6.814 -14.291 -15.692  1.00  0.00              
ATOM    262  CB  LEU A  30      -9.105 -16.586 -15.305  1.00  0.00              
ATOM    263  CG  LEU A  30     -10.129 -17.174 -14.328  1.00  0.00              
ATOM    264  CD1 LEU A  30     -10.175 -18.702 -14.489  1.00  0.00              
ATOM    265  CD2 LEU A  30      -9.754 -16.786 -12.898  1.00  0.00              
ATOM    266  H   LEU A  30     -10.896 -15.273 -16.588  1.00  0.00              
ATOM    267  HA  LEU A  30      -9.004 -14.569 -14.516  1.00  0.00              
ATOM    268 1HB  LEU A  30      -9.375 -16.878 -16.318  1.00  0.00              
ATOM    269 2HB  LEU A  30      -8.122 -16.989 -15.060  1.00  0.00              
ATOM    270  HG  LEU A  30     -11.092 -16.717 -14.555  1.00  0.00              
ATOM    271 1HD1 LEU A  30     -10.903 -19.120 -13.794  1.00  0.00              
ATOM    272 2HD1 LEU A  30     -10.463 -18.953 -15.509  1.00  0.00              
ATOM    273 3HD1 LEU A  30      -9.191 -19.120 -14.276  1.00  0.00              
ATOM    274 1HD2 LEU A  30     -10.484 -17.204 -12.205  1.00  0.00              
ATOM    275 2HD2 LEU A  30      -8.764 -17.177 -12.662  1.00  0.00              
ATOM    276 3HD2 LEU A  30      -9.748 -15.700 -12.805  1.00  0.00              
ATOM    277  N   THR A  31      -7.885 -14.815 -17.595  1.00  0.00              
ATOM    278  CA  THR A  31      -6.771 -14.493 -18.480  1.00  0.00              
ATOM    279  C   THR A  31      -6.404 -13.000 -18.423  1.00  0.00              
ATOM    280  O   THR A  31      -5.221 -12.640 -18.380  1.00  0.00              
ATOM    281  CB  THR A  31      -7.090 -14.878 -19.937  1.00  0.00              
ATOM    282  OG1 THR A  31      -7.287 -16.295 -20.027  1.00  0.00              
ATOM    283  CG2 THR A  31      -5.951 -14.468 -20.858  1.00  0.00              
ATOM    284  H   THR A  31      -8.750 -15.152 -17.995  1.00  0.00              
ATOM    285  HA  THR A  31      -5.878 -15.031 -18.160  1.00  0.00              
ATOM    286  HB  THR A  31      -8.005 -14.372 -20.244  1.00  0.00              
ATOM    287  HG1 THR A  31      -7.779 -16.498 -20.827  1.00  0.00              
ATOM    288 1HG2 THR A  31      -6.196 -14.748 -21.883  1.00  0.00              
ATOM    289 2HG2 THR A  31      -5.807 -13.389 -20.800  1.00  0.00              
ATOM    290 3HG2 THR A  31      -5.037 -14.974 -20.552  1.00  0.00              
ATOM    291  N   LEU A  32      -7.422 -12.140 -18.400  1.00  0.00              
ATOM    292  CA  LEU A  32      -7.212 -10.700 -18.353  1.00  0.00              
ATOM    293  C   LEU A  32      -6.835 -10.175 -16.971  1.00  0.00              
ATOM    294  O   LEU A  32      -6.162  -9.155 -16.866  1.00  0.00              
ATOM    295  CB  LEU A  32      -8.474  -9.986 -18.852  1.00  0.00              
ATOM    296  CG  LEU A  32      -8.814 -10.217 -20.330  1.00  0.00              
ATOM    297  CD1 LEU A  32     -10.140  -9.552 -20.671  1.00  0.00              
ATOM    298  CD2 LEU A  32      -7.695  -9.667 -21.202  1.00  0.00              
ATOM    299  H   LEU A  32      -8.365 -12.500 -18.415  1.00  0.00              
ATOM    300  HA  LEU A  32      -6.370 -10.433 -18.991  1.00  0.00              
ATOM    301 1HB  LEU A  32      -9.215 -10.471 -18.218  1.00  0.00              
ATOM    302 2HB  LEU A  32      -8.449  -8.919 -18.630  1.00  0.00              
ATOM    303  HG  LEU A  32      -8.859 -11.295 -20.487  1.00  0.00              
ATOM    304 1HD1 LEU A  32     -10.373  -9.721 -21.723  1.00  0.00              
ATOM    305 2HD1 LEU A  32     -10.930  -9.977 -20.053  1.00  0.00              
ATOM    306 3HD1 LEU A  32     -10.069  -8.481 -20.485  1.00  0.00              
ATOM    307 1HD2 LEU A  32      -7.937  -9.832 -22.252  1.00  0.00              
ATOM    308 2HD2 LEU A  32      -7.582  -8.598 -21.019  1.00  0.00              
ATOM    309 3HD2 LEU A  32      -6.761 -10.176 -20.961  1.00  0.00              
ATOM    310  N   GLN A  33      -7.265 -10.856 -15.915  1.00  0.00              
ATOM    311  CA  GLN A  33      -6.832 -10.469 -14.580  1.00  0.00              
ATOM    312  C   GLN A  33      -5.345 -10.822 -14.463  1.00  0.00              
ATOM    313  O   GLN A  33      -4.544 -10.055 -13.925  1.00  0.00              
ATOM    314  CB  GLN A  33      -7.641 -11.220 -13.517  1.00  0.00              
ATOM    315  CG  GLN A  33      -7.328 -10.838 -12.078  1.00  0.00              
ATOM    316  CD  GLN A  33      -7.628  -9.378 -11.763  1.00  0.00              
ATOM    317  OE1 GLN A  33      -6.719  -8.576 -11.551  1.00  0.00              
ATOM    318  NE2 GLN A  33      -8.911  -9.028 -11.739  1.00  0.00              
ATOM    319  H   GLN A  33      -7.891 -11.642 -16.021  1.00  0.00              
ATOM    320  HA  GLN A  33      -6.950  -9.393 -14.456  1.00  0.00              
ATOM    321 1HB  GLN A  33      -8.693 -11.022 -13.723  1.00  0.00              
ATOM    322 2HB  GLN A  33      -7.437 -12.281 -13.659  1.00  0.00              
ATOM    323 1HG  GLN A  33      -7.663 -11.428 -11.225  1.00  0.00              
ATOM    324 2HG  GLN A  33      -6.249 -10.948 -12.192  1.00  0.00              
ATOM    325 1HE2 GLN A  33      -9.169  -8.082 -11.536  1.00  0.00              
ATOM    326 2HE2 GLN A  33      -9.620  -9.710 -11.924  1.00  0.00              
ATOM    327  N   PHE A  34      -4.969 -11.983 -14.984  1.00  0.00              
ATOM    328  CA  PHE A  34      -3.568 -12.394 -14.938  1.00  0.00              
ATOM    329  C   PHE A  34      -2.700 -11.523 -15.842  1.00  0.00              
ATOM    330  O   PHE A  34      -1.666 -11.009 -15.417  1.00  0.00              
ATOM    331  CB  PHE A  34      -3.427 -13.858 -15.367  1.00  0.00              
ATOM    332  CG  PHE A  34      -2.004 -14.355 -15.374  1.00  0.00              
ATOM    333  CD1 PHE A  34      -1.388 -14.745 -14.198  1.00  0.00              
ATOM    334  CD2 PHE A  34      -1.279 -14.419 -16.565  1.00  0.00              
ATOM    335  CE1 PHE A  34      -0.063 -15.201 -14.190  1.00  0.00              
ATOM    336  CE2 PHE A  34       0.049 -14.872 -16.574  1.00  0.00              
ATOM    337  CZ  PHE A  34       0.656 -15.263 -15.380  1.00  0.00              
ATOM    338  H   PHE A  34      -5.647 -12.594 -15.417  1.00  0.00              
ATOM    339  HA  PHE A  34      -3.179 -12.270 -13.926  1.00  0.00              
ATOM    340 1HB  PHE A  34      -3.980 -14.504 -14.685  1.00  0.00              
ATOM    341 2HB  PHE A  34      -3.808 -13.990 -16.379  1.00  0.00              
ATOM    342  HD1 PHE A  34      -1.947 -14.696 -13.263  1.00  0.00              
ATOM    343  HD2 PHE A  34      -1.757 -14.113 -17.496  1.00  0.00              
ATOM    344  HE1 PHE A  34       0.403 -15.505 -13.253  1.00  0.00              
ATOM    345  HE2 PHE A  34       0.606 -14.919 -17.510  1.00  0.00              
ATOM    346  HZ  PHE A  34       1.687 -15.614 -15.378  1.00  0.00              
ATOM    347  N   MET A  35      -3.135 -11.345 -17.085  1.00  0.00              
ATOM    348  CA  MET A  35      -2.363 -10.593 -18.067  1.00  0.00              
ATOM    349  C   MET A  35      -2.274  -9.095 -17.801  1.00  0.00              
ATOM    350  O   MET A  35      -1.181  -8.511 -17.863  1.00  0.00              
ATOM    351  CB  MET A  35      -2.935 -10.799 -19.476  1.00  0.00              
ATOM    352  CG  MET A  35      -2.626 -12.157 -20.131  1.00  0.00              
ATOM    353  SD  MET A  35      -0.845 -12.411 -20.459  1.00  0.00              
ATOM    354  CE  MET A  35      -0.509 -11.065 -21.585  1.00  0.00              
ATOM    355  H   MET A  35      -4.023 -11.742 -17.357  1.00  0.00              
ATOM    356  HA  MET A  35      -1.326 -10.928 -18.060  1.00  0.00              
ATOM    357 1HB  MET A  35      -4.015 -10.683 -19.399  1.00  0.00              
ATOM    358 2HB  MET A  35      -2.529 -10.005 -20.103  1.00  0.00              
ATOM    359 1HG  MET A  35      -2.977 -12.944 -19.464  1.00  0.00              
ATOM    360 2HG  MET A  35      -3.169 -12.210 -21.074  1.00  0.00              
ATOM    361 1HE  MET A  35       0.542 -11.086 -21.876  1.00  0.00              
ATOM    362 2HE  MET A  35      -1.135 -11.168 -22.472  1.00  0.00              
ATOM    363 3HE  MET A  35      -0.730 -10.117 -21.094  1.00  0.00              
ATOM    364  N   LYS A  36      -3.421  -8.479 -17.507  1.00  0.00              
ATOM    365  CA  LYS A  36      -3.472  -7.042 -17.304  1.00  0.00              
ATOM    366  C   LYS A  36      -3.914  -6.503 -15.948  1.00  0.00              
ATOM    367  O   LYS A  36      -4.039  -5.292 -15.775  1.00  0.00              
ATOM    368  CB  LYS A  36      -4.382  -6.443 -18.378  1.00  0.00              
ATOM    369  CG  LYS A  36      -3.931  -6.713 -19.807  1.00  0.00              
ATOM    370  CD  LYS A  36      -2.590  -6.056 -20.098  1.00  0.00              
ATOM    371  CE  LYS A  36      -2.153  -6.301 -21.535  1.00  0.00              
ATOM    372  NZ  LYS A  36      -0.819  -5.706 -21.819  1.00  0.00              
ATOM    373  H   LYS A  36      -4.271  -9.018 -17.424  1.00  0.00              
ATOM    374  HA  LYS A  36      -2.470  -6.621 -17.392  1.00  0.00              
ATOM    375 1HB  LYS A  36      -5.376  -6.864 -18.225  1.00  0.00              
ATOM    376 2HB  LYS A  36      -4.414  -5.367 -18.206  1.00  0.00              
ATOM    377 1HG  LYS A  36      -3.845  -7.792 -19.945  1.00  0.00              
ATOM    378 2HG  LYS A  36      -4.684  -6.320 -20.488  1.00  0.00              
ATOM    379 1HD  LYS A  36      -2.684  -4.983 -19.923  1.00  0.00              
ATOM    380 2HD  LYS A  36      -1.845  -6.469 -19.417  1.00  0.00              
ATOM    381 1HE  LYS A  36      -2.113  -7.376 -21.701  1.00  0.00              
ATOM    382 2HE  LYS A  36      -2.896  -5.858 -22.198  1.00  0.00              
ATOM    383 1HZ  LYS A  36      -0.566  -5.890 -22.780  1.00  0.00              
ATOM    384 2HZ  LYS A  36      -0.855  -4.708 -21.666  1.00  0.00              
ATOM    385 3HZ  LYS A  36      -0.129  -6.116 -21.206  1.00  0.00              
ATOM    386  N   ASP A  37      -4.149  -7.391 -14.985  1.00  0.00              
ATOM    387  CA  ASP A  37      -4.687  -6.975 -13.689  1.00  0.00              
ATOM    388  C   ASP A  37      -6.019  -6.231 -13.795  1.00  0.00              
ATOM    389  O   ASP A  37      -6.236  -5.226 -13.109  1.00  0.00              
ATOM    390  CB  ASP A  37      -3.677  -6.054 -12.996  1.00  0.00              
ATOM    391  CG  ASP A  37      -2.353  -6.740 -12.743  1.00  0.00              
ATOM    392  OD1 ASP A  37      -2.356  -7.856 -12.186  1.00  0.00              
ATOM    393  OD2 ASP A  37      -1.306  -6.168 -13.116  1.00  0.00              
ATOM    394  H   ASP A  37      -3.955  -8.369 -15.146  1.00  0.00              
ATOM    395  HA  ASP A  37      -4.899  -7.853 -13.078  1.00  0.00              
ATOM    396 1HB  ASP A  37      -3.528  -5.106 -13.513  1.00  0.00              
ATOM    397 2HB  ASP A  37      -4.194  -5.877 -12.052  1.00  0.00              
ATOM    398  N   GLU A  38      -6.913  -6.722 -14.638  1.00  0.00              
ATOM    399  CA  GLU A  38      -8.198  -6.064 -14.797  1.00  0.00              
ATOM    400  C   GLU A  38      -9.336  -7.074 -14.877  1.00  0.00              
ATOM    401  O   GLU A  38      -9.128  -8.256 -15.178  1.00  0.00              
ATOM    402  CB  GLU A  38      -8.191  -5.179 -16.045  1.00  0.00              
ATOM    403  CG  GLU A  38      -8.023  -5.939 -17.354  1.00  0.00              
ATOM    404  CD  GLU A  38      -7.916  -4.998 -18.522  1.00  0.00              
ATOM    405  OE1 GLU A  38      -7.958  -3.810 -18.309  1.00  0.00              
ATOM    406  OE2 GLU A  38      -7.680  -5.462 -19.612  1.00  0.00              
ATOM    407  H   GLU A  38      -6.716  -7.553 -15.178  1.00  0.00              
ATOM    408  HA  GLU A  38      -8.404  -5.440 -13.927  1.00  0.00              
ATOM    409 1HB  GLU A  38      -9.138  -4.640 -16.059  1.00  0.00              
ATOM    410 2HB  GLU A  38      -7.371  -4.471 -15.930  1.00  0.00              
ATOM    411 1HG  GLU A  38      -7.170  -6.617 -17.355  1.00  0.00              
ATOM    412 2HG  GLU A  38      -8.944  -6.515 -17.435  1.00  0.00              
ATOM    413  N   PHE A  39     -10.535  -6.571 -14.610  1.00  0.00              
ATOM    414  CA  PHE A  39     -11.760  -7.354 -14.659  1.00  0.00              
ATOM    415  C   PHE A  39     -12.889  -6.397 -15.010  1.00  0.00              
ATOM    416  O   PHE A  39     -13.040  -5.352 -14.390  1.00  0.00              
ATOM    417  CB  PHE A  39     -12.091  -8.010 -13.315  1.00  0.00              
ATOM    418  CG  PHE A  39     -13.412  -8.749 -13.328  1.00  0.00              
ATOM    419  CD1 PHE A  39     -13.492 -10.059 -13.814  1.00  0.00              
ATOM    420  CD2 PHE A  39     -14.582  -8.119 -12.912  1.00  0.00              
ATOM    421  CE1 PHE A  39     -14.715 -10.730 -13.885  1.00  0.00              
ATOM    422  CE2 PHE A  39     -15.820  -8.782 -12.981  1.00  0.00              
ATOM    423  CZ  PHE A  39     -15.882 -10.090 -13.468  1.00  0.00              
ATOM    424  H   PHE A  39     -10.586  -5.593 -14.361  1.00  0.00              
ATOM    425  HA  PHE A  39     -11.682  -8.115 -15.437  1.00  0.00              
ATOM    426 1HB  PHE A  39     -11.322  -8.734 -13.052  1.00  0.00              
ATOM    427 2HB  PHE A  39     -12.157  -7.252 -12.535  1.00  0.00              
ATOM    428  HD1 PHE A  39     -12.583 -10.562 -14.141  1.00  0.00              
ATOM    429  HD2 PHE A  39     -14.532  -7.098 -12.532  1.00  0.00              
ATOM    430  HE1 PHE A  39     -14.755 -11.750 -14.266  1.00  0.00              
ATOM    431  HE2 PHE A  39     -16.729  -8.279 -12.655  1.00  0.00              
ATOM    432  HZ  PHE A  39     -16.839 -10.608 -13.524  1.00  0.00              
ATOM    433  N   VAL A  40     -13.668  -6.732 -16.025  1.00  0.00              
ATOM    434  CA  VAL A  40     -14.818  -5.901 -16.387  1.00  0.00              
ATOM    435  C   VAL A  40     -16.007  -6.829 -16.568  1.00  0.00              
ATOM    436  O   VAL A  40     -15.832  -8.019 -16.813  1.00  0.00              
ATOM    437  CB  VAL A  40     -14.585  -5.089 -17.675  1.00  0.00              
ATOM    438  CG1 VAL A  40     -13.428  -4.118 -17.490  1.00  0.00              
ATOM    439  CG2 VAL A  40     -14.316  -6.018 -18.849  1.00  0.00              
ATOM    440  H   VAL A  40     -13.477  -7.567 -16.561  1.00  0.00              
ATOM    441  HA  VAL A  40     -15.068  -5.200 -15.589  1.00  0.00              
ATOM    442  HB  VAL A  40     -15.492  -4.533 -17.913  1.00  0.00              
ATOM    443 1HG1 VAL A  40     -13.278  -3.552 -18.410  1.00  0.00              
ATOM    444 2HG1 VAL A  40     -13.657  -3.431 -16.676  1.00  0.00              
ATOM    445 3HG1 VAL A  40     -12.521  -4.673 -17.254  1.00  0.00              
ATOM    446 1HG2 VAL A  40     -14.154  -5.428 -19.751  1.00  0.00              
ATOM    447 2HG2 VAL A  40     -13.428  -6.617 -18.642  1.00  0.00              
ATOM    448 3HG2 VAL A  40     -15.172  -6.677 -18.996  1.00  0.00              
ATOM    449  N   GLU A  41     -17.208  -6.285 -16.415  1.00  0.00              
ATOM    450  CA  GLU A  41     -18.425  -7.052 -16.638  1.00  0.00              
ATOM    451  C   GLU A  41     -18.767  -6.898 -18.117  1.00  0.00              
ATOM    452  O   GLU A  41     -19.302  -5.864 -18.535  1.00  0.00              
ATOM    453  CB  GLU A  41     -19.573  -6.569 -15.748  1.00  0.00              
ATOM    454  CG  GLU A  41     -19.328  -6.745 -14.256  1.00  0.00              
ATOM    455  CD  GLU A  41     -20.475  -6.207 -13.447  1.00  0.00              
ATOM    456  OE1 GLU A  41     -21.404  -5.703 -14.031  1.00  0.00              
ATOM    457  OE2 GLU A  41     -20.477  -6.399 -12.254  1.00  0.00              
ATOM    458  H   GLU A  41     -17.281  -5.316 -16.137  1.00  0.00              
ATOM    459  HA  GLU A  41     -18.245  -8.104 -16.414  1.00  0.00              
ATOM    460 1HB  GLU A  41     -19.723  -5.512 -15.968  1.00  0.00              
ATOM    461 2HB  GLU A  41     -20.460  -7.131 -16.039  1.00  0.00              
ATOM    462 1HG  GLU A  41     -19.134  -7.778 -13.967  1.00  0.00              
ATOM    463 2HG  GLU A  41     -18.439  -6.144 -14.069  1.00  0.00              
ATOM    464  N   ASP A  42     -18.451  -7.913 -18.912  1.00  0.00              
ATOM    465  CA  ASP A  42     -18.721  -7.842 -20.340  1.00  0.00              
ATOM    466  C   ASP A  42     -18.942  -9.208 -20.967  1.00  0.00              
ATOM    467  O   ASP A  42     -18.542 -10.233 -20.420  1.00  0.00              
ATOM    468  CB  ASP A  42     -17.573  -7.126 -21.056  1.00  0.00              
ATOM    469  CG  ASP A  42     -17.944  -6.545 -22.414  1.00  0.00              
ATOM    470  OD1 ASP A  42     -19.091  -6.636 -22.784  1.00  0.00              
ATOM    471  OD2 ASP A  42     -17.122  -5.881 -22.998  1.00  0.00              
ATOM    472  H   ASP A  42     -18.020  -8.745 -18.533  1.00  0.00              
ATOM    473  HA  ASP A  42     -19.644  -7.289 -20.514  1.00  0.00              
ATOM    474 1HB  ASP A  42     -17.096  -6.356 -20.450  1.00  0.00              
ATOM    475 2HB  ASP A  42     -16.884  -7.960 -21.195  1.00  0.00              
ATOM    476  N   TYR A  43     -19.585  -9.203 -22.127  1.00  0.00              
ATOM    477  CA  TYR A  43     -19.916 -10.425 -22.845  1.00  0.00              
ATOM    478  C   TYR A  43     -19.130 -10.494 -24.141  1.00  0.00              
ATOM    479  O   TYR A  43     -19.538  -9.916 -25.150  1.00  0.00              
ATOM    480  CB  TYR A  43     -21.418 -10.500 -23.128  1.00  0.00              
ATOM    481  CG  TYR A  43     -21.850 -11.782 -23.806  1.00  0.00              
ATOM    482  CD1 TYR A  43     -21.855 -12.986 -23.117  1.00  0.00              
ATOM    483  CD2 TYR A  43     -22.253 -11.783 -25.133  1.00  0.00              
ATOM    484  CE1 TYR A  43     -22.248 -14.159 -23.731  1.00  0.00              
ATOM    485  CE2 TYR A  43     -22.649 -12.950 -25.757  1.00  0.00              
ATOM    486  CZ  TYR A  43     -22.645 -14.137 -25.052  1.00  0.00              
ATOM    487  OH  TYR A  43     -23.039 -15.302 -25.669  1.00  0.00              
ATOM    488  H   TYR A  43     -19.853  -8.313 -22.522  1.00  0.00              
ATOM    489  HA  TYR A  43     -19.635 -11.293 -22.248  1.00  0.00              
ATOM    490 1HB  TYR A  43     -21.932 -10.404 -22.171  1.00  0.00              
ATOM    491 2HB  TYR A  43     -21.669  -9.651 -23.763  1.00  0.00              
ATOM    492  HD1 TYR A  43     -21.540 -12.996 -22.073  1.00  0.00              
ATOM    493  HD2 TYR A  43     -22.254 -10.843 -25.684  1.00  0.00              
ATOM    494  HE1 TYR A  43     -22.246 -15.098 -23.177  1.00  0.00              
ATOM    495  HE2 TYR A  43     -22.962 -12.931 -26.801  1.00  0.00              
ATOM    496  HH  TYR A  43     -23.295 -15.174 -26.586  1.00  0.00              
ATOM    497  N   GLU A  44     -17.993 -11.185 -24.109  1.00  0.00              
ATOM    498  CA  GLU A  44     -17.172 -11.325 -25.305  1.00  0.00              
ATOM    499  C   GLU A  44     -16.775 -12.772 -25.573  1.00  0.00              
ATOM    500  O   GLU A  44     -15.721 -13.223 -25.136  1.00  0.00              
ATOM    501  CB  GLU A  44     -15.917 -10.457 -25.186  1.00  0.00              
ATOM    502  CG  GLU A  44     -16.187  -8.959 -25.186  1.00  0.00              
ATOM    503  CD  GLU A  44     -14.909  -8.174 -25.088  1.00  0.00              
ATOM    504  OE1 GLU A  44     -13.863  -8.776 -25.082  1.00  0.00              
ATOM    505  OE2 GLU A  44     -14.971  -6.967 -25.131  1.00  0.00              
ATOM    506  H   GLU A  44     -17.690 -11.620 -23.250  1.00  0.00              
ATOM    507  HA  GLU A  44     -17.738 -11.007 -26.181  1.00  0.00              
ATOM    508 1HB  GLU A  44     -15.424 -10.736 -24.255  1.00  0.00              
ATOM    509 2HB  GLU A  44     -15.274 -10.709 -26.029  1.00  0.00              
ATOM    510 1HG  GLU A  44     -16.754  -8.620 -26.053  1.00  0.00              
ATOM    511 2HG  GLU A  44     -16.778  -8.805 -24.284  1.00  0.00              
ATOM    512  N   PRO A  45     -17.618 -13.519 -26.304  1.00  0.00              
ATOM    513  CA  PRO A  45     -17.332 -14.917 -26.639  1.00  0.00              
ATOM    514  C   PRO A  45     -15.997 -15.051 -27.367  1.00  0.00              
ATOM    515  O   PRO A  45     -15.702 -14.299 -28.295  1.00  0.00              
ATOM    516  CB  PRO A  45     -18.511 -15.341 -27.521  1.00  0.00              
ATOM    517  CG  PRO A  45     -19.619 -14.426 -27.124  1.00  0.00              
ATOM    518  CD  PRO A  45     -18.960 -13.106 -26.826  1.00  0.00              
ATOM    519  HA  PRO A  45     -17.234 -15.556 -25.749  1.00  0.00              
ATOM    520 1HB  PRO A  45     -18.273 -15.237 -28.590  1.00  0.00              
ATOM    521 2HB  PRO A  45     -18.783 -16.393 -27.352  1.00  0.00              
ATOM    522 1HG  PRO A  45     -20.360 -14.325 -27.930  1.00  0.00              
ATOM    523 2HG  PRO A  45     -20.154 -14.809 -26.241  1.00  0.00              
ATOM    524 1HD  PRO A  45     -18.861 -12.479 -27.725  1.00  0.00              
ATOM    525 2HD  PRO A  45     -19.520 -12.519 -26.084  1.00  0.00              
ATOM    526  N   THR A  46     -15.200 -16.020 -26.940  1.00  0.00              
ATOM    527  CA  THR A  46     -13.901 -16.285 -27.543  1.00  0.00              
ATOM    528  C   THR A  46     -13.927 -17.314 -28.666  1.00  0.00              
ATOM    529  O   THR A  46     -14.327 -18.455 -28.463  1.00  0.00              
ATOM    530  CB  THR A  46     -12.896 -16.759 -26.477  1.00  0.00              
ATOM    531  OG1 THR A  46     -12.605 -15.681 -25.578  1.00  0.00              
ATOM    532  CG2 THR A  46     -11.606 -17.229 -27.132  1.00  0.00              
ATOM    533  H   THR A  46     -15.511 -16.594 -26.168  1.00  0.00              
ATOM    534  HA  THR A  46     -13.522 -15.378 -28.015  1.00  0.00              
ATOM    535  HB  THR A  46     -13.337 -17.581 -25.914  1.00  0.00              
ATOM    536  HG1 THR A  46     -11.963 -15.092 -25.981  1.00  0.00              
ATOM    537 1HG2 THR A  46     -10.908 -17.560 -26.363  1.00  0.00              
ATOM    538 2HG2 THR A  46     -11.822 -18.056 -27.808  1.00  0.00              
ATOM    539 3HG2 THR A  46     -11.164 -16.407 -27.694  1.00  0.00              
ATOM    540  N   THR A  47     -13.502 -16.896 -29.853  1.00  0.00              
ATOM    541  CA  THR A  47     -13.315 -17.815 -30.968  1.00  0.00              
ATOM    542  C   THR A  47     -11.956 -18.427 -30.640  1.00  0.00              
ATOM    543  O   THR A  47     -11.843 -19.627 -30.417  1.00  0.00              
ATOM    544  CB  THR A  47     -13.310 -17.134 -32.349  1.00  0.00              
ATOM    545  OG1 THR A  47     -12.267 -16.152 -32.397  1.00  0.00              
ATOM    546  CG2 THR A  47     -14.647 -16.462 -32.618  1.00  0.00              
ATOM    547  H   THR A  47     -13.304 -15.914 -29.986  1.00  0.00              
ATOM    548  HA  THR A  47     -14.115 -18.556 -30.974  1.00  0.00              
ATOM    549  HB  THR A  47     -13.122 -17.887 -33.115  1.00  0.00              
ATOM    550  HG1 THR A  47     -12.054 -15.956 -33.313  1.00  0.00              
ATOM    551 1HG2 THR A  47     -14.624 -15.987 -33.599  1.00  0.00              
ATOM    552 2HG2 THR A  47     -15.441 -17.208 -32.594  1.00  0.00              
ATOM    553 3HG2 THR A  47     -14.834 -15.708 -31.854  1.00  0.00              
ATOM    554  N   ALA A  48     -10.933 -17.578 -30.589  1.00  0.00              
ATOM    555  CA  ALA A  48      -9.591 -17.970 -30.161  1.00  0.00              
ATOM    556  C   ALA A  48      -8.802 -16.694 -29.873  1.00  0.00              
ATOM    557  O   ALA A  48      -8.700 -15.816 -30.729  1.00  0.00              
ATOM    558  CB  ALA A  48      -8.889 -18.800 -31.243  1.00  0.00              
ATOM    559  H   ALA A  48     -11.103 -16.620 -30.860  1.00  0.00              
ATOM    560  HA  ALA A  48      -9.674 -18.560 -29.248  1.00  0.00              
ATOM    561 1HB  ALA A  48      -7.892 -19.077 -30.898  1.00  0.00              
ATOM    562 2HB  ALA A  48      -9.467 -19.701 -31.444  1.00  0.00              
ATOM    563 3HB  ALA A  48      -8.805 -18.212 -32.155  1.00  0.00              
ATOM    564  N   ASP A  49      -8.262 -16.593 -28.659  1.00  0.00              
ATOM    565  CA  ASP A  49      -7.466 -15.431 -28.258  1.00  0.00              
ATOM    566  C   ASP A  49      -6.054 -15.860 -27.866  1.00  0.00              
ATOM    567  O   ASP A  49      -5.864 -16.923 -27.262  1.00  0.00              
ATOM    568  CB  ASP A  49      -8.135 -14.689 -27.098  1.00  0.00              
ATOM    569  CG  ASP A  49      -9.544 -14.195 -27.396  1.00  0.00              
ATOM    570  OD1 ASP A  49      -9.935 -14.229 -28.539  1.00  0.00              
ATOM    571  OD2 ASP A  49     -10.270 -13.936 -26.467  1.00  0.00              
ATOM    572  H   ASP A  49      -8.408 -17.341 -27.997  1.00  0.00              
ATOM    573  HA  ASP A  49      -7.368 -14.743 -29.098  1.00  0.00              
ATOM    574 1HB  ASP A  49      -8.138 -15.254 -26.166  1.00  0.00              
ATOM    575 2HB  ASP A  49      -7.463 -13.835 -27.004  1.00  0.00              
ATOM    576  N   SER A  50      -5.072 -15.024 -28.200  1.00  0.00              
ATOM    577  CA  SER A  50      -3.671 -15.296 -27.870  1.00  0.00              
ATOM    578  C   SER A  50      -3.052 -14.200 -27.014  1.00  0.00              
ATOM    579  O   SER A  50      -3.114 -13.009 -27.346  1.00  0.00              
ATOM    580  CB  SER A  50      -2.866 -15.475 -29.143  1.00  0.00              
ATOM    581  OG  SER A  50      -1.507 -15.690 -28.880  1.00  0.00              
ATOM    582  H   SER A  50      -5.304 -14.177 -28.697  1.00  0.00              
ATOM    583  HA  SER A  50      -3.521 -16.259 -27.379  1.00  0.00              
ATOM    584 1HB  SER A  50      -3.262 -16.332 -29.687  1.00  0.00              
ATOM    585 2HB  SER A  50      -2.972 -14.578 -29.752  1.00  0.00              
ATOM    586  HG  SER A  50      -1.035 -15.798 -29.709  1.00  0.00              
ATOM    587  N   TYR A  51      -2.435 -14.629 -25.917  1.00  0.00              
ATOM    588  CA  TYR A  51      -1.705 -13.750 -25.024  1.00  0.00              
ATOM    589  C   TYR A  51      -0.342 -14.367 -24.750  1.00  0.00              
ATOM    590  O   TYR A  51      -0.186 -15.587 -24.778  1.00  0.00              
ATOM    591  CB  TYR A  51      -2.473 -13.525 -23.719  1.00  0.00              
ATOM    592  CG  TYR A  51      -3.816 -12.856 -23.906  1.00  0.00              
ATOM    593  CD1 TYR A  51      -4.962 -13.606 -24.127  1.00  0.00              
ATOM    594  CD2 TYR A  51      -3.935 -11.475 -23.860  1.00  0.00              
ATOM    595  CE1 TYR A  51      -6.191 -12.999 -24.299  1.00  0.00              
ATOM    596  CE2 TYR A  51      -5.159 -10.857 -24.029  1.00  0.00              
ATOM    597  CZ  TYR A  51      -6.285 -11.623 -24.249  1.00  0.00              
ATOM    598  OH  TYR A  51      -7.507 -11.013 -24.418  1.00  0.00              
ATOM    599  H   TYR A  51      -2.482 -15.616 -25.705  1.00  0.00              
ATOM    600  HA  TYR A  51      -1.552 -12.782 -25.501  1.00  0.00              
ATOM    601 1HB  TYR A  51      -2.616 -14.503 -23.256  1.00  0.00              
ATOM    602 2HB  TYR A  51      -1.845 -12.907 -23.078  1.00  0.00              
ATOM    603  HD1 TYR A  51      -4.880 -14.692 -24.165  1.00  0.00              
ATOM    604  HD2 TYR A  51      -3.041 -10.875 -23.686  1.00  0.00              
ATOM    605  HE1 TYR A  51      -7.083 -13.601 -24.472  1.00  0.00              
ATOM    606  HE2 TYR A  51      -5.231  -9.770 -23.990  1.00  0.00              
ATOM    607  HH  TYR A  51      -8.222 -11.638 -24.564  1.00  0.00              
ATOM    608  N   PHE A  52       0.646 -13.520 -24.493  1.00  0.00              
ATOM    609  CA  PHE A  52       1.971 -13.999 -24.157  1.00  0.00              
ATOM    610  C   PHE A  52       2.716 -12.889 -23.456  1.00  0.00              
ATOM    611  O   PHE A  52       2.620 -11.722 -23.844  1.00  0.00              
ATOM    612  CB  PHE A  52       2.729 -14.457 -25.404  1.00  0.00              
ATOM    613  CG  PHE A  52       3.086 -13.339 -26.342  1.00  0.00              
ATOM    614  CD1 PHE A  52       4.308 -12.691 -26.238  1.00  0.00              
ATOM    615  CD2 PHE A  52       2.201 -12.932 -27.328  1.00  0.00              
ATOM    616  CE1 PHE A  52       4.637 -11.662 -27.099  1.00  0.00              
ATOM    617  CE2 PHE A  52       2.528 -11.904 -28.192  1.00  0.00              
ATOM    618  CZ  PHE A  52       3.748 -11.269 -28.076  1.00  0.00              
ATOM    619  H   PHE A  52       0.477 -12.525 -24.531  1.00  0.00              
ATOM    620  HA  PHE A  52       1.896 -14.846 -23.474  1.00  0.00              
ATOM    621 1HB  PHE A  52       3.665 -14.937 -25.120  1.00  0.00              
ATOM    622 2HB  PHE A  52       2.121 -15.159 -25.974  1.00  0.00              
ATOM    623  HD1 PHE A  52       5.012 -13.003 -25.466  1.00  0.00              
ATOM    624  HD2 PHE A  52       1.237 -13.434 -27.419  1.00  0.00              
ATOM    625  HE1 PHE A  52       5.601 -11.162 -27.006  1.00  0.00              
ATOM    626  HE2 PHE A  52       1.824 -11.595 -28.963  1.00  0.00              
ATOM    627  HZ  PHE A  52       4.006 -10.457 -28.755  1.00  0.00              
ATOM    628  N   LYS A  53       3.442 -13.251 -22.405  1.00  0.00              
ATOM    629  CA  LYS A  53       4.293 -12.293 -21.724  1.00  0.00              
ATOM    630  C   LYS A  53       5.335 -13.001 -20.877  1.00  0.00              
ATOM    631  O   LYS A  53       5.234 -14.208 -20.624  1.00  0.00              
ATOM    632  CB  LYS A  53       3.467 -11.356 -20.840  1.00  0.00              
ATOM    633  CG  LYS A  53       2.778 -11.996 -19.647  1.00  0.00              
ATOM    634  CD  LYS A  53       2.124 -10.899 -18.789  1.00  0.00              
ATOM    635  CE  LYS A  53       1.329 -11.455 -17.616  1.00  0.00              
ATOM    636  NZ  LYS A  53       0.792 -10.344 -16.747  1.00  0.00              
ATOM    637  H   LYS A  53       3.408 -14.203 -22.069  1.00  0.00              
ATOM    638  HA  LYS A  53       4.837 -11.696 -22.457  1.00  0.00              
ATOM    639 1HB  LYS A  53       4.143 -10.581 -20.476  1.00  0.00              
ATOM    640 2HB  LYS A  53       2.706 -10.903 -21.477  1.00  0.00              
ATOM    641 1HG  LYS A  53       2.025 -12.693 -20.015  1.00  0.00              
ATOM    642 2HG  LYS A  53       3.523 -12.539 -19.068  1.00  0.00              
ATOM    643 1HD  LYS A  53       2.908 -10.247 -18.402  1.00  0.00              
ATOM    644 2HD  LYS A  53       1.451 -10.320 -19.421  1.00  0.00              
ATOM    645 1HE  LYS A  53       0.505 -12.046 -18.011  1.00  0.00              
ATOM    646 2HE  LYS A  53       1.987 -12.096 -17.031  1.00  0.00              
ATOM    647 1HZ  LYS A  53       0.270 -10.740 -15.978  1.00  0.00              
ATOM    648 2HZ  LYS A  53       1.561  -9.797 -16.386  1.00  0.00              
ATOM    649 3HZ  LYS A  53       0.186  -9.751 -17.296  1.00  0.00              
ATOM    650  N   LYS A  54       6.342 -12.242 -20.455  1.00  0.00              
ATOM    651  CA  LYS A  54       7.381 -12.766 -19.591  1.00  0.00              
ATOM    652  C   LYS A  54       6.919 -12.661 -18.149  1.00  0.00              
ATOM    653  O   LYS A  54       6.365 -11.649 -17.738  1.00  0.00              
ATOM    654  CB  LYS A  54       8.675 -11.963 -19.746  1.00  0.00              
ATOM    655  CG  LYS A  54       9.360 -12.112 -21.091  1.00  0.00              
ATOM    656  CD  LYS A  54      10.608 -11.246 -21.142  1.00  0.00              
ATOM    657  CE  LYS A  54      11.301 -11.345 -22.492  1.00  0.00              
ATOM    658  NZ  LYS A  54      12.516 -10.475 -22.544  1.00  0.00              
ATOM    659  H   LYS A  54       6.383 -11.275 -20.744  1.00  0.00              
ATOM    660  HA  LYS A  54       7.550 -13.820 -19.815  1.00  0.00              
ATOM    661 1HB  LYS A  54       8.422 -10.915 -19.588  1.00  0.00              
ATOM    662 2HB  LYS A  54       9.354 -12.294 -18.960  1.00  0.00              
ATOM    663 1HG  LYS A  54       9.626 -13.161 -21.229  1.00  0.00              
ATOM    664 2HG  LYS A  54       8.662 -11.810 -21.870  1.00  0.00              
ATOM    665 1HD  LYS A  54      10.319 -10.211 -20.957  1.00  0.00              
ATOM    666 2HD  LYS A  54      11.292 -11.576 -20.360  1.00  0.00              
ATOM    667 1HE  LYS A  54      11.584 -12.384 -22.656  1.00  0.00              
ATOM    668 2HE  LYS A  54      10.594 -11.036 -23.262  1.00  0.00              
ATOM    669 1HZ  LYS A  54      12.954 -10.561 -23.450  1.00  0.00              
ATOM    670 2HZ  LYS A  54      12.249  -9.513 -22.389  1.00  0.00              
ATOM    671 3HZ  LYS A  54      13.167 -10.762 -21.827  1.00  0.00              
ATOM    672  N   VAL A  55       7.150 -13.718 -17.388  1.00  0.00              
ATOM    673  CA  VAL A  55       6.754 -13.757 -15.995  1.00  0.00              
ATOM    674  C   VAL A  55       7.961 -14.332 -15.266  1.00  0.00              
ATOM    675  O   VAL A  55       8.867 -14.863 -15.901  1.00  0.00              
ATOM    676  CB  VAL A  55       5.510 -14.670 -15.779  1.00  0.00              
ATOM    677  CG1 VAL A  55       4.306 -14.096 -16.524  1.00  0.00              
ATOM    678  CG2 VAL A  55       5.797 -16.081 -16.273  1.00  0.00              
ATOM    679  H   VAL A  55       7.613 -14.520 -17.790  1.00  0.00              
ATOM    680  HA  VAL A  55       6.551 -12.756 -15.612  1.00  0.00              
ATOM    681  HB  VAL A  55       5.306 -14.744 -14.710  1.00  0.00              
ATOM    682 1HG1 VAL A  55       3.440 -14.740 -16.369  1.00  0.00              
ATOM    683 2HG1 VAL A  55       4.086 -13.096 -16.147  1.00  0.00              
ATOM    684 3HG1 VAL A  55       4.530 -14.041 -17.589  1.00  0.00              
ATOM    685 1HG2 VAL A  55       4.920 -16.707 -16.116  1.00  0.00              
ATOM    686 2HG2 VAL A  55       6.036 -16.051 -17.337  1.00  0.00              
ATOM    687 3HG2 VAL A  55       6.643 -16.495 -15.723  1.00  0.00              
ATOM    688  N   VAL A  56       7.981 -14.214 -13.947  1.00  0.00              
ATOM    689  CA  VAL A  56       9.073 -14.755 -13.157  1.00  0.00              
ATOM    690  C   VAL A  56       8.530 -15.859 -12.272  1.00  0.00              
ATOM    691  O   VAL A  56       7.741 -15.602 -11.365  1.00  0.00              
ATOM    692  CB  VAL A  56       9.754 -13.681 -12.288  1.00  0.00              
ATOM    693  CG1 VAL A  56      10.864 -14.298 -11.451  1.00  0.00              
ATOM    694  CG2 VAL A  56      10.304 -12.562 -13.159  1.00  0.00              
ATOM    695  H   VAL A  56       7.224 -13.737 -13.479  1.00  0.00              
ATOM    696  HA  VAL A  56       9.833 -15.212 -13.792  1.00  0.00              
ATOM    697  HB  VAL A  56       9.009 -13.234 -11.630  1.00  0.00              
ATOM    698 1HG1 VAL A  56      11.335 -13.525 -10.843  1.00  0.00              
ATOM    699 2HG1 VAL A  56      10.446 -15.066 -10.801  1.00  0.00              
ATOM    700 3HG1 VAL A  56      11.610 -14.745 -12.109  1.00  0.00              
ATOM    701 1HG2 VAL A  56      10.781 -11.811 -12.529  1.00  0.00              
ATOM    702 2HG2 VAL A  56      11.036 -12.970 -13.855  1.00  0.00              
ATOM    703 3HG2 VAL A  56       9.489 -12.101 -13.717  1.00  0.00              
ATOM    704  N   LEU A  57       8.945 -17.091 -12.550  1.00  0.00              
ATOM    705  CA  LEU A  57       8.452 -18.250 -11.815  1.00  0.00              
ATOM    706  C   LEU A  57       9.482 -18.720 -10.802  1.00  0.00              
ATOM    707  O   LEU A  57      10.519 -19.270 -11.169  1.00  0.00              
ATOM    708  CB  LEU A  57       8.131 -19.395 -12.778  1.00  0.00              
ATOM    709  CG  LEU A  57       7.635 -20.670 -12.095  1.00  0.00              
ATOM    710  CD1 LEU A  57       6.313 -20.406 -11.381  1.00  0.00              
ATOM    711  CD2 LEU A  57       7.485 -21.769 -13.127  1.00  0.00              
ATOM    712  H   LEU A  57       9.620 -17.228 -13.289  1.00  0.00              
ATOM    713  HA  LEU A  57       7.560 -17.974 -11.254  1.00  0.00              
ATOM    714 1HB  LEU A  57       7.325 -18.929 -13.344  1.00  0.00              
ATOM    715 2HB  LEU A  57       8.966 -19.608 -13.445  1.00  0.00              
ATOM    716  HG  LEU A  57       8.406 -20.979 -11.388  1.00  0.00              
ATOM    717 1HD1 LEU A  57       5.970 -21.320 -10.899  1.00  0.00              
ATOM    718 2HD1 LEU A  57       6.455 -19.630 -10.628  1.00  0.00              
ATOM    719 3HD1 LEU A  57       5.568 -20.078 -12.106  1.00  0.00              
ATOM    720 1HD2 LEU A  57       7.132 -22.679 -12.641  1.00  0.00              
ATOM    721 2HD2 LEU A  57       6.766 -21.460 -13.885  1.00  0.00              
ATOM    722 3HD2 LEU A  57       8.449 -21.960 -13.599  1.00  0.00              
ATOM    723  N   ASP A  58       9.176 -18.518  -9.526  1.00  0.00              
ATOM    724  CA  ASP A  58      10.062 -18.950  -8.460  1.00  0.00              
ATOM    725  C   ASP A  58      11.473 -18.401  -8.676  1.00  0.00              
ATOM    726  O   ASP A  58      12.467 -19.108  -8.502  1.00  0.00              
ATOM    727  CB  ASP A  58      10.069 -20.480  -8.371  1.00  0.00              
ATOM    728  CG  ASP A  58       8.716 -21.039  -7.950  1.00  0.00              
ATOM    729  OD1 ASP A  58       8.132 -20.490  -6.989  1.00  0.00              
ATOM    730  OD2 ASP A  58       8.237 -22.021  -8.560  1.00  0.00              
ATOM    731  H   ASP A  58       8.310 -18.055  -9.289  1.00  0.00              
ATOM    732  HA  ASP A  58       9.713 -18.554  -7.506  1.00  0.00              
ATOM    733 1HB  ASP A  58      10.422 -20.966  -9.281  1.00  0.00              
ATOM    734 2HB  ASP A  58      10.800 -20.622  -7.575  1.00  0.00              
ATOM    735  N   GLY A  59      11.539 -17.133  -9.080  1.00  0.00              
ATOM    736  CA  GLY A  59      12.810 -16.474  -9.329  1.00  0.00              
ATOM    737  C   GLY A  59      13.414 -16.661 -10.707  1.00  0.00              
ATOM    738  O   GLY A  59      14.422 -16.035 -11.036  1.00  0.00              
ATOM    739  H   GLY A  59      10.682 -16.616  -9.216  1.00  0.00              
ATOM    740 1HA  GLY A  59      12.686 -15.399  -9.194  1.00  0.00              
ATOM    741 2HA  GLY A  59      13.549 -16.845  -8.620  1.00  0.00              
ATOM    742  N   GLU A  60      12.813 -17.523 -11.519  1.00  0.00              
ATOM    743  CA  GLU A  60      13.310 -17.730 -12.870  1.00  0.00              
ATOM    744  C   GLU A  60      12.431 -17.108 -13.941  1.00  0.00              
ATOM    745  O   GLU A  60      11.272 -17.488 -14.130  1.00  0.00              
ATOM    746  CB  GLU A  60      13.466 -19.228 -13.143  1.00  0.00              
ATOM    747  CG  GLU A  60      14.009 -19.563 -14.524  1.00  0.00              
ATOM    748  CD  GLU A  60      14.142 -21.048 -14.714  1.00  0.00              
ATOM    749  OE1 GLU A  60      13.812 -21.775 -13.808  1.00  0.00              
ATOM    750  OE2 GLU A  60      14.467 -21.461 -15.802  1.00  0.00              
ATOM    751  H   GLU A  60      12.004 -18.043 -11.207  1.00  0.00              
ATOM    752  HA  GLU A  60      14.281 -17.247 -12.985  1.00  0.00              
ATOM    753 1HB  GLU A  60      14.141 -19.621 -12.382  1.00  0.00              
ATOM    754 2HB  GLU A  60      12.480 -19.678 -13.022  1.00  0.00              
ATOM    755 1HG  GLU A  60      13.415 -19.145 -15.337  1.00  0.00              
ATOM    756 2HG  GLU A  60      14.998 -19.107 -14.528  1.00  0.00              
ATOM    757  N   GLU A  61      12.998 -16.142 -14.649  1.00  0.00              
ATOM    758  CA  GLU A  61      12.259 -15.447 -15.681  1.00  0.00              
ATOM    759  C   GLU A  61      12.001 -16.391 -16.850  1.00  0.00              
ATOM    760  O   GLU A  61      12.933 -16.922 -17.444  1.00  0.00              
ATOM    761  CB  GLU A  61      13.019 -14.204 -16.148  1.00  0.00              
ATOM    762  CG  GLU A  61      12.235 -13.306 -17.095  1.00  0.00              
ATOM    763  CD  GLU A  61      13.029 -12.087 -17.475  1.00  0.00              
ATOM    764  OE1 GLU A  61      14.130 -11.947 -17.000  1.00  0.00              
ATOM    765  OE2 GLU A  61      12.583 -11.354 -18.325  1.00  0.00              
ATOM    766  H   GLU A  61      13.957 -15.882 -14.470  1.00  0.00              
ATOM    767  HA  GLU A  61      11.289 -15.134 -15.294  1.00  0.00              
ATOM    768 1HB  GLU A  61      13.288 -13.641 -15.254  1.00  0.00              
ATOM    769 2HB  GLU A  61      13.925 -14.552 -16.645  1.00  0.00              
ATOM    770 1HG  GLU A  61      11.900 -13.816 -17.997  1.00  0.00              
ATOM    771 2HG  GLU A  61      11.370 -13.006 -16.505  1.00  0.00              
ATOM    772  N   VAL A  62      10.729 -16.611 -17.154  1.00  0.00              
ATOM    773  CA  VAL A  62      10.329 -17.498 -18.238  1.00  0.00              
ATOM    774  C   VAL A  62       9.219 -16.787 -19.008  1.00  0.00              
ATOM    775  O   VAL A  62       8.812 -15.686 -18.651  1.00  0.00              
ATOM    776  CB  VAL A  62       9.745 -18.835 -17.702  1.00  0.00              
ATOM    777  CG1 VAL A  62      10.815 -19.619 -16.936  1.00  0.00              
ATOM    778  CG2 VAL A  62       8.536 -18.551 -16.803  1.00  0.00              
ATOM    779  H   VAL A  62      10.017 -16.143 -16.612  1.00  0.00              
ATOM    780  HA  VAL A  62      11.152 -17.672 -18.932  1.00  0.00              
ATOM    781  HB  VAL A  62       9.389 -19.428 -18.544  1.00  0.00              
ATOM    782 1HG1 VAL A  62      10.389 -20.553 -16.568  1.00  0.00              
ATOM    783 2HG1 VAL A  62      11.650 -19.840 -17.601  1.00  0.00              
ATOM    784 3HG1 VAL A  62      11.169 -19.025 -16.093  1.00  0.00              
ATOM    785 1HG2 VAL A  62       8.131 -19.490 -16.431  1.00  0.00              
ATOM    786 2HG2 VAL A  62       8.847 -17.931 -15.962  1.00  0.00              
ATOM    787 3HG2 VAL A  62       7.771 -18.028 -17.377  1.00  0.00              
ATOM    788  N   GLU A  63       8.739 -17.422 -20.067  1.00  0.00              
ATOM    789  CA  GLU A  63       7.666 -16.857 -20.862  1.00  0.00              
ATOM    790  C   GLU A  63       6.438 -17.736 -20.686  1.00  0.00              
ATOM    791  O   GLU A  63       6.552 -18.952 -20.526  1.00  0.00              
ATOM    792  CB  GLU A  63       8.060 -16.756 -22.337  1.00  0.00              
ATOM    793  CG  GLU A  63       9.196 -15.782 -22.619  1.00  0.00              
ATOM    794  CD  GLU A  63       9.478 -15.684 -24.092  1.00  0.00              
ATOM    795  OE1 GLU A  63       8.844 -16.381 -24.847  1.00  0.00              
ATOM    796  OE2 GLU A  63      10.245 -14.831 -24.474  1.00  0.00              
ATOM    797  H   GLU A  63       9.126 -18.318 -20.329  1.00  0.00              
ATOM    798  HA  GLU A  63       7.428 -15.855 -20.503  1.00  0.00              
ATOM    799 1HB  GLU A  63       8.352 -17.756 -22.658  1.00  0.00              
ATOM    800 2HB  GLU A  63       7.171 -16.443 -22.884  1.00  0.00              
ATOM    801 1HG  GLU A  63       9.023 -14.785 -22.216  1.00  0.00              
ATOM    802 2HG  GLU A  63      10.050 -16.233 -22.116  1.00  0.00              
ATOM    803  N   ILE A  64       5.264 -17.115 -20.694  1.00  0.00              
ATOM    804  CA  ILE A  64       4.025 -17.862 -20.578  1.00  0.00              
ATOM    805  C   ILE A  64       3.162 -17.451 -21.763  1.00  0.00              
ATOM    806  O   ILE A  64       3.086 -16.274 -22.099  1.00  0.00              
ATOM    807  CB  ILE A  64       3.263 -17.527 -19.270  1.00  0.00              
ATOM    808  CG1 ILE A  64       1.995 -18.380 -19.178  1.00  0.00              
ATOM    809  CG2 ILE A  64       2.872 -16.056 -19.244  1.00  0.00              
ATOM    810  CD1 ILE A  64       1.331 -18.335 -17.797  1.00  0.00              
ATOM    811  H   ILE A  64       5.225 -16.110 -20.782  1.00  0.00              
ATOM    812  HA  ILE A  64       4.213 -18.932 -20.660  1.00  0.00              
ATOM    813  HB  ILE A  64       3.905 -17.747 -18.418  1.00  0.00              
ATOM    814 1HG1 ILE A  64       1.300 -18.011 -19.931  1.00  0.00              
ATOM    815 2HG1 ILE A  64       2.277 -19.406 -19.416  1.00  0.00              
ATOM    816 1HG2 ILE A  64       2.338 -15.836 -18.321  1.00  0.00              
ATOM    817 2HG2 ILE A  64       3.769 -15.440 -19.299  1.00  0.00              
ATOM    818 3HG2 ILE A  64       2.229 -15.835 -20.096  1.00  0.00              
ATOM    819 1HD1 ILE A  64       0.438 -18.961 -17.800  1.00  0.00              
ATOM    820 2HD1 ILE A  64       2.029 -18.703 -17.045  1.00  0.00              
ATOM    821 3HD1 ILE A  64       1.052 -17.309 -17.560  1.00  0.00              
ATOM    822  N   SER A  65       2.550 -18.429 -22.413  1.00  0.00              
ATOM    823  CA  SER A  65       1.693 -18.163 -23.548  1.00  0.00              
ATOM    824  C   SER A  65       0.331 -18.683 -23.123  1.00  0.00              
ATOM    825  O   SER A  65       0.215 -19.802 -22.643  1.00  0.00              
ATOM    826  CB  SER A  65       2.195 -18.839 -24.809  1.00  0.00              
ATOM    827  OG  SER A  65       3.416 -18.304 -25.242  1.00  0.00              
ATOM    828  H   SER A  65       2.683 -19.384 -22.110  1.00  0.00              
ATOM    829  HA  SER A  65       1.704 -17.119 -23.864  1.00  0.00              
ATOM    830 1HB  SER A  65       2.326 -19.902 -24.606  1.00  0.00              
ATOM    831 2HB  SER A  65       1.452 -18.709 -25.595  1.00  0.00              
ATOM    832  HG  SER A  65       3.850 -18.931 -25.826  1.00  0.00              
ATOM    833  N   ILE A  66      -0.695 -17.856 -23.281  1.00  0.00              
ATOM    834  CA  ILE A  66      -2.048 -18.272 -22.950  1.00  0.00              
ATOM    835  C   ILE A  66      -2.943 -18.305 -24.181  1.00  0.00              
ATOM    836  O   ILE A  66      -3.123 -17.299 -24.873  1.00  0.00              
ATOM    837  CB  ILE A  66      -2.696 -17.308 -21.921  1.00  0.00              
ATOM    838  CG1 ILE A  66      -1.858 -17.262 -20.641  1.00  0.00              
ATOM    839  CG2 ILE A  66      -4.123 -17.756 -21.621  1.00  0.00              
ATOM    840  CD1 ILE A  66      -2.249 -16.135 -19.670  1.00  0.00              
ATOM    841  H   ILE A  66      -0.540 -16.924 -23.635  1.00  0.00              
ATOM    842  HA  ILE A  66      -2.055 -19.298 -22.583  1.00  0.00              
ATOM    843  HB  ILE A  66      -2.704 -16.300 -22.334  1.00  0.00              
ATOM    844 1HG1 ILE A  66      -1.974 -18.224 -20.142  1.00  0.00              
ATOM    845 2HG1 ILE A  66      -0.817 -17.134 -20.939  1.00  0.00              
ATOM    846 1HG2 ILE A  66      -4.574 -17.076 -20.898  1.00  0.00              
ATOM    847 2HG2 ILE A  66      -4.708 -17.746 -22.540  1.00  0.00              
ATOM    848 3HG2 ILE A  66      -4.110 -18.766 -21.210  1.00  0.00              
ATOM    849 1HD1 ILE A  66      -1.606 -16.172 -18.790  1.00  0.00              
ATOM    850 2HD1 ILE A  66      -2.129 -15.170 -20.164  1.00  0.00              
ATOM    851 3HD1 ILE A  66      -3.286 -16.260 -19.365  1.00  0.00              
ATOM    852  N   LEU A  67      -3.479 -19.482 -24.468  1.00  0.00              
ATOM    853  CA  LEU A  67      -4.349 -19.647 -25.611  1.00  0.00              
ATOM    854  C   LEU A  67      -5.720 -19.838 -24.965  1.00  0.00              
ATOM    855  O   LEU A  67      -5.922 -20.769 -24.181  1.00  0.00              
ATOM    856  CB  LEU A  67      -3.939 -20.835 -26.491  1.00  0.00              
ATOM    857  CG  LEU A  67      -4.850 -21.099 -27.696  1.00  0.00              
ATOM    858  CD1 LEU A  67      -4.793 -19.923 -28.662  1.00  0.00              
ATOM    859  CD2 LEU A  67      -4.420 -22.385 -28.386  1.00  0.00              
ATOM    860  H   LEU A  67      -3.280 -20.280 -23.882  1.00  0.00              
ATOM    861  HA  LEU A  67      -4.316 -18.749 -26.227  1.00  0.00              
ATOM    862 1HB  LEU A  67      -2.967 -20.478 -26.828  1.00  0.00              
ATOM    863 2HB  LEU A  67      -3.809 -21.745 -25.905  1.00  0.00              
ATOM    864  HG  LEU A  67      -5.860 -21.249 -27.312  1.00  0.00              
ATOM    865 1HD1 LEU A  67      -5.444 -20.120 -29.514  1.00  0.00              
ATOM    866 2HD1 LEU A  67      -5.127 -19.019 -28.153  1.00  0.00              
ATOM    867 3HD1 LEU A  67      -3.770 -19.788 -29.010  1.00  0.00              
ATOM    868 1HD2 LEU A  67      -5.069 -22.572 -29.242  1.00  0.00              
ATOM    869 2HD2 LEU A  67      -3.389 -22.289 -28.726  1.00  0.00              
ATOM    870 3HD2 LEU A  67      -4.495 -23.217 -27.686  1.00  0.00              
ATOM    871  N   ASP A  68      -6.632 -18.915 -25.256  1.00  0.00              
ATOM    872  CA  ASP A  68      -8.013 -18.990 -24.791  1.00  0.00              
ATOM    873  C   ASP A  68      -8.760 -19.585 -25.968  1.00  0.00              
ATOM    874  O   ASP A  68      -8.908 -18.942 -27.010  1.00  0.00              
ATOM    875  CB  ASP A  68      -8.577 -17.624 -24.391  1.00  0.00              
ATOM    876  CG  ASP A  68     -10.004 -17.663 -23.862  1.00  0.00              
ATOM    877  OD1 ASP A  68     -10.595 -18.717 -23.881  1.00  0.00              
ATOM    878  OD2 ASP A  68     -10.435 -16.684 -23.301  1.00  0.00              
ATOM    879  H   ASP A  68      -6.347 -18.131 -25.825  1.00  0.00              
ATOM    880  HA  ASP A  68      -8.073 -19.638 -23.916  1.00  0.00              
ATOM    881 1HB  ASP A  68      -7.944 -17.082 -23.688  1.00  0.00              
ATOM    882 2HB  ASP A  68      -8.562 -17.121 -25.358  1.00  0.00              
ATOM    883  N   THR A  69      -9.215 -20.821 -25.798  1.00  0.00              
ATOM    884  CA  THR A  69      -9.912 -21.543 -26.856  1.00  0.00              
ATOM    885  C   THR A  69     -11.423 -21.385 -26.951  1.00  0.00              
ATOM    886  O   THR A  69     -12.080 -20.862 -26.057  1.00  0.00              
ATOM    887  CB  THR A  69      -9.616 -23.049 -26.736  1.00  0.00              
ATOM    888  OG1 THR A  69     -10.136 -23.544 -25.495  1.00  0.00              
ATOM    889  CG2 THR A  69      -8.117 -23.304 -26.790  1.00  0.00              
ATOM    890  H   THR A  69      -9.072 -21.272 -24.906  1.00  0.00              
ATOM    891  HA  THR A  69      -9.581 -21.181 -27.830  1.00  0.00              
ATOM    892  HB  THR A  69     -10.102 -23.573 -27.558  1.00  0.00              
ATOM    893  HG1 THR A  69     -10.238 -24.497 -25.549  1.00  0.00              
ATOM    894 1HG2 THR A  69      -7.927 -24.374 -26.703  1.00  0.00              
ATOM    895 2HG2 THR A  69      -7.720 -22.939 -27.737  1.00  0.00              
ATOM    896 3HG2 THR A  69      -7.630 -22.782 -25.967  1.00  0.00              
ATOM    897  N   ALA A  70     -11.964 -21.897 -28.047  1.00  0.00              
ATOM    898  CA  ALA A  70     -13.389 -21.803 -28.324  1.00  0.00              
ATOM    899  C   ALA A  70     -14.202 -22.573 -27.288  1.00  0.00              
ATOM    900  O   ALA A  70     -13.951 -23.758 -27.036  1.00  0.00              
ATOM    901  CB  ALA A  70     -13.682 -22.343 -29.724  1.00  0.00              
ATOM    902  H   ALA A  70     -11.364 -22.368 -28.710  1.00  0.00              
ATOM    903  HA  ALA A  70     -13.689 -20.757 -28.261  1.00  0.00              
ATOM    904 1HB  ALA A  70     -14.751 -22.270 -29.925  1.00  0.00              
ATOM    905 2HB  ALA A  70     -13.133 -21.758 -30.462  1.00  0.00              
ATOM    906 3HB  ALA A  70     -13.373 -23.386 -29.784  1.00  0.00              
ATOM    907  N   GLY A  71     -15.177 -21.892 -26.694  1.00  0.00              
ATOM    908  CA  GLY A  71     -16.051 -22.536 -25.736  1.00  0.00              
ATOM    909  C   GLY A  71     -17.174 -23.286 -26.420  1.00  0.00              
ATOM    910  O   GLY A  71     -17.781 -24.174 -25.825  1.00  0.00              
ATOM    911  H   GLY A  71     -15.317 -20.915 -26.908  1.00  0.00              
ATOM    912 1HA  GLY A  71     -15.470 -23.241 -25.141  1.00  0.00              
ATOM    913 2HA  GLY A  71     -16.482 -21.779 -25.082  1.00  0.00              
ATOM    914  N   GLN A  72     -17.455 -22.923 -27.668  1.00  0.00              
ATOM    915  CA  GLN A  72     -18.510 -23.568 -28.442  1.00  0.00              
ATOM    916  C   GLN A  72     -18.123 -24.983 -28.856  1.00  0.00              
ATOM    917  O   GLN A  72     -16.941 -25.305 -28.978  1.00  0.00              
ATOM    918  CB  GLN A  72     -18.839 -22.740 -29.687  1.00  0.00              
ATOM    919  CG  GLN A  72     -19.396 -21.359 -29.388  1.00  0.00              
ATOM    920  CD  GLN A  72     -20.703 -21.416 -28.620  1.00  0.00              
ATOM    921  OE1 GLN A  72     -21.641 -22.114 -29.014  1.00  0.00              
ATOM    922  NE2 GLN A  72     -20.774 -20.676 -27.519  1.00  0.00              
ATOM    923  H   GLN A  72     -16.919 -22.178 -28.092  1.00  0.00              
ATOM    924  HA  GLN A  72     -19.405 -23.666 -27.828  1.00  0.00              
ATOM    925 1HB  GLN A  72     -17.915 -22.650 -30.258  1.00  0.00              
ATOM    926 2HB  GLN A  72     -19.566 -23.313 -30.262  1.00  0.00              
ATOM    927 1HG  GLN A  72     -18.791 -20.559 -28.960  1.00  0.00              
ATOM    928 2HG  GLN A  72     -19.618 -21.127 -30.430  1.00  0.00              
ATOM    929 1HE2 GLN A  72     -21.612 -20.672 -26.972  1.00  0.00              
ATOM    930 2HE2 GLN A  72     -19.991 -20.122 -27.237  1.00  0.00              
ATOM    931  N   LYS A  73     -19.129 -25.825 -29.068  1.00  0.00              
ATOM    932  CA  LYS A  73     -18.902 -27.221 -29.421  1.00  0.00              
ATOM    933  C   LYS A  73     -19.071 -27.452 -30.919  1.00  0.00              
ATOM    934  O   LYS A  73     -19.324 -28.573 -31.359  1.00  0.00              
ATOM    935  CB  LYS A  73     -19.852 -28.130 -28.639  1.00  0.00              
ATOM    936  CG  LYS A  73     -19.585 -28.178 -27.141  1.00  0.00              
ATOM    937  CD  LYS A  73     -20.572 -29.093 -26.432  1.00  0.00              
ATOM    938  CE  LYS A  73     -20.318 -29.127 -24.932  1.00  0.00              
ATOM    939  NZ  LYS A  73     -21.296 -29.995 -24.222  1.00  0.00              
ATOM    940  H   LYS A  73     -20.077 -25.488 -28.983  1.00  0.00              
ATOM    941  HA  LYS A  73     -17.876 -27.500 -29.181  1.00  0.00              
ATOM    942 1HB  LYS A  73     -20.863 -27.762 -28.816  1.00  0.00              
ATOM    943 2HB  LYS A  73     -19.753 -29.132 -29.057  1.00  0.00              
ATOM    944 1HG  LYS A  73     -18.570 -28.545 -26.981  1.00  0.00              
ATOM    945 2HG  LYS A  73     -19.673 -27.169 -26.740  1.00  0.00              
ATOM    946 1HD  LYS A  73     -21.582 -28.728 -26.622  1.00  0.00              
ATOM    947 2HD  LYS A  73     -20.468 -30.099 -26.840  1.00  0.00              
ATOM    948 1HE  LYS A  73     -19.311 -29.504 -24.764  1.00  0.00              
ATOM    949 2HE  LYS A  73     -20.393 -28.109 -24.550  1.00  0.00              
ATOM    950 1HZ  LYS A  73     -21.094 -29.990 -23.232  1.00  0.00              
ATOM    951 2HZ  LYS A  73     -22.232 -29.646 -24.376  1.00  0.00              
ATOM    952 3HZ  LYS A  73     -21.227 -30.939 -24.574  1.00  0.00              
ATOM    953  N   SER A  74     -18.928 -26.385 -31.697  1.00  0.00              
ATOM    954  CA  SER A  74     -18.939 -26.492 -33.152  1.00  0.00              
ATOM    955  C   SER A  74     -17.548 -26.832 -33.677  1.00  0.00              
ATOM    956  O   SER A  74     -17.353 -26.994 -34.883  1.00  0.00              
ATOM    957  CB  SER A  74     -19.440 -25.201 -33.770  1.00  0.00              
ATOM    958  OG  SER A  74     -18.564 -24.132 -33.540  1.00  0.00              
ATOM    959  H   SER A  74     -18.809 -25.476 -31.271  1.00  0.00              
ATOM    960  HA  SER A  74     -19.671 -27.209 -33.528  1.00  0.00              
ATOM    961 1HB  SER A  74     -19.546 -25.348 -34.845  1.00  0.00              
ATOM    962 2HB  SER A  74     -20.412 -24.962 -33.340  1.00  0.00              
ATOM    963  HG  SER A  74     -18.916 -23.337 -33.946  1.00  0.00              
ATOM    964  N   ARG A  75     -16.588 -26.934 -32.765  1.00  0.00              
ATOM    965  CA  ARG A  75     -15.197 -27.176 -33.134  1.00  0.00              
ATOM    966  C   ARG A  75     -14.765 -28.577 -32.712  1.00  0.00              
ATOM    967  O   ARG A  75     -15.119 -29.046 -31.630  1.00  0.00              
ATOM    968  CB  ARG A  75     -14.260 -26.111 -32.585  1.00  0.00              
ATOM    969  CG  ARG A  75     -14.542 -24.698 -33.072  1.00  0.00              
ATOM    970  CD  ARG A  75     -14.033 -24.408 -34.437  1.00  0.00              
ATOM    971  NE  ARG A  75     -14.246 -23.039 -34.881  1.00  0.00              
ATOM    972  CZ  ARG A  75     -13.966 -22.584 -36.118  1.00  0.00              
ATOM    973  NH1 ARG A  75     -13.430 -23.371 -37.024  1.00  0.00              
ATOM    974  NH2 ARG A  75     -14.224 -21.317 -36.389  1.00  0.00              
ATOM    975  H   ARG A  75     -16.829 -26.842 -31.788  1.00  0.00              
ATOM    976  HA  ARG A  75     -15.088 -27.124 -34.218  1.00  0.00              
ATOM    977 1HB  ARG A  75     -14.345 -26.140 -31.500  1.00  0.00              
ATOM    978 2HB  ARG A  75     -13.249 -26.395 -32.878  1.00  0.00              
ATOM    979 1HG  ARG A  75     -15.621 -24.541 -33.075  1.00  0.00              
ATOM    980 2HG  ARG A  75     -14.075 -23.994 -32.382  1.00  0.00              
ATOM    981 1HD  ARG A  75     -12.960 -24.596 -34.462  1.00  0.00              
ATOM    982 2HD  ARG A  75     -14.534 -25.063 -35.148  1.00  0.00              
ATOM    983  HE  ARG A  75     -14.615 -22.247 -34.372  1.00  0.00              
ATOM    984 1HH1 ARG A  75     -13.222 -24.333 -36.795  1.00  0.00              
ATOM    985 2HH1 ARG A  75     -13.228 -23.010 -37.945  1.00  0.00              
ATOM    986 1HH2 ARG A  75     -14.621 -20.721 -35.676  1.00  0.00              
ATOM    987 2HH2 ARG A  75     -14.024 -20.950 -37.308  1.00  0.00              
ATOM    988  N   ALA A  76     -13.997 -29.239 -33.571  1.00  0.00              
ATOM    989  CA  ALA A  76     -13.533 -30.594 -33.300  1.00  0.00              
ATOM    990  C   ALA A  76     -12.053 -30.736 -33.635  1.00  0.00              
ATOM    991  O   ALA A  76     -11.225 -30.966 -32.755  1.00  0.00              
ATOM    992  CB  ALA A  76     -14.351 -31.595 -34.105  1.00  0.00              
ATOM    993  H   ALA A  76     -13.727 -28.791 -34.435  1.00  0.00              
ATOM    994  HA  ALA A  76     -13.651 -30.798 -32.236  1.00  0.00              
ATOM    995 1HB  ALA A  76     -13.998 -32.605 -33.894  1.00  0.00              
ATOM    996 2HB  ALA A  76     -15.402 -31.514 -33.826  1.00  0.00              
ATOM    997 3HB  ALA A  76     -14.240 -31.385 -35.167  1.00  0.00              
ATOM    998  N   SER A  77     -11.729 -30.597 -34.917  1.00  0.00              
ATOM    999  CA  SER A  77     -10.355 -30.730 -35.385  1.00  0.00              
ATOM   1000  C   SER A  77      -9.497 -29.588 -34.853  1.00  0.00              
ATOM   1001  O   SER A  77      -8.321 -29.776 -34.536  1.00  0.00              
ATOM   1002  CB  SER A  77     -10.316 -30.765 -36.900  1.00  0.00              
ATOM   1003  OG  SER A  77     -10.733 -29.553 -37.466  1.00  0.00              
ATOM   1004  H   SER A  77     -12.458 -30.393 -35.586  1.00  0.00              
ATOM   1005  HA  SER A  77      -9.904 -31.692 -35.136  1.00  0.00              
ATOM   1006 1HB  SER A  77      -9.294 -30.971 -37.218  1.00  0.00              
ATOM   1007 2HB  SER A  77     -10.971 -31.562 -37.248  1.00  0.00              
ATOM   1008  HG  SER A  77     -10.410 -29.493 -38.368  1.00  0.00              
ATOM   1009  N   LEU A  78     -10.093 -28.404 -34.763  1.00  0.00              
ATOM   1010  CA  LEU A  78      -9.384 -27.227 -34.280  1.00  0.00              
ATOM   1011  C   LEU A  78      -9.131 -27.384 -32.786  1.00  0.00              
ATOM   1012  O   LEU A  78      -8.026 -27.136 -32.302  1.00  0.00              
ATOM   1013  CB  LEU A  78     -10.183 -25.950 -34.570  1.00  0.00              
ATOM   1014  CG  LEU A  78      -9.522 -24.647 -34.105  1.00  0.00              
ATOM   1015  CD1 LEU A  78      -8.184 -24.460 -34.807  1.00  0.00              
ATOM   1016  CD2 LEU A  78     -10.450 -23.475 -34.392  1.00  0.00              
ATOM   1017  H   LEU A  78     -11.061 -28.316 -35.037  1.00  0.00              
ATOM   1018  HA  LEU A  78      -8.418 -27.153 -34.778  1.00  0.00              
ATOM   1019 1HB  LEU A  78     -10.198 -25.994 -35.658  1.00  0.00              
ATOM   1020 2HB  LEU A  78     -11.202 -26.017 -34.191  1.00  0.00              
ATOM   1021  HG  LEU A  78      -9.396 -24.715 -33.024  1.00  0.00              
ATOM   1022 1HD1 LEU A  78      -7.722 -23.531 -34.470  1.00  0.00              
ATOM   1023 2HD1 LEU A  78      -7.528 -25.297 -34.569  1.00  0.00              
ATOM   1024 3HD1 LEU A  78      -8.342 -24.416 -35.884  1.00  0.00              
ATOM   1025 1HD2 LEU A  78      -9.980 -22.549 -34.059  1.00  0.00              
ATOM   1026 2HD2 LEU A  78     -10.646 -23.420 -35.462  1.00  0.00              
ATOM   1027 3HD2 LEU A  78     -11.390 -23.616 -33.857  1.00  0.00              
ATOM   1028  N   ARG A  79     -10.169 -27.799 -32.064  1.00  0.00              
ATOM   1029  CA  ARG A  79     -10.049 -28.133 -30.650  1.00  0.00              
ATOM   1030  C   ARG A  79      -8.903 -29.111 -30.431  1.00  0.00              
ATOM   1031  O   ARG A  79      -8.053 -28.907 -29.564  1.00  0.00              
ATOM   1032  CB  ARG A  79     -11.343 -28.773 -30.145  1.00  0.00              
ATOM   1033  CG  ARG A  79     -12.435 -27.795 -29.772  1.00  0.00              
ATOM   1034  CD  ARG A  79     -12.172 -27.165 -28.416  1.00  0.00              
ATOM   1035  NE  ARG A  79     -13.323 -26.402 -27.945  1.00  0.00              
ATOM   1036  CZ  ARG A  79     -14.378 -26.940 -27.339  1.00  0.00              
ATOM   1037  NH1 ARG A  79     -14.428 -28.249 -27.127  1.00  0.00              
ATOM   1038  NH2 ARG A  79     -15.386 -26.170 -26.950  1.00  0.00              
ATOM   1039  H   ARG A  79     -11.069 -27.883 -32.516  1.00  0.00              
ATOM   1040  HA  ARG A  79      -9.817 -27.235 -30.077  1.00  0.00              
ATOM   1041 1HB  ARG A  79     -11.704 -29.428 -30.937  1.00  0.00              
ATOM   1042 2HB  ARG A  79     -11.082 -29.369 -29.270  1.00  0.00              
ATOM   1043 1HG  ARG A  79     -12.477 -27.015 -30.533  1.00  0.00              
ATOM   1044 2HG  ARG A  79     -13.385 -28.329 -29.748  1.00  0.00              
ATOM   1045 1HD  ARG A  79     -11.953 -27.954 -27.696  1.00  0.00              
ATOM   1046 2HD  ARG A  79     -11.314 -26.498 -28.496  1.00  0.00              
ATOM   1047  HE  ARG A  79     -13.501 -25.408 -27.996  1.00  0.00              
ATOM   1048 1HH1 ARG A  79     -13.662 -28.836 -27.425  1.00  0.00              
ATOM   1049 2HH1 ARG A  79     -15.231 -28.651 -26.667  1.00  0.00              
ATOM   1050 1HH2 ARG A  79     -15.349 -25.174 -27.115  1.00  0.00              
ATOM   1051 2HH2 ARG A  79     -16.184 -26.582 -26.491  1.00  0.00              
ATOM   1052  N   ASP A  80      -8.899 -30.177 -31.226  1.00  0.00              
ATOM   1053  CA  ASP A  80      -7.897 -31.226 -31.117  1.00  0.00              
ATOM   1054  C   ASP A  80      -6.483 -30.717 -31.362  1.00  0.00              
ATOM   1055  O   ASP A  80      -5.553 -31.070 -30.637  1.00  0.00              
ATOM   1056  CB  ASP A  80      -8.217 -32.359 -32.095  1.00  0.00              
ATOM   1057  CG  ASP A  80      -9.390 -33.236 -31.681  1.00  0.00              
ATOM   1058  OD1 ASP A  80      -9.802 -33.147 -30.548  1.00  0.00              
ATOM   1059  OD2 ASP A  80      -9.964 -33.869 -32.535  1.00  0.00              
ATOM   1060  H   ASP A  80      -9.619 -30.255 -31.930  1.00  0.00              
ATOM   1061  HA  ASP A  80      -7.891 -31.627 -30.103  1.00  0.00              
ATOM   1062 1HB  ASP A  80      -8.363 -32.019 -33.121  1.00  0.00              
ATOM   1063 2HB  ASP A  80      -7.293 -32.934 -32.030  1.00  0.00              
ATOM   1064  N   ASP A  81      -6.325 -29.884 -32.384  1.00  0.00              
ATOM   1065  CA  ASP A  81      -5.018 -29.333 -32.716  1.00  0.00              
ATOM   1066  C   ASP A  81      -4.486 -28.444 -31.592  1.00  0.00              
ATOM   1067  O   ASP A  81      -3.305 -28.504 -31.244  1.00  0.00              
ATOM   1068  CB  ASP A  81      -5.090 -28.542 -34.024  1.00  0.00              
ATOM   1069  CG  ASP A  81      -5.233 -29.402 -35.273  1.00  0.00              
ATOM   1070  OD1 ASP A  81      -5.045 -30.592 -35.175  1.00  0.00              
ATOM   1071  OD2 ASP A  81      -5.680 -28.893 -36.272  1.00  0.00              
ATOM   1072  H   ASP A  81      -7.125 -29.624 -32.944  1.00  0.00              
ATOM   1073  HA  ASP A  81      -4.296 -30.141 -32.836  1.00  0.00              
ATOM   1074 1HB  ASP A  81      -5.862 -27.772 -34.024  1.00  0.00              
ATOM   1075 2HB  ASP A  81      -4.106 -28.072 -34.018  1.00  0.00              
ATOM   1076  N   TYR A  82      -5.364 -27.619 -31.028  1.00  0.00              
ATOM   1077  CA  TYR A  82      -4.988 -26.738 -29.926  1.00  0.00              
ATOM   1078  C   TYR A  82      -4.504 -27.574 -28.747  1.00  0.00              
ATOM   1079  O   TYR A  82      -3.431 -27.332 -28.193  1.00  0.00              
ATOM   1080  CB  TYR A  82      -6.164 -25.853 -29.507  1.00  0.00              
ATOM   1081  CG  TYR A  82      -6.410 -24.682 -30.433  1.00  0.00              
ATOM   1082  CD1 TYR A  82      -5.453 -24.291 -31.357  1.00  0.00              
ATOM   1083  CD2 TYR A  82      -7.601 -23.973 -30.380  1.00  0.00              
ATOM   1084  CE1 TYR A  82      -5.673 -23.222 -32.205  1.00  0.00              
ATOM   1085  CE2 TYR A  82      -7.832 -22.903 -31.223  1.00  0.00              
ATOM   1086  CZ  TYR A  82      -6.865 -22.530 -32.134  1.00  0.00              
ATOM   1087  OH  TYR A  82      -7.090 -21.466 -32.977  1.00  0.00              
ATOM   1088  H   TYR A  82      -6.314 -27.600 -31.370  1.00  0.00              
ATOM   1089  HA  TYR A  82      -4.165 -26.092 -30.233  1.00  0.00              
ATOM   1090 1HB  TYR A  82      -7.051 -26.487 -29.479  1.00  0.00              
ATOM   1091 2HB  TYR A  82      -5.949 -25.484 -28.504  1.00  0.00              
ATOM   1092  HD1 TYR A  82      -4.514 -24.842 -31.407  1.00  0.00              
ATOM   1093  HD2 TYR A  82      -8.360 -24.272 -29.658  1.00  0.00              
ATOM   1094  HE1 TYR A  82      -4.912 -22.926 -32.926  1.00  0.00              
ATOM   1095  HE2 TYR A  82      -8.774 -22.357 -31.165  1.00  0.00              
ATOM   1096  HH  TYR A  82      -7.950 -21.058 -32.844  1.00  0.00              
ATOM   1097  N   PHE A  83      -5.308 -28.567 -28.381  1.00  0.00              
ATOM   1098  CA  PHE A  83      -5.012 -29.433 -27.249  1.00  0.00              
ATOM   1099  C   PHE A  83      -3.713 -30.217 -27.389  1.00  0.00              
ATOM   1100  O   PHE A  83      -2.926 -30.304 -26.449  1.00  0.00              
ATOM   1101  CB  PHE A  83      -6.180 -30.398 -27.023  1.00  0.00              
ATOM   1102  CG  PHE A  83      -7.464 -29.721 -26.617  1.00  0.00              
ATOM   1103  CD1 PHE A  83      -8.626 -30.462 -26.432  1.00  0.00              
ATOM   1104  CD2 PHE A  83      -7.511 -28.349 -26.402  1.00  0.00              
ATOM   1105  CE1 PHE A  83      -9.813 -29.844 -26.037  1.00  0.00              
ATOM   1106  CE2 PHE A  83      -8.691 -27.726 -26.010  1.00  0.00              
ATOM   1107  CZ  PHE A  83      -9.844 -28.476 -25.827  1.00  0.00              
ATOM   1108  H   PHE A  83      -6.154 -28.721 -28.911  1.00  0.00              
ATOM   1109  HA  PHE A  83      -4.877 -28.832 -26.349  1.00  0.00              
ATOM   1110 1HB  PHE A  83      -6.396 -30.948 -27.938  1.00  0.00              
ATOM   1111 2HB  PHE A  83      -5.936 -31.101 -26.228  1.00  0.00              
ATOM   1112  HD1 PHE A  83      -8.602 -31.539 -26.597  1.00  0.00              
ATOM   1113  HD2 PHE A  83      -6.605 -27.759 -26.546  1.00  0.00              
ATOM   1114  HE1 PHE A  83     -10.715 -30.439 -25.895  1.00  0.00              
ATOM   1115  HE2 PHE A  83      -8.711 -26.648 -25.847  1.00  0.00              
ATOM   1116  HZ  PHE A  83     -10.770 -27.991 -25.521  1.00  0.00              
ATOM   1117  N   ARG A  84      -3.488 -30.783 -28.565  1.00  0.00              
ATOM   1118  CA  ARG A  84      -2.281 -31.558 -28.815  1.00  0.00              
ATOM   1119  C   ARG A  84      -1.027 -30.690 -28.751  1.00  0.00              
ATOM   1120  O   ARG A  84       0.024 -31.137 -28.292  1.00  0.00              
ATOM   1121  CB  ARG A  84      -2.361 -32.323 -30.128  1.00  0.00              
ATOM   1122  CG  ARG A  84      -1.183 -33.245 -30.403  1.00  0.00              
ATOM   1123  CD  ARG A  84      -1.353 -34.116 -31.595  1.00  0.00              
ATOM   1124  NE  ARG A  84      -0.220 -34.983 -31.874  1.00  0.00              
ATOM   1125  CZ  ARG A  84      -0.123 -35.795 -32.944  1.00  0.00              
ATOM   1126  NH1 ARG A  84      -1.102 -35.883 -33.818  1.00  0.00              
ATOM   1127  NH2 ARG A  84       0.973 -36.520 -33.081  1.00  0.00              
ATOM   1128  H   ARG A  84      -4.166 -30.675 -29.305  1.00  0.00              
ATOM   1129  HA  ARG A  84      -2.163 -32.318 -28.042  1.00  0.00              
ATOM   1130 1HB  ARG A  84      -3.277 -32.910 -30.099  1.00  0.00              
ATOM   1131 2HB  ARG A  84      -2.429 -31.581 -30.924  1.00  0.00              
ATOM   1132 1HG  ARG A  84      -0.293 -32.634 -30.558  1.00  0.00              
ATOM   1133 2HG  ARG A  84      -1.036 -33.887 -29.535  1.00  0.00              
ATOM   1134 1HD  ARG A  84      -2.223 -34.754 -31.445  1.00  0.00              
ATOM   1135 2HD  ARG A  84      -1.509 -33.489 -32.472  1.00  0.00              
ATOM   1136  HE  ARG A  84       0.634 -35.117 -31.348  1.00  0.00              
ATOM   1137 1HH1 ARG A  84      -1.941 -35.336 -33.689  1.00  0.00              
ATOM   1138 2HH1 ARG A  84      -1.010 -36.498 -34.613  1.00  0.00              
ATOM   1139 1HH2 ARG A  84       1.709 -36.454 -32.390  1.00  0.00              
ATOM   1140 2HH2 ARG A  84       1.071 -37.137 -33.873  1.00  0.00              
ATOM   1141  N   SER A  85      -1.140 -29.442 -29.197  1.00  0.00              
ATOM   1142  CA  SER A  85       0.001 -28.529 -29.185  1.00  0.00              
ATOM   1143  C   SER A  85       0.232 -27.870 -27.832  1.00  0.00              
ATOM   1144  O   SER A  85       1.235 -27.187 -27.644  1.00  0.00              
ATOM   1145  CB  SER A  85      -0.189 -27.465 -30.249  1.00  0.00              
ATOM   1146  OG  SER A  85      -1.254 -26.605 -29.950  1.00  0.00              
ATOM   1147  H   SER A  85      -2.028 -29.115 -29.550  1.00  0.00              
ATOM   1148  HA  SER A  85       0.934 -28.997 -29.503  1.00  0.00              
ATOM   1149 1HB  SER A  85       0.728 -26.882 -30.324  1.00  0.00              
ATOM   1150 2HB  SER A  85      -0.386 -27.955 -31.201  1.00  0.00              
ATOM   1151  HG  SER A  85      -1.340 -25.949 -30.645  1.00  0.00              
ATOM   1152  N   GLY A  86      -0.690 -28.068 -26.896  1.00  0.00              
ATOM   1153  CA  GLY A  86      -0.528 -27.479 -25.576  1.00  0.00              
ATOM   1154  C   GLY A  86       0.473 -28.160 -24.663  1.00  0.00              
ATOM   1155  O   GLY A  86       0.940 -29.256 -24.948  1.00  0.00              
ATOM   1156  H   GLY A  86      -1.508 -28.628 -27.088  1.00  0.00              
ATOM   1157 1HA  GLY A  86      -0.196 -26.446 -25.685  1.00  0.00              
ATOM   1158 2HA  GLY A  86      -1.486 -27.499 -25.057  1.00  0.00              
ATOM   1159  N   GLU A  87       0.793 -27.507 -23.549  1.00  0.00              
ATOM   1160  CA  GLU A  87       1.704 -28.072 -22.564  1.00  0.00              
ATOM   1161  C   GLU A  87       1.001 -28.206 -21.216  1.00  0.00              
ATOM   1162  O   GLU A  87       1.244 -29.156 -20.468  1.00  0.00              
ATOM   1163  CB  GLU A  87       2.959 -27.208 -22.428  1.00  0.00              
ATOM   1164  CG  GLU A  87       3.888 -27.254 -23.633  1.00  0.00              
ATOM   1165  CD  GLU A  87       5.023 -26.280 -23.486  1.00  0.00              
ATOM   1166  OE1 GLU A  87       5.028 -25.542 -22.529  1.00  0.00              
ATOM   1167  OE2 GLU A  87       5.943 -26.348 -24.266  1.00  0.00              
ATOM   1168  H   GLU A  87       0.392 -26.595 -23.384  1.00  0.00              
ATOM   1169  HA  GLU A  87       2.005 -29.074 -22.871  1.00  0.00              
ATOM   1170 1HB  GLU A  87       2.624 -26.183 -22.268  1.00  0.00              
ATOM   1171 2HB  GLU A  87       3.493 -27.558 -21.545  1.00  0.00              
ATOM   1172 1HG  GLU A  87       4.287 -28.248 -23.835  1.00  0.00              
ATOM   1173 2HG  GLU A  87       3.250 -26.946 -24.460  1.00  0.00              
ATOM   1174  N   GLY A  88       0.120 -27.257 -20.913  1.00  0.00              
ATOM   1175  CA  GLY A  88      -0.628 -27.293 -19.666  1.00  0.00              
ATOM   1176  C   GLY A  88      -2.033 -26.761 -19.877  1.00  0.00              
ATOM   1177  O   GLY A  88      -2.258 -25.922 -20.759  1.00  0.00              
ATOM   1178  H   GLY A  88      -0.035 -26.495 -21.558  1.00  0.00              
ATOM   1179 1HA  GLY A  88      -0.680 -28.323 -19.311  1.00  0.00              
ATOM   1180 2HA  GLY A  88      -0.116 -26.680 -18.925  1.00  0.00              
ATOM   1181  N   PHE A  89      -2.980 -27.228 -19.064  1.00  0.00              
ATOM   1182  CA  PHE A  89      -4.356 -26.762 -19.159  1.00  0.00              
ATOM   1183  C   PHE A  89      -4.965 -26.225 -17.867  1.00  0.00              
ATOM   1184  O   PHE A  89      -4.690 -26.744 -16.782  1.00  0.00              
ATOM   1185  CB  PHE A  89      -5.261 -27.899 -19.667  1.00  0.00              
ATOM   1186  CG  PHE A  89      -4.915 -28.383 -21.042  1.00  0.00              
ATOM   1187  CD1 PHE A  89      -3.908 -29.324 -21.231  1.00  0.00              
ATOM   1188  CD2 PHE A  89      -5.561 -27.855 -22.160  1.00  0.00              
ATOM   1189  CE1 PHE A  89      -3.543 -29.728 -22.518  1.00  0.00              
ATOM   1190  CE2 PHE A  89      -5.206 -28.252 -23.446  1.00  0.00              
ATOM   1191  CZ  PHE A  89      -4.195 -29.188 -23.628  1.00  0.00              
ATOM   1192  H   PHE A  89      -2.741 -27.918 -18.366  1.00  0.00              
ATOM   1193  HA  PHE A  89      -4.413 -25.913 -19.842  1.00  0.00              
ATOM   1194 1HB  PHE A  89      -5.186 -28.762 -19.007  1.00  0.00              
ATOM   1195 2HB  PHE A  89      -6.296 -27.564 -19.708  1.00  0.00              
ATOM   1196  HD1 PHE A  89      -3.403 -29.746 -20.361  1.00  0.00              
ATOM   1197  HD2 PHE A  89      -6.354 -27.120 -22.015  1.00  0.00              
ATOM   1198  HE1 PHE A  89      -2.750 -30.464 -22.653  1.00  0.00              
ATOM   1199  HE2 PHE A  89      -5.719 -27.829 -24.309  1.00  0.00              
ATOM   1200  HZ  PHE A  89      -3.911 -29.499 -24.632  1.00  0.00              
ATOM   1201  N   LEU A  90      -5.785 -25.178 -17.991  1.00  0.00              
ATOM   1202  CA  LEU A  90      -6.607 -24.708 -16.873  1.00  0.00              
ATOM   1203  C   LEU A  90      -8.032 -24.992 -17.343  1.00  0.00              
ATOM   1204  O   LEU A  90      -8.551 -24.334 -18.256  1.00  0.00              
ATOM   1205  CB  LEU A  90      -6.435 -23.206 -16.607  1.00  0.00              
ATOM   1206  CG  LEU A  90      -5.057 -22.754 -16.116  1.00  0.00              
ATOM   1207  CD1 LEU A  90      -5.066 -21.250 -15.811  1.00  0.00              
ATOM   1208  CD2 LEU A  90      -4.691 -23.544 -14.864  1.00  0.00              
ATOM   1209  H   LEU A  90      -5.840 -24.698 -18.878  1.00  0.00              
ATOM   1210  HA  LEU A  90      -6.362 -25.276 -15.976  1.00  0.00              
ATOM   1211 1HB  LEU A  90      -6.606 -22.826 -17.613  1.00  0.00              
ATOM   1212 2HB  LEU A  90      -7.206 -22.823 -15.938  1.00  0.00              
ATOM   1213  HG  LEU A  90      -4.337 -23.005 -16.895  1.00  0.00              
ATOM   1214 1HD1 LEU A  90      -4.080 -20.943 -15.463  1.00  0.00              
ATOM   1215 2HD1 LEU A  90      -5.320 -20.696 -16.715  1.00  0.00              
ATOM   1216 3HD1 LEU A  90      -5.804 -21.040 -15.037  1.00  0.00              
ATOM   1217 1HD2 LEU A  90      -3.710 -23.227 -14.508  1.00  0.00              
ATOM   1218 2HD2 LEU A  90      -5.435 -23.361 -14.087  1.00  0.00              
ATOM   1219 3HD2 LEU A  90      -4.666 -24.608 -15.098  1.00  0.00              
ATOM   1220  N   CYS A  91      -8.643 -26.003 -16.738  1.00  0.00              
ATOM   1221  CA  CYS A  91      -9.998 -26.406 -17.072  1.00  0.00              
ATOM   1222  C   CYS A  91     -10.919 -25.601 -16.179  1.00  0.00              
ATOM   1223  O   CYS A  91     -11.090 -25.908 -14.997  1.00  0.00              
ATOM   1224  CB  CYS A  91     -10.145 -27.910 -16.819  1.00  0.00              
ATOM   1225  SG  CYS A  91     -11.749 -28.559 -17.233  1.00  0.00              
ATOM   1226  H   CYS A  91      -8.143 -26.506 -16.019  1.00  0.00              
ATOM   1227  HA  CYS A  91     -10.232 -26.303 -18.132  1.00  0.00              
ATOM   1228 1HB  CYS A  91      -9.424 -28.466 -17.418  1.00  0.00              
ATOM   1229 2HB  CYS A  91      -9.988 -28.131 -15.763  1.00  0.00              
ATOM   1230  HG  CYS A  91     -11.530 -28.644 -18.541  1.00  0.00              
ATOM   1231  N   VAL A  92     -11.519 -24.571 -16.759  1.00  0.00              
ATOM   1232  CA  VAL A  92     -12.357 -23.636 -16.019  1.00  0.00              
ATOM   1233  C   VAL A  92     -13.869 -23.857 -16.118  1.00  0.00              
ATOM   1234  O   VAL A  92     -14.415 -24.007 -17.201  1.00  0.00              
ATOM   1235  CB  VAL A  92     -12.061 -22.183 -16.490  1.00  0.00              
ATOM   1236  CG1 VAL A  92     -12.918 -21.181 -15.717  1.00  0.00              
ATOM   1237  CG2 VAL A  92     -10.562 -21.871 -16.334  1.00  0.00              
ATOM   1238  H   VAL A  92     -11.386 -24.436 -17.751  1.00  0.00              
ATOM   1239  HA  VAL A  92     -12.194 -23.722 -14.944  1.00  0.00              
ATOM   1240  HB  VAL A  92     -12.297 -22.100 -17.551  1.00  0.00              
ATOM   1241 1HG1 VAL A  92     -12.696 -20.171 -16.062  1.00  0.00              
ATOM   1242 2HG1 VAL A  92     -13.972 -21.398 -15.885  1.00  0.00              
ATOM   1243 3HG1 VAL A  92     -12.696 -21.258 -14.653  1.00  0.00              
ATOM   1244 1HG2 VAL A  92     -10.365 -20.852 -16.666  1.00  0.00              
ATOM   1245 2HG2 VAL A  92     -10.277 -21.972 -15.286  1.00  0.00              
ATOM   1246 3HG2 VAL A  92      -9.979 -22.568 -16.937  1.00  0.00              
ATOM   1247  N   PHE A  93     -14.524 -23.886 -14.962  1.00  0.00              
ATOM   1248  CA  PHE A  93     -15.970 -24.055 -14.884  1.00  0.00              
ATOM   1249  C   PHE A  93     -16.375 -23.079 -13.793  1.00  0.00              
ATOM   1250  O   PHE A  93     -15.512 -22.571 -13.070  1.00  0.00              
ATOM   1251  CB  PHE A  93     -16.382 -25.501 -14.511  1.00  0.00              
ATOM   1252  CG  PHE A  93     -16.038 -25.906 -13.095  1.00  0.00              
ATOM   1253  CD1 PHE A  93     -14.790 -26.441 -12.795  1.00  0.00              
ATOM   1254  CD2 PHE A  93     -16.960 -25.740 -12.066  1.00  0.00              
ATOM   1255  CE1 PHE A  93     -14.461 -26.806 -11.484  1.00  0.00              
ATOM   1256  CE2 PHE A  93     -16.643 -26.101 -10.748  1.00  0.00              
ATOM   1257  CZ  PHE A  93     -15.391 -26.633 -10.456  1.00  0.00              
ATOM   1258  H   PHE A  93     -13.993 -23.786 -14.108  1.00  0.00              
ATOM   1259  HA  PHE A  93     -16.425 -23.798 -15.842  1.00  0.00              
ATOM   1260 1HB  PHE A  93     -17.460 -25.621 -14.610  1.00  0.00              
ATOM   1261 2HB  PHE A  93     -15.878 -26.213 -15.163  1.00  0.00              
ATOM   1262  HD1 PHE A  93     -14.061 -26.574 -13.594  1.00  0.00              
ATOM   1263  HD2 PHE A  93     -17.941 -25.324 -12.295  1.00  0.00              
ATOM   1264  HE1 PHE A  93     -13.478 -27.226 -11.266  1.00  0.00              
ATOM   1265  HE2 PHE A  93     -17.375 -25.965  -9.952  1.00  0.00              
ATOM   1266  HZ  PHE A  93     -15.136 -26.916  -9.435  1.00  0.00              
ATOM   1267  N   SER A  94     -17.664 -22.779 -13.692  1.00  0.00              
ATOM   1268  CA  SER A  94     -18.135 -21.882 -12.646  1.00  0.00              
ATOM   1269  C   SER A  94     -18.675 -22.701 -11.485  1.00  0.00              
ATOM   1270  O   SER A  94     -19.419 -23.660 -11.700  1.00  0.00              
ATOM   1271  CB  SER A  94     -19.247 -20.977 -13.163  1.00  0.00              
ATOM   1272  OG  SER A  94     -19.851 -20.291 -12.078  1.00  0.00              
ATOM   1273  H   SER A  94     -18.331 -23.171 -14.342  1.00  0.00              
ATOM   1274  HA  SER A  94     -17.377 -21.173 -12.310  1.00  0.00              
ATOM   1275 1HB  SER A  94     -18.817 -20.263 -13.865  1.00  0.00              
ATOM   1276 2HB  SER A  94     -19.986 -21.590 -13.678  1.00  0.00              
ATOM   1277  HG  SER A  94     -20.719 -19.979 -12.341  1.00  0.00              
ATOM   1278  N   ILE A  95     -18.314 -22.335 -10.258  1.00  0.00              
ATOM   1279  CA  ILE A  95     -18.837 -23.063  -9.114  1.00  0.00              
ATOM   1280  C   ILE A  95     -20.336 -22.820  -8.975  1.00  0.00              
ATOM   1281  O   ILE A  95     -21.013 -23.530  -8.238  1.00  0.00              
ATOM   1282  CB  ILE A  95     -18.166 -22.649  -7.778  1.00  0.00              
ATOM   1283  CG1 ILE A  95     -18.500 -21.189  -7.458  1.00  0.00              
ATOM   1284  CG2 ILE A  95     -16.672 -22.915  -7.841  1.00  0.00              
ATOM   1285  CD1 ILE A  95     -18.174 -20.797  -6.031  1.00  0.00              
ATOM   1286  H   ILE A  95     -17.684 -21.561 -10.103  1.00  0.00              
ATOM   1287  HA  ILE A  95     -18.733 -24.137  -9.262  1.00  0.00              
ATOM   1288  HB  ILE A  95     -18.607 -23.226  -6.966  1.00  0.00              
ATOM   1289 1HG1 ILE A  95     -17.932 -20.567  -8.149  1.00  0.00              
ATOM   1290 2HG1 ILE A  95     -19.566 -21.053  -7.641  1.00  0.00              
ATOM   1291 1HG2 ILE A  95     -16.210 -22.621  -6.898  1.00  0.00              
ATOM   1292 2HG2 ILE A  95     -16.497 -23.976  -8.014  1.00  0.00              
ATOM   1293 3HG2 ILE A  95     -16.233 -22.338  -8.655  1.00  0.00              
ATOM   1294 1HD1 ILE A  95     -18.435 -19.751  -5.871  1.00  0.00              
ATOM   1295 2HD1 ILE A  95     -18.742 -21.422  -5.342  1.00  0.00              
ATOM   1296 3HD1 ILE A  95     -17.108 -20.935  -5.851  1.00  0.00              
ATOM   1297  N   THR A  96     -20.857 -21.815  -9.676  1.00  0.00              
ATOM   1298  CA  THR A  96     -22.279 -21.506  -9.597  1.00  0.00              
ATOM   1299  C   THR A  96     -23.115 -22.219 -10.666  1.00  0.00              
ATOM   1300  O   THR A  96     -24.327 -22.029 -10.729  1.00  0.00              
ATOM   1301  CB  THR A  96     -22.543 -19.987  -9.734  1.00  0.00              
ATOM   1302  OG1 THR A  96     -22.211 -19.557 -11.059  1.00  0.00              
ATOM   1303  CG2 THR A  96     -21.718 -19.202  -8.719  1.00  0.00              
ATOM   1304  H   THR A  96     -20.264 -21.255 -10.273  1.00  0.00              
ATOM   1305  HA  THR A  96     -22.680 -21.855  -8.645  1.00  0.00              
ATOM   1306  HB  THR A  96     -23.602 -19.795  -9.563  1.00  0.00              
ATOM   1307  HG1 THR A  96     -22.652 -18.724 -11.245  1.00  0.00              
ATOM   1308 1HG2 THR A  96     -21.920 -18.137  -8.834  1.00  0.00              
ATOM   1309 2HG2 THR A  96     -21.986 -19.516  -7.711  1.00  0.00              
ATOM   1310 3HG2 THR A  96     -20.658 -19.391  -8.889  1.00  0.00              
ATOM   1311  N   GLU A  97     -22.474 -23.029 -11.505  1.00  0.00              
ATOM   1312  CA  GLU A  97     -23.198 -23.735 -12.552  1.00  0.00              
ATOM   1313  C   GLU A  97     -22.746 -25.181 -12.710  1.00  0.00              
ATOM   1314  O   GLU A  97     -21.661 -25.445 -13.232  1.00  0.00              
ATOM   1315  CB  GLU A  97     -23.043 -22.997 -13.884  1.00  0.00              
ATOM   1316  CG  GLU A  97     -23.815 -23.618 -15.040  1.00  0.00              
ATOM   1317  CD  GLU A  97     -23.575 -22.869 -16.322  1.00  0.00              
ATOM   1318  OE1 GLU A  97     -22.843 -21.909 -16.298  1.00  0.00              
ATOM   1319  OE2 GLU A  97     -24.031 -23.322 -17.345  1.00  0.00              
ATOM   1320  H   GLU A  97     -21.476 -23.161 -11.422  1.00  0.00              
ATOM   1321  HA  GLU A  97     -24.257 -23.787 -12.298  1.00  0.00              
ATOM   1322 1HB  GLU A  97     -23.389 -21.976 -13.725  1.00  0.00              
ATOM   1323 2HB  GLU A  97     -21.979 -22.988 -14.122  1.00  0.00              
ATOM   1324 1HG  GLU A  97     -23.594 -24.674 -15.191  1.00  0.00              
ATOM   1325 2HG  GLU A  97     -24.856 -23.505 -14.743  1.00  0.00              
ATOM   1326  N   MET A  98     -23.597 -26.108 -12.265  1.00  0.00              
ATOM   1327  CA  MET A  98     -23.317 -27.539 -12.325  1.00  0.00              
ATOM   1328  C   MET A  98     -23.129 -28.035 -13.754  1.00  0.00              
ATOM   1329  O   MET A  98     -22.407 -29.002 -13.998  1.00  0.00              
ATOM   1330  CB  MET A  98     -24.457 -28.321 -11.661  1.00  0.00              
ATOM   1331  CG  MET A  98     -24.224 -29.825 -11.580  1.00  0.00              
ATOM   1332  SD  MET A  98     -22.776 -30.273 -10.604  1.00  0.00              
ATOM   1333  CE  MET A  98     -23.342 -29.919  -8.933  1.00  0.00              
ATOM   1334  H   MET A  98     -24.471 -25.794 -11.870  1.00  0.00              
ATOM   1335  HA  MET A  98     -22.381 -27.756 -11.811  1.00  0.00              
ATOM   1336 1HB  MET A  98     -24.576 -27.916 -10.657  1.00  0.00              
ATOM   1337 2HB  MET A  98     -25.359 -28.123 -12.242  1.00  0.00              
ATOM   1338 1HG  MET A  98     -25.106 -30.281 -11.131  1.00  0.00              
ATOM   1339 2HG  MET A  98     -24.095 -30.203 -12.594  1.00  0.00              
ATOM   1340 1HE  MET A  98     -22.548 -30.149  -8.223  1.00  0.00              
ATOM   1341 2HE  MET A  98     -23.606 -28.864  -8.854  1.00  0.00              
ATOM   1342 3HE  MET A  98     -24.218 -30.530  -8.708  1.00  0.00              
ATOM   1343  N   GLU A  99     -23.787 -27.378 -14.698  1.00  0.00              
ATOM   1344  CA  GLU A  99     -23.669 -27.760 -16.093  1.00  0.00              
ATOM   1345  C   GLU A  99     -22.251 -27.534 -16.614  1.00  0.00              
ATOM   1346  O   GLU A  99     -21.717 -28.375 -17.338  1.00  0.00              
ATOM   1347  CB  GLU A  99     -24.675 -26.980 -16.943  1.00  0.00              
ATOM   1348  CG  GLU A  99     -26.128 -27.372 -16.714  1.00  0.00              
ATOM   1349  CD  GLU A  99     -27.062 -26.475 -17.478  1.00  0.00              
ATOM   1350  OE1 GLU A  99     -26.595 -25.545 -18.090  1.00  0.00              
ATOM   1351  OE2 GLU A  99     -28.229 -26.783 -17.542  1.00  0.00              
ATOM   1352  H   GLU A  99     -24.380 -26.599 -14.450  1.00  0.00              
ATOM   1353  HA  GLU A  99     -23.869 -28.826 -16.203  1.00  0.00              
ATOM   1354 1HB  GLU A  99     -24.543 -25.925 -16.706  1.00  0.00              
ATOM   1355 2HB  GLU A  99     -24.413 -27.154 -17.987  1.00  0.00              
ATOM   1356 1HG  GLU A  99     -26.341 -28.412 -16.962  1.00  0.00              
ATOM   1357 2HG  GLU A  99     -26.270 -27.218 -15.645  1.00  0.00              
ATOM   1358  N   SER A 100     -21.636 -26.409 -16.245  1.00  0.00              
ATOM   1359  CA  SER A 100     -20.278 -26.107 -16.711  1.00  0.00              
ATOM   1360  C   SER A 100     -19.266 -27.046 -16.049  1.00  0.00              
ATOM   1361  O   SER A 100     -18.240 -27.376 -16.639  1.00  0.00              
ATOM   1362  CB  SER A 100     -19.918 -24.630 -16.438  1.00  0.00              
ATOM   1363  OG  SER A 100     -19.763 -24.357 -15.051  1.00  0.00              
ATOM   1364  H   SER A 100     -22.105 -25.752 -15.637  1.00  0.00              
ATOM   1365  HA  SER A 100     -20.176 -26.139 -17.797  1.00  0.00              
ATOM   1366 1HB  SER A 100     -18.983 -24.400 -16.949  1.00  0.00              
ATOM   1367 2HB  SER A 100     -20.712 -23.998 -16.834  1.00  0.00              
ATOM   1368  HG  SER A 100     -20.584 -24.552 -14.594  1.00  0.00              
ATOM   1369  N   PHE A 101     -19.569 -27.488 -14.831  1.00  0.00              
ATOM   1370  CA  PHE A 101     -18.741 -28.482 -14.146  1.00  0.00              
ATOM   1371  C   PHE A 101     -18.854 -29.848 -14.840  1.00  0.00              
ATOM   1372  O   PHE A 101     -17.861 -30.534 -15.046  1.00  0.00              
ATOM   1373  CB  PHE A 101     -19.190 -28.614 -12.685  1.00  0.00              
ATOM   1374  CG  PHE A 101     -18.460 -29.683 -11.916  1.00  0.00              
ATOM   1375  CD1 PHE A 101     -17.097 -29.574 -11.670  1.00  0.00              
ATOM   1376  CD2 PHE A 101     -19.144 -30.793 -11.428  1.00  0.00              
ATOM   1377  CE1 PHE A 101     -16.419 -30.560 -10.940  1.00  0.00              
ATOM   1378  CE2 PHE A 101     -18.476 -31.791 -10.695  1.00  0.00              
ATOM   1379  CZ  PHE A 101     -17.111 -31.670 -10.451  1.00  0.00              
ATOM   1380  H   PHE A 101     -20.391 -27.129 -14.368  1.00  0.00              
ATOM   1381  HA  PHE A 101     -17.692 -28.187 -14.195  1.00  0.00              
ATOM   1382 1HB  PHE A 101     -19.019 -27.678 -12.154  1.00  0.00              
ATOM   1383 2HB  PHE A 101     -20.248 -28.868 -12.640  1.00  0.00              
ATOM   1384  HD1 PHE A 101     -16.554 -28.709 -12.050  1.00  0.00              
ATOM   1385  HD2 PHE A 101     -20.213 -30.884 -11.622  1.00  0.00              
ATOM   1386  HE1 PHE A 101     -15.350 -30.460 -10.753  1.00  0.00              
ATOM   1387  HE2 PHE A 101     -19.021 -32.656 -10.318  1.00  0.00              
ATOM   1388  HZ  PHE A 101     -16.584 -32.436  -9.884  1.00  0.00              
ATOM   1389  N   ALA A 102     -20.071 -30.242 -15.191  1.00  0.00              
ATOM   1390  CA  ALA A 102     -20.274 -31.514 -15.887  1.00  0.00              
ATOM   1391  C   ALA A 102     -19.546 -31.498 -17.236  1.00  0.00              
ATOM   1392  O   ALA A 102     -19.008 -32.508 -17.681  1.00  0.00              
ATOM   1393  CB  ALA A 102     -21.771 -31.764 -16.095  1.00  0.00              
ATOM   1394  H   ALA A 102     -20.872 -29.664 -14.980  1.00  0.00              
ATOM   1395  HA  ALA A 102     -19.847 -32.315 -15.283  1.00  0.00              
ATOM   1396 1HB  ALA A 102     -21.911 -32.713 -16.613  1.00  0.00              
ATOM   1397 2HB  ALA A 102     -22.272 -31.802 -15.127  1.00  0.00              
ATOM   1398 3HB  ALA A 102     -22.194 -30.959 -16.692  1.00  0.00              
ATOM   1399  N   ALA A 103     -19.522 -30.333 -17.877  1.00  0.00              
ATOM   1400  CA  ALA A 103     -18.860 -30.188 -19.170  1.00  0.00              
ATOM   1401  C   ALA A 103     -17.366 -30.511 -19.125  1.00  0.00              
ATOM   1402  O   ALA A 103     -16.785 -30.918 -20.129  1.00  0.00              
ATOM   1403  CB  ALA A 103     -19.074 -28.771 -19.693  1.00  0.00              
ATOM   1404  H   ALA A 103     -19.972 -29.530 -17.462  1.00  0.00              
ATOM   1405  HA  ALA A 103     -19.300 -30.899 -19.870  1.00  0.00              
ATOM   1406 1HB  ALA A 103     -18.579 -28.663 -20.659  1.00  0.00              
ATOM   1407 2HB  ALA A 103     -20.141 -28.582 -19.809  1.00  0.00              
ATOM   1408 3HB  ALA A 103     -18.652 -28.056 -18.989  1.00  0.00              
ATOM   1409  N   THR A 104     -16.745 -30.342 -17.964  1.00  0.00              
ATOM   1410  CA  THR A 104     -15.301 -30.538 -17.859  1.00  0.00              
ATOM   1411  C   THR A 104     -14.847 -31.964 -18.158  1.00  0.00              
ATOM   1412  O   THR A 104     -13.685 -32.183 -18.504  1.00  0.00              
ATOM   1413  CB  THR A 104     -14.784 -30.152 -16.474  1.00  0.00              
ATOM   1414  OG1 THR A 104     -15.363 -31.017 -15.492  1.00  0.00              
ATOM   1415  CG2 THR A 104     -15.140 -28.712 -16.169  1.00  0.00              
ATOM   1416  H   THR A 104     -17.266 -30.076 -17.141  1.00  0.00              
ATOM   1417  HA  THR A 104     -14.790 -29.924 -18.601  1.00  0.00              
ATOM   1418  HB  THR A 104     -13.701 -30.273 -16.453  1.00  0.00              
ATOM   1419  HG1 THR A 104     -14.828 -30.997 -14.694  1.00  0.00              
ATOM   1420 1HG2 THR A 104     -14.767 -28.448 -15.180  1.00  0.00              
ATOM   1421 2HG2 THR A 104     -14.687 -28.059 -16.915  1.00  0.00              
ATOM   1422 3HG2 THR A 104     -16.223 -28.594 -16.191  1.00  0.00              
ATOM   1423  N   ALA A 105     -15.751 -32.929 -18.016  1.00  0.00              
ATOM   1424  CA  ALA A 105     -15.421 -34.318 -18.329  1.00  0.00              
ATOM   1425  C   ALA A 105     -15.127 -34.458 -19.821  1.00  0.00              
ATOM   1426  O   ALA A 105     -14.266 -35.235 -20.227  1.00  0.00              
ATOM   1427  CB  ALA A 105     -16.572 -35.235 -17.939  1.00  0.00              
ATOM   1428  H   ALA A 105     -16.680 -32.706 -17.688  1.00  0.00              
ATOM   1429  HA  ALA A 105     -14.523 -34.597 -17.778  1.00  0.00              
ATOM   1430 1HB  ALA A 105     -16.311 -36.266 -18.178  1.00  0.00              
ATOM   1431 2HB  ALA A 105     -16.761 -35.147 -16.868  1.00  0.00              
ATOM   1432 3HB  ALA A 105     -17.467 -34.951 -18.490  1.00  0.00              
ATOM   1433  N   ASP A 106     -15.848 -33.694 -20.637  1.00  0.00              
ATOM   1434  CA  ASP A 106     -15.664 -33.742 -22.081  1.00  0.00              
ATOM   1435  C   ASP A 106     -14.342 -33.098 -22.493  1.00  0.00              
ATOM   1436  O   ASP A 106     -13.674 -33.573 -23.410  1.00  0.00              
ATOM   1437  CB  ASP A 106     -16.830 -33.050 -22.792  1.00  0.00              
ATOM   1438  CG  ASP A 106     -18.136 -33.833 -22.765  1.00  0.00              
ATOM   1439  OD1 ASP A 106     -18.104 -34.994 -22.430  1.00  0.00              
ATOM   1440  OD2 ASP A 106     -19.170 -33.230 -22.925  1.00  0.00              
ATOM   1441  H   ASP A 106     -16.537 -33.066 -20.249  1.00  0.00              
ATOM   1442  HA  ASP A 106     -15.618 -34.780 -22.413  1.00  0.00              
ATOM   1443 1HB  ASP A 106     -17.010 -32.033 -22.443  1.00  0.00              
ATOM   1444 2HB  ASP A 106     -16.444 -33.023 -23.811  1.00  0.00              
ATOM   1445  N   PHE A 107     -13.971 -32.013 -21.817  1.00  0.00              
ATOM   1446  CA  PHE A 107     -12.713 -31.328 -22.109  1.00  0.00              
ATOM   1447  C   PHE A 107     -11.521 -32.192 -21.697  1.00  0.00              
ATOM   1448  O   PHE A 107     -10.502 -32.230 -22.390  1.00  0.00              
ATOM   1449  CB  PHE A 107     -12.679 -29.968 -21.395  1.00  0.00              
ATOM   1450  CG  PHE A 107     -13.554 -28.922 -22.046  1.00  0.00              
ATOM   1451  CD1 PHE A 107     -13.117 -28.234 -23.171  1.00  0.00              
ATOM   1452  CD2 PHE A 107     -14.824 -28.646 -21.548  1.00  0.00              
ATOM   1453  CE1 PHE A 107     -13.930 -27.286 -23.795  1.00  0.00              
ATOM   1454  CE2 PHE A 107     -15.644 -27.700 -22.164  1.00  0.00              
ATOM   1455  CZ  PHE A 107     -15.196 -27.020 -23.293  1.00  0.00              
ATOM   1456  H   PHE A 107     -14.569 -31.654 -21.087  1.00  0.00              
ATOM   1457  HA  PHE A 107     -12.625 -31.158 -23.183  1.00  0.00              
ATOM   1458 1HB  PHE A 107     -13.027 -30.074 -20.369  1.00  0.00              
ATOM   1459 2HB  PHE A 107     -11.665 -29.571 -21.394  1.00  0.00              
ATOM   1460  HD1 PHE A 107     -12.123 -28.441 -23.569  1.00  0.00              
ATOM   1461  HD2 PHE A 107     -15.175 -29.178 -20.663  1.00  0.00              
ATOM   1462  HE1 PHE A 107     -13.571 -26.756 -24.677  1.00  0.00              
ATOM   1463  HE2 PHE A 107     -16.636 -27.494 -21.762  1.00  0.00              
ATOM   1464  HZ  PHE A 107     -15.832 -26.282 -23.780  1.00  0.00              
ATOM   1465  N   ARG A 108     -11.670 -32.891 -20.575  1.00  0.00              
ATOM   1466  CA  ARG A 108     -10.664 -33.816 -20.062  1.00  0.00              
ATOM   1467  C   ARG A 108     -10.454 -34.978 -21.038  1.00  0.00              
ATOM   1468  O   ARG A 108      -9.325 -35.366 -21.341  1.00  0.00              
ATOM   1469  CB  ARG A 108     -11.141 -34.352 -18.706  1.00  0.00              
ATOM   1470  CG  ARG A 108     -10.223 -35.353 -18.018  1.00  0.00              
ATOM   1471  CD  ARG A 108      -8.923 -34.714 -17.609  1.00  0.00              
ATOM   1472  NE  ARG A 108      -8.115 -35.598 -16.774  1.00  0.00              
ATOM   1473  CZ  ARG A 108      -6.826 -35.398 -16.527  1.00  0.00              
ATOM   1474  NH1 ARG A 108      -6.208 -34.347 -17.051  1.00  0.00              
ATOM   1475  NH2 ARG A 108      -6.153 -36.242 -15.758  1.00  0.00              
ATOM   1476  H   ARG A 108     -12.530 -32.765 -20.061  1.00  0.00              
ATOM   1477  HA  ARG A 108      -9.706 -33.304 -19.968  1.00  0.00              
ATOM   1478 1HB  ARG A 108     -11.269 -33.492 -18.051  1.00  0.00              
ATOM   1479 2HB  ARG A 108     -12.107 -34.827 -18.873  1.00  0.00              
ATOM   1480 1HG  ARG A 108     -10.730 -35.739 -17.134  1.00  0.00              
ATOM   1481 2HG  ARG A 108     -10.023 -36.173 -18.710  1.00  0.00              
ATOM   1482 1HD  ARG A 108      -8.354 -34.464 -18.504  1.00  0.00              
ATOM   1483 2HD  ARG A 108      -9.137 -33.804 -17.050  1.00  0.00              
ATOM   1484  HE  ARG A 108      -8.381 -36.442 -16.284  1.00  0.00              
ATOM   1485 1HH1 ARG A 108      -6.720 -33.703 -17.636  1.00  0.00              
ATOM   1486 2HH1 ARG A 108      -5.228 -34.196 -16.863  1.00  0.00              
ATOM   1487 1HH2 ARG A 108      -6.625 -37.042 -15.358  1.00  0.00              
ATOM   1488 2HH2 ARG A 108      -5.174 -36.083 -15.576  1.00  0.00              
ATOM   1489  N   GLU A 109     -11.567 -35.517 -21.520  1.00  0.00              
ATOM   1490  CA  GLU A 109     -11.579 -36.627 -22.470  1.00  0.00              
ATOM   1491  C   GLU A 109     -10.814 -36.253 -23.741  1.00  0.00              
ATOM   1492  O   GLU A 109      -9.921 -36.978 -24.191  1.00  0.00              
ATOM   1493  CB  GLU A 109     -13.015 -37.029 -22.814  1.00  0.00              
ATOM   1494  CG  GLU A 109     -13.127 -38.190 -23.791  1.00  0.00              
ATOM   1495  CD  GLU A 109     -14.564 -38.530 -24.074  1.00  0.00              
ATOM   1496  OE1 GLU A 109     -15.426 -37.891 -23.518  1.00  0.00              
ATOM   1497  OE2 GLU A 109     -14.803 -39.350 -24.929  1.00  0.00              
ATOM   1498  H   GLU A 109     -12.445 -35.129 -21.205  1.00  0.00              
ATOM   1499  HA  GLU A 109     -11.072 -37.490 -22.037  1.00  0.00              
ATOM   1500 1HB  GLU A 109     -13.504 -37.295 -21.876  1.00  0.00              
ATOM   1501 2HB  GLU A 109     -13.499 -36.149 -23.239  1.00  0.00              
ATOM   1502 1HG  GLU A 109     -12.603 -38.018 -24.731  1.00  0.00              
ATOM   1503 2HG  GLU A 109     -12.657 -39.017 -23.260  1.00  0.00              
ATOM   1504  N   GLN A 110     -11.169 -35.107 -24.309  1.00  0.00              
ATOM   1505  CA  GLN A 110     -10.579 -34.648 -25.556  1.00  0.00              
ATOM   1506  C   GLN A 110      -9.098 -34.326 -25.413  1.00  0.00              
ATOM   1507  O   GLN A 110      -8.298 -34.662 -26.284  1.00  0.00              
ATOM   1508  CB  GLN A 110     -11.324 -33.412 -26.067  1.00  0.00              
ATOM   1509  CG  GLN A 110     -12.717 -33.700 -26.600  1.00  0.00              
ATOM   1510  CD  GLN A 110     -13.477 -32.434 -26.947  1.00  0.00              
ATOM   1511  OE1 GLN A 110     -13.000 -31.321 -26.706  1.00  0.00              
ATOM   1512  NE2 GLN A 110     -14.668 -32.596 -27.511  1.00  0.00              
ATOM   1513  H   GLN A 110     -11.871 -34.538 -23.858  1.00  0.00              
ATOM   1514  HA  GLN A 110     -10.639 -35.441 -26.302  1.00  0.00              
ATOM   1515 1HB  GLN A 110     -11.385 -32.714 -25.232  1.00  0.00              
ATOM   1516 2HB  GLN A 110     -10.710 -32.979 -26.857  1.00  0.00              
ATOM   1517 1HG  GLN A 110     -12.909 -34.431 -27.385  1.00  0.00              
ATOM   1518 2HG  GLN A 110     -13.096 -34.080 -25.650  1.00  0.00              
ATOM   1519 1HE2 GLN A 110     -15.217 -31.797 -27.762  1.00  0.00              
ATOM   1520 2HE2 GLN A 110     -15.018 -33.516 -27.686  1.00  0.00              
ATOM   1521  N   ILE A 111      -8.728 -33.678 -24.312  1.00  0.00              
ATOM   1522  CA  ILE A 111      -7.325 -33.364 -24.072  1.00  0.00              
ATOM   1523  C   ILE A 111      -6.469 -34.627 -23.941  1.00  0.00              
ATOM   1524  O   ILE A 111      -5.424 -34.741 -24.581  1.00  0.00              
ATOM   1525  CB  ILE A 111      -7.145 -32.499 -22.797  1.00  0.00              
ATOM   1526  CG1 ILE A 111      -7.722 -31.100 -23.026  1.00  0.00              
ATOM   1527  CG2 ILE A 111      -5.667 -32.389 -22.444  1.00  0.00              
ATOM   1528  CD1 ILE A 111      -7.919 -30.306 -21.755  1.00  0.00              
ATOM   1529  H   ILE A 111      -9.418 -33.397 -23.631  1.00  0.00              
ATOM   1530  HA  ILE A 111      -6.897 -32.840 -24.926  1.00  0.00              
ATOM   1531  HB  ILE A 111      -7.686 -32.964 -21.973  1.00  0.00              
ATOM   1532 1HG1 ILE A 111      -7.034 -30.568 -23.684  1.00  0.00              
ATOM   1533 2HG1 ILE A 111      -8.681 -31.223 -23.529  1.00  0.00              
ATOM   1534 1HG2 ILE A 111      -5.551 -31.780 -21.548  1.00  0.00              
ATOM   1535 2HG2 ILE A 111      -5.262 -33.384 -22.261  1.00  0.00              
ATOM   1536 3HG2 ILE A 111      -5.129 -31.925 -23.270  1.00  0.00              
ATOM   1537 1HD1 ILE A 111      -8.330 -29.326 -21.997  1.00  0.00              
ATOM   1538 2HD1 ILE A 111      -8.608 -30.836 -21.097  1.00  0.00              
ATOM   1539 3HD1 ILE A 111      -6.961 -30.180 -21.252  1.00  0.00              
ATOM   1540  N   LEU A 112      -6.916 -35.567 -23.111  1.00  0.00              
ATOM   1541  CA  LEU A 112      -6.187 -36.816 -22.885  1.00  0.00              
ATOM   1542  C   LEU A 112      -6.085 -37.642 -24.163  1.00  0.00              
ATOM   1543  O   LEU A 112      -5.054 -38.262 -24.445  1.00  0.00              
ATOM   1544  CB  LEU A 112      -6.884 -37.649 -21.807  1.00  0.00              
ATOM   1545  CG  LEU A 112      -6.872 -37.116 -20.376  1.00  0.00              
ATOM   1546  CD1 LEU A 112      -7.726 -38.014 -19.502  1.00  0.00              
ATOM   1547  CD2 LEU A 112      -5.447 -37.054 -19.853  1.00  0.00              
ATOM   1548  H   LEU A 112      -7.786 -35.410 -22.623  1.00  0.00              
ATOM   1549  HA  LEU A 112      -5.165 -36.592 -22.582  1.00  0.00              
ATOM   1550 1HB  LEU A 112      -7.902 -37.618 -22.191  1.00  0.00              
ATOM   1551 2HB  LEU A 112      -6.530 -38.680 -21.802  1.00  0.00              
ATOM   1552  HG  LEU A 112      -7.255 -36.096 -20.407  1.00  0.00              
ATOM   1553 1HD1 LEU A 112      -7.721 -37.638 -18.479  1.00  0.00              
ATOM   1554 2HD1 LEU A 112      -8.749 -38.023 -19.879  1.00  0.00              
ATOM   1555 3HD1 LEU A 112      -7.324 -39.027 -19.518  1.00  0.00              
ATOM   1556 1HD2 LEU A 112      -5.452 -36.672 -18.831  1.00  0.00              
ATOM   1557 2HD2 LEU A 112      -5.011 -38.053 -19.866  1.00  0.00              
ATOM   1558 3HD2 LEU A 112      -4.856 -36.392 -20.485  1.00  0.00              
ATOM   1559  N   ARG A 113      -7.172 -37.647 -24.924  1.00  0.00              
ATOM   1560  CA  ARG A 113      -7.235 -38.355 -26.194  1.00  0.00              
ATOM   1561  C   ARG A 113      -6.107 -37.953 -27.148  1.00  0.00              
ATOM   1562  O   ARG A 113      -5.340 -38.801 -27.614  1.00  0.00              
ATOM   1563  CB  ARG A 113      -8.592 -38.083 -26.851  1.00  0.00              
ATOM   1564  CG  ARG A 113      -8.802 -38.769 -28.188  1.00  0.00              
ATOM   1565  CD  ARG A 113     -10.189 -38.469 -28.726  1.00  0.00              
ATOM   1566  NE  ARG A 113     -10.337 -37.057 -29.067  1.00  0.00              
ATOM   1567  CZ  ARG A 113     -11.502 -36.464 -29.297  1.00  0.00              
ATOM   1568  NH1 ARG A 113     -12.627 -37.159 -29.216  1.00  0.00              
ATOM   1569  NH2 ARG A 113     -11.541 -35.178 -29.614  1.00  0.00              
ATOM   1570  H   ARG A 113      -7.982 -37.137 -24.604  1.00  0.00              
ATOM   1571  HA  ARG A 113      -7.109 -39.425 -26.027  1.00  0.00              
ATOM   1572 1HB  ARG A 113      -9.357 -38.417 -26.151  1.00  0.00              
ATOM   1573 2HB  ARG A 113      -8.670 -37.005 -26.986  1.00  0.00              
ATOM   1574 1HG  ARG A 113      -8.046 -38.407 -28.885  1.00  0.00              
ATOM   1575 2HG  ARG A 113      -8.681 -39.844 -28.048  1.00  0.00              
ATOM   1576 1HD  ARG A 113     -10.359 -39.068 -29.620  1.00  0.00              
ATOM   1577 2HD  ARG A 113     -10.927 -38.729 -27.968  1.00  0.00              
ATOM   1578  HE  ARG A 113      -9.630 -36.343 -29.177  1.00  0.00              
ATOM   1579 1HH1 ARG A 113     -12.595 -38.140 -28.978  1.00  0.00              
ATOM   1580 2HH1 ARG A 113     -13.511 -36.705 -29.392  1.00  0.00              
ATOM   1581 1HH2 ARG A 113     -10.680 -34.651 -29.680  1.00  0.00              
ATOM   1582 2HH2 ARG A 113     -12.428 -34.731 -29.789  1.00  0.00              
ATOM   1583  N   VAL A 114      -6.001 -36.658 -27.430  1.00  0.00              
ATOM   1584  CA  VAL A 114      -5.060 -36.174 -28.436  1.00  0.00              
ATOM   1585  C   VAL A 114      -3.626 -36.052 -27.931  1.00  0.00              
ATOM   1586  O   VAL A 114      -2.684 -36.163 -28.712  1.00  0.00              
ATOM   1587  CB  VAL A 114      -5.501 -34.807 -29.023  1.00  0.00              
ATOM   1588  CG1 VAL A 114      -6.935 -34.895 -29.520  1.00  0.00              
ATOM   1589  CG2 VAL A 114      -5.360 -33.716 -27.985  1.00  0.00              
ATOM   1590  H   VAL A 114      -6.583 -35.993 -26.941  1.00  0.00              
ATOM   1591  HA  VAL A 114      -4.972 -36.875 -29.266  1.00  0.00              
ATOM   1592  HB  VAL A 114      -4.840 -34.546 -29.849  1.00  0.00              
ATOM   1593 1HG1 VAL A 114      -7.237 -33.931 -29.931  1.00  0.00              
ATOM   1594 2HG1 VAL A 114      -7.006 -35.657 -30.295  1.00  0.00              
ATOM   1595 3HG1 VAL A 114      -7.592 -35.158 -28.691  1.00  0.00              
ATOM   1596 1HG2 VAL A 114      -5.673 -32.763 -28.412  1.00  0.00              
ATOM   1597 2HG2 VAL A 114      -5.986 -33.951 -27.123  1.00  0.00              
ATOM   1598 3HG2 VAL A 114      -4.319 -33.646 -27.669  1.00  0.00              
ATOM   1599  N   LYS A 115      -3.454 -35.829 -26.634  1.00  0.00              
ATOM   1600  CA  LYS A 115      -2.113 -35.734 -26.075  1.00  0.00              
ATOM   1601  C   LYS A 115      -1.585 -37.091 -25.612  1.00  0.00              
ATOM   1602  O   LYS A 115      -0.378 -37.270 -25.453  1.00  0.00              
ATOM   1603  CB  LYS A 115      -2.092 -34.733 -24.919  1.00  0.00              
ATOM   1604  CG  LYS A 115      -1.982 -33.278 -25.366  1.00  0.00              
ATOM   1605  CD  LYS A 115      -1.475 -32.376 -24.248  1.00  0.00              
ATOM   1606  CE  LYS A 115      -0.022 -32.656 -23.920  1.00  0.00              
ATOM   1607  NZ  LYS A 115       0.877 -32.132 -24.979  1.00  0.00              
ATOM   1608  H   LYS A 115      -4.251 -35.724 -26.022  1.00  0.00              
ATOM   1609  HA  LYS A 115      -1.418 -35.388 -26.841  1.00  0.00              
ATOM   1610 1HB  LYS A 115      -3.014 -34.876 -24.355  1.00  0.00              
ATOM   1611 2HB  LYS A 115      -1.239 -34.989 -24.290  1.00  0.00              
ATOM   1612 1HG  LYS A 115      -1.293 -33.225 -26.209  1.00  0.00              
ATOM   1613 2HG  LYS A 115      -2.968 -32.937 -25.682  1.00  0.00              
ATOM   1614 1HD  LYS A 115      -1.581 -31.337 -24.565  1.00  0.00              
ATOM   1615 2HD  LYS A 115      -2.084 -32.548 -23.361  1.00  0.00              
ATOM   1616 1HE  LYS A 115       0.211 -32.181 -22.968  1.00  0.00              
ATOM   1617 2HE  LYS A 115       0.104 -33.735 -23.826  1.00  0.00              
ATOM   1618 1HZ  LYS A 115       1.837 -32.332 -24.736  1.00  0.00              
ATOM   1619 2HZ  LYS A 115       0.654 -32.575 -25.860  1.00  0.00              
ATOM   1620 3HZ  LYS A 115       0.752 -31.134 -25.063  1.00  0.00              
ATOM   1621  N   GLU A 116      -2.491 -38.047 -25.416  1.00  0.00              
ATOM   1622  CA  GLU A 116      -2.118 -39.387 -24.967  1.00  0.00              
ATOM   1623  C   GLU A 116      -1.164 -39.292 -23.783  1.00  0.00              
ATOM   1624  O   GLU A 116      -0.074 -39.868 -23.794  1.00  0.00              
ATOM   1625  CB  GLU A 116      -1.478 -40.186 -26.105  1.00  0.00              
ATOM   1626  CG  GLU A 116      -2.377 -40.389 -27.315  1.00  0.00              
ATOM   1627  CD  GLU A 116      -1.668 -41.147 -28.402  1.00  0.00              
ATOM   1628  OE1 GLU A 116      -0.553 -41.557 -28.184  1.00  0.00              
ATOM   1629  OE2 GLU A 116      -2.280 -41.414 -29.410  1.00  0.00              
ATOM   1630  H   GLU A 116      -3.465 -37.837 -25.584  1.00  0.00              
ATOM   1631  HA  GLU A 116      -3.005 -39.923 -24.627  1.00  0.00              
ATOM   1632 1HB  GLU A 116      -0.580 -39.646 -26.406  1.00  0.00              
ATOM   1633 2HB  GLU A 116      -1.197 -41.156 -25.695  1.00  0.00              
ATOM   1634 1HG  GLU A 116      -3.316 -40.888 -27.079  1.00  0.00              
ATOM   1635 2HG  GLU A 116      -2.582 -39.374 -27.655  1.00  0.00              
ATOM   1636  N   ASP A 117      -1.592 -38.561 -22.760  1.00  0.00              
ATOM   1637  CA  ASP A 117      -0.771 -38.330 -21.582  1.00  0.00              
ATOM   1638  C   ASP A 117      -1.669 -38.130 -20.367  1.00  0.00              
ATOM   1639  O   ASP A 117      -2.322 -37.096 -20.229  1.00  0.00              
ATOM   1640  CB  ASP A 117       0.094 -37.086 -21.810  1.00  0.00              
ATOM   1641  CG  ASP A 117       1.062 -36.823 -20.676  1.00  0.00              
ATOM   1642  OD1 ASP A 117       1.878 -35.885 -20.810  1.00  0.00              
ATOM   1643  OD2 ASP A 117       1.017 -37.543 -19.656  1.00  0.00              
ATOM   1644  H   ASP A 117      -2.515 -38.154 -22.804  1.00  0.00              
ATOM   1645  HA  ASP A 117      -0.147 -39.203 -21.390  1.00  0.00              
ATOM   1646 1HB  ASP A 117       0.621 -37.094 -22.764  1.00  0.00              
ATOM   1647 2HB  ASP A 117      -0.679 -36.316 -21.827  1.00  0.00              
ATOM   1648  N   GLU A 118      -1.703 -39.127 -19.491  1.00  0.00              
ATOM   1649  CA  GLU A 118      -2.532 -39.074 -18.294  1.00  0.00              
ATOM   1650  C   GLU A 118      -1.947 -38.138 -17.236  1.00  0.00              
ATOM   1651  O   GLU A 118      -2.627 -37.767 -16.278  1.00  0.00              
ATOM   1652  CB  GLU A 118      -2.708 -40.478 -17.710  1.00  0.00              
ATOM   1653  CG  GLU A 118      -3.510 -41.428 -18.589  1.00  0.00              
ATOM   1654  CD  GLU A 118      -4.908 -40.922 -18.807  1.00  0.00              
ATOM   1655  OE1 GLU A 118      -5.586 -40.671 -17.839  1.00  0.00              
ATOM   1656  OE2 GLU A 118      -5.262 -40.679 -19.936  1.00  0.00              
ATOM   1657  H   GLU A 118      -1.136 -39.945 -19.661  1.00  0.00              
ATOM   1658  HA  GLU A 118      -3.514 -38.671 -18.542  1.00  0.00              
ATOM   1659 1HB  GLU A 118      -1.709 -40.885 -17.554  1.00  0.00              
ATOM   1660 2HB  GLU A 118      -3.209 -40.364 -16.749  1.00  0.00              
ATOM   1661 1HG  GLU A 118      -3.042 -41.626 -19.553  1.00  0.00              
ATOM   1662 2HG  GLU A 118      -3.543 -42.348 -18.008  1.00  0.00              
ATOM   1663  N   ASN A 119      -0.683 -37.765 -17.411  1.00  0.00              
ATOM   1664  CA  ASN A 119      -0.033 -36.850 -16.482  1.00  0.00              
ATOM   1665  C   ASN A 119       0.172 -35.452 -17.059  1.00  0.00              
ATOM   1666  O   ASN A 119       1.081 -34.730 -16.647  1.00  0.00              
ATOM   1667  CB  ASN A 119       1.313 -37.422 -16.036  1.00  0.00              
ATOM   1668  CG  ASN A 119       1.162 -38.705 -15.242  1.00  0.00              
ATOM   1669  OD1 ASN A 119       0.627 -38.702 -14.130  1.00  0.00              
ATOM   1670  ND2 ASN A 119       1.629 -39.812 -15.811  1.00  0.00              
ATOM   1671  H   ASN A 119      -0.161 -38.120 -18.199  1.00  0.00              
ATOM   1672  HA  ASN A 119      -0.663 -36.706 -15.603  1.00  0.00              
ATOM   1673 1HB  ASN A 119       2.143 -37.511 -16.739  1.00  0.00              
ATOM   1674 2HB  ASN A 119       1.507 -36.598 -15.348  1.00  0.00              
ATOM   1675 1HD2 ASN A 119       1.555 -40.688 -15.334  1.00  0.00              
ATOM   1676 2HD2 ASN A 119       2.052 -39.769 -16.716  1.00  0.00              
ATOM   1677  N   VAL A 120      -0.669 -35.069 -18.015  1.00  0.00              
ATOM   1678  CA  VAL A 120      -0.546 -33.752 -18.626  1.00  0.00              
ATOM   1679  C   VAL A 120      -0.736 -32.682 -17.546  1.00  0.00              
ATOM   1680  O   VAL A 120      -1.675 -32.761 -16.744  1.00  0.00              
ATOM   1681  CB  VAL A 120      -1.605 -33.553 -19.739  1.00  0.00              
ATOM   1682  CG1 VAL A 120      -2.999 -33.575 -19.143  1.00  0.00              
ATOM   1683  CG2 VAL A 120      -1.366 -32.239 -20.461  1.00  0.00              
ATOM   1684  H   VAL A 120      -1.402 -35.690 -18.325  1.00  0.00              
ATOM   1685  HA  VAL A 120       0.452 -33.597 -19.036  1.00  0.00              
ATOM   1686  HB  VAL A 120      -1.497 -34.348 -20.478  1.00  0.00              
ATOM   1687 1HG1 VAL A 120      -3.735 -33.435 -19.935  1.00  0.00              
ATOM   1688 2HG1 VAL A 120      -3.171 -34.534 -18.655  1.00  0.00              
ATOM   1689 3HG1 VAL A 120      -3.095 -32.772 -18.413  1.00  0.00              
ATOM   1690 1HG2 VAL A 120      -2.116 -32.110 -21.241  1.00  0.00              
ATOM   1691 2HG2 VAL A 120      -1.436 -31.416 -19.749  1.00  0.00              
ATOM   1692 3HG2 VAL A 120      -0.373 -32.246 -20.911  1.00  0.00              
ATOM   1693  N   PRO A 121       0.162 -31.680 -17.497  1.00  0.00              
ATOM   1694  CA  PRO A 121      -0.005 -30.551 -16.569  1.00  0.00              
ATOM   1695  C   PRO A 121      -1.446 -30.048 -16.696  1.00  0.00              
ATOM   1696  O   PRO A 121      -1.871 -29.617 -17.772  1.00  0.00              
ATOM   1697  CB  PRO A 121       1.035 -29.548 -17.061  1.00  0.00              
ATOM   1698  CG  PRO A 121       2.119 -30.452 -17.563  1.00  0.00              
ATOM   1699  CD  PRO A 121       1.344 -31.527 -18.311  1.00  0.00              
ATOM   1700  HA  PRO A 121       0.145 -30.838 -15.518  1.00  0.00              
ATOM   1701 1HB  PRO A 121       0.627 -28.900 -17.851  1.00  0.00              
ATOM   1702 2HB  PRO A 121       1.377 -28.890 -16.249  1.00  0.00              
ATOM   1703 1HG  PRO A 121       2.817 -29.909 -18.217  1.00  0.00              
ATOM   1704 2HG  PRO A 121       2.709 -30.864 -16.732  1.00  0.00              
ATOM   1705 1HD  PRO A 121       1.094 -31.222 -19.338  1.00  0.00              
ATOM   1706 2HD  PRO A 121       1.905 -32.471 -18.384  1.00  0.00              
ATOM   1707  N   PHE A 122      -2.189 -30.107 -15.593  1.00  0.00              
ATOM   1708  CA  PHE A 122      -3.616 -29.821 -15.629  1.00  0.00              
ATOM   1709  C   PHE A 122      -4.119 -29.356 -14.263  1.00  0.00              
ATOM   1710  O   PHE A 122      -3.856 -29.997 -13.241  1.00  0.00              
ATOM   1711  CB  PHE A 122      -4.320 -31.128 -16.043  1.00  0.00              
ATOM   1712  CG  PHE A 122      -5.797 -31.007 -16.305  1.00  0.00              
ATOM   1713  CD1 PHE A 122      -6.268 -30.893 -17.613  1.00  0.00              
ATOM   1714  CD2 PHE A 122      -6.719 -31.082 -15.265  1.00  0.00              
ATOM   1715  CE1 PHE A 122      -7.639 -30.860 -17.880  1.00  0.00              
ATOM   1716  CE2 PHE A 122      -8.089 -31.049 -15.517  1.00  0.00              
ATOM   1717  CZ  PHE A 122      -8.551 -30.940 -16.828  1.00  0.00              
ATOM   1718  H   PHE A 122      -1.758 -30.354 -14.714  1.00  0.00              
ATOM   1719  HA  PHE A 122      -3.813 -29.005 -16.326  1.00  0.00              
ATOM   1720 1HB  PHE A 122      -3.885 -31.514 -16.964  1.00  0.00              
ATOM   1721 2HB  PHE A 122      -4.218 -31.874 -15.254  1.00  0.00              
ATOM   1722  HD1 PHE A 122      -5.552 -30.831 -18.433  1.00  0.00              
ATOM   1723  HD2 PHE A 122      -6.356 -31.167 -14.240  1.00  0.00              
ATOM   1724  HE1 PHE A 122      -7.991 -30.772 -18.908  1.00  0.00              
ATOM   1725  HE2 PHE A 122      -8.800 -31.106 -14.693  1.00  0.00              
ATOM   1726  HZ  PHE A 122      -9.621 -30.916 -17.030  1.00  0.00              
ATOM   1727  N   LEU A 123      -4.842 -28.240 -14.246  1.00  0.00              
ATOM   1728  CA  LEU A 123      -5.523 -27.795 -13.041  1.00  0.00              
ATOM   1729  C   LEU A 123      -7.022 -27.749 -13.294  1.00  0.00              
ATOM   1730  O   LEU A 123      -7.459 -27.377 -14.385  1.00  0.00              
ATOM   1731  CB  LEU A 123      -5.054 -26.404 -12.601  1.00  0.00              
ATOM   1732  CG  LEU A 123      -3.900 -26.289 -11.600  1.00  0.00              
ATOM   1733  CD1 LEU A 123      -2.576 -26.551 -12.302  1.00  0.00              
ATOM   1734  CD2 LEU A 123      -3.900 -24.892 -10.996  1.00  0.00              
ATOM   1735  H   LEU A 123      -4.920 -27.688 -15.089  1.00  0.00              
ATOM   1736  HA  LEU A 123      -5.347 -28.509 -12.237  1.00  0.00              
ATOM   1737 1HB  LEU A 123      -4.718 -26.018 -13.563  1.00  0.00              
ATOM   1738 2HB  LEU A 123      -5.880 -25.796 -12.234  1.00  0.00              
ATOM   1739  HG  LEU A 123      -4.094 -27.002 -10.799  1.00  0.00              
ATOM   1740 1HD1 LEU A 123      -1.760 -26.467 -11.584  1.00  0.00              
ATOM   1741 2HD1 LEU A 123      -2.583 -27.555 -12.728  1.00  0.00              
ATOM   1742 3HD1 LEU A 123      -2.435 -25.820 -13.098  1.00  0.00              
ATOM   1743 1HD2 LEU A 123      -3.081 -24.805 -10.281  1.00  0.00              
ATOM   1744 2HD2 LEU A 123      -3.772 -24.153 -11.787  1.00  0.00              
ATOM   1745 3HD2 LEU A 123      -4.847 -24.716 -10.485  1.00  0.00              
ATOM   1746  N   LEU A 124      -7.803 -28.145 -12.293  1.00  0.00              
ATOM   1747  CA  LEU A 124      -9.254 -28.031 -12.366  1.00  0.00              
ATOM   1748  C   LEU A 124      -9.564 -26.720 -11.650  1.00  0.00              
ATOM   1749  O   LEU A 124      -9.248 -26.560 -10.475  1.00  0.00              
ATOM   1750  CB  LEU A 124      -9.962 -29.227 -11.715  1.00  0.00              
ATOM   1751  CG  LEU A 124     -11.494 -29.159 -11.717  1.00  0.00              
ATOM   1752  CD1 LEU A 124     -12.014 -29.137 -13.148  1.00  0.00              
ATOM   1753  CD2 LEU A 124     -12.057 -30.350 -10.957  1.00  0.00              
ATOM   1754  H   LEU A 124      -7.381 -28.534 -11.463  1.00  0.00              
ATOM   1755  HA  LEU A 124      -9.564 -27.985 -13.409  1.00  0.00              
ATOM   1756 1HB  LEU A 124      -9.622 -30.018 -12.381  1.00  0.00              
ATOM   1757 2HB  LEU A 124      -9.590 -29.416 -10.708  1.00  0.00              
ATOM   1758  HG  LEU A 124     -11.779 -28.255 -11.178  1.00  0.00              
ATOM   1759 1HD1 LEU A 124     -13.103 -29.089 -13.139  1.00  0.00              
ATOM   1760 2HD1 LEU A 124     -11.617 -28.264 -13.666  1.00  0.00              
ATOM   1761 3HD1 LEU A 124     -11.696 -30.042 -13.664  1.00  0.00              
ATOM   1762 1HD2 LEU A 124     -13.146 -30.300 -10.958  1.00  0.00              
ATOM   1763 2HD2 LEU A 124     -11.735 -31.274 -11.437  1.00  0.00              
ATOM   1764 3HD2 LEU A 124     -11.695 -30.331  -9.929  1.00  0.00              
ATOM   1765  N   VAL A 125     -10.166 -25.776 -12.365  1.00  0.00              
ATOM   1766  CA  VAL A 125     -10.406 -24.452 -11.810  1.00  0.00              
ATOM   1767  C   VAL A 125     -11.879 -24.107 -11.602  1.00  0.00              
ATOM   1768  O   VAL A 125     -12.638 -23.985 -12.569  1.00  0.00              
ATOM   1769  CB  VAL A 125      -9.783 -23.368 -12.728  1.00  0.00              
ATOM   1770  CG1 VAL A 125     -10.052 -21.991 -12.167  1.00  0.00              
ATOM   1771  CG2 VAL A 125      -8.283 -23.600 -12.871  1.00  0.00              
ATOM   1772  H   VAL A 125     -10.465 -25.976 -13.309  1.00  0.00              
ATOM   1773  HA  VAL A 125      -9.997 -24.364 -10.803  1.00  0.00              
ATOM   1774  HB  VAL A 125     -10.216 -23.456 -13.724  1.00  0.00              
ATOM   1775 1HG1 VAL A 125      -9.610 -21.239 -12.821  1.00  0.00              
ATOM   1776 2HG1 VAL A 125     -11.128 -21.828 -12.104  1.00  0.00              
ATOM   1777 3HG1 VAL A 125      -9.613 -21.911 -11.173  1.00  0.00              
ATOM   1778 1HG2 VAL A 125      -7.857 -22.834 -13.517  1.00  0.00              
ATOM   1779 2HG2 VAL A 125      -7.813 -23.550 -11.889  1.00  0.00              
ATOM   1780 3HG2 VAL A 125      -8.107 -24.583 -13.308  1.00  0.00              
ATOM   1781  N   GLY A 126     -12.270 -23.948 -10.341  1.00  0.00              
ATOM   1782  CA  GLY A 126     -13.636 -23.575 -10.016  1.00  0.00              
ATOM   1783  C   GLY A 126     -13.660 -22.064  -9.857  1.00  0.00              
ATOM   1784  O   GLY A 126     -13.128 -21.527  -8.884  1.00  0.00              
ATOM   1785  H   GLY A 126     -11.606 -24.087  -9.592  1.00  0.00              
ATOM   1786 1HA  GLY A 126     -14.294 -23.894 -10.824  1.00  0.00              
ATOM   1787 2HA  GLY A 126     -13.930 -24.071  -9.092  1.00  0.00              
ATOM   1788  N   ASN A 127     -14.270 -21.376 -10.817  1.00  0.00              
ATOM   1789  CA  ASN A 127     -14.277 -19.920 -10.831  1.00  0.00              
ATOM   1790  C   ASN A 127     -15.522 -19.285 -10.201  1.00  0.00              
ATOM   1791  O   ASN A 127     -16.526 -19.957  -9.956  1.00  0.00              
ATOM   1792  CB  ASN A 127     -14.108 -19.406 -12.249  1.00  0.00              
ATOM   1793  CG  ASN A 127     -13.707 -17.959 -12.325  1.00  0.00              
ATOM   1794  OD1 ASN A 127     -13.074 -17.421 -11.410  1.00  0.00              
ATOM   1795  ND2 ASN A 127     -14.142 -17.307 -13.373  1.00  0.00              
ATOM   1796  H   ASN A 127     -14.741 -21.877 -11.557  1.00  0.00              
ATOM   1797  HA  ASN A 127     -13.448 -19.540 -10.232  1.00  0.00              
ATOM   1798 1HB  ASN A 127     -13.537 -19.975 -12.984  1.00  0.00              
ATOM   1799 2HB  ASN A 127     -15.172 -19.488 -12.474  1.00  0.00              
ATOM   1800 1HD2 ASN A 127     -13.913 -16.340 -13.489  1.00  0.00              
ATOM   1801 2HD2 ASN A 127     -14.702 -17.774 -14.056  1.00  0.00              
ATOM   1802  N   LYS A 128     -15.427 -17.981  -9.938  1.00  0.00              
ATOM   1803  CA  LYS A 128     -16.490 -17.185  -9.320  1.00  0.00              
ATOM   1804  C   LYS A 128     -16.713 -17.536  -7.859  1.00  0.00              
ATOM   1805  O   LYS A 128     -17.845 -17.568  -7.388  1.00  0.00              
ATOM   1806  CB  LYS A 128     -17.805 -17.336 -10.094  1.00  0.00              
ATOM   1807  CG  LYS A 128     -17.670 -17.071 -11.584  1.00  0.00              
ATOM   1808  CD  LYS A 128     -19.026 -17.034 -12.277  1.00  0.00              
ATOM   1809  CE  LYS A 128     -18.854 -17.006 -13.775  1.00  0.00              
ATOM   1810  NZ  LYS A 128     -20.140 -16.979 -14.498  1.00  0.00              
ATOM   1811  H   LYS A 128     -14.558 -17.530 -10.188  1.00  0.00              
ATOM   1812  HA  LYS A 128     -16.214 -16.130  -9.330  1.00  0.00              
ATOM   1813 1HB  LYS A 128     -18.157 -18.354  -9.930  1.00  0.00              
ATOM   1814 2HB  LYS A 128     -18.515 -16.633  -9.658  1.00  0.00              
ATOM   1815 1HG  LYS A 128     -17.170 -16.112 -11.721  1.00  0.00              
ATOM   1816 2HG  LYS A 128     -17.064 -17.863 -12.022  1.00  0.00              
ATOM   1817 1HD  LYS A 128     -19.589 -17.921 -11.985  1.00  0.00              
ATOM   1818 2HD  LYS A 128     -19.559 -16.142 -11.949  1.00  0.00              
ATOM   1819 1HE  LYS A 128     -18.281 -16.118 -14.037  1.00  0.00              
ATOM   1820 2HE  LYS A 128     -18.298 -17.895 -14.072  1.00  0.00              
ATOM   1821 1HZ  LYS A 128     -19.967 -16.962 -15.493  1.00  0.00              
ATOM   1822 2HZ  LYS A 128     -20.675 -17.804 -14.264  1.00  0.00              
ATOM   1823 3HZ  LYS A 128     -20.658 -16.155 -14.231  1.00  0.00              
ATOM   1824  N   SER A 129     -15.618 -17.772  -7.145  1.00  0.00              
ATOM   1825  CA  SER A 129     -15.666 -18.128  -5.733  1.00  0.00              
ATOM   1826  C   SER A 129     -16.216 -17.004  -4.864  1.00  0.00              
ATOM   1827  O   SER A 129     -16.601 -17.235  -3.718  1.00  0.00              
ATOM   1828  CB  SER A 129     -14.281 -18.522  -5.257  1.00  0.00              
ATOM   1829  OG  SER A 129     -13.397 -17.435  -5.252  1.00  0.00              
ATOM   1830  H   SER A 129     -14.721 -17.700  -7.604  1.00  0.00              
ATOM   1831  HA  SER A 129     -16.235 -19.038  -5.535  1.00  0.00              
ATOM   1832 1HB  SER A 129     -14.360 -18.920  -4.246  1.00  0.00              
ATOM   1833 2HB  SER A 129     -13.890 -19.294  -5.920  1.00  0.00              
ATOM   1834  HG  SER A 129     -12.656 -17.628  -4.672  1.00  0.00              
ATOM   1835  N   ASP A 130     -16.268 -15.791  -5.408  1.00  0.00              
ATOM   1836  CA  ASP A 130     -16.904 -14.684  -4.701  1.00  0.00              
ATOM   1837  C   ASP A 130     -18.425 -14.797  -4.692  1.00  0.00              
ATOM   1838  O   ASP A 130     -19.100 -14.062  -3.967  1.00  0.00              
ATOM   1839  CB  ASP A 130     -16.488 -13.330  -5.307  1.00  0.00              
ATOM   1840  CG  ASP A 130     -16.811 -13.216  -6.785  1.00  0.00              
ATOM   1841  OD1 ASP A 130     -16.216 -13.963  -7.585  1.00  0.00              
ATOM   1842  OD2 ASP A 130     -17.655 -12.375  -7.152  1.00  0.00              
ATOM   1843  H   ASP A 130     -15.864 -15.627  -6.319  1.00  0.00              
ATOM   1844  HA  ASP A 130     -16.600 -14.692  -3.654  1.00  0.00              
ATOM   1845 1HB  ASP A 130     -16.886 -12.471  -4.767  1.00  0.00              
ATOM   1846 2HB  ASP A 130     -15.408 -13.380  -5.165  1.00  0.00              
ATOM   1847  N   LEU A 131     -18.963 -15.711  -5.493  1.00  0.00              
ATOM   1848  CA  LEU A 131     -20.408 -15.953  -5.501  1.00  0.00              
ATOM   1849  C   LEU A 131     -20.759 -17.208  -4.698  1.00  0.00              
ATOM   1850  O   LEU A 131     -21.527 -18.064  -5.151  1.00  0.00              
ATOM   1851  CB  LEU A 131     -20.914 -16.094  -6.941  1.00  0.00              
ATOM   1852  CG  LEU A 131     -20.679 -14.894  -7.867  1.00  0.00              
ATOM   1853  CD1 LEU A 131     -21.158 -15.227  -9.279  1.00  0.00              
ATOM   1854  CD2 LEU A 131     -21.419 -13.673  -7.318  1.00  0.00              
ATOM   1855  H   LEU A 131     -18.370 -16.250  -6.107  1.00  0.00              
ATOM   1856  HA  LEU A 131     -20.920 -15.121  -5.018  1.00  0.00              
ATOM   1857 1HB  LEU A 131     -20.297 -16.931  -7.264  1.00  0.00              
ATOM   1858 2HB  LEU A 131     -21.965 -16.383  -6.974  1.00  0.00              
ATOM   1859  HG  LEU A 131     -19.612 -14.675  -7.847  1.00  0.00              
ATOM   1860 1HD1 LEU A 131     -20.988 -14.370  -9.932  1.00  0.00              
ATOM   1861 2HD1 LEU A 131     -20.604 -16.086  -9.658  1.00  0.00              
ATOM   1862 3HD1 LEU A 131     -22.221 -15.460  -9.258  1.00  0.00              
ATOM   1863 1HD2 LEU A 131     -21.251 -12.820  -7.976  1.00  0.00              
ATOM   1864 2HD2 LEU A 131     -22.487 -13.886  -7.265  1.00  0.00              
ATOM   1865 3HD2 LEU A 131     -21.046 -13.439  -6.321  1.00  0.00              
ATOM   1866  N   GLU A 132     -20.182 -17.306  -3.503  1.00  0.00              
ATOM   1867  CA  GLU A 132     -20.408 -18.437  -2.614  1.00  0.00              
ATOM   1868  C   GLU A 132     -21.884 -18.786  -2.468  1.00  0.00              
ATOM   1869  O   GLU A 132     -22.254 -19.958  -2.488  1.00  0.00              
ATOM   1870  CB  GLU A 132     -19.807 -18.150  -1.237  1.00  0.00              
ATOM   1871  CG  GLU A 132     -19.876 -19.319  -0.264  1.00  0.00              
ATOM   1872  CD  GLU A 132     -19.108 -20.504  -0.780  1.00  0.00              
ATOM   1873  OE1 GLU A 132     -17.998 -20.324  -1.219  1.00  0.00              
ATOM   1874  OE2 GLU A 132     -19.584 -21.605  -0.632  1.00  0.00              
ATOM   1875  H   GLU A 132     -19.566 -16.563  -3.207  1.00  0.00              
ATOM   1876  HA  GLU A 132     -19.936 -19.330  -3.025  1.00  0.00              
ATOM   1877 1HB  GLU A 132     -18.765 -17.872  -1.396  1.00  0.00              
ATOM   1878 2HB  GLU A 132     -20.350 -17.300  -0.822  1.00  0.00              
ATOM   1879 1HG  GLU A 132     -19.528 -19.070   0.738  1.00  0.00              
ATOM   1880 2HG  GLU A 132     -20.937 -19.561  -0.229  1.00  0.00              
ATOM   1881  N   ASP A 133     -22.721 -17.766  -2.317  1.00  0.00              
ATOM   1882  CA  ASP A 133     -24.154 -17.972  -2.139  1.00  0.00              
ATOM   1883  C   ASP A 133     -24.836 -18.600  -3.351  1.00  0.00              
ATOM   1884  O   ASP A 133     -25.896 -19.215  -3.218  1.00  0.00              
ATOM   1885  CB  ASP A 133     -24.832 -16.642  -1.804  1.00  0.00              
ATOM   1886  CG  ASP A 133     -24.548 -16.127  -0.400  1.00  0.00              
ATOM   1887  OD1 ASP A 133     -24.034 -16.879   0.395  1.00  0.00              
ATOM   1888  OD2 ASP A 133     -24.701 -14.950  -0.178  1.00  0.00              
ATOM   1889  H   ASP A 133     -22.357 -16.824  -2.326  1.00  0.00              
ATOM   1890  HA  ASP A 133     -24.328 -18.674  -1.323  1.00  0.00              
ATOM   1891 1HB  ASP A 133     -24.624 -15.853  -2.528  1.00  0.00              
ATOM   1892 2HB  ASP A 133     -25.879 -16.936  -1.878  1.00  0.00              
ATOM   1893  N   LYS A 134     -24.229 -18.449  -4.526  1.00  0.00              
ATOM   1894  CA  LYS A 134     -24.782 -19.007  -5.757  1.00  0.00              
ATOM   1895  C   LYS A 134     -24.174 -20.350  -6.138  1.00  0.00              
ATOM   1896  O   LYS A 134     -24.458 -20.892  -7.207  1.00  0.00              
ATOM   1897  CB  LYS A 134     -24.596 -18.017  -6.908  1.00  0.00              
ATOM   1898  CG  LYS A 134     -25.307 -16.684  -6.713  1.00  0.00              
ATOM   1899  CD  LYS A 134     -25.104 -15.768  -7.910  1.00  0.00              
ATOM   1900  CE  LYS A 134     -25.782 -14.422  -7.700  1.00  0.00              
ATOM   1901  NZ  LYS A 134     -25.633 -13.533  -8.883  1.00  0.00              
ATOM   1902  H   LYS A 134     -23.361 -17.933  -4.566  1.00  0.00              
ATOM   1903  HA  LYS A 134     -25.847 -19.202  -5.628  1.00  0.00              
ATOM   1904 1HB  LYS A 134     -23.524 -17.844  -7.010  1.00  0.00              
ATOM   1905 2HB  LYS A 134     -24.973 -18.499  -7.810  1.00  0.00              
ATOM   1906 1HG  LYS A 134     -26.372 -16.876  -6.578  1.00  0.00              
ATOM   1907 2HG  LYS A 134     -24.908 -16.207  -5.818  1.00  0.00              
ATOM   1908 1HD  LYS A 134     -24.033 -15.617  -8.055  1.00  0.00              
ATOM   1909 2HD  LYS A 134     -25.524 -16.251  -8.792  1.00  0.00              
ATOM   1910 1HE  LYS A 134     -26.840 -14.598  -7.510  1.00  0.00              
ATOM   1911 2HE  LYS A 134     -25.332 -13.945  -6.829  1.00  0.00              
ATOM   1912 1HZ  LYS A 134     -26.095 -12.652  -8.703  1.00  0.00              
ATOM   1913 2HZ  LYS A 134     -24.651 -13.368  -9.060  1.00  0.00              
ATOM   1914 3HZ  LYS A 134     -26.050 -13.973  -9.690  1.00  0.00              
ATOM   1915  N   ARG A 135     -23.337 -20.884  -5.259  1.00  0.00              
ATOM   1916  CA  ARG A 135     -22.632 -22.120  -5.543  1.00  0.00              
ATOM   1917  C   ARG A 135     -23.604 -23.287  -5.745  1.00  0.00              
ATOM   1918  O   ARG A 135     -24.549 -23.472  -4.970  1.00  0.00              
ATOM   1919  CB  ARG A 135     -21.669 -22.441  -4.400  1.00  0.00              
ATOM   1920  CG  ARG A 135     -20.879 -23.727  -4.607  1.00  0.00              
ATOM   1921  CD  ARG A 135     -20.233 -24.196  -3.318  1.00  0.00              
ATOM   1922  NE  ARG A 135     -19.145 -23.329  -2.878  1.00  0.00              
ATOM   1923  CZ  ARG A 135     -17.893 -23.403  -3.321  1.00  0.00              
ATOM   1924  NH1 ARG A 135     -17.553 -24.312  -4.231  1.00  0.00              
ATOM   1925  NH2 ARG A 135     -16.975 -22.577  -2.845  1.00  0.00              
ATOM   1926  H   ARG A 135     -23.184 -20.423  -4.373  1.00  0.00              
ATOM   1927  HA  ARG A 135     -22.076 -22.022  -6.476  1.00  0.00              
ATOM   1928 1HB  ARG A 135     -20.986 -21.597  -4.313  1.00  0.00              
ATOM   1929 2HB  ARG A 135     -22.268 -22.518  -3.492  1.00  0.00              
ATOM   1930 1HG  ARG A 135     -21.559 -24.496  -4.972  1.00  0.00              
ATOM   1931 2HG  ARG A 135     -20.105 -23.541  -5.353  1.00  0.00              
ATOM   1932 1HD  ARG A 135     -20.988 -24.221  -2.533  1.00  0.00              
ATOM   1933 2HD  ARG A 135     -19.833 -25.198  -3.467  1.00  0.00              
ATOM   1934  HE  ARG A 135     -19.154 -22.573  -2.207  1.00  0.00              
ATOM   1935 1HH1 ARG A 135     -18.250 -24.949  -4.589  1.00  0.00              
ATOM   1936 2HH1 ARG A 135     -16.600 -24.360  -4.559  1.00  0.00              
ATOM   1937 1HH2 ARG A 135     -17.230 -21.891  -2.147  1.00  0.00              
ATOM   1938 2HH2 ARG A 135     -16.025 -22.634  -3.181  1.00  0.00              
ATOM   1939  N   GLN A 136     -23.365 -24.059  -6.802  1.00  0.00              
ATOM   1940  CA  GLN A 136     -24.088 -25.305  -7.061  1.00  0.00              
ATOM   1941  C   GLN A 136     -23.109 -26.473  -6.971  1.00  0.00              
ATOM   1942  O   GLN A 136     -23.504 -27.614  -6.711  1.00  0.00              
ATOM   1943  CB  GLN A 136     -24.712 -25.290  -8.457  1.00  0.00              
ATOM   1944  CG  GLN A 136     -25.786 -24.238  -8.678  1.00  0.00              
ATOM   1945  CD  GLN A 136     -26.354 -24.285 -10.083  1.00  0.00              
ATOM   1946  OE1 GLN A 136     -26.032 -25.181 -10.867  1.00  0.00              
ATOM   1947  NE2 GLN A 136     -27.209 -23.326 -10.405  1.00  0.00              
ATOM   1948  H   GLN A 136     -22.649 -23.763  -7.450  1.00  0.00              
ATOM   1949  HA  GLN A 136     -24.853 -25.448  -6.298  1.00  0.00              
ATOM   1950 1HB  GLN A 136     -23.898 -25.126  -9.164  1.00  0.00              
ATOM   1951 2HB  GLN A 136     -25.140 -26.279  -8.621  1.00  0.00              
ATOM   1952 1HG  GLN A 136     -26.613 -24.085  -7.984  1.00  0.00              
ATOM   1953 2HG  GLN A 136     -25.097 -23.396  -8.611  1.00  0.00              
ATOM   1954 1HE2 GLN A 136     -27.617 -23.305 -11.319  1.00  0.00              
ATOM   1955 2HE2 GLN A 136     -27.449 -22.623  -9.735  1.00  0.00              
ATOM   1956  N   VAL A 137     -21.832 -26.187  -7.206  1.00  0.00              
ATOM   1957  CA  VAL A 137     -20.796 -27.219  -7.216  1.00  0.00              
ATOM   1958  C   VAL A 137     -19.988 -27.115  -5.928  1.00  0.00              
ATOM   1959  O   VAL A 137     -19.307 -26.118  -5.695  1.00  0.00              
ATOM   1960  CB  VAL A 137     -19.848 -27.043  -8.429  1.00  0.00              
ATOM   1961  CG1 VAL A 137     -18.793 -28.132  -8.432  1.00  0.00              
ATOM   1962  CG2 VAL A 137     -20.648 -27.067  -9.715  1.00  0.00              
ATOM   1963  H   VAL A 137     -21.572 -25.227  -7.383  1.00  0.00              
ATOM   1964  HA  VAL A 137     -21.232 -28.219  -7.228  1.00  0.00              
ATOM   1965  HB  VAL A 137     -19.369 -26.066  -8.365  1.00  0.00              
ATOM   1966 1HG1 VAL A 137     -18.133 -27.997  -9.290  1.00  0.00              
ATOM   1967 2HG1 VAL A 137     -18.209 -28.076  -7.514  1.00  0.00              
ATOM   1968 3HG1 VAL A 137     -19.276 -29.106  -8.498  1.00  0.00              
ATOM   1969 1HG2 VAL A 137     -19.977 -26.941 -10.564  1.00  0.00              
ATOM   1970 2HG2 VAL A 137     -21.170 -28.020  -9.800  1.00  0.00              
ATOM   1971 3HG2 VAL A 137     -21.376 -26.255  -9.705  1.00  0.00              
ATOM   1972  N   SER A 138     -20.066 -28.141  -5.092  1.00  0.00              
ATOM   1973  CA  SER A 138     -19.374 -28.126  -3.808  1.00  0.00              
ATOM   1974  C   SER A 138     -17.883 -28.343  -3.960  1.00  0.00              
ATOM   1975  O   SER A 138     -17.426 -28.889  -4.962  1.00  0.00              
ATOM   1976  CB  SER A 138     -19.919 -29.220  -2.895  1.00  0.00              
ATOM   1977  OG  SER A 138     -19.550 -30.491  -3.399  1.00  0.00              
ATOM   1978  H   SER A 138     -20.614 -28.950  -5.345  1.00  0.00              
ATOM   1979  HA  SER A 138     -19.548 -27.216  -3.233  1.00  0.00              
ATOM   1980 1HB  SER A 138     -19.506 -29.078  -1.896  1.00  0.00              
ATOM   1981 2HB  SER A 138     -21.004 -29.133  -2.855  1.00  0.00              
ATOM   1982  HG  SER A 138     -20.143 -30.735  -4.113  1.00  0.00              
ATOM   1983  N   VAL A 139     -17.130 -27.930  -2.946  1.00  0.00              
ATOM   1984  CA  VAL A 139     -15.684 -28.080  -2.959  1.00  0.00              
ATOM   1985  C   VAL A 139     -15.331 -29.561  -2.950  1.00  0.00              
ATOM   1986  O   VAL A 139     -14.421 -30.000  -3.654  1.00  0.00              
ATOM   1987  CB  VAL A 139     -15.049 -27.411  -1.725  1.00  0.00              
ATOM   1988  CG1 VAL A 139     -13.560 -27.739  -1.656  1.00  0.00              
ATOM   1989  CG2 VAL A 139     -15.267 -25.900  -1.787  1.00  0.00              
ATOM   1990  H   VAL A 139     -17.574 -27.501  -2.146  1.00  0.00              
ATOM   1991  HA  VAL A 139     -15.251 -27.672  -3.873  1.00  0.00              
ATOM   1992  HB  VAL A 139     -15.550 -27.774  -0.828  1.00  0.00              
ATOM   1993 1HG1 VAL A 139     -13.123 -27.261  -0.779  1.00  0.00              
ATOM   1994 2HG1 VAL A 139     -13.429 -28.818  -1.583  1.00  0.00              
ATOM   1995 3HG1 VAL A 139     -13.064 -27.371  -2.554  1.00  0.00              
ATOM   1996 1HG2 VAL A 139     -14.818 -25.431  -0.912  1.00  0.00              
ATOM   1997 2HG2 VAL A 139     -14.805 -25.503  -2.691  1.00  0.00              
ATOM   1998 3HG2 VAL A 139     -16.337 -25.688  -1.802  1.00  0.00              
ATOM   1999  N   GLU A 140     -16.062 -30.328  -2.145  1.00  0.00              
ATOM   2000  CA  GLU A 140     -15.808 -31.757  -2.020  1.00  0.00              
ATOM   2001  C   GLU A 140     -16.045 -32.487  -3.333  1.00  0.00              
ATOM   2002  O   GLU A 140     -15.248 -33.333  -3.732  1.00  0.00              
ATOM   2003  CB  GLU A 140     -16.686 -32.360  -0.921  1.00  0.00              
ATOM   2004  CG  GLU A 140     -16.305 -31.937   0.491  1.00  0.00              
ATOM   2005  CD  GLU A 140     -17.288 -32.460   1.501  1.00  0.00              
ATOM   2006  OE1 GLU A 140     -18.257 -33.060   1.104  1.00  0.00              
ATOM   2007  OE2 GLU A 140     -17.015 -32.358   2.674  1.00  0.00              
ATOM   2008  H   GLU A 140     -16.810 -29.913  -1.608  1.00  0.00              
ATOM   2009  HA  GLU A 140     -14.762 -31.925  -1.763  1.00  0.00              
ATOM   2010 1HB  GLU A 140     -17.711 -32.052  -1.128  1.00  0.00              
ATOM   2011 2HB  GLU A 140     -16.607 -33.444  -1.009  1.00  0.00              
ATOM   2012 1HG  GLU A 140     -15.297 -32.238   0.776  1.00  0.00              
ATOM   2013 2HG  GLU A 140     -16.363 -30.850   0.457  1.00  0.00              
ATOM   2014  N   GLU A 141     -17.141 -32.159  -4.006  1.00  0.00              
ATOM   2015  CA  GLU A 141     -17.464 -32.808  -5.266  1.00  0.00              
ATOM   2016  C   GLU A 141     -16.399 -32.526  -6.328  1.00  0.00              
ATOM   2017  O   GLU A 141     -15.935 -33.436  -7.016  1.00  0.00              
ATOM   2018  CB  GLU A 141     -18.838 -32.351  -5.760  1.00  0.00              
ATOM   2019  CG  GLU A 141     -19.280 -32.990  -7.069  1.00  0.00              
ATOM   2020  CD  GLU A 141     -20.666 -32.550  -7.451  1.00  0.00              
ATOM   2021  OE1 GLU A 141     -21.258 -31.805  -6.708  1.00  0.00              
ATOM   2022  OE2 GLU A 141     -21.090 -32.867  -8.538  1.00  0.00              
ATOM   2023  H   GLU A 141     -17.762 -31.449  -3.644  1.00  0.00              
ATOM   2024  HA  GLU A 141     -17.482 -33.890  -5.131  1.00  0.00              
ATOM   2025 1HB  GLU A 141     -19.556 -32.595  -4.977  1.00  0.00              
ATOM   2026 2HB  GLU A 141     -18.789 -31.269  -5.883  1.00  0.00              
ATOM   2027 1HG  GLU A 141     -18.598 -32.799  -7.897  1.00  0.00              
ATOM   2028 2HG  GLU A 141     -19.287 -34.056  -6.844  1.00  0.00              
ATOM   2029  N   ALA A 142     -16.015 -31.260  -6.454  1.00  0.00              
ATOM   2030  CA  ALA A 142     -15.020 -30.864  -7.444  1.00  0.00              
ATOM   2031  C   ALA A 142     -13.661 -31.478  -7.140  1.00  0.00              
ATOM   2032  O   ALA A 142     -12.955 -31.897  -8.052  1.00  0.00              
ATOM   2033  CB  ALA A 142     -14.911 -29.345  -7.494  1.00  0.00              
ATOM   2034  H   ALA A 142     -16.418 -30.556  -5.853  1.00  0.00              
ATOM   2035  HA  ALA A 142     -15.331 -31.235  -8.420  1.00  0.00              
ATOM   2036 1HB  ALA A 142     -14.166 -29.059  -8.237  1.00  0.00              
ATOM   2037 2HB  ALA A 142     -15.877 -28.919  -7.768  1.00  0.00              
ATOM   2038 3HB  ALA A 142     -14.612 -28.969  -6.517  1.00  0.00              
ATOM   2039  N   LYS A 143     -13.294 -31.530  -5.862  1.00  0.00              
ATOM   2040  CA  LYS A 143     -12.024 -32.140  -5.470  1.00  0.00              
ATOM   2041  C   LYS A 143     -12.043 -33.659  -5.639  1.00  0.00              
ATOM   2042  O   LYS A 143     -11.005 -34.274  -5.887  1.00  0.00              
ATOM   2043  CB  LYS A 143     -11.685 -31.813  -4.013  1.00  0.00              
ATOM   2044  CG  LYS A 143     -11.193 -30.401  -3.765  1.00  0.00              
ATOM   2045  CD  LYS A 143     -10.821 -30.220  -2.300  1.00  0.00              
ATOM   2046  CE  LYS A 143     -10.159 -28.875  -2.046  1.00  0.00              
ATOM   2047  NZ  LYS A 143      -9.843 -28.689  -0.598  1.00  0.00              
ATOM   2048  H   LYS A 143     -13.897 -31.146  -5.148  1.00  0.00              
ATOM   2049  HA  LYS A 143     -11.224 -31.775  -6.115  1.00  0.00              
ATOM   2050 1HB  LYS A 143     -12.590 -31.981  -3.429  1.00  0.00              
ATOM   2051 2HB  LYS A 143     -10.914 -32.516  -3.698  1.00  0.00              
ATOM   2052 1HG  LYS A 143     -10.322 -30.222  -4.396  1.00  0.00              
ATOM   2053 2HG  LYS A 143     -11.987 -29.705  -4.036  1.00  0.00              
ATOM   2054 1HD  LYS A 143     -11.729 -30.293  -1.700  1.00  0.00              
ATOM   2055 2HD  LYS A 143     -10.134 -31.016  -2.015  1.00  0.00              
ATOM   2056 1HE  LYS A 143      -9.243 -28.830  -2.632  1.00  0.00              
ATOM   2057 2HE  LYS A 143     -10.840 -28.092  -2.378  1.00  0.00              
ATOM   2058 1HZ  LYS A 143      -9.406 -27.788  -0.463  1.00  0.00              
ATOM   2059 2HZ  LYS A 143     -10.696 -28.733  -0.058  1.00  0.00              
ATOM   2060 3HZ  LYS A 143      -9.213 -29.417  -0.295  1.00  0.00              
ATOM   2061  N   ASN A 144     -13.222 -34.262  -5.503  1.00  0.00              
ATOM   2062  CA  ASN A 144     -13.362 -35.693  -5.757  1.00  0.00              
ATOM   2063  C   ASN A 144     -13.144 -36.028  -7.225  1.00  0.00              
ATOM   2064  O   ASN A 144     -12.510 -37.030  -7.552  1.00  0.00              
ATOM   2065  CB  ASN A 144     -14.717 -36.204  -5.303  1.00  0.00              
ATOM   2066  CG  ASN A 144     -14.840 -36.350  -3.811  1.00  0.00              
ATOM   2067  OD1 ASN A 144     -13.839 -36.446  -3.092  1.00  0.00              
ATOM   2068  ND2 ASN A 144     -16.061 -36.451  -3.352  1.00  0.00              
ATOM   2069  H   ASN A 144     -14.033 -33.730  -5.220  1.00  0.00              
ATOM   2070  HA  ASN A 144     -12.600 -36.243  -5.203  1.00  0.00              
ATOM   2071 1HB  ASN A 144     -15.638 -35.772  -5.697  1.00  0.00              
ATOM   2072 2HB  ASN A 144     -14.563 -37.190  -5.741  1.00  0.00              
ATOM   2073 1HD2 ASN A 144     -16.219 -36.550  -2.369  1.00  0.00              
ATOM   2074 2HD2 ASN A 144     -16.836 -36.427  -3.983  1.00  0.00              
ATOM   2075  N   ARG A 145     -13.671 -35.195  -8.115  1.00  0.00              
ATOM   2076  CA  ARG A 145     -13.408 -35.376  -9.535  1.00  0.00              
ATOM   2077  C   ARG A 145     -11.933 -35.165  -9.839  1.00  0.00              
ATOM   2078  O   ARG A 145     -11.333 -35.927 -10.597  1.00  0.00              
ATOM   2079  CB  ARG A 145     -14.259 -34.418 -10.374  1.00  0.00              
ATOM   2080  CG  ARG A 145     -14.083 -34.628 -11.875  1.00  0.00              
ATOM   2081  CD  ARG A 145     -15.241 -34.063 -12.665  1.00  0.00              
ATOM   2082  NE  ARG A 145     -16.475 -34.792 -12.400  1.00  0.00              
ATOM   2083  CZ  ARG A 145     -17.658 -34.470 -12.911  1.00  0.00              
ATOM   2084  NH1 ARG A 145     -17.769 -33.428 -13.724  1.00  0.00              
ATOM   2085  NH2 ARG A 145     -18.732 -35.184 -12.598  1.00  0.00              
ATOM   2086  H   ARG A 145     -14.259 -34.429  -7.817  1.00  0.00              
ATOM   2087  HA  ARG A 145     -13.648 -36.399  -9.827  1.00  0.00              
ATOM   2088 1HB  ARG A 145     -15.297 -34.583 -10.089  1.00  0.00              
ATOM   2089 2HB  ARG A 145     -13.962 -33.406 -10.098  1.00  0.00              
ATOM   2090 1HG  ARG A 145     -13.162 -34.135 -12.189  1.00  0.00              
ATOM   2091 2HG  ARG A 145     -14.006 -35.699 -12.069  1.00  0.00              
ATOM   2092 1HD  ARG A 145     -15.381 -33.018 -12.390  1.00  0.00              
ATOM   2093 2HD  ARG A 145     -15.011 -34.130 -13.728  1.00  0.00              
ATOM   2094  HE  ARG A 145     -16.630 -35.608 -11.823  1.00  0.00              
ATOM   2095 1HH1 ARG A 145     -16.952 -32.881 -13.953  1.00  0.00              
ATOM   2096 2HH1 ARG A 145     -18.670 -33.186 -14.110  1.00  0.00              
ATOM   2097 1HH2 ARG A 145     -18.646 -35.972 -11.972  1.00  0.00              
ATOM   2098 2HH2 ARG A 145     -19.629 -34.937 -12.987  1.00  0.00              
ATOM   2099  N   ALA A 146     -11.346 -34.133  -9.247  1.00  0.00              
ATOM   2100  CA  ALA A 146      -9.923 -33.881  -9.432  1.00  0.00              
ATOM   2101  C   ALA A 146      -9.089 -35.022  -8.841  1.00  0.00              
ATOM   2102  O   ALA A 146      -8.019 -35.352  -9.353  1.00  0.00              
ATOM   2103  CB  ALA A 146      -9.536 -32.552  -8.788  1.00  0.00              
ATOM   2104  H   ALA A 146     -11.884 -33.510  -8.662  1.00  0.00              
ATOM   2105  HA  ALA A 146      -9.712 -33.838 -10.501  1.00  0.00              
ATOM   2106 1HB  ALA A 146      -8.470 -32.375  -8.933  1.00  0.00              
ATOM   2107 2HB  ALA A 146     -10.105 -31.745  -9.250  1.00  0.00              
ATOM   2108 3HB  ALA A 146      -9.756 -32.587  -7.722  1.00  0.00              
ATOM   2109  N   GLU A 147      -9.580 -35.628  -7.767  1.00  0.00              
ATOM   2110  CA  GLU A 147      -8.867 -36.738  -7.150  1.00  0.00              
ATOM   2111  C   GLU A 147      -8.874 -37.957  -8.068  1.00  0.00              
ATOM   2112  O   GLU A 147      -7.862 -38.642  -8.215  1.00  0.00              
ATOM   2113  CB  GLU A 147      -9.485 -37.090  -5.795  1.00  0.00              
ATOM   2114  CG  GLU A 147      -8.779 -38.217  -5.055  1.00  0.00              
ATOM   2115  CD  GLU A 147      -9.403 -38.462  -3.710  1.00  0.00              
ATOM   2116  OE1 GLU A 147     -10.333 -37.769  -3.372  1.00  0.00              
ATOM   2117  OE2 GLU A 147      -9.026 -39.412  -3.066  1.00  0.00              
ATOM   2118  H   GLU A 147     -10.455 -35.323  -7.367  1.00  0.00              
ATOM   2119  HA  GLU A 147      -7.823 -36.466  -6.994  1.00  0.00              
ATOM   2120 1HB  GLU A 147      -9.458 -36.184  -5.189  1.00  0.00              
ATOM   2121 2HB  GLU A 147     -10.522 -37.372  -5.982  1.00  0.00              
ATOM   2122 1HG  GLU A 147      -8.748 -39.151  -5.615  1.00  0.00              
ATOM   2123 2HG  GLU A 147      -7.766 -37.840  -4.922  1.00  0.00              
ATOM   2124  N   GLN A 148     -10.011 -38.215  -8.702  1.00  0.00              
ATOM   2125  CA  GLN A 148     -10.107 -39.316  -9.651  1.00  0.00              
ATOM   2126  C   GLN A 148      -9.192 -39.028 -10.844  1.00  0.00              
ATOM   2127  O   GLN A 148      -8.577 -39.939 -11.401  1.00  0.00              
ATOM   2128  CB  GLN A 148     -11.551 -39.511 -10.121  1.00  0.00              
ATOM   2129  CG  GLN A 148     -11.757 -40.720 -11.017  1.00  0.00              
ATOM   2130  CD  GLN A 148     -11.440 -42.025 -10.312  1.00  0.00              
ATOM   2131  OE1 GLN A 148     -11.856 -42.246  -9.171  1.00  0.00              
ATOM   2132  NE2 GLN A 148     -10.697 -42.896 -10.985  1.00  0.00              
ATOM   2133  H   GLN A 148     -10.825 -37.643  -8.528  1.00  0.00              
ATOM   2134  HA  GLN A 148      -9.761 -40.236  -9.179  1.00  0.00              
ATOM   2135 1HB  GLN A 148     -12.164 -39.608  -9.224  1.00  0.00              
ATOM   2136 2HB  GLN A 148     -11.833 -38.604 -10.655  1.00  0.00              
ATOM   2137 1HG  GLN A 148     -12.660 -40.869 -11.608  1.00  0.00              
ATOM   2138 2HG  GLN A 148     -10.926 -40.477 -11.682  1.00  0.00              
ATOM   2139 1HE2 GLN A 148     -10.456 -43.774 -10.570  1.00  0.00              
ATOM   2140 2HE2 GLN A 148     -10.379 -42.675 -11.907  1.00  0.00              
ATOM   2141  N   TRP A 149      -9.104 -37.755 -11.227  1.00  0.00              
ATOM   2142  CA  TRP A 149      -8.244 -37.335 -12.333  1.00  0.00              
ATOM   2143  C   TRP A 149      -6.788 -37.230 -11.910  1.00  0.00              
ATOM   2144  O   TRP A 149      -5.890 -37.174 -12.749  1.00  0.00              
ATOM   2145  CB  TRP A 149      -8.677 -35.972 -12.883  1.00  0.00              
ATOM   2146  CG  TRP A 149      -9.998 -35.976 -13.561  1.00  0.00              
ATOM   2147  CD1 TRP A 149     -10.772 -37.064 -13.837  1.00  0.00              
ATOM   2148  CD2 TRP A 149     -10.680 -34.846 -14.112  1.00  0.00              
ATOM   2149  NE1 TRP A 149     -11.897 -36.682 -14.526  1.00  0.00              
ATOM   2150  CE2 TRP A 149     -11.866 -35.325 -14.710  1.00  0.00              
ATOM   2151  CE3 TRP A 149     -10.404 -33.472 -14.160  1.00  0.00              
ATOM   2152  CZ2 TRP A 149     -12.778 -34.480 -15.349  1.00  0.00              
ATOM   2153  CZ3 TRP A 149     -11.311 -32.632 -14.797  1.00  0.00              
ATOM   2154  CH2 TRP A 149     -12.481 -33.139 -15.381  1.00  0.00              
ATOM   2155  H   TRP A 149      -9.648 -37.060 -10.737  1.00  0.00              
ATOM   2156  HA  TRP A 149      -8.277 -38.078 -13.130  1.00  0.00              
ATOM   2157 1HB  TRP A 149      -8.753 -35.245 -12.074  1.00  0.00              
ATOM   2158 2HB  TRP A 149      -7.958 -35.619 -13.622  1.00  0.00              
ATOM   2159  HD1 TRP A 149     -10.408 -38.029 -13.489  1.00  0.00              
ATOM   2160  HE1 TRP A 149     -12.628 -37.300 -14.847  1.00  0.00              
ATOM   2161  HE3 TRP A 149      -9.512 -33.029 -13.719  1.00  0.00              
ATOM   2162  HZ2 TRP A 149     -13.677 -34.912 -15.788  1.00  0.00              
ATOM   2163  HZ3 TRP A 149     -11.089 -31.566 -14.832  1.00  0.00              
ATOM   2164  HH2 TRP A 149     -13.170 -32.451 -15.872  1.00  0.00              
ATOM   2165  N   ASN A 150      -6.561 -37.182 -10.607  1.00  0.00              
ATOM   2166  CA  ASN A 150      -5.219 -37.047 -10.062  1.00  0.00              
ATOM   2167  C   ASN A 150      -4.580 -35.699 -10.405  1.00  0.00              
ATOM   2168  O   ASN A 150      -3.394 -35.623 -10.742  1.00  0.00              
ATOM   2169  CB  ASN A 150      -4.327 -38.181 -10.532  1.00  0.00              
ATOM   2170  CG  ASN A 150      -4.798 -39.541 -10.098  1.00  0.00              
ATOM   2171  OD1 ASN A 150      -4.974 -39.808  -8.903  1.00  0.00              
ATOM   2172  ND2 ASN A 150      -4.924 -40.427 -11.053  1.00  0.00              
ATOM   2173  H   ASN A 150      -7.346 -37.241  -9.974  1.00  0.00              
ATOM   2174  HA  ASN A 150      -5.257 -37.084  -8.972  1.00  0.00              
ATOM   2175 1HB  ASN A 150      -3.990 -38.233 -11.568  1.00  0.00              
ATOM   2176 2HB  ASN A 150      -3.497 -37.877  -9.895  1.00  0.00              
ATOM   2177 1HD2 ASN A 150      -5.233 -41.354 -10.838  1.00  0.00              
ATOM   2178 2HD2 ASN A 150      -4.711 -40.177 -11.997  1.00  0.00              
ATOM   2179  N   VAL A 151      -5.377 -34.638 -10.327  1.00  0.00              
ATOM   2180  CA  VAL A 151      -4.913 -33.300 -10.682  1.00  0.00              
ATOM   2181  C   VAL A 151      -5.242 -32.359  -9.535  1.00  0.00              
ATOM   2182  O   VAL A 151      -6.035 -32.697  -8.658  1.00  0.00              
ATOM   2183  CB  VAL A 151      -5.596 -32.763 -11.955  1.00  0.00              
ATOM   2184  CG1 VAL A 151      -5.285 -33.673 -13.135  1.00  0.00              
ATOM   2185  CG2 VAL A 151      -7.096 -32.641 -11.734  1.00  0.00              
ATOM   2186  H   VAL A 151      -6.329 -34.762 -10.014  1.00  0.00              
ATOM   2187  HA  VAL A 151      -3.830 -33.276 -10.807  1.00  0.00              
ATOM   2188  HB  VAL A 151      -5.221 -31.760 -12.162  1.00  0.00              
ATOM   2189 1HG1 VAL A 151      -5.772 -33.286 -14.031  1.00  0.00              
ATOM   2190 2HG1 VAL A 151      -4.208 -33.708 -13.293  1.00  0.00              
ATOM   2191 3HG1 VAL A 151      -5.655 -34.676 -12.927  1.00  0.00              
ATOM   2192 1HG2 VAL A 151      -7.568 -32.260 -12.639  1.00  0.00              
ATOM   2193 2HG2 VAL A 151      -7.508 -33.622 -11.493  1.00  0.00              
ATOM   2194 3HG2 VAL A 151      -7.288 -31.955 -10.909  1.00  0.00              
ATOM   2195  N   ASN A 152      -4.633 -31.179  -9.542  1.00  0.00              
ATOM   2196  CA  ASN A 152      -4.903 -30.191  -8.508  1.00  0.00              
ATOM   2197  C   ASN A 152      -6.199 -29.438  -8.781  1.00  0.00              
ATOM   2198  O   ASN A 152      -6.635 -29.310  -9.930  1.00  0.00              
ATOM   2199  CB  ASN A 152      -3.761 -29.177  -8.415  1.00  0.00              
ATOM   2200  CG  ASN A 152      -2.484 -29.779  -7.878  1.00  0.00              
ATOM   2201  OD1 ASN A 152      -2.436 -30.229  -6.735  1.00  0.00              
ATOM   2202  ND2 ASN A 152      -1.442 -29.787  -8.696  1.00  0.00              
ATOM   2203  H   ASN A 152      -3.972 -30.958 -10.273  1.00  0.00              
ATOM   2204  HA  ASN A 152      -5.036 -30.689  -7.546  1.00  0.00              
ATOM   2205 1HB  ASN A 152      -3.534 -28.515  -9.252  1.00  0.00              
ATOM   2206 2HB  ASN A 152      -4.245 -28.608  -7.623  1.00  0.00              
ATOM   2207 1HD2 ASN A 152      -0.572 -30.175  -8.391  1.00  0.00              
ATOM   2208 2HD2 ASN A 152      -1.525 -29.407  -9.616  1.00  0.00              
ATOM   2209  N   TYR A 153      -6.812 -28.945  -7.711  1.00  0.00              
ATOM   2210  CA  TYR A 153      -8.051 -28.191  -7.814  1.00  0.00              
ATOM   2211  C   TYR A 153      -7.839 -26.879  -7.087  1.00  0.00              
ATOM   2212  O   TYR A 153      -7.390 -26.859  -5.945  1.00  0.00              
ATOM   2213  CB  TYR A 153      -9.225 -28.931  -7.167  1.00  0.00              
ATOM   2214  CG  TYR A 153     -10.512 -28.127  -7.149  1.00  0.00              
ATOM   2215  CD1 TYR A 153     -11.164 -27.782  -8.337  1.00  0.00              
ATOM   2216  CD2 TYR A 153     -11.083 -27.713  -5.943  1.00  0.00              
ATOM   2217  CE1 TYR A 153     -12.351 -27.052  -8.328  1.00  0.00              
ATOM   2218  CE2 TYR A 153     -12.269 -26.976  -5.922  1.00  0.00              
ATOM   2219  CZ  TYR A 153     -12.901 -26.651  -7.117  1.00  0.00              
ATOM   2220  OH  TYR A 153     -14.095 -25.950  -7.100  1.00  0.00              
ATOM   2221  H   TYR A 153      -6.404 -29.100  -6.800  1.00  0.00              
ATOM   2222  HA  TYR A 153      -8.274 -27.987  -8.862  1.00  0.00              
ATOM   2223 1HB  TYR A 153      -9.376 -29.852  -7.732  1.00  0.00              
ATOM   2224 2HB  TYR A 153      -8.930 -29.173  -6.147  1.00  0.00              
ATOM   2225  HD1 TYR A 153     -10.727 -28.094  -9.286  1.00  0.00              
ATOM   2226  HD2 TYR A 153     -10.586 -27.974  -5.009  1.00  0.00              
ATOM   2227  HE1 TYR A 153     -12.845 -26.791  -9.263  1.00  0.00              
ATOM   2228  HE2 TYR A 153     -12.696 -26.658  -4.970  1.00  0.00              
ATOM   2229  HH  TYR A 153     -14.394 -25.741  -6.211  1.00  0.00              
ATOM   2230  N   VAL A 154      -8.174 -25.781  -7.750  1.00  0.00              
ATOM   2231  CA  VAL A 154      -8.064 -24.466  -7.144  1.00  0.00              
ATOM   2232  C   VAL A 154      -9.351 -23.704  -7.409  1.00  0.00              
ATOM   2233  O   VAL A 154      -9.908 -23.788  -8.504  1.00  0.00              
ATOM   2234  CB  VAL A 154      -6.889 -23.681  -7.763  1.00  0.00              
ATOM   2235  CG1 VAL A 154      -6.783 -22.297  -7.138  1.00  0.00              
ATOM   2236  CG2 VAL A 154      -5.596 -24.461  -7.580  1.00  0.00              
ATOM   2237  H   VAL A 154      -8.514 -25.859  -8.698  1.00  0.00              
ATOM   2238  HA  VAL A 154      -7.961 -24.536  -6.061  1.00  0.00              
ATOM   2239  HB  VAL A 154      -7.057 -23.580  -8.836  1.00  0.00              
ATOM   2240 1HG1 VAL A 154      -5.949 -21.757  -7.587  1.00  0.00              
ATOM   2241 2HG1 VAL A 154      -7.707 -21.747  -7.313  1.00  0.00              
ATOM   2242 3HG1 VAL A 154      -6.616 -22.395  -6.065  1.00  0.00              
ATOM   2243 1HG2 VAL A 154      -4.769 -23.904  -8.020  1.00  0.00              
ATOM   2244 2HG2 VAL A 154      -5.410 -24.610  -6.517  1.00  0.00              
ATOM   2245 3HG2 VAL A 154      -5.683 -25.429  -8.073  1.00  0.00              
ATOM   2246  N   GLU A 155      -9.844 -22.986  -6.403  1.00  0.00              
ATOM   2247  CA  GLU A 155     -11.003 -22.133  -6.613  1.00  0.00              
ATOM   2248  C   GLU A 155     -10.469 -20.721  -6.809  1.00  0.00              
ATOM   2249  O   GLU A 155      -9.528 -20.296  -6.138  1.00  0.00              
ATOM   2250  CB  GLU A 155     -11.965 -22.183  -5.427  1.00  0.00              
ATOM   2251  CG  GLU A 155     -12.514 -23.572  -5.159  1.00  0.00              
ATOM   2252  CD  GLU A 155     -13.882 -23.531  -4.514  1.00  0.00              
ATOM   2253  OE1 GLU A 155     -14.052 -22.769  -3.543  1.00  0.00              
ATOM   2254  OE2 GLU A 155     -14.783 -24.262  -4.975  1.00  0.00              
ATOM   2255  H   GLU A 155      -9.421 -23.024  -5.487  1.00  0.00              
ATOM   2256  HA  GLU A 155     -11.536 -22.448  -7.511  1.00  0.00              
ATOM   2257 1HB  GLU A 155     -11.416 -21.825  -4.557  1.00  0.00              
ATOM   2258 2HB  GLU A 155     -12.781 -21.496  -5.650  1.00  0.00              
ATOM   2259 1HG  GLU A 155     -12.562 -24.199  -6.049  1.00  0.00              
ATOM   2260 2HG  GLU A 155     -11.801 -23.997  -4.454  1.00  0.00              
ATOM   2261  N   THR A 156     -11.076 -20.003  -7.739  1.00  0.00              
ATOM   2262  CA  THR A 156     -10.631 -18.661  -8.070  1.00  0.00              
ATOM   2263  C   THR A 156     -11.742 -17.658  -8.165  1.00  0.00              
ATOM   2264  O   THR A 156     -12.919 -18.006  -8.234  1.00  0.00              
ATOM   2265  CB  THR A 156      -9.968 -18.620  -9.448  1.00  0.00              
ATOM   2266  OG1 THR A 156     -10.935 -19.004 -10.436  1.00  0.00              
ATOM   2267  CG2 THR A 156      -8.777 -19.537  -9.511  1.00  0.00              
ATOM   2268  H   THR A 156     -11.867 -20.394  -8.232  1.00  0.00              
ATOM   2269  HA  THR A 156      -9.981 -18.283  -7.281  1.00  0.00              
ATOM   2270  HB  THR A 156      -9.641 -17.601  -9.654  1.00  0.00              
ATOM   2271  HG1 THR A 156     -11.503 -18.256 -10.636  1.00  0.00              
ATOM   2272 1HG2 THR A 156      -8.330 -19.483 -10.504  1.00  0.00              
ATOM   2273 2HG2 THR A 156      -8.044 -19.233  -8.765  1.00  0.00              
ATOM   2274 3HG2 THR A 156      -9.096 -20.560  -9.312  1.00  0.00              
ATOM   2275  N   SER A 157     -11.334 -16.397  -8.209  1.00  0.00              
ATOM   2276  CA  SER A 157     -12.243 -15.301  -8.461  1.00  0.00              
ATOM   2277  C   SER A 157     -11.514 -14.322  -9.373  1.00  0.00              
ATOM   2278  O   SER A 157     -10.571 -13.663  -8.946  1.00  0.00              
ATOM   2279  CB  SER A 157     -12.639 -14.593  -7.171  1.00  0.00              
ATOM   2280  OG  SER A 157     -13.410 -13.443  -7.470  1.00  0.00              
ATOM   2281  H   SER A 157     -10.355 -16.200  -8.059  1.00  0.00              
ATOM   2282  HA  SER A 157     -13.205 -15.620  -8.864  1.00  0.00              
ATOM   2283 1HB  SER A 157     -13.219 -15.284  -6.559  1.00  0.00              
ATOM   2284 2HB  SER A 157     -11.733 -14.308  -6.636  1.00  0.00              
ATOM   2285  HG  SER A 157     -14.317 -13.704  -7.651  1.00  0.00              
ATOM   2286  N   ALA A 158     -11.942 -14.244 -10.629  1.00  0.00              
ATOM   2287  CA  ALA A 158     -11.350 -13.311 -11.579  1.00  0.00              
ATOM   2288  C   ALA A 158     -11.725 -11.884 -11.187  1.00  0.00              
ATOM   2289  O   ALA A 158     -11.006 -10.932 -11.496  1.00  0.00              
ATOM   2290  CB  ALA A 158     -11.836 -13.619 -13.001  1.00  0.00              
ATOM   2291  H   ALA A 158     -12.696 -14.843 -10.934  1.00  0.00              
ATOM   2292  HA  ALA A 158     -10.265 -13.407 -11.534  1.00  0.00              
ATOM   2293 1HB  ALA A 158     -11.385 -12.914 -13.699  1.00  0.00              
ATOM   2294 2HB  ALA A 158     -11.548 -14.634 -13.273  1.00  0.00              
ATOM   2295 3HB  ALA A 158     -12.920 -13.525 -13.042  1.00  0.00              
ATOM   2296  N   LYS A 159     -12.854 -11.746 -10.500  1.00  0.00              
ATOM   2297  CA  LYS A 159     -13.342 -10.439 -10.076  1.00  0.00              
ATOM   2298  C   LYS A 159     -12.521  -9.821  -8.941  1.00  0.00              
ATOM   2299  O   LYS A 159     -12.139  -8.654  -9.000  1.00  0.00              
ATOM   2300  CB  LYS A 159     -14.800 -10.550  -9.646  1.00  0.00              
ATOM   2301  CG  LYS A 159     -15.420  -9.227  -9.247  1.00  0.00              
ATOM   2302  CD  LYS A 159     -16.911  -9.388  -9.001  1.00  0.00              
ATOM   2303  CE  LYS A 159     -17.562  -8.070  -8.615  1.00  0.00              
ATOM   2304  NZ  LYS A 159     -19.025  -8.251  -8.392  1.00  0.00              
ATOM   2305  H   LYS A 159     -13.388 -12.571 -10.265  1.00  0.00              
ATOM   2306  HA  LYS A 159     -13.264  -9.730 -10.901  1.00  0.00              
ATOM   2307 1HB  LYS A 159     -15.349 -10.976 -10.486  1.00  0.00              
ATOM   2308 2HB  LYS A 159     -14.834 -11.242  -8.803  1.00  0.00              
ATOM   2309 1HG  LYS A 159     -14.931  -8.876  -8.337  1.00  0.00              
ATOM   2310 2HG  LYS A 159     -15.252  -8.510 -10.049  1.00  0.00              
ATOM   2311 1HD  LYS A 159     -17.374  -9.765  -9.914  1.00  0.00              
ATOM   2312 2HD  LYS A 159     -17.056 -10.108  -8.197  1.00  0.00              
ATOM   2313 1HE  LYS A 159     -17.087  -7.708  -7.704  1.00  0.00              
ATOM   2314 2HE  LYS A 159     -17.392  -7.356  -9.422  1.00  0.00              
ATOM   2315 1HZ  LYS A 159     -19.438  -7.366  -8.137  1.00  0.00              
ATOM   2316 2HZ  LYS A 159     -19.456  -8.593  -9.240  1.00  0.00              
ATOM   2317 3HZ  LYS A 159     -19.172  -8.918  -7.648  1.00  0.00              
ATOM   2318  N   THR A 160     -12.249 -10.604  -7.904  1.00  0.00              
ATOM   2319  CA  THR A 160     -11.505 -10.094  -6.751  1.00  0.00              
ATOM   2320  C   THR A 160     -10.053 -10.536  -6.842  1.00  0.00              
ATOM   2321  O   THR A 160      -9.244 -10.222  -5.973  1.00  0.00              
ATOM   2322  CB  THR A 160     -12.070 -10.631  -5.433  1.00  0.00              
ATOM   2323  OG1 THR A 160     -11.940 -12.056  -5.420  1.00  0.00              
ATOM   2324  CG2 THR A 160     -13.545 -10.253  -5.285  1.00  0.00              
ATOM   2325  H   THR A 160     -12.557 -11.566  -7.904  1.00  0.00              
ATOM   2326  HA  THR A 160     -11.516  -9.004  -6.758  1.00  0.00              
ATOM   2327  HB  THR A 160     -11.503 -10.206  -4.604  1.00  0.00              
ATOM   2328  HG1 THR A 160     -12.649 -12.446  -5.936  1.00  0.00              
ATOM   2329 1HG2 THR A 160     -13.927 -10.644  -4.341  1.00  0.00              
ATOM   2330 2HG2 THR A 160     -13.645  -9.168  -5.295  1.00  0.00              
ATOM   2331 3HG2 THR A 160     -14.113 -10.678  -6.111  1.00  0.00              
ATOM   2332  N   ARG A 161      -9.748 -11.273  -7.908  1.00  0.00              
ATOM   2333  CA  ARG A 161      -8.396 -11.734  -8.223  1.00  0.00              
ATOM   2334  C   ARG A 161      -7.911 -12.892  -7.341  1.00  0.00              
ATOM   2335  O   ARG A 161      -6.771 -13.343  -7.462  1.00  0.00              
ATOM   2336  CB  ARG A 161      -7.395 -10.575  -8.134  1.00  0.00              
ATOM   2337  CG  ARG A 161      -5.985 -10.970  -8.566  1.00  0.00              
ATOM   2338  CD  ARG A 161      -5.059  -9.767  -8.554  1.00  0.00              
ATOM   2339  NE  ARG A 161      -3.692 -10.139  -8.903  1.00  0.00              
ATOM   2340  CZ  ARG A 161      -2.720  -9.266  -9.154  1.00  0.00              
ATOM   2341  NH1 ARG A 161      -2.963  -7.958  -9.099  1.00  0.00              
ATOM   2342  NH2 ARG A 161      -1.504  -9.702  -9.452  1.00  0.00              
ATOM   2343  H   ARG A 161     -10.508 -11.520  -8.526  1.00  0.00              
ATOM   2344  HA  ARG A 161      -8.368 -12.129  -9.239  1.00  0.00              
ATOM   2345 1HB  ARG A 161      -7.774  -9.778  -8.772  1.00  0.00              
ATOM   2346 2HB  ARG A 161      -7.389 -10.239  -7.097  1.00  0.00              
ATOM   2347 1HG  ARG A 161      -5.611 -11.729  -7.878  1.00  0.00              
ATOM   2348 2HG  ARG A 161      -6.036 -11.386  -9.573  1.00  0.00              
ATOM   2349 1HD  ARG A 161      -5.420  -9.035  -9.275  1.00  0.00              
ATOM   2350 2HD  ARG A 161      -5.062  -9.328  -7.557  1.00  0.00              
ATOM   2351  HE  ARG A 161      -3.280 -11.057  -9.007  1.00  0.00              
ATOM   2352 1HH1 ARG A 161      -3.889  -7.629  -8.865  1.00  0.00              
ATOM   2353 2HH1 ARG A 161      -2.220  -7.302  -9.291  1.00  0.00              
ATOM   2354 1HH2 ARG A 161      -1.322 -10.696  -9.488  1.00  0.00              
ATOM   2355 2HH2 ARG A 161      -0.766  -9.040  -9.643  1.00  0.00              
ATOM   2356  N   ALA A 162      -8.768 -13.380  -6.454  1.00  0.00              
ATOM   2357  CA  ALA A 162      -8.370 -14.467  -5.566  1.00  0.00              
ATOM   2358  C   ALA A 162      -7.864 -15.684  -6.351  1.00  0.00              
ATOM   2359  O   ALA A 162      -8.582 -16.255  -7.177  1.00  0.00              
ATOM   2360  CB  ALA A 162      -9.529 -14.855  -4.669  1.00  0.00              
ATOM   2361  H   ALA A 162      -9.703 -13.005  -6.383  1.00  0.00              
ATOM   2362  HA  ALA A 162      -7.544 -14.125  -4.943  1.00  0.00              
ATOM   2363 1HB  ALA A 162      -9.222 -15.667  -4.010  1.00  0.00              
ATOM   2364 2HB  ALA A 162      -9.830 -13.997  -4.070  1.00  0.00              
ATOM   2365 3HB  ALA A 162     -10.368 -15.183  -5.281  1.00  0.00              
ATOM   2366  N   ASN A 163      -6.609 -16.050  -6.104  1.00  0.00              
ATOM   2367  CA  ASN A 163      -5.985 -17.229  -6.703  1.00  0.00              
ATOM   2368  C   ASN A 163      -5.862 -17.261  -8.229  1.00  0.00              
ATOM   2369  O   ASN A 163      -5.668 -18.325  -8.817  1.00  0.00              
ATOM   2370  CB  ASN A 163      -6.719 -18.478  -6.249  1.00  0.00              
ATOM   2371  CG  ASN A 163      -6.571 -18.767  -4.781  1.00  0.00              
ATOM   2372  OD1 ASN A 163      -5.571 -18.401  -4.153  1.00  0.00              
ATOM   2373  ND2 ASN A 163      -7.522 -19.493  -4.250  1.00  0.00              
ATOM   2374  H   ASN A 163      -6.070 -15.476  -5.470  1.00  0.00              
ATOM   2375  HA  ASN A 163      -4.945 -17.302  -6.380  1.00  0.00              
ATOM   2376 1HB  ASN A 163      -7.754 -18.656  -6.546  1.00  0.00              
ATOM   2377 2HB  ASN A 163      -6.061 -19.144  -6.807  1.00  0.00              
ATOM   2378 1HD2 ASN A 163      -7.489 -19.724  -3.277  1.00  0.00              
ATOM   2379 2HD2 ASN A 163      -8.280 -19.815  -4.815  1.00  0.00              
ATOM   2380  N   VAL A 164      -5.962 -16.105  -8.876  1.00  0.00              
ATOM   2381  CA  VAL A 164      -5.792 -16.057 -10.324  1.00  0.00              
ATOM   2382  C   VAL A 164      -4.326 -16.309 -10.702  1.00  0.00              
ATOM   2383  O   VAL A 164      -4.024 -17.077 -11.621  1.00  0.00              
ATOM   2384  CB  VAL A 164      -6.242 -14.689 -10.880  1.00  0.00              
ATOM   2385  CG1 VAL A 164      -5.873 -14.574 -12.375  1.00  0.00              
ATOM   2386  CG2 VAL A 164      -7.749 -14.529 -10.669  1.00  0.00              
ATOM   2387  H   VAL A 164      -6.156 -15.250  -8.375  1.00  0.00              
ATOM   2388  HA  VAL A 164      -6.355 -16.851 -10.816  1.00  0.00              
ATOM   2389  HB  VAL A 164      -5.746 -13.898 -10.318  1.00  0.00              
ATOM   2390 1HG1 VAL A 164      -6.195 -13.604 -12.756  1.00  0.00              
ATOM   2391 2HG1 VAL A 164      -4.793 -14.668 -12.492  1.00  0.00              
ATOM   2392 3HG1 VAL A 164      -6.369 -15.366 -12.934  1.00  0.00              
ATOM   2393 1HG2 VAL A 164      -8.071 -13.564 -11.060  1.00  0.00              
ATOM   2394 2HG2 VAL A 164      -8.276 -15.327 -11.192  1.00  0.00              
ATOM   2395 3HG2 VAL A 164      -7.975 -14.582  -9.604  1.00  0.00              
ATOM   2396  N   ASP A 165      -3.412 -15.661  -9.990  1.00  0.00              
ATOM   2397  CA  ASP A 165      -1.999 -15.874 -10.254  1.00  0.00              
ATOM   2398  C   ASP A 165      -1.632 -17.307  -9.871  1.00  0.00              
ATOM   2399  O   ASP A 165      -0.756 -17.923 -10.486  1.00  0.00              
ATOM   2400  CB  ASP A 165      -1.140 -14.868  -9.484  1.00  0.00              
ATOM   2401  CG  ASP A 165      -1.199 -13.446 -10.025  1.00  0.00              
ATOM   2402  OD1 ASP A 165      -1.697 -13.264 -11.111  1.00  0.00              
ATOM   2403  OD2 ASP A 165      -0.892 -12.539  -9.289  1.00  0.00              
ATOM   2404  H   ASP A 165      -3.684 -15.017  -9.261  1.00  0.00              
ATOM   2405  HA  ASP A 165      -1.800 -15.751 -11.319  1.00  0.00              
ATOM   2406 1HB  ASP A 165      -1.340 -14.857  -8.412  1.00  0.00              
ATOM   2407 2HB  ASP A 165      -0.149 -15.284  -9.666  1.00  0.00              
ATOM   2408  N   LYS A 166      -2.320 -17.837  -8.866  1.00  0.00              
ATOM   2409  CA  LYS A 166      -2.055 -19.189  -8.373  1.00  0.00              
ATOM   2410  C   LYS A 166      -2.287 -20.263  -9.434  1.00  0.00              
ATOM   2411  O   LYS A 166      -1.483 -21.183  -9.572  1.00  0.00              
ATOM   2412  CB  LYS A 166      -2.921 -19.480  -7.147  1.00  0.00              
ATOM   2413  CG  LYS A 166      -2.744 -20.877  -6.568  1.00  0.00              
ATOM   2414  CD  LYS A 166      -3.451 -21.015  -5.228  1.00  0.00              
ATOM   2415  CE  LYS A 166      -3.431 -22.455  -4.737  1.00  0.00              
ATOM   2416  NZ  LYS A 166      -2.044 -22.972  -4.584  1.00  0.00              
ATOM   2417  H   LYS A 166      -3.048 -17.289  -8.430  1.00  0.00              
ATOM   2418  HA  LYS A 166      -1.006 -19.280  -8.091  1.00  0.00              
ATOM   2419 1HB  LYS A 166      -2.663 -18.738  -6.390  1.00  0.00              
ATOM   2420 2HB  LYS A 166      -3.960 -19.342  -7.449  1.00  0.00              
ATOM   2421 1HG  LYS A 166      -3.157 -21.599  -7.274  1.00  0.00              
ATOM   2422 2HG  LYS A 166      -1.679 -21.066  -6.439  1.00  0.00              
ATOM   2423 1HD  LYS A 166      -2.947 -20.376  -4.502  1.00  0.00              
ATOM   2424 2HD  LYS A 166      -4.483 -20.686  -5.345  1.00  0.00              
ATOM   2425 1HE  LYS A 166      -3.941 -22.495  -3.775  1.00  0.00              
ATOM   2426 2HE  LYS A 166      -3.970 -23.069  -5.458  1.00  0.00              
ATOM   2427 1HZ  LYS A 166      -2.075 -23.928  -4.258  1.00  0.00              
ATOM   2428 2HZ  LYS A 166      -1.571 -22.936  -5.476  1.00  0.00              
ATOM   2429 3HZ  LYS A 166      -1.545 -22.404  -3.915  1.00  0.00              
ATOM   2430  N   VAL A 167      -3.373 -20.165 -10.193  1.00  0.00              
ATOM   2431  CA  VAL A 167      -3.627 -21.210 -11.167  1.00  0.00              
ATOM   2432  C   VAL A 167      -2.643 -21.193 -12.328  1.00  0.00              
ATOM   2433  O   VAL A 167      -2.303 -22.250 -12.862  1.00  0.00              
ATOM   2434  CB  VAL A 167      -5.097 -21.183 -11.680  1.00  0.00              
ATOM   2435  CG1 VAL A 167      -6.036 -21.502 -10.515  1.00  0.00              
ATOM   2436  CG2 VAL A 167      -5.443 -19.829 -12.296  1.00  0.00              
ATOM   2437  H   VAL A 167      -4.024 -19.395 -10.117  1.00  0.00              
ATOM   2438  HA  VAL A 167      -3.493 -22.200 -10.730  1.00  0.00              
ATOM   2439  HB  VAL A 167      -5.209 -21.922 -12.473  1.00  0.00              
ATOM   2440 1HG1 VAL A 167      -7.068 -21.485 -10.865  1.00  0.00              
ATOM   2441 2HG1 VAL A 167      -5.802 -22.491 -10.120  1.00  0.00              
ATOM   2442 3HG1 VAL A 167      -5.908 -20.756  -9.730  1.00  0.00              
ATOM   2443 1HG2 VAL A 167      -6.475 -19.840 -12.646  1.00  0.00              
ATOM   2444 2HG2 VAL A 167      -5.322 -19.048 -11.545  1.00  0.00              
ATOM   2445 3HG2 VAL A 167      -4.777 -19.631 -13.137  1.00  0.00              
ATOM   2446  N   PHE A 168      -2.174 -20.009 -12.718  1.00  0.00              
ATOM   2447  CA  PHE A 168      -1.221 -19.921 -13.815  1.00  0.00              
ATOM   2448  C   PHE A 168       0.178 -20.342 -13.359  1.00  0.00              
ATOM   2449  O   PHE A 168       0.882 -21.053 -14.082  1.00  0.00              
ATOM   2450  CB  PHE A 168      -1.198 -18.498 -14.398  1.00  0.00              
ATOM   2451  CG  PHE A 168      -2.374 -18.200 -15.300  1.00  0.00              
ATOM   2452  CD1 PHE A 168      -2.397 -18.664 -16.615  1.00  0.00              
ATOM   2453  CD2 PHE A 168      -3.472 -17.497 -14.820  1.00  0.00              
ATOM   2454  CE1 PHE A 168      -3.496 -18.436 -17.436  1.00  0.00              
ATOM   2455  CE2 PHE A 168      -4.578 -17.263 -15.630  1.00  0.00              
ATOM   2456  CZ  PHE A 168      -4.594 -17.732 -16.940  1.00  0.00              
ATOM   2457  H   PHE A 168      -2.473 -19.161 -12.257  1.00  0.00              
ATOM   2458  HA  PHE A 168      -1.509 -20.608 -14.612  1.00  0.00              
ATOM   2459 1HB  PHE A 168      -1.221 -17.762 -13.596  1.00  0.00              
ATOM   2460 2HB  PHE A 168      -0.299 -18.353 -14.996  1.00  0.00              
ATOM   2461  HD1 PHE A 168      -1.538 -19.214 -17.000  1.00  0.00              
ATOM   2462  HD2 PHE A 168      -3.461 -17.128 -13.794  1.00  0.00              
ATOM   2463  HE1 PHE A 168      -3.496 -18.807 -18.460  1.00  0.00              
ATOM   2464  HE2 PHE A 168      -5.433 -16.711 -15.240  1.00  0.00              
ATOM   2465  HZ  PHE A 168      -5.458 -17.550 -17.576  1.00  0.00              
ATOM   2466  N   PHE A 169       0.572 -19.912 -12.162  1.00  0.00              
ATOM   2467  CA  PHE A 169       1.887 -20.246 -11.623  1.00  0.00              
ATOM   2468  C   PHE A 169       1.982 -21.738 -11.294  1.00  0.00              
ATOM   2469  O   PHE A 169       2.948 -22.399 -11.669  1.00  0.00              
ATOM   2470  CB  PHE A 169       2.194 -19.405 -10.371  1.00  0.00              
ATOM   2471  CG  PHE A 169       2.864 -18.081 -10.677  1.00  0.00              
ATOM   2472  CD1 PHE A 169       2.185 -17.081 -11.374  1.00  0.00              
ATOM   2473  CD2 PHE A 169       4.182 -17.844 -10.288  1.00  0.00              
ATOM   2474  CE1 PHE A 169       2.810 -15.860 -11.684  1.00  0.00              
ATOM   2475  CE2 PHE A 169       4.817 -16.630 -10.593  1.00  0.00              
ATOM   2476  CZ  PHE A 169       4.127 -15.636 -11.294  1.00  0.00              
ATOM   2477  H   PHE A 169      -0.054 -19.340 -11.614  1.00  0.00              
ATOM   2478  HA  PHE A 169       2.656 -20.042 -12.370  1.00  0.00              
ATOM   2479 1HB  PHE A 169       1.272 -19.174  -9.839  1.00  0.00              
ATOM   2480 2HB  PHE A 169       2.867 -19.950  -9.710  1.00  0.00              
ATOM   2481  HD1 PHE A 169       1.153 -17.253 -11.681  1.00  0.00              
ATOM   2482  HD2 PHE A 169       4.721 -18.619  -9.741  1.00  0.00              
ATOM   2483  HE1 PHE A 169       2.263 -15.092 -12.229  1.00  0.00              
ATOM   2484  HE2 PHE A 169       5.849 -16.462 -10.283  1.00  0.00              
ATOM   2485  HZ  PHE A 169       4.615 -14.693 -11.535  1.00  0.00              
ATOM   2486  N   ASP A 170       0.976 -22.274 -10.611  1.00  0.00              
ATOM   2487  CA  ASP A 170       0.973 -23.696 -10.292  1.00  0.00              
ATOM   2488  C   ASP A 170       0.937 -24.543 -11.554  1.00  0.00              
ATOM   2489  O   ASP A 170       1.538 -25.617 -11.600  1.00  0.00              
ATOM   2490  CB  ASP A 170      -0.205 -24.065  -9.385  1.00  0.00              
ATOM   2491  CG  ASP A 170       0.001 -23.608  -7.952  1.00  0.00              
ATOM   2492  OD1 ASP A 170       1.148 -23.265  -7.595  1.00  0.00              
ATOM   2493  OD2 ASP A 170      -0.971 -23.606  -7.173  1.00  0.00              
ATOM   2494  H   ASP A 170       0.202 -21.700 -10.306  1.00  0.00              
ATOM   2495  HA  ASP A 170       1.893 -23.959  -9.768  1.00  0.00              
ATOM   2496 1HB  ASP A 170      -1.168 -23.721  -9.763  1.00  0.00              
ATOM   2497 2HB  ASP A 170      -0.159 -25.152  -9.443  1.00  0.00              
ATOM   2498  N   LEU A 171       0.239 -24.073 -12.587  1.00  0.00              
ATOM   2499  CA  LEU A 171       0.231 -24.821 -13.835  1.00  0.00              
ATOM   2500  C   LEU A 171       1.629 -24.802 -14.445  1.00  0.00              
ATOM   2501  O   LEU A 171       2.111 -25.829 -14.921  1.00  0.00              
ATOM   2502  CB  LEU A 171      -0.787 -24.251 -14.836  1.00  0.00              
ATOM   2503  CG  LEU A 171      -0.846 -25.002 -16.176  1.00  0.00              
ATOM   2504  CD1 LEU A 171      -1.187 -26.476 -15.909  1.00  0.00              
ATOM   2505  CD2 LEU A 171      -1.893 -24.366 -17.129  1.00  0.00              
ATOM   2506  H   LEU A 171      -0.284 -23.212 -12.526  1.00  0.00              
ATOM   2507  HA  LEU A 171      -0.027 -25.861 -13.636  1.00  0.00              
ATOM   2508 1HB  LEU A 171      -1.702 -24.414 -14.270  1.00  0.00              
ATOM   2509 2HB  LEU A 171      -0.642 -23.182 -14.994  1.00  0.00              
ATOM   2510  HG  LEU A 171       0.129 -24.893 -16.652  1.00  0.00              
ATOM   2511 1HD1 LEU A 171      -1.231 -27.018 -16.854  1.00  0.00              
ATOM   2512 2HD1 LEU A 171      -0.419 -26.918 -15.274  1.00  0.00              
ATOM   2513 3HD1 LEU A 171      -2.153 -26.541 -15.409  1.00  0.00              
ATOM   2514 1HD2 LEU A 171      -1.911 -24.918 -18.069  1.00  0.00              
ATOM   2515 2HD2 LEU A 171      -2.879 -24.405 -16.665  1.00  0.00              
ATOM   2516 3HD2 LEU A 171      -1.624 -23.327 -17.324  1.00  0.00              
ATOM   2517  N   MET A 172       2.286 -23.644 -14.423  1.00  0.00              
ATOM   2518  CA  MET A 172       3.641 -23.556 -14.970  1.00  0.00              
ATOM   2519  C   MET A 172       4.601 -24.455 -14.185  1.00  0.00              
ATOM   2520  O   MET A 172       5.582 -24.951 -14.730  1.00  0.00              
ATOM   2521  CB  MET A 172       4.170 -22.112 -14.939  1.00  0.00              
ATOM   2522  CG  MET A 172       3.540 -21.162 -15.952  1.00  0.00              
ATOM   2523  SD  MET A 172       4.412 -19.560 -16.025  1.00  0.00              
ATOM   2524  CE  MET A 172       3.883 -18.812 -14.486  1.00  0.00              
ATOM   2525  H   MET A 172       1.859 -22.817 -14.031  1.00  0.00              
ATOM   2526  HA  MET A 172       3.649 -23.910 -16.001  1.00  0.00              
ATOM   2527 1HB  MET A 172       3.991 -21.730 -13.935  1.00  0.00              
ATOM   2528 2HB  MET A 172       5.245 -22.163 -15.122  1.00  0.00              
ATOM   2529 1HG  MET A 172       3.573 -21.638 -16.931  1.00  0.00              
ATOM   2530 2HG  MET A 172       2.502 -20.998 -15.661  1.00  0.00              
ATOM   2531 1HE  MET A 172       4.335 -17.825 -14.386  1.00  0.00              
ATOM   2532 2HE  MET A 172       2.796 -18.717 -14.481  1.00  0.00              
ATOM   2533 3HE  MET A 172       4.196 -19.440 -13.651  1.00  0.00              
ATOM   2534  N   ARG A 173       4.323 -24.651 -12.903  1.00  0.00              
ATOM   2535  CA  ARG A 173       5.133 -25.550 -12.099  1.00  0.00              
ATOM   2536  C   ARG A 173       4.901 -26.985 -12.552  1.00  0.00              
ATOM   2537  O   ARG A 173       5.831 -27.780 -12.604  1.00  0.00              
ATOM   2538  CB  ARG A 173       4.800 -25.388 -10.611  1.00  0.00              
ATOM   2539  CG  ARG A 173       5.282 -24.070 -10.039  1.00  0.00              
ATOM   2540  CD  ARG A 173       5.030 -23.967  -8.538  1.00  0.00              
ATOM   2541  NE  ARG A 173       5.499 -22.683  -8.019  1.00  0.00              
ATOM   2542  CZ  ARG A 173       4.708 -21.658  -7.713  1.00  0.00              
ATOM   2543  NH1 ARG A 173       3.389 -21.757  -7.864  1.00  0.00              
ATOM   2544  NH2 ARG A 173       5.240 -20.527  -7.268  1.00  0.00              
ATOM   2545  H   ARG A 173       3.542 -24.176 -12.474  1.00  0.00              
ATOM   2546  HA  ARG A 173       6.190 -25.325 -12.245  1.00  0.00              
ATOM   2547 1HB  ARG A 173       3.718 -25.467 -10.518  1.00  0.00              
ATOM   2548 2HB  ARG A 173       5.271 -26.220 -10.088  1.00  0.00              
ATOM   2549 1HG  ARG A 173       6.353 -23.981 -10.226  1.00  0.00              
ATOM   2550 2HG  ARG A 173       4.757 -23.260 -10.545  1.00  0.00              
ATOM   2551 1HD  ARG A 173       3.961 -24.061  -8.351  1.00  0.00              
ATOM   2552 2HD  ARG A 173       5.560 -24.775  -8.034  1.00  0.00              
ATOM   2553  HE  ARG A 173       6.442 -22.375  -7.817  1.00  0.00              
ATOM   2554 1HH1 ARG A 173       2.986 -22.616  -8.213  1.00  0.00              
ATOM   2555 2HH1 ARG A 173       2.797 -20.974  -7.629  1.00  0.00              
ATOM   2556 1HH2 ARG A 173       6.243 -20.451  -7.165  1.00  0.00              
ATOM   2557 2HH2 ARG A 173       4.643 -19.748  -7.036  1.00  0.00              
ATOM   2558  N   GLU A 174       3.659 -27.309 -12.895  1.00  0.00              
ATOM   2559  CA  GLU A 174       3.354 -28.640 -13.398  1.00  0.00              
ATOM   2560  C   GLU A 174       4.006 -28.830 -14.761  1.00  0.00              
ATOM   2561  O   GLU A 174       4.511 -29.912 -15.077  1.00  0.00              
ATOM   2562  CB  GLU A 174       1.842 -28.842 -13.487  1.00  0.00              
ATOM   2563  CG  GLU A 174       1.222 -29.181 -12.148  1.00  0.00              
ATOM   2564  CD  GLU A 174      -0.240 -29.541 -12.247  1.00  0.00              
ATOM   2565  OE1 GLU A 174      -0.607 -30.316 -13.155  1.00  0.00              
ATOM   2566  OE2 GLU A 174      -1.019 -29.053 -11.401  1.00  0.00              
ATOM   2567  H   GLU A 174       2.914 -26.633 -12.808  1.00  0.00              
ATOM   2568  HA  GLU A 174       3.769 -29.393 -12.727  1.00  0.00              
ATOM   2569 1HB  GLU A 174       1.420 -27.916 -13.877  1.00  0.00              
ATOM   2570 2HB  GLU A 174       1.669 -29.649 -14.200  1.00  0.00              
ATOM   2571 1HG  GLU A 174       1.738 -29.983 -11.621  1.00  0.00              
ATOM   2572 2HG  GLU A 174       1.316 -28.255 -11.581  1.00  0.00              
ATOM   2573  N   ILE A 175       4.007 -27.774 -15.567  1.00  0.00              
ATOM   2574  CA  ILE A 175       4.567 -27.858 -16.904  1.00  0.00              
ATOM   2575  C   ILE A 175       6.075 -28.056 -16.767  1.00  0.00              
ATOM   2576  O   ILE A 175       6.679 -28.872 -17.460  1.00  0.00              
ATOM   2577  CB  ILE A 175       4.271 -26.602 -17.743  1.00  0.00              
ATOM   2578  CG1 ILE A 175       2.774 -26.503 -18.047  1.00  0.00              
ATOM   2579  CG2 ILE A 175       5.079 -26.621 -19.032  1.00  0.00              
ATOM   2580  CD1 ILE A 175       2.352 -25.167 -18.614  1.00  0.00              
ATOM   2581  H   ILE A 175       3.615 -26.897 -15.252  1.00  0.00              
ATOM   2582  HA  ILE A 175       4.181 -28.732 -17.428  1.00  0.00              
ATOM   2583  HB  ILE A 175       4.532 -25.718 -17.163  1.00  0.00              
ATOM   2584 1HG1 ILE A 175       2.535 -27.292 -18.760  1.00  0.00              
ATOM   2585 2HG1 ILE A 175       2.241 -26.686 -17.114  1.00  0.00              
ATOM   2586 1HG2 ILE A 175       4.857 -25.726 -19.613  1.00  0.00              
ATOM   2587 2HG2 ILE A 175       6.142 -26.645 -18.794  1.00  0.00              
ATOM   2588 3HG2 ILE A 175       4.817 -27.505 -19.613  1.00  0.00              
ATOM   2589 1HD1 ILE A 175       1.279 -25.173 -18.804  1.00  0.00              
ATOM   2590 2HD1 ILE A 175       2.590 -24.377 -17.901  1.00  0.00              
ATOM   2591 3HD1 ILE A 175       2.883 -24.984 -19.548  1.00  0.00              
ATOM   2592  N   ARG A 176       6.669 -27.287 -15.861  1.00  0.00              
ATOM   2593  CA  ARG A 176       8.090 -27.389 -15.561  1.00  0.00              
ATOM   2594  C   ARG A 176       8.432 -28.823 -15.162  1.00  0.00              
ATOM   2595  O   ARG A 176       9.375 -29.412 -15.688  1.00  0.00              
ATOM   2596  CB  ARG A 176       8.536 -26.384 -14.509  1.00  0.00              
ATOM   2597  CG  ARG A 176      10.017 -26.429 -14.169  1.00  0.00              
ATOM   2598  CD  ARG A 176      10.480 -25.319 -13.298  1.00  0.00              
ATOM   2599  NE  ARG A 176       9.847 -25.277 -11.989  1.00  0.00              
ATOM   2600  CZ  ARG A 176       9.813 -24.192 -11.190  1.00  0.00              
ATOM   2601  NH1 ARG A 176      10.404 -23.072 -11.543  1.00  0.00              
ATOM   2602  NH2 ARG A 176       9.189 -24.291 -10.030  1.00  0.00              
ATOM   2603  H   ARG A 176       6.109 -26.608 -15.365  1.00  0.00              
ATOM   2604  HA  ARG A 176       8.673 -27.150 -16.451  1.00  0.00              
ATOM   2605 1HB  ARG A 176       8.284 -25.395 -14.888  1.00  0.00              
ATOM   2606 2HB  ARG A 176       7.956 -26.587 -13.609  1.00  0.00              
ATOM   2607 1HG  ARG A 176      10.227 -27.368 -13.657  1.00  0.00              
ATOM   2608 2HG  ARG A 176      10.587 -26.388 -15.098  1.00  0.00              
ATOM   2609 1HD  ARG A 176      11.553 -25.418 -13.138  1.00  0.00              
ATOM   2610 2HD  ARG A 176      10.272 -24.371 -13.792  1.00  0.00              
ATOM   2611  HE  ARG A 176       9.356 -26.004 -11.487  1.00  0.00              
ATOM   2612 1HH1 ARG A 176      10.893 -23.019 -12.426  1.00  0.00              
ATOM   2613 2HH1 ARG A 176      10.368 -22.271 -10.931  1.00  0.00              
ATOM   2614 1HH2 ARG A 176       8.755 -25.165  -9.766  1.00  0.00              
ATOM   2615 2HH2 ARG A 176       9.149 -23.494  -9.412  1.00  0.00              
ATOM   2616  N   ALA A 177       7.660 -29.378 -14.232  1.00  0.00              
ATOM   2617  CA  ALA A 177       7.914 -30.722 -13.735  1.00  0.00              
ATOM   2618  C   ALA A 177       7.860 -31.697 -14.901  1.00  0.00              
ATOM   2619  O   ALA A 177       8.708 -32.580 -15.028  1.00  0.00              
ATOM   2620  CB  ALA A 177       6.872 -31.102 -12.691  1.00  0.00              
ATOM   2621  H   ALA A 177       6.878 -28.856 -13.861  1.00  0.00              
ATOM   2622  HA  ALA A 177       8.913 -30.751 -13.300  1.00  0.00              
ATOM   2623 1HB  ALA A 177       7.074 -32.109 -12.327  1.00  0.00              
ATOM   2624 2HB  ALA A 177       6.918 -30.400 -11.859  1.00  0.00              
ATOM   2625 3HB  ALA A 177       5.880 -31.070 -13.139  1.00  0.00              
ATOM   2626  N   ARG A 178       6.862 -31.513 -15.758  1.00  0.00              
ATOM   2627  CA  ARG A 178       6.667 -32.374 -16.914  1.00  0.00              
ATOM   2628  C   ARG A 178       7.796 -32.238 -17.933  1.00  0.00              
ATOM   2629  O   ARG A 178       8.174 -33.210 -18.583  1.00  0.00              
ATOM   2630  CB  ARG A 178       5.308 -32.149 -17.562  1.00  0.00              
ATOM   2631  CG  ARG A 178       4.992 -33.078 -18.724  1.00  0.00              
ATOM   2632  CD  ARG A 178       5.003 -34.521 -18.374  1.00  0.00              
ATOM   2633  NE  ARG A 178       4.708 -35.412 -19.485  1.00  0.00              
ATOM   2634  CZ  ARG A 178       4.910 -36.744 -19.472  1.00  0.00              
ATOM   2635  NH1 ARG A 178       5.442 -37.338 -18.427  1.00  0.00              
ATOM   2636  NH2 ARG A 178       4.582 -37.436 -20.549  1.00  0.00              
ATOM   2637  H   ARG A 178       6.219 -30.750 -15.599  1.00  0.00              
ATOM   2638  HA  ARG A 178       6.673 -33.419 -16.601  1.00  0.00              
ATOM   2639 1HB  ARG A 178       4.559 -32.280 -16.783  1.00  0.00              
ATOM   2640 2HB  ARG A 178       5.291 -31.117 -17.913  1.00  0.00              
ATOM   2641 1HG  ARG A 178       4.000 -32.832 -19.104  1.00  0.00              
ATOM   2642 2HG  ARG A 178       5.732 -32.915 -19.508  1.00  0.00              
ATOM   2643 1HD  ARG A 178       5.991 -34.787 -17.997  1.00  0.00              
ATOM   2644 2HD  ARG A 178       4.258 -34.704 -17.601  1.00  0.00              
ATOM   2645  HE  ARG A 178       4.325 -35.201 -20.397  1.00  0.00              
ATOM   2646 1HH1 ARG A 178       5.704 -36.793 -17.618  1.00  0.00              
ATOM   2647 2HH1 ARG A 178       5.586 -38.338 -18.437  1.00  0.00              
ATOM   2648 1HH2 ARG A 178       4.191 -36.961 -21.351  1.00  0.00              
ATOM   2649 2HH2 ARG A 178       4.724 -38.435 -20.566  1.00  0.00              
ATOM   2650  N   LYS A 179       8.334 -31.031 -18.073  1.00  0.00              
ATOM   2651  CA  LYS A 179       9.491 -30.816 -18.934  1.00  0.00              
ATOM   2652  C   LYS A 179      10.749 -31.493 -18.394  1.00  0.00              
ATOM   2653  O   LYS A 179      11.603 -31.925 -19.163  1.00  0.00              
ATOM   2654  CB  LYS A 179       9.738 -29.315 -19.128  1.00  0.00              
ATOM   2655  CG  LYS A 179       8.728 -28.643 -20.056  1.00  0.00              
ATOM   2656  CD  LYS A 179       8.916 -27.129 -20.128  1.00  0.00              
ATOM   2657  CE  LYS A 179       8.016 -26.516 -21.206  1.00  0.00              
ATOM   2658  NZ  LYS A 179       7.987 -25.023 -21.175  1.00  0.00              
ATOM   2659  H   LYS A 179       7.938 -30.245 -17.576  1.00  0.00              
ATOM   2660  HA  LYS A 179       9.310 -31.261 -19.913  1.00  0.00              
ATOM   2661 1HB  LYS A 179       9.695 -28.854 -18.141  1.00  0.00              
ATOM   2662 2HB  LYS A 179      10.743 -29.206 -19.535  1.00  0.00              
ATOM   2663 1HG  LYS A 179       8.846 -29.062 -21.056  1.00  0.00              
ATOM   2664 2HG  LYS A 179       7.724 -28.857 -19.689  1.00  0.00              
ATOM   2665 1HD  LYS A 179       8.668 -26.702 -19.155  1.00  0.00              
ATOM   2666 2HD  LYS A 179       9.960 -26.919 -20.360  1.00  0.00              
ATOM   2667 1HE  LYS A 179       8.380 -26.839 -22.180  1.00  0.00              
ATOM   2668 2HE  LYS A 179       7.002 -26.888 -21.057  1.00  0.00              
ATOM   2669 1HZ  LYS A 179       7.379 -24.683 -21.906  1.00  0.00              
ATOM   2670 2HZ  LYS A 179       7.642 -24.712 -20.277  1.00  0.00              
ATOM   2671 3HZ  LYS A 179       8.920 -24.666 -21.319  1.00  0.00              
ATOM   2672  N   MET A 180      10.863 -31.584 -17.071  1.00  0.00              
ATOM   2673  CA  MET A 180      11.974 -32.308 -16.460  1.00  0.00              
ATOM   2674  C   MET A 180      11.830 -33.782 -16.795  1.00  0.00              
ATOM   2675  O   MET A 180      12.803 -34.462 -17.110  1.00  0.00              
ATOM   2676  CB  MET A 180      12.003 -32.095 -14.947  1.00  0.00              
ATOM   2677  CG  MET A 180      12.376 -30.684 -14.517  1.00  0.00              
ATOM   2678  SD  MET A 180      12.294 -30.458 -12.729  1.00  0.00              
ATOM   2679  CE  MET A 180      13.698 -31.436 -12.200  1.00  0.00              
ATOM   2680  H   MET A 180      10.173 -31.148 -16.477  1.00  0.00              
ATOM   2681  HA  MET A 180      12.919 -31.954 -16.872  1.00  0.00              
ATOM   2682 1HB  MET A 180      11.009 -32.338 -14.574  1.00  0.00              
ATOM   2683 2HB  MET A 180      12.727 -32.802 -14.541  1.00  0.00              
ATOM   2684 1HG  MET A 180      13.391 -30.482 -14.857  1.00  0.00              
ATOM   2685 2HG  MET A 180      11.686 -29.989 -14.997  1.00  0.00              
ATOM   2686 1HE  MET A 180      13.781 -31.395 -11.114  1.00  0.00              
ATOM   2687 2HE  MET A 180      13.560 -32.470 -12.516  1.00  0.00              
ATOM   2688 3HE  MET A 180      14.608 -31.037 -12.649  1.00  0.00              
ATOM   2689  N   GLU A 181      10.591 -34.257 -16.726  1.00  0.00              
ATOM   2690  CA  GLU A 181      10.244 -35.623 -17.087  1.00  0.00              
ATOM   2691  C   GLU A 181      10.464 -35.927 -18.566  1.00  0.00              
ATOM   2692  O   GLU A 181      10.853 -37.038 -18.924  1.00  0.00              
ATOM   2693  CB  GLU A 181       8.787 -35.905 -16.715  1.00  0.00              
ATOM   2694  CG  GLU A 181       8.529 -36.005 -15.218  1.00  0.00              
ATOM   2695  CD  GLU A 181       7.064 -36.178 -14.926  1.00  0.00              
ATOM   2696  OE1 GLU A 181       6.287 -36.152 -15.850  1.00  0.00              
ATOM   2697  OE2 GLU A 181       6.731 -36.449 -13.797  1.00  0.00              
ATOM   2698  H   GLU A 181       9.864 -33.632 -16.406  1.00  0.00              
ATOM   2699  HA  GLU A 181      10.888 -36.322 -16.552  1.00  0.00              
ATOM   2700 1HB  GLU A 181       8.189 -35.094 -17.132  1.00  0.00              
ATOM   2701 2HB  GLU A 181       8.510 -36.844 -17.194  1.00  0.00              
ATOM   2702 1HG  GLU A 181       9.091 -36.803 -14.734  1.00  0.00              
ATOM   2703 2HG  GLU A 181       8.863 -35.042 -14.835  1.00  0.00              
ATOM   2704  N   ASP A 182      10.213 -34.938 -19.416  1.00  0.00              
ATOM   2705  CA  ASP A 182      10.384 -35.097 -20.857  1.00  0.00              
ATOM   2706  C   ASP A 182      11.806 -34.858 -21.356  1.00  0.00              
ATOM   2707  O   ASP A 182      12.110 -35.130 -22.517  1.00  0.00              
ATOM   2708  CB  ASP A 182       9.427 -34.157 -21.594  1.00  0.00              
ATOM   2709  CG  ASP A 182       7.963 -34.568 -21.524  1.00  0.00              
ATOM   2710  OD1 ASP A 182       7.698 -35.689 -21.158  1.00  0.00              
ATOM   2711  OD2 ASP A 182       7.120 -33.718 -21.682  1.00  0.00              
ATOM   2712  H   ASP A 182       9.894 -34.051 -19.054  1.00  0.00              
ATOM   2713  HA  ASP A 182      10.165 -36.126 -21.143  1.00  0.00              
ATOM   2714 1HB  ASP A 182       9.526 -33.113 -21.294  1.00  0.00              
ATOM   2715 2HB  ASP A 182       9.789 -34.277 -22.616  1.00  0.00              
ATOM   2716  N   SER A 183      12.674 -34.350 -20.492  1.00  0.00              
ATOM   2717  CA  SER A 183      14.045 -34.074 -20.896  1.00  0.00              
ATOM   2718  C   SER A 183      15.047 -34.688 -19.930  1.00  0.00              
ATOM   2719  O   SER A 183      15.774 -35.610 -20.359  1.00  0.00              
ATOM   2720  OXT SER A 183      15.118 -34.284 -18.802  1.00  0.00              
ATOM   2721  CB  SER A 183      14.264 -32.577 -21.001  1.00  0.00              
ATOM   2722  OG  SER A 183      15.577 -32.262 -21.377  1.00  0.00              
ATOM   2723  H   SER A 183      12.391 -34.150 -19.543  1.00  0.00              
ATOM   2724  HA  SER A 183      14.270 -34.398 -21.913  1.00  0.00              
ATOM   2725 1HB  SER A 183      13.576 -32.176 -21.744  1.00  0.00              
ATOM   2726 2HB  SER A 183      14.055 -32.125 -20.032  1.00  0.00              
ATOM   2727  HG  SER A 183      15.674 -31.309 -21.432  1.00  0.00              
ATOM   2728  N   SER C   4      -9.718  20.891 -35.870  1.00  0.00              
ATOM   2729  CA  SER C   4      -9.707  21.195 -34.409  1.00  0.00              
ATOM   2730  C   SER C   4      -8.425  20.657 -33.773  1.00  0.00              
ATOM   2731  O   SER C   4      -7.436  21.381 -33.637  1.00  0.00              
ATOM   2732  CB  SER C   4     -10.922  20.601 -33.723  1.00  0.00              
ATOM   2733  OG  SER C   4     -12.114  21.194 -34.158  1.00  0.00              
ATOM   2734 1H   SER C   4     -10.449  20.330 -36.259  1.00  0.00              
ATOM   2735 2H   SER C   4      -9.764  21.636 -36.535  1.00  0.00              
ATOM   2736 3H   SER C   4      -8.951  20.401 -36.284  1.00  0.00              
ATOM   2737  HA  SER C   4      -9.839  22.254 -34.186  1.00  0.00              
ATOM   2738 1HB  SER C   4     -10.958  19.534 -33.939  1.00  0.00              
ATOM   2739 2HB  SER C   4     -10.823  20.749 -32.648  1.00  0.00              
ATOM   2740  HG  SER C   4     -12.857  20.792 -33.702  1.00  0.00              
ATOM   2741  N   ARG C   5      -8.450  19.383 -33.390  1.00  0.00              
ATOM   2742  CA  ARG C   5      -7.306  18.778 -32.724  1.00  0.00              
ATOM   2743  C   ARG C   5      -6.313  18.231 -33.739  1.00  0.00              
ATOM   2744  O   ARG C   5      -6.522  18.328 -34.949  1.00  0.00              
ATOM   2745  CB  ARG C   5      -7.760  17.654 -31.789  1.00  0.00              
ATOM   2746  CG  ARG C   5      -8.756  18.091 -30.725  1.00  0.00              
ATOM   2747  CD  ARG C   5      -8.146  19.086 -29.745  1.00  0.00              
ATOM   2748  NE  ARG C   5      -9.108  19.499 -28.723  1.00  0.00              
ATOM   2749  CZ  ARG C   5      -9.337  18.833 -27.594  1.00  0.00              
ATOM   2750  NH1 ARG C   5      -8.669  17.716 -27.332  1.00  0.00              
ATOM   2751  NH2 ARG C   5     -10.240  19.277 -26.731  1.00  0.00              
ATOM   2752  H   ARG C   5      -9.271  18.823 -33.563  1.00  0.00              
ATOM   2753  HA  ARG C   5      -6.775  19.534 -32.143  1.00  0.00              
ATOM   2754 1HB  ARG C   5      -8.207  16.883 -32.413  1.00  0.00              
ATOM   2755 2HB  ARG C   5      -6.865  17.259 -31.308  1.00  0.00              
ATOM   2756 1HG  ARG C   5      -9.612  18.556 -31.219  1.00  0.00              
ATOM   2757 2HG  ARG C   5      -9.089  17.208 -30.178  1.00  0.00              
ATOM   2758 1HD  ARG C   5      -7.293  18.620 -29.254  1.00  0.00              
ATOM   2759 2HD  ARG C   5      -7.816  19.967 -30.292  1.00  0.00              
ATOM   2760  HE  ARG C   5      -9.719  20.305 -28.701  1.00  0.00              
ATOM   2761 1HH1 ARG C   5      -7.985  17.373 -27.991  1.00  0.00              
ATOM   2762 2HH1 ARG C   5      -8.848  17.213 -26.474  1.00  0.00              
ATOM   2763 1HH2 ARG C   5     -10.753  20.124 -26.931  1.00  0.00              
ATOM   2764 2HH2 ARG C   5     -10.411  18.768 -25.876  1.00  0.00              
ATOM   2765  N   GLN C   6      -5.226  17.656 -33.235  1.00  0.00              
ATOM   2766  CA  GLN C   6      -4.230  17.049 -34.096  1.00  0.00              
ATOM   2767  C   GLN C   6      -4.586  15.605 -34.428  1.00  0.00              
ATOM   2768  O   GLN C   6      -5.317  14.942 -33.691  1.00  0.00              
ATOM   2769  CB  GLN C   6      -2.852  17.103 -33.431  1.00  0.00              
ATOM   2770  CG  GLN C   6      -2.359  18.509 -33.131  1.00  0.00              
ATOM   2771  CD  GLN C   6      -2.189  19.342 -34.388  1.00  0.00              
ATOM   2772  OE1 GLN C   6      -1.514  18.931 -35.337  1.00  0.00              
ATOM   2773  NE2 GLN C   6      -2.802  20.520 -34.402  1.00  0.00              
ATOM   2774  H   GLN C   6      -5.089  17.641 -32.236  1.00  0.00              
ATOM   2775  HA  GLN C   6      -4.195  17.582 -35.046  1.00  0.00              
ATOM   2776 1HB  GLN C   6      -2.926  16.534 -32.504  1.00  0.00              
ATOM   2777 2HB  GLN C   6      -2.157  16.604 -34.106  1.00  0.00              
ATOM   2778 1HG  GLN C   6      -2.811  19.142 -32.368  1.00  0.00              
ATOM   2779 2HG  GLN C   6      -1.371  18.185 -32.798  1.00  0.00              
ATOM   2780 1HE2 GLN C   6      -2.726  21.114 -35.205  1.00  0.00              
ATOM   2781 2HE2 GLN C   6      -3.339  20.815 -33.612  1.00  0.00              
ATOM   2782  N   PRO C   7      -4.093  15.105 -35.566  1.00  0.00              
ATOM   2783  CA  PRO C   7      -4.361  13.715 -35.952  1.00  0.00              
ATOM   2784  C   PRO C   7      -3.955  12.705 -34.884  1.00  0.00              
ATOM   2785  O   PRO C   7      -2.873  12.792 -34.302  1.00  0.00              
ATOM   2786  CB  PRO C   7      -3.536  13.539 -37.228  1.00  0.00              
ATOM   2787  CG  PRO C   7      -3.476  14.931 -37.808  1.00  0.00              
ATOM   2788  CD  PRO C   7      -3.273  15.784 -36.590  1.00  0.00              
ATOM   2789  HA  PRO C   7      -5.431  13.515 -36.108  1.00  0.00              
ATOM   2790 1HB  PRO C   7      -2.530  13.149 -37.005  1.00  0.00              
ATOM   2791 2HB  PRO C   7      -4.011  12.830 -37.920  1.00  0.00              
ATOM   2792 1HG  PRO C   7      -2.653  15.026 -38.531  1.00  0.00              
ATOM   2793 2HG  PRO C   7      -4.403  15.177 -38.345  1.00  0.00              
ATOM   2794 1HD  PRO C   7      -2.215  15.831 -36.289  1.00  0.00              
ATOM   2795 2HD  PRO C   7      -3.610  16.817 -36.745  1.00  0.00              
ATOM   2796  N   PRO C   8      -4.842  11.749 -34.593  1.00  0.00              
ATOM   2797  CA  PRO C   8      -4.523  10.712 -33.612  1.00  0.00              
ATOM   2798  C   PRO C   8      -3.198  10.055 -33.992  1.00  0.00              
ATOM   2799  O   PRO C   8      -2.964   9.742 -35.165  1.00  0.00              
ATOM   2800  CB  PRO C   8      -5.702   9.736 -33.679  1.00  0.00              
ATOM   2801  CG  PRO C   8      -6.843  10.564 -34.165  1.00  0.00              
ATOM   2802  CD  PRO C   8      -6.240  11.545 -35.136  1.00  0.00              
ATOM   2803  HA  PRO C   8      -4.388  11.114 -32.597  1.00  0.00              
ATOM   2804 1HB  PRO C   8      -5.497   8.902 -34.367  1.00  0.00              
ATOM   2805 2HB  PRO C   8      -5.920   9.297 -32.695  1.00  0.00              
ATOM   2806 1HG  PRO C   8      -7.607   9.944 -34.652  1.00  0.00              
ATOM   2807 2HG  PRO C   8      -7.336  11.088 -33.330  1.00  0.00              
ATOM   2808 1HD  PRO C   8      -6.215  11.150 -36.162  1.00  0.00              
ATOM   2809 2HD  PRO C   8      -6.796  12.494 -35.170  1.00  0.00              
ATOM   2810  N   LEU C   9      -2.340   9.845 -33.000  1.00  0.00              
ATOM   2811  CA  LEU C   9      -1.047   9.215 -33.236  1.00  0.00              
ATOM   2812  C   LEU C   9      -0.885   8.040 -32.277  1.00  0.00              
ATOM   2813  O   LEU C   9      -0.733   8.230 -31.075  1.00  0.00              
ATOM   2814  CB  LEU C   9       0.092  10.227 -33.061  1.00  0.00              
ATOM   2815  CG  LEU C   9       1.504   9.661 -33.261  1.00  0.00              
ATOM   2816  CD1 LEU C   9       1.666   9.154 -34.687  1.00  0.00              
ATOM   2817  CD2 LEU C   9       2.533  10.739 -32.952  1.00  0.00              
ATOM   2818  H   LEU C   9      -2.586  10.127 -32.061  1.00  0.00              
ATOM   2819  HA  LEU C   9      -1.011   8.824 -34.252  1.00  0.00              
ATOM   2820 1HB  LEU C   9      -0.154  10.912 -33.870  1.00  0.00              
ATOM   2821 2HB  LEU C   9       0.024  10.751 -32.108  1.00  0.00              
ATOM   2822  HG  LEU C   9       1.637   8.857 -32.537  1.00  0.00              
ATOM   2823 1HD1 LEU C   9       2.671   8.754 -34.820  1.00  0.00              
ATOM   2824 2HD1 LEU C   9       0.936   8.367 -34.879  1.00  0.00              
ATOM   2825 3HD1 LEU C   9       1.508   9.975 -35.386  1.00  0.00              
ATOM   2826 1HD2 LEU C   9       3.536  10.336 -33.094  1.00  0.00              
ATOM   2827 2HD2 LEU C   9       2.384  11.587 -33.622  1.00  0.00              
ATOM   2828 3HD2 LEU C   9       2.417  11.068 -31.920  1.00  0.00              
ATOM   2829  N   VAL C  10      -0.914   6.822 -32.807  1.00  0.00              
ATOM   2830  CA  VAL C  10      -0.677   5.659 -31.974  1.00  0.00              
ATOM   2831  C   VAL C  10       0.831   5.481 -31.826  1.00  0.00              
ATOM   2832  O   VAL C  10       1.573   5.551 -32.813  1.00  0.00              
ATOM   2833  CB  VAL C  10      -1.315   4.404 -32.586  1.00  0.00              
ATOM   2834  CG1 VAL C  10      -0.947   3.165 -31.771  1.00  0.00              
ATOM   2835  CG2 VAL C  10      -2.833   4.592 -32.630  1.00  0.00              
ATOM   2836  H   VAL C  10      -1.103   6.691 -33.790  1.00  0.00              
ATOM   2837  HA  VAL C  10      -1.077   5.803 -30.969  1.00  0.00              
ATOM   2838  HB  VAL C  10      -0.965   4.295 -33.613  1.00  0.00              
ATOM   2839 1HG1 VAL C  10      -1.407   2.284 -32.221  1.00  0.00              
ATOM   2840 2HG1 VAL C  10       0.136   3.045 -31.764  1.00  0.00              
ATOM   2841 3HG1 VAL C  10      -1.307   3.282 -30.750  1.00  0.00              
ATOM   2842 1HG2 VAL C  10      -3.298   3.708 -33.064  1.00  0.00              
ATOM   2843 2HG2 VAL C  10      -3.210   4.740 -31.617  1.00  0.00              
ATOM   2844 3HG2 VAL C  10      -3.075   5.464 -33.238  1.00  0.00              
ATOM   2845  N   THR C  11       1.276   5.259 -30.592  1.00  0.00              
ATOM   2846  CA  THR C  11       2.701   5.163 -30.300  1.00  0.00              
ATOM   2847  C   THR C  11       3.080   3.920 -29.493  1.00  0.00              
ATOM   2848  O   THR C  11       4.255   3.700 -29.227  1.00  0.00              
ATOM   2849  CB  THR C  11       3.185   6.409 -29.535  1.00  0.00              
ATOM   2850  OG1 THR C  11       2.473   6.519 -28.296  1.00  0.00              
ATOM   2851  CG2 THR C  11       2.954   7.666 -30.362  1.00  0.00              
ATOM   2852  H   THR C  11       0.611   5.152 -29.838  1.00  0.00              
ATOM   2853  HA  THR C  11       3.263   5.075 -31.230  1.00  0.00              
ATOM   2854  HB  THR C  11       4.249   6.305 -29.325  1.00  0.00              
ATOM   2855  HG1 THR C  11       2.967   7.081 -27.692  1.00  0.00              
ATOM   2856 1HG2 THR C  11       3.303   8.535 -29.805  1.00  0.00              
ATOM   2857 2HG2 THR C  11       3.504   7.589 -31.299  1.00  0.00              
ATOM   2858 3HG2 THR C  11       1.890   7.771 -30.571  1.00  0.00              
ATOM   2859  N   GLY C  12       2.089   3.129 -29.089  1.00  0.00              
ATOM   2860  CA  GLY C  12       2.371   1.866 -28.422  1.00  0.00              
ATOM   2861  C   GLY C  12       1.274   0.849 -28.685  1.00  0.00              
ATOM   2862  O   GLY C  12       0.125   1.228 -28.866  1.00  0.00              
ATOM   2863  H   GLY C  12       1.130   3.399 -29.246  1.00  0.00              
ATOM   2864 1HA  GLY C  12       3.318   1.472 -28.793  1.00  0.00              
ATOM   2865 2HA  GLY C  12       2.446   2.039 -27.349  1.00  0.00              
ATOM   2866  N   ILE C  13       1.622  -0.436 -28.706  1.00  0.00              
ATOM   2867  CA  ILE C  13       0.646  -1.503 -28.926  1.00  0.00              
ATOM   2868  C   ILE C  13       1.026  -2.693 -28.042  1.00  0.00              
ATOM   2869  O   ILE C  13       2.193  -3.100 -27.994  1.00  0.00              
ATOM   2870  CB  ILE C  13       0.607  -1.906 -30.429  1.00  0.00              
ATOM   2871  CG1 ILE C  13      -0.422  -3.021 -30.650  1.00  0.00              
ATOM   2872  CG2 ILE C  13       1.990  -2.340 -30.902  1.00  0.00              
ATOM   2873  CD1 ILE C  13      -1.856  -2.565 -30.538  1.00  0.00              
ATOM   2874  H   ILE C  13       2.592  -0.680 -28.565  1.00  0.00              
ATOM   2875  HA  ILE C  13      -0.347  -1.186 -28.609  1.00  0.00              
ATOM   2876  HB  ILE C  13       0.274  -1.051 -31.017  1.00  0.00              
ATOM   2877 1HG1 ILE C  13      -0.249  -3.428 -31.645  1.00  0.00              
ATOM   2878 2HG1 ILE C  13      -0.229  -3.792 -29.904  1.00  0.00              
ATOM   2879 1HG2 ILE C  13       1.943  -2.619 -31.954  1.00  0.00              
ATOM   2880 2HG2 ILE C  13       2.693  -1.519 -30.775  1.00  0.00              
ATOM   2881 3HG2 ILE C  13       2.323  -3.196 -30.315  1.00  0.00              
ATOM   2882 1HD1 ILE C  13      -2.522  -3.413 -30.705  1.00  0.00              
ATOM   2883 2HD1 ILE C  13      -2.033  -2.159 -29.539  1.00  0.00              
ATOM   2884 3HD1 ILE C  13      -2.054  -1.796 -31.281  1.00  0.00              
ATOM   2885  N   SER C  14       0.040  -3.241 -27.335  1.00  0.00              
ATOM   2886  CA  SER C  14       0.261  -4.388 -26.462  1.00  0.00              
ATOM   2887  C   SER C  14      -0.895  -5.385 -26.456  1.00  0.00              
ATOM   2888  O   SER C  14      -2.008  -5.043 -26.058  1.00  0.00              
ATOM   2889  CB  SER C  14       0.528  -3.902 -25.051  1.00  0.00              
ATOM   2890  OG  SER C  14       0.709  -4.964 -24.154  1.00  0.00              
ATOM   2891  H   SER C  14      -0.889  -2.848 -27.405  1.00  0.00              
ATOM   2892  HA  SER C  14       1.178  -4.934 -26.689  1.00  0.00              
ATOM   2893 1HB  SER C  14       1.428  -3.288 -25.059  1.00  0.00              
ATOM   2894 2HB  SER C  14      -0.318  -3.300 -24.723  1.00  0.00              
ATOM   2895  HG  SER C  14       1.604  -5.301 -24.235  1.00  0.00              
ATOM   2896  N   PRO C  15      -0.651  -6.634 -26.906  1.00  0.00              
ATOM   2897  CA  PRO C  15       0.614  -7.162 -27.435  1.00  0.00              
ATOM   2898  C   PRO C  15       0.844  -6.633 -28.846  1.00  0.00              
ATOM   2899  O   PRO C  15      -0.094  -6.173 -29.487  1.00  0.00              
ATOM   2900  CB  PRO C  15       0.377  -8.669 -27.431  1.00  0.00              
ATOM   2901  CG  PRO C  15      -1.085  -8.743 -27.778  1.00  0.00              
ATOM   2902  CD  PRO C  15      -1.675  -7.659 -26.885  1.00  0.00              
ATOM   2903  HA  PRO C  15       1.487  -6.843 -26.848  1.00  0.00              
ATOM   2904 1HB  PRO C  15       1.015  -9.178 -28.166  1.00  0.00              
ATOM   2905 2HB  PRO C  15       0.605  -9.110 -26.448  1.00  0.00              
ATOM   2906 1HG  PRO C  15      -1.250  -8.550 -28.848  1.00  0.00              
ATOM   2907 2HG  PRO C  15      -1.495  -9.740 -27.562  1.00  0.00              
ATOM   2908 1HD  PRO C  15      -2.627  -7.271 -27.277  1.00  0.00              
ATOM   2909 2HD  PRO C  15      -1.869  -8.019 -25.866  1.00  0.00              
ATOM   2910  N   ASN C  16       2.079  -6.712 -29.339  1.00  0.00              
ATOM   2911  CA  ASN C  16       2.382  -6.217 -30.680  1.00  0.00              
ATOM   2912  C   ASN C  16       2.065  -7.222 -31.795  1.00  0.00              
ATOM   2913  O   ASN C  16       2.278  -6.950 -32.979  1.00  0.00              
ATOM   2914  CB  ASN C  16       3.835  -5.789 -30.775  1.00  0.00              
ATOM   2915  CG  ASN C  16       4.811  -6.923 -30.627  1.00  0.00              
ATOM   2916  OD1 ASN C  16       4.424  -8.083 -30.447  1.00  0.00              
ATOM   2917  ND2 ASN C  16       6.075  -6.582 -30.620  1.00  0.00              
ATOM   2918  H   ASN C  16       2.820  -7.118 -28.787  1.00  0.00              
ATOM   2919  HA  ASN C  16       1.761  -5.348 -30.903  1.00  0.00              
ATOM   2920 1HB  ASN C  16       4.171  -5.129 -31.577  1.00  0.00              
ATOM   2921 2HB  ASN C  16       3.799  -5.232 -29.838  1.00  0.00              
ATOM   2922 1HD2 ASN C  16       6.781  -7.285 -30.525  1.00  0.00              
ATOM   2923 2HD2 ASN C  16       6.334  -5.621 -30.709  1.00  0.00              
ATOM   2924  N   GLU C  17       1.556  -8.384 -31.413  1.00  0.00              
ATOM   2925  CA  GLU C  17       1.239  -9.424 -32.383  1.00  0.00              
ATOM   2926  C   GLU C  17       0.154 -10.294 -31.785  1.00  0.00              
ATOM   2927  O   GLU C  17       0.021 -10.385 -30.562  1.00  0.00              
ATOM   2928  CB  GLU C  17       2.472 -10.258 -32.739  1.00  0.00              
ATOM   2929  CG  GLU C  17       3.053 -11.049 -31.576  1.00  0.00              
ATOM   2930  CD  GLU C  17       4.312 -11.766 -31.978  1.00  0.00              
ATOM   2931  OE1 GLU C  17       4.699 -11.654 -33.116  1.00  0.00              
ATOM   2932  OE2 GLU C  17       4.948 -12.333 -31.121  1.00  0.00              
ATOM   2933  H   GLU C  17       1.383  -8.554 -30.433  1.00  0.00              
ATOM   2934  HA  GLU C  17       0.861  -8.972 -33.300  1.00  0.00              
ATOM   2935 1HB  GLU C  17       2.174 -10.944 -33.531  1.00  0.00              
ATOM   2936 2HB  GLU C  17       3.225  -9.567 -33.120  1.00  0.00              
ATOM   2937 1HG  GLU C  17       3.249 -10.441 -30.693  1.00  0.00              
ATOM   2938 2HG  GLU C  17       2.277 -11.778 -31.349  1.00  0.00              
ATOM   2939  N   GLY C  18      -0.618 -10.941 -32.653  1.00  0.00              
ATOM   2940  CA  GLY C  18      -1.680 -11.797 -32.175  1.00  0.00              
ATOM   2941  C   GLY C  18      -2.618 -12.235 -33.277  1.00  0.00              
ATOM   2942  O   GLY C  18      -2.643 -11.665 -34.369  1.00  0.00              
ATOM   2943  H   GLY C  18      -0.472 -10.842 -33.646  1.00  0.00              
ATOM   2944 1HA  GLY C  18      -1.244 -12.688 -31.725  1.00  0.00              
ATOM   2945 2HA  GLY C  18      -2.261 -11.260 -31.426  1.00  0.00              
ATOM   2946  N   ILE C  19      -3.393 -13.266 -32.976  1.00  0.00              
ATOM   2947  CA  ILE C  19      -4.248 -13.916 -33.950  1.00  0.00              
ATOM   2948  C   ILE C  19      -5.559 -13.141 -34.043  1.00  0.00              
ATOM   2949  O   ILE C  19      -5.848 -12.295 -33.197  1.00  0.00              
ATOM   2950  CB  ILE C  19      -4.531 -15.384 -33.583  1.00  0.00              
ATOM   2951  CG1 ILE C  19      -5.295 -15.466 -32.258  1.00  0.00              
ATOM   2952  CG2 ILE C  19      -3.233 -16.172 -33.501  1.00  0.00              
ATOM   2953  CD1 ILE C  19      -5.826 -16.845 -31.944  1.00  0.00              
ATOM   2954  H   ILE C  19      -3.383 -13.608 -32.025  1.00  0.00              
ATOM   2955  HA  ILE C  19      -3.799 -13.877 -34.942  1.00  0.00              
ATOM   2956  HB  ILE C  19      -5.175 -15.823 -34.344  1.00  0.00              
ATOM   2957 1HG1 ILE C  19      -4.612 -15.150 -31.470  1.00  0.00              
ATOM   2958 2HG1 ILE C  19      -6.126 -14.762 -32.320  1.00  0.00              
ATOM   2959 1HG2 ILE C  19      -3.451 -17.208 -33.240  1.00  0.00              
ATOM   2960 2HG2 ILE C  19      -2.727 -16.141 -34.465  1.00  0.00              
ATOM   2961 3HG2 ILE C  19      -2.588 -15.734 -32.739  1.00  0.00              
ATOM   2962 1HD1 ILE C  19      -6.356 -16.824 -30.991  1.00  0.00              
ATOM   2963 2HD1 ILE C  19      -6.511 -17.161 -32.731  1.00  0.00              
ATOM   2964 3HD1 ILE C  19      -4.997 -17.549 -31.880  1.00  0.00              
ATOM   2965  N   PRO C  20      -6.361 -13.406 -35.084  1.00  0.00              
ATOM   2966  CA  PRO C  20      -7.673 -12.762 -35.161  1.00  0.00              
ATOM   2967  C   PRO C  20      -8.466 -12.945 -33.867  1.00  0.00              
ATOM   2968  O   PRO C  20      -8.440 -14.012 -33.241  1.00  0.00              
ATOM   2969  CB  PRO C  20      -8.353 -13.444 -36.353  1.00  0.00              
ATOM   2970  CG  PRO C  20      -7.224 -13.894 -37.216  1.00  0.00              
ATOM   2971  CD  PRO C  20      -6.148 -14.343 -36.265  1.00  0.00              
ATOM   2972  HA  PRO C  20      -7.605 -11.672 -35.295  1.00  0.00              
ATOM   2973 1HB  PRO C  20      -8.972 -14.295 -36.031  1.00  0.00              
ATOM   2974 2HB  PRO C  20      -9.014 -12.750 -36.891  1.00  0.00              
ATOM   2975 1HG  PRO C  20      -7.534 -14.715 -37.879  1.00  0.00              
ATOM   2976 2HG  PRO C  20      -6.867 -13.077 -37.861  1.00  0.00              
ATOM   2977 1HD  PRO C  20      -6.256 -15.400 -35.983  1.00  0.00              
ATOM   2978 2HD  PRO C  20      -5.140 -14.226 -36.691  1.00  0.00              
ATOM   2979  N   TRP C  21      -9.154 -11.878 -33.475  1.00  0.00              
ATOM   2980  CA  TRP C  21      -9.969 -11.836 -32.269  1.00  0.00              
ATOM   2981  C   TRP C  21      -9.169 -11.705 -30.974  1.00  0.00              
ATOM   2982  O   TRP C  21      -9.678 -11.952 -29.881  1.00  0.00              
ATOM   2983  CB  TRP C  21     -10.842 -13.091 -32.203  1.00  0.00              
ATOM   2984  CG  TRP C  21     -12.156 -12.870 -31.516  1.00  0.00              
ATOM   2985  CD1 TRP C  21     -12.650 -13.571 -30.457  1.00  0.00              
ATOM   2986  CD2 TRP C  21     -13.141 -11.882 -31.840  1.00  0.00              
ATOM   2987  NE1 TRP C  21     -13.883 -13.083 -30.101  1.00  0.00              
ATOM   2988  CE2 TRP C  21     -14.206 -12.043 -30.936  1.00  0.00              
ATOM   2989  CE3 TRP C  21     -13.225 -10.874 -32.809  1.00  0.00              
ATOM   2990  CZ2 TRP C  21     -15.337 -11.242 -30.969  1.00  0.00              
ATOM   2991  CZ3 TRP C  21     -14.359 -10.071 -32.842  1.00  0.00              
ATOM   2992  CH2 TRP C  21     -15.384 -10.249 -31.948  1.00  0.00              
ATOM   2993  H   TRP C  21      -9.096 -11.056 -34.059  1.00  0.00              
ATOM   2994  HA  TRP C  21     -10.610 -10.955 -32.287  1.00  0.00              
ATOM   2995 1HB  TRP C  21     -11.071 -13.445 -33.208  1.00  0.00              
ATOM   2996 2HB  TRP C  21     -10.328 -13.876 -31.649  1.00  0.00              
ATOM   2997  HD1 TRP C  21     -12.029 -14.375 -30.066  1.00  0.00              
ATOM   2998  HE1 TRP C  21     -14.459 -13.432 -29.349  1.00  0.00              
ATOM   2999  HE3 TRP C  21     -12.439 -10.688 -33.541  1.00  0.00              
ATOM   3000  HZ2 TRP C  21     -16.128 -11.419 -30.240  1.00  0.00              
ATOM   3001  HZ3 TRP C  21     -14.411  -9.291 -33.602  1.00  0.00              
ATOM   3002  HH2 TRP C  21     -16.256  -9.597 -32.007  1.00  0.00              
ATOM   3003  N   THR C  22      -7.908 -11.305 -31.109  1.00  0.00              
ATOM   3004  CA  THR C  22      -7.053 -11.032 -29.956  1.00  0.00              
ATOM   3005  C   THR C  22      -7.357  -9.594 -29.535  1.00  0.00              
ATOM   3006  O   THR C  22      -7.333  -8.690 -30.367  1.00  0.00              
ATOM   3007  CB  THR C  22      -5.554 -11.193 -30.269  1.00  0.00              
ATOM   3008  OG1 THR C  22      -5.291 -12.542 -30.678  1.00  0.00              
ATOM   3009  CG2 THR C  22      -4.715 -10.867 -29.043  1.00  0.00              
ATOM   3010  H   THR C  22      -7.531 -11.189 -32.039  1.00  0.00              
ATOM   3011  HA  THR C  22      -7.302 -11.713 -29.142  1.00  0.00              
ATOM   3012  HB  THR C  22      -5.286 -10.518 -31.082  1.00  0.00              
ATOM   3013  HG1 THR C  22      -6.004 -12.849 -31.244  1.00  0.00              
ATOM   3014 1HG2 THR C  22      -3.659 -10.986 -29.284  1.00  0.00              
ATOM   3015 2HG2 THR C  22      -4.904  -9.838 -28.737  1.00  0.00              
ATOM   3016 3HG2 THR C  22      -4.981 -11.542 -28.231  1.00  0.00              
ATOM   3017  N   LYS C  23      -7.642  -9.390 -28.257  1.00  0.00              
ATOM   3018  CA  LYS C  23      -7.914  -8.057 -27.736  1.00  0.00              
ATOM   3019  C   LYS C  23      -6.583  -7.351 -27.494  1.00  0.00              
ATOM   3020  O   LYS C  23      -5.720  -7.886 -26.808  1.00  0.00              
ATOM   3021  CB  LYS C  23      -8.737  -8.124 -26.448  1.00  0.00              
ATOM   3022  CG  LYS C  23      -9.127  -6.766 -25.879  1.00  0.00              
ATOM   3023  CD  LYS C  23      -9.989  -6.914 -24.635  1.00  0.00              
ATOM   3024  CE  LYS C  23     -10.377  -5.558 -24.065  1.00  0.00              
ATOM   3025  NZ  LYS C  23     -11.216  -5.687 -22.843  1.00  0.00              
ATOM   3026  H   LYS C  23      -7.670 -10.181 -27.629  1.00  0.00              
ATOM   3027  HA  LYS C  23      -8.478  -7.482 -28.471  1.00  0.00              
ATOM   3028 1HB  LYS C  23      -9.639  -8.694 -26.674  1.00  0.00              
ATOM   3029 2HB  LYS C  23      -8.140  -8.666 -25.715  1.00  0.00              
ATOM   3030 1HG  LYS C  23      -8.215  -6.222 -25.629  1.00  0.00              
ATOM   3031 2HG  LYS C  23      -9.679  -6.217 -26.641  1.00  0.00              
ATOM   3032 1HD  LYS C  23     -10.889  -7.469 -24.900  1.00  0.00              
ATOM   3033 2HD  LYS C  23      -9.426  -7.473 -23.887  1.00  0.00              
ATOM   3034 1HE  LYS C  23      -9.465  -5.014 -23.823  1.00  0.00              
ATOM   3035 2HE  LYS C  23     -10.932  -5.013 -24.829  1.00  0.00              
ATOM   3036 1HZ  LYS C  23     -11.452  -4.767 -22.498  1.00  0.00              
ATOM   3037 2HZ  LYS C  23     -12.063  -6.190 -23.067  1.00  0.00              
ATOM   3038 3HZ  LYS C  23     -10.702  -6.191 -22.134  1.00  0.00              
ATOM   3039  N   VAL C  24      -6.416  -6.156 -28.052  1.00  0.00              
ATOM   3040  CA  VAL C  24      -5.179  -5.404 -27.858  1.00  0.00              
ATOM   3041  C   VAL C  24      -5.393  -4.029 -27.232  1.00  0.00              
ATOM   3042  O   VAL C  24      -6.460  -3.421 -27.369  1.00  0.00              
ATOM   3043  CB  VAL C  24      -4.427  -5.188 -29.190  1.00  0.00              
ATOM   3044  CG1 VAL C  24      -4.089  -6.535 -29.836  1.00  0.00              
ATOM   3045  CG2 VAL C  24      -5.266  -4.346 -30.126  1.00  0.00              
ATOM   3046  H   VAL C  24      -7.150  -5.757 -28.620  1.00  0.00              
ATOM   3047  HA  VAL C  24      -4.518  -5.903 -27.149  1.00  0.00              
ATOM   3048  HB  VAL C  24      -3.511  -4.636 -28.995  1.00  0.00              
ATOM   3049 1HG1 VAL C  24      -3.558  -6.368 -30.773  1.00  0.00              
ATOM   3050 2HG1 VAL C  24      -3.458  -7.115 -29.162  1.00  0.00              
ATOM   3051 3HG1 VAL C  24      -5.009  -7.086 -30.035  1.00  0.00              
ATOM   3052 1HG2 VAL C  24      -4.731  -4.199 -31.062  1.00  0.00              
ATOM   3053 2HG2 VAL C  24      -6.212  -4.852 -30.323  1.00  0.00              
ATOM   3054 3HG2 VAL C  24      -5.462  -3.378 -29.665  1.00  0.00              
ATOM   3055  N   THR C  25      -4.369  -3.550 -26.533  1.00  0.00              
ATOM   3056  CA  THR C  25      -4.407  -2.220 -25.965  1.00  0.00              
ATOM   3057  C   THR C  25      -3.617  -1.313 -26.903  1.00  0.00              
ATOM   3058  O   THR C  25      -2.458  -1.589 -27.210  1.00  0.00              
ATOM   3059  CB  THR C  25      -3.814  -2.167 -24.546  1.00  0.00              
ATOM   3060  OG1 THR C  25      -4.570  -3.021 -23.677  1.00  0.00              
ATOM   3061  CG2 THR C  25      -3.844  -0.746 -24.006  1.00  0.00              
ATOM   3062  H   THR C  25      -3.545  -4.121 -26.397  1.00  0.00              
ATOM   3063  HA  THR C  25      -5.438  -1.869 -25.916  1.00  0.00              
ATOM   3064  HB  THR C  25      -2.783  -2.521 -24.578  1.00  0.00              
ATOM   3065  HG1 THR C  25      -4.535  -3.922 -24.004  1.00  0.00              
ATOM   3066 1HG2 THR C  25      -3.421  -0.729 -23.002  1.00  0.00              
ATOM   3067 2HG2 THR C  25      -3.260  -0.097 -24.658  1.00  0.00              
ATOM   3068 3HG2 THR C  25      -4.875  -0.393 -23.972  1.00  0.00              
ATOM   3069  N   ILE C  26      -4.270  -0.252 -27.375  1.00  0.00              
ATOM   3070  CA  ILE C  26      -3.649   0.735 -28.252  1.00  0.00              
ATOM   3071  C   ILE C  26      -3.356   2.011 -27.465  1.00  0.00              
ATOM   3072  O   ILE C  26      -4.278   2.666 -26.968  1.00  0.00              
ATOM   3073  CB  ILE C  26      -4.594   1.095 -29.421  1.00  0.00              
ATOM   3074  CG1 ILE C  26      -4.897  -0.151 -30.257  1.00  0.00              
ATOM   3075  CG2 ILE C  26      -3.967   2.169 -30.289  1.00  0.00              
ATOM   3076  CD1 ILE C  26      -5.992   0.050 -31.305  1.00  0.00              
ATOM   3077  H   ILE C  26      -5.237  -0.133 -27.107  1.00  0.00              
ATOM   3078  HA  ILE C  26      -2.682   0.380 -28.606  1.00  0.00              
ATOM   3079  HB  ILE C  26      -5.540   1.458 -29.016  1.00  0.00              
ATOM   3080 1HG1 ILE C  26      -3.971  -0.441 -30.755  1.00  0.00              
ATOM   3081 2HG1 ILE C  26      -5.198  -0.940 -29.568  1.00  0.00              
ATOM   3082 1HG2 ILE C  26      -4.642   2.414 -31.109  1.00  0.00              
ATOM   3083 2HG2 ILE C  26      -3.785   3.060 -29.690  1.00  0.00              
ATOM   3084 3HG2 ILE C  26      -3.024   1.803 -30.693  1.00  0.00              
ATOM   3085 1HD1 ILE C  26      -6.146  -0.880 -31.855  1.00  0.00              
ATOM   3086 2HD1 ILE C  26      -6.921   0.336 -30.810  1.00  0.00              
ATOM   3087 3HD1 ILE C  26      -5.694   0.834 -31.998  1.00  0.00              
ATOM   3088  N   ARG C  27      -2.075   2.356 -27.343  1.00  0.00              
ATOM   3089  CA  ARG C  27      -1.670   3.540 -26.581  1.00  0.00              
ATOM   3090  C   ARG C  27      -1.154   4.606 -27.542  1.00  0.00              
ATOM   3091  O   ARG C  27      -0.466   4.302 -28.521  1.00  0.00              
ATOM   3092  CB  ARG C  27      -0.573   3.197 -25.575  1.00  0.00              
ATOM   3093  CG  ARG C  27      -0.953   2.119 -24.563  1.00  0.00              
ATOM   3094  CD  ARG C  27      -2.224   2.482 -23.813  1.00  0.00              
ATOM   3095  NE  ARG C  27      -2.222   3.844 -23.278  1.00  0.00              
ATOM   3096  CZ  ARG C  27      -1.635   4.203 -22.139  1.00  0.00              
ATOM   3097  NH1 ARG C  27      -0.988   3.307 -21.405  1.00  0.00              
ATOM   3098  NH2 ARG C  27      -1.721   5.455 -21.715  1.00  0.00              
ATOM   3099  H   ARG C  27      -1.366   1.789 -27.784  1.00  0.00              
ATOM   3100  HA  ARG C  27      -2.532   3.953 -26.056  1.00  0.00              
ATOM   3101 1HB  ARG C  27       0.291   2.865 -26.149  1.00  0.00              
ATOM   3102 2HB  ARG C  27      -0.326   4.116 -25.046  1.00  0.00              
ATOM   3103 1HG  ARG C  27      -1.104   1.180 -25.096  1.00  0.00              
ATOM   3104 2HG  ARG C  27      -0.133   2.006 -23.853  1.00  0.00              
ATOM   3105 1HD  ARG C  27      -3.073   2.392 -24.491  1.00  0.00              
ATOM   3106 2HD  ARG C  27      -2.349   1.794 -22.977  1.00  0.00              
ATOM   3107  HE  ARG C  27      -2.637   4.684 -23.654  1.00  0.00              
ATOM   3108 1HH1 ARG C  27      -0.940   2.347 -21.711  1.00  0.00              
ATOM   3109 2HH1 ARG C  27      -0.545   3.590 -20.542  1.00  0.00              
ATOM   3110 1HH2 ARG C  27      -2.233   6.135 -22.260  1.00  0.00              
ATOM   3111 2HH2 ARG C  27      -1.274   5.722 -20.852  1.00  0.00              
ATOM   3112  N   GLY C  28      -1.489   5.855 -27.257  1.00  0.00              
ATOM   3113  CA  GLY C  28      -1.075   6.928 -28.135  1.00  0.00              
ATOM   3114  C   GLY C  28      -1.430   8.302 -27.604  1.00  0.00              
ATOM   3115  O   GLY C  28      -1.629   8.486 -26.396  1.00  0.00              
ATOM   3116  H   GLY C  28      -2.030   6.074 -26.432  1.00  0.00              
ATOM   3117 1HA  GLY C  28       0.006   6.885 -28.265  1.00  0.00              
ATOM   3118 2HA  GLY C  28      -1.561   6.804 -29.102  1.00  0.00              
ATOM   3119  N   GLU C  29      -1.514   9.256 -28.523  1.00  0.00              
ATOM   3120  CA  GLU C  29      -1.871  10.633 -28.212  1.00  0.00              
ATOM   3121  C   GLU C  29      -3.005  11.074 -29.106  1.00  0.00              
ATOM   3122  O   GLU C  29      -3.064  10.687 -30.273  1.00  0.00              
ATOM   3123  CB  GLU C  29      -0.690  11.569 -28.488  1.00  0.00              
ATOM   3124  CG  GLU C  29       0.540  11.336 -27.654  1.00  0.00              
ATOM   3125  CD  GLU C  29       1.642  12.328 -27.999  1.00  0.00              
ATOM   3126  OE1 GLU C  29       1.421  13.170 -28.892  1.00  0.00              
ATOM   3127  OE2 GLU C  29       2.719  12.266 -27.372  1.00  0.00              
ATOM   3128  H   GLU C  29      -1.318   9.003 -29.480  1.00  0.00              
ATOM   3129  HA  GLU C  29      -2.218  10.701 -27.180  1.00  0.00              
ATOM   3130 1HB  GLU C  29      -0.428  11.447 -29.540  1.00  0.00              
ATOM   3131 2HB  GLU C  29      -1.043  12.586 -28.317  1.00  0.00              
ATOM   3132 1HG  GLU C  29       0.349  11.366 -26.583  1.00  0.00              
ATOM   3133 2HG  GLU C  29       0.854  10.332 -27.936  1.00  0.00              
ATOM   3134  N   ASN C  30      -3.887  11.902 -28.552  1.00  0.00              
ATOM   3135  CA  ASN C  30      -5.019  12.451 -29.289  1.00  0.00              
ATOM   3136  C   ASN C  30      -5.868  11.354 -29.910  1.00  0.00              
ATOM   3137  O   ASN C  30      -6.262  11.457 -31.083  1.00  0.00              
ATOM   3138  CB  ASN C  30      -4.519  13.386 -30.387  1.00  0.00              
ATOM   3139  CG  ASN C  30      -3.731  14.560 -29.838  1.00  0.00              
ATOM   3140  OD1 ASN C  30      -4.223  15.327 -29.013  1.00  0.00              
ATOM   3141  ND2 ASN C  30      -2.493  14.704 -30.296  1.00  0.00              
ATOM   3142  H   ASN C  30      -3.760  12.157 -27.582  1.00  0.00              
ATOM   3143  HA  ASN C  30      -5.675  12.995 -28.607  1.00  0.00              
ATOM   3144 1HB  ASN C  30      -4.029  12.990 -31.277  1.00  0.00              
ATOM   3145 2HB  ASN C  30      -5.524  13.723 -30.645  1.00  0.00              
ATOM   3146 1HD2 ASN C  30      -1.925  15.459 -29.970  1.00  0.00              
ATOM   3147 2HD2 ASN C  30      -2.129  14.056 -30.966  1.00  0.00              
ATOM   3148  N   LEU C  31      -6.160  10.314 -29.135  1.00  0.00              
ATOM   3149  CA  LEU C  31      -6.909   9.197 -29.692  1.00  0.00              
ATOM   3150  C   LEU C  31      -8.414   9.385 -29.514  1.00  0.00              
ATOM   3151  O   LEU C  31      -9.200   8.495 -29.827  1.00  0.00              
ATOM   3152  CB  LEU C  31      -6.445   7.866 -29.080  1.00  0.00              
ATOM   3153  CG  LEU C  31      -4.948   7.540 -29.257  1.00  0.00              
ATOM   3154  CD1 LEU C  31      -4.649   6.151 -28.687  1.00  0.00              
ATOM   3155  CD2 LEU C  31      -4.552   7.602 -30.741  1.00  0.00              
ATOM   3156  H   LEU C  31      -5.872  10.279 -28.167  1.00  0.00              
ATOM   3157  HA  LEU C  31      -6.735   9.141 -30.766  1.00  0.00              
ATOM   3158 1HB  LEU C  31      -6.659   8.069 -28.032  1.00  0.00              
ATOM   3159 2HB  LEU C  31      -7.056   7.031 -29.419  1.00  0.00              
ATOM   3160  HG  LEU C  31      -4.382   8.314 -28.736  1.00  0.00              
ATOM   3161 1HD1 LEU C  31      -3.590   5.924 -28.814  1.00  0.00              
ATOM   3162 2HD1 LEU C  31      -4.899   6.131 -27.627  1.00  0.00              
ATOM   3163 3HD1 LEU C  31      -5.244   5.405 -29.214  1.00  0.00              
ATOM   3164 1HD2 LEU C  31      -3.491   7.368 -30.844  1.00  0.00              
ATOM   3165 2HD2 LEU C  31      -5.141   6.878 -31.305  1.00  0.00              
ATOM   3166 3HD2 LEU C  31      -4.741   8.604 -31.126  1.00  0.00              
ATOM   3167  N   GLY C  32      -8.812  10.552 -29.018  1.00  0.00              
ATOM   3168  CA  GLY C  32     -10.225  10.846 -28.869  1.00  0.00              
ATOM   3169  C   GLY C  32     -10.573  11.480 -27.539  1.00  0.00              
ATOM   3170  O   GLY C  32      -9.937  11.210 -26.520  1.00  0.00              
ATOM   3171  H   GLY C  32      -8.133  11.245 -28.740  1.00  0.00              
ATOM   3172 1HA  GLY C  32     -10.530  11.535 -29.657  1.00  0.00              
ATOM   3173 2HA  GLY C  32     -10.793   9.921 -28.957  1.00  0.00              
ATOM   3174  N   THR C  33     -11.588  12.330 -27.554  1.00  0.00              
ATOM   3175  CA  THR C  33     -11.985  13.052 -26.358  1.00  0.00              
ATOM   3176  C   THR C  33     -13.044  12.261 -25.593  1.00  0.00              
ATOM   3177  O   THR C  33     -13.317  12.552 -24.440  1.00  0.00              
ATOM   3178  CB  THR C  33     -12.508  14.470 -26.722  1.00  0.00              
ATOM   3179  OG1 THR C  33     -13.689  14.365 -27.523  1.00  0.00              
ATOM   3180  CG2 THR C  33     -11.458  15.232 -27.528  1.00  0.00              
ATOM   3181  H   THR C  33     -12.099  12.482 -28.413  1.00  0.00              
ATOM   3182  HA  THR C  33     -11.128  13.163 -25.693  1.00  0.00              
ATOM   3183  HB  THR C  33     -12.726  15.013 -25.802  1.00  0.00              
ATOM   3184  HG1 THR C  33     -14.177  15.191 -27.484  1.00  0.00              
ATOM   3185 1HG2 THR C  33     -11.837  16.222 -27.776  1.00  0.00              
ATOM   3186 2HG2 THR C  33     -10.545  15.327 -26.939  1.00  0.00              
ATOM   3187 3HG2 THR C  33     -11.240  14.687 -28.446  1.00  0.00              
ATOM   3188  N   GLY C  34     -13.618  11.245 -26.230  1.00  0.00              
ATOM   3189  CA  GLY C  34     -14.637  10.435 -25.581  1.00  0.00              
ATOM   3190  C   GLY C  34     -15.135   9.346 -26.510  1.00  0.00              
ATOM   3191  O   GLY C  34     -14.788   9.342 -27.687  1.00  0.00              
ATOM   3192  H   GLY C  34     -13.347  11.028 -27.179  1.00  0.00              
ATOM   3193 1HA  GLY C  34     -14.212   9.977 -24.688  1.00  0.00              
ATOM   3194 2HA  GLY C  34     -15.473  11.074 -25.298  1.00  0.00              
ATOM   3195  N   PRO C  35     -15.965   8.413 -26.017  1.00  0.00              
ATOM   3196  CA  PRO C  35     -16.532   7.317 -26.817  1.00  0.00              
ATOM   3197  C   PRO C  35     -17.291   7.785 -28.055  1.00  0.00              
ATOM   3198  O   PRO C  35     -17.274   7.135 -29.108  1.00  0.00              
ATOM   3199  CB  PRO C  35     -17.449   6.610 -25.821  1.00  0.00              
ATOM   3200  CG  PRO C  35     -16.790   6.862 -24.496  1.00  0.00              
ATOM   3201  CD  PRO C  35     -16.374   8.307 -24.616  1.00  0.00              
ATOM   3202  HA  PRO C  35     -15.762   6.648 -27.229  1.00  0.00              
ATOM   3203 1HB  PRO C  35     -18.469   7.019 -25.852  1.00  0.00              
ATOM   3204 2HB  PRO C  35     -17.528   5.533 -26.038  1.00  0.00              
ATOM   3205 1HG  PRO C  35     -17.488   6.690 -23.665  1.00  0.00              
ATOM   3206 2HG  PRO C  35     -15.934   6.188 -24.344  1.00  0.00              
ATOM   3207 1HD  PRO C  35     -17.199   8.997 -24.383  1.00  0.00              
ATOM   3208 2HD  PRO C  35     -15.545   8.558 -23.939  1.00  0.00              
ATOM   3209  N   THR C  36     -17.943   8.931 -27.925  1.00  0.00              
ATOM   3210  CA  THR C  36     -18.695   9.515 -29.022  1.00  0.00              
ATOM   3211  C   THR C  36     -17.838  10.272 -30.031  1.00  0.00              
ATOM   3212  O   THR C  36     -18.263  10.495 -31.168  1.00  0.00              
ATOM   3213  CB  THR C  36     -19.757  10.467 -28.465  1.00  0.00              
ATOM   3214  OG1 THR C  36     -19.114  11.535 -27.766  1.00  0.00              
ATOM   3215  CG2 THR C  36     -20.655   9.733 -27.497  1.00  0.00              
ATOM   3216  H   THR C  36     -17.915   9.412 -27.037  1.00  0.00              
ATOM   3217  HA  THR C  36     -19.170   8.725 -29.605  1.00  0.00              
ATOM   3218  HB  THR C  36     -20.350  10.857 -29.291  1.00  0.00              
ATOM   3219  HG1 THR C  36     -19.718  12.277 -27.689  1.00  0.00              
ATOM   3220 1HG2 THR C  36     -21.407  10.419 -27.108  1.00  0.00              
ATOM   3221 2HG2 THR C  36     -21.146   8.908 -28.013  1.00  0.00              
ATOM   3222 3HG2 THR C  36     -20.059   9.343 -26.674  1.00  0.00              
ATOM   3223  N   ASP C  37     -16.631  10.651 -29.615  1.00  0.00              
ATOM   3224  CA  ASP C  37     -15.670  11.302 -30.507  1.00  0.00              
ATOM   3225  C   ASP C  37     -14.957  10.329 -31.455  1.00  0.00              
ATOM   3226  O   ASP C  37     -14.684  10.647 -32.614  1.00  0.00              
ATOM   3227  CB  ASP C  37     -14.632  12.066 -29.683  1.00  0.00              
ATOM   3228  CG  ASP C  37     -13.659  12.897 -30.510  1.00  0.00              
ATOM   3229  OD1 ASP C  37     -14.110  13.687 -31.306  1.00  0.00              
ATOM   3230  OD2 ASP C  37     -12.485  12.850 -30.231  1.00  0.00              
ATOM   3231  H   ASP C  37     -16.373  10.481 -28.655  1.00  0.00              
ATOM   3232  HA  ASP C  37     -16.189  12.004 -31.161  1.00  0.00              
ATOM   3233 1HB  ASP C  37     -15.070  12.692 -28.904  1.00  0.00              
ATOM   3234 2HB  ASP C  37     -14.100  11.233 -29.226  1.00  0.00              
ATOM   3235  N   LEU C  38     -14.676   9.138 -30.955  1.00  0.00              
ATOM   3236  CA  LEU C  38     -14.138   8.048 -31.768  1.00  0.00              
ATOM   3237  C   LEU C  38     -15.150   7.483 -32.779  1.00  0.00              
ATOM   3238  O   LEU C  38     -16.186   6.943 -32.395  1.00  0.00              
ATOM   3239  CB  LEU C  38     -13.644   6.947 -30.818  1.00  0.00              
ATOM   3240  CG  LEU C  38     -13.049   5.676 -31.404  1.00  0.00              
ATOM   3241  CD1 LEU C  38     -11.783   6.021 -32.187  1.00  0.00              
ATOM   3242  CD2 LEU C  38     -12.746   4.700 -30.269  1.00  0.00              
ATOM   3243  H   LEU C  38     -14.844   8.981 -29.972  1.00  0.00              
ATOM   3244  HA  LEU C  38     -13.311   8.417 -32.373  1.00  0.00              
ATOM   3245 1HB  LEU C  38     -12.856   7.498 -30.307  1.00  0.00              
ATOM   3246 2HB  LEU C  38     -14.412   6.661 -30.100  1.00  0.00              
ATOM   3247  HG  LEU C  38     -13.811   5.226 -32.040  1.00  0.00              
ATOM   3248 1HD1 LEU C  38     -11.354   5.112 -32.607  1.00  0.00              
ATOM   3249 2HD1 LEU C  38     -12.031   6.711 -32.994  1.00  0.00              
ATOM   3250 3HD1 LEU C  38     -11.059   6.487 -31.520  1.00  0.00              
ATOM   3251 1HD2 LEU C  38     -12.318   3.785 -30.682  1.00  0.00              
ATOM   3252 2HD2 LEU C  38     -12.033   5.153 -29.579  1.00  0.00              
ATOM   3253 3HD2 LEU C  38     -13.666   4.462 -29.737  1.00  0.00              
ATOM   3254  N   ILE C  39     -14.852   7.605 -34.071  1.00  0.00              
ATOM   3255  CA  ILE C  39     -15.822   7.255 -35.113  1.00  0.00              
ATOM   3256  C   ILE C  39     -15.322   6.244 -36.128  1.00  0.00              
ATOM   3257  O   ILE C  39     -16.070   5.804 -37.006  1.00  0.00              
ATOM   3258  CB  ILE C  39     -16.277   8.492 -35.916  1.00  0.00              
ATOM   3259  CG1 ILE C  39     -15.069   9.160 -36.579  1.00  0.00              
ATOM   3260  CG2 ILE C  39     -17.015   9.451 -35.011  1.00  0.00              
ATOM   3261  CD1 ILE C  39     -15.445  10.247 -37.588  1.00  0.00              
ATOM   3262  H   ILE C  39     -13.938   7.944 -34.340  1.00  0.00              
ATOM   3263  HA  ILE C  39     -16.686   6.752 -34.681  1.00  0.00              
ATOM   3264  HB  ILE C  39     -16.934   8.169 -36.723  1.00  0.00              
ATOM   3265 1HG1 ILE C  39     -14.464   9.594 -35.783  1.00  0.00              
ATOM   3266 2HG1 ILE C  39     -14.499   8.378 -37.081  1.00  0.00              
ATOM   3267 1HG2 ILE C  39     -17.332  10.321 -35.583  1.00  0.00              
ATOM   3268 2HG2 ILE C  39     -17.889   8.956 -34.590  1.00  0.00              
ATOM   3269 3HG2 ILE C  39     -16.354   9.768 -34.203  1.00  0.00              
ATOM   3270 1HD1 ILE C  39     -14.538  10.675 -38.015  1.00  0.00              
ATOM   3271 2HD1 ILE C  39     -16.052   9.811 -38.382  1.00  0.00              
ATOM   3272 3HD1 ILE C  39     -16.014  11.029 -37.085  1.00  0.00              
ATOM   3273  N   GLY C  40     -14.052   5.883 -36.012  1.00  0.00              
ATOM   3274  CA  GLY C  40     -13.521   4.813 -36.833  1.00  0.00              
ATOM   3275  C   GLY C  40     -12.238   4.243 -36.252  1.00  0.00              
ATOM   3276  O   GLY C  40     -11.507   4.931 -35.537  1.00  0.00              
ATOM   3277  H   GLY C  40     -13.442   6.346 -35.355  1.00  0.00              
ATOM   3278 1HA  GLY C  40     -14.261   4.015 -36.899  1.00  0.00              
ATOM   3279 2HA  GLY C  40     -13.314   5.199 -37.830  1.00  0.00              
ATOM   3280  N   LEU C  41     -11.980   2.978 -36.547  1.00  0.00              
ATOM   3281  CA  LEU C  41     -10.731   2.335 -36.165  1.00  0.00              
ATOM   3282  C   LEU C  41     -10.384   1.280 -37.207  1.00  0.00              
ATOM   3283  O   LEU C  41     -11.113   0.300 -37.405  1.00  0.00              
ATOM   3284  CB  LEU C  41     -10.847   1.713 -34.770  1.00  0.00              
ATOM   3285  CG  LEU C  41      -9.626   0.978 -34.207  1.00  0.00              
ATOM   3286  CD1 LEU C  41      -8.449   1.928 -34.029  1.00  0.00              
ATOM   3287  CD2 LEU C  41     -10.013   0.327 -32.885  1.00  0.00              
ATOM   3288  H   LEU C  41     -12.671   2.446 -37.054  1.00  0.00              
ATOM   3289  HA  LEU C  41      -9.929   3.073 -36.154  1.00  0.00              
ATOM   3290 1HB  LEU C  41     -11.016   2.617 -34.188  1.00  0.00              
ATOM   3291 2HB  LEU C  41     -11.715   1.060 -34.690  1.00  0.00              
ATOM   3292  HG  LEU C  41      -9.370   0.186 -34.912  1.00  0.00              
ATOM   3293 1HD1 LEU C  41      -7.597   1.379 -33.627  1.00  0.00              
ATOM   3294 2HD1 LEU C  41      -8.182   2.358 -34.994  1.00  0.00              
ATOM   3295 3HD1 LEU C  41      -8.727   2.722 -33.339  1.00  0.00              
ATOM   3296 1HD2 LEU C  41      -9.151  -0.199 -32.473  1.00  0.00              
ATOM   3297 2HD2 LEU C  41     -10.338   1.095 -32.182  1.00  0.00              
ATOM   3298 3HD2 LEU C  41     -10.824  -0.379 -33.051  1.00  0.00              
ATOM   3299  N   THR C  42      -9.264   1.507 -37.883  1.00  0.00              
ATOM   3300  CA  THR C  42      -8.797   0.615 -38.934  1.00  0.00              
ATOM   3301  C   THR C  42      -7.414   0.065 -38.599  1.00  0.00              
ATOM   3302  O   THR C  42      -6.432   0.806 -38.572  1.00  0.00              
ATOM   3303  CB  THR C  42      -8.711   1.355 -40.289  1.00  0.00              
ATOM   3304  OG1 THR C  42     -10.009   1.854 -40.653  1.00  0.00              
ATOM   3305  CG2 THR C  42      -8.219   0.420 -41.372  1.00  0.00              
ATOM   3306  H   THR C  42      -8.722   2.326 -37.658  1.00  0.00              
ATOM   3307  HA  THR C  42      -9.465  -0.243 -39.014  1.00  0.00              
ATOM   3308  HB  THR C  42      -8.023   2.193 -40.191  1.00  0.00              
ATOM   3309  HG1 THR C  42     -10.184   2.668 -40.175  1.00  0.00              
ATOM   3310 1HG2 THR C  42      -8.164   0.960 -42.317  1.00  0.00              
ATOM   3311 2HG2 THR C  42      -7.230   0.047 -41.107  1.00  0.00              
ATOM   3312 3HG2 THR C  42      -8.909  -0.417 -41.470  1.00  0.00              
ATOM   3313  N   ILE C  43      -7.351  -1.233 -38.342  1.00  0.00              
ATOM   3314  CA  ILE C  43      -6.116  -1.881 -37.921  1.00  0.00              
ATOM   3315  C   ILE C  43      -5.811  -2.958 -38.954  1.00  0.00              
ATOM   3316  O   ILE C  43      -6.580  -3.905 -39.112  1.00  0.00              
ATOM   3317  CB  ILE C  43      -6.262  -2.545 -36.543  1.00  0.00              
ATOM   3318  CG1 ILE C  43      -6.681  -1.502 -35.505  1.00  0.00              
ATOM   3319  CG2 ILE C  43      -4.953  -3.202 -36.141  1.00  0.00              
ATOM   3320  CD1 ILE C  43      -7.045  -2.101 -34.147  1.00  0.00              
ATOM   3321  H   ILE C  43      -8.188  -1.790 -38.443  1.00  0.00              
ATOM   3322  HA  ILE C  43      -5.289  -1.172 -37.931  1.00  0.00              
ATOM   3323  HB  ILE C  43      -7.050  -3.298 -36.593  1.00  0.00              
ATOM   3324 1HG1 ILE C  43      -5.848  -0.811 -35.387  1.00  0.00              
ATOM   3325 2HG1 ILE C  43      -7.541  -0.969 -35.910  1.00  0.00              
ATOM   3326 1HG2 ILE C  43      -5.066  -3.671 -35.163  1.00  0.00              
ATOM   3327 2HG2 ILE C  43      -4.684  -3.958 -36.876  1.00  0.00              
ATOM   3328 3HG2 ILE C  43      -4.167  -2.447 -36.092  1.00  0.00              
ATOM   3329 1HD1 ILE C  43      -7.333  -1.303 -33.462  1.00  0.00              
ATOM   3330 2HD1 ILE C  43      -7.878  -2.793 -34.266  1.00  0.00              
ATOM   3331 3HD1 ILE C  43      -6.185  -2.634 -33.741  1.00  0.00              
ATOM   3332  N   CYS C  44      -4.693  -2.811 -39.661  1.00  0.00              
ATOM   3333  CA  CYS C  44      -4.334  -3.762 -40.706  1.00  0.00              
ATOM   3334  C   CYS C  44      -5.433  -3.790 -41.762  1.00  0.00              
ATOM   3335  O   CYS C  44      -5.634  -4.805 -42.430  1.00  0.00              
ATOM   3336  CB  CYS C  44      -4.174  -5.168 -40.124  1.00  0.00              
ATOM   3337  SG  CYS C  44      -3.047  -5.294 -38.730  1.00  0.00              
ATOM   3338  H   CYS C  44      -4.082  -2.028 -39.477  1.00  0.00              
ATOM   3339  HA  CYS C  44      -3.360  -3.565 -41.156  1.00  0.00              
ATOM   3340 1HB  CYS C  44      -5.134  -5.537 -39.762  1.00  0.00              
ATOM   3341 2HB  CYS C  44      -3.784  -5.847 -40.880  1.00  0.00              
ATOM   3342  HG  CYS C  44      -3.197  -6.603 -38.547  1.00  0.00              
ATOM   3343  N   GLY C  45      -6.152  -2.681 -41.895  1.00  0.00              
ATOM   3344  CA  GLY C  45      -7.254  -2.618 -42.836  1.00  0.00              
ATOM   3345  C   GLY C  45      -8.576  -3.068 -42.254  1.00  0.00              
ATOM   3346  O   GLY C  45      -9.634  -2.734 -42.789  1.00  0.00              
ATOM   3347  H   GLY C  45      -5.932  -1.868 -41.338  1.00  0.00              
ATOM   3348 1HA  GLY C  45      -7.374  -1.590 -43.176  1.00  0.00              
ATOM   3349 2HA  GLY C  45      -7.032  -3.259 -43.689  1.00  0.00              
ATOM   3350  N   HIS C  46      -8.536  -3.822 -41.158  1.00  0.00              
ATOM   3351  CA  HIS C  46      -9.767  -4.339 -40.571  1.00  0.00              
ATOM   3352  C   HIS C  46     -10.557  -3.291 -39.776  1.00  0.00              
ATOM   3353  O   HIS C  46      -9.994  -2.535 -38.975  1.00  0.00              
ATOM   3354  CB  HIS C  46      -9.476  -5.531 -39.664  1.00  0.00              
ATOM   3355  CG  HIS C  46     -10.708  -6.232 -39.198  1.00  0.00              
ATOM   3356  ND1 HIS C  46     -11.372  -7.161 -39.972  1.00  0.00              
ATOM   3357  CD2 HIS C  46     -11.450  -6.083 -38.075  1.00  0.00              
ATOM   3358  CE1 HIS C  46     -12.468  -7.550 -39.347  1.00  0.00              
ATOM   3359  NE2 HIS C  46     -12.540  -6.909 -38.195  1.00  0.00              
ATOM   3360  H   HIS C  46      -7.652  -4.040 -40.720  1.00  0.00              
ATOM   3361  HA  HIS C  46     -10.444  -4.660 -41.362  1.00  0.00              
ATOM   3362 1HB  HIS C  46      -8.873  -6.269 -40.193  1.00  0.00              
ATOM   3363 2HB  HIS C  46      -8.943  -5.202 -38.771  1.00  0.00              
ATOM   3364  HD1 HIS C  46     -11.046  -7.553 -40.832  1.00  0.00              
ATOM   3365  HD2 HIS C  46     -11.328  -5.464 -37.185  1.00  0.00              
ATOM   3366  HE1 HIS C  46     -13.133  -8.285 -39.801  1.00  0.00              
ATOM   3367  N   ASN C  47     -11.871  -3.273 -40.000  1.00  0.00              
ATOM   3368  CA  ASN C  47     -12.780  -2.378 -39.291  1.00  0.00              
ATOM   3369  C   ASN C  47     -12.964  -2.893 -37.875  1.00  0.00              
ATOM   3370  O   ASN C  47     -13.735  -3.825 -37.645  1.00  0.00              
ATOM   3371  CB  ASN C  47     -14.118  -2.243 -39.996  1.00  0.00              
ATOM   3372  CG  ASN C  47     -15.023  -1.209 -39.383  1.00  0.00              
ATOM   3373  OD1 ASN C  47     -14.899  -0.869 -38.202  1.00  0.00              
ATOM   3374  ND2 ASN C  47     -15.983  -0.771 -40.157  1.00  0.00              
ATOM   3375  H   ASN C  47     -12.245  -3.911 -40.688  1.00  0.00              
ATOM   3376  HA  ASN C  47     -12.345  -1.379 -39.234  1.00  0.00              
ATOM   3377 1HB  ASN C  47     -14.172  -2.167 -41.083  1.00  0.00              
ATOM   3378 2HB  ASN C  47     -14.453  -3.232 -39.684  1.00  0.00              
ATOM   3379 1HD2 ASN C  47     -16.623  -0.081 -39.817  1.00  0.00              
ATOM   3380 2HD2 ASN C  47     -16.076  -1.123 -41.087  1.00  0.00              
ATOM   3381  N   CYS C  48     -12.268  -2.281 -36.927  1.00  0.00              
ATOM   3382  CA  CYS C  48     -12.317  -2.726 -35.536  1.00  0.00              
ATOM   3383  C   CYS C  48     -13.189  -1.823 -34.664  1.00  0.00              
ATOM   3384  O   CYS C  48     -13.301  -2.041 -33.461  1.00  0.00              
ATOM   3385  CB  CYS C  48     -10.853  -2.628 -35.109  1.00  0.00              
ATOM   3386  SG  CYS C  48      -9.729  -3.705 -36.030  1.00  0.00              
ATOM   3387  H   CYS C  48     -11.690  -1.489 -37.170  1.00  0.00              
ATOM   3388  HA  CYS C  48     -12.649  -3.759 -35.423  1.00  0.00              
ATOM   3389 1HB  CYS C  48     -10.484  -1.611 -35.255  1.00  0.00              
ATOM   3390 2HB  CYS C  48     -10.746  -2.907 -34.060  1.00  0.00              
ATOM   3391  HG  CYS C  48     -10.011  -4.813 -35.352  1.00  0.00              
ATOM   3392  N   LEU C  49     -13.808  -0.821 -35.270  1.00  0.00              
ATOM   3393  CA  LEU C  49     -14.680   0.088 -34.523  1.00  0.00              
ATOM   3394  C   LEU C  49     -15.739  -0.588 -33.642  1.00  0.00              
ATOM   3395  O   LEU C  49     -15.987  -0.148 -32.522  1.00  0.00              
ATOM   3396  CB  LEU C  49     -15.359   1.077 -35.480  1.00  0.00              
ATOM   3397  CG  LEU C  49     -16.248   2.111 -34.775  1.00  0.00              
ATOM   3398  CD1 LEU C  49     -15.393   3.012 -33.878  1.00  0.00              
ATOM   3399  CD2 LEU C  49     -16.979   2.927 -35.792  1.00  0.00              
ATOM   3400  H   LEU C  49     -13.680  -0.676 -36.262  1.00  0.00              
ATOM   3401  HA  LEU C  49     -14.085   0.666 -33.817  1.00  0.00              
ATOM   3402 1HB  LEU C  49     -14.474   1.554 -35.898  1.00  0.00              
ATOM   3403 2HB  LEU C  49     -15.902   0.563 -36.272  1.00  0.00              
ATOM   3404  HG  LEU C  49     -16.990   1.559 -34.198  1.00  0.00              
ATOM   3405 1HD1 LEU C  49     -16.031   3.743 -33.382  1.00  0.00              
ATOM   3406 2HD1 LEU C  49     -14.886   2.406 -33.128  1.00  0.00              
ATOM   3407 3HD1 LEU C  49     -14.651   3.531 -34.486  1.00  0.00              
ATOM   3408 1HD2 LEU C  49     -17.608   3.658 -35.285  1.00  0.00              
ATOM   3409 2HD2 LEU C  49     -16.260   3.445 -36.427  1.00  0.00              
ATOM   3410 3HD2 LEU C  49     -17.601   2.274 -36.404  1.00  0.00              
ATOM   3411  N   LEU C  50     -16.347  -1.663 -34.134  1.00  0.00              
ATOM   3412  CA  LEU C  50     -17.349  -2.390 -33.354  1.00  0.00              
ATOM   3413  C   LEU C  50     -16.868  -3.006 -32.045  1.00  0.00              
ATOM   3414  O   LEU C  50     -17.683  -3.331 -31.176  1.00  0.00              
ATOM   3415  CB  LEU C  50     -17.955  -3.492 -34.231  1.00  0.00              
ATOM   3416  CG  LEU C  50     -18.787  -2.997 -35.421  1.00  0.00              
ATOM   3417  CD1 LEU C  50     -19.232  -4.176 -36.275  1.00  0.00              
ATOM   3418  CD2 LEU C  50     -19.988  -2.215 -34.911  1.00  0.00              
ATOM   3419  H   LEU C  50     -16.116  -1.988 -35.062  1.00  0.00              
ATOM   3420  HA  LEU C  50     -18.132  -1.703 -33.036  1.00  0.00              
ATOM   3421 1HB  LEU C  50     -17.039  -3.960 -34.586  1.00  0.00              
ATOM   3422 2HB  LEU C  50     -18.525  -4.210 -33.642  1.00  0.00              
ATOM   3423  HG  LEU C  50     -18.159  -2.308 -35.990  1.00  0.00              
ATOM   3424 1HD1 LEU C  50     -19.822  -3.814 -37.116  1.00  0.00              
ATOM   3425 2HD1 LEU C  50     -18.356  -4.706 -36.647  1.00  0.00              
ATOM   3426 3HD1 LEU C  50     -19.838  -4.852 -35.672  1.00  0.00              
ATOM   3427 1HD2 LEU C  50     -20.578  -1.861 -35.757  1.00  0.00              
ATOM   3428 2HD2 LEU C  50     -20.603  -2.859 -34.283  1.00  0.00              
ATOM   3429 3HD2 LEU C  50     -19.646  -1.360 -34.326  1.00  0.00              
ATOM   3430  N   THR C  51     -15.559  -3.178 -31.896  1.00  0.00              
ATOM   3431  CA  THR C  51     -15.003  -3.667 -30.637  1.00  0.00              
ATOM   3432  C   THR C  51     -14.201  -2.582 -29.912  1.00  0.00              
ATOM   3433  O   THR C  51     -13.708  -2.788 -28.806  1.00  0.00              
ATOM   3434  CB  THR C  51     -14.084  -4.878 -30.887  1.00  0.00              
ATOM   3435  OG1 THR C  51     -12.979  -4.471 -31.705  1.00  0.00              
ATOM   3436  CG2 THR C  51     -14.857  -5.985 -31.600  1.00  0.00              
ATOM   3437  H   THR C  51     -14.934  -2.968 -32.661  1.00  0.00              
ATOM   3438  HA  THR C  51     -15.812  -3.947 -29.961  1.00  0.00              
ATOM   3439  HB  THR C  51     -13.713  -5.246 -29.930  1.00  0.00              
ATOM   3440  HG1 THR C  51     -13.256  -4.438 -32.624  1.00  0.00              
ATOM   3441 1HG2 THR C  51     -14.198  -6.834 -31.771  1.00  0.00              
ATOM   3442 2HG2 THR C  51     -15.700  -6.295 -30.982  1.00  0.00              
ATOM   3443 3HG2 THR C  51     -15.227  -5.611 -32.555  1.00  0.00              
ATOM   3444  N   ALA C  52     -14.073  -1.426 -30.551  1.00  0.00              
ATOM   3445  CA  ALA C  52     -13.300  -0.323 -29.994  1.00  0.00              
ATOM   3446  C   ALA C  52     -13.946   0.277 -28.746  1.00  0.00              
ATOM   3447  O   ALA C  52     -15.099   0.708 -28.778  1.00  0.00              
ATOM   3448  CB  ALA C  52     -13.125   0.750 -31.041  1.00  0.00              
ATOM   3449  H   ALA C  52     -14.526  -1.307 -31.445  1.00  0.00              
ATOM   3450  HA  ALA C  52     -12.325  -0.700 -29.685  1.00  0.00              
ATOM   3451 1HB  ALA C  52     -12.547   1.574 -30.623  1.00  0.00              
ATOM   3452 2HB  ALA C  52     -12.599   0.337 -31.902  1.00  0.00              
ATOM   3453 3HB  ALA C  52     -14.102   1.116 -31.353  1.00  0.00              
ATOM   3454  N   GLU C  53     -13.192   0.304 -27.655  1.00  0.00              
ATOM   3455  CA  GLU C  53     -13.642   0.930 -26.424  1.00  0.00              
ATOM   3456  C   GLU C  53     -12.674   2.041 -26.017  1.00  0.00              
ATOM   3457  O   GLU C  53     -11.523   1.784 -25.684  1.00  0.00              
ATOM   3458  CB  GLU C  53     -13.769  -0.108 -25.306  1.00  0.00              
ATOM   3459  CG  GLU C  53     -14.299   0.447 -23.991  1.00  0.00              
ATOM   3460  CD  GLU C  53     -14.409  -0.631 -22.949  1.00  0.00              
ATOM   3461  OE1 GLU C  53     -14.020  -1.741 -23.225  1.00  0.00              
ATOM   3462  OE2 GLU C  53     -14.776  -0.322 -21.840  1.00  0.00              
ATOM   3463  H   GLU C  53     -12.277  -0.123 -27.682  1.00  0.00              
ATOM   3464  HA  GLU C  53     -14.617   1.393 -26.579  1.00  0.00              
ATOM   3465 1HB  GLU C  53     -14.441  -0.885 -25.668  1.00  0.00              
ATOM   3466 2HB  GLU C  53     -12.776  -0.530 -25.148  1.00  0.00              
ATOM   3467 1HG  GLU C  53     -13.705   1.271 -23.598  1.00  0.00              
ATOM   3468 2HG  GLU C  53     -15.294   0.807 -24.247  1.00  0.00              
ATOM   3469  N   TRP C  54     -13.151   3.279 -26.066  1.00  0.00              
ATOM   3470  CA  TRP C  54     -12.369   4.433 -25.635  1.00  0.00              
ATOM   3471  C   TRP C  54     -12.150   4.332 -24.129  1.00  0.00              
ATOM   3472  O   TRP C  54     -13.112   4.207 -23.368  1.00  0.00              
ATOM   3473  CB  TRP C  54     -13.136   5.721 -25.958  1.00  0.00              
ATOM   3474  CG  TRP C  54     -12.424   6.983 -25.563  1.00  0.00              
ATOM   3475  CD1 TRP C  54     -11.531   7.692 -26.316  1.00  0.00              
ATOM   3476  CD2 TRP C  54     -12.533   7.677 -24.315  1.00  0.00              
ATOM   3477  NE1 TRP C  54     -11.075   8.783 -25.614  1.00  0.00              
ATOM   3478  CE2 TRP C  54     -11.676   8.797 -24.382  1.00  0.00              
ATOM   3479  CE3 TRP C  54     -13.267   7.457 -23.144  1.00  0.00              
ATOM   3480  CZ2 TRP C  54     -11.537   9.701 -23.325  1.00  0.00              
ATOM   3481  CZ3 TRP C  54     -13.126   8.355 -22.089  1.00  0.00              
ATOM   3482  CH2 TRP C  54     -12.270   9.460 -22.186  1.00  0.00              
ATOM   3483  H   TRP C  54     -14.089   3.423 -26.416  1.00  0.00              
ATOM   3484  HA  TRP C  54     -11.395   4.423 -26.124  1.00  0.00              
ATOM   3485 1HB  TRP C  54     -13.314   5.796 -27.030  1.00  0.00              
ATOM   3486 2HB  TRP C  54     -14.089   5.733 -25.429  1.00  0.00              
ATOM   3487  HD1 TRP C  54     -11.318   7.310 -27.314  1.00  0.00              
ATOM   3488  HE1 TRP C  54     -10.408   9.460 -25.950  1.00  0.00              
ATOM   3489  HE3 TRP C  54     -13.951   6.618 -23.018  1.00  0.00              
ATOM   3490  HZ2 TRP C  54     -10.861  10.549 -23.441  1.00  0.00              
ATOM   3491  HZ3 TRP C  54     -13.701   8.172 -21.180  1.00  0.00              
ATOM   3492  HH2 TRP C  54     -12.185  10.145 -21.341  1.00  0.00              
ATOM   3493  N   MET C  55     -10.892   4.366 -23.699  1.00  0.00              
ATOM   3494  CA  MET C  55     -10.568   4.300 -22.275  1.00  0.00              
ATOM   3495  C   MET C  55     -10.162   5.692 -21.777  1.00  0.00              
ATOM   3496  O   MET C  55     -10.618   6.151 -20.726  1.00  0.00              
ATOM   3497  CB  MET C  55      -9.452   3.287 -22.023  1.00  0.00              
ATOM   3498  CG  MET C  55      -9.803   1.856 -22.403  1.00  0.00              
ATOM   3499  SD  MET C  55     -11.212   1.215 -21.478  1.00  0.00              
ATOM   3500  CE  MET C  55     -10.508   1.085 -19.836  1.00  0.00              
ATOM   3501  H   MET C  55     -10.141   4.441 -24.372  1.00  0.00              
ATOM   3502  HA  MET C  55     -11.447   3.992 -21.708  1.00  0.00              
ATOM   3503 1HB  MET C  55      -8.590   3.616 -22.602  1.00  0.00              
ATOM   3504 2HB  MET C  55      -9.216   3.333 -20.960  1.00  0.00              
ATOM   3505 1HG  MET C  55     -10.035   1.834 -23.468  1.00  0.00              
ATOM   3506 2HG  MET C  55      -8.933   1.230 -22.208  1.00  0.00              
ATOM   3507 1HE  MET C  55     -11.259   0.702 -19.146  1.00  0.00              
ATOM   3508 2HE  MET C  55      -9.655   0.406 -19.859  1.00  0.00              
ATOM   3509 3HE  MET C  55     -10.178   2.071 -19.503  1.00  0.00              
ATOM   3510  N   SER C  56      -9.290   6.344 -22.539  1.00  0.00              
ATOM   3511  CA  SER C  56      -8.846   7.706 -22.242  1.00  0.00              
ATOM   3512  C   SER C  56      -8.378   8.303 -23.555  1.00  0.00              
ATOM   3513  O   SER C  56      -8.404   7.633 -24.583  1.00  0.00              
ATOM   3514  CB  SER C  56      -7.670   7.705 -21.272  1.00  0.00              
ATOM   3515  OG  SER C  56      -6.491   7.264 -21.930  1.00  0.00              
ATOM   3516  H   SER C  56      -8.922   5.875 -23.353  1.00  0.00              
ATOM   3517  HA  SER C  56      -9.604   8.308 -21.740  1.00  0.00              
ATOM   3518 1HB  SER C  56      -7.527   8.717 -20.896  1.00  0.00              
ATOM   3519 2HB  SER C  56      -7.903   7.039 -20.442  1.00  0.00              
ATOM   3520  HG  SER C  56      -6.495   6.305 -21.984  1.00  0.00              
ATOM   3521  N   ALA C  57      -7.935   9.559 -23.516  1.00  0.00              
ATOM   3522  CA  ALA C  57      -7.429  10.210 -24.720  1.00  0.00              
ATOM   3523  C   ALA C  57      -6.120   9.564 -25.209  1.00  0.00              
ATOM   3524  O   ALA C  57      -5.674   9.823 -26.329  1.00  0.00              
ATOM   3525  CB  ALA C  57      -7.221  11.715 -24.457  1.00  0.00              
ATOM   3526  H   ALA C  57      -7.946  10.072 -22.648  1.00  0.00              
ATOM   3527  HA  ALA C  57      -8.161  10.087 -25.519  1.00  0.00              
ATOM   3528 1HB  ALA C  57      -6.844  12.193 -25.361  1.00  0.00              
ATOM   3529 2HB  ALA C  57      -8.171  12.169 -24.176  1.00  0.00              
ATOM   3530 3HB  ALA C  57      -6.501  11.845 -23.651  1.00  0.00              
ATOM   3531  N   SER C  58      -5.511   8.726 -24.375  1.00  0.00              
ATOM   3532  CA  SER C  58      -4.278   8.035 -24.757  1.00  0.00              
ATOM   3533  C   SER C  58      -4.491   6.534 -24.896  1.00  0.00              
ATOM   3534  O   SER C  58      -3.542   5.783 -25.165  1.00  0.00              
ATOM   3535  CB  SER C  58      -3.191   8.266 -23.703  1.00  0.00              
ATOM   3536  OG  SER C  58      -3.572   7.677 -22.471  1.00  0.00              
ATOM   3537  H   SER C  58      -5.905   8.556 -23.460  1.00  0.00              
ATOM   3538  HA  SER C  58      -3.830   8.425 -25.672  1.00  0.00              
ATOM   3539 1HB  SER C  58      -2.262   7.819 -24.059  1.00  0.00              
ATOM   3540 2HB  SER C  58      -3.051   9.339 -23.576  1.00  0.00              
ATOM   3541  HG  SER C  58      -4.509   7.823 -22.322  1.00  0.00              
ATOM   3542  N   LYS C  59      -5.728   6.081 -24.746  1.00  0.00              
ATOM   3543  CA  LYS C  59      -5.950   4.644 -24.715  1.00  0.00              
ATOM   3544  C   LYS C  59      -7.258   4.142 -25.303  1.00  0.00              
ATOM   3545  O   LYS C  59      -8.343   4.590 -24.919  1.00  0.00              
ATOM   3546  CB  LYS C  59      -5.832   4.170 -23.262  1.00  0.00              
ATOM   3547  CG  LYS C  59      -5.911   2.652 -23.059  1.00  0.00              
ATOM   3548  CD  LYS C  59      -5.703   2.302 -21.585  1.00  0.00              
ATOM   3549  CE  LYS C  59      -5.877   0.820 -21.334  1.00  0.00              
ATOM   3550  NZ  LYS C  59      -5.611   0.452 -19.906  1.00  0.00              
ATOM   3551  H   LYS C  59      -6.519   6.702 -24.652  1.00  0.00              
ATOM   3552  HA  LYS C  59      -5.197   4.141 -25.322  1.00  0.00              
ATOM   3553 1HB  LYS C  59      -4.873   4.528 -22.885  1.00  0.00              
ATOM   3554 2HB  LYS C  59      -6.640   4.643 -22.705  1.00  0.00              
ATOM   3555 1HG  LYS C  59      -6.893   2.310 -23.391  1.00  0.00              
ATOM   3556 2HG  LYS C  59      -5.138   2.182 -23.666  1.00  0.00              
ATOM   3557 1HD  LYS C  59      -4.696   2.604 -21.295  1.00  0.00              
ATOM   3558 2HD  LYS C  59      -6.433   2.855 -20.992  1.00  0.00              
ATOM   3559 1HE  LYS C  59      -6.898   0.546 -21.595  1.00  0.00              
ATOM   3560 2HE  LYS C  59      -5.183   0.281 -21.980  1.00  0.00              
ATOM   3561 1HZ  LYS C  59      -5.737  -0.543 -19.786  1.00  0.00              
ATOM   3562 2HZ  LYS C  59      -4.663   0.703 -19.663  1.00  0.00              
ATOM   3563 3HZ  LYS C  59      -6.255   0.948 -19.308  1.00  0.00              
ATOM   3564  N   ILE C  60      -7.137   3.198 -26.228  1.00  0.00              
ATOM   3565  CA  ILE C  60      -8.282   2.545 -26.842  1.00  0.00              
ATOM   3566  C   ILE C  60      -8.009   1.049 -26.790  1.00  0.00              
ATOM   3567  O   ILE C  60      -6.927   0.598 -27.166  1.00  0.00              
ATOM   3568  CB  ILE C  60      -8.455   2.928 -28.322  1.00  0.00              
ATOM   3569  CG1 ILE C  60      -8.707   4.434 -28.458  1.00  0.00              
ATOM   3570  CG2 ILE C  60      -9.620   2.147 -28.922  1.00  0.00              
ATOM   3571  CD1 ILE C  60      -8.746   4.906 -29.919  1.00  0.00              
ATOM   3572  H   ILE C  60      -6.206   2.930 -26.513  1.00  0.00              
ATOM   3573  HA  ILE C  60      -9.187   2.735 -26.266  1.00  0.00              
ATOM   3574  HB  ILE C  60      -7.535   2.692 -28.859  1.00  0.00              
ATOM   3575 1HG1 ILE C  60      -9.659   4.648 -27.972  1.00  0.00              
ATOM   3576 2HG1 ILE C  60      -7.905   4.946 -27.923  1.00  0.00              
ATOM   3577 1HG2 ILE C  60      -9.740   2.419 -29.970  1.00  0.00              
ATOM   3578 2HG2 ILE C  60      -9.423   1.078 -28.846  1.00  0.00              
ATOM   3579 3HG2 ILE C  60     -10.536   2.384 -28.379  1.00  0.00              
ATOM   3580 1HD1 ILE C  60      -8.927   5.982 -29.950  1.00  0.00              
ATOM   3581 2HD1 ILE C  60      -7.793   4.685 -30.398  1.00  0.00              
ATOM   3582 3HD1 ILE C  60      -9.545   4.390 -30.447  1.00  0.00              
ATOM   3583  N   VAL C  61      -8.978   0.281 -26.299  1.00  0.00              
ATOM   3584  CA  VAL C  61      -8.838  -1.167 -26.255  1.00  0.00              
ATOM   3585  C   VAL C  61      -9.839  -1.767 -27.243  1.00  0.00              
ATOM   3586  O   VAL C  61     -11.009  -1.379 -27.263  1.00  0.00              
ATOM   3587  CB  VAL C  61      -9.083  -1.737 -24.845  1.00  0.00              
ATOM   3588  CG1 VAL C  61      -8.051  -1.198 -23.867  1.00  0.00              
ATOM   3589  CG2 VAL C  61     -10.489  -1.402 -24.372  1.00  0.00              
ATOM   3590  H   VAL C  61      -9.827   0.705 -25.950  1.00  0.00              
ATOM   3591  HA  VAL C  61      -7.845  -1.480 -26.580  1.00  0.00              
ATOM   3592  HB  VAL C  61      -9.013  -2.824 -24.885  1.00  0.00              
ATOM   3593 1HG1 VAL C  61      -8.239  -1.611 -22.875  1.00  0.00              
ATOM   3594 2HG1 VAL C  61      -7.052  -1.485 -24.195  1.00  0.00              
ATOM   3595 3HG1 VAL C  61      -8.121  -0.111 -23.825  1.00  0.00              
ATOM   3596 1HG2 VAL C  61     -10.646  -1.812 -23.375  1.00  0.00              
ATOM   3597 2HG2 VAL C  61     -10.615  -0.319 -24.343  1.00  0.00              
ATOM   3598 3HG2 VAL C  61     -11.217  -1.834 -25.060  1.00  0.00              
ATOM   3599  N   CYS C  62      -9.374  -2.690 -28.076  1.00  0.00              
ATOM   3600  CA  CYS C  62     -10.226  -3.271 -29.109  1.00  0.00              
ATOM   3601  C   CYS C  62      -9.753  -4.677 -29.456  1.00  0.00              
ATOM   3602  O   CYS C  62      -8.786  -5.183 -28.884  1.00  0.00              
ATOM   3603  CB  CYS C  62     -10.023  -2.323 -30.292  1.00  0.00              
ATOM   3604  SG  CYS C  62      -8.360  -2.355 -31.002  1.00  0.00              
ATOM   3605  H   CYS C  62      -8.416  -2.998 -27.997  1.00  0.00              
ATOM   3606  HA  CYS C  62     -11.284  -3.277 -28.846  1.00  0.00              
ATOM   3607 1HB  CYS C  62     -10.703  -2.584 -31.105  1.00  0.00              
ATOM   3608 2HB  CYS C  62     -10.202  -1.293 -29.984  1.00  0.00              
ATOM   3609  HG  CYS C  62      -8.536  -3.458 -31.721  1.00  0.00              
ATOM   3610  N   ARG C  63     -10.455  -5.309 -30.389  1.00  0.00              
ATOM   3611  CA  ARG C  63     -10.059  -6.623 -30.875  1.00  0.00              
ATOM   3612  C   ARG C  63      -9.708  -6.515 -32.340  1.00  0.00              
ATOM   3613  O   ARG C  63     -10.420  -5.879 -33.109  1.00  0.00              
ATOM   3614  CB  ARG C  63     -11.110  -7.694 -30.620  1.00  0.00              
ATOM   3615  CG  ARG C  63     -11.144  -8.229 -29.197  1.00  0.00              
ATOM   3616  CD  ARG C  63     -12.362  -9.013 -28.867  1.00  0.00              
ATOM   3617  NE  ARG C  63     -12.460  -9.416 -27.473  1.00  0.00              
ATOM   3618  CZ  ARG C  63     -11.919 -10.538 -26.961  1.00  0.00              
ATOM   3619  NH1 ARG C  63     -11.274 -11.390 -27.728  1.00  0.00              
ATOM   3620  NH2 ARG C  63     -12.074 -10.774 -25.670  1.00  0.00              
ATOM   3621  H   ARG C  63     -11.281  -4.872 -30.771  1.00  0.00              
ATOM   3622  HA  ARG C  63      -9.174  -6.964 -30.338  1.00  0.00              
ATOM   3623 1HB  ARG C  63     -12.077  -7.255 -30.862  1.00  0.00              
ATOM   3624 2HB  ARG C  63     -10.900  -8.514 -31.306  1.00  0.00              
ATOM   3625 1HG  ARG C  63     -10.279  -8.875 -29.048  1.00  0.00              
ATOM   3626 2HG  ARG C  63     -11.090  -7.385 -28.508  1.00  0.00              
ATOM   3627 1HD  ARG C  63     -13.242  -8.413 -29.096  1.00  0.00              
ATOM   3628 2HD  ARG C  63     -12.374  -9.920 -29.471  1.00  0.00              
ATOM   3629  HE  ARG C  63     -12.920  -8.954 -26.700  1.00  0.00              
ATOM   3630 1HH1 ARG C  63     -11.180 -11.205 -28.717  1.00  0.00              
ATOM   3631 2HH1 ARG C  63     -10.876 -12.226 -27.325  1.00  0.00              
ATOM   3632 1HH2 ARG C  63     -12.588 -10.117 -25.098  1.00  0.00              
ATOM   3633 2HH2 ARG C  63     -11.679 -11.607 -25.261  1.00  0.00              
ATOM   3634  N   VAL C  64      -8.587  -7.112 -32.718  1.00  0.00              
ATOM   3635  CA  VAL C  64      -8.129  -7.047 -34.093  1.00  0.00              
ATOM   3636  C   VAL C  64      -8.644  -8.254 -34.860  1.00  0.00              
ATOM   3637  O   VAL C  64      -8.432  -9.398 -34.452  1.00  0.00              
ATOM   3638  CB  VAL C  64      -6.594  -6.991 -34.187  1.00  0.00              
ATOM   3639  CG1 VAL C  64      -6.150  -6.934 -35.642  1.00  0.00              
ATOM   3640  CG2 VAL C  64      -6.056  -5.793 -33.420  1.00  0.00              
ATOM   3641  H   VAL C  64      -8.038  -7.623 -32.040  1.00  0.00              
ATOM   3642  HA  VAL C  64      -8.534  -6.173 -34.605  1.00  0.00              
ATOM   3643  HB  VAL C  64      -6.178  -7.881 -33.714  1.00  0.00              
ATOM   3644 1HG1 VAL C  64      -5.061  -6.897 -35.689  1.00  0.00              
ATOM   3645 2HG1 VAL C  64      -6.505  -7.823 -36.166  1.00  0.00              
ATOM   3646 3HG1 VAL C  64      -6.565  -6.044 -36.113  1.00  0.00              
ATOM   3647 1HG2 VAL C  64      -4.969  -5.770 -33.497  1.00  0.00              
ATOM   3648 2HG2 VAL C  64      -6.469  -4.876 -33.842  1.00  0.00              
ATOM   3649 3HG2 VAL C  64      -6.344  -5.872 -32.373  1.00  0.00              
ATOM   3650  N   GLY C  65      -9.335  -7.984 -35.959  1.00  0.00              
ATOM   3651  CA  GLY C  65      -9.932  -9.042 -36.748  1.00  0.00              
ATOM   3652  C   GLY C  65      -9.045  -9.355 -37.936  1.00  0.00              
ATOM   3653  O   GLY C  65      -7.855  -9.056 -37.921  1.00  0.00              
ATOM   3654  H   GLY C  65      -9.450  -7.025 -36.255  1.00  0.00              
ATOM   3655 1HA  GLY C  65     -10.043  -9.931 -36.126  1.00  0.00              
ATOM   3656 2HA  GLY C  65     -10.912  -8.718 -37.095  1.00  0.00              
ATOM   3657  N   GLN C  66      -9.625  -9.951 -38.969  1.00  0.00              
ATOM   3658  CA  GLN C  66      -8.874 -10.373 -40.148  1.00  0.00              
ATOM   3659  C   GLN C  66      -8.458  -9.176 -40.991  1.00  0.00              
ATOM   3660  O   GLN C  66      -9.272  -8.318 -41.326  1.00  0.00              
ATOM   3661  CB  GLN C  66      -9.708 -11.338 -40.997  1.00  0.00              
ATOM   3662  CG  GLN C  66      -8.990 -11.856 -42.232  1.00  0.00              
ATOM   3663  CD  GLN C  66      -9.790 -12.919 -42.960  1.00  0.00              
ATOM   3664  OE1 GLN C  66     -10.859 -13.334 -42.505  1.00  0.00              
ATOM   3665  NE2 GLN C  66      -9.275 -13.371 -44.099  1.00  0.00              
ATOM   3666  H   GLN C  66     -10.621 -10.118 -38.933  1.00  0.00              
ATOM   3667  HA  GLN C  66      -7.955 -10.870 -39.837  1.00  0.00              
ATOM   3668 1HB  GLN C  66      -9.979 -12.172 -40.350  1.00  0.00              
ATOM   3669 2HB  GLN C  66     -10.607 -10.800 -41.292  1.00  0.00              
ATOM   3670 1HG  GLN C  66      -8.552 -11.197 -42.980  1.00  0.00              
ATOM   3671 2HG  GLN C  66      -8.194 -12.348 -41.670  1.00  0.00              
ATOM   3672 1HE2 GLN C  66      -9.756 -14.074 -44.624  1.00  0.00              
ATOM   3673 2HE2 GLN C  66      -8.403 -13.009 -44.431  1.00  0.00              
ATOM   3674  N   ALA C  67      -7.175  -9.118 -41.326  1.00  0.00              
ATOM   3675  CA  ALA C  67      -6.629  -8.016 -42.113  1.00  0.00              
ATOM   3676  C   ALA C  67      -7.081  -7.922 -43.566  1.00  0.00              
ATOM   3677  O   ALA C  67      -7.354  -8.928 -44.222  1.00  0.00              
ATOM   3678  CB  ALA C  67      -5.109  -8.060 -42.061  1.00  0.00              
ATOM   3679  H   ALA C  67      -6.559  -9.861 -41.027  1.00  0.00              
ATOM   3680  HA  ALA C  67      -6.959  -7.075 -41.673  1.00  0.00              
ATOM   3681 1HB  ALA C  67      -4.702  -7.236 -42.647  1.00  0.00              
ATOM   3682 2HB  ALA C  67      -4.776  -7.968 -41.027  1.00  0.00              
ATOM   3683 3HB  ALA C  67      -4.758  -9.005 -42.471  1.00  0.00              
ATOM   3684  N   LYS C  68      -7.161  -6.685 -44.046  1.00  0.00              
ATOM   3685  CA  LYS C  68      -7.662  -6.377 -45.380  1.00  0.00              
ATOM   3686  C   LYS C  68      -6.464  -5.792 -46.112  1.00  0.00              
ATOM   3687  O   LYS C  68      -6.364  -5.866 -47.335  1.00  0.00              
ATOM   3688  CB  LYS C  68      -8.837  -5.401 -45.349  1.00  0.00              
ATOM   3689  CG  LYS C  68     -10.069  -5.923 -44.623  1.00  0.00              
ATOM   3690  CD  LYS C  68     -11.237  -4.955 -44.747  1.00  0.00              
ATOM   3691  CE  LYS C  68     -12.456  -5.457 -43.988  1.00  0.00              
ATOM   3692  NZ  LYS C  68     -13.599  -4.509 -44.081  1.00  0.00              
ATOM   3693  H   LYS C  68      -6.856  -5.931 -43.449  1.00  0.00              
ATOM   3694  HA  LYS C  68      -8.003  -7.292 -45.866  1.00  0.00              
ATOM   3695 1HB  LYS C  68      -8.486  -4.492 -44.860  1.00  0.00              
ATOM   3696 2HB  LYS C  68      -9.096  -5.177 -46.385  1.00  0.00              
ATOM   3697 1HG  LYS C  68     -10.345  -6.884 -45.057  1.00  0.00              
ATOM   3698 2HG  LYS C  68      -9.820  -6.059 -43.571  1.00  0.00              
ATOM   3699 1HD  LYS C  68     -10.931  -3.988 -44.345  1.00  0.00              
ATOM   3700 2HD  LYS C  68     -11.487  -4.845 -45.803  1.00  0.00              
ATOM   3701 1HE  LYS C  68     -12.748  -6.419 -44.408  1.00  0.00              
ATOM   3702 2HE  LYS C  68     -12.179  -5.586 -42.942  1.00  0.00              
ATOM   3703 1HZ  LYS C  68     -14.387  -4.879 -43.567  1.00  0.00              
ATOM   3704 2HZ  LYS C  68     -13.331  -3.617 -43.692  1.00  0.00              
ATOM   3705 3HZ  LYS C  68     -13.859  -4.390 -45.051  1.00  0.00              
ATOM   3706  N   ASN C  69      -5.556  -5.221 -45.324  1.00  0.00              
ATOM   3707  CA  ASN C  69      -4.331  -4.591 -45.809  1.00  0.00              
ATOM   3708  C   ASN C  69      -3.149  -5.467 -45.421  1.00  0.00              
ATOM   3709  O   ASN C  69      -3.212  -6.195 -44.432  1.00  0.00              
ATOM   3710  CB  ASN C  69      -4.156  -3.181 -45.271  1.00  0.00              
ATOM   3711  CG  ASN C  69      -5.153  -2.198 -45.818  1.00  0.00              
ATOM   3712  OD1 ASN C  69      -5.685  -2.371 -46.923  1.00  0.00              
ATOM   3713  ND2 ASN C  69      -5.349  -1.129 -45.090  1.00  0.00              
ATOM   3714  H   ASN C  69      -5.744  -5.234 -44.333  1.00  0.00              
ATOM   3715  HA  ASN C  69      -4.357  -4.518 -46.897  1.00  0.00              
ATOM   3716 1HB  ASN C  69      -4.026  -3.004 -44.204  1.00  0.00              
ATOM   3717 2HB  ASN C  69      -3.205  -3.036 -45.783  1.00  0.00              
ATOM   3718 1HD2 ASN C  69      -6.000  -0.431 -45.392  1.00  0.00              
ATOM   3719 2HD2 ASN C  69      -4.850  -1.010 -44.232  1.00  0.00              
ATOM   3720  N   ASP C  70      -2.072  -5.379 -46.192  1.00  0.00              
ATOM   3721  CA  ASP C  70      -0.862  -6.135 -45.889  1.00  0.00              
ATOM   3722  C   ASP C  70       0.089  -5.314 -45.014  1.00  0.00              
ATOM   3723  O   ASP C  70       1.177  -5.771 -44.666  1.00  0.00              
ATOM   3724  CB  ASP C  70      -0.160  -6.566 -47.180  1.00  0.00              
ATOM   3725  CG  ASP C  70       0.333  -5.411 -48.043  1.00  0.00              
ATOM   3726  OD1 ASP C  70       0.100  -4.283 -47.678  1.00  0.00              
ATOM   3727  OD2 ASP C  70       1.069  -5.660 -48.966  1.00  0.00              
ATOM   3728  H   ASP C  70      -2.085  -4.781 -47.006  1.00  0.00              
ATOM   3729  HA  ASP C  70      -1.119  -7.029 -45.319  1.00  0.00              
ATOM   3730 1HB  ASP C  70       0.655  -7.272 -47.017  1.00  0.00              
ATOM   3731 2HB  ASP C  70      -0.983  -7.070 -47.687  1.00  0.00              
ATOM   3732  N   LYS C  71      -0.326  -4.096 -44.674  1.00  0.00              
ATOM   3733  CA  LYS C  71       0.443  -3.255 -43.758  1.00  0.00              
ATOM   3734  C   LYS C  71      -0.264  -3.318 -42.410  1.00  0.00              
ATOM   3735  O   LYS C  71      -1.492  -3.299 -42.347  1.00  0.00              
ATOM   3736  CB  LYS C  71       0.549  -1.815 -44.260  1.00  0.00              
ATOM   3737  CG  LYS C  71       1.365  -1.654 -45.537  1.00  0.00              
ATOM   3738  CD  LYS C  71       1.377  -0.206 -46.006  1.00  0.00              
ATOM   3739  CE  LYS C  71       2.152  -0.053 -47.307  1.00  0.00              
ATOM   3740  NZ  LYS C  71       2.130   1.350 -47.804  1.00  0.00              
ATOM   3741  H   LYS C  71      -1.193  -3.743 -45.054  1.00  0.00              
ATOM   3742  HA  LYS C  71       1.454  -3.650 -43.656  1.00  0.00              
ATOM   3743 1HB  LYS C  71      -0.466  -1.460 -44.433  1.00  0.00              
ATOM   3744 2HB  LYS C  71       1.006  -1.230 -43.462  1.00  0.00              
ATOM   3745 1HG  LYS C  71       2.386  -1.981 -45.339  1.00  0.00              
ATOM   3746 2HG  LYS C  71       0.927  -2.283 -46.311  1.00  0.00              
ATOM   3747 1HD  LYS C  71       0.347   0.119 -46.154  1.00  0.00              
ATOM   3748 2HD  LYS C  71       1.843   0.406 -45.234  1.00  0.00              
ATOM   3749 1HE  LYS C  71       3.181  -0.359 -47.130  1.00  0.00              
ATOM   3750 2HE  LYS C  71       1.700  -0.707 -48.053  1.00  0.00              
ATOM   3751 1HZ  LYS C  71       2.652   1.410 -48.666  1.00  0.00              
ATOM   3752 2HZ  LYS C  71       1.176   1.636 -47.969  1.00  0.00              
ATOM   3753 3HZ  LYS C  71       2.548   1.959 -47.115  1.00  0.00              
ATOM   3754  N   GLY C  72       0.508  -3.408 -41.333  1.00  0.00              
ATOM   3755  CA  GLY C  72      -0.080  -3.574 -40.014  1.00  0.00              
ATOM   3756  C   GLY C  72      -0.268  -2.279 -39.250  1.00  0.00              
ATOM   3757  O   GLY C  72      -0.221  -2.263 -38.026  1.00  0.00              
ATOM   3758  H   GLY C  72       1.512  -3.362 -41.421  1.00  0.00              
ATOM   3759 1HA  GLY C  72      -1.060  -4.039 -40.117  1.00  0.00              
ATOM   3760 2HA  GLY C  72       0.564  -4.217 -39.415  1.00  0.00              
ATOM   3761  N   ASP C  73      -0.498  -1.194 -39.983  1.00  0.00              
ATOM   3762  CA  ASP C  73      -0.705   0.127 -39.401  1.00  0.00              
ATOM   3763  C   ASP C  73      -1.984   0.209 -38.553  1.00  0.00              
ATOM   3764  O   ASP C  73      -2.971  -0.485 -38.819  1.00  0.00              
ATOM   3765  CB  ASP C  73      -0.743   1.183 -40.509  1.00  0.00              
ATOM   3766  CG  ASP C  73       0.607   1.475 -41.147  1.00  0.00              
ATOM   3767  OD1 ASP C  73       1.600   1.018 -40.629  1.00  0.00              
ATOM   3768  OD2 ASP C  73       0.628   2.015 -42.227  1.00  0.00              
ATOM   3769  H   ASP C  73      -0.531  -1.299 -40.988  1.00  0.00              
ATOM   3770  HA  ASP C  73       0.112   0.362 -38.719  1.00  0.00              
ATOM   3771 1HB  ASP C  73      -1.474   0.969 -41.287  1.00  0.00              
ATOM   3772 2HB  ASP C  73      -1.068   2.051 -39.933  1.00  0.00              
ATOM   3773  N   ILE C  74      -1.957   1.065 -37.537  1.00  0.00              
ATOM   3774  CA  ILE C  74      -3.071   1.235 -36.609  1.00  0.00              
ATOM   3775  C   ILE C  74      -3.614   2.660 -36.791  1.00  0.00              
ATOM   3776  O   ILE C  74      -3.001   3.634 -36.354  1.00  0.00              
ATOM   3777  CB  ILE C  74      -2.588   1.033 -35.159  1.00  0.00              
ATOM   3778  CG1 ILE C  74      -1.970  -0.365 -35.026  1.00  0.00              
ATOM   3779  CG2 ILE C  74      -3.753   1.199 -34.178  1.00  0.00              
ATOM   3780  CD1 ILE C  74      -1.243  -0.604 -33.728  1.00  0.00              
ATOM   3781  H   ILE C  74      -1.121   1.616 -37.409  1.00  0.00              
ATOM   3782  HA  ILE C  74      -3.883   0.552 -36.854  1.00  0.00              
ATOM   3783  HB  ILE C  74      -1.817   1.769 -34.934  1.00  0.00              
ATOM   3784 1HG1 ILE C  74      -2.780  -1.088 -35.120  1.00  0.00              
ATOM   3785 2HG1 ILE C  74      -1.271  -0.491 -35.853  1.00  0.00              
ATOM   3786 1HG2 ILE C  74      -3.393   1.052 -33.159  1.00  0.00              
ATOM   3787 2HG2 ILE C  74      -4.168   2.202 -34.275  1.00  0.00              
ATOM   3788 3HG2 ILE C  74      -4.525   0.463 -34.402  1.00  0.00              
ATOM   3789 1HD1 ILE C  74      -0.838  -1.616 -33.718  1.00  0.00              
ATOM   3790 2HD1 ILE C  74      -0.429   0.115 -33.629  1.00  0.00              
ATOM   3791 3HD1 ILE C  74      -1.935  -0.484 -32.895  1.00  0.00              
ATOM   3792  N   ILE C  75      -4.773   2.764 -37.436  1.00  0.00              
ATOM   3793  CA  ILE C  75      -5.399   4.058 -37.712  1.00  0.00              
ATOM   3794  C   ILE C  75      -6.633   4.376 -36.865  1.00  0.00              
ATOM   3795  O   ILE C  75      -7.662   3.696 -36.961  1.00  0.00              
ATOM   3796  CB  ILE C  75      -5.797   4.154 -39.196  1.00  0.00              
ATOM   3797  CG1 ILE C  75      -4.559   4.059 -40.089  1.00  0.00              
ATOM   3798  CG2 ILE C  75      -6.551   5.449 -39.460  1.00  0.00              
ATOM   3799  CD1 ILE C  75      -4.876   3.916 -41.560  1.00  0.00              
ATOM   3800  H   ILE C  75      -5.233   1.919 -37.744  1.00  0.00              
ATOM   3801  HA  ILE C  75      -4.725   4.873 -37.452  1.00  0.00              
ATOM   3802  HB  ILE C  75      -6.434   3.307 -39.448  1.00  0.00              
ATOM   3803 1HG1 ILE C  75      -3.974   4.963 -39.929  1.00  0.00              
ATOM   3804 2HG1 ILE C  75      -3.985   3.193 -39.755  1.00  0.00              
ATOM   3805 1HG2 ILE C  75      -6.825   5.502 -40.514  1.00  0.00              
ATOM   3806 2HG2 ILE C  75      -7.451   5.478 -38.851  1.00  0.00              
ATOM   3807 3HG2 ILE C  75      -5.915   6.298 -39.209  1.00  0.00              
ATOM   3808 1HD1 ILE C  75      -3.948   3.854 -42.129  1.00  0.00              
ATOM   3809 2HD1 ILE C  75      -5.461   3.010 -41.721  1.00  0.00              
ATOM   3810 3HD1 ILE C  75      -5.446   4.780 -41.895  1.00  0.00              
ATOM   3811  N   VAL C  76      -6.528   5.424 -36.057  1.00  0.00              
ATOM   3812  CA  VAL C  76      -7.639   5.876 -35.233  1.00  0.00              
ATOM   3813  C   VAL C  76      -8.273   7.092 -35.893  1.00  0.00              
ATOM   3814  O   VAL C  76      -7.579   8.023 -36.301  1.00  0.00              
ATOM   3815  CB  VAL C  76      -7.172   6.282 -33.809  1.00  0.00              
ATOM   3816  CG1 VAL C  76      -8.357   6.833 -33.009  1.00  0.00              
ATOM   3817  CG2 VAL C  76      -6.560   5.079 -33.094  1.00  0.00              
ATOM   3818  H   VAL C  76      -5.649   5.922 -36.015  1.00  0.00              
ATOM   3819  HA  VAL C  76      -8.419   5.117 -35.168  1.00  0.00              
ATOM   3820  HB  VAL C  76      -6.387   7.034 -33.894  1.00  0.00              
ATOM   3821 1HG1 VAL C  76      -8.024   7.115 -32.010  1.00  0.00              
ATOM   3822 2HG1 VAL C  76      -8.764   7.708 -33.516  1.00  0.00              
ATOM   3823 3HG1 VAL C  76      -9.130   6.067 -32.927  1.00  0.00              
ATOM   3824 1HG2 VAL C  76      -6.235   5.373 -32.097  1.00  0.00              
ATOM   3825 2HG2 VAL C  76      -7.305   4.286 -33.014  1.00  0.00              
ATOM   3826 3HG2 VAL C  76      -5.703   4.713 -33.660  1.00  0.00              
ATOM   3827  N   THR C  77      -9.593   7.078 -36.010  1.00  0.00              
ATOM   3828  CA  THR C  77     -10.313   8.175 -36.643  1.00  0.00              
ATOM   3829  C   THR C  77     -11.331   8.754 -35.663  1.00  0.00              
ATOM   3830  O   THR C  77     -12.209   8.041 -35.171  1.00  0.00              
ATOM   3831  CB  THR C  77     -11.031   7.726 -37.927  1.00  0.00              
ATOM   3832  OG1 THR C  77     -10.073   7.209 -38.860  1.00  0.00              
ATOM   3833  CG2 THR C  77     -11.769   8.895 -38.563  1.00  0.00              
ATOM   3834  H   THR C  77     -10.115   6.290 -35.652  1.00  0.00              
ATOM   3835  HA  THR C  77      -9.617   8.974 -36.900  1.00  0.00              
ATOM   3836  HB  THR C  77     -11.745   6.940 -37.681  1.00  0.00              
ATOM   3837  HG1 THR C  77      -9.849   6.307 -38.621  1.00  0.00              
ATOM   3838 1HG2 THR C  77     -12.272   8.558 -39.470  1.00  0.00              
ATOM   3839 2HG2 THR C  77     -12.507   9.284 -37.861  1.00  0.00              
ATOM   3840 3HG2 THR C  77     -11.057   9.682 -38.812  1.00  0.00              
ATOM   3841  N   THR C  78     -11.197  10.042 -35.374  1.00  0.00              
ATOM   3842  CA  THR C  78     -12.078  10.722 -34.439  1.00  0.00              
ATOM   3843  C   THR C  78     -12.647  11.968 -35.116  1.00  0.00              
ATOM   3844  O   THR C  78     -12.115  12.436 -36.126  1.00  0.00              
ATOM   3845  CB  THR C  78     -11.325  11.200 -33.202  1.00  0.00              
ATOM   3846  OG1 THR C  78     -10.363  12.178 -33.612  1.00  0.00              
ATOM   3847  CG2 THR C  78     -10.620  10.027 -32.475  1.00  0.00              
ATOM   3848  H   THR C  78     -10.458  10.563 -35.823  1.00  0.00              
ATOM   3849  HA  THR C  78     -12.913  10.072 -34.178  1.00  0.00              
ATOM   3850  HB  THR C  78     -12.032  11.670 -32.517  1.00  0.00              
ATOM   3851  HG1 THR C  78      -9.591  11.735 -33.971  1.00  0.00              
ATOM   3852 1HG2 THR C  78     -10.093  10.406 -31.600  1.00  0.00              
ATOM   3853 2HG2 THR C  78     -11.364   9.293 -32.164  1.00  0.00              
ATOM   3854 3HG2 THR C  78      -9.907   9.556 -33.152  1.00  0.00              
ATOM   3855  N   LYS C  79     -13.719  12.504 -34.553  1.00  0.00              
ATOM   3856  CA  LYS C  79     -14.328  13.704 -35.107  1.00  0.00              
ATOM   3857  C   LYS C  79     -13.372  14.866 -34.876  1.00  0.00              
ATOM   3858  O   LYS C  79     -13.015  15.584 -35.809  1.00  0.00              
ATOM   3859  CB  LYS C  79     -15.664  13.986 -34.413  1.00  0.00              
ATOM   3860  CG  LYS C  79     -16.759  12.978 -34.734  1.00  0.00              
ATOM   3861  CD  LYS C  79     -18.072  13.340 -34.042  1.00  0.00              
ATOM   3862  CE  LYS C  79     -19.172  12.311 -34.341  1.00  0.00              
ATOM   3863  NZ  LYS C  79     -20.483  12.673 -33.724  1.00  0.00              
ATOM   3864  H   LYS C  79     -14.124  12.082 -33.730  1.00  0.00              
ATOM   3865  HA  LYS C  79     -14.473  13.582 -36.181  1.00  0.00              
ATOM   3866 1HB  LYS C  79     -15.475  13.986 -33.340  1.00  0.00              
ATOM   3867 2HB  LYS C  79     -15.985  14.981 -34.727  1.00  0.00              
ATOM   3868 1HG  LYS C  79     -16.909  12.963 -35.814  1.00  0.00              
ATOM   3869 2HG  LYS C  79     -16.432  11.993 -34.400  1.00  0.00              
ATOM   3870 1HD  LYS C  79     -17.897  13.380 -32.966  1.00  0.00              
ATOM   3871 2HD  LYS C  79     -18.392  14.320 -34.394  1.00  0.00              
ATOM   3872 1HE  LYS C  79     -19.294  12.245 -35.421  1.00  0.00              
ATOM   3873 2HE  LYS C  79     -18.852  11.345 -33.952  1.00  0.00              
ATOM   3874 1HZ  LYS C  79     -21.168  11.967 -33.949  1.00  0.00              
ATOM   3875 2HZ  LYS C  79     -20.378  12.732 -32.720  1.00  0.00              
ATOM   3876 3HZ  LYS C  79     -20.789  13.566 -34.083  1.00  0.00              
ATOM   3877  N   SER C  80     -12.945  15.020 -33.628  1.00  0.00              
ATOM   3878  CA  SER C  80     -12.070  16.112 -33.228  1.00  0.00              
ATOM   3879  C   SER C  80     -10.675  16.167 -33.860  1.00  0.00              
ATOM   3880  O   SER C  80     -10.187  17.250 -34.180  1.00  0.00              
ATOM   3881  CB  SER C  80     -11.925  16.073 -31.719  1.00  0.00              
ATOM   3882  OG  SER C  80     -13.142  16.314 -31.067  1.00  0.00              
ATOM   3883  H   SER C  80     -13.243  14.349 -32.934  1.00  0.00              
ATOM   3884  HA  SER C  80     -12.503  17.099 -33.398  1.00  0.00              
ATOM   3885 1HB  SER C  80     -11.558  15.089 -31.429  1.00  0.00              
ATOM   3886 2HB  SER C  80     -11.206  16.832 -31.417  1.00  0.00              
ATOM   3887  HG  SER C  80     -13.668  15.511 -31.064  1.00  0.00              
ATOM   3888  N   GLY C  81     -10.033  15.015 -34.038  1.00  0.00              
ATOM   3889  CA  GLY C  81      -8.724  15.013 -34.672  1.00  0.00              
ATOM   3890  C   GLY C  81      -8.625  14.456 -36.079  1.00  0.00              
ATOM   3891  O   GLY C  81      -7.562  14.526 -36.689  1.00  0.00              
ATOM   3892  H   GLY C  81     -10.436  14.139 -33.739  1.00  0.00              
ATOM   3893 1HA  GLY C  81      -8.357  16.038 -34.735  1.00  0.00              
ATOM   3894 2HA  GLY C  81      -8.037  14.419 -34.071  1.00  0.00              
ATOM   3895  N   GLY C  82      -9.709  13.893 -36.596  1.00  0.00              
ATOM   3896  CA  GLY C  82      -9.661  13.298 -37.922  1.00  0.00              
ATOM   3897  C   GLY C  82      -8.993  11.935 -38.012  1.00  0.00              
ATOM   3898  O   GLY C  82      -8.917  11.193 -37.031  1.00  0.00              
ATOM   3899  H   GLY C  82     -10.576  13.868 -36.078  1.00  0.00              
ATOM   3900 1HA  GLY C  82     -10.678  13.174 -38.293  1.00  0.00              
ATOM   3901 2HA  GLY C  82      -9.110  13.961 -38.589  1.00  0.00              
ATOM   3902  N   ARG C  83      -8.512  11.602 -39.208  1.00  0.00              
ATOM   3903  CA  ARG C  83      -7.826  10.337 -39.439  1.00  0.00              
ATOM   3904  C   ARG C  83      -6.392  10.373 -38.934  1.00  0.00              
ATOM   3905  O   ARG C  83      -5.619  11.261 -39.297  1.00  0.00              
ATOM   3906  CB  ARG C  83      -7.887   9.912 -40.898  1.00  0.00              
ATOM   3907  CG  ARG C  83      -7.412   8.494 -41.173  1.00  0.00              
ATOM   3908  CD  ARG C  83      -7.629   8.036 -42.569  1.00  0.00              
ATOM   3909  NE  ARG C  83      -6.778   8.681 -43.555  1.00  0.00              
ATOM   3910  CZ  ARG C  83      -6.890   8.517 -44.887  1.00  0.00              
ATOM   3911  NH1 ARG C  83      -7.788   7.703 -45.397  1.00  0.00              
ATOM   3912  NH2 ARG C  83      -6.057   9.179 -45.671  1.00  0.00              
ATOM   3913  H   ARG C  83      -8.625  12.247 -39.977  1.00  0.00              
ATOM   3914  HA  ARG C  83      -8.324   9.541 -38.884  1.00  0.00              
ATOM   3915 1HB  ARG C  83      -8.925  10.010 -41.215  1.00  0.00              
ATOM   3916 2HB  ARG C  83      -7.269  10.613 -41.459  1.00  0.00              
ATOM   3917 1HG  ARG C  83      -6.341   8.441 -40.966  1.00  0.00              
ATOM   3918 2HG  ARG C  83      -7.945   7.815 -40.508  1.00  0.00              
ATOM   3919 1HD  ARG C  83      -7.436   6.963 -42.623  1.00  0.00              
ATOM   3920 2HD  ARG C  83      -8.662   8.233 -42.850  1.00  0.00              
ATOM   3921  HE  ARG C  83      -6.006   9.322 -43.422  1.00  0.00              
ATOM   3922 1HH1 ARG C  83      -8.407   7.189 -44.782  1.00  0.00              
ATOM   3923 2HH1 ARG C  83      -7.857   7.592 -46.397  1.00  0.00              
ATOM   3924 1HH2 ARG C  83      -5.361   9.787 -45.264  1.00  0.00              
ATOM   3925 2HH2 ARG C  83      -6.119   9.072 -46.673  1.00  0.00              
ATOM   3926  N   GLY C  84      -6.037   9.396 -38.106  1.00  0.00              
ATOM   3927  CA  GLY C  84      -4.696   9.360 -37.558  1.00  0.00              
ATOM   3928  C   GLY C  84      -3.765   8.373 -38.230  1.00  0.00              
ATOM   3929  O   GLY C  84      -4.042   7.869 -39.318  1.00  0.00              
ATOM   3930  H   GLY C  84      -6.693   8.671 -37.851  1.00  0.00              
ATOM   3931 1HA  GLY C  84      -4.244  10.348 -37.656  1.00  0.00              
ATOM   3932 2HA  GLY C  84      -4.749   9.089 -36.505  1.00  0.00              
ATOM   3933  N   THR C  85      -2.652   8.094 -37.559  1.00  0.00              
ATOM   3934  CA  THR C  85      -1.649   7.149 -38.035  1.00  0.00              
ATOM   3935  C   THR C  85      -0.977   6.497 -36.832  1.00  0.00              
ATOM   3936  O   THR C  85      -1.422   6.662 -35.699  1.00  0.00              
ATOM   3937  CB  THR C  85      -0.584   7.828 -38.918  1.00  0.00              
ATOM   3938  OG1 THR C  85       0.241   6.828 -39.529  1.00  0.00              
ATOM   3939  CG2 THR C  85       0.284   8.759 -38.086  1.00  0.00              
ATOM   3940  H   THR C  85      -2.506   8.564 -36.678  1.00  0.00              
ATOM   3941  HA  THR C  85      -2.130   6.364 -38.618  1.00  0.00              
ATOM   3942  HB  THR C  85      -1.085   8.402 -39.699  1.00  0.00              
ATOM   3943  HG1 THR C  85      -0.215   6.460 -40.289  1.00  0.00              
ATOM   3944 1HG2 THR C  85       1.029   9.230 -38.727  1.00  0.00              
ATOM   3945 2HG2 THR C  85      -0.339   9.528 -37.630  1.00  0.00              
ATOM   3946 3HG2 THR C  85       0.785   8.188 -37.306  1.00  0.00              
ATOM   3947  N   SER C  86       0.089   5.746 -37.082  1.00  0.00              
ATOM   3948  CA  SER C  86       0.779   5.064 -35.998  1.00  0.00              
ATOM   3949  C   SER C  86       2.281   5.010 -36.264  1.00  0.00              
ATOM   3950  O   SER C  86       2.724   5.033 -37.415  1.00  0.00              
ATOM   3951  CB  SER C  86       0.237   3.644 -35.793  1.00  0.00              
ATOM   3952  OG  SER C  86       0.476   2.829 -36.919  1.00  0.00              
ATOM   3953  H   SER C  86       0.431   5.638 -38.027  1.00  0.00              
ATOM   3954  HA  SER C  86       0.585   5.502 -35.018  1.00  0.00              
ATOM   3955 1HB  SER C  86       0.726   3.209 -34.924  1.00  0.00              
ATOM   3956 2HB  SER C  86      -0.837   3.704 -35.616  1.00  0.00              
ATOM   3957  HG  SER C  86       1.384   2.517 -36.899  1.00  0.00              
ATOM   3958  N   THR C  87       3.051   4.936 -35.186  1.00  0.00              
ATOM   3959  CA  THR C  87       4.489   4.739 -35.278  1.00  0.00              
ATOM   3960  C   THR C  87       4.794   3.257 -35.084  1.00  0.00              
ATOM   3961  O   THR C  87       5.891   2.796 -35.376  1.00  0.00              
ATOM   3962  CB  THR C  87       5.233   5.518 -34.179  1.00  0.00              
ATOM   3963  OG1 THR C  87       4.855   4.994 -32.896  1.00  0.00              
ATOM   3964  CG2 THR C  87       4.889   7.005 -34.242  1.00  0.00              
ATOM   3965  H   THR C  87       2.624   5.020 -34.276  1.00  0.00              
ATOM   3966  HA  THR C  87       4.838   5.026 -36.270  1.00  0.00              
ATOM   3967  HB  THR C  87       6.306   5.390 -34.316  1.00  0.00              
ATOM   3968  HG1 THR C  87       5.516   5.237 -32.245  1.00  0.00              
ATOM   3969 1HG2 THR C  87       5.427   7.535 -33.455  1.00  0.00              
ATOM   3970 2HG2 THR C  87       5.179   7.403 -35.214  1.00  0.00              
ATOM   3971 3HG2 THR C  87       3.817   7.135 -34.101  1.00  0.00              
ATOM   3972  N   VAL C  88       3.821   2.520 -34.562  1.00  0.00              
ATOM   3973  CA  VAL C  88       3.991   1.092 -34.339  1.00  0.00              
ATOM   3974  C   VAL C  88       3.015   0.306 -35.186  1.00  0.00              
ATOM   3975  O   VAL C  88       2.109   0.864 -35.799  1.00  0.00              
ATOM   3976  CB  VAL C  88       3.753   0.718 -32.867  1.00  0.00              
ATOM   3977  CG1 VAL C  88       4.772   1.441 -31.965  1.00  0.00              
ATOM   3978  CG2 VAL C  88       2.330   1.081 -32.481  1.00  0.00              
ATOM   3979  H   VAL C  88       2.944   2.956 -34.312  1.00  0.00              
ATOM   3980  HA  VAL C  88       4.981   0.757 -34.651  1.00  0.00              
ATOM   3981  HB  VAL C  88       3.858  -0.360 -32.754  1.00  0.00              
ATOM   3982 1HG1 VAL C  88       4.594   1.168 -30.924  1.00  0.00              
ATOM   3983 2HG1 VAL C  88       5.782   1.146 -32.250  1.00  0.00              
ATOM   3984 3HG1 VAL C  88       4.660   2.518 -32.081  1.00  0.00              
ATOM   3985 1HG2 VAL C  88       2.159   0.815 -31.438  1.00  0.00              
ATOM   3986 2HG2 VAL C  88       2.180   2.152 -32.615  1.00  0.00              
ATOM   3987 3HG2 VAL C  88       1.631   0.534 -33.115  1.00  0.00              
ATOM   3988  N   SER C  89       3.193  -1.005 -35.205  1.00  0.00              
ATOM   3989  CA  SER C  89       2.377  -1.852 -36.044  1.00  0.00              
ATOM   3990  C   SER C  89       1.970  -3.098 -35.287  1.00  0.00              
ATOM   3991  O   SER C  89       2.609  -3.487 -34.309  1.00  0.00              
ATOM   3992  CB  SER C  89       3.161  -2.233 -37.301  1.00  0.00              
ATOM   3993  OG  SER C  89       4.295  -3.004 -36.944  1.00  0.00              
ATOM   3994  H   SER C  89       3.908  -1.425 -34.628  1.00  0.00              
ATOM   3995  HA  SER C  89       1.501  -1.345 -36.449  1.00  0.00              
ATOM   3996 1HB  SER C  89       2.509  -2.807 -37.956  1.00  0.00              
ATOM   3997 2HB  SER C  89       3.473  -1.319 -37.807  1.00  0.00              
ATOM   3998  HG  SER C  89       4.783  -3.240 -37.737  1.00  0.00              
ATOM   3999  N   PHE C  90       0.888  -3.713 -35.736  1.00  0.00              
ATOM   4000  CA  PHE C  90       0.398  -4.927 -35.112  1.00  0.00              
ATOM   4001  C   PHE C  90       0.546  -6.064 -36.116  1.00  0.00              
ATOM   4002  O   PHE C  90       0.028  -5.980 -37.221  1.00  0.00              
ATOM   4003  CB  PHE C  90      -1.076  -4.781 -34.739  1.00  0.00              
ATOM   4004  CG  PHE C  90      -1.661  -6.022 -34.155  1.00  0.00              
ATOM   4005  CD1 PHE C  90      -1.397  -6.371 -32.838  1.00  0.00              
ATOM   4006  CD2 PHE C  90      -2.414  -6.888 -34.942  1.00  0.00              
ATOM   4007  CE1 PHE C  90      -1.873  -7.567 -32.303  1.00  0.00              
ATOM   4008  CE2 PHE C  90      -2.895  -8.087 -34.421  1.00  0.00              
ATOM   4009  CZ  PHE C  90      -2.620  -8.428 -33.091  1.00  0.00              
ATOM   4010  H   PHE C  90       0.392  -3.332 -36.529  1.00  0.00              
ATOM   4011  HA  PHE C  90       1.000  -5.160 -34.233  1.00  0.00              
ATOM   4012 1HB  PHE C  90      -1.199  -3.994 -33.997  1.00  0.00              
ATOM   4013 2HB  PHE C  90      -1.665  -4.539 -35.624  1.00  0.00              
ATOM   4014  HD1 PHE C  90      -0.810  -5.695 -32.215  1.00  0.00              
ATOM   4015  HD2 PHE C  90      -2.627  -6.619 -35.978  1.00  0.00              
ATOM   4016  HE1 PHE C  90      -1.654  -7.823 -31.267  1.00  0.00              
ATOM   4017  HE2 PHE C  90      -3.484  -8.760 -35.044  1.00  0.00              
ATOM   4018  HZ  PHE C  90      -2.989  -9.365 -32.675  1.00  0.00              
ATOM   4019  N   LYS C  91       1.242  -7.125 -35.723  1.00  0.00              
ATOM   4020  CA  LYS C  91       1.433  -8.267 -36.604  1.00  0.00              
ATOM   4021  C   LYS C  91       0.325  -9.284 -36.377  1.00  0.00              
ATOM   4022  O   LYS C  91       0.245  -9.912 -35.326  1.00  0.00              
ATOM   4023  CB  LYS C  91       2.802  -8.910 -36.374  1.00  0.00              
ATOM   4024  CG  LYS C  91       3.306  -9.750 -37.541  1.00  0.00              
ATOM   4025  CD  LYS C  91       4.654 -10.379 -37.228  1.00  0.00              
ATOM   4026  CE  LYS C  91       5.773  -9.350 -37.285  1.00  0.00              
ATOM   4027  NZ  LYS C  91       7.107  -9.963 -37.038  1.00  0.00              
ATOM   4028  H   LYS C  91       1.647  -7.143 -34.798  1.00  0.00              
ATOM   4029  HA  LYS C  91       1.372  -7.945 -37.644  1.00  0.00              
ATOM   4030 1HB  LYS C  91       3.506  -8.099 -36.180  1.00  0.00              
ATOM   4031 2HB  LYS C  91       2.717  -9.537 -35.488  1.00  0.00              
ATOM   4032 1HG  LYS C  91       2.576 -10.534 -37.743  1.00  0.00              
ATOM   4033 2HG  LYS C  91       3.398  -9.108 -38.416  1.00  0.00              
ATOM   4034 1HD  LYS C  91       4.611 -10.814 -36.228  1.00  0.00              
ATOM   4035 2HD  LYS C  91       4.848 -11.167 -37.956  1.00  0.00              
ATOM   4036 1HE  LYS C  91       5.764  -8.889 -38.271  1.00  0.00              
ATOM   4037 2HE  LYS C  91       5.578  -8.591 -36.528  1.00  0.00              
ATOM   4038 1HZ  LYS C  91       7.820  -9.249 -37.084  1.00  0.00              
ATOM   4039 2HZ  LYS C  91       7.118 -10.390 -36.122  1.00  0.00              
ATOM   4040 3HZ  LYS C  91       7.290 -10.666 -37.739  1.00  0.00              
ATOM   4041  N   LEU C  92      -0.540  -9.432 -37.373  1.00  0.00              
ATOM   4042  CA  LEU C  92      -1.608 -10.418 -37.302  1.00  0.00              
ATOM   4043  C   LEU C  92      -1.045 -11.821 -37.519  1.00  0.00              
ATOM   4044  O   LEU C  92      -0.345 -12.070 -38.498  1.00  0.00              
ATOM   4045  CB  LEU C  92      -2.695 -10.102 -38.336  1.00  0.00              
ATOM   4046  CG  LEU C  92      -3.962 -10.959 -38.235  1.00  0.00              
ATOM   4047  CD1 LEU C  92      -4.718 -10.625 -36.955  1.00  0.00              
ATOM   4048  CD2 LEU C  92      -4.839 -10.720 -39.456  1.00  0.00              
ATOM   4049  H   LEU C  92      -0.458  -8.852 -38.195  1.00  0.00              
ATOM   4050  HA  LEU C  92      -2.054 -10.402 -36.307  1.00  0.00              
ATOM   4051 1HB  LEU C  92      -2.915  -9.074 -38.055  1.00  0.00              
ATOM   4052 2HB  LEU C  92      -2.303 -10.123 -39.353  1.00  0.00              
ATOM   4053  HG  LEU C  92      -3.648 -12.004 -38.248  1.00  0.00              
ATOM   4054 1HD1 LEU C  92      -5.616 -11.239 -36.892  1.00  0.00              
ATOM   4055 2HD1 LEU C  92      -4.080 -10.826 -36.094  1.00  0.00              
ATOM   4056 3HD1 LEU C  92      -4.997  -9.572 -36.965  1.00  0.00              
ATOM   4057 1HD2 LEU C  92      -5.739 -11.332 -39.383  1.00  0.00              
ATOM   4058 2HD2 LEU C  92      -5.116  -9.668 -39.505  1.00  0.00              
ATOM   4059 3HD2 LEU C  92      -4.289 -10.992 -40.357  1.00  0.00              
ATOM   4060  N   LEU C  93      -1.341 -12.731 -36.595  1.00  0.00              
ATOM   4061  CA  LEU C  93      -0.798 -14.086 -36.664  1.00  0.00              
ATOM   4062  C   LEU C  93      -1.825 -15.100 -37.166  1.00  0.00              
ATOM   4063  O   LEU C  93      -3.011 -14.793 -37.297  1.00  0.00              
ATOM   4064  CB  LEU C  93      -0.272 -14.507 -35.286  1.00  0.00              
ATOM   4065  CG  LEU C  93       0.787 -13.577 -34.679  1.00  0.00              
ATOM   4066  CD1 LEU C  93       1.165 -14.056 -33.284  1.00  0.00              
ATOM   4067  CD2 LEU C  93       2.008 -13.537 -35.585  1.00  0.00              
ATOM   4068  H   LEU C  93      -1.954 -12.485 -35.832  1.00  0.00              
ATOM   4069  HA  LEU C  93       0.021 -14.115 -37.382  1.00  0.00              
ATOM   4070 1HB  LEU C  93      -1.197 -14.441 -34.716  1.00  0.00              
ATOM   4071 2HB  LEU C  93       0.082 -15.537 -35.286  1.00  0.00              
ATOM   4072  HG  LEU C  93       0.359 -12.574 -34.652  1.00  0.00              
ATOM   4073 1HD1 LEU C  93       1.917 -13.389 -32.861  1.00  0.00              
ATOM   4074 2HD1 LEU C  93       0.280 -14.054 -32.647  1.00  0.00              
ATOM   4075 3HD1 LEU C  93       1.568 -15.066 -33.344  1.00  0.00              
ATOM   4076 1HD2 LEU C  93       2.760 -12.875 -35.153  1.00  0.00              
ATOM   4077 2HD2 LEU C  93       2.422 -14.541 -35.684  1.00  0.00              
ATOM   4078 3HD2 LEU C  93       1.721 -13.165 -36.569  1.00  0.00              
ATOM   4079  N   LYS C  94      -1.356 -16.313 -37.444  1.00  0.00              
ATOM   4080  CA  LYS C  94      -2.232 -17.401 -37.858  1.00  0.00              
ATOM   4081  C   LYS C  94      -2.483 -18.327 -36.665  1.00  0.00              
ATOM   4082  O   LYS C  94      -1.541 -18.797 -36.026  1.00  0.00              
ATOM   4083  CB  LYS C  94      -1.623 -18.179 -39.026  1.00  0.00              
ATOM   4084  CG  LYS C  94      -2.504 -19.298 -39.564  1.00  0.00              
ATOM   4085  CD  LYS C  94      -1.821 -20.044 -40.701  1.00  0.00              
ATOM   4086  CE  LYS C  94      -2.691 -21.177 -41.224  1.00  0.00              
ATOM   4087  NZ  LYS C  94      -2.041 -21.904 -42.348  1.00  0.00              
ATOM   4088  H   LYS C  94      -0.363 -16.482 -37.364  1.00  0.00              
ATOM   4089  HA  LYS C  94      -3.195 -16.999 -38.175  1.00  0.00              
ATOM   4090 1HB  LYS C  94      -1.428 -17.458 -39.821  1.00  0.00              
ATOM   4091 2HB  LYS C  94      -0.679 -18.597 -38.676  1.00  0.00              
ATOM   4092 1HG  LYS C  94      -2.717 -19.993 -38.750  1.00  0.00              
ATOM   4093 2HG  LYS C  94      -3.436 -18.864 -39.924  1.00  0.00              
ATOM   4094 1HD  LYS C  94      -1.619 -19.338 -41.508  1.00  0.00              
ATOM   4095 2HD  LYS C  94      -0.880 -20.451 -40.333  1.00  0.00              
ATOM   4096 1HE  LYS C  94      -2.880 -21.869 -40.405  1.00  0.00              
ATOM   4097 2HE  LYS C  94      -3.636 -20.753 -41.564  1.00  0.00              
ATOM   4098 1HZ  LYS C  94      -2.650 -22.645 -42.665  1.00  0.00              
ATOM   4099 2HZ  LYS C  94      -1.867 -21.263 -43.109  1.00  0.00              
ATOM   4100 3HZ  LYS C  94      -1.167 -22.299 -42.033  1.00  0.00              
ATOM   4101  N   PRO C  95      -3.761 -18.585 -36.342  1.00  0.00              
ATOM   4102  CA  PRO C  95      -4.156 -19.489 -35.253  1.00  0.00              
ATOM   4103  C   PRO C  95      -3.596 -20.905 -35.380  1.00  0.00              
ATOM   4104  O   PRO C  95      -4.405 -21.852 -35.481  1.00  0.00              
ATOM   4105  OXT PRO C  95      -2.410 -21.083 -35.381  1.00  0.00              
ATOM   4106  CB  PRO C  95      -5.686 -19.484 -35.325  1.00  0.00              
ATOM   4107  CG  PRO C  95      -6.025 -18.172 -35.945  1.00  0.00              
ATOM   4108  CD  PRO C  95      -4.952 -17.927 -36.972  1.00  0.00              
ATOM   4109  HA  PRO C  95      -3.784 -19.161 -34.272  1.00  0.00              
ATOM   4110 1HB  PRO C  95      -6.064 -20.321 -35.931  1.00  0.00              
ATOM   4111 2HB  PRO C  95      -6.137 -19.581 -34.326  1.00  0.00              
ATOM   4112 1HG  PRO C  95      -7.021 -18.198 -36.412  1.00  0.00              
ATOM   4113 2HG  PRO C  95      -6.044 -17.369 -35.193  1.00  0.00              
ATOM   4114 1HD  PRO C  95      -5.201 -18.368 -37.948  1.00  0.00              
ATOM   4115 2HD  PRO C  95      -4.774 -16.854 -37.140  1.00  0.00              
TER                                                                             
# All scores below are weighted scores, not raw scores.
#BEGIN_POSE_ENERGIES_TABLE 027.d16_v11.3_repeated_1_12.0dG_RalA2andSec5_0035_0001.pdb
label fa_atr fa_rep fa_sol fa_intra_rep pro_close fa_pair hbond_sr_bb hbond_lr_bb hbond_bb_sc hbond_sc dslf_ss_dst dslf_cs_ang dslf_ss_dih dslf_ca_dih rama omega fa_dun p_aa_pp ref total
weights 0.8 0.44 0.65 0.004 1 0.49 0.585 1.17 1.17 1.1 0.5 2 5 5 0.2 0.5 0.56 0.32 1 NA
pose -998.476 94.037 495.746 2.09692 1.17689 -26.0454 -51.7712 -110.685 -37.4423 -25.5315 0 0 0 0 -10.7793 12.418 161.591 -26.3492 -59.71 -579.724
SER_p:NtermProteinFull_1 -0.598573 0.14338 0.593958 0.00144488 0 0 0 0 0 0 0 0 0 0 0 0.0122648 0.159073 0 -0.37 -0.058452
LEU_2 -2.83449 0.315279 1.38288 0.00878846 0 0 0 0 0 0 0 0 0 0 -0.276526 0.00686987 1.67133 -0.0646904 -0.1 0.109445
ALA_3 -2.17129 0.114813 1.33811 0.000950196 0 0 0 0 0 0 0 0 0 0 -0.330856 0.00773803 0 -0.101098 0.16 -0.98163
GLU_4 -2.6914 0.0831504 1.95265 0.006589 0 -0.155858 0 0 -0.345099 -0.322581 0 0 0 0 0.0957906 0.000367892 0.906522 0.117088 -0.81 -1.16278
HIS_5 -6.31733 0.232376 3.26488 0.00319992 0 0.0661095 0 0 0 -0.317464 0 0 0 0 -0.0291615 0.0693969 0.911687 -0.0120085 0.56 -1.56832
HIS_D_6 -5.5435 0.350154 2.79167 0.0115099 0 -0.0994053 0 0 -1.04006 0 0 0 0 0 0.0987451 0.0139994 0.990528 -0.0994558 0.56 -1.9658
VAL_7 -4.54438 0.517062 1.4073 0.0125393 0 0 0 0 0 0 0 0 0 0 -0.206441 0.0889731 0.0957831 -0.189504 0.29 -2.52867
ILE_8 -5.68683 0.756405 1.64613 0.0187543 0 0 0 0 0 0 0 0 0 0 -0.186246 0.0996844 0.280875 -0.364611 0.24 -3.19584
MET_9 -4.86705 0.22356 1.92251 0.00407356 0 0 0 0 0 0 0 0 0 0 -0.0712541 0.0138347 0.999259 0.0568656 -0.34 -2.0582
VAL_10 -4.39459 0.62671 1.23295 0.0131663 0 0 0 0 0 0 0 0 0 0 -0.136637 0.0420237 0.0974227 -0.19761 0.29 -2.42657
GLY_11 -2.40034 0.211478 1.31142 0.000204189 0 0 0 0 -0.796391 0 0 0 0 0 0.243662 0.00763024 0 -0.802263 -0.17 -2.3946
SER_12 -2.29992 0.214016 1.70592 0.00136399 0 -0.0761108 0 0 0 0 0 0 0 0 -0.219241 6.62836e-05 0.103267 -0.266656 -0.37 -1.20729
GLY_13 -0.952942 0.0653355 0.714492 1.62206e-05 0 0 0 0 0 0 0 0 0 0 0.00342175 0.000736489 0 0.317947 -0.17 -0.0209928
GLY_14 -0.916405 0.0512283 0.746757 1.7232e-05 0 0 0 0 -0.50101 0 0 0 0 0 -0.391124 0.01429 0 -0.788608 -0.17 -1.95485
VAL_15 -4.38511 0.470425 1.97181 0.0130569 0 0 0 0 -0.820876 0 0 0 0 0 0.0379255 0.000970725 0.219291 0.230013 0.29 -1.9725
GLY_16 -2.35171 0.324019 1.2863 3.63167e-05 0 0 0 0 0 0 0 0 0 0 -0.0091646 0.0694128 0 -0.808888 -0.17 -1.66
LYS_17 -5.66619 0.475968 3.59331 0.00759927 0 -0.0548821 0 0 -0.796391 0 0 0 0 0 -0.0169081 0.00756151 2.33181 -0.0547714 -0.65 -0.822889
SER_18 -2.87708 0.305654 2.09084 0.00104571 0 -0.234073 0 0 0 -0.530099 0 0 0 0 -0.211903 0.000307536 0.877162 0.0167169 -0.37 -0.931423
ALA_19 -3.15836 0.413589 1.28232 0.000761581 0 0 0 0 0 0 0 0 0 0 -0.11283 0.00442186 0 -0.128157 0.16 -1.53826
LEU_20 -5.56143 0.329334 2.02688 0.00482332 0 0 0 0 0 0 0 0 0 0 -0.103716 2.78381e-06 0.336343 -0.115326 -0.1 -3.18309
THR_21 -4.7005 0.332336 2.28172 0.0106662 0 -0.113037 0 0 0 0 0 0 0 0 -0.0362659 0.000499801 0.0762435 0.100836 -0.27 -2.3175
LEU_22 -4.83445 0.304134 2.39888 0.00764617 0 0 0 0 0 0 0 0 0 0 -0.138399 0.157923 0.116981 -0.0962559 -0.1 -2.18354
GLN_23 -6.36785 0.351784 4.0915 0.0102109 0 -0.170095 0 0 -0.576835 0 0 0 0 0 -0.137607 0.00454499 2.55473 -0.10519 -0.97 -1.3148
PHE_24 -6.57203 0.455982 2.00851 0.0243853 0 0 0 0 -0.362744 0 0 0 0 0 0.0342931 0.053267 0.206027 -0.0414349 0.63 -3.56374
MET_25 -5.06885 0.512027 2.14574 0.00495706 0 0 0 0 -0.522726 0 0 0 0 0 -0.0298745 0.0542017 1.18371 -0.0438901 -0.34 -2.10469
LYS_26 -3.25159 0.306413 2.22362 0.00750411 0 -0.00653658 0 0 0 -0.327584 0 0 0 0 0.0346485 0.141739 1.06988 0.0333501 -0.65 -0.418563
ASP_27 -2.78095 0.257772 2.28003 0.00534101 0 -0.547395 0 0 0 -0.00126628 0 0 0 0 -0.120576 0.000573062 0.644582 -0.246467 -0.67 -1.17835
GLU_28 -3.32122 0.174549 2.17674 0.00830374 0 -0.612755 0 0 0 0 0 0 0 0 0.0173329 0.0100681 1.134 0.0952 -0.81 -1.12778
PHE_29 -4.16517 0.257824 1.0934 0.0260536 0 0 0 0 0 0 0 0 0 0 0.117765 0.0467117 0.291728 -0.0965537 0.63 -1.79824
VAL_30 -1.85591 0.0738851 0.795276 0.0116227 0 0 0 0 0 0 0 0 0 0 -0.141992 0.0636275 0.11488 -0.198846 0.29 -0.847459
GLU_31 -0.818241 0.0118322 0.462111 0.00578039 0 -0.334788 0 0 0 0 0 0 0 0 0.066562 0.00518092 1.06449 0.0865765 -0.81 -0.260496
ASP_32 -1.82573 0.120763 1.30874 0.00507207 0 -0.0296388 0 0 -0.160025 0 0 0 0 0 0.159175 0.0177772 0.554366 0.259012 -0.67 -0.26049
TYR_33 -1.87592 0.219164 0.735336 0.0257384 0 0 0 0 -0.160025 0 0 0 0 0 0.0498644 0.00260465 0.814767 -0.155784 0.51 0.165744
GLU_34 -2.68248 0.221477 2.42299 0.00642596 0.000172408 -0.596818 0 0 0 -0.82062 0 0 0 0 0.303395 0.00324612 1.04766 0.108528 -0.81 -0.796023
PRO_35 -1.8557 0.208418 0.792526 0.000928744 0.0512811 0 0 0 -0.462312 0 0 0 0 0 -0.244802 0.00290768 0.148827 -0.55346 0.02 -1.89139
THR_36 -3.64689 0.306442 2.61493 0.0168564 0 -0.146521 0 0 0 -0.479125 0 0 0 0 -0.0335071 0.308869 0.323544 -0.0247805 -0.27 -1.03018
THR_37 -2.39399 0.229814 1.51392 0.00275196 0 -0.0135835 0 0 -0.397277 0 0 0 0 0 0.512976 0.192553 0.849838 -0.00199973 -0.27 0.225002
ALA_38 -2.78871 0.419434 1.5063 0.000985788 0 0 0 0 -0.397277 0 0 0 0 0 0.766567 0.0035377 0 -0.0196494 0.16 -0.348815
ASP_39 -5.22254 0.552722 3.95506 0.0029627 0 -0.560028 0 0 0 -0.805003 0 0 0 0 0.176456 0.00443042 0.91502 0.333882 -0.67 -1.31703
SER_40 -2.31497 0.1124 1.21615 0.0014527 0 -0.0775111 0 0 -0.149922 0 0 0 0 0 0.0722121 0.0978609 0.32835 0.214152 -0.37 -0.869829
TYR_41 -5.01193 0.400019 1.83921 0.0237875 0 0 0 0 0 0 0 0 0 0 -0.14979 0.0417836 0.167304 -0.209381 0.51 -2.389
PHE_42 -2.80858 0.231451 1.21071 0.0324676 0 0 0 0 0 0 0 0 0 0 0.15876 0.149001 1.02079 -0.0137376 0.63 0.610853
LYS_43 -4.35251 0.34147 2.64786 0.00673695 0 -0.213621 0 0 -0.88547 0 0 0 0 0 0.121725 0.0355003 0.697518 0.137193 -0.65 -2.1136
LYS_44 -2.21979 0.167294 1.0984 0.00351991 0 -0.378599 0 0 0 0 0 0 0 0 -0.149281 0.000794883 0.89136 -0.0452915 -0.65 -1.28159
VAL_45 -3.73335 0.447969 1.27155 0.0121892 0 0 0 0 0 0 0 0 0 0 -0.114359 0.00924377 0.0425119 -0.229459 0.29 -2.00371
VAL_46 -2.60377 0.1782 0.848629 0.0111913 0 0 0 0 0 0 0 0 0 0 -0.147953 0.0403006 0.00758878 -0.314134 0.29 -1.68994
LEU_47 -5.42463 0.478003 2.48939 0.0107748 0 0 0 0 0 0 0 0 0 0 0.0190051 0.010729 0.37838 -0.0967625 -0.1 -2.23511
ASP_48 -2.83787 0.2924 2.4795 0.00420543 0 -0.465604 0 0 0 -1.03123 0 0 0 0 -0.119336 5.09254e-05 0.628656 -0.274006 -0.67 -1.99323
GLY_49 -1.1143 0.258685 0.499485 1.0972e-05 0 0 0 0 0 0 0 0 0 0 -0.32096 0.0147428 0 -0.789001 -0.17 -1.62134
GLU_50 -3.09413 0.199323 1.70823 0.008041 0 -0.214173 0 0 0 0 0 0 0 0 0.0238827 0.00917694 0.903806 0.0863433 -0.81 -1.17949
GLU_51 -2.68675 0.167796 1.27945 0.00610955 0 -0.209833 0 0 0 0 0 0 0 0 -0.138105 0.00147684 0.801036 0.0612916 -0.81 -1.52753
VAL_52 -4.77237 0.437968 2.02435 0.0136312 0 0 0 0 0 0 0 0 0 0 0.103241 0.00675471 0.0345981 -0.0460698 0.29 -1.9079
GLU_53 -3.87183 0.197468 1.93844 0.00511168 0 -0.247509 0 0 0 0 0 0 0 0 -0.0488736 0.0207868 0.799914 0.0467717 -0.81 -1.96972
ILE_54 -4.53703 0.324017 1.16471 0.0264781 0 0 0 0 0 0 0 0 0 0 -0.122427 0.00166107 1.24268 -0.301522 0.24 -1.96143
SER_55 -3.13489 0.172004 1.93558 0.000814818 0 -0.0684329 0 0 0 -0.322581 0 0 0 0 0.0621435 0.0239538 0.528288 0.213779 -0.37 -0.959343
ILE_56 -4.65558 0.335027 1.21946 0.017562 0 0 0 0 0 0 0 0 0 0 -0.192573 1.2547e-05 0.196422 -0.392488 0.24 -3.23216
LEU_57 -4.38118 0.23953 1.37068 0.00708614 0 0 0 0 0 0 0 0 0 0 -0.00668363 0.0751596 0.368447 -0.116845 -0.1 -2.5438
ASP_58 -4.81665 0.246242 3.6487 0.00753818 0 -0.498548 0 0 0 -0.530099 0 0 0 0 -0.161831 0.0232757 0.246 -0.208964 -0.67 -2.71434
THR_59 -3.45474 0.180622 1.87883 0.00487169 0 0.00700383 0 0 0 0 0 0 0 0 -0.165023 0.0170393 0.0160347 -0.300027 -0.27 -2.08538
ALA_60 -2.40056 0.184825 1.58457 0.000987069 0 0 0 0 -0.963699 0 0 0 0 0 -0.240274 0.0359119 0 0.0516904 0.16 -1.58656
GLY_61 -1.73037 0.0815784 1.23674 1.45767e-05 0 0 0 0 -0.00318331 0 0 0 0 0 0.0276021 0.000280277 0 0.26615 -0.17 -0.291196
GLN_62 -2.01107 0.26501 1.39839 0.00481552 0 -0.0231508 0 0 -0.0435361 0 0 0 0 0 -0.179027 0.0258835 0.877309 0.147784 -0.97 -0.507597
LYS_63 -1.14217 0.265294 0.899958 0.00467049 0 -0.133152 0 0 0 0 0 0 0 0 0.0341799 0.173554 0.585204 0.0793285 -0.65 0.116866
SER_64 -1.09174 0.206592 0.759961 0.00147851 0 -0.0183534 0 0 0 0 0 0 0 0 -0.206799 0.067955 0.142988 -0.104324 -0.37 -0.612241
ARG_65 -2.55081 0.484046 1.29548 0.00805179 0 0.0412401 0 0 0 0 0 0 0 0 -0.066599 0.00513919 1.78027 0.00275724 -0.98 0.0195729
ALA_66 -2.13944 0.188075 1.25899 0.00056108 0 0 0 0 0 0 0 0 0 0 1.13873 0.00560983 0 -0.170776 0.16 0.441748
SER_67 -2.24221 0.109188 1.44221 0.00119913 0 -0.0266843 0 0 -0.0304194 0 0 0 0 0 -0.165791 0.00108977 0.48501 0.0655223 -0.37 -0.730886
LEU_68 -4.1846 0.562632 1.90655 0.00846394 0 0 0 0 -0.0304194 0 0 0 0 0 -0.0445446 0.221386 0.503192 -0.106144 -0.1 -1.26349
ARG_69 -7.17677 0.51387 4.57752 0.0114515 0 -0.111734 0 0 -1.01042 -0.0454439 0 0 0 0 0.0492542 0.0190145 3.45062 -0.0858926 -0.98 -0.788523
ASP_70 -4.89008 0.333917 3.25329 0.00343415 0 -0.259618 0 0 0 -0.324735 0 0 0 0 -0.0727306 2.15571e-05 0.305394 0.0522226 -0.67 -2.26888
ASP_71 -3.42024 0.232582 2.10603 0.00319114 0 -0.0540735 0 0 0 0 0 0 0 0 -0.100243 0.0079556 0.297021 0.0496799 -0.67 -1.5481
TYR_72 -6.31248 0.574381 2.35557 0.0382443 0 0 0 0 0 0 0 0 0 0 0.0255924 0.0181149 1.76248 -0.0890042 0.51 -1.11711
PHE_73 -7.55839 0.787795 2.04789 0.0378708 0 0 0 0 0 0 0 0 0 0 -0.0267572 2.19493e-05 1.44865 0.00708631 0.63 -2.62583
ARG_74 -2.99864 0.198332 1.52255 0.0087975 0 -0.0661549 0 0 -0.0133979 0 0 0 0 0 -0.232133 0.000250799 1.6649 -0.0914892 -0.98 -0.986988
SER_75 -2.57933 0.182153 1.86866 0.00156148 0 -0.0674468 0 0 -0.315803 0 0 0 0 0 -0.239024 0.00167353 0.126372 -0.149375 -0.37 -1.54056
GLY_76 -2.71893 0.478319 1.54198 3.89214e-05 0 0 0 0 -0.62887 0 0 0 0 0 -0.0889161 0.0260843 0 -0.113229 -0.17 -1.67352
GLU_77 -4.49573 0.253333 2.89855 0.005214 0 -0.628461 0 0 -0.724252 -0.0556988 0 0 0 0 0.262978 0.00598176 0.665607 -0.0753513 -0.81 -2.69783
GLY_78 -3.12576 0.461828 1.2816 0.000190298 0 0 0 0 0 0 0 0 0 0 0.599566 0.01009 0 0.333842 -0.17 -0.608641
PHE_79 -7.46088 1.01099 1.51445 0.022915 0 0 0 0 0 0 0 0 0 0 -0.13891 0.544078 0.340683 -0.142577 0.63 -3.67926
LEU_80 -5.20078 0.474087 1.04617 0.00862422 0 0 0 0 0 0 0 0 0 0 0.0932806 0.000308446 0.767053 -0.0968281 -0.1 -3.00808
CYS_81 -3.6971 0.452763 1.76491 0.00171151 0 0 0 0 0 0 0 0 0 0 0.022335 0.110835 0.275858 -0.0306754 1.7 0.600633
VAL_82 -4.29309 0.266187 1.15546 0.0145588 0 0 0 0 0 0 0 0 0 0 -0.197677 0.0113842 0.0907874 -0.250435 0.29 -2.91283
PHE_83 -7.75014 0.795786 1.91642 0.0272084 0 0 0 0 0 0 0 0 0 0 -0.106798 0.0167765 0.346158 -0.210577 0.63 -4.33516
SER_84 -4.39276 0.780918 2.87626 0.00218441 0 -0.107613 0 0 -1.31784 -0.472986 0 0 0 0 -0.00767492 0.016671 0.521243 0.120462 -0.37 -2.35114
ILE_85 -6.16848 0.411847 2.87415 0.0213294 0 0 0 0 0 0 0 0 0 0 -0.0421622 0.000744426 0.589409 0.24399 0.24 -1.82917
THR_86 -4.07993 0.830568 2.12619 0.00488845 0 0.0505199 0 0 -0.525762 -0.472986 0 0 0 0 -0.165646 0.000692043 0.215354 -0.0442928 -0.27 -2.3304
GLU_87 -4.51404 0.372804 2.93504 0.00801855 0 -0.184695 0 0 0 0 0 0 0 0 0.317059 0.0023487 0.815766 0.0256841 -0.81 -1.03202
MET_88 -3.76198 0.211814 1.83028 0.00656131 0 0 0 0 -0.435841 0 0 0 0 0 -0.112162 0.00157217 1.4487 -0.072001 -0.34 -1.22305
GLU_89 -2.76221 0.314534 1.47789 0.00549321 0 -0.0399037 0 0 0 0 0 0 0 0 -0.2158 0.00184511 0.895179 -0.122425 -0.81 -1.2554
SER_90 -4.32988 0.323566 2.7481 0.00106422 0 -0.199732 0 0 -0.792079 0 0 0 0 0 -0.223705 0.152964 0.321932 -0.0243421 -0.37 -2.39211
PHE_91 -8.06296 0.753367 2.84387 0.0230677 0 0 0 0 0 0 0 0 0 0 -0.0270298 0.0114162 0.615872 0.0262858 0.63 -3.18611
ALA_92 -2.74373 0.313668 1.55245 0.000696438 0 0 0 0 0 0 0 0 0 0 -0.211582 6.31315e-07 0 -0.167767 0.16 -1.09626
ALA_93 -3.23147 0.453199 1.64246 0.000869938 0 0 0 0 0 0 0 0 0 0 -0.228657 0.0924112 0 -0.122454 0.16 -1.23364
THR_94 -4.66116 0.617604 2.53339 0.00514994 0 0.0157747 0 0 0 0 0 0 0 0 -0.0976066 0.0274471 0.238688 0.15426 -0.27 -1.43646
ALA_95 -2.84653 0.28638 1.58231 0.000753404 0 0 0 0 0 0 0 0 0 0 -0.231662 0.000385609 0 -0.166346 0.16 -1.21472
ASP_96 -3.25511 0.263242 2.10062 0.00318792 0 -0.159376 0 0 0 0 0 0 0 0 -0.147041 0.00619549 0.33532 -0.00720937 -0.67 -1.53018
PHE_97 -6.45136 0.524627 2.4798 0.0208106 0 0 0 0 0 0 0 0 0 0 -0.0856087 0.0437715 0.605598 0.0861443 0.63 -2.14622
ARG_98 -7.82675 0.397255 4.36875 0.0124865 0 -0.23886 0 0 -0.0325175 0 0 0 0 0 -0.137479 0.00101322 2.07201 -0.0708655 -0.98 -2.43495
GLU_99 -3.1448 0.211244 1.80254 0.00698086 0 -0.123781 0 0 0 0 0 0 0 0 -0.0720241 0.0451354 0.919591 -0.102134 -0.81 -1.26725
GLN_100 -4.89987 0.23845 3.24337 0.00494858 0 -0.343473 0 0 0 -0.0454439 0 0 0 0 -0.13599 0.0173719 0.861319 -0.101136 -0.97 -2.13045
ILE_101 -5.94214 0.695919 1.33185 0.0205696 0 0 0 0 0 0 0 0 0 0 0.0301436 0.00175205 0.204939 -0.102336 0.24 -3.5193
LEU_102 -4.95407 0.384156 2.81311 0.00586814 0 0 0 0 0 0 0 0 0 0 -0.0990744 0.0130325 0.316489 -0.108495 -0.1 -1.72898
ARG_103 -3.98621 0.296032 2.76742 0.012546 0 -0.352512 0 0 0 -0.324735 0 0 0 0 0.119312 0.225884 1.32857 -0.0810579 -0.98 -0.974762
VAL_104 -4.13722 0.329055 1.57355 0.0140494 0 0 0 0 0 0 0 0 0 0 -0.014958 0.0114869 0.64767 0.108288 0.29 -1.17808
LYS_105 -4.12641 0.596485 2.16274 0.01012 0 -0.339979 0 0 -0.642268 0 0 0 0 0 -0.166166 0.000463843 2.56984 -0.0226196 -0.65 -0.6078
GLU_106 -1.70715 0.311702 1.05649 0.0071735 0 -0.0661549 0 0 0 0 0 0 0 0 0.097908 0.0349347 0.577614 -0.0457487 -0.81 -0.54323
ASP_107 -4.1006 0.342348 3.17454 0.0106049 0 -0.667971 0 0 -0.28052 -0.068624 0 0 0 0 0.139051 0.00296261 0.216125 -0.384422 -0.67 -2.28651
GLU_108 -2.18475 0.124513 1.69828 0.00526427 0 -0.234937 0 0 0 0 0 0 0 0 -0.265531 0.010679 1.21827 -0.089833 -0.81 -0.528048
ASN_109 -2.21406 0.295622 1.61862 0.00537792 0 -0.180087 0 0 -0.28052 0 0 0 0 0 -0.167046 0.000128272 0.757213 -0.380068 -0.89 -1.43483
VAL_110 -3.58651 0.582181 1.49452 0.0234386 0.0101762 0 0 0 0 0 0 0 0 0 -0.218141 0.13597 1.26285 0.0731385 0.29 0.0676142
PRO_111 -4.35329 0.828145 1.34858 0.00125833 0.118625 0 0 0 0 0 0 0 0 0 0.0306477 0.317909 0.333835 -0.519491 0.02 -1.87378
PHE_112 -6.71347 0.542905 2.34986 0.0237479 0 0 0 0 -0.697591 0 0 0 0 0 0.155315 0.344775 0.596746 -0.091035 0.63 -2.85875
LEU_113 -5.29759 0.396571 1.76114 0.0061279 0 0 0 0 0 0 0 0 0 0 -0.0956529 0.166535 1.63669 -0.0841343 -0.1 -1.61031
LEU_114 -5.12827 0.391794 1.2988 0.00763568 0 0 0 0 0 0 0 0 0 0 -0.0648029 0.131046 0.375885 -0.120884 -0.1 -3.20879
VAL_115 -5.11457 0.227372 1.52365 0.0158255 0 0 0 0 0 0 0 0 0 0 -0.167129 0.0210771 0.00775895 -0.32241 0.29 -3.51843
GLY_116 -3.15533 0.195061 1.56712 7.64951e-06 0 0 0 0 0 0 0 0 0 0 1.57398 0.102385 0 0.606793 -0.17 0.720004
ASN_117 -5.81022 0.617382 4.52019 0.00592016 0 -0.250141 0 0 -1.36084 -0.687801 0 0 0 0 0.0292007 0.00438595 1.67993 -0.0219042 -0.89 -2.16389
LYS_118 -4.73714 0.850056 3.10627 0.0059684 0 0.0374343 0 0 -0.970026 0 0 0 0 0 0.0283578 0.000621544 0.983648 0.136129 -0.65 -1.20868
SER_119 -2.88778 0.412818 1.88262 0.00145787 0 -0.287962 0 0 0 0 0 0 0 0 -0.249458 0.19678 0.120126 -0.194564 -0.37 -1.37595
ASP_120 -3.02972 0.473721 2.55317 0.00423276 0 -0.354925 0 0 0 -0.59803 0 0 0 0 -0.214775 0.0649198 1.44043 -0.108544 -0.67 -0.43952
LEU_121 -4.17297 0.604473 1.91915 0.00792315 0 0 0 0 0 0 0 0 0 0 0.55658 2.77401e-05 0.033235 0.0780092 -0.1 -1.07357
GLU_122 -2.93537 0.491756 2.31439 0.00962986 0 -0.403856 0 0 0 -0.793962 0 0 0 0 -0.0105677 0.0087018 1.81806 -0.108452 -0.81 -0.419678
ASP_123 -1.2752 0.249445 0.735004 0.00352033 0 -0.00106382 0 0 0 0 0 0 0 0 -0.170076 0.000113737 0.364827 -0.0168189 -0.67 -0.780249
LYS_124 -2.91563 0.406938 1.31673 0.00428302 0 0.0330027 0 0 0 0 0 0 0 0 -0.169802 0.0714105 0.646436 -0.0676208 -0.65 -1.32425
ARG_125 -6.38486 0.495611 4.57361 0.0153909 0 -0.727575 0 0 -0.540215 -1.98844 0 0 0 0 -0.26479 0.282043 2.02017 0.0445651 -0.98 -3.45449
GLN_126 -3.45905 0.209271 2.09744 0.00443688 0 -0.054952 0 0 -0.435841 0 0 0 0 0 0.0935173 0.0433426 0.906706 -0.0854385 -0.97 -1.65057
VAL_127 -4.57834 0.36586 1.51864 0.0110129 0 0 0 0 -0.540215 0 0 0 0 0 -0.173744 0.0268655 0.0476793 -0.30441 0.29 -3.33665
SER_128 -2.91171 0.234097 1.93499 0.00193034 0 -0.122506 0 0 -0.354522 0 0 0 0 0 -0.27893 0.000134766 0.201424 -0.223349 -0.37 -1.88844
VAL_129 -3.36946 0.235632 1.98477 0.0151178 0 0 0 0 0 0 0 0 0 0 -0.0481563 0.00959618 0.041083 -0.00242663 0.29 -0.843851
GLU_130 -2.63242 0.290462 1.58478 0.00546787 0 -0.004417 0 0 0 0 0 0 0 0 -0.188349 0.00158959 0.915507 -0.11061 -0.81 -0.947992
GLU_131 -4.16413 0.262982 2.57982 0.00708579 0 -0.194962 0 0 -0.354522 0 0 0 0 0 -0.153824 0.00357867 0.981111 -0.106119 -0.81 -1.94898
ALA_132 -4.37723 0.42343 1.44234 0.000780252 0 0 0 0 0 0 0 0 0 0 -0.185869 0.0182655 0 -0.153418 0.16 -2.6717
LYS_133 -4.32196 0.375332 1.89426 0.00331171 0 -0.0490186 0 0 0 0 0 0 0 0 -0.250184 0.134734 0.903244 -0.0457384 -0.65 -2.00602
ASN_134 -3.73088 0.27433 2.42597 0.00444554 0 -0.0287159 0 0 0 0 0 0 0 0 0.0305554 0.151981 0.359654 0.134644 -0.89 -1.26801
ARG_135 -6.086 0.386272 3.21617 0.0111512 0 -0.157395 0 0 0 0 0 0 0 0 -0.168266 0.0324501 2.33074 -0.0698045 -0.98 -1.48468
ALA_136 -4.60218 0.284696 1.82395 0.000738699 0 0 0 0 0 0 0 0 0 0 -0.245719 0.00519864 0 -0.153922 0.16 -2.72724
GLU_137 -3.11148 0.437183 1.94497 0.00689402 0 -0.0341267 0 0 0 0 0 0 0 0 -0.205364 0.0445415 1.08677 -0.134545 -0.81 -0.775165
GLN_138 -2.38864 0.191862 1.25915 0.013049 0 -0.0309845 0 0 0 0 0 0 0 0 -0.175839 0.00934447 1.1127 -0.132875 -0.97 -1.11223
TRP_139 -8.29107 0.64037 2.99949 0.0262602 0 0 0 0 -0.0325175 0 0 0 0 0 -0.207465 0.0126068 0.94158 0.0167926 0.91 -2.98396
ASN_140 -2.38262 0.350688 1.69606 0.00521253 0 -0.0390756 0 0 0 0 0 0 0 0 -0.243527 0.0354284 0.824189 -0.483 -0.89 -1.12665
VAL_141 -3.9913 0.285211 1.46735 0.0145377 0 0 0 0 0 0 0 0 0 0 -0.119843 0.0120775 0.0311527 -0.230916 0.29 -2.24173
ASN_142 -2.23103 0.0406142 1.51166 0.00315099 0 -0.114882 0 0 0 -0.591263 0 0 0 0 -0.0824882 0.00202275 0.750518 0.0940697 -0.89 -1.50763
TYR_143 -6.29717 0.841575 2.05323 0.0234793 0 0 0 0 0 -0.504877 0 0 0 0 -0.0513379 0.02584 0.792781 -0.0703011 0.51 -2.67678
VAL_144 -3.97778 0.315414 1.37035 0.0113834 0 0 0 0 0 0 0 0 0 0 -0.135956 0.158098 0.226893 -0.31749 0.29 -2.05909
GLU_145 -4.06797 0.437311 3.14097 0.0034539 0 -0.399455 0 0 -0.601253 -1.69935 0 0 0 0 -0.0898972 0.0366592 2.32663 0.0365731 -0.81 -1.68633
THR_146 -4.89715 0.238729 2.9503 0.00576921 0 -0.181508 0 0 0 -0.687801 0 0 0 0 -0.186007 0.284538 0.0826313 -0.357872 -0.27 -3.01838
SER_147 -4.80248 0.486428 3.38253 0.00216857 0 -0.203479 0 0 -0.503106 -1.11443 0 0 0 0 0.387674 0.0210914 0.144891 -0.0448771 -0.37 -2.61359
ALA_148 -3.44837 0.290026 1.38311 0.000724922 0 0 0 0 -0.64778 0 0 0 0 0 -0.261506 0.00341657 0 -0.0819467 0.16 -2.60233
LYS_149 -3.29003 0.44376 1.48698 0.00627162 0 -0.449326 0 0 0 0 0 0 0 0 -0.0838177 0.017211 0.887742 -0.052137 -0.65 -1.68334
THR_150 -2.38516 0.681452 1.60746 0.00495878 0 -0.109255 0 0 -0.60183 -0.516402 0 0 0 0 -0.168093 0.0655586 0.0151234 -0.1104 -0.27 -1.78659
ARG_151 -4.32264 0.726698 3.1283 0.0285987 0 -0.721414 0 0 0 -0.524146 0 0 0 0 0.307228 0.00497601 3.76985 0.269404 -0.98 1.68686
ALA_152 -2.90337 0.488837 1.75105 0.00103364 0 0 0 0 -0.0987246 0 0 0 0 0 -0.0918026 0.062004 0 0.0643152 0.16 -0.566655
ASN_153 -3.78947 0.20603 2.1567 0.00811928 0 -0.0728598 0 0 -0.601253 0 0 0 0 0 -0.122584 0.0407285 0.580473 -0.38477 -0.89 -2.86888
VAL_154 -4.91078 0.781054 1.58958 0.0138592 0 0 0 0 0 0 0 0 0 0 -0.0106151 0.018438 0.0271971 -0.0895355 0.29 -2.29081
ASP_155 -3.45014 0.252194 2.24507 0.00299912 0 -0.427838 0 0 0 -0.52288 0 0 0 0 -0.174757 0.00965617 0.310917 -0.00692995 -0.67 -2.43171
LYS_156 -4.4075 0.437935 2.54157 0.00791247 0 -0.345167 0 0 0 -0.443414 0 0 0 0 -0.161077 0.028474 1.71308 -0.0410211 -0.65 -1.3192
VAL_157 -5.02147 0.548803 1.16454 0.00849029 0 0 0 0 0 0 0 0 0 0 -0.0771768 0.0013149 1.15328 0.071753 0.29 -1.86047
PHE_158 -7.58447 0.733034 1.41345 0.0207453 0 0 0 0 0 0 0 0 0 0 -0.0250704 0.000183269 0.474074 0.0460649 0.63 -4.29199
PHE_159 -6.09685 0.646086 2.48125 0.020445 0 0 0 0 0 0 0 0 0 0 0.00692149 0.0157569 2.02777 -0.0162917 0.63 -0.284908
ASP_160 -4.8488 0.290857 3.28896 0.00397834 0 -0.570005 0 0 0 -0.628748 0 0 0 0 -0.146289 0.0423483 0.322023 0.0122484 -0.67 -2.90343
LEU_161 -6.74117 1.25926 2.02288 0.0107795 0 0 0 0 0 0 0 0 0 0 -0.0886685 0.00528542 0.581007 -0.111777 -0.1 -3.1624
MET_162 -6.48662 0.541498 2.10097 0.00245616 0 0 0 0 0 0 0 0 0 0 -0.129372 0.0640033 1.20162 -0.089157 -0.34 -3.1346
ARG_163 -6.41968 0.549045 4.46543 0.01177 0 -0.558656 0 0 0 -0.838282 0 0 0 0 -0.184397 0.039003 1.97828 -0.0865654 -0.98 -2.02405
GLU_164 -5.5407 0.431579 3.44605 0.00321427 0 -0.0696026 0 0 -0.697591 -0.591263 0 0 0 0 -0.232409 0.017166 1.91641 -0.141118 -0.81 -2.26827
ILE_165 -6.92936 0.742845 2.33219 0.0175818 0 0 0 0 0 0 0 0 0 0 -0.0350262 0.0388701 0.121484 -0.0971446 0.24 -3.56857
ARG_166 -5.21502 0.437546 3.50036 0.00970976 0 -0.608812 0 0 0 -0.378279 0 0 0 0 -0.00830335 0.023601 1.5918 -0.0903382 -0.98 -1.71774
ALA_167 -3.34061 0.311993 1.70108 0.000757191 0 0 0 0 0 0 0 0 0 0 -0.111601 0.00303494 0 -0.150332 0.16 -1.42567
ARG_168 -6.37028 0.369272 4.53892 0.0128556 0 -1.08774 0 0 0 -0.385504 0 0 0 0 -0.226099 0.137813 2.13094 -0.092503 -0.98 -1.95233
LYS_169 -5.43392 0.39537 4.02339 0.00320771 0 -0.270806 0 0 -0.345099 -0.373163 0 0 0 0 -0.251995 0.124196 1.02689 -0.0405064 -0.65 -1.79244
MET_170 -2.93096 0.265759 1.5957 0.00308951 0 0 0 0 0 0 0 0 0 0 -0.107684 0.0691519 0.934395 -0.0930782 -0.34 -0.603633
GLU_171 -3.39305 0.247926 2.29885 0.00551356 0 -0.322024 0 0 0 -0.31688 0 0 0 0 -0.264033 1.26739e-05 0.868492 -0.135288 -0.81 -1.82048
ASP_172 -2.94138 0.13038 2.28216 0.00391849 0 -0.427415 0 0 0 0 0 0 0 0 -0.249398 0.00418699 0.554096 -0.12356 -0.67 -1.43702
SER_p:CtermProteinFull_173 -1.43768 0.10166 1.10387 0.0017629 0 0 0 0 0 0 0 0 0 0 0 0 0.295135 0 -0.37 -0.305246
SER_p:NtermProteinFull_174 -0.806326 0.104868 0.60393 0.000789954 0 -0.0564446 0 0 0 0 0 0 0 0 0 0.0309086 0.514954 0 -0.37 0.0226798
ARG_175 -2.41131 0.136352 1.36051 0.0123856 0 -0.0242558 0 0 0 0 0 0 0 0 0.147022 0.0305215 1.58777 0.227596 -0.98 0.0865917
GLN_176 -2.07026 0.2299 1.30284 0.00466427 5.87772e-05 -0.00247936 0 0 0 0 0 0 0 0 -0.163133 0.00821067 0.771 0.00159169 -0.97 -0.88761
PRO_177 -1.97992 0.576465 0.955741 0.00104765 0.0159792 0 0 0 0 0 0 0 0 0 -0.242391 0.0186337 0.255684 -0.565105 0.02 -0.943865
PRO_178 -4.73377 0.807564 1.58707 0.000903497 0.161547 0 0 0 0 0 0 0 0 0 -0.232773 0.00131021 0.125695 -0.592557 0.02 -2.85501
LEU_179 -3.79237 0.147139 1.5469 0.0086593 0 0 0 0 0 0 0 0 0 0 0.162927 0.0863848 0.284563 -0.0291698 -0.1 -1.68497
VAL_180 -4.90921 0.529074 1.55019 0.0113616 0 0 0 0 0 0 0 0 0 0 -0.230432 0.0911135 0.0486008 -0.116059 0.29 -2.73536
THR_181 -2.60628 0.22242 1.29815 0.00410436 0 -0.139283 0 0 0 0 0 0 0 0 0.0309295 0.155787 0.0153264 -0.3534 -0.27 -1.64224
GLY_182 -2.31178 0.134977 1.16881 0.000189156 0 0 0 0 0 0 0 0 0 0 0.592992 0.00621096 0 0.293043 -0.17 -0.285553
ILE_183 -3.77203 0.181043 0.699453 0.0189922 0 0 0 0 0 0 0 0 0 0 0.0326015 0.00168753 1.70845 -0.145221 0.24 -1.03502
SER_184 -2.34769 0.22126 1.78342 0.00173918 2.8796e-05 0.0322473 0 0 0 -0.327584 0 0 0 0 0.205543 0.00627376 0.112767 -0.0182533 -0.37 -0.700257
PRO_185 -3.00978 0.404623 1.22243 0.00361313 0.0701472 0 0 0 0 0 0 0 0 0 -0.153854 0.00113336 0.749187 -0.52226 0.02 -1.21475
ASN_186 -2.88083 0.0658958 1.6991 0.0105396 0 -0.0474527 0 0 0 0 0 0 0 0 -0.220184 0.00641286 0.841631 -0.186697 -0.89 -1.60159
GLU_187 -4.44676 0.537856 2.2434 0.00893185 0 -0.172182 0 0 0 0 0 0 0 0 0.0755146 2.83055e-05 0.900676 0.11455 -0.81 -1.54799
GLY_188 -3.0477 0.271527 1.46969 0.000211853 0 0 0 0 0 0 0 0 0 0 0.266484 0.238147 0 -0.683697 -0.17 -1.65534
ILE_189 -5.14664 0.694271 1.84193 0.0186406 0.00116322 0 0 0 -0.0763532 0 0 0 0 0 0.186094 0.105395 0.112924 0.495462 0.24 -1.52712
PRO_190 -2.8928 0.794952 0.932456 0.000836022 0.263647 0 0 0 0 0 0 0 0 0 -0.21172 0.000549108 0.099426 -0.635987 0.02 -1.62864
TRP_191 -5.84444 0.401819 3.49305 0.0259085 0 0 0 0 -0.76167 0 0 0 0 0 0.387065 0.123101 1.95165 0.472346 0.91 1.15884
THR_192 -4.31781 0.284871 2.79262 0.00669596 0 -0.117265 0 0 -0.226275 0 0 0 0 0 -0.0955793 0.012865 0.081485 0.00541775 -0.27 -1.84298
LYS_193 -3.65669 0.209372 2.37439 0.00469878 0 -1.32827 0 0 0 0 0 0 0 0 -0.155386 0.00280896 0.818597 -0.0228174 -0.65 -2.40329
VAL_194 -4.29309 0.405674 1.41323 0.0143603 0 0 0 0 0 0 0 0 0 0 -0.126583 0.0910255 0.277553 -0.161205 0.29 -2.08904
THR_195 -3.1611 0.221182 1.63109 0.00665401 0 -0.165044 0 0 0 0 0 0 0 0 -0.0287853 0.0161665 0.0438842 -0.0535639 -0.27 -1.75952
ILE_196 -4.52307 0.513467 1.17514 0.0175149 0 0 0 0 0 0 0 0 0 0 -0.223526 0.0130614 0.19027 -0.361905 0.24 -2.95904
ARG_197 -4.90037 0.290227 2.96366 0.01468 0 -0.270879 0 0 0 -0.445239 0 0 0 0 -0.0739292 0.0150606 2.07551 -0.00501639 -0.98 -1.31629
GLY_198 -2.35867 0.256674 1.1944 0.000193745 0 0 0 0 0 0 0 0 0 0 0.386973 0.00885142 0 -0.773581 -0.17 -1.45515
GLU_199 -2.84793 0.173649 1.79938 0.00526943 0 -0.0433275 0 0 0 0 0 0 0 0 -0.0457152 0.0156238 0.780886 0.0178895 -0.81 -0.954275
ASN_200 -2.83069 0.342314 1.81709 0.00541999 0 -0.0375334 0 0 0 0 0 0 0 0 -0.30428 0.0532427 0.843288 -0.568166 -0.89 -1.56932
LEU_201 -5.54817 0.441208 1.3938 0.00787022 0 0 0 0 0 0 0 0 0 0 -0.126958 0.0384852 0.383428 0.0187649 -0.1 -3.49157
GLY_202 -2.28885 0.485661 1.41753 7.14703e-05 0 0 0 0 -0.657021 0 0 0 0 0 0.478248 0.0396119 0 -0.804424 -0.17 -1.49917
THR_203 -2.4119 0.0970161 1.69806 0.00432321 0 -0.122626 0 0 -0.580315 0 0 0 0 0 -0.193832 2.23037e-07 0.0315518 -0.16532 -0.27 -1.91304
GLY_204 -3.0693 0.367108 1.46181 0.000354585 0.00347526 0 0 0 0 0 0 0 0 0 0.165981 0.00376264 0 -0.614944 -0.17 -1.85175
PRO_205 -2.3768 0.243204 0.579356 0.000932075 0.0200414 0 0 0 0 0 0 0 0 0 -0.0471751 0.00415976 0.374383 -0.283658 0.02 -1.46556
THR_206 -1.51457 0.163755 0.929637 0.00585527 0 -0.00888295 0 0 0 0 0 0 0 0 -0.181007 0.093847 0.0452633 -0.0426694 -0.27 -0.778775
ASP_207 -5.54259 0.331967 4.1827 0.00366434 0 -0.279517 0 0 -1.08768 -0.522141 0 0 0 0 -0.148995 0.252355 1.5733 -0.0515532 -0.67 -1.9585
LEU_208 -3.96587 0.151767 1.13585 0.00693954 0 0 0 0 0 0 0 0 0 0 -0.089663 0.307774 0.309479 -0.045886 -0.1 -2.28961
ILE_209 -3.44395 0.343265 1.062 0.0165286 0 0 0 0 0 0 0 0 0 0 0.277037 0.249578 0.0891051 -0.100789 0.24 -1.26722
GLY_210 -2.45515 0.135514 1.25007 0.000207497 0 0 0 0 0 0 0 0 0 0 0.519991 0.166443 0 0.117733 -0.17 -0.435191
LEU_211 -4.4468 0.254777 1.28284 0.00635311 0 0 0 0 0 0 0 0 0 0 0.350979 0.00785882 0.102855 0.0109032 -0.1 -2.53023
THR_212 -3.30982 0.245149 1.74698 0.0089106 0 -0.040703 0 0 0 0 0 0 0 0 0.0933624 0.0861117 0.0318491 0.0112262 -0.27 -1.39694
ILE_213 -4.74709 0.92844 1.30863 0.015854 0 0 0 0 0 0 0 0 0 0 -0.139103 0.0226757 0.169507 -0.380967 0.24 -2.58206
CYS_214 -3.95441 0.682004 2.05261 0.00220403 0 0 0 0 0 0 0 0 0 0 0.052449 0.0261755 0.117288 0.162771 1.7 0.841093
GLY_215 -2.65217 0.644975 1.32637 1.99043e-05 0 0 0 0 0 0 0 0 0 0 -0.16722 0.0315105 0 -0.782633 -0.17 -1.76915
HIS_D_216 -6.45987 0.656989 3.38594 0.00500244 0 -0.0382695 0 0 -0.28988 0 0 0 0 0 -0.225292 0.0315114 1.33091 0.00350828 0.56 -1.03945
ASN_217 -2.45538 0.118888 1.84018 0.0132554 0 -0.060892 0 0 -0.0981889 0 0 0 0 0 -0.0265 0.0379693 0.492891 -0.22411 -0.89 -1.25189
CYS_218 -4.62146 0.399807 2.54756 0.0016305 0 0 0 0 0 0 0 0 0 0 -0.0803535 0.00346498 0.168984 0.102993 1.7 0.222617
LEU_219 -3.89239 0.448744 1.69213 0.0117566 0 0 0 0 -0.0981889 0 0 0 0 0 0.0529155 0.00908534 0.48089 -0.0250164 -0.1 -1.42007
LEU_220 -1.23643 0.146828 0.6704 0.00793124 0 0 0 0 0 0 0 0 0 0 -0.0881888 0.107788 0.107738 0.0350107 -0.1 -0.348918
THR_221 -3.06707 0.28562 1.8561 0.00508828 0 0.0169218 0 0 -0.640074 0 0 0 0 0 -0.13232 0.0190775 0.0401168 -0.235282 -0.27 -2.12182
ALA_222 -2.59694 0.221573 0.821159 0.00118828 0 0 0 0 0 0 0 0 0 0 -0.173095 0.0972451 0 0.104506 0.16 -1.36436
GLU_223 -3.18008 0.257022 1.82455 0.0067159 0 -0.345731 0 0 0 0 0 0 0 0 0.108224 0.0628576 0.914175 0.114691 -0.81 -1.04758
TRP_224 -8.37978 0.511421 2.82171 0.0243794 0 0 0 0 -0.657021 0 0 0 0 0 -0.242588 0.00572326 1.17563 -0.0243314 0.91 -3.85485
MET_225 -3.92041 0.104469 1.53242 0.00406132 0 0 0 0 0 0 0 0 0 0 0.304671 0.0430515 0.921552 -0.0380479 -0.34 -1.38823
SER_226 -4.21512 0.826094 2.47167 0.00294161 0 -0.155945 0 0 -0.379121 -0.319734 0 0 0 0 0.021492 0.01412 0.190886 -0.302875 -0.37 -2.21559
ALA_227 -2.47986 0.130936 1.42351 0.000827148 0 0 0 0 0 0 0 0 0 0 -0.211394 0.0111056 0 -0.0541935 0.16 -1.01906
SER_228 -3.44679 0.725727 2.42811 0.00256948 0 -0.046364 0 0 -0.379121 -0.764973 0 0 0 0 -0.00773322 0.253682 0.225275 -0.0157907 -0.37 -1.3954
LYS_229 -5.16392 0.573374 2.69827 0.00552136 0 -0.268793 0 0 0 0 0 0 0 0 0.116906 0.0695094 0.778376 -0.0423156 -0.65 -1.88307
ILE_230 -4.65096 0.233043 1.20503 0.0180764 0 0 0 0 0 0 0 0 0 0 -0.0849687 0.0302615 0.20983 -0.28875 0.24 -3.08844
VAL_231 -3.77755 0.321144 1.73344 0.0160887 0 0 0 0 0 0 0 0 0 0 -0.195461 0.0627778 1.74972 -0.324621 0.29 -0.124461
CYS_232 -3.7198 0.403357 1.91647 0.00230489 0 0 0 0 0 0 0 0 0 0 -0.0297176 0.0797038 0.231911 -0.224185 1.7 0.360044
ARG_233 -6.73361 0.44597 4.52518 0.00889007 0 -0.537265 0 0 -0.939432 -1.1465 0 0 0 0 -0.0366978 0.0130176 1.97663 0.0313999 -0.98 -3.37241
VAL_234 -3.56562 0.229304 0.931284 0.011181 0 0 0 0 0 0 0 0 0 0 -0.228109 0.0389962 0.0453805 -0.243194 0.29 -2.49077
GLY_235 -2.23177 0.105946 1.04838 0.000147588 0 0 0 0 0 0 0 0 0 0 0.0291743 0.0555897 0 -0.648774 -0.17 -1.81131
GLN_236 -2.07477 0.108607 1.10941 0.00565798 0 -0.00851307 0 0 -0.28988 0 0 0 0 0 -0.219342 0.00544113 0.820806 0.00271394 -0.97 -1.50988
ALA_237 -2.10102 0.242241 0.841667 0.000853274 0 0 0 0 0 0 0 0 0 0 -0.326104 0.0978041 0 -0.107477 0.16 -1.19203
LYS_238 -2.55261 0.291581 1.47084 0.00299703 0 -0.04961 0 0 0 0 0 0 0 0 0.0865856 0.000393998 0.845628 -0.0944351 -0.65 -0.648626
ASN_239 -2.97623 0.433545 1.9308 0.00350282 0 -0.0277239 0 0 0 0 0 0 0 0 0.0613671 0.0251881 0.639151 0.14775 -0.89 -0.652653
ASP_240 -0.984502 0.0697837 0.782528 0.00990897 0 -0.122932 0 0 0 0 0 0 0 0 -0.249114 0.115596 0.581013 -0.21517 -0.67 -0.682889
LYS_241 -2.04242 0.471719 1.4296 0.00308772 0 -0.157236 0 0 0 0 0 0 0 0 -0.104012 0.10717 0.785446 -0.0273636 -0.65 -0.184004
GLY_242 -1.91575 0.103901 1.16299 3.28626e-05 0 0 0 0 0 0 0 0 0 0 0.287644 0.000245041 0 0.042738 -0.17 -0.488203
ASP_243 -2.35283 0.2431 1.65557 0.00325372 0 -0.205343 0 0 0 0 0 0 0 0 -0.204598 0.0195411 0.394417 0.0346702 -0.67 -1.08222
ILE_244 -4.30427 0.299267 0.882919 0.0149121 0 0 0 0 -0.707426 0 0 0 0 0 -0.0989579 0.010299 0.195587 -0.294871 0.24 -3.76254
ILE_245 -3.59791 0.163207 1.65472 0.022818 0 0 0 0 0 0 0 0 0 0 -0.214668 0.0313093 0.21143 -0.37112 0.24 -1.86021
VAL_246 -3.90497 0.342347 0.831196 0.011846 0 0 0 0 0 0 0 0 0 0 -0.189102 0.00476779 0.045117 -0.251444 0.29 -2.82024
THR_247 -4.19063 0.236211 2.18185 0.00740507 0 -0.0203238 0 0 0 0 0 0 0 0 0.0384588 0.00650503 0.0426015 -0.0732734 -0.27 -2.04119
THR_248 -5.05271 0.286269 2.78551 0.00484701 0 -0.13321 0 0 -0.66751 0 0 0 0 0 -0.187002 0.00415067 0.0526295 -0.292349 -0.27 -3.46938
LYS_249 -2.88037 0.300194 1.55855 0.00303235 0 -0.00932321 0 0 0 0 0 0 0 0 -0.0438557 0.0309147 1.015 -0.0560705 -0.65 -0.731931
SER_250 -2.77994 0.169026 2.01484 0.00111187 0 -0.25697 0 0 -0.507366 -0.522141 0 0 0 0 -0.126182 0.0180116 0.500564 0.0910418 -0.37 -1.76801
GLY_251 -2.38203 0.107318 1.27201 1.57151e-05 0 0 0 0 -0.66751 0 0 0 0 0 0.178367 0.0251116 0 0.378338 -0.17 -1.25838
GLY_252 -2.39815 0.116872 1.48128 2.11664e-05 0 0 0 0 0 0 0 0 0 0 -0.0125591 0.00564777 0 -0.804873 -0.17 -1.78176
ARG_253 -1.94317 0.068417 0.847587 0.00853765 0 0.0264486 0 0 0 0 0 0 0 0 -0.156419 0.00431424 1.51379 0.0414603 -0.98 -0.569037
GLY_254 -2.32769 0.257718 1.12935 4.70859e-05 0 0 0 0 0 0 0 0 0 0 0.0176158 0.00691676 0 -0.594544 -0.17 -1.68059
THR_255 -2.36542 0.136325 1.37293 0.0112678 0 -0.0885175 0 0 -0.389729 0 0 0 0 0 0.184633 0.00701575 0.128905 -0.312135 -0.27 -1.58473
SER_256 -3.12696 0.427665 1.88995 0.00130345 0 -0.20847 0 0 -1.30547 0 0 0 0 0 -0.087078 0.208992 0.308836 -0.221831 -0.37 -2.48306
THR_257 -1.93552 0.187021 1.21077 0.00464383 0 -0.0921466 0 0 0 0 0 0 0 0 -0.169196 0.00104396 0.0558634 -0.241311 -0.27 -1.24883
VAL_258 -3.18955 0.159927 1.34051 0.0151164 0 0 0 0 -0.208315 0 0 0 0 0 0.0143543 0.0777756 0.0259712 -0.0723653 0.29 -1.54657
SER_259 -1.61945 0.0492151 0.852621 0.00136178 0 -0.064295 0 0 0 0 0 0 0 0 -0.0679116 0.00273517 0.300434 -0.121718 -0.37 -1.037
PHE_260 -6.48603 0.5398 1.62052 0.0255745 0 0 0 0 0 0 0 0 0 0 -0.0817995 0.000913774 0.761147 -0.042153 0.63 -3.03202
LYS_261 -3.14326 0.12498 1.51014 0.00612675 0 -0.182907 0 0 0 0 0 0 0 0 0.0107672 0.0411619 1.90353 0.108733 -0.65 -0.27072
LEU_262 -3.59675 0.244616 0.98726 0.00730408 0 0 0 0 0 0 0 0 0 0 -0.217599 0.0533357 0.504004 -0.0696236 -0.1 -2.18746
LEU_263 -4.1365 0.211219 1.59032 0.00732707 0 0 0 0 0 0 0 0 0 0 0.037374 0.0636084 0.0592862 -0.042621 -0.1 -2.30998
LYS_264 -1.00467 0.509122 0.582502 0.0050031 0.185825 0 0 0 0 0 0 0 0 0 -0.0475963 0.0227786 0.909668 0.071734 -0.65 0.584371
PRO_p:CtermProteinFull_265 -2.14726 0.636371 0.762046 0.00436122 0.274722 0 0 0 0 0 0 0 0 0 0 0 0.119471 0 0.02 -0.330292
#END_POSE_ENERGIES_TABLE 027.d16_v11.3_repeated_1_12.0dG_RalA2andSec5_0035_0001.pdb
