# Supplementary material for: A Generic Program for Multistate Protein Design
Source: PLoS One. 2011 Jul 6;6(7):e20937. doi: 10.1371/journal.pone.0020937 (PMC3130737; doi:10.1371/journal.pone.0020937)
Supplement: File S2 — Design models generated by this study for both the heterodimerization task and the orthogonal interface redesign task. (BZ2) [file pone.0020937.s002.bz2 › SupplementaryMaterials/select_orthogonal_interface_designs/design5/redocked_027.d16_v11.3_repeated_1_12.0dG_RalA3andExo84_0023_0001.pdb]

ATOM      1  N   SER A  11      18.084 -20.105 -21.847  1.00  0.00              
ATOM      2  CA  SER A  11      16.963 -19.464 -22.604  1.00  0.00              
ATOM      3  C   SER A  11      15.615 -19.675 -21.918  1.00  0.00              
ATOM      4  O   SER A  11      15.405 -20.690 -21.252  1.00  0.00              
ATOM      5  CB  SER A  11      16.904 -20.003 -24.020  1.00  0.00              
ATOM      6  OG  SER A  11      18.048 -19.670 -24.758  1.00  0.00              
ATOM      7 1H   SER A  11      18.641 -20.813 -22.282  1.00  0.00              
ATOM      8 2H   SER A  11      18.839 -19.546 -21.503  1.00  0.00              
ATOM      9 3H   SER A  11      17.896 -20.598 -20.998  1.00  0.00              
ATOM     10  HA  SER A  11      17.117 -18.400 -22.787  1.00  0.00              
ATOM     11 1HB  SER A  11      16.814 -21.088 -23.976  1.00  0.00              
ATOM     12 2HB  SER A  11      16.028 -19.586 -24.516  1.00  0.00              
ATOM     13  HG  SER A  11      17.971 -20.028 -25.646  1.00  0.00              
ATOM     14  N   LEU A  12      14.708 -18.712 -22.086  1.00  0.00              
ATOM     15  CA  LEU A  12      13.384 -18.763 -21.454  1.00  0.00              
ATOM     16  C   LEU A  12      12.469 -19.813 -22.116  1.00  0.00              
ATOM     17  O   LEU A  12      12.403 -19.909 -23.342  1.00  0.00              
ATOM     18  CB  LEU A  12      12.705 -17.381 -21.529  1.00  0.00              
ATOM     19  CG  LEU A  12      12.936 -16.320 -20.438  1.00  0.00              
ATOM     20  CD1 LEU A  12      14.423 -16.016 -20.294  1.00  0.00              
ATOM     21  CD2 LEU A  12      12.153 -15.047 -20.784  1.00  0.00              
ATOM     22  H   LEU A  12      14.945 -17.922 -22.670  1.00  0.00              
ATOM     23  HA  LEU A  12      13.488 -19.070 -20.414  1.00  0.00              
ATOM     24 1HB  LEU A  12      13.152 -17.013 -22.451  1.00  0.00              
ATOM     25 2HB  LEU A  12      11.626 -17.468 -21.658  1.00  0.00              
ATOM     26  HG  LEU A  12      12.530 -16.718 -19.508  1.00  0.00              
ATOM     27 1HD1 LEU A  12      14.568 -15.264 -19.518  1.00  0.00              
ATOM     28 2HD1 LEU A  12      14.956 -16.926 -20.018  1.00  0.00              
ATOM     29 3HD1 LEU A  12      14.810 -15.640 -21.239  1.00  0.00              
ATOM     30 1HD2 LEU A  12      12.318 -14.298 -20.010  1.00  0.00              
ATOM     31 2HD2 LEU A  12      12.494 -14.660 -21.744  1.00  0.00              
ATOM     32 3HD2 LEU A  12      11.089 -15.279 -20.844  1.00  0.00              
ATOM     33  N   ALA A  13      11.770 -20.601 -21.306  1.00  0.00              
ATOM     34  CA  ALA A  13      10.847 -21.584 -21.847  1.00  0.00              
ATOM     35  C   ALA A  13       9.561 -20.825 -22.206  1.00  0.00              
ATOM     36  O   ALA A  13       9.246 -19.789 -21.606  1.00  0.00              
ATOM     37  CB  ALA A  13      10.566 -22.698 -20.812  1.00  0.00              
ATOM     38  H   ALA A  13      11.874 -20.523 -20.304  1.00  0.00              
ATOM     39  HA  ALA A  13      11.287 -22.020 -22.744  1.00  0.00              
ATOM     40 1HB  ALA A  13       9.873 -23.423 -21.239  1.00  0.00              
ATOM     41 2HB  ALA A  13      11.499 -23.198 -20.553  1.00  0.00              
ATOM     42 3HB  ALA A  13      10.127 -22.261 -19.917  1.00  0.00              
ATOM     43  N   GLU A  14       8.836 -21.343 -23.190  1.00  0.00              
ATOM     44  CA  GLU A  14       7.571 -20.762 -23.617  1.00  0.00              
ATOM     45  C   GLU A  14       6.481 -21.822 -23.459  1.00  0.00              
ATOM     46  O   GLU A  14       6.518 -22.860 -24.109  1.00  0.00              
ATOM     47  CB  GLU A  14       7.648 -20.268 -25.063  1.00  0.00              
ATOM     48  CG  GLU A  14       6.381 -19.589 -25.564  1.00  0.00              
ATOM     49  CD  GLU A  14       6.537 -19.121 -26.984  1.00  0.00              
ATOM     50  OE1 GLU A  14       7.562 -19.382 -27.567  1.00  0.00              
ATOM     51  OE2 GLU A  14       5.589 -18.601 -27.524  1.00  0.00              
ATOM     52  H   GLU A  14       9.180 -22.171 -23.655  1.00  0.00              
ATOM     53  HA  GLU A  14       7.320 -19.914 -22.979  1.00  0.00              
ATOM     54 1HB  GLU A  14       8.480 -19.565 -25.116  1.00  0.00              
ATOM     55 2HB  GLU A  14       7.865 -21.136 -25.686  1.00  0.00              
ATOM     56 1HG  GLU A  14       5.493 -20.216 -25.485  1.00  0.00              
ATOM     57 2HG  GLU A  14       6.275 -18.727 -24.907  1.00  0.00              
ATOM     58  N   HIS A  15       5.527 -21.565 -22.572  1.00  0.00              
ATOM     59  CA  HIS A  15       4.445 -22.508 -22.322  1.00  0.00              
ATOM     60  C   HIS A  15       3.237 -22.094 -23.141  1.00  0.00              
ATOM     61  O   HIS A  15       2.710 -20.993 -22.979  1.00  0.00              
ATOM     62  CB  HIS A  15       4.114 -22.532 -20.828  1.00  0.00              
ATOM     63  CG  HIS A  15       5.280 -22.924 -19.972  1.00  0.00              
ATOM     64  ND1 HIS A  15       5.768 -24.214 -19.929  1.00  0.00              
ATOM     65  CD2 HIS A  15       6.064 -22.198 -19.141  1.00  0.00              
ATOM     66  CE1 HIS A  15       6.799 -24.264 -19.106  1.00  0.00              
ATOM     67  NE2 HIS A  15       7.001 -23.054 -18.615  1.00  0.00              
ATOM     68  H   HIS A  15       5.551 -20.696 -22.058  1.00  0.00              
ATOM     69  HA  HIS A  15       4.746 -23.505 -22.644  1.00  0.00              
ATOM     70 1HB  HIS A  15       3.798 -21.542 -20.497  1.00  0.00              
ATOM     71 2HB  HIS A  15       3.319 -23.251 -20.631  1.00  0.00              
ATOM     72  HD2 HIS A  15       6.064 -21.146 -18.855  1.00  0.00              
ATOM     73  HE1 HIS A  15       7.327 -25.201 -18.933  1.00  0.00              
ATOM     74  HE2 HIS A  15       7.724 -22.792 -17.960  1.00  0.00              
ATOM     75  N   HIS A  16       2.786 -22.993 -24.006  1.00  0.00              
ATOM     76  CA  HIS A  16       1.748 -22.676 -24.991  1.00  0.00              
ATOM     77  C   HIS A  16       0.358 -23.092 -24.537  1.00  0.00              
ATOM     78  O   HIS A  16      -0.010 -24.272 -24.624  1.00  0.00              
ATOM     79  CB  HIS A  16       2.065 -23.342 -26.334  1.00  0.00              
ATOM     80  CG  HIS A  16       3.303 -22.813 -26.990  1.00  0.00              
ATOM     81  ND1 HIS A  16       4.560 -22.976 -26.446  1.00  0.00              
ATOM     82  CD2 HIS A  16       3.477 -22.125 -28.142  1.00  0.00              
ATOM     83  CE1 HIS A  16       5.455 -22.411 -27.238  1.00  0.00              
ATOM     84  NE2 HIS A  16       4.823 -21.887 -28.273  1.00  0.00              
ATOM     85  H   HIS A  16       3.174 -23.925 -23.981  1.00  0.00              
ATOM     86  HA  HIS A  16       1.698 -21.597 -25.136  1.00  0.00              
ATOM     87 1HB  HIS A  16       2.219 -24.413 -26.196  1.00  0.00              
ATOM     88 2HB  HIS A  16       1.247 -23.180 -27.035  1.00  0.00              
ATOM     89  HD2 HIS A  16       2.783 -21.767 -28.903  1.00  0.00              
ATOM     90  HE1 HIS A  16       6.514 -22.432 -26.983  1.00  0.00              
ATOM     91  HE2 HIS A  16       5.252 -21.391 -29.041  1.00  0.00              
ATOM     92  N   VAL A  17      -0.413 -22.116 -24.060  1.00  0.00              
ATOM     93  CA  VAL A  17      -1.762 -22.363 -23.551  1.00  0.00              
ATOM     94  C   VAL A  17      -2.809 -22.141 -24.637  1.00  0.00              
ATOM     95  O   VAL A  17      -2.837 -21.078 -25.269  1.00  0.00              
ATOM     96  CB  VAL A  17      -2.091 -21.410 -22.358  1.00  0.00              
ATOM     97  CG1 VAL A  17      -3.528 -21.611 -21.884  1.00  0.00              
ATOM     98  CG2 VAL A  17      -1.117 -21.677 -21.194  1.00  0.00              
ATOM     99  H   VAL A  17      -0.048 -21.174 -24.051  1.00  0.00              
ATOM    100  HA  VAL A  17      -1.887 -23.403 -23.249  1.00  0.00              
ATOM    101  HB  VAL A  17      -1.939 -20.378 -22.676  1.00  0.00              
ATOM    102 1HG1 VAL A  17      -3.735 -20.937 -21.052  1.00  0.00              
ATOM    103 2HG1 VAL A  17      -4.215 -21.398 -22.703  1.00  0.00              
ATOM    104 3HG1 VAL A  17      -3.663 -22.642 -21.556  1.00  0.00              
ATOM    105 1HG2 VAL A  17      -1.350 -21.011 -20.364  1.00  0.00              
ATOM    106 2HG2 VAL A  17      -1.216 -22.712 -20.867  1.00  0.00              
ATOM    107 3HG2 VAL A  17      -0.094 -21.498 -21.527  1.00  0.00              
ATOM    108  N   ILE A  18      -3.673 -23.132 -24.840  1.00  0.00              
ATOM    109  CA  ILE A  18      -4.777 -23.005 -25.802  1.00  0.00              
ATOM    110  C   ILE A  18      -6.073 -22.840 -25.027  1.00  0.00              
ATOM    111  O   ILE A  18      -6.395 -23.677 -24.170  1.00  0.00              
ATOM    112  CB  ILE A  18      -4.950 -24.276 -26.693  1.00  0.00              
ATOM    113  CG1 ILE A  18      -3.631 -24.627 -27.395  1.00  0.00              
ATOM    114  CG2 ILE A  18      -6.078 -24.047 -27.720  1.00  0.00              
ATOM    115  CD1 ILE A  18      -3.089 -23.547 -28.304  1.00  0.00              
ATOM    116  H   ILE A  18      -3.570 -23.993 -24.321  1.00  0.00              
ATOM    117  HA  ILE A  18      -4.659 -22.106 -26.405  1.00  0.00              
ATOM    118  HB  ILE A  18      -5.198 -25.125 -26.057  1.00  0.00              
ATOM    119 1HG1 ILE A  18      -2.897 -24.839 -26.619  1.00  0.00              
ATOM    120 2HG1 ILE A  18      -3.807 -25.529 -27.983  1.00  0.00              
ATOM    121 1HG2 ILE A  18      -6.192 -24.936 -28.339  1.00  0.00              
ATOM    122 2HG2 ILE A  18      -7.011 -23.846 -27.197  1.00  0.00              
ATOM    123 3HG2 ILE A  18      -5.826 -23.195 -28.353  1.00  0.00              
ATOM    124 1HD1 ILE A  18      -2.156 -23.884 -28.756  1.00  0.00              
ATOM    125 2HD1 ILE A  18      -3.815 -23.333 -29.089  1.00  0.00              
ATOM    126 3HD1 ILE A  18      -2.904 -22.643 -27.726  1.00  0.00              
ATOM    127  N   MET A  19      -6.809 -21.765 -25.304  1.00  0.00              
ATOM    128  CA  MET A  19      -8.119 -21.583 -24.680  1.00  0.00              
ATOM    129  C   MET A  19      -9.123 -22.359 -25.529  1.00  0.00              
ATOM    130  O   MET A  19      -9.213 -22.149 -26.738  1.00  0.00              
ATOM    131  CB  MET A  19      -8.527 -20.106 -24.662  1.00  0.00              
ATOM    132  CG  MET A  19      -7.537 -19.179 -23.971  1.00  0.00              
ATOM    133  SD  MET A  19      -7.329 -19.602 -22.239  1.00  0.00              
ATOM    134  CE  MET A  19      -8.901 -19.076 -21.532  1.00  0.00              
ATOM    135  H   MET A  19      -6.470 -21.064 -25.948  1.00  0.00              
ATOM    136  HA  MET A  19      -8.109 -21.991 -23.670  1.00  0.00              
ATOM    137 1HB  MET A  19      -8.645 -19.797 -25.699  1.00  0.00              
ATOM    138 2HB  MET A  19      -9.489 -20.047 -24.152  1.00  0.00              
ATOM    139 1HG  MET A  19      -6.580 -19.259 -24.485  1.00  0.00              
ATOM    140 2HG  MET A  19      -7.910 -18.159 -24.057  1.00  0.00              
ATOM    141 1HE  MET A  19      -8.906 -19.281 -20.461  1.00  0.00              
ATOM    142 2HE  MET A  19      -9.034 -18.006 -21.698  1.00  0.00              
ATOM    143 3HE  MET A  19      -9.715 -19.622 -22.010  1.00  0.00              
ATOM    144  N   VAL A  20      -9.867 -23.263 -24.905  1.00  0.00              
ATOM    145  CA  VAL A  20     -10.868 -24.050 -25.625  1.00  0.00              
ATOM    146  C   VAL A  20     -12.234 -23.903 -24.958  1.00  0.00              
ATOM    147  O   VAL A  20     -12.339 -23.974 -23.727  1.00  0.00              
ATOM    148  CB  VAL A  20     -10.448 -25.551 -25.663  1.00  0.00              
ATOM    149  CG1 VAL A  20     -11.509 -26.390 -26.351  1.00  0.00              
ATOM    150  CG2 VAL A  20      -9.112 -25.689 -26.384  1.00  0.00              
ATOM    151  H   VAL A  20      -9.743 -23.413 -23.914  1.00  0.00              
ATOM    152  HA  VAL A  20     -11.000 -23.686 -26.645  1.00  0.00              
ATOM    153  HB  VAL A  20     -10.303 -25.904 -24.642  1.00  0.00              
ATOM    154 1HG1 VAL A  20     -11.195 -27.435 -26.365  1.00  0.00              
ATOM    155 2HG1 VAL A  20     -12.451 -26.303 -25.808  1.00  0.00              
ATOM    156 3HG1 VAL A  20     -11.645 -26.039 -27.373  1.00  0.00              
ATOM    157 1HG2 VAL A  20      -8.818 -26.738 -26.410  1.00  0.00              
ATOM    158 2HG2 VAL A  20      -9.210 -25.314 -27.403  1.00  0.00              
ATOM    159 3HG2 VAL A  20      -8.352 -25.114 -25.856  1.00  0.00              
ATOM    160  N   GLY A  21     -13.270 -23.684 -25.772  1.00  0.00              
ATOM    161  CA  GLY A  21     -14.618 -23.538 -25.248  1.00  0.00              
ATOM    162  C   GLY A  21     -15.559 -22.763 -26.156  1.00  0.00              
ATOM    163  O   GLY A  21     -15.111 -22.073 -27.070  1.00  0.00              
ATOM    164  H   GLY A  21     -13.120 -23.618 -26.769  1.00  0.00              
ATOM    165 1HA  GLY A  21     -15.050 -24.527 -25.096  1.00  0.00              
ATOM    166 2HA  GLY A  21     -14.575 -23.012 -24.295  1.00  0.00              
ATOM    167  N   SER A  22     -16.863 -22.879 -25.890  1.00  0.00              
ATOM    168  CA  SER A  22     -17.904 -22.251 -26.701  1.00  0.00              
ATOM    169  C   SER A  22     -17.841 -20.732 -26.609  1.00  0.00              
ATOM    170  O   SER A  22     -17.341 -20.180 -25.630  1.00  0.00              
ATOM    171  CB  SER A  22     -19.271 -22.746 -26.272  1.00  0.00              
ATOM    172  OG  SER A  22     -19.415 -24.127 -26.464  1.00  0.00              
ATOM    173  H   SER A  22     -17.130 -23.430 -25.087  1.00  0.00              
ATOM    174  HA  SER A  22     -17.882 -22.558 -27.748  1.00  0.00              
ATOM    175 1HB  SER A  22     -19.407 -22.520 -25.214  1.00  0.00              
ATOM    176 2HB  SER A  22     -20.030 -22.226 -26.854  1.00  0.00              
ATOM    177  HG  SER A  22     -20.132 -24.453 -25.915  1.00  0.00              
ATOM    178  N   GLY A  23     -18.373 -20.068 -27.631  1.00  0.00              
ATOM    179  CA  GLY A  23     -18.396 -18.617 -27.634  1.00  0.00              
ATOM    180  C   GLY A  23     -19.190 -18.069 -26.462  1.00  0.00              
ATOM    181  O   GLY A  23     -20.284 -18.555 -26.159  1.00  0.00              
ATOM    182  H   GLY A  23     -18.767 -20.568 -28.416  1.00  0.00              
ATOM    183 1HA  GLY A  23     -17.373 -18.244 -27.571  1.00  0.00              
ATOM    184 2HA  GLY A  23     -18.852 -18.270 -28.561  1.00  0.00              
ATOM    185  N   GLY A  24     -18.629 -17.070 -25.786  1.00  0.00              
ATOM    186  CA  GLY A  24     -19.271 -16.528 -24.601  1.00  0.00              
ATOM    187  C   GLY A  24     -18.955 -17.119 -23.233  1.00  0.00              
ATOM    188  O   GLY A  24     -19.408 -16.577 -22.228  1.00  0.00              
ATOM    189  H   GLY A  24     -17.750 -16.678 -26.091  1.00  0.00              
ATOM    190 1HA  GLY A  24     -19.016 -15.472 -24.509  1.00  0.00              
ATOM    191 2HA  GLY A  24     -20.351 -16.632 -24.702  1.00  0.00              
ATOM    192  N   VAL A  25     -18.191 -18.201 -23.154  1.00  0.00              
ATOM    193  CA  VAL A  25     -17.848 -18.728 -21.834  1.00  0.00              
ATOM    194  C   VAL A  25     -16.865 -17.883 -21.015  1.00  0.00              
ATOM    195  O   VAL A  25     -16.758 -18.075 -19.804  1.00  0.00              
ATOM    196  CB  VAL A  25     -17.309 -20.185 -21.907  1.00  0.00              
ATOM    197  CG1 VAL A  25     -18.357 -21.089 -22.554  1.00  0.00              
ATOM    198  CG2 VAL A  25     -15.987 -20.230 -22.659  1.00  0.00              
ATOM    199  H   VAL A  25     -17.840 -18.669 -23.977  1.00  0.00              
ATOM    200  HA  VAL A  25     -18.720 -18.756 -21.179  1.00  0.00              
ATOM    201  HB  VAL A  25     -17.109 -20.539 -20.896  1.00  0.00              
ATOM    202 1HG1 VAL A  25     -17.976 -22.109 -22.603  1.00  0.00              
ATOM    203 2HG1 VAL A  25     -19.270 -21.071 -21.958  1.00  0.00              
ATOM    204 3HG1 VAL A  25     -18.573 -20.733 -23.561  1.00  0.00              
ATOM    205 1HG2 VAL A  25     -15.626 -21.257 -22.699  1.00  0.00              
ATOM    206 2HG2 VAL A  25     -16.133 -19.856 -23.673  1.00  0.00              
ATOM    207 3HG2 VAL A  25     -15.254 -19.608 -22.145  1.00  0.00              
ATOM    208  N   GLY A  26     -16.147 -16.965 -21.660  1.00  0.00              
ATOM    209  CA  GLY A  26     -15.211 -16.114 -20.935  1.00  0.00              
ATOM    210  C   GLY A  26     -13.733 -16.401 -21.179  1.00  0.00              
ATOM    211  O   GLY A  26     -12.881 -16.060 -20.357  1.00  0.00              
ATOM    212  H   GLY A  26     -16.245 -16.849 -22.658  1.00  0.00              
ATOM    213 1HA  GLY A  26     -15.380 -15.075 -21.219  1.00  0.00              
ATOM    214 2HA  GLY A  26     -15.381 -16.229 -19.865  1.00  0.00              
ATOM    215  N   LYS A  27     -13.413 -17.021 -22.311  1.00  0.00              
ATOM    216  CA  LYS A  27     -12.016 -17.254 -22.670  1.00  0.00              
ATOM    217  C   LYS A  27     -11.252 -15.923 -22.769  1.00  0.00              
ATOM    218  O   LYS A  27     -10.197 -15.748 -22.148  1.00  0.00              
ATOM    219  CB  LYS A  27     -11.935 -18.007 -24.004  1.00  0.00              
ATOM    220  CG  LYS A  27     -12.628 -19.363 -23.972  1.00  0.00              
ATOM    221  CD  LYS A  27     -12.326 -20.202 -25.231  1.00  0.00              
ATOM    222  CE  LYS A  27     -12.802 -19.522 -26.514  1.00  0.00              
ATOM    223  NZ  LYS A  27     -14.290 -19.377 -26.581  1.00  0.00              
ATOM    224  H   LYS A  27     -14.141 -17.337 -22.936  1.00  0.00              
ATOM    225  HA  LYS A  27     -11.528 -17.841 -21.891  1.00  0.00              
ATOM    226 1HB  LYS A  27     -12.396 -17.370 -24.759  1.00  0.00              
ATOM    227 2HB  LYS A  27     -10.877 -18.135 -24.236  1.00  0.00              
ATOM    228 1HG  LYS A  27     -12.285 -19.906 -23.091  1.00  0.00              
ATOM    229 2HG  LYS A  27     -13.704 -19.201 -23.903  1.00  0.00              
ATOM    230 1HD  LYS A  27     -11.248 -20.358 -25.293  1.00  0.00              
ATOM    231 2HD  LYS A  27     -12.827 -21.164 -25.135  1.00  0.00              
ATOM    232 1HE  LYS A  27     -12.349 -18.533 -26.566  1.00  0.00              
ATOM    233 2HE  LYS A  27     -12.467 -20.119 -27.362  1.00  0.00              
ATOM    234 1HZ  LYS A  27     -14.545 -18.924 -27.448  1.00  0.00              
ATOM    235 2HZ  LYS A  27     -14.720 -20.291 -26.540  1.00  0.00              
ATOM    236 3HZ  LYS A  27     -14.610 -18.820 -25.802  1.00  0.00              
ATOM    237  N   SER A  28     -11.797 -14.984 -23.536  1.00  0.00              
ATOM    238  CA  SER A  28     -11.150 -13.687 -23.699  1.00  0.00              
ATOM    239  C   SER A  28     -11.096 -12.904 -22.399  1.00  0.00              
ATOM    240  O   SER A  28     -10.156 -12.132 -22.159  1.00  0.00              
ATOM    241  CB  SER A  28     -11.871 -12.880 -24.762  1.00  0.00              
ATOM    242  OG  SER A  28     -11.796 -13.485 -26.023  1.00  0.00              
ATOM    243  H   SER A  28     -12.668 -15.162 -24.015  1.00  0.00              
ATOM    244  HA  SER A  28     -10.145 -13.754 -24.119  1.00  0.00              
ATOM    245 1HB  SER A  28     -12.918 -12.784 -24.476  1.00  0.00              
ATOM    246 2HB  SER A  28     -11.418 -11.891 -24.816  1.00  0.00              
ATOM    247  HG  SER A  28     -10.918 -13.851 -26.151  1.00  0.00              
ATOM    248  N   ALA A  29     -12.108 -13.099 -21.560  1.00  0.00              
ATOM    249  CA  ALA A  29     -12.153 -12.430 -20.267  1.00  0.00              
ATOM    250  C   ALA A  29     -11.008 -12.908 -19.380  1.00  0.00              
ATOM    251  O   ALA A  29     -10.349 -12.107 -18.734  1.00  0.00              
ATOM    252  CB  ALA A  29     -13.497 -12.686 -19.585  1.00  0.00              
ATOM    253  H   ALA A  29     -12.861 -13.721 -21.818  1.00  0.00              
ATOM    254  HA  ALA A  29     -12.028 -11.358 -20.423  1.00  0.00              
ATOM    255 1HB  ALA A  29     -13.517 -12.179 -18.620  1.00  0.00              
ATOM    256 2HB  ALA A  29     -14.303 -12.304 -20.212  1.00  0.00              
ATOM    257 3HB  ALA A  29     -13.631 -13.756 -19.435  1.00  0.00              
ATOM    258  N   LEU A  30     -10.776 -14.217 -19.349  1.00  0.00              
ATOM    259  CA  LEU A  30      -9.701 -14.752 -18.526  1.00  0.00              
ATOM    260  C   LEU A  30      -8.355 -14.321 -19.115  1.00  0.00              
ATOM    261  O   LEU A  30      -7.432 -13.953 -18.381  1.00  0.00              
ATOM    262  CB  LEU A  30      -9.780 -16.283 -18.456  1.00  0.00              
ATOM    263  CG  LEU A  30     -10.951 -16.871 -17.667  1.00  0.00              
ATOM    264  CD1 LEU A  30     -11.021 -18.389 -17.858  1.00  0.00              
ATOM    265  CD2 LEU A  30     -10.793 -16.506 -16.177  1.00  0.00              
ATOM    266  H   LEU A  30     -11.341 -14.851 -19.894  1.00  0.00              
ATOM    267  HA  LEU A  30      -9.770 -14.338 -17.521  1.00  0.00              
ATOM    268 1HB  LEU A  30      -9.907 -16.502 -19.515  1.00  0.00              
ATOM    269 2HB  LEU A  30      -8.845 -16.719 -18.105  1.00  0.00              
ATOM    270  HG  LEU A  30     -11.861 -16.396 -18.035  1.00  0.00              
ATOM    271 1HD1 LEU A  30     -11.860 -18.790 -17.289  1.00  0.00              
ATOM    272 2HD1 LEU A  30     -11.160 -18.616 -18.915  1.00  0.00              
ATOM    273 3HD1 LEU A  30     -10.096 -18.843 -17.506  1.00  0.00              
ATOM    274 1HD2 LEU A  30     -11.627 -16.923 -15.610  1.00  0.00              
ATOM    275 2HD2 LEU A  30      -9.856 -16.915 -15.799  1.00  0.00              
ATOM    276 3HD2 LEU A  30     -10.787 -15.422 -16.066  1.00  0.00              
ATOM    277  N   THR A  31      -8.257 -14.351 -20.440  1.00  0.00              
ATOM    278  CA  THR A  31      -7.016 -14.032 -21.140  1.00  0.00              
ATOM    279  C   THR A  31      -6.611 -12.573 -20.954  1.00  0.00              
ATOM    280  O   THR A  31      -5.442 -12.266 -20.746  1.00  0.00              
ATOM    281  CB  THR A  31      -7.132 -14.327 -22.647  1.00  0.00              
ATOM    282  OG1 THR A  31      -7.367 -15.728 -22.845  1.00  0.00              
ATOM    283  CG2 THR A  31      -5.856 -13.924 -23.369  1.00  0.00              
ATOM    284  H   THR A  31      -9.074 -14.604 -20.977  1.00  0.00              
ATOM    285  HA  THR A  31      -6.198 -14.623 -20.728  1.00  0.00              
ATOM    286  HB  THR A  31      -7.973 -13.766 -23.054  1.00  0.00              
ATOM    287  HG1 THR A  31      -7.744 -15.868 -23.718  1.00  0.00              
ATOM    288 1HG2 THR A  31      -5.958 -14.140 -24.433  1.00  0.00              
ATOM    289 2HG2 THR A  31      -5.681 -12.857 -23.230  1.00  0.00              
ATOM    290 3HG2 THR A  31      -5.016 -14.486 -22.963  1.00  0.00              
ATOM    291  N   LEU A  32      -7.591 -11.679 -21.035  1.00  0.00              
ATOM    292  CA  LEU A  32      -7.328 -10.261 -20.907  1.00  0.00              
ATOM    293  C   LEU A  32      -7.172  -9.804 -19.464  1.00  0.00              
ATOM    294  O   LEU A  32      -6.472  -8.822 -19.199  1.00  0.00              
ATOM    295  CB  LEU A  32      -8.422  -9.451 -21.626  1.00  0.00              
ATOM    296  CG  LEU A  32      -8.477  -9.645 -23.149  1.00  0.00              
ATOM    297  CD1 LEU A  32      -9.675  -8.896 -23.721  1.00  0.00              
ATOM    298  CD2 LEU A  32      -7.182  -9.152 -23.783  1.00  0.00              
ATOM    299  H   LEU A  32      -8.539 -11.992 -21.189  1.00  0.00              
ATOM    300  HA  LEU A  32      -6.378 -10.021 -21.384  1.00  0.00              
ATOM    301 1HB  LEU A  32      -9.303  -9.891 -21.159  1.00  0.00              
ATOM    302 2HB  LEU A  32      -8.369  -8.392 -21.376  1.00  0.00              
ATOM    303  HG  LEU A  32      -8.549 -10.717 -23.337  1.00  0.00              
ATOM    304 1HD1 LEU A  32      -9.710  -9.036 -24.802  1.00  0.00              
ATOM    305 2HD1 LEU A  32     -10.592  -9.283 -23.276  1.00  0.00              
ATOM    306 3HD1 LEU A  32      -9.581  -7.834 -23.497  1.00  0.00              
ATOM    307 1HD2 LEU A  32      -7.230  -9.294 -24.863  1.00  0.00              
ATOM    308 2HD2 LEU A  32      -7.047  -8.093 -23.562  1.00  0.00              
ATOM    309 3HD2 LEU A  32      -6.341  -9.717 -23.380  1.00  0.00              
ATOM    310  N   GLN A  33      -7.819 -10.494 -18.534  1.00  0.00              
ATOM    311  CA  GLN A  33      -7.621 -10.184 -17.116  1.00  0.00              
ATOM    312  C   GLN A  33      -6.202 -10.628 -16.765  1.00  0.00              
ATOM    313  O   GLN A  33      -5.476  -9.946 -16.040  1.00  0.00              
ATOM    314  CB  GLN A  33      -8.648 -10.893 -16.230  1.00  0.00              
ATOM    315  CG  GLN A  33      -8.538 -10.552 -14.753  1.00  0.00              
ATOM    316  CD  GLN A  33      -8.791  -9.081 -14.479  1.00  0.00              
ATOM    317  OE1 GLN A  33      -9.749  -8.496 -14.990  1.00  0.00              
ATOM    318  NE2 GLN A  33      -7.929  -8.474 -13.672  1.00  0.00              
ATOM    319  H   GLN A  33      -8.453 -11.237 -18.791  1.00  0.00              
ATOM    320  HA  GLN A  33      -7.713  -9.109 -16.961  1.00  0.00              
ATOM    321 1HB  GLN A  33      -9.633 -10.611 -16.601  1.00  0.00              
ATOM    322 2HB  GLN A  33      -8.501 -11.963 -16.372  1.00  0.00              
ATOM    323 1HG  GLN A  33      -9.039 -11.128 -13.976  1.00  0.00              
ATOM    324 2HG  GLN A  33      -7.464 -10.732 -14.703  1.00  0.00              
ATOM    325 1HE2 GLN A  33      -8.044  -7.504 -13.454  1.00  0.00              
ATOM    326 2HE2 GLN A  33      -7.164  -8.987 -13.280  1.00  0.00              
ATOM    327  N   PHE A  34      -5.808 -11.785 -17.289  1.00  0.00              
ATOM    328  CA  PHE A  34      -4.466 -12.304 -17.047  1.00  0.00              
ATOM    329  C   PHE A  34      -3.369 -11.415 -17.658  1.00  0.00              
ATOM    330  O   PHE A  34      -2.462 -10.957 -16.964  1.00  0.00              
ATOM    331  CB  PHE A  34      -4.346 -13.730 -17.607  1.00  0.00              
ATOM    332  CG  PHE A  34      -2.971 -14.311 -17.479  1.00  0.00              
ATOM    333  CD1 PHE A  34      -2.095 -14.305 -18.548  1.00  0.00              
ATOM    334  CD2 PHE A  34      -2.542 -14.840 -16.267  1.00  0.00              
ATOM    335  CE1 PHE A  34      -0.797 -14.819 -18.419  1.00  0.00              
ATOM    336  CE2 PHE A  34      -1.250 -15.353 -16.126  1.00  0.00              
ATOM    337  CZ  PHE A  34      -0.377 -15.340 -17.209  1.00  0.00              
ATOM    338  H   PHE A  34      -6.444 -12.315 -17.866  1.00  0.00              
ATOM    339  HA  PHE A  34      -4.264 -12.322 -15.975  1.00  0.00              
ATOM    340 1HB  PHE A  34      -5.020 -14.400 -17.076  1.00  0.00              
ATOM    341 2HB  PHE A  34      -4.591 -13.737 -18.669  1.00  0.00              
ATOM    342  HD1 PHE A  34      -2.423 -13.893 -19.503  1.00  0.00              
ATOM    343  HD2 PHE A  34      -3.227 -14.849 -15.418  1.00  0.00              
ATOM    344  HE1 PHE A  34      -0.120 -14.807 -19.273  1.00  0.00              
ATOM    345  HE2 PHE A  34      -0.926 -15.764 -15.170  1.00  0.00              
ATOM    346  HZ  PHE A  34       0.632 -15.738 -17.107  1.00  0.00              
ATOM    347  N   MET A  35      -3.470 -11.163 -18.955  1.00  0.00              
ATOM    348  CA  MET A  35      -2.474 -10.371 -19.676  1.00  0.00              
ATOM    349  C   MET A  35      -2.447  -8.887 -19.347  1.00  0.00              
ATOM    350  O   MET A  35      -1.380  -8.294 -19.150  1.00  0.00              
ATOM    351  CB  MET A  35      -2.714 -10.470 -21.187  1.00  0.00              
ATOM    352  CG  MET A  35      -2.423 -11.826 -21.801  1.00  0.00              
ATOM    353  SD  MET A  35      -0.655 -11.997 -22.071  1.00  0.00              
ATOM    354  CE  MET A  35      -0.510 -13.727 -22.233  1.00  0.00              
ATOM    355  H   MET A  35      -4.264 -11.532 -19.459  1.00  0.00              
ATOM    356  HA  MET A  35      -1.471 -10.711 -19.418  1.00  0.00              
ATOM    357 1HB  MET A  35      -3.759 -10.219 -21.360  1.00  0.00              
ATOM    358 2HB  MET A  35      -2.077  -9.722 -21.660  1.00  0.00              
ATOM    359 1HG  MET A  35      -2.783 -12.593 -21.116  1.00  0.00              
ATOM    360 2HG  MET A  35      -2.965 -11.895 -22.743  1.00  0.00              
ATOM    361 1HE  MET A  35       0.533 -13.991 -22.406  1.00  0.00              
ATOM    362 2HE  MET A  35      -0.860 -14.209 -21.318  1.00  0.00              
ATOM    363 3HE  MET A  35      -1.115 -14.066 -23.075  1.00  0.00              
ATOM    364  N   LYS A  36      -3.627  -8.288 -19.303  1.00  0.00              
ATOM    365  CA  LYS A  36      -3.708  -6.856 -19.097  1.00  0.00              
ATOM    366  C   LYS A  36      -4.472  -6.348 -17.888  1.00  0.00              
ATOM    367  O   LYS A  36      -4.637  -5.141 -17.733  1.00  0.00              
ATOM    368  CB  LYS A  36      -4.312  -6.222 -20.351  1.00  0.00              
ATOM    369  CG  LYS A  36      -3.441  -6.337 -21.596  1.00  0.00              
ATOM    370  CD  LYS A  36      -4.076  -5.627 -22.782  1.00  0.00              
ATOM    371  CE  LYS A  36      -3.267  -5.842 -24.053  1.00  0.00              
ATOM    372  NZ  LYS A  36      -3.891  -5.176 -25.229  1.00  0.00              
ATOM    373  H   LYS A  36      -4.480  -8.818 -19.413  1.00  0.00              
ATOM    374  HA  LYS A  36      -2.710  -6.451 -18.925  1.00  0.00              
ATOM    375 1HB  LYS A  36      -5.268  -6.715 -20.530  1.00  0.00              
ATOM    376 2HB  LYS A  36      -4.483  -5.169 -20.126  1.00  0.00              
ATOM    377 1HG  LYS A  36      -2.470  -5.891 -21.381  1.00  0.00              
ATOM    378 2HG  LYS A  36      -3.312  -7.393 -21.831  1.00  0.00              
ATOM    379 1HD  LYS A  36      -5.084  -6.018 -22.922  1.00  0.00              
ATOM    380 2HD  LYS A  36      -4.128  -4.561 -22.562  1.00  0.00              
ATOM    381 1HE  LYS A  36      -2.268  -5.438 -23.895  1.00  0.00              
ATOM    382 2HE  LYS A  36      -3.200  -6.914 -24.238  1.00  0.00              
ATOM    383 1HZ  LYS A  36      -3.325  -5.342 -26.049  1.00  0.00              
ATOM    384 2HZ  LYS A  36      -4.817  -5.551 -25.377  1.00  0.00              
ATOM    385 3HZ  LYS A  36      -3.953  -4.182 -25.059  1.00  0.00              
ATOM    386  N   ASP A  37      -4.935  -7.251 -17.034  1.00  0.00              
ATOM    387  CA  ASP A  37      -5.810  -6.840 -15.946  1.00  0.00              
ATOM    388  C   ASP A  37      -7.074  -6.154 -16.434  1.00  0.00              
ATOM    389  O   ASP A  37      -7.555  -5.235 -15.783  1.00  0.00              
ATOM    390  CB  ASP A  37      -5.058  -5.912 -14.989  1.00  0.00              
ATOM    391  CG  ASP A  37      -3.872  -6.560 -14.287  1.00  0.00              
ATOM    392  OD1 ASP A  37      -4.042  -7.618 -13.729  1.00  0.00              
ATOM    393  OD2 ASP A  37      -2.776  -6.077 -14.447  1.00  0.00              
ATOM    394  H   ASP A  37      -4.689  -8.227 -17.126  1.00  0.00              
ATOM    395  HA  ASP A  37      -6.149  -7.717 -15.393  1.00  0.00              
ATOM    396 1HB  ASP A  37      -4.740  -4.977 -15.450  1.00  0.00              
ATOM    397 2HB  ASP A  37      -5.844  -5.710 -14.261  1.00  0.00              
ATOM    398  N   GLU A  38      -7.615  -6.591 -17.565  1.00  0.00              
ATOM    399  CA  GLU A  38      -8.841  -5.989 -18.069  1.00  0.00              
ATOM    400  C   GLU A  38     -10.000  -6.992 -18.168  1.00  0.00              
ATOM    401  O   GLU A  38      -9.788  -8.190 -18.384  1.00  0.00              
ATOM    402  CB  GLU A  38      -8.582  -5.354 -19.437  1.00  0.00              
ATOM    403  CG  GLU A  38      -7.610  -4.184 -19.414  1.00  0.00              
ATOM    404  CD  GLU A  38      -7.449  -3.580 -20.781  1.00  0.00              
ATOM    405  OE1 GLU A  38      -8.039  -4.085 -21.706  1.00  0.00              
ATOM    406  OE2 GLU A  38      -6.828  -2.548 -20.883  1.00  0.00              
ATOM    407  H   GLU A  38      -7.184  -7.341 -18.087  1.00  0.00              
ATOM    408  HA  GLU A  38      -9.185  -5.217 -17.379  1.00  0.00              
ATOM    409 1HB  GLU A  38      -8.189  -6.140 -20.083  1.00  0.00              
ATOM    410 2HB  GLU A  38      -9.546  -5.018 -19.820  1.00  0.00              
ATOM    411 1HG  GLU A  38      -7.886  -3.405 -18.704  1.00  0.00              
ATOM    412 2HG  GLU A  38      -6.669  -4.638 -19.105  1.00  0.00              
ATOM    413  N   PHE A  39     -11.221  -6.487 -17.998  1.00  0.00              
ATOM    414  CA  PHE A  39     -12.428  -7.305 -18.046  1.00  0.00              
ATOM    415  C   PHE A  39     -13.587  -6.473 -18.566  1.00  0.00              
ATOM    416  O   PHE A  39     -13.810  -5.356 -18.101  1.00  0.00              
ATOM    417  CB  PHE A  39     -12.798  -7.861 -16.657  1.00  0.00              
ATOM    418  CG  PHE A  39     -14.127  -8.594 -16.630  1.00  0.00              
ATOM    419  CD1 PHE A  39     -15.292  -7.945 -16.227  1.00  0.00              
ATOM    420  CD2 PHE A  39     -14.224  -9.909 -17.065  1.00  0.00              
ATOM    421  CE1 PHE A  39     -16.536  -8.596 -16.261  1.00  0.00              
ATOM    422  CE2 PHE A  39     -15.461 -10.574 -17.105  1.00  0.00              
ATOM    423  CZ  PHE A  39     -16.619  -9.912 -16.701  1.00  0.00              
ATOM    424  H   PHE A  39     -11.305  -5.494 -17.830  1.00  0.00              
ATOM    425  HA  PHE A  39     -12.284  -8.137 -18.737  1.00  0.00              
ATOM    426 1HB  PHE A  39     -12.042  -8.571 -16.324  1.00  0.00              
ATOM    427 2HB  PHE A  39     -12.873  -7.048 -15.936  1.00  0.00              
ATOM    428  HD1 PHE A  39     -15.235  -6.914 -15.881  1.00  0.00              
ATOM    429  HD2 PHE A  39     -13.317 -10.426 -17.380  1.00  0.00              
ATOM    430  HE1 PHE A  39     -17.435  -8.070 -15.942  1.00  0.00              
ATOM    431  HE2 PHE A  39     -15.516 -11.606 -17.451  1.00  0.00              
ATOM    432  HZ  PHE A  39     -17.583 -10.419 -16.728  1.00  0.00              
ATOM    433  N   VAL A  40     -14.314  -7.018 -19.534  1.00  0.00              
ATOM    434  CA  VAL A  40     -15.568  -6.422 -19.982  1.00  0.00              
ATOM    435  C   VAL A  40     -16.676  -7.459 -19.887  1.00  0.00              
ATOM    436  O   VAL A  40     -16.425  -8.664 -19.914  1.00  0.00              
ATOM    437  CB  VAL A  40     -15.472  -5.923 -21.431  1.00  0.00              
ATOM    438  CG1 VAL A  40     -14.416  -4.839 -21.538  1.00  0.00              
ATOM    439  CG2 VAL A  40     -15.126  -7.085 -22.345  1.00  0.00              
ATOM    440  H   VAL A  40     -13.991  -7.869 -19.970  1.00  0.00              
ATOM    441  HA  VAL A  40     -15.868  -5.596 -19.336  1.00  0.00              
ATOM    442  HB  VAL A  40     -16.447  -5.545 -21.740  1.00  0.00              
ATOM    443 1HG1 VAL A  40     -14.355  -4.491 -22.569  1.00  0.00              
ATOM    444 2HG1 VAL A  40     -14.684  -4.005 -20.890  1.00  0.00              
ATOM    445 3HG1 VAL A  40     -13.449  -5.240 -21.233  1.00  0.00              
ATOM    446 1HG2 VAL A  40     -15.059  -6.731 -23.373  1.00  0.00              
ATOM    447 2HG2 VAL A  40     -14.169  -7.511 -22.044  1.00  0.00              
ATOM    448 3HG2 VAL A  40     -15.902  -7.847 -22.274  1.00  0.00              
ATOM    449  N   GLU A  41     -17.909  -6.986 -19.782  1.00  0.00              
ATOM    450  CA  GLU A  41     -19.045  -7.882 -19.675  1.00  0.00              
ATOM    451  C   GLU A  41     -19.511  -8.456 -21.016  1.00  0.00              
ATOM    452  O   GLU A  41     -19.832  -9.637 -21.103  1.00  0.00              
ATOM    453  CB  GLU A  41     -20.207  -7.154 -18.995  1.00  0.00              
ATOM    454  CG  GLU A  41     -19.968  -6.817 -17.530  1.00  0.00              
ATOM    455  CD  GLU A  41     -21.130  -6.063 -16.946  1.00  0.00              
ATOM    456  OE1 GLU A  41     -22.050  -5.773 -17.672  1.00  0.00              
ATOM    457  OE2 GLU A  41     -21.150  -5.874 -15.753  1.00  0.00              
ATOM    458  H   GLU A  41     -18.067  -5.989 -19.776  1.00  0.00              
ATOM    459  HA  GLU A  41     -18.773  -8.755 -19.080  1.00  0.00              
ATOM    460 1HB  GLU A  41     -20.378  -6.234 -19.556  1.00  0.00              
ATOM    461 2HB  GLU A  41     -21.082  -7.799 -19.081  1.00  0.00              
ATOM    462 1HG  GLU A  41     -19.756  -7.690 -16.914  1.00  0.00              
ATOM    463 2HG  GLU A  41     -19.092  -6.170 -17.556  1.00  0.00              
ATOM    464  N   ASP A  42     -19.523  -7.644 -22.069  1.00  0.00              
ATOM    465  CA  ASP A  42     -19.876  -8.161 -23.395  1.00  0.00              
ATOM    466  C   ASP A  42     -18.807  -9.003 -24.095  1.00  0.00              
ATOM    467  O   ASP A  42     -17.612  -8.746 -23.967  1.00  0.00              
ATOM    468  CB  ASP A  42     -20.257  -6.991 -24.305  1.00  0.00              
ATOM    469  CG  ASP A  42     -21.604  -6.357 -23.984  1.00  0.00              
ATOM    470  OD1 ASP A  42     -22.340  -6.930 -23.217  1.00  0.00              
ATOM    471  OD2 ASP A  42     -21.820  -5.237 -24.380  1.00  0.00              
ATOM    472  H   ASP A  42     -19.290  -6.666 -21.968  1.00  0.00              
ATOM    473  HA  ASP A  42     -20.723  -8.843 -23.312  1.00  0.00              
ATOM    474 1HB  ASP A  42     -19.494  -6.214 -24.357  1.00  0.00              
ATOM    475 2HB  ASP A  42     -20.318  -7.506 -25.264  1.00  0.00              
ATOM    476  N   TYR A  43     -19.267 -10.006 -24.840  1.00  0.00              
ATOM    477  CA  TYR A  43     -18.407 -10.904 -25.614  1.00  0.00              
ATOM    478  C   TYR A  43     -17.757 -10.156 -26.779  1.00  0.00              
ATOM    479  O   TYR A  43     -18.424  -9.436 -27.517  1.00  0.00              
ATOM    480  CB  TYR A  43     -19.206 -12.101 -26.133  1.00  0.00              
ATOM    481  CG  TYR A  43     -18.439 -12.978 -27.098  1.00  0.00              
ATOM    482  CD1 TYR A  43     -17.422 -13.808 -26.652  1.00  0.00              
ATOM    483  CD2 TYR A  43     -18.737 -12.973 -28.453  1.00  0.00              
ATOM    484  CE1 TYR A  43     -16.718 -14.611 -27.529  1.00  0.00              
ATOM    485  CE2 TYR A  43     -18.040 -13.772 -29.339  1.00  0.00              
ATOM    486  CZ  TYR A  43     -17.031 -14.590 -28.873  1.00  0.00              
ATOM    487  OH  TYR A  43     -16.334 -15.388 -29.752  1.00  0.00              
ATOM    488  H   TYR A  43     -20.267 -10.141 -24.864  1.00  0.00              
ATOM    489  HA  TYR A  43     -17.598 -11.276 -24.984  1.00  0.00              
ATOM    490 1HB  TYR A  43     -19.505 -12.691 -25.266  1.00  0.00              
ATOM    491 2HB  TYR A  43     -20.093 -11.706 -26.628  1.00  0.00              
ATOM    492  HD1 TYR A  43     -17.180 -13.819 -25.589  1.00  0.00              
ATOM    493  HD2 TYR A  43     -19.535 -12.325 -28.815  1.00  0.00              
ATOM    494  HE1 TYR A  43     -15.920 -15.258 -27.165  1.00  0.00              
ATOM    495  HE2 TYR A  43     -18.288 -13.754 -30.401  1.00  0.00              
ATOM    496  HH  TYR A  43     -15.656 -15.915 -29.323  1.00  0.00              
ATOM    497  N   GLU A  44     -16.454 -10.352 -26.949  1.00  0.00              
ATOM    498  CA  GLU A  44     -15.726  -9.811 -28.091  1.00  0.00              
ATOM    499  C   GLU A  44     -15.499 -10.877 -29.173  1.00  0.00              
ATOM    500  O   GLU A  44     -14.732 -11.814 -28.970  1.00  0.00              
ATOM    501  CB  GLU A  44     -14.387  -9.228 -27.636  1.00  0.00              
ATOM    502  CG  GLU A  44     -13.555  -8.615 -28.754  1.00  0.00              
ATOM    503  CD  GLU A  44     -12.295  -7.992 -28.219  1.00  0.00              
ATOM    504  OE1 GLU A  44     -12.082  -8.054 -27.032  1.00  0.00              
ATOM    505  OE2 GLU A  44     -11.492  -7.554 -29.008  1.00  0.00              
ATOM    506  H   GLU A  44     -15.954 -10.895 -26.259  1.00  0.00              
ATOM    507  HA  GLU A  44     -16.311  -9.020 -28.562  1.00  0.00              
ATOM    508 1HB  GLU A  44     -14.609  -8.465 -26.889  1.00  0.00              
ATOM    509 2HB  GLU A  44     -13.827 -10.039 -27.170  1.00  0.00              
ATOM    510 1HG  GLU A  44     -13.303  -9.321 -29.544  1.00  0.00              
ATOM    511 2HG  GLU A  44     -14.202  -7.836 -29.157  1.00  0.00              
ATOM    512  N   PRO A  45     -16.160 -10.737 -30.339  1.00  0.00              
ATOM    513  CA  PRO A  45     -15.998 -11.682 -31.449  1.00  0.00              
ATOM    514  C   PRO A  45     -14.534 -11.973 -31.757  1.00  0.00              
ATOM    515  O   PRO A  45     -13.788 -11.115 -32.226  1.00  0.00              
ATOM    516  CB  PRO A  45     -16.727 -10.992 -32.595  1.00  0.00              
ATOM    517  CG  PRO A  45     -17.848 -10.308 -31.879  1.00  0.00              
ATOM    518  CD  PRO A  45     -17.146  -9.716 -30.674  1.00  0.00              
ATOM    519  HA  PRO A  45     -16.430 -12.670 -31.233  1.00  0.00              
ATOM    520 1HB  PRO A  45     -16.070 -10.284 -33.121  1.00  0.00              
ATOM    521 2HB  PRO A  45     -17.083 -11.717 -33.341  1.00  0.00              
ATOM    522 1HG  PRO A  45     -18.317  -9.543 -32.515  1.00  0.00              
ATOM    523 2HG  PRO A  45     -18.636 -11.023 -31.600  1.00  0.00              
ATOM    524 1HD  PRO A  45     -16.664  -8.754 -30.904  1.00  0.00              
ATOM    525 2HD  PRO A  45     -17.836  -9.536 -29.837  1.00  0.00              
ATOM    526  N   THR A  46     -14.137 -13.204 -31.470  1.00  0.00              
ATOM    527  CA  THR A  46     -12.757 -13.641 -31.644  1.00  0.00              
ATOM    528  C   THR A  46     -12.629 -14.773 -32.660  1.00  0.00              
ATOM    529  O   THR A  46     -13.287 -15.793 -32.522  1.00  0.00              
ATOM    530  CB  THR A  46     -12.191 -14.191 -30.298  1.00  0.00              
ATOM    531  OG1 THR A  46     -12.212 -13.158 -29.308  1.00  0.00              
ATOM    532  CG2 THR A  46     -10.765 -14.724 -30.480  1.00  0.00              
ATOM    533  H   THR A  46     -14.821 -13.858 -31.118  1.00  0.00              
ATOM    534  HA  THR A  46     -12.158 -12.821 -32.040  1.00  0.00              
ATOM    535  HB  THR A  46     -12.834 -14.998 -29.946  1.00  0.00              
ATOM    536  HG1 THR A  46     -13.023 -12.651 -29.391  1.00  0.00              
ATOM    537 1HG2 THR A  46     -10.394 -15.101 -29.528  1.00  0.00              
ATOM    538 2HG2 THR A  46     -10.770 -15.530 -31.215  1.00  0.00              
ATOM    539 3HG2 THR A  46     -10.119 -13.920 -30.829  1.00  0.00              
ATOM    540  N   THR A  47     -11.783 -14.588 -33.675  1.00  0.00              
ATOM    541  CA  THR A  47     -11.573 -15.640 -34.660  1.00  0.00              
ATOM    542  C   THR A  47     -10.371 -16.394 -34.089  1.00  0.00              
ATOM    543  O   THR A  47     -10.481 -17.570 -33.744  1.00  0.00              
ATOM    544  CB  THR A  47     -11.284 -15.115 -36.079  1.00  0.00              
ATOM    545  OG1 THR A  47     -10.112 -14.289 -36.056  1.00  0.00              
ATOM    546  CG2 THR A  47     -12.461 -14.304 -36.597  1.00  0.00              
ATOM    547  H   THR A  47     -11.281 -13.718 -33.770  1.00  0.00              
ATOM    548  HA  THR A  47     -12.459 -16.272 -34.719  1.00  0.00              
ATOM    549  HB  THR A  47     -11.107 -15.962 -36.741  1.00  0.00              
ATOM    550  HG1 THR A  47      -9.753 -14.220 -36.944  1.00  0.00              
ATOM    551 1HG2 THR A  47     -12.238 -13.942 -37.601  1.00  0.00              
ATOM    552 2HG2 THR A  47     -13.351 -14.933 -36.627  1.00  0.00              
ATOM    553 3HG2 THR A  47     -12.637 -13.456 -35.936  1.00  0.00              
ATOM    554  N   ALA A  48      -9.235 -15.700 -33.962  1.00  0.00              
ATOM    555  CA  ALA A  48      -8.026 -16.262 -33.336  1.00  0.00              
ATOM    556  C   ALA A  48      -7.035 -15.148 -32.999  1.00  0.00              
ATOM    557  O   ALA A  48      -6.558 -14.436 -33.886  1.00  0.00              
ATOM    558  CB  ALA A  48      -7.367 -17.298 -34.270  1.00  0.00              
ATOM    559  H   ALA A  48      -9.213 -14.753 -34.312  1.00  0.00              
ATOM    560  HA  ALA A  48      -8.310 -16.752 -32.404  1.00  0.00              
ATOM    561 1HB  ALA A  48      -6.475 -17.702 -33.791  1.00  0.00              
ATOM    562 2HB  ALA A  48      -8.070 -18.107 -34.470  1.00  0.00              
ATOM    563 3HB  ALA A  48      -7.089 -16.817 -35.207  1.00  0.00              
ATOM    564  N   ASP A  49      -6.735 -15.005 -31.711  1.00  0.00              
ATOM    565  CA  ASP A  49      -5.763 -14.014 -31.238  1.00  0.00              
ATOM    566  C   ASP A  49      -4.643 -14.694 -30.455  1.00  0.00              
ATOM    567  O   ASP A  49      -4.899 -15.613 -29.687  1.00  0.00              
ATOM    568  CB  ASP A  49      -6.446 -12.954 -30.370  1.00  0.00              
ATOM    569  CG  ASP A  49      -7.467 -12.099 -31.108  1.00  0.00              
ATOM    570  OD1 ASP A  49      -7.118 -11.526 -32.112  1.00  0.00              
ATOM    571  OD2 ASP A  49      -8.621 -12.151 -30.754  1.00  0.00              
ATOM    572  H   ASP A  49      -7.194 -15.604 -31.040  1.00  0.00              
ATOM    573  HA  ASP A  49      -5.299 -13.516 -32.090  1.00  0.00              
ATOM    574 1HB  ASP A  49      -6.899 -13.360 -29.465  1.00  0.00              
ATOM    575 2HB  ASP A  49      -5.585 -12.341 -30.103  1.00  0.00              
ATOM    576  N   SER A  50      -3.416 -14.214 -30.656  1.00  0.00              
ATOM    577  CA  SER A  50      -2.231 -14.734 -29.971  1.00  0.00              
ATOM    578  C   SER A  50      -1.700 -13.680 -29.001  1.00  0.00              
ATOM    579  O   SER A  50      -1.406 -12.547 -29.402  1.00  0.00              
ATOM    580  CB  SER A  50      -1.164 -15.129 -30.973  1.00  0.00              
ATOM    581  OG  SER A  50      -1.453 -16.351 -31.595  1.00  0.00              
ATOM    582  H   SER A  50      -3.310 -13.456 -31.315  1.00  0.00              
ATOM    583  HA  SER A  50      -2.406 -15.683 -29.463  1.00  0.00              
ATOM    584 1HB  SER A  50      -1.095 -14.352 -31.733  1.00  0.00              
ATOM    585 2HB  SER A  50      -0.210 -15.213 -30.454  1.00  0.00              
ATOM    586  HG  SER A  50      -1.208 -17.073 -31.011  1.00  0.00              
ATOM    587  N   TYR A  51      -1.586 -14.056 -27.731  1.00  0.00              
ATOM    588  CA  TYR A  51      -1.014 -13.187 -26.705  1.00  0.00              
ATOM    589  C   TYR A  51       0.267 -13.818 -26.167  1.00  0.00              
ATOM    590  O   TYR A  51       0.400 -15.048 -26.166  1.00  0.00              
ATOM    591  CB  TYR A  51      -1.999 -13.024 -25.544  1.00  0.00              
ATOM    592  CG  TYR A  51      -3.338 -12.437 -25.938  1.00  0.00              
ATOM    593  CD1 TYR A  51      -3.618 -11.082 -25.735  1.00  0.00              
ATOM    594  CD2 TYR A  51      -4.328 -13.237 -26.514  1.00  0.00              
ATOM    595  CE1 TYR A  51      -4.861 -10.536 -26.096  1.00  0.00              
ATOM    596  CE2 TYR A  51      -5.562 -12.705 -26.876  1.00  0.00              
ATOM    597  CZ  TYR A  51      -5.822 -11.356 -26.667  1.00  0.00              
ATOM    598  OH  TYR A  51      -7.030 -10.832 -27.050  1.00  0.00              
ATOM    599  H   TYR A  51      -1.910 -14.977 -27.471  1.00  0.00              
ATOM    600  HA  TYR A  51      -0.752 -12.222 -27.141  1.00  0.00              
ATOM    601 1HB  TYR A  51      -2.153 -14.013 -25.111  1.00  0.00              
ATOM    602 2HB  TYR A  51      -1.525 -12.376 -24.808  1.00  0.00              
ATOM    603  HD1 TYR A  51      -2.853 -10.448 -25.287  1.00  0.00              
ATOM    604  HD2 TYR A  51      -4.120 -14.295 -26.678  1.00  0.00              
ATOM    605  HE1 TYR A  51      -5.067  -9.478 -25.932  1.00  0.00              
ATOM    606  HE2 TYR A  51      -6.323 -13.346 -27.321  1.00  0.00              
ATOM    607  HH  TYR A  51      -7.612 -11.484 -27.448  1.00  0.00              
ATOM    608  N   PHE A  52       1.212 -12.989 -25.725  1.00  0.00              
ATOM    609  CA  PHE A  52       2.448 -13.517 -25.153  1.00  0.00              
ATOM    610  C   PHE A  52       2.914 -12.596 -24.021  1.00  0.00              
ATOM    611  O   PHE A  52       2.814 -11.373 -24.125  1.00  0.00              
ATOM    612  CB  PHE A  52       3.533 -13.649 -26.224  1.00  0.00              
ATOM    613  CG  PHE A  52       3.098 -14.426 -27.434  1.00  0.00              
ATOM    614  CD1 PHE A  52       2.410 -13.803 -28.465  1.00  0.00              
ATOM    615  CD2 PHE A  52       3.376 -15.780 -27.544  1.00  0.00              
ATOM    616  CE1 PHE A  52       2.009 -14.517 -29.579  1.00  0.00              
ATOM    617  CE2 PHE A  52       2.978 -16.495 -28.657  1.00  0.00              
ATOM    618  CZ  PHE A  52       2.294 -15.863 -29.675  1.00  0.00              
ATOM    619  H   PHE A  52       1.083 -11.988 -25.781  1.00  0.00              
ATOM    620  HA  PHE A  52       2.266 -14.504 -24.725  1.00  0.00              
ATOM    621 1HB  PHE A  52       3.833 -12.664 -26.577  1.00  0.00              
ATOM    622 2HB  PHE A  52       4.400 -14.168 -25.816  1.00  0.00              
ATOM    623  HD1 PHE A  52       2.186 -12.739 -28.389  1.00  0.00              
ATOM    624  HD2 PHE A  52       3.916 -16.280 -26.739  1.00  0.00              
ATOM    625  HE1 PHE A  52       1.469 -14.015 -30.381  1.00  0.00              
ATOM    626  HE2 PHE A  52       3.203 -17.559 -28.731  1.00  0.00              
ATOM    627  HZ  PHE A  52       1.978 -16.426 -30.552  1.00  0.00              
ATOM    628  N   LYS A  53       3.402 -13.182 -22.932  1.00  0.00              
ATOM    629  CA  LYS A  53       3.801 -12.380 -21.777  1.00  0.00              
ATOM    630  C   LYS A  53       4.878 -13.070 -20.964  1.00  0.00              
ATOM    631  O   LYS A  53       4.815 -14.283 -20.727  1.00  0.00              
ATOM    632  CB  LYS A  53       2.593 -12.080 -20.888  1.00  0.00              
ATOM    633  CG  LYS A  53       2.879 -11.123 -19.739  1.00  0.00              
ATOM    634  CD  LYS A  53       1.603 -10.745 -19.001  1.00  0.00              
ATOM    635  CE  LYS A  53       1.865  -9.671 -17.956  1.00  0.00              
ATOM    636  NZ  LYS A  53       0.616  -9.255 -17.261  1.00  0.00              
ATOM    637  H   LYS A  53       3.501 -14.186 -22.892  1.00  0.00              
ATOM    638  HA  LYS A  53       4.228 -11.435 -22.114  1.00  0.00              
ATOM    639 1HB  LYS A  53       1.822 -11.654 -21.531  1.00  0.00              
ATOM    640 2HB  LYS A  53       2.245 -13.032 -20.488  1.00  0.00              
ATOM    641 1HG  LYS A  53       3.569 -11.608 -19.048  1.00  0.00              
ATOM    642 2HG  LYS A  53       3.345 -10.224 -20.144  1.00  0.00              
ATOM    643 1HD  LYS A  53       0.878 -10.377 -19.728  1.00  0.00              
ATOM    644 2HD  LYS A  53       1.207 -11.636 -18.514  1.00  0.00              
ATOM    645 1HE  LYS A  53       2.570 -10.067 -17.227  1.00  0.00              
ATOM    646 2HE  LYS A  53       2.306  -8.808 -18.455  1.00  0.00              
ATOM    647 1HZ  LYS A  53       0.832  -8.543 -16.578  1.00  0.00              
ATOM    648 2HZ  LYS A  53      -0.039  -8.886 -17.936  1.00  0.00              
ATOM    649 3HZ  LYS A  53       0.207 -10.054 -16.797  1.00  0.00              
ATOM    650  N   LYS A  54       5.870 -12.296 -20.536  1.00  0.00              
ATOM    651  CA  LYS A  54       6.921 -12.844 -19.694  1.00  0.00              
ATOM    652  C   LYS A  54       6.399 -12.830 -18.268  1.00  0.00              
ATOM    653  O   LYS A  54       5.955 -11.804 -17.779  1.00  0.00              
ATOM    654  CB  LYS A  54       8.218 -12.042 -19.816  1.00  0.00              
ATOM    655  CG  LYS A  54       9.395 -12.629 -19.048  1.00  0.00              
ATOM    656  CD  LYS A  54      10.687 -11.891 -19.366  1.00  0.00              
ATOM    657  CE  LYS A  54      10.712 -10.514 -18.720  1.00  0.00              
ATOM    658  NZ  LYS A  54      12.010  -9.820 -18.939  1.00  0.00              
ATOM    659  H   LYS A  54       5.902 -11.320 -20.791  1.00  0.00              
ATOM    660  HA  LYS A  54       7.132 -13.873 -19.989  1.00  0.00              
ATOM    661 1HB  LYS A  54       8.466 -11.995 -20.877  1.00  0.00              
ATOM    662 2HB  LYS A  54       8.009 -11.038 -19.448  1.00  0.00              
ATOM    663 1HG  LYS A  54       9.184 -12.551 -17.980  1.00  0.00              
ATOM    664 2HG  LYS A  54       9.499 -13.678 -19.321  1.00  0.00              
ATOM    665 1HD  LYS A  54      11.525 -12.482 -18.994  1.00  0.00              
ATOM    666 2HD  LYS A  54      10.769 -11.786 -20.447  1.00  0.00              
ATOM    667 1HE  LYS A  54       9.906  -9.920 -19.149  1.00  0.00              
ATOM    668 2HE  LYS A  54      10.542 -10.635 -17.650  1.00  0.00              
ATOM    669 1HZ  LYS A  54      11.985  -8.912 -18.496  1.00  0.00              
ATOM    670 2HZ  LYS A  54      12.758 -10.369 -18.540  1.00  0.00              
ATOM    671 3HZ  LYS A  54      12.167  -9.706 -19.930  1.00  0.00              
ATOM    672  N   VAL A  55       6.422 -13.980 -17.615  1.00  0.00              
ATOM    673  CA  VAL A  55       5.887 -14.079 -16.270  1.00  0.00              
ATOM    674  C   VAL A  55       6.862 -14.860 -15.419  1.00  0.00              
ATOM    675  O   VAL A  55       7.841 -15.412 -15.927  1.00  0.00              
ATOM    676  CB  VAL A  55       4.507 -14.763 -16.239  1.00  0.00              
ATOM    677  CG1 VAL A  55       3.484 -13.933 -17.000  1.00  0.00              
ATOM    678  CG2 VAL A  55       4.594 -16.165 -16.824  1.00  0.00              
ATOM    679  H   VAL A  55       6.814 -14.802 -18.051  1.00  0.00              
ATOM    680  HA  VAL A  55       5.790 -13.096 -15.808  1.00  0.00              
ATOM    681  HB  VAL A  55       4.189 -14.872 -15.202  1.00  0.00              
ATOM    682 1HG1 VAL A  55       2.514 -14.431 -16.967  1.00  0.00              
ATOM    683 2HG1 VAL A  55       3.400 -12.948 -16.540  1.00  0.00              
ATOM    684 3HG1 VAL A  55       3.801 -13.825 -18.037  1.00  0.00              
ATOM    685 1HG2 VAL A  55       3.611 -16.634 -16.793  1.00  0.00              
ATOM    686 2HG2 VAL A  55       4.937 -16.107 -17.857  1.00  0.00              
ATOM    687 3HG2 VAL A  55       5.297 -16.760 -16.240  1.00  0.00              
ATOM    688  N   VAL A  56       6.597 -14.898 -14.119  1.00  0.00              
ATOM    689  CA  VAL A  56       7.500 -15.571 -13.208  1.00  0.00              
ATOM    690  C   VAL A  56       6.754 -16.812 -12.756  1.00  0.00              
ATOM    691  O   VAL A  56       5.668 -16.716 -12.173  1.00  0.00              
ATOM    692  CB  VAL A  56       7.897 -14.705 -11.997  1.00  0.00              
ATOM    693  CG1 VAL A  56       8.813 -15.482 -11.064  1.00  0.00              
ATOM    694  CG2 VAL A  56       8.571 -13.422 -12.458  1.00  0.00              
ATOM    695  H   VAL A  56       5.765 -14.458 -13.752  1.00  0.00              
ATOM    696  HA  VAL A  56       8.417 -15.877 -13.712  1.00  0.00              
ATOM    697  HB  VAL A  56       6.994 -14.413 -11.460  1.00  0.00              
ATOM    698 1HG1 VAL A  56       9.083 -14.855 -10.214  1.00  0.00              
ATOM    699 2HG1 VAL A  56       8.298 -16.374 -10.707  1.00  0.00              
ATOM    700 3HG1 VAL A  56       9.716 -15.773 -11.600  1.00  0.00              
ATOM    701 1HG2 VAL A  56       8.844 -12.822 -11.590  1.00  0.00              
ATOM    702 2HG2 VAL A  56       9.468 -13.668 -13.027  1.00  0.00              
ATOM    703 3HG2 VAL A  56       7.885 -12.856 -13.088  1.00  0.00              
ATOM    704  N   LEU A  57       7.323 -17.976 -13.055  1.00  0.00              
ATOM    705  CA  LEU A  57       6.723 -19.246 -12.662  1.00  0.00              
ATOM    706  C   LEU A  57       7.577 -19.843 -11.548  1.00  0.00              
ATOM    707  O   LEU A  57       8.657 -20.372 -11.808  1.00  0.00              
ATOM    708  CB  LEU A  57       6.673 -20.221 -13.855  1.00  0.00              
ATOM    709  CG  LEU A  57       6.102 -21.605 -13.523  1.00  0.00              
ATOM    710  CD1 LEU A  57       4.642 -21.453 -13.085  1.00  0.00              
ATOM    711  CD2 LEU A  57       6.204 -22.529 -14.723  1.00  0.00              
ATOM    712  H   LEU A  57       8.193 -17.981 -13.568  1.00  0.00              
ATOM    713  HA  LEU A  57       5.720 -19.071 -12.274  1.00  0.00              
ATOM    714 1HB  LEU A  57       5.989 -19.675 -14.503  1.00  0.00              
ATOM    715 2HB  LEU A  57       7.644 -20.309 -14.344  1.00  0.00              
ATOM    716  HG  LEU A  57       6.720 -22.030 -12.732  1.00  0.00              
ATOM    717 1HD1 LEU A  57       4.229 -22.434 -12.846  1.00  0.00              
ATOM    718 2HD1 LEU A  57       4.591 -20.816 -12.202  1.00  0.00              
ATOM    719 3HD1 LEU A  57       4.065 -21.004 -13.892  1.00  0.00              
ATOM    720 1HD2 LEU A  57       5.794 -23.505 -14.465  1.00  0.00              
ATOM    721 2HD2 LEU A  57       5.643 -22.106 -15.557  1.00  0.00              
ATOM    722 3HD2 LEU A  57       7.250 -22.640 -15.009  1.00  0.00              
ATOM    723  N   ASP A  58       7.091 -19.743 -10.313  1.00  0.00              
ATOM    724  CA  ASP A  58       7.803 -20.254  -9.143  1.00  0.00              
ATOM    725  C   ASP A  58       9.240 -19.774  -9.064  1.00  0.00              
ATOM    726  O   ASP A  58      10.155 -20.541  -8.760  1.00  0.00              
ATOM    727  CB  ASP A  58       7.751 -21.785  -9.115  1.00  0.00              
ATOM    728  CG  ASP A  58       6.331 -22.303  -8.965  1.00  0.00              
ATOM    729  OD1 ASP A  58       5.591 -21.748  -8.124  1.00  0.00              
ATOM    730  OD2 ASP A  58       5.949 -23.261  -9.672  1.00  0.00              
ATOM    731  H   ASP A  58       6.195 -19.296 -10.187  1.00  0.00              
ATOM    732  HA  ASP A  58       7.326 -19.890  -8.232  1.00  0.00              
ATOM    733 1HB  ASP A  58       8.249 -22.252  -9.966  1.00  0.00              
ATOM    734 2HB  ASP A  58       8.323 -21.979  -8.206  1.00  0.00              
ATOM    735  N   GLY A  59       9.424 -18.494  -9.358  1.00  0.00              
ATOM    736  CA  GLY A  59      10.747 -17.913  -9.363  1.00  0.00              
ATOM    737  C   GLY A  59      11.505 -17.994 -10.671  1.00  0.00              
ATOM    738  O   GLY A  59      12.573 -17.407 -10.780  1.00  0.00              
ATOM    739  H   GLY A  59       8.630 -17.912  -9.582  1.00  0.00              
ATOM    740 1HA  GLY A  59      10.672 -16.854  -9.114  1.00  0.00              
ATOM    741 2HA  GLY A  59      11.361 -18.418  -8.618  1.00  0.00              
ATOM    742  N   GLU A  60      10.961 -18.694 -11.661  1.00  0.00              
ATOM    743  CA  GLU A  60      11.634 -18.839 -12.957  1.00  0.00              
ATOM    744  C   GLU A  60      11.190 -17.841 -14.018  1.00  0.00              
ATOM    745  O   GLU A  60      10.018 -17.516 -14.118  1.00  0.00              
ATOM    746  CB  GLU A  60      11.427 -20.259 -13.488  1.00  0.00              
ATOM    747  CG  GLU A  60      12.013 -21.352 -12.606  1.00  0.00              
ATOM    748  CD  GLU A  60      11.715 -22.718 -13.158  1.00  0.00              
ATOM    749  OE1 GLU A  60      10.985 -22.805 -14.117  1.00  0.00              
ATOM    750  OE2 GLU A  60      12.304 -23.666 -12.694  1.00  0.00              
ATOM    751  H   GLU A  60      10.064 -19.137 -11.520  1.00  0.00              
ATOM    752  HA  GLU A  60      12.703 -18.655 -12.841  1.00  0.00              
ATOM    753 1HB  GLU A  60      10.351 -20.409 -13.585  1.00  0.00              
ATOM    754 2HB  GLU A  60      11.890 -20.301 -14.474  1.00  0.00              
ATOM    755 1HG  GLU A  60      13.087 -21.252 -12.448  1.00  0.00              
ATOM    756 2HG  GLU A  60      11.494 -21.223 -11.658  1.00  0.00              
ATOM    757  N   GLU A  61      12.132 -17.362 -14.814  1.00  0.00              
ATOM    758  CA  GLU A  61      11.806 -16.412 -15.869  1.00  0.00              
ATOM    759  C   GLU A  61      11.289 -17.265 -17.023  1.00  0.00              
ATOM    760  O   GLU A  61      12.060 -17.969 -17.663  1.00  0.00              
ATOM    761  CB  GLU A  61      13.015 -15.572 -16.285  1.00  0.00              
ATOM    762  CG  GLU A  61      13.560 -14.667 -15.189  1.00  0.00              
ATOM    763  CD  GLU A  61      14.757 -13.891 -15.665  1.00  0.00              
ATOM    764  OE1 GLU A  61      15.163 -14.090 -16.785  1.00  0.00              
ATOM    765  OE2 GLU A  61      15.197 -13.021 -14.952  1.00  0.00              
ATOM    766  H   GLU A  61      13.092 -17.653 -14.694  1.00  0.00              
ATOM    767  HA  GLU A  61      11.029 -15.729 -15.524  1.00  0.00              
ATOM    768 1HB  GLU A  61      13.793 -16.268 -16.600  1.00  0.00              
ATOM    769 2HB  GLU A  61      12.705 -14.964 -17.136  1.00  0.00              
ATOM    770 1HG  GLU A  61      12.818 -13.977 -14.788  1.00  0.00              
ATOM    771 2HG  GLU A  61      13.865 -15.364 -14.410  1.00  0.00              
ATOM    772  N   VAL A  62       9.988 -17.228 -17.270  1.00  0.00              
ATOM    773  CA  VAL A  62       9.414 -18.003 -18.366  1.00  0.00              
ATOM    774  C   VAL A  62       8.435 -17.111 -19.128  1.00  0.00              
ATOM    775  O   VAL A  62       8.103 -16.004 -18.676  1.00  0.00              
ATOM    776  CB  VAL A  62       8.650 -19.244 -17.828  1.00  0.00              
ATOM    777  CG1 VAL A  62       9.610 -20.175 -17.091  1.00  0.00              
ATOM    778  CG2 VAL A  62       7.552 -18.807 -16.881  1.00  0.00              
ATOM    779  H   VAL A  62       9.380 -16.660 -16.699  1.00  0.00              
ATOM    780  HA  VAL A  62      10.180 -18.307 -19.080  1.00  0.00              
ATOM    781  HB  VAL A  62       8.168 -19.754 -18.663  1.00  0.00              
ATOM    782 1HG1 VAL A  62       9.063 -21.041 -16.718  1.00  0.00              
ATOM    783 2HG1 VAL A  62      10.392 -20.507 -17.774  1.00  0.00              
ATOM    784 3HG1 VAL A  62      10.061 -19.644 -16.252  1.00  0.00              
ATOM    785 1HG2 VAL A  62       7.021 -19.683 -16.510  1.00  0.00              
ATOM    786 2HG2 VAL A  62       7.991 -18.264 -16.044  1.00  0.00              
ATOM    787 3HG2 VAL A  62       6.854 -18.157 -17.408  1.00  0.00              
ATOM    788  N   GLU A  63       7.984 -17.583 -20.284  1.00  0.00              
ATOM    789  CA  GLU A  63       6.982 -16.847 -21.026  1.00  0.00              
ATOM    790  C   GLU A  63       5.769 -17.728 -21.228  1.00  0.00              
ATOM    791  O   GLU A  63       5.876 -18.958 -21.264  1.00  0.00              
ATOM    792  CB  GLU A  63       7.533 -16.371 -22.372  1.00  0.00              
ATOM    793  CG  GLU A  63       8.672 -15.368 -22.266  1.00  0.00              
ATOM    794  CD  GLU A  63       9.129 -14.914 -23.625  1.00  0.00              
ATOM    795  OE1 GLU A  63       8.603 -15.396 -24.599  1.00  0.00              
ATOM    796  OE2 GLU A  63       9.922 -14.005 -23.689  1.00  0.00              
ATOM    797  H   GLU A  63       8.331 -18.455 -20.657  1.00  0.00              
ATOM    798  HA  GLU A  63       6.668 -15.972 -20.456  1.00  0.00              
ATOM    799 1HB  GLU A  63       7.878 -17.257 -22.906  1.00  0.00              
ATOM    800 2HB  GLU A  63       6.702 -15.920 -22.915  1.00  0.00              
ATOM    801 1HG  GLU A  63       8.429 -14.498 -21.656  1.00  0.00              
ATOM    802 2HG  GLU A  63       9.469 -15.935 -21.786  1.00  0.00              
ATOM    803  N   ILE A  64       4.607 -17.100 -21.352  1.00  0.00              
ATOM    804  CA  ILE A  64       3.396 -17.865 -21.584  1.00  0.00              
ATOM    805  C   ILE A  64       2.834 -17.312 -22.888  1.00  0.00              
ATOM    806  O   ILE A  64       2.923 -16.115 -23.133  1.00  0.00              
ATOM    807  CB  ILE A  64       2.387 -17.691 -20.430  1.00  0.00              
ATOM    808  CG1 ILE A  64       1.054 -18.335 -20.808  1.00  0.00              
ATOM    809  CG2 ILE A  64       2.197 -16.222 -20.110  1.00  0.00              
ATOM    810  CD1 ILE A  64       0.094 -18.452 -19.647  1.00  0.00              
ATOM    811  H   ILE A  64       4.547 -16.094 -21.288  1.00  0.00              
ATOM    812  HA  ILE A  64       3.629 -18.920 -21.721  1.00  0.00              
ATOM    813  HB  ILE A  64       2.763 -18.209 -19.548  1.00  0.00              
ATOM    814 1HG1 ILE A  64       0.610 -17.724 -21.593  1.00  0.00              
ATOM    815 2HG1 ILE A  64       1.274 -19.326 -21.204  1.00  0.00              
ATOM    816 1HG2 ILE A  64       1.481 -16.118 -19.294  1.00  0.00              
ATOM    817 2HG2 ILE A  64       3.150 -15.788 -19.813  1.00  0.00              
ATOM    818 3HG2 ILE A  64       1.819 -15.703 -20.991  1.00  0.00              
ATOM    819 1HD1 ILE A  64      -0.832 -18.918 -19.986  1.00  0.00              
ATOM    820 2HD1 ILE A  64       0.541 -19.064 -18.863  1.00  0.00              
ATOM    821 3HD1 ILE A  64      -0.125 -17.461 -19.253  1.00  0.00              
ATOM    822  N   SER A  65       2.318 -18.192 -23.736  1.00  0.00              
ATOM    823  CA  SER A  65       1.685 -17.783 -24.991  1.00  0.00              
ATOM    824  C   SER A  65       0.240 -18.277 -24.890  1.00  0.00              
ATOM    825  O   SER A  65      -0.002 -19.434 -24.562  1.00  0.00              
ATOM    826  CB  SER A  65       2.398 -18.363 -26.197  1.00  0.00              
ATOM    827  OG  SER A  65       2.413 -19.763 -26.177  1.00  0.00              
ATOM    828  H   SER A  65       2.366 -19.174 -23.507  1.00  0.00              
ATOM    829  HA  SER A  65       1.780 -16.716 -25.196  1.00  0.00              
ATOM    830 1HB  SER A  65       1.886 -18.027 -27.099  1.00  0.00              
ATOM    831 2HB  SER A  65       3.424 -17.997 -26.206  1.00  0.00              
ATOM    832  HG  SER A  65       3.108 -20.067 -25.588  1.00  0.00              
ATOM    833  N   ILE A  66      -0.723 -17.403 -25.139  1.00  0.00              
ATOM    834  CA  ILE A  66      -2.122 -17.821 -25.074  1.00  0.00              
ATOM    835  C   ILE A  66      -2.792 -17.674 -26.439  1.00  0.00              
ATOM    836  O   ILE A  66      -2.813 -16.583 -27.006  1.00  0.00              
ATOM    837  CB  ILE A  66      -2.916 -16.965 -24.064  1.00  0.00              
ATOM    838  CG1 ILE A  66      -2.329 -17.103 -22.660  1.00  0.00              
ATOM    839  CG2 ILE A  66      -4.372 -17.397 -24.046  1.00  0.00              
ATOM    840  CD1 ILE A  66      -2.984 -16.160 -21.642  1.00  0.00              
ATOM    841  H   ILE A  66      -0.505 -16.446 -25.375  1.00  0.00              
ATOM    842  HA  ILE A  66      -2.195 -18.881 -24.836  1.00  0.00              
ATOM    843  HB  ILE A  66      -2.847 -15.917 -24.356  1.00  0.00              
ATOM    844 1HG1 ILE A  66      -2.469 -18.138 -22.351  1.00  0.00              
ATOM    845 2HG1 ILE A  66      -1.263 -16.888 -22.732  1.00  0.00              
ATOM    846 1HG2 ILE A  66      -4.924 -16.789 -23.331  1.00  0.00              
ATOM    847 2HG2 ILE A  66      -4.802 -17.269 -25.038  1.00  0.00              
ATOM    848 3HG2 ILE A  66      -4.437 -18.446 -23.756  1.00  0.00              
ATOM    849 1HD1 ILE A  66      -2.525 -16.304 -20.663  1.00  0.00              
ATOM    850 2HD1 ILE A  66      -2.843 -15.126 -21.959  1.00  0.00              
ATOM    851 3HD1 ILE A  66      -4.049 -16.377 -21.577  1.00  0.00              
ATOM    852  N   LEU A  67      -3.303 -18.781 -26.968  1.00  0.00              
ATOM    853  CA  LEU A  67      -4.001 -18.753 -28.240  1.00  0.00              
ATOM    854  C   LEU A  67      -5.475 -18.842 -27.877  1.00  0.00              
ATOM    855  O   LEU A  67      -5.946 -19.854 -27.368  1.00  0.00              
ATOM    856  CB  LEU A  67      -3.565 -19.901 -29.159  1.00  0.00              
ATOM    857  CG  LEU A  67      -4.281 -19.961 -30.514  1.00  0.00              
ATOM    858  CD1 LEU A  67      -3.969 -18.710 -31.325  1.00  0.00              
ATOM    859  CD2 LEU A  67      -3.848 -21.211 -31.264  1.00  0.00              
ATOM    860  H   LEU A  67      -3.206 -19.660 -26.479  1.00  0.00              
ATOM    861  HA  LEU A  67      -3.791 -17.814 -28.751  1.00  0.00              
ATOM    862 1HB  LEU A  67      -2.520 -19.628 -29.300  1.00  0.00              
ATOM    863 2HB  LEU A  67      -3.623 -20.866 -28.655  1.00  0.00              
ATOM    864  HG  LEU A  67      -5.349 -20.046 -30.312  1.00  0.00              
ATOM    865 1HD1 LEU A  67      -4.483 -18.761 -32.285  1.00  0.00              
ATOM    866 2HD1 LEU A  67      -4.309 -17.829 -30.780  1.00  0.00              
ATOM    867 3HD1 LEU A  67      -2.895 -18.643 -31.491  1.00  0.00              
ATOM    868 1HD2 LEU A  67      -4.359 -21.253 -32.227  1.00  0.00              
ATOM    869 2HD2 LEU A  67      -2.770 -21.185 -31.425  1.00  0.00              
ATOM    870 3HD2 LEU A  67      -4.106 -22.094 -30.679  1.00  0.00              
ATOM    871  N   ASP A  68      -6.180 -17.751 -28.124  1.00  0.00              
ATOM    872  CA  ASP A  68      -7.590 -17.630 -27.831  1.00  0.00              
ATOM    873  C   ASP A  68      -8.332 -17.631 -29.164  1.00  0.00              
ATOM    874  O   ASP A  68      -8.238 -16.670 -29.922  1.00  0.00              
ATOM    875  CB  ASP A  68      -7.887 -16.360 -27.030  1.00  0.00              
ATOM    876  CG  ASP A  68      -9.354 -16.176 -26.663  1.00  0.00              
ATOM    877  OD1 ASP A  68     -10.146 -17.014 -27.024  1.00  0.00              
ATOM    878  OD2 ASP A  68      -9.647 -15.289 -25.897  1.00  0.00              
ATOM    879  H   ASP A  68      -5.696 -16.968 -28.539  1.00  0.00              
ATOM    880  HA  ASP A  68      -7.920 -18.487 -27.243  1.00  0.00              
ATOM    881 1HB  ASP A  68      -7.274 -16.257 -26.135  1.00  0.00              
ATOM    882 2HB  ASP A  68      -7.598 -15.602 -27.759  1.00  0.00              
ATOM    883  N   THR A  69      -9.066 -18.700 -29.450  1.00  0.00              
ATOM    884  CA  THR A  69      -9.765 -18.793 -30.726  1.00  0.00              
ATOM    885  C   THR A  69     -11.273 -18.893 -30.566  1.00  0.00              
ATOM    886  O   THR A  69     -11.786 -18.977 -29.451  1.00  0.00              
ATOM    887  CB  THR A  69      -9.276 -20.006 -31.540  1.00  0.00              
ATOM    888  OG1 THR A  69      -9.613 -21.215 -30.848  1.00  0.00              
ATOM    889  CG2 THR A  69      -7.769 -19.942 -31.738  1.00  0.00              
ATOM    890  H   THR A  69      -9.147 -19.459 -28.788  1.00  0.00              
ATOM    891  HA  THR A  69      -9.595 -17.886 -31.307  1.00  0.00              
ATOM    892  HB  THR A  69      -9.770 -20.003 -32.511  1.00  0.00              
ATOM    893  HG1 THR A  69     -10.535 -21.428 -31.008  1.00  0.00              
ATOM    894 1HG2 THR A  69      -7.443 -20.807 -32.315  1.00  0.00              
ATOM    895 2HG2 THR A  69      -7.512 -19.029 -32.274  1.00  0.00              
ATOM    896 3HG2 THR A  69      -7.275 -19.946 -30.768  1.00  0.00              
ATOM    897  N   ALA A  70     -11.973 -18.889 -31.697  1.00  0.00              
ATOM    898  CA  ALA A  70     -13.421 -19.114 -31.735  1.00  0.00              
ATOM    899  C   ALA A  70     -13.789 -20.500 -31.237  1.00  0.00              
ATOM    900  O   ALA A  70     -13.039 -21.459 -31.426  1.00  0.00              
ATOM    901  CB  ALA A  70     -13.941 -18.921 -33.166  1.00  0.00              
ATOM    902  H   ALA A  70     -11.479 -18.725 -32.563  1.00  0.00              
ATOM    903  HA  ALA A  70     -13.904 -18.397 -31.071  1.00  0.00              
ATOM    904 1HB  ALA A  70     -15.017 -19.089 -33.187  1.00  0.00              
ATOM    905 2HB  ALA A  70     -13.726 -17.905 -33.497  1.00  0.00              
ATOM    906 3HB  ALA A  70     -13.450 -19.631 -33.829  1.00  0.00              
ATOM    907  N   GLY A  71     -14.949 -20.608 -30.603  1.00  0.00              
ATOM    908  CA  GLY A  71     -15.405 -21.904 -30.144  1.00  0.00              
ATOM    909  C   GLY A  71     -15.840 -22.784 -31.302  1.00  0.00              
ATOM    910  O   GLY A  71     -15.840 -24.008 -31.203  1.00  0.00              
ATOM    911  H   GLY A  71     -15.525 -19.795 -30.433  1.00  0.00              
ATOM    912 1HA  GLY A  71     -14.593 -22.399 -29.611  1.00  0.00              
ATOM    913 2HA  GLY A  71     -16.250 -21.766 -29.470  1.00  0.00              
ATOM    914  N   LEU A  72     -16.188 -22.157 -32.418  1.00  0.00              
ATOM    915  CA  LEU A  72     -16.547 -22.899 -33.619  1.00  0.00              
ATOM    916  C   LEU A  72     -15.621 -22.607 -34.793  1.00  0.00              
ATOM    917  O   LEU A  72     -15.131 -21.493 -34.926  1.00  0.00              
ATOM    918  CB  LEU A  72     -17.998 -22.587 -34.004  1.00  0.00              
ATOM    919  CG  LEU A  72     -19.050 -22.969 -32.955  1.00  0.00              
ATOM    920  CD1 LEU A  72     -20.424 -22.480 -33.390  1.00  0.00              
ATOM    921  CD2 LEU A  72     -19.050 -24.479 -32.762  1.00  0.00              
ATOM    922  H   LEU A  72     -16.207 -21.148 -32.440  1.00  0.00              
ATOM    923  HA  LEU A  72     -16.449 -23.968 -33.431  1.00  0.00              
ATOM    924 1HB  LEU A  72     -17.930 -21.504 -34.088  1.00  0.00              
ATOM    925 2HB  LEU A  72     -18.258 -23.010 -34.975  1.00  0.00              
ATOM    926  HG  LEU A  72     -18.747 -22.513 -32.012  1.00  0.00              
ATOM    927 1HD1 LEU A  72     -21.164 -22.756 -32.639  1.00  0.00              
ATOM    928 2HD1 LEU A  72     -20.407 -21.396 -33.499  1.00  0.00              
ATOM    929 3HD1 LEU A  72     -20.688 -22.937 -34.343  1.00  0.00              
ATOM    930 1HD2 LEU A  72     -19.798 -24.749 -32.015  1.00  0.00              
ATOM    931 2HD2 LEU A  72     -19.288 -24.967 -33.707  1.00  0.00              
ATOM    932 3HD2 LEU A  72     -18.066 -24.803 -32.424  1.00  0.00              
ATOM    933  N   LYS A  73     -15.376 -23.607 -35.636  1.00  0.00              
ATOM    934  CA  LYS A  73     -14.492 -23.428 -36.790  1.00  0.00              
ATOM    935  C   LYS A  73     -15.041 -24.253 -37.940  1.00  0.00              
ATOM    936  O   LYS A  73     -15.374 -25.426 -37.773  1.00  0.00              
ATOM    937  CB  LYS A  73     -13.055 -23.841 -36.466  1.00  0.00              
ATOM    938  CG  LYS A  73     -12.046 -23.516 -37.558  1.00  0.00              
ATOM    939  CD  LYS A  73     -11.730 -22.028 -37.595  1.00  0.00              
ATOM    940  CE  LYS A  73     -10.722 -21.702 -38.687  1.00  0.00              
ATOM    941  NZ  LYS A  73     -10.567 -20.234 -38.881  1.00  0.00              
ATOM    942  H   LYS A  73     -15.805 -24.508 -35.479  1.00  0.00              
ATOM    943  HA  LYS A  73     -14.483 -22.379 -37.089  1.00  0.00              
ATOM    944 1HB  LYS A  73     -12.774 -23.326 -35.547  1.00  0.00              
ATOM    945 2HB  LYS A  73     -13.064 -24.917 -36.289  1.00  0.00              
ATOM    946 1HG  LYS A  73     -11.131 -24.077 -37.363  1.00  0.00              
ATOM    947 2HG  LYS A  73     -12.462 -23.823 -38.517  1.00  0.00              
ATOM    948 1HD  LYS A  73     -12.656 -21.481 -37.778  1.00  0.00              
ATOM    949 2HD  LYS A  73     -11.322 -21.735 -36.627  1.00  0.00              
ATOM    950 1HE  LYS A  73      -9.762 -22.134 -38.407  1.00  0.00              
ATOM    951 2HE  LYS A  73     -11.067 -22.156 -39.616  1.00  0.00              
ATOM    952 1HZ  LYS A  73      -9.892 -20.061 -39.613  1.00  0.00              
ATOM    953 2HZ  LYS A  73     -11.457 -19.833 -39.142  1.00  0.00              
ATOM    954 3HZ  LYS A  73     -10.247 -19.813 -38.021  1.00  0.00              
ATOM    955  N   SER A  74     -15.127 -23.627 -39.108  1.00  0.00              
ATOM    956  CA  SER A  74     -15.661 -24.275 -40.302  1.00  0.00              
ATOM    957  C   SER A  74     -14.847 -25.448 -40.822  1.00  0.00              
ATOM    958  O   SER A  74     -15.416 -26.448 -41.268  1.00  0.00              
ATOM    959  CB  SER A  74     -15.809 -23.242 -41.402  1.00  0.00              
ATOM    960  OG  SER A  74     -14.571 -22.731 -41.814  1.00  0.00              
ATOM    961  H   SER A  74     -14.810 -22.670 -39.168  1.00  0.00              
ATOM    962  HA  SER A  74     -16.687 -24.626 -40.182  1.00  0.00              
ATOM    963 1HB  SER A  74     -16.301 -23.708 -42.254  1.00  0.00              
ATOM    964 2HB  SER A  74     -16.424 -22.423 -41.031  1.00  0.00              
ATOM    965  HG  SER A  74     -14.661 -22.338 -42.685  1.00  0.00              
ATOM    966  N   ARG A  75     -13.523 -25.326 -40.772  1.00  0.00              
ATOM    967  CA  ARG A  75     -12.660 -26.398 -41.232  1.00  0.00              
ATOM    968  C   ARG A  75     -12.046 -27.216 -40.116  1.00  0.00              
ATOM    969  O   ARG A  75     -11.485 -26.665 -39.167  1.00  0.00              
ATOM    970  CB  ARG A  75     -11.582 -25.876 -42.171  1.00  0.00              
ATOM    971  CG  ARG A  75     -12.083 -25.437 -43.538  1.00  0.00              
ATOM    972  CD  ARG A  75     -11.009 -25.199 -44.536  1.00  0.00              
ATOM    973  NE  ARG A  75     -11.474 -24.669 -45.807  1.00  0.00              
ATOM    974  CZ  ARG A  75     -11.919 -25.422 -46.833  1.00  0.00              
ATOM    975  NH1 ARG A  75     -11.925 -26.735 -46.756  1.00  0.00              
ATOM    976  NH2 ARG A  75     -12.327 -24.806 -47.929  1.00  0.00              
ATOM    977  H   ARG A  75     -13.106 -24.480 -40.410  1.00  0.00              
ATOM    978  HA  ARG A  75     -13.240 -27.114 -41.815  1.00  0.00              
ATOM    979 1HB  ARG A  75     -11.108 -25.032 -41.673  1.00  0.00              
ATOM    980 2HB  ARG A  75     -10.855 -26.679 -42.297  1.00  0.00              
ATOM    981 1HG  ARG A  75     -12.741 -26.211 -43.932  1.00  0.00              
ATOM    982 2HG  ARG A  75     -12.644 -24.509 -43.419  1.00  0.00              
ATOM    983 1HD  ARG A  75     -10.297 -24.483 -44.126  1.00  0.00              
ATOM    984 2HD  ARG A  75     -10.500 -26.140 -44.740  1.00  0.00              
ATOM    985  HE  ARG A  75     -11.541 -23.710 -46.121  1.00  0.00              
ATOM    986 1HH1 ARG A  75     -11.593 -27.191 -45.918  1.00  0.00              
ATOM    987 2HH1 ARG A  75     -12.262 -27.281 -47.536  1.00  0.00              
ATOM    988 1HH2 ARG A  75     -12.299 -23.797 -47.977  1.00  0.00              
ATOM    989 2HH2 ARG A  75     -12.664 -25.346 -48.712  1.00  0.00              
ATOM    990  N   ALA A  76     -12.134 -28.536 -40.248  1.00  0.00              
ATOM    991  CA  ALA A  76     -11.616 -29.449 -39.242  1.00  0.00              
ATOM    992  C   ALA A  76     -10.097 -29.337 -39.137  1.00  0.00              
ATOM    993  O   ALA A  76      -9.539 -29.379 -38.038  1.00  0.00              
ATOM    994  CB  ALA A  76     -12.009 -30.886 -39.578  1.00  0.00              
ATOM    995  H   ALA A  76     -12.574 -28.914 -41.075  1.00  0.00              
ATOM    996  HA  ALA A  76     -12.033 -29.174 -38.273  1.00  0.00              
ATOM    997 1HB  ALA A  76     -11.614 -31.558 -38.815  1.00  0.00              
ATOM    998 2HB  ALA A  76     -13.096 -30.969 -39.607  1.00  0.00              
ATOM    999 3HB  ALA A  76     -11.597 -31.158 -40.548  1.00  0.00              
ATOM   1000  N   SER A  77      -9.426 -29.188 -40.278  1.00  0.00              
ATOM   1001  CA  SER A  77      -7.968 -29.113 -40.289  1.00  0.00              
ATOM   1002  C   SER A  77      -7.467 -27.841 -39.603  1.00  0.00              
ATOM   1003  O   SER A  77      -6.480 -27.880 -38.876  1.00  0.00              
ATOM   1004  CB  SER A  77      -7.456 -29.180 -41.715  1.00  0.00              
ATOM   1005  OG  SER A  77      -7.851 -28.068 -42.469  1.00  0.00              
ATOM   1006  H   SER A  77      -9.929 -29.125 -41.153  1.00  0.00              
ATOM   1007  HA  SER A  77      -7.486 -29.984 -39.843  1.00  0.00              
ATOM   1008 1HB  SER A  77      -6.368 -29.225 -41.692  1.00  0.00              
ATOM   1009 2HB  SER A  77      -7.846 -30.083 -42.183  1.00  0.00              
ATOM   1010  HG  SER A  77      -7.277 -27.980 -43.233  1.00  0.00              
ATOM   1011  N   LEU A  78      -8.146 -26.725 -39.838  1.00  0.00              
ATOM   1012  CA  LEU A  78      -7.759 -25.459 -39.221  1.00  0.00              
ATOM   1013  C   LEU A  78      -7.947 -25.556 -37.705  1.00  0.00              
ATOM   1014  O   LEU A  78      -7.073 -25.156 -36.935  1.00  0.00              
ATOM   1015  CB  LEU A  78      -8.580 -24.300 -39.801  1.00  0.00              
ATOM   1016  CG  LEU A  78      -8.404 -24.066 -41.307  1.00  0.00              
ATOM   1017  CD1 LEU A  78      -9.257 -22.886 -41.754  1.00  0.00              
ATOM   1018  CD2 LEU A  78      -6.935 -23.818 -41.615  1.00  0.00              
ATOM   1019  H   LEU A  78      -8.945 -26.747 -40.455  1.00  0.00              
ATOM   1020  HA  LEU A  78      -6.703 -25.268 -39.411  1.00  0.00              
ATOM   1021 1HB  LEU A  78      -9.582 -24.673 -39.595  1.00  0.00              
ATOM   1022 2HB  LEU A  78      -8.416 -23.374 -39.250  1.00  0.00              
ATOM   1023  HG  LEU A  78      -8.701 -24.984 -41.814  1.00  0.00              
ATOM   1024 1HD1 LEU A  78      -9.126 -22.727 -42.825  1.00  0.00              
ATOM   1025 2HD1 LEU A  78     -10.306 -23.095 -41.545  1.00  0.00              
ATOM   1026 3HD1 LEU A  78      -8.950 -21.990 -41.215  1.00  0.00              
ATOM   1027 1HD2 LEU A  78      -6.812 -23.652 -42.686  1.00  0.00              
ATOM   1028 2HD2 LEU A  78      -6.592 -22.939 -41.069  1.00  0.00              
ATOM   1029 3HD2 LEU A  78      -6.348 -24.685 -41.313  1.00  0.00              
ATOM   1030  N   ARG A  79      -9.088 -26.099 -37.289  1.00  0.00              
ATOM   1031  CA  ARG A  79      -9.354 -26.334 -35.878  1.00  0.00              
ATOM   1032  C   ARG A  79      -8.234 -27.182 -35.270  1.00  0.00              
ATOM   1033  O   ARG A  79      -7.690 -26.839 -34.215  1.00  0.00              
ATOM   1034  CB  ARG A  79     -10.700 -27.048 -35.697  1.00  0.00              
ATOM   1035  CG  ARG A  79     -10.988 -27.441 -34.244  1.00  0.00              
ATOM   1036  CD  ARG A  79     -11.989 -28.568 -34.184  1.00  0.00              
ATOM   1037  NE  ARG A  79     -11.498 -29.741 -34.905  1.00  0.00              
ATOM   1038  CZ  ARG A  79     -12.284 -30.597 -35.545  1.00  0.00              
ATOM   1039  NH1 ARG A  79     -13.595 -30.408 -35.544  1.00  0.00              
ATOM   1040  NH2 ARG A  79     -11.761 -31.619 -36.208  1.00  0.00              
ATOM   1041  H   ARG A  79      -9.788 -26.355 -37.970  1.00  0.00              
ATOM   1042  HA  ARG A  79      -9.368 -25.384 -35.342  1.00  0.00              
ATOM   1043 1HB  ARG A  79     -11.471 -26.370 -36.060  1.00  0.00              
ATOM   1044 2HB  ARG A  79     -10.674 -27.939 -36.325  1.00  0.00              
ATOM   1045 1HG  ARG A  79     -10.053 -27.754 -33.777  1.00  0.00              
ATOM   1046 2HG  ARG A  79     -11.381 -26.569 -33.721  1.00  0.00              
ATOM   1047 1HD  ARG A  79     -12.160 -28.834 -33.141  1.00  0.00              
ATOM   1048 2HD  ARG A  79     -12.924 -28.235 -34.633  1.00  0.00              
ATOM   1049  HE  ARG A  79     -10.550 -30.072 -35.029  1.00  0.00              
ATOM   1050 1HH1 ARG A  79     -13.988 -29.614 -35.058  1.00  0.00              
ATOM   1051 2HH1 ARG A  79     -14.196 -31.057 -36.030  1.00  0.00              
ATOM   1052 1HH2 ARG A  79     -10.758 -31.746 -36.225  1.00  0.00              
ATOM   1053 2HH2 ARG A  79     -12.366 -32.266 -36.691  1.00  0.00              
ATOM   1054  N   ASP A  80      -7.884 -28.275 -35.939  1.00  0.00              
ATOM   1055  CA  ASP A  80      -6.867 -29.191 -35.432  1.00  0.00              
ATOM   1056  C   ASP A  80      -5.491 -28.522 -35.382  1.00  0.00              
ATOM   1057  O   ASP A  80      -4.672 -28.833 -34.509  1.00  0.00              
ATOM   1058  CB  ASP A  80      -6.773 -30.442 -36.314  1.00  0.00              
ATOM   1059  CG  ASP A  80      -7.999 -31.336 -36.203  1.00  0.00              
ATOM   1060  OD1 ASP A  80      -8.903 -31.043 -35.390  1.00  0.00              
ATOM   1061  OD2 ASP A  80      -8.060 -32.339 -36.943  1.00  0.00              
ATOM   1062  H   ASP A  80      -8.334 -28.477 -36.821  1.00  0.00              
ATOM   1063  HA  ASP A  80      -7.107 -29.479 -34.408  1.00  0.00              
ATOM   1064 1HB  ASP A  80      -6.558 -30.222 -37.359  1.00  0.00              
ATOM   1065 2HB  ASP A  80      -5.912 -30.933 -35.859  1.00  0.00              
ATOM   1066  N   ASP A  81      -5.223 -27.629 -36.329  1.00  0.00              
ATOM   1067  CA  ASP A  81      -3.944 -26.929 -36.326  1.00  0.00              
ATOM   1068  C   ASP A  81      -3.846 -25.991 -35.111  1.00  0.00              
ATOM   1069  O   ASP A  81      -2.789 -25.878 -34.485  1.00  0.00              
ATOM   1070  CB  ASP A  81      -3.760 -26.142 -37.626  1.00  0.00              
ATOM   1071  CG  ASP A  81      -3.472 -27.004 -38.848  1.00  0.00              
ATOM   1072  OD1 ASP A  81      -3.179 -28.164 -38.677  1.00  0.00              
ATOM   1073  OD2 ASP A  81      -3.699 -26.544 -39.941  1.00  0.00              
ATOM   1074  H   ASP A  81      -5.894 -27.426 -37.056  1.00  0.00              
ATOM   1075  HA  ASP A  81      -3.130 -27.648 -36.236  1.00  0.00              
ATOM   1076 1HB  ASP A  81      -4.588 -25.467 -37.846  1.00  0.00              
ATOM   1077 2HB  ASP A  81      -2.873 -25.561 -37.374  1.00  0.00              
ATOM   1078  N   TYR A  82      -4.950 -25.339 -34.765  1.00  0.00              
ATOM   1079  CA  TYR A  82      -4.953 -24.419 -33.629  1.00  0.00              
ATOM   1080  C   TYR A  82      -4.585 -25.192 -32.359  1.00  0.00              
ATOM   1081  O   TYR A  82      -3.767 -24.754 -31.550  1.00  0.00              
ATOM   1082  CB  TYR A  82      -6.317 -23.743 -33.473  1.00  0.00              
ATOM   1083  CG  TYR A  82      -6.565 -22.627 -34.464  1.00  0.00              
ATOM   1084  CD1 TYR A  82      -5.537 -21.784 -34.860  1.00  0.00              
ATOM   1085  CD2 TYR A  82      -7.827 -22.421 -35.002  1.00  0.00              
ATOM   1086  CE1 TYR A  82      -5.758 -20.764 -35.765  1.00  0.00              
ATOM   1087  CE2 TYR A  82      -8.059 -21.404 -35.908  1.00  0.00              
ATOM   1088  CZ  TYR A  82      -7.022 -20.577 -36.287  1.00  0.00              
ATOM   1089  OH  TYR A  82      -7.248 -19.563 -37.189  1.00  0.00              
ATOM   1090  H   TYR A  82      -5.803 -25.477 -35.289  1.00  0.00              
ATOM   1091  HA  TYR A  82      -4.201 -23.644 -33.779  1.00  0.00              
ATOM   1092 1HB  TYR A  82      -7.077 -24.516 -33.599  1.00  0.00              
ATOM   1093 2HB  TYR A  82      -6.366 -23.346 -32.460  1.00  0.00              
ATOM   1094  HD1 TYR A  82      -4.541 -21.938 -34.444  1.00  0.00              
ATOM   1095  HD2 TYR A  82      -8.642 -23.078 -34.698  1.00  0.00              
ATOM   1096  HE1 TYR A  82      -4.941 -20.109 -36.067  1.00  0.00              
ATOM   1097  HE2 TYR A  82      -9.058 -21.258 -36.318  1.00  0.00              
ATOM   1098  HH  TYR A  82      -6.460 -19.050 -37.382  1.00  0.00              
ATOM   1099  N   PHE A  83      -5.242 -26.337 -32.187  1.00  0.00              
ATOM   1100  CA  PHE A  83      -5.027 -27.213 -31.040  1.00  0.00              
ATOM   1101  C   PHE A  83      -3.615 -27.769 -30.978  1.00  0.00              
ATOM   1102  O   PHE A  83      -2.955 -27.705 -29.940  1.00  0.00              
ATOM   1103  CB  PHE A  83      -6.020 -28.382 -31.088  1.00  0.00              
ATOM   1104  CG  PHE A  83      -7.447 -28.002 -30.776  1.00  0.00              
ATOM   1105  CD1 PHE A  83      -7.777 -26.720 -30.361  1.00  0.00              
ATOM   1106  CD2 PHE A  83      -8.466 -28.942 -30.909  1.00  0.00              
ATOM   1107  CE1 PHE A  83      -9.092 -26.375 -30.084  1.00  0.00              
ATOM   1108  CE2 PHE A  83      -9.787 -28.603 -30.631  1.00  0.00              
ATOM   1109  CZ  PHE A  83     -10.100 -27.319 -30.219  1.00  0.00              
ATOM   1110  H   PHE A  83      -5.919 -26.603 -32.888  1.00  0.00              
ATOM   1111  HA  PHE A  83      -5.160 -26.651 -30.115  1.00  0.00              
ATOM   1112 1HB  PHE A  83      -6.032 -28.824 -32.084  1.00  0.00              
ATOM   1113 2HB  PHE A  83      -5.740 -29.142 -30.360  1.00  0.00              
ATOM   1114  HD1 PHE A  83      -6.987 -25.976 -30.254  1.00  0.00              
ATOM   1115  HD2 PHE A  83      -8.220 -29.954 -31.233  1.00  0.00              
ATOM   1116  HE1 PHE A  83      -9.333 -25.363 -29.760  1.00  0.00              
ATOM   1117  HE2 PHE A  83     -10.576 -29.349 -30.736  1.00  0.00              
ATOM   1118  HZ  PHE A  83     -11.133 -27.050 -29.999  1.00  0.00              
ATOM   1119  N   ARG A  84      -3.152 -28.316 -32.099  1.00  0.00              
ATOM   1120  CA  ARG A  84      -1.846 -28.952 -32.163  1.00  0.00              
ATOM   1121  C   ARG A  84      -0.678 -28.003 -31.913  1.00  0.00              
ATOM   1122  O   ARG A  84       0.360 -28.415 -31.403  1.00  0.00              
ATOM   1123  CB  ARG A  84      -1.663 -29.701 -33.475  1.00  0.00              
ATOM   1124  CG  ARG A  84      -0.472 -30.645 -33.512  1.00  0.00              
ATOM   1125  CD  ARG A  84      -0.521 -31.650 -34.605  1.00  0.00              
ATOM   1126  NE  ARG A  84      -1.522 -32.689 -34.423  1.00  0.00              
ATOM   1127  CZ  ARG A  84      -2.086 -33.391 -35.424  1.00  0.00              
ATOM   1128  NH1 ARG A  84      -1.782 -33.145 -36.679  1.00  0.00              
ATOM   1129  NH2 ARG A  84      -2.974 -34.320 -35.113  1.00  0.00              
ATOM   1130  H   ARG A  84      -3.725 -28.287 -32.930  1.00  0.00              
ATOM   1131  HA  ARG A  84      -1.763 -29.704 -31.378  1.00  0.00              
ATOM   1132 1HB  ARG A  84      -2.577 -30.268 -33.648  1.00  0.00              
ATOM   1133 2HB  ARG A  84      -1.549 -28.949 -34.256  1.00  0.00              
ATOM   1134 1HG  ARG A  84       0.435 -30.054 -33.641  1.00  0.00              
ATOM   1135 2HG  ARG A  84      -0.425 -31.180 -32.564  1.00  0.00              
ATOM   1136 1HD  ARG A  84      -0.745 -31.143 -35.543  1.00  0.00              
ATOM   1137 2HD  ARG A  84       0.449 -32.140 -34.679  1.00  0.00              
ATOM   1138  HE  ARG A  84      -1.938 -33.041 -33.571  1.00  0.00              
ATOM   1139 1HH1 ARG A  84      -1.115 -32.420 -36.902  1.00  0.00              
ATOM   1140 2HH1 ARG A  84      -2.217 -33.683 -37.415  1.00  0.00              
ATOM   1141 1HH2 ARG A  84      -3.210 -34.484 -34.143  1.00  0.00              
ATOM   1142 2HH2 ARG A  84      -3.413 -34.860 -35.843  1.00  0.00              
ATOM   1143  N   SER A  85      -0.843 -26.734 -32.271  1.00  0.00              
ATOM   1144  CA  SER A  85       0.208 -25.750 -32.034  1.00  0.00              
ATOM   1145  C   SER A  85       0.444 -25.539 -30.533  1.00  0.00              
ATOM   1146  O   SER A  85       1.474 -25.008 -30.142  1.00  0.00              
ATOM   1147  CB  SER A  85      -0.150 -24.438 -32.705  1.00  0.00              
ATOM   1148  OG  SER A  85      -1.124 -23.729 -31.990  1.00  0.00              
ATOM   1149  H   SER A  85      -1.702 -26.439 -32.713  1.00  0.00              
ATOM   1150  HA  SER A  85       1.151 -25.996 -32.525  1.00  0.00              
ATOM   1151 1HB  SER A  85       0.750 -23.828 -32.778  1.00  0.00              
ATOM   1152 2HB  SER A  85      -0.527 -24.649 -33.705  1.00  0.00              
ATOM   1153  HG  SER A  85      -1.922 -24.260 -31.925  1.00  0.00              
ATOM   1154  N   GLY A  86      -0.497 -25.966 -29.701  1.00  0.00              
ATOM   1155  CA  GLY A  86      -0.335 -25.790 -28.267  1.00  0.00              
ATOM   1156  C   GLY A  86       0.350 -26.887 -27.484  1.00  0.00              
ATOM   1157  O   GLY A  86       0.736 -27.926 -28.032  1.00  0.00              
ATOM   1158  H   GLY A  86      -1.332 -26.414 -30.050  1.00  0.00              
ATOM   1159 1HA  GLY A  86       0.255 -24.892 -28.083  1.00  0.00              
ATOM   1160 2HA  GLY A  86      -1.317 -25.678 -27.809  1.00  0.00              
ATOM   1161  N   GLU A  87       0.495 -26.653 -26.183  1.00  0.00              
ATOM   1162  CA  GLU A  87       1.141 -27.611 -25.289  1.00  0.00              
ATOM   1163  C   GLU A  87       0.187 -28.032 -24.176  1.00  0.00              
ATOM   1164  O   GLU A  87       0.197 -29.183 -23.736  1.00  0.00              
ATOM   1165  CB  GLU A  87       2.410 -26.994 -24.687  1.00  0.00              
ATOM   1166  CG  GLU A  87       3.532 -26.784 -25.702  1.00  0.00              
ATOM   1167  CD  GLU A  87       4.680 -25.922 -25.180  1.00  0.00              
ATOM   1168  OE1 GLU A  87       5.730 -25.869 -25.864  1.00  0.00              
ATOM   1169  OE2 GLU A  87       4.537 -25.285 -24.105  1.00  0.00              
ATOM   1170  H   GLU A  87       0.146 -25.784 -25.803  1.00  0.00              
ATOM   1171  HA  GLU A  87       1.402 -28.514 -25.841  1.00  0.00              
ATOM   1172 1HB  GLU A  87       2.122 -26.037 -24.252  1.00  0.00              
ATOM   1173 2HB  GLU A  87       2.747 -27.665 -23.897  1.00  0.00              
ATOM   1174 1HG  GLU A  87       3.955 -27.715 -26.079  1.00  0.00              
ATOM   1175 2HG  GLU A  87       3.044 -26.253 -26.518  1.00  0.00              
ATOM   1176  N   GLY A  88      -0.640 -27.093 -23.724  1.00  0.00              
ATOM   1177  CA  GLY A  88      -1.578 -27.373 -22.653  1.00  0.00              
ATOM   1178  C   GLY A  88      -2.906 -26.729 -22.963  1.00  0.00              
ATOM   1179  O   GLY A  88      -2.972 -25.748 -23.700  1.00  0.00              
ATOM   1180  H   GLY A  88      -0.619 -26.168 -24.130  1.00  0.00              
ATOM   1181 1HA  GLY A  88      -1.703 -28.452 -22.562  1.00  0.00              
ATOM   1182 2HA  GLY A  88      -1.182 -26.974 -21.720  1.00  0.00              
ATOM   1183  N   PHE A  89      -3.970 -27.253 -22.379  1.00  0.00              
ATOM   1184  CA  PHE A  89      -5.286 -26.718 -22.648  1.00  0.00              
ATOM   1185  C   PHE A  89      -6.098 -26.291 -21.436  1.00  0.00              
ATOM   1186  O   PHE A  89      -6.103 -26.968 -20.429  1.00  0.00              
ATOM   1187  CB  PHE A  89      -6.100 -27.775 -23.410  1.00  0.00              
ATOM   1188  CG  PHE A  89      -5.510 -28.152 -24.738  1.00  0.00              
ATOM   1189  CD1 PHE A  89      -4.439 -29.037 -24.813  1.00  0.00              
ATOM   1190  CD2 PHE A  89      -5.987 -27.571 -25.908  1.00  0.00              
ATOM   1191  CE1 PHE A  89      -3.845 -29.334 -26.035  1.00  0.00              
ATOM   1192  CE2 PHE A  89      -5.402 -27.858 -27.137  1.00  0.00              
ATOM   1193  CZ  PHE A  89      -4.328 -28.741 -27.201  1.00  0.00              
ATOM   1194  H   PHE A  89      -3.875 -28.030 -21.741  1.00  0.00              
ATOM   1195  HA  PHE A  89      -5.200 -25.799 -23.229  1.00  0.00              
ATOM   1196 1HB  PHE A  89      -6.164 -28.693 -22.827  1.00  0.00              
ATOM   1197 2HB  PHE A  89      -7.104 -27.403 -23.611  1.00  0.00              
ATOM   1198  HD1 PHE A  89      -4.067 -29.500 -23.898  1.00  0.00              
ATOM   1199  HD2 PHE A  89      -6.829 -26.879 -25.855  1.00  0.00              
ATOM   1200  HE1 PHE A  89      -3.006 -30.028 -26.078  1.00  0.00              
ATOM   1201  HE2 PHE A  89      -5.780 -27.394 -28.048  1.00  0.00              
ATOM   1202  HZ  PHE A  89      -3.864 -28.966 -28.161  1.00  0.00              
ATOM   1203  N   LEU A  90      -6.790 -25.167 -21.559  1.00  0.00              
ATOM   1204  CA  LEU A  90      -7.703 -24.710 -20.525  1.00  0.00              
ATOM   1205  C   LEU A  90      -9.062 -24.930 -21.171  1.00  0.00              
ATOM   1206  O   LEU A  90      -9.435 -24.216 -22.109  1.00  0.00              
ATOM   1207  CB  LEU A  90      -7.523 -23.221 -20.216  1.00  0.00              
ATOM   1208  CG  LEU A  90      -6.211 -22.854 -19.514  1.00  0.00              
ATOM   1209  CD1 LEU A  90      -6.187 -21.353 -19.237  1.00  0.00              
ATOM   1210  CD2 LEU A  90      -6.082 -23.639 -18.200  1.00  0.00              
ATOM   1211  H   LEU A  90      -6.680 -24.613 -22.396  1.00  0.00              
ATOM   1212  HA  LEU A  90      -7.574 -25.317 -19.630  1.00  0.00              
ATOM   1213 1HB  LEU A  90      -7.525 -22.828 -21.232  1.00  0.00              
ATOM   1214 2HB  LEU A  90      -8.374 -22.816 -19.668  1.00  0.00              
ATOM   1215  HG  LEU A  90      -5.395 -23.168 -20.167  1.00  0.00              
ATOM   1216 1HD1 LEU A  90      -5.254 -21.090 -18.737  1.00  0.00              
ATOM   1217 2HD1 LEU A  90      -6.260 -20.808 -20.177  1.00  0.00              
ATOM   1218 3HD1 LEU A  90      -7.027 -21.089 -18.597  1.00  0.00              
ATOM   1219 1HD2 LEU A  90      -5.146 -23.373 -17.708  1.00  0.00              
ATOM   1220 2HD2 LEU A  90      -6.919 -23.393 -17.546  1.00  0.00              
ATOM   1221 3HD2 LEU A  90      -6.088 -24.708 -18.412  1.00  0.00              
ATOM   1222  N   CYS A  91      -9.780 -25.938 -20.694  1.00  0.00              
ATOM   1223  CA  CYS A  91     -11.102 -26.241 -21.227  1.00  0.00              
ATOM   1224  C   CYS A  91     -12.078 -25.428 -20.408  1.00  0.00              
ATOM   1225  O   CYS A  91     -12.418 -25.789 -19.281  1.00  0.00              
ATOM   1226  CB  CYS A  91     -11.400 -27.732 -21.093  1.00  0.00              
ATOM   1227  SG  CYS A  91     -13.004 -28.180 -21.766  1.00  0.00              
ATOM   1228  H   CYS A  91      -9.408 -26.509 -19.948  1.00  0.00              
ATOM   1229  HA  CYS A  91     -11.186 -26.069 -22.300  1.00  0.00              
ATOM   1230 1HB  CYS A  91     -10.653 -28.316 -21.632  1.00  0.00              
ATOM   1231 2HB  CYS A  91     -11.401 -28.023 -20.043  1.00  0.00              
ATOM   1232  HG  CYS A  91     -12.618 -28.209 -23.038  1.00  0.00              
ATOM   1233  N   VAL A  92     -12.515 -24.322 -20.986  1.00  0.00              
ATOM   1234  CA  VAL A  92     -13.418 -23.414 -20.310  1.00  0.00              
ATOM   1235  C   VAL A  92     -14.893 -23.502 -20.677  1.00  0.00              
ATOM   1236  O   VAL A  92     -15.260 -23.515 -21.844  1.00  0.00              
ATOM   1237  CB  VAL A  92     -12.967 -21.964 -20.548  1.00  0.00              
ATOM   1238  CG1 VAL A  92     -13.904 -20.992 -19.828  1.00  0.00              
ATOM   1239  CG2 VAL A  92     -11.535 -21.791 -20.073  1.00  0.00              
ATOM   1240  H   VAL A  92     -12.210 -24.105 -21.924  1.00  0.00              
ATOM   1241  HA  VAL A  92     -13.458 -23.618 -19.239  1.00  0.00              
ATOM   1242  HB  VAL A  92     -12.981 -21.760 -21.619  1.00  0.00              
ATOM   1243 1HG1 VAL A  92     -13.572 -19.968 -20.005  1.00  0.00              
ATOM   1244 2HG1 VAL A  92     -14.918 -21.116 -20.206  1.00  0.00              
ATOM   1245 3HG1 VAL A  92     -13.888 -21.197 -18.757  1.00  0.00              
ATOM   1246 1HG2 VAL A  92     -11.216 -20.763 -20.243  1.00  0.00              
ATOM   1247 2HG2 VAL A  92     -11.476 -22.019 -19.009  1.00  0.00              
ATOM   1248 3HG2 VAL A  92     -10.883 -22.467 -20.626  1.00  0.00              
ATOM   1249  N   PHE A  93     -15.729 -23.561 -19.647  1.00  0.00              
ATOM   1250  CA  PHE A  93     -17.168 -23.628 -19.812  1.00  0.00              
ATOM   1251  C   PHE A  93     -17.717 -22.662 -18.761  1.00  0.00              
ATOM   1252  O   PHE A  93     -16.982 -22.201 -17.884  1.00  0.00              
ATOM   1253  CB  PHE A  93     -17.691 -25.068 -19.612  1.00  0.00              
ATOM   1254  CG  PHE A  93     -17.638 -25.565 -18.190  1.00  0.00              
ATOM   1255  CD1 PHE A  93     -18.736 -25.410 -17.338  1.00  0.00              
ATOM   1256  CD2 PHE A  93     -16.506 -26.225 -17.714  1.00  0.00              
ATOM   1257  CE1 PHE A  93     -18.705 -25.909 -16.038  1.00  0.00              
ATOM   1258  CE2 PHE A  93     -16.464 -26.727 -16.421  1.00  0.00              
ATOM   1259  CZ  PHE A  93     -17.569 -26.570 -15.575  1.00  0.00              
ATOM   1260  H   PHE A  93     -15.340 -23.559 -18.715  1.00  0.00              
ATOM   1261  HA  PHE A  93     -17.441 -23.301 -20.816  1.00  0.00              
ATOM   1262 1HB  PHE A  93     -18.734 -25.135 -19.918  1.00  0.00              
ATOM   1263 2HB  PHE A  93     -17.097 -25.766 -20.199  1.00  0.00              
ATOM   1264  HD1 PHE A  93     -19.623 -24.892 -17.702  1.00  0.00              
ATOM   1265  HD2 PHE A  93     -15.647 -26.346 -18.375  1.00  0.00              
ATOM   1266  HE1 PHE A  93     -19.568 -25.782 -15.386  1.00  0.00              
ATOM   1267  HE2 PHE A  93     -15.573 -27.242 -16.061  1.00  0.00              
ATOM   1268  HZ  PHE A  93     -17.542 -26.961 -14.558  1.00  0.00              
ATOM   1269  N   SER A  94     -18.985 -22.312 -18.886  1.00  0.00              
ATOM   1270  CA  SER A  94     -19.627 -21.444 -17.909  1.00  0.00              
ATOM   1271  C   SER A  94     -20.469 -22.303 -16.979  1.00  0.00              
ATOM   1272  O   SER A  94     -21.197 -23.189 -17.433  1.00  0.00              
ATOM   1273  CB  SER A  94     -20.513 -20.423 -18.617  1.00  0.00              
ATOM   1274  OG  SER A  94     -21.352 -19.766 -17.690  1.00  0.00              
ATOM   1275  H   SER A  94     -19.522 -22.652 -19.671  1.00  0.00              
ATOM   1276  HA  SER A  94     -18.924 -20.819 -17.357  1.00  0.00              
ATOM   1277 1HB  SER A  94     -19.874 -19.695 -19.116  1.00  0.00              
ATOM   1278 2HB  SER A  94     -21.119 -20.942 -19.359  1.00  0.00              
ATOM   1279  HG  SER A  94     -22.096 -19.376 -18.154  1.00  0.00              
ATOM   1280  N   ILE A  95     -20.369 -22.050 -15.679  1.00  0.00              
ATOM   1281  CA  ILE A  95     -21.210 -22.771 -14.737  1.00  0.00              
ATOM   1282  C   ILE A  95     -22.688 -22.401 -14.871  1.00  0.00              
ATOM   1283  O   ILE A  95     -23.555 -23.088 -14.332  1.00  0.00              
ATOM   1284  CB  ILE A  95     -20.784 -22.523 -13.276  1.00  0.00              
ATOM   1285  CG1 ILE A  95     -21.012 -21.062 -12.903  1.00  0.00              
ATOM   1286  CG2 ILE A  95     -19.332 -22.928 -13.079  1.00  0.00              
ATOM   1287  CD1 ILE A  95     -20.913 -20.824 -11.407  1.00  0.00              
ATOM   1288  H   ILE A  95     -19.716 -21.362 -15.329  1.00  0.00              
ATOM   1289  HA  ILE A  95     -21.190 -23.840 -14.945  1.00  0.00              
ATOM   1290  HB  ILE A  95     -21.421 -23.111 -12.615  1.00  0.00              
ATOM   1291 1HG1 ILE A  95     -20.262 -20.472 -13.428  1.00  0.00              
ATOM   1292 2HG1 ILE A  95     -22.004 -20.787 -13.262  1.00  0.00              
ATOM   1293 1HG2 ILE A  95     -19.041 -22.748 -12.044  1.00  0.00              
ATOM   1294 2HG2 ILE A  95     -19.214 -23.985 -13.310  1.00  0.00              
ATOM   1295 3HG2 ILE A  95     -18.697 -22.339 -13.741  1.00  0.00              
ATOM   1296 1HD1 ILE A  95     -21.084 -19.769 -11.193  1.00  0.00              
ATOM   1297 2HD1 ILE A  95     -21.664 -21.424 -10.892  1.00  0.00              
ATOM   1298 3HD1 ILE A  95     -19.922 -21.108 -11.057  1.00  0.00              
ATOM   1299  N   THR A  96     -22.975 -21.320 -15.593  1.00  0.00              
ATOM   1300  CA  THR A  96     -24.350 -20.874 -15.784  1.00  0.00              
ATOM   1301  C   THR A  96     -24.966 -21.395 -17.086  1.00  0.00              
ATOM   1302  O   THR A  96     -26.111 -21.085 -17.406  1.00  0.00              
ATOM   1303  CB  THR A  96     -24.428 -19.337 -15.804  1.00  0.00              
ATOM   1304  OG1 THR A  96     -23.738 -18.842 -16.955  1.00  0.00              
ATOM   1305  CG2 THR A  96     -23.792 -18.750 -14.548  1.00  0.00              
ATOM   1306  H   THR A  96     -22.223 -20.795 -16.018  1.00  0.00              
ATOM   1307  HA  THR A  96     -24.980 -21.270 -14.987  1.00  0.00              
ATOM   1308  HB  THR A  96     -25.474 -19.036 -15.855  1.00  0.00              
ATOM   1309  HG1 THR A  96     -24.037 -17.950 -17.147  1.00  0.00              
ATOM   1310 1HG2 THR A  96     -23.859 -17.662 -14.582  1.00  0.00              
ATOM   1311 2HG2 THR A  96     -24.319 -19.119 -13.668  1.00  0.00              
ATOM   1312 3HG2 THR A  96     -22.746 -19.048 -14.497  1.00  0.00              
ATOM   1313  N   GLU A  97     -24.214 -22.184 -17.842  1.00  0.00              
ATOM   1314  CA  GLU A  97     -24.754 -22.747 -19.067  1.00  0.00              
ATOM   1315  C   GLU A  97     -24.431 -24.235 -19.198  1.00  0.00              
ATOM   1316  O   GLU A  97     -23.299 -24.623 -19.506  1.00  0.00              
ATOM   1317  CB  GLU A  97     -24.218 -21.984 -20.280  1.00  0.00              
ATOM   1318  CG  GLU A  97     -24.599 -22.590 -21.624  1.00  0.00              
ATOM   1319  CD  GLU A  97     -26.091 -22.693 -21.773  1.00  0.00              
ATOM   1320  OE1 GLU A  97     -26.731 -21.673 -21.869  1.00  0.00              
ATOM   1321  OE2 GLU A  97     -26.581 -23.790 -21.903  1.00  0.00              
ATOM   1322  H   GLU A  97     -23.263 -22.402 -17.578  1.00  0.00              
ATOM   1323  HA  GLU A  97     -25.842 -22.674 -19.059  1.00  0.00              
ATOM   1324 1HB  GLU A  97     -24.610 -20.969 -20.217  1.00  0.00              
ATOM   1325 2HB  GLU A  97     -23.132 -21.961 -20.188  1.00  0.00              
ATOM   1326 1HG  GLU A  97     -24.186 -22.051 -22.476  1.00  0.00              
ATOM   1327 2HG  GLU A  97     -24.169 -23.590 -21.585  1.00  0.00              
ATOM   1328  N   MET A  98     -25.441 -25.065 -18.958  1.00  0.00              
ATOM   1329  CA  MET A  98     -25.291 -26.511 -19.030  1.00  0.00              
ATOM   1330  C   MET A  98     -24.761 -27.017 -20.378  1.00  0.00              
ATOM   1331  O   MET A  98     -24.046 -28.015 -20.426  1.00  0.00              
ATOM   1332  CB  MET A  98     -26.633 -27.170 -18.722  1.00  0.00              
ATOM   1333  CG  MET A  98     -26.583 -28.689 -18.631  1.00  0.00              
ATOM   1334  SD  MET A  98     -25.561 -29.270 -17.263  1.00  0.00              
ATOM   1335  CE  MET A  98     -26.606 -28.867 -15.866  1.00  0.00              
ATOM   1336  H   MET A  98     -26.341 -24.675 -18.717  1.00  0.00              
ATOM   1337  HA  MET A  98     -24.553 -26.845 -18.301  1.00  0.00              
ATOM   1338 1HB  MET A  98     -26.977 -26.761 -17.773  1.00  0.00              
ATOM   1339 2HB  MET A  98     -27.321 -26.877 -19.516  1.00  0.00              
ATOM   1340 1HG  MET A  98     -27.600 -29.056 -18.500  1.00  0.00              
ATOM   1341 2HG  MET A  98     -26.177 -29.071 -19.568  1.00  0.00              
ATOM   1342 1HE  MET A  98     -26.111 -29.167 -14.942  1.00  0.00              
ATOM   1343 2HE  MET A  98     -26.791 -27.792 -15.847  1.00  0.00              
ATOM   1344 3HE  MET A  98     -27.555 -29.397 -15.957  1.00  0.00              
ATOM   1345  N   GLU A  99     -25.083 -26.335 -21.473  1.00  0.00              
ATOM   1346  CA  GLU A  99     -24.641 -26.815 -22.781  1.00  0.00              
ATOM   1347  C   GLU A  99     -23.134 -26.633 -22.988  1.00  0.00              
ATOM   1348  O   GLU A  99     -22.506 -27.418 -23.700  1.00  0.00              
ATOM   1349  CB  GLU A  99     -25.410 -26.095 -23.892  1.00  0.00              
ATOM   1350  CG  GLU A  99     -26.884 -26.462 -23.976  1.00  0.00              
ATOM   1351  CD  GLU A  99     -27.581 -25.679 -25.054  1.00  0.00              
ATOM   1352  OE1 GLU A  99     -26.942 -24.870 -25.682  1.00  0.00              
ATOM   1353  OE2 GLU A  99     -28.722 -25.969 -25.327  1.00  0.00              
ATOM   1354  H   GLU A  99     -25.631 -25.488 -21.418  1.00  0.00              
ATOM   1355  HA  GLU A  99     -24.824 -27.887 -22.863  1.00  0.00              
ATOM   1356 1HB  GLU A  99     -25.313 -25.025 -23.704  1.00  0.00              
ATOM   1357 2HB  GLU A  99     -24.919 -26.345 -24.833  1.00  0.00              
ATOM   1358 1HG  GLU A  99     -27.058 -27.527 -24.132  1.00  0.00              
ATOM   1359 2HG  GLU A  99     -27.277 -26.170 -23.003  1.00  0.00              
ATOM   1360  N   SER A 100     -22.549 -25.614 -22.357  1.00  0.00              
ATOM   1361  CA  SER A 100     -21.122 -25.332 -22.544  1.00  0.00              
ATOM   1362  C   SER A 100     -20.349 -26.378 -21.742  1.00  0.00              
ATOM   1363  O   SER A 100     -19.252 -26.799 -22.130  1.00  0.00              
ATOM   1364  CB  SER A 100     -20.764 -23.915 -22.059  1.00  0.00              
ATOM   1365  OG  SER A 100     -20.882 -23.777 -20.651  1.00  0.00              
ATOM   1366  H   SER A 100     -23.091 -25.023 -21.742  1.00  0.00              
ATOM   1367  HA  SER A 100     -20.822 -25.294 -23.592  1.00  0.00              
ATOM   1368 1HB  SER A 100     -19.736 -23.698 -22.348  1.00  0.00              
ATOM   1369 2HB  SER A 100     -21.433 -23.202 -22.538  1.00  0.00              
ATOM   1370  HG  SER A 100     -21.805 -23.648 -20.419  1.00  0.00              
ATOM   1371  N   PHE A 101     -20.943 -26.818 -20.633  1.00  0.00              
ATOM   1372  CA  PHE A 101     -20.363 -27.887 -19.840  1.00  0.00              
ATOM   1373  C   PHE A 101     -20.464 -29.205 -20.596  1.00  0.00              
ATOM   1374  O   PHE A 101     -19.493 -29.962 -20.689  1.00  0.00              
ATOM   1375  CB  PHE A 101     -21.059 -27.993 -18.482  1.00  0.00              
ATOM   1376  CG  PHE A 101     -20.619 -29.175 -17.666  1.00  0.00              
ATOM   1377  CD1 PHE A 101     -19.313 -29.271 -17.207  1.00  0.00              
ATOM   1378  CD2 PHE A 101     -21.507 -30.193 -17.357  1.00  0.00              
ATOM   1379  CE1 PHE A 101     -18.907 -30.358 -16.456  1.00  0.00              
ATOM   1380  CE2 PHE A 101     -21.104 -31.280 -16.606  1.00  0.00              
ATOM   1381  CZ  PHE A 101     -19.802 -31.362 -16.155  1.00  0.00              
ATOM   1382  H   PHE A 101     -21.814 -26.402 -20.335  1.00  0.00              
ATOM   1383  HA  PHE A 101     -19.303 -27.690 -19.671  1.00  0.00              
ATOM   1384 1HB  PHE A 101     -20.851 -27.107 -17.884  1.00  0.00              
ATOM   1385 2HB  PHE A 101     -22.135 -28.093 -18.619  1.00  0.00              
ATOM   1386  HD1 PHE A 101     -18.606 -28.476 -17.443  1.00  0.00              
ATOM   1387  HD2 PHE A 101     -22.536 -30.128 -17.713  1.00  0.00              
ATOM   1388  HE1 PHE A 101     -17.878 -30.421 -16.101  1.00  0.00              
ATOM   1389  HE2 PHE A 101     -21.813 -32.073 -16.369  1.00  0.00              
ATOM   1390  HZ  PHE A 101     -19.483 -32.220 -15.565  1.00  0.00              
ATOM   1391  N   ALA A 102     -21.648 -29.470 -21.139  1.00  0.00              
ATOM   1392  CA  ALA A 102     -21.878 -30.704 -21.882  1.00  0.00              
ATOM   1393  C   ALA A 102     -20.888 -30.798 -23.039  1.00  0.00              
ATOM   1394  O   ALA A 102     -20.401 -31.880 -23.372  1.00  0.00              
ATOM   1395  CB  ALA A 102     -23.304 -30.739 -22.410  1.00  0.00              
ATOM   1396  H   ALA A 102     -22.404 -28.808 -21.038  1.00  0.00              
ATOM   1397  HA  ALA A 102     -21.707 -31.550 -21.216  1.00  0.00              
ATOM   1398 1HB  ALA A 102     -23.463 -31.664 -22.962  1.00  0.00              
ATOM   1399 2HB  ALA A 102     -24.003 -30.690 -21.575  1.00  0.00              
ATOM   1400 3HB  ALA A 102     -23.468 -29.889 -23.071  1.00  0.00              
ATOM   1401  N   ALA A 103     -20.573 -29.651 -23.630  1.00  0.00              
ATOM   1402  CA  ALA A 103     -19.644 -29.605 -24.747  1.00  0.00              
ATOM   1403  C   ALA A 103     -18.201 -29.995 -24.404  1.00  0.00              
ATOM   1404  O   ALA A 103     -17.426 -30.345 -25.293  1.00  0.00              
ATOM   1405  CB  ALA A 103     -19.673 -28.210 -25.380  1.00  0.00              
ATOM   1406  H   ALA A 103     -20.986 -28.791 -23.298  1.00  0.00              
ATOM   1407  HA  ALA A 103     -19.961 -30.331 -25.496  1.00  0.00              
ATOM   1408 1HB  ALA A 103     -18.976 -28.177 -26.217  1.00  0.00              
ATOM   1409 2HB  ALA A 103     -20.680 -27.993 -25.737  1.00  0.00              
ATOM   1410 3HB  ALA A 103     -19.384 -27.468 -24.637  1.00  0.00              
ATOM   1411  N   THR A 104     -17.839 -29.952 -23.126  1.00  0.00              
ATOM   1412  CA  THR A 104     -16.455 -30.213 -22.748  1.00  0.00              
ATOM   1413  C   THR A 104     -15.978 -31.629 -23.040  1.00  0.00              
ATOM   1414  O   THR A 104     -14.784 -31.861 -23.227  1.00  0.00              
ATOM   1415  CB  THR A 104     -16.203 -29.903 -21.246  1.00  0.00              
ATOM   1416  OG1 THR A 104     -16.985 -30.776 -20.425  1.00  0.00              
ATOM   1417  CG2 THR A 104     -16.570 -28.452 -20.928  1.00  0.00              
ATOM   1418  H   THR A 104     -18.514 -29.739 -22.405  1.00  0.00              
ATOM   1419  HA  THR A 104     -15.787 -29.577 -23.330  1.00  0.00              
ATOM   1420  HB  THR A 104     -15.150 -30.067 -21.021  1.00  0.00              
ATOM   1421  HG1 THR A 104     -16.822 -30.576 -19.500  1.00  0.00              
ATOM   1422 1HG2 THR A 104     -16.387 -28.255 -19.872  1.00  0.00              
ATOM   1423 2HG2 THR A 104     -15.961 -27.782 -21.535  1.00  0.00              
ATOM   1424 3HG2 THR A 104     -17.623 -28.286 -21.151  1.00  0.00              
ATOM   1425  N   ALA A 105     -16.900 -32.582 -23.081  1.00  0.00              
ATOM   1426  CA  ALA A 105     -16.539 -33.941 -23.476  1.00  0.00              
ATOM   1427  C   ALA A 105     -16.115 -34.008 -24.946  1.00  0.00              
ATOM   1428  O   ALA A 105     -15.160 -34.717 -25.296  1.00  0.00              
ATOM   1429  CB  ALA A 105     -17.713 -34.897 -23.218  1.00  0.00              
ATOM   1430  H   ALA A 105     -17.859 -32.379 -22.841  1.00  0.00              
ATOM   1431  HA  ALA A 105     -15.683 -34.262 -22.882  1.00  0.00              
ATOM   1432 1HB  ALA A 105     -17.431 -35.907 -23.516  1.00  0.00              
ATOM   1433 2HB  ALA A 105     -17.963 -34.889 -22.157  1.00  0.00              
ATOM   1434 3HB  ALA A 105     -18.577 -34.576 -23.798  1.00  0.00              
ATOM   1435  N   ASP A 106     -16.810 -33.266 -25.804  1.00  0.00              
ATOM   1436  CA  ASP A 106     -16.449 -33.231 -27.216  1.00  0.00              
ATOM   1437  C   ASP A 106     -15.170 -32.438 -27.457  1.00  0.00              
ATOM   1438  O   ASP A 106     -14.381 -32.786 -28.339  1.00  0.00              
ATOM   1439  CB  ASP A 106     -17.594 -32.639 -28.042  1.00  0.00              
ATOM   1440  CG  ASP A 106     -18.798 -33.557 -28.198  1.00  0.00              
ATOM   1441  OD1 ASP A 106     -18.678 -34.720 -27.891  1.00  0.00              
ATOM   1442  OD2 ASP A 106     -19.866 -33.063 -28.471  1.00  0.00              
ATOM   1443  H   ASP A 106     -17.595 -32.718 -25.483  1.00  0.00              
ATOM   1444  HA  ASP A 106     -16.248 -34.242 -27.571  1.00  0.00              
ATOM   1445 1HB  ASP A 106     -17.926 -31.663 -27.687  1.00  0.00              
ATOM   1446 2HB  ASP A 106     -17.096 -32.526 -29.006  1.00  0.00              
ATOM   1447  N   PHE A 107     -14.970 -31.367 -26.687  1.00  0.00              
ATOM   1448  CA  PHE A 107     -13.775 -30.542 -26.847  1.00  0.00              
ATOM   1449  C   PHE A 107     -12.572 -31.377 -26.431  1.00  0.00              
ATOM   1450  O   PHE A 107     -11.549 -31.369 -27.102  1.00  0.00              
ATOM   1451  CB  PHE A 107     -13.841 -29.279 -25.972  1.00  0.00              
ATOM   1452  CG  PHE A 107     -14.691 -28.176 -26.550  1.00  0.00              
ATOM   1453  CD1 PHE A 107     -14.373 -27.602 -27.775  1.00  0.00              
ATOM   1454  CD2 PHE A 107     -15.782 -27.674 -25.840  1.00  0.00              
ATOM   1455  CE1 PHE A 107     -15.122 -26.537 -28.288  1.00  0.00              
ATOM   1456  CE2 PHE A 107     -16.539 -26.615 -26.340  1.00  0.00              
ATOM   1457  CZ  PHE A 107     -16.209 -26.042 -27.565  1.00  0.00              
ATOM   1458  H   PHE A 107     -15.649 -31.118 -25.982  1.00  0.00              
ATOM   1459  HA  PHE A 107     -13.658 -30.259 -27.894  1.00  0.00              
ATOM   1460 1HB  PHE A 107     -14.264 -29.519 -24.999  1.00  0.00              
ATOM   1461 2HB  PHE A 107     -12.843 -28.863 -25.841  1.00  0.00              
ATOM   1462  HD1 PHE A 107     -13.527 -27.992 -28.341  1.00  0.00              
ATOM   1463  HD2 PHE A 107     -16.039 -28.123 -24.881  1.00  0.00              
ATOM   1464  HE1 PHE A 107     -14.856 -26.097 -29.249  1.00  0.00              
ATOM   1465  HE2 PHE A 107     -17.387 -26.234 -25.772  1.00  0.00              
ATOM   1466  HZ  PHE A 107     -16.793 -25.212 -27.959  1.00  0.00              
ATOM   1467  N   ARG A 108     -12.701 -32.111 -25.331  1.00  0.00              
ATOM   1468  CA  ARG A 108     -11.613 -32.976 -24.887  1.00  0.00              
ATOM   1469  C   ARG A 108     -11.359 -34.109 -25.890  1.00  0.00              
ATOM   1470  O   ARG A 108     -10.207 -34.468 -26.152  1.00  0.00              
ATOM   1471  CB  ARG A 108     -11.914 -33.556 -23.497  1.00  0.00              
ATOM   1472  CG  ARG A 108     -10.810 -34.474 -22.979  1.00  0.00              
ATOM   1473  CD  ARG A 108     -11.088 -34.979 -21.572  1.00  0.00              
ATOM   1474  NE  ARG A 108     -10.129 -36.005 -21.154  1.00  0.00              
ATOM   1475  CZ  ARG A 108      -8.909 -35.762 -20.668  1.00  0.00              
ATOM   1476  NH1 ARG A 108      -8.475 -34.512 -20.525  1.00  0.00              
ATOM   1477  NH2 ARG A 108      -8.115 -36.772 -20.318  1.00  0.00              
ATOM   1478  H   ARG A 108     -13.554 -32.078 -24.790  1.00  0.00              
ATOM   1479  HA  ARG A 108     -10.687 -32.403 -24.827  1.00  0.00              
ATOM   1480 1HB  ARG A 108     -12.047 -32.712 -22.823  1.00  0.00              
ATOM   1481 2HB  ARG A 108     -12.851 -34.107 -23.579  1.00  0.00              
ATOM   1482 1HG  ARG A 108     -10.725 -35.328 -23.651  1.00  0.00              
ATOM   1483 2HG  ARG A 108      -9.871 -33.918 -22.977  1.00  0.00              
ATOM   1484 1HD  ARG A 108     -11.027 -34.142 -20.877  1.00  0.00              
ATOM   1485 2HD  ARG A 108     -12.089 -35.406 -21.542  1.00  0.00              
ATOM   1486  HE  ARG A 108     -10.218 -37.012 -21.161  1.00  0.00              
ATOM   1487 1HH1 ARG A 108      -9.073 -33.739 -20.784  1.00  0.00              
ATOM   1488 2HH1 ARG A 108      -7.551 -34.340 -20.156  1.00  0.00              
ATOM   1489 1HH2 ARG A 108      -8.439 -37.724 -20.420  1.00  0.00              
ATOM   1490 2HH2 ARG A 108      -7.193 -36.583 -19.952  1.00  0.00              
ATOM   1491  N   GLU A 109     -12.424 -34.673 -26.456  1.00  0.00              
ATOM   1492  CA  GLU A 109     -12.248 -35.723 -27.459  1.00  0.00              
ATOM   1493  C   GLU A 109     -11.372 -35.199 -28.591  1.00  0.00              
ATOM   1494  O   GLU A 109     -10.426 -35.862 -29.024  1.00  0.00              
ATOM   1495  CB  GLU A 109     -13.598 -36.198 -28.001  1.00  0.00              
ATOM   1496  CG  GLU A 109     -13.504 -37.306 -29.041  1.00  0.00              
ATOM   1497  CD  GLU A 109     -14.868 -37.737 -29.504  1.00  0.00              
ATOM   1498  OE1 GLU A 109     -15.836 -37.208 -29.014  1.00  0.00              
ATOM   1499  OE2 GLU A 109     -14.941 -38.514 -30.427  1.00  0.00              
ATOM   1500  H   GLU A 109     -13.358 -34.385 -26.203  1.00  0.00              
ATOM   1501  HA  GLU A 109     -11.738 -36.578 -27.014  1.00  0.00              
ATOM   1502 1HB  GLU A 109     -14.178 -36.550 -27.148  1.00  0.00              
ATOM   1503 2HB  GLU A 109     -14.089 -35.329 -28.440  1.00  0.00              
ATOM   1504 1HG  GLU A 109     -12.895 -37.039 -29.904  1.00  0.00              
ATOM   1505 2HG  GLU A 109     -13.028 -38.123 -28.501  1.00  0.00              
ATOM   1506  N   GLN A 110     -11.689 -33.999 -29.068  1.00  0.00              
ATOM   1507  CA  GLN A 110     -10.917 -33.395 -30.144  1.00  0.00              
ATOM   1508  C   GLN A 110      -9.472 -33.104 -29.731  1.00  0.00              
ATOM   1509  O   GLN A 110      -8.532 -33.346 -30.507  1.00  0.00              
ATOM   1510  CB  GLN A 110     -11.588 -32.099 -30.607  1.00  0.00              
ATOM   1511  CG  GLN A 110     -12.890 -32.308 -31.361  1.00  0.00              
ATOM   1512  CD  GLN A 110     -13.655 -31.014 -31.566  1.00  0.00              
ATOM   1513  OE1 GLN A 110     -13.269 -29.961 -31.051  1.00  0.00              
ATOM   1514  NE2 GLN A 110     -14.747 -31.085 -32.318  1.00  0.00              
ATOM   1515  H   GLN A 110     -12.474 -33.495 -28.683  1.00  0.00              
ATOM   1516  HA  GLN A 110     -10.851 -34.090 -30.981  1.00  0.00              
ATOM   1517 1HB  GLN A 110     -11.771 -31.502 -29.713  1.00  0.00              
ATOM   1518 2HB  GLN A 110     -10.871 -31.584 -31.246  1.00  0.00              
ATOM   1519 1HG  GLN A 110     -12.951 -32.882 -32.286  1.00  0.00              
ATOM   1520 2HG  GLN A 110     -13.368 -32.867 -30.556  1.00  0.00              
ATOM   1521 1HE2 GLN A 110     -15.293 -30.264 -32.489  1.00  0.00              
ATOM   1522 2HE2 GLN A 110     -15.025 -31.960 -32.716  1.00  0.00              
ATOM   1523  N   ILE A 111      -9.290 -32.602 -28.510  1.00  0.00              
ATOM   1524  CA  ILE A 111      -7.958 -32.310 -27.991  1.00  0.00              
ATOM   1525  C   ILE A 111      -7.088 -33.567 -27.896  1.00  0.00              
ATOM   1526  O   ILE A 111      -5.909 -33.543 -28.253  1.00  0.00              
ATOM   1527  CB  ILE A 111      -8.023 -31.649 -26.578  1.00  0.00              
ATOM   1528  CG1 ILE A 111      -8.596 -30.230 -26.682  1.00  0.00              
ATOM   1529  CG2 ILE A 111      -6.638 -31.602 -25.967  1.00  0.00              
ATOM   1530  CD1 ILE A 111      -9.001 -29.615 -25.347  1.00  0.00              
ATOM   1531  H   ILE A 111     -10.095 -32.418 -27.928  1.00  0.00              
ATOM   1532  HA  ILE A 111      -7.413 -31.662 -28.676  1.00  0.00              
ATOM   1533  HB  ILE A 111      -8.686 -32.234 -25.942  1.00  0.00              
ATOM   1534 1HG1 ILE A 111      -7.835 -29.605 -27.148  1.00  0.00              
ATOM   1535 2HG1 ILE A 111      -9.471 -30.281 -27.331  1.00  0.00              
ATOM   1536 1HG2 ILE A 111      -6.691 -31.139 -24.982  1.00  0.00              
ATOM   1537 2HG2 ILE A 111      -6.247 -32.614 -25.871  1.00  0.00              
ATOM   1538 3HG2 ILE A 111      -5.977 -31.017 -26.607  1.00  0.00              
ATOM   1539 1HD1 ILE A 111      -9.396 -28.613 -25.512  1.00  0.00              
ATOM   1540 2HD1 ILE A 111      -9.767 -30.234 -24.877  1.00  0.00              
ATOM   1541 3HD1 ILE A 111      -8.132 -29.557 -24.694  1.00  0.00              
ATOM   1542  N   LEU A 112      -7.666 -34.656 -27.395  1.00  0.00              
ATOM   1543  CA  LEU A 112      -6.914 -35.901 -27.226  1.00  0.00              
ATOM   1544  C   LEU A 112      -6.557 -36.514 -28.584  1.00  0.00              
ATOM   1545  O   LEU A 112      -5.459 -37.042 -28.762  1.00  0.00              
ATOM   1546  CB  LEU A 112      -7.720 -36.897 -26.383  1.00  0.00              
ATOM   1547  CG  LEU A 112      -7.918 -36.500 -24.914  1.00  0.00              
ATOM   1548  CD1 LEU A 112      -8.838 -37.497 -24.223  1.00  0.00              
ATOM   1549  CD2 LEU A 112      -6.567 -36.440 -24.217  1.00  0.00              
ATOM   1550  H   LEU A 112      -8.638 -34.628 -27.127  1.00  0.00              
ATOM   1551  HA  LEU A 112      -5.972 -35.692 -26.721  1.00  0.00              
ATOM   1552 1HB  LEU A 112      -8.669 -36.851 -26.914  1.00  0.00              
ATOM   1553 2HB  LEU A 112      -7.314 -37.906 -26.452  1.00  0.00              
ATOM   1554  HG  LEU A 112      -8.343 -35.496 -24.905  1.00  0.00              
ATOM   1555 1HD1 LEU A 112      -8.973 -37.206 -23.181  1.00  0.00              
ATOM   1556 2HD1 LEU A 112      -9.806 -37.506 -24.724  1.00  0.00              
ATOM   1557 3HD1 LEU A 112      -8.396 -38.491 -24.268  1.00  0.00              
ATOM   1558 1HD2 LEU A 112      -6.709 -36.156 -23.174  1.00  0.00              
ATOM   1559 2HD2 LEU A 112      -6.088 -37.418 -24.266  1.00  0.00              
ATOM   1560 3HD2 LEU A 112      -5.935 -35.701 -24.710  1.00  0.00              
ATOM   1561  N   ARG A 113      -7.482 -36.426 -29.534  1.00  0.00              
ATOM   1562  CA  ARG A 113      -7.257 -36.936 -30.892  1.00  0.00              
ATOM   1563  C   ARG A 113      -6.146 -36.167 -31.620  1.00  0.00              
ATOM   1564  O   ARG A 113      -5.264 -36.757 -32.247  1.00  0.00              
ATOM   1565  CB  ARG A 113      -8.557 -36.840 -31.702  1.00  0.00              
ATOM   1566  CG  ARG A 113      -8.415 -37.265 -33.165  1.00  0.00              
ATOM   1567  CD  ARG A 113      -9.693 -37.004 -33.956  1.00  0.00              
ATOM   1568  NE  ARG A 113     -10.200 -35.632 -33.840  1.00  0.00              
ATOM   1569  CZ  ARG A 113      -9.715 -34.572 -34.490  1.00  0.00              
ATOM   1570  NH1 ARG A 113      -8.690 -34.704 -35.320  1.00  0.00              
ATOM   1571  NH2 ARG A 113     -10.268 -33.371 -34.315  1.00  0.00              
ATOM   1572  H   ARG A 113      -8.367 -35.995 -29.312  1.00  0.00              
ATOM   1573  HA  ARG A 113      -6.924 -37.973 -30.846  1.00  0.00              
ATOM   1574 1HB  ARG A 113      -9.288 -37.476 -31.206  1.00  0.00              
ATOM   1575 2HB  ARG A 113      -8.886 -35.802 -31.654  1.00  0.00              
ATOM   1576 1HG  ARG A 113      -7.595 -36.703 -33.612  1.00  0.00              
ATOM   1577 2HG  ARG A 113      -8.184 -38.331 -33.195  1.00  0.00              
ATOM   1578 1HD  ARG A 113      -9.501 -37.196 -35.011  1.00  0.00              
ATOM   1579 2HD  ARG A 113     -10.473 -37.675 -33.601  1.00  0.00              
ATOM   1580  HE  ARG A 113     -10.961 -35.272 -33.280  1.00  0.00              
ATOM   1581 1HH1 ARG A 113      -8.272 -35.613 -35.462  1.00  0.00              
ATOM   1582 2HH1 ARG A 113      -8.331 -33.895 -35.806  1.00  0.00              
ATOM   1583 1HH2 ARG A 113     -11.055 -33.267 -33.689  1.00  0.00              
ATOM   1584 2HH2 ARG A 113      -9.898 -32.572 -34.807  1.00  0.00              
ATOM   1585  N   VAL A 114      -6.202 -34.841 -31.531  1.00  0.00              
ATOM   1586  CA  VAL A 114      -5.234 -33.973 -32.190  1.00  0.00              
ATOM   1587  C   VAL A 114      -3.842 -34.109 -31.583  1.00  0.00              
ATOM   1588  O   VAL A 114      -2.841 -34.199 -32.309  1.00  0.00              
ATOM   1589  CB  VAL A 114      -5.676 -32.493 -32.101  1.00  0.00              
ATOM   1590  CG1 VAL A 114      -4.558 -31.584 -32.554  1.00  0.00              
ATOM   1591  CG2 VAL A 114      -6.911 -32.271 -32.949  1.00  0.00              
ATOM   1592  H   VAL A 114      -6.944 -34.426 -30.985  1.00  0.00              
ATOM   1593  HA  VAL A 114      -5.101 -34.250 -33.237  1.00  0.00              
ATOM   1594  HB  VAL A 114      -5.948 -32.267 -31.070  1.00  0.00              
ATOM   1595 1HG1 VAL A 114      -4.883 -30.546 -32.485  1.00  0.00              
ATOM   1596 2HG1 VAL A 114      -3.686 -31.734 -31.917  1.00  0.00              
ATOM   1597 3HG1 VAL A 114      -4.298 -31.814 -33.587  1.00  0.00              
ATOM   1598 1HG2 VAL A 114      -7.217 -31.228 -32.881  1.00  0.00              
ATOM   1599 2HG2 VAL A 114      -6.687 -32.518 -33.987  1.00  0.00              
ATOM   1600 3HG2 VAL A 114      -7.718 -32.909 -32.590  1.00  0.00              
ATOM   1601  N   LYS A 115      -3.778 -34.126 -30.254  1.00  0.00              
ATOM   1602  CA  LYS A 115      -2.504 -34.239 -29.555  1.00  0.00              
ATOM   1603  C   LYS A 115      -1.996 -35.681 -29.463  1.00  0.00              
ATOM   1604  O   LYS A 115      -0.793 -35.908 -29.308  1.00  0.00              
ATOM   1605  CB  LYS A 115      -2.628 -33.643 -28.152  1.00  0.00              
ATOM   1606  CG  LYS A 115      -2.861 -32.138 -28.126  1.00  0.00              
ATOM   1607  CD  LYS A 115      -1.606 -31.376 -28.525  1.00  0.00              
ATOM   1608  CE  LYS A 115      -0.535 -31.469 -27.448  1.00  0.00              
ATOM   1609  NZ  LYS A 115       0.721 -30.782 -27.852  1.00  0.00              
ATOM   1610  H   LYS A 115      -4.631 -34.059 -29.716  1.00  0.00              
ATOM   1611  HA  LYS A 115      -1.733 -33.696 -30.103  1.00  0.00              
ATOM   1612 1HB  LYS A 115      -3.461 -34.147 -27.663  1.00  0.00              
ATOM   1613 2HB  LYS A 115      -1.703 -33.875 -27.623  1.00  0.00              
ATOM   1614 1HG  LYS A 115      -3.667 -31.900 -28.821  1.00  0.00              
ATOM   1615 2HG  LYS A 115      -3.156 -31.850 -27.117  1.00  0.00              
ATOM   1616 1HD  LYS A 115      -1.224 -31.799 -29.456  1.00  0.00              
ATOM   1617 2HD  LYS A 115      -1.870 -30.331 -28.684  1.00  0.00              
ATOM   1618 1HE  LYS A 115      -0.923 -31.011 -26.540  1.00  0.00              
ATOM   1619 2HE  LYS A 115      -0.328 -32.523 -27.263  1.00  0.00              
ATOM   1620 1HZ  LYS A 115       1.404 -30.867 -27.112  1.00  0.00              
ATOM   1621 2HZ  LYS A 115       1.083 -31.207 -28.695  1.00  0.00              
ATOM   1622 3HZ  LYS A 115       0.530 -29.805 -28.023  1.00  0.00              
ATOM   1623  N   GLU A 116      -2.906 -36.648 -29.555  1.00  0.00              
ATOM   1624  CA  GLU A 116      -2.537 -38.058 -29.426  1.00  0.00              
ATOM   1625  C   GLU A 116      -1.796 -38.292 -28.111  1.00  0.00              
ATOM   1626  O   GLU A 116      -0.779 -38.982 -28.074  1.00  0.00              
ATOM   1627  CB  GLU A 116      -1.674 -38.504 -30.608  1.00  0.00              
ATOM   1628  CG  GLU A 116      -2.357 -38.389 -31.964  1.00  0.00              
ATOM   1629  CD  GLU A 116      -1.448 -38.841 -33.073  1.00  0.00              
ATOM   1630  OE1 GLU A 116      -0.335 -39.212 -32.789  1.00  0.00              
ATOM   1631  OE2 GLU A 116      -1.902 -38.921 -34.190  1.00  0.00              
ATOM   1632  H   GLU A 116      -3.873 -36.405 -29.718  1.00  0.00              
ATOM   1633  HA  GLU A 116      -3.436 -38.675 -29.402  1.00  0.00              
ATOM   1634 1HB  GLU A 116      -0.778 -37.883 -30.600  1.00  0.00              
ATOM   1635 2HB  GLU A 116      -1.399 -39.543 -30.428  1.00  0.00              
ATOM   1636 1HG  GLU A 116      -3.299 -38.935 -32.022  1.00  0.00              
ATOM   1637 2HG  GLU A 116      -2.550 -37.322 -32.064  1.00  0.00              
ATOM   1638  N   ASP A 117      -2.321 -37.713 -27.034  1.00  0.00              
ATOM   1639  CA  ASP A 117      -1.664 -37.768 -25.735  1.00  0.00              
ATOM   1640  C   ASP A 117      -2.671 -37.613 -24.589  1.00  0.00              
ATOM   1641  O   ASP A 117      -3.155 -36.515 -24.315  1.00  0.00              
ATOM   1642  CB  ASP A 117      -0.587 -36.685 -25.641  1.00  0.00              
ATOM   1643  CG  ASP A 117       0.232 -36.722 -24.357  1.00  0.00              
ATOM   1644  OD1 ASP A 117      -0.056 -37.540 -23.516  1.00  0.00              
ATOM   1645  OD2 ASP A 117       1.229 -36.044 -24.293  1.00  0.00              
ATOM   1646  H   ASP A 117      -3.199 -37.223 -27.122  1.00  0.00              
ATOM   1647  HA  ASP A 117      -1.195 -38.743 -25.599  1.00  0.00              
ATOM   1648 1HB  ASP A 117       0.086 -36.665 -26.499  1.00  0.00              
ATOM   1649 2HB  ASP A 117      -1.212 -35.791 -25.647  1.00  0.00              
ATOM   1650  N   GLU A 118      -2.972 -38.730 -23.928  1.00  0.00              
ATOM   1651  CA  GLU A 118      -3.878 -38.768 -22.779  1.00  0.00              
ATOM   1652  C   GLU A 118      -3.390 -37.979 -21.580  1.00  0.00              
ATOM   1653  O   GLU A 118      -4.178 -37.598 -20.716  1.00  0.00              
ATOM   1654  CB  GLU A 118      -4.124 -40.219 -22.359  1.00  0.00              
ATOM   1655  CG  GLU A 118      -4.990 -41.015 -23.325  1.00  0.00              
ATOM   1656  CD  GLU A 118      -5.145 -42.440 -22.872  1.00  0.00              
ATOM   1657  OE1 GLU A 118      -4.552 -42.797 -21.882  1.00  0.00              
ATOM   1658  OE2 GLU A 118      -5.944 -43.141 -23.447  1.00  0.00              
ATOM   1659  H   GLU A 118      -2.546 -39.588 -24.247  1.00  0.00              
ATOM   1660  HA  GLU A 118      -4.831 -38.310 -23.044  1.00  0.00              
ATOM   1661 1HB  GLU A 118      -3.147 -40.695 -22.271  1.00  0.00              
ATOM   1662 2HB  GLU A 118      -4.603 -40.191 -21.380  1.00  0.00              
ATOM   1663 1HG  GLU A 118      -5.974 -40.577 -23.487  1.00  0.00              
ATOM   1664 2HG  GLU A 118      -4.425 -40.990 -24.256  1.00  0.00              
ATOM   1665  N   ASN A 119      -2.082 -37.761 -21.517  1.00  0.00              
ATOM   1666  CA  ASN A 119      -1.492 -37.005 -20.425  1.00  0.00              
ATOM   1667  C   ASN A 119      -1.245 -35.551 -20.786  1.00  0.00              
ATOM   1668  O   ASN A 119      -0.507 -34.857 -20.088  1.00  0.00              
ATOM   1669  CB  ASN A 119      -0.200 -37.646 -19.954  1.00  0.00              
ATOM   1670  CG  ASN A 119      -0.398 -38.952 -19.237  1.00  0.00              
ATOM   1671  OD1 ASN A 119      -1.450 -39.200 -18.637  1.00  0.00              
ATOM   1672  ND2 ASN A 119       0.637 -39.753 -19.225  1.00  0.00              
ATOM   1673  H   ASN A 119      -1.482 -38.128 -22.242  1.00  0.00              
ATOM   1674  HA  ASN A 119      -2.178 -36.983 -19.577  1.00  0.00              
ATOM   1675 1HB  ASN A 119       0.657 -37.732 -20.624  1.00  0.00              
ATOM   1676 2HB  ASN A 119      -0.007 -36.866 -19.217  1.00  0.00              
ATOM   1677 1HD2 ASN A 119       0.577 -40.640 -18.766  1.00  0.00              
ATOM   1678 2HD2 ASN A 119       1.486 -39.478 -19.675  1.00  0.00              
ATOM   1679  N   VAL A 120      -1.853 -35.088 -21.874  1.00  0.00              
ATOM   1680  CA  VAL A 120      -1.688 -33.692 -22.281  1.00  0.00              
ATOM   1681  C   VAL A 120      -2.150 -32.772 -21.140  1.00  0.00              
ATOM   1682  O   VAL A 120      -3.218 -32.979 -20.575  1.00  0.00              
ATOM   1683  CB  VAL A 120      -2.481 -33.368 -23.562  1.00  0.00              
ATOM   1684  CG1 VAL A 120      -3.977 -33.451 -23.298  1.00  0.00              
ATOM   1685  CG2 VAL A 120      -2.109 -31.989 -24.084  1.00  0.00              
ATOM   1686  H   VAL A 120      -2.436 -35.697 -22.429  1.00  0.00              
ATOM   1687  HA  VAL A 120      -0.639 -33.451 -22.456  1.00  0.00              
ATOM   1688  HB  VAL A 120      -2.208 -34.084 -24.337  1.00  0.00              
ATOM   1689 1HG1 VAL A 120      -4.521 -33.219 -24.213  1.00  0.00              
ATOM   1690 2HG1 VAL A 120      -4.233 -34.458 -22.968  1.00  0.00              
ATOM   1691 3HG1 VAL A 120      -4.250 -32.734 -22.523  1.00  0.00              
ATOM   1692 1HG2 VAL A 120      -2.677 -31.776 -24.989  1.00  0.00              
ATOM   1693 2HG2 VAL A 120      -2.339 -31.239 -23.326  1.00  0.00              
ATOM   1694 3HG2 VAL A 120      -1.043 -31.960 -24.310  1.00  0.00              
ATOM   1695  N   PRO A 121      -1.325 -31.778 -20.758  1.00  0.00              
ATOM   1696  CA  PRO A 121      -1.706 -30.809 -19.714  1.00  0.00              
ATOM   1697  C   PRO A 121      -3.112 -30.329 -20.019  1.00  0.00              
ATOM   1698  O   PRO A 121      -3.365 -29.774 -21.084  1.00  0.00              
ATOM   1699  CB  PRO A 121      -0.660 -29.723 -19.858  1.00  0.00              
ATOM   1700  CG  PRO A 121       0.549 -30.522 -20.256  1.00  0.00              
ATOM   1701  CD  PRO A 121      -0.005 -31.492 -21.282  1.00  0.00              
ATOM   1702  HA  PRO A 121      -1.725 -31.253 -18.708  1.00  0.00              
ATOM   1703 1HB  PRO A 121      -0.948 -28.984 -20.620  1.00  0.00              
ATOM   1704 2HB  PRO A 121      -0.515 -29.176 -18.915  1.00  0.00              
ATOM   1705 1HG  PRO A 121       1.334 -29.875 -20.675  1.00  0.00              
ATOM   1706 2HG  PRO A 121       0.987 -31.038 -19.388  1.00  0.00              
ATOM   1707 1HD  PRO A 121      -0.052 -31.051 -22.288  1.00  0.00              
ATOM   1708 2HD  PRO A 121       0.602 -32.406 -21.360  1.00  0.00              
ATOM   1709  N   PHE A 122      -4.015 -30.527 -19.070  1.00  0.00              
ATOM   1710  CA  PHE A 122      -5.401 -30.134 -19.247  1.00  0.00              
ATOM   1711  C   PHE A 122      -6.011 -29.725 -17.909  1.00  0.00              
ATOM   1712  O   PHE A 122      -5.900 -30.441 -16.917  1.00  0.00              
ATOM   1713  CB  PHE A 122      -6.120 -31.363 -19.828  1.00  0.00              
ATOM   1714  CG  PHE A 122      -7.584 -31.176 -20.132  1.00  0.00              
ATOM   1715  CD1 PHE A 122      -8.547 -31.325 -19.142  1.00  0.00              
ATOM   1716  CD2 PHE A 122      -8.002 -30.968 -21.446  1.00  0.00              
ATOM   1717  CE1 PHE A 122      -9.911 -31.278 -19.457  1.00  0.00              
ATOM   1718  CE2 PHE A 122      -9.357 -30.919 -21.774  1.00  0.00              
ATOM   1719  CZ  PHE A 122     -10.318 -31.077 -20.780  1.00  0.00              
ATOM   1720  H   PHE A 122      -3.734 -30.961 -18.202  1.00  0.00              
ATOM   1721  HA  PHE A 122      -5.458 -29.264 -19.903  1.00  0.00              
ATOM   1722 1HB  PHE A 122      -5.659 -31.656 -20.770  1.00  0.00              
ATOM   1723 2HB  PHE A 122      -6.069 -32.193 -19.125  1.00  0.00              
ATOM   1724  HD1 PHE A 122      -8.231 -31.479 -18.109  1.00  0.00              
ATOM   1725  HD2 PHE A 122      -7.248 -30.844 -22.225  1.00  0.00              
ATOM   1726  HE1 PHE A 122     -10.656 -31.397 -18.671  1.00  0.00              
ATOM   1727  HE2 PHE A 122      -9.665 -30.758 -22.807  1.00  0.00              
ATOM   1728  HZ  PHE A 122     -11.378 -31.048 -21.027  1.00  0.00              
ATOM   1729  N   LEU A 123      -6.647 -28.564 -17.880  1.00  0.00              
ATOM   1730  CA  LEU A 123      -7.304 -28.110 -16.669  1.00  0.00              
ATOM   1731  C   LEU A 123      -8.751 -27.825 -17.036  1.00  0.00              
ATOM   1732  O   LEU A 123      -9.014 -27.155 -18.031  1.00  0.00              
ATOM   1733  CB  LEU A 123      -6.633 -26.835 -16.156  1.00  0.00              
ATOM   1734  CG  LEU A 123      -7.244 -26.191 -14.916  1.00  0.00              
ATOM   1735  CD1 LEU A 123      -7.103 -27.142 -13.750  1.00  0.00              
ATOM   1736  CD2 LEU A 123      -6.549 -24.874 -14.611  1.00  0.00              
ATOM   1737  H   LEU A 123      -6.681 -27.983 -18.705  1.00  0.00              
ATOM   1738  HA  LEU A 123      -7.273 -28.900 -15.919  1.00  0.00              
ATOM   1739 1HB  LEU A 123      -5.651 -27.237 -15.910  1.00  0.00              
ATOM   1740 2HB  LEU A 123      -6.533 -26.087 -16.942  1.00  0.00              
ATOM   1741  HG  LEU A 123      -8.285 -25.966 -15.147  1.00  0.00              
ATOM   1742 1HD1 LEU A 123      -7.537 -26.692 -12.858  1.00  0.00              
ATOM   1743 2HD1 LEU A 123      -7.623 -28.073 -13.975  1.00  0.00              
ATOM   1744 3HD1 LEU A 123      -6.048 -27.348 -13.575  1.00  0.00              
ATOM   1745 1HD2 LEU A 123      -6.996 -24.425 -13.724  1.00  0.00              
ATOM   1746 2HD2 LEU A 123      -5.489 -25.054 -14.432  1.00  0.00              
ATOM   1747 3HD2 LEU A 123      -6.664 -24.197 -15.457  1.00  0.00              
ATOM   1748  N   LEU A 124      -9.696 -28.358 -16.268  1.00  0.00              
ATOM   1749  CA  LEU A 124     -11.096 -28.103 -16.567  1.00  0.00              
ATOM   1750  C   LEU A 124     -11.419 -26.839 -15.783  1.00  0.00              
ATOM   1751  O   LEU A 124     -11.210 -26.793 -14.566  1.00  0.00              
ATOM   1752  CB  LEU A 124     -11.998 -29.277 -16.167  1.00  0.00              
ATOM   1753  CG  LEU A 124     -13.496 -29.067 -16.421  1.00  0.00              
ATOM   1754  CD1 LEU A 124     -13.755 -28.910 -17.914  1.00  0.00              
ATOM   1755  CD2 LEU A 124     -14.278 -30.245 -15.860  1.00  0.00              
ATOM   1756  H   LEU A 124      -9.460 -28.939 -15.477  1.00  0.00              
ATOM   1757  HA  LEU A 124     -11.216 -27.938 -17.637  1.00  0.00              
ATOM   1758 1HB  LEU A 124     -11.607 -30.038 -16.841  1.00  0.00              
ATOM   1759 2HB  LEU A 124     -11.826 -29.584 -15.135  1.00  0.00              
ATOM   1760  HG  LEU A 124     -13.796 -28.175 -15.871  1.00  0.00              
ATOM   1761 1HD1 LEU A 124     -14.821 -28.761 -18.085  1.00  0.00              
ATOM   1762 2HD1 LEU A 124     -13.204 -28.048 -18.290  1.00  0.00              
ATOM   1763 3HD1 LEU A 124     -13.426 -29.807 -18.436  1.00  0.00              
ATOM   1764 1HD2 LEU A 124     -15.342 -30.094 -16.041  1.00  0.00              
ATOM   1765 2HD2 LEU A 124     -13.953 -31.164 -16.348  1.00  0.00              
ATOM   1766 3HD2 LEU A 124     -14.100 -30.322 -14.787  1.00  0.00              
ATOM   1767  N   VAL A 125     -11.918 -25.819 -16.475  1.00  0.00              
ATOM   1768  CA  VAL A 125     -12.211 -24.541 -15.844  1.00  0.00              
ATOM   1769  C   VAL A 125     -13.672 -24.113 -15.902  1.00  0.00              
ATOM   1770  O   VAL A 125     -14.217 -23.881 -16.980  1.00  0.00              
ATOM   1771  CB  VAL A 125     -11.359 -23.423 -16.474  1.00  0.00              
ATOM   1772  CG1 VAL A 125     -11.684 -22.081 -15.835  1.00  0.00              
ATOM   1773  CG2 VAL A 125      -9.878 -23.736 -16.328  1.00  0.00              
ATOM   1774  H   VAL A 125     -12.097 -25.933 -17.463  1.00  0.00              
ATOM   1775  HA  VAL A 125     -12.021 -24.576 -14.771  1.00  0.00              
ATOM   1776  HB  VAL A 125     -11.569 -23.377 -17.543  1.00  0.00              
ATOM   1777 1HG1 VAL A 125     -11.073 -21.303 -16.293  1.00  0.00              
ATOM   1778 2HG1 VAL A 125     -12.739 -21.851 -15.989  1.00  0.00              
ATOM   1779 3HG1 VAL A 125     -11.473 -22.126 -14.767  1.00  0.00              
ATOM   1780 1HG2 VAL A 125      -9.290 -22.937 -16.779  1.00  0.00              
ATOM   1781 2HG2 VAL A 125      -9.627 -23.819 -15.270  1.00  0.00              
ATOM   1782 3HG2 VAL A 125      -9.653 -24.678 -16.830  1.00  0.00              
ATOM   1783  N   GLY A 126     -14.302 -24.010 -14.733  1.00  0.00              
ATOM   1784  CA  GLY A 126     -15.684 -23.569 -14.675  1.00  0.00              
ATOM   1785  C   GLY A 126     -15.636 -22.076 -14.414  1.00  0.00              
ATOM   1786  O   GLY A 126     -15.174 -21.638 -13.362  1.00  0.00              
ATOM   1787  H   GLY A 126     -13.822 -24.239 -13.874  1.00  0.00              
ATOM   1788 1HA  GLY A 126     -16.170 -23.794 -15.624  1.00  0.00              
ATOM   1789 2HA  GLY A 126     -16.194 -24.100 -13.872  1.00  0.00              
ATOM   1790  N   ASN A 127     -16.103 -21.287 -15.369  1.00  0.00              
ATOM   1791  CA  ASN A 127     -16.039 -19.837 -15.245  1.00  0.00              
ATOM   1792  C   ASN A 127     -17.342 -19.215 -14.754  1.00  0.00              
ATOM   1793  O   ASN A 127     -18.384 -19.877 -14.726  1.00  0.00              
ATOM   1794  CB  ASN A 127     -15.632 -19.202 -16.561  1.00  0.00              
ATOM   1795  CG  ASN A 127     -15.181 -17.774 -16.430  1.00  0.00              
ATOM   1796  OD1 ASN A 127     -14.726 -17.341 -15.365  1.00  0.00              
ATOM   1797  ND2 ASN A 127     -15.379 -17.020 -17.481  1.00  0.00              
ATOM   1798  H   ASN A 127     -16.511 -21.693 -16.200  1.00  0.00              
ATOM   1799  HA  ASN A 127     -15.294 -19.562 -14.497  1.00  0.00              
ATOM   1800 1HB  ASN A 127     -14.970 -19.724 -17.252  1.00  0.00              
ATOM   1801 2HB  ASN A 127     -16.649 -19.213 -16.954  1.00  0.00              
ATOM   1802 1HD2 ASN A 127     -15.103 -16.058 -17.465  1.00  0.00              
ATOM   1803 2HD2 ASN A 127     -15.806 -17.404 -18.299  1.00  0.00              
ATOM   1804  N   LYS A 128     -17.265 -17.932 -14.385  1.00  0.00              
ATOM   1805  CA  LYS A 128     -18.412 -17.134 -13.957  1.00  0.00              
ATOM   1806  C   LYS A 128     -18.950 -17.590 -12.597  1.00  0.00              
ATOM   1807  O   LYS A 128     -20.165 -17.584 -12.366  1.00  0.00              
ATOM   1808  CB  LYS A 128     -19.529 -17.172 -15.006  1.00  0.00              
ATOM   1809  CG  LYS A 128     -19.060 -16.786 -16.403  1.00  0.00              
ATOM   1810  CD  LYS A 128     -20.214 -16.616 -17.369  1.00  0.00              
ATOM   1811  CE  LYS A 128     -19.707 -16.460 -18.787  1.00  0.00              
ATOM   1812  NZ  LYS A 128     -20.829 -16.275 -19.744  1.00  0.00              
ATOM   1813  H   LYS A 128     -16.350 -17.505 -14.409  1.00  0.00              
ATOM   1814  HA  LYS A 128     -18.111 -16.094 -13.829  1.00  0.00              
ATOM   1815 1HB  LYS A 128     -19.924 -18.189 -15.015  1.00  0.00              
ATOM   1816 2HB  LYS A 128     -20.305 -16.485 -14.673  1.00  0.00              
ATOM   1817 1HG  LYS A 128     -18.510 -15.847 -16.336  1.00  0.00              
ATOM   1818 2HG  LYS A 128     -18.398 -17.568 -16.774  1.00  0.00              
ATOM   1819 1HD  LYS A 128     -20.857 -17.495 -17.301  1.00  0.00              
ATOM   1820 2HD  LYS A 128     -20.780 -15.730 -17.081  1.00  0.00              
ATOM   1821 1HE  LYS A 128     -19.047 -15.595 -18.821  1.00  0.00              
ATOM   1822 2HE  LYS A 128     -19.144 -17.356 -19.048  1.00  0.00              
ATOM   1823 1HZ  LYS A 128     -20.459 -16.174 -20.679  1.00  0.00              
ATOM   1824 2HZ  LYS A 128     -21.439 -17.080 -19.707  1.00  0.00              
ATOM   1825 3HZ  LYS A 128     -21.349 -15.446 -19.496  1.00  0.00              
ATOM   1826  N   SER A 129     -18.041 -17.961 -11.697  1.00  0.00              
ATOM   1827  CA  SER A 129     -18.418 -18.372 -10.340  1.00  0.00              
ATOM   1828  C   SER A 129     -19.042 -17.236  -9.529  1.00  0.00              
ATOM   1829  O   SER A 129     -19.642 -17.485  -8.492  1.00  0.00              
ATOM   1830  CB  SER A 129     -17.210 -18.925  -9.574  1.00  0.00              
ATOM   1831  OG  SER A 129     -16.259 -17.902  -9.303  1.00  0.00              
ATOM   1832  H   SER A 129     -17.065 -17.960 -11.957  1.00  0.00              
ATOM   1833  HA  SER A 129     -19.092 -19.230 -10.319  1.00  0.00              
ATOM   1834 1HB  SER A 129     -17.559 -19.353  -8.635  1.00  0.00              
ATOM   1835 2HB  SER A 129     -16.742 -19.704 -10.175  1.00  0.00              
ATOM   1836  HG  SER A 129     -15.405 -18.300  -9.117  1.00  0.00              
ATOM   1837  N   ASP A 130     -18.895 -15.996  -9.989  1.00  0.00              
ATOM   1838  CA  ASP A 130     -19.528 -14.862  -9.318  1.00  0.00              
ATOM   1839  C   ASP A 130     -21.041 -14.885  -9.565  1.00  0.00              
ATOM   1840  O   ASP A 130     -21.801 -14.190  -8.889  1.00  0.00              
ATOM   1841  CB  ASP A 130     -18.926 -13.540  -9.802  1.00  0.00              
ATOM   1842  CG  ASP A 130     -19.047 -13.306 -11.302  1.00  0.00              
ATOM   1843  OD1 ASP A 130     -18.409 -14.011 -12.047  1.00  0.00              
ATOM   1844  OD2 ASP A 130     -19.888 -12.534 -11.696  1.00  0.00              
ATOM   1845  H   ASP A 130     -18.338 -15.831 -10.816  1.00  0.00              
ATOM   1846  HA  ASP A 130     -19.375 -14.938  -8.241  1.00  0.00              
ATOM   1847 1HB  ASP A 130     -19.304 -12.669  -9.267  1.00  0.00              
ATOM   1848 2HB  ASP A 130     -17.878 -13.701  -9.543  1.00  0.00              
ATOM   1849  N   LEU A 131     -21.475 -15.691 -10.532  1.00  0.00              
ATOM   1850  CA  LEU A 131     -22.896 -15.815 -10.846  1.00  0.00              
ATOM   1851  C   LEU A 131     -23.484 -17.078 -10.217  1.00  0.00              
ATOM   1852  O   LEU A 131     -24.260 -17.788 -10.850  1.00  0.00              
ATOM   1853  CB  LEU A 131     -23.101 -15.865 -12.365  1.00  0.00              
ATOM   1854  CG  LEU A 131     -22.605 -14.661 -13.158  1.00  0.00              
ATOM   1855  CD1 LEU A 131     -22.820 -14.903 -14.641  1.00  0.00              
ATOM   1856  CD2 LEU A 131     -23.336 -13.410 -12.687  1.00  0.00              
ATOM   1857  H   LEU A 131     -20.806 -16.230 -11.062  1.00  0.00              
ATOM   1858  HA  LEU A 131     -23.439 -14.972 -10.420  1.00  0.00              
ATOM   1859 1HB  LEU A 131     -22.488 -16.734 -12.598  1.00  0.00              
ATOM   1860 2HB  LEU A 131     -24.139 -16.074 -12.626  1.00  0.00              
ATOM   1861  HG  LEU A 131     -21.547 -14.536 -12.929  1.00  0.00              
ATOM   1862 1HD1 LEU A 131     -22.465 -14.041 -15.206  1.00  0.00              
ATOM   1863 2HD1 LEU A 131     -22.267 -15.790 -14.949  1.00  0.00              
ATOM   1864 3HD1 LEU A 131     -23.882 -15.051 -14.836  1.00  0.00              
ATOM   1865 1HD2 LEU A 131     -22.982 -12.547 -13.253  1.00  0.00              
ATOM   1866 2HD2 LEU A 131     -24.408 -13.533 -12.845  1.00  0.00              
ATOM   1867 3HD2 LEU A 131     -23.142 -13.252 -11.626  1.00  0.00              
ATOM   1868  N   GLU A 132     -23.114 -17.342  -8.968  1.00  0.00              
ATOM   1869  CA  GLU A 132     -23.591 -18.510  -8.233  1.00  0.00              
ATOM   1870  C   GLU A 132     -25.101 -18.736  -8.312  1.00  0.00              
ATOM   1871  O   GLU A 132     -25.562 -19.872  -8.457  1.00  0.00              
ATOM   1872  CB  GLU A 132     -23.183 -18.405  -6.761  1.00  0.00              
ATOM   1873  CG  GLU A 132     -23.539 -19.630  -5.938  1.00  0.00              
ATOM   1874  CD  GLU A 132     -22.659 -20.830  -6.264  1.00  0.00              
ATOM   1875  OE1 GLU A 132     -23.080 -21.977  -5.977  1.00  0.00              
ATOM   1876  OE2 GLU A 132     -21.544 -20.626  -6.797  1.00  0.00              
ATOM   1877  H   GLU A 132     -22.477 -16.702  -8.516  1.00  0.00              
ATOM   1878  HA  GLU A 132     -23.159 -19.416  -8.658  1.00  0.00              
ATOM   1879 1HB  GLU A 132     -22.105 -18.247  -6.740  1.00  0.00              
ATOM   1880 2HB  GLU A 132     -23.687 -17.529  -6.353  1.00  0.00              
ATOM   1881 1HG  GLU A 132     -23.504 -19.455  -4.863  1.00  0.00              
ATOM   1882 2HG  GLU A 132     -24.562 -19.851  -6.236  1.00  0.00              
ATOM   1883  N   ASP A 133     -25.871 -17.659  -8.214  1.00  0.00              
ATOM   1884  CA  ASP A 133     -27.321 -17.780  -8.265  1.00  0.00              
ATOM   1885  C   ASP A 133     -27.811 -18.257  -9.636  1.00  0.00              
ATOM   1886  O   ASP A 133     -28.907 -18.806  -9.749  1.00  0.00              
ATOM   1887  CB  ASP A 133     -27.973 -16.441  -7.912  1.00  0.00              
ATOM   1888  CG  ASP A 133     -27.877 -16.063  -6.440  1.00  0.00              
ATOM   1889  OD1 ASP A 133     -27.530 -16.910  -5.651  1.00  0.00              
ATOM   1890  OD2 ASP A 133     -27.997 -14.900  -6.137  1.00  0.00              
ATOM   1891  H   ASP A 133     -25.458 -16.744  -8.103  1.00  0.00              
ATOM   1892  HA  ASP A 133     -27.654 -18.533  -7.550  1.00  0.00              
ATOM   1893 1HB  ASP A 133     -27.620 -15.610  -8.524  1.00  0.00              
ATOM   1894 2HB  ASP A 133     -29.011 -16.661  -8.163  1.00  0.00              
ATOM   1895  N   LYS A 134     -26.990 -18.063 -10.666  1.00  0.00              
ATOM   1896  CA  LYS A 134     -27.333 -18.507 -12.015  1.00  0.00              
ATOM   1897  C   LYS A 134     -26.762 -19.878 -12.363  1.00  0.00              
ATOM   1898  O   LYS A 134     -26.893 -20.338 -13.493  1.00  0.00              
ATOM   1899  CB  LYS A 134     -26.838 -17.484 -13.036  1.00  0.00              
ATOM   1900  CG  LYS A 134     -27.459 -16.110 -12.871  1.00  0.00              
ATOM   1901  CD  LYS A 134     -26.925 -15.139 -13.913  1.00  0.00              
ATOM   1902  CE  LYS A 134     -27.494 -13.737 -13.710  1.00  0.00              
ATOM   1903  NZ  LYS A 134     -27.000 -12.782 -14.743  1.00  0.00              
ATOM   1904  H   LYS A 134     -26.107 -17.596 -10.511  1.00  0.00              
ATOM   1905  HA  LYS A 134     -28.414 -18.616 -12.104  1.00  0.00              
ATOM   1906 1HB  LYS A 134     -25.756 -17.416 -12.921  1.00  0.00              
ATOM   1907 2HB  LYS A 134     -27.073 -17.878 -14.025  1.00  0.00              
ATOM   1908 1HG  LYS A 134     -28.540 -16.204 -12.978  1.00  0.00              
ATOM   1909 2HG  LYS A 134     -27.224 -15.741 -11.873  1.00  0.00              
ATOM   1910 1HD  LYS A 134     -25.838 -15.106 -13.832  1.00  0.00              
ATOM   1911 2HD  LYS A 134     -27.203 -15.503 -14.902  1.00  0.00              
ATOM   1912 1HE  LYS A 134     -28.580 -13.798 -13.760  1.00  0.00              
ATOM   1913 2HE  LYS A 134     -27.196 -13.388 -12.721  1.00  0.00              
ATOM   1914 1HZ  LYS A 134     -27.398 -11.868 -14.574  1.00  0.00              
ATOM   1915 2HZ  LYS A 134     -25.992 -12.724 -14.696  1.00  0.00              
ATOM   1916 3HZ  LYS A 134     -27.276 -13.104 -15.659  1.00  0.00              
ATOM   1917  N   ARG A 135     -26.138 -20.532 -11.394  1.00  0.00              
ATOM   1918  CA  ARG A 135     -25.499 -21.818 -11.637  1.00  0.00              
ATOM   1919  C   ARG A 135     -26.463 -22.903 -12.128  1.00  0.00              
ATOM   1920  O   ARG A 135     -27.480 -23.181 -11.493  1.00  0.00              
ATOM   1921  CB  ARG A 135     -24.802 -22.306 -10.367  1.00  0.00              
ATOM   1922  CG  ARG A 135     -24.071 -23.627 -10.539  1.00  0.00              
ATOM   1923  CD  ARG A 135     -23.647 -24.211  -9.207  1.00  0.00              
ATOM   1924  NE  ARG A 135     -22.571 -23.447  -8.574  1.00  0.00              
ATOM   1925  CZ  ARG A 135     -21.275 -23.586  -8.845  1.00  0.00              
ATOM   1926  NH1 ARG A 135     -20.860 -24.470  -9.748  1.00  0.00              
ATOM   1927  NH2 ARG A 135     -20.388 -22.840  -8.201  1.00  0.00              
ATOM   1928  H   ARG A 135     -26.102 -20.133 -10.466  1.00  0.00              
ATOM   1929  HA  ARG A 135     -24.761 -21.719 -12.434  1.00  0.00              
ATOM   1930 1HB  ARG A 135     -24.097 -21.529 -10.072  1.00  0.00              
ATOM   1931 2HB  ARG A 135     -25.570 -22.408  -9.601  1.00  0.00              
ATOM   1932 1HG  ARG A 135     -24.736 -24.328 -11.044  1.00  0.00              
ATOM   1933 2HG  ARG A 135     -23.188 -23.456 -11.156  1.00  0.00              
ATOM   1934 1HD  ARG A 135     -24.504 -24.219  -8.534  1.00  0.00              
ATOM   1935 2HD  ARG A 135     -23.299 -25.232  -9.363  1.00  0.00              
ATOM   1936  HE  ARG A 135     -22.622 -22.726  -7.867  1.00  0.00              
ATOM   1937 1HH1 ARG A 135     -21.533 -25.043 -10.235  1.00  0.00              
ATOM   1938 2HH1 ARG A 135     -19.874 -24.563  -9.942  1.00  0.00              
ATOM   1939 1HH2 ARG A 135     -20.700 -22.172  -7.510  1.00  0.00              
ATOM   1940 2HH2 ARG A 135     -19.405 -22.943  -8.403  1.00  0.00              
ATOM   1941  N   GLN A 136     -26.128 -23.510 -13.265  1.00  0.00              
ATOM   1942  CA  GLN A 136     -26.854 -24.670 -13.770  1.00  0.00              
ATOM   1943  C   GLN A 136     -26.004 -25.916 -13.528  1.00  0.00              
ATOM   1944  O   GLN A 136     -26.527 -27.001 -13.270  1.00  0.00              
ATOM   1945  CB  GLN A 136     -27.140 -24.524 -15.271  1.00  0.00              
ATOM   1946  CG  GLN A 136     -28.034 -23.345 -15.630  1.00  0.00              
ATOM   1947  CD  GLN A 136     -28.354 -23.273 -17.117  1.00  0.00              
ATOM   1948  OE1 GLN A 136     -27.984 -24.163 -17.891  1.00  0.00              
ATOM   1949  NE2 GLN A 136     -29.060 -22.221 -17.522  1.00  0.00              
ATOM   1950  H   GLN A 136     -25.344 -23.153 -13.792  1.00  0.00              
ATOM   1951  HA  GLN A 136     -27.788 -24.783 -13.221  1.00  0.00              
ATOM   1952 1HB  GLN A 136     -26.174 -24.418 -15.767  1.00  0.00              
ATOM   1953 2HB  GLN A 136     -27.612 -25.453 -15.593  1.00  0.00              
ATOM   1954 1HG  GLN A 136     -28.949 -23.112 -15.087  1.00  0.00              
ATOM   1955 2HG  GLN A 136     -27.278 -22.591 -15.404  1.00  0.00              
ATOM   1956 1HE2 GLN A 136     -29.299 -22.121 -18.488  1.00  0.00              
ATOM   1957 2HE2 GLN A 136     -29.353 -21.531 -16.861  1.00  0.00              
ATOM   1958  N   VAL A 137     -24.686 -25.748 -13.620  1.00  0.00              
ATOM   1959  CA  VAL A 137     -23.750 -26.864 -13.506  1.00  0.00              
ATOM   1960  C   VAL A 137     -23.230 -26.928 -12.076  1.00  0.00              
ATOM   1961  O   VAL A 137     -22.540 -26.017 -11.626  1.00  0.00              
ATOM   1962  CB  VAL A 137     -22.534 -26.691 -14.450  1.00  0.00              
ATOM   1963  CG1 VAL A 137     -21.594 -27.887 -14.301  1.00  0.00              
ATOM   1964  CG2 VAL A 137     -22.996 -26.551 -15.891  1.00  0.00              
ATOM   1965  H   VAL A 137     -24.325 -24.817 -13.774  1.00  0.00              
ATOM   1966  HA  VAL A 137     -24.244 -27.817 -13.696  1.00  0.00              
ATOM   1967  HB  VAL A 137     -22.015 -25.767 -14.192  1.00  0.00              
ATOM   1968 1HG1 VAL A 137     -20.739 -27.762 -14.966  1.00  0.00              
ATOM   1969 2HG1 VAL A 137     -21.246 -27.950 -13.271  1.00  0.00              
ATOM   1970 3HG1 VAL A 137     -22.125 -28.802 -14.561  1.00  0.00              
ATOM   1971 1HG2 VAL A 137     -22.131 -26.429 -16.542  1.00  0.00              
ATOM   1972 2HG2 VAL A 137     -23.548 -27.445 -16.183  1.00  0.00              
ATOM   1973 3HG2 VAL A 137     -23.644 -25.679 -15.982  1.00  0.00              
ATOM   1974  N   SER A 138     -23.551 -28.003 -11.360  1.00  0.00              
ATOM   1975  CA  SER A 138     -23.119 -28.108  -9.973  1.00  0.00              
ATOM   1976  C   SER A 138     -21.630 -28.412  -9.887  1.00  0.00              
ATOM   1977  O   SER A 138     -21.014 -28.846 -10.862  1.00  0.00              
ATOM   1978  CB  SER A 138     -23.903 -29.201  -9.241  1.00  0.00              
ATOM   1979  OG  SER A 138     -23.502 -30.494  -9.659  1.00  0.00              
ATOM   1980  H   SER A 138     -24.092 -28.753 -11.765  1.00  0.00              
ATOM   1981  HA  SER A 138     -23.355 -27.225  -9.378  1.00  0.00              
ATOM   1982 1HB  SER A 138     -23.727 -29.098  -8.170  1.00  0.00              
ATOM   1983 2HB  SER A 138     -24.964 -29.069  -9.448  1.00  0.00              
ATOM   1984  HG  SER A 138     -24.189 -31.128  -9.440  1.00  0.00              
ATOM   1985  N   VAL A 139     -21.064 -28.180  -8.711  1.00  0.00              
ATOM   1986  CA  VAL A 139     -19.661 -28.477  -8.459  1.00  0.00              
ATOM   1987  C   VAL A 139     -19.422 -29.982  -8.578  1.00  0.00              
ATOM   1988  O   VAL A 139     -18.411 -30.418  -9.132  1.00  0.00              
ATOM   1989  CB  VAL A 139     -19.244 -27.991  -7.043  1.00  0.00              
ATOM   1990  CG1 VAL A 139     -17.843 -28.472  -6.703  1.00  0.00              
ATOM   1991  CG2 VAL A 139     -19.309 -26.473  -6.983  1.00  0.00              
ATOM   1992  H   VAL A 139     -21.624 -27.784  -7.970  1.00  0.00              
ATOM   1993  HA  VAL A 139     -19.017 -28.015  -9.208  1.00  0.00              
ATOM   1994  HB  VAL A 139     -19.957 -28.375  -6.313  1.00  0.00              
ATOM   1995 1HG1 VAL A 139     -17.569 -28.122  -5.708  1.00  0.00              
ATOM   1996 2HG1 VAL A 139     -17.817 -29.561  -6.724  1.00  0.00              
ATOM   1997 3HG1 VAL A 139     -17.136 -28.078  -7.433  1.00  0.00              
ATOM   1998 1HG2 VAL A 139     -19.017 -26.135  -5.990  1.00  0.00              
ATOM   1999 2HG2 VAL A 139     -18.629 -26.051  -7.725  1.00  0.00              
ATOM   2000 3HG2 VAL A 139     -20.326 -26.143  -7.194  1.00  0.00              
ATOM   2001  N   GLU A 140     -20.360 -30.777  -8.067  1.00  0.00              
ATOM   2002  CA  GLU A 140     -20.218 -32.229  -8.115  1.00  0.00              
ATOM   2003  C   GLU A 140     -20.202 -32.752  -9.544  1.00  0.00              
ATOM   2004  O   GLU A 140     -19.413 -33.638  -9.864  1.00  0.00              
ATOM   2005  CB  GLU A 140     -21.345 -32.900  -7.328  1.00  0.00              
ATOM   2006  CG  GLU A 140     -21.256 -32.714  -5.820  1.00  0.00              
ATOM   2007  CD  GLU A 140     -22.461 -33.288  -5.127  1.00  0.00              
ATOM   2008  OE1 GLU A 140     -23.353 -33.739  -5.803  1.00  0.00              
ATOM   2009  OE2 GLU A 140     -22.441 -33.378  -3.922  1.00  0.00              
ATOM   2010  H   GLU A 140     -21.183 -30.377  -7.638  1.00  0.00              
ATOM   2011  HA  GLU A 140     -19.264 -32.522  -7.676  1.00  0.00              
ATOM   2012 1HB  GLU A 140     -22.282 -32.477  -7.690  1.00  0.00              
ATOM   2013 2HB  GLU A 140     -21.311 -33.963  -7.565  1.00  0.00              
ATOM   2014 1HG  GLU A 140     -20.352 -33.137  -5.383  1.00  0.00              
ATOM   2015 2HG  GLU A 140     -21.247 -31.632  -5.695  1.00  0.00              
ATOM   2016  N   GLU A 141     -21.076 -32.213 -10.394  1.00  0.00              
ATOM   2017  CA  GLU A 141     -21.129 -32.626 -11.801  1.00  0.00              
ATOM   2018  C   GLU A 141     -19.737 -32.528 -12.414  1.00  0.00              
ATOM   2019  O   GLU A 141     -19.186 -33.513 -12.916  1.00  0.00              
ATOM   2020  CB  GLU A 141     -22.035 -31.712 -12.628  1.00  0.00              
ATOM   2021  CG  GLU A 141     -23.511 -31.964 -12.555  1.00  0.00              
ATOM   2022  CD  GLU A 141     -24.289 -30.891 -13.295  1.00  0.00              
ATOM   2023  OE1 GLU A 141     -24.114 -30.788 -14.527  1.00  0.00              
ATOM   2024  OE2 GLU A 141     -25.065 -30.146 -12.657  1.00  0.00              
ATOM   2025  H   GLU A 141     -21.716 -31.505 -10.064  1.00  0.00              
ATOM   2026  HA  GLU A 141     -21.447 -33.667 -11.869  1.00  0.00              
ATOM   2027 1HB  GLU A 141     -21.850 -30.691 -12.292  1.00  0.00              
ATOM   2028 2HB  GLU A 141     -21.726 -31.813 -13.669  1.00  0.00              
ATOM   2029 1HG  GLU A 141     -23.801 -32.946 -12.929  1.00  0.00              
ATOM   2030 2HG  GLU A 141     -23.729 -31.903 -11.490  1.00  0.00              
ATOM   2031  N   ALA A 142     -19.190 -31.314 -12.374  1.00  0.00              
ATOM   2032  CA  ALA A 142     -17.922 -30.997 -13.022  1.00  0.00              
ATOM   2033  C   ALA A 142     -16.738 -31.723 -12.405  1.00  0.00              
ATOM   2034  O   ALA A 142     -15.806 -32.092 -13.117  1.00  0.00              
ATOM   2035  CB  ALA A 142     -17.689 -29.486 -13.000  1.00  0.00              
ATOM   2036  H   ALA A 142     -19.681 -30.588 -11.873  1.00  0.00              
ATOM   2037  HA  ALA A 142     -17.970 -31.322 -14.061  1.00  0.00              
ATOM   2038 1HB  ALA A 142     -16.741 -29.258 -13.486  1.00  0.00              
ATOM   2039 2HB  ALA A 142     -18.498 -28.984 -13.532  1.00  0.00              
ATOM   2040 3HB  ALA A 142     -17.661 -29.137 -11.969  1.00  0.00              
ATOM   2041  N   LYS A 143     -16.762 -31.928 -11.088  1.00  0.00              
ATOM   2042  CA  LYS A 143     -15.659 -32.617 -10.412  1.00  0.00              
ATOM   2043  C   LYS A 143     -15.710 -34.106 -10.717  1.00  0.00              
ATOM   2044  O   LYS A 143     -14.677 -34.780 -10.767  1.00  0.00              
ATOM   2045  CB  LYS A 143     -15.735 -32.429  -8.895  1.00  0.00              
ATOM   2046  CG  LYS A 143     -15.267 -31.083  -8.378  1.00  0.00              
ATOM   2047  CD  LYS A 143     -15.250 -31.064  -6.852  1.00  0.00              
ATOM   2048  CE  LYS A 143     -14.571 -29.806  -6.308  1.00  0.00              
ATOM   2049  NZ  LYS A 143     -14.607 -29.748  -4.815  1.00  0.00              
ATOM   2050  H   LYS A 143     -17.548 -31.606 -10.542  1.00  0.00              
ATOM   2051  HA  LYS A 143     -14.705 -32.241 -10.785  1.00  0.00              
ATOM   2052 1HB  LYS A 143     -16.776 -32.574  -8.606  1.00  0.00              
ATOM   2053 2HB  LYS A 143     -15.121 -33.210  -8.444  1.00  0.00              
ATOM   2054 1HG  LYS A 143     -14.263 -30.895  -8.761  1.00  0.00              
ATOM   2055 2HG  LYS A 143     -15.945 -30.315  -8.749  1.00  0.00              
ATOM   2056 1HD  LYS A 143     -16.279 -31.102  -6.492  1.00  0.00              
ATOM   2057 2HD  LYS A 143     -14.710 -31.944  -6.499  1.00  0.00              
ATOM   2058 1HE  LYS A 143     -13.536 -29.804  -6.645  1.00  0.00              
ATOM   2059 2HE  LYS A 143     -15.087 -28.937  -6.716  1.00  0.00              
ATOM   2060 1HZ  LYS A 143     -14.150 -28.904  -4.501  1.00  0.00              
ATOM   2061 2HZ  LYS A 143     -15.567 -29.748  -4.500  1.00  0.00              
ATOM   2062 3HZ  LYS A 143     -14.127 -30.551  -4.435  1.00  0.00              
ATOM   2063  N   ASN A 144     -16.922 -34.618 -10.900  1.00  0.00              
ATOM   2064  CA  ASN A 144     -17.086 -36.011 -11.278  1.00  0.00              
ATOM   2065  C   ASN A 144     -16.634 -36.249 -12.703  1.00  0.00              
ATOM   2066  O   ASN A 144     -16.009 -37.270 -13.003  1.00  0.00              
ATOM   2067  CB  ASN A 144     -18.522 -36.470 -11.102  1.00  0.00              
ATOM   2068  CG  ASN A 144     -18.917 -36.685  -9.668  1.00  0.00              
ATOM   2069  OD1 ASN A 144     -18.067 -36.874  -8.790  1.00  0.00              
ATOM   2070  ND2 ASN A 144     -20.205 -36.738  -9.438  1.00  0.00              
ATOM   2071  H   ASN A 144     -17.742 -34.041 -10.777  1.00  0.00              
ATOM   2072  HA  ASN A 144     -16.460 -36.642 -10.645  1.00  0.00              
ATOM   2073 1HB  ASN A 144     -19.337 -35.968 -11.626  1.00  0.00              
ATOM   2074 2HB  ASN A 144     -18.336 -37.439 -11.564  1.00  0.00              
ATOM   2075 1HD2 ASN A 144     -20.541 -36.878  -8.506  1.00  0.00              
ATOM   2076 2HD2 ASN A 144     -20.852 -36.638 -10.194  1.00  0.00              
ATOM   2077  N   ARG A 145     -16.930 -35.301 -13.584  1.00  0.00              
ATOM   2078  CA  ARG A 145     -16.457 -35.412 -14.956  1.00  0.00              
ATOM   2079  C   ARG A 145     -14.933 -35.363 -14.990  1.00  0.00              
ATOM   2080  O   ARG A 145     -14.294 -36.168 -15.657  1.00  0.00              
ATOM   2081  CB  ARG A 145     -17.018 -34.280 -15.821  1.00  0.00              
ATOM   2082  CG  ARG A 145     -16.630 -34.433 -17.279  1.00  0.00              
ATOM   2083  CD  ARG A 145     -17.443 -33.552 -18.204  1.00  0.00              
ATOM   2084  NE  ARG A 145     -18.843 -33.966 -18.299  1.00  0.00              
ATOM   2085  CZ  ARG A 145     -19.698 -33.483 -19.197  1.00  0.00              
ATOM   2086  NH1 ARG A 145     -19.294 -32.574 -20.080  1.00  0.00              
ATOM   2087  NH2 ARG A 145     -20.960 -33.898 -19.208  1.00  0.00              
ATOM   2088  H   ARG A 145     -17.481 -34.497 -13.316  1.00  0.00              
ATOM   2089  HA  ARG A 145     -16.758 -36.373 -15.374  1.00  0.00              
ATOM   2090 1HB  ARG A 145     -18.101 -34.300 -15.707  1.00  0.00              
ATOM   2091 2HB  ARG A 145     -16.628 -33.346 -15.416  1.00  0.00              
ATOM   2092 1HG  ARG A 145     -15.577 -34.172 -17.387  1.00  0.00              
ATOM   2093 2HG  ARG A 145     -16.777 -35.474 -17.569  1.00  0.00              
ATOM   2094 1HD  ARG A 145     -17.415 -32.528 -17.833  1.00  0.00              
ATOM   2095 2HD  ARG A 145     -17.007 -33.587 -19.201  1.00  0.00              
ATOM   2096  HE  ARG A 145     -19.356 -34.638 -17.744  1.00  0.00              
ATOM   2097 1HH1 ARG A 145     -18.336 -32.253 -20.067  1.00  0.00              
ATOM   2098 2HH1 ARG A 145     -19.946 -32.209 -20.759  1.00  0.00              
ATOM   2099 1HH2 ARG A 145     -21.268 -34.582 -18.532  1.00  0.00              
ATOM   2100 2HH2 ARG A 145     -21.604 -33.526 -19.891  1.00  0.00              
ATOM   2101  N   ALA A 146     -14.355 -34.413 -14.263  1.00  0.00              
ATOM   2102  CA  ALA A 146     -12.900 -34.307 -14.173  1.00  0.00              
ATOM   2103  C   ALA A 146     -12.282 -35.510 -13.477  1.00  0.00              
ATOM   2104  O   ALA A 146     -11.166 -35.918 -13.804  1.00  0.00              
ATOM   2105  CB  ALA A 146     -12.507 -33.024 -13.442  1.00  0.00              
ATOM   2106  H   ALA A 146     -14.928 -33.750 -13.762  1.00  0.00              
ATOM   2107  HA  ALA A 146     -12.488 -34.280 -15.182  1.00  0.00              
ATOM   2108 1HB  ALA A 146     -11.421 -32.958 -13.382  1.00  0.00              
ATOM   2109 2HB  ALA A 146     -12.894 -32.162 -13.985  1.00  0.00              
ATOM   2110 3HB  ALA A 146     -12.925 -33.036 -12.436  1.00  0.00              
ATOM   2111  N   GLU A 147     -12.998 -36.071 -12.507  1.00  0.00              
ATOM   2112  CA  GLU A 147     -12.510 -37.259 -11.821  1.00  0.00              
ATOM   2113  C   GLU A 147     -12.369 -38.428 -12.790  1.00  0.00              
ATOM   2114  O   GLU A 147     -11.341 -39.105 -12.804  1.00  0.00              
ATOM   2115  CB  GLU A 147     -13.446 -37.635 -10.670  1.00  0.00              
ATOM   2116  CG  GLU A 147     -13.013 -38.865  -9.885  1.00  0.00              
ATOM   2117  CD  GLU A 147     -13.963 -39.153  -8.755  1.00  0.00              
ATOM   2118  OE1 GLU A 147     -14.905 -38.416  -8.594  1.00  0.00              
ATOM   2119  OE2 GLU A 147     -13.811 -40.173  -8.124  1.00  0.00              
ATOM   2120  H   GLU A 147     -13.888 -35.678 -12.238  1.00  0.00              
ATOM   2121  HA  GLU A 147     -11.516 -37.069 -11.414  1.00  0.00              
ATOM   2122 1HB  GLU A 147     -13.490 -36.775 -10.002  1.00  0.00              
ATOM   2123 2HB  GLU A 147     -14.431 -37.810 -11.104  1.00  0.00              
ATOM   2124 1HG  GLU A 147     -12.902 -39.756 -10.501  1.00  0.00              
ATOM   2125 2HG  GLU A 147     -12.043 -38.581  -9.479  1.00  0.00              
ATOM   2126  N   GLN A 148     -13.385 -38.661 -13.612  1.00  0.00              
ATOM   2127  CA  GLN A 148     -13.296 -39.752 -14.574  1.00  0.00              
ATOM   2128  C   GLN A 148     -12.227 -39.469 -15.630  1.00  0.00              
ATOM   2129  O   GLN A 148     -11.669 -40.395 -16.227  1.00  0.00              
ATOM   2130  CB  GLN A 148     -14.650 -39.978 -15.252  1.00  0.00              
ATOM   2131  CG  GLN A 148     -15.717 -40.552 -14.336  1.00  0.00              
ATOM   2132  CD  GLN A 148     -17.053 -40.716 -15.035  1.00  0.00              
ATOM   2133  OE1 GLN A 148     -17.184 -40.431 -16.228  1.00  0.00              
ATOM   2134  NE2 GLN A 148     -18.055 -41.175 -14.294  1.00  0.00              
ATOM   2135  H   GLN A 148     -14.222 -38.096 -13.586  1.00  0.00              
ATOM   2136  HA  GLN A 148     -12.993 -40.666 -14.063  1.00  0.00              
ATOM   2137 1HB  GLN A 148     -14.974 -39.011 -15.637  1.00  0.00              
ATOM   2138 2HB  GLN A 148     -14.475 -40.659 -16.085  1.00  0.00              
ATOM   2139 1HG  GLN A 148     -15.552 -41.434 -13.718  1.00  0.00              
ATOM   2140 2HG  GLN A 148     -15.768 -39.668 -13.698  1.00  0.00              
ATOM   2141 1HE2 GLN A 148     -18.960 -41.304 -14.700  1.00  0.00              
ATOM   2142 2HE2 GLN A 148     -17.906 -41.392 -13.329  1.00  0.00              
ATOM   2143  N   TRP A 149     -11.934 -38.187 -15.846  1.00  0.00              
ATOM   2144  CA  TRP A 149     -10.894 -37.790 -16.793  1.00  0.00              
ATOM   2145  C   TRP A 149      -9.533 -37.834 -16.118  1.00  0.00              
ATOM   2146  O   TRP A 149      -8.499 -37.848 -16.785  1.00  0.00              
ATOM   2147  CB  TRP A 149     -11.135 -36.369 -17.305  1.00  0.00              
ATOM   2148  CG  TRP A 149     -12.312 -36.226 -18.202  1.00  0.00              
ATOM   2149  CD1 TRP A 149     -13.053 -37.230 -18.754  1.00  0.00              
ATOM   2150  CD2 TRP A 149     -12.860 -35.004 -18.696  1.00  0.00              
ATOM   2151  NE1 TRP A 149     -14.029 -36.707 -19.563  1.00  0.00              
ATOM   2152  CE2 TRP A 149     -13.933 -35.342 -19.548  1.00  0.00              
ATOM   2153  CE3 TRP A 149     -12.548 -33.654 -18.508  1.00  0.00              
ATOM   2154  CZ2 TRP A 149     -14.699 -34.376 -20.209  1.00  0.00              
ATOM   2155  CZ3 TRP A 149     -13.305 -32.697 -19.161  1.00  0.00              
ATOM   2156  CH2 TRP A 149     -14.370 -33.061 -20.002  1.00  0.00              
ATOM   2157  H   TRP A 149     -12.443 -37.473 -15.346  1.00  0.00              
ATOM   2158  HA  TRP A 149     -10.868 -38.490 -17.628  1.00  0.00              
ATOM   2159 1HB  TRP A 149     -11.308 -35.691 -16.469  1.00  0.00              
ATOM   2160 2HB  TRP A 149     -10.274 -36.026 -17.878  1.00  0.00              
ATOM   2161  HD1 TRP A 149     -12.779 -38.249 -18.487  1.00  0.00              
ATOM   2162  HE1 TRP A 149     -14.708 -37.241 -20.087  1.00  0.00              
ATOM   2163  HE3 TRP A 149     -11.734 -33.319 -17.866  1.00  0.00              
ATOM   2164  HZ2 TRP A 149     -15.517 -34.703 -20.851  1.00  0.00              
ATOM   2165  HZ3 TRP A 149     -13.053 -31.647 -19.005  1.00  0.00              
ATOM   2166  HH2 TRP A 149     -14.945 -32.281 -20.500  1.00  0.00              
ATOM   2167  N   ASN A 150      -9.547 -37.848 -14.790  1.00  0.00              
ATOM   2168  CA  ASN A 150      -8.328 -37.800 -13.998  1.00  0.00              
ATOM   2169  C   ASN A 150      -7.569 -36.490 -14.206  1.00  0.00              
ATOM   2170  O   ASN A 150      -6.344 -36.483 -14.351  1.00  0.00              
ATOM   2171  CB  ASN A 150      -7.427 -38.982 -14.307  1.00  0.00              
ATOM   2172  CG  ASN A 150      -6.410 -39.264 -13.237  1.00  0.00              
ATOM   2173  OD1 ASN A 150      -6.622 -38.965 -12.056  1.00  0.00              
ATOM   2174  ND2 ASN A 150      -5.274 -39.763 -13.654  1.00  0.00              
ATOM   2175  H   ASN A 150     -10.439 -37.893 -14.318  1.00  0.00              
ATOM   2176  HA  ASN A 150      -8.575 -37.840 -12.936  1.00  0.00              
ATOM   2177 1HB  ASN A 150      -7.846 -39.926 -14.660  1.00  0.00              
ATOM   2178 2HB  ASN A 150      -6.934 -38.472 -15.134  1.00  0.00              
ATOM   2179 1HD2 ASN A 150      -4.551 -39.976 -12.997  1.00  0.00              
ATOM   2180 2HD2 ASN A 150      -5.130 -39.932 -14.629  1.00  0.00              
ATOM   2181  N   VAL A 151      -8.312 -35.388 -14.227  1.00  0.00              
ATOM   2182  CA  VAL A 151      -7.733 -34.058 -14.402  1.00  0.00              
ATOM   2183  C   VAL A 151      -8.239 -33.154 -13.278  1.00  0.00              
ATOM   2184  O   VAL A 151      -9.153 -33.526 -12.538  1.00  0.00              
ATOM   2185  CB  VAL A 151      -8.128 -33.409 -15.767  1.00  0.00              
ATOM   2186  CG1 VAL A 151      -7.647 -34.273 -16.916  1.00  0.00              
ATOM   2187  CG2 VAL A 151      -9.621 -33.187 -15.832  1.00  0.00              
ATOM   2188  H   VAL A 151      -9.312 -35.478 -14.117  1.00  0.00              
ATOM   2189  HA  VAL A 151      -6.646 -34.084 -14.314  1.00  0.00              
ATOM   2190  HB  VAL A 151      -7.657 -32.430 -15.843  1.00  0.00              
ATOM   2191 1HG1 VAL A 151      -7.928 -33.811 -17.862  1.00  0.00              
ATOM   2192 2HG1 VAL A 151      -6.563 -34.371 -16.868  1.00  0.00              
ATOM   2193 3HG1 VAL A 151      -8.105 -35.260 -16.845  1.00  0.00              
ATOM   2194 1HG2 VAL A 151      -9.880 -32.733 -16.789  1.00  0.00              
ATOM   2195 2HG2 VAL A 151     -10.135 -34.143 -15.732  1.00  0.00              
ATOM   2196 3HG2 VAL A 151      -9.926 -32.524 -15.023  1.00  0.00              
ATOM   2197  N   ASN A 152      -7.650 -31.970 -13.146  1.00  0.00              
ATOM   2198  CA  ASN A 152      -8.068 -31.056 -12.099  1.00  0.00              
ATOM   2199  C   ASN A 152      -9.199 -30.178 -12.572  1.00  0.00              
ATOM   2200  O   ASN A 152      -9.367 -29.949 -13.764  1.00  0.00              
ATOM   2201  CB  ASN A 152      -6.914 -30.202 -11.607  1.00  0.00              
ATOM   2202  CG  ASN A 152      -5.874 -30.973 -10.842  1.00  0.00              
ATOM   2203  OD1 ASN A 152      -6.161 -32.017 -10.245  1.00  0.00              
ATOM   2204  ND2 ASN A 152      -4.689 -30.422 -10.788  1.00  0.00              
ATOM   2205  H   ASN A 152      -6.907 -31.694 -13.772  1.00  0.00              
ATOM   2206  HA  ASN A 152      -8.445 -31.620 -11.244  1.00  0.00              
ATOM   2207 1HB  ASN A 152      -6.417 -29.497 -12.274  1.00  0.00              
ATOM   2208 2HB  ASN A 152      -7.537 -29.655 -10.900  1.00  0.00              
ATOM   2209 1HD2 ASN A 152      -3.947 -30.879 -10.295  1.00  0.00              
ATOM   2210 2HD2 ASN A 152      -4.524 -29.545 -11.238  1.00  0.00              
ATOM   2211  N   TYR A 153      -9.994 -29.719 -11.618  1.00  0.00              
ATOM   2212  CA  TYR A 153     -11.117 -28.839 -11.879  1.00  0.00              
ATOM   2213  C   TYR A 153     -11.031 -27.634 -10.955  1.00  0.00              
ATOM   2214  O   TYR A 153     -10.831 -27.780  -9.744  1.00  0.00              
ATOM   2215  CB  TYR A 153     -12.438 -29.550 -11.606  1.00  0.00              
ATOM   2216  CG  TYR A 153     -13.627 -28.624 -11.700  1.00  0.00              
ATOM   2217  CD1 TYR A 153     -14.452 -28.397 -10.599  1.00  0.00              
ATOM   2218  CD2 TYR A 153     -13.941 -27.987 -12.900  1.00  0.00              
ATOM   2219  CE1 TYR A 153     -15.568 -27.561 -10.694  1.00  0.00              
ATOM   2220  CE2 TYR A 153     -15.046 -27.152 -13.005  1.00  0.00              
ATOM   2221  CZ  TYR A 153     -15.857 -26.946 -11.900  1.00  0.00              
ATOM   2222  OH  TYR A 153     -16.970 -26.147 -12.017  1.00  0.00              
ATOM   2223  H   TYR A 153      -9.801 -30.000 -10.668  1.00  0.00              
ATOM   2224  HA  TYR A 153     -11.072 -28.476 -12.906  1.00  0.00              
ATOM   2225 1HB  TYR A 153     -12.530 -30.353 -12.339  1.00  0.00              
ATOM   2226 2HB  TYR A 153     -12.373 -29.976 -10.605  1.00  0.00              
ATOM   2227  HD1 TYR A 153     -14.214 -28.887  -9.654  1.00  0.00              
ATOM   2228  HD2 TYR A 153     -13.302 -28.155 -13.768  1.00  0.00              
ATOM   2229  HE1 TYR A 153     -16.205 -27.391  -9.826  1.00  0.00              
ATOM   2230  HE2 TYR A 153     -15.271 -26.663 -13.953  1.00  0.00              
ATOM   2231  HH  TYR A 153     -17.464 -26.068 -11.197  1.00  0.00              
ATOM   2232  N   VAL A 154     -11.200 -26.445 -11.519  1.00  0.00              
ATOM   2233  CA  VAL A 154     -11.167 -25.232 -10.722  1.00  0.00              
ATOM   2234  C   VAL A 154     -12.186 -24.255 -11.252  1.00  0.00              
ATOM   2235  O   VAL A 154     -12.463 -24.234 -12.449  1.00  0.00              
ATOM   2236  CB  VAL A 154      -9.768 -24.576 -10.758  1.00  0.00              
ATOM   2237  CG1 VAL A 154      -9.412 -24.254 -12.179  1.00  0.00              
ATOM   2238  CG2 VAL A 154      -9.752 -23.295  -9.898  1.00  0.00              
ATOM   2239  H   VAL A 154     -11.355 -26.376 -12.515  1.00  0.00              
ATOM   2240  HA  VAL A 154     -11.448 -25.430  -9.687  1.00  0.00              
ATOM   2241  HB  VAL A 154      -9.044 -25.262 -10.319  1.00  0.00              
ATOM   2242 1HG1 VAL A 154      -8.426 -23.791 -12.211  1.00  0.00              
ATOM   2243 2HG1 VAL A 154      -9.401 -25.171 -12.768  1.00  0.00              
ATOM   2244 3HG1 VAL A 154     -10.149 -23.565 -12.591  1.00  0.00              
ATOM   2245 1HG2 VAL A 154      -8.759 -22.845  -9.933  1.00  0.00              
ATOM   2246 2HG2 VAL A 154     -10.485 -22.589 -10.286  1.00  0.00              
ATOM   2247 3HG2 VAL A 154     -10.000 -23.547  -8.867  1.00  0.00              
ATOM   2248  N   GLU A 155     -12.771 -23.471 -10.355  1.00  0.00              
ATOM   2249  CA  GLU A 155     -13.796 -22.521 -10.756  1.00  0.00              
ATOM   2250  C   GLU A 155     -13.179 -21.149 -10.617  1.00  0.00              
ATOM   2251  O   GLU A 155     -12.441 -20.885  -9.676  1.00  0.00              
ATOM   2252  CB  GLU A 155     -15.047 -22.631  -9.883  1.00  0.00              
ATOM   2253  CG  GLU A 155     -15.829 -23.912 -10.107  1.00  0.00              
ATOM   2254  CD  GLU A 155     -17.218 -23.883  -9.483  1.00  0.00              
ATOM   2255  OE1 GLU A 155     -17.526 -22.938  -8.722  1.00  0.00              
ATOM   2256  OE2 GLU A 155     -17.994 -24.821  -9.752  1.00  0.00              
ATOM   2257  H   GLU A 155     -12.507 -23.528  -9.381  1.00  0.00              
ATOM   2258  HA  GLU A 155     -14.075 -22.695 -11.796  1.00  0.00              
ATOM   2259 1HB  GLU A 155     -14.717 -22.574  -8.846  1.00  0.00              
ATOM   2260 2HB  GLU A 155     -15.673 -21.769 -10.114  1.00  0.00              
ATOM   2261 1HG  GLU A 155     -15.932 -24.179 -11.159  1.00  0.00              
ATOM   2262 2HG  GLU A 155     -15.233 -24.668  -9.598  1.00  0.00              
ATOM   2263  N   THR A 156     -13.481 -20.282 -11.568  1.00  0.00              
ATOM   2264  CA  THR A 156     -12.921 -18.949 -11.570  1.00  0.00              
ATOM   2265  C   THR A 156     -13.983 -17.905 -11.807  1.00  0.00              
ATOM   2266  O   THR A 156     -15.137 -18.215 -12.106  1.00  0.00              
ATOM   2267  CB  THR A 156     -11.905 -18.783 -12.725  1.00  0.00              
ATOM   2268  OG1 THR A 156     -12.611 -18.795 -13.979  1.00  0.00              
ATOM   2269  CG2 THR A 156     -10.885 -19.915 -12.721  1.00  0.00              
ATOM   2270  H   THR A 156     -14.114 -20.552 -12.307  1.00  0.00              
ATOM   2271  HA  THR A 156     -12.489 -18.729 -10.594  1.00  0.00              
ATOM   2272  HB  THR A 156     -11.386 -17.833 -12.607  1.00  0.00              
ATOM   2273  HG1 THR A 156     -13.242 -18.072 -13.998  1.00  0.00              
ATOM   2274 1HG2 THR A 156     -10.183 -19.774 -13.543  1.00  0.00              
ATOM   2275 2HG2 THR A 156     -10.344 -19.913 -11.775  1.00  0.00              
ATOM   2276 3HG2 THR A 156     -11.400 -20.867 -12.843  1.00  0.00              
ATOM   2277  N   SER A 157     -13.571 -16.656 -11.656  1.00  0.00              
ATOM   2278  CA  SER A 157     -14.424 -15.531 -11.964  1.00  0.00              
ATOM   2279  C   SER A 157     -13.530 -14.472 -12.588  1.00  0.00              
ATOM   2280  O   SER A 157     -12.682 -13.891 -11.916  1.00  0.00              
ATOM   2281  CB  SER A 157     -15.092 -14.936 -10.731  1.00  0.00              
ATOM   2282  OG  SER A 157     -15.770 -13.745 -11.109  1.00  0.00              
ATOM   2283  H   SER A 157     -12.635 -16.485 -11.315  1.00  0.00              
ATOM   2284  HA  SER A 157     -15.279 -15.794 -12.588  1.00  0.00              
ATOM   2285 1HB  SER A 157     -15.794 -15.666 -10.329  1.00  0.00              
ATOM   2286 2HB  SER A 157     -14.326 -14.722  -9.986  1.00  0.00              
ATOM   2287  HG  SER A 157     -16.612 -13.970 -11.513  1.00  0.00              
ATOM   2288  N   ALA A 158     -13.695 -14.241 -13.883  1.00  0.00              
ATOM   2289  CA  ALA A 158     -12.912 -13.210 -14.548  1.00  0.00              
ATOM   2290  C   ALA A 158     -13.386 -11.837 -14.042  1.00  0.00              
ATOM   2291  O   ALA A 158     -12.610 -10.886 -13.946  1.00  0.00              
ATOM   2292  CB  ALA A 158     -13.103 -13.322 -16.064  1.00  0.00              
ATOM   2293  H   ALA A 158     -14.363 -14.774 -14.420  1.00  0.00              
ATOM   2294  HA  ALA A 158     -11.863 -13.342 -14.282  1.00  0.00              
ATOM   2295 1HB  ALA A 158     -12.516 -12.549 -16.560  1.00  0.00              
ATOM   2296 2HB  ALA A 158     -12.770 -14.303 -16.401  1.00  0.00              
ATOM   2297 3HB  ALA A 158     -14.156 -13.190 -16.308  1.00  0.00              
ATOM   2298  N   LYS A 159     -14.674 -11.742 -13.722  1.00  0.00              
ATOM   2299  CA  LYS A 159     -15.261 -10.491 -13.240  1.00  0.00              
ATOM   2300  C   LYS A 159     -14.733 -10.026 -11.879  1.00  0.00              
ATOM   2301  O   LYS A 159     -14.357  -8.866 -11.723  1.00  0.00              
ATOM   2302  CB  LYS A 159     -16.786 -10.622 -13.177  1.00  0.00              
ATOM   2303  CG  LYS A 159     -17.509  -9.335 -12.796  1.00  0.00              
ATOM   2304  CD  LYS A 159     -19.023  -9.469 -12.919  1.00  0.00              
ATOM   2305  CE  LYS A 159     -19.712  -8.154 -12.561  1.00  0.00              
ATOM   2306  NZ  LYS A 159     -21.195  -8.231 -12.652  1.00  0.00              
ATOM   2307  H   LYS A 159     -15.262 -12.558 -13.814  1.00  0.00              
ATOM   2308  HA  LYS A 159     -15.009  -9.678 -13.922  1.00  0.00              
ATOM   2309 1HB  LYS A 159     -17.120 -10.949 -14.162  1.00  0.00              
ATOM   2310 2HB  LYS A 159     -17.011 -11.396 -12.443  1.00  0.00              
ATOM   2311 1HG  LYS A 159     -17.255  -9.089 -11.764  1.00  0.00              
ATOM   2312 2HG  LYS A 159     -17.166  -8.538 -13.454  1.00  0.00              
ATOM   2313 1HD  LYS A 159     -19.265  -9.746 -13.946  1.00  0.00              
ATOM   2314 2HD  LYS A 159     -19.359 -10.256 -12.243  1.00  0.00              
ATOM   2315 1HE  LYS A 159     -19.433  -7.888 -11.543  1.00  0.00              
ATOM   2316 2HE  LYS A 159     -19.356  -7.385 -13.247  1.00  0.00              
ATOM   2317 1HZ  LYS A 159     -21.595  -7.337 -12.407  1.00  0.00              
ATOM   2318 2HZ  LYS A 159     -21.463  -8.472 -13.596  1.00  0.00              
ATOM   2319 3HZ  LYS A 159     -21.535  -8.939 -12.015  1.00  0.00              
ATOM   2320  N   THR A 160     -14.704 -10.922 -10.898  1.00  0.00              
ATOM   2321  CA  THR A 160     -14.174 -10.580  -9.572  1.00  0.00              
ATOM   2322  C   THR A 160     -12.738 -11.050  -9.339  1.00  0.00              
ATOM   2323  O   THR A 160     -12.228 -10.951  -8.229  1.00  0.00              
ATOM   2324  CB  THR A 160     -15.061 -11.169  -8.459  1.00  0.00              
ATOM   2325  OG1 THR A 160     -15.079 -12.598  -8.565  1.00  0.00              
ATOM   2326  CG2 THR A 160     -16.482 -10.638  -8.572  1.00  0.00              
ATOM   2327  H   THR A 160     -15.051 -11.855 -11.064  1.00  0.00              
ATOM   2328  HA  THR A 160     -14.133  -9.496  -9.459  1.00  0.00              
ATOM   2329  HB  THR A 160     -14.646 -10.891  -7.490  1.00  0.00              
ATOM   2330  HG1 THR A 160     -15.432 -12.851  -9.422  1.00  0.00              
ATOM   2331 1HG2 THR A 160     -17.093 -11.064  -7.777  1.00  0.00              
ATOM   2332 2HG2 THR A 160     -16.472  -9.552  -8.480  1.00  0.00              
ATOM   2333 3HG2 THR A 160     -16.897 -10.916  -9.540  1.00  0.00              
ATOM   2334  N   ARG A 161     -12.104 -11.564 -10.392  1.00  0.00              
ATOM   2335  CA  ARG A 161     -10.683 -11.931 -10.380  1.00  0.00              
ATOM   2336  C   ARG A 161     -10.342 -13.139  -9.522  1.00  0.00              
ATOM   2337  O   ARG A 161      -9.174 -13.367  -9.208  1.00  0.00              
ATOM   2338  CB  ARG A 161      -9.811 -10.746  -9.993  1.00  0.00              
ATOM   2339  CG  ARG A 161     -10.044  -9.486 -10.811  1.00  0.00              
ATOM   2340  CD  ARG A 161      -9.101  -8.378 -10.511  1.00  0.00              
ATOM   2341  NE  ARG A 161      -9.024  -8.016  -9.105  1.00  0.00              
ATOM   2342  CZ  ARG A 161      -9.845  -7.140  -8.494  1.00  0.00              
ATOM   2343  NH1 ARG A 161     -10.780  -6.506  -9.166  1.00  0.00              
ATOM   2344  NH2 ARG A 161      -9.670  -6.916  -7.203  1.00  0.00              
ATOM   2345  H   ARG A 161     -12.642 -11.703 -11.236  1.00  0.00              
ATOM   2346  HA  ARG A 161     -10.367 -12.216 -11.384  1.00  0.00              
ATOM   2347 1HB  ARG A 161     -10.009 -10.535  -8.943  1.00  0.00              
ATOM   2348 2HB  ARG A 161      -8.774 -11.063 -10.110  1.00  0.00              
ATOM   2349 1HG  ARG A 161      -9.944  -9.734 -11.868  1.00  0.00              
ATOM   2350 2HG  ARG A 161     -11.056  -9.128 -10.615  1.00  0.00              
ATOM   2351 1HD  ARG A 161      -8.100  -8.670 -10.828  1.00  0.00              
ATOM   2352 2HD  ARG A 161      -9.412  -7.490 -11.060  1.00  0.00              
ATOM   2353  HE  ARG A 161      -8.384  -8.338  -8.391  1.00  0.00              
ATOM   2354 1HH1 ARG A 161     -10.889  -6.675 -10.156  1.00  0.00              
ATOM   2355 2HH1 ARG A 161     -11.385  -5.853  -8.690  1.00  0.00              
ATOM   2356 1HH2 ARG A 161      -8.934  -7.398  -6.705  1.00  0.00              
ATOM   2357 2HH2 ARG A 161     -10.270  -6.264  -6.721  1.00  0.00              
ATOM   2358  N   ALA A 162     -11.359 -13.920  -9.163  1.00  0.00              
ATOM   2359  CA  ALA A 162     -11.153 -15.148  -8.389  1.00  0.00              
ATOM   2360  C   ALA A 162     -10.516 -16.240  -9.254  1.00  0.00              
ATOM   2361  O   ALA A 162     -11.070 -16.628 -10.270  1.00  0.00              
ATOM   2362  CB  ALA A 162     -12.487 -15.638  -7.836  1.00  0.00              
ATOM   2363  H   ALA A 162     -12.297 -13.660  -9.432  1.00  0.00              
ATOM   2364  HA  ALA A 162     -10.465 -14.934  -7.571  1.00  0.00              
ATOM   2365 1HB  ALA A 162     -12.330 -16.550  -7.261  1.00  0.00              
ATOM   2366 2HB  ALA A 162     -12.917 -14.872  -7.189  1.00  0.00              
ATOM   2367 3HB  ALA A 162     -13.169 -15.842  -8.660  1.00  0.00              
ATOM   2368  N   ASN A 163      -9.357 -16.724  -8.815  1.00  0.00              
ATOM   2369  CA  ASN A 163      -8.610 -17.790  -9.472  1.00  0.00              
ATOM   2370  C   ASN A 163      -8.224 -17.565 -10.950  1.00  0.00              
ATOM   2371  O   ASN A 163      -8.021 -18.529 -11.688  1.00  0.00              
ATOM   2372  CB  ASN A 163      -9.355 -19.134  -9.347  1.00  0.00              
ATOM   2373  CG  ASN A 163      -9.467 -19.623  -7.895  1.00  0.00              
ATOM   2374  OD1 ASN A 163      -8.611 -19.315  -7.071  1.00  0.00              
ATOM   2375  ND2 ASN A 163     -10.511 -20.391  -7.587  1.00  0.00              
ATOM   2376  H   ASN A 163      -8.987 -16.313  -7.970  1.00  0.00              
ATOM   2377  HA  ASN A 163      -7.640 -17.915  -8.987  1.00  0.00              
ATOM   2378 1HB  ASN A 163     -10.300 -19.298  -9.867  1.00  0.00              
ATOM   2379 2HB  ASN A 163      -8.563 -19.692  -9.849  1.00  0.00              
ATOM   2380 1HD2 ASN A 163     -10.622 -20.731  -6.653  1.00  0.00              
ATOM   2381 2HD2 ASN A 163     -11.182 -20.627  -8.290  1.00  0.00              
ATOM   2382  N   VAL A 164      -8.083 -16.317 -11.388  1.00  0.00              
ATOM   2383  CA  VAL A 164      -7.791 -16.073 -12.796  1.00  0.00              
ATOM   2384  C   VAL A 164      -6.361 -16.442 -13.193  1.00  0.00              
ATOM   2385  O   VAL A 164      -6.158 -17.155 -14.174  1.00  0.00              
ATOM   2386  CB  VAL A 164      -8.118 -14.605 -13.187  1.00  0.00              
ATOM   2387  CG1 VAL A 164      -7.650 -14.301 -14.633  1.00  0.00              
ATOM   2388  CG2 VAL A 164      -9.618 -14.388 -13.086  1.00  0.00              
ATOM   2389  H   VAL A 164      -8.175 -15.532 -10.761  1.00  0.00              
ATOM   2390  HA  VAL A 164      -8.403 -16.703 -13.443  1.00  0.00              
ATOM   2391  HB  VAL A 164      -7.640 -13.934 -12.474  1.00  0.00              
ATOM   2392 1HG1 VAL A 164      -7.889 -13.267 -14.883  1.00  0.00              
ATOM   2393 2HG1 VAL A 164      -6.572 -14.450 -14.706  1.00  0.00              
ATOM   2394 3HG1 VAL A 164      -8.158 -14.969 -15.328  1.00  0.00              
ATOM   2395 1HG2 VAL A 164      -9.856 -13.361 -13.359  1.00  0.00              
ATOM   2396 2HG2 VAL A 164     -10.129 -15.072 -13.764  1.00  0.00              
ATOM   2397 3HG2 VAL A 164      -9.945 -14.578 -12.064  1.00  0.00              
ATOM   2398  N   ASP A 165      -5.369 -15.979 -12.438  1.00  0.00              
ATOM   2399  CA  ASP A 165      -3.983 -16.323 -12.736  1.00  0.00              
ATOM   2400  C   ASP A 165      -3.777 -17.809 -12.460  1.00  0.00              
ATOM   2401  O   ASP A 165      -3.022 -18.478 -13.159  1.00  0.00              
ATOM   2402  CB  ASP A 165      -3.004 -15.530 -11.855  1.00  0.00              
ATOM   2403  CG  ASP A 165      -2.927 -14.052 -12.229  1.00  0.00              
ATOM   2404  OD1 ASP A 165      -3.451 -13.666 -13.301  1.00  0.00              
ATOM   2405  OD2 ASP A 165      -2.317 -13.276 -11.458  1.00  0.00              
ATOM   2406  H   ASP A 165      -5.568 -15.382 -11.648  1.00  0.00              
ATOM   2407  HA  ASP A 165      -3.777 -16.143 -13.791  1.00  0.00              
ATOM   2408 1HB  ASP A 165      -3.194 -15.641 -10.787  1.00  0.00              
ATOM   2409 2HB  ASP A 165      -2.068 -16.028 -12.112  1.00  0.00              
ATOM   2410  N   LYS A 166      -4.459 -18.317 -11.440  1.00  0.00              
ATOM   2411  CA  LYS A 166      -4.331 -19.713 -11.064  1.00  0.00              
ATOM   2412  C   LYS A 166      -4.425 -20.689 -12.242  1.00  0.00              
ATOM   2413  O   LYS A 166      -3.617 -21.602 -12.340  1.00  0.00              
ATOM   2414  CB  LYS A 166      -5.381 -20.091 -10.007  1.00  0.00              
ATOM   2415  CG  LYS A 166      -5.316 -21.552  -9.553  1.00  0.00              
ATOM   2416  CD  LYS A 166      -6.280 -21.839  -8.411  1.00  0.00              
ATOM   2417  CE  LYS A 166      -6.375 -23.336  -8.143  1.00  0.00              
ATOM   2418  NZ  LYS A 166      -5.069 -23.917  -7.713  1.00  0.00              
ATOM   2419  H   LYS A 166      -5.082 -17.721 -10.912  1.00  0.00              
ATOM   2420  HA  LYS A 166      -3.343 -19.891 -10.637  1.00  0.00              
ATOM   2421 1HB  LYS A 166      -5.222 -19.436  -9.149  1.00  0.00              
ATOM   2422 2HB  LYS A 166      -6.360 -19.888 -10.441  1.00  0.00              
ATOM   2423 1HG  LYS A 166      -5.568 -22.189 -10.402  1.00  0.00              
ATOM   2424 2HG  LYS A 166      -4.300 -21.768  -9.226  1.00  0.00              
ATOM   2425 1HD  LYS A 166      -5.921 -21.326  -7.517  1.00  0.00              
ATOM   2426 2HD  LYS A 166      -7.262 -21.452  -8.679  1.00  0.00              
ATOM   2427 1HE  LYS A 166      -7.115 -23.496  -7.362  1.00  0.00              
ATOM   2428 2HE  LYS A 166      -6.703 -23.826  -9.060  1.00  0.00              
ATOM   2429 1HZ  LYS A 166      -5.179 -24.908  -7.549  1.00  0.00              
ATOM   2430 2HZ  LYS A 166      -4.380 -23.771  -8.438  1.00  0.00              
ATOM   2431 3HZ  LYS A 166      -4.764 -23.466  -6.863  1.00  0.00              
ATOM   2432  N   VAL A 167      -5.403 -20.509 -13.127  1.00  0.00              
ATOM   2433  CA  VAL A 167      -5.563 -21.480 -14.213  1.00  0.00              
ATOM   2434  C   VAL A 167      -4.402 -21.452 -15.199  1.00  0.00              
ATOM   2435  O   VAL A 167      -4.098 -22.465 -15.831  1.00  0.00              
ATOM   2436  CB  VAL A 167      -6.928 -21.311 -14.964  1.00  0.00              
ATOM   2437  CG1 VAL A 167      -8.053 -21.435 -13.970  1.00  0.00              
ATOM   2438  CG2 VAL A 167      -7.019 -19.974 -15.679  1.00  0.00              
ATOM   2439  H   VAL A 167      -6.035 -19.723 -13.071  1.00  0.00              
ATOM   2440  HA  VAL A 167      -5.563 -22.503 -13.834  1.00  0.00              
ATOM   2441  HB  VAL A 167      -7.003 -22.076 -15.738  1.00  0.00              
ATOM   2442 1HG1 VAL A 167      -9.008 -21.319 -14.483  1.00  0.00              
ATOM   2443 2HG1 VAL A 167      -8.013 -22.416 -13.496  1.00  0.00              
ATOM   2444 3HG1 VAL A 167      -7.954 -20.660 -13.211  1.00  0.00              
ATOM   2445 1HG2 VAL A 167      -7.980 -19.897 -16.188  1.00  0.00              
ATOM   2446 2HG2 VAL A 167      -6.928 -19.167 -14.952  1.00  0.00              
ATOM   2447 3HG2 VAL A 167      -6.215 -19.896 -16.411  1.00  0.00              
ATOM   2448  N   PHE A 168      -3.707 -20.322 -15.293  1.00  0.00              
ATOM   2449  CA  PHE A 168      -2.628 -20.208 -16.272  1.00  0.00              
ATOM   2450  C   PHE A 168      -1.309 -20.735 -15.715  1.00  0.00              
ATOM   2451  O   PHE A 168      -0.556 -21.411 -16.417  1.00  0.00              
ATOM   2452  CB  PHE A 168      -2.479 -18.756 -16.711  1.00  0.00              
ATOM   2453  CG  PHE A 168      -3.629 -18.266 -17.528  1.00  0.00              
ATOM   2454  CD1 PHE A 168      -3.732 -18.607 -18.874  1.00  0.00              
ATOM   2455  CD2 PHE A 168      -4.619 -17.484 -16.951  1.00  0.00              
ATOM   2456  CE1 PHE A 168      -4.811 -18.172 -19.638  1.00  0.00              
ATOM   2457  CE2 PHE A 168      -5.699 -17.041 -17.697  1.00  0.00              
ATOM   2458  CZ  PHE A 168      -5.799 -17.386 -19.051  1.00  0.00              
ATOM   2459  H   PHE A 168      -3.913 -19.535 -14.695  1.00  0.00              
ATOM   2460  HA  PHE A 168      -2.857 -20.818 -17.147  1.00  0.00              
ATOM   2461 1HB  PHE A 168      -2.408 -18.105 -15.841  1.00  0.00              
ATOM   2462 2HB  PHE A 168      -1.585 -18.640 -17.323  1.00  0.00              
ATOM   2463  HD1 PHE A 168      -2.955 -19.223 -19.328  1.00  0.00              
ATOM   2464  HD2 PHE A 168      -4.538 -17.217 -15.897  1.00  0.00              
ATOM   2465  HE1 PHE A 168      -4.880 -18.448 -20.690  1.00  0.00              
ATOM   2466  HE2 PHE A 168      -6.470 -16.426 -17.234  1.00  0.00              
ATOM   2467  HZ  PHE A 168      -6.644 -17.039 -19.644  1.00  0.00              
ATOM   2468  N   PHE A 169      -1.029 -20.431 -14.451  1.00  0.00              
ATOM   2469  CA  PHE A 169       0.220 -20.878 -13.851  1.00  0.00              
ATOM   2470  C   PHE A 169       0.182 -22.373 -13.520  1.00  0.00              
ATOM   2471  O   PHE A 169       1.205 -23.047 -13.608  1.00  0.00              
ATOM   2472  CB  PHE A 169       0.534 -20.054 -12.603  1.00  0.00              
ATOM   2473  CG  PHE A 169       1.036 -18.680 -12.915  1.00  0.00              
ATOM   2474  CD1 PHE A 169       2.322 -18.490 -13.416  1.00  0.00              
ATOM   2475  CD2 PHE A 169       0.206 -17.576 -12.767  1.00  0.00              
ATOM   2476  CE1 PHE A 169       2.768 -17.218 -13.770  1.00  0.00              
ATOM   2477  CE2 PHE A 169       0.644 -16.303 -13.117  1.00  0.00              
ATOM   2478  CZ  PHE A 169       1.919 -16.121 -13.621  1.00  0.00              
ATOM   2479  H   PHE A 169      -1.676 -19.890 -13.896  1.00  0.00              
ATOM   2480  HA  PHE A 169       1.039 -20.743 -14.558  1.00  0.00              
ATOM   2481 1HB  PHE A 169      -0.363 -19.934 -11.998  1.00  0.00              
ATOM   2482 2HB  PHE A 169       1.306 -20.547 -12.014  1.00  0.00              
ATOM   2483  HD1 PHE A 169       2.982 -19.350 -13.530  1.00  0.00              
ATOM   2484  HD2 PHE A 169      -0.800 -17.716 -12.370  1.00  0.00              
ATOM   2485  HE1 PHE A 169       3.776 -17.085 -14.163  1.00  0.00              
ATOM   2486  HE2 PHE A 169      -0.020 -15.448 -12.993  1.00  0.00              
ATOM   2487  HZ  PHE A 169       2.261 -15.125 -13.898  1.00  0.00              
ATOM   2488  N   ASP A 170      -0.982 -22.892 -13.137  1.00  0.00              
ATOM   2489  CA  ASP A 170      -1.081 -24.310 -12.794  1.00  0.00              
ATOM   2490  C   ASP A 170      -0.921 -25.125 -14.088  1.00  0.00              
ATOM   2491  O   ASP A 170      -0.275 -26.163 -14.092  1.00  0.00              
ATOM   2492  CB  ASP A 170      -2.435 -24.634 -12.148  1.00  0.00              
ATOM   2493  CG  ASP A 170      -2.540 -24.146 -10.698  1.00  0.00              
ATOM   2494  OD1 ASP A 170      -1.510 -23.763 -10.096  1.00  0.00              
ATOM   2495  OD2 ASP A 170      -3.666 -24.149 -10.161  1.00  0.00              
ATOM   2496  H   ASP A 170      -1.808 -22.313 -13.077  1.00  0.00              
ATOM   2497  HA  ASP A 170      -0.274 -24.582 -12.113  1.00  0.00              
ATOM   2498 1HB  ASP A 170      -3.289 -24.281 -12.728  1.00  0.00              
ATOM   2499 2HB  ASP A 170      -2.403 -25.724 -12.172  1.00  0.00              
ATOM   2500  N   LEU A 171      -1.514 -24.661 -15.186  1.00  0.00              
ATOM   2501  CA  LEU A 171      -1.318 -25.345 -16.468  1.00  0.00              
ATOM   2502  C   LEU A 171       0.139 -25.218 -16.891  1.00  0.00              
ATOM   2503  O   LEU A 171       0.722 -26.160 -17.430  1.00  0.00              
ATOM   2504  CB  LEU A 171      -2.247 -24.767 -17.544  1.00  0.00              
ATOM   2505  CG  LEU A 171      -2.164 -25.452 -18.914  1.00  0.00              
ATOM   2506  CD1 LEU A 171      -2.545 -26.921 -18.788  1.00  0.00              
ATOM   2507  CD2 LEU A 171      -3.082 -24.739 -19.895  1.00  0.00              
ATOM   2508  H   LEU A 171      -2.100 -23.839 -15.151  1.00  0.00              
ATOM   2509  HA  LEU A 171      -1.538 -26.406 -16.353  1.00  0.00              
ATOM   2510 1HB  LEU A 171      -3.208 -24.977 -17.079  1.00  0.00              
ATOM   2511 2HB  LEU A 171      -2.121 -23.690 -17.649  1.00  0.00              
ATOM   2512  HG  LEU A 171      -1.140 -25.337 -19.272  1.00  0.00              
ATOM   2513 1HD1 LEU A 171      -2.483 -27.398 -19.766  1.00  0.00              
ATOM   2514 2HD1 LEU A 171      -1.861 -27.416 -18.099  1.00  0.00              
ATOM   2515 3HD1 LEU A 171      -3.563 -27.001 -18.409  1.00  0.00              
ATOM   2516 1HD2 LEU A 171      -3.021 -25.226 -20.869  1.00  0.00              
ATOM   2517 2HD2 LEU A 171      -4.108 -24.781 -19.531  1.00  0.00              
ATOM   2518 3HD2 LEU A 171      -2.774 -23.697 -19.992  1.00  0.00              
ATOM   2519  N   MET A 172       0.739 -24.054 -16.659  1.00  0.00              
ATOM   2520  CA  MET A 172       2.159 -23.931 -16.956  1.00  0.00              
ATOM   2521  C   MET A 172       2.968 -24.936 -16.140  1.00  0.00              
ATOM   2522  O   MET A 172       3.969 -25.449 -16.623  1.00  0.00              
ATOM   2523  CB  MET A 172       2.674 -22.515 -16.682  1.00  0.00              
ATOM   2524  CG  MET A 172       2.201 -21.480 -17.711  1.00  0.00              
ATOM   2525  SD  MET A 172       2.512 -19.798 -17.153  1.00  0.00              
ATOM   2526  CE  MET A 172       4.232 -19.727 -17.203  1.00  0.00              
ATOM   2527  H   MET A 172       0.243 -23.257 -16.286  1.00  0.00              
ATOM   2528  HA  MET A 172       2.340 -24.158 -18.006  1.00  0.00              
ATOM   2529 1HB  MET A 172       2.323 -22.237 -15.689  1.00  0.00              
ATOM   2530 2HB  MET A 172       3.764 -22.567 -16.682  1.00  0.00              
ATOM   2531 1HG  MET A 172       2.734 -21.662 -18.644  1.00  0.00              
ATOM   2532 2HG  MET A 172       1.132 -21.623 -17.870  1.00  0.00              
ATOM   2533 1HE  MET A 172       4.565 -18.740 -16.882  1.00  0.00              
ATOM   2534 2HE  MET A 172       4.647 -20.485 -16.537  1.00  0.00              
ATOM   2535 3HE  MET A 172       4.574 -19.912 -18.222  1.00  0.00              
ATOM   2536  N   ARG A 173       2.547 -25.220 -14.911  1.00  0.00              
ATOM   2537  CA  ARG A 173       3.216 -26.259 -14.126  1.00  0.00              
ATOM   2538  C   ARG A 173       3.070 -27.659 -14.734  1.00  0.00              
ATOM   2539  O   ARG A 173       4.008 -28.467 -14.702  1.00  0.00              
ATOM   2540  CB  ARG A 173       2.719 -26.246 -12.675  1.00  0.00              
ATOM   2541  CG  ARG A 173       3.199 -25.011 -11.898  1.00  0.00              
ATOM   2542  CD  ARG A 173       2.754 -25.006 -10.433  1.00  0.00              
ATOM   2543  NE  ARG A 173       3.167 -23.764  -9.769  1.00  0.00              
ATOM   2544  CZ  ARG A 173       2.381 -22.705  -9.591  1.00  0.00              
ATOM   2545  NH1 ARG A 173       1.132 -22.730 -10.013  1.00  0.00              
ATOM   2546  NH2 ARG A 173       2.851 -21.601  -9.016  1.00  0.00              
ATOM   2547  H   ARG A 173       1.765 -24.725 -14.507  1.00  0.00              
ATOM   2548  HA  ARG A 173       4.289 -26.067 -14.099  1.00  0.00              
ATOM   2549 1HB  ARG A 173       1.630 -26.272 -12.712  1.00  0.00              
ATOM   2550 2HB  ARG A 173       3.088 -27.157 -12.204  1.00  0.00              
ATOM   2551 1HG  ARG A 173       4.289 -24.984 -11.928  1.00  0.00              
ATOM   2552 2HG  ARG A 173       2.801 -24.120 -12.384  1.00  0.00              
ATOM   2553 1HD  ARG A 173       1.669 -25.093 -10.392  1.00  0.00              
ATOM   2554 2HD  ARG A 173       3.206 -25.856  -9.922  1.00  0.00              
ATOM   2555  HE  ARG A 173       4.058 -23.518  -9.360  1.00  0.00              
ATOM   2556 1HH1 ARG A 173       0.773 -23.555 -10.471  1.00  0.00              
ATOM   2557 2HH1 ARG A 173       0.540 -21.924  -9.877  1.00  0.00              
ATOM   2558 1HH2 ARG A 173       3.813 -21.565  -8.711  1.00  0.00              
ATOM   2559 2HH2 ARG A 173       2.244 -20.805  -8.888  1.00  0.00              
ATOM   2560  N   GLU A 174       1.903 -27.955 -15.294  1.00  0.00              
ATOM   2561  CA  GLU A 174       1.705 -29.263 -15.905  1.00  0.00              
ATOM   2562  C   GLU A 174       2.561 -29.345 -17.153  1.00  0.00              
ATOM   2563  O   GLU A 174       3.170 -30.379 -17.421  1.00  0.00              
ATOM   2564  CB  GLU A 174       0.244 -29.490 -16.253  1.00  0.00              
ATOM   2565  CG  GLU A 174      -0.634 -29.668 -15.028  1.00  0.00              
ATOM   2566  CD  GLU A 174      -2.092 -29.838 -15.382  1.00  0.00              
ATOM   2567  OE1 GLU A 174      -2.908 -30.042 -14.456  1.00  0.00              
ATOM   2568  OE2 GLU A 174      -2.424 -29.768 -16.588  1.00  0.00              
ATOM   2569  H   GLU A 174       1.146 -27.286 -15.306  1.00  0.00              
ATOM   2570  HA  GLU A 174       2.028 -30.045 -15.217  1.00  0.00              
ATOM   2571 1HB  GLU A 174      -0.084 -28.625 -16.829  1.00  0.00              
ATOM   2572 2HB  GLU A 174       0.200 -30.382 -16.879  1.00  0.00              
ATOM   2573 1HG  GLU A 174      -0.329 -30.499 -14.394  1.00  0.00              
ATOM   2574 2HG  GLU A 174      -0.508 -28.732 -14.486  1.00  0.00              
ATOM   2575  N   ILE A 175       2.633 -28.246 -17.903  1.00  0.00              
ATOM   2576  CA  ILE A 175       3.398 -28.231 -19.146  1.00  0.00              
ATOM   2577  C   ILE A 175       4.874 -28.366 -18.796  1.00  0.00              
ATOM   2578  O   ILE A 175       5.627 -29.103 -19.442  1.00  0.00              
ATOM   2579  CB  ILE A 175       3.166 -26.917 -19.926  1.00  0.00              
ATOM   2580  CG1 ILE A 175       1.719 -26.860 -20.416  1.00  0.00              
ATOM   2581  CG2 ILE A 175       4.138 -26.816 -21.086  1.00  0.00              
ATOM   2582  CD1 ILE A 175       1.310 -25.486 -20.942  1.00  0.00              
ATOM   2583  H   ILE A 175       2.151 -27.407 -17.612  1.00  0.00              
ATOM   2584  HA  ILE A 175       3.143 -29.091 -19.764  1.00  0.00              
ATOM   2585  HB  ILE A 175       3.312 -26.073 -19.253  1.00  0.00              
ATOM   2586 1HG1 ILE A 175       1.615 -27.602 -21.208  1.00  0.00              
ATOM   2587 2HG1 ILE A 175       1.081 -27.136 -19.576  1.00  0.00              
ATOM   2588 1HG2 ILE A 175       3.963 -25.886 -21.628  1.00  0.00              
ATOM   2589 2HG2 ILE A 175       5.159 -26.827 -20.708  1.00  0.00              
ATOM   2590 3HG2 ILE A 175       3.991 -27.660 -21.760  1.00  0.00              
ATOM   2591 1HD1 ILE A 175       0.272 -25.516 -21.273  1.00  0.00              
ATOM   2592 2HD1 ILE A 175       1.416 -24.745 -20.149  1.00  0.00              
ATOM   2593 3HD1 ILE A 175       1.949 -25.213 -21.781  1.00  0.00              
ATOM   2594  N   ARG A 176       5.288 -27.662 -17.757  1.00  0.00              
ATOM   2595  CA  ARG A 176       6.675 -27.730 -17.335  1.00  0.00              
ATOM   2596  C   ARG A 176       7.053 -29.160 -16.884  1.00  0.00              
ATOM   2597  O   ARG A 176       8.127 -29.666 -17.217  1.00  0.00              
ATOM   2598  CB  ARG A 176       6.989 -26.694 -16.266  1.00  0.00              
ATOM   2599  CG  ARG A 176       8.422 -26.714 -15.758  1.00  0.00              
ATOM   2600  CD  ARG A 176       8.719 -25.690 -14.724  1.00  0.00              
ATOM   2601  NE  ARG A 176       7.914 -25.800 -13.518  1.00  0.00              
ATOM   2602  CZ  ARG A 176       7.895 -24.890 -12.524  1.00  0.00              
ATOM   2603  NH1 ARG A 176       8.660 -23.821 -12.570  1.00  0.00              
ATOM   2604  NH2 ARG A 176       7.103 -25.111 -11.490  1.00  0.00              
ATOM   2605  H   ARG A 176       4.647 -27.071 -17.246  1.00  0.00              
ATOM   2606  HA  ARG A 176       7.328 -27.491 -18.175  1.00  0.00              
ATOM   2607 1HB  ARG A 176       6.774 -25.717 -16.697  1.00  0.00              
ATOM   2608 2HB  ARG A 176       6.311 -26.881 -15.434  1.00  0.00              
ATOM   2609 1HG  ARG A 176       8.624 -27.694 -15.326  1.00  0.00              
ATOM   2610 2HG  ARG A 176       9.091 -26.543 -16.602  1.00  0.00              
ATOM   2611 1HD  ARG A 176       9.764 -25.778 -14.428  1.00  0.00              
ATOM   2612 2HD  ARG A 176       8.543 -24.700 -15.144  1.00  0.00              
ATOM   2613  HE  ARG A 176       7.273 -26.530 -13.235  1.00  0.00              
ATOM   2614 1HH1 ARG A 176       9.273 -23.676 -13.360  1.00  0.00              
ATOM   2615 2HH1 ARG A 176       8.631 -23.151 -11.816  1.00  0.00              
ATOM   2616 1HH2 ARG A 176       6.535 -25.947 -11.462  1.00  0.00              
ATOM   2617 2HH2 ARG A 176       7.070 -24.446 -10.732  1.00  0.00              
ATOM   2618  N   ALA A 177       6.159 -29.807 -16.142  1.00  0.00              
ATOM   2619  CA  ALA A 177       6.393 -31.176 -15.676  1.00  0.00              
ATOM   2620  C   ALA A 177       6.558 -32.130 -16.852  1.00  0.00              
ATOM   2621  O   ALA A 177       7.392 -33.029 -16.804  1.00  0.00              
ATOM   2622  CB  ALA A 177       5.238 -31.641 -14.799  1.00  0.00              
ATOM   2623  H   ALA A 177       5.297 -29.342 -15.892  1.00  0.00              
ATOM   2624  HA  ALA A 177       7.320 -31.197 -15.103  1.00  0.00              
ATOM   2625 1HB  ALA A 177       5.426 -32.659 -14.461  1.00  0.00              
ATOM   2626 2HB  ALA A 177       5.150 -30.982 -13.935  1.00  0.00              
ATOM   2627 3HB  ALA A 177       4.313 -31.614 -15.372  1.00  0.00              
ATOM   2628  N   ARG A 178       5.752 -31.938 -17.892  1.00  0.00              
ATOM   2629  CA  ARG A 178       5.868 -32.736 -19.117  1.00  0.00              
ATOM   2630  C   ARG A 178       7.196 -32.480 -19.818  1.00  0.00              
ATOM   2631  O   ARG A 178       7.853 -33.411 -20.288  1.00  0.00              
ATOM   2632  CB  ARG A 178       4.724 -32.420 -20.089  1.00  0.00              
ATOM   2633  CG  ARG A 178       3.366 -32.927 -19.643  1.00  0.00              
ATOM   2634  CD  ARG A 178       3.366 -34.438 -19.479  1.00  0.00              
ATOM   2635  NE  ARG A 178       3.832 -35.110 -20.688  1.00  0.00              
ATOM   2636  CZ  ARG A 178       3.080 -35.345 -21.761  1.00  0.00              
ATOM   2637  NH1 ARG A 178       1.808 -34.965 -21.783  1.00  0.00              
ATOM   2638  NH2 ARG A 178       3.603 -35.957 -22.817  1.00  0.00              
ATOM   2639  H   ARG A 178       5.040 -31.222 -17.837  1.00  0.00              
ATOM   2640  HA  ARG A 178       5.846 -33.798 -18.869  1.00  0.00              
ATOM   2641 1HB  ARG A 178       4.690 -31.337 -20.198  1.00  0.00              
ATOM   2642 2HB  ARG A 178       4.985 -32.873 -21.045  1.00  0.00              
ATOM   2643 1HG  ARG A 178       3.116 -32.459 -18.691  1.00  0.00              
ATOM   2644 2HG  ARG A 178       2.627 -32.643 -20.394  1.00  0.00              
ATOM   2645 1HD  ARG A 178       4.022 -34.704 -18.652  1.00  0.00              
ATOM   2646 2HD  ARG A 178       2.352 -34.769 -19.259  1.00  0.00              
ATOM   2647  HE  ARG A 178       4.746 -35.486 -20.905  1.00  0.00              
ATOM   2648 1HH1 ARG A 178       1.410 -34.496 -20.982  1.00  0.00              
ATOM   2649 2HH1 ARG A 178       1.244 -35.147 -22.600  1.00  0.00              
ATOM   2650 1HH2 ARG A 178       4.573 -36.242 -22.803  1.00  0.00              
ATOM   2651 2HH2 ARG A 178       3.031 -36.134 -23.629  1.00  0.00              
ATOM   2652  N   LYS A 179       7.592 -31.215 -19.888  1.00  0.00              
ATOM   2653  CA  LYS A 179       8.866 -30.860 -20.495  1.00  0.00              
ATOM   2654  C   LYS A 179      10.039 -31.479 -19.741  1.00  0.00              
ATOM   2655  O   LYS A 179      11.017 -31.913 -20.340  1.00  0.00              
ATOM   2656  CB  LYS A 179       9.027 -29.336 -20.531  1.00  0.00              
ATOM   2657  CG  LYS A 179       8.134 -28.648 -21.564  1.00  0.00              
ATOM   2658  CD  LYS A 179       8.225 -27.130 -21.489  1.00  0.00              
ATOM   2659  CE  LYS A 179       7.418 -26.495 -22.627  1.00  0.00              
ATOM   2660  NZ  LYS A 179       7.271 -25.017 -22.465  1.00  0.00              
ATOM   2661  H   LYS A 179       7.004 -30.483 -19.515  1.00  0.00              
ATOM   2662  HA  LYS A 179       8.914 -31.254 -21.511  1.00  0.00              
ATOM   2663 1HB  LYS A 179       8.788 -28.966 -19.533  1.00  0.00              
ATOM   2664 2HB  LYS A 179      10.073 -29.130 -20.753  1.00  0.00              
ATOM   2665 1HG  LYS A 179       8.441 -28.974 -22.558  1.00  0.00              
ATOM   2666 2HG  LYS A 179       7.102 -28.951 -21.386  1.00  0.00              
ATOM   2667 1HD  LYS A 179       7.831 -26.806 -20.525  1.00  0.00              
ATOM   2668 2HD  LYS A 179       9.272 -26.841 -21.569  1.00  0.00              
ATOM   2669 1HE  LYS A 179       7.928 -26.705 -23.565  1.00  0.00              
ATOM   2670 2HE  LYS A 179       6.429 -26.954 -22.641  1.00  0.00              
ATOM   2671 1HZ  LYS A 179       6.733 -24.647 -23.236  1.00  0.00              
ATOM   2672 2HZ  LYS A 179       6.795 -24.818 -21.597  1.00  0.00              
ATOM   2673 3HZ  LYS A 179       8.185 -24.588 -22.455  1.00  0.00              
ATOM   2674  N   MET A 180       9.928 -31.515 -18.422  1.00  0.00              
ATOM   2675  CA  MET A 180      10.925 -32.158 -17.585  1.00  0.00              
ATOM   2676  C   MET A 180      11.052 -33.656 -17.872  1.00  0.00              
ATOM   2677  O   MET A 180      12.149 -34.162 -18.110  1.00  0.00              
ATOM   2678  CB  MET A 180      10.584 -31.932 -16.113  1.00  0.00              
ATOM   2679  CG  MET A 180      11.512 -32.639 -15.136  1.00  0.00              
ATOM   2680  SD  MET A 180      10.976 -32.469 -13.422  1.00  0.00              
ATOM   2681  CE  MET A 180       9.507 -33.493 -13.423  1.00  0.00              
ATOM   2682  H   MET A 180       9.125 -31.083 -17.987  1.00  0.00              
ATOM   2683  HA  MET A 180      11.909 -31.736 -17.788  1.00  0.00              
ATOM   2684 1HB  MET A 180      10.624 -30.857 -15.940  1.00  0.00              
ATOM   2685 2HB  MET A 180       9.563 -32.286 -15.966  1.00  0.00              
ATOM   2686 1HG  MET A 180      11.540 -33.696 -15.399  1.00  0.00              
ATOM   2687 2HG  MET A 180      12.508 -32.211 -15.243  1.00  0.00              
ATOM   2688 1HE  MET A 180       9.060 -33.490 -12.429  1.00  0.00              
ATOM   2689 2HE  MET A 180       8.791 -33.101 -14.146  1.00  0.00              
ATOM   2690 3HE  MET A 180       9.777 -34.514 -13.696  1.00  0.00              
ATOM   2691  N   GLU A 181       9.924 -34.356 -17.851  1.00  0.00              
ATOM   2692  CA  GLU A 181       9.908 -35.795 -18.059  1.00  0.00              
ATOM   2693  C   GLU A 181      10.300 -36.182 -19.480  1.00  0.00              
ATOM   2694  O   GLU A 181      10.877 -37.245 -19.702  1.00  0.00              
ATOM   2695  CB  GLU A 181       8.523 -36.358 -17.731  1.00  0.00              
ATOM   2696  CG  GLU A 181       8.162 -36.316 -16.253  1.00  0.00              
ATOM   2697  CD  GLU A 181       6.756 -36.797 -16.021  1.00  0.00              
ATOM   2698  OE1 GLU A 181       6.095 -37.126 -16.976  1.00  0.00              
ATOM   2699  OE2 GLU A 181       6.381 -36.943 -14.881  1.00  0.00              
ATOM   2700  H   GLU A 181       9.053 -33.874 -17.687  1.00  0.00              
ATOM   2701  HA  GLU A 181      10.644 -36.271 -17.410  1.00  0.00              
ATOM   2702 1HB  GLU A 181       7.799 -35.772 -18.298  1.00  0.00              
ATOM   2703 2HB  GLU A 181       8.508 -37.391 -18.079  1.00  0.00              
ATOM   2704 1HG  GLU A 181       8.847 -36.882 -15.623  1.00  0.00              
ATOM   2705 2HG  GLU A 181       8.229 -35.258 -16.003  1.00  0.00              
ATOM   2706  N   ASP A 182       9.985 -35.310 -20.434  1.00  0.00              
ATOM   2707  CA  ASP A 182      10.288 -35.551 -21.844  1.00  0.00              
ATOM   2708  C   ASP A 182      11.698 -35.117 -22.257  1.00  0.00              
ATOM   2709  O   ASP A 182      12.255 -35.655 -23.216  1.00  0.00              
ATOM   2710  CB  ASP A 182       9.255 -34.849 -22.740  1.00  0.00              
ATOM   2711  CG  ASP A 182       7.881 -35.516 -22.697  1.00  0.00              
ATOM   2712  OD1 ASP A 182       6.900 -34.897 -23.162  1.00  0.00              
ATOM   2713  OD2 ASP A 182       7.781 -36.656 -22.197  1.00  0.00              
ATOM   2714  H   ASP A 182       9.520 -34.453 -20.170  1.00  0.00              
ATOM   2715  HA  ASP A 182      10.253 -36.621 -22.051  1.00  0.00              
ATOM   2716 1HB  ASP A 182       9.164 -33.780 -22.543  1.00  0.00              
ATOM   2717 2HB  ASP A 182       9.713 -35.001 -23.717  1.00  0.00              
ATOM   2718  N   SER A 183      12.271 -34.150 -21.543  1.00  0.00              
ATOM   2719  CA  SER A 183      13.632 -33.691 -21.828  1.00  0.00              
ATOM   2720  C   SER A 183      14.531 -33.864 -20.601  1.00  0.00              
ATOM   2721  O   SER A 183      15.236 -32.898 -20.229  1.00  0.00              
ATOM   2722  OXT SER A 183      14.551 -34.911 -20.015  1.00  0.00              
ATOM   2723  CB  SER A 183      13.616 -32.242 -22.275  1.00  0.00              
ATOM   2724  OG  SER A 183      14.905 -31.752 -22.522  1.00  0.00              
ATOM   2725  H   SER A 183      11.756 -33.722 -20.786  1.00  0.00              
ATOM   2726  HA  SER A 183      14.080 -34.178 -22.695  1.00  0.00              
ATOM   2727 1HB  SER A 183      13.026 -32.166 -23.188  1.00  0.00              
ATOM   2728 2HB  SER A 183      13.152 -31.641 -21.493  1.00  0.00              
ATOM   2729  HG  SER A 183      14.850 -30.835 -22.802  1.00  0.00              
ATOM   2730  N   GLY D 171      -9.208 -19.418 -63.524  1.00  0.00              
ATOM   2731  CA  GLY D 171      -8.798 -20.362 -62.448  1.00  0.00              
ATOM   2732  C   GLY D 171      -7.962 -19.666 -61.393  1.00  0.00              
ATOM   2733  O   GLY D 171      -8.296 -18.570 -60.943  1.00  0.00              
ATOM   2734 1H   GLY D 171      -8.933 -19.588 -64.470  1.00  0.00              
ATOM   2735 2H   GLY D 171     -10.178 -19.255 -63.703  1.00  0.00              
ATOM   2736 3H   GLY D 171      -8.926 -18.459 -63.482  1.00  0.00              
ATOM   2737 1HA  GLY D 171      -9.690 -20.775 -61.977  1.00  0.00              
ATOM   2738 2HA  GLY D 171      -8.213 -21.170 -62.887  1.00  0.00              
ATOM   2739  N   GLN D 172      -6.860 -20.295 -61.011  1.00  0.00              
ATOM   2740  CA  GLN D 172      -5.934 -19.717 -60.043  1.00  0.00              
ATOM   2741  C   GLN D 172      -5.266 -18.432 -60.551  1.00  0.00              
ATOM   2742  O   GLN D 172      -4.768 -18.385 -61.680  1.00  0.00              
ATOM   2743  CB  GLN D 172      -4.857 -20.742 -59.677  1.00  0.00              
ATOM   2744  CG  GLN D 172      -3.908 -20.285 -58.583  1.00  0.00              
ATOM   2745  CD  GLN D 172      -2.817 -21.301 -58.302  1.00  0.00              
ATOM   2746  OE1 GLN D 172      -1.896 -21.481 -59.102  1.00  0.00              
ATOM   2747  NE2 GLN D 172      -2.916 -21.974 -57.160  1.00  0.00              
ATOM   2748  H   GLN D 172      -6.656 -21.202 -61.405  1.00  0.00              
ATOM   2749  HA  GLN D 172      -6.479 -19.425 -59.146  1.00  0.00              
ATOM   2750 1HB  GLN D 172      -5.378 -21.646 -59.360  1.00  0.00              
ATOM   2751 2HB  GLN D 172      -4.296 -20.948 -60.588  1.00  0.00              
ATOM   2752 1HG  GLN D 172      -3.455 -19.294 -58.570  1.00  0.00              
ATOM   2753 2HG  GLN D 172      -4.654 -20.352 -57.789  1.00  0.00              
ATOM   2754 1HE2 GLN D 172      -2.226 -22.657 -56.921  1.00  0.00              
ATOM   2755 2HE2 GLN D 172      -3.680 -21.798 -56.540  1.00  0.00              
ATOM   2756  N   TYR D 173      -5.274 -17.384 -59.727  1.00  0.00              
ATOM   2757  CA  TYR D 173      -4.567 -16.143 -60.055  1.00  0.00              
ATOM   2758  C   TYR D 173      -4.055 -15.423 -58.805  1.00  0.00              
ATOM   2759  O   TYR D 173      -4.473 -15.730 -57.695  1.00  0.00              
ATOM   2760  CB  TYR D 173      -5.469 -15.199 -60.857  1.00  0.00              
ATOM   2761  CG  TYR D 173      -6.605 -14.610 -60.069  1.00  0.00              
ATOM   2762  CD1 TYR D 173      -7.797 -15.312 -59.892  1.00  0.00              
ATOM   2763  CD2 TYR D 173      -6.490 -13.340 -59.494  1.00  0.00              
ATOM   2764  CE1 TYR D 173      -8.852 -14.767 -59.159  1.00  0.00              
ATOM   2765  CE2 TYR D 173      -7.536 -12.784 -58.760  1.00  0.00              
ATOM   2766  CZ  TYR D 173      -8.714 -13.503 -58.598  1.00  0.00              
ATOM   2767  OH  TYR D 173      -9.755 -12.955 -57.884  1.00  0.00              
ATOM   2768  H   TYR D 173      -5.779 -17.448 -58.854  1.00  0.00              
ATOM   2769  HA  TYR D 173      -3.684 -16.368 -60.654  1.00  0.00              
ATOM   2770 1HB  TYR D 173      -4.837 -14.394 -61.235  1.00  0.00              
ATOM   2771 2HB  TYR D 173      -5.870 -15.771 -61.694  1.00  0.00              
ATOM   2772  HD1 TYR D 173      -7.895 -16.303 -60.337  1.00  0.00              
ATOM   2773  HD2 TYR D 173      -5.563 -12.784 -59.628  1.00  0.00              
ATOM   2774  HE1 TYR D 173      -9.779 -15.324 -59.025  1.00  0.00              
ATOM   2775  HE2 TYR D 173      -7.423 -11.793 -58.318  1.00  0.00              
ATOM   2776  HH  TYR D 173     -10.519 -13.533 -57.833  1.00  0.00              
ATOM   2777  N   LEU D 174      -3.144 -14.471 -58.993  1.00  0.00              
ATOM   2778  CA  LEU D 174      -2.562 -13.743 -57.873  1.00  0.00              
ATOM   2779  C   LEU D 174      -3.550 -12.685 -57.389  1.00  0.00              
ATOM   2780  O   LEU D 174      -3.906 -11.759 -58.119  1.00  0.00              
ATOM   2781  CB  LEU D 174      -1.237 -13.095 -58.292  1.00  0.00              
ATOM   2782  CG  LEU D 174      -0.465 -12.328 -57.208  1.00  0.00              
ATOM   2783  CD1 LEU D 174       0.004 -13.284 -56.109  1.00  0.00              
ATOM   2784  CD2 LEU D 174       0.732 -11.635 -57.840  1.00  0.00              
ATOM   2785  H   LEU D 174      -2.848 -14.246 -59.932  1.00  0.00              
ATOM   2786  HA  LEU D 174      -2.383 -14.430 -57.045  1.00  0.00              
ATOM   2787 1HB  LEU D 174      -0.683 -13.989 -58.568  1.00  0.00              
ATOM   2788 2HB  LEU D 174      -1.359 -12.458 -59.168  1.00  0.00              
ATOM   2789  HG  LEU D 174      -1.132 -11.557 -56.820  1.00  0.00              
ATOM   2790 1HD1 LEU D 174       0.549 -12.725 -55.348  1.00  0.00              
ATOM   2791 2HD1 LEU D 174      -0.860 -13.766 -55.653  1.00  0.00              
ATOM   2792 3HD1 LEU D 174       0.659 -14.042 -56.541  1.00  0.00              
ATOM   2793 1HD2 LEU D 174       1.284 -11.089 -57.072  1.00  0.00              
ATOM   2794 2HD2 LEU D 174       1.385 -12.381 -58.295  1.00  0.00              
ATOM   2795 3HD2 LEU D 174       0.389 -10.939 -58.605  1.00  0.00              
ATOM   2796  N   VAL D 175      -3.991 -12.836 -56.148  1.00  0.00              
ATOM   2797  CA  VAL D 175      -4.922 -11.899 -55.538  1.00  0.00              
ATOM   2798  C   VAL D 175      -4.256 -10.746 -54.795  1.00  0.00              
ATOM   2799  O   VAL D 175      -4.697  -9.601 -54.901  1.00  0.00              
ATOM   2800  CB  VAL D 175      -5.861 -12.629 -54.560  1.00  0.00              
ATOM   2801  CG1 VAL D 175      -6.762 -11.634 -53.843  1.00  0.00              
ATOM   2802  CG2 VAL D 175      -6.696 -13.667 -55.295  1.00  0.00              
ATOM   2803  H   VAL D 175      -3.669 -13.629 -55.612  1.00  0.00              
ATOM   2804  HA  VAL D 175      -5.521 -11.387 -56.293  1.00  0.00              
ATOM   2805  HB  VAL D 175      -5.260 -13.169 -53.827  1.00  0.00              
ATOM   2806 1HG1 VAL D 175      -7.417 -12.168 -53.154  1.00  0.00              
ATOM   2807 2HG1 VAL D 175      -6.149 -10.927 -53.283  1.00  0.00              
ATOM   2808 3HG1 VAL D 175      -7.364 -11.095 -54.574  1.00  0.00              
ATOM   2809 1HG2 VAL D 175      -7.353 -14.174 -54.589  1.00  0.00              
ATOM   2810 2HG2 VAL D 175      -7.296 -13.174 -56.060  1.00  0.00              
ATOM   2811 3HG2 VAL D 175      -6.037 -14.397 -55.766  1.00  0.00              
ATOM   2812  N   TYR D 176      -3.190 -11.040 -54.060  1.00  0.00              
ATOM   2813  CA  TYR D 176      -2.511 -10.011 -53.290  1.00  0.00              
ATOM   2814  C   TYR D 176      -1.071 -10.428 -53.013  1.00  0.00              
ATOM   2815  O   TYR D 176      -0.765 -11.623 -52.918  1.00  0.00              
ATOM   2816  CB  TYR D 176      -3.281  -9.819 -51.968  1.00  0.00              
ATOM   2817  CG  TYR D 176      -2.800  -8.690 -51.087  1.00  0.00              
ATOM   2818  CD1 TYR D 176      -1.907  -8.923 -50.040  1.00  0.00              
ATOM   2819  CD2 TYR D 176      -3.233  -7.378 -51.309  1.00  0.00              
ATOM   2820  CE1 TYR D 176      -1.459  -7.884 -49.238  1.00  0.00              
ATOM   2821  CE2 TYR D 176      -2.785  -6.326 -50.514  1.00  0.00              
ATOM   2822  CZ  TYR D 176      -1.904  -6.579 -49.483  1.00  0.00              
ATOM   2823  OH  TYR D 176      -1.451  -5.529 -48.717  1.00  0.00              
ATOM   2824  H   TYR D 176      -2.841 -11.988 -54.031  1.00  0.00              
ATOM   2825  HA  TYR D 176      -2.474  -9.084 -53.863  1.00  0.00              
ATOM   2826 1HB  TYR D 176      -4.326  -9.636 -52.226  1.00  0.00              
ATOM   2827 2HB  TYR D 176      -3.202 -10.753 -51.411  1.00  0.00              
ATOM   2828  HD1 TYR D 176      -1.564  -9.941 -49.857  1.00  0.00              
ATOM   2829  HD2 TYR D 176      -3.935  -7.186 -52.121  1.00  0.00              
ATOM   2830  HE1 TYR D 176      -0.761  -8.079 -48.422  1.00  0.00              
ATOM   2831  HE2 TYR D 176      -3.134  -5.313 -50.706  1.00  0.00              
ATOM   2832  HH  TYR D 176      -1.813  -4.682 -48.989  1.00  0.00              
ATOM   2833  N   ASN D 177      -0.181  -9.448 -52.907  1.00  0.00              
ATOM   2834  CA  ASN D 177       1.226  -9.733 -52.648  1.00  0.00              
ATOM   2835  C   ASN D 177       1.887  -8.584 -51.898  1.00  0.00              
ATOM   2836  O   ASN D 177       1.362  -7.470 -51.871  1.00  0.00              
ATOM   2837  CB  ASN D 177       1.988 -10.028 -53.945  1.00  0.00              
ATOM   2838  CG  ASN D 177       2.176  -8.802 -54.814  1.00  0.00              
ATOM   2839  OD1 ASN D 177       1.210  -8.232 -55.321  1.00  0.00              
ATOM   2840  ND2 ASN D 177       3.426  -8.396 -54.996  1.00  0.00              
ATOM   2841  H   ASN D 177      -0.477  -8.487 -53.005  1.00  0.00              
ATOM   2842  HA  ASN D 177       1.313 -10.614 -52.010  1.00  0.00              
ATOM   2843 1HB  ASN D 177       2.909 -10.613 -53.931  1.00  0.00              
ATOM   2844 2HB  ASN D 177       1.180 -10.635 -54.356  1.00  0.00              
ATOM   2845 1HD2 ASN D 177       3.612  -7.589 -55.561  1.00  0.00              
ATOM   2846 2HD2 ASN D 177       4.181  -8.893 -54.570  1.00  0.00              
ATOM   2847  N   GLY D 178       3.030  -8.866 -51.273  1.00  0.00              
ATOM   2848  CA  GLY D 178       3.744  -7.840 -50.532  1.00  0.00              
ATOM   2849  C   GLY D 178       4.918  -8.367 -49.730  1.00  0.00              
ATOM   2850  O   GLY D 178       5.034  -9.572 -49.510  1.00  0.00              
ATOM   2851  H   GLY D 178       3.409  -9.800 -51.309  1.00  0.00              
ATOM   2852 1HA  GLY D 178       4.128  -7.098 -51.232  1.00  0.00              
ATOM   2853 2HA  GLY D 178       3.057  -7.360 -49.836  1.00  0.00              
ATOM   2854  N   ASP D 179       5.793  -7.459 -49.304  1.00  0.00              
ATOM   2855  CA  ASP D 179       6.991  -7.822 -48.557  1.00  0.00              
ATOM   2856  C   ASP D 179       6.664  -7.992 -47.077  1.00  0.00              
ATOM   2857  O   ASP D 179       5.900  -7.221 -46.499  1.00  0.00              
ATOM   2858  CB  ASP D 179       8.060  -6.733 -48.677  1.00  0.00              
ATOM   2859  CG  ASP D 179       8.613  -6.613 -50.074  1.00  0.00              
ATOM   2860  OD1 ASP D 179       8.987  -7.656 -50.646  1.00  0.00              
ATOM   2861  OD2 ASP D 179       8.674  -5.479 -50.593  1.00  0.00              
ATOM   2862  H   ASP D 179       5.617  -6.485 -49.509  1.00  0.00              
ATOM   2863  HA  ASP D 179       7.371  -8.780 -48.912  1.00  0.00              
ATOM   2864 1HB  ASP D 179       7.730  -5.759 -48.313  1.00  0.00              
ATOM   2865 2HB  ASP D 179       8.819  -7.135 -48.008  1.00  0.00              
ATOM   2866  N   LEU D 180       7.269  -9.003 -46.469  1.00  0.00              
ATOM   2867  CA  LEU D 180       7.053  -9.288 -45.063  1.00  0.00              
ATOM   2868  C   LEU D 180       8.418  -9.527 -44.447  1.00  0.00              
ATOM   2869  O   LEU D 180       9.352  -9.943 -45.142  1.00  0.00              
ATOM   2870  CB  LEU D 180       6.191 -10.549 -44.898  1.00  0.00              
ATOM   2871  CG  LEU D 180       4.740 -10.478 -45.369  1.00  0.00              
ATOM   2872  CD1 LEU D 180       4.140 -11.864 -45.379  1.00  0.00              
ATOM   2873  CD2 LEU D 180       3.949  -9.542 -44.466  1.00  0.00              
ATOM   2874  H   LEU D 180       7.897  -9.591 -47.001  1.00  0.00              
ATOM   2875  HA  LEU D 180       6.589  -8.427 -44.582  1.00  0.00              
ATOM   2876 1HB  LEU D 180       6.745 -11.228 -45.543  1.00  0.00              
ATOM   2877 2HB  LEU D 180       6.214 -10.922 -43.874  1.00  0.00              
ATOM   2878  HG  LEU D 180       4.745 -10.047 -46.370  1.00  0.00              
ATOM   2879 1HD1 LEU D 180       3.106 -11.812 -45.716  1.00  0.00              
ATOM   2880 2HD1 LEU D 180       4.708 -12.502 -46.055  1.00  0.00              
ATOM   2881 3HD1 LEU D 180       4.173 -12.281 -44.372  1.00  0.00              
ATOM   2882 1HD2 LEU D 180       2.915  -9.497 -44.808  1.00  0.00              
ATOM   2883 2HD2 LEU D 180       3.977  -9.914 -43.442  1.00  0.00              
ATOM   2884 3HD2 LEU D 180       4.388  -8.545 -44.501  1.00  0.00              
ATOM   2885  N   VAL D 181       8.548  -9.249 -43.153  1.00  0.00              
ATOM   2886  CA  VAL D 181       9.786  -9.547 -42.461  1.00  0.00              
ATOM   2887  C   VAL D 181       9.488 -10.721 -41.532  1.00  0.00              
ATOM   2888  O   VAL D 181       8.643 -10.627 -40.642  1.00  0.00              
ATOM   2889  CB  VAL D 181      10.298  -8.354 -41.633  1.00  0.00              
ATOM   2890  CG1 VAL D 181      11.593  -8.748 -40.917  1.00  0.00              
ATOM   2891  CG2 VAL D 181      10.546  -7.161 -42.547  1.00  0.00              
ATOM   2892  H   VAL D 181       7.786  -8.828 -42.640  1.00  0.00              
ATOM   2893  HA  VAL D 181      10.565  -9.859 -43.158  1.00  0.00              
ATOM   2894  HB  VAL D 181       9.528  -8.061 -40.920  1.00  0.00              
ATOM   2895 1HG1 VAL D 181      11.956  -7.904 -40.331  1.00  0.00              
ATOM   2896 2HG1 VAL D 181      11.400  -9.591 -40.256  1.00  0.00              
ATOM   2897 3HG1 VAL D 181      12.346  -9.026 -41.656  1.00  0.00              
ATOM   2898 1HG2 VAL D 181      10.908  -6.319 -41.958  1.00  0.00              
ATOM   2899 2HG2 VAL D 181      11.292  -7.426 -43.297  1.00  0.00              
ATOM   2900 3HG2 VAL D 181       9.616  -6.882 -43.043  1.00  0.00              
ATOM   2901  N   GLU D 182      10.178 -11.835 -41.752  1.00  0.00              
ATOM   2902  CA  GLU D 182       9.958 -13.014 -40.936  1.00  0.00              
ATOM   2903  C   GLU D 182      10.728 -12.971 -39.624  1.00  0.00              
ATOM   2904  O   GLU D 182      11.879 -12.549 -39.580  1.00  0.00              
ATOM   2905  CB  GLU D 182      10.339 -14.275 -41.725  1.00  0.00              
ATOM   2906  CG  GLU D 182      10.091 -15.549 -40.947  1.00  0.00              
ATOM   2907  CD  GLU D 182      10.508 -16.805 -41.695  1.00  0.00              
ATOM   2908  OE1 GLU D 182      11.019 -16.708 -42.839  1.00  0.00              
ATOM   2909  OE2 GLU D 182      10.312 -17.896 -41.129  1.00  0.00              
ATOM   2910  H   GLU D 182      10.865 -11.869 -42.491  1.00  0.00              
ATOM   2911  HA  GLU D 182       8.906 -13.078 -40.656  1.00  0.00              
ATOM   2912 1HB  GLU D 182       9.745 -14.270 -42.639  1.00  0.00              
ATOM   2913 2HB  GLU D 182      11.396 -14.187 -41.977  1.00  0.00              
ATOM   2914 1HG  GLU D 182      10.573 -15.561 -39.970  1.00  0.00              
ATOM   2915 2HG  GLU D 182       9.010 -15.564 -40.819  1.00  0.00              
ATOM   2916  N   TYR D 183      10.064 -13.398 -38.556  1.00  0.00              
ATOM   2917  CA  TYR D 183      10.680 -13.527 -37.242  1.00  0.00              
ATOM   2918  C   TYR D 183      10.418 -14.941 -36.741  1.00  0.00              
ATOM   2919  O   TYR D 183       9.366 -15.511 -37.032  1.00  0.00              
ATOM   2920  CB  TYR D 183      10.055 -12.541 -36.245  1.00  0.00              
ATOM   2921  CG  TYR D 183      10.347 -11.088 -36.531  1.00  0.00              
ATOM   2922  CD1 TYR D 183       9.628 -10.388 -37.498  1.00  0.00              
ATOM   2923  CD2 TYR D 183      11.350 -10.412 -35.835  1.00  0.00              
ATOM   2924  CE1 TYR D 183       9.893  -9.057 -37.761  1.00  0.00              
ATOM   2925  CE2 TYR D 183      11.632  -9.074 -36.098  1.00  0.00              
ATOM   2926  CZ  TYR D 183      10.898  -8.404 -37.064  1.00  0.00              
ATOM   2927  OH  TYR D 183      11.178  -7.092 -37.343  1.00  0.00              
ATOM   2928  H   TYR D 183       9.091 -13.644 -38.668  1.00  0.00              
ATOM   2929  HA  TYR D 183      11.757 -13.379 -37.322  1.00  0.00              
ATOM   2930 1HB  TYR D 183       8.975 -12.699 -36.266  1.00  0.00              
ATOM   2931 2HB  TYR D 183      10.438 -12.795 -35.257  1.00  0.00              
ATOM   2932  HD1 TYR D 183       8.845 -10.909 -38.051  1.00  0.00              
ATOM   2933  HD2 TYR D 183      11.917 -10.950 -35.076  1.00  0.00              
ATOM   2934  HE1 TYR D 183       9.325  -8.521 -38.520  1.00  0.00              
ATOM   2935  HE2 TYR D 183      12.422  -8.565 -35.548  1.00  0.00              
ATOM   2936  HH  TYR D 183      10.612  -6.724 -38.027  1.00  0.00              
ATOM   2937  N   GLU D 184      11.371 -15.503 -36.000  1.00  0.00              
ATOM   2938  CA  GLU D 184      11.216 -16.846 -35.447  1.00  0.00              
ATOM   2939  C   GLU D 184      10.081 -16.693 -34.409  1.00  0.00              
ATOM   2940  O   GLU D 184      10.138 -15.837 -33.525  1.00  0.00              
ATOM   2941  CB  GLU D 184      12.509 -17.367 -34.815  1.00  0.00              
ATOM   2942  CG  GLU D 184      12.493 -18.851 -34.484  1.00  0.00              
ATOM   2943  CD  GLU D 184      11.786 -19.114 -33.185  1.00  0.00              
ATOM   2944  OE1 GLU D 184      12.126 -18.490 -32.208  1.00  0.00              
ATOM   2945  OE2 GLU D 184      10.829 -19.853 -33.191  1.00  0.00              
ATOM   2946  H   GLU D 184      12.221 -14.989 -35.813  1.00  0.00              
ATOM   2947  HA  GLU D 184      10.930 -17.540 -36.238  1.00  0.00              
ATOM   2948 1HB  GLU D 184      13.313 -17.161 -35.522  1.00  0.00              
ATOM   2949 2HB  GLU D 184      12.672 -16.793 -33.903  1.00  0.00              
ATOM   2950 1HG  GLU D 184      12.051 -19.467 -35.268  1.00  0.00              
ATOM   2951 2HG  GLU D 184      13.549 -19.102 -34.380  1.00  0.00              
ATOM   2952  N   ALA D 185       9.055 -17.520 -34.546  1.00  0.00              
ATOM   2953  CA  ALA D 185       7.850 -17.462 -33.726  1.00  0.00              
ATOM   2954  C   ALA D 185       7.977 -17.508 -32.214  1.00  0.00              
ATOM   2955  O   ALA D 185       7.276 -16.777 -31.518  1.00  0.00              
ATOM   2956  CB  ALA D 185       6.873 -18.555 -34.183  1.00  0.00              
ATOM   2957  H   ALA D 185       9.126 -18.228 -35.265  1.00  0.00              
ATOM   2958  HA  ALA D 185       7.362 -16.501 -33.891  1.00  0.00              
ATOM   2959 1HB  ALA D 185       5.971 -18.515 -33.572  1.00  0.00              
ATOM   2960 2HB  ALA D 185       6.612 -18.395 -35.230  1.00  0.00              
ATOM   2961 3HB  ALA D 185       7.343 -19.532 -34.071  1.00  0.00              
ATOM   2962  N   ASP D 186       8.845 -18.363 -31.694  1.00  0.00              
ATOM   2963  CA  ASP D 186       8.940 -18.479 -30.242  1.00  0.00              
ATOM   2964  C   ASP D 186       9.788 -17.437 -29.542  1.00  0.00              
ATOM   2965  O   ASP D 186       9.436 -17.021 -28.426  1.00  0.00              
ATOM   2966  CB  ASP D 186       9.475 -19.867 -29.881  1.00  0.00              
ATOM   2967  CG  ASP D 186       8.486 -21.002 -30.112  1.00  0.00              
ATOM   2968  OD1 ASP D 186       7.324 -20.724 -30.292  1.00  0.00              
ATOM   2969  OD2 ASP D 186       8.920 -22.119 -30.264  1.00  0.00              
ATOM   2970  H   ASP D 186       9.443 -18.936 -32.273  1.00  0.00              
ATOM   2971  HA  ASP D 186       7.954 -18.346 -29.796  1.00  0.00              
ATOM   2972 1HB  ASP D 186      10.422 -20.107 -30.364  1.00  0.00              
ATOM   2973 2HB  ASP D 186       9.635 -19.738 -28.810  1.00  0.00              
ATOM   2974  N   HIS D 187      10.879 -16.991 -30.168  1.00  0.00              
ATOM   2975  CA  HIS D 187      11.740 -15.999 -29.519  1.00  0.00              
ATOM   2976  C   HIS D 187      11.790 -14.669 -30.244  1.00  0.00              
ATOM   2977  O   HIS D 187      12.474 -13.740 -29.806  1.00  0.00              
ATOM   2978  CB  HIS D 187      13.164 -16.546 -29.377  1.00  0.00              
ATOM   2979  CG  HIS D 187      13.251 -17.785 -28.540  1.00  0.00              
ATOM   2980  ND1 HIS D 187      13.013 -17.784 -27.182  1.00  0.00              
ATOM   2981  CD2 HIS D 187      13.551 -19.064 -28.869  1.00  0.00              
ATOM   2982  CE1 HIS D 187      13.162 -19.010 -26.711  1.00  0.00              
ATOM   2983  NE2 HIS D 187      13.488 -19.804 -27.714  1.00  0.00              
ATOM   2984  H   HIS D 187      11.121 -17.327 -31.088  1.00  0.00              
ATOM   2985  HA  HIS D 187      11.351 -15.768 -28.528  1.00  0.00              
ATOM   2986 1HB  HIS D 187      13.568 -16.803 -30.356  1.00  0.00              
ATOM   2987 2HB  HIS D 187      13.806 -15.804 -28.903  1.00  0.00              
ATOM   2988  HD2 HIS D 187      13.808 -19.545 -29.813  1.00  0.00              
ATOM   2989  HE1 HIS D 187      13.015 -19.219 -25.652  1.00  0.00              
ATOM   2990  HE2 HIS D 187      13.665 -20.797 -27.652  1.00  0.00              
ATOM   2991  N   MET D 188      11.066 -14.570 -31.350  1.00  0.00              
ATOM   2992  CA  MET D 188      10.984 -13.306 -32.091  1.00  0.00              
ATOM   2993  C   MET D 188      12.316 -12.760 -32.615  1.00  0.00              
ATOM   2994  O   MET D 188      12.499 -11.548 -32.735  1.00  0.00              
ATOM   2995  CB  MET D 188      10.329 -12.226 -31.228  1.00  0.00              
ATOM   2996  CG  MET D 188       8.962 -12.585 -30.678  1.00  0.00              
ATOM   2997  SD  MET D 188       7.807 -13.170 -31.954  1.00  0.00              
ATOM   2998  CE  MET D 188       8.123 -12.004 -33.278  1.00  0.00              
ATOM   2999  H   MET D 188      10.560 -15.375 -31.694  1.00  0.00              
ATOM   3000  HA  MET D 188      10.386 -13.441 -32.992  1.00  0.00              
ATOM   3001 1HB  MET D 188      11.007 -12.028 -30.398  1.00  0.00              
ATOM   3002 2HB  MET D 188      10.241 -11.332 -31.848  1.00  0.00              
ATOM   3003 1HG  MET D 188       9.090 -13.370 -29.934  1.00  0.00              
ATOM   3004 2HG  MET D 188       8.544 -11.698 -30.203  1.00  0.00              
ATOM   3005 1HE  MET D 188       7.484 -12.239 -34.129  1.00  0.00              
ATOM   3006 2HE  MET D 188       7.909 -10.993 -32.930  1.00  0.00              
ATOM   3007 3HE  MET D 188       9.169 -12.071 -33.578  1.00  0.00              
ATOM   3008  N   ALA D 189      13.250 -13.645 -32.923  1.00  0.00              
ATOM   3009  CA  ALA D 189      14.502 -13.211 -33.524  1.00  0.00              
ATOM   3010  C   ALA D 189      14.232 -12.930 -35.004  1.00  0.00              
ATOM   3011  O   ALA D 189      13.530 -13.690 -35.673  1.00  0.00              
ATOM   3012  CB  ALA D 189      15.547 -14.287 -33.378  1.00  0.00              
ATOM   3013  H   ALA D 189      13.105 -14.629 -32.747  1.00  0.00              
ATOM   3014  HA  ALA D 189      14.826 -12.294 -33.032  1.00  0.00              
ATOM   3015 1HB  ALA D 189      16.480 -13.949 -33.832  1.00  0.00              
ATOM   3016 2HB  ALA D 189      15.712 -14.495 -32.321  1.00  0.00              
ATOM   3017 3HB  ALA D 189      15.208 -15.193 -33.879  1.00  0.00              
ATOM   3018  N   GLN D 190      14.785 -11.839 -35.515  1.00  0.00              
ATOM   3019  CA  GLN D 190      14.583 -11.481 -36.911  1.00  0.00              
ATOM   3020  C   GLN D 190      15.321 -12.437 -37.836  1.00  0.00              
ATOM   3021  O   GLN D 190      16.517 -12.670 -37.675  1.00  0.00              
ATOM   3022  CB  GLN D 190      15.050 -10.046 -37.170  1.00  0.00              
ATOM   3023  CG  GLN D 190      14.787  -9.550 -38.581  1.00  0.00              
ATOM   3024  CD  GLN D 190      15.137  -8.084 -38.754  1.00  0.00              
ATOM   3025  OE1 GLN D 190      15.560  -7.416 -37.806  1.00  0.00              
ATOM   3026  NE2 GLN D 190      14.957  -7.572 -39.967  1.00  0.00              
ATOM   3027  H   GLN D 190      15.357 -11.245 -34.933  1.00  0.00              
ATOM   3028  HA  GLN D 190      13.525 -11.565 -37.159  1.00  0.00              
ATOM   3029 1HB  GLN D 190      14.528  -9.411 -36.452  1.00  0.00              
ATOM   3030 2HB  GLN D 190      16.121 -10.022 -36.963  1.00  0.00              
ATOM   3031 1HG  GLN D 190      15.133 -10.083 -39.466  1.00  0.00              
ATOM   3032 2HG  GLN D 190      13.704  -9.640 -38.504  1.00  0.00              
ATOM   3033 1HE2 GLN D 190      15.169  -6.610 -40.141  1.00  0.00              
ATOM   3034 2HE2 GLN D 190      14.609  -8.150 -40.706  1.00  0.00              
ATOM   3035  N   LEU D 191      14.600 -13.001 -38.796  1.00  0.00              
ATOM   3036  CA  LEU D 191      15.184 -13.969 -39.711  1.00  0.00              
ATOM   3037  C   LEU D 191      15.386 -13.255 -41.048  1.00  0.00              
ATOM   3038  O   LEU D 191      16.294 -12.435 -41.164  1.00  0.00              
ATOM   3039  CB  LEU D 191      14.267 -15.185 -39.844  1.00  0.00              
ATOM   3040  CG  LEU D 191      14.035 -15.906 -38.509  1.00  0.00              
ATOM   3041  CD1 LEU D 191      13.072 -17.077 -38.704  1.00  0.00              
ATOM   3042  CD2 LEU D 191      15.366 -16.392 -37.942  1.00  0.00              
ATOM   3043  H   LEU D 191      13.626 -12.757 -38.897  1.00  0.00              
ATOM   3044  HA  LEU D 191      16.153 -14.292 -39.331  1.00  0.00              
ATOM   3045 1HB  LEU D 191      13.360 -14.687 -40.179  1.00  0.00              
ATOM   3046 2HB  LEU D 191      14.612 -15.869 -40.619  1.00  0.00              
ATOM   3047  HG  LEU D 191      13.628 -15.173 -37.812  1.00  0.00              
ATOM   3048 1HD1 LEU D 191      12.915 -17.581 -37.751  1.00  0.00              
ATOM   3049 2HD1 LEU D 191      12.118 -16.706 -39.079  1.00  0.00              
ATOM   3050 3HD1 LEU D 191      13.494 -17.780 -39.420  1.00  0.00              
ATOM   3051 1HD2 LEU D 191      15.192 -16.902 -36.994  1.00  0.00              
ATOM   3052 2HD2 LEU D 191      15.831 -17.082 -38.646  1.00  0.00              
ATOM   3053 3HD2 LEU D 191      16.025 -15.540 -37.779  1.00  0.00              
ATOM   3054  N   GLN D 192      14.565 -13.522 -42.053  1.00  0.00              
ATOM   3055  CA  GLN D 192      14.772 -12.827 -43.324  1.00  0.00              
ATOM   3056  C   GLN D 192      13.539 -12.147 -43.922  1.00  0.00              
ATOM   3057  O   GLN D 192      12.413 -12.402 -43.507  1.00  0.00              
ATOM   3058  CB  GLN D 192      15.331 -13.818 -44.351  1.00  0.00              
ATOM   3059  CG  GLN D 192      16.683 -14.402 -43.980  1.00  0.00              
ATOM   3060  CD  GLN D 192      17.782 -13.359 -43.971  1.00  0.00              
ATOM   3061  OE1 GLN D 192      17.755 -12.400 -44.748  1.00  0.00              
ATOM   3062  NE2 GLN D 192      18.761 -13.539 -43.092  1.00  0.00              
ATOM   3063  H   GLN D 192      13.806 -14.183 -41.971  1.00  0.00              
ATOM   3064  HA  GLN D 192      15.474 -12.006 -43.181  1.00  0.00              
ATOM   3065 1HB  GLN D 192      14.596 -14.617 -44.447  1.00  0.00              
ATOM   3066 2HB  GLN D 192      15.409 -13.280 -45.295  1.00  0.00              
ATOM   3067 1HG  GLN D 192      16.827 -15.050 -43.115  1.00  0.00              
ATOM   3068 2HG  GLN D 192      16.774 -14.993 -44.894  1.00  0.00              
ATOM   3069 1HE2 GLN D 192      19.516 -12.882 -43.040  1.00  0.00              
ATOM   3070 2HE2 GLN D 192      18.746 -14.331 -42.481  1.00  0.00              
ATOM   3071  N   ARG D 193      13.777 -11.249 -44.875  1.00  0.00              
ATOM   3072  CA  ARG D 193      12.705 -10.576 -45.600  1.00  0.00              
ATOM   3073  C   ARG D 193      12.189 -11.586 -46.614  1.00  0.00              
ATOM   3074  O   ARG D 193      12.966 -12.225 -47.309  1.00  0.00              
ATOM   3075  CB  ARG D 193      13.125  -9.260 -46.238  1.00  0.00              
ATOM   3076  CG  ARG D 193      12.000  -8.483 -46.900  1.00  0.00              
ATOM   3077  CD  ARG D 193      12.424  -7.203 -47.525  1.00  0.00              
ATOM   3078  NE  ARG D 193      12.912  -6.207 -46.585  1.00  0.00              
ATOM   3079  CZ  ARG D 193      12.125  -5.381 -45.867  1.00  0.00              
ATOM   3080  NH1 ARG D 193      10.817  -5.403 -46.004  1.00  0.00              
ATOM   3081  NH2 ARG D 193      12.704  -4.531 -45.036  1.00  0.00              
ATOM   3082  H   ARG D 193      14.738 -11.029 -45.100  1.00  0.00              
ATOM   3083  HA  ARG D 193      11.908 -10.302 -44.909  1.00  0.00              
ATOM   3084 1HB  ARG D 193      13.568  -8.652 -45.450  1.00  0.00              
ATOM   3085 2HB  ARG D 193      13.884  -9.497 -46.983  1.00  0.00              
ATOM   3086 1HG  ARG D 193      11.558  -9.105 -47.679  1.00  0.00              
ATOM   3087 2HG  ARG D 193      11.245  -8.254 -46.146  1.00  0.00              
ATOM   3088 1HD  ARG D 193      13.227  -7.404 -48.232  1.00  0.00              
ATOM   3089 2HD  ARG D 193      11.575  -6.767 -48.052  1.00  0.00              
ATOM   3090  HE  ARG D 193      13.862  -5.977 -46.324  1.00  0.00              
ATOM   3091 1HH1 ARG D 193      10.391  -6.047 -46.657  1.00  0.00              
ATOM   3092 2HH1 ARG D 193      10.245  -4.776 -45.458  1.00  0.00              
ATOM   3093 1HH2 ARG D 193      13.711  -4.517 -44.955  1.00  0.00              
ATOM   3094 2HH2 ARG D 193      12.137  -3.903 -44.488  1.00  0.00              
ATOM   3095  N   VAL D 194      10.875 -11.744 -46.683  1.00  0.00              
ATOM   3096  CA  VAL D 194      10.289 -12.698 -47.607  1.00  0.00              
ATOM   3097  C   VAL D 194       9.243 -11.941 -48.400  1.00  0.00              
ATOM   3098  O   VAL D 194       8.894 -10.802 -48.055  1.00  0.00              
ATOM   3099  CB  VAL D 194       9.599 -13.880 -46.865  1.00  0.00              
ATOM   3100  CG1 VAL D 194      10.601 -14.615 -46.017  1.00  0.00              
ATOM   3101  CG2 VAL D 194       8.464 -13.376 -46.016  1.00  0.00              
ATOM   3102  H   VAL D 194      10.269 -11.199 -46.088  1.00  0.00              
ATOM   3103  HA  VAL D 194      11.032 -13.078 -48.309  1.00  0.00              
ATOM   3104  HB  VAL D 194       9.165 -14.558 -47.602  1.00  0.00              
ATOM   3105 1HG1 VAL D 194      10.107 -15.441 -45.502  1.00  0.00              
ATOM   3106 2HG1 VAL D 194      11.395 -15.009 -46.651  1.00  0.00              
ATOM   3107 3HG1 VAL D 194      11.025 -13.933 -45.281  1.00  0.00              
ATOM   3108 1HG2 VAL D 194       7.992 -14.213 -45.505  1.00  0.00              
ATOM   3109 2HG2 VAL D 194       8.848 -12.670 -45.281  1.00  0.00              
ATOM   3110 3HG2 VAL D 194       7.730 -12.877 -46.650  1.00  0.00              
ATOM   3111  N   HIS D 195       8.749 -12.554 -49.468  1.00  0.00              
ATOM   3112  CA  HIS D 195       7.702 -11.923 -50.244  1.00  0.00              
ATOM   3113  C   HIS D 195       6.536 -12.896 -50.341  1.00  0.00              
ATOM   3114  O   HIS D 195       6.716 -14.049 -50.723  1.00  0.00              
ATOM   3115  CB  HIS D 195       8.183 -11.538 -51.651  1.00  0.00              
ATOM   3116  CG  HIS D 195       7.217 -10.654 -52.380  1.00  0.00              
ATOM   3117  ND1 HIS D 195       7.219  -9.284 -52.245  1.00  0.00              
ATOM   3118  CD2 HIS D 195       6.154 -10.951 -53.165  1.00  0.00              
ATOM   3119  CE1 HIS D 195       6.196  -8.775 -52.911  1.00  0.00              
ATOM   3120  NE2 HIS D 195       5.534  -9.767 -53.478  1.00  0.00              
ATOM   3121  H   HIS D 195       9.095 -13.459 -49.753  1.00  0.00              
ATOM   3122  HA  HIS D 195       7.359 -11.024 -49.733  1.00  0.00              
ATOM   3123 1HB  HIS D 195       9.127 -10.994 -51.590  1.00  0.00              
ATOM   3124 2HB  HIS D 195       8.319 -12.432 -52.258  1.00  0.00              
ATOM   3125  HD1 HIS D 195       7.922  -8.735 -51.791  1.00  0.00              
ATOM   3126  HD2 HIS D 195       5.753 -11.893 -53.543  1.00  0.00              
ATOM   3127  HE1 HIS D 195       6.022  -7.698 -52.925  1.00  0.00              
ATOM   3128  N   GLY D 196       5.349 -12.426 -49.983  1.00  0.00              
ATOM   3129  CA  GLY D 196       4.181 -13.279 -50.008  1.00  0.00              
ATOM   3130  C   GLY D 196       3.398 -13.140 -51.300  1.00  0.00              
ATOM   3131  O   GLY D 196       3.306 -12.048 -51.859  1.00  0.00              
ATOM   3132  H   GLY D 196       5.250 -11.464 -49.690  1.00  0.00              
ATOM   3133 1HA  GLY D 196       4.495 -14.317 -49.904  1.00  0.00              
ATOM   3134 2HA  GLY D 196       3.528 -13.013 -49.178  1.00  0.00              
ATOM   3135  N   PHE D 197       2.841 -14.254 -51.769  1.00  0.00              
ATOM   3136  CA  PHE D 197       2.017 -14.276 -52.969  1.00  0.00              
ATOM   3137  C   PHE D 197       0.704 -14.968 -52.640  1.00  0.00              
ATOM   3138  O   PHE D 197       0.588 -16.196 -52.742  1.00  0.00              
ATOM   3139  CB  PHE D 197       2.684 -15.052 -54.109  1.00  0.00              
ATOM   3140  CG  PHE D 197       3.986 -14.479 -54.575  1.00  0.00              
ATOM   3141  CD1 PHE D 197       5.188 -14.943 -54.064  1.00  0.00              
ATOM   3142  CD2 PHE D 197       4.012 -13.520 -55.582  1.00  0.00              
ATOM   3143  CE1 PHE D 197       6.396 -14.475 -54.554  1.00  0.00              
ATOM   3144  CE2 PHE D 197       5.209 -13.045 -56.078  1.00  0.00              
ATOM   3145  CZ  PHE D 197       6.406 -13.518 -55.574  1.00  0.00              
ATOM   3146  H   PHE D 197       3.002 -15.117 -51.266  1.00  0.00              
ATOM   3147  HA  PHE D 197       1.795 -13.256 -53.285  1.00  0.00              
ATOM   3148 1HB  PHE D 197       2.896 -16.073 -53.793  1.00  0.00              
ATOM   3149 2HB  PHE D 197       2.031 -15.072 -54.981  1.00  0.00              
ATOM   3150  HD1 PHE D 197       5.174 -15.687 -53.267  1.00  0.00              
ATOM   3151  HD2 PHE D 197       3.069 -13.145 -55.982  1.00  0.00              
ATOM   3152  HE1 PHE D 197       7.334 -14.855 -54.145  1.00  0.00              
ATOM   3153  HE2 PHE D 197       5.210 -12.295 -56.868  1.00  0.00              
ATOM   3154  HZ  PHE D 197       7.352 -13.148 -55.967  1.00  0.00              
ATOM   3155  N   LEU D 198      -0.288 -14.177 -52.264  1.00  0.00              
ATOM   3156  CA  LEU D 198      -1.610 -14.697 -51.969  1.00  0.00              
ATOM   3157  C   LEU D 198      -2.375 -14.939 -53.262  1.00  0.00              
ATOM   3158  O   LEU D 198      -2.591 -13.998 -54.035  1.00  0.00              
ATOM   3159  CB  LEU D 198      -2.397 -13.679 -51.135  1.00  0.00              
ATOM   3160  CG  LEU D 198      -3.511 -14.153 -50.193  1.00  0.00              
ATOM   3161  CD1 LEU D 198      -4.807 -13.514 -50.603  1.00  0.00              
ATOM   3162  CD2 LEU D 198      -3.633 -15.637 -50.191  1.00  0.00              
ATOM   3163  H   LEU D 198      -0.118 -13.185 -52.180  1.00  0.00              
ATOM   3164  HA  LEU D 198      -1.520 -15.657 -51.463  1.00  0.00              
ATOM   3165 1HB  LEU D 198      -1.586 -13.280 -50.528  1.00  0.00              
ATOM   3166 2HB  LEU D 198      -2.811 -12.884 -51.754  1.00  0.00              
ATOM   3167  HG  LEU D 198      -3.227 -13.859 -49.182  1.00  0.00              
ATOM   3168 1HD1 LEU D 198      -5.605 -13.847 -49.938  1.00  0.00              
ATOM   3169 2HD1 LEU D 198      -4.716 -12.429 -50.541  1.00  0.00              
ATOM   3170 3HD1 LEU D 198      -5.047 -13.799 -51.626  1.00  0.00              
ATOM   3171 1HD2 LEU D 198      -4.433 -15.935 -49.512  1.00  0.00              
ATOM   3172 2HD2 LEU D 198      -3.865 -15.985 -51.198  1.00  0.00              
ATOM   3173 3HD2 LEU D 198      -2.694 -16.080 -49.861  1.00  0.00              
ATOM   3174  N   MET D 199      -2.780 -16.191 -53.488  1.00  0.00              
ATOM   3175  CA  MET D 199      -3.494 -16.580 -54.695  1.00  0.00              
ATOM   3176  C   MET D 199      -4.895 -17.020 -54.229  1.00  0.00              
ATOM   3177  O   MET D 199      -5.123 -17.144 -53.023  1.00  0.00              
ATOM   3178  CB  MET D 199      -2.685 -17.652 -55.438  1.00  0.00              
ATOM   3179  CG  MET D 199      -1.388 -17.018 -56.018  1.00  0.00              
ATOM   3180  SD  MET D 199      -0.274 -18.168 -56.706  1.00  0.00              
ATOM   3181  CE  MET D 199       0.393 -18.915 -55.221  1.00  0.00              
ATOM   3182  H   MET D 199      -2.582 -16.891 -52.787  1.00  0.00              
ATOM   3183  HA  MET D 199      -3.580 -15.727 -55.368  1.00  0.00              
ATOM   3184 1HB  MET D 199      -2.463 -18.438 -54.716  1.00  0.00              
ATOM   3185 2HB  MET D 199      -3.327 -18.049 -56.224  1.00  0.00              
ATOM   3186 1HG  MET D 199      -1.676 -16.309 -56.794  1.00  0.00              
ATOM   3187 2HG  MET D 199      -0.879 -16.487 -55.213  1.00  0.00              
ATOM   3188 1HE  MET D 199       1.126 -19.676 -55.494  1.00  0.00              
ATOM   3189 2HE  MET D 199       0.875 -18.149 -54.613  1.00  0.00              
ATOM   3190 3HE  MET D 199      -0.416 -19.375 -54.653  1.00  0.00              
ATOM   3191  N   ASN D 200      -5.837 -17.234 -55.146  1.00  0.00              
ATOM   3192  CA  ASN D 200      -7.204 -17.517 -54.697  1.00  0.00              
ATOM   3193  C   ASN D 200      -7.485 -18.851 -53.992  1.00  0.00              
ATOM   3194  O   ASN D 200      -8.617 -19.109 -53.542  1.00  0.00              
ATOM   3195  CB  ASN D 200      -8.194 -17.298 -55.853  1.00  0.00              
ATOM   3196  CG  ASN D 200      -8.016 -18.280 -56.968  1.00  0.00              
ATOM   3197  OD1 ASN D 200      -7.186 -19.181 -56.876  1.00  0.00              
ATOM   3198  ND2 ASN D 200      -8.803 -18.131 -58.027  1.00  0.00              
ATOM   3199  H   ASN D 200      -5.638 -17.208 -56.135  1.00  0.00              
ATOM   3200  HA  ASN D 200      -7.500 -16.796 -53.934  1.00  0.00              
ATOM   3201 1HB  ASN D 200      -9.258 -17.150 -55.657  1.00  0.00              
ATOM   3202 2HB  ASN D 200      -7.744 -16.348 -56.142  1.00  0.00              
ATOM   3203 1HD2 ASN D 200      -8.725 -18.763 -58.799  1.00  0.00              
ATOM   3204 2HD2 ASN D 200      -9.473 -17.389 -58.052  1.00  0.00              
ATOM   3205  N   ASP D 201      -6.464 -19.681 -53.860  1.00  0.00              
ATOM   3206  CA  ASP D 201      -6.669 -20.899 -53.112  1.00  0.00              
ATOM   3207  C   ASP D 201      -5.507 -21.286 -52.214  1.00  0.00              
ATOM   3208  O   ASP D 201      -5.595 -22.276 -51.515  1.00  0.00              
ATOM   3209  CB  ASP D 201      -7.054 -22.049 -54.065  1.00  0.00              
ATOM   3210  CG  ASP D 201      -5.980 -22.370 -55.093  1.00  0.00              
ATOM   3211  OD1 ASP D 201      -4.882 -21.768 -55.063  1.00  0.00              
ATOM   3212  OD2 ASP D 201      -6.264 -23.233 -55.949  1.00  0.00              
ATOM   3213  H   ASP D 201      -5.554 -19.494 -54.258  1.00  0.00              
ATOM   3214  HA  ASP D 201      -7.512 -20.776 -52.430  1.00  0.00              
ATOM   3215 1HB  ASP D 201      -7.357 -22.959 -53.548  1.00  0.00              
ATOM   3216 2HB  ASP D 201      -7.918 -21.606 -54.562  1.00  0.00              
ATOM   3217  N   CYS D 202      -4.447 -20.477 -52.193  1.00  0.00              
ATOM   3218  CA  CYS D 202      -3.269 -20.755 -51.363  1.00  0.00              
ATOM   3219  C   CYS D 202      -2.378 -19.520 -51.239  1.00  0.00              
ATOM   3220  O   CYS D 202      -2.409 -18.626 -52.090  1.00  0.00              
ATOM   3221  CB  CYS D 202      -2.554 -21.857 -52.147  1.00  0.00              
ATOM   3222  SG  CYS D 202      -2.021 -21.372 -53.805  1.00  0.00              
ATOM   3223  H   CYS D 202      -4.458 -19.646 -52.768  1.00  0.00              
ATOM   3224  HA  CYS D 202      -3.517 -21.136 -50.373  1.00  0.00              
ATOM   3225 1HB  CYS D 202      -1.654 -22.171 -51.618  1.00  0.00              
ATOM   3226 2HB  CYS D 202      -3.216 -22.713 -52.279  1.00  0.00              
ATOM   3227  HG  CYS D 202      -1.906 -22.608 -54.280  1.00  0.00              
ATOM   3228  N   LEU D 203      -1.586 -19.488 -50.170  1.00  0.00              
ATOM   3229  CA  LEU D 203      -0.612 -18.433 -49.936  1.00  0.00              
ATOM   3230  C   LEU D 203       0.771 -19.020 -50.144  1.00  0.00              
ATOM   3231  O   LEU D 203       1.187 -19.928 -49.418  1.00  0.00              
ATOM   3232  CB  LEU D 203      -0.718 -17.902 -48.505  1.00  0.00              
ATOM   3233  CG  LEU D 203       0.341 -16.880 -48.096  1.00  0.00              
ATOM   3234  CD1 LEU D 203       0.218 -15.626 -48.971  1.00  0.00              
ATOM   3235  CD2 LEU D 203       0.163 -16.522 -46.622  1.00  0.00              
ATOM   3236  H   LEU D 203      -1.673 -20.234 -49.495  1.00  0.00              
ATOM   3237  HA  LEU D 203      -0.761 -17.631 -50.659  1.00  0.00              
ATOM   3238 1HB  LEU D 203      -1.693 -17.423 -48.565  1.00  0.00              
ATOM   3239 2HB  LEU D 203      -0.758 -18.713 -47.777  1.00  0.00              
ATOM   3240  HG  LEU D 203       1.314 -17.358 -48.208  1.00  0.00              
ATOM   3241 1HD1 LEU D 203       0.974 -14.900 -48.676  1.00  0.00              
ATOM   3242 2HD1 LEU D 203       0.364 -15.897 -50.017  1.00  0.00              
ATOM   3243 3HD1 LEU D 203      -0.772 -15.190 -48.844  1.00  0.00              
ATOM   3244 1HD2 LEU D 203       0.920 -15.794 -46.331  1.00  0.00              
ATOM   3245 2HD2 LEU D 203      -0.828 -16.099 -46.467  1.00  0.00              
ATOM   3246 3HD2 LEU D 203       0.274 -17.420 -46.014  1.00  0.00              
ATOM   3247  N   LEU D 204       1.476 -18.517 -51.152  1.00  0.00              
ATOM   3248  CA  LEU D 204       2.831 -18.962 -51.421  1.00  0.00              
ATOM   3249  C   LEU D 204       3.787 -17.931 -50.847  1.00  0.00              
ATOM   3250  O   LEU D 204       3.743 -16.754 -51.227  1.00  0.00              
ATOM   3251  CB  LEU D 204       3.069 -19.102 -52.933  1.00  0.00              
ATOM   3252  CG  LEU D 204       4.470 -19.536 -53.385  1.00  0.00              
ATOM   3253  CD1 LEU D 204       4.754 -20.950 -52.938  1.00  0.00              
ATOM   3254  CD2 LEU D 204       4.574 -19.436 -54.906  1.00  0.00              
ATOM   3255  H   LEU D 204       1.062 -17.812 -51.742  1.00  0.00              
ATOM   3256  HA  LEU D 204       3.010 -19.913 -50.921  1.00  0.00              
ATOM   3257 1HB  LEU D 204       2.358 -19.897 -53.150  1.00  0.00              
ATOM   3258 2HB  LEU D 204       2.784 -18.200 -53.471  1.00  0.00              
ATOM   3259  HG  LEU D 204       5.182 -18.830 -52.956  1.00  0.00              
ATOM   3260 1HD1 LEU D 204       5.751 -21.244 -53.267  1.00  0.00              
ATOM   3261 2HD1 LEU D 204       4.700 -21.005 -51.850  1.00  0.00              
ATOM   3262 3HD1 LEU D 204       4.016 -21.623 -53.372  1.00  0.00              
ATOM   3263 1HD2 LEU D 204       5.570 -19.745 -55.224  1.00  0.00              
ATOM   3264 2HD2 LEU D 204       3.828 -20.086 -55.366  1.00  0.00              
ATOM   3265 3HD2 LEU D 204       4.397 -18.406 -55.218  1.00  0.00              
ATOM   3266  N   VAL D 205       4.638 -18.376 -49.930  1.00  0.00              
ATOM   3267  CA  VAL D 205       5.602 -17.493 -49.282  1.00  0.00              
ATOM   3268  C   VAL D 205       6.989 -17.819 -49.820  1.00  0.00              
ATOM   3269  O   VAL D 205       7.478 -18.939 -49.665  1.00  0.00              
ATOM   3270  CB  VAL D 205       5.591 -17.636 -47.748  1.00  0.00              
ATOM   3271  CG1 VAL D 205       6.632 -16.722 -47.121  1.00  0.00              
ATOM   3272  CG2 VAL D 205       4.208 -17.328 -47.195  1.00  0.00              
ATOM   3273  H   VAL D 205       4.617 -19.352 -49.674  1.00  0.00              
ATOM   3274  HA  VAL D 205       5.408 -16.448 -49.526  1.00  0.00              
ATOM   3275  HB  VAL D 205       5.813 -18.672 -47.489  1.00  0.00              
ATOM   3276 1HG1 VAL D 205       6.610 -16.835 -46.036  1.00  0.00              
ATOM   3277 2HG1 VAL D 205       7.621 -16.986 -47.493  1.00  0.00              
ATOM   3278 3HG1 VAL D 205       6.410 -15.687 -47.379  1.00  0.00              
ATOM   3279 1HG2 VAL D 205       4.217 -17.435 -46.111  1.00  0.00              
ATOM   3280 2HG2 VAL D 205       3.932 -16.306 -47.457  1.00  0.00              
ATOM   3281 3HG2 VAL D 205       3.483 -18.021 -47.622  1.00  0.00              
ATOM   3282  N   ALA D 206       7.612 -16.841 -50.468  1.00  0.00              
ATOM   3283  CA  ALA D 206       8.937 -17.028 -51.052  1.00  0.00              
ATOM   3284  C   ALA D 206       9.992 -16.421 -50.153  1.00  0.00              
ATOM   3285  O   ALA D 206       9.885 -15.261 -49.763  1.00  0.00              
ATOM   3286  CB  ALA D 206       9.006 -16.380 -52.425  1.00  0.00              
ATOM   3287  H   ALA D 206       7.157 -15.943 -50.559  1.00  0.00              
ATOM   3288  HA  ALA D 206       9.135 -18.097 -51.133  1.00  0.00              
ATOM   3289 1HB  ALA D 206      10.000 -16.529 -52.848  1.00  0.00              
ATOM   3290 2HB  ALA D 206       8.262 -16.833 -53.080  1.00  0.00              
ATOM   3291 3HB  ALA D 206       8.808 -15.312 -52.334  1.00  0.00              
ATOM   3292  N   THR D 207      11.007 -17.215 -49.839  1.00  0.00              
ATOM   3293  CA  THR D 207      12.119 -16.777 -49.005  1.00  0.00              
ATOM   3294  C   THR D 207      13.413 -16.759 -49.807  1.00  0.00              
ATOM   3295  O   THR D 207      13.807 -17.765 -50.392  1.00  0.00              
ATOM   3296  CB  THR D 207      12.298 -17.684 -47.773  1.00  0.00              
ATOM   3297  OG1 THR D 207      11.107 -17.651 -46.975  1.00  0.00              
ATOM   3298  CG2 THR D 207      13.478 -17.216 -46.934  1.00  0.00              
ATOM   3299  H   THR D 207      11.005 -18.159 -50.197  1.00  0.00              
ATOM   3300  HA  THR D 207      11.944 -15.756 -48.663  1.00  0.00              
ATOM   3301  HB  THR D 207      12.473 -18.706 -48.106  1.00  0.00              
ATOM   3302  HG1 THR D 207      10.449 -18.234 -47.360  1.00  0.00              
ATOM   3303 1HG2 THR D 207      13.589 -17.868 -46.069  1.00  0.00              
ATOM   3304 2HG2 THR D 207      14.386 -17.250 -47.534  1.00  0.00              
ATOM   3305 3HG2 THR D 207      13.302 -16.194 -46.599  1.00  0.00              
ATOM   3306  N   TRP D 208      14.074 -15.608 -49.812  1.00  0.00              
ATOM   3307  CA  TRP D 208      15.317 -15.422 -50.553  1.00  0.00              
ATOM   3308  C   TRP D 208      16.443 -15.093 -49.571  1.00  0.00              
ATOM   3309  O   TRP D 208      16.273 -14.247 -48.693  1.00  0.00              
ATOM   3310  CB  TRP D 208      15.169 -14.314 -51.597  1.00  0.00              
ATOM   3311  CG  TRP D 208      14.347 -14.716 -52.783  1.00  0.00              
ATOM   3312  CD1 TRP D 208      12.992 -14.640 -52.900  1.00  0.00              
ATOM   3313  CD2 TRP D 208      14.828 -15.254 -54.022  1.00  0.00              
ATOM   3314  NE1 TRP D 208      12.596 -15.098 -54.131  1.00  0.00              
ATOM   3315  CE2 TRP D 208      13.706 -15.480 -54.840  1.00  0.00              
ATOM   3316  CE3 TRP D 208      16.100 -15.565 -54.517  1.00  0.00              
ATOM   3317  CZ2 TRP D 208      13.814 -16.004 -56.119  1.00  0.00              
ATOM   3318  CZ3 TRP D 208      16.207 -16.089 -55.799  1.00  0.00              
ATOM   3319  CH2 TRP D 208      15.098 -16.300 -56.579  1.00  0.00              
ATOM   3320  H   TRP D 208      13.698 -14.836 -49.280  1.00  0.00              
ATOM   3321  HA  TRP D 208      15.582 -16.345 -51.068  1.00  0.00              
ATOM   3322 1HB  TRP D 208      14.680 -13.444 -51.158  1.00  0.00              
ATOM   3323 2HB  TRP D 208      16.148 -14.025 -51.977  1.00  0.00              
ATOM   3324  HD1 TRP D 208      12.446 -14.247 -52.043  1.00  0.00              
ATOM   3325  HE1 TRP D 208      11.642 -15.147 -54.463  1.00  0.00              
ATOM   3326  HE3 TRP D 208      17.013 -15.415 -53.942  1.00  0.00              
ATOM   3327  HZ2 TRP D 208      12.906 -16.155 -56.704  1.00  0.00              
ATOM   3328  HZ3 TRP D 208      17.203 -16.328 -56.173  1.00  0.00              
ATOM   3329  HH2 TRP D 208      15.225 -16.712 -57.580  1.00  0.00              
ATOM   3330  N   LEU D 209      17.584 -15.767 -49.714  1.00  0.00              
ATOM   3331  CA  LEU D 209      18.758 -15.452 -48.902  1.00  0.00              
ATOM   3332  C   LEU D 209      20.007 -15.160 -49.726  1.00  0.00              
ATOM   3333  O   LEU D 209      20.609 -16.059 -50.325  1.00  0.00              
ATOM   3334  CB  LEU D 209      19.039 -16.606 -47.930  1.00  0.00              
ATOM   3335  CG  LEU D 209      20.303 -16.449 -47.077  1.00  0.00              
ATOM   3336  CD1 LEU D 209      20.180 -15.223 -46.181  1.00  0.00              
ATOM   3337  CD2 LEU D 209      20.514 -17.705 -46.244  1.00  0.00              
ATOM   3338  H   LEU D 209      17.643 -16.511 -50.394  1.00  0.00              
ATOM   3339  HA  LEU D 209      18.575 -14.541 -48.333  1.00  0.00              
ATOM   3340 1HB  LEU D 209      18.152 -16.528 -47.303  1.00  0.00              
ATOM   3341 2HB  LEU D 209      19.038 -17.569 -48.438  1.00  0.00              
ATOM   3342  HG  LEU D 209      21.147 -16.357 -47.761  1.00  0.00              
ATOM   3343 1HD1 LEU D 209      21.083 -15.120 -45.580  1.00  0.00              
ATOM   3344 2HD1 LEU D 209      20.053 -14.334 -46.799  1.00  0.00              
ATOM   3345 3HD1 LEU D 209      19.318 -15.337 -45.525  1.00  0.00              
ATOM   3346 1HD2 LEU D 209      21.414 -17.593 -45.638  1.00  0.00              
ATOM   3347 2HD2 LEU D 209      19.653 -17.859 -45.592  1.00  0.00              
ATOM   3348 3HD2 LEU D 209      20.627 -18.565 -46.904  1.00  0.00              
ATOM   3349  N   PRO D 210      20.417 -13.884 -49.762  1.00  0.00              
ATOM   3350  CA  PRO D 210      21.590 -13.486 -50.539  1.00  0.00              
ATOM   3351  C   PRO D 210      22.836 -14.220 -50.054  1.00  0.00              
ATOM   3352  O   PRO D 210      23.109 -14.268 -48.854  1.00  0.00              
ATOM   3353  CB  PRO D 210      21.691 -11.972 -50.321  1.00  0.00              
ATOM   3354  CG  PRO D 210      20.305 -11.555 -49.959  1.00  0.00              
ATOM   3355  CD  PRO D 210      19.742 -12.698 -49.157  1.00  0.00              
ATOM   3356  HA  PRO D 210      21.501 -13.741 -51.605  1.00  0.00              
ATOM   3357 1HB  PRO D 210      22.403 -11.726 -49.520  1.00  0.00              
ATOM   3358 2HB  PRO D 210      22.035 -11.456 -51.230  1.00  0.00              
ATOM   3359 1HG  PRO D 210      20.312 -10.625 -49.371  1.00  0.00              
ATOM   3360 2HG  PRO D 210      19.699 -11.366 -50.857  1.00  0.00              
ATOM   3361 1HD  PRO D 210      19.976 -12.610 -48.086  1.00  0.00              
ATOM   3362 2HD  PRO D 210      18.649 -12.768 -49.242  1.00  0.00              
ATOM   3363  N   GLN D 211      23.572 -14.814 -50.987  1.00  0.00              
ATOM   3364  CA  GLN D 211      24.856 -15.429 -50.673  1.00  0.00              
ATOM   3365  C   GLN D 211      25.848 -15.033 -51.758  1.00  0.00              
ATOM   3366  O   GLN D 211      25.451 -14.771 -52.897  1.00  0.00              
ATOM   3367  CB  GLN D 211      24.737 -16.954 -50.586  1.00  0.00              
ATOM   3368  CG  GLN D 211      23.840 -17.445 -49.464  1.00  0.00              
ATOM   3369  CD  GLN D 211      23.904 -18.951 -49.289  1.00  0.00              
ATOM   3370  OE1 GLN D 211      24.672 -19.637 -49.971  1.00  0.00              
ATOM   3371  NE2 GLN D 211      23.095 -19.474 -48.375  1.00  0.00              
ATOM   3372  H   GLN D 211      23.233 -14.839 -51.938  1.00  0.00              
ATOM   3373  HA  GLN D 211      25.219 -15.049 -49.718  1.00  0.00              
ATOM   3374 1HB  GLN D 211      24.349 -17.295 -51.546  1.00  0.00              
ATOM   3375 2HB  GLN D 211      25.747 -17.340 -50.447  1.00  0.00              
ATOM   3376 1HG  GLN D 211      23.832 -16.992 -48.473  1.00  0.00              
ATOM   3377 2HG  GLN D 211      22.912 -17.197 -49.982  1.00  0.00              
ATOM   3378 1HE2 GLN D 211      23.095 -20.463 -48.215  1.00  0.00              
ATOM   3379 2HE2 GLN D 211      22.489 -18.882 -47.846  1.00  0.00              
ATOM   3380  N   ARG D 212      27.129 -14.979 -51.395  1.00  0.00              
ATOM   3381  CA  ARG D 212      28.170 -14.492 -52.297  1.00  0.00              
ATOM   3382  C   ARG D 212      28.076 -15.147 -53.674  1.00  0.00              
ATOM   3383  O   ARG D 212      27.962 -14.456 -54.690  1.00  0.00              
ATOM   3384  CB  ARG D 212      29.560 -14.654 -51.700  1.00  0.00              
ATOM   3385  CG  ARG D 212      30.680 -14.013 -52.506  1.00  0.00              
ATOM   3386  CD  ARG D 212      32.036 -14.207 -51.930  1.00  0.00              
ATOM   3387  NE  ARG D 212      32.499 -15.586 -51.931  1.00  0.00              
ATOM   3388  CZ  ARG D 212      33.540 -16.044 -51.208  1.00  0.00              
ATOM   3389  NH1 ARG D 212      34.250 -15.233 -50.456  1.00  0.00              
ATOM   3390  NH2 ARG D 212      33.843 -17.327 -51.294  1.00  0.00              
ATOM   3391  H   ARG D 212      27.386 -15.283 -50.468  1.00  0.00              
ATOM   3392  HA  ARG D 212      28.045 -13.421 -52.460  1.00  0.00              
ATOM   3393 1HB  ARG D 212      29.534 -14.210 -50.706  1.00  0.00              
ATOM   3394 2HB  ARG D 212      29.747 -15.725 -51.614  1.00  0.00              
ATOM   3395 1HG  ARG D 212      30.676 -14.442 -53.507  1.00  0.00              
ATOM   3396 2HG  ARG D 212      30.492 -12.941 -52.568  1.00  0.00              
ATOM   3397 1HD  ARG D 212      32.752 -13.623 -52.508  1.00  0.00              
ATOM   3398 2HD  ARG D 212      32.035 -13.864 -50.897  1.00  0.00              
ATOM   3399  HE  ARG D 212      32.143 -16.384 -52.439  1.00  0.00              
ATOM   3400 1HH1 ARG D 212      34.017 -14.252 -50.416  1.00  0.00              
ATOM   3401 2HH1 ARG D 212      35.028 -15.596 -49.922  1.00  0.00              
ATOM   3402 1HH2 ARG D 212      33.296 -17.934 -51.890  1.00  0.00              
ATOM   3403 2HH2 ARG D 212      34.617 -17.696 -50.764  1.00  0.00              
ATOM   3404  N   ARG D 213      28.108 -16.475 -53.709  1.00  0.00              
ATOM   3405  CA  ARG D 213      27.996 -17.193 -54.976  1.00  0.00              
ATOM   3406  C   ARG D 213      27.041 -18.380 -54.911  1.00  0.00              
ATOM   3407  O   ARG D 213      27.233 -19.388 -55.598  1.00  0.00              
ATOM   3408  CB  ARG D 213      29.360 -17.623 -55.498  1.00  0.00              
ATOM   3409  CG  ARG D 213      30.304 -16.480 -55.835  1.00  0.00              
ATOM   3410  CD  ARG D 213      29.917 -15.699 -57.039  1.00  0.00              
ATOM   3411  NE  ARG D 213      30.888 -14.696 -57.443  1.00  0.00              
ATOM   3412  CZ  ARG D 213      30.921 -13.433 -56.976  1.00  0.00              
ATOM   3413  NH1 ARG D 213      30.022 -13.003 -56.119  1.00  0.00              
ATOM   3414  NH2 ARG D 213      31.870 -12.627 -57.421  1.00  0.00              
ATOM   3415  H   ARG D 213      28.210 -17.001 -52.853  1.00  0.00              
ATOM   3416  HA  ARG D 213      27.582 -16.533 -55.739  1.00  0.00              
ATOM   3417 1HB  ARG D 213      29.812 -18.248 -54.731  1.00  0.00              
ATOM   3418 2HB  ARG D 213      29.183 -18.217 -56.394  1.00  0.00              
ATOM   3419 1HG  ARG D 213      30.337 -15.794 -54.988  1.00  0.00              
ATOM   3420 2HG  ARG D 213      31.299 -16.893 -56.007  1.00  0.00              
ATOM   3421 1HD  ARG D 213      29.787 -16.384 -57.877  1.00  0.00              
ATOM   3422 2HD  ARG D 213      28.978 -15.185 -56.840  1.00  0.00              
ATOM   3423  HE  ARG D 213      31.653 -14.766 -58.101  1.00  0.00              
ATOM   3424 1HH1 ARG D 213      29.292 -13.627 -55.803  1.00  0.00              
ATOM   3425 2HH1 ARG D 213      30.064 -12.053 -55.780  1.00  0.00              
ATOM   3426 1HH2 ARG D 213      32.543 -12.968 -58.094  1.00  0.00              
ATOM   3427 2HH2 ARG D 213      31.918 -11.676 -57.088  1.00  0.00              
ATOM   3428  N   GLY D 214      25.997 -18.246 -54.098  1.00  0.00              
ATOM   3429  CA  GLY D 214      25.082 -19.355 -53.907  1.00  0.00              
ATOM   3430  C   GLY D 214      23.693 -18.926 -53.484  1.00  0.00              
ATOM   3431  O   GLY D 214      23.117 -19.522 -52.576  1.00  0.00              
ATOM   3432  H   GLY D 214      25.829 -17.379 -53.607  1.00  0.00              
ATOM   3433 1HA  GLY D 214      24.991 -19.907 -54.842  1.00  0.00              
ATOM   3434 2HA  GLY D 214      25.477 -20.013 -53.134  1.00  0.00              
ATOM   3435  N   MET D 215      23.152 -17.899 -54.139  1.00  0.00              
ATOM   3436  CA  MET D 215      21.833 -17.347 -53.794  1.00  0.00              
ATOM   3437  C   MET D 215      20.830 -18.458 -53.471  1.00  0.00              
ATOM   3438  O   MET D 215      20.530 -19.313 -54.306  1.00  0.00              
ATOM   3439  CB  MET D 215      21.326 -16.480 -54.953  1.00  0.00              
ATOM   3440  CG  MET D 215      19.961 -15.818 -54.742  1.00  0.00              
ATOM   3441  SD  MET D 215      19.937 -14.525 -53.486  1.00  0.00              
ATOM   3442  CE  MET D 215      20.871 -13.221 -54.324  1.00  0.00              
ATOM   3443  H   MET D 215      23.672 -17.490 -54.902  1.00  0.00              
ATOM   3444  HA  MET D 215      21.911 -16.732 -52.898  1.00  0.00              
ATOM   3445 1HB  MET D 215      22.071 -15.703 -55.118  1.00  0.00              
ATOM   3446 2HB  MET D 215      21.272 -17.125 -55.832  1.00  0.00              
ATOM   3447 1HG  MET D 215      19.648 -15.379 -55.688  1.00  0.00              
ATOM   3448 2HG  MET D 215      19.252 -16.591 -54.446  1.00  0.00              
ATOM   3449 1HE  MET D 215      20.943 -12.350 -53.673  1.00  0.00              
ATOM   3450 2HE  MET D 215      21.872 -13.583 -54.557  1.00  0.00              
ATOM   3451 3HE  MET D 215      20.362 -12.942 -55.246  1.00  0.00              
ATOM   3452  N   TYR D 216      20.309 -18.431 -52.247  1.00  0.00              
ATOM   3453  CA  TYR D 216      19.363 -19.443 -51.787  1.00  0.00              
ATOM   3454  C   TYR D 216      17.901 -19.017 -51.917  1.00  0.00              
ATOM   3455  O   TYR D 216      17.534 -17.880 -51.616  1.00  0.00              
ATOM   3456  CB  TYR D 216      19.646 -19.820 -50.335  1.00  0.00              
ATOM   3457  CG  TYR D 216      18.701 -20.856 -49.773  1.00  0.00              
ATOM   3458  CD1 TYR D 216      18.831 -22.201 -50.108  1.00  0.00              
ATOM   3459  CD2 TYR D 216      17.654 -20.486 -48.923  1.00  0.00              
ATOM   3460  CE1 TYR D 216      17.944 -23.156 -49.611  1.00  0.00              
ATOM   3461  CE2 TYR D 216      16.755 -21.434 -48.418  1.00  0.00              
ATOM   3462  CZ  TYR D 216      16.908 -22.769 -48.768  1.00  0.00              
ATOM   3463  OH  TYR D 216      16.034 -23.719 -48.279  1.00  0.00              
ATOM   3464  H   TYR D 216      20.576 -17.686 -51.619  1.00  0.00              
ATOM   3465  HA  TYR D 216      19.452 -20.339 -52.402  1.00  0.00              
ATOM   3466 1HB  TYR D 216      20.669 -20.200 -50.295  1.00  0.00              
ATOM   3467 2HB  TYR D 216      19.575 -18.906 -49.747  1.00  0.00              
ATOM   3468  HD1 TYR D 216      19.641 -22.503 -50.770  1.00  0.00              
ATOM   3469  HD2 TYR D 216      17.539 -19.437 -48.654  1.00  0.00              
ATOM   3470  HE1 TYR D 216      18.057 -24.206 -49.882  1.00  0.00              
ATOM   3471  HE2 TYR D 216      15.946 -21.121 -47.758  1.00  0.00              
ATOM   3472  HH  TYR D 216      16.235 -24.607 -48.586  1.00  0.00              
ATOM   3473  N   ARG D 217      17.067 -19.950 -52.365  1.00  0.00              
ATOM   3474  CA  ARG D 217      15.648 -19.684 -52.553  1.00  0.00              
ATOM   3475  C   ARG D 217      14.805 -20.876 -52.111  1.00  0.00              
ATOM   3476  O   ARG D 217      15.047 -22.006 -52.526  1.00  0.00              
ATOM   3477  CB  ARG D 217      15.328 -19.269 -53.982  1.00  0.00              
ATOM   3478  CG  ARG D 217      15.542 -20.354 -55.026  1.00  0.00              
ATOM   3479  CD  ARG D 217      15.249 -19.928 -56.418  1.00  0.00              
ATOM   3480  NE  ARG D 217      15.490 -20.951 -57.424  1.00  0.00              
ATOM   3481  CZ  ARG D 217      15.381 -20.758 -58.753  1.00  0.00              
ATOM   3482  NH1 ARG D 217      14.999 -19.598 -59.240  1.00  0.00              
ATOM   3483  NH2 ARG D 217      15.646 -21.774 -59.555  1.00  0.00              
ATOM   3484  H   ARG D 217      17.428 -20.869 -52.579  1.00  0.00              
ATOM   3485  HA  ARG D 217      15.346 -18.840 -51.932  1.00  0.00              
ATOM   3486 1HB  ARG D 217      14.284 -18.957 -53.996  1.00  0.00              
ATOM   3487 2HB  ARG D 217      15.965 -18.416 -54.216  1.00  0.00              
ATOM   3488 1HG  ARG D 217      16.583 -20.674 -54.985  1.00  0.00              
ATOM   3489 2HG  ARG D 217      14.894 -21.197 -54.787  1.00  0.00              
ATOM   3490 1HD  ARG D 217      14.199 -19.644 -56.489  1.00  0.00              
ATOM   3491 2HD  ARG D 217      15.874 -19.071 -56.667  1.00  0.00              
ATOM   3492  HE  ARG D 217      15.765 -21.917 -57.308  1.00  0.00              
ATOM   3493 1HH1 ARG D 217      14.783 -18.837 -58.612  1.00  0.00              
ATOM   3494 2HH1 ARG D 217      14.923 -19.474 -60.238  1.00  0.00              
ATOM   3495 1HH2 ARG D 217      15.922 -22.664 -59.164  1.00  0.00              
ATOM   3496 2HH2 ARG D 217      15.572 -21.657 -60.555  1.00  0.00              
ATOM   3497  N   TYR D 218      13.818 -20.606 -51.262  1.00  0.00              
ATOM   3498  CA  TYR D 218      12.890 -21.626 -50.776  1.00  0.00              
ATOM   3499  C   TYR D 218      11.458 -21.099 -50.864  1.00  0.00              
ATOM   3500  O   TYR D 218      11.170 -19.993 -50.406  1.00  0.00              
ATOM   3501  CB  TYR D 218      13.226 -22.030 -49.339  1.00  0.00              
ATOM   3502  CG  TYR D 218      12.291 -23.070 -48.759  1.00  0.00              
ATOM   3503  CD1 TYR D 218      12.327 -24.384 -49.200  1.00  0.00              
ATOM   3504  CD2 TYR D 218      11.376 -22.732 -47.774  1.00  0.00              
ATOM   3505  CE1 TYR D 218      11.476 -25.337 -48.675  1.00  0.00              
ATOM   3506  CE2 TYR D 218      10.521 -23.676 -47.241  1.00  0.00              
ATOM   3507  CZ  TYR D 218      10.572 -24.978 -47.694  1.00  0.00              
ATOM   3508  OH  TYR D 218       9.723 -25.923 -47.167  1.00  0.00              
ATOM   3509  H   TYR D 218      13.714 -19.654 -50.944  1.00  0.00              
ATOM   3510  HA  TYR D 218      12.953 -22.514 -51.406  1.00  0.00              
ATOM   3511 1HB  TYR D 218      14.245 -22.420 -49.344  1.00  0.00              
ATOM   3512 2HB  TYR D 218      13.185 -21.126 -48.732  1.00  0.00              
ATOM   3513  HD1 TYR D 218      13.043 -24.661 -49.975  1.00  0.00              
ATOM   3514  HD2 TYR D 218      11.339 -21.702 -47.420  1.00  0.00              
ATOM   3515  HE1 TYR D 218      11.516 -26.367 -49.030  1.00  0.00              
ATOM   3516  HE2 TYR D 218       9.808 -23.390 -46.467  1.00  0.00              
ATOM   3517  HH  TYR D 218       9.846 -26.794 -47.554  1.00  0.00              
ATOM   3518  N   ASN D 219      10.572 -21.887 -51.461  1.00  0.00              
ATOM   3519  CA  ASN D 219       9.165 -21.523 -51.626  1.00  0.00              
ATOM   3520  C   ASN D 219       8.320 -22.438 -50.765  1.00  0.00              
ATOM   3521  O   ASN D 219       8.327 -23.655 -50.955  1.00  0.00              
ATOM   3522  CB  ASN D 219       8.742 -21.673 -53.095  1.00  0.00              
ATOM   3523  CG  ASN D 219       9.532 -20.773 -54.011  1.00  0.00              
ATOM   3524  OD1 ASN D 219       9.441 -19.556 -53.913  1.00  0.00              
ATOM   3525  ND2 ASN D 219      10.315 -21.364 -54.905  1.00  0.00              
ATOM   3526  H   ASN D 219      10.894 -22.777 -51.814  1.00  0.00              
ATOM   3527  HA  ASN D 219       9.006 -20.497 -51.289  1.00  0.00              
ATOM   3528 1HB  ASN D 219       8.624 -22.659 -53.544  1.00  0.00              
ATOM   3529 2HB  ASN D 219       7.759 -21.233 -52.924  1.00  0.00              
ATOM   3530 1HD2 ASN D 219      10.860 -20.811 -55.536  1.00  0.00              
ATOM   3531 2HD2 ASN D 219      10.359 -22.362 -54.948  1.00  0.00              
ATOM   3532  N   ALA D 220       7.583 -21.845 -49.830  1.00  0.00              
ATOM   3533  CA  ALA D 220       6.675 -22.590 -48.972  1.00  0.00              
ATOM   3534  C   ALA D 220       5.227 -22.306 -49.333  1.00  0.00              
ATOM   3535  O   ALA D 220       4.769 -21.158 -49.289  1.00  0.00              
ATOM   3536  CB  ALA D 220       6.919 -22.220 -47.513  1.00  0.00              
ATOM   3537  H   ALA D 220       7.659 -20.845 -49.715  1.00  0.00              
ATOM   3538  HA  ALA D 220       6.846 -23.656 -49.123  1.00  0.00              
ATOM   3539 1HB  ALA D 220       6.236 -22.782 -46.876  1.00  0.00              
ATOM   3540 2HB  ALA D 220       7.949 -22.463 -47.243  1.00  0.00              
ATOM   3541 3HB  ALA D 220       6.750 -21.153 -47.374  1.00  0.00              
ATOM   3542  N   LEU D 221       4.509 -23.367 -49.677  1.00  0.00              
ATOM   3543  CA  LEU D 221       3.142 -23.236 -50.147  1.00  0.00              
ATOM   3544  C   LEU D 221       2.221 -23.532 -48.987  1.00  0.00              
ATOM   3545  O   LEU D 221       2.356 -24.561 -48.319  1.00  0.00              
ATOM   3546  CB  LEU D 221       2.860 -24.208 -51.299  1.00  0.00              
ATOM   3547  CG  LEU D 221       1.419 -24.052 -51.793  1.00  0.00              
ATOM   3548  CD1 LEU D 221       1.263 -22.671 -52.420  1.00  0.00              
ATOM   3549  CD2 LEU D 221       1.087 -25.131 -52.803  1.00  0.00              
ATOM   3550  H   LEU D 221       4.921 -24.287 -49.610  1.00  0.00              
ATOM   3551  HA  LEU D 221       2.966 -22.213 -50.477  1.00  0.00              
ATOM   3552 1HB  LEU D 221       3.577 -23.832 -52.028  1.00  0.00              
ATOM   3553 2HB  LEU D 221       3.114 -25.234 -51.034  1.00  0.00              
ATOM   3554  HG  LEU D 221       0.766 -24.201 -50.933  1.00  0.00              
ATOM   3555 1HD1 LEU D 221       0.240 -22.546 -52.776  1.00  0.00              
ATOM   3556 2HD1 LEU D 221       1.483 -21.907 -51.674  1.00  0.00              
ATOM   3557 3HD1 LEU D 221       1.954 -22.570 -53.256  1.00  0.00              
ATOM   3558 1HD2 LEU D 221       0.058 -25.005 -53.143  1.00  0.00              
ATOM   3559 2HD2 LEU D 221       1.762 -25.052 -53.655  1.00  0.00              
ATOM   3560 3HD2 LEU D 221       1.199 -26.110 -52.342  1.00  0.00              
ATOM   3561  N   TYR D 222       1.286 -22.624 -48.743  1.00  0.00              
ATOM   3562  CA  TYR D 222       0.269 -22.831 -47.726  1.00  0.00              
ATOM   3563  C   TYR D 222      -1.146 -22.814 -48.279  1.00  0.00              
ATOM   3564  O   TYR D 222      -1.762 -21.759 -48.372  1.00  0.00              
ATOM   3565  CB  TYR D 222       0.394 -21.749 -46.640  1.00  0.00              
ATOM   3566  CG  TYR D 222       1.733 -21.727 -45.945  1.00  0.00              
ATOM   3567  CD1 TYR D 222       2.716 -20.822 -46.314  1.00  0.00              
ATOM   3568  CD2 TYR D 222       2.037 -22.656 -44.950  1.00  0.00              
ATOM   3569  CE1 TYR D 222       3.978 -20.840 -45.711  1.00  0.00              
ATOM   3570  CE2 TYR D 222       3.282 -22.683 -44.347  1.00  0.00              
ATOM   3571  CZ  TYR D 222       4.252 -21.779 -44.726  1.00  0.00              
ATOM   3572  OH  TYR D 222       5.499 -21.816 -44.134  1.00  0.00              
ATOM   3573  H   TYR D 222       1.280 -21.767 -49.277  1.00  0.00              
ATOM   3574  HA  TYR D 222       0.389 -23.818 -47.278  1.00  0.00              
ATOM   3575 1HB  TYR D 222       0.220 -20.786 -47.121  1.00  0.00              
ATOM   3576 2HB  TYR D 222      -0.391 -21.935 -45.906  1.00  0.00              
ATOM   3577  HD1 TYR D 222       2.493 -20.089 -47.089  1.00  0.00              
ATOM   3578  HD2 TYR D 222       1.274 -23.373 -44.648  1.00  0.00              
ATOM   3579  HE1 TYR D 222       4.742 -20.124 -46.010  1.00  0.00              
ATOM   3580  HE2 TYR D 222       3.497 -23.420 -43.574  1.00  0.00              
ATOM   3581  HH  TYR D 222       5.580 -22.509 -43.474  1.00  0.00              
ATOM   3582  N   PRO D 223      -1.676 -23.984 -48.665  1.00  0.00              
ATOM   3583  CA  PRO D 223      -3.050 -24.097 -49.176  1.00  0.00              
ATOM   3584  C   PRO D 223      -4.022 -23.524 -48.134  1.00  0.00              
ATOM   3585  O   PRO D 223      -3.874 -23.778 -46.931  1.00  0.00              
ATOM   3586  CB  PRO D 223      -3.256 -25.597 -49.410  1.00  0.00              
ATOM   3587  CG  PRO D 223      -1.880 -26.136 -49.603  1.00  0.00              
ATOM   3588  CD  PRO D 223      -1.004 -25.330 -48.682  1.00  0.00              
ATOM   3589  HA  PRO D 223      -3.210 -23.519 -50.098  1.00  0.00              
ATOM   3590 1HB  PRO D 223      -3.755 -26.073 -48.553  1.00  0.00              
ATOM   3591 2HB  PRO D 223      -3.885 -25.784 -50.294  1.00  0.00              
ATOM   3592 1HG  PRO D 223      -1.834 -27.207 -49.355  1.00  0.00              
ATOM   3593 2HG  PRO D 223      -1.556 -26.032 -50.649  1.00  0.00              
ATOM   3594 1HD  PRO D 223      -0.952 -25.762 -47.672  1.00  0.00              
ATOM   3595 2HD  PRO D 223       0.031 -25.255 -49.051  1.00  0.00              
ATOM   3596  N   LEU D 224      -5.022 -22.776 -48.592  1.00  0.00              
ATOM   3597  CA  LEU D 224      -5.948 -22.141 -47.672  1.00  0.00              
ATOM   3598  C   LEU D 224      -6.892 -23.087 -46.942  1.00  0.00              
ATOM   3599  O   LEU D 224      -7.543 -22.684 -45.973  1.00  0.00              
ATOM   3600  CB  LEU D 224      -6.744 -21.051 -48.393  1.00  0.00              
ATOM   3601  CG  LEU D 224      -5.892 -19.863 -48.839  1.00  0.00              
ATOM   3602  CD1 LEU D 224      -6.746 -18.910 -49.666  1.00  0.00              
ATOM   3603  CD2 LEU D 224      -5.321 -19.144 -47.624  1.00  0.00              
ATOM   3604  H   LEU D 224      -5.146 -22.643 -49.584  1.00  0.00              
ATOM   3605  HA  LEU D 224      -5.392 -21.656 -46.871  1.00  0.00              
ATOM   3606 1HB  LEU D 224      -7.088 -21.622 -49.253  1.00  0.00              
ATOM   3607 2HB  LEU D 224      -7.604 -20.725 -47.806  1.00  0.00              
ATOM   3608  HG  LEU D 224      -5.053 -20.263 -49.409  1.00  0.00              
ATOM   3609 1HD1 LEU D 224      -6.141 -18.063 -49.985  1.00  0.00              
ATOM   3610 2HD1 LEU D 224      -7.129 -19.434 -50.543  1.00  0.00              
ATOM   3611 3HD1 LEU D 224      -7.581 -18.554 -49.064  1.00  0.00              
ATOM   3612 1HD2 LEU D 224      -4.714 -18.300 -47.955  1.00  0.00              
ATOM   3613 2HD2 LEU D 224      -6.136 -18.783 -46.998  1.00  0.00              
ATOM   3614 3HD2 LEU D 224      -4.700 -19.833 -47.052  1.00  0.00              
ATOM   3615  N   ASP D 225      -6.976 -24.339 -47.379  1.00  0.00              
ATOM   3616  CA  ASP D 225      -7.808 -25.283 -46.652  1.00  0.00              
ATOM   3617  C   ASP D 225      -7.043 -25.941 -45.505  1.00  0.00              
ATOM   3618  O   ASP D 225      -7.599 -26.756 -44.776  1.00  0.00              
ATOM   3619  CB  ASP D 225      -8.392 -26.348 -47.595  1.00  0.00              
ATOM   3620  CG  ASP D 225      -7.332 -27.201 -48.256  1.00  0.00              
ATOM   3621  OD1 ASP D 225      -7.708 -28.137 -48.989  1.00  0.00              
ATOM   3622  OD2 ASP D 225      -6.129 -26.951 -48.049  1.00  0.00              
ATOM   3623  H   ASP D 225      -6.478 -24.652 -48.200  1.00  0.00              
ATOM   3624  HA  ASP D 225      -8.649 -24.759 -46.196  1.00  0.00              
ATOM   3625 1HB  ASP D 225      -9.145 -26.980 -47.125  1.00  0.00              
ATOM   3626 2HB  ASP D 225      -8.868 -25.707 -48.337  1.00  0.00              
ATOM   3627  N   ARG D 226      -5.768 -25.579 -45.348  1.00  0.00              
ATOM   3628  CA  ARG D 226      -4.926 -26.110 -44.268  1.00  0.00              
ATOM   3629  C   ARG D 226      -4.339 -24.972 -43.407  1.00  0.00              
ATOM   3630  O   ARG D 226      -4.125 -25.130 -42.199  1.00  0.00              
ATOM   3631  CB  ARG D 226      -3.837 -27.033 -44.795  1.00  0.00              
ATOM   3632  CG  ARG D 226      -4.341 -28.314 -45.440  1.00  0.00              
ATOM   3633  CD  ARG D 226      -4.957 -29.276 -44.490  1.00  0.00              
ATOM   3634  NE  ARG D 226      -5.409 -30.518 -45.098  1.00  0.00              
ATOM   3635  CZ  ARG D 226      -6.639 -30.715 -45.610  1.00  0.00              
ATOM   3636  NH1 ARG D 226      -7.554 -29.773 -45.558  1.00  0.00              
ATOM   3637  NH2 ARG D 226      -6.910 -31.892 -46.147  1.00  0.00              
ATOM   3638  H   ARG D 226      -5.373 -24.915 -45.998  1.00  0.00              
ATOM   3639  HA  ARG D 226      -5.528 -26.725 -43.599  1.00  0.00              
ATOM   3640 1HB  ARG D 226      -3.264 -26.464 -45.526  1.00  0.00              
ATOM   3641 2HB  ARG D 226      -3.198 -27.285 -43.949  1.00  0.00              
ATOM   3642 1HG  ARG D 226      -5.090 -28.055 -46.188  1.00  0.00              
ATOM   3643 2HG  ARG D 226      -3.500 -28.811 -45.925  1.00  0.00              
ATOM   3644 1HD  ARG D 226      -4.226 -29.535 -43.725  1.00  0.00              
ATOM   3645 2HD  ARG D 226      -5.822 -28.808 -44.023  1.00  0.00              
ATOM   3646  HE  ARG D 226      -4.911 -31.388 -45.233  1.00  0.00              
ATOM   3647 1HH1 ARG D 226      -7.336 -28.885 -45.128  1.00  0.00              
ATOM   3648 2HH1 ARG D 226      -8.470 -29.941 -45.947  1.00  0.00              
ATOM   3649 1HH2 ARG D 226      -6.200 -32.612 -46.164  1.00  0.00              
ATOM   3650 2HH2 ARG D 226      -7.824 -32.067 -46.538  1.00  0.00              
ATOM   3651  N   LEU D 227      -4.084 -23.833 -44.040  1.00  0.00              
ATOM   3652  CA  LEU D 227      -3.460 -22.696 -43.370  1.00  0.00              
ATOM   3653  C   LEU D 227      -4.260 -21.982 -42.294  1.00  0.00              
ATOM   3654  O   LEU D 227      -5.311 -21.403 -42.568  1.00  0.00              
ATOM   3655  CB  LEU D 227      -3.036 -21.657 -44.407  1.00  0.00              
ATOM   3656  CG  LEU D 227      -2.343 -20.395 -43.877  1.00  0.00              
ATOM   3657  CD1 LEU D 227      -1.010 -20.768 -43.192  1.00  0.00              
ATOM   3658  CD2 LEU D 227      -2.081 -19.459 -45.035  1.00  0.00              
ATOM   3659  H   LEU D 227      -4.332 -23.754 -45.016  1.00  0.00              
ATOM   3660  HA  LEU D 227      -2.580 -23.032 -42.824  1.00  0.00              
ATOM   3661 1HB  LEU D 227      -2.321 -22.253 -44.972  1.00  0.00              
ATOM   3662 2HB  LEU D 227      -3.864 -21.369 -45.054  1.00  0.00              
ATOM   3663  HG  LEU D 227      -3.039 -19.905 -43.195  1.00  0.00              
ATOM   3664 1HD1 LEU D 227      -0.528 -19.865 -42.820  1.00  0.00              
ATOM   3665 2HD1 LEU D 227      -1.206 -21.441 -42.358  1.00  0.00              
ATOM   3666 3HD1 LEU D 227      -0.356 -21.259 -43.911  1.00  0.00              
ATOM   3667 1HD2 LEU D 227      -1.589 -18.558 -44.668  1.00  0.00              
ATOM   3668 2HD2 LEU D 227      -1.441 -19.952 -45.765  1.00  0.00              
ATOM   3669 3HD2 LEU D 227      -3.027 -19.190 -45.506  1.00  0.00              
ATOM   3670  N   ALA D 228      -3.740 -22.005 -41.070  1.00  0.00              
ATOM   3671  CA  ALA D 228      -4.382 -21.315 -39.956  1.00  0.00              
ATOM   3672  C   ALA D 228      -3.718 -19.955 -39.879  1.00  0.00              
ATOM   3673  O   ALA D 228      -2.495 -19.849 -39.905  1.00  0.00              
ATOM   3674  CB  ALA D 228      -4.166 -22.090 -38.634  1.00  0.00              
ATOM   3675  H   ALA D 228      -2.881 -22.509 -40.906  1.00  0.00              
ATOM   3676  HA  ALA D 228      -5.446 -21.215 -40.174  1.00  0.00              
ATOM   3677 1HB  ALA D 228      -4.655 -21.557 -37.817  1.00  0.00              
ATOM   3678 2HB  ALA D 228      -4.595 -23.088 -38.723  1.00  0.00              
ATOM   3679 3HB  ALA D 228      -3.100 -22.167 -38.430  1.00  0.00              
ATOM   3680  N   VAL D 229      -4.522 -18.907 -39.797  1.00  0.00              
ATOM   3681  CA  VAL D 229      -3.997 -17.547 -39.786  1.00  0.00              
ATOM   3682  C   VAL D 229      -4.369 -16.971 -38.426  1.00  0.00              
ATOM   3683  O   VAL D 229      -5.533 -17.047 -38.008  1.00  0.00              
ATOM   3684  CB  VAL D 229      -4.567 -16.671 -40.917  1.00  0.00              
ATOM   3685  CG1 VAL D 229      -4.004 -15.260 -40.833  1.00  0.00              
ATOM   3686  CG2 VAL D 229      -4.260 -17.286 -42.274  1.00  0.00              
ATOM   3687  H   VAL D 229      -5.521 -19.048 -39.743  1.00  0.00              
ATOM   3688  HA  VAL D 229      -2.910 -17.541 -39.877  1.00  0.00              
ATOM   3689  HB  VAL D 229      -5.652 -16.635 -40.824  1.00  0.00              
ATOM   3690 1HG1 VAL D 229      -4.418 -14.655 -41.640  1.00  0.00              
ATOM   3691 2HG1 VAL D 229      -4.272 -14.818 -39.875  1.00  0.00              
ATOM   3692 3HG1 VAL D 229      -2.918 -15.295 -40.928  1.00  0.00              
ATOM   3693 1HG2 VAL D 229      -4.671 -16.655 -43.062  1.00  0.00              
ATOM   3694 2HG2 VAL D 229      -3.181 -17.368 -42.400  1.00  0.00              
ATOM   3695 3HG2 VAL D 229      -4.709 -18.277 -42.335  1.00  0.00              
ATOM   3696  N   VAL D 230      -3.378 -16.408 -37.737  1.00  0.00              
ATOM   3697  CA  VAL D 230      -3.590 -15.860 -36.407  1.00  0.00              
ATOM   3698  C   VAL D 230      -3.172 -14.409 -36.259  1.00  0.00              
ATOM   3699  O   VAL D 230      -2.090 -14.007 -36.683  1.00  0.00              
ATOM   3700  CB  VAL D 230      -2.840 -16.689 -35.349  1.00  0.00              
ATOM   3701  CG1 VAL D 230      -3.161 -16.184 -33.950  1.00  0.00              
ATOM   3702  CG2 VAL D 230      -3.195 -18.163 -35.476  1.00  0.00              
ATOM   3703  H   VAL D 230      -2.456 -16.360 -38.147  1.00  0.00              
ATOM   3704  HA  VAL D 230      -4.651 -15.835 -36.153  1.00  0.00              
ATOM   3705  HB  VAL D 230      -1.768 -16.606 -35.528  1.00  0.00              
ATOM   3706 1HG1 VAL D 230      -2.622 -16.782 -33.215  1.00  0.00              
ATOM   3707 2HG1 VAL D 230      -2.858 -15.141 -33.861  1.00  0.00              
ATOM   3708 3HG1 VAL D 230      -4.232 -16.269 -33.770  1.00  0.00              
ATOM   3709 1HG2 VAL D 230      -2.656 -18.734 -34.722  1.00  0.00              
ATOM   3710 2HG2 VAL D 230      -4.268 -18.291 -35.331  1.00  0.00              
ATOM   3711 3HG2 VAL D 230      -2.918 -18.520 -36.468  1.00  0.00              
ATOM   3712  N   ASN D 231      -4.040 -13.631 -35.634  1.00  0.00              
ATOM   3713  CA  ASN D 231      -3.772 -12.221 -35.396  1.00  0.00              
ATOM   3714  C   ASN D 231      -2.880 -12.139 -34.160  1.00  0.00              
ATOM   3715  O   ASN D 231      -3.324 -12.423 -33.057  1.00  0.00              
ATOM   3716  CB  ASN D 231      -5.041 -11.409 -35.218  1.00  0.00              
ATOM   3717  CG  ASN D 231      -4.801  -9.930 -35.093  1.00  0.00              
ATOM   3718  OD1 ASN D 231      -3.825  -9.489 -34.474  1.00  0.00              
ATOM   3719  ND2 ASN D 231      -5.727  -9.162 -35.607  1.00  0.00              
ATOM   3720  H   ASN D 231      -4.911 -14.028 -35.312  1.00  0.00              
ATOM   3721  HA  ASN D 231      -3.239 -11.797 -36.249  1.00  0.00              
ATOM   3722 1HB  ASN D 231      -5.906 -11.578 -35.861  1.00  0.00              
ATOM   3723 2HB  ASN D 231      -5.240 -11.817 -34.227  1.00  0.00              
ATOM   3724 1HD2 ASN D 231      -5.633  -8.167 -35.561  1.00  0.00              
ATOM   3725 2HD2 ASN D 231      -6.528  -9.569 -36.046  1.00  0.00              
ATOM   3726  N   VAL D 232      -1.623 -11.769 -34.349  1.00  0.00              
ATOM   3727  CA  VAL D 232      -0.692 -11.645 -33.231  1.00  0.00              
ATOM   3728  C   VAL D 232      -0.951 -10.293 -32.570  1.00  0.00              
ATOM   3729  O   VAL D 232      -0.833  -9.245 -33.207  1.00  0.00              
ATOM   3730  CB  VAL D 232       0.780 -11.744 -33.673  1.00  0.00              
ATOM   3731  CG1 VAL D 232       1.708 -11.540 -32.485  1.00  0.00              
ATOM   3732  CG2 VAL D 232       1.049 -13.088 -34.333  1.00  0.00              
ATOM   3733  H   VAL D 232      -1.298 -11.567 -35.285  1.00  0.00              
ATOM   3734  HA  VAL D 232      -0.871 -12.414 -32.479  1.00  0.00              
ATOM   3735  HB  VAL D 232       0.977 -10.978 -34.424  1.00  0.00              
ATOM   3736 1HG1 VAL D 232       2.744 -11.613 -32.816  1.00  0.00              
ATOM   3737 2HG1 VAL D 232       1.535 -10.555 -32.053  1.00  0.00              
ATOM   3738 3HG1 VAL D 232       1.513 -12.306 -31.735  1.00  0.00              
ATOM   3739 1HG2 VAL D 232       2.093 -13.141 -34.640  1.00  0.00              
ATOM   3740 2HG2 VAL D 232       0.838 -13.889 -33.624  1.00  0.00              
ATOM   3741 3HG2 VAL D 232       0.408 -13.199 -35.208  1.00  0.00              
ATOM   3742  N   LYS D 233      -1.325 -10.321 -31.295  1.00  0.00              
ATOM   3743  CA  LYS D 233      -1.591  -9.087 -30.578  1.00  0.00              
ATOM   3744  C   LYS D 233      -0.322  -8.280 -30.286  1.00  0.00              
ATOM   3745  O   LYS D 233       0.750  -8.842 -30.072  1.00  0.00              
ATOM   3746  CB  LYS D 233      -2.324  -9.396 -29.271  1.00  0.00              
ATOM   3747  CG  LYS D 233      -3.778  -9.812 -29.449  1.00  0.00              
ATOM   3748  CD  LYS D 233      -4.626  -8.657 -29.960  1.00  0.00              
ATOM   3749  CE  LYS D 233      -6.095  -9.042 -30.043  1.00  0.00              
ATOM   3750  NZ  LYS D 233      -6.927  -7.946 -30.612  1.00  0.00              
ATOM   3751  H   LYS D 233      -1.426 -11.202 -30.814  1.00  0.00              
ATOM   3752  HA  LYS D 233      -2.215  -8.432 -31.188  1.00  0.00              
ATOM   3753 1HB  LYS D 233      -1.774 -10.199 -28.779  1.00  0.00              
ATOM   3754 2HB  LYS D 233      -2.277  -8.496 -28.658  1.00  0.00              
ATOM   3755 1HG  LYS D 233      -3.818 -10.636 -30.162  1.00  0.00              
ATOM   3756 2HG  LYS D 233      -4.162 -10.147 -28.486  1.00  0.00              
ATOM   3757 1HD  LYS D 233      -4.508  -7.812 -29.280  1.00  0.00              
ATOM   3758 2HD  LYS D 233      -4.269  -8.376 -30.951  1.00  0.00              
ATOM   3759 1HE  LYS D 233      -6.182  -9.927 -30.671  1.00  0.00              
ATOM   3760 2HE  LYS D 233      -6.444  -9.276 -29.037  1.00  0.00              
ATOM   3761 1HZ  LYS D 233      -7.892  -8.241 -30.649  1.00  0.00              
ATOM   3762 2HZ  LYS D 233      -6.847  -7.125 -30.028  1.00  0.00              
ATOM   3763 3HZ  LYS D 233      -6.605  -7.729 -31.544  1.00  0.00              
ATOM   3764  N   ASP D 234      -0.442  -6.955 -30.291  1.00  0.00              
ATOM   3765  CA  ASP D 234       0.709  -6.090 -30.040  1.00  0.00              
ATOM   3766  C   ASP D 234       1.224  -6.262 -28.615  1.00  0.00              
ATOM   3767  O   ASP D 234       0.442  -6.407 -27.675  1.00  0.00              
ATOM   3768  CB  ASP D 234       0.347  -4.625 -30.294  1.00  0.00              
ATOM   3769  CG  ASP D 234       0.186  -4.262 -31.766  1.00  0.00              
ATOM   3770  OD1 ASP D 234       0.550  -5.061 -32.597  1.00  0.00              
ATOM   3771  OD2 ASP D 234      -0.437  -3.267 -32.047  1.00  0.00              
ATOM   3772  H   ASP D 234      -1.342  -6.535 -30.472  1.00  0.00              
ATOM   3773  HA  ASP D 234       1.530  -6.366 -30.703  1.00  0.00              
ATOM   3774 1HB  ASP D 234      -0.532  -4.291 -29.742  1.00  0.00              
ATOM   3775 2HB  ASP D 234       1.236  -4.135 -29.896  1.00  0.00              
ATOM   3776  N   ASN D 235       2.551  -6.249 -28.497  1.00  0.00              
ATOM   3777  CA  ASN D 235       3.310  -6.395 -27.251  1.00  0.00              
ATOM   3778  C   ASN D 235       4.690  -5.859 -27.669  1.00  0.00              
ATOM   3779  O   ASN D 235       5.145  -6.110 -28.777  1.00  0.00              
ATOM   3780  CB  ASN D 235       3.366  -7.816 -26.721  1.00  0.00              
ATOM   3781  CG  ASN D 235       3.804  -7.910 -25.286  1.00  0.00              
ATOM   3782  OD1 ASN D 235       3.107  -7.453 -24.372  1.00  0.00              
ATOM   3783  ND2 ASN D 235       4.991  -8.426 -25.090  1.00  0.00              
ATOM   3784  H   ASN D 235       3.051  -6.124 -29.365  1.00  0.00              
ATOM   3785  HA  ASN D 235       2.849  -5.796 -26.464  1.00  0.00              
ATOM   3786 1HB  ASN D 235       2.540  -8.508 -26.889  1.00  0.00              
ATOM   3787 2HB  ASN D 235       4.204  -8.090 -27.362  1.00  0.00              
ATOM   3788 1HD2 ASN D 235       5.347  -8.520 -24.160  1.00  0.00              
ATOM   3789 2HD2 ASN D 235       5.540  -8.726 -25.869  1.00  0.00              
ATOM   3790  N   PRO D 236       5.368  -5.102 -26.789  1.00  0.00              
ATOM   3791  CA  PRO D 236       6.671  -4.489 -27.088  1.00  0.00              
ATOM   3792  C   PRO D 236       7.641  -4.987 -28.178  1.00  0.00              
ATOM   3793  O   PRO D 236       8.082  -4.189 -28.997  1.00  0.00              
ATOM   3794  CB  PRO D 236       7.287  -4.373 -25.713  1.00  0.00              
ATOM   3795  CG  PRO D 236       6.089  -3.812 -24.969  1.00  0.00              
ATOM   3796  CD  PRO D 236       4.924  -4.693 -25.475  1.00  0.00              
ATOM   3797  HA  PRO D 236       6.580  -3.457 -27.459  1.00  0.00              
ATOM   3798 1HB  PRO D 236       7.627  -5.351 -25.340  1.00  0.00              
ATOM   3799 2HB  PRO D 236       8.162  -3.708 -25.718  1.00  0.00              
ATOM   3800 1HG  PRO D 236       6.227  -3.887 -23.880  1.00  0.00              
ATOM   3801 2HG  PRO D 236       5.938  -2.747 -25.202  1.00  0.00              
ATOM   3802 1HD  PRO D 236       4.751  -5.566 -24.828  1.00  0.00              
ATOM   3803 2HD  PRO D 236       3.975  -4.139 -25.527  1.00  0.00              
ATOM   3804  N   PRO D 237       8.017  -6.274 -28.196  1.00  0.00              
ATOM   3805  CA  PRO D 237       9.044  -6.528 -29.219  1.00  0.00              
ATOM   3806  C   PRO D 237       8.333  -6.657 -30.565  1.00  0.00              
ATOM   3807  O   PRO D 237       8.936  -6.544 -31.639  1.00  0.00              
ATOM   3808  CB  PRO D 237       9.665  -7.846 -28.761  1.00  0.00              
ATOM   3809  CG  PRO D 237       8.483  -8.567 -28.146  1.00  0.00              
ATOM   3810  CD  PRO D 237       7.784  -7.463 -27.374  1.00  0.00              
ATOM   3811  HA  PRO D 237       9.767  -5.704 -29.310  1.00  0.00              
ATOM   3812 1HB  PRO D 237      10.099  -8.401 -29.607  1.00  0.00              
ATOM   3813 2HB  PRO D 237      10.474  -7.679 -28.035  1.00  0.00              
ATOM   3814 1HG  PRO D 237       7.838  -9.008 -28.920  1.00  0.00              
ATOM   3815 2HG  PRO D 237       8.812  -9.390 -27.495  1.00  0.00              
ATOM   3816 1HD  PRO D 237       6.708  -7.653 -27.257  1.00  0.00              
ATOM   3817 2HD  PRO D 237       8.199  -7.336 -26.364  1.00  0.00              
ATOM   3818  N   MET D 238       7.024  -6.874 -30.473  1.00  0.00              
ATOM   3819  CA  MET D 238       6.164  -7.085 -31.621  1.00  0.00              
ATOM   3820  C   MET D 238       5.349  -5.863 -32.027  1.00  0.00              
ATOM   3821  O   MET D 238       4.773  -5.157 -31.186  1.00  0.00              
ATOM   3822  CB  MET D 238       5.224  -8.255 -31.337  1.00  0.00              
ATOM   3823  CG  MET D 238       5.924  -9.596 -31.160  1.00  0.00              
ATOM   3824  SD  MET D 238       4.768 -10.950 -30.867  1.00  0.00              
ATOM   3825  CE  MET D 238       4.300 -10.634 -29.168  1.00  0.00              
ATOM   3826  H   MET D 238       6.623  -6.891 -29.546  1.00  0.00              
ATOM   3827  HA  MET D 238       6.766  -7.316 -32.500  1.00  0.00              
ATOM   3828 1HB  MET D 238       4.677  -8.008 -30.428  1.00  0.00              
ATOM   3829 2HB  MET D 238       4.530  -8.316 -32.175  1.00  0.00              
ATOM   3830 1HG  MET D 238       6.496  -9.802 -32.063  1.00  0.00              
ATOM   3831 2HG  MET D 238       6.602  -9.515 -30.311  1.00  0.00              
ATOM   3832 1HE  MET D 238       3.587 -11.390 -28.840  1.00  0.00              
ATOM   3833 2HE  MET D 238       5.187 -10.671 -28.533  1.00  0.00              
ATOM   3834 3HE  MET D 238       3.843  -9.647 -29.094  1.00  0.00              
ATOM   3835  N   LYS D 239       5.289  -5.650 -33.335  1.00  0.00              
ATOM   3836  CA  LYS D 239       4.547  -4.547 -33.911  1.00  0.00              
ATOM   3837  C   LYS D 239       4.074  -4.956 -35.306  1.00  0.00              
ATOM   3838  O   LYS D 239       4.870  -5.381 -36.133  1.00  0.00              
ATOM   3839  CB  LYS D 239       5.402  -3.281 -33.973  1.00  0.00              
ATOM   3840  CG  LYS D 239       4.693  -2.070 -34.561  1.00  0.00              
ATOM   3841  CD  LYS D 239       5.571  -0.829 -34.501  1.00  0.00              
ATOM   3842  CE  LYS D 239       4.817   0.408 -34.963  1.00  0.00              
ATOM   3843  NZ  LYS D 239       4.467   0.339 -36.408  1.00  0.00              
ATOM   3844  H   LYS D 239       5.782  -6.283 -33.949  1.00  0.00              
ATOM   3845  HA  LYS D 239       3.667  -4.337 -33.303  1.00  0.00              
ATOM   3846 1HB  LYS D 239       5.716  -3.057 -32.953  1.00  0.00              
ATOM   3847 2HB  LYS D 239       6.278  -3.515 -34.577  1.00  0.00              
ATOM   3848 1HG  LYS D 239       4.440  -2.287 -35.599  1.00  0.00              
ATOM   3849 2HG  LYS D 239       3.777  -1.894 -33.993  1.00  0.00              
ATOM   3850 1HD  LYS D 239       5.904  -0.689 -33.470  1.00  0.00              
ATOM   3851 2HD  LYS D 239       6.437  -0.986 -35.143  1.00  0.00              
ATOM   3852 1HE  LYS D 239       3.904   0.493 -34.373  1.00  0.00              
ATOM   3853 2HE  LYS D 239       5.446   1.280 -34.784  1.00  0.00              
ATOM   3854 1HZ  LYS D 239       3.969   1.177 -36.674  1.00  0.00              
ATOM   3855 2HZ  LYS D 239       5.312   0.262 -36.955  1.00  0.00              
ATOM   3856 3HZ  LYS D 239       3.882  -0.466 -36.575  1.00  0.00              
ATOM   3857  N   ASP D 240       2.769  -4.845 -35.536  1.00  0.00              
ATOM   3858  CA  ASP D 240       2.137  -5.167 -36.820  1.00  0.00              
ATOM   3859  C   ASP D 240       2.422  -6.568 -37.346  1.00  0.00              
ATOM   3860  O   ASP D 240       2.722  -6.750 -38.528  1.00  0.00              
ATOM   3861  CB  ASP D 240       2.566  -4.150 -37.877  1.00  0.00              
ATOM   3862  CG  ASP D 240       2.176  -2.739 -37.506  1.00  0.00              
ATOM   3863  OD1 ASP D 240       1.005  -2.539 -37.116  1.00  0.00              
ATOM   3864  OD2 ASP D 240       3.045  -1.847 -37.609  1.00  0.00              
ATOM   3865  H   ASP D 240       2.193  -4.519 -34.773  1.00  0.00              
ATOM   3866  HA  ASP D 240       1.052  -5.137 -36.715  1.00  0.00              
ATOM   3867 1HB  ASP D 240       3.625  -4.204 -38.127  1.00  0.00              
ATOM   3868 2HB  ASP D 240       1.973  -4.494 -38.724  1.00  0.00              
ATOM   3869  N   MET D 241       2.288  -7.563 -36.482  1.00  0.00              
ATOM   3870  CA  MET D 241       2.608  -8.910 -36.896  1.00  0.00              
ATOM   3871  C   MET D 241       1.424  -9.823 -36.972  1.00  0.00              
ATOM   3872  O   MET D 241       0.415  -9.616 -36.299  1.00  0.00              
ATOM   3873  CB  MET D 241       3.647  -9.504 -35.946  1.00  0.00              
ATOM   3874  CG  MET D 241       4.980  -8.768 -35.931  1.00  0.00              
ATOM   3875  SD  MET D 241       6.156  -9.486 -34.766  1.00  0.00              
ATOM   3876  CE  MET D 241       7.556  -8.391 -34.981  1.00  0.00              
ATOM   3877  H   MET D 241       1.964  -7.402 -35.538  1.00  0.00              
ATOM   3878  HA  MET D 241       3.017  -8.900 -37.907  1.00  0.00              
ATOM   3879 1HB  MET D 241       3.210  -9.485 -34.949  1.00  0.00              
ATOM   3880 2HB  MET D 241       3.807 -10.537 -36.256  1.00  0.00              
ATOM   3881 1HG  MET D 241       5.401  -8.807 -36.934  1.00  0.00              
ATOM   3882 2HG  MET D 241       4.792  -7.731 -35.654  1.00  0.00              
ATOM   3883 1HE  MET D 241       8.368  -8.705 -34.325  1.00  0.00              
ATOM   3884 2HE  MET D 241       7.891  -8.427 -36.018  1.00  0.00              
ATOM   3885 3HE  MET D 241       7.261  -7.370 -34.730  1.00  0.00              
ATOM   3886  N   PHE D 242       1.539 -10.825 -37.831  1.00  0.00              
ATOM   3887  CA  PHE D 242       0.504 -11.830 -37.945  1.00  0.00              
ATOM   3888  C   PHE D 242       1.247 -13.158 -38.069  1.00  0.00              
ATOM   3889  O   PHE D 242       2.438 -13.195 -38.412  1.00  0.00              
ATOM   3890  CB  PHE D 242      -0.472 -11.580 -39.105  1.00  0.00              
ATOM   3891  CG  PHE D 242       0.150 -11.590 -40.474  1.00  0.00              
ATOM   3892  CD1 PHE D 242       0.647 -10.419 -41.035  1.00  0.00              
ATOM   3893  CD2 PHE D 242       0.159 -12.753 -41.236  1.00  0.00              
ATOM   3894  CE1 PHE D 242       1.144 -10.400 -42.351  1.00  0.00              
ATOM   3895  CE2 PHE D 242       0.654 -12.751 -42.554  1.00  0.00              
ATOM   3896  CZ  PHE D 242       1.144 -11.570 -43.109  1.00  0.00              
ATOM   3897  H   PHE D 242       2.359 -10.894 -38.419  1.00  0.00              
ATOM   3898  HA  PHE D 242      -0.115 -11.827 -37.046  1.00  0.00              
ATOM   3899 1HB  PHE D 242      -1.243 -12.350 -39.121  1.00  0.00              
ATOM   3900 2HB  PHE D 242      -0.940 -10.603 -38.997  1.00  0.00              
ATOM   3901  HD1 PHE D 242       0.651  -9.504 -40.441  1.00  0.00              
ATOM   3902  HD2 PHE D 242      -0.227 -13.674 -40.798  1.00  0.00              
ATOM   3903  HE1 PHE D 242       1.527  -9.474 -42.776  1.00  0.00              
ATOM   3904  HE2 PHE D 242       0.652 -13.670 -43.142  1.00  0.00              
ATOM   3905  HZ  PHE D 242       1.524 -11.558 -44.130  1.00  0.00              
ATOM   3906  N   LYS D 243       0.549 -14.247 -37.784  1.00  0.00              
ATOM   3907  CA  LYS D 243       1.198 -15.539 -37.755  1.00  0.00              
ATOM   3908  C   LYS D 243       0.523 -16.571 -38.627  1.00  0.00              
ATOM   3909  O   LYS D 243      -0.707 -16.641 -38.701  1.00  0.00              
ATOM   3910  CB  LYS D 243       1.268 -16.053 -36.316  1.00  0.00              
ATOM   3911  CG  LYS D 243       1.894 -17.433 -36.171  1.00  0.00              
ATOM   3912  CD  LYS D 243       2.240 -17.735 -34.720  1.00  0.00              
ATOM   3913  CE  LYS D 243       0.992 -18.041 -33.905  1.00  0.00              
ATOM   3914  NZ  LYS D 243       1.325 -18.506 -32.531  1.00  0.00              
ATOM   3915  H   LYS D 243      -0.438 -14.189 -37.584  1.00  0.00              
ATOM   3916  HA  LYS D 243       2.211 -15.452 -38.150  1.00  0.00              
ATOM   3917 1HB  LYS D 243       1.851 -15.328 -35.747  1.00  0.00              
ATOM   3918 2HB  LYS D 243       0.247 -16.076 -35.935  1.00  0.00              
ATOM   3919 1HG  LYS D 243       1.185 -18.176 -36.538  1.00  0.00              
ATOM   3920 2HG  LYS D 243       2.800 -17.468 -36.775  1.00  0.00              
ATOM   3921 1HD  LYS D 243       2.912 -18.594 -34.694  1.00  0.00              
ATOM   3922 2HD  LYS D 243       2.745 -16.867 -34.296  1.00  0.00              
ATOM   3923 1HE  LYS D 243       0.391 -17.134 -33.846  1.00  0.00              
ATOM   3924 2HE  LYS D 243       0.428 -18.816 -34.423  1.00  0.00              
ATOM   3925 1HZ  LYS D 243       0.472 -18.698 -32.025  1.00  0.00              
ATOM   3926 2HZ  LYS D 243       1.881 -19.347 -32.586  1.00  0.00              
ATOM   3927 3HZ  LYS D 243       1.847 -17.787 -32.051  1.00  0.00              
ATOM   3928  N   LEU D 244       1.351 -17.364 -39.287  1.00  0.00              
ATOM   3929  CA  LEU D 244       0.887 -18.476 -40.085  1.00  0.00              
ATOM   3930  C   LEU D 244       1.236 -19.783 -39.358  1.00  0.00              
ATOM   3931  O   LEU D 244       2.385 -20.011 -38.988  1.00  0.00              
ATOM   3932  CB  LEU D 244       1.550 -18.460 -41.467  1.00  0.00              
ATOM   3933  CG  LEU D 244       1.342 -17.214 -42.344  1.00  0.00              
ATOM   3934  CD1 LEU D 244       1.975 -17.477 -43.711  1.00  0.00              
ATOM   3935  CD2 LEU D 244      -0.156 -16.894 -42.503  1.00  0.00              
ATOM   3936  H   LEU D 244       2.343 -17.181 -39.229  1.00  0.00              
ATOM   3937  HA  LEU D 244      -0.197 -18.428 -40.183  1.00  0.00              
ATOM   3938 1HB  LEU D 244       2.594 -18.510 -41.164  1.00  0.00              
ATOM   3939 2HB  LEU D 244       1.296 -19.345 -42.048  1.00  0.00              
ATOM   3940  HG  LEU D 244       1.795 -16.372 -41.822  1.00  0.00              
ATOM   3941 1HD1 LEU D 244       1.837 -16.604 -44.350  1.00  0.00              
ATOM   3942 2HD1 LEU D 244       3.040 -17.672 -43.587  1.00  0.00              
ATOM   3943 3HD1 LEU D 244       1.498 -18.342 -44.171  1.00  0.00              
ATOM   3944 1HD2 LEU D 244      -0.273 -16.009 -43.127  1.00  0.00              
ATOM   3945 2HD2 LEU D 244      -0.661 -17.739 -42.973  1.00  0.00              
ATOM   3946 3HD2 LEU D 244      -0.596 -16.707 -41.523  1.00  0.00              
ATOM   3947  N   LEU D 245       0.232 -20.624 -39.159  1.00  0.00              
ATOM   3948  CA  LEU D 245       0.417 -21.904 -38.490  1.00  0.00              
ATOM   3949  C   LEU D 245       0.007 -23.017 -39.446  1.00  0.00              
ATOM   3950  O   LEU D 245      -1.137 -23.052 -39.906  1.00  0.00              
ATOM   3951  CB  LEU D 245      -0.466 -21.997 -37.234  1.00  0.00              
ATOM   3952  CG  LEU D 245      -0.265 -21.020 -36.071  1.00  0.00              
ATOM   3953  CD1 LEU D 245      -1.341 -21.219 -35.018  1.00  0.00              
ATOM   3954  CD2 LEU D 245       1.092 -21.247 -35.453  1.00  0.00              
ATOM   3955  H   LEU D 245      -0.689 -20.367 -39.483  1.00  0.00              
ATOM   3956  HA  LEU D 245       1.470 -22.039 -38.246  1.00  0.00              
ATOM   3957 1HB  LEU D 245      -1.436 -21.794 -37.683  1.00  0.00              
ATOM   3958 2HB  LEU D 245      -0.463 -23.004 -36.814  1.00  0.00              
ATOM   3959  HG  LEU D 245      -0.277 -20.014 -36.489  1.00  0.00              
ATOM   3960 1HD1 LEU D 245      -1.183 -20.517 -34.199  1.00  0.00              
ATOM   3961 2HD1 LEU D 245      -2.321 -21.045 -35.461  1.00  0.00              
ATOM   3962 3HD1 LEU D 245      -1.291 -22.238 -34.636  1.00  0.00              
ATOM   3963 1HD2 LEU D 245       1.235 -20.550 -34.625  1.00  0.00              
ATOM   3964 2HD2 LEU D 245       1.157 -22.271 -35.082  1.00  0.00              
ATOM   3965 3HD2 LEU D 245       1.866 -21.084 -36.201  1.00  0.00              
ATOM   3966  N   MET D 246       0.954 -23.890 -39.775  1.00  0.00              
ATOM   3967  CA  MET D 246       0.671 -25.076 -40.582  1.00  0.00              
ATOM   3968  C   MET D 246       1.727 -26.105 -40.191  1.00  0.00              
ATOM   3969  O   MET D 246       2.927 -25.865 -40.351  1.00  0.00              
ATOM   3970  CB  MET D 246       0.743 -24.812 -42.098  1.00  0.00              
ATOM   3971  CG  MET D 246       0.377 -26.086 -42.879  1.00  0.00              
ATOM   3972  SD  MET D 246       0.358 -25.928 -44.671  1.00  0.00              
ATOM   3973  CE  MET D 246      -0.957 -24.836 -44.900  1.00  0.00              
ATOM   3974  H   MET D 246       1.898 -23.727 -39.453  1.00  0.00              
ATOM   3975  HA  MET D 246      -0.323 -25.456 -40.349  1.00  0.00              
ATOM   3976 1HB  MET D 246       0.051 -23.998 -42.312  1.00  0.00              
ATOM   3977 2HB  MET D 246       1.763 -24.489 -42.316  1.00  0.00              
ATOM   3978 1HG  MET D 246       1.099 -26.861 -42.624  1.00  0.00              
ATOM   3979 2HG  MET D 246      -0.618 -26.400 -42.566  1.00  0.00              
ATOM   3980 1HE  MET D 246      -1.088 -24.642 -45.965  1.00  0.00              
ATOM   3981 2HE  MET D 246      -1.868 -25.275 -44.494  1.00  0.00              
ATOM   3982 3HE  MET D 246      -0.745 -23.899 -44.385  1.00  0.00              
ATOM   3983  N   PHE D 247       1.273 -27.244 -39.669  1.00  0.00              
ATOM   3984  CA  PHE D 247       2.182 -28.308 -39.243  1.00  0.00              
ATOM   3985  C   PHE D 247       3.237 -28.608 -40.276  1.00  0.00              
ATOM   3986  O   PHE D 247       2.929 -28.797 -41.448  1.00  0.00              
ATOM   3987  CB  PHE D 247       1.399 -29.584 -38.927  1.00  0.00              
ATOM   3988  CG  PHE D 247       2.261 -30.728 -38.476  1.00  0.00              
ATOM   3989  CD1 PHE D 247       2.520 -30.931 -37.129  1.00  0.00              
ATOM   3990  CD2 PHE D 247       2.816 -31.603 -39.398  1.00  0.00              
ATOM   3991  CE1 PHE D 247       3.314 -31.984 -36.713  1.00  0.00              
ATOM   3992  CE2 PHE D 247       3.608 -32.657 -38.985  1.00  0.00              
ATOM   3993  CZ  PHE D 247       3.858 -32.847 -37.641  1.00  0.00              
ATOM   3994  H   PHE D 247       0.278 -27.375 -39.566  1.00  0.00              
ATOM   3995  HA  PHE D 247       2.720 -27.999 -38.346  1.00  0.00              
ATOM   3996 1HB  PHE D 247       0.685 -29.397 -38.126  1.00  0.00              
ATOM   3997 2HB  PHE D 247       0.867 -29.926 -39.814  1.00  0.00              
ATOM   3998  HD1 PHE D 247       2.090 -30.250 -36.395  1.00  0.00              
ATOM   3999  HD2 PHE D 247       2.619 -31.453 -40.460  1.00  0.00              
ATOM   4000  HE1 PHE D 247       3.510 -32.132 -35.651  1.00  0.00              
ATOM   4001  HE2 PHE D 247       4.037 -33.338 -39.720  1.00  0.00              
ATOM   4002  HZ  PHE D 247       4.484 -33.676 -37.314  1.00  0.00              
ATOM   4003  N   PRO D 248       4.509 -28.669 -39.854  1.00  0.00              
ATOM   4004  CA  PRO D 248       4.990 -28.533 -38.476  1.00  0.00              
ATOM   4005  C   PRO D 248       5.372 -27.101 -38.104  1.00  0.00              
ATOM   4006  O   PRO D 248       5.871 -26.851 -37.006  1.00  0.00              
ATOM   4007  CB  PRO D 248       6.208 -29.437 -38.472  1.00  0.00              
ATOM   4008  CG  PRO D 248       6.819 -29.103 -39.820  1.00  0.00              
ATOM   4009  CD  PRO D 248       5.600 -29.037 -40.746  1.00  0.00              
ATOM   4010  HA  PRO D 248       4.227 -28.799 -37.730  1.00  0.00              
ATOM   4011 1HB  PRO D 248       6.878 -29.209 -37.628  1.00  0.00              
ATOM   4012 2HB  PRO D 248       5.924 -30.496 -38.380  1.00  0.00              
ATOM   4013 1HG  PRO D 248       7.367 -28.150 -39.783  1.00  0.00              
ATOM   4014 2HG  PRO D 248       7.538 -29.875 -40.132  1.00  0.00              
ATOM   4015 1HD  PRO D 248       5.723 -28.286 -41.541  1.00  0.00              
ATOM   4016 2HD  PRO D 248       5.399 -29.998 -41.241  1.00  0.00              
ATOM   4017  N   GLU D 249       5.124 -26.160 -39.007  1.00  0.00              
ATOM   4018  CA  GLU D 249       5.587 -24.794 -38.804  1.00  0.00              
ATOM   4019  C   GLU D 249       4.681 -23.757 -38.159  1.00  0.00              
ATOM   4020  O   GLU D 249       3.461 -23.835 -38.194  1.00  0.00              
ATOM   4021  CB  GLU D 249       6.018 -24.195 -40.142  1.00  0.00              
ATOM   4022  CG  GLU D 249       7.162 -24.873 -40.818  1.00  0.00              
ATOM   4023  CD  GLU D 249       7.466 -24.210 -42.143  1.00  0.00              
ATOM   4024  OE1 GLU D 249       6.553 -24.154 -42.994  1.00  0.00              
ATOM   4025  OE2 GLU D 249       8.609 -23.731 -42.322  1.00  0.00              
ATOM   4026  H   GLU D 249       4.610 -26.385 -39.847  1.00  0.00              
ATOM   4027  HA  GLU D 249       6.427 -24.788 -38.109  1.00  0.00              
ATOM   4028 1HB  GLU D 249       5.150 -24.230 -40.800  1.00  0.00              
ATOM   4029 2HB  GLU D 249       6.288 -23.157 -39.952  1.00  0.00              
ATOM   4030 1HG  GLU D 249       8.065 -24.913 -40.209  1.00  0.00              
ATOM   4031 2HG  GLU D 249       6.796 -25.884 -40.990  1.00  0.00              
ATOM   4032  N   SER D 250       5.347 -22.746 -37.618  1.00  0.00              
ATOM   4033  CA  SER D 250       4.734 -21.613 -36.958  1.00  0.00              
ATOM   4034  C   SER D 250       5.689 -20.497 -37.405  1.00  0.00              
ATOM   4035  O   SER D 250       6.868 -20.533 -37.078  1.00  0.00              
ATOM   4036  CB  SER D 250       4.659 -21.774 -35.452  1.00  0.00              
ATOM   4037  OG  SER D 250       4.098 -20.651 -34.830  1.00  0.00              
ATOM   4038  H   SER D 250       6.354 -22.791 -37.685  1.00  0.00              
ATOM   4039  HA  SER D 250       3.674 -21.499 -37.189  1.00  0.00              
ATOM   4040 1HB  SER D 250       4.047 -22.647 -35.226  1.00  0.00              
ATOM   4041 2HB  SER D 250       5.666 -21.928 -35.066  1.00  0.00              
ATOM   4042  HG  SER D 250       4.069 -20.793 -33.881  1.00  0.00              
ATOM   4043  N   ARG D 251       5.197 -19.530 -38.177  1.00  0.00              
ATOM   4044  CA  ARG D 251       6.058 -18.444 -38.628  1.00  0.00              
ATOM   4045  C   ARG D 251       5.339 -17.126 -38.469  1.00  0.00              
ATOM   4046  O   ARG D 251       4.204 -16.980 -38.902  1.00  0.00              
ATOM   4047  CB  ARG D 251       6.438 -18.636 -40.106  1.00  0.00              
ATOM   4048  CG  ARG D 251       7.193 -19.935 -40.398  1.00  0.00              
ATOM   4049  CD  ARG D 251       7.286 -20.216 -41.900  1.00  0.00              
ATOM   4050  NE  ARG D 251       8.291 -19.388 -42.562  1.00  0.00              
ATOM   4051  CZ  ARG D 251       8.423 -19.282 -43.881  1.00  0.00              
ATOM   4052  NH1 ARG D 251       7.610 -19.953 -44.689  1.00  0.00              
ATOM   4053  NH2 ARG D 251       9.375 -18.517 -44.389  1.00  0.00              
ATOM   4054  H   ARG D 251       4.227 -19.537 -38.457  1.00  0.00              
ATOM   4055  HA  ARG D 251       6.957 -18.405 -38.013  1.00  0.00              
ATOM   4056 1HB  ARG D 251       5.512 -18.618 -40.679  1.00  0.00              
ATOM   4057 2HB  ARG D 251       7.056 -17.785 -40.388  1.00  0.00              
ATOM   4058 1HG  ARG D 251       8.200 -19.851 -39.989  1.00  0.00              
ATOM   4059 2HG  ARG D 251       6.669 -20.757 -39.911  1.00  0.00              
ATOM   4060 1HD  ARG D 251       7.550 -21.264 -42.048  1.00  0.00              
ATOM   4061 2HD  ARG D 251       6.318 -20.018 -42.358  1.00  0.00              
ATOM   4062  HE  ARG D 251       9.005 -18.797 -42.159  1.00  0.00              
ATOM   4063 1HH1 ARG D 251       6.889 -20.545 -44.298  1.00  0.00              
ATOM   4064 2HH1 ARG D 251       7.715 -19.868 -45.689  1.00  0.00              
ATOM   4065 1HH2 ARG D 251      10.000 -18.017 -43.772  1.00  0.00              
ATOM   4066 2HH2 ARG D 251       9.475 -18.439 -45.390  1.00  0.00              
ATOM   4067  N   ILE D 252       5.997 -16.173 -37.829  1.00  0.00              
ATOM   4068  CA  ILE D 252       5.411 -14.865 -37.609  1.00  0.00              
ATOM   4069  C   ILE D 252       5.992 -13.874 -38.618  1.00  0.00              
ATOM   4070  O   ILE D 252       7.215 -13.810 -38.806  1.00  0.00              
ATOM   4071  CB  ILE D 252       5.660 -14.358 -36.177  1.00  0.00              
ATOM   4072  CG1 ILE D 252       5.015 -15.300 -35.157  1.00  0.00              
ATOM   4073  CG2 ILE D 252       5.124 -12.943 -36.013  1.00  0.00              
ATOM   4074  CD1 ILE D 252       5.239 -14.889 -33.720  1.00  0.00              
ATOM   4075  H   ILE D 252       6.930 -16.359 -37.485  1.00  0.00              
ATOM   4076  HA  ILE D 252       4.338 -14.888 -37.800  1.00  0.00              
ATOM   4077  HB  ILE D 252       6.731 -14.366 -35.979  1.00  0.00              
ATOM   4078 1HG1 ILE D 252       3.946 -15.322 -35.367  1.00  0.00              
ATOM   4079 2HG1 ILE D 252       5.437 -16.292 -35.321  1.00  0.00              
ATOM   4080 1HG2 ILE D 252       5.308 -12.601 -34.995  1.00  0.00              
ATOM   4081 2HG2 ILE D 252       5.628 -12.280 -36.715  1.00  0.00              
ATOM   4082 3HG2 ILE D 252       4.052 -12.935 -36.210  1.00  0.00              
ATOM   4083 1HD1 ILE D 252       4.753 -15.605 -33.056  1.00  0.00              
ATOM   4084 2HD1 ILE D 252       6.308 -14.868 -33.508  1.00  0.00              
ATOM   4085 3HD1 ILE D 252       4.817 -13.899 -33.554  1.00  0.00              
ATOM   4086  N   PHE D 253       5.110 -13.130 -39.275  1.00  0.00              
ATOM   4087  CA  PHE D 253       5.516 -12.157 -40.287  1.00  0.00              
ATOM   4088  C   PHE D 253       5.071 -10.751 -39.905  1.00  0.00              
ATOM   4089  O   PHE D 253       3.904 -10.516 -39.590  1.00  0.00              
ATOM   4090  CB  PHE D 253       4.911 -12.526 -41.650  1.00  0.00              
ATOM   4091  CG  PHE D 253       5.323 -13.882 -42.141  1.00  0.00              
ATOM   4092  CD1 PHE D 253       6.510 -14.049 -42.841  1.00  0.00              
ATOM   4093  CD2 PHE D 253       4.549 -15.006 -41.841  1.00  0.00              
ATOM   4094  CE1 PHE D 253       6.929 -15.324 -43.240  1.00  0.00              
ATOM   4095  CE2 PHE D 253       4.958 -16.281 -42.235  1.00  0.00              
ATOM   4096  CZ  PHE D 253       6.151 -16.438 -42.936  1.00  0.00              
ATOM   4097  H   PHE D 253       4.129 -13.245 -39.070  1.00  0.00              
ATOM   4098  HA  PHE D 253       6.605 -12.131 -40.359  1.00  0.00              
ATOM   4099 1HB  PHE D 253       3.824 -12.530 -41.590  1.00  0.00              
ATOM   4100 2HB  PHE D 253       5.228 -11.808 -42.406  1.00  0.00              
ATOM   4101  HD1 PHE D 253       7.115 -13.173 -43.078  1.00  0.00              
ATOM   4102  HD2 PHE D 253       3.616 -14.878 -41.293  1.00  0.00              
ATOM   4103  HE1 PHE D 253       7.863 -15.442 -43.789  1.00  0.00              
ATOM   4104  HE2 PHE D 253       4.347 -17.152 -41.997  1.00  0.00              
ATOM   4105  HZ  PHE D 253       6.476 -17.431 -43.246  1.00  0.00              
ATOM   4106  N   GLN D 254       6.016  -9.821 -39.941  1.00  0.00              
ATOM   4107  CA  GLN D 254       5.722  -8.419 -39.692  1.00  0.00              
ATOM   4108  C   GLN D 254       5.362  -7.726 -41.001  1.00  0.00              
ATOM   4109  O   GLN D 254       6.106  -7.810 -41.975  1.00  0.00              
ATOM   4110  CB  GLN D 254       6.935  -7.733 -39.075  1.00  0.00              
ATOM   4111  CG  GLN D 254       6.721  -6.268 -38.759  1.00  0.00              
ATOM   4112  CD  GLN D 254       7.905  -5.654 -38.041  1.00  0.00              
ATOM   4113  OE1 GLN D 254       9.027  -5.653 -38.548  1.00  0.00              
ATOM   4114  NE2 GLN D 254       7.663  -5.137 -36.845  1.00  0.00              
ATOM   4115  H   GLN D 254       6.966 -10.096 -40.146  1.00  0.00              
ATOM   4116  HA  GLN D 254       4.857  -8.339 -39.034  1.00  0.00              
ATOM   4117 1HB  GLN D 254       7.173  -8.277 -38.160  1.00  0.00              
ATOM   4118 2HB  GLN D 254       7.754  -7.843 -39.785  1.00  0.00              
ATOM   4119 1HG  GLN D 254       6.370  -5.549 -39.501  1.00  0.00              
ATOM   4120 2HG  GLN D 254       5.931  -6.450 -38.030  1.00  0.00              
ATOM   4121 1HE2 GLN D 254       8.406  -4.717 -36.322  1.00  0.00              
ATOM   4122 2HE2 GLN D 254       6.739  -5.162 -36.466  1.00  0.00              
ATOM   4123  N   ALA D 255       4.217  -7.055 -41.018  1.00  0.00              
ATOM   4124  CA  ALA D 255       3.776  -6.329 -42.204  1.00  0.00              
ATOM   4125  C   ALA D 255       4.403  -4.931 -42.149  1.00  0.00              
ATOM   4126  O   ALA D 255       4.806  -4.470 -41.073  1.00  0.00              
ATOM   4127  CB  ALA D 255       2.255  -6.239 -42.226  1.00  0.00              
ATOM   4128  H   ALA D 255       3.637  -7.044 -40.193  1.00  0.00              
ATOM   4129  HA  ALA D 255       4.135  -6.855 -43.089  1.00  0.00              
ATOM   4130 1HB  ALA D 255       1.937  -5.695 -43.116  1.00  0.00              
ATOM   4131 2HB  ALA D 255       1.831  -7.243 -42.242  1.00  0.00              
ATOM   4132 3HB  ALA D 255       1.910  -5.713 -41.337  1.00  0.00              
ATOM   4133  N   GLU D 256       4.491  -4.255 -43.293  1.00  0.00              
ATOM   4134  CA  GLU D 256       5.064  -2.914 -43.317  1.00  0.00              
ATOM   4135  C   GLU D 256       4.451  -1.976 -42.284  1.00  0.00              
ATOM   4136  O   GLU D 256       5.164  -1.258 -41.586  1.00  0.00              
ATOM   4137  CB  GLU D 256       4.911  -2.308 -44.714  1.00  0.00              
ATOM   4138  CG  GLU D 256       5.504  -0.913 -44.862  1.00  0.00              
ATOM   4139  CD  GLU D 256       5.375  -0.413 -46.275  1.00  0.00              
ATOM   4140  OE1 GLU D 256       4.874  -1.140 -47.099  1.00  0.00              
ATOM   4141  OE2 GLU D 256       5.673   0.735 -46.505  1.00  0.00              
ATOM   4142  H   GLU D 256       4.161  -4.666 -44.155  1.00  0.00              
ATOM   4143  HA  GLU D 256       6.125  -2.961 -43.066  1.00  0.00              
ATOM   4144 1HB  GLU D 256       5.404  -2.987 -45.412  1.00  0.00              
ATOM   4145 2HB  GLU D 256       3.844  -2.273 -44.932  1.00  0.00              
ATOM   4146 1HG  GLU D 256       5.072  -0.184 -44.179  1.00  0.00              
ATOM   4147 2HG  GLU D 256       6.558  -1.056 -44.623  1.00  0.00              
ATOM   4148  N   ASN D 257       3.130  -1.982 -42.183  1.00  0.00              
ATOM   4149  CA  ASN D 257       2.445  -1.177 -41.177  1.00  0.00              
ATOM   4150  C   ASN D 257       1.096  -1.794 -40.859  1.00  0.00              
ATOM   4151  O   ASN D 257       0.751  -2.840 -41.398  1.00  0.00              
ATOM   4152  CB  ASN D 257       2.261   0.256 -41.684  1.00  0.00              
ATOM   4153  CG  ASN D 257       1.457   0.317 -42.963  1.00  0.00              
ATOM   4154  OD1 ASN D 257       0.334  -0.204 -43.032  1.00  0.00              
ATOM   4155  ND2 ASN D 257       2.020   0.956 -43.986  1.00  0.00              
ATOM   4156  H   ASN D 257       2.584  -2.554 -42.811  1.00  0.00              
ATOM   4157  HA  ASN D 257       3.026  -1.167 -40.254  1.00  0.00              
ATOM   4158 1HB  ASN D 257       1.950   1.052 -41.007  1.00  0.00              
ATOM   4159 2HB  ASN D 257       3.318   0.374 -41.923  1.00  0.00              
ATOM   4160 1HD2 ASN D 257       1.534   1.028 -44.858  1.00  0.00              
ATOM   4161 2HD2 ASN D 257       2.928   1.362 -43.884  1.00  0.00              
ATOM   4162  N   ALA D 258       0.330  -1.142 -39.991  1.00  0.00              
ATOM   4163  CA  ALA D 258      -0.958  -1.668 -39.555  1.00  0.00              
ATOM   4164  C   ALA D 258      -1.965  -1.841 -40.689  1.00  0.00              
ATOM   4165  O   ALA D 258      -2.733  -2.811 -40.710  1.00  0.00              
ATOM   4166  CB  ALA D 258      -1.551  -0.765 -38.475  1.00  0.00              
ATOM   4167  H   ALA D 258       0.651  -0.257 -39.624  1.00  0.00              
ATOM   4168  HA  ALA D 258      -0.807  -2.664 -39.138  1.00  0.00              
ATOM   4169 1HB  ALA D 258      -2.512  -1.166 -38.156  1.00  0.00              
ATOM   4170 2HB  ALA D 258      -0.873  -0.726 -37.621  1.00  0.00              
ATOM   4171 3HB  ALA D 258      -1.690   0.238 -38.875  1.00  0.00              
ATOM   4172  N   LYS D 259      -1.974  -0.900 -41.627  1.00  0.00              
ATOM   4173  CA  LYS D 259      -2.892  -0.992 -42.750  1.00  0.00              
ATOM   4174  C   LYS D 259      -2.568  -2.203 -43.616  1.00  0.00              
ATOM   4175  O   LYS D 259      -3.465  -2.919 -44.056  1.00  0.00              
ATOM   4176  CB  LYS D 259      -2.845   0.286 -43.589  1.00  0.00              
ATOM   4177  CG  LYS D 259      -3.818   0.307 -44.760  1.00  0.00              
ATOM   4178  CD  LYS D 259      -3.784   1.645 -45.483  1.00  0.00              
ATOM   4179  CE  LYS D 259      -4.742   1.660 -46.665  1.00  0.00              
ATOM   4180  NZ  LYS D 259      -4.705   2.958 -47.395  1.00  0.00              
ATOM   4181  H   LYS D 259      -1.346  -0.112 -41.569  1.00  0.00              
ATOM   4182  HA  LYS D 259      -3.910  -1.131 -42.385  1.00  0.00              
ATOM   4183 1HB  LYS D 259      -3.066   1.117 -42.917  1.00  0.00              
ATOM   4184 2HB  LYS D 259      -1.826   0.386 -43.963  1.00  0.00              
ATOM   4185 1HG  LYS D 259      -3.544  -0.488 -45.452  1.00  0.00              
ATOM   4186 2HG  LYS D 259      -4.822   0.127 -44.378  1.00  0.00              
ATOM   4187 1HD  LYS D 259      -4.064   2.429 -44.777  1.00  0.00              
ATOM   4188 2HD  LYS D 259      -2.769   1.823 -45.838  1.00  0.00              
ATOM   4189 1HE  LYS D 259      -4.462   0.855 -47.342  1.00  0.00              
ATOM   4190 2HE  LYS D 259      -5.749   1.485 -46.290  1.00  0.00              
ATOM   4191 1HZ  LYS D 259      -5.353   2.926 -48.169  1.00  0.00              
ATOM   4192 2HZ  LYS D 259      -4.965   3.704 -46.767  1.00  0.00              
ATOM   4193 3HZ  LYS D 259      -3.772   3.120 -47.743  1.00  0.00              
ATOM   4194  N   ILE D 260      -1.287  -2.426 -43.864  1.00  0.00              
ATOM   4195  CA  ILE D 260      -0.867  -3.572 -44.666  1.00  0.00              
ATOM   4196  C   ILE D 260      -1.204  -4.894 -43.961  1.00  0.00              
ATOM   4197  O   ILE D 260      -1.644  -5.850 -44.601  1.00  0.00              
ATOM   4198  CB  ILE D 260       0.643  -3.526 -44.946  1.00  0.00              
ATOM   4199  CG1 ILE D 260       0.977  -2.290 -45.789  1.00  0.00              
ATOM   4200  CG2 ILE D 260       1.082  -4.799 -45.673  1.00  0.00              
ATOM   4201  CD1 ILE D 260       0.270  -2.240 -47.124  1.00  0.00              
ATOM   4202  H   ILE D 260      -0.586  -1.798 -43.497  1.00  0.00              
ATOM   4203  HA  ILE D 260      -1.421  -3.609 -45.603  1.00  0.00              
ATOM   4204  HB  ILE D 260       1.179  -3.438 -44.000  1.00  0.00              
ATOM   4205 1HG1 ILE D 260       0.702  -1.413 -45.204  1.00  0.00              
ATOM   4206 2HG1 ILE D 260       2.054  -2.291 -45.953  1.00  0.00              
ATOM   4207 1HG2 ILE D 260       2.154  -4.755 -45.868  1.00  0.00              
ATOM   4208 2HG2 ILE D 260       0.862  -5.665 -45.051  1.00  0.00              
ATOM   4209 3HG2 ILE D 260       0.546  -4.882 -46.617  1.00  0.00              
ATOM   4210 1HD1 ILE D 260       0.562  -1.336 -47.657  1.00  0.00              
ATOM   4211 2HD1 ILE D 260       0.547  -3.114 -47.716  1.00  0.00              
ATOM   4212 3HD1 ILE D 260      -0.807  -2.236 -46.966  1.00  0.00              
ATOM   4213  N   LYS D 261      -1.008  -4.943 -42.643  1.00  0.00              
ATOM   4214  CA  LYS D 261      -1.382  -6.128 -41.885  1.00  0.00              
ATOM   4215  C   LYS D 261      -2.862  -6.381 -42.041  1.00  0.00              
ATOM   4216  O   LYS D 261      -3.283  -7.519 -42.291  1.00  0.00              
ATOM   4217  CB  LYS D 261      -1.063  -5.974 -40.388  1.00  0.00              
ATOM   4218  CG  LYS D 261      -1.604  -7.145 -39.567  1.00  0.00              
ATOM   4219  CD  LYS D 261      -1.274  -7.027 -38.074  1.00  0.00              
ATOM   4220  CE  LYS D 261      -2.143  -7.975 -37.262  1.00  0.00              
ATOM   4221  NZ  LYS D 261      -1.774  -7.993 -35.807  1.00  0.00              
ATOM   4222  H   LYS D 261      -0.595  -4.158 -42.159  1.00  0.00              
ATOM   4223  HA  LYS D 261      -0.854  -6.998 -42.276  1.00  0.00              
ATOM   4224 1HB  LYS D 261       0.023  -5.908 -40.298  1.00  0.00              
ATOM   4225 2HB  LYS D 261      -1.511  -5.035 -40.060  1.00  0.00              
ATOM   4226 1HG  LYS D 261      -2.687  -7.180 -39.685  1.00  0.00              
ATOM   4227 2HG  LYS D 261      -1.169  -8.068 -39.950  1.00  0.00              
ATOM   4228 1HD  LYS D 261      -0.221  -7.271 -37.931  1.00  0.00              
ATOM   4229 2HD  LYS D 261      -1.453  -5.999 -37.761  1.00  0.00              
ATOM   4230 1HE  LYS D 261      -3.181  -7.660 -37.361  1.00  0.00              
ATOM   4231 2HE  LYS D 261      -2.028  -8.978 -37.670  1.00  0.00              
ATOM   4232 1HZ  LYS D 261      -2.378  -8.637 -35.314  1.00  0.00              
ATOM   4233 2HZ  LYS D 261      -0.813  -8.289 -35.707  1.00  0.00              
ATOM   4234 3HZ  LYS D 261      -1.883  -7.067 -35.422  1.00  0.00              
ATOM   4235  N   ARG D 262      -3.654  -5.317 -41.910  1.00  0.00              
ATOM   4236  CA  ARG D 262      -5.103  -5.435 -42.002  1.00  0.00              
ATOM   4237  C   ARG D 262      -5.521  -5.925 -43.387  1.00  0.00              
ATOM   4238  O   ARG D 262      -6.424  -6.750 -43.516  1.00  0.00              
ATOM   4239  CB  ARG D 262      -5.808  -4.141 -41.628  1.00  0.00              
ATOM   4240  CG  ARG D 262      -5.788  -3.807 -40.144  1.00  0.00              
ATOM   4241  CD  ARG D 262      -6.357  -2.477 -39.807  1.00  0.00              
ATOM   4242  NE  ARG D 262      -6.318  -2.145 -38.392  1.00  0.00              
ATOM   4243  CZ  ARG D 262      -6.711  -0.968 -37.872  1.00  0.00              
ATOM   4244  NH1 ARG D 262      -7.137   0.006 -38.645  1.00  0.00              
ATOM   4245  NH2 ARG D 262      -6.633  -0.807 -36.562  1.00  0.00              
ATOM   4246  H   ARG D 262      -3.245  -4.411 -41.744  1.00  0.00              
ATOM   4247  HA  ARG D 262      -5.459  -6.175 -41.286  1.00  0.00              
ATOM   4248 1HB  ARG D 262      -5.321  -3.340 -42.182  1.00  0.00              
ATOM   4249 2HB  ARG D 262      -6.842  -4.235 -41.959  1.00  0.00              
ATOM   4250 1HG  ARG D 262      -6.363  -4.564 -39.611  1.00  0.00              
ATOM   4251 2HG  ARG D 262      -4.753  -3.828 -39.799  1.00  0.00              
ATOM   4252 1HD  ARG D 262      -5.798  -1.708 -40.339  1.00  0.00              
ATOM   4253 2HD  ARG D 262      -7.400  -2.450 -40.120  1.00  0.00              
ATOM   4254  HE  ARG D 262      -6.008  -2.704 -37.608  1.00  0.00              
ATOM   4255 1HH1 ARG D 262      -7.174  -0.127 -39.646  1.00  0.00              
ATOM   4256 2HH1 ARG D 262      -7.427   0.881 -38.235  1.00  0.00              
ATOM   4257 1HH2 ARG D 262      -6.286  -1.559 -35.983  1.00  0.00              
ATOM   4258 2HH2 ARG D 262      -6.921   0.066 -36.145  1.00  0.00              
ATOM   4259  N   GLU D 263      -4.856  -5.419 -44.418  1.00  0.00              
ATOM   4260  CA  GLU D 263      -5.133  -5.847 -45.787  1.00  0.00              
ATOM   4261  C   GLU D 263      -4.771  -7.313 -46.014  1.00  0.00              
ATOM   4262  O   GLU D 263      -5.473  -8.025 -46.740  1.00  0.00              
ATOM   4263  CB  GLU D 263      -4.359  -4.984 -46.783  1.00  0.00              
ATOM   4264  CG  GLU D 263      -4.899  -3.582 -46.951  1.00  0.00              
ATOM   4265  CD  GLU D 263      -4.019  -2.732 -47.853  1.00  0.00              
ATOM   4266  OE1 GLU D 263      -2.934  -3.212 -48.258  1.00  0.00              
ATOM   4267  OE2 GLU D 263      -4.412  -1.581 -48.144  1.00  0.00              
ATOM   4268  H   GLU D 263      -4.143  -4.722 -44.256  1.00  0.00              
ATOM   4269  HA  GLU D 263      -6.202  -5.767 -45.990  1.00  0.00              
ATOM   4270 1HB  GLU D 263      -3.329  -4.935 -46.428  1.00  0.00              
ATOM   4271 2HB  GLU D 263      -4.390  -5.500 -47.742  1.00  0.00              
ATOM   4272 1HG  GLU D 263      -5.922  -3.551 -47.326  1.00  0.00              
ATOM   4273 2HG  GLU D 263      -4.873  -3.173 -45.942  1.00  0.00              
ATOM   4274  N   TRP D 264      -3.679  -7.764 -45.400  1.00  0.00              
ATOM   4275  CA  TRP D 264      -3.298  -9.172 -45.492  1.00  0.00              
ATOM   4276  C   TRP D 264      -4.388 -10.019 -44.877  1.00  0.00              
ATOM   4277  O   TRP D 264      -4.805 -11.010 -45.465  1.00  0.00              
ATOM   4278  CB  TRP D 264      -1.965  -9.450 -44.769  1.00  0.00              
ATOM   4279  CG  TRP D 264      -0.739  -9.345 -45.644  1.00  0.00              
ATOM   4280  CD1 TRP D 264       0.241  -8.399 -45.571  1.00  0.00              
ATOM   4281  CD2 TRP D 264      -0.349 -10.247 -46.694  1.00  0.00              
ATOM   4282  NE1 TRP D 264       1.218  -8.657 -46.505  1.00  0.00              
ATOM   4283  CE2 TRP D 264       0.880  -9.784 -47.207  1.00  0.00              
ATOM   4284  CE3 TRP D 264      -0.922 -11.400 -47.249  1.00  0.00              
ATOM   4285  CZ2 TRP D 264       1.551 -10.436 -48.244  1.00  0.00              
ATOM   4286  CZ3 TRP D 264      -0.251 -12.052 -48.283  1.00  0.00              
ATOM   4287  CH2 TRP D 264       0.968 -11.569 -48.768  1.00  0.00              
ATOM   4288  H   TRP D 264      -3.102  -7.133 -44.862  1.00  0.00              
ATOM   4289  HA  TRP D 264      -3.195  -9.459 -46.539  1.00  0.00              
ATOM   4290 1HB  TRP D 264      -1.816  -8.733 -43.961  1.00  0.00              
ATOM   4291 2HB  TRP D 264      -1.960 -10.460 -44.364  1.00  0.00              
ATOM   4292  HD1 TRP D 264       0.115  -7.617 -44.826  1.00  0.00              
ATOM   4293  HE1 TRP D 264       2.053  -8.106 -46.651  1.00  0.00              
ATOM   4294  HE3 TRP D 264      -1.870 -11.815 -46.908  1.00  0.00              
ATOM   4295  HZ2 TRP D 264       2.502 -10.029 -48.592  1.00  0.00              
ATOM   4296  HZ3 TRP D 264      -0.703 -12.949 -48.708  1.00  0.00              
ATOM   4297  HH2 TRP D 264       1.466 -12.099 -49.580  1.00  0.00              
ATOM   4298  N   LEU D 265      -4.870  -9.621 -43.700  1.00  0.00              
ATOM   4299  CA  LEU D 265      -5.901 -10.392 -43.023  1.00  0.00              
ATOM   4300  C   LEU D 265      -7.219 -10.419 -43.794  1.00  0.00              
ATOM   4301  O   LEU D 265      -7.903 -11.447 -43.828  1.00  0.00              
ATOM   4302  CB  LEU D 265      -6.125  -9.830 -41.613  1.00  0.00              
ATOM   4303  CG  LEU D 265      -4.942  -9.992 -40.650  1.00  0.00              
ATOM   4304  CD1 LEU D 265      -5.213  -9.230 -39.359  1.00  0.00              
ATOM   4305  CD2 LEU D 265      -4.717 -11.469 -40.366  1.00  0.00              
ATOM   4306  H   LEU D 265      -4.521  -8.778 -43.266  1.00  0.00              
ATOM   4307  HA  LEU D 265      -5.588 -11.432 -42.947  1.00  0.00              
ATOM   4308 1HB  LEU D 265      -6.262  -8.779 -41.863  1.00  0.00              
ATOM   4309 2HB  LEU D 265      -7.039 -10.219 -41.165  1.00  0.00              
ATOM   4310  HG  LEU D 265      -4.056  -9.611 -41.157  1.00  0.00              
ATOM   4311 1HD1 LEU D 265      -4.368  -9.351 -38.681  1.00  0.00              
ATOM   4312 2HD1 LEU D 265      -5.348  -8.172 -39.584  1.00  0.00              
ATOM   4313 3HD1 LEU D 265      -6.114  -9.621 -38.889  1.00  0.00              
ATOM   4314 1HD2 LEU D 265      -3.875 -11.583 -39.681  1.00  0.00              
ATOM   4315 2HD2 LEU D 265      -5.613 -11.895 -39.914  1.00  0.00              
ATOM   4316 3HD2 LEU D 265      -4.499 -11.991 -41.297  1.00  0.00              
ATOM   4317  N   GLU D 266      -7.568  -9.296 -44.416  1.00  0.00              
ATOM   4318  CA  GLU D 266      -8.796  -9.200 -45.208  1.00  0.00              
ATOM   4319  C   GLU D 266      -8.732 -10.080 -46.465  1.00  0.00              
ATOM   4320  O   GLU D 266      -9.711 -10.748 -46.815  1.00  0.00              
ATOM   4321  CB  GLU D 266      -9.061  -7.745 -45.598  1.00  0.00              
ATOM   4322  CG  GLU D 266      -9.525  -6.860 -44.450  1.00  0.00              
ATOM   4323  CD  GLU D 266      -9.561  -5.413 -44.856  1.00  0.00              
ATOM   4324  OE1 GLU D 266      -9.169  -5.114 -45.958  1.00  0.00              
ATOM   4325  OE2 GLU D 266     -10.086  -4.620 -44.110  1.00  0.00              
ATOM   4326  H   GLU D 266      -6.968  -8.488 -44.339  1.00  0.00              
ATOM   4327  HA  GLU D 266      -9.642  -9.565 -44.624  1.00  0.00              
ATOM   4328 1HB  GLU D 266      -8.132  -7.351 -46.007  1.00  0.00              
ATOM   4329 2HB  GLU D 266      -9.824  -7.757 -46.376  1.00  0.00              
ATOM   4330 1HG  GLU D 266     -10.494  -7.146 -44.045  1.00  0.00              
ATOM   4331 2HG  GLU D 266      -8.757  -7.004 -43.690  1.00  0.00              
ATOM   4332  N   VAL D 267      -7.593 -10.088 -47.151  1.00  0.00              
ATOM   4333  CA  VAL D 267      -7.501 -10.883 -48.368  1.00  0.00              
ATOM   4334  C   VAL D 267      -7.342 -12.363 -48.056  1.00  0.00              
ATOM   4335  O   VAL D 267      -7.761 -13.205 -48.836  1.00  0.00              
ATOM   4336  CB  VAL D 267      -6.350 -10.422 -49.307  1.00  0.00              
ATOM   4337  CG1 VAL D 267      -6.574  -8.979 -49.705  1.00  0.00              
ATOM   4338  CG2 VAL D 267      -4.986 -10.591 -48.633  1.00  0.00              
ATOM   4339  H   VAL D 267      -6.789  -9.555 -46.850  1.00  0.00              
ATOM   4340  HA  VAL D 267      -8.419 -10.821 -48.954  1.00  0.00              
ATOM   4341  HB  VAL D 267      -6.339 -11.057 -50.193  1.00  0.00              
ATOM   4342 1HG1 VAL D 267      -5.768  -8.653 -50.365  1.00  0.00              
ATOM   4343 2HG1 VAL D 267      -7.527  -8.889 -50.226  1.00  0.00              
ATOM   4344 3HG1 VAL D 267      -6.587  -8.353 -48.813  1.00  0.00              
ATOM   4345 1HG2 VAL D 267      -4.200 -10.262 -49.312  1.00  0.00              
ATOM   4346 2HG2 VAL D 267      -4.955  -9.992 -47.722  1.00  0.00              
ATOM   4347 3HG2 VAL D 267      -4.832 -11.641 -48.381  1.00  0.00              
ATOM   4348  N   LEU D 268      -6.755 -12.693 -46.910  1.00  0.00              
ATOM   4349  CA  LEU D 268      -6.631 -14.102 -46.554  1.00  0.00              
ATOM   4350  C   LEU D 268      -8.014 -14.650 -46.250  1.00  0.00              
ATOM   4351  O   LEU D 268      -8.367 -15.750 -46.674  1.00  0.00              
ATOM   4352  CB  LEU D 268      -5.706 -14.275 -45.342  1.00  0.00              
ATOM   4353  CG  LEU D 268      -4.222 -14.049 -45.644  1.00  0.00              
ATOM   4354  CD1 LEU D 268      -3.418 -13.951 -44.342  1.00  0.00              
ATOM   4355  CD2 LEU D 268      -3.715 -15.199 -46.535  1.00  0.00              
ATOM   4356  H   LEU D 268      -6.393 -11.994 -46.278  1.00  0.00              
ATOM   4357  HA  LEU D 268      -6.225 -14.657 -47.399  1.00  0.00              
ATOM   4358 1HB  LEU D 268      -6.090 -13.475 -44.709  1.00  0.00              
ATOM   4359 2HB  LEU D 268      -5.861 -15.235 -44.849  1.00  0.00              
ATOM   4360  HG  LEU D 268      -4.144 -13.121 -46.211  1.00  0.00              
ATOM   4361 1HD1 LEU D 268      -2.365 -13.789 -44.577  1.00  0.00              
ATOM   4362 2HD1 LEU D 268      -3.789 -13.115 -43.749  1.00  0.00              
ATOM   4363 3HD1 LEU D 268      -3.527 -14.875 -43.778  1.00  0.00              
ATOM   4364 1HD2 LEU D 268      -2.657 -15.048 -46.758  1.00  0.00              
ATOM   4365 2HD2 LEU D 268      -3.845 -16.148 -46.015  1.00  0.00              
ATOM   4366 3HD2 LEU D 268      -4.281 -15.216 -47.466  1.00  0.00              
ATOM   4367  N   GLU D 269      -8.808 -13.871 -45.520  1.00  0.00              
ATOM   4368  CA  GLU D 269     -10.183 -14.264 -45.229  1.00  0.00              
ATOM   4369  C   GLU D 269     -11.039 -14.321 -46.501  1.00  0.00              
ATOM   4370  O   GLU D 269     -11.825 -15.254 -46.686  1.00  0.00              
ATOM   4371  CB  GLU D 269     -10.806 -13.298 -44.219  1.00  0.00              
ATOM   4372  CG  GLU D 269     -10.254 -13.424 -42.806  1.00  0.00              
ATOM   4373  CD  GLU D 269     -10.460 -14.809 -42.260  1.00  0.00              
ATOM   4374  OE1 GLU D 269     -11.572 -15.279 -42.288  1.00  0.00              
ATOM   4375  OE2 GLU D 269      -9.489 -15.442 -41.918  1.00  0.00              
ATOM   4376  H   GLU D 269      -8.460 -12.993 -45.160  1.00  0.00              
ATOM   4377  HA  GLU D 269     -10.199 -15.270 -44.808  1.00  0.00              
ATOM   4378 1HB  GLU D 269     -10.626 -12.289 -44.590  1.00  0.00              
ATOM   4379 2HB  GLU D 269     -11.878 -13.495 -44.208  1.00  0.00              
ATOM   4380 1HG  GLU D 269      -9.200 -13.156 -42.727  1.00  0.00              
ATOM   4381 2HG  GLU D 269     -10.851 -12.715 -42.233  1.00  0.00              
ATOM   4382  N   GLU D 270     -10.885 -13.334 -47.375  1.00  0.00              
ATOM   4383  CA  GLU D 270     -11.654 -13.329 -48.618  1.00  0.00              
ATOM   4384  C   GLU D 270     -11.334 -14.516 -49.531  1.00  0.00              
ATOM   4385  O   GLU D 270     -12.249 -15.112 -50.111  1.00  0.00              
ATOM   4386  CB  GLU D 270     -11.414 -12.020 -49.372  1.00  0.00              
ATOM   4387  CG  GLU D 270     -12.200 -11.889 -50.669  1.00  0.00              
ATOM   4388  CD  GLU D 270     -11.973 -10.549 -51.311  1.00  0.00              
ATOM   4389  OE1 GLU D 270     -11.253  -9.756 -50.751  1.00  0.00              
ATOM   4390  OE2 GLU D 270     -12.426 -10.357 -52.415  1.00  0.00              
ATOM   4391  H   GLU D 270     -10.238 -12.580 -47.194  1.00  0.00              
ATOM   4392  HA  GLU D 270     -12.718 -13.417 -48.395  1.00  0.00              
ATOM   4393 1HB  GLU D 270     -11.689 -11.208 -48.698  1.00  0.00              
ATOM   4394 2HB  GLU D 270     -10.347 -11.967 -49.588  1.00  0.00              
ATOM   4395 1HG  GLU D 270     -11.983 -12.676 -51.390  1.00  0.00              
ATOM   4396 2HG  GLU D 270     -13.237 -11.966 -50.348  1.00  0.00              
ATOM   4397  N   THR D 271     -10.058 -14.884 -49.653  1.00  0.00              
ATOM   4398  CA  THR D 271      -9.722 -15.978 -50.558  1.00  0.00              
ATOM   4399  C   THR D 271     -10.049 -17.317 -49.884  1.00  0.00              
ATOM   4400  O   THR D 271     -10.322 -18.311 -50.570  1.00  0.00              
ATOM   4401  CB  THR D 271      -8.230 -15.927 -51.015  1.00  0.00              
ATOM   4402  OG1 THR D 271      -7.372 -15.892 -49.874  1.00  0.00              
ATOM   4403  CG2 THR D 271      -7.980 -14.677 -51.839  1.00  0.00              
ATOM   4404  H   THR D 271      -9.319 -14.427 -49.137  1.00  0.00              
ATOM   4405  HA  THR D 271     -10.328 -15.909 -51.462  1.00  0.00              
ATOM   4406  HB  THR D 271      -8.013 -16.810 -51.615  1.00  0.00              
ATOM   4407  HG1 THR D 271      -7.569 -15.111 -49.349  1.00  0.00              
ATOM   4408 1HG2 THR D 271      -6.936 -14.653 -52.152  1.00  0.00              
ATOM   4409 2HG2 THR D 271      -8.624 -14.686 -52.719  1.00  0.00              
ATOM   4410 3HG2 THR D 271      -8.198 -13.796 -51.238  1.00  0.00              
ATOM   4411  N   LYS D 272     -10.069 -17.345 -48.549  1.00  0.00              
ATOM   4412  CA  LYS D 272     -10.523 -18.543 -47.853  1.00  0.00              
ATOM   4413  C   LYS D 272     -12.000 -18.746 -48.172  1.00  0.00              
ATOM   4414  O   LYS D 272     -12.446 -19.859 -48.431  1.00  0.00              
ATOM   4415  CB  LYS D 272     -10.302 -18.428 -46.344  1.00  0.00              
ATOM   4416  CG  LYS D 272      -8.889 -18.768 -45.888  1.00  0.00              
ATOM   4417  CD  LYS D 272      -8.603 -18.204 -44.504  1.00  0.00              
ATOM   4418  CE  LYS D 272      -9.448 -18.889 -43.440  1.00  0.00              
ATOM   4419  NZ  LYS D 272      -9.137 -18.387 -42.074  1.00  0.00              
ATOM   4420  H   LYS D 272      -9.774 -16.544 -48.008  1.00  0.00              
ATOM   4421  HA  LYS D 272      -9.970 -19.411 -48.214  1.00  0.00              
ATOM   4422 1HB  LYS D 272     -10.536 -17.401 -46.064  1.00  0.00              
ATOM   4423 2HB  LYS D 272     -11.009 -19.104 -45.864  1.00  0.00              
ATOM   4424 1HG  LYS D 272      -8.784 -19.854 -45.867  1.00  0.00              
ATOM   4425 2HG  LYS D 272      -8.183 -18.349 -46.604  1.00  0.00              
ATOM   4426 1HD  LYS D 272      -7.546 -18.351 -44.281  1.00  0.00              
ATOM   4427 2HD  LYS D 272      -8.826 -17.137 -44.512  1.00  0.00              
ATOM   4428 1HE  LYS D 272     -10.497 -18.704 -43.665  1.00  0.00              
ATOM   4429 2HE  LYS D 272      -9.251 -19.960 -43.486  1.00  0.00              
ATOM   4430 1HZ  LYS D 272      -9.717 -18.867 -41.400  1.00  0.00              
ATOM   4431 2HZ  LYS D 272      -8.164 -18.560 -41.865  1.00  0.00              
ATOM   4432 3HZ  LYS D 272      -9.320 -17.395 -42.031  1.00  0.00              
ATOM   4433  N   ARG D 273     -12.756 -17.659 -48.142  1.00  0.00              
ATOM   4434  CA  ARG D 273     -14.188 -17.721 -48.411  1.00  0.00              
ATOM   4435  C   ARG D 273     -14.425 -18.101 -49.875  1.00  0.00              
ATOM   4436  O   ARG D 273     -15.361 -18.837 -50.182  1.00  0.00              
ATOM   4437  CB  ARG D 273     -14.905 -16.433 -48.034  1.00  0.00              
ATOM   4438  CG  ARG D 273     -14.979 -16.154 -46.541  1.00  0.00              
ATOM   4439  CD  ARG D 273     -15.606 -14.854 -46.190  1.00  0.00              
ATOM   4440  NE  ARG D 273     -15.500 -14.494 -44.786  1.00  0.00              
ATOM   4441  CZ  ARG D 273     -16.017 -13.374 -44.242  1.00  0.00              
ATOM   4442  NH1 ARG D 273     -16.641 -12.487 -44.984  1.00  0.00              
ATOM   4443  NH2 ARG D 273     -15.859 -13.179 -42.944  1.00  0.00              
ATOM   4444  H   ARG D 273     -12.334 -16.767 -47.927  1.00  0.00              
ATOM   4445  HA  ARG D 273     -14.646 -18.496 -47.795  1.00  0.00              
ATOM   4446 1HB  ARG D 273     -14.376 -15.618 -48.526  1.00  0.00              
ATOM   4447 2HB  ARG D 273     -15.916 -16.503 -48.436  1.00  0.00              
ATOM   4448 1HG  ARG D 273     -15.563 -16.946 -46.069  1.00  0.00              
ATOM   4449 2HG  ARG D 273     -13.967 -16.161 -46.138  1.00  0.00              
ATOM   4450 1HD  ARG D 273     -15.126 -14.064 -46.768  1.00  0.00              
ATOM   4451 2HD  ARG D 273     -16.665 -14.893 -46.439  1.00  0.00              
ATOM   4452  HE  ARG D 273     -15.051 -14.988 -44.026  1.00  0.00              
ATOM   4453 1HH1 ARG D 273     -16.740 -12.642 -45.977  1.00  0.00              
ATOM   4454 2HH1 ARG D 273     -17.022 -11.655 -44.558  1.00  0.00              
ATOM   4455 1HH2 ARG D 273     -15.360 -13.863 -42.392  1.00  0.00              
ATOM   4456 2HH2 ARG D 273     -16.235 -12.350 -42.512  1.00  0.00              
ATOM   4457  N   ALA D 274     -13.567 -17.600 -50.763  1.00  0.00              
ATOM   4458  CA  ALA D 274     -13.630 -17.922 -52.189  1.00  0.00              
ATOM   4459  C   ALA D 274     -13.404 -19.407 -52.427  1.00  0.00              
ATOM   4460  O   ALA D 274     -14.075 -20.025 -53.250  1.00  0.00              
ATOM   4461  CB  ALA D 274     -12.592 -17.115 -52.948  1.00  0.00              
ATOM   4462  H   ALA D 274     -12.847 -16.974 -50.432  1.00  0.00              
ATOM   4463  HA  ALA D 274     -14.627 -17.680 -52.558  1.00  0.00              
ATOM   4464 1HB  ALA D 274     -12.647 -17.360 -54.008  1.00  0.00              
ATOM   4465 2HB  ALA D 274     -12.786 -16.051 -52.811  1.00  0.00              
ATOM   4466 3HB  ALA D 274     -11.600 -17.356 -52.571  1.00  0.00              
ATOM   4467  N   LEU D 275     -12.445 -19.976 -51.707  1.00  0.00              
ATOM   4468  CA  LEU D 275     -12.159 -21.400 -51.806  1.00  0.00              
ATOM   4469  C   LEU D 275     -13.381 -22.166 -51.319  1.00  0.00              
ATOM   4470  O   LEU D 275     -13.825 -23.127 -51.950  1.00  0.00              
ATOM   4471  CB  LEU D 275     -10.912 -21.767 -50.990  1.00  0.00              
ATOM   4472  CG  LEU D 275     -10.524 -23.250 -51.024  1.00  0.00              
ATOM   4473  CD1 LEU D 275     -10.273 -23.692 -52.460  1.00  0.00              
ATOM   4474  CD2 LEU D 275      -9.285 -23.471 -50.167  1.00  0.00              
ATOM   4475  H   LEU D 275     -11.900 -19.407 -51.075  1.00  0.00              
ATOM   4476  HA  LEU D 275     -11.981 -21.665 -52.847  1.00  0.00              
ATOM   4477 1HB  LEU D 275     -10.170 -21.173 -51.521  1.00  0.00              
ATOM   4478 2HB  LEU D 275     -10.987 -21.416 -49.960  1.00  0.00              
ATOM   4479  HG  LEU D 275     -11.344 -23.810 -50.575  1.00  0.00              
ATOM   4480 1HD1 LEU D 275      -9.997 -24.746 -52.474  1.00  0.00              
ATOM   4481 2HD1 LEU D 275     -11.179 -23.545 -53.048  1.00  0.00              
ATOM   4482 3HD1 LEU D 275      -9.464 -23.099 -52.885  1.00  0.00              
ATOM   4483 1HD2 LEU D 275      -9.010 -24.527 -50.192  1.00  0.00              
ATOM   4484 2HD2 LEU D 275      -8.462 -22.871 -50.556  1.00  0.00              
ATOM   4485 3HD2 LEU D 275      -9.495 -23.176 -49.141  1.00  0.00              
ATOM   4486  N   SER D 276     -13.926 -21.711 -50.197  1.00  0.00              
ATOM   4487  CA  SER D 276     -15.133 -22.289 -49.620  1.00  0.00              
ATOM   4488  C   SER D 276     -16.335 -22.185 -50.558  1.00  0.00              
ATOM   4489  O   SER D 276     -17.211 -23.053 -50.546  1.00  0.00              
ATOM   4490  CB  SER D 276     -15.442 -21.613 -48.298  1.00  0.00              
ATOM   4491  OG  SER D 276     -14.454 -21.863 -47.336  1.00  0.00              
ATOM   4492  H   SER D 276     -13.481 -20.935 -49.729  1.00  0.00              
ATOM   4493  HA  SER D 276     -15.012 -23.328 -49.312  1.00  0.00              
ATOM   4494 1HB  SER D 276     -15.512 -20.539 -48.464  1.00  0.00              
ATOM   4495 2HB  SER D 276     -16.397 -21.986 -47.930  1.00  0.00              
ATOM   4496  HG  SER D 276     -14.812 -21.701 -46.460  1.00  0.00              
ATOM   4497  N   ASP D 277     -16.380 -21.128 -51.366  1.00  0.00              
ATOM   4498  CA  ASP D 277     -17.487 -20.945 -52.300  1.00  0.00              
ATOM   4499  C   ASP D 277     -17.204 -21.659 -53.620  1.00  0.00              
ATOM   4500  O   ASP D 277     -18.084 -21.802 -54.470  1.00  0.00              
ATOM   4501  CB  ASP D 277     -17.745 -19.457 -52.547  1.00  0.00              
ATOM   4502  CG  ASP D 277     -18.373 -18.722 -51.368  1.00  0.00              
ATOM   4503  OD1 ASP D 277     -18.871 -19.377 -50.484  1.00  0.00              
ATOM   4504  OD2 ASP D 277     -18.211 -17.528 -51.286  1.00  0.00              
ATOM   4505  H   ASP D 277     -15.640 -20.441 -51.339  1.00  0.00              
ATOM   4506  HA  ASP D 277     -18.394 -21.389 -51.889  1.00  0.00              
ATOM   4507 1HB  ASP D 277     -16.863 -18.913 -52.884  1.00  0.00              
ATOM   4508 2HB  ASP D 277     -18.468 -19.519 -53.361  1.00  0.00              
ATOM   4509  N   LYS D 278     -15.959 -22.103 -53.774  1.00  0.00              
ATOM   4510  CA  LYS D 278     -15.527 -22.834 -54.960  1.00  0.00              
ATOM   4511  C   LYS D 278     -15.877 -24.307 -54.766  1.00  0.00              
ATOM   4512  O   LYS D 278     -16.347 -24.973 -55.688  1.00  0.00              
ATOM   4513  CB  LYS D 278     -14.012 -22.685 -55.156  1.00  0.00              
ATOM   4514  CG  LYS D 278     -13.464 -23.405 -56.380  1.00  0.00              
ATOM   4515  CD  LYS D 278     -11.982 -23.112 -56.585  1.00  0.00              
ATOM   4516  CE  LYS D 278     -11.448 -23.824 -57.819  1.00  0.00              
ATOM   4517  NZ  LYS D 278     -10.026 -23.473 -58.089  1.00  0.00              
ATOM   4518  H   LYS D 278     -15.294 -21.922 -53.037  1.00  0.00              
ATOM   4519  HA  LYS D 278     -16.061 -22.465 -55.836  1.00  0.00              
ATOM   4520 1HB  LYS D 278     -13.804 -21.619 -55.238  1.00  0.00              
ATOM   4521 2HB  LYS D 278     -13.533 -23.079 -54.259  1.00  0.00              
ATOM   4522 1HG  LYS D 278     -13.604 -24.478 -56.243  1.00  0.00              
ATOM   4523 2HG  LYS D 278     -14.021 -23.075 -57.255  1.00  0.00              
ATOM   4524 1HD  LYS D 278     -11.854 -22.035 -56.699  1.00  0.00              
ATOM   4525 2HD  LYS D 278     -11.436 -23.450 -55.705  1.00  0.00              
ATOM   4526 1HE  LYS D 278     -11.533 -24.898 -57.657  1.00  0.00              
ATOM   4527 2HE  LYS D 278     -12.063 -23.536 -58.671  1.00  0.00              
ATOM   4528 1HZ  LYS D 278      -9.710 -23.964 -58.913  1.00  0.00              
ATOM   4529 2HZ  LYS D 278      -9.948 -22.477 -58.240  1.00  0.00              
ATOM   4530 3HZ  LYS D 278      -9.458 -23.739 -57.298  1.00  0.00              
ATOM   4531  N   ARG D 279     -15.642 -24.804 -53.556  1.00  0.00              
ATOM   4532  CA  ARG D 279     -15.925 -26.195 -53.226  1.00  0.00              
ATOM   4533  C   ARG D 279     -17.371 -26.372 -52.771  1.00  0.00              
ATOM   4534  O   ARG D 279     -18.089 -27.174 -53.406  1.00  0.00              
ATOM   4535  OXT ARG D 279     -17.785 -25.751 -51.832  1.00  0.00              
ATOM   4536  CB  ARG D 279     -14.976 -26.678 -52.129  1.00  0.00              
ATOM   4537  CG  ARG D 279     -13.520 -26.708 -52.553  1.00  0.00              
ATOM   4538  CD  ARG D 279     -12.620 -27.173 -51.423  1.00  0.00              
ATOM   4539  NE  ARG D 279     -11.217 -27.178 -51.823  1.00  0.00              
ATOM   4540  CZ  ARG D 279     -10.211 -27.556 -51.041  1.00  0.00              
ATOM   4541  NH1 ARG D 279     -10.450 -27.961 -49.799  1.00  0.00              
ATOM   4542  NH2 ARG D 279      -8.965 -27.528 -51.500  1.00  0.00              
ATOM   4543  H   ARG D 279     -15.257 -24.199 -52.846  1.00  0.00              
ATOM   4544  HA  ARG D 279     -15.801 -26.818 -54.112  1.00  0.00              
ATOM   4545 1HB  ARG D 279     -15.099 -26.006 -51.281  1.00  0.00              
ATOM   4546 2HB  ARG D 279     -15.298 -27.681 -51.848  1.00  0.00              
ATOM   4547 1HG  ARG D 279     -13.419 -27.389 -53.397  1.00  0.00              
ATOM   4548 2HG  ARG D 279     -13.228 -25.704 -52.860  1.00  0.00              
ATOM   4549 1HD  ARG D 279     -12.741 -26.500 -50.574  1.00  0.00              
ATOM   4550 2HD  ARG D 279     -12.908 -28.181 -51.131  1.00  0.00              
ATOM   4551  HE  ARG D 279     -10.798 -26.917 -52.705  1.00  0.00              
ATOM   4552 1HH1 ARG D 279     -11.399 -27.983 -49.451  1.00  0.00              
ATOM   4553 2HH1 ARG D 279      -9.685 -28.247 -49.208  1.00  0.00              
ATOM   4554 1HH2 ARG D 279      -8.787 -27.221 -52.447  1.00  0.00              
ATOM   4555 2HH2 ARG D 279      -8.204 -27.814 -50.904  1.00  0.00              
TER                                                                             
# All scores below are weighted scores, not raw scores.
#BEGIN_POSE_ENERGIES_TABLE 027.d16_v11.3_repeated_1_12.0dG_RalA3andExo84_0023_0001.pdb
label fa_atr fa_rep fa_sol fa_intra_rep pro_close fa_pair hbond_sr_bb hbond_lr_bb hbond_bb_sc hbond_sc dslf_ss_dst dslf_cs_ang dslf_ss_dih dslf_ca_dih rama omega fa_dun p_aa_pp ref total
weights 0.8 0.44 0.65 0.004 1 0.49 0.585 1.17 1.17 1.1 0.5 2 5 5 0.2 0.5 0.56 0.32 1 NA
pose -1107.34 107.804 550.404 2.37329 0.569934 -30.1563 -65.6929 -117.91 -33.2584 -32.9412 0 0 0 0 -7.91553 12.0782 199.023 -22.3161 -69.89 -615.171
SER_p:NtermProteinFull_1 -0.474693 0.0059248 0.245257 0.000884484 0 0.0173786 0 0 0 0 0 0 0 0 0 0.0158486 0.571486 0 -0.37 0.0120871
LEU_2 -2.29391 0.240037 0.939459 0.00671657 0 0 0 0 0 0 0 0 0 0 -0.263868 0.0255452 1.81409 -0.063647 -0.1 0.304424
ALA_3 -1.91764 0.0310044 1.20209 0.000677522 0 0 0 0 0 0 0 0 0 0 -0.241606 0.018986 0 -0.0713188 0.16 -0.817804
GLU_4 -5.13568 0.433358 3.81473 0.00633855 0 -0.313465 0 0 -0.314145 0 0 0 0 0 0.091456 0.00313815 0.912836 0.108576 -0.81 -1.20286
HIS_5 -6.98078 0.416373 3.60029 0.00293947 0 0.072263 0 0 0 -0.355385 0 0 0 0 -0.0541135 0.36121 0.664084 0.00556785 0.56 -1.70755
HIS_6 -6.56405 0.560218 3.84393 0.0029319 0 -0.45571 0 0 -0.709298 -0.0783085 0 0 0 0 0.0650934 0.0139387 1.47665 -0.0979488 0.56 -1.38255
VAL_7 -4.19134 0.334368 1.24388 0.0119046 0 0 0 0 0 0 0 0 0 0 -0.213577 0.0690908 0.0245862 -0.233042 0.29 -2.66414
ILE_8 -5.14903 0.590746 1.63148 0.015693 0 0 0 0 0 0 0 0 0 0 -0.239064 0.113085 0.826378 -0.373807 0.24 -2.34452
MET_9 -4.44471 0.235623 1.55249 0.00425046 0 0 0 0 0 0 0 0 0 0 -0.109672 0.00201484 0.878676 0.0336939 -0.34 -2.18764
VAL_10 -3.96083 0.495072 1.03375 0.010595 0 0 0 0 0 0 0 0 0 0 -0.197825 0.0010287 0.117943 -0.37759 0.29 -2.58785
GLY_11 -2.31824 0.231323 1.24132 0.000136632 0 0 0 0 -0.775907 0 0 0 0 0 0.200949 0.041718 0 -0.77003 -0.17 -2.31873
SER_12 -2.34002 0.218749 1.54113 0.000805659 0 -0.0623576 0 0 0 0 0 0 0 0 -0.2752 0.0102407 0.751491 -0.160362 -0.37 -0.685527
GLY_13 -1.06034 0.073135 0.606307 2.10886e-05 0 0 0 0 0 0 0 0 0 0 0.102607 0.0656381 0 0.466885 -0.17 0.0842506
GLY_14 -1.45268 0.138483 0.942818 2.3921e-05 0 0 0 0 -0.55854 0 0 0 0 0 -0.354584 0.0314237 0 -0.794702 -0.17 -2.21776
VAL_15 -4.28249 0.322961 1.81883 0.0101445 0 0 0 0 -0.81923 0 0 0 0 0 -0.0467844 0.00522612 0.294771 0.248525 0.29 -2.15805
GLY_16 -2.30954 0.338456 1.28628 2.31858e-05 0 0 0 0 0 0 0 0 0 0 0.00687749 0.0895542 0 -0.795795 -0.17 -1.55414
LYS_17 -5.81902 0.487995 3.70726 0.00754351 0 -0.042332 0 0 -0.775907 0 0 0 0 0 -0.055921 9.52473e-05 2.45866 -0.0481234 -0.65 -0.729746
SER_18 -2.98033 0.288418 2.15709 0.0010489 0 -0.145056 0 0 0 -0.659088 0 0 0 0 -0.217286 0.0113651 0.617153 0.00670272 -0.37 -1.28998
ALA_19 -3.0819 0.358206 1.29132 0.000711667 0 0 0 0 0 0 0 0 0 0 -0.111818 3.97459e-06 0 -0.139904 0.16 -1.52338
LEU_20 -5.21848 0.19381 1.88586 0.00572363 0 0 0 0 0 0 0 0 0 0 -0.0962835 0.0485245 0.297926 -0.113821 -0.1 -3.09674
THR_21 -4.95849 0.256347 2.41132 0.0113623 0 -0.123699 0 0 0 -0.00833649 0 0 0 0 -0.0428789 0.0106666 0.0765629 0.092242 -0.27 -2.5449
LEU_22 -4.76662 0.296082 2.28184 0.00740394 0 0 0 0 0 0 0 0 0 0 -0.123762 0.145475 0.117743 -0.0915639 -0.1 -2.23341
GLN_23 -5.74113 0.395812 3.60315 0.0121047 0 -0.201183 0 0 0 0 0 0 0 0 -0.141561 0.00625898 1.12876 -0.107691 -0.97 -2.01548
PHE_24 -6.49237 0.66098 1.67118 0.0258356 0 0 0 0 -0.0210533 0 0 0 0 0 0.129823 0.0223654 0.155849 -0.156701 0.63 -3.37409
MET_25 -5.03208 0.420727 1.68431 0.00294252 0 0 0 0 -0.5837 0 0 0 0 0 -0.0438025 0.106366 2.58218 -0.0592215 -0.34 -1.26227
LYS_26 -2.79942 0.340465 1.53958 0.005062 0 -0.334875 0 0 0 0 0 0 0 0 0.056549 0.273866 0.643736 0.0735264 -0.65 -0.851502
ASP_27 -2.63463 0.287193 1.86042 0.00499871 0 -0.262718 0 0 0 0 0 0 0 0 -0.122329 0.00673355 0.581719 -0.178111 -0.67 -1.12672
GLU_28 -3.25619 0.239878 1.97249 0.00532242 0 -0.180128 0 0 0 0 0 0 0 0 -0.0385712 0.00247077 0.744373 0.043633 -0.81 -1.27673
PHE_29 -4.40986 0.226915 1.16336 0.0254872 0 0 0 0 0 0 0 0 0 0 0.0662129 0.446482 0.388307 -0.05569 0.63 -1.51879
VAL_30 -2.05477 0.0602902 0.86678 0.0145044 0 0 0 0 0 0 0 0 0 0 -0.140582 0.000984699 0.11261 -0.182932 0.29 -1.03312
GLU_31 -1.32044 0.011952 0.782214 0.00557474 0 -0.419248 0 0 0 0 0 0 0 0 -0.117245 0.07935 0.839098 -0.160025 -0.81 -1.10877
ASP_32 -1.19268 0.0276994 0.807389 0.00359697 0 -0.00142468 0 0 0 0 0 0 0 0 -0.18435 0.0121515 0.466936 0.0352666 -0.67 -0.695417
TYR_33 -3.53878 0.147557 1.25718 0.0263103 0 0 0 0 -0.0844409 0 0 0 0 0 -0.280613 0.185507 0.468725 0.0141536 0.51 -1.29441
GLU_34 -2.20216 0.220786 1.26019 0.00732737 0.00024859 -0.276499 0 0 -0.427903 0 0 0 0 0 0.0301308 0.00695071 0.81995 0.108775 -0.81 -1.2622
PRO_35 -1.7088 0.295053 0.495121 0.00131411 0.030923 0 0 0 0 0 0 0 0 0 0.195517 0.0376989 0.411024 -0.462901 0.02 -0.685051
THR_36 -3.13001 0.202293 2.26377 0.0112824 0 -0.101857 0 0 -0.512344 0 0 0 0 0 -0.010081 0.0211438 0.0533612 -0.0974582 -0.27 -1.5699
THR_37 -1.68044 0.058639 1.00016 0.00284559 0 -0.293171 0 0 -0.354077 0 0 0 0 0 0.607949 0.109147 0.657047 -0.0129481 -0.27 -0.174848
ALA_38 -3.04251 0.20317 1.21436 0.000934295 0 0 0 0 -0.354077 0 0 0 0 0 1.05147 0.0271026 0 0.00908472 0.16 -0.730464
ASP_39 -4.40602 0.39106 2.96975 0.00214127 0 -0.52632 0 0 0 0 0 0 0 0 0.185972 0.00515456 0.624337 0.380239 -0.67 -1.04369
SER_40 -3.8101 1.10261 2.11034 0.00108391 0 -0.0551882 0 0 0 0 0 0 0 0 0.0832814 0.079416 0.80711 0.260843 -0.37 0.209388
TYR_41 -6.30955 1.00217 2.04981 0.0237602 0 0 0 0 0 0 0 0 0 0 -0.14202 0.0217355 0.432933 -0.17663 0.51 -2.58778
PHE_42 -4.36681 2.34033 1.67668 0.0261163 0 0 0 0 0 0 0 0 0 0 -0.0418788 0.0558879 1.17575 0.00201013 0.63 1.49808
LYS_43 -3.82422 0.216766 2.08413 0.00477181 0 -0.173609 0 0 -0.604754 0 0 0 0 0 0.11421 0.0437441 0.843334 -0.0040109 -0.65 -1.94964
LYS_44 -2.00815 0.116688 0.799002 0.00600691 0 -0.237422 0 0 0 0 0 0 0 0 -0.128939 0.0413268 1.64256 -0.0272461 -0.65 -0.44617
VAL_45 -3.91574 0.600677 1.20409 0.0110472 0 0 0 0 0 0 0 0 0 0 -0.0260564 0.0356622 0.0355321 -0.144682 0.29 -1.90947
VAL_46 -2.20939 0.176792 0.87242 0.00901156 0 0 0 0 0 0 0 0 0 0 -0.192119 0.00446858 0.00697884 -0.329898 0.29 -1.37173
LEU_47 -5.82359 0.597417 2.65336 0.00961814 0 0 0 0 0 0 0 0 0 0 0.11583 0.00260239 0.50488 -0.0944622 -0.1 -2.13435
ASP_48 -2.77784 0.237992 2.42608 0.00497434 0 -0.464102 0 0 0 -1.02579 0 0 0 0 -0.0953266 0.0183419 0.638335 -0.293014 -0.67 -2.00036
GLY_49 -1.14868 0.227452 0.53251 1.61058e-05 0 0 0 0 0 0 0 0 0 0 -0.346881 0.0028719 0 -0.792912 -0.17 -1.69562
GLU_50 -3.78311 0.333671 2.43752 0.00592533 0 -0.334875 0 0 0 -0.277039 0 0 0 0 -0.112964 0.00190394 0.923447 0.018706 -0.81 -1.59681
GLU_51 -1.50954 0.18935 0.761799 0.00548484 0 -0.174667 0 0 0 0 0 0 0 0 0.0255511 0.00239648 1.14927 0.0331675 -0.81 -0.327184
VAL_52 -4.57363 0.622161 1.78973 0.0128195 0 0 0 0 0 0 0 0 0 0 -0.0684491 0.0940111 0.0168489 -0.183497 0.29 -2.00001
GLU_53 -3.76302 0.184226 1.88277 0.00526209 0 -0.182211 0 0 0 0 0 0 0 0 -0.0381869 0.0129625 0.730151 0.0431029 -0.81 -1.93495
ILE_54 -4.82434 0.340982 1.17419 0.0205213 0 0 0 0 0 0 0 0 0 0 -0.0992369 0.0509451 1.4922 -0.224905 0.24 -1.82964
SER_55 -3.9927 1.71062 2.3836 0.00108552 0 -0.220543 0 0 0 0 0 0 0 0 0.0674646 0.00274534 1.44898 0.221282 -0.37 1.25253
ILE_56 -5.05878 0.4688 1.26293 0.0199593 0 0 0 0 0 0 0 0 0 0 -0.186821 0.0204084 0.159139 -0.386476 0.24 -3.46084
LEU_57 -4.261 0.254727 1.34728 0.0076551 0 0 0 0 0 0 0 0 0 0 0.000960351 0.0047068 0.373653 -0.0985863 -0.1 -2.4706
ASP_58 -4.65974 0.173213 3.46947 0.00871726 0 -0.40783 0 0 0 -0.667425 0 0 0 0 -0.0671047 0.0239575 0.286808 -0.124641 -0.67 -2.63458
THR_59 -3.37513 0.368942 1.53042 0.00480853 0 0.0117973 0 0 -0.0865139 0 0 0 0 0 -0.0890259 0.202528 0.031682 -0.385664 -0.27 -2.05615
ALA_60 -2.13155 0.269428 1.31242 0.000796499 0 0 0 0 -0.0865139 0 0 0 0 0 -0.322046 0.0338115 0 -0.105232 0.16 -0.868883
GLY_61 -1.37581 0.0870267 0.764205 1.46069e-05 0 0 0 0 0 0 0 0 0 0 -0.00815721 0.0666786 0 0.261115 -0.17 -0.374929
LEU_62 -1.24656 0.200629 0.64892 0.00694884 0 0 0 0 0 0 0 0 0 0 -0.115017 0.000824207 0.137254 -0.104812 -0.1 -0.571816
LYS_63 -2.7001 0.217355 1.54064 0.00612494 0 -0.392209 0 0 0 0 0 0 0 0 0.0654674 0.00899918 1.90093 -0.0130462 -0.65 -0.0158398
SER_64 -0.840785 0.0339562 0.559023 0.00133033 0 -0.520791 0 0 -0.057648 0 0 0 0 0 -0.139277 0.00214465 0.61206 0.0966194 -0.37 -0.623366
ARG_65 -4.78743 0.205921 3.2955 0.00896208 0 -0.668062 0 0 -0.057648 -0.00913642 0 0 0 0 -0.045392 0.00929771 1.97835 0.051876 -0.98 -0.997764
ALA_66 -2.72517 0.202093 1.92786 0.000750447 0 0 0 0 0 0 0 0 0 0 -0.187787 0.0181459 0 -0.154923 0.16 -0.759029
SER_67 -3.5882 0.318377 2.5992 0.00117933 0 -0.232361 0 0 -0.325424 0 0 0 0 0 -0.112267 0.00204923 0.666312 0.108093 -0.37 -0.933048
LEU_68 -5.69112 0.945415 2.58108 0.00842059 0 0 0 0 -0.0897998 0 0 0 0 0 -0.0778678 0.0904704 0.917884 -0.109761 -0.1 -1.52528
ARG_69 -6.9941 0.515645 4.69673 0.0233805 0 -0.50477 0 0 0 -0.794657 0 0 0 0 -0.0232925 0.0313511 2.24437 -0.0984029 -0.98 -1.88375
ASP_70 -5.89712 0.389717 4.23929 0.00320886 0 -0.667922 0 0 0 -1.67065 0 0 0 0 -0.169237 0.0102248 0.572319 0.00108819 -0.67 -3.85907
ASP_71 -4.36405 0.394098 2.98283 0.0030676 0 -0.152532 0 0 0 0 0 0 0 0 -0.139051 0.000694777 0.299965 0.0180816 -0.67 -1.6269
TYR_72 -6.39564 0.661189 2.44968 0.0298123 0 0 0 0 -0.966449 0 0 0 0 0 -0.0167307 6.83608e-05 2.23135 -0.0377557 0.51 -1.53447
PHE_73 -6.05994 0.338753 1.70634 0.0315021 0 0 0 0 0 0 0 0 0 0 0.0291022 0.058614 1.47643 -0.0839158 0.63 -1.87311
ARG_74 -3.84613 0.638234 2.52447 0.0104445 0 -0.371784 0 0 -1.12578 0 0 0 0 0 -0.219547 0.0151349 2.50005 -0.0747097 -0.98 -0.929617
SER_75 -2.24338 0.141448 1.47918 0.00188437 0 -0.144776 0 0 -0.762245 0 0 0 0 0 -0.252496 0.000360931 0.40002 -0.185807 -0.37 -1.93581
GLY_76 -2.26117 0.670531 1.26761 1.88656e-05 0 0 0 0 -0.676198 0 0 0 0 0 -0.0441973 0.00031439 0 -0.293999 -0.17 -1.50709
GLU_77 -5.11599 0.364163 3.41362 0.00403799 0 -0.624413 0 0 -0.709298 -0.0791513 0 0 0 0 0.289332 0.00427649 0.842518 -0.0756852 -0.81 -2.4966
GLY_78 -3.09087 0.412804 1.24237 0.000228796 0 0 0 0 0 0 0 0 0 0 0.555234 0.0124554 0 0.351139 -0.17 -0.686645
PHE_79 -7.0287 0.850836 1.4666 0.0255145 0 0 0 0 0 0 0 0 0 0 -0.12944 0.167316 0.560153 -0.112956 0.63 -3.57068
LEU_80 -4.7973 0.563694 1.03661 0.00865064 0 0 0 0 0 0 0 0 0 0 0.07828 0.000895082 0.858579 -0.0966333 -0.1 -2.44722
CYS_81 -3.42746 0.0961917 1.70891 0.00194919 0 0 0 0 0 0 0 0 0 0 0.0300516 0.0236608 0.284819 -0.0277121 1.7 0.390413
VAL_82 -4.01336 0.286179 1.13976 0.0179494 0 0 0 0 0 0 0 0 0 0 -0.190522 0.00450376 0.0985552 -0.246052 0.29 -2.61298
PHE_83 -7.57673 0.674291 1.82956 0.0260963 0 0 0 0 0 0 0 0 0 0 -0.103613 0.0366102 0.467134 -0.179231 0.63 -4.19588
SER_84 -4.24593 0.623804 2.752 0.0018946 0 -0.0943146 0 0 -1.26806 -0.408997 0 0 0 0 0.00851606 0.0821593 0.609155 0.165891 -0.37 -2.14388
ILE_85 -5.89984 0.327377 2.74654 0.0210649 0 0 0 0 0 0 0 0 0 0 -0.0321986 0.000106743 0.573077 0.240043 0.24 -1.78383
THR_86 -3.87786 0.624433 2.06141 0.00527011 0 0.0602721 0 0 -0.506351 -0.408997 0 0 0 0 -0.175908 0.0204668 0.135353 -0.0722886 -0.27 -2.40419
GLU_87 -4.73647 0.399789 3.18558 0.0127212 0 -0.0533465 0 0 -0.449091 0 0 0 0 0 0.324018 0.00150385 1.63862 0.0111945 -0.81 -0.475476
MET_88 -3.91132 0.183136 2.10989 0.00686417 0 0 0 0 -0.465585 0 0 0 0 0 -0.0509859 0.028582 1.30979 -0.0352805 -0.34 -1.16491
GLU_89 -2.98321 0.291657 1.70669 0.00536095 0 0.0600621 0 0 -0.449091 0 0 0 0 0 -0.248465 0.0344568 0.82713 -0.144174 -0.81 -1.70957
SER_90 -4.07429 0.335466 2.41622 0.00113249 0 -0.169663 0 0 -0.761708 0 0 0 0 0 -0.181585 0.12132 0.354812 -0.000987919 -0.37 -2.32929
PHE_91 -8.30115 0.959369 3.06626 0.0259503 0 0 0 0 0 0 0 0 0 0 0.00592466 0.000794432 0.665076 -0.000955365 0.63 -2.94873
ALA_92 -2.93351 0.287385 1.68227 0.000765322 0 0 0 0 0 0 0 0 0 0 -0.18114 0.000150594 0 -0.169484 0.16 -1.15356
ALA_93 -3.5182 0.488448 1.67878 0.000923525 0 0 0 0 0 0 0 0 0 0 -0.256034 0.107878 0 -0.0738425 0.16 -1.41204
THR_94 -5.05163 0.489564 2.85405 0.00402478 0 0.0598622 0 0 0 -0.447125 0 0 0 0 -0.129265 0.159963 0.332556 0.129416 -0.27 -1.86859
ALA_95 -2.92443 0.226786 1.64807 0.000678935 0 0 0 0 0 0 0 0 0 0 -0.174378 0.0225014 0 -0.136845 0.16 -1.17762
ASP_96 -3.09005 0.197826 1.89016 0.00325783 0 0.040761 0 0 0 0 0 0 0 0 -0.165312 0.000199082 0.357273 -0.0286278 -0.67 -1.46452
PHE_97 -6.0009 0.509082 2.24051 0.0210043 0 0 0 0 0 0 0 0 0 0 -0.0457394 0.0225587 1.05181 0.0338992 0.63 -1.53777
ARG_98 -7.61345 0.664092 4.10899 0.0117345 0 -0.00654815 0 0 0 0 0 0 0 0 -0.19792 0.0278158 2.13172 -0.0803788 -0.98 -1.93395
GLU_99 -3.14236 0.273852 1.7995 0.00671423 0 -0.021768 0 0 0 0 0 0 0 0 -0.114799 0.000716672 0.899639 -0.092993 -0.81 -1.2015
GLN_100 -5.2176 0.383259 3.48482 0.00546507 0 -0.198386 0 0 0 0 0 0 0 0 -0.13173 0.00895459 0.934107 -0.0980063 -0.97 -1.79912
ILE_101 -5.68544 0.421733 1.36731 0.0223786 0 0 0 0 0 0 0 0 0 0 -0.0137651 0.0143937 0.187474 -0.0689693 0.24 -3.51489
LEU_102 -4.42029 0.33804 2.15443 0.00737361 0 0 0 0 0 0 0 0 0 0 -0.107585 0.0164125 0.285493 -0.116232 -0.1 -1.94237
ARG_103 -4.47701 0.341001 3.46891 0.015382 0 -0.529851 0 0 0 -0.87599 0 0 0 0 -0.137007 0.00770217 1.96792 -0.058889 -0.98 -1.25783
VAL_104 -5.13811 0.52739 2.67832 0.0185236 0 0 0 0 -1.12578 0 0 0 0 0 -0.0184539 0.00168615 0.0995717 -0.0621272 0.29 -2.72897
LYS_105 -4.0661 0.426246 2.08548 0.00962244 0 -0.18304 0 0 -0.676198 0 0 0 0 0 -0.212886 0.0310943 2.22361 -0.0578497 -0.65 -1.07002
GLU_106 -1.82621 0.261513 1.16881 0.007129 0 -0.235091 0 0 0 0 0 0 0 0 0.000253042 0.111604 0.591812 0.0703555 -0.81 -0.659826
ASP_107 -3.93715 0.430268 2.96501 0.0105973 0 -0.606759 0 0 -0.253552 -0.692275 0 0 0 0 0.153238 0.0214603 0.23092 -0.481534 -0.67 -2.82978
GLU_108 -1.48193 0.212098 0.902838 0.00554648 0 -0.008834 0 0 0 0 0 0 0 0 -0.267437 0.00233108 0.925294 -0.122993 -0.81 -0.643086
ASN_109 -2.59768 0.373579 1.91139 0.00693937 0 -0.16245 0 0 -0.445525 0 0 0 0 0 -0.241629 0.00557052 0.737437 -0.370682 -0.89 -1.67305
VAL_110 -3.84846 0.674756 1.60481 0.0213996 0.0100468 0 0 0 0 0 0 0 0 0 -0.181557 0.0375382 1.24008 0.104043 0.29 -0.0473422
PRO_111 -4.27089 0.643376 1.37072 0.00139802 0.0875366 0 0 0 0 0 0 0 0 0 -0.00114757 0.00554871 0.423046 -0.549995 0.02 -2.27041
PHE_112 -5.78026 0.233452 1.89548 0.0245209 0 0 0 0 -0.112374 0 0 0 0 0 0.0650238 0.0272177 0.505388 -0.0620693 0.63 -2.57362
LEU_113 -4.49142 0.327863 1.43385 0.0079166 0 0 0 0 0 0 0 0 0 0 0.00441542 0.00253273 0.492881 -0.035575 -0.1 -2.35754
LEU_114 -5.35566 0.284615 1.38505 0.00742427 0 0 0 0 0 0 0 0 0 0 -0.107491 0.0359657 0.405958 -0.105542 -0.1 -3.54969
VAL_115 -5.11904 0.228104 1.40168 0.0160882 0 0 0 0 0 0 0 0 0 0 -0.158815 0.0185636 0.0103068 -0.342598 0.29 -3.65571
GLY_116 -3.0823 0.263429 1.49844 1.94481e-05 0 0 0 0 0 0 0 0 0 0 1.28123 0.0502235 0 0.663327 -0.17 0.504367
ASN_117 -5.34517 0.618566 4.14013 0.00606008 0 -0.250054 0 0 -1.3608 -0.329352 0 0 0 0 0.0462686 0.0622242 1.56978 -0.0337885 -0.89 -1.76613
LYS_118 -4.80708 0.843296 3.1625 0.00553317 0 0.0758341 0 0 -1.05202 0 0 0 0 0 0.00465884 0.0260184 0.877013 0.106547 -0.65 -1.4077
SER_119 -2.95499 0.49638 1.95407 0.00146019 0 -0.27185 0 0 0 0 0 0 0 0 -0.246739 0.0686285 0.120409 -0.200405 -0.37 -1.40304
ASP_120 -3.41656 0.579715 2.85052 0.00386178 0 -0.369745 0 0 0 -0.600594 0 0 0 0 -0.219787 0.00500565 1.45269 -0.0797359 -0.67 -0.464631
LEU_121 -4.33294 0.67882 2.07598 0.00878389 0 0 0 0 0 0 0 0 0 0 0.404787 4.72087e-06 0.0220146 0.0730105 -0.1 -1.16954
GLU_122 -3.01392 0.562124 2.37085 0.0138636 0 -0.388088 0 0 0 -0.59813 0 0 0 0 -0.00773056 0.0019364 1.87259 -0.111229 -0.81 -0.107735
ASP_123 -1.26302 0.228678 0.733137 0.00331058 0 -0.000955893 0 0 0 0 0 0 0 0 -0.177936 0.0131266 0.381647 -0.0234321 -0.67 -0.775444
LYS_124 -2.94474 0.415931 1.3276 0.00466931 0 -0.0304683 0 0 0 0 0 0 0 0 -0.185961 0.0476406 0.663213 -0.0854056 -0.65 -1.43752
ARG_125 -6.19557 0.500045 4.52476 0.0153493 0 -0.72936 0 0 -0.507315 -1.85834 0 0 0 0 -0.172854 0.297618 1.6805 0.0681068 -0.98 -3.35706
GLN_126 -3.68573 0.131363 2.39092 0.00411782 0 -0.0813967 0 0 -0.465585 0 0 0 0 0 0.0511784 0.0932845 0.952111 -0.125734 -0.97 -1.70547
VAL_127 -4.99766 0.38773 1.90623 0.0117244 0 0 0 0 -0.507315 0 0 0 0 0 -0.171526 0.0165417 0.0452549 -0.243399 0.29 -3.26241
SER_128 -3.4639 0.336426 2.3128 0.00161173 0 -0.121519 0 0 -0.78956 0 0 0 0 0 -0.267316 0.036864 0.24452 -0.241828 -0.37 -2.3219
VAL_129 -3.20875 0.252265 1.92869 0.0133329 0 0 0 0 0 0 0 0 0 0 -0.0472317 0.0029365 0.0452318 0.0212044 0.29 -0.702317
GLU_130 -2.68404 0.42759 1.66629 0.00547461 0 -0.01803 0 0 0 0 0 0 0 0 -0.207403 0.00653808 0.904441 -0.115824 -0.81 -0.824965
GLU_131 -5.31923 0.443262 3.38043 0.00289221 0 -0.0488835 0 0 -0.78956 0 0 0 0 0 0.0730958 0.17945 1.63317 -0.0986807 -0.81 -1.35405
ALA_132 -4.35008 0.51258 1.37288 0.000796587 0 0 0 0 0 0 0 0 0 0 -0.231251 0.000131152 0 -0.158305 0.16 -2.69325
LYS_133 -4.10843 0.402011 1.85878 0.00316214 0 -0.0285154 0 0 0 0 0 0 0 0 -0.237412 0.0727136 1.12792 -0.0474112 -0.65 -1.60718
ASN_134 -3.8837 0.291225 2.57691 0.0043449 0 -0.0485464 0 0 0 0 0 0 0 0 0.0205289 0.0775638 0.336548 0.109201 -0.89 -1.40592
ARG_135 -7.23185 0.564221 4.16924 0.011244 0 0.0244981 0 0 0 -0.447125 0 0 0 0 -0.127932 0.0366286 2.41876 -0.0627531 -0.98 -1.62507
ALA_136 -4.62829 0.296697 1.8232 0.000782472 0 0 0 0 0 0 0 0 0 0 -0.243907 0.0297674 0 -0.157514 0.16 -2.71927
GLU_137 -3.07009 0.544557 1.84388 0.00719992 0 -0.055716 0 0 0 0 0 0 0 0 -0.154915 0.00480987 0.981022 -0.105506 -0.81 -0.814762
GLN_138 -2.19043 0.185647 1.11 0.00457989 0 -0.0427066 0 0 0 0 0 0 0 0 -0.230373 0.0279766 0.81993 -0.0583565 -0.97 -1.34373
TRP_139 -8.15723 1.16147 2.82056 0.0251183 0 0 0 0 0 0 0 0 0 0 -0.168117 0.0870696 0.905413 0.0139689 0.91 -2.40175
ASN_140 -1.72912 0.367003 1.0724 0.0117671 0 0 0 0 0 0 0 0 0 0 -0.246731 0.00231752 0.758729 -0.508301 -0.89 -1.16193
VAL_141 -3.79934 0.219773 1.44854 0.0131272 0 0 0 0 0 0 0 0 0 0 -0.0684577 0.000474242 0.0394374 -0.184133 0.29 -2.04058
ASN_142 -1.89215 0.0630859 1.1066 0.00387649 0 -0.0951935 0 0 0 0 0 0 0 0 -0.0304786 0.00827082 0.592774 0.0281156 -0.89 -1.1051
TYR_143 -6.14771 0.743579 1.94152 0.0260521 0 0 0 0 0 -0.492313 0 0 0 0 -0.0636193 0.00961641 1.07715 -0.0982368 0.51 -2.49397
VAL_144 -3.88443 0.488678 1.23527 0.0198282 0 0 0 0 0 0 0 0 0 0 -0.0540589 0.0160456 0.667844 -0.143096 0.29 -1.36391
GLU_145 -4.11783 0.64889 3.12753 0.00379553 0 -0.379635 0 0 -0.56918 -1.75252 0 0 0 0 -0.0422894 0.0181116 1.05356 0.0625946 -0.81 -2.75697
THR_146 -4.61798 0.362334 2.78436 0.0109807 0 -0.19093 0 0 0 -0.329352 0 0 0 0 -0.153964 0.167067 0.146681 -0.409221 -0.27 -2.50002
SER_147 -4.77025 0.407182 3.39743 0.00249407 0 -0.211998 0 0 -0.556351 -1.13519 0 0 0 0 0.399068 0.023291 0.172862 -0.0530629 -0.37 -2.69452
ALA_148 -3.09428 0.210058 1.11853 0.000702956 0 0 0 0 -0.0480969 0 0 0 0 0 -0.222871 0.00190326 0 -0.106448 0.16 -1.9805
LYS_149 -3.33773 0.355348 1.64823 0.00543363 0 -0.595702 0 0 0 0 0 0 0 0 -0.109311 0.0199486 0.903173 -0.042735 -0.65 -1.80335
THR_150 -2.56455 0.382139 1.75414 0.0048421 0 -0.111778 0 0 -0.556351 -0.534594 0 0 0 0 -0.141073 0.221574 0.0140876 -0.0690212 -0.27 -1.87059
ARG_151 -2.79167 0.28555 1.69874 0.0117797 0 -0.0720953 0 0 0 0 0 0 0 0 0.106948 0.0415453 0.99594 0.221748 -0.98 -0.481507
ALA_152 -2.85942 0.312877 1.69434 0.00110522 0 0 0 0 0 0 0 0 0 0 -0.110915 0.0150891 0 0.147863 0.16 -0.639063
ASN_153 -3.39052 0.189129 1.95209 0.00669019 0 -0.0996085 0 0 -0.56918 0 0 0 0 0 -0.185819 0.0560358 0.704756 -0.424206 -0.89 -2.65063
VAL_154 -4.22004 0.583461 1.43412 0.0124017 0 0 0 0 0 0 0 0 0 0 0.0455951 0.0154028 0.00849565 -0.123414 0.29 -1.95398
ASP_155 -3.28868 0.368185 1.81561 0.00298214 0 -0.0863732 0 0 0 0 0 0 0 0 -0.169097 0.00528601 0.326724 -0.012155 -0.67 -1.70752
LYS_156 -4.05898 0.523918 2.47645 0.00790074 0 -0.356749 0 0 0 -0.447614 0 0 0 0 0.0369059 0.0739928 1.53147 -0.0753153 -0.65 -0.938028
VAL_157 -4.62531 0.84066 0.990774 0.00924753 0 0 0 0 0 0 0 0 0 0 -0.103196 0.0548715 0.605266 0.152769 0.29 -1.78492
PHE_158 -7.69264 0.89212 1.51185 0.0215775 0 0 0 0 0 0 0 0 0 0 0.0435521 0.00475626 0.308719 0.022781 0.63 -4.25728
PHE_159 -6.06247 0.516449 2.38837 0.0215978 0 0 0 0 0 0 0 0 0 0 -0.089949 0.00193623 0.391035 0.0788188 0.63 -2.12422
ASP_160 -4.45881 0.336671 3.24178 0.00285149 0 -0.534771 0 0 0 -0.537156 0 0 0 0 -0.126657 0.0920052 0.333574 0.0173147 -0.67 -2.30319
LEU_161 -6.14559 0.963515 1.98597 0.00865503 0 0 0 0 0 0 0 0 0 0 -0.112139 0.108579 0.60907 -0.117316 -0.1 -2.79926
MET_162 -6.6523 0.924652 2.23246 0.00350213 0 0 0 0 0 0 0 0 0 0 -0.105256 0.135533 1.2066 -0.0893303 -0.34 -2.68414
ARG_163 -6.00228 0.567579 4.24376 0.0110401 0 -0.494626 0 0 0 -0.756468 0 0 0 0 -0.211597 0.00302003 1.84792 -0.0837254 -0.98 -1.85539
GLU_164 -4.84124 0.284646 2.80666 0.00474274 0 -0.0706809 0 0 -0.112374 0 0 0 0 0 -0.213078 0.0167873 0.878642 -0.142597 -0.81 -2.19849
ILE_165 -6.72001 0.530383 2.346 0.0177261 0 0 0 0 0 0 0 0 0 0 -0.0438642 0.00130054 0.131863 -0.0682459 0.24 -3.56485
ARG_166 -6.01507 0.464399 4.25624 0.0103057 0 -0.734153 0 0 0 -0.635903 0 0 0 0 -0.161405 0.00667634 1.81193 -0.0765299 -0.98 -2.0535
ALA_167 -3.35025 0.199495 1.63365 0.000783586 0 0 0 0 0 0 0 0 0 0 -0.161467 0.0736098 0 -0.157003 0.16 -1.60118
ARG_168 -5.75471 0.512594 4.0464 0.0155339 0 -0.88694 0 0 -0.191973 -0.716663 0 0 0 0 -0.170856 0.0222825 3.27808 -0.0704198 -0.98 -0.896669
LYS_169 -5.27418 0.381558 3.97798 0.00334761 0 -0.22842 0 0 -0.314145 -0.434536 0 0 0 0 -0.207649 0.0936931 1.08811 -0.0406099 -0.65 -1.60486
MET_170 -3.03005 0.269709 1.51979 0.00852718 0 0 0 0 0 0 0 0 0 0 0.0382225 0.0253443 1.14758 -0.0353599 -0.34 -0.396242
GLU_171 -2.49962 0.0691415 1.49452 0.00550102 0 -0.154412 0 0 0 0 0 0 0 0 -0.269084 0.00140056 0.845178 -0.139913 -0.81 -1.45729
ASP_172 -2.37901 0.170154 1.83506 0.0034616 0 -0.328433 0 0 0 -0.0243882 0 0 0 0 -0.163032 0.0189206 0.57024 -0.0734276 -0.67 -1.04045
SER_p:CtermProteinFull_173 -1.49218 0.0668205 1.15896 0.00480385 0 0 0 0 0 0 0 0 0 0 0 0 0.340913 0 -0.37 -0.290683
GLY_p:NtermProteinFull_174 -0.797628 0.0544806 0.724835 0.00014128 0 0 0 0 -0.138902 0 0 0 0 0 0 0.0309059 0 0 -0.17 -0.296167
GLN_175 -2.12985 0.082547 1.91307 0.00440899 0 -0.0870479 0 0 0 -0.398111 0 0 0 0 -0.235565 0.14515 1.34602 0.0685325 -0.97 -0.260846
TYR_176 -3.79322 0.200066 1.80477 0.0265631 0 0 0 0 0 0 0 0 0 0 -0.111248 0.0119477 0.264283 -0.304189 0.51 -1.39103
LEU_177 -3.21523 0.164481 1.00544 0.00662746 0 0 0 0 0 0 0 0 0 0 -0.095362 0.00377261 0.275153 -0.0785728 -0.1 -2.03368
VAL_178 -3.25419 0.144341 0.852086 0.0177064 0 0 0 0 0 0 0 0 0 0 0.083724 0.0124696 0.0284269 -0.0695206 0.29 -1.89496
TYR_179 -6.40809 0.496909 2.52 0.0222559 0 0 0 0 0 -0.301631 0 0 0 0 -0.0334308 0.000275231 0.790204 -0.0925872 0.51 -2.49609
ASN_180 -3.26829 0.172427 1.58536 0.00575326 0 0.0027234 0 0 0 -0.447207 0 0 0 0 0.0600905 0.000210597 1.36742 0.1245 -0.89 -1.28702
GLY_181 -2.84702 0.0952168 1.66292 0.000177267 0 0 0 0 0 0 0 0 0 0 0.247199 0.0179529 0 -0.644285 -0.17 -1.63784
ASP_182 -2.34136 0.0352988 1.71251 0.00280299 0 -0.0937497 0 0 0 -0.424527 0 0 0 0 -0.0866802 3.5233e-05 0.647632 0.0650884 -0.67 -1.15295
LEU_183 -5.18364 0.447707 1.68845 0.00533773 0 0 0 0 0 0 0 0 0 0 -0.00303661 0.119206 0.280522 0.0917182 -0.1 -2.65373
VAL_184 -3.9904 0.100547 1.98746 0.0103974 0 0 0 0 0 0 0 0 0 0 -0.191273 0.0030726 0.010806 -0.32633 0.29 -2.10573
GLU_185 -5.6792 0.325258 3.32585 0.00700042 0 -0.344593 0 0 0 -1.14646 0 0 0 0 -0.197894 0.128617 1.10518 -0.0182799 -0.81 -3.30452
TYR_186 -7.29923 0.62666 2.7292 0.0229182 0 0 0 0 0 -0.552176 0 0 0 0 -0.153287 0.00610212 0.40288 -0.21126 0.51 -3.91819
GLU_187 -4.89117 0.318784 3.1003 0.00788311 0 -0.107786 0 0 -0.789919 0 0 0 0 0 -0.216039 0.108864 2.24072 0.0206278 -0.81 -1.01773
ALA_188 -2.94379 0.21354 1.51777 0.00100316 0 0 0 0 0 0 0 0 0 0 -0.102313 0.048684 0 -0.154298 0.16 -1.25941
ASP_189 -3.68074 0.323115 2.80681 0.00372231 0 -0.153794 0 0 -0.456574 -0.0783085 0 0 0 0 -0.135957 0.00476227 0.516534 -0.0866678 -0.67 -1.6071
HIS_190 -2.67347 0.288692 1.51142 0.00287338 0 -0.292151 0 0 -0.333344 0 0 0 0 0 -0.0829002 0.0551727 0.343323 -0.251724 0.56 -0.872108
MET_191 -3.69578 0.439553 1.34264 0.0155 0 0 0 0 0 0 0 0 0 0 0.0992185 0.114798 1.05558 0.192965 -0.34 -0.775526
ALA_192 -2.42667 0.166354 1.25795 0.000951028 0 0 0 0 0 0 0 0 0 0 -0.233219 0.00041787 0 0.00289738 0.16 -1.07132
GLN_193 -2.41823 0.0908254 1.04992 0.0053462 0 -0.0835027 0 0 0 0 0 0 0 0 -0.205523 0.0255135 0.792783 0.0132076 -0.97 -1.69966
LEU_194 -3.60281 0.183865 1.61026 0.00937833 0 0 0 0 0 0 0 0 0 0 2.59528 8.04957e-05 0.158809 0.0903424 -0.1 0.945209
GLN_195 -2.73403 0.155419 1.7663 0.00492338 0 -0.0133838 0 0 0 0 0 0 0 0 -0.0397374 0.0750626 0.959896 0.0120646 -0.97 -0.78349
ARG_196 -2.24949 0.0513736 1.39776 0.0101523 0 -0.0615171 0 0 0 0 0 0 0 0 -0.219964 0.0035775 1.42907 -0.00918376 -0.98 -0.62822
VAL_197 -4.32151 0.395638 1.89667 0.0149079 0 0 0 0 0 0 0 0 0 0 -0.0833977 0.039031 0.0414839 -0.197069 0.29 -1.92424
HIS_D_198 -6.02553 0.329421 3.01207 0.00376036 0 -0.0301945 0 0 0 -0.871733 0 0 0 0 -0.0298097 0.0109163 1.83045 0.0502286 0.56 -1.16042
GLY_199 -3.08558 0.143452 1.38585 4.1604e-05 0 0 0 0 0 0 0 0 0 0 0.462453 0.0283386 0 0.42399 -0.17 -0.81145
PHE_200 -5.38643 0.292057 1.62563 0.0236359 0 0 0 0 0 0 0 0 0 0 0.0490452 0.0279715 0.334422 -0.192977 0.63 -2.59665
LEU_201 -6.13942 0.733648 1.82927 0.0186542 0 0 0 0 0 0 0 0 0 0 -0.128911 0.0108918 3.10179 -0.0802826 -0.1 -0.754362
MET_202 -5.27341 0.572011 2.45168 0.00403211 0 0 0 0 0 0 0 0 0 0 0.0657353 0.194519 1.12758 0.157703 -0.34 -1.04015
ASN_203 -3.90102 0.114826 2.94063 0.00834074 0 -0.162569 0 0 -0.138902 0 0 0 0 0 -0.0473525 0.108555 0.774191 -0.123066 -0.89 -1.31636
ASP_204 -3.53634 0.376631 2.59935 0.00687182 0 -0.316577 0 0 0 -0.398111 0 0 0 0 0.406194 2.02418e-05 0.170828 -0.225223 -0.67 -1.58636
CYS_205 -4.24415 0.357179 2.12166 0.00193284 0 0 0 0 0 0 0 0 0 0 -0.014908 0.0825996 0.161413 -0.148284 1.7 0.017449
LEU_206 -5.02022 0.262012 1.15512 0.00914554 0 0 0 0 0 0 0 0 0 0 -0.000999151 0.0264236 0.437876 -0.111169 -0.1 -3.3418
LEU_207 -4.38551 0.189104 1.5068 0.00683506 0 0 0 0 0 0 0 0 0 0 -0.0528632 0.0027965 0.375795 -0.125146 -0.1 -2.58219
VAL_208 -3.88706 0.040498 1.54716 0.0106602 0 0 0 0 0 0 0 0 0 0 -0.188192 0.00494999 0.00679381 -0.319563 0.29 -2.49474
ALA_209 -2.79183 0.0967622 1.59376 0.000965264 0 0 0 0 0 0 0 0 0 0 0.0800759 0.00762601 0 0.230772 0.16 -0.621865
THR_210 -2.97298 0.113383 1.9337 0.008412 0 0.0177772 0 0 0 0 0 0 0 0 -0.025925 0.00660515 0.0470087 -0.0938531 -0.27 -1.23587
TRP_211 -3.23988 0.118351 1.13586 0.0212657 0 0 0 0 0 0 0 0 0 0 -0.0252865 0.13318 0.525877 -0.0509546 0.91 -0.471585
LEU_212 -3.45137 0.357187 1.69781 0.0107097 0.00103813 0 0 0 0 0 0 0 0 0 0.168264 0.00525107 0.356776 -0.040176 -0.1 -0.994507
PRO_213 -1.69671 0.389827 0.516955 0.000982202 0.0315814 0 0 0 0 0 0 0 0 0 -0.190112 0.206341 0.173879 -0.474026 0.02 -1.02128
GLN_214 -3.28043 0.397147 1.99484 0.00423171 0 0 0 0 0 0 0 0 0 0 -0.0826551 0.175179 1.02313 -0.003121 -0.97 -0.74168
ARG_215 -1.52776 0.347329 0.991859 0.0095671 0 -0.0881254 0 0 -0.157199 0 0 0 0 0 0.199646 0.00843339 1.28515 -0.0844686 -0.98 0.00443319
ARG_216 -1.62391 0.215403 1.01198 0.0120623 0 -0.0881254 0 0 -0.157199 0 0 0 0 0 0.159072 0.0762082 1.19282 -0.290872 -0.98 -0.472564
GLY_217 -1.61782 0.363918 1.0475 0.000144852 0 0 0 0 0 0 0 0 0 0 2.09803 0.0310493 0 -0.235728 -0.17 1.5171
MET_218 -2.51509 0.367244 1.06099 0.00541075 0 0 0 0 0 0 0 0 0 0 0.277669 0.0100377 1.06073 0.128139 -0.34 0.0551296
TYR_219 -4.25453 0.22503 1.95573 0.0244882 0 0 0 0 0 0 0 0 0 0 -0.152147 0.00211098 0.843699 -0.101725 0.51 -0.947341
ARG_220 -2.58455 0.136927 0.842988 0.0110813 0 0.00187298 0 0 0 0 0 0 0 0 0.00403373 0.0221976 2.66008 -0.0707351 -0.98 0.0438952
TYR_221 -3.59485 0.148648 1.88794 0.0248048 0 0 0 0 0 0 0 0 0 0 -0.0240178 0.000111373 0.518457 -0.114981 0.51 -0.643884
ASN_222 -2.20178 0.0598531 1.25774 0.00321132 0 0.00197982 0 0 0 0 0 0 0 0 -0.00326034 0.044577 0.890073 0.109126 -0.89 -0.728477
ALA_223 -3.14712 0.0847018 1.5136 0.00100221 0 0 0 0 0 0 0 0 0 0 0.237432 0.119335 0 0.358265 0.16 -0.672793
LEU_224 -3.0222 0.127295 0.662567 0.0145222 0 0 0 0 0 0 0 0 0 0 -0.0931486 0.120503 0.511678 -0.14606 -0.1 -1.92484
TYR_225 -6.84914 0.564936 2.58796 0.0238583 0.000897192 0 0 0 0 -1.06284 0 0 0 0 0.0752407 0.0188909 0.180295 -0.114176 0.51 -4.06409
PRO_226 -3.53953 0.486027 1.34074 0.000900663 0.0951863 0 0 0 0 0 0 0 0 0 -0.260873 0.0465496 0.16963 -0.618036 0.02 -2.25941
LEU_227 -4.93764 0.46611 1.63262 0.00931797 0 0 0 0 0 0 0 0 0 0 -0.151624 0.0661764 0.0700554 0.0213276 -0.1 -2.92365
ASP_228 -4.59962 0.403419 3.77941 0.00930535 0 -0.714805 0 0 -0.490573 -0.472852 0 0 0 0 -0.252576 0.0100222 0.615484 -0.217378 -0.67 -2.60016
ARG_229 -4.30156 0.815423 2.9438 0.0105343 0 -0.43481 0 0 -0.254949 0 0 0 0 0 0.171564 0.0585302 1.36566 -0.103175 -0.98 -0.708982
LEU_230 -4.85832 0.595315 1.02237 0.0102504 0 0 0 0 0 0 0 0 0 0 -0.100129 0.0270032 0.274103 -0.0396955 -0.1 -3.1691
ALA_231 -3.45316 0.504183 1.35032 0.000817975 0 0 0 0 0 0 0 0 0 0 -0.0137511 0.0493719 0 0.141915 0.16 -1.2603
VAL_232 -2.58293 0.103908 0.841981 0.00908421 0 0 0 0 -0.204205 0 0 0 0 0 -0.2069 0.0209226 0.0447906 -0.364215 0.29 -2.04756
VAL_233 -4.27081 1.01939 1.45787 0.0131624 0 0 0 0 0 0 0 0 0 0 -0.198867 0.00517668 0.38918 -0.378856 0.29 -1.67375
ASN_234 -3.55589 0.102794 3.016 0.0111895 0 -0.226842 0 0 0 -0.622158 0 0 0 0 -0.113641 0.00239256 0.819757 -0.22428 -0.89 -1.68068
VAL_235 -4.30296 0.262715 1.92884 0.0103106 0 0 0 0 -0.069033 0 0 0 0 0 -0.210481 0.000143763 0.00755975 -0.18129 0.29 -2.26419
LYS_236 -3.50741 0.559034 2.17382 0.00552975 0 -0.759383 0 0 0 0 0 0 0 0 -0.229545 0.00256159 1.60901 0.0947729 -0.65 -0.701611
ASP_237 -1.20061 0.036373 1.0349 0.00321431 0 -0.457326 0 0 -0.02964 0 0 0 0 0 -0.233216 5.33897e-05 0.455035 0.014557 -0.67 -1.04666
ASN_238 -3.12174 1.07987 1.94035 0.00548859 0.0220245 0 0 0 0 0 0 0 0 0 0.297066 0.0294116 1.10898 0.186688 -0.89 0.658135
PRO_239 -1.46851 0.682059 0.777866 0.00137269 0.127093 0 0 0 0 0 0 0 0 0 4 0.16592 2.01828 -0.212162 0.02 6.11192
PRO_240 -1.8643 0.498889 0.536128 0.00259956 0.0523993 0 0 0 0 0 0 0 0 0 -0.0179519 0.0378501 0.478126 0.00875354 0.02 -0.247509
MET_241 -4.17306 1.50338 1.47177 0.00326113 0 0 0 0 0 0 0 0 0 0 -0.108156 0.00305263 1.21155 -0.0422971 -0.34 -0.470499
LYS_242 -2.68852 0.194782 2.24301 0.00608597 0 -0.402897 0 0 -0.579887 -0.438147 0 0 0 0 0.178395 0.00648612 1.31761 -0.0714749 -0.65 -0.884554
ASP_243 -4.12554 0.16955 3.03073 0.0056683 0 -0.493635 0 0 -0.02964 -0.438147 0 0 0 0 -0.118583 0.0480908 0.699775 -0.296423 -0.67 -2.21816
[truncated: 4,995 more chars]
