# Supplementary material for: A Generic Program for Multistate Protein Design
Source: PLoS One. 2011 Jul 6;6(7):e20937. doi: 10.1371/journal.pone.0020937 (PMC3130737; doi:10.1371/journal.pone.0020937)
Supplement: File S2 — Design models generated by this study for both the heterodimerization task and the orthogonal interface redesign task. (BZ2) [file pone.0020937.s002.bz2 › SupplementaryMaterials/select_orthogonal_interface_designs/design4/027.d16_v11.3_repeated_1_6.0dG_RalA3andExo84.pdb]

ATOM      1  N   SER A  11      18.084 -20.105 -21.847  1.00  0.00              
ATOM      2  CA  SER A  11      16.963 -19.464 -22.604  1.00  0.00              
ATOM      3  C   SER A  11      15.615 -19.675 -21.918  1.00  0.00              
ATOM      4  O   SER A  11      15.405 -20.690 -21.252  1.00  0.00              
ATOM      5  CB  SER A  11      16.894 -20.035 -24.023  1.00  0.00              
ATOM      6  OG  SER A  11      18.056 -19.711 -24.759  1.00  0.00              
ATOM      7 1H   SER A  11      18.641 -20.813 -22.282  1.00  0.00              
ATOM      8 2H   SER A  11      18.839 -19.546 -21.503  1.00  0.00              
ATOM      9 3H   SER A  11      17.896 -20.598 -20.998  1.00  0.00              
ATOM     10  HA  SER A  11      17.117 -18.400 -22.787  1.00  0.00              
ATOM     11 1HB  SER A  11      16.796 -21.119 -23.958  1.00  0.00              
ATOM     12 2HB  SER A  11      16.020 -19.622 -24.523  1.00  0.00              
ATOM     13  HG  SER A  11      17.987 -20.080 -25.643  1.00  0.00              
ATOM     14  N   LEU A  12      14.708 -18.712 -22.086  1.00  0.00              
ATOM     15  CA  LEU A  12      13.384 -18.763 -21.454  1.00  0.00              
ATOM     16  C   LEU A  12      12.469 -19.813 -22.116  1.00  0.00              
ATOM     17  O   LEU A  12      12.403 -19.909 -23.342  1.00  0.00              
ATOM     18  CB  LEU A  12      12.728 -17.377 -21.506  1.00  0.00              
ATOM     19  CG  LEU A  12      13.544 -16.245 -20.871  1.00  0.00              
ATOM     20  CD1 LEU A  12      12.746 -14.948 -20.896  1.00  0.00              
ATOM     21  CD2 LEU A  12      13.914 -16.622 -19.444  1.00  0.00              
ATOM     22  H   LEU A  12      14.945 -17.922 -22.670  1.00  0.00              
ATOM     23  HA  LEU A  12      13.488 -19.070 -20.414  1.00  0.00              
ATOM     24 1HB  LEU A  12      12.681 -17.244 -22.585  1.00  0.00              
ATOM     25 2HB  LEU A  12      11.718 -17.394 -21.097  1.00  0.00              
ATOM     26  HG  LEU A  12      14.469 -16.152 -21.441  1.00  0.00              
ATOM     27 1HD1 LEU A  12      13.334 -14.149 -20.443  1.00  0.00              
ATOM     28 2HD1 LEU A  12      12.512 -14.685 -21.928  1.00  0.00              
ATOM     29 3HD1 LEU A  12      11.821 -15.080 -20.336  1.00  0.00              
ATOM     30 1HD2 LEU A  12      14.495 -15.816 -18.994  1.00  0.00              
ATOM     31 2HD2 LEU A  12      13.006 -16.784 -18.863  1.00  0.00              
ATOM     32 3HD2 LEU A  12      14.508 -17.536 -19.451  1.00  0.00              
ATOM     33  N   ALA A  13      11.770 -20.601 -21.306  1.00  0.00              
ATOM     34  CA  ALA A  13      10.847 -21.584 -21.847  1.00  0.00              
ATOM     35  C   ALA A  13       9.561 -20.825 -22.206  1.00  0.00              
ATOM     36  O   ALA A  13       9.246 -19.789 -21.606  1.00  0.00              
ATOM     37  CB  ALA A  13      10.566 -22.698 -20.812  1.00  0.00              
ATOM     38  H   ALA A  13      11.874 -20.523 -20.304  1.00  0.00              
ATOM     39  HA  ALA A  13      11.287 -22.020 -22.744  1.00  0.00              
ATOM     40 1HB  ALA A  13       9.873 -23.423 -21.239  1.00  0.00              
ATOM     41 2HB  ALA A  13      11.499 -23.198 -20.553  1.00  0.00              
ATOM     42 3HB  ALA A  13      10.127 -22.261 -19.917  1.00  0.00              
ATOM     43  N   ASP A  14       8.836 -21.343 -23.190  1.00  0.00              
ATOM     44  CA  ASP A  14       7.571 -20.762 -23.617  1.00  0.00              
ATOM     45  C   ASP A  14       6.481 -21.822 -23.459  1.00  0.00              
ATOM     46  O   ASP A  14       6.518 -22.860 -24.109  1.00  0.00              
ATOM     47  CB  ASP A  14       7.647 -20.267 -25.063  1.00  0.00              
ATOM     48  CG  ASP A  14       6.382 -19.583 -25.562  1.00  0.00              
ATOM     49  OD1 ASP A  14       5.404 -19.596 -24.852  1.00  0.00              
ATOM     50  OD2 ASP A  14       6.446 -18.922 -26.571  1.00  0.00              
ATOM     51  H   ASP A  14       9.180 -22.171 -23.655  1.00  0.00              
ATOM     52  HA  ASP A  14       7.321 -19.912 -22.982  1.00  0.00              
ATOM     53 1HB  ASP A  14       8.507 -19.626 -25.258  1.00  0.00              
ATOM     54 2HB  ASP A  14       7.776 -21.217 -25.584  1.00  0.00              
ATOM     55  N   HIS A  15       5.527 -21.565 -22.572  1.00  0.00              
ATOM     56  CA  HIS A  15       4.445 -22.508 -22.322  1.00  0.00              
ATOM     57  C   HIS A  15       3.237 -22.094 -23.141  1.00  0.00              
ATOM     58  O   HIS A  15       2.710 -20.993 -22.979  1.00  0.00              
ATOM     59  CB  HIS A  15       4.114 -22.532 -20.828  1.00  0.00              
ATOM     60  CG  HIS A  15       5.280 -22.924 -19.972  1.00  0.00              
ATOM     61  ND1 HIS A  15       5.768 -24.214 -19.929  1.00  0.00              
ATOM     62  CD2 HIS A  15       6.064 -22.198 -19.141  1.00  0.00              
ATOM     63  CE1 HIS A  15       6.799 -24.264 -19.106  1.00  0.00              
ATOM     64  NE2 HIS A  15       7.001 -23.054 -18.615  1.00  0.00              
ATOM     65  H   HIS A  15       5.551 -20.696 -22.058  1.00  0.00              
ATOM     66  HA  HIS A  15       4.746 -23.505 -22.644  1.00  0.00              
ATOM     67 1HB  HIS A  15       3.798 -21.542 -20.497  1.00  0.00              
ATOM     68 2HB  HIS A  15       3.319 -23.251 -20.631  1.00  0.00              
ATOM     69  HD2 HIS A  15       6.064 -21.146 -18.855  1.00  0.00              
ATOM     70  HE1 HIS A  15       7.327 -25.201 -18.933  1.00  0.00              
ATOM     71  HE2 HIS A  15       7.724 -22.792 -17.960  1.00  0.00              
ATOM     72  N   HIS A  16       2.786 -22.993 -24.006  1.00  0.00              
ATOM     73  CA  HIS A  16       1.748 -22.676 -24.991  1.00  0.00              
ATOM     74  C   HIS A  16       0.358 -23.092 -24.537  1.00  0.00              
ATOM     75  O   HIS A  16      -0.010 -24.272 -24.624  1.00  0.00              
ATOM     76  CB  HIS A  16       2.065 -23.342 -26.334  1.00  0.00              
ATOM     77  CG  HIS A  16       3.189 -22.689 -27.078  1.00  0.00              
ATOM     78  ND1 HIS A  16       4.514 -22.926 -26.780  1.00  0.00              
ATOM     79  CD2 HIS A  16       3.185 -21.809 -28.106  1.00  0.00              
ATOM     80  CE1 HIS A  16       5.278 -22.218 -27.595  1.00  0.00              
ATOM     81  NE2 HIS A  16       4.495 -21.532 -28.408  1.00  0.00              
ATOM     82  H   HIS A  16       3.174 -23.925 -23.981  1.00  0.00              
ATOM     83  HA  HIS A  16       1.697 -21.597 -25.139  1.00  0.00              
ATOM     84 1HB  HIS A  16       2.357 -24.381 -26.179  1.00  0.00              
ATOM     85 2HB  HIS A  16       1.194 -23.303 -26.987  1.00  0.00              
ATOM     86  HD2 HIS A  16       2.382 -21.334 -28.672  1.00  0.00              
ATOM     87  HE1 HIS A  16       6.364 -22.268 -27.521  1.00  0.00              
ATOM     88  HE2 HIS A  16       4.802 -20.904 -29.137  1.00  0.00              
ATOM     89  N   VAL A  17      -0.413 -22.116 -24.060  1.00  0.00              
ATOM     90  CA  VAL A  17      -1.762 -22.363 -23.551  1.00  0.00              
ATOM     91  C   VAL A  17      -2.809 -22.141 -24.637  1.00  0.00              
ATOM     92  O   VAL A  17      -2.837 -21.078 -25.269  1.00  0.00              
ATOM     93  CB  VAL A  17      -2.091 -21.410 -22.358  1.00  0.00              
ATOM     94  CG1 VAL A  17      -3.528 -21.611 -21.884  1.00  0.00              
ATOM     95  CG2 VAL A  17      -1.117 -21.677 -21.194  1.00  0.00              
ATOM     96  H   VAL A  17      -0.048 -21.174 -24.051  1.00  0.00              
ATOM     97  HA  VAL A  17      -1.887 -23.403 -23.249  1.00  0.00              
ATOM     98  HB  VAL A  17      -1.939 -20.378 -22.676  1.00  0.00              
ATOM     99 1HG1 VAL A  17      -3.735 -20.937 -21.052  1.00  0.00              
ATOM    100 2HG1 VAL A  17      -4.215 -21.398 -22.703  1.00  0.00              
ATOM    101 3HG1 VAL A  17      -3.663 -22.642 -21.556  1.00  0.00              
ATOM    102 1HG2 VAL A  17      -1.350 -21.011 -20.364  1.00  0.00              
ATOM    103 2HG2 VAL A  17      -1.216 -22.712 -20.867  1.00  0.00              
ATOM    104 3HG2 VAL A  17      -0.094 -21.498 -21.527  1.00  0.00              
ATOM    105  N   ILE A  18      -3.673 -23.132 -24.840  1.00  0.00              
ATOM    106  CA  ILE A  18      -4.777 -23.005 -25.802  1.00  0.00              
ATOM    107  C   ILE A  18      -6.073 -22.840 -25.027  1.00  0.00              
ATOM    108  O   ILE A  18      -6.395 -23.677 -24.170  1.00  0.00              
ATOM    109  CB  ILE A  18      -4.950 -24.276 -26.693  1.00  0.00              
ATOM    110  CG1 ILE A  18      -3.631 -24.627 -27.395  1.00  0.00              
ATOM    111  CG2 ILE A  18      -6.078 -24.047 -27.720  1.00  0.00              
ATOM    112  CD1 ILE A  18      -3.089 -23.547 -28.304  1.00  0.00              
ATOM    113  H   ILE A  18      -3.570 -23.993 -24.321  1.00  0.00              
ATOM    114  HA  ILE A  18      -4.659 -22.106 -26.405  1.00  0.00              
ATOM    115  HB  ILE A  18      -5.198 -25.125 -26.057  1.00  0.00              
ATOM    116 1HG1 ILE A  18      -2.897 -24.839 -26.619  1.00  0.00              
ATOM    117 2HG1 ILE A  18      -3.807 -25.529 -27.983  1.00  0.00              
ATOM    118 1HG2 ILE A  18      -6.192 -24.936 -28.339  1.00  0.00              
ATOM    119 2HG2 ILE A  18      -7.011 -23.846 -27.197  1.00  0.00              
ATOM    120 3HG2 ILE A  18      -5.826 -23.195 -28.353  1.00  0.00              
ATOM    121 1HD1 ILE A  18      -2.156 -23.884 -28.756  1.00  0.00              
ATOM    122 2HD1 ILE A  18      -3.815 -23.333 -29.089  1.00  0.00              
ATOM    123 3HD1 ILE A  18      -2.904 -22.643 -27.726  1.00  0.00              
ATOM    124  N   MET A  19      -6.809 -21.765 -25.304  1.00  0.00              
ATOM    125  CA  MET A  19      -8.119 -21.583 -24.680  1.00  0.00              
ATOM    126  C   MET A  19      -9.123 -22.359 -25.529  1.00  0.00              
ATOM    127  O   MET A  19      -9.213 -22.149 -26.738  1.00  0.00              
ATOM    128  CB  MET A  19      -8.527 -20.106 -24.662  1.00  0.00              
ATOM    129  CG  MET A  19      -7.537 -19.179 -23.971  1.00  0.00              
ATOM    130  SD  MET A  19      -7.329 -19.602 -22.239  1.00  0.00              
ATOM    131  CE  MET A  19      -8.901 -19.076 -21.532  1.00  0.00              
ATOM    132  H   MET A  19      -6.470 -21.064 -25.948  1.00  0.00              
ATOM    133  HA  MET A  19      -8.109 -21.991 -23.670  1.00  0.00              
ATOM    134 1HB  MET A  19      -8.645 -19.797 -25.699  1.00  0.00              
ATOM    135 2HB  MET A  19      -9.489 -20.047 -24.152  1.00  0.00              
ATOM    136 1HG  MET A  19      -6.580 -19.259 -24.485  1.00  0.00              
ATOM    137 2HG  MET A  19      -7.910 -18.159 -24.057  1.00  0.00              
ATOM    138 1HE  MET A  19      -8.906 -19.281 -20.461  1.00  0.00              
ATOM    139 2HE  MET A  19      -9.034 -18.006 -21.698  1.00  0.00              
ATOM    140 3HE  MET A  19      -9.715 -19.622 -22.010  1.00  0.00              
ATOM    141  N   VAL A  20      -9.867 -23.263 -24.905  1.00  0.00              
ATOM    142  CA  VAL A  20     -10.868 -24.050 -25.625  1.00  0.00              
ATOM    143  C   VAL A  20     -12.234 -23.903 -24.958  1.00  0.00              
ATOM    144  O   VAL A  20     -12.339 -23.974 -23.727  1.00  0.00              
ATOM    145  CB  VAL A  20     -10.448 -25.551 -25.663  1.00  0.00              
ATOM    146  CG1 VAL A  20     -11.509 -26.390 -26.351  1.00  0.00              
ATOM    147  CG2 VAL A  20      -9.112 -25.689 -26.384  1.00  0.00              
ATOM    148  H   VAL A  20      -9.743 -23.413 -23.914  1.00  0.00              
ATOM    149  HA  VAL A  20     -11.000 -23.686 -26.645  1.00  0.00              
ATOM    150  HB  VAL A  20     -10.303 -25.904 -24.642  1.00  0.00              
ATOM    151 1HG1 VAL A  20     -11.195 -27.435 -26.365  1.00  0.00              
ATOM    152 2HG1 VAL A  20     -12.451 -26.303 -25.808  1.00  0.00              
ATOM    153 3HG1 VAL A  20     -11.645 -26.039 -27.373  1.00  0.00              
ATOM    154 1HG2 VAL A  20      -8.818 -26.738 -26.410  1.00  0.00              
ATOM    155 2HG2 VAL A  20      -9.210 -25.314 -27.403  1.00  0.00              
ATOM    156 3HG2 VAL A  20      -8.352 -25.114 -25.856  1.00  0.00              
ATOM    157  N   GLY A  21     -13.270 -23.684 -25.772  1.00  0.00              
ATOM    158  CA  GLY A  21     -14.618 -23.538 -25.248  1.00  0.00              
ATOM    159  C   GLY A  21     -15.559 -22.763 -26.156  1.00  0.00              
ATOM    160  O   GLY A  21     -15.111 -22.073 -27.070  1.00  0.00              
ATOM    161  H   GLY A  21     -13.120 -23.618 -26.769  1.00  0.00              
ATOM    162 1HA  GLY A  21     -15.050 -24.527 -25.096  1.00  0.00              
ATOM    163 2HA  GLY A  21     -14.575 -23.012 -24.295  1.00  0.00              
ATOM    164  N   SER A  22     -16.863 -22.879 -25.890  1.00  0.00              
ATOM    165  CA  SER A  22     -17.904 -22.251 -26.701  1.00  0.00              
ATOM    166  C   SER A  22     -17.841 -20.732 -26.609  1.00  0.00              
ATOM    167  O   SER A  22     -17.341 -20.180 -25.630  1.00  0.00              
ATOM    168  CB  SER A  22     -19.271 -22.746 -26.272  1.00  0.00              
ATOM    169  OG  SER A  22     -19.415 -24.127 -26.464  1.00  0.00              
ATOM    170  H   SER A  22     -17.130 -23.430 -25.087  1.00  0.00              
ATOM    171  HA  SER A  22     -17.882 -22.558 -27.748  1.00  0.00              
ATOM    172 1HB  SER A  22     -19.407 -22.520 -25.214  1.00  0.00              
ATOM    173 2HB  SER A  22     -20.030 -22.226 -26.854  1.00  0.00              
ATOM    174  HG  SER A  22     -20.291 -24.399 -26.181  1.00  0.00              
ATOM    175  N   GLY A  23     -18.373 -20.068 -27.631  1.00  0.00              
ATOM    176  CA  GLY A  23     -18.396 -18.617 -27.634  1.00  0.00              
ATOM    177  C   GLY A  23     -19.190 -18.069 -26.462  1.00  0.00              
ATOM    178  O   GLY A  23     -20.284 -18.555 -26.159  1.00  0.00              
ATOM    179  H   GLY A  23     -18.767 -20.568 -28.416  1.00  0.00              
ATOM    180 1HA  GLY A  23     -17.373 -18.244 -27.571  1.00  0.00              
ATOM    181 2HA  GLY A  23     -18.852 -18.270 -28.561  1.00  0.00              
ATOM    182  N   GLY A  24     -18.629 -17.070 -25.786  1.00  0.00              
ATOM    183  CA  GLY A  24     -19.271 -16.528 -24.601  1.00  0.00              
ATOM    184  C   GLY A  24     -18.955 -17.119 -23.233  1.00  0.00              
ATOM    185  O   GLY A  24     -19.408 -16.577 -22.228  1.00  0.00              
ATOM    186  H   GLY A  24     -17.750 -16.678 -26.091  1.00  0.00              
ATOM    187 1HA  GLY A  24     -19.016 -15.472 -24.509  1.00  0.00              
ATOM    188 2HA  GLY A  24     -20.351 -16.632 -24.702  1.00  0.00              
ATOM    189  N   VAL A  25     -18.191 -18.201 -23.154  1.00  0.00              
ATOM    190  CA  VAL A  25     -17.848 -18.728 -21.834  1.00  0.00              
ATOM    191  C   VAL A  25     -16.865 -17.883 -21.015  1.00  0.00              
ATOM    192  O   VAL A  25     -16.758 -18.075 -19.804  1.00  0.00              
ATOM    193  CB  VAL A  25     -17.309 -20.185 -21.907  1.00  0.00              
ATOM    194  CG1 VAL A  25     -18.357 -21.089 -22.554  1.00  0.00              
ATOM    195  CG2 VAL A  25     -15.987 -20.230 -22.659  1.00  0.00              
ATOM    196  H   VAL A  25     -17.840 -18.669 -23.977  1.00  0.00              
ATOM    197  HA  VAL A  25     -18.720 -18.756 -21.179  1.00  0.00              
ATOM    198  HB  VAL A  25     -17.109 -20.539 -20.896  1.00  0.00              
ATOM    199 1HG1 VAL A  25     -17.976 -22.109 -22.603  1.00  0.00              
ATOM    200 2HG1 VAL A  25     -19.270 -21.071 -21.958  1.00  0.00              
ATOM    201 3HG1 VAL A  25     -18.573 -20.733 -23.561  1.00  0.00              
ATOM    202 1HG2 VAL A  25     -15.626 -21.257 -22.699  1.00  0.00              
ATOM    203 2HG2 VAL A  25     -16.133 -19.856 -23.673  1.00  0.00              
ATOM    204 3HG2 VAL A  25     -15.254 -19.608 -22.145  1.00  0.00              
ATOM    205  N   GLY A  26     -16.147 -16.965 -21.660  1.00  0.00              
ATOM    206  CA  GLY A  26     -15.211 -16.114 -20.935  1.00  0.00              
ATOM    207  C   GLY A  26     -13.733 -16.401 -21.179  1.00  0.00              
ATOM    208  O   GLY A  26     -12.881 -16.060 -20.357  1.00  0.00              
ATOM    209  H   GLY A  26     -16.245 -16.849 -22.658  1.00  0.00              
ATOM    210 1HA  GLY A  26     -15.380 -15.075 -21.219  1.00  0.00              
ATOM    211 2HA  GLY A  26     -15.381 -16.229 -19.865  1.00  0.00              
ATOM    212  N   LYS A  27     -13.413 -17.021 -22.311  1.00  0.00              
ATOM    213  CA  LYS A  27     -12.016 -17.254 -22.670  1.00  0.00              
ATOM    214  C   LYS A  27     -11.252 -15.923 -22.769  1.00  0.00              
ATOM    215  O   LYS A  27     -10.197 -15.748 -22.148  1.00  0.00              
ATOM    216  CB  LYS A  27     -11.935 -18.007 -24.004  1.00  0.00              
ATOM    217  CG  LYS A  27     -12.628 -19.363 -23.972  1.00  0.00              
ATOM    218  CD  LYS A  27     -12.326 -20.202 -25.231  1.00  0.00              
ATOM    219  CE  LYS A  27     -12.802 -19.522 -26.514  1.00  0.00              
ATOM    220  NZ  LYS A  27     -14.290 -19.377 -26.581  1.00  0.00              
ATOM    221  H   LYS A  27     -14.141 -17.337 -22.936  1.00  0.00              
ATOM    222  HA  LYS A  27     -11.528 -17.841 -21.891  1.00  0.00              
ATOM    223 1HB  LYS A  27     -12.396 -17.370 -24.759  1.00  0.00              
ATOM    224 2HB  LYS A  27     -10.877 -18.135 -24.236  1.00  0.00              
ATOM    225 1HG  LYS A  27     -12.285 -19.906 -23.091  1.00  0.00              
ATOM    226 2HG  LYS A  27     -13.704 -19.201 -23.903  1.00  0.00              
ATOM    227 1HD  LYS A  27     -11.248 -20.358 -25.293  1.00  0.00              
ATOM    228 2HD  LYS A  27     -12.827 -21.164 -25.135  1.00  0.00              
ATOM    229 1HE  LYS A  27     -12.349 -18.533 -26.566  1.00  0.00              
ATOM    230 2HE  LYS A  27     -12.467 -20.119 -27.362  1.00  0.00              
ATOM    231 1HZ  LYS A  27     -14.545 -18.924 -27.448  1.00  0.00              
ATOM    232 2HZ  LYS A  27     -14.720 -20.291 -26.540  1.00  0.00              
ATOM    233 3HZ  LYS A  27     -14.610 -18.820 -25.802  1.00  0.00              
ATOM    234  N   SER A  28     -11.797 -14.984 -23.536  1.00  0.00              
ATOM    235  CA  SER A  28     -11.150 -13.687 -23.699  1.00  0.00              
ATOM    236  C   SER A  28     -11.096 -12.904 -22.399  1.00  0.00              
ATOM    237  O   SER A  28     -10.156 -12.132 -22.159  1.00  0.00              
ATOM    238  CB  SER A  28     -11.871 -12.880 -24.762  1.00  0.00              
ATOM    239  OG  SER A  28     -11.796 -13.485 -26.023  1.00  0.00              
ATOM    240  H   SER A  28     -12.668 -15.162 -24.015  1.00  0.00              
ATOM    241  HA  SER A  28     -10.145 -13.754 -24.119  1.00  0.00              
ATOM    242 1HB  SER A  28     -12.918 -12.784 -24.476  1.00  0.00              
ATOM    243 2HB  SER A  28     -11.418 -11.891 -24.816  1.00  0.00              
ATOM    244  HG  SER A  28     -10.918 -13.851 -26.151  1.00  0.00              
ATOM    245  N   ALA A  29     -12.108 -13.099 -21.560  1.00  0.00              
ATOM    246  CA  ALA A  29     -12.153 -12.430 -20.267  1.00  0.00              
ATOM    247  C   ALA A  29     -11.008 -12.908 -19.380  1.00  0.00              
ATOM    248  O   ALA A  29     -10.349 -12.107 -18.734  1.00  0.00              
ATOM    249  CB  ALA A  29     -13.497 -12.686 -19.585  1.00  0.00              
ATOM    250  H   ALA A  29     -12.861 -13.721 -21.818  1.00  0.00              
ATOM    251  HA  ALA A  29     -12.028 -11.358 -20.423  1.00  0.00              
ATOM    252 1HB  ALA A  29     -13.517 -12.179 -18.620  1.00  0.00              
ATOM    253 2HB  ALA A  29     -14.303 -12.304 -20.212  1.00  0.00              
ATOM    254 3HB  ALA A  29     -13.631 -13.756 -19.435  1.00  0.00              
ATOM    255  N   LEU A  30     -10.776 -14.217 -19.349  1.00  0.00              
ATOM    256  CA  LEU A  30      -9.701 -14.752 -18.526  1.00  0.00              
ATOM    257  C   LEU A  30      -8.355 -14.321 -19.115  1.00  0.00              
ATOM    258  O   LEU A  30      -7.432 -13.953 -18.381  1.00  0.00              
ATOM    259  CB  LEU A  30      -9.780 -16.283 -18.456  1.00  0.00              
ATOM    260  CG  LEU A  30     -10.951 -16.871 -17.667  1.00  0.00              
ATOM    261  CD1 LEU A  30     -11.021 -18.389 -17.858  1.00  0.00              
ATOM    262  CD2 LEU A  30     -10.793 -16.506 -16.177  1.00  0.00              
ATOM    263  H   LEU A  30     -11.341 -14.851 -19.894  1.00  0.00              
ATOM    264  HA  LEU A  30      -9.770 -14.338 -17.521  1.00  0.00              
ATOM    265 1HB  LEU A  30      -9.907 -16.502 -19.515  1.00  0.00              
ATOM    266 2HB  LEU A  30      -8.845 -16.719 -18.105  1.00  0.00              
ATOM    267  HG  LEU A  30     -11.861 -16.396 -18.035  1.00  0.00              
ATOM    268 1HD1 LEU A  30     -11.860 -18.790 -17.289  1.00  0.00              
ATOM    269 2HD1 LEU A  30     -11.160 -18.616 -18.915  1.00  0.00              
ATOM    270 3HD1 LEU A  30     -10.096 -18.843 -17.506  1.00  0.00              
ATOM    271 1HD2 LEU A  30     -11.627 -16.923 -15.610  1.00  0.00              
ATOM    272 2HD2 LEU A  30      -9.856 -16.915 -15.799  1.00  0.00              
ATOM    273 3HD2 LEU A  30     -10.787 -15.422 -16.066  1.00  0.00              
ATOM    274  N   THR A  31      -8.257 -14.351 -20.440  1.00  0.00              
ATOM    275  CA  THR A  31      -7.016 -14.032 -21.140  1.00  0.00              
ATOM    276  C   THR A  31      -6.611 -12.573 -20.954  1.00  0.00              
ATOM    277  O   THR A  31      -5.442 -12.266 -20.746  1.00  0.00              
ATOM    278  CB  THR A  31      -7.132 -14.327 -22.647  1.00  0.00              
ATOM    279  OG1 THR A  31      -7.367 -15.728 -22.845  1.00  0.00              
ATOM    280  CG2 THR A  31      -5.856 -13.924 -23.369  1.00  0.00              
ATOM    281  H   THR A  31      -9.074 -14.604 -20.977  1.00  0.00              
ATOM    282  HA  THR A  31      -6.198 -14.623 -20.728  1.00  0.00              
ATOM    283  HB  THR A  31      -7.973 -13.766 -23.054  1.00  0.00              
ATOM    284  HG1 THR A  31      -7.743 -15.868 -23.718  1.00  0.00              
ATOM    285 1HG2 THR A  31      -5.958 -14.140 -24.433  1.00  0.00              
ATOM    286 2HG2 THR A  31      -5.681 -12.857 -23.230  1.00  0.00              
ATOM    287 3HG2 THR A  31      -5.016 -14.486 -22.963  1.00  0.00              
ATOM    288  N   LEU A  32      -7.591 -11.679 -21.035  1.00  0.00              
ATOM    289  CA  LEU A  32      -7.328 -10.261 -20.907  1.00  0.00              
ATOM    290  C   LEU A  32      -7.172  -9.804 -19.464  1.00  0.00              
ATOM    291  O   LEU A  32      -6.472  -8.822 -19.199  1.00  0.00              
ATOM    292  CB  LEU A  32      -8.422  -9.451 -21.626  1.00  0.00              
ATOM    293  CG  LEU A  32      -8.477  -9.645 -23.149  1.00  0.00              
ATOM    294  CD1 LEU A  32      -9.675  -8.896 -23.721  1.00  0.00              
ATOM    295  CD2 LEU A  32      -7.182  -9.152 -23.783  1.00  0.00              
ATOM    296  H   LEU A  32      -8.539 -11.992 -21.189  1.00  0.00              
ATOM    297  HA  LEU A  32      -6.378 -10.021 -21.384  1.00  0.00              
ATOM    298 1HB  LEU A  32      -9.303  -9.891 -21.159  1.00  0.00              
ATOM    299 2HB  LEU A  32      -8.369  -8.392 -21.376  1.00  0.00              
ATOM    300  HG  LEU A  32      -8.549 -10.717 -23.337  1.00  0.00              
ATOM    301 1HD1 LEU A  32      -9.710  -9.036 -24.802  1.00  0.00              
ATOM    302 2HD1 LEU A  32     -10.592  -9.283 -23.276  1.00  0.00              
ATOM    303 3HD1 LEU A  32      -9.581  -7.834 -23.497  1.00  0.00              
ATOM    304 1HD2 LEU A  32      -7.230  -9.294 -24.863  1.00  0.00              
ATOM    305 2HD2 LEU A  32      -7.047  -8.093 -23.562  1.00  0.00              
ATOM    306 3HD2 LEU A  32      -6.341  -9.717 -23.380  1.00  0.00              
ATOM    307  N   GLN A  33      -7.819 -10.494 -18.534  1.00  0.00              
ATOM    308  CA  GLN A  33      -7.621 -10.184 -17.116  1.00  0.00              
ATOM    309  C   GLN A  33      -6.202 -10.628 -16.765  1.00  0.00              
ATOM    310  O   GLN A  33      -5.476  -9.946 -16.040  1.00  0.00              
ATOM    311  CB  GLN A  33      -8.648 -10.893 -16.230  1.00  0.00              
ATOM    312  CG  GLN A  33      -8.538 -10.552 -14.753  1.00  0.00              
ATOM    313  CD  GLN A  33      -8.791  -9.081 -14.479  1.00  0.00              
ATOM    314  OE1 GLN A  33      -9.749  -8.496 -14.990  1.00  0.00              
ATOM    315  NE2 GLN A  33      -7.929  -8.474 -13.672  1.00  0.00              
ATOM    316  H   GLN A  33      -8.453 -11.237 -18.791  1.00  0.00              
ATOM    317  HA  GLN A  33      -7.713  -9.109 -16.961  1.00  0.00              
ATOM    318 1HB  GLN A  33      -9.633 -10.611 -16.601  1.00  0.00              
ATOM    319 2HB  GLN A  33      -8.501 -11.963 -16.372  1.00  0.00              
ATOM    320 1HG  GLN A  33      -9.039 -11.128 -13.976  1.00  0.00              
ATOM    321 2HG  GLN A  33      -7.464 -10.732 -14.703  1.00  0.00              
ATOM    322 1HE2 GLN A  33      -8.044  -7.504 -13.454  1.00  0.00              
ATOM    323 2HE2 GLN A  33      -7.164  -8.987 -13.280  1.00  0.00              
ATOM    324  N   PHE A  34      -5.808 -11.785 -17.289  1.00  0.00              
ATOM    325  CA  PHE A  34      -4.466 -12.304 -17.047  1.00  0.00              
ATOM    326  C   PHE A  34      -3.369 -11.415 -17.658  1.00  0.00              
ATOM    327  O   PHE A  34      -2.462 -10.957 -16.964  1.00  0.00              
ATOM    328  CB  PHE A  34      -4.346 -13.730 -17.607  1.00  0.00              
ATOM    329  CG  PHE A  34      -2.971 -14.311 -17.479  1.00  0.00              
ATOM    330  CD1 PHE A  34      -2.095 -14.305 -18.548  1.00  0.00              
ATOM    331  CD2 PHE A  34      -2.542 -14.840 -16.267  1.00  0.00              
ATOM    332  CE1 PHE A  34      -0.797 -14.819 -18.419  1.00  0.00              
ATOM    333  CE2 PHE A  34      -1.250 -15.353 -16.126  1.00  0.00              
ATOM    334  CZ  PHE A  34      -0.377 -15.340 -17.209  1.00  0.00              
ATOM    335  H   PHE A  34      -6.444 -12.315 -17.866  1.00  0.00              
ATOM    336  HA  PHE A  34      -4.264 -12.322 -15.975  1.00  0.00              
ATOM    337 1HB  PHE A  34      -5.020 -14.400 -17.076  1.00  0.00              
ATOM    338 2HB  PHE A  34      -4.591 -13.737 -18.669  1.00  0.00              
ATOM    339  HD1 PHE A  34      -2.423 -13.893 -19.503  1.00  0.00              
ATOM    340  HD2 PHE A  34      -3.227 -14.849 -15.418  1.00  0.00              
ATOM    341  HE1 PHE A  34      -0.120 -14.807 -19.273  1.00  0.00              
ATOM    342  HE2 PHE A  34      -0.926 -15.764 -15.170  1.00  0.00              
ATOM    343  HZ  PHE A  34       0.632 -15.738 -17.107  1.00  0.00              
ATOM    344  N   MET A  35      -3.470 -11.163 -18.955  1.00  0.00              
ATOM    345  CA  MET A  35      -2.474 -10.371 -19.676  1.00  0.00              
ATOM    346  C   MET A  35      -2.447  -8.887 -19.347  1.00  0.00              
ATOM    347  O   MET A  35      -1.380  -8.294 -19.150  1.00  0.00              
ATOM    348  CB  MET A  35      -2.714 -10.470 -21.187  1.00  0.00              
ATOM    349  CG  MET A  35      -2.423 -11.826 -21.801  1.00  0.00              
ATOM    350  SD  MET A  35      -0.655 -11.997 -22.071  1.00  0.00              
ATOM    351  CE  MET A  35      -0.510 -13.727 -22.233  1.00  0.00              
ATOM    352  H   MET A  35      -4.264 -11.532 -19.459  1.00  0.00              
ATOM    353  HA  MET A  35      -1.471 -10.711 -19.418  1.00  0.00              
ATOM    354 1HB  MET A  35      -3.759 -10.219 -21.360  1.00  0.00              
ATOM    355 2HB  MET A  35      -2.077  -9.722 -21.660  1.00  0.00              
ATOM    356 1HG  MET A  35      -2.783 -12.593 -21.116  1.00  0.00              
ATOM    357 2HG  MET A  35      -2.965 -11.895 -22.743  1.00  0.00              
ATOM    358 1HE  MET A  35       0.533 -13.991 -22.406  1.00  0.00              
ATOM    359 2HE  MET A  35      -0.860 -14.209 -21.318  1.00  0.00              
ATOM    360 3HE  MET A  35      -1.115 -14.066 -23.075  1.00  0.00              
ATOM    361  N   THR A  36      -3.627  -8.288 -19.303  1.00  0.00              
ATOM    362  CA  THR A  36      -3.708  -6.856 -19.097  1.00  0.00              
ATOM    363  C   THR A  36      -4.472  -6.348 -17.888  1.00  0.00              
ATOM    364  O   THR A  36      -4.637  -5.141 -17.733  1.00  0.00              
ATOM    365  CB  THR A  36      -4.326  -6.193 -20.342  1.00  0.00              
ATOM    366  OG1 THR A  36      -5.629  -6.741 -20.582  1.00  0.00              
ATOM    367  CG2 THR A  36      -3.449  -6.428 -21.562  1.00  0.00              
ATOM    368  H   THR A  36      -4.480  -8.818 -19.413  1.00  0.00              
ATOM    369  HA  THR A  36      -2.710  -6.450 -18.925  1.00  0.00              
ATOM    370  HB  THR A  36      -4.419  -5.122 -20.164  1.00  0.00              
ATOM    371  HG1 THR A  36      -6.012  -6.326 -21.358  1.00  0.00              
ATOM    372 1HG2 THR A  36      -3.902  -5.952 -22.432  1.00  0.00              
ATOM    373 2HG2 THR A  36      -2.461  -6.002 -21.387  1.00  0.00              
ATOM    374 3HG2 THR A  36      -3.356  -7.498 -21.742  1.00  0.00              
ATOM    375  N   ASP A  37      -4.935  -7.251 -17.034  1.00  0.00              
ATOM    376  CA  ASP A  37      -5.810  -6.840 -15.946  1.00  0.00              
ATOM    377  C   ASP A  37      -7.074  -6.154 -16.434  1.00  0.00              
ATOM    378  O   ASP A  37      -7.555  -5.235 -15.783  1.00  0.00              
ATOM    379  CB  ASP A  37      -5.058  -5.912 -14.989  1.00  0.00              
ATOM    380  CG  ASP A  37      -3.872  -6.560 -14.287  1.00  0.00              
ATOM    381  OD1 ASP A  37      -4.042  -7.618 -13.729  1.00  0.00              
ATOM    382  OD2 ASP A  37      -2.776  -6.077 -14.447  1.00  0.00              
ATOM    383  H   ASP A  37      -4.689  -8.227 -17.126  1.00  0.00              
ATOM    384  HA  ASP A  37      -6.149  -7.717 -15.393  1.00  0.00              
ATOM    385 1HB  ASP A  37      -4.740  -4.977 -15.450  1.00  0.00              
ATOM    386 2HB  ASP A  37      -5.844  -5.710 -14.261  1.00  0.00              
ATOM    387  N   GLU A  38      -7.615  -6.591 -17.565  1.00  0.00              
ATOM    388  CA  GLU A  38      -8.841  -5.989 -18.069  1.00  0.00              
ATOM    389  C   GLU A  38     -10.000  -6.992 -18.168  1.00  0.00              
ATOM    390  O   GLU A  38      -9.788  -8.190 -18.384  1.00  0.00              
ATOM    391  CB  GLU A  38      -8.583  -5.355 -19.438  1.00  0.00              
ATOM    392  CG  GLU A  38      -7.605  -4.188 -19.416  1.00  0.00              
ATOM    393  CD  GLU A  38      -7.462  -3.570 -20.779  1.00  0.00              
ATOM    394  OE1 GLU A  38      -8.077  -4.055 -21.698  1.00  0.00              
ATOM    395  OE2 GLU A  38      -6.829  -2.545 -20.881  1.00  0.00              
ATOM    396  H   GLU A  38      -7.184  -7.341 -18.087  1.00  0.00              
ATOM    397  HA  GLU A  38      -9.185  -5.217 -17.379  1.00  0.00              
ATOM    398 1HB  GLU A  38      -8.195  -6.141 -20.085  1.00  0.00              
ATOM    399 2HB  GLU A  38      -9.546  -5.013 -19.818  1.00  0.00              
ATOM    400 1HG  GLU A  38      -7.867  -3.416 -18.693  1.00  0.00              
ATOM    401 2HG  GLU A  38      -6.662  -4.650 -19.127  1.00  0.00              
ATOM    402  N   PHE A  39     -11.221  -6.487 -17.998  1.00  0.00              
ATOM    403  CA  PHE A  39     -12.428  -7.305 -18.046  1.00  0.00              
ATOM    404  C   PHE A  39     -13.587  -6.473 -18.566  1.00  0.00              
ATOM    405  O   PHE A  39     -13.810  -5.356 -18.101  1.00  0.00              
ATOM    406  CB  PHE A  39     -12.798  -7.861 -16.657  1.00  0.00              
ATOM    407  CG  PHE A  39     -14.127  -8.594 -16.630  1.00  0.00              
ATOM    408  CD1 PHE A  39     -15.292  -7.945 -16.227  1.00  0.00              
ATOM    409  CD2 PHE A  39     -14.224  -9.909 -17.065  1.00  0.00              
ATOM    410  CE1 PHE A  39     -16.536  -8.596 -16.261  1.00  0.00              
ATOM    411  CE2 PHE A  39     -15.461 -10.574 -17.105  1.00  0.00              
ATOM    412  CZ  PHE A  39     -16.619  -9.912 -16.701  1.00  0.00              
ATOM    413  H   PHE A  39     -11.305  -5.494 -17.830  1.00  0.00              
ATOM    414  HA  PHE A  39     -12.284  -8.137 -18.737  1.00  0.00              
ATOM    415 1HB  PHE A  39     -12.042  -8.571 -16.324  1.00  0.00              
ATOM    416 2HB  PHE A  39     -12.873  -7.048 -15.936  1.00  0.00              
ATOM    417  HD1 PHE A  39     -15.235  -6.914 -15.881  1.00  0.00              
ATOM    418  HD2 PHE A  39     -13.317 -10.426 -17.380  1.00  0.00              
ATOM    419  HE1 PHE A  39     -17.435  -8.070 -15.942  1.00  0.00              
ATOM    420  HE2 PHE A  39     -15.516 -11.606 -17.451  1.00  0.00              
ATOM    421  HZ  PHE A  39     -17.583 -10.419 -16.728  1.00  0.00              
ATOM    422  N   VAL A  40     -14.314  -7.018 -19.534  1.00  0.00              
ATOM    423  CA  VAL A  40     -15.568  -6.422 -19.982  1.00  0.00              
ATOM    424  C   VAL A  40     -16.676  -7.459 -19.887  1.00  0.00              
ATOM    425  O   VAL A  40     -16.425  -8.664 -19.914  1.00  0.00              
ATOM    426  CB  VAL A  40     -15.472  -5.923 -21.431  1.00  0.00              
ATOM    427  CG1 VAL A  40     -14.416  -4.839 -21.538  1.00  0.00              
ATOM    428  CG2 VAL A  40     -15.126  -7.085 -22.345  1.00  0.00              
ATOM    429  H   VAL A  40     -13.991  -7.869 -19.970  1.00  0.00              
ATOM    430  HA  VAL A  40     -15.868  -5.596 -19.336  1.00  0.00              
ATOM    431  HB  VAL A  40     -16.447  -5.545 -21.740  1.00  0.00              
ATOM    432 1HG1 VAL A  40     -14.355  -4.491 -22.569  1.00  0.00              
ATOM    433 2HG1 VAL A  40     -14.684  -4.005 -20.890  1.00  0.00              
ATOM    434 3HG1 VAL A  40     -13.449  -5.240 -21.233  1.00  0.00              
ATOM    435 1HG2 VAL A  40     -15.059  -6.731 -23.373  1.00  0.00              
ATOM    436 2HG2 VAL A  40     -14.169  -7.511 -22.044  1.00  0.00              
ATOM    437 3HG2 VAL A  40     -15.902  -7.847 -22.274  1.00  0.00              
ATOM    438  N   GLU A  41     -17.909  -6.986 -19.782  1.00  0.00              
ATOM    439  CA  GLU A  41     -19.045  -7.882 -19.675  1.00  0.00              
ATOM    440  C   GLU A  41     -19.511  -8.456 -21.016  1.00  0.00              
ATOM    441  O   GLU A  41     -19.832  -9.637 -21.103  1.00  0.00              
ATOM    442  CB  GLU A  41     -20.207  -7.154 -18.995  1.00  0.00              
ATOM    443  CG  GLU A  41     -19.968  -6.817 -17.530  1.00  0.00              
ATOM    444  CD  GLU A  41     -21.130  -6.063 -16.946  1.00  0.00              
ATOM    445  OE1 GLU A  41     -22.050  -5.773 -17.672  1.00  0.00              
ATOM    446  OE2 GLU A  41     -21.150  -5.874 -15.753  1.00  0.00              
ATOM    447  H   GLU A  41     -18.067  -5.989 -19.776  1.00  0.00              
ATOM    448  HA  GLU A  41     -18.773  -8.755 -19.080  1.00  0.00              
ATOM    449 1HB  GLU A  41     -20.378  -6.234 -19.556  1.00  0.00              
ATOM    450 2HB  GLU A  41     -21.082  -7.799 -19.081  1.00  0.00              
ATOM    451 1HG  GLU A  41     -19.756  -7.690 -16.914  1.00  0.00              
ATOM    452 2HG  GLU A  41     -19.092  -6.170 -17.556  1.00  0.00              
ATOM    453  N   ASP A  42     -19.523  -7.644 -22.069  1.00  0.00              
ATOM    454  CA  ASP A  42     -19.876  -8.161 -23.395  1.00  0.00              
ATOM    455  C   ASP A  42     -18.807  -9.003 -24.095  1.00  0.00              
ATOM    456  O   ASP A  42     -17.612  -8.746 -23.967  1.00  0.00              
ATOM    457  CB  ASP A  42     -20.257  -6.991 -24.305  1.00  0.00              
ATOM    458  CG  ASP A  42     -21.604  -6.357 -23.984  1.00  0.00              
ATOM    459  OD1 ASP A  42     -22.340  -6.930 -23.217  1.00  0.00              
ATOM    460  OD2 ASP A  42     -21.820  -5.237 -24.380  1.00  0.00              
ATOM    461  H   ASP A  42     -19.290  -6.666 -21.968  1.00  0.00              
ATOM    462  HA  ASP A  42     -20.723  -8.843 -23.312  1.00  0.00              
ATOM    463 1HB  ASP A  42     -19.494  -6.214 -24.357  1.00  0.00              
ATOM    464 2HB  ASP A  42     -20.318  -7.506 -25.264  1.00  0.00              
ATOM    465  N   TYR A  43     -19.267 -10.006 -24.840  1.00  0.00              
ATOM    466  CA  TYR A  43     -18.407 -10.904 -25.614  1.00  0.00              
ATOM    467  C   TYR A  43     -17.757 -10.156 -26.779  1.00  0.00              
ATOM    468  O   TYR A  43     -18.424  -9.436 -27.517  1.00  0.00              
ATOM    469  CB  TYR A  43     -19.206 -12.101 -26.133  1.00  0.00              
ATOM    470  CG  TYR A  43     -18.439 -12.978 -27.098  1.00  0.00              
ATOM    471  CD1 TYR A  43     -17.422 -13.808 -26.652  1.00  0.00              
ATOM    472  CD2 TYR A  43     -18.737 -12.973 -28.453  1.00  0.00              
ATOM    473  CE1 TYR A  43     -16.718 -14.611 -27.529  1.00  0.00              
ATOM    474  CE2 TYR A  43     -18.040 -13.772 -29.339  1.00  0.00              
ATOM    475  CZ  TYR A  43     -17.031 -14.590 -28.873  1.00  0.00              
ATOM    476  OH  TYR A  43     -16.334 -15.388 -29.752  1.00  0.00              
ATOM    477  H   TYR A  43     -20.267 -10.141 -24.864  1.00  0.00              
ATOM    478  HA  TYR A  43     -17.598 -11.276 -24.984  1.00  0.00              
ATOM    479 1HB  TYR A  43     -19.505 -12.691 -25.266  1.00  0.00              
ATOM    480 2HB  TYR A  43     -20.093 -11.706 -26.628  1.00  0.00              
ATOM    481  HD1 TYR A  43     -17.180 -13.819 -25.589  1.00  0.00              
ATOM    482  HD2 TYR A  43     -19.535 -12.325 -28.815  1.00  0.00              
ATOM    483  HE1 TYR A  43     -15.920 -15.258 -27.165  1.00  0.00              
ATOM    484  HE2 TYR A  43     -18.288 -13.754 -30.401  1.00  0.00              
ATOM    485  HH  TYR A  43     -15.656 -15.915 -29.323  1.00  0.00              
ATOM    486  N   GLU A  44     -16.454 -10.352 -26.949  1.00  0.00              
ATOM    487  CA  GLU A  44     -15.726  -9.811 -28.091  1.00  0.00              
ATOM    488  C   GLU A  44     -15.499 -10.877 -29.173  1.00  0.00              
ATOM    489  O   GLU A  44     -14.732 -11.814 -28.970  1.00  0.00              
ATOM    490  CB  GLU A  44     -14.387  -9.228 -27.636  1.00  0.00              
ATOM    491  CG  GLU A  44     -13.555  -8.615 -28.754  1.00  0.00              
ATOM    492  CD  GLU A  44     -12.295  -7.992 -28.219  1.00  0.00              
ATOM    493  OE1 GLU A  44     -12.082  -8.054 -27.032  1.00  0.00              
ATOM    494  OE2 GLU A  44     -11.492  -7.554 -29.008  1.00  0.00              
ATOM    495  H   GLU A  44     -15.954 -10.895 -26.259  1.00  0.00              
ATOM    496  HA  GLU A  44     -16.311  -9.020 -28.562  1.00  0.00              
ATOM    497 1HB  GLU A  44     -14.609  -8.465 -26.889  1.00  0.00              
ATOM    498 2HB  GLU A  44     -13.827 -10.039 -27.170  1.00  0.00              
ATOM    499 1HG  GLU A  44     -13.303  -9.321 -29.544  1.00  0.00              
ATOM    500 2HG  GLU A  44     -14.202  -7.836 -29.157  1.00  0.00              
ATOM    501  N   PRO A  45     -16.160 -10.737 -30.339  1.00  0.00              
ATOM    502  CA  PRO A  45     -15.998 -11.682 -31.449  1.00  0.00              
ATOM    503  C   PRO A  45     -14.534 -11.973 -31.757  1.00  0.00              
ATOM    504  O   PRO A  45     -13.788 -11.115 -32.226  1.00  0.00              
ATOM    505  CB  PRO A  45     -16.727 -10.992 -32.595  1.00  0.00              
ATOM    506  CG  PRO A  45     -17.848 -10.308 -31.879  1.00  0.00              
ATOM    507  CD  PRO A  45     -17.146  -9.716 -30.674  1.00  0.00              
ATOM    508  HA  PRO A  45     -16.430 -12.670 -31.233  1.00  0.00              
ATOM    509 1HB  PRO A  45     -16.070 -10.284 -33.121  1.00  0.00              
ATOM    510 2HB  PRO A  45     -17.083 -11.717 -33.341  1.00  0.00              
ATOM    511 1HG  PRO A  45     -18.317  -9.543 -32.515  1.00  0.00              
ATOM    512 2HG  PRO A  45     -18.636 -11.023 -31.600  1.00  0.00              
ATOM    513 1HD  PRO A  45     -16.664  -8.754 -30.904  1.00  0.00              
ATOM    514 2HD  PRO A  45     -17.836  -9.536 -29.837  1.00  0.00              
ATOM    515  N   THR A  46     -14.137 -13.204 -31.470  1.00  0.00              
ATOM    516  CA  THR A  46     -12.757 -13.641 -31.644  1.00  0.00              
ATOM    517  C   THR A  46     -12.629 -14.773 -32.660  1.00  0.00              
ATOM    518  O   THR A  46     -13.287 -15.793 -32.522  1.00  0.00              
ATOM    519  CB  THR A  46     -12.191 -14.191 -30.298  1.00  0.00              
ATOM    520  OG1 THR A  46     -12.212 -13.158 -29.308  1.00  0.00              
ATOM    521  CG2 THR A  46     -10.765 -14.724 -30.480  1.00  0.00              
ATOM    522  H   THR A  46     -14.821 -13.858 -31.118  1.00  0.00              
ATOM    523  HA  THR A  46     -12.158 -12.821 -32.040  1.00  0.00              
ATOM    524  HB  THR A  46     -12.834 -14.998 -29.946  1.00  0.00              
ATOM    525  HG1 THR A  46     -13.023 -12.651 -29.391  1.00  0.00              
ATOM    526 1HG2 THR A  46     -10.394 -15.101 -29.528  1.00  0.00              
ATOM    527 2HG2 THR A  46     -10.770 -15.530 -31.215  1.00  0.00              
ATOM    528 3HG2 THR A  46     -10.119 -13.920 -30.829  1.00  0.00              
ATOM    529  N   PHE A  47     -11.783 -14.588 -33.675  1.00  0.00              
ATOM    530  CA  PHE A  47     -11.573 -15.640 -34.660  1.00  0.00              
ATOM    531  C   PHE A  47     -10.371 -16.394 -34.089  1.00  0.00              
ATOM    532  O   PHE A  47     -10.481 -17.570 -33.744  1.00  0.00              
ATOM    533  CB  PHE A  47     -11.304 -15.093 -36.063  1.00  0.00              
ATOM    534  CG  PHE A  47     -12.504 -14.456 -36.705  1.00  0.00              
ATOM    535  CD1 PHE A  47     -12.707 -13.087 -36.623  1.00  0.00              
ATOM    536  CD2 PHE A  47     -13.431 -15.225 -37.392  1.00  0.00              
ATOM    537  CE1 PHE A  47     -13.811 -12.500 -37.214  1.00  0.00              
ATOM    538  CE2 PHE A  47     -14.534 -14.641 -37.984  1.00  0.00              
ATOM    539  CZ  PHE A  47     -14.724 -13.277 -37.894  1.00  0.00              
ATOM    540  H   PHE A  47     -11.281 -13.718 -33.770  1.00  0.00              
ATOM    541  HA  PHE A  47     -12.460 -16.273 -34.721  1.00  0.00              
ATOM    542 1HB  PHE A  47     -10.529 -14.329 -36.026  1.00  0.00              
ATOM    543 2HB  PHE A  47     -10.988 -15.898 -36.725  1.00  0.00              
ATOM    544  HD1 PHE A  47     -11.984 -12.472 -36.086  1.00  0.00              
ATOM    545  HD2 PHE A  47     -13.282 -16.303 -37.462  1.00  0.00              
ATOM    546  HE1 PHE A  47     -13.959 -11.423 -37.141  1.00  0.00              
ATOM    547  HE2 PHE A  47     -15.256 -15.257 -38.521  1.00  0.00              
ATOM    548  HZ  PHE A  47     -15.594 -12.815 -38.359  1.00  0.00              
ATOM    549  N   ALA A  48      -9.235 -15.700 -33.962  1.00  0.00              
ATOM    550  CA  ALA A  48      -8.026 -16.262 -33.336  1.00  0.00              
ATOM    551  C   ALA A  48      -7.035 -15.148 -32.999  1.00  0.00              
ATOM    552  O   ALA A  48      -6.558 -14.436 -33.886  1.00  0.00              
ATOM    553  CB  ALA A  48      -7.367 -17.298 -34.270  1.00  0.00              
ATOM    554  H   ALA A  48      -9.213 -14.753 -34.312  1.00  0.00              
ATOM    555  HA  ALA A  48      -8.310 -16.752 -32.404  1.00  0.00              
ATOM    556 1HB  ALA A  48      -6.475 -17.702 -33.791  1.00  0.00              
ATOM    557 2HB  ALA A  48      -8.070 -18.107 -34.470  1.00  0.00              
ATOM    558 3HB  ALA A  48      -7.089 -16.817 -35.207  1.00  0.00              
ATOM    559  N   ASP A  49      -6.735 -15.005 -31.711  1.00  0.00              
ATOM    560  CA  ASP A  49      -5.763 -14.014 -31.238  1.00  0.00              
ATOM    561  C   ASP A  49      -4.643 -14.694 -30.455  1.00  0.00              
ATOM    562  O   ASP A  49      -4.899 -15.613 -29.687  1.00  0.00              
ATOM    563  CB  ASP A  49      -6.446 -12.954 -30.370  1.00  0.00              
ATOM    564  CG  ASP A  49      -7.415 -12.053 -31.123  1.00  0.00              
ATOM    565  OD1 ASP A  49      -7.419 -12.095 -32.330  1.00  0.00              
ATOM    566  OD2 ASP A  49      -8.249 -11.451 -30.489  1.00  0.00              
ATOM    567  H   ASP A  49      -7.194 -15.604 -31.040  1.00  0.00              
ATOM    568  HA  ASP A  49      -5.299 -13.516 -32.090  1.00  0.00              
ATOM    569 1HB  ASP A  49      -6.942 -13.367 -29.491  1.00  0.00              
ATOM    570 2HB  ASP A  49      -5.578 -12.373 -30.059  1.00  0.00              
ATOM    571  N   SER A  50      -3.416 -14.214 -30.656  1.00  0.00              
ATOM    572  CA  SER A  50      -2.231 -14.734 -29.971  1.00  0.00              
ATOM    573  C   SER A  50      -1.700 -13.680 -29.001  1.00  0.00              
ATOM    574  O   SER A  50      -1.406 -12.547 -29.402  1.00  0.00              
ATOM    575  CB  SER A  50      -1.164 -15.129 -30.973  1.00  0.00              
ATOM    576  OG  SER A  50       0.015 -15.555 -30.347  1.00  0.00              
ATOM    577  H   SER A  50      -3.310 -13.456 -31.315  1.00  0.00              
ATOM    578  HA  SER A  50      -2.406 -15.683 -29.463  1.00  0.00              
ATOM    579 1HB  SER A  50      -1.550 -15.940 -31.591  1.00  0.00              
ATOM    580 2HB  SER A  50      -0.940 -14.269 -31.603  1.00  0.00              
ATOM    581  HG  SER A  50      -0.174 -16.317 -29.794  1.00  0.00              
ATOM    582  N   TYR A  51      -1.586 -14.056 -27.731  1.00  0.00              
ATOM    583  CA  TYR A  51      -1.014 -13.187 -26.705  1.00  0.00              
ATOM    584  C   TYR A  51       0.267 -13.818 -26.167  1.00  0.00              
ATOM    585  O   TYR A  51       0.400 -15.048 -26.166  1.00  0.00              
ATOM    586  CB  TYR A  51      -1.999 -13.024 -25.544  1.00  0.00              
ATOM    587  CG  TYR A  51      -3.338 -12.437 -25.938  1.00  0.00              
ATOM    588  CD1 TYR A  51      -3.618 -11.082 -25.735  1.00  0.00              
ATOM    589  CD2 TYR A  51      -4.328 -13.237 -26.514  1.00  0.00              
ATOM    590  CE1 TYR A  51      -4.861 -10.536 -26.096  1.00  0.00              
ATOM    591  CE2 TYR A  51      -5.562 -12.705 -26.876  1.00  0.00              
ATOM    592  CZ  TYR A  51      -5.822 -11.356 -26.667  1.00  0.00              
ATOM    593  OH  TYR A  51      -7.030 -10.832 -27.050  1.00  0.00              
ATOM    594  H   TYR A  51      -1.910 -14.977 -27.471  1.00  0.00              
ATOM    595  HA  TYR A  51      -0.752 -12.222 -27.141  1.00  0.00              
ATOM    596 1HB  TYR A  51      -2.153 -14.013 -25.111  1.00  0.00              
ATOM    597 2HB  TYR A  51      -1.525 -12.376 -24.808  1.00  0.00              
ATOM    598  HD1 TYR A  51      -2.853 -10.448 -25.287  1.00  0.00              
ATOM    599  HD2 TYR A  51      -4.120 -14.295 -26.678  1.00  0.00              
ATOM    600  HE1 TYR A  51      -5.067  -9.478 -25.932  1.00  0.00              
ATOM    601  HE2 TYR A  51      -6.323 -13.346 -27.321  1.00  0.00              
ATOM    602  HH  TYR A  51      -7.612 -11.484 -27.448  1.00  0.00              
ATOM    603  N   ILE A  52       1.212 -12.989 -25.725  1.00  0.00              
ATOM    604  CA  ILE A  52       2.448 -13.517 -25.153  1.00  0.00              
ATOM    605  C   ILE A  52       2.914 -12.596 -24.021  1.00  0.00              
ATOM    606  O   ILE A  52       2.814 -11.373 -24.125  1.00  0.00              
ATOM    607  CB  ILE A  52       3.562 -13.648 -26.208  1.00  0.00              
ATOM    608  CG1 ILE A  52       4.789 -14.338 -25.606  1.00  0.00              
ATOM    609  CG2 ILE A  52       3.934 -12.280 -26.761  1.00  0.00              
ATOM    610  CD1 ILE A  52       5.808 -14.776 -26.633  1.00  0.00              
ATOM    611  H   ILE A  52       1.083 -11.988 -25.781  1.00  0.00              
ATOM    612  HA  ILE A  52       2.268 -14.503 -24.725  1.00  0.00              
ATOM    613  HB  ILE A  52       3.210 -14.284 -27.019  1.00  0.00              
ATOM    614 1HG1 ILE A  52       5.250 -13.634 -24.913  1.00  0.00              
ATOM    615 2HG1 ILE A  52       4.433 -15.208 -25.054  1.00  0.00              
ATOM    616 1HG2 ILE A  52       4.723 -12.391 -27.504  1.00  0.00              
ATOM    617 2HG2 ILE A  52       3.060 -11.826 -27.224  1.00  0.00              
ATOM    618 3HG2 ILE A  52       4.287 -11.643 -25.949  1.00  0.00              
ATOM    619 1HD1 ILE A  52       6.648 -15.257 -26.130  1.00  0.00              
ATOM    620 2HD1 ILE A  52       5.348 -15.481 -27.325  1.00  0.00              
ATOM    621 3HD1 ILE A  52       6.166 -13.908 -27.184  1.00  0.00              
ATOM    622  N   LYS A  53       3.402 -13.182 -22.932  1.00  0.00              
ATOM    623  CA  LYS A  53       3.801 -12.380 -21.777  1.00  0.00              
ATOM    624  C   LYS A  53       4.878 -13.070 -20.964  1.00  0.00              
ATOM    625  O   LYS A  53       4.815 -14.283 -20.727  1.00  0.00              
ATOM    626  CB  LYS A  53       2.593 -12.080 -20.888  1.00  0.00              
ATOM    627  CG  LYS A  53       2.879 -11.123 -19.739  1.00  0.00              
ATOM    628  CD  LYS A  53       1.603 -10.745 -19.001  1.00  0.00              
ATOM    629  CE  LYS A  53       1.865  -9.671 -17.956  1.00  0.00              
ATOM    630  NZ  LYS A  53       0.616  -9.255 -17.261  1.00  0.00              
ATOM    631  H   LYS A  53       3.501 -14.186 -22.892  1.00  0.00              
ATOM    632  HA  LYS A  53       4.228 -11.435 -22.114  1.00  0.00              
ATOM    633 1HB  LYS A  53       1.822 -11.654 -21.531  1.00  0.00              
ATOM    634 2HB  LYS A  53       2.245 -13.032 -20.488  1.00  0.00              
ATOM    635 1HG  LYS A  53       3.569 -11.608 -19.048  1.00  0.00              
ATOM    636 2HG  LYS A  53       3.345 -10.224 -20.144  1.00  0.00              
ATOM    637 1HD  LYS A  53       0.878 -10.377 -19.728  1.00  0.00              
ATOM    638 2HD  LYS A  53       1.207 -11.636 -18.514  1.00  0.00              
ATOM    639 1HE  LYS A  53       2.570 -10.067 -17.227  1.00  0.00              
ATOM    640 2HE  LYS A  53       2.306  -8.808 -18.455  1.00  0.00              
ATOM    641 1HZ  LYS A  53       0.832  -8.543 -16.578  1.00  0.00              
ATOM    642 2HZ  LYS A  53      -0.039  -8.886 -17.936  1.00  0.00              
ATOM    643 3HZ  LYS A  53       0.207 -10.054 -16.797  1.00  0.00              
ATOM    644  N   LYS A  54       5.870 -12.296 -20.536  1.00  0.00              
ATOM    645  CA  LYS A  54       6.921 -12.844 -19.694  1.00  0.00              
ATOM    646  C   LYS A  54       6.399 -12.830 -18.268  1.00  0.00              
ATOM    647  O   LYS A  54       5.955 -11.804 -17.779  1.00  0.00              
ATOM    648  CB  LYS A  54       8.218 -12.042 -19.816  1.00  0.00              
ATOM    649  CG  LYS A  54       9.395 -12.629 -19.048  1.00  0.00              
ATOM    650  CD  LYS A  54      10.687 -11.891 -19.366  1.00  0.00              
ATOM    651  CE  LYS A  54      10.712 -10.514 -18.720  1.00  0.00              
ATOM    652  NZ  LYS A  54      12.010  -9.820 -18.939  1.00  0.00              
ATOM    653  H   LYS A  54       5.902 -11.320 -20.791  1.00  0.00              
ATOM    654  HA  LYS A  54       7.132 -13.873 -19.989  1.00  0.00              
ATOM    655 1HB  LYS A  54       8.466 -11.995 -20.877  1.00  0.00              
ATOM    656 2HB  LYS A  54       8.009 -11.038 -19.448  1.00  0.00              
ATOM    657 1HG  LYS A  54       9.184 -12.551 -17.980  1.00  0.00              
ATOM    658 2HG  LYS A  54       9.499 -13.678 -19.321  1.00  0.00              
ATOM    659 1HD  LYS A  54      11.525 -12.482 -18.994  1.00  0.00              
ATOM    660 2HD  LYS A  54      10.769 -11.786 -20.447  1.00  0.00              
ATOM    661 1HE  LYS A  54       9.906  -9.920 -19.149  1.00  0.00              
ATOM    662 2HE  LYS A  54      10.542 -10.635 -17.650  1.00  0.00              
ATOM    663 1HZ  LYS A  54      11.985  -8.912 -18.496  1.00  0.00              
ATOM    664 2HZ  LYS A  54      12.758 -10.369 -18.540  1.00  0.00              
ATOM    665 3HZ  LYS A  54      12.167  -9.706 -19.930  1.00  0.00              
ATOM    666  N   VAL A  55       6.422 -13.980 -17.615  1.00  0.00              
ATOM    667  CA  VAL A  55       5.887 -14.079 -16.270  1.00  0.00              
ATOM    668  C   VAL A  55       6.862 -14.860 -15.419  1.00  0.00              
ATOM    669  O   VAL A  55       7.841 -15.412 -15.927  1.00  0.00              
ATOM    670  CB  VAL A  55       4.507 -14.763 -16.239  1.00  0.00              
ATOM    671  CG1 VAL A  55       3.484 -13.933 -17.000  1.00  0.00              
ATOM    672  CG2 VAL A  55       4.594 -16.165 -16.824  1.00  0.00              
ATOM    673  H   VAL A  55       6.814 -14.802 -18.051  1.00  0.00              
ATOM    674  HA  VAL A  55       5.790 -13.096 -15.808  1.00  0.00              
ATOM    675  HB  VAL A  55       4.189 -14.872 -15.202  1.00  0.00              
ATOM    676 1HG1 VAL A  55       2.514 -14.431 -16.967  1.00  0.00              
ATOM    677 2HG1 VAL A  55       3.400 -12.948 -16.540  1.00  0.00              
ATOM    678 3HG1 VAL A  55       3.801 -13.825 -18.037  1.00  0.00              
ATOM    679 1HG2 VAL A  55       3.611 -16.634 -16.793  1.00  0.00              
ATOM    680 2HG2 VAL A  55       4.937 -16.107 -17.857  1.00  0.00              
ATOM    681 3HG2 VAL A  55       5.297 -16.760 -16.240  1.00  0.00              
ATOM    682  N   VAL A  56       6.597 -14.898 -14.119  1.00  0.00              
ATOM    683  CA  VAL A  56       7.500 -15.571 -13.208  1.00  0.00              
ATOM    684  C   VAL A  56       6.754 -16.812 -12.756  1.00  0.00              
ATOM    685  O   VAL A  56       5.668 -16.716 -12.173  1.00  0.00              
ATOM    686  CB  VAL A  56       7.897 -14.705 -11.997  1.00  0.00              
ATOM    687  CG1 VAL A  56       8.813 -15.482 -11.064  1.00  0.00              
ATOM    688  CG2 VAL A  56       8.571 -13.422 -12.458  1.00  0.00              
ATOM    689  H   VAL A  56       5.765 -14.458 -13.752  1.00  0.00              
ATOM    690  HA  VAL A  56       8.417 -15.877 -13.712  1.00  0.00              
ATOM    691  HB  VAL A  56       6.994 -14.413 -11.460  1.00  0.00              
ATOM    692 1HG1 VAL A  56       9.083 -14.855 -10.214  1.00  0.00              
ATOM    693 2HG1 VAL A  56       8.298 -16.374 -10.707  1.00  0.00              
ATOM    694 3HG1 VAL A  56       9.716 -15.773 -11.600  1.00  0.00              
ATOM    695 1HG2 VAL A  56       8.844 -12.822 -11.590  1.00  0.00              
ATOM    696 2HG2 VAL A  56       9.468 -13.668 -13.027  1.00  0.00              
ATOM    697 3HG2 VAL A  56       7.885 -12.856 -13.088  1.00  0.00              
ATOM    698  N   LEU A  57       7.323 -17.976 -13.055  1.00  0.00              
ATOM    699  CA  LEU A  57       6.723 -19.246 -12.662  1.00  0.00              
ATOM    700  C   LEU A  57       7.577 -19.843 -11.548  1.00  0.00              
ATOM    701  O   LEU A  57       8.657 -20.372 -11.808  1.00  0.00              
ATOM    702  CB  LEU A  57       6.673 -20.221 -13.855  1.00  0.00              
ATOM    703  CG  LEU A  57       6.102 -21.605 -13.523  1.00  0.00              
ATOM    704  CD1 LEU A  57       4.642 -21.453 -13.085  1.00  0.00              
ATOM    705  CD2 LEU A  57       6.204 -22.529 -14.723  1.00  0.00              
ATOM    706  H   LEU A  57       8.193 -17.981 -13.568  1.00  0.00              
ATOM    707  HA  LEU A  57       5.720 -19.071 -12.274  1.00  0.00              
ATOM    708 1HB  LEU A  57       5.989 -19.675 -14.503  1.00  0.00              
ATOM    709 2HB  LEU A  57       7.644 -20.309 -14.344  1.00  0.00              
ATOM    710  HG  LEU A  57       6.720 -22.030 -12.732  1.00  0.00              
ATOM    711 1HD1 LEU A  57       4.229 -22.434 -12.846  1.00  0.00              
ATOM    712 2HD1 LEU A  57       4.591 -20.816 -12.202  1.00  0.00              
ATOM    713 3HD1 LEU A  57       4.065 -21.004 -13.892  1.00  0.00              
ATOM    714 1HD2 LEU A  57       5.794 -23.505 -14.465  1.00  0.00              
ATOM    715 2HD2 LEU A  57       5.643 -22.106 -15.557  1.00  0.00              
ATOM    716 3HD2 LEU A  57       7.250 -22.640 -15.009  1.00  0.00              
ATOM    717  N   ASP A  58       7.091 -19.743 -10.313  1.00  0.00              
ATOM    718  CA  ASP A  58       7.803 -20.254  -9.143  1.00  0.00              
ATOM    719  C   ASP A  58       9.240 -19.774  -9.064  1.00  0.00              
ATOM    720  O   ASP A  58      10.155 -20.541  -8.760  1.00  0.00              
ATOM    721  CB  ASP A  58       7.751 -21.785  -9.115  1.00  0.00              
ATOM    722  CG  ASP A  58       6.331 -22.303  -8.965  1.00  0.00              
ATOM    723  OD1 ASP A  58       5.591 -21.748  -8.124  1.00  0.00              
ATOM    724  OD2 ASP A  58       5.949 -23.261  -9.672  1.00  0.00              
ATOM    725  H   ASP A  58       6.195 -19.296 -10.187  1.00  0.00              
ATOM    726  HA  ASP A  58       7.326 -19.890  -8.232  1.00  0.00              
ATOM    727 1HB  ASP A  58       8.249 -22.252  -9.966  1.00  0.00              
ATOM    728 2HB  ASP A  58       8.323 -21.979  -8.206  1.00  0.00              
ATOM    729  N   GLY A  59       9.424 -18.494  -9.358  1.00  0.00              
ATOM    730  CA  GLY A  59      10.747 -17.913  -9.363  1.00  0.00              
ATOM    731  C   GLY A  59      11.505 -17.994 -10.671  1.00  0.00              
ATOM    732  O   GLY A  59      12.573 -17.407 -10.780  1.00  0.00              
ATOM    733  H   GLY A  59       8.630 -17.912  -9.582  1.00  0.00              
ATOM    734 1HA  GLY A  59      10.672 -16.854  -9.114  1.00  0.00              
ATOM    735 2HA  GLY A  59      11.361 -18.418  -8.618  1.00  0.00              
ATOM    736  N   GLU A  60      10.961 -18.694 -11.661  1.00  0.00              
ATOM    737  CA  GLU A  60      11.634 -18.839 -12.957  1.00  0.00              
ATOM    738  C   GLU A  60      11.190 -17.841 -14.018  1.00  0.00              
ATOM    739  O   GLU A  60      10.018 -17.516 -14.118  1.00  0.00              
ATOM    740  CB  GLU A  60      11.427 -20.259 -13.488  1.00  0.00              
ATOM    741  CG  GLU A  60      12.013 -21.352 -12.606  1.00  0.00              
ATOM    742  CD  GLU A  60      11.715 -22.718 -13.158  1.00  0.00              
ATOM    743  OE1 GLU A  60      10.985 -22.805 -14.117  1.00  0.00              
ATOM    744  OE2 GLU A  60      12.304 -23.666 -12.694  1.00  0.00              
ATOM    745  H   GLU A  60      10.064 -19.137 -11.520  1.00  0.00              
ATOM    746  HA  GLU A  60      12.703 -18.655 -12.841  1.00  0.00              
ATOM    747 1HB  GLU A  60      10.351 -20.409 -13.585  1.00  0.00              
ATOM    748 2HB  GLU A  60      11.890 -20.301 -14.474  1.00  0.00              
ATOM    749 1HG  GLU A  60      13.087 -21.252 -12.448  1.00  0.00              
ATOM    750 2HG  GLU A  60      11.494 -21.223 -11.658  1.00  0.00              
ATOM    751  N   GLU A  61      12.132 -17.362 -14.814  1.00  0.00              
ATOM    752  CA  GLU A  61      11.806 -16.412 -15.869  1.00  0.00              
ATOM    753  C   GLU A  61      11.289 -17.265 -17.023  1.00  0.00              
ATOM    754  O   GLU A  61      12.060 -17.969 -17.663  1.00  0.00              
ATOM    755  CB  GLU A  61      13.015 -15.572 -16.285  1.00  0.00              
ATOM    756  CG  GLU A  61      13.560 -14.667 -15.189  1.00  0.00              
ATOM    757  CD  GLU A  61      14.757 -13.891 -15.665  1.00  0.00              
ATOM    758  OE1 GLU A  61      15.163 -14.090 -16.785  1.00  0.00              
ATOM    759  OE2 GLU A  61      15.197 -13.021 -14.952  1.00  0.00              
ATOM    760  H   GLU A  61      13.092 -17.653 -14.694  1.00  0.00              
ATOM    761  HA  GLU A  61      11.029 -15.729 -15.524  1.00  0.00              
ATOM    762 1HB  GLU A  61      13.793 -16.268 -16.600  1.00  0.00              
ATOM    763 2HB  GLU A  61      12.705 -14.964 -17.136  1.00  0.00              
ATOM    764 1HG  GLU A  61      12.818 -13.977 -14.788  1.00  0.00              
ATOM    765 2HG  GLU A  61      13.865 -15.364 -14.410  1.00  0.00              
ATOM    766  N   VAL A  62       9.988 -17.228 -17.270  1.00  0.00              
ATOM    767  CA  VAL A  62       9.414 -18.003 -18.366  1.00  0.00              
ATOM    768  C   VAL A  62       8.435 -17.111 -19.128  1.00  0.00              
ATOM    769  O   VAL A  62       8.103 -16.004 -18.676  1.00  0.00              
ATOM    770  CB  VAL A  62       8.650 -19.244 -17.828  1.00  0.00              
ATOM    771  CG1 VAL A  62       9.610 -20.175 -17.091  1.00  0.00              
ATOM    772  CG2 VAL A  62       7.552 -18.807 -16.881  1.00  0.00              
ATOM    773  H   VAL A  62       9.380 -16.660 -16.699  1.00  0.00              
ATOM    774  HA  VAL A  62      10.180 -18.307 -19.080  1.00  0.00              
ATOM    775  HB  VAL A  62       8.168 -19.754 -18.663  1.00  0.00              
ATOM    776 1HG1 VAL A  62       9.063 -21.041 -16.718  1.00  0.00              
ATOM    777 2HG1 VAL A  62      10.392 -20.507 -17.774  1.00  0.00              
ATOM    778 3HG1 VAL A  62      10.061 -19.644 -16.252  1.00  0.00              
ATOM    779 1HG2 VAL A  62       7.021 -19.683 -16.510  1.00  0.00              
ATOM    780 2HG2 VAL A  62       7.991 -18.264 -16.044  1.00  0.00              
ATOM    781 3HG2 VAL A  62       6.854 -18.157 -17.408  1.00  0.00              
ATOM    782  N   THR A  63       7.984 -17.583 -20.284  1.00  0.00              
ATOM    783  CA  THR A  63       6.982 -16.847 -21.026  1.00  0.00              
ATOM    784  C   THR A  63       5.769 -17.728 -21.228  1.00  0.00              
ATOM    785  O   THR A  63       5.876 -18.958 -21.264  1.00  0.00              
ATOM    786  CB  THR A  63       7.507 -16.369 -22.393  1.00  0.00              
ATOM    787  OG1 THR A  63       7.867 -17.504 -23.192  1.00  0.00              
ATOM    788  CG2 THR A  63       8.723 -15.473 -22.213  1.00  0.00              
ATOM    789  H   THR A  63       8.331 -18.455 -20.657  1.00  0.00              
ATOM    790  HA  THR A  63       6.669 -15.975 -20.453  1.00  0.00              
ATOM    791  HB  THR A  63       6.719 -15.814 -22.901  1.00  0.00              
ATOM    792  HG1 THR A  63       7.892 -17.247 -24.117  1.00  0.00              
ATOM    793 1HG2 THR A  63       9.079 -15.146 -23.190  1.00  0.00              
ATOM    794 2HG2 THR A  63       8.449 -14.604 -21.616  1.00  0.00              
ATOM    795 3HG2 THR A  63       9.511 -16.028 -21.707  1.00  0.00              
ATOM    796  N   ILE A  64       4.607 -17.100 -21.352  1.00  0.00              
ATOM    797  CA  ILE A  64       3.396 -17.865 -21.584  1.00  0.00              
ATOM    798  C   ILE A  64       2.834 -17.312 -22.888  1.00  0.00              
ATOM    799  O   ILE A  64       2.923 -16.115 -23.133  1.00  0.00              
ATOM    800  CB  ILE A  64       2.387 -17.691 -20.430  1.00  0.00              
ATOM    801  CG1 ILE A  64       1.054 -18.335 -20.808  1.00  0.00              
ATOM    802  CG2 ILE A  64       2.197 -16.222 -20.110  1.00  0.00              
ATOM    803  CD1 ILE A  64       0.094 -18.452 -19.647  1.00  0.00              
ATOM    804  H   ILE A  64       4.547 -16.094 -21.288  1.00  0.00              
ATOM    805  HA  ILE A  64       3.629 -18.920 -21.721  1.00  0.00              
ATOM    806  HB  ILE A  64       2.763 -18.209 -19.548  1.00  0.00              
ATOM    807 1HG1 ILE A  64       0.610 -17.724 -21.593  1.00  0.00              
ATOM    808 2HG1 ILE A  64       1.274 -19.326 -21.204  1.00  0.00              
ATOM    809 1HG2 ILE A  64       1.481 -16.118 -19.294  1.00  0.00              
ATOM    810 2HG2 ILE A  64       3.150 -15.788 -19.813  1.00  0.00              
ATOM    811 3HG2 ILE A  64       1.819 -15.703 -20.991  1.00  0.00              
ATOM    812 1HD1 ILE A  64      -0.832 -18.918 -19.986  1.00  0.00              
ATOM    813 2HD1 ILE A  64       0.541 -19.064 -18.863  1.00  0.00              
ATOM    814 3HD1 ILE A  64      -0.125 -17.461 -19.253  1.00  0.00              
ATOM    815  N   ASP A  65       2.318 -18.192 -23.736  1.00  0.00              
ATOM    816  CA  ASP A  65       1.685 -17.783 -24.991  1.00  0.00              
ATOM    817  C   ASP A  65       0.240 -18.277 -24.890  1.00  0.00              
ATOM    818  O   ASP A  65      -0.002 -19.434 -24.562  1.00  0.00              
ATOM    819  CB  ASP A  65       2.396 -18.366 -26.215  1.00  0.00              
ATOM    820  CG  ASP A  65       1.901 -17.822 -27.548  1.00  0.00              
ATOM    821  OD1 ASP A  65       0.718 -17.870 -27.785  1.00  0.00              
ATOM    822  OD2 ASP A  65       2.682 -17.224 -28.249  1.00  0.00              
ATOM    823  H   ASP A  65       2.366 -19.174 -23.507  1.00  0.00              
ATOM    824  HA  ASP A  65       1.709 -16.696 -25.079  1.00  0.00              
ATOM    825 1HB  ASP A  65       3.482 -18.280 -26.168  1.00  0.00              
ATOM    826 2HB  ASP A  65       2.109 -19.414 -26.121  1.00  0.00              
ATOM    827  N   ILE A  66      -0.723 -17.403 -25.139  1.00  0.00              
ATOM    828  CA  ILE A  66      -2.122 -17.821 -25.074  1.00  0.00              
ATOM    829  C   ILE A  66      -2.792 -17.674 -26.439  1.00  0.00              
ATOM    830  O   ILE A  66      -2.813 -16.583 -27.006  1.00  0.00              
ATOM    831  CB  ILE A  66      -2.916 -16.965 -24.064  1.00  0.00              
ATOM    832  CG1 ILE A  66      -2.329 -17.103 -22.660  1.00  0.00              
ATOM    833  CG2 ILE A  66      -4.372 -17.397 -24.046  1.00  0.00              
ATOM    834  CD1 ILE A  66      -2.984 -16.160 -21.642  1.00  0.00              
ATOM    835  H   ILE A  66      -0.505 -16.446 -25.375  1.00  0.00              
ATOM    836  HA  ILE A  66      -2.195 -18.881 -24.836  1.00  0.00              
ATOM    837  HB  ILE A  66      -2.847 -15.917 -24.356  1.00  0.00              
ATOM    838 1HG1 ILE A  66      -2.469 -18.138 -22.351  1.00  0.00              
ATOM    839 2HG1 ILE A  66      -1.263 -16.888 -22.732  1.00  0.00              
ATOM    840 1HG2 ILE A  66      -4.924 -16.789 -23.331  1.00  0.00              
ATOM    841 2HG2 ILE A  66      -4.802 -17.269 -25.038  1.00  0.00              
ATOM    842 3HG2 ILE A  66      -4.437 -18.446 -23.756  1.00  0.00              
ATOM    843 1HD1 ILE A  66      -2.525 -16.304 -20.663  1.00  0.00              
ATOM    844 2HD1 ILE A  66      -2.843 -15.126 -21.959  1.00  0.00              
ATOM    845 3HD1 ILE A  66      -4.049 -16.377 -21.577  1.00  0.00              
ATOM    846  N   LEU A  67      -3.303 -18.781 -26.968  1.00  0.00              
ATOM    847  CA  LEU A  67      -4.001 -18.753 -28.240  1.00  0.00              
ATOM    848  C   LEU A  67      -5.475 -18.842 -27.877  1.00  0.00              
ATOM    849  O   LEU A  67      -5.946 -19.854 -27.368  1.00  0.00              
ATOM    850  CB  LEU A  67      -3.565 -19.901 -29.159  1.00  0.00              
ATOM    851  CG  LEU A  67      -4.281 -19.961 -30.514  1.00  0.00              
ATOM    852  CD1 LEU A  67      -3.969 -18.710 -31.325  1.00  0.00              
ATOM    853  CD2 LEU A  67      -3.848 -21.211 -31.264  1.00  0.00              
ATOM    854  H   LEU A  67      -3.206 -19.660 -26.479  1.00  0.00              
ATOM    855  HA  LEU A  67      -3.791 -17.814 -28.751  1.00  0.00              
ATOM    856 1HB  LEU A  67      -2.520 -19.628 -29.300  1.00  0.00              
ATOM    857 2HB  LEU A  67      -3.623 -20.866 -28.655  1.00  0.00              
ATOM    858  HG  LEU A  67      -5.349 -20.046 -30.312  1.00  0.00              
ATOM    859 1HD1 LEU A  67      -4.483 -18.761 -32.285  1.00  0.00              
ATOM    860 2HD1 LEU A  67      -4.309 -17.829 -30.780  1.00  0.00              
ATOM    861 3HD1 LEU A  67      -2.895 -18.643 -31.491  1.00  0.00              
ATOM    862 1HD2 LEU A  67      -4.359 -21.253 -32.227  1.00  0.00              
ATOM    863 2HD2 LEU A  67      -2.770 -21.185 -31.425  1.00  0.00              
ATOM    864 3HD2 LEU A  67      -4.106 -22.094 -30.679  1.00  0.00              
ATOM    865  N   ASP A  68      -6.180 -17.751 -28.124  1.00  0.00              
ATOM    866  CA  ASP A  68      -7.590 -17.630 -27.831  1.00  0.00              
ATOM    867  C   ASP A  68      -8.332 -17.631 -29.164  1.00  0.00              
ATOM    868  O   ASP A  68      -8.238 -16.670 -29.922  1.00  0.00              
ATOM    869  CB  ASP A  68      -7.887 -16.360 -27.030  1.00  0.00              
ATOM    870  CG  ASP A  68      -9.354 -16.176 -26.663  1.00  0.00              
ATOM    871  OD1 ASP A  68     -10.146 -17.014 -27.024  1.00  0.00              
ATOM    872  OD2 ASP A  68      -9.647 -15.289 -25.897  1.00  0.00              
ATOM    873  H   ASP A  68      -5.696 -16.968 -28.539  1.00  0.00              
ATOM    874  HA  ASP A  68      -7.920 -18.487 -27.243  1.00  0.00              
ATOM    875 1HB  ASP A  68      -7.274 -16.257 -26.135  1.00  0.00              
ATOM    876 2HB  ASP A  68      -7.598 -15.602 -27.759  1.00  0.00              
ATOM    877  N   THR A  69      -9.066 -18.700 -29.450  1.00  0.00              
ATOM    878  CA  THR A  69      -9.765 -18.793 -30.726  1.00  0.00              
ATOM    879  C   THR A  69     -11.273 -18.893 -30.566  1.00  0.00              
ATOM    880  O   THR A  69     -11.786 -18.977 -29.451  1.00  0.00              
ATOM    881  CB  THR A  69      -9.276 -20.006 -31.540  1.00  0.00              
ATOM    882  OG1 THR A  69      -9.613 -21.215 -30.848  1.00  0.00              
ATOM    883  CG2 THR A  69      -7.769 -19.942 -31.738  1.00  0.00              
ATOM    884  H   THR A  69      -9.147 -19.459 -28.788  1.00  0.00              
ATOM    885  HA  THR A  69      -9.595 -17.886 -31.307  1.00  0.00              
ATOM    886  HB  THR A  69      -9.770 -20.003 -32.511  1.00  0.00              
ATOM    887  HG1 THR A  69     -10.535 -21.428 -31.008  1.00  0.00              
ATOM    888 1HG2 THR A  69      -7.443 -20.807 -32.315  1.00  0.00              
ATOM    889 2HG2 THR A  69      -7.512 -19.029 -32.274  1.00  0.00              
ATOM    890 3HG2 THR A  69      -7.275 -19.946 -30.768  1.00  0.00              
ATOM    891  N   ALA A  70     -11.973 -18.889 -31.697  1.00  0.00              
ATOM    892  CA  ALA A  70     -13.421 -19.114 -31.735  1.00  0.00              
ATOM    893  C   ALA A  70     -13.789 -20.500 -31.237  1.00  0.00              
ATOM    894  O   ALA A  70     -13.039 -21.459 -31.426  1.00  0.00              
ATOM    895  CB  ALA A  70     -13.941 -18.921 -33.166  1.00  0.00              
ATOM    896  H   ALA A  70     -11.479 -18.725 -32.563  1.00  0.00              
ATOM    897  HA  ALA A  70     -13.904 -18.397 -31.071  1.00  0.00              
ATOM    898 1HB  ALA A  70     -15.017 -19.089 -33.187  1.00  0.00              
ATOM    899 2HB  ALA A  70     -13.726 -17.905 -33.497  1.00  0.00              
ATOM    900 3HB  ALA A  70     -13.450 -19.631 -33.829  1.00  0.00              
ATOM    901  N   GLY A  71     -14.949 -20.608 -30.603  1.00  0.00              
ATOM    902  CA  GLY A  71     -15.405 -21.904 -30.144  1.00  0.00              
ATOM    903  C   GLY A  71     -15.840 -22.784 -31.302  1.00  0.00              
ATOM    904  O   GLY A  71     -15.840 -24.008 -31.203  1.00  0.00              
ATOM    905  H   GLY A  71     -15.525 -19.795 -30.433  1.00  0.00              
ATOM    906 1HA  GLY A  71     -14.593 -22.399 -29.611  1.00  0.00              
ATOM    907 2HA  GLY A  71     -16.250 -21.766 -29.470  1.00  0.00              
ATOM    908  N   LEU A  72     -16.188 -22.157 -32.418  1.00  0.00              
ATOM    909  CA  LEU A  72     -16.547 -22.899 -33.619  1.00  0.00              
ATOM    910  C   LEU A  72     -15.621 -22.607 -34.793  1.00  0.00              
ATOM    911  O   LEU A  72     -15.131 -21.493 -34.926  1.00  0.00              
ATOM    912  CB  LEU A  72     -17.998 -22.587 -34.004  1.00  0.00              
ATOM    913  CG  LEU A  72     -19.050 -22.969 -32.955  1.00  0.00              
ATOM    914  CD1 LEU A  72     -20.424 -22.480 -33.390  1.00  0.00              
ATOM    915  CD2 LEU A  72     -19.050 -24.479 -32.762  1.00  0.00              
ATOM    916  H   LEU A  72     -16.207 -21.148 -32.440  1.00  0.00              
ATOM    917  HA  LEU A  72     -16.449 -23.968 -33.431  1.00  0.00              
ATOM    918 1HB  LEU A  72     -17.930 -21.504 -34.088  1.00  0.00              
ATOM    919 2HB  LEU A  72     -18.258 -23.010 -34.975  1.00  0.00              
ATOM    920  HG  LEU A  72     -18.747 -22.513 -32.012  1.00  0.00              
ATOM    921 1HD1 LEU A  72     -21.164 -22.756 -32.639  1.00  0.00              
ATOM    922 2HD1 LEU A  72     -20.407 -21.396 -33.499  1.00  0.00              
ATOM    923 3HD1 LEU A  72     -20.688 -22.937 -34.343  1.00  0.00              
ATOM    924 1HD2 LEU A  72     -19.798 -24.749 -32.015  1.00  0.00              
ATOM    925 2HD2 LEU A  72     -19.288 -24.967 -33.707  1.00  0.00              
ATOM    926 3HD2 LEU A  72     -18.066 -24.803 -32.424  1.00  0.00              
ATOM    927  N   LYS A  73     -15.376 -23.607 -35.636  1.00  0.00              
ATOM    928  CA  LYS A  73     -14.492 -23.428 -36.790  1.00  0.00              
ATOM    929  C   LYS A  73     -15.041 -24.253 -37.940  1.00  0.00              
ATOM    930  O   LYS A  73     -15.374 -25.426 -37.773  1.00  0.00              
ATOM    931  CB  LYS A  73     -13.055 -23.841 -36.466  1.00  0.00              
ATOM    932  CG  LYS A  73     -12.266 -22.806 -35.676  1.00  0.00              
ATOM    933  CD  LYS A  73     -12.235 -21.466 -36.395  1.00  0.00              
ATOM    934  CE  LYS A  73     -11.684 -21.607 -37.806  1.00  0.00              
ATOM    935  NZ  LYS A  73     -11.686 -20.311 -38.537  1.00  0.00              
ATOM    936  H   LYS A  73     -15.805 -24.508 -35.479  1.00  0.00              
ATOM    937  HA  LYS A  73     -14.483 -22.380 -37.089  1.00  0.00              
ATOM    938 1HB  LYS A  73     -13.111 -24.768 -35.895  1.00  0.00              
ATOM    939 2HB  LYS A  73     -12.555 -24.030 -37.416  1.00  0.00              
ATOM    940 1HG  LYS A  73     -12.736 -22.684 -34.699  1.00  0.00              
ATOM    941 2HG  LYS A  73     -11.248 -23.172 -35.545  1.00  0.00              
ATOM    942 1HD  LYS A  73     -13.252 -21.072 -36.440  1.00  0.00              
ATOM    943 2HD  LYS A  73     -11.606 -20.781 -35.827  1.00  0.00              
ATOM    944 1HE  LYS A  73     -10.664 -21.983 -37.739  1.00  0.00              
ATOM    945 2HE  LYS A  73     -12.301 -22.327 -38.344  1.00  0.00              
ATOM    946 1HZ  LYS A  73     -11.314 -20.448 -39.466  1.00  0.00              
ATOM    947 2HZ  LYS A  73     -12.632 -19.962 -38.601  1.00  0.00              
ATOM    948 3HZ  LYS A  73     -11.114 -19.643 -38.040  1.00  0.00              
ATOM    949  N   ASN A  74     -15.127 -23.627 -39.108  1.00  0.00              
ATOM    950  CA  ASN A  74     -15.661 -24.275 -40.302  1.00  0.00              
ATOM    951  C   ASN A  74     -14.847 -25.448 -40.822  1.00  0.00              
ATOM    952  O   ASN A  74     -15.416 -26.448 -41.268  1.00  0.00              
ATOM    953  CB  ASN A  74     -15.838 -23.261 -41.417  1.00  0.00              
ATOM    954  CG  ASN A  74     -16.992 -22.321 -41.203  1.00  0.00              
ATOM    955  OD1 ASN A  74     -17.915 -22.604 -40.431  1.00  0.00              
ATOM    956  ND2 ASN A  74     -16.985 -21.241 -41.942  1.00  0.00              
ATOM    957  H   ASN A  74     -14.810 -22.670 -39.168  1.00  0.00              
ATOM    958  HA  ASN A  74     -16.637 -24.710 -40.082  1.00  0.00              
ATOM    959 1HB  ASN A  74     -14.986 -22.700 -41.803  1.00  0.00              
ATOM    960 2HB  ASN A  74     -16.133 -24.018 -42.145  1.00  0.00              
ATOM    961 1HD2 ASN A  74     -17.721 -20.570 -41.853  1.00  0.00              
ATOM    962 2HD2 ASN A  74     -16.244 -21.088 -42.596  1.00  0.00              
ATOM    963  N   GLN A  75     -13.523 -25.326 -40.772  1.00  0.00              
ATOM    964  CA  GLN A  75     -12.660 -26.398 -41.232  1.00  0.00              
ATOM    965  C   GLN A  75     -12.046 -27.216 -40.116  1.00  0.00              
ATOM    966  O   GLN A  75     -11.485 -26.665 -39.167  1.00  0.00              
ATOM    967  CB  GLN A  75     -11.539 -25.822 -42.102  1.00  0.00              
ATOM    968  CG  GLN A  75     -12.025 -25.126 -43.362  1.00  0.00              
ATOM    969  CD  GLN A  75     -12.724 -26.077 -44.315  1.00  0.00              
ATOM    970  OE1 GLN A  75     -12.193 -27.138 -44.656  1.00  0.00              
ATOM    971  NE2 GLN A  75     -13.919 -25.700 -44.755  1.00  0.00              
ATOM    972  H   GLN A  75     -13.106 -24.480 -40.410  1.00  0.00              
ATOM    973  HA  GLN A  75     -13.243 -27.113 -41.812  1.00  0.00              
ATOM    974 1HB  GLN A  75     -10.989 -25.117 -41.480  1.00  0.00              
ATOM    975 2HB  GLN A  75     -10.889 -26.655 -42.369  1.00  0.00              
ATOM    976 1HG  GLN A  75     -12.592 -24.196 -43.341  1.00  0.00              
ATOM    977 2HG  GLN A  75     -11.022 -24.930 -43.744  1.00  0.00              
ATOM    978 1HE2 GLN A  75     -14.428 -26.286 -45.387  1.00  0.00              
ATOM    979 2HE2 GLN A  75     -14.311 -24.831 -44.455  1.00  0.00              
ATOM    980  N   ALA A  76     -12.134 -28.536 -40.248  1.00  0.00              
ATOM    981  CA  ALA A  76     -11.616 -29.449 -39.242  1.00  0.00              
ATOM    982  C   ALA A  76     -10.097 -29.337 -39.137  1.00  0.00              
ATOM    983  O   ALA A  76      -9.539 -29.379 -38.038  1.00  0.00              
ATOM    984  CB  ALA A  76     -12.009 -30.886 -39.578  1.00  0.00              
ATOM    985  H   ALA A  76     -12.574 -28.914 -41.075  1.00  0.00              
ATOM    986  HA  ALA A  76     -12.033 -29.174 -38.273  1.00  0.00              
ATOM    987 1HB  ALA A  76     -11.614 -31.558 -38.815  1.00  0.00              
ATOM    988 2HB  ALA A  76     -13.096 -30.969 -39.607  1.00  0.00              
ATOM    989 3HB  ALA A  76     -11.597 -31.158 -40.548  1.00  0.00              
ATOM    990  N   SER A  77      -9.426 -29.188 -40.278  1.00  0.00              
ATOM    991  CA  SER A  77      -7.968 -29.113 -40.289  1.00  0.00              
ATOM    992  C   SER A  77      -7.467 -27.841 -39.603  1.00  0.00              
ATOM    993  O   SER A  77      -6.480 -27.880 -38.876  1.00  0.00              
ATOM    994  CB  SER A  77      -7.456 -29.180 -41.715  1.00  0.00              
ATOM    995  OG  SER A  77      -7.851 -28.068 -42.469  1.00  0.00              
ATOM    996  H   SER A  77      -9.929 -29.125 -41.153  1.00  0.00              
ATOM    997  HA  SER A  77      -7.486 -29.984 -39.843  1.00  0.00              
ATOM    998 1HB  SER A  77      -6.368 -29.225 -41.692  1.00  0.00              
ATOM    999 2HB  SER A  77      -7.846 -30.083 -42.183  1.00  0.00              
ATOM   1000  HG  SER A  77      -7.792 -28.278 -43.404  1.00  0.00              
ATOM   1001  N   TRP A  78      -8.146 -26.725 -39.838  1.00  0.00              
ATOM   1002  CA  TRP A  78      -7.759 -25.459 -39.221  1.00  0.00              
ATOM   1003  C   TRP A  78      -7.947 -25.556 -37.705  1.00  0.00              
ATOM   1004  O   TRP A  78      -7.073 -25.156 -36.935  1.00  0.00              
ATOM   1005  CB  TRP A  78      -8.580 -24.301 -39.792  1.00  0.00              
ATOM   1006  CG  TRP A  78      -8.435 -24.139 -41.275  1.00  0.00              
ATOM   1007  CD1 TRP A  78      -7.891 -25.036 -42.144  1.00  0.00              
ATOM   1008  CD2 TRP A  78      -8.840 -23.012 -42.062  1.00  0.00              
ATOM   1009  NE1 TRP A  78      -7.929 -24.540 -43.423  1.00  0.00              
ATOM   1010  CE2 TRP A  78      -8.510 -23.297 -43.399  1.00  0.00              
ATOM   1011  CE3 TRP A  78      -9.452 -21.788 -41.763  1.00  0.00              
ATOM   1012  CZ2 TRP A  78      -8.766 -22.410 -44.432  1.00  0.00              
ATOM   1013  CZ3 TRP A  78      -9.710 -20.899 -42.800  1.00  0.00              
ATOM   1014  CH2 TRP A  78      -9.378 -21.202 -44.096  1.00  0.00              
ATOM   1015  H   TRP A  78      -8.945 -26.747 -40.455  1.00  0.00              
ATOM   1016  HA  TRP A  78      -6.705 -25.261 -39.414  1.00  0.00              
ATOM   1017 1HB  TRP A  78      -9.641 -24.459 -39.598  1.00  0.00              
ATOM   1018 2HB  TRP A  78      -8.265 -23.360 -39.342  1.00  0.00              
ATOM   1019  HD1 TRP A  78      -7.522 -25.969 -41.721  1.00  0.00              
ATOM   1020  HE1 TRP A  78      -7.586 -25.011 -44.248  1.00  0.00              
ATOM   1021  HE3 TRP A  78      -9.739 -21.499 -40.752  1.00  0.00              
ATOM   1022  HZ2 TRP A  78      -8.486 -22.690 -45.448  1.00  0.00              
ATOM   1023  HZ3 TRP A  78     -10.186 -19.950 -42.553  1.00  0.00              
ATOM   1024  HH2 TRP A  78      -9.598 -20.477 -44.880  1.00  0.00              
ATOM   1025  N   ARG A  79      -9.088 -26.099 -37.289  1.00  0.00              
ATOM   1026  CA  ARG A  79      -9.354 -26.334 -35.878  1.00  0.00              
ATOM   1027  C   ARG A  79      -8.234 -27.182 -35.270  1.00  0.00              
ATOM   1028  O   ARG A  79      -7.690 -26.839 -34.215  1.00  0.00              
ATOM   1029  CB  ARG A  79     -10.700 -27.048 -35.697  1.00  0.00              
ATOM   1030  CG  ARG A  79     -10.988 -27.441 -34.244  1.00  0.00              
ATOM   1031  CD  ARG A  79     -11.989 -28.568 -34.184  1.00  0.00              
ATOM   1032  NE  ARG A  79     -11.498 -29.741 -34.905  1.00  0.00              
ATOM   1033  CZ  ARG A  79     -12.284 -30.597 -35.545  1.00  0.00              
ATOM   1034  NH1 ARG A  79     -13.595 -30.408 -35.544  1.00  0.00              
ATOM   1035  NH2 ARG A  79     -11.761 -31.619 -36.208  1.00  0.00              
ATOM   1036  H   ARG A  79      -9.788 -26.355 -37.970  1.00  0.00              
ATOM   1037  HA  ARG A  79      -9.368 -25.384 -35.342  1.00  0.00              
ATOM   1038 1HB  ARG A  79     -11.471 -26.370 -36.060  1.00  0.00              
ATOM   1039 2HB  ARG A  79     -10.674 -27.939 -36.325  1.00  0.00              
ATOM   1040 1HG  ARG A  79     -10.053 -27.754 -33.777  1.00  0.00              
ATOM   1041 2HG  ARG A  79     -11.381 -26.569 -33.721  1.00  0.00              
ATOM   1042 1HD  ARG A  79     -12.160 -28.834 -33.141  1.00  0.00              
ATOM   1043 2HD  ARG A  79     -12.924 -28.235 -34.633  1.00  0.00              
ATOM   1044  HE  ARG A  79     -10.550 -30.072 -35.029  1.00  0.00              
ATOM   1045 1HH1 ARG A  79     -13.988 -29.614 -35.058  1.00  0.00              
ATOM   1046 2HH1 ARG A  79     -14.196 -31.057 -36.030  1.00  0.00              
ATOM   1047 1HH2 ARG A  79     -10.758 -31.746 -36.225  1.00  0.00              
ATOM   1048 2HH2 ARG A  79     -12.366 -32.266 -36.691  1.00  0.00              
ATOM   1049  N   ASP A  80      -7.884 -28.275 -35.939  1.00  0.00              
ATOM   1050  CA  ASP A  80      -6.867 -29.191 -35.432  1.00  0.00              
ATOM   1051  C   ASP A  80      -5.491 -28.522 -35.382  1.00  0.00              
ATOM   1052  O   ASP A  80      -4.672 -28.833 -34.509  1.00  0.00              
ATOM   1053  CB  ASP A  80      -6.773 -30.442 -36.314  1.00  0.00              
ATOM   1054  CG  ASP A  80      -7.999 -31.336 -36.203  1.00  0.00              
ATOM   1055  OD1 ASP A  80      -8.903 -31.043 -35.390  1.00  0.00              
ATOM   1056  OD2 ASP A  80      -8.060 -32.339 -36.943  1.00  0.00              
ATOM   1057  H   ASP A  80      -8.334 -28.477 -36.821  1.00  0.00              
ATOM   1058  HA  ASP A  80      -7.107 -29.479 -34.408  1.00  0.00              
ATOM   1059 1HB  ASP A  80      -6.558 -30.222 -37.359  1.00  0.00              
ATOM   1060 2HB  ASP A  80      -5.912 -30.933 -35.859  1.00  0.00              
ATOM   1061  N   ASP A  81      -5.223 -27.629 -36.329  1.00  0.00              
ATOM   1062  CA  ASP A  81      -3.944 -26.929 -36.326  1.00  0.00              
ATOM   1063  C   ASP A  81      -3.846 -25.991 -35.111  1.00  0.00              
ATOM   1064  O   ASP A  81      -2.789 -25.878 -34.485  1.00  0.00              
ATOM   1065  CB  ASP A  81      -3.760 -26.142 -37.626  1.00  0.00              
ATOM   1066  CG  ASP A  81      -3.472 -27.004 -38.848  1.00  0.00              
ATOM   1067  OD1 ASP A  81      -3.179 -28.164 -38.677  1.00  0.00              
ATOM   1068  OD2 ASP A  81      -3.699 -26.544 -39.941  1.00  0.00              
ATOM   1069  H   ASP A  81      -5.894 -27.426 -37.056  1.00  0.00              
ATOM   1070  HA  ASP A  81      -3.130 -27.648 -36.236  1.00  0.00              
ATOM   1071 1HB  ASP A  81      -4.588 -25.467 -37.846  1.00  0.00              
ATOM   1072 2HB  ASP A  81      -2.873 -25.561 -37.374  1.00  0.00              
ATOM   1073  N   TYR A  82      -4.950 -25.339 -34.765  1.00  0.00              
ATOM   1074  CA  TYR A  82      -4.953 -24.419 -33.629  1.00  0.00              
ATOM   1075  C   TYR A  82      -4.585 -25.192 -32.359  1.00  0.00              
ATOM   1076  O   TYR A  82      -3.767 -24.754 -31.550  1.00  0.00              
ATOM   1077  CB  TYR A  82      -6.317 -23.743 -33.473  1.00  0.00              
ATOM   1078  CG  TYR A  82      -6.593 -22.673 -34.507  1.00  0.00              
ATOM   1079  CD1 TYR A  82      -7.706 -22.748 -35.331  1.00  0.00              
ATOM   1080  CD2 TYR A  82      -5.739 -21.590 -34.654  1.00  0.00              
ATOM   1081  CE1 TYR A  82      -7.962 -21.774 -36.276  1.00  0.00              
ATOM   1082  CE2 TYR A  82      -5.985 -20.610 -35.596  1.00  0.00              
ATOM   1083  CZ  TYR A  82      -7.098 -20.705 -36.405  1.00  0.00              
ATOM   1084  OH  TYR A  82      -7.349 -19.731 -37.344  1.00  0.00              
ATOM   1085  H   TYR A  82      -5.803 -25.477 -35.289  1.00  0.00              
ATOM   1086  HA  TYR A  82      -4.201 -23.644 -33.779  1.00  0.00              
ATOM   1087 1HB  TYR A  82      -7.075 -24.524 -33.548  1.00  0.00              
ATOM   1088 2HB  TYR A  82      -6.346 -23.302 -32.477  1.00  0.00              
ATOM   1089  HD1 TYR A  82      -8.384 -23.595 -35.223  1.00  0.00              
ATOM   1090  HD2 TYR A  82      -4.861 -21.521 -34.011  1.00  0.00              
ATOM   1091  HE1 TYR A  82      -8.841 -21.846 -36.917  1.00  0.00              
ATOM   1092  HE2 TYR A  82      -5.301 -19.767 -35.697  1.00  0.00              
ATOM   1093  HH  TYR A  82      -8.147 -19.896 -37.852  1.00  0.00              
ATOM   1094  N   PHE A  83      -5.242 -26.337 -32.187  1.00  0.00              
ATOM   1095  CA  PHE A  83      -5.027 -27.213 -31.040  1.00  0.00              
ATOM   1096  C   PHE A  83      -3.615 -27.769 -30.978  1.00  0.00              
ATOM   1097  O   PHE A  83      -2.955 -27.705 -29.940  1.00  0.00              
ATOM   1098  CB  PHE A  83      -6.020 -28.382 -31.088  1.00  0.00              
ATOM   1099  CG  PHE A  83      -7.447 -28.002 -30.776  1.00  0.00              
ATOM   1100  CD1 PHE A  83      -7.777 -26.720 -30.361  1.00  0.00              
ATOM   1101  CD2 PHE A  83      -8.466 -28.942 -30.909  1.00  0.00              
ATOM   1102  CE1 PHE A  83      -9.092 -26.375 -30.084  1.00  0.00              
ATOM   1103  CE2 PHE A  83      -9.787 -28.603 -30.631  1.00  0.00              
ATOM   1104  CZ  PHE A  83     -10.100 -27.319 -30.219  1.00  0.00              
ATOM   1105  H   PHE A  83      -5.919 -26.603 -32.888  1.00  0.00              
ATOM   1106  HA  PHE A  83      -5.160 -26.651 -30.115  1.00  0.00              
ATOM   1107 1HB  PHE A  83      -6.032 -28.824 -32.084  1.00  0.00              
ATOM   1108 2HB  PHE A  83      -5.740 -29.142 -30.360  1.00  0.00              
ATOM   1109  HD1 PHE A  83      -6.987 -25.976 -30.254  1.00  0.00              
ATOM   1110  HD2 PHE A  83      -8.220 -29.954 -31.233  1.00  0.00              
ATOM   1111  HE1 PHE A  83      -9.333 -25.363 -29.760  1.00  0.00              
ATOM   1112  HE2 PHE A  83     -10.576 -29.349 -30.736  1.00  0.00              
ATOM   1113  HZ  PHE A  83     -11.133 -27.050 -29.999  1.00  0.00              
ATOM   1114  N   ARG A  84      -3.152 -28.316 -32.099  1.00  0.00              
ATOM   1115  CA  ARG A  84      -1.846 -28.952 -32.163  1.00  0.00              
ATOM   1116  C   ARG A  84      -0.678 -28.003 -31.913  1.00  0.00              
ATOM   1117  O   ARG A  84       0.360 -28.415 -31.403  1.00  0.00              
ATOM   1118  CB  ARG A  84      -1.663 -29.701 -33.475  1.00  0.00              
ATOM   1119  CG  ARG A  84      -0.472 -30.645 -33.512  1.00  0.00              
ATOM   1120  CD  ARG A  84      -0.521 -31.650 -34.605  1.00  0.00              
ATOM   1121  NE  ARG A  84      -1.522 -32.689 -34.423  1.00  0.00              
ATOM   1122  CZ  ARG A  84      -2.086 -33.391 -35.424  1.00  0.00              
ATOM   1123  NH1 ARG A  84      -1.782 -33.145 -36.679  1.00  0.00              
ATOM   1124  NH2 ARG A  84      -2.974 -34.320 -35.113  1.00  0.00              
ATOM   1125  H   ARG A  84      -3.725 -28.287 -32.930  1.00  0.00              
ATOM   1126  HA  ARG A  84      -1.763 -29.704 -31.378  1.00  0.00              
ATOM   1127 1HB  ARG A  84      -2.577 -30.268 -33.648  1.00  0.00              
ATOM   1128 2HB  ARG A  84      -1.549 -28.949 -34.256  1.00  0.00              
ATOM   1129 1HG  ARG A  84       0.435 -30.054 -33.641  1.00  0.00              
ATOM   1130 2HG  ARG A  84      -0.425 -31.180 -32.564  1.00  0.00              
ATOM   1131 1HD  ARG A  84      -0.745 -31.143 -35.543  1.00  0.00              
ATOM   1132 2HD  ARG A  84       0.449 -32.140 -34.679  1.00  0.00              
ATOM   1133  HE  ARG A  84      -1.938 -33.041 -33.571  1.00  0.00              
ATOM   1134 1HH1 ARG A  84      -1.115 -32.420 -36.902  1.00  0.00              
ATOM   1135 2HH1 ARG A  84      -2.217 -33.683 -37.415  1.00  0.00              
ATOM   1136 1HH2 ARG A  84      -3.210 -34.484 -34.143  1.00  0.00              
ATOM   1137 2HH2 ARG A  84      -3.413 -34.860 -35.843  1.00  0.00              
ATOM   1138  N   SER A  85      -0.843 -26.734 -32.271  1.00  0.00              
ATOM   1139  CA  SER A  85       0.208 -25.750 -32.034  1.00  0.00              
ATOM   1140  C   SER A  85       0.444 -25.539 -30.533  1.00  0.00              
ATOM   1141  O   SER A  85       1.474 -25.008 -30.142  1.00  0.00              
ATOM   1142  CB  SER A  85      -0.150 -24.438 -32.705  1.00  0.00              
ATOM   1143  OG  SER A  85      -1.124 -23.729 -31.990  1.00  0.00              
ATOM   1144  H   SER A  85      -1.702 -26.439 -32.713  1.00  0.00              
ATOM   1145  HA  SER A  85       1.151 -25.996 -32.525  1.00  0.00              
ATOM   1146 1HB  SER A  85       0.750 -23.828 -32.778  1.00  0.00              
ATOM   1147 2HB  SER A  85      -0.527 -24.649 -33.705  1.00  0.00              
ATOM   1148  HG  SER A  85      -1.922 -24.260 -31.925  1.00  0.00              
ATOM   1149  N   GLY A  86      -0.497 -25.966 -29.701  1.00  0.00              
ATOM   1150  CA  GLY A  86      -0.335 -25.790 -28.267  1.00  0.00              
ATOM   1151  C   GLY A  86       0.350 -26.887 -27.484  1.00  0.00              
ATOM   1152  O   GLY A  86       0.736 -27.926 -28.032  1.00  0.00              
ATOM   1153  H   GLY A  86      -1.332 -26.414 -30.050  1.00  0.00              
ATOM   1154 1HA  GLY A  86       0.255 -24.892 -28.083  1.00  0.00              
ATOM   1155 2HA  GLY A  86      -1.317 -25.678 -27.809  1.00  0.00              
ATOM   1156  N   GLU A  87       0.495 -26.653 -26.183  1.00  0.00              
ATOM   1157  CA  GLU A  87       1.141 -27.611 -25.289  1.00  0.00              
ATOM   1158  C   GLU A  87       0.187 -28.032 -24.176  1.00  0.00              
ATOM   1159  O   GLU A  87       0.197 -29.183 -23.736  1.00  0.00              
ATOM   1160  CB  GLU A  87       2.410 -26.994 -24.687  1.00  0.00              
ATOM   1161  CG  GLU A  87       3.532 -26.784 -25.702  1.00  0.00              
ATOM   1162  CD  GLU A  87       4.680 -25.922 -25.180  1.00  0.00              
ATOM   1163  OE1 GLU A  87       5.730 -25.869 -25.864  1.00  0.00              
ATOM   1164  OE2 GLU A  87       4.537 -25.285 -24.105  1.00  0.00              
ATOM   1165  H   GLU A  87       0.146 -25.784 -25.803  1.00  0.00              
ATOM   1166  HA  GLU A  87       1.402 -28.514 -25.841  1.00  0.00              
ATOM   1167 1HB  GLU A  87       2.122 -26.037 -24.252  1.00  0.00              
ATOM   1168 2HB  GLU A  87       2.747 -27.665 -23.897  1.00  0.00              
ATOM   1169 1HG  GLU A  87       3.955 -27.715 -26.079  1.00  0.00              
ATOM   1170 2HG  GLU A  87       3.044 -26.253 -26.518  1.00  0.00              
ATOM   1171  N   GLY A  88      -0.640 -27.093 -23.724  1.00  0.00              
ATOM   1172  CA  GLY A  88      -1.578 -27.373 -22.653  1.00  0.00              
ATOM   1173  C   GLY A  88      -2.906 -26.729 -22.963  1.00  0.00              
ATOM   1174  O   GLY A  88      -2.972 -25.748 -23.700  1.00  0.00              
ATOM   1175  H   GLY A  88      -0.619 -26.168 -24.130  1.00  0.00              
ATOM   1176 1HA  GLY A  88      -1.703 -28.452 -22.562  1.00  0.00              
ATOM   1177 2HA  GLY A  88      -1.182 -26.974 -21.720  1.00  0.00              
ATOM   1178  N   PHE A  89      -3.970 -27.253 -22.379  1.00  0.00              
ATOM   1179  CA  PHE A  89      -5.286 -26.718 -22.648  1.00  0.00              
ATOM   1180  C   PHE A  89      -6.098 -26.291 -21.436  1.00  0.00              
ATOM   1181  O   PHE A  89      -6.103 -26.968 -20.429  1.00  0.00              
ATOM   1182  CB  PHE A  89      -6.100 -27.775 -23.410  1.00  0.00              
ATOM   1183  CG  PHE A  89      -5.510 -28.152 -24.738  1.00  0.00              
ATOM   1184  CD1 PHE A  89      -4.439 -29.037 -24.813  1.00  0.00              
ATOM   1185  CD2 PHE A  89      -5.987 -27.571 -25.908  1.00  0.00              
ATOM   1186  CE1 PHE A  89      -3.845 -29.334 -26.035  1.00  0.00              
ATOM   1187  CE2 PHE A  89      -5.402 -27.858 -27.137  1.00  0.00              
ATOM   1188  CZ  PHE A  89      -4.328 -28.741 -27.201  1.00  0.00              
ATOM   1189  H   PHE A  89      -3.875 -28.030 -21.741  1.00  0.00              
ATOM   1190  HA  PHE A  89      -5.200 -25.799 -23.229  1.00  0.00              
ATOM   1191 1HB  PHE A  89      -6.164 -28.693 -22.827  1.00  0.00              
ATOM   1192 2HB  PHE A  89      -7.104 -27.403 -23.611  1.00  0.00              
ATOM   1193  HD1 PHE A  89      -4.067 -29.500 -23.898  1.00  0.00              
ATOM   1194  HD2 PHE A  89      -6.829 -26.879 -25.855  1.00  0.00              
ATOM   1195  HE1 PHE A  89      -3.006 -30.028 -26.078  1.00  0.00              
ATOM   1196  HE2 PHE A  89      -5.780 -27.394 -28.048  1.00  0.00              
ATOM   1197  HZ  PHE A  89      -3.864 -28.966 -28.161  1.00  0.00              
ATOM   1198  N   LEU A  90      -6.790 -25.167 -21.559  1.00  0.00              
ATOM   1199  CA  LEU A  90      -7.703 -24.710 -20.525  1.00  0.00              
ATOM   1200  C   LEU A  90      -9.062 -24.930 -21.171  1.00  0.00              
ATOM   1201  O   LEU A  90      -9.435 -24.216 -22.109  1.00  0.00              
ATOM   1202  CB  LEU A  90      -7.523 -23.221 -20.216  1.00  0.00              
ATOM   1203  CG  LEU A  90      -6.211 -22.854 -19.514  1.00  0.00              
ATOM   1204  CD1 LEU A  90      -6.187 -21.353 -19.237  1.00  0.00              
ATOM   1205  CD2 LEU A  90      -6.082 -23.639 -18.200  1.00  0.00              
ATOM   1206  H   LEU A  90      -6.680 -24.613 -22.396  1.00  0.00              
ATOM   1207  HA  LEU A  90      -7.574 -25.317 -19.630  1.00  0.00              
ATOM   1208 1HB  LEU A  90      -7.525 -22.828 -21.232  1.00  0.00              
ATOM   1209 2HB  LEU A  90      -8.374 -22.816 -19.668  1.00  0.00              
ATOM   1210  HG  LEU A  90      -5.395 -23.168 -20.167  1.00  0.00              
ATOM   1211 1HD1 LEU A  90      -5.254 -21.090 -18.737  1.00  0.00              
ATOM   1212 2HD1 LEU A  90      -6.260 -20.808 -20.177  1.00  0.00              
ATOM   1213 3HD1 LEU A  90      -7.027 -21.089 -18.597  1.00  0.00              
ATOM   1214 1HD2 LEU A  90      -5.146 -23.373 -17.708  1.00  0.00              
ATOM   1215 2HD2 LEU A  90      -6.919 -23.393 -17.546  1.00  0.00              
ATOM   1216 3HD2 LEU A  90      -6.088 -24.708 -18.412  1.00  0.00              
ATOM   1217  N   CYS A  91      -9.780 -25.938 -20.694  1.00  0.00              
ATOM   1218  CA  CYS A  91     -11.102 -26.241 -21.227  1.00  0.00              
ATOM   1219  C   CYS A  91     -12.078 -25.428 -20.408  1.00  0.00              
ATOM   1220  O   CYS A  91     -12.418 -25.789 -19.281  1.00  0.00              
ATOM   1221  CB  CYS A  91     -11.400 -27.732 -21.093  1.00  0.00              
ATOM   1222  SG  CYS A  91     -13.004 -28.180 -21.766  1.00  0.00              
ATOM   1223  H   CYS A  91      -9.408 -26.509 -19.948  1.00  0.00              
ATOM   1224  HA  CYS A  91     -11.186 -26.069 -22.300  1.00  0.00              
ATOM   1225 1HB  CYS A  91     -10.653 -28.316 -21.632  1.00  0.00              
ATOM   1226 2HB  CYS A  91     -11.401 -28.023 -20.043  1.00  0.00              
ATOM   1227  HG  CYS A  91     -12.618 -28.209 -23.038  1.00  0.00              
ATOM   1228  N   VAL A  92     -12.515 -24.322 -20.986  1.00  0.00              
ATOM   1229  CA  VAL A  92     -13.418 -23.414 -20.310  1.00  0.00              
ATOM   1230  C   VAL A  92     -14.893 -23.502 -20.677  1.00  0.00              
ATOM   1231  O   VAL A  92     -15.260 -23.515 -21.844  1.00  0.00              
ATOM   1232  CB  VAL A  92     -12.967 -21.964 -20.548  1.00  0.00              
ATOM   1233  CG1 VAL A  92     -13.904 -20.992 -19.828  1.00  0.00              
ATOM   1234  CG2 VAL A  92     -11.535 -21.791 -20.073  1.00  0.00              
ATOM   1235  H   VAL A  92     -12.210 -24.105 -21.924  1.00  0.00              
ATOM   1236  HA  VAL A  92     -13.458 -23.618 -19.239  1.00  0.00              
ATOM   1237  HB  VAL A  92     -12.981 -21.760 -21.619  1.00  0.00              
ATOM   1238 1HG1 VAL A  92     -13.572 -19.968 -20.005  1.00  0.00              
ATOM   1239 2HG1 VAL A  92     -14.918 -21.116 -20.206  1.00  0.00              
ATOM   1240 3HG1 VAL A  92     -13.888 -21.197 -18.757  1.00  0.00              
ATOM   1241 1HG2 VAL A  92     -11.216 -20.763 -20.243  1.00  0.00              
ATOM   1242 2HG2 VAL A  92     -11.476 -22.019 -19.009  1.00  0.00              
ATOM   1243 3HG2 VAL A  92     -10.883 -22.467 -20.626  1.00  0.00              
ATOM   1244  N   PHE A  93     -15.729 -23.561 -19.647  1.00  0.00              
ATOM   1245  CA  PHE A  93     -17.168 -23.628 -19.812  1.00  0.00              
ATOM   1246  C   PHE A  93     -17.717 -22.662 -18.761  1.00  0.00              
ATOM   1247  O   PHE A  93     -16.982 -22.201 -17.884  1.00  0.00              
ATOM   1248  CB  PHE A  93     -17.691 -25.068 -19.612  1.00  0.00              
ATOM   1249  CG  PHE A  93     -17.638 -25.565 -18.190  1.00  0.00              
ATOM   1250  CD1 PHE A  93     -18.736 -25.410 -17.338  1.00  0.00              
ATOM   1251  CD2 PHE A  93     -16.506 -26.225 -17.714  1.00  0.00              
ATOM   1252  CE1 PHE A  93     -18.705 -25.909 -16.038  1.00  0.00              
ATOM   1253  CE2 PHE A  93     -16.464 -26.727 -16.421  1.00  0.00              
ATOM   1254  CZ  PHE A  93     -17.569 -26.570 -15.575  1.00  0.00              
ATOM   1255  H   PHE A  93     -15.340 -23.559 -18.715  1.00  0.00              
ATOM   1256  HA  PHE A  93     -17.441 -23.301 -20.816  1.00  0.00              
ATOM   1257 1HB  PHE A  93     -18.734 -25.135 -19.918  1.00  0.00              
ATOM   1258 2HB  PHE A  93     -17.097 -25.766 -20.199  1.00  0.00              
ATOM   1259  HD1 PHE A  93     -19.623 -24.892 -17.702  1.00  0.00              
ATOM   1260  HD2 PHE A  93     -15.647 -26.346 -18.375  1.00  0.00              
ATOM   1261  HE1 PHE A  93     -19.568 -25.782 -15.386  1.00  0.00              
ATOM   1262  HE2 PHE A  93     -15.573 -27.242 -16.061  1.00  0.00              
ATOM   1263  HZ  PHE A  93     -17.542 -26.961 -14.558  1.00  0.00              
ATOM   1264  N   SER A  94     -18.985 -22.312 -18.886  1.00  0.00              
ATOM   1265  CA  SER A  94     -19.627 -21.444 -17.909  1.00  0.00              
ATOM   1266  C   SER A  94     -20.469 -22.303 -16.979  1.00  0.00              
ATOM   1267  O   SER A  94     -21.197 -23.189 -17.433  1.00  0.00              
ATOM   1268  CB  SER A  94     -20.513 -20.423 -18.617  1.00  0.00              
ATOM   1269  OG  SER A  94     -21.352 -19.766 -17.690  1.00  0.00              
ATOM   1270  H   SER A  94     -19.522 -22.652 -19.671  1.00  0.00              
ATOM   1271  HA  SER A  94     -18.924 -20.819 -17.357  1.00  0.00              
ATOM   1272 1HB  SER A  94     -19.874 -19.695 -19.116  1.00  0.00              
ATOM   1273 2HB  SER A  94     -21.119 -20.942 -19.359  1.00  0.00              
ATOM   1274  HG  SER A  94     -22.096 -19.376 -18.154  1.00  0.00              
ATOM   1275  N   ILE A  95     -20.369 -22.050 -15.679  1.00  0.00              
ATOM   1276  CA  ILE A  95     -21.210 -22.771 -14.737  1.00  0.00              
ATOM   1277  C   ILE A  95     -22.688 -22.401 -14.871  1.00  0.00              
ATOM   1278  O   ILE A  95     -23.555 -23.088 -14.332  1.00  0.00              
ATOM   1279  CB  ILE A  95     -20.784 -22.523 -13.276  1.00  0.00              
ATOM   1280  CG1 ILE A  95     -21.012 -21.062 -12.903  1.00  0.00              
ATOM   1281  CG2 ILE A  95     -19.332 -22.928 -13.079  1.00  0.00              
ATOM   1282  CD1 ILE A  95     -20.913 -20.824 -11.407  1.00  0.00              
ATOM   1283  H   ILE A  95     -19.716 -21.362 -15.329  1.00  0.00              
ATOM   1284  HA  ILE A  95     -21.190 -23.840 -14.945  1.00  0.00              
ATOM   1285  HB  ILE A  95     -21.421 -23.111 -12.615  1.00  0.00              
ATOM   1286 1HG1 ILE A  95     -20.262 -20.472 -13.428  1.00  0.00              
ATOM   1287 2HG1 ILE A  95     -22.004 -20.787 -13.262  1.00  0.00              
ATOM   1288 1HG2 ILE A  95     -19.041 -22.748 -12.044  1.00  0.00              
ATOM   1289 2HG2 ILE A  95     -19.214 -23.985 -13.310  1.00  0.00              
ATOM   1290 3HG2 ILE A  95     -18.697 -22.339 -13.741  1.00  0.00              
ATOM   1291 1HD1 ILE A  95     -21.084 -19.769 -11.193  1.00  0.00              
ATOM   1292 2HD1 ILE A  95     -21.664 -21.424 -10.892  1.00  0.00              
ATOM   1293 3HD1 ILE A  95     -19.922 -21.108 -11.057  1.00  0.00              
ATOM   1294  N   THR A  96     -22.975 -21.320 -15.593  1.00  0.00              
ATOM   1295  CA  THR A  96     -24.350 -20.874 -15.784  1.00  0.00              
ATOM   1296  C   THR A  96     -24.966 -21.395 -17.086  1.00  0.00              
ATOM   1297  O   THR A  96     -26.111 -21.085 -17.406  1.00  0.00              
ATOM   1298  CB  THR A  96     -24.428 -19.337 -15.804  1.00  0.00              
ATOM   1299  OG1 THR A  96     -23.738 -18.842 -16.955  1.00  0.00              
ATOM   1300  CG2 THR A  96     -23.792 -18.750 -14.548  1.00  0.00              
ATOM   1301  H   THR A  96     -22.223 -20.795 -16.018  1.00  0.00              
ATOM   1302  HA  THR A  96     -24.980 -21.270 -14.987  1.00  0.00              
ATOM   1303  HB  THR A  96     -25.474 -19.036 -15.855  1.00  0.00              
ATOM   1304  HG1 THR A  96     -24.037 -17.950 -17.147  1.00  0.00              
ATOM   1305 1HG2 THR A  96     -23.859 -17.662 -14.582  1.00  0.00              
ATOM   1306 2HG2 THR A  96     -24.319 -19.119 -13.668  1.00  0.00              
ATOM   1307 3HG2 THR A  96     -22.746 -19.048 -14.497  1.00  0.00              
ATOM   1308  N   GLU A  97     -24.214 -22.184 -17.842  1.00  0.00              
ATOM   1309  CA  GLU A  97     -24.754 -22.747 -19.067  1.00  0.00              
ATOM   1310  C   GLU A  97     -24.431 -24.235 -19.198  1.00  0.00              
ATOM   1311  O   GLU A  97     -23.299 -24.623 -19.506  1.00  0.00              
ATOM   1312  CB  GLU A  97     -24.218 -21.984 -20.280  1.00  0.00              
ATOM   1313  CG  GLU A  97     -24.599 -22.590 -21.624  1.00  0.00              
ATOM   1314  CD  GLU A  97     -26.091 -22.693 -21.773  1.00  0.00              
ATOM   1315  OE1 GLU A  97     -26.731 -21.673 -21.869  1.00  0.00              
ATOM   1316  OE2 GLU A  97     -26.581 -23.790 -21.903  1.00  0.00              
ATOM   1317  H   GLU A  97     -23.263 -22.402 -17.578  1.00  0.00              
ATOM   1318  HA  GLU A  97     -25.842 -22.674 -19.059  1.00  0.00              
ATOM   1319 1HB  GLU A  97     -24.610 -20.969 -20.217  1.00  0.00              
ATOM   1320 2HB  GLU A  97     -23.132 -21.961 -20.188  1.00  0.00              
ATOM   1321 1HG  GLU A  97     -24.186 -22.051 -22.476  1.00  0.00              
ATOM   1322 2HG  GLU A  97     -24.169 -23.590 -21.585  1.00  0.00              
ATOM   1323  N   MET A  98     -25.441 -25.065 -18.958  1.00  0.00              
ATOM   1324  CA  MET A  98     -25.291 -26.511 -19.030  1.00  0.00              
ATOM   1325  C   MET A  98     -24.761 -27.017 -20.378  1.00  0.00              
ATOM   1326  O   MET A  98     -24.046 -28.015 -20.426  1.00  0.00              
ATOM   1327  CB  MET A  98     -26.633 -27.170 -18.722  1.00  0.00              
ATOM   1328  CG  MET A  98     -26.583 -28.689 -18.631  1.00  0.00              
ATOM   1329  SD  MET A  98     -25.561 -29.270 -17.263  1.00  0.00              
ATOM   1330  CE  MET A  98     -26.606 -28.867 -15.866  1.00  0.00              
ATOM   1331  H   MET A  98     -26.341 -24.675 -18.717  1.00  0.00              
ATOM   1332  HA  MET A  98     -24.553 -26.845 -18.301  1.00  0.00              
ATOM   1333 1HB  MET A  98     -26.977 -26.761 -17.773  1.00  0.00              
ATOM   1334 2HB  MET A  98     -27.321 -26.877 -19.516  1.00  0.00              
ATOM   1335 1HG  MET A  98     -27.600 -29.056 -18.500  1.00  0.00              
ATOM   1336 2HG  MET A  98     -26.177 -29.071 -19.568  1.00  0.00              
ATOM   1337 1HE  MET A  98     -26.111 -29.167 -14.942  1.00  0.00              
ATOM   1338 2HE  MET A  98     -26.791 -27.792 -15.847  1.00  0.00              
ATOM   1339 3HE  MET A  98     -27.555 -29.397 -15.957  1.00  0.00              
ATOM   1340  N   GLU A  99     -25.083 -26.335 -21.473  1.00  0.00              
ATOM   1341  CA  GLU A  99     -24.641 -26.815 -22.781  1.00  0.00              
ATOM   1342  C   GLU A  99     -23.134 -26.633 -22.988  1.00  0.00              
ATOM   1343  O   GLU A  99     -22.506 -27.418 -23.700  1.00  0.00              
ATOM   1344  CB  GLU A  99     -25.410 -26.095 -23.892  1.00  0.00              
ATOM   1345  CG  GLU A  99     -26.884 -26.462 -23.976  1.00  0.00              
ATOM   1346  CD  GLU A  99     -27.581 -25.679 -25.054  1.00  0.00              
ATOM   1347  OE1 GLU A  99     -26.942 -24.870 -25.682  1.00  0.00              
ATOM   1348  OE2 GLU A  99     -28.722 -25.969 -25.327  1.00  0.00              
ATOM   1349  H   GLU A  99     -25.631 -25.488 -21.418  1.00  0.00              
ATOM   1350  HA  GLU A  99     -24.824 -27.887 -22.863  1.00  0.00              
ATOM   1351 1HB  GLU A  99     -25.313 -25.025 -23.704  1.00  0.00              
ATOM   1352 2HB  GLU A  99     -24.919 -26.345 -24.833  1.00  0.00              
ATOM   1353 1HG  GLU A  99     -27.058 -27.527 -24.132  1.00  0.00              
ATOM   1354 2HG  GLU A  99     -27.277 -26.170 -23.003  1.00  0.00              
ATOM   1355  N   SER A 100     -22.549 -25.614 -22.357  1.00  0.00              
ATOM   1356  CA  SER A 100     -21.122 -25.332 -22.544  1.00  0.00              
ATOM   1357  C   SER A 100     -20.349 -26.378 -21.742  1.00  0.00              
ATOM   1358  O   SER A 100     -19.252 -26.799 -22.130  1.00  0.00              
ATOM   1359  CB  SER A 100     -20.764 -23.915 -22.059  1.00  0.00              
ATOM   1360  OG  SER A 100     -20.882 -23.777 -20.651  1.00  0.00              
ATOM   1361  H   SER A 100     -23.091 -25.023 -21.742  1.00  0.00              
ATOM   1362  HA  SER A 100     -20.822 -25.294 -23.592  1.00  0.00              
ATOM   1363 1HB  SER A 100     -19.736 -23.698 -22.348  1.00  0.00              
ATOM   1364 2HB  SER A 100     -21.433 -23.202 -22.538  1.00  0.00              
ATOM   1365  HG  SER A 100     -21.805 -23.648 -20.419  1.00  0.00              
ATOM   1366  N   PHE A 101     -20.943 -26.818 -20.633  1.00  0.00              
ATOM   1367  CA  PHE A 101     -20.363 -27.887 -19.840  1.00  0.00              
ATOM   1368  C   PHE A 101     -20.464 -29.205 -20.596  1.00  0.00              
ATOM   1369  O   PHE A 101     -19.493 -29.962 -20.689  1.00  0.00              
ATOM   1370  CB  PHE A 101     -21.059 -27.993 -18.482  1.00  0.00              
ATOM   1371  CG  PHE A 101     -20.619 -29.175 -17.666  1.00  0.00              
ATOM   1372  CD1 PHE A 101     -19.313 -29.271 -17.207  1.00  0.00              
ATOM   1373  CD2 PHE A 101     -21.507 -30.193 -17.357  1.00  0.00              
ATOM   1374  CE1 PHE A 101     -18.907 -30.358 -16.456  1.00  0.00              
ATOM   1375  CE2 PHE A 101     -21.104 -31.280 -16.606  1.00  0.00              
ATOM   1376  CZ  PHE A 101     -19.802 -31.362 -16.155  1.00  0.00              
ATOM   1377  H   PHE A 101     -21.814 -26.402 -20.335  1.00  0.00              
ATOM   1378  HA  PHE A 101     -19.303 -27.690 -19.671  1.00  0.00              
ATOM   1379 1HB  PHE A 101     -20.851 -27.107 -17.884  1.00  0.00              
ATOM   1380 2HB  PHE A 101     -22.135 -28.093 -18.619  1.00  0.00              
ATOM   1381  HD1 PHE A 101     -18.606 -28.476 -17.443  1.00  0.00              
ATOM   1382  HD2 PHE A 101     -22.536 -30.128 -17.713  1.00  0.00              
ATOM   1383  HE1 PHE A 101     -17.878 -30.421 -16.101  1.00  0.00              
ATOM   1384  HE2 PHE A 101     -21.813 -32.073 -16.369  1.00  0.00              
ATOM   1385  HZ  PHE A 101     -19.483 -32.220 -15.565  1.00  0.00              
ATOM   1386  N   ALA A 102     -21.648 -29.470 -21.139  1.00  0.00              
ATOM   1387  CA  ALA A 102     -21.878 -30.704 -21.882  1.00  0.00              
ATOM   1388  C   ALA A 102     -20.888 -30.798 -23.039  1.00  0.00              
ATOM   1389  O   ALA A 102     -20.401 -31.880 -23.372  1.00  0.00              
ATOM   1390  CB  ALA A 102     -23.304 -30.739 -22.410  1.00  0.00              
ATOM   1391  H   ALA A 102     -22.404 -28.808 -21.038  1.00  0.00              
ATOM   1392  HA  ALA A 102     -21.707 -31.550 -21.216  1.00  0.00              
ATOM   1393 1HB  ALA A 102     -23.463 -31.664 -22.962  1.00  0.00              
ATOM   1394 2HB  ALA A 102     -24.003 -30.690 -21.575  1.00  0.00              
ATOM   1395 3HB  ALA A 102     -23.468 -29.889 -23.071  1.00  0.00              
ATOM   1396  N   ALA A 103     -20.573 -29.651 -23.630  1.00  0.00              
ATOM   1397  CA  ALA A 103     -19.644 -29.605 -24.747  1.00  0.00              
ATOM   1398  C   ALA A 103     -18.201 -29.995 -24.404  1.00  0.00              
ATOM   1399  O   ALA A 103     -17.426 -30.345 -25.293  1.00  0.00              
ATOM   1400  CB  ALA A 103     -19.673 -28.210 -25.380  1.00  0.00              
ATOM   1401  H   ALA A 103     -20.986 -28.791 -23.298  1.00  0.00              
ATOM   1402  HA  ALA A 103     -19.961 -30.331 -25.496  1.00  0.00              
ATOM   1403 1HB  ALA A 103     -18.976 -28.177 -26.217  1.00  0.00              
ATOM   1404 2HB  ALA A 103     -20.680 -27.993 -25.737  1.00  0.00              
ATOM   1405 3HB  ALA A 103     -19.384 -27.468 -24.637  1.00  0.00              
ATOM   1406  N   THR A 104     -17.839 -29.952 -23.126  1.00  0.00              
ATOM   1407  CA  THR A 104     -16.455 -30.213 -22.748  1.00  0.00              
ATOM   1408  C   THR A 104     -15.978 -31.629 -23.040  1.00  0.00              
ATOM   1409  O   THR A 104     -14.784 -31.861 -23.227  1.00  0.00              
ATOM   1410  CB  THR A 104     -16.203 -29.903 -21.246  1.00  0.00              
ATOM   1411  OG1 THR A 104     -16.985 -30.776 -20.425  1.00  0.00              
ATOM   1412  CG2 THR A 104     -16.570 -28.452 -20.928  1.00  0.00              
ATOM   1413  H   THR A 104     -18.514 -29.739 -22.405  1.00  0.00              
ATOM   1414  HA  THR A 104     -15.787 -29.577 -23.330  1.00  0.00              
ATOM   1415  HB  THR A 104     -15.150 -30.067 -21.021  1.00  0.00              
ATOM   1416  HG1 THR A 104     -16.822 -30.576 -19.500  1.00  0.00              
ATOM   1417 1HG2 THR A 104     -16.387 -28.255 -19.872  1.00  0.00              
ATOM   1418 2HG2 THR A 104     -15.961 -27.782 -21.535  1.00  0.00              
ATOM   1419 3HG2 THR A 104     -17.623 -28.286 -21.151  1.00  0.00              
ATOM   1420  N   ALA A 105     -16.900 -32.582 -23.081  1.00  0.00              
ATOM   1421  CA  ALA A 105     -16.539 -33.941 -23.476  1.00  0.00              
ATOM   1422  C   ALA A 105     -16.115 -34.008 -24.946  1.00  0.00              
ATOM   1423  O   ALA A 105     -15.160 -34.717 -25.296  1.00  0.00              
ATOM   1424  CB  ALA A 105     -17.713 -34.897 -23.218  1.00  0.00              
ATOM   1425  H   ALA A 105     -17.859 -32.379 -22.841  1.00  0.00              
ATOM   1426  HA  ALA A 105     -15.683 -34.262 -22.882  1.00  0.00              
ATOM   1427 1HB  ALA A 105     -17.431 -35.907 -23.516  1.00  0.00              
ATOM   1428 2HB  ALA A 105     -17.963 -34.889 -22.157  1.00  0.00              
ATOM   1429 3HB  ALA A 105     -18.577 -34.576 -23.798  1.00  0.00              
ATOM   1430  N   ASP A 106     -16.810 -33.266 -25.804  1.00  0.00              
ATOM   1431  CA  ASP A 106     -16.449 -33.231 -27.216  1.00  0.00              
ATOM   1432  C   ASP A 106     -15.170 -32.438 -27.457  1.00  0.00              
ATOM   1433  O   ASP A 106     -14.381 -32.786 -28.339  1.00  0.00              
ATOM   1434  CB  ASP A 106     -17.594 -32.639 -28.042  1.00  0.00              
ATOM   1435  CG  ASP A 106     -18.798 -33.557 -28.198  1.00  0.00              
ATOM   1436  OD1 ASP A 106     -18.678 -34.720 -27.891  1.00  0.00              
ATOM   1437  OD2 ASP A 106     -19.866 -33.063 -28.471  1.00  0.00              
ATOM   1438  H   ASP A 106     -17.595 -32.718 -25.483  1.00  0.00              
ATOM   1439  HA  ASP A 106     -16.248 -34.242 -27.571  1.00  0.00              
ATOM   1440 1HB  ASP A 106     -17.926 -31.663 -27.687  1.00  0.00              
ATOM   1441 2HB  ASP A 106     -17.096 -32.526 -29.006  1.00  0.00              
ATOM   1442  N   PHE A 107     -14.970 -31.367 -26.687  1.00  0.00              
ATOM   1443  CA  PHE A 107     -13.775 -30.542 -26.847  1.00  0.00              
ATOM   1444  C   PHE A 107     -12.572 -31.377 -26.431  1.00  0.00              
ATOM   1445  O   PHE A 107     -11.549 -31.369 -27.102  1.00  0.00              
ATOM   1446  CB  PHE A 107     -13.841 -29.279 -25.972  1.00  0.00              
ATOM   1447  CG  PHE A 107     -14.691 -28.176 -26.550  1.00  0.00              
ATOM   1448  CD1 PHE A 107     -14.373 -27.602 -27.775  1.00  0.00              
ATOM   1449  CD2 PHE A 107     -15.782 -27.674 -25.840  1.00  0.00              
ATOM   1450  CE1 PHE A 107     -15.122 -26.537 -28.288  1.00  0.00              
ATOM   1451  CE2 PHE A 107     -16.539 -26.615 -26.340  1.00  0.00              
ATOM   1452  CZ  PHE A 107     -16.209 -26.042 -27.565  1.00  0.00              
ATOM   1453  H   PHE A 107     -15.649 -31.118 -25.982  1.00  0.00              
ATOM   1454  HA  PHE A 107     -13.658 -30.259 -27.894  1.00  0.00              
ATOM   1455 1HB  PHE A 107     -14.264 -29.519 -24.999  1.00  0.00              
ATOM   1456 2HB  PHE A 107     -12.843 -28.863 -25.841  1.00  0.00              
ATOM   1457  HD1 PHE A 107     -13.527 -27.992 -28.341  1.00  0.00              
ATOM   1458  HD2 PHE A 107     -16.039 -28.123 -24.881  1.00  0.00              
ATOM   1459  HE1 PHE A 107     -14.856 -26.097 -29.249  1.00  0.00              
ATOM   1460  HE2 PHE A 107     -17.387 -26.234 -25.772  1.00  0.00              
ATOM   1461  HZ  PHE A 107     -16.793 -25.212 -27.959  1.00  0.00              
ATOM   1462  N   ARG A 108     -12.701 -32.111 -25.331  1.00  0.00              
ATOM   1463  CA  ARG A 108     -11.613 -32.976 -24.887  1.00  0.00              
ATOM   1464  C   ARG A 108     -11.359 -34.109 -25.890  1.00  0.00              
ATOM   1465  O   ARG A 108     -10.207 -34.468 -26.152  1.00  0.00              
ATOM   1466  CB  ARG A 108     -11.914 -33.556 -23.497  1.00  0.00              
ATOM   1467  CG  ARG A 108     -10.810 -34.474 -22.979  1.00  0.00              
ATOM   1468  CD  ARG A 108     -11.088 -34.979 -21.572  1.00  0.00              
ATOM   1469  NE  ARG A 108     -10.129 -36.005 -21.154  1.00  0.00              
ATOM   1470  CZ  ARG A 108      -8.909 -35.762 -20.668  1.00  0.00              
ATOM   1471  NH1 ARG A 108      -8.475 -34.512 -20.525  1.00  0.00              
ATOM   1472  NH2 ARG A 108      -8.115 -36.772 -20.318  1.00  0.00              
ATOM   1473  H   ARG A 108     -13.554 -32.078 -24.790  1.00  0.00              
ATOM   1474  HA  ARG A 108     -10.687 -32.403 -24.827  1.00  0.00              
ATOM   1475 1HB  ARG A 108     -12.047 -32.712 -22.823  1.00  0.00              
ATOM   1476 2HB  ARG A 108     -12.851 -34.107 -23.579  1.00  0.00              
ATOM   1477 1HG  ARG A 108     -10.725 -35.328 -23.651  1.00  0.00              
ATOM   1478 2HG  ARG A 108      -9.871 -33.918 -22.977  1.00  0.00              
ATOM   1479 1HD  ARG A 108     -11.027 -34.142 -20.877  1.00  0.00              
ATOM   1480 2HD  ARG A 108     -12.089 -35.406 -21.542  1.00  0.00              
ATOM   1481  HE  ARG A 108     -10.218 -37.012 -21.161  1.00  0.00              
ATOM   1482 1HH1 ARG A 108      -9.073 -33.739 -20.784  1.00  0.00              
ATOM   1483 2HH1 ARG A 108      -7.551 -34.340 -20.156  1.00  0.00              
ATOM   1484 1HH2 ARG A 108      -8.439 -37.724 -20.420  1.00  0.00              
ATOM   1485 2HH2 ARG A 108      -7.193 -36.583 -19.952  1.00  0.00              
ATOM   1486  N   GLU A 109     -12.424 -34.673 -26.456  1.00  0.00              
ATOM   1487  CA  GLU A 109     -12.248 -35.723 -27.459  1.00  0.00              
ATOM   1488  C   GLU A 109     -11.372 -35.199 -28.591  1.00  0.00              
ATOM   1489  O   GLU A 109     -10.426 -35.862 -29.024  1.00  0.00              
ATOM   1490  CB  GLU A 109     -13.598 -36.198 -28.001  1.00  0.00              
ATOM   1491  CG  GLU A 109     -13.504 -37.306 -29.041  1.00  0.00              
ATOM   1492  CD  GLU A 109     -14.868 -37.737 -29.504  1.00  0.00              
ATOM   1493  OE1 GLU A 109     -15.836 -37.208 -29.014  1.00  0.00              
ATOM   1494  OE2 GLU A 109     -14.941 -38.514 -30.427  1.00  0.00              
ATOM   1495  H   GLU A 109     -13.358 -34.385 -26.203  1.00  0.00              
ATOM   1496  HA  GLU A 109     -11.738 -36.578 -27.014  1.00  0.00              
ATOM   1497 1HB  GLU A 109     -14.178 -36.550 -27.148  1.00  0.00              
ATOM   1498 2HB  GLU A 109     -14.089 -35.329 -28.440  1.00  0.00              
ATOM   1499 1HG  GLU A 109     -12.895 -37.039 -29.904  1.00  0.00              
ATOM   1500 2HG  GLU A 109     -13.028 -38.123 -28.501  1.00  0.00              
ATOM   1501  N   GLN A 110     -11.689 -33.999 -29.068  1.00  0.00              
ATOM   1502  CA  GLN A 110     -10.917 -33.395 -30.144  1.00  0.00              
ATOM   1503  C   GLN A 110      -9.472 -33.104 -29.731  1.00  0.00              
ATOM   1504  O   GLN A 110      -8.532 -33.346 -30.507  1.00  0.00              
ATOM   1505  CB  GLN A 110     -11.588 -32.099 -30.607  1.00  0.00              
ATOM   1506  CG  GLN A 110     -12.890 -32.308 -31.361  1.00  0.00              
ATOM   1507  CD  GLN A 110     -13.655 -31.014 -31.566  1.00  0.00              
ATOM   1508  OE1 GLN A 110     -13.269 -29.961 -31.051  1.00  0.00              
ATOM   1509  NE2 GLN A 110     -14.747 -31.085 -32.318  1.00  0.00              
ATOM   1510  H   GLN A 110     -12.474 -33.495 -28.683  1.00  0.00              
ATOM   1511  HA  GLN A 110     -10.851 -34.090 -30.981  1.00  0.00              
ATOM   1512 1HB  GLN A 110     -11.771 -31.502 -29.713  1.00  0.00              
ATOM   1513 2HB  GLN A 110     -10.871 -31.584 -31.246  1.00  0.00              
ATOM   1514 1HG  GLN A 110     -12.951 -32.882 -32.286  1.00  0.00              
ATOM   1515 2HG  GLN A 110     -13.368 -32.867 -30.556  1.00  0.00              
ATOM   1516 1HE2 GLN A 110     -15.293 -30.264 -32.489  1.00  0.00              
ATOM   1517 2HE2 GLN A 110     -15.025 -31.960 -32.716  1.00  0.00              
ATOM   1518  N   ILE A 111      -9.290 -32.602 -28.510  1.00  0.00              
ATOM   1519  CA  ILE A 111      -7.958 -32.310 -27.991  1.00  0.00              
ATOM   1520  C   ILE A 111      -7.088 -33.567 -27.896  1.00  0.00              
ATOM   1521  O   ILE A 111      -5.909 -33.543 -28.253  1.00  0.00              
ATOM   1522  CB  ILE A 111      -8.023 -31.649 -26.578  1.00  0.00              
ATOM   1523  CG1 ILE A 111      -8.596 -30.230 -26.682  1.00  0.00              
ATOM   1524  CG2 ILE A 111      -6.638 -31.602 -25.967  1.00  0.00              
ATOM   1525  CD1 ILE A 111      -9.001 -29.615 -25.347  1.00  0.00              
ATOM   1526  H   ILE A 111     -10.095 -32.418 -27.928  1.00  0.00              
ATOM   1527  HA  ILE A 111      -7.413 -31.662 -28.676  1.00  0.00              
ATOM   1528  HB  ILE A 111      -8.686 -32.234 -25.942  1.00  0.00              
ATOM   1529 1HG1 ILE A 111      -7.835 -29.605 -27.148  1.00  0.00              
ATOM   1530 2HG1 ILE A 111      -9.471 -30.281 -27.331  1.00  0.00              
ATOM   1531 1HG2 ILE A 111      -6.691 -31.139 -24.982  1.00  0.00              
ATOM   1532 2HG2 ILE A 111      -6.247 -32.614 -25.871  1.00  0.00              
ATOM   1533 3HG2 ILE A 111      -5.977 -31.017 -26.607  1.00  0.00              
ATOM   1534 1HD1 ILE A 111      -9.396 -28.613 -25.512  1.00  0.00              
ATOM   1535 2HD1 ILE A 111      -9.767 -30.234 -24.877  1.00  0.00              
ATOM   1536 3HD1 ILE A 111      -8.132 -29.557 -24.694  1.00  0.00              
ATOM   1537  N   LEU A 112      -7.666 -34.656 -27.395  1.00  0.00              
ATOM   1538  CA  LEU A 112      -6.914 -35.901 -27.226  1.00  0.00              
ATOM   1539  C   LEU A 112      -6.557 -36.514 -28.584  1.00  0.00              
ATOM   1540  O   LEU A 112      -5.459 -37.042 -28.762  1.00  0.00              
ATOM   1541  CB  LEU A 112      -7.720 -36.897 -26.383  1.00  0.00              
ATOM   1542  CG  LEU A 112      -7.918 -36.500 -24.914  1.00  0.00              
ATOM   1543  CD1 LEU A 112      -8.838 -37.497 -24.223  1.00  0.00              
ATOM   1544  CD2 LEU A 112      -6.567 -36.440 -24.217  1.00  0.00              
ATOM   1545  H   LEU A 112      -8.638 -34.628 -27.127  1.00  0.00              
ATOM   1546  HA  LEU A 112      -5.972 -35.692 -26.721  1.00  0.00              
ATOM   1547 1HB  LEU A 112      -8.669 -36.851 -26.914  1.00  0.00              
ATOM   1548 2HB  LEU A 112      -7.314 -37.906 -26.452  1.00  0.00              
ATOM   1549  HG  LEU A 112      -8.343 -35.496 -24.905  1.00  0.00              
ATOM   1550 1HD1 LEU A 112      -8.973 -37.206 -23.181  1.00  0.00              
ATOM   1551 2HD1 LEU A 112      -9.806 -37.506 -24.724  1.00  0.00              
ATOM   1552 3HD1 LEU A 112      -8.396 -38.491 -24.268  1.00  0.00              
ATOM   1553 1HD2 LEU A 112      -6.709 -36.156 -23.174  1.00  0.00              
ATOM   1554 2HD2 LEU A 112      -6.088 -37.418 -24.266  1.00  0.00              
ATOM   1555 3HD2 LEU A 112      -5.935 -35.701 -24.710  1.00  0.00              
ATOM   1556  N   ARG A 113      -7.482 -36.426 -29.534  1.00  0.00              
ATOM   1557  CA  ARG A 113      -7.257 -36.936 -30.892  1.00  0.00              
ATOM   1558  C   ARG A 113      -6.146 -36.167 -31.620  1.00  0.00              
ATOM   1559  O   ARG A 113      -5.264 -36.757 -32.247  1.00  0.00              
ATOM   1560  CB  ARG A 113      -8.557 -36.840 -31.702  1.00  0.00              
ATOM   1561  CG  ARG A 113      -8.415 -37.265 -33.165  1.00  0.00              
ATOM   1562  CD  ARG A 113      -9.693 -37.004 -33.956  1.00  0.00              
ATOM   1563  NE  ARG A 113     -10.200 -35.632 -33.840  1.00  0.00              
ATOM   1564  CZ  ARG A 113      -9.715 -34.572 -34.490  1.00  0.00              
ATOM   1565  NH1 ARG A 113      -8.690 -34.704 -35.320  1.00  0.00              
ATOM   1566  NH2 ARG A 113     -10.268 -33.371 -34.315  1.00  0.00              
ATOM   1567  H   ARG A 113      -8.367 -35.995 -29.312  1.00  0.00              
ATOM   1568  HA  ARG A 113      -6.924 -37.973 -30.846  1.00  0.00              
ATOM   1569 1HB  ARG A 113      -9.288 -37.476 -31.206  1.00  0.00              
ATOM   1570 2HB  ARG A 113      -8.886 -35.802 -31.654  1.00  0.00              
ATOM   1571 1HG  ARG A 113      -7.595 -36.703 -33.612  1.00  0.00              
ATOM   1572 2HG  ARG A 113      -8.184 -38.331 -33.195  1.00  0.00              
ATOM   1573 1HD  ARG A 113      -9.501 -37.196 -35.011  1.00  0.00              
ATOM   1574 2HD  ARG A 113     -10.473 -37.675 -33.601  1.00  0.00              
ATOM   1575  HE  ARG A 113     -10.961 -35.272 -33.280  1.00  0.00              
ATOM   1576 1HH1 ARG A 113      -8.272 -35.613 -35.462  1.00  0.00              
ATOM   1577 2HH1 ARG A 113      -8.331 -33.895 -35.806  1.00  0.00              
ATOM   1578 1HH2 ARG A 113     -11.055 -33.267 -33.689  1.00  0.00              
ATOM   1579 2HH2 ARG A 113      -9.898 -32.572 -34.807  1.00  0.00              
ATOM   1580  N   VAL A 114      -6.202 -34.841 -31.531  1.00  0.00              
ATOM   1581  CA  VAL A 114      -5.234 -33.973 -32.190  1.00  0.00              
ATOM   1582  C   VAL A 114      -3.842 -34.109 -31.583  1.00  0.00              
ATOM   1583  O   VAL A 114      -2.841 -34.199 -32.309  1.00  0.00              
ATOM   1584  CB  VAL A 114      -5.676 -32.493 -32.101  1.00  0.00              
ATOM   1585  CG1 VAL A 114      -4.558 -31.584 -32.554  1.00  0.00              
ATOM   1586  CG2 VAL A 114      -6.911 -32.271 -32.949  1.00  0.00              
ATOM   1587  H   VAL A 114      -6.944 -34.426 -30.985  1.00  0.00              
ATOM   1588  HA  VAL A 114      -5.101 -34.250 -33.237  1.00  0.00              
ATOM   1589  HB  VAL A 114      -5.948 -32.267 -31.070  1.00  0.00              
ATOM   1590 1HG1 VAL A 114      -4.883 -30.546 -32.485  1.00  0.00              
ATOM   1591 2HG1 VAL A 114      -3.686 -31.734 -31.917  1.00  0.00              
ATOM   1592 3HG1 VAL A 114      -4.298 -31.814 -33.587  1.00  0.00              
ATOM   1593 1HG2 VAL A 114      -7.217 -31.228 -32.881  1.00  0.00              
ATOM   1594 2HG2 VAL A 114      -6.687 -32.518 -33.987  1.00  0.00              
ATOM   1595 3HG2 VAL A 114      -7.718 -32.909 -32.590  1.00  0.00              
ATOM   1596  N   LYS A 115      -3.778 -34.126 -30.254  1.00  0.00              
ATOM   1597  CA  LYS A 115      -2.504 -34.239 -29.555  1.00  0.00              
ATOM   1598  C   LYS A 115      -1.996 -35.681 -29.463  1.00  0.00              
ATOM   1599  O   LYS A 115      -0.793 -35.908 -29.308  1.00  0.00              
ATOM   1600  CB  LYS A 115      -2.628 -33.643 -28.152  1.00  0.00              
ATOM   1601  CG  LYS A 115      -2.861 -32.138 -28.126  1.00  0.00              
ATOM   1602  CD  LYS A 115      -1.606 -31.376 -28.525  1.00  0.00              
ATOM   1603  CE  LYS A 115      -0.535 -31.469 -27.448  1.00  0.00              
ATOM   1604  NZ  LYS A 115       0.721 -30.782 -27.852  1.00  0.00              
ATOM   1605  H   LYS A 115      -4.631 -34.059 -29.716  1.00  0.00              
ATOM   1606  HA  LYS A 115      -1.733 -33.696 -30.103  1.00  0.00              
ATOM   1607 1HB  LYS A 115      -3.461 -34.147 -27.663  1.00  0.00              
ATOM   1608 2HB  LYS A 115      -1.703 -33.875 -27.623  1.00  0.00              
ATOM   1609 1HG  LYS A 115      -3.667 -31.900 -28.821  1.00  0.00              
ATOM   1610 2HG  LYS A 115      -3.156 -31.850 -27.117  1.00  0.00              
ATOM   1611 1HD  LYS A 115      -1.224 -31.799 -29.456  1.00  0.00              
ATOM   1612 2HD  LYS A 115      -1.870 -30.331 -28.684  1.00  0.00              
ATOM   1613 1HE  LYS A 115      -0.923 -31.011 -26.540  1.00  0.00              
ATOM   1614 2HE  LYS A 115      -0.328 -32.523 -27.263  1.00  0.00              
ATOM   1615 1HZ  LYS A 115       1.404 -30.867 -27.112  1.00  0.00              
ATOM   1616 2HZ  LYS A 115       1.083 -31.207 -28.695  1.00  0.00              
ATOM   1617 3HZ  LYS A 115       0.530 -29.805 -28.023  1.00  0.00              
ATOM   1618  N   GLU A 116      -2.906 -36.648 -29.555  1.00  0.00              
ATOM   1619  CA  GLU A 116      -2.537 -38.058 -29.426  1.00  0.00              
ATOM   1620  C   GLU A 116      -1.796 -38.292 -28.111  1.00  0.00              
ATOM   1621  O   GLU A 116      -0.779 -38.982 -28.074  1.00  0.00              
ATOM   1622  CB  GLU A 116      -1.674 -38.504 -30.608  1.00  0.00              
ATOM   1623  CG  GLU A 116      -2.357 -38.389 -31.964  1.00  0.00              
ATOM   1624  CD  GLU A 116      -1.448 -38.841 -33.073  1.00  0.00              
ATOM   1625  OE1 GLU A 116      -0.335 -39.212 -32.789  1.00  0.00              
ATOM   1626  OE2 GLU A 116      -1.902 -38.921 -34.190  1.00  0.00              
ATOM   1627  H   GLU A 116      -3.873 -36.405 -29.718  1.00  0.00              
ATOM   1628  HA  GLU A 116      -3.436 -38.675 -29.402  1.00  0.00              
ATOM   1629 1HB  GLU A 116      -0.778 -37.883 -30.600  1.00  0.00              
ATOM   1630 2HB  GLU A 116      -1.399 -39.543 -30.428  1.00  0.00              
ATOM   1631 1HG  GLU A 116      -3.299 -38.935 -32.022  1.00  0.00              
ATOM   1632 2HG  GLU A 116      -2.550 -37.322 -32.064  1.00  0.00              
ATOM   1633  N   ASP A 117      -2.321 -37.713 -27.034  1.00  0.00              
ATOM   1634  CA  ASP A 117      -1.664 -37.768 -25.735  1.00  0.00              
ATOM   1635  C   ASP A 117      -2.671 -37.613 -24.589  1.00  0.00              
ATOM   1636  O   ASP A 117      -3.155 -36.515 -24.315  1.00  0.00              
ATOM   1637  CB  ASP A 117      -0.587 -36.685 -25.641  1.00  0.00              
ATOM   1638  CG  ASP A 117       0.232 -36.722 -24.357  1.00  0.00              
ATOM   1639  OD1 ASP A 117      -0.056 -37.540 -23.516  1.00  0.00              
ATOM   1640  OD2 ASP A 117       1.229 -36.044 -24.293  1.00  0.00              
ATOM   1641  H   ASP A 117      -3.199 -37.223 -27.122  1.00  0.00              
ATOM   1642  HA  ASP A 117      -1.195 -38.743 -25.599  1.00  0.00              
ATOM   1643 1HB  ASP A 117       0.086 -36.665 -26.499  1.00  0.00              
ATOM   1644 2HB  ASP A 117      -1.212 -35.791 -25.647  1.00  0.00              
ATOM   1645  N   GLU A 118      -2.972 -38.730 -23.928  1.00  0.00              
ATOM   1646  CA  GLU A 118      -3.878 -38.768 -22.779  1.00  0.00              
ATOM   1647  C   GLU A 118      -3.390 -37.979 -21.580  1.00  0.00              
ATOM   1648  O   GLU A 118      -4.178 -37.598 -20.716  1.00  0.00              
ATOM   1649  CB  GLU A 118      -4.124 -40.219 -22.359  1.00  0.00              
ATOM   1650  CG  GLU A 118      -4.990 -41.015 -23.325  1.00  0.00              
ATOM   1651  CD  GLU A 118      -5.145 -42.440 -22.872  1.00  0.00              
ATOM   1652  OE1 GLU A 118      -4.552 -42.797 -21.882  1.00  0.00              
ATOM   1653  OE2 GLU A 118      -5.944 -43.141 -23.447  1.00  0.00              
ATOM   1654  H   GLU A 118      -2.546 -39.588 -24.247  1.00  0.00              
ATOM   1655  HA  GLU A 118      -4.831 -38.310 -23.044  1.00  0.00              
ATOM   1656 1HB  GLU A 118      -3.147 -40.695 -22.271  1.00  0.00              
ATOM   1657 2HB  GLU A 118      -4.603 -40.191 -21.380  1.00  0.00              
ATOM   1658 1HG  GLU A 118      -5.974 -40.577 -23.487  1.00  0.00              
ATOM   1659 2HG  GLU A 118      -4.425 -40.990 -24.256  1.00  0.00              
ATOM   1660  N   ASN A 119      -2.082 -37.761 -21.517  1.00  0.00              
ATOM   1661  CA  ASN A 119      -1.492 -37.005 -20.425  1.00  0.00              
ATOM   1662  C   ASN A 119      -1.245 -35.551 -20.786  1.00  0.00              
ATOM   1663  O   ASN A 119      -0.507 -34.857 -20.088  1.00  0.00              
ATOM   1664  CB  ASN A 119      -0.200 -37.646 -19.954  1.00  0.00              
ATOM   1665  CG  ASN A 119      -0.398 -38.952 -19.237  1.00  0.00              
ATOM   1666  OD1 ASN A 119      -1.450 -39.200 -18.637  1.00  0.00              
ATOM   1667  ND2 ASN A 119       0.637 -39.753 -19.225  1.00  0.00              
ATOM   1668  H   ASN A 119      -1.482 -38.128 -22.242  1.00  0.00              
ATOM   1669  HA  ASN A 119      -2.178 -36.983 -19.577  1.00  0.00              
ATOM   1670 1HB  ASN A 119       0.657 -37.732 -20.624  1.00  0.00              
ATOM   1671 2HB  ASN A 119      -0.007 -36.866 -19.217  1.00  0.00              
ATOM   1672 1HD2 ASN A 119       0.577 -40.640 -18.766  1.00  0.00              
ATOM   1673 2HD2 ASN A 119       1.486 -39.478 -19.675  1.00  0.00              
ATOM   1674  N   VAL A 120      -1.853 -35.088 -21.874  1.00  0.00              
ATOM   1675  CA  VAL A 120      -1.688 -33.692 -22.281  1.00  0.00              
ATOM   1676  C   VAL A 120      -2.150 -32.772 -21.140  1.00  0.00              
ATOM   1677  O   VAL A 120      -3.218 -32.979 -20.575  1.00  0.00              
ATOM   1678  CB  VAL A 120      -2.481 -33.368 -23.562  1.00  0.00              
ATOM   1679  CG1 VAL A 120      -3.977 -33.451 -23.298  1.00  0.00              
ATOM   1680  CG2 VAL A 120      -2.109 -31.989 -24.084  1.00  0.00              
ATOM   1681  H   VAL A 120      -2.436 -35.697 -22.429  1.00  0.00              
ATOM   1682  HA  VAL A 120      -0.639 -33.451 -22.456  1.00  0.00              
ATOM   1683  HB  VAL A 120      -2.208 -34.084 -24.337  1.00  0.00              
ATOM   1684 1HG1 VAL A 120      -4.521 -33.219 -24.213  1.00  0.00              
ATOM   1685 2HG1 VAL A 120      -4.233 -34.458 -22.968  1.00  0.00              
ATOM   1686 3HG1 VAL A 120      -4.250 -32.734 -22.523  1.00  0.00              
ATOM   1687 1HG2 VAL A 120      -2.677 -31.776 -24.989  1.00  0.00              
ATOM   1688 2HG2 VAL A 120      -2.339 -31.239 -23.326  1.00  0.00              
ATOM   1689 3HG2 VAL A 120      -1.043 -31.960 -24.310  1.00  0.00              
ATOM   1690  N   PRO A 121      -1.325 -31.778 -20.758  1.00  0.00              
ATOM   1691  CA  PRO A 121      -1.706 -30.809 -19.714  1.00  0.00              
ATOM   1692  C   PRO A 121      -3.112 -30.329 -20.019  1.00  0.00              
ATOM   1693  O   PRO A 121      -3.365 -29.774 -21.084  1.00  0.00              
ATOM   1694  CB  PRO A 121      -0.660 -29.723 -19.858  1.00  0.00              
ATOM   1695  CG  PRO A 121       0.549 -30.522 -20.256  1.00  0.00              
ATOM   1696  CD  PRO A 121      -0.005 -31.492 -21.282  1.00  0.00              
ATOM   1697  HA  PRO A 121      -1.725 -31.253 -18.708  1.00  0.00              
ATOM   1698 1HB  PRO A 121      -0.948 -28.984 -20.620  1.00  0.00              
ATOM   1699 2HB  PRO A 121      -0.515 -29.176 -18.915  1.00  0.00              
ATOM   1700 1HG  PRO A 121       1.334 -29.875 -20.675  1.00  0.00              
ATOM   1701 2HG  PRO A 121       0.987 -31.038 -19.388  1.00  0.00              
ATOM   1702 1HD  PRO A 121      -0.052 -31.051 -22.288  1.00  0.00              
ATOM   1703 2HD  PRO A 121       0.602 -32.406 -21.360  1.00  0.00              
ATOM   1704  N   PHE A 122      -4.015 -30.527 -19.070  1.00  0.00              
ATOM   1705  CA  PHE A 122      -5.401 -30.134 -19.247  1.00  0.00              
ATOM   1706  C   PHE A 122      -6.011 -29.725 -17.909  1.00  0.00              
ATOM   1707  O   PHE A 122      -5.900 -30.441 -16.917  1.00  0.00              
ATOM   1708  CB  PHE A 122      -6.120 -31.363 -19.828  1.00  0.00              
ATOM   1709  CG  PHE A 122      -7.584 -31.176 -20.132  1.00  0.00              
ATOM   1710  CD1 PHE A 122      -8.547 -31.325 -19.142  1.00  0.00              
ATOM   1711  CD2 PHE A 122      -8.002 -30.968 -21.446  1.00  0.00              
ATOM   1712  CE1 PHE A 122      -9.911 -31.278 -19.457  1.00  0.00              
ATOM   1713  CE2 PHE A 122      -9.357 -30.919 -21.774  1.00  0.00              
ATOM   1714  CZ  PHE A 122     -10.318 -31.077 -20.780  1.00  0.00              
ATOM   1715  H   PHE A 122      -3.734 -30.961 -18.202  1.00  0.00              
ATOM   1716  HA  PHE A 122      -5.458 -29.264 -19.903  1.00  0.00              
ATOM   1717 1HB  PHE A 122      -5.659 -31.656 -20.770  1.00  0.00              
ATOM   1718 2HB  PHE A 122      -6.069 -32.193 -19.125  1.00  0.00              
ATOM   1719  HD1 PHE A 122      -8.231 -31.479 -18.109  1.00  0.00              
ATOM   1720  HD2 PHE A 122      -7.248 -30.844 -22.225  1.00  0.00              
ATOM   1721  HE1 PHE A 122     -10.656 -31.397 -18.671  1.00  0.00              
ATOM   1722  HE2 PHE A 122      -9.665 -30.758 -22.807  1.00  0.00              
ATOM   1723  HZ  PHE A 122     -11.378 -31.048 -21.027  1.00  0.00              
ATOM   1724  N   LEU A 123      -6.647 -28.564 -17.880  1.00  0.00              
ATOM   1725  CA  LEU A 123      -7.304 -28.110 -16.669  1.00  0.00              
ATOM   1726  C   LEU A 123      -8.751 -27.825 -17.036  1.00  0.00              
ATOM   1727  O   LEU A 123      -9.014 -27.155 -18.031  1.00  0.00              
ATOM   1728  CB  LEU A 123      -6.633 -26.835 -16.156  1.00  0.00              
ATOM   1729  CG  LEU A 123      -7.244 -26.191 -14.916  1.00  0.00              
ATOM   1730  CD1 LEU A 123      -7.103 -27.142 -13.750  1.00  0.00              
ATOM   1731  CD2 LEU A 123      -6.549 -24.874 -14.611  1.00  0.00              
ATOM   1732  H   LEU A 123      -6.681 -27.983 -18.705  1.00  0.00              
ATOM   1733  HA  LEU A 123      -7.273 -28.900 -15.919  1.00  0.00              
ATOM   1734 1HB  LEU A 123      -5.651 -27.237 -15.910  1.00  0.00              
ATOM   1735 2HB  LEU A 123      -6.533 -26.087 -16.942  1.00  0.00              
ATOM   1736  HG  LEU A 123      -8.285 -25.966 -15.147  1.00  0.00              
ATOM   1737 1HD1 LEU A 123      -7.537 -26.692 -12.858  1.00  0.00              
ATOM   1738 2HD1 LEU A 123      -7.623 -28.073 -13.975  1.00  0.00              
ATOM   1739 3HD1 LEU A 123      -6.048 -27.348 -13.575  1.00  0.00              
ATOM   1740 1HD2 LEU A 123      -6.996 -24.425 -13.724  1.00  0.00              
ATOM   1741 2HD2 LEU A 123      -5.489 -25.054 -14.432  1.00  0.00              
ATOM   1742 3HD2 LEU A 123      -6.664 -24.197 -15.457  1.00  0.00              
ATOM   1743  N   LEU A 124      -9.696 -28.358 -16.268  1.00  0.00              
ATOM   1744  CA  LEU A 124     -11.096 -28.103 -16.567  1.00  0.00              
ATOM   1745  C   LEU A 124     -11.419 -26.839 -15.783  1.00  0.00              
ATOM   1746  O   LEU A 124     -11.210 -26.793 -14.566  1.00  0.00              
ATOM   1747  CB  LEU A 124     -11.998 -29.277 -16.167  1.00  0.00              
ATOM   1748  CG  LEU A 124     -13.496 -29.067 -16.421  1.00  0.00              
ATOM   1749  CD1 LEU A 124     -13.755 -28.910 -17.914  1.00  0.00              
ATOM   1750  CD2 LEU A 124     -14.278 -30.245 -15.860  1.00  0.00              
ATOM   1751  H   LEU A 124      -9.460 -28.939 -15.477  1.00  0.00              
ATOM   1752  HA  LEU A 124     -11.216 -27.938 -17.637  1.00  0.00              
ATOM   1753 1HB  LEU A 124     -11.607 -30.038 -16.841  1.00  0.00              
ATOM   1754 2HB  LEU A 124     -11.826 -29.584 -15.135  1.00  0.00              
ATOM   1755  HG  LEU A 124     -13.796 -28.175 -15.871  1.00  0.00              
ATOM   1756 1HD1 LEU A 124     -14.821 -28.761 -18.085  1.00  0.00              
ATOM   1757 2HD1 LEU A 124     -13.204 -28.048 -18.290  1.00  0.00              
ATOM   1758 3HD1 LEU A 124     -13.426 -29.807 -18.436  1.00  0.00              
ATOM   1759 1HD2 LEU A 124     -15.342 -30.094 -16.041  1.00  0.00              
ATOM   1760 2HD2 LEU A 124     -13.953 -31.164 -16.348  1.00  0.00              
ATOM   1761 3HD2 LEU A 124     -14.100 -30.322 -14.787  1.00  0.00              
ATOM   1762  N   VAL A 125     -11.918 -25.819 -16.475  1.00  0.00              
ATOM   1763  CA  VAL A 125     -12.211 -24.541 -15.844  1.00  0.00              
ATOM   1764  C   VAL A 125     -13.672 -24.113 -15.902  1.00  0.00              
ATOM   1765  O   VAL A 125     -14.217 -23.881 -16.980  1.00  0.00              
ATOM   1766  CB  VAL A 125     -11.359 -23.423 -16.474  1.00  0.00              
ATOM   1767  CG1 VAL A 125     -11.684 -22.081 -15.835  1.00  0.00              
ATOM   1768  CG2 VAL A 125      -9.878 -23.736 -16.328  1.00  0.00              
ATOM   1769  H   VAL A 125     -12.097 -25.933 -17.463  1.00  0.00              
ATOM   1770  HA  VAL A 125     -12.021 -24.576 -14.771  1.00  0.00              
ATOM   1771  HB  VAL A 125     -11.569 -23.377 -17.543  1.00  0.00              
ATOM   1772 1HG1 VAL A 125     -11.073 -21.303 -16.293  1.00  0.00              
ATOM   1773 2HG1 VAL A 125     -12.739 -21.851 -15.989  1.00  0.00              
ATOM   1774 3HG1 VAL A 125     -11.473 -22.126 -14.767  1.00  0.00              
ATOM   1775 1HG2 VAL A 125      -9.290 -22.937 -16.779  1.00  0.00              
ATOM   1776 2HG2 VAL A 125      -9.627 -23.819 -15.270  1.00  0.00              
ATOM   1777 3HG2 VAL A 125      -9.653 -24.678 -16.830  1.00  0.00              
ATOM   1778  N   GLY A 126     -14.302 -24.010 -14.733  1.00  0.00              
ATOM   1779  CA  GLY A 126     -15.684 -23.569 -14.675  1.00  0.00              
ATOM   1780  C   GLY A 126     -15.636 -22.076 -14.414  1.00  0.00              
ATOM   1781  O   GLY A 126     -15.174 -21.638 -13.362  1.00  0.00              
ATOM   1782  H   GLY A 126     -13.822 -24.239 -13.874  1.00  0.00              
ATOM   1783 1HA  GLY A 126     -16.170 -23.794 -15.624  1.00  0.00              
ATOM   1784 2HA  GLY A 126     -16.194 -24.100 -13.872  1.00  0.00              
ATOM   1785  N   ASN A 127     -16.103 -21.287 -15.369  1.00  0.00              
ATOM   1786  CA  ASN A 127     -16.039 -19.837 -15.245  1.00  0.00              
ATOM   1787  C   ASN A 127     -17.342 -19.215 -14.754  1.00  0.00              
ATOM   1788  O   ASN A 127     -18.384 -19.877 -14.726  1.00  0.00              
ATOM   1789  CB  ASN A 127     -15.632 -19.202 -16.561  1.00  0.00              
ATOM   1790  CG  ASN A 127     -15.181 -17.774 -16.430  1.00  0.00              
ATOM   1791  OD1 ASN A 127     -14.726 -17.341 -15.365  1.00  0.00              
ATOM   1792  ND2 ASN A 127     -15.379 -17.020 -17.481  1.00  0.00              
ATOM   1793  H   ASN A 127     -16.511 -21.693 -16.200  1.00  0.00              
ATOM   1794  HA  ASN A 127     -15.294 -19.562 -14.497  1.00  0.00              
ATOM   1795 1HB  ASN A 127     -14.970 -19.724 -17.252  1.00  0.00              
ATOM   1796 2HB  ASN A 127     -16.649 -19.213 -16.954  1.00  0.00              
ATOM   1797 1HD2 ASN A 127     -15.103 -16.058 -17.465  1.00  0.00              
ATOM   1798 2HD2 ASN A 127     -15.806 -17.404 -18.299  1.00  0.00              
ATOM   1799  N   LYS A 128     -17.265 -17.932 -14.385  1.00  0.00              
ATOM   1800  CA  LYS A 128     -18.412 -17.134 -13.957  1.00  0.00              
ATOM   1801  C   LYS A 128     -18.950 -17.590 -12.597  1.00  0.00              
ATOM   1802  O   LYS A 128     -20.165 -17.584 -12.366  1.00  0.00              
ATOM   1803  CB  LYS A 128     -19.529 -17.172 -15.006  1.00  0.00              
ATOM   1804  CG  LYS A 128     -19.060 -16.786 -16.403  1.00  0.00              
ATOM   1805  CD  LYS A 128     -20.214 -16.616 -17.369  1.00  0.00              
ATOM   1806  CE  LYS A 128     -19.707 -16.460 -18.787  1.00  0.00              
ATOM   1807  NZ  LYS A 128     -20.829 -16.275 -19.744  1.00  0.00              
ATOM   1808  H   LYS A 128     -16.350 -17.505 -14.409  1.00  0.00              
ATOM   1809  HA  LYS A 128     -18.111 -16.094 -13.829  1.00  0.00              
ATOM   1810 1HB  LYS A 128     -19.924 -18.189 -15.015  1.00  0.00              
ATOM   1811 2HB  LYS A 128     -20.305 -16.485 -14.673  1.00  0.00              
ATOM   1812 1HG  LYS A 128     -18.510 -15.847 -16.336  1.00  0.00              
ATOM   1813 2HG  LYS A 128     -18.398 -17.568 -16.774  1.00  0.00              
ATOM   1814 1HD  LYS A 128     -20.857 -17.495 -17.301  1.00  0.00              
ATOM   1815 2HD  LYS A 128     -20.780 -15.730 -17.081  1.00  0.00              
ATOM   1816 1HE  LYS A 128     -19.047 -15.595 -18.821  1.00  0.00              
ATOM   1817 2HE  LYS A 128     -19.144 -17.356 -19.048  1.00  0.00              
ATOM   1818 1HZ  LYS A 128     -20.459 -16.174 -20.679  1.00  0.00              
ATOM   1819 2HZ  LYS A 128     -21.439 -17.080 -19.707  1.00  0.00              
ATOM   1820 3HZ  LYS A 128     -21.349 -15.446 -19.496  1.00  0.00              
ATOM   1821  N   SER A 129     -18.041 -17.961 -11.697  1.00  0.00              
ATOM   1822  CA  SER A 129     -18.418 -18.372 -10.340  1.00  0.00              
ATOM   1823  C   SER A 129     -19.042 -17.236  -9.529  1.00  0.00              
ATOM   1824  O   SER A 129     -19.642 -17.485  -8.492  1.00  0.00              
ATOM   1825  CB  SER A 129     -17.210 -18.925  -9.574  1.00  0.00              
ATOM   1826  OG  SER A 129     -16.259 -17.902  -9.303  1.00  0.00              
ATOM   1827  H   SER A 129     -17.065 -17.960 -11.957  1.00  0.00              
ATOM   1828  HA  SER A 129     -19.092 -19.230 -10.319  1.00  0.00              
ATOM   1829 1HB  SER A 129     -17.559 -19.353  -8.635  1.00  0.00              
ATOM   1830 2HB  SER A 129     -16.742 -19.704 -10.175  1.00  0.00              
ATOM   1831  HG  SER A 129     -15.515 -18.276  -8.824  1.00  0.00              
ATOM   1832  N   ASP A 130     -18.895 -15.996  -9.989  1.00  0.00              
ATOM   1833  CA  ASP A 130     -19.528 -14.862  -9.318  1.00  0.00              
ATOM   1834  C   ASP A 130     -21.041 -14.885  -9.565  1.00  0.00              
ATOM   1835  O   ASP A 130     -21.801 -14.190  -8.889  1.00  0.00              
ATOM   1836  CB  ASP A 130     -18.926 -13.540  -9.802  1.00  0.00              
ATOM   1837  CG  ASP A 130     -19.047 -13.306 -11.302  1.00  0.00              
ATOM   1838  OD1 ASP A 130     -18.409 -14.011 -12.047  1.00  0.00              
ATOM   1839  OD2 ASP A 130     -19.888 -12.534 -11.696  1.00  0.00              
ATOM   1840  H   ASP A 130     -18.338 -15.831 -10.816  1.00  0.00              
ATOM   1841  HA  ASP A 130     -19.375 -14.938  -8.241  1.00  0.00              
ATOM   1842 1HB  ASP A 130     -19.304 -12.669  -9.267  1.00  0.00              
ATOM   1843 2HB  ASP A 130     -17.878 -13.701  -9.543  1.00  0.00              
ATOM   1844  N   LEU A 131     -21.475 -15.691 -10.532  1.00  0.00              
ATOM   1845  CA  LEU A 131     -22.896 -15.815 -10.846  1.00  0.00              
ATOM   1846  C   LEU A 131     -23.484 -17.078 -10.217  1.00  0.00              
ATOM   1847  O   LEU A 131     -24.260 -17.788 -10.850  1.00  0.00              
ATOM   1848  CB  LEU A 131     -23.101 -15.865 -12.365  1.00  0.00              
ATOM   1849  CG  LEU A 131     -22.605 -14.661 -13.158  1.00  0.00              
ATOM   1850  CD1 LEU A 131     -22.820 -14.903 -14.641  1.00  0.00              
ATOM   1851  CD2 LEU A 131     -23.336 -13.410 -12.687  1.00  0.00              
ATOM   1852  H   LEU A 131     -20.806 -16.230 -11.062  1.00  0.00              
ATOM   1853  HA  LEU A 131     -23.439 -14.972 -10.420  1.00  0.00              
ATOM   1854 1HB  LEU A 131     -22.488 -16.734 -12.598  1.00  0.00              
ATOM   1855 2HB  LEU A 131     -24.139 -16.074 -12.626  1.00  0.00              
ATOM   1856  HG  LEU A 131     -21.547 -14.536 -12.929  1.00  0.00              
ATOM   1857 1HD1 LEU A 131     -22.465 -14.041 -15.206  1.00  0.00              
ATOM   1858 2HD1 LEU A 131     -22.267 -15.790 -14.949  1.00  0.00              
ATOM   1859 3HD1 LEU A 131     -23.882 -15.051 -14.836  1.00  0.00              
ATOM   1860 1HD2 LEU A 131     -22.982 -12.547 -13.253  1.00  0.00              
ATOM   1861 2HD2 LEU A 131     -24.408 -13.533 -12.845  1.00  0.00              
ATOM   1862 3HD2 LEU A 131     -23.142 -13.252 -11.626  1.00  0.00              
ATOM   1863  N   GLU A 132     -23.114 -17.342  -8.968  1.00  0.00              
ATOM   1864  CA  GLU A 132     -23.591 -18.510  -8.233  1.00  0.00              
ATOM   1865  C   GLU A 132     -25.101 -18.736  -8.312  1.00  0.00              
ATOM   1866  O   GLU A 132     -25.562 -19.872  -8.457  1.00  0.00              
ATOM   1867  CB  GLU A 132     -23.183 -18.405  -6.761  1.00  0.00              
ATOM   1868  CG  GLU A 132     -23.539 -19.630  -5.938  1.00  0.00              
ATOM   1869  CD  GLU A 132     -22.659 -20.830  -6.264  1.00  0.00              
ATOM   1870  OE1 GLU A 132     -23.080 -21.977  -5.977  1.00  0.00              
ATOM   1871  OE2 GLU A 132     -21.544 -20.626  -6.797  1.00  0.00              
ATOM   1872  H   GLU A 132     -22.477 -16.702  -8.516  1.00  0.00              
ATOM   1873  HA  GLU A 132     -23.159 -19.416  -8.658  1.00  0.00              
ATOM   1874 1HB  GLU A 132     -22.105 -18.247  -6.740  1.00  0.00              
ATOM   1875 2HB  GLU A 132     -23.687 -17.529  -6.353  1.00  0.00              
ATOM   1876 1HG  GLU A 132     -23.504 -19.455  -4.863  1.00  0.00              
ATOM   1877 2HG  GLU A 132     -24.562 -19.851  -6.236  1.00  0.00              
ATOM   1878  N   ASP A 133     -25.871 -17.659  -8.214  1.00  0.00              
ATOM   1879  CA  ASP A 133     -27.321 -17.780  -8.265  1.00  0.00              
ATOM   1880  C   ASP A 133     -27.811 -18.257  -9.636  1.00  0.00              
ATOM   1881  O   ASP A 133     -28.907 -18.806  -9.749  1.00  0.00              
ATOM   1882  CB  ASP A 133     -27.973 -16.441  -7.912  1.00  0.00              
ATOM   1883  CG  ASP A 133     -27.877 -16.063  -6.440  1.00  0.00              
ATOM   1884  OD1 ASP A 133     -27.530 -16.910  -5.651  1.00  0.00              
ATOM   1885  OD2 ASP A 133     -27.997 -14.900  -6.137  1.00  0.00              
ATOM   1886  H   ASP A 133     -25.458 -16.744  -8.103  1.00  0.00              
ATOM   1887  HA  ASP A 133     -27.654 -18.533  -7.550  1.00  0.00              
ATOM   1888 1HB  ASP A 133     -27.620 -15.610  -8.524  1.00  0.00              
ATOM   1889 2HB  ASP A 133     -29.011 -16.661  -8.163  1.00  0.00              
ATOM   1890  N   LYS A 134     -26.990 -18.063 -10.666  1.00  0.00              
ATOM   1891  CA  LYS A 134     -27.333 -18.507 -12.015  1.00  0.00              
ATOM   1892  C   LYS A 134     -26.762 -19.878 -12.363  1.00  0.00              
ATOM   1893  O   LYS A 134     -26.893 -20.338 -13.493  1.00  0.00              
ATOM   1894  CB  LYS A 134     -26.838 -17.484 -13.036  1.00  0.00              
ATOM   1895  CG  LYS A 134     -27.459 -16.110 -12.871  1.00  0.00              
ATOM   1896  CD  LYS A 134     -26.925 -15.139 -13.913  1.00  0.00              
ATOM   1897  CE  LYS A 134     -27.494 -13.737 -13.710  1.00  0.00              
ATOM   1898  NZ  LYS A 134     -27.000 -12.782 -14.743  1.00  0.00              
ATOM   1899  H   LYS A 134     -26.107 -17.596 -10.511  1.00  0.00              
ATOM   1900  HA  LYS A 134     -28.414 -18.616 -12.104  1.00  0.00              
ATOM   1901 1HB  LYS A 134     -25.756 -17.416 -12.921  1.00  0.00              
ATOM   1902 2HB  LYS A 134     -27.073 -17.878 -14.025  1.00  0.00              
ATOM   1903 1HG  LYS A 134     -28.540 -16.204 -12.978  1.00  0.00              
ATOM   1904 2HG  LYS A 134     -27.224 -15.741 -11.873  1.00  0.00              
ATOM   1905 1HD  LYS A 134     -25.838 -15.106 -13.832  1.00  0.00              
ATOM   1906 2HD  LYS A 134     -27.203 -15.503 -14.902  1.00  0.00              
ATOM   1907 1HE  LYS A 134     -28.580 -13.798 -13.760  1.00  0.00              
ATOM   1908 2HE  LYS A 134     -27.196 -13.388 -12.721  1.00  0.00              
ATOM   1909 1HZ  LYS A 134     -27.398 -11.868 -14.574  1.00  0.00              
ATOM   1910 2HZ  LYS A 134     -25.992 -12.724 -14.696  1.00  0.00              
ATOM   1911 3HZ  LYS A 134     -27.276 -13.104 -15.659  1.00  0.00              
ATOM   1912  N   ARG A 135     -26.138 -20.532 -11.394  1.00  0.00              
ATOM   1913  CA  ARG A 135     -25.499 -21.818 -11.637  1.00  0.00              
ATOM   1914  C   ARG A 135     -26.463 -22.903 -12.128  1.00  0.00              
ATOM   1915  O   ARG A 135     -27.480 -23.181 -11.493  1.00  0.00              
ATOM   1916  CB  ARG A 135     -24.802 -22.306 -10.367  1.00  0.00              
ATOM   1917  CG  ARG A 135     -24.071 -23.627 -10.539  1.00  0.00              
ATOM   1918  CD  ARG A 135     -23.647 -24.211  -9.207  1.00  0.00              
ATOM   1919  NE  ARG A 135     -22.571 -23.447  -8.574  1.00  0.00              
ATOM   1920  CZ  ARG A 135     -21.275 -23.586  -8.845  1.00  0.00              
ATOM   1921  NH1 ARG A 135     -20.860 -24.470  -9.748  1.00  0.00              
ATOM   1922  NH2 ARG A 135     -20.388 -22.840  -8.201  1.00  0.00              
ATOM   1923  H   ARG A 135     -26.102 -20.133 -10.466  1.00  0.00              
ATOM   1924  HA  ARG A 135     -24.761 -21.719 -12.434  1.00  0.00              
ATOM   1925 1HB  ARG A 135     -24.097 -21.529 -10.072  1.00  0.00              
ATOM   1926 2HB  ARG A 135     -25.570 -22.408  -9.601  1.00  0.00              
ATOM   1927 1HG  ARG A 135     -24.736 -24.328 -11.044  1.00  0.00              
ATOM   1928 2HG  ARG A 135     -23.188 -23.456 -11.156  1.00  0.00              
ATOM   1929 1HD  ARG A 135     -24.504 -24.219  -8.534  1.00  0.00              
ATOM   1930 2HD  ARG A 135     -23.299 -25.232  -9.363  1.00  0.00              
ATOM   1931  HE  ARG A 135     -22.622 -22.726  -7.867  1.00  0.00              
ATOM   1932 1HH1 ARG A 135     -21.533 -25.043 -10.235  1.00  0.00              
ATOM   1933 2HH1 ARG A 135     -19.874 -24.563  -9.942  1.00  0.00              
ATOM   1934 1HH2 ARG A 135     -20.700 -22.172  -7.510  1.00  0.00              
ATOM   1935 2HH2 ARG A 135     -19.405 -22.943  -8.403  1.00  0.00              
ATOM   1936  N   GLN A 136     -26.128 -23.510 -13.265  1.00  0.00              
ATOM   1937  CA  GLN A 136     -26.854 -24.670 -13.770  1.00  0.00              
ATOM   1938  C   GLN A 136     -26.004 -25.916 -13.528  1.00  0.00              
ATOM   1939  O   GLN A 136     -26.527 -27.001 -13.270  1.00  0.00              
ATOM   1940  CB  GLN A 136     -27.140 -24.524 -15.271  1.00  0.00              
ATOM   1941  CG  GLN A 136     -28.034 -23.345 -15.630  1.00  0.00              
ATOM   1942  CD  GLN A 136     -28.354 -23.273 -17.117  1.00  0.00              
ATOM   1943  OE1 GLN A 136     -27.984 -24.163 -17.891  1.00  0.00              
ATOM   1944  NE2 GLN A 136     -29.060 -22.221 -17.522  1.00  0.00              
ATOM   1945  H   GLN A 136     -25.344 -23.153 -13.792  1.00  0.00              
ATOM   1946  HA  GLN A 136     -27.788 -24.783 -13.221  1.00  0.00              
ATOM   1947 1HB  GLN A 136     -26.174 -24.418 -15.767  1.00  0.00              
ATOM   1948 2HB  GLN A 136     -27.612 -25.453 -15.593  1.00  0.00              
ATOM   1949 1HG  GLN A 136     -28.949 -23.112 -15.087  1.00  0.00              
ATOM   1950 2HG  GLN A 136     -27.278 -22.591 -15.404  1.00  0.00              
ATOM   1951 1HE2 GLN A 136     -29.299 -22.121 -18.488  1.00  0.00              
ATOM   1952 2HE2 GLN A 136     -29.353 -21.531 -16.861  1.00  0.00              
ATOM   1953  N   VAL A 137     -24.686 -25.748 -13.620  1.00  0.00              
ATOM   1954  CA  VAL A 137     -23.750 -26.864 -13.506  1.00  0.00              
ATOM   1955  C   VAL A 137     -23.230 -26.928 -12.076  1.00  0.00              
ATOM   1956  O   VAL A 137     -22.540 -26.017 -11.626  1.00  0.00              
ATOM   1957  CB  VAL A 137     -22.534 -26.691 -14.450  1.00  0.00              
ATOM   1958  CG1 VAL A 137     -21.594 -27.887 -14.301  1.00  0.00              
ATOM   1959  CG2 VAL A 137     -22.996 -26.551 -15.891  1.00  0.00              
ATOM   1960  H   VAL A 137     -24.325 -24.817 -13.774  1.00  0.00              
ATOM   1961  HA  VAL A 137     -24.244 -27.817 -13.696  1.00  0.00              
ATOM   1962  HB  VAL A 137     -22.015 -25.767 -14.192  1.00  0.00              
ATOM   1963 1HG1 VAL A 137     -20.739 -27.762 -14.966  1.00  0.00              
ATOM   1964 2HG1 VAL A 137     -21.246 -27.950 -13.271  1.00  0.00              
ATOM   1965 3HG1 VAL A 137     -22.125 -28.802 -14.561  1.00  0.00              
ATOM   1966 1HG2 VAL A 137     -22.131 -26.429 -16.542  1.00  0.00              
ATOM   1967 2HG2 VAL A 137     -23.548 -27.445 -16.183  1.00  0.00              
ATOM   1968 3HG2 VAL A 137     -23.644 -25.679 -15.982  1.00  0.00              
ATOM   1969  N   SER A 138     -23.551 -28.003 -11.360  1.00  0.00              
ATOM   1970  CA  SER A 138     -23.119 -28.108  -9.973  1.00  0.00              
ATOM   1971  C   SER A 138     -21.630 -28.412  -9.887  1.00  0.00              
ATOM   1972  O   SER A 138     -21.014 -28.846 -10.862  1.00  0.00              
ATOM   1973  CB  SER A 138     -23.903 -29.201  -9.241  1.00  0.00              
ATOM   1974  OG  SER A 138     -23.502 -30.494  -9.659  1.00  0.00              
ATOM   1975  H   SER A 138     -24.092 -28.753 -11.765  1.00  0.00              
ATOM   1976  HA  SER A 138     -23.355 -27.225  -9.378  1.00  0.00              
ATOM   1977 1HB  SER A 138     -23.727 -29.098  -8.170  1.00  0.00              
ATOM   1978 2HB  SER A 138     -24.964 -29.069  -9.448  1.00  0.00              
ATOM   1979  HG  SER A 138     -24.189 -31.128  -9.440  1.00  0.00              
ATOM   1980  N   VAL A 139     -21.064 -28.180  -8.711  1.00  0.00              
ATOM   1981  CA  VAL A 139     -19.661 -28.477  -8.459  1.00  0.00              
ATOM   1982  C   VAL A 139     -19.422 -29.982  -8.578  1.00  0.00              
ATOM   1983  O   VAL A 139     -18.411 -30.418  -9.132  1.00  0.00              
ATOM   1984  CB  VAL A 139     -19.244 -27.991  -7.043  1.00  0.00              
ATOM   1985  CG1 VAL A 139     -17.843 -28.472  -6.703  1.00  0.00              
ATOM   1986  CG2 VAL A 139     -19.309 -26.473  -6.983  1.00  0.00              
ATOM   1987  H   VAL A 139     -21.624 -27.784  -7.970  1.00  0.00              
ATOM   1988  HA  VAL A 139     -19.017 -28.015  -9.208  1.00  0.00              
ATOM   1989  HB  VAL A 139     -19.957 -28.375  -6.313  1.00  0.00              
ATOM   1990 1HG1 VAL A 139     -17.569 -28.122  -5.708  1.00  0.00              
ATOM   1991 2HG1 VAL A 139     -17.817 -29.561  -6.724  1.00  0.00              
ATOM   1992 3HG1 VAL A 139     -17.136 -28.078  -7.433  1.00  0.00              
ATOM   1993 1HG2 VAL A 139     -19.017 -26.135  -5.990  1.00  0.00              
ATOM   1994 2HG2 VAL A 139     -18.629 -26.051  -7.725  1.00  0.00              
ATOM   1995 3HG2 VAL A 139     -20.326 -26.143  -7.194  1.00  0.00              
ATOM   1996  N   GLU A 140     -20.360 -30.777  -8.067  1.00  0.00              
ATOM   1997  CA  GLU A 140     -20.218 -32.229  -8.115  1.00  0.00              
ATOM   1998  C   GLU A 140     -20.202 -32.752  -9.544  1.00  0.00              
ATOM   1999  O   GLU A 140     -19.413 -33.638  -9.864  1.00  0.00              
ATOM   2000  CB  GLU A 140     -21.345 -32.900  -7.328  1.00  0.00              
ATOM   2001  CG  GLU A 140     -21.256 -32.714  -5.820  1.00  0.00              
ATOM   2002  CD  GLU A 140     -22.461 -33.288  -5.127  1.00  0.00              
ATOM   2003  OE1 GLU A 140     -23.353 -33.739  -5.803  1.00  0.00              
ATOM   2004  OE2 GLU A 140     -22.441 -33.378  -3.922  1.00  0.00              
ATOM   2005  H   GLU A 140     -21.183 -30.377  -7.638  1.00  0.00              
ATOM   2006  HA  GLU A 140     -19.264 -32.522  -7.676  1.00  0.00              
ATOM   2007 1HB  GLU A 140     -22.282 -32.477  -7.690  1.00  0.00              
ATOM   2008 2HB  GLU A 140     -21.311 -33.963  -7.565  1.00  0.00              
ATOM   2009 1HG  GLU A 140     -20.352 -33.137  -5.383  1.00  0.00              
ATOM   2010 2HG  GLU A 140     -21.247 -31.632  -5.695  1.00  0.00              
ATOM   2011  N   GLU A 141     -21.076 -32.213 -10.394  1.00  0.00              
ATOM   2012  CA  GLU A 141     -21.129 -32.626 -11.801  1.00  0.00              
ATOM   2013  C   GLU A 141     -19.737 -32.528 -12.414  1.00  0.00              
ATOM   2014  O   GLU A 141     -19.186 -33.513 -12.916  1.00  0.00              
ATOM   2015  CB  GLU A 141     -22.035 -31.712 -12.628  1.00  0.00              
ATOM   2016  CG  GLU A 141     -23.511 -31.964 -12.555  1.00  0.00              
ATOM   2017  CD  GLU A 141     -24.289 -30.891 -13.295  1.00  0.00              
ATOM   2018  OE1 GLU A 141     -24.114 -30.788 -14.527  1.00  0.00              
ATOM   2019  OE2 GLU A 141     -25.065 -30.146 -12.657  1.00  0.00              
ATOM   2020  H   GLU A 141     -21.716 -31.505 -10.064  1.00  0.00              
ATOM   2021  HA  GLU A 141     -21.447 -33.667 -11.869  1.00  0.00              
ATOM   2022 1HB  GLU A 141     -21.850 -30.691 -12.292  1.00  0.00              
ATOM   2023 2HB  GLU A 141     -21.726 -31.813 -13.669  1.00  0.00              
ATOM   2024 1HG  GLU A 141     -23.801 -32.946 -12.929  1.00  0.00              
ATOM   2025 2HG  GLU A 141     -23.729 -31.903 -11.490  1.00  0.00              
ATOM   2026  N   ALA A 142     -19.190 -31.314 -12.374  1.00  0.00              
ATOM   2027  CA  ALA A 142     -17.922 -30.997 -13.022  1.00  0.00              
ATOM   2028  C   ALA A 142     -16.738 -31.723 -12.405  1.00  0.00              
ATOM   2029  O   ALA A 142     -15.806 -32.092 -13.117  1.00  0.00              
ATOM   2030  CB  ALA A 142     -17.689 -29.486 -13.000  1.00  0.00              
ATOM   2031  H   ALA A 142     -19.681 -30.588 -11.873  1.00  0.00              
ATOM   2032  HA  ALA A 142     -17.970 -31.322 -14.061  1.00  0.00              
ATOM   2033 1HB  ALA A 142     -16.741 -29.258 -13.486  1.00  0.00              
ATOM   2034 2HB  ALA A 142     -18.498 -28.984 -13.532  1.00  0.00              
ATOM   2035 3HB  ALA A 142     -17.661 -29.137 -11.969  1.00  0.00              
ATOM   2036  N   LYS A 143     -16.762 -31.928 -11.088  1.00  0.00              
ATOM   2037  CA  LYS A 143     -15.659 -32.617 -10.412  1.00  0.00              
ATOM   2038  C   LYS A 143     -15.710 -34.106 -10.717  1.00  0.00              
ATOM   2039  O   LYS A 143     -14.677 -34.780 -10.767  1.00  0.00              
ATOM   2040  CB  LYS A 143     -15.735 -32.429  -8.895  1.00  0.00              
ATOM   2041  CG  LYS A 143     -15.267 -31.083  -8.378  1.00  0.00              
ATOM   2042  CD  LYS A 143     -15.250 -31.064  -6.852  1.00  0.00              
ATOM   2043  CE  LYS A 143     -14.571 -29.806  -6.308  1.00  0.00              
ATOM   2044  NZ  LYS A 143     -14.607 -29.748  -4.815  1.00  0.00              
ATOM   2045  H   LYS A 143     -17.548 -31.606 -10.542  1.00  0.00              
ATOM   2046  HA  LYS A 143     -14.705 -32.241 -10.785  1.00  0.00              
ATOM   2047 1HB  LYS A 143     -16.776 -32.574  -8.606  1.00  0.00              
ATOM   2048 2HB  LYS A 143     -15.121 -33.210  -8.444  1.00  0.00              
ATOM   2049 1HG  LYS A 143     -14.263 -30.895  -8.761  1.00  0.00              
ATOM   2050 2HG  LYS A 143     -15.945 -30.315  -8.749  1.00  0.00              
ATOM   2051 1HD  LYS A 143     -16.279 -31.102  -6.492  1.00  0.00              
ATOM   2052 2HD  LYS A 143     -14.710 -31.944  -6.499  1.00  0.00              
ATOM   2053 1HE  LYS A 143     -13.536 -29.804  -6.645  1.00  0.00              
ATOM   2054 2HE  LYS A 143     -15.087 -28.937  -6.716  1.00  0.00              
ATOM   2055 1HZ  LYS A 143     -14.150 -28.904  -4.501  1.00  0.00              
ATOM   2056 2HZ  LYS A 143     -15.567 -29.748  -4.500  1.00  0.00              
ATOM   2057 3HZ  LYS A 143     -14.127 -30.551  -4.435  1.00  0.00              
ATOM   2058  N   ASN A 144     -16.922 -34.618 -10.900  1.00  0.00              
ATOM   2059  CA  ASN A 144     -17.086 -36.011 -11.278  1.00  0.00              
ATOM   2060  C   ASN A 144     -16.634 -36.249 -12.703  1.00  0.00              
ATOM   2061  O   ASN A 144     -16.009 -37.270 -13.003  1.00  0.00              
ATOM   2062  CB  ASN A 144     -18.522 -36.470 -11.102  1.00  0.00              
ATOM   2063  CG  ASN A 144     -18.917 -36.685  -9.668  1.00  0.00              
ATOM   2064  OD1 ASN A 144     -18.067 -36.874  -8.790  1.00  0.00              
ATOM   2065  ND2 ASN A 144     -20.205 -36.738  -9.438  1.00  0.00              
ATOM   2066  H   ASN A 144     -17.742 -34.041 -10.777  1.00  0.00              
ATOM   2067  HA  ASN A 144     -16.460 -36.642 -10.645  1.00  0.00              
ATOM   2068 1HB  ASN A 144     -19.337 -35.968 -11.626  1.00  0.00              
ATOM   2069 2HB  ASN A 144     -18.336 -37.439 -11.564  1.00  0.00              
ATOM   2070 1HD2 ASN A 144     -20.541 -36.878  -8.506  1.00  0.00              
ATOM   2071 2HD2 ASN A 144     -20.852 -36.638 -10.194  1.00  0.00              
ATOM   2072  N   ARG A 145     -16.930 -35.301 -13.584  1.00  0.00              
ATOM   2073  CA  ARG A 145     -16.457 -35.412 -14.956  1.00  0.00              
ATOM   2074  C   ARG A 145     -14.933 -35.363 -14.990  1.00  0.00              
ATOM   2075  O   ARG A 145     -14.294 -36.168 -15.657  1.00  0.00              
ATOM   2076  CB  ARG A 145     -17.018 -34.280 -15.821  1.00  0.00              
ATOM   2077  CG  ARG A 145     -16.630 -34.433 -17.279  1.00  0.00              
ATOM   2078  CD  ARG A 145     -17.443 -33.552 -18.204  1.00  0.00              
ATOM   2079  NE  ARG A 145     -18.843 -33.966 -18.299  1.00  0.00              
ATOM   2080  CZ  ARG A 145     -19.698 -33.483 -19.197  1.00  0.00              
ATOM   2081  NH1 ARG A 145     -19.294 -32.574 -20.080  1.00  0.00              
ATOM   2082  NH2 ARG A 145     -20.960 -33.898 -19.208  1.00  0.00              
ATOM   2083  H   ARG A 145     -17.481 -34.497 -13.316  1.00  0.00              
ATOM   2084  HA  ARG A 145     -16.758 -36.373 -15.374  1.00  0.00              
ATOM   2085 1HB  ARG A 145     -18.101 -34.300 -15.707  1.00  0.00              
ATOM   2086 2HB  ARG A 145     -16.628 -33.346 -15.416  1.00  0.00              
ATOM   2087 1HG  ARG A 145     -15.577 -34.172 -17.387  1.00  0.00              
ATOM   2088 2HG  ARG A 145     -16.777 -35.474 -17.569  1.00  0.00              
ATOM   2089 1HD  ARG A 145     -17.415 -32.528 -17.833  1.00  0.00              
ATOM   2090 2HD  ARG A 145     -17.007 -33.587 -19.201  1.00  0.00              
ATOM   2091  HE  ARG A 145     -19.356 -34.638 -17.744  1.00  0.00              
ATOM   2092 1HH1 ARG A 145     -18.336 -32.253 -20.067  1.00  0.00              
ATOM   2093 2HH1 ARG A 145     -19.946 -32.209 -20.759  1.00  0.00              
ATOM   2094 1HH2 ARG A 145     -21.268 -34.582 -18.532  1.00  0.00              
ATOM   2095 2HH2 ARG A 145     -21.604 -33.526 -19.891  1.00  0.00              
ATOM   2096  N   ALA A 146     -14.355 -34.413 -14.263  1.00  0.00              
ATOM   2097  CA  ALA A 146     -12.900 -34.307 -14.173  1.00  0.00              
ATOM   2098  C   ALA A 146     -12.282 -35.510 -13.477  1.00  0.00              
ATOM   2099  O   ALA A 146     -11.166 -35.918 -13.804  1.00  0.00              
ATOM   2100  CB  ALA A 146     -12.507 -33.024 -13.442  1.00  0.00              
ATOM   2101  H   ALA A 146     -14.928 -33.750 -13.762  1.00  0.00              
ATOM   2102  HA  ALA A 146     -12.488 -34.280 -15.182  1.00  0.00              
ATOM   2103 1HB  ALA A 146     -11.421 -32.958 -13.382  1.00  0.00              
ATOM   2104 2HB  ALA A 146     -12.894 -32.162 -13.985  1.00  0.00              
ATOM   2105 3HB  ALA A 146     -12.925 -33.036 -12.436  1.00  0.00              
ATOM   2106  N   GLU A 147     -12.998 -36.071 -12.507  1.00  0.00              
ATOM   2107  CA  GLU A 147     -12.510 -37.259 -11.821  1.00  0.00              
ATOM   2108  C   GLU A 147     -12.369 -38.428 -12.790  1.00  0.00              
ATOM   2109  O   GLU A 147     -11.341 -39.105 -12.804  1.00  0.00              
ATOM   2110  CB  GLU A 147     -13.446 -37.635 -10.670  1.00  0.00              
ATOM   2111  CG  GLU A 147     -13.013 -38.865  -9.885  1.00  0.00              
ATOM   2112  CD  GLU A 147     -13.963 -39.153  -8.755  1.00  0.00              
ATOM   2113  OE1 GLU A 147     -14.905 -38.416  -8.594  1.00  0.00              
ATOM   2114  OE2 GLU A 147     -13.811 -40.173  -8.124  1.00  0.00              
ATOM   2115  H   GLU A 147     -13.888 -35.678 -12.238  1.00  0.00              
ATOM   2116  HA  GLU A 147     -11.516 -37.069 -11.414  1.00  0.00              
ATOM   2117 1HB  GLU A 147     -13.490 -36.775 -10.002  1.00  0.00              
ATOM   2118 2HB  GLU A 147     -14.431 -37.810 -11.104  1.00  0.00              
ATOM   2119 1HG  GLU A 147     -12.902 -39.756 -10.501  1.00  0.00              
ATOM   2120 2HG  GLU A 147     -12.043 -38.581  -9.479  1.00  0.00              
ATOM   2121  N   GLN A 148     -13.385 -38.661 -13.612  1.00  0.00              
ATOM   2122  CA  GLN A 148     -13.296 -39.752 -14.574  1.00  0.00              
ATOM   2123  C   GLN A 148     -12.227 -39.469 -15.630  1.00  0.00              
ATOM   2124  O   GLN A 148     -11.669 -40.395 -16.227  1.00  0.00              
ATOM   2125  CB  GLN A 148     -14.650 -39.978 -15.252  1.00  0.00              
ATOM   2126  CG  GLN A 148     -15.717 -40.552 -14.336  1.00  0.00              
ATOM   2127  CD  GLN A 148     -17.053 -40.716 -15.035  1.00  0.00              
ATOM   2128  OE1 GLN A 148     -17.184 -40.431 -16.228  1.00  0.00              
ATOM   2129  NE2 GLN A 148     -18.055 -41.175 -14.294  1.00  0.00              
ATOM   2130  H   GLN A 148     -14.222 -38.096 -13.586  1.00  0.00              
ATOM   2131  HA  GLN A 148     -12.993 -40.666 -14.063  1.00  0.00              
ATOM   2132 1HB  GLN A 148     -14.974 -39.011 -15.637  1.00  0.00              
ATOM   2133 2HB  GLN A 148     -14.475 -40.659 -16.085  1.00  0.00              
ATOM   2134 1HG  GLN A 148     -15.552 -41.434 -13.718  1.00  0.00              
ATOM   2135 2HG  GLN A 148     -15.768 -39.668 -13.698  1.00  0.00              
ATOM   2136 1HE2 GLN A 148     -18.960 -41.304 -14.700  1.00  0.00              
ATOM   2137 2HE2 GLN A 148     -17.906 -41.392 -13.329  1.00  0.00              
ATOM   2138  N   TRP A 149     -11.934 -38.187 -15.846  1.00  0.00              
ATOM   2139  CA  TRP A 149     -10.894 -37.790 -16.793  1.00  0.00              
ATOM   2140  C   TRP A 149      -9.533 -37.834 -16.118  1.00  0.00              
ATOM   2141  O   TRP A 149      -8.499 -37.848 -16.785  1.00  0.00              
ATOM   2142  CB  TRP A 149     -11.135 -36.369 -17.305  1.00  0.00              
ATOM   2143  CG  TRP A 149     -12.312 -36.226 -18.202  1.00  0.00              
ATOM   2144  CD1 TRP A 149     -13.053 -37.230 -18.754  1.00  0.00              
ATOM   2145  CD2 TRP A 149     -12.860 -35.004 -18.696  1.00  0.00              
ATOM   2146  NE1 TRP A 149     -14.029 -36.707 -19.563  1.00  0.00              
ATOM   2147  CE2 TRP A 149     -13.933 -35.342 -19.548  1.00  0.00              
ATOM   2148  CE3 TRP A 149     -12.548 -33.654 -18.508  1.00  0.00              
ATOM   2149  CZ2 TRP A 149     -14.699 -34.376 -20.209  1.00  0.00              
ATOM   2150  CZ3 TRP A 149     -13.305 -32.697 -19.161  1.00  0.00              
ATOM   2151  CH2 TRP A 149     -14.370 -33.061 -20.002  1.00  0.00              
ATOM   2152  H   TRP A 149     -12.443 -37.473 -15.346  1.00  0.00              
ATOM   2153  HA  TRP A 149     -10.868 -38.490 -17.628  1.00  0.00              
ATOM   2154 1HB  TRP A 149     -11.308 -35.691 -16.469  1.00  0.00              
ATOM   2155 2HB  TRP A 149     -10.274 -36.026 -17.878  1.00  0.00              
ATOM   2156  HD1 TRP A 149     -12.779 -38.249 -18.487  1.00  0.00              
ATOM   2157  HE1 TRP A 149     -14.708 -37.241 -20.087  1.00  0.00              
ATOM   2158  HE3 TRP A 149     -11.734 -33.319 -17.866  1.00  0.00              
ATOM   2159  HZ2 TRP A 149     -15.517 -34.703 -20.851  1.00  0.00              
ATOM   2160  HZ3 TRP A 149     -13.053 -31.647 -19.005  1.00  0.00              
ATOM   2161  HH2 TRP A 149     -14.945 -32.281 -20.500  1.00  0.00              
ATOM   2162  N   ASN A 150      -9.547 -37.848 -14.790  1.00  0.00              
ATOM   2163  CA  ASN A 150      -8.328 -37.800 -13.998  1.00  0.00              
ATOM   2164  C   ASN A 150      -7.569 -36.490 -14.206  1.00  0.00              
ATOM   2165  O   ASN A 150      -6.344 -36.483 -14.351  1.00  0.00              
ATOM   2166  CB  ASN A 150      -7.427 -38.982 -14.307  1.00  0.00              
ATOM   2167  CG  ASN A 150      -6.410 -39.264 -13.237  1.00  0.00              
ATOM   2168  OD1 ASN A 150      -6.622 -38.965 -12.056  1.00  0.00              
ATOM   2169  ND2 ASN A 150      -5.274 -39.763 -13.654  1.00  0.00              
ATOM   2170  H   ASN A 150     -10.439 -37.893 -14.318  1.00  0.00              
ATOM   2171  HA  ASN A 150      -8.575 -37.840 -12.936  1.00  0.00              
ATOM   2172 1HB  ASN A 150      -7.846 -39.926 -14.660  1.00  0.00              
ATOM   2173 2HB  ASN A 150      -6.934 -38.472 -15.134  1.00  0.00              
ATOM   2174 1HD2 ASN A 150      -4.551 -39.976 -12.997  1.00  0.00              
ATOM   2175 2HD2 ASN A 150      -5.130 -39.932 -14.629  1.00  0.00              
ATOM   2176  N   VAL A 151      -8.312 -35.388 -14.227  1.00  0.00              
ATOM   2177  CA  VAL A 151      -7.733 -34.058 -14.402  1.00  0.00              
ATOM   2178  C   VAL A 151      -8.239 -33.154 -13.278  1.00  0.00              
ATOM   2179  O   VAL A 151      -9.153 -33.526 -12.538  1.00  0.00              
ATOM   2180  CB  VAL A 151      -8.128 -33.409 -15.767  1.00  0.00              
ATOM   2181  CG1 VAL A 151      -7.647 -34.273 -16.916  1.00  0.00              
ATOM   2182  CG2 VAL A 151      -9.621 -33.187 -15.832  1.00  0.00              
ATOM   2183  H   VAL A 151      -9.312 -35.478 -14.117  1.00  0.00              
ATOM   2184  HA  VAL A 151      -6.646 -34.084 -14.314  1.00  0.00              
ATOM   2185  HB  VAL A 151      -7.657 -32.430 -15.843  1.00  0.00              
ATOM   2186 1HG1 VAL A 151      -7.928 -33.811 -17.862  1.00  0.00              
ATOM   2187 2HG1 VAL A 151      -6.563 -34.371 -16.868  1.00  0.00              
ATOM   2188 3HG1 VAL A 151      -8.105 -35.260 -16.845  1.00  0.00              
ATOM   2189 1HG2 VAL A 151      -9.880 -32.733 -16.789  1.00  0.00              
ATOM   2190 2HG2 VAL A 151     -10.135 -34.143 -15.732  1.00  0.00              
ATOM   2191 3HG2 VAL A 151      -9.926 -32.524 -15.023  1.00  0.00              
ATOM   2192  N   ASN A 152      -7.650 -31.970 -13.146  1.00  0.00              
ATOM   2193  CA  ASN A 152      -8.068 -31.056 -12.099  1.00  0.00              
ATOM   2194  C   ASN A 152      -9.199 -30.178 -12.572  1.00  0.00              
ATOM   2195  O   ASN A 152      -9.367 -29.949 -13.764  1.00  0.00              
ATOM   2196  CB  ASN A 152      -6.914 -30.202 -11.607  1.00  0.00              
ATOM   2197  CG  ASN A 152      -5.874 -30.973 -10.842  1.00  0.00              
ATOM   2198  OD1 ASN A 152      -6.161 -32.017 -10.245  1.00  0.00              
ATOM   2199  ND2 ASN A 152      -4.689 -30.422 -10.788  1.00  0.00              
ATOM   2200  H   ASN A 152      -6.907 -31.694 -13.772  1.00  0.00              
ATOM   2201  HA  ASN A 152      -8.445 -31.620 -11.244  1.00  0.00              
ATOM   2202 1HB  ASN A 152      -6.417 -29.497 -12.274  1.00  0.00              
ATOM   2203 2HB  ASN A 152      -7.537 -29.655 -10.900  1.00  0.00              
ATOM   2204 1HD2 ASN A 152      -3.947 -30.879 -10.295  1.00  0.00              
ATOM   2205 2HD2 ASN A 152      -4.524 -29.545 -11.238  1.00  0.00              
ATOM   2206  N   TYR A 153      -9.994 -29.719 -11.618  1.00  0.00              
ATOM   2207  CA  TYR A 153     -11.117 -28.839 -11.879  1.00  0.00              
ATOM   2208  C   TYR A 153     -11.031 -27.634 -10.955  1.00  0.00              
ATOM   2209  O   TYR A 153     -10.831 -27.780  -9.744  1.00  0.00              
ATOM   2210  CB  TYR A 153     -12.438 -29.550 -11.606  1.00  0.00              
ATOM   2211  CG  TYR A 153     -13.627 -28.624 -11.700  1.00  0.00              
ATOM   2212  CD1 TYR A 153     -14.452 -28.397 -10.599  1.00  0.00              
ATOM   2213  CD2 TYR A 153     -13.941 -27.987 -12.900  1.00  0.00              
ATOM   2214  CE1 TYR A 153     -15.568 -27.561 -10.694  1.00  0.00              
ATOM   2215  CE2 TYR A 153     -15.046 -27.152 -13.005  1.00  0.00              
ATOM   2216  CZ  TYR A 153     -15.857 -26.946 -11.900  1.00  0.00              
ATOM   2217  OH  TYR A 153     -16.970 -26.147 -12.017  1.00  0.00              
ATOM   2218  H   TYR A 153      -9.801 -30.000 -10.668  1.00  0.00              
ATOM   2219  HA  TYR A 153     -11.072 -28.476 -12.906  1.00  0.00              
ATOM   2220 1HB  TYR A 153     -12.530 -30.353 -12.339  1.00  0.00              
ATOM   2221 2HB  TYR A 153     -12.373 -29.976 -10.605  1.00  0.00              
ATOM   2222  HD1 TYR A 153     -14.214 -28.887  -9.654  1.00  0.00              
ATOM   2223  HD2 TYR A 153     -13.302 -28.155 -13.768  1.00  0.00              
ATOM   2224  HE1 TYR A 153     -16.205 -27.391  -9.826  1.00  0.00              
ATOM   2225  HE2 TYR A 153     -15.271 -26.663 -13.953  1.00  0.00              
ATOM   2226  HH  TYR A 153     -17.464 -26.068 -11.197  1.00  0.00              
ATOM   2227  N   VAL A 154     -11.200 -26.445 -11.519  1.00  0.00              
ATOM   2228  CA  VAL A 154     -11.167 -25.232 -10.722  1.00  0.00              
ATOM   2229  C   VAL A 154     -12.186 -24.255 -11.252  1.00  0.00              
ATOM   2230  O   VAL A 154     -12.463 -24.234 -12.449  1.00  0.00              
ATOM   2231  CB  VAL A 154      -9.768 -24.576 -10.758  1.00  0.00              
ATOM   2232  CG1 VAL A 154      -9.412 -24.254 -12.179  1.00  0.00              
ATOM   2233  CG2 VAL A 154      -9.752 -23.295  -9.898  1.00  0.00              
ATOM   2234  H   VAL A 154     -11.355 -26.376 -12.515  1.00  0.00              
ATOM   2235  HA  VAL A 154     -11.448 -25.430  -9.687  1.00  0.00              
ATOM   2236  HB  VAL A 154      -9.044 -25.262 -10.319  1.00  0.00              
ATOM   2237 1HG1 VAL A 154      -8.426 -23.791 -12.211  1.00  0.00              
ATOM   2238 2HG1 VAL A 154      -9.401 -25.171 -12.768  1.00  0.00              
ATOM   2239 3HG1 VAL A 154     -10.149 -23.565 -12.591  1.00  0.00              
ATOM   2240 1HG2 VAL A 154      -8.759 -22.845  -9.933  1.00  0.00              
ATOM   2241 2HG2 VAL A 154     -10.485 -22.589 -10.286  1.00  0.00              
ATOM   2242 3HG2 VAL A 154     -10.000 -23.547  -8.867  1.00  0.00              
ATOM   2243  N   GLU A 155     -12.771 -23.471 -10.355  1.00  0.00              
ATOM   2244  CA  GLU A 155     -13.796 -22.521 -10.756  1.00  0.00              
ATOM   2245  C   GLU A 155     -13.179 -21.149 -10.617  1.00  0.00              
ATOM   2246  O   GLU A 155     -12.441 -20.885  -9.676  1.00  0.00              
ATOM   2247  CB  GLU A 155     -15.047 -22.631  -9.883  1.00  0.00              
ATOM   2248  CG  GLU A 155     -15.829 -23.912 -10.107  1.00  0.00              
ATOM   2249  CD  GLU A 155     -17.218 -23.883  -9.483  1.00  0.00              
ATOM   2250  OE1 GLU A 155     -17.526 -22.938  -8.722  1.00  0.00              
ATOM   2251  OE2 GLU A 155     -17.994 -24.821  -9.752  1.00  0.00              
ATOM   2252  H   GLU A 155     -12.507 -23.528  -9.381  1.00  0.00              
ATOM   2253  HA  GLU A 155     -14.075 -22.695 -11.796  1.00  0.00              
ATOM   2254 1HB  GLU A 155     -14.717 -22.574  -8.846  1.00  0.00              
ATOM   2255 2HB  GLU A 155     -15.673 -21.769 -10.114  1.00  0.00              
ATOM   2256 1HG  GLU A 155     -15.932 -24.179 -11.159  1.00  0.00              
ATOM   2257 2HG  GLU A 155     -15.233 -24.668  -9.598  1.00  0.00              
ATOM   2258  N   THR A 156     -13.481 -20.282 -11.568  1.00  0.00              
ATOM   2259  CA  THR A 156     -12.921 -18.949 -11.570  1.00  0.00              
ATOM   2260  C   THR A 156     -13.983 -17.905 -11.807  1.00  0.00              
ATOM   2261  O   THR A 156     -15.137 -18.215 -12.106  1.00  0.00              
ATOM   2262  CB  THR A 156     -11.905 -18.783 -12.725  1.00  0.00              
ATOM   2263  OG1 THR A 156     -12.611 -18.795 -13.979  1.00  0.00              
ATOM   2264  CG2 THR A 156     -10.885 -19.915 -12.721  1.00  0.00              
ATOM   2265  H   THR A 156     -14.114 -20.552 -12.307  1.00  0.00              
ATOM   2266  HA  THR A 156     -12.489 -18.729 -10.594  1.00  0.00              
ATOM   2267  HB  THR A 156     -11.386 -17.833 -12.607  1.00  0.00              
ATOM   2268  HG1 THR A 156     -13.242 -18.072 -13.998  1.00  0.00              
ATOM   2269 1HG2 THR A 156     -10.183 -19.774 -13.543  1.00  0.00              
ATOM   2270 2HG2 THR A 156     -10.344 -19.913 -11.775  1.00  0.00              
ATOM   2271 3HG2 THR A 156     -11.400 -20.867 -12.843  1.00  0.00              
ATOM   2272  N   SER A 157     -13.571 -16.656 -11.656  1.00  0.00              
ATOM   2273  CA  SER A 157     -14.424 -15.531 -11.964  1.00  0.00              
ATOM   2274  C   SER A 157     -13.530 -14.472 -12.588  1.00  0.00              
ATOM   2275  O   SER A 157     -12.682 -13.891 -11.916  1.00  0.00              
ATOM   2276  CB  SER A 157     -15.092 -14.936 -10.731  1.00  0.00              
ATOM   2277  OG  SER A 157     -15.770 -13.745 -11.109  1.00  0.00              
ATOM   2278  H   SER A 157     -12.635 -16.485 -11.315  1.00  0.00              
ATOM   2279  HA  SER A 157     -15.279 -15.794 -12.588  1.00  0.00              
ATOM   2280 1HB  SER A 157     -15.794 -15.666 -10.329  1.00  0.00              
ATOM   2281 2HB  SER A 157     -14.326 -14.722  -9.986  1.00  0.00              
ATOM   2282  HG  SER A 157     -16.612 -13.970 -11.513  1.00  0.00              
ATOM   2283  N   ALA A 158     -13.695 -14.241 -13.883  1.00  0.00              
ATOM   2284  CA  ALA A 158     -12.912 -13.210 -14.548  1.00  0.00              
ATOM   2285  C   ALA A 158     -13.386 -11.837 -14.042  1.00  0.00              
ATOM   2286  O   ALA A 158     -12.610 -10.886 -13.946  1.00  0.00              
ATOM   2287  CB  ALA A 158     -13.103 -13.322 -16.064  1.00  0.00              
ATOM   2288  H   ALA A 158     -14.363 -14.774 -14.420  1.00  0.00              
ATOM   2289  HA  ALA A 158     -11.863 -13.342 -14.282  1.00  0.00              
ATOM   2290 1HB  ALA A 158     -12.516 -12.549 -16.560  1.00  0.00              
ATOM   2291 2HB  ALA A 158     -12.770 -14.303 -16.401  1.00  0.00              
ATOM   2292 3HB  ALA A 158     -14.156 -13.190 -16.308  1.00  0.00              
ATOM   2293  N   LYS A 159     -14.674 -11.742 -13.722  1.00  0.00              
ATOM   2294  CA  LYS A 159     -15.261 -10.491 -13.240  1.00  0.00              
ATOM   2295  C   LYS A 159     -14.733 -10.026 -11.879  1.00  0.00              
ATOM   2296  O   LYS A 159     -14.357  -8.866 -11.723  1.00  0.00              
ATOM   2297  CB  LYS A 159     -16.786 -10.622 -13.177  1.00  0.00              
ATOM   2298  CG  LYS A 159     -17.509  -9.335 -12.796  1.00  0.00              
ATOM   2299  CD  LYS A 159     -19.023  -9.469 -12.919  1.00  0.00              
ATOM   2300  CE  LYS A 159     -19.712  -8.154 -12.561  1.00  0.00              
ATOM   2301  NZ  LYS A 159     -21.195  -8.231 -12.652  1.00  0.00              
ATOM   2302  H   LYS A 159     -15.262 -12.558 -13.814  1.00  0.00              
ATOM   2303  HA  LYS A 159     -15.009  -9.678 -13.922  1.00  0.00              
ATOM   2304 1HB  LYS A 159     -17.120 -10.949 -14.162  1.00  0.00              
ATOM   2305 2HB  LYS A 159     -17.011 -11.396 -12.443  1.00  0.00              
ATOM   2306 1HG  LYS A 159     -17.255  -9.089 -11.764  1.00  0.00              
ATOM   2307 2HG  LYS A 159     -17.166  -8.538 -13.454  1.00  0.00              
ATOM   2308 1HD  LYS A 159     -19.265  -9.746 -13.946  1.00  0.00              
ATOM   2309 2HD  LYS A 159     -19.359 -10.256 -12.243  1.00  0.00              
ATOM   2310 1HE  LYS A 159     -19.433  -7.888 -11.543  1.00  0.00              
ATOM   2311 2HE  LYS A 159     -19.356  -7.385 -13.247  1.00  0.00              
ATOM   2312 1HZ  LYS A 159     -21.595  -7.337 -12.407  1.00  0.00              
ATOM   2313 2HZ  LYS A 159     -21.463  -8.472 -13.596  1.00  0.00              
ATOM   2314 3HZ  LYS A 159     -21.535  -8.939 -12.015  1.00  0.00              
ATOM   2315  N   THR A 160     -14.704 -10.922 -10.898  1.00  0.00              
ATOM   2316  CA  THR A 160     -14.174 -10.580  -9.572  1.00  0.00              
ATOM   2317  C   THR A 160     -12.738 -11.050  -9.339  1.00  0.00              
ATOM   2318  O   THR A 160     -12.228 -10.951  -8.229  1.00  0.00              
ATOM   2319  CB  THR A 160     -15.061 -11.169  -8.459  1.00  0.00              
ATOM   2320  OG1 THR A 160     -15.079 -12.598  -8.565  1.00  0.00              
ATOM   2321  CG2 THR A 160     -16.482 -10.638  -8.572  1.00  0.00              
ATOM   2322  H   THR A 160     -15.051 -11.855 -11.064  1.00  0.00              
ATOM   2323  HA  THR A 160     -14.133  -9.496  -9.459  1.00  0.00              
ATOM   2324  HB  THR A 160     -14.646 -10.891  -7.490  1.00  0.00              
ATOM   2325  HG1 THR A 160     -15.432 -12.851  -9.422  1.00  0.00              
ATOM   2326 1HG2 THR A 160     -17.093 -11.064  -7.777  1.00  0.00              
ATOM   2327 2HG2 THR A 160     -16.472  -9.552  -8.480  1.00  0.00              
ATOM   2328 3HG2 THR A 160     -16.897 -10.916  -9.540  1.00  0.00              
ATOM   2329  N   ARG A 161     -12.104 -11.564 -10.392  1.00  0.00              
ATOM   2330  CA  ARG A 161     -10.683 -11.931 -10.380  1.00  0.00              
ATOM   2331  C   ARG A 161     -10.342 -13.139  -9.522  1.00  0.00              
ATOM   2332  O   ARG A 161      -9.174 -13.367  -9.208  1.00  0.00              
ATOM   2333  CB  ARG A 161      -9.811 -10.746  -9.993  1.00  0.00              
ATOM   2334  CG  ARG A 161     -10.044  -9.486 -10.811  1.00  0.00              
ATOM   2335  CD  ARG A 161      -9.101  -8.378 -10.511  1.00  0.00              
ATOM   2336  NE  ARG A 161      -9.024  -8.016  -9.105  1.00  0.00              
ATOM   2337  CZ  ARG A 161      -9.845  -7.140  -8.494  1.00  0.00              
ATOM   2338  NH1 ARG A 161     -10.780  -6.506  -9.166  1.00  0.00              
ATOM   2339  NH2 ARG A 161      -9.670  -6.916  -7.203  1.00  0.00              
ATOM   2340  H   ARG A 161     -12.642 -11.703 -11.236  1.00  0.00              
ATOM   2341  HA  ARG A 161     -10.367 -12.216 -11.384  1.00  0.00              
ATOM   2342 1HB  ARG A 161     -10.009 -10.535  -8.943  1.00  0.00              
ATOM   2343 2HB  ARG A 161      -8.774 -11.063 -10.110  1.00  0.00              
ATOM   2344 1HG  ARG A 161      -9.944  -9.734 -11.868  1.00  0.00              
ATOM   2345 2HG  ARG A 161     -11.056  -9.128 -10.615  1.00  0.00              
ATOM   2346 1HD  ARG A 161      -8.100  -8.670 -10.828  1.00  0.00              
ATOM   2347 2HD  ARG A 161      -9.412  -7.490 -11.060  1.00  0.00              
ATOM   2348  HE  ARG A 161      -8.384  -8.338  -8.391  1.00  0.00              
ATOM   2349 1HH1 ARG A 161     -10.889  -6.675 -10.156  1.00  0.00              
ATOM   2350 2HH1 ARG A 161     -11.385  -5.853  -8.690  1.00  0.00              
ATOM   2351 1HH2 ARG A 161      -8.934  -7.398  -6.705  1.00  0.00              
ATOM   2352 2HH2 ARG A 161     -10.270  -6.264  -6.721  1.00  0.00              
ATOM   2353  N   ALA A 162     -11.359 -13.920  -9.163  1.00  0.00              
ATOM   2354  CA  ALA A 162     -11.153 -15.148  -8.389  1.00  0.00              
ATOM   2355  C   ALA A 162     -10.516 -16.240  -9.254  1.00  0.00              
ATOM   2356  O   ALA A 162     -11.070 -16.628 -10.270  1.00  0.00              
ATOM   2357  CB  ALA A 162     -12.487 -15.638  -7.836  1.00  0.00              
ATOM   2358  H   ALA A 162     -12.297 -13.660  -9.432  1.00  0.00              
ATOM   2359  HA  ALA A 162     -10.465 -14.934  -7.571  1.00  0.00              
ATOM   2360 1HB  ALA A 162     -12.330 -16.550  -7.261  1.00  0.00              
ATOM   2361 2HB  ALA A 162     -12.917 -14.872  -7.189  1.00  0.00              
ATOM   2362 3HB  ALA A 162     -13.169 -15.842  -8.660  1.00  0.00              
ATOM   2363  N   ASN A 163      -9.357 -16.724  -8.815  1.00  0.00              
ATOM   2364  CA  ASN A 163      -8.610 -17.790  -9.472  1.00  0.00              
ATOM   2365  C   ASN A 163      -8.224 -17.565 -10.950  1.00  0.00              
ATOM   2366  O   ASN A 163      -8.021 -18.529 -11.688  1.00  0.00              
ATOM   2367  CB  ASN A 163      -9.355 -19.134  -9.347  1.00  0.00              
ATOM   2368  CG  ASN A 163      -9.467 -19.623  -7.895  1.00  0.00              
ATOM   2369  OD1 ASN A 163      -8.611 -19.315  -7.071  1.00  0.00              
ATOM   2370  ND2 ASN A 163     -10.511 -20.391  -7.587  1.00  0.00              
ATOM   2371  H   ASN A 163      -8.987 -16.313  -7.970  1.00  0.00              
ATOM   2372  HA  ASN A 163      -7.640 -17.915  -8.987  1.00  0.00              
ATOM   2373 1HB  ASN A 163     -10.300 -19.298  -9.867  1.00  0.00              
ATOM   2374 2HB  ASN A 163      -8.563 -19.692  -9.849  1.00  0.00              
ATOM   2375 1HD2 ASN A 163     -10.622 -20.731  -6.653  1.00  0.00              
ATOM   2376 2HD2 ASN A 163     -11.182 -20.627  -8.290  1.00  0.00              
ATOM   2377  N   VAL A 164      -8.083 -16.317 -11.388  1.00  0.00              
ATOM   2378  CA  VAL A 164      -7.791 -16.073 -12.796  1.00  0.00              
ATOM   2379  C   VAL A 164      -6.361 -16.442 -13.193  1.00  0.00              
ATOM   2380  O   VAL A 164      -6.158 -17.155 -14.174  1.00  0.00              
ATOM   2381  CB  VAL A 164      -8.118 -14.605 -13.187  1.00  0.00              
ATOM   2382  CG1 VAL A 164      -7.650 -14.301 -14.633  1.00  0.00              
ATOM   2383  CG2 VAL A 164      -9.618 -14.388 -13.086  1.00  0.00              
ATOM   2384  H   VAL A 164      -8.175 -15.532 -10.761  1.00  0.00              
ATOM   2385  HA  VAL A 164      -8.403 -16.703 -13.443  1.00  0.00              
ATOM   2386  HB  VAL A 164      -7.640 -13.934 -12.474  1.00  0.00              
ATOM   2387 1HG1 VAL A 164      -7.889 -13.267 -14.883  1.00  0.00              
ATOM   2388 2HG1 VAL A 164      -6.572 -14.450 -14.706  1.00  0.00              
ATOM   2389 3HG1 VAL A 164      -8.158 -14.969 -15.328  1.00  0.00              
ATOM   2390 1HG2 VAL A 164      -9.856 -13.361 -13.359  1.00  0.00              
ATOM   2391 2HG2 VAL A 164     -10.129 -15.072 -13.764  1.00  0.00              
ATOM   2392 3HG2 VAL A 164      -9.945 -14.578 -12.064  1.00  0.00              
ATOM   2393  N   ASP A 165      -5.369 -15.979 -12.438  1.00  0.00              
ATOM   2394  CA  ASP A 165      -3.983 -16.323 -12.736  1.00  0.00              
ATOM   2395  C   ASP A 165      -3.777 -17.809 -12.460  1.00  0.00              
ATOM   2396  O   ASP A 165      -3.022 -18.478 -13.159  1.00  0.00              
ATOM   2397  CB  ASP A 165      -3.004 -15.530 -11.855  1.00  0.00              
ATOM   2398  CG  ASP A 165      -2.927 -14.052 -12.229  1.00  0.00              
ATOM   2399  OD1 ASP A 165      -3.451 -13.666 -13.301  1.00  0.00              
ATOM   2400  OD2 ASP A 165      -2.317 -13.276 -11.458  1.00  0.00              
ATOM   2401  H   ASP A 165      -5.568 -15.382 -11.648  1.00  0.00              
ATOM   2402  HA  ASP A 165      -3.777 -16.143 -13.791  1.00  0.00              
ATOM   2403 1HB  ASP A 165      -3.194 -15.641 -10.787  1.00  0.00              
ATOM   2404 2HB  ASP A 165      -2.068 -16.028 -12.112  1.00  0.00              
ATOM   2405  N   LYS A 166      -4.459 -18.317 -11.440  1.00  0.00              
ATOM   2406  CA  LYS A 166      -4.331 -19.713 -11.064  1.00  0.00              
ATOM   2407  C   LYS A 166      -4.425 -20.689 -12.242  1.00  0.00              
ATOM   2408  O   LYS A 166      -3.617 -21.602 -12.340  1.00  0.00              
ATOM   2409  CB  LYS A 166      -5.381 -20.091 -10.007  1.00  0.00              
ATOM   2410  CG  LYS A 166      -5.316 -21.552  -9.553  1.00  0.00              
ATOM   2411  CD  LYS A 166      -6.280 -21.839  -8.411  1.00  0.00              
ATOM   2412  CE  LYS A 166      -6.375 -23.336  -8.143  1.00  0.00              
ATOM   2413  NZ  LYS A 166      -5.069 -23.917  -7.713  1.00  0.00              
ATOM   2414  H   LYS A 166      -5.082 -17.721 -10.912  1.00  0.00              
ATOM   2415  HA  LYS A 166      -3.343 -19.891 -10.637  1.00  0.00              
ATOM   2416 1HB  LYS A 166      -5.222 -19.436  -9.149  1.00  0.00              
ATOM   2417 2HB  LYS A 166      -6.360 -19.888 -10.441  1.00  0.00              
ATOM   2418 1HG  LYS A 166      -5.568 -22.189 -10.402  1.00  0.00              
ATOM   2419 2HG  LYS A 166      -4.300 -21.768  -9.226  1.00  0.00              
ATOM   2420 1HD  LYS A 166      -5.921 -21.326  -7.517  1.00  0.00              
ATOM   2421 2HD  LYS A 166      -7.262 -21.452  -8.679  1.00  0.00              
ATOM   2422 1HE  LYS A 166      -7.115 -23.496  -7.362  1.00  0.00              
ATOM   2423 2HE  LYS A 166      -6.703 -23.826  -9.060  1.00  0.00              
ATOM   2424 1HZ  LYS A 166      -5.179 -24.908  -7.549  1.00  0.00              
ATOM   2425 2HZ  LYS A 166      -4.380 -23.771  -8.438  1.00  0.00              
ATOM   2426 3HZ  LYS A 166      -4.764 -23.466  -6.863  1.00  0.00              
ATOM   2427  N   VAL A 167      -5.403 -20.509 -13.127  1.00  0.00              
ATOM   2428  CA  VAL A 167      -5.563 -21.480 -14.213  1.00  0.00              
ATOM   2429  C   VAL A 167      -4.402 -21.452 -15.199  1.00  0.00              
ATOM   2430  O   VAL A 167      -4.098 -22.465 -15.831  1.00  0.00              
ATOM   2431  CB  VAL A 167      -6.928 -21.311 -14.964  1.00  0.00              
ATOM   2432  CG1 VAL A 167      -8.053 -21.435 -13.970  1.00  0.00              
ATOM   2433  CG2 VAL A 167      -7.019 -19.974 -15.679  1.00  0.00              
ATOM   2434  H   VAL A 167      -6.035 -19.723 -13.071  1.00  0.00              
ATOM   2435  HA  VAL A 167      -5.563 -22.503 -13.834  1.00  0.00              
ATOM   2436  HB  VAL A 167      -7.003 -22.076 -15.738  1.00  0.00              
ATOM   2437 1HG1 VAL A 167      -9.008 -21.319 -14.483  1.00  0.00              
ATOM   2438 2HG1 VAL A 167      -8.013 -22.416 -13.496  1.00  0.00              
ATOM   2439 3HG1 VAL A 167      -7.954 -20.660 -13.211  1.00  0.00              
ATOM   2440 1HG2 VAL A 167      -7.980 -19.897 -16.188  1.00  0.00              
ATOM   2441 2HG2 VAL A 167      -6.928 -19.167 -14.952  1.00  0.00              
ATOM   2442 3HG2 VAL A 167      -6.215 -19.896 -16.411  1.00  0.00              
ATOM   2443  N   PHE A 168      -3.707 -20.322 -15.293  1.00  0.00              
ATOM   2444  CA  PHE A 168      -2.628 -20.208 -16.272  1.00  0.00              
ATOM   2445  C   PHE A 168      -1.309 -20.735 -15.715  1.00  0.00              
ATOM   2446  O   PHE A 168      -0.556 -21.411 -16.417  1.00  0.00              
ATOM   2447  CB  PHE A 168      -2.479 -18.756 -16.711  1.00  0.00              
ATOM   2448  CG  PHE A 168      -3.629 -18.266 -17.528  1.00  0.00              
ATOM   2449  CD1 PHE A 168      -3.732 -18.607 -18.874  1.00  0.00              
ATOM   2450  CD2 PHE A 168      -4.619 -17.484 -16.951  1.00  0.00              
ATOM   2451  CE1 PHE A 168      -4.811 -18.172 -19.638  1.00  0.00              
ATOM   2452  CE2 PHE A 168      -5.699 -17.041 -17.697  1.00  0.00              
ATOM   2453  CZ  PHE A 168      -5.799 -17.386 -19.051  1.00  0.00              
ATOM   2454  H   PHE A 168      -3.913 -19.535 -14.695  1.00  0.00              
ATOM   2455  HA  PHE A 168      -2.857 -20.818 -17.147  1.00  0.00              
ATOM   2456 1HB  PHE A 168      -2.408 -18.105 -15.841  1.00  0.00              
ATOM   2457 2HB  PHE A 168      -1.585 -18.640 -17.323  1.00  0.00              
ATOM   2458  HD1 PHE A 168      -2.955 -19.223 -19.328  1.00  0.00              
ATOM   2459  HD2 PHE A 168      -4.538 -17.217 -15.897  1.00  0.00              
ATOM   2460  HE1 PHE A 168      -4.880 -18.448 -20.690  1.00  0.00              
ATOM   2461  HE2 PHE A 168      -6.470 -16.426 -17.234  1.00  0.00              
ATOM   2462  HZ  PHE A 168      -6.644 -17.039 -19.644  1.00  0.00              
ATOM   2463  N   PHE A 169      -1.029 -20.431 -14.451  1.00  0.00              
ATOM   2464  CA  PHE A 169       0.220 -20.878 -13.851  1.00  0.00              
ATOM   2465  C   PHE A 169       0.182 -22.373 -13.520  1.00  0.00              
ATOM   2466  O   PHE A 169       1.205 -23.047 -13.608  1.00  0.00              
ATOM   2467  CB  PHE A 169       0.534 -20.054 -12.603  1.00  0.00              
ATOM   2468  CG  PHE A 169       1.036 -18.680 -12.915  1.00  0.00              
ATOM   2469  CD1 PHE A 169       2.322 -18.490 -13.416  1.00  0.00              
ATOM   2470  CD2 PHE A 169       0.206 -17.576 -12.767  1.00  0.00              
ATOM   2471  CE1 PHE A 169       2.768 -17.218 -13.770  1.00  0.00              
ATOM   2472  CE2 PHE A 169       0.644 -16.303 -13.117  1.00  0.00              
ATOM   2473  CZ  PHE A 169       1.919 -16.121 -13.621  1.00  0.00              
ATOM   2474  H   PHE A 169      -1.676 -19.890 -13.896  1.00  0.00              
ATOM   2475  HA  PHE A 169       1.039 -20.743 -14.558  1.00  0.00              
ATOM   2476 1HB  PHE A 169      -0.363 -19.934 -11.998  1.00  0.00              
ATOM   2477 2HB  PHE A 169       1.306 -20.547 -12.014  1.00  0.00              
ATOM   2478  HD1 PHE A 169       2.982 -19.350 -13.530  1.00  0.00              
ATOM   2479  HD2 PHE A 169      -0.800 -17.716 -12.370  1.00  0.00              
ATOM   2480  HE1 PHE A 169       3.776 -17.085 -14.163  1.00  0.00              
ATOM   2481  HE2 PHE A 169      -0.020 -15.448 -12.993  1.00  0.00              
ATOM   2482  HZ  PHE A 169       2.261 -15.125 -13.898  1.00  0.00              
ATOM   2483  N   ASP A 170      -0.982 -22.892 -13.137  1.00  0.00              
ATOM   2484  CA  ASP A 170      -1.081 -24.310 -12.794  1.00  0.00              
ATOM   2485  C   ASP A 170      -0.921 -25.125 -14.088  1.00  0.00              
ATOM   2486  O   ASP A 170      -0.275 -26.163 -14.092  1.00  0.00              
ATOM   2487  CB  ASP A 170      -2.435 -24.634 -12.148  1.00  0.00              
ATOM   2488  CG  ASP A 170      -2.540 -24.146 -10.698  1.00  0.00              
ATOM   2489  OD1 ASP A 170      -1.510 -23.763 -10.096  1.00  0.00              
ATOM   2490  OD2 ASP A 170      -3.666 -24.149 -10.161  1.00  0.00              
ATOM   2491  H   ASP A 170      -1.808 -22.313 -13.077  1.00  0.00              
ATOM   2492  HA  ASP A 170      -0.274 -24.582 -12.113  1.00  0.00              
ATOM   2493 1HB  ASP A 170      -3.289 -24.281 -12.728  1.00  0.00              
ATOM   2494 2HB  ASP A 170      -2.403 -25.724 -12.172  1.00  0.00              
ATOM   2495  N   LEU A 171      -1.514 -24.661 -15.186  1.00  0.00              
ATOM   2496  CA  LEU A 171      -1.318 -25.345 -16.468  1.00  0.00              
ATOM   2497  C   LEU A 171       0.139 -25.218 -16.891  1.00  0.00              
ATOM   2498  O   LEU A 171       0.722 -26.160 -17.430  1.00  0.00              
ATOM   2499  CB  LEU A 171      -2.247 -24.767 -17.544  1.00  0.00              
ATOM   2500  CG  LEU A 171      -2.164 -25.452 -18.914  1.00  0.00              
ATOM   2501  CD1 LEU A 171      -2.545 -26.921 -18.788  1.00  0.00              
ATOM   2502  CD2 LEU A 171      -3.082 -24.739 -19.895  1.00  0.00              
ATOM   2503  H   LEU A 171      -2.100 -23.839 -15.151  1.00  0.00              
ATOM   2504  HA  LEU A 171      -1.538 -26.406 -16.353  1.00  0.00              
ATOM   2505 1HB  LEU A 171      -3.208 -24.977 -17.079  1.00  0.00              
ATOM   2506 2HB  LEU A 171      -2.121 -23.690 -17.649  1.00  0.00              
ATOM   2507  HG  LEU A 171      -1.140 -25.337 -19.272  1.00  0.00              
ATOM   2508 1HD1 LEU A 171      -2.483 -27.398 -19.766  1.00  0.00              
ATOM   2509 2HD1 LEU A 171      -1.861 -27.416 -18.099  1.00  0.00              
ATOM   2510 3HD1 LEU A 171      -3.563 -27.001 -18.409  1.00  0.00              
ATOM   2511 1HD2 LEU A 171      -3.021 -25.226 -20.869  1.00  0.00              
ATOM   2512 2HD2 LEU A 171      -4.108 -24.781 -19.531  1.00  0.00              
ATOM   2513 3HD2 LEU A 171      -2.774 -23.697 -19.992  1.00  0.00              
ATOM   2514  N   MET A 172       0.739 -24.054 -16.659  1.00  0.00              
ATOM   2515  CA  MET A 172       2.159 -23.931 -16.956  1.00  0.00              
ATOM   2516  C   MET A 172       2.968 -24.936 -16.140  1.00  0.00              
ATOM   2517  O   MET A 172       3.969 -25.449 -16.623  1.00  0.00              
ATOM   2518  CB  MET A 172       2.674 -22.515 -16.682  1.00  0.00              
ATOM   2519  CG  MET A 172       2.201 -21.480 -17.711  1.00  0.00              
ATOM   2520  SD  MET A 172       2.512 -19.798 -17.153  1.00  0.00              
ATOM   2521  CE  MET A 172       4.232 -19.727 -17.203  1.00  0.00              
ATOM   2522  H   MET A 172       0.243 -23.257 -16.286  1.00  0.00              
ATOM   2523  HA  MET A 172       2.340 -24.158 -18.006  1.00  0.00              
ATOM   2524 1HB  MET A 172       2.323 -22.237 -15.689  1.00  0.00              
ATOM   2525 2HB  MET A 172       3.764 -22.567 -16.682  1.00  0.00              
ATOM   2526 1HG  MET A 172       2.734 -21.662 -18.644  1.00  0.00              
ATOM   2527 2HG  MET A 172       1.132 -21.623 -17.870  1.00  0.00              
ATOM   2528 1HE  MET A 172       4.565 -18.740 -16.882  1.00  0.00              
ATOM   2529 2HE  MET A 172       4.647 -20.485 -16.537  1.00  0.00              
ATOM   2530 3HE  MET A 172       4.574 -19.912 -18.222  1.00  0.00              
ATOM   2531  N   ARG A 173       2.547 -25.220 -14.911  1.00  0.00              
ATOM   2532  CA  ARG A 173       3.216 -26.259 -14.126  1.00  0.00              
ATOM   2533  C   ARG A 173       3.070 -27.659 -14.734  1.00  0.00              
ATOM   2534  O   ARG A 173       4.008 -28.467 -14.702  1.00  0.00              
ATOM   2535  CB  ARG A 173       2.719 -26.246 -12.675  1.00  0.00              
ATOM   2536  CG  ARG A 173       3.199 -25.011 -11.898  1.00  0.00              
ATOM   2537  CD  ARG A 173       2.754 -25.006 -10.433  1.00  0.00              
ATOM   2538  NE  ARG A 173       3.167 -23.764  -9.769  1.00  0.00              
ATOM   2539  CZ  ARG A 173       2.381 -22.705  -9.591  1.00  0.00              
ATOM   2540  NH1 ARG A 173       1.132 -22.730 -10.013  1.00  0.00              
ATOM   2541  NH2 ARG A 173       2.851 -21.601  -9.016  1.00  0.00              
ATOM   2542  H   ARG A 173       1.765 -24.725 -14.507  1.00  0.00              
ATOM   2543  HA  ARG A 173       4.289 -26.067 -14.099  1.00  0.00              
ATOM   2544 1HB  ARG A 173       1.630 -26.272 -12.712  1.00  0.00              
ATOM   2545 2HB  ARG A 173       3.088 -27.157 -12.204  1.00  0.00              
ATOM   2546 1HG  ARG A 173       4.289 -24.984 -11.928  1.00  0.00              
ATOM   2547 2HG  ARG A 173       2.801 -24.120 -12.384  1.00  0.00              
ATOM   2548 1HD  ARG A 173       1.669 -25.093 -10.392  1.00  0.00              
ATOM   2549 2HD  ARG A 173       3.206 -25.856  -9.922  1.00  0.00              
ATOM   2550  HE  ARG A 173       4.058 -23.518  -9.360  1.00  0.00              
ATOM   2551 1HH1 ARG A 173       0.773 -23.555 -10.471  1.00  0.00              
ATOM   2552 2HH1 ARG A 173       0.540 -21.924  -9.877  1.00  0.00              
ATOM   2553 1HH2 ARG A 173       3.813 -21.565  -8.711  1.00  0.00              
ATOM   2554 2HH2 ARG A 173       2.244 -20.805  -8.888  1.00  0.00              
ATOM   2555  N   GLU A 174       1.903 -27.955 -15.294  1.00  0.00              
ATOM   2556  CA  GLU A 174       1.705 -29.263 -15.905  1.00  0.00              
ATOM   2557  C   GLU A 174       2.561 -29.345 -17.153  1.00  0.00              
ATOM   2558  O   GLU A 174       3.170 -30.379 -17.421  1.00  0.00              
ATOM   2559  CB  GLU A 174       0.244 -29.490 -16.253  1.00  0.00              
ATOM   2560  CG  GLU A 174      -0.634 -29.668 -15.028  1.00  0.00              
ATOM   2561  CD  GLU A 174      -2.092 -29.838 -15.382  1.00  0.00              
ATOM   2562  OE1 GLU A 174      -2.908 -30.042 -14.456  1.00  0.00              
ATOM   2563  OE2 GLU A 174      -2.424 -29.768 -16.588  1.00  0.00              
ATOM   2564  H   GLU A 174       1.146 -27.286 -15.306  1.00  0.00              
ATOM   2565  HA  GLU A 174       2.028 -30.045 -15.217  1.00  0.00              
ATOM   2566 1HB  GLU A 174      -0.084 -28.625 -16.829  1.00  0.00              
ATOM   2567 2HB  GLU A 174       0.200 -30.382 -16.879  1.00  0.00              
ATOM   2568 1HG  GLU A 174      -0.329 -30.499 -14.394  1.00  0.00              
ATOM   2569 2HG  GLU A 174      -0.508 -28.732 -14.486  1.00  0.00              
ATOM   2570  N   ILE A 175       2.633 -28.246 -17.903  1.00  0.00              
ATOM   2571  CA  ILE A 175       3.398 -28.231 -19.146  1.00  0.00              
ATOM   2572  C   ILE A 175       4.874 -28.366 -18.796  1.00  0.00              
ATOM   2573  O   ILE A 175       5.627 -29.103 -19.442  1.00  0.00              
ATOM   2574  CB  ILE A 175       3.166 -26.917 -19.926  1.00  0.00              
ATOM   2575  CG1 ILE A 175       1.719 -26.860 -20.416  1.00  0.00              
ATOM   2576  CG2 ILE A 175       4.138 -26.816 -21.086  1.00  0.00              
ATOM   2577  CD1 ILE A 175       1.310 -25.486 -20.942  1.00  0.00              
ATOM   2578  H   ILE A 175       2.151 -27.407 -17.612  1.00  0.00              
ATOM   2579  HA  ILE A 175       3.143 -29.091 -19.764  1.00  0.00              
ATOM   2580  HB  ILE A 175       3.312 -26.073 -19.253  1.00  0.00              
ATOM   2581 1HG1 ILE A 175       1.615 -27.602 -21.208  1.00  0.00              
ATOM   2582 2HG1 ILE A 175       1.081 -27.136 -19.576  1.00  0.00              
ATOM   2583 1HG2 ILE A 175       3.963 -25.886 -21.628  1.00  0.00              
ATOM   2584 2HG2 ILE A 175       5.159 -26.827 -20.708  1.00  0.00              
ATOM   2585 3HG2 ILE A 175       3.991 -27.660 -21.760  1.00  0.00              
ATOM   2586 1HD1 ILE A 175       0.272 -25.516 -21.273  1.00  0.00              
ATOM   2587 2HD1 ILE A 175       1.416 -24.745 -20.149  1.00  0.00              
ATOM   2588 3HD1 ILE A 175       1.949 -25.213 -21.781  1.00  0.00              
ATOM   2589  N   ARG A 176       5.288 -27.662 -17.757  1.00  0.00              
ATOM   2590  CA  ARG A 176       6.675 -27.730 -17.335  1.00  0.00              
ATOM   2591  C   ARG A 176       7.053 -29.160 -16.884  1.00  0.00              
ATOM   2592  O   ARG A 176       8.127 -29.666 -17.217  1.00  0.00              
ATOM   2593  CB  ARG A 176       6.989 -26.694 -16.266  1.00  0.00              
ATOM   2594  CG  ARG A 176       8.422 -26.714 -15.758  1.00  0.00              
ATOM   2595  CD  ARG A 176       8.719 -25.690 -14.724  1.00  0.00              
ATOM   2596  NE  ARG A 176       7.914 -25.800 -13.518  1.00  0.00              
ATOM   2597  CZ  ARG A 176       7.895 -24.890 -12.524  1.00  0.00              
ATOM   2598  NH1 ARG A 176       8.660 -23.821 -12.570  1.00  0.00              
ATOM   2599  NH2 ARG A 176       7.103 -25.111 -11.490  1.00  0.00              
ATOM   2600  H   ARG A 176       4.647 -27.071 -17.246  1.00  0.00              
ATOM   2601  HA  ARG A 176       7.328 -27.491 -18.175  1.00  0.00              
ATOM   2602 1HB  ARG A 176       6.774 -25.717 -16.697  1.00  0.00              
ATOM   2603 2HB  ARG A 176       6.311 -26.881 -15.434  1.00  0.00              
ATOM   2604 1HG  ARG A 176       8.624 -27.694 -15.326  1.00  0.00              
ATOM   2605 2HG  ARG A 176       9.091 -26.543 -16.602  1.00  0.00              
ATOM   2606 1HD  ARG A 176       9.764 -25.778 -14.428  1.00  0.00              
ATOM   2607 2HD  ARG A 176       8.543 -24.700 -15.144  1.00  0.00              
ATOM   2608  HE  ARG A 176       7.273 -26.530 -13.235  1.00  0.00              
ATOM   2609 1HH1 ARG A 176       9.273 -23.676 -13.360  1.00  0.00              
ATOM   2610 2HH1 ARG A 176       8.631 -23.151 -11.816  1.00  0.00              
ATOM   2611 1HH2 ARG A 176       6.535 -25.947 -11.462  1.00  0.00              
ATOM   2612 2HH2 ARG A 176       7.070 -24.446 -10.732  1.00  0.00              
ATOM   2613  N   ALA A 177       6.159 -29.807 -16.142  1.00  0.00              
ATOM   2614  CA  ALA A 177       6.393 -31.176 -15.676  1.00  0.00              
ATOM   2615  C   ALA A 177       6.558 -32.130 -16.852  1.00  0.00              
ATOM   2616  O   ALA A 177       7.392 -33.029 -16.804  1.00  0.00              
ATOM   2617  CB  ALA A 177       5.238 -31.641 -14.799  1.00  0.00              
ATOM   2618  H   ALA A 177       5.297 -29.342 -15.892  1.00  0.00              
ATOM   2619  HA  ALA A 177       7.320 -31.197 -15.103  1.00  0.00              
ATOM   2620 1HB  ALA A 177       5.426 -32.659 -14.461  1.00  0.00              
ATOM   2621 2HB  ALA A 177       5.150 -30.982 -13.935  1.00  0.00              
ATOM   2622 3HB  ALA A 177       4.313 -31.614 -15.372  1.00  0.00              
ATOM   2623  N   ARG A 178       5.752 -31.938 -17.892  1.00  0.00              
ATOM   2624  CA  ARG A 178       5.868 -32.736 -19.117  1.00  0.00              
ATOM   2625  C   ARG A 178       7.196 -32.480 -19.818  1.00  0.00              
ATOM   2626  O   ARG A 178       7.853 -33.411 -20.288  1.00  0.00              
ATOM   2627  CB  ARG A 178       4.724 -32.420 -20.089  1.00  0.00              
ATOM   2628  CG  ARG A 178       3.366 -32.927 -19.643  1.00  0.00              
ATOM   2629  CD  ARG A 178       3.366 -34.438 -19.479  1.00  0.00              
ATOM   2630  NE  ARG A 178       3.832 -35.110 -20.688  1.00  0.00              
ATOM   2631  CZ  ARG A 178       3.080 -35.345 -21.761  1.00  0.00              
ATOM   2632  NH1 ARG A 178       1.808 -34.965 -21.783  1.00  0.00              
ATOM   2633  NH2 ARG A 178       3.603 -35.957 -22.817  1.00  0.00              
ATOM   2634  H   ARG A 178       5.040 -31.222 -17.837  1.00  0.00              
ATOM   2635  HA  ARG A 178       5.846 -33.798 -18.869  1.00  0.00              
ATOM   2636 1HB  ARG A 178       4.690 -31.337 -20.198  1.00  0.00              
ATOM   2637 2HB  ARG A 178       4.985 -32.873 -21.045  1.00  0.00              
ATOM   2638 1HG  ARG A 178       3.116 -32.459 -18.691  1.00  0.00              
ATOM   2639 2HG  ARG A 178       2.627 -32.643 -20.394  1.00  0.00              
ATOM   2640 1HD  ARG A 178       4.022 -34.704 -18.652  1.00  0.00              
ATOM   2641 2HD  ARG A 178       2.352 -34.769 -19.259  1.00  0.00              
ATOM   2642  HE  ARG A 178       4.746 -35.486 -20.905  1.00  0.00              
ATOM   2643 1HH1 ARG A 178       1.410 -34.496 -20.982  1.00  0.00              
ATOM   2644 2HH1 ARG A 178       1.244 -35.147 -22.600  1.00  0.00              
ATOM   2645 1HH2 ARG A 178       4.573 -36.242 -22.803  1.00  0.00              
ATOM   2646 2HH2 ARG A 178       3.031 -36.134 -23.629  1.00  0.00              
ATOM   2647  N   LYS A 179       7.592 -31.215 -19.888  1.00  0.00              
ATOM   2648  CA  LYS A 179       8.866 -30.860 -20.495  1.00  0.00              
ATOM   2649  C   LYS A 179      10.039 -31.479 -19.741  1.00  0.00              
ATOM   2650  O   LYS A 179      11.017 -31.913 -20.340  1.00  0.00              
ATOM   2651  CB  LYS A 179       9.027 -29.336 -20.531  1.00  0.00              
ATOM   2652  CG  LYS A 179       8.134 -28.648 -21.564  1.00  0.00              
ATOM   2653  CD  LYS A 179       8.225 -27.130 -21.489  1.00  0.00              
ATOM   2654  CE  LYS A 179       7.418 -26.495 -22.627  1.00  0.00              
ATOM   2655  NZ  LYS A 179       7.271 -25.017 -22.465  1.00  0.00              
ATOM   2656  H   LYS A 179       7.004 -30.483 -19.515  1.00  0.00              
ATOM   2657  HA  LYS A 179       8.914 -31.254 -21.511  1.00  0.00              
ATOM   2658 1HB  LYS A 179       8.788 -28.966 -19.533  1.00  0.00              
ATOM   2659 2HB  LYS A 179      10.073 -29.130 -20.753  1.00  0.00              
ATOM   2660 1HG  LYS A 179       8.441 -28.974 -22.558  1.00  0.00              
ATOM   2661 2HG  LYS A 179       7.102 -28.951 -21.386  1.00  0.00              
ATOM   2662 1HD  LYS A 179       7.831 -26.806 -20.525  1.00  0.00              
ATOM   2663 2HD  LYS A 179       9.272 -26.841 -21.569  1.00  0.00              
ATOM   2664 1HE  LYS A 179       7.928 -26.705 -23.565  1.00  0.00              
ATOM   2665 2HE  LYS A 179       6.429 -26.954 -22.641  1.00  0.00              
ATOM   2666 1HZ  LYS A 179       6.733 -24.647 -23.236  1.00  0.00              
ATOM   2667 2HZ  LYS A 179       6.795 -24.818 -21.597  1.00  0.00              
ATOM   2668 3HZ  LYS A 179       8.185 -24.588 -22.455  1.00  0.00              
ATOM   2669  N   MET A 180       9.928 -31.515 -18.422  1.00  0.00              
ATOM   2670  CA  MET A 180      10.925 -32.158 -17.585  1.00  0.00              
ATOM   2671  C   MET A 180      11.052 -33.656 -17.872  1.00  0.00              
ATOM   2672  O   MET A 180      12.149 -34.162 -18.110  1.00  0.00              
ATOM   2673  CB  MET A 180      10.584 -31.932 -16.113  1.00  0.00              
ATOM   2674  CG  MET A 180      11.512 -32.639 -15.136  1.00  0.00              
ATOM   2675  SD  MET A 180      10.976 -32.469 -13.422  1.00  0.00              
ATOM   2676  CE  MET A 180       9.507 -33.493 -13.423  1.00  0.00              
ATOM   2677  H   MET A 180       9.125 -31.083 -17.987  1.00  0.00              
ATOM   2678  HA  MET A 180      11.909 -31.736 -17.788  1.00  0.00              
ATOM   2679 1HB  MET A 180      10.624 -30.857 -15.940  1.00  0.00              
ATOM   2680 2HB  MET A 180       9.563 -32.286 -15.966  1.00  0.00              
ATOM   2681 1HG  MET A 180      11.540 -33.696 -15.399  1.00  0.00              
ATOM   2682 2HG  MET A 180      12.508 -32.211 -15.243  1.00  0.00              
ATOM   2683 1HE  MET A 180       9.060 -33.490 -12.429  1.00  0.00              
ATOM   2684 2HE  MET A 180       8.791 -33.101 -14.146  1.00  0.00              
ATOM   2685 3HE  MET A 180       9.777 -34.514 -13.696  1.00  0.00              
ATOM   2686  N   GLU A 181       9.924 -34.356 -17.851  1.00  0.00              
ATOM   2687  CA  GLU A 181       9.908 -35.795 -18.059  1.00  0.00              
ATOM   2688  C   GLU A 181      10.300 -36.182 -19.480  1.00  0.00              
ATOM   2689  O   GLU A 181      10.877 -37.245 -19.702  1.00  0.00              
ATOM   2690  CB  GLU A 181       8.523 -36.358 -17.731  1.00  0.00              
ATOM   2691  CG  GLU A 181       8.162 -36.316 -16.253  1.00  0.00              
ATOM   2692  CD  GLU A 181       6.756 -36.797 -16.021  1.00  0.00              
ATOM   2693  OE1 GLU A 181       6.095 -37.126 -16.976  1.00  0.00              
ATOM   2694  OE2 GLU A 181       6.381 -36.943 -14.881  1.00  0.00              
ATOM   2695  H   GLU A 181       9.053 -33.874 -17.687  1.00  0.00              
ATOM   2696  HA  GLU A 181      10.644 -36.271 -17.410  1.00  0.00              
ATOM   2697 1HB  GLU A 181       7.799 -35.772 -18.298  1.00  0.00              
ATOM   2698 2HB  GLU A 181       8.508 -37.391 -18.079  1.00  0.00              
ATOM   2699 1HG  GLU A 181       8.847 -36.882 -15.623  1.00  0.00              
ATOM   2700 2HG  GLU A 181       8.229 -35.258 -16.003  1.00  0.00              
ATOM   2701  N   ASP A 182       9.985 -35.310 -20.434  1.00  0.00              
ATOM   2702  CA  ASP A 182      10.288 -35.551 -21.844  1.00  0.00              
ATOM   2703  C   ASP A 182      11.698 -35.117 -22.257  1.00  0.00              
ATOM   2704  O   ASP A 182      12.255 -35.655 -23.216  1.00  0.00              
ATOM   2705  CB  ASP A 182       9.255 -34.849 -22.740  1.00  0.00              
ATOM   2706  CG  ASP A 182       7.881 -35.516 -22.697  1.00  0.00              
ATOM   2707  OD1 ASP A 182       6.900 -34.897 -23.162  1.00  0.00              
ATOM   2708  OD2 ASP A 182       7.781 -36.656 -22.197  1.00  0.00              
ATOM   2709  H   ASP A 182       9.520 -34.453 -20.170  1.00  0.00              
ATOM   2710  HA  ASP A 182      10.253 -36.621 -22.051  1.00  0.00              
ATOM   2711 1HB  ASP A 182       9.164 -33.780 -22.543  1.00  0.00              
ATOM   2712 2HB  ASP A 182       9.713 -35.001 -23.717  1.00  0.00              
ATOM   2713  N   SER A 183      12.271 -34.150 -21.543  1.00  0.00              
ATOM   2714  CA  SER A 183      13.632 -33.691 -21.828  1.00  0.00              
ATOM   2715  C   SER A 183      14.531 -33.864 -20.601  1.00  0.00              
ATOM   2716  O   SER A 183      15.236 -32.898 -20.229  1.00  0.00              
ATOM   2717  OXT SER A 183      14.551 -34.911 -20.015  1.00  0.00              
ATOM   2718  CB  SER A 183      13.616 -32.242 -22.275  1.00  0.00              
ATOM   2719  OG  SER A 183      14.905 -31.752 -22.522  1.00  0.00              
ATOM   2720  H   SER A 183      11.756 -33.722 -20.786  1.00  0.00              
ATOM   2721  HA  SER A 183      14.080 -34.178 -22.695  1.00  0.00              
ATOM   2722 1HB  SER A 183      13.026 -32.166 -23.188  1.00  0.00              
ATOM   2723 2HB  SER A 183      13.152 -31.641 -21.493  1.00  0.00              
ATOM   2724  HG  SER A 183      14.850 -30.835 -22.802  1.00  0.00              
ATOM   2725  N   GLY D 171      -7.399 -27.153 -65.143  1.00  0.00              
ATOM   2726  CA  GLY D 171      -7.061 -27.730 -63.813  1.00  0.00              
ATOM   2727  C   GLY D 171      -6.391 -26.705 -62.922  1.00  0.00              
ATOM   2728  O   GLY D 171      -6.834 -25.561 -62.828  1.00  0.00              
ATOM   2729 1H   GLY D 171      -7.009 -27.549 -65.974  1.00  0.00              
ATOM   2730 2H   GLY D 171      -8.350 -27.128 -65.451  1.00  0.00              
ATOM   2731 3H   GLY D 171      -7.178 -26.198 -65.345  1.00  0.00              
ATOM   2732 1HA  GLY D 171      -7.976 -28.075 -63.331  1.00  0.00              
ATOM   2733 2HA  GLY D 171      -6.386 -28.574 -63.952  1.00  0.00              
ATOM   2734  N   GLN D 172      -5.306 -27.110 -62.277  1.00  0.00              
ATOM   2735  CA  GLN D 172      -4.531 -26.214 -61.427  1.00  0.00              
ATOM   2736  C   GLN D 172      -3.882 -25.063 -62.209  1.00  0.00              
ATOM   2737  O   GLN D 172      -3.262 -25.283 -63.254  1.00  0.00              
ATOM   2738  CB  GLN D 172      -3.447 -27.006 -60.690  1.00  0.00              
ATOM   2739  CG  GLN D 172      -2.655 -26.189 -59.682  1.00  0.00              
ATOM   2740  CD  GLN D 172      -1.548 -26.994 -59.027  1.00  0.00              
ATOM   2741  OE1 GLN D 172      -0.533 -27.305 -59.656  1.00  0.00              
ATOM   2742  NE2 GLN D 172      -1.738 -27.337 -57.758  1.00  0.00              
ATOM   2743  H   GLN D 172      -5.009 -28.069 -62.380  1.00  0.00              
ATOM   2744  HA  GLN D 172      -5.190 -25.736 -60.702  1.00  0.00              
ATOM   2745 1HB  GLN D 172      -3.949 -27.830 -60.183  1.00  0.00              
ATOM   2746 2HB  GLN D 172      -2.775 -27.403 -61.450  1.00  0.00              
ATOM   2747 1HG  GLN D 172      -2.262 -25.198 -59.905  1.00  0.00              
ATOM   2748 2HG  GLN D 172      -3.481 -26.101 -58.975  1.00  0.00              
ATOM   2749 1HE2 GLN D 172      -1.042 -27.868 -57.274  1.00  0.00              
ATOM   2750 2HE2 GLN D 172      -2.577 -27.064 -57.287  1.00  0.00              
ATOM   2751  N   TYR D 173      -4.042 -23.836 -61.715  1.00  0.00              
ATOM   2752  CA  TYR D 173      -3.373 -22.676 -62.307  1.00  0.00              
ATOM   2753  C   TYR D 173      -3.046 -21.601 -61.268  1.00  0.00              
ATOM   2754  O   TYR D 173      -3.570 -21.629 -60.161  1.00  0.00              
ATOM   2755  CB  TYR D 173      -4.228 -22.065 -63.423  1.00  0.00              
ATOM   2756  CG  TYR D 173      -5.478 -21.383 -62.941  1.00  0.00              
ATOM   2757  CD1 TYR D 173      -6.641 -22.110 -62.687  1.00  0.00              
ATOM   2758  CD2 TYR D 173      -5.499 -19.999 -62.736  1.00  0.00              
ATOM   2759  CE1 TYR D 173      -7.801 -21.476 -62.238  1.00  0.00              
ATOM   2760  CE2 TYR D 173      -6.652 -19.355 -62.288  1.00  0.00              
ATOM   2761  CZ  TYR D 173      -7.798 -20.101 -62.043  1.00  0.00              
ATOM   2762  OH  TYR D 173      -8.943 -19.470 -61.612  1.00  0.00              
ATOM   2763  H   TYR D 173      -4.638 -23.702 -60.911  1.00  0.00              
ATOM   2764  HA  TYR D 173      -2.416 -22.978 -62.735  1.00  0.00              
ATOM   2765 1HB  TYR D 173      -3.603 -21.342 -63.951  1.00  0.00              
ATOM   2766 2HB  TYR D 173      -4.498 -22.874 -64.101  1.00  0.00              
ATOM   2767  HD1 TYR D 173      -6.632 -23.188 -62.846  1.00  0.00              
ATOM   2768  HD2 TYR D 173      -4.596 -19.424 -62.933  1.00  0.00              
ATOM   2769  HE1 TYR D 173      -8.704 -22.054 -62.043  1.00  0.00              
ATOM   2770  HE2 TYR D 173      -6.646 -18.276 -62.133  1.00  0.00              
ATOM   2771  HH  TYR D 173      -9.675 -20.075 -61.473  1.00  0.00              
ATOM   2772  N   LEU D 174      -2.174 -20.663 -61.628  1.00  0.00              
ATOM   2773  CA  LEU D 174      -1.765 -19.611 -60.705  1.00  0.00              
ATOM   2774  C   LEU D 174      -2.859 -18.549 -60.632  1.00  0.00              
ATOM   2775  O   LEU D 174      -3.181 -17.890 -61.621  1.00  0.00              
ATOM   2776  CB  LEU D 174      -0.440 -18.990 -61.163  1.00  0.00              
ATOM   2777  CG  LEU D 174       0.160 -17.895 -60.268  1.00  0.00              
ATOM   2778  CD1 LEU D 174       0.554 -18.473 -58.908  1.00  0.00              
ATOM   2779  CD2 LEU D 174       1.382 -17.301 -60.954  1.00  0.00              
ATOM   2780  H   LEU D 174      -1.787 -20.677 -62.560  1.00  0.00              
ATOM   2781  HA  LEU D 174      -1.643 -20.029 -59.706  1.00  0.00              
ATOM   2782 1HB  LEU D 174       0.192 -19.876 -61.125  1.00  0.00              
ATOM   2783 2HB  LEU D 174      -0.497 -18.628 -62.189  1.00  0.00              
ATOM   2784  HG  LEU D 174      -0.588 -17.107 -60.176  1.00  0.00              
ATOM   2785 1HD1 LEU D 174       0.978 -17.684 -58.286  1.00  0.00              
ATOM   2786 2HD1 LEU D 174      -0.328 -18.885 -58.418  1.00  0.00              
ATOM   2787 3HD1 LEU D 174       1.295 -19.261 -59.047  1.00  0.00              
ATOM   2788 1HD2 LEU D 174       1.810 -16.522 -60.322  1.00  0.00              
ATOM   2789 2HD2 LEU D 174       2.122 -18.083 -61.120  1.00  0.00              
ATOM   2790 3HD2 LEU D 174       1.089 -16.871 -61.912  1.00  0.00              
ATOM   2791  N   VAL D 175      -3.430 -18.394 -59.446  1.00  0.00              
ATOM   2792  CA  VAL D 175      -4.475 -17.409 -59.212  1.00  0.00              
ATOM   2793  C   VAL D 175      -3.963 -16.045 -58.761  1.00  0.00              
ATOM   2794  O   VAL D 175      -4.452 -15.014 -59.223  1.00  0.00              
ATOM   2795  CB  VAL D 175      -5.477 -17.923 -58.160  1.00  0.00              
ATOM   2796  CG1 VAL D 175      -6.507 -16.850 -57.837  1.00  0.00              
ATOM   2797  CG2 VAL D 175      -6.163 -19.188 -58.652  1.00  0.00              
ATOM   2798  H   VAL D 175      -3.127 -18.980 -58.682  1.00  0.00              
ATOM   2799  HA  VAL D 175      -5.011 -17.174 -60.132  1.00  0.00              
ATOM   2800  HB  VAL D 175      -4.933 -18.190 -57.254  1.00  0.00              
ATOM   2801 1HG1 VAL D 175      -7.206 -17.231 -57.092  1.00  0.00              
ATOM   2802 2HG1 VAL D 175      -6.002 -15.968 -57.443  1.00  0.00              
ATOM   2803 3HG1 VAL D 175      -7.051 -16.584 -58.743  1.00  0.00              
ATOM   2804 1HG2 VAL D 175      -6.867 -19.538 -57.897  1.00  0.00              
ATOM   2805 2HG2 VAL D 175      -6.699 -18.974 -59.577  1.00  0.00              
ATOM   2806 3HG2 VAL D 175      -5.416 -19.960 -58.835  1.00  0.00              
ATOM   2807  N   TYR D 176      -2.973 -16.036 -57.876  1.00  0.00              
ATOM   2808  CA  TYR D 176      -2.444 -14.783 -57.364  1.00  0.00              
ATOM   2809  C   TYR D 176      -1.023 -14.985 -56.848  1.00  0.00              
ATOM   2810  O   TYR D 176      -0.664 -16.078 -56.394  1.00  0.00              
ATOM   2811  CB  TYR D 176      -3.369 -14.305 -56.227  1.00  0.00              
ATOM   2812  CG  TYR D 176      -3.054 -12.942 -55.656  1.00  0.00              
ATOM   2813  CD1 TYR D 176      -2.275 -12.804 -54.506  1.00  0.00              
ATOM   2814  CD2 TYR D 176      -3.533 -11.781 -56.276  1.00  0.00              
ATOM   2815  CE1 TYR D 176      -1.979 -11.552 -53.988  1.00  0.00              
ATOM   2816  CE2 TYR D 176      -3.238 -10.520 -55.767  1.00  0.00              
ATOM   2817  CZ  TYR D 176      -2.465 -10.406 -54.629  1.00  0.00              
ATOM   2818  OH  TYR D 176      -2.163  -9.152 -54.147  1.00  0.00              
ATOM   2819  H   TYR D 176      -2.577 -16.907 -57.551  1.00  0.00              
ATOM   2820  HA  TYR D 176      -2.394 -14.047 -58.167  1.00  0.00              
ATOM   2821 1HB  TYR D 176      -4.386 -14.289 -56.623  1.00  0.00              
ATOM   2822 2HB  TYR D 176      -3.302 -15.041 -55.427  1.00  0.00              
ATOM   2823  HD1 TYR D 176      -1.900 -13.702 -54.015  1.00  0.00              
ATOM   2824  HD2 TYR D 176      -4.147 -11.879 -57.170  1.00  0.00              
ATOM   2825  HE1 TYR D 176      -1.370 -11.457 -53.089  1.00  0.00              
ATOM   2826  HE2 TYR D 176      -3.618  -9.629 -56.267  1.00  0.00              
ATOM   2827  HH  TYR D 176      -2.539  -8.446 -54.678  1.00  0.00              
ATOM   2828  N   ASN D 177      -0.207 -13.940 -56.937  1.00  0.00              
ATOM   2829  CA  ASN D 177       1.175 -14.024 -56.479  1.00  0.00              
ATOM   2830  C   ASN D 177       1.681 -12.663 -56.020  1.00  0.00              
ATOM   2831  O   ASN D 177       1.094 -11.632 -56.355  1.00  0.00              
ATOM   2832  CB  ASN D 177       2.094 -14.595 -57.563  1.00  0.00              
ATOM   2833  CG  ASN D 177       2.311 -13.639 -58.719  1.00  0.00              
ATOM   2834  OD1 ASN D 177       1.379 -13.313 -59.454  1.00  0.00              
ATOM   2835  ND2 ASN D 177       3.549 -13.193 -58.889  1.00  0.00              
ATOM   2836  H   ASN D 177      -0.544 -13.072 -57.328  1.00  0.00              
ATOM   2837  HA  ASN D 177       1.238 -14.688 -55.614  1.00  0.00              
ATOM   2838 1HB  ASN D 177       3.039 -15.073 -57.300  1.00  0.00              
ATOM   2839 2HB  ASN D 177       1.374 -15.357 -57.863  1.00  0.00              
ATOM   2840 1HD2 ASN D 177       3.753 -12.558 -59.636  1.00  0.00              
ATOM   2841 2HD2 ASN D 177       4.277 -13.490 -58.272  1.00  0.00              
ATOM   2842  N   GLY D 178       2.758 -12.665 -55.237  1.00  0.00              
ATOM   2843  CA  GLY D 178       3.325 -11.420 -54.749  1.00  0.00              
ATOM   2844  C   GLY D 178       4.428 -11.606 -53.725  1.00  0.00              
ATOM   2845  O   GLY D 178       4.586 -12.692 -53.167  1.00  0.00              
ATOM   2846  H   GLY D 178       3.191 -13.539 -54.975  1.00  0.00              
ATOM   2847 1HA  GLY D 178       3.745 -10.866 -55.590  1.00  0.00              
ATOM   2848 2HA  GLY D 178       2.538 -10.828 -54.283  1.00  0.00              
ATOM   2849  N   ASP D 179       5.198 -10.546 -53.490  1.00  0.00              
ATOM   2850  CA  ASP D 179       6.321 -10.589 -52.562  1.00  0.00              
ATOM   2851  C   ASP D 179       5.839 -10.378 -51.131  1.00  0.00              
ATOM   2852  O   ASP D 179       4.972  -9.546 -50.865  1.00  0.00              
ATOM   2853  CB  ASP D 179       7.334  -9.487 -52.882  1.00  0.00              
ATOM   2854  CG  ASP D 179       8.035  -9.704 -54.197  1.00  0.00              
ATOM   2855  OD1 ASP D 179       8.530 -10.828 -54.417  1.00  0.00              
ATOM   2856  OD2 ASP D 179       8.091  -8.753 -55.005  1.00  0.00              
ATOM   2857  H   ASP D 179       4.993  -9.684 -53.974  1.00  0.00              
ATOM   2858  HA  ASP D 179       6.792 -11.572 -52.598  1.00  0.00              
ATOM   2859 1HB  ASP D 179       6.912  -8.483 -52.836  1.00  0.00              
ATOM   2860 2HB  ASP D 179       8.035  -9.625 -52.057  1.00  0.00              
ATOM   2861  N   LEU D 180       6.425 -11.129 -50.211  1.00  0.00              
ATOM   2862  CA  LEU D 180       6.067 -11.039 -48.807  1.00  0.00              
ATOM   2863  C   LEU D 180       7.365 -10.985 -48.024  1.00  0.00              
ATOM   2864  O   LEU D 180       8.393 -11.493 -48.485  1.00  0.00              
ATOM   2865  CB  LEU D 180       5.264 -12.275 -48.379  1.00  0.00              
ATOM   2866  CG  LEU D 180       3.874 -12.460 -48.984  1.00  0.00              
ATOM   2867  CD1 LEU D 180       3.358 -13.842 -48.663  1.00  0.00              
ATOM   2868  CD2 LEU D 180       2.935 -11.384 -48.457  1.00  0.00              
ATOM   2869  H   LEU D 180       7.142 -11.784 -50.496  1.00  0.00              
ATOM   2870  HA  LEU D 180       5.505 -10.122 -48.632  1.00  0.00              
ATOM   2871 1HB  LEU D 180       5.925 -13.055 -48.754  1.00  0.00              
ATOM   2872 2HB  LEU D 180       5.191 -12.353 -47.294  1.00  0.00              
ATOM   2873  HG  LEU D 180       3.969 -12.318 -50.061  1.00  0.00              
ATOM   2874 1HD1 LEU D 180       2.367 -13.971 -49.096  1.00  0.00              
ATOM   2875 2HD1 LEU D 180       4.034 -14.589 -49.078  1.00  0.00              
ATOM   2876 3HD1 LEU D 180       3.299 -13.965 -47.582  1.00  0.00              
ATOM   2877 1HD2 LEU D 180       1.945 -11.522 -48.895  1.00  0.00              
ATOM   2878 2HD2 LEU D 180       2.867 -11.459 -47.372  1.00  0.00              
ATOM   2879 3HD2 LEU D 180       3.318 -10.400 -48.729  1.00  0.00              
ATOM   2880  N   VAL D 181       7.331 -10.355 -46.853  1.00  0.00              
ATOM   2881  CA  VAL D 181       8.497 -10.347 -45.993  1.00  0.00              
ATOM   2882  C   VAL D 181       8.162 -11.245 -44.805  1.00  0.00              
ATOM   2883  O   VAL D 181       7.217 -10.985 -44.060  1.00  0.00              
ATOM   2884  CB  VAL D 181       8.844  -8.934 -45.487  1.00  0.00              
ATOM   2885  CG1 VAL D 181      10.069  -9.007 -44.571  1.00  0.00              
ATOM   2886  CG2 VAL D 181       9.128  -8.018 -46.670  1.00  0.00              
ATOM   2887  H   VAL D 181       6.494  -9.877 -46.552  1.00  0.00              
ATOM   2888  HA  VAL D 181       9.366 -10.770 -46.498  1.00  0.00              
ATOM   2889  HB  VAL D 181       7.983  -8.525 -44.960  1.00  0.00              
ATOM   2890 1HG1 VAL D 181      10.315  -8.007 -44.212  1.00  0.00              
ATOM   2891 2HG1 VAL D 181       9.850  -9.653 -43.721  1.00  0.00              
ATOM   2892 3HG1 VAL D 181      10.916  -9.411 -45.128  1.00  0.00              
ATOM   2893 1HG2 VAL D 181       9.372  -7.020 -46.309  1.00  0.00              
ATOM   2894 2HG2 VAL D 181       9.968  -8.414 -47.242  1.00  0.00              
ATOM   2895 3HG2 VAL D 181       8.245  -7.965 -47.309  1.00  0.00              
ATOM   2896  N   GLU D 182       8.932 -12.313 -44.639  1.00  0.00              
ATOM   2897  CA  GLU D 182       8.688 -13.240 -43.551  1.00  0.00              
ATOM   2898  C   GLU D 182       9.300 -12.777 -42.236  1.00  0.00              
ATOM   2899  O   GLU D 182      10.413 -12.263 -42.205  1.00  0.00              
ATOM   2900  CB  GLU D 182       9.226 -14.632 -43.916  1.00  0.00              
ATOM   2901  CG  GLU D 182       8.962 -15.662 -42.841  1.00  0.00              
ATOM   2902  CD  GLU D 182       9.530 -17.034 -43.165  1.00  0.00              
ATOM   2903  OE1 GLU D 182      10.163 -17.208 -44.237  1.00  0.00              
ATOM   2904  OE2 GLU D 182       9.334 -17.943 -42.338  1.00  0.00              
ATOM   2905  H   GLU D 182       9.700 -12.489 -45.271  1.00  0.00              
ATOM   2906  HA  GLU D 182       7.616 -13.316 -43.363  1.00  0.00              
ATOM   2907 1HB  GLU D 182       8.740 -14.926 -44.847  1.00  0.00              
ATOM   2908 2HB  GLU D 182      10.297 -14.526 -44.083  1.00  0.00              
ATOM   2909 1HG  GLU D 182       9.330 -15.367 -41.858  1.00  0.00              
ATOM   2910 2HG  GLU D 182       7.877 -15.734 -42.814  1.00  0.00              
ATOM   2911  N   TYR D 183       8.544 -12.953 -41.158  1.00  0.00              
ATOM   2912  CA  TYR D 183       9.012 -12.667 -39.809  1.00  0.00              
ATOM   2913  C   TYR D 183       8.774 -13.909 -38.961  1.00  0.00              
ATOM   2914  O   TYR D 183       7.796 -14.623 -39.178  1.00  0.00              
ATOM   2915  CB  TYR D 183       8.224 -11.504 -39.190  1.00  0.00              
ATOM   2916  CG  TYR D 183       8.465 -10.164 -39.842  1.00  0.00              
ATOM   2917  CD1 TYR D 183       7.823  -9.817 -41.030  1.00  0.00              
ATOM   2918  CD2 TYR D 183       9.343  -9.241 -39.272  1.00  0.00              
ATOM   2919  CE1 TYR D 183       8.042  -8.590 -41.629  1.00  0.00              
ATOM   2920  CE2 TYR D 183       9.578  -8.006 -39.871  1.00  0.00              
ATOM   2921  CZ  TYR D 183       8.922  -7.689 -41.050  1.00  0.00              
ATOM   2922  OH  TYR D 183       9.159  -6.483 -41.658  1.00  0.00              
ATOM   2923  H   TYR D 183       7.604 -13.301 -41.288  1.00  0.00              
ATOM   2924  HA  TYR D 183      10.082 -12.455 -39.826  1.00  0.00              
ATOM   2925 1HB  TYR D 183       7.164 -11.753 -39.269  1.00  0.00              
ATOM   2926 2HB  TYR D 183       8.506 -11.446 -38.139  1.00  0.00              
ATOM   2927  HD1 TYR D 183       7.138 -10.533 -41.487  1.00  0.00              
ATOM   2928  HD2 TYR D 183       9.850  -9.502 -38.343  1.00  0.00              
ATOM   2929  HE1 TYR D 183       7.534  -8.331 -42.556  1.00  0.00              
ATOM   2930  HE2 TYR D 183      10.271  -7.301 -39.413  1.00  0.00              
ATOM   2931  HH  TYR D 183       8.655  -6.365 -42.467  1.00  0.00              
ATOM   2932  N   GLU D 184       9.667 -14.164 -38.005  1.00  0.00              
ATOM   2933  CA  GLU D 184       9.526 -15.315 -37.117  1.00  0.00              
ATOM   2934  C   GLU D 184       8.273 -14.982 -36.274  1.00  0.00              
ATOM   2935  O   GLU D 184       8.181 -13.917 -35.663  1.00  0.00              
ATOM   2936  CB  GLU D 184      10.765 -15.532 -36.246  1.00  0.00              
ATOM   2937  CG  GLU D 184      10.795 -16.866 -35.516  1.00  0.00              
ATOM   2938  CD  GLU D 184       9.960 -16.824 -34.268  1.00  0.00              
ATOM   2939  OE1 GLU D 184      10.152 -15.933 -33.477  1.00  0.00              
ATOM   2940  OE2 GLU D 184       9.053 -17.616 -34.156  1.00  0.00              
ATOM   2941  H   GLU D 184      10.460 -13.548 -37.891  1.00  0.00              
ATOM   2942  HA  GLU D 184       9.371 -16.219 -37.705  1.00  0.00              
ATOM   2943 1HB  GLU D 184      11.632 -15.458 -36.904  1.00  0.00              
ATOM   2944 2HB  GLU D 184      10.791 -14.720 -35.520  1.00  0.00              
ATOM   2945 1HG  GLU D 184      10.480 -17.707 -36.134  1.00  0.00              
ATOM   2946 2HG  GLU D 184      11.843 -16.988 -35.247  1.00  0.00              
ATOM   2947  N   ALA D 185       7.316 -15.900 -36.270  1.00  0.00              
ATOM   2948  CA  ALA D 185       6.025 -15.723 -35.616  1.00  0.00              
ATOM   2949  C   ALA D 185       5.981 -15.346 -34.146  1.00  0.00              
ATOM   2950  O   ALA D 185       5.166 -14.515 -33.750  1.00  0.00              
ATOM   2951  CB  ALA D 185       5.169 -16.978 -35.839  1.00  0.00              
ATOM   2952  H   ALA D 185       7.509 -16.767 -36.752  1.00  0.00              
ATOM   2953  HA  ALA D 185       5.506 -14.888 -36.087  1.00  0.00              
ATOM   2954 1HB  ALA D 185       4.203 -16.850 -35.351  1.00  0.00              
ATOM   2955 2HB  ALA D 185       5.020 -17.132 -36.908  1.00  0.00              
ATOM   2956 3HB  ALA D 185       5.677 -17.844 -35.414  1.00  0.00              
ATOM   2957  N   ASP D 186       6.832 -15.950 -33.328  1.00  0.00              
ATOM   2958  CA  ASP D 186       6.767 -15.658 -31.900  1.00  0.00              
ATOM   2959  C   ASP D 186       7.470 -14.397 -31.443  1.00  0.00              
ATOM   2960  O   ASP D 186       6.971 -13.724 -30.525  1.00  0.00              
ATOM   2961  CB  ASP D 186       7.333 -16.845 -31.117  1.00  0.00              
ATOM   2962  CG  ASP D 186       6.517 -18.125 -31.239  1.00  0.00              
ATOM   2963  OD1 ASP D 186       5.335 -18.079 -30.994  1.00  0.00              
ATOM   2964  OD2 ASP D 186       7.044 -19.097 -31.724  1.00  0.00              
ATOM   2965  H   ASP D 186       7.523 -16.606 -33.665  1.00  0.00              
ATOM   2966  HA  ASP D 186       5.731 -15.492 -31.604  1.00  0.00              
ATOM   2967 1HB  ASP D 186       8.377 -17.058 -31.344  1.00  0.00              
ATOM   2968 2HB  ASP D 186       7.252 -16.459 -30.100  1.00  0.00              
ATOM   2969  N   HIS D 187       8.598 -14.046 -32.063  1.00  0.00              
ATOM   2970  CA  HIS D 187       9.324 -12.846 -31.640  1.00  0.00              
ATOM   2971  C   HIS D 187       9.381 -11.764 -32.699  1.00  0.00              
ATOM   2972  O   HIS D 187       9.959 -10.696 -32.476  1.00  0.00              
ATOM   2973  CB  HIS D 187      10.751 -13.212 -31.219  1.00  0.00              
ATOM   2974  CG  HIS D 187      10.813 -14.164 -30.066  1.00  0.00              
ATOM   2975  ND1 HIS D 187      10.425 -13.813 -28.790  1.00  0.00              
ATOM   2976  CD2 HIS D 187      11.218 -15.454 -29.995  1.00  0.00              
ATOM   2977  CE1 HIS D 187      10.588 -14.848 -27.984  1.00  0.00              
ATOM   2978  NE2 HIS D 187      11.068 -15.855 -28.690  1.00  0.00              
ATOM   2979  H   HIS D 187       8.963 -14.598 -32.825  1.00  0.00              
ATOM   2980  HA  HIS D 187       8.813 -12.388 -30.794  1.00  0.00              
ATOM   2981 1HB  HIS D 187      11.276 -13.690 -32.047  1.00  0.00              
ATOM   2982 2HB  HIS D 187      11.293 -12.317 -30.915  1.00  0.00              
ATOM   2983  HD2 HIS D 187      11.605 -16.150 -30.739  1.00  0.00              
ATOM   2984  HE1 HIS D 187      10.336 -14.772 -26.926  1.00  0.00              
ATOM   2985  HE2 HIS D 187      11.291 -16.774 -28.337  1.00  0.00              
ATOM   2986  N   MET D 188       8.784 -12.032 -33.852  1.00  0.00              
ATOM   2987  CA  MET D 188       8.717 -11.028 -34.921  1.00  0.00              
ATOM   2988  C   MET D 188      10.066 -10.534 -35.449  1.00  0.00              
ATOM   2989  O   MET D 188      10.194  -9.390 -35.885  1.00  0.00              
ATOM   2990  CB  MET D 188       7.908  -9.814 -34.459  1.00  0.00              
ATOM   2991  CG  MET D 188       6.510 -10.125 -33.961  1.00  0.00              
ATOM   2992  SD  MET D 188       5.542 -11.130 -35.126  1.00  0.00              
ATOM   2993  CE  MET D 188       5.941 -10.347 -36.686  1.00  0.00              
ATOM   2994  H   MET D 188       8.366 -12.940 -34.003  1.00  0.00              
ATOM   2995  HA  MET D 188       8.234 -11.453 -35.800  1.00  0.00              
ATOM   2996 1HB  MET D 188       8.475  -9.340 -33.659  1.00  0.00              
ATOM   2997 2HB  MET D 188       7.840  -9.134 -35.309  1.00  0.00              
ATOM   2998 1HG  MET D 188       6.596 -10.665 -33.019  1.00  0.00              
ATOM   2999 2HG  MET D 188       5.991  -9.181 -33.795  1.00  0.00              
ATOM   3000 1HE  MET D 188       5.417 -10.858 -37.494  1.00  0.00              
ATOM   3001 2HE  MET D 188       5.632  -9.301 -36.657  1.00  0.00              
ATOM   3002 3HE  MET D 188       7.016 -10.403 -36.857  1.00  0.00              
ATOM   3003  N   ALA D 189      11.078 -11.387 -35.409  1.00  0.00              
ATOM   3004  CA  ALA D 189      12.363 -11.028 -35.986  1.00  0.00              
ATOM   3005  C   ALA D 189      12.248 -11.184 -37.505  1.00  0.00              
ATOM   3006  O   ALA D 189      11.670 -12.154 -37.997  1.00  0.00              
ATOM   3007  CB  ALA D 189      13.443 -11.930 -35.449  1.00  0.00              
ATOM   3008  H   ALA D 189      10.968 -12.294 -34.979  1.00  0.00              
ATOM   3009  HA  ALA D 189      12.578  -9.988 -35.742  1.00  0.00              
ATOM   3010 1HB  ALA D 189      14.401 -11.651 -35.889  1.00  0.00              
ATOM   3011 2HB  ALA D 189      13.499 -11.828 -34.364  1.00  0.00              
ATOM   3012 3HB  ALA D 189      13.215 -12.964 -35.705  1.00  0.00              
ATOM   3013  N   GLN D 190      12.794 -10.230 -38.246  1.00  0.00              
ATOM   3014  CA  GLN D 190      12.732 -10.283 -39.698  1.00  0.00              
ATOM   3015  C   GLN D 190      13.623 -11.389 -40.246  1.00  0.00              
ATOM   3016  O   GLN D 190      14.804 -11.467 -39.915  1.00  0.00              
ATOM   3017  CB  GLN D 190      13.145  -8.938 -40.303  1.00  0.00              
ATOM   3018  CG  GLN D 190      13.017  -8.869 -41.815  1.00  0.00              
ATOM   3019  CD  GLN D 190      13.302  -7.481 -42.356  1.00  0.00              
ATOM   3020  OE1 GLN D 190      13.577  -6.547 -41.598  1.00  0.00              
ATOM   3021  NE2 GLN D 190      13.233  -7.336 -43.676  1.00  0.00              
ATOM   3022  H   GLN D 190      13.262  -9.454 -37.802  1.00  0.00              
ATOM   3023  HA  GLN D 190      11.715 -10.521 -40.012  1.00  0.00              
ATOM   3024 1HB  GLN D 190      12.511  -8.179 -39.844  1.00  0.00              
ATOM   3025 2HB  GLN D 190      14.182  -8.768 -40.012  1.00  0.00              
ATOM   3026 1HG  GLN D 190      13.490  -9.591 -42.480  1.00  0.00              
ATOM   3027 2HG  GLN D 190      11.939  -9.027 -41.818  1.00  0.00              
ATOM   3028 1HE2 GLN D 190      13.410  -6.444 -44.090  1.00  0.00              
ATOM   3029 2HE2 GLN D 190      13.004  -8.120 -44.254  1.00  0.00              
ATOM   3030  N   LEU D 191      13.048 -12.252 -41.074  1.00  0.00              
ATOM   3031  CA  LEU D 191      13.786 -13.379 -41.623  1.00  0.00              
ATOM   3032  C   LEU D 191      14.098 -13.041 -43.081  1.00  0.00              
ATOM   3033  O   LEU D 191      14.966 -12.209 -43.336  1.00  0.00              
ATOM   3034  CB  LEU D 191      12.959 -14.659 -41.496  1.00  0.00              
ATOM   3035  CG  LEU D 191      12.617 -15.006 -40.041  1.00  0.00              
ATOM   3036  CD1 LEU D 191      11.749 -16.264 -39.990  1.00  0.00              
ATOM   3037  CD2 LEU D 191      13.900 -15.205 -39.239  1.00  0.00              
ATOM   3038  H   LEU D 191      12.079 -12.128 -41.330  1.00  0.00              
ATOM   3039  HA  LEU D 191      14.721 -13.502 -41.079  1.00  0.00              
ATOM   3040 1HB  LEU D 191      12.069 -14.349 -42.041  1.00  0.00              
ATOM   3041 2HB  LEU D 191      13.428 -15.495 -42.013  1.00  0.00              
ATOM   3042  HG  LEU D 191      12.093 -14.148 -39.618  1.00  0.00              
ATOM   3043 1HD1 LEU D 191      11.513 -16.501 -38.953  1.00  0.00              
ATOM   3044 2HD1 LEU D 191      10.825 -16.092 -40.543  1.00  0.00              
ATOM   3045 3HD1 LEU D 191      12.289 -17.097 -40.438  1.00  0.00              
ATOM   3046 1HD2 LEU D 191      13.648 -15.451 -38.207  1.00  0.00              
ATOM   3047 2HD2 LEU D 191      14.480 -16.018 -39.674  1.00  0.00              
ATOM   3048 3HD2 LEU D 191      14.487 -14.287 -39.259  1.00  0.00              
ATOM   3049  N   GLN D 192      13.413 -13.639 -44.043  1.00  0.00              
ATOM   3050  CA  GLN D 192      13.724 -13.302 -45.432  1.00  0.00              
ATOM   3051  C   GLN D 192      12.532 -12.918 -46.310  1.00  0.00              
ATOM   3052  O   GLN D 192      11.381 -13.144 -45.947  1.00  0.00              
ATOM   3053  CB  GLN D 192      14.450 -14.483 -46.085  1.00  0.00              
ATOM   3054  CG  GLN D 192      15.782 -14.828 -45.440  1.00  0.00              
ATOM   3055  CD  GLN D 192      16.813 -13.731 -45.621  1.00  0.00              
ATOM   3056  OE1 GLN D 192      16.820 -13.025 -46.633  1.00  0.00              
ATOM   3057  NE2 GLN D 192      17.694 -13.582 -44.638  1.00  0.00              
ATOM   3058  H   GLN D 192      12.688 -14.316 -43.852  1.00  0.00              
ATOM   3059  HA  GLN D 192      14.358 -12.416 -45.460  1.00  0.00              
ATOM   3060 1HB  GLN D 192      13.777 -15.338 -46.023  1.00  0.00              
ATOM   3061 2HB  GLN D 192      14.605 -14.217 -47.131  1.00  0.00              
ATOM   3062 1HG  GLN D 192      15.863 -15.201 -44.420  1.00  0.00              
ATOM   3063 2HG  GLN D 192      16.009 -15.634 -46.140  1.00  0.00              
ATOM   3064 1HE2 GLN D 192      18.400 -12.874 -44.701  1.00  0.00              
ATOM   3065 2HE2 GLN D 192      17.654 -14.176 -43.835  1.00  0.00              
ATOM   3066  N   ARG D 193      12.826 -12.296 -47.449  1.00  0.00              
ATOM   3067  CA  ARG D 193      11.807 -11.938 -48.430  1.00  0.00              
ATOM   3068  C   ARG D 193      11.466 -13.227 -49.166  1.00  0.00              
ATOM   3069  O   ARG D 193      12.351 -13.962 -49.579  1.00  0.00              
ATOM   3070  CB  ARG D 193      12.222 -10.815 -49.368  1.00  0.00              
ATOM   3071  CG  ARG D 193      11.138 -10.346 -50.324  1.00  0.00              
ATOM   3072  CD  ARG D 193      11.559  -9.253 -51.239  1.00  0.00              
ATOM   3073  NE  ARG D 193      11.880  -8.000 -50.573  1.00  0.00              
ATOM   3074  CZ  ARG D 193      10.972  -7.081 -50.192  1.00  0.00              
ATOM   3075  NH1 ARG D 193       9.692  -7.250 -50.440  1.00  0.00              
ATOM   3076  NH2 ARG D 193      11.404  -5.991 -49.582  1.00  0.00              
ATOM   3077  H   ARG D 193      13.792 -12.064 -47.635  1.00  0.00              
ATOM   3078  HA  ARG D 193      10.922 -11.555 -47.921  1.00  0.00              
ATOM   3079 1HB  ARG D 193      12.538  -9.980 -48.744  1.00  0.00              
ATOM   3080 2HB  ARG D 193      13.074 -11.180 -49.944  1.00  0.00              
ATOM   3081 1HG  ARG D 193      10.823 -11.192 -50.935  1.00  0.00              
ATOM   3082 2HG  ARG D 193      10.291  -9.986 -49.738  1.00  0.00              
ATOM   3083 1HD  ARG D 193      12.447  -9.569 -51.783  1.00  0.00              
ATOM   3084 2HD  ARG D 193      10.752  -9.051 -51.943  1.00  0.00              
ATOM   3085  HE  ARG D 193      12.780  -7.629 -50.300  1.00  0.00              
ATOM   3086 1HH1 ARG D 193       9.379  -8.081 -50.923  1.00  0.00              
ATOM   3087 2HH1 ARG D 193       9.027  -6.550 -50.146  1.00  0.00              
ATOM   3088 1HH2 ARG D 193      12.393  -5.869 -49.414  1.00  0.00              
ATOM   3089 2HH2 ARG D 193      10.745  -5.287 -49.286  1.00  0.00              
ATOM   3090  N   VAL D 194      10.181 -13.509 -49.311  1.00  0.00              
ATOM   3091  CA  VAL D 194       9.757 -14.723 -49.983  1.00  0.00              
ATOM   3092  C   VAL D 194       8.767 -14.302 -51.049  1.00  0.00              
ATOM   3093  O   VAL D 194       8.318 -13.148 -51.071  1.00  0.00              
ATOM   3094  CB  VAL D 194       9.053 -15.714 -49.008  1.00  0.00              
ATOM   3095  CG1 VAL D 194       9.993 -16.103 -47.898  1.00  0.00              
ATOM   3096  CG2 VAL D 194       7.804 -15.096 -48.444  1.00  0.00              
ATOM   3097  H   VAL D 194       9.481 -12.876 -48.952  1.00  0.00              
ATOM   3098  HA  VAL D 194      10.594 -15.216 -50.478  1.00  0.00              
ATOM   3099  HB  VAL D 194       8.746 -16.601 -49.563  1.00  0.00              
ATOM   3100 1HG1 VAL D 194       9.490 -16.796 -47.221  1.00  0.00              
ATOM   3101 2HG1 VAL D 194      10.874 -16.585 -48.319  1.00  0.00              
ATOM   3102 3HG1 VAL D 194      10.292 -15.212 -47.346  1.00  0.00              
ATOM   3103 1HG2 VAL D 194       7.324 -15.801 -47.766  1.00  0.00              
ATOM   3104 2HG2 VAL D 194       8.062 -14.187 -47.902  1.00  0.00              
ATOM   3105 3HG2 VAL D 194       7.120 -14.852 -49.258  1.00  0.00              
ATOM   3106  N   HIS D 195       8.433 -15.222 -51.945  1.00  0.00              
ATOM   3107  CA  HIS D 195       7.447 -14.918 -52.961  1.00  0.00              
ATOM   3108  C   HIS D 195       6.356 -15.976 -52.892  1.00  0.00              
ATOM   3109  O   HIS D 195       6.643 -17.171 -52.918  1.00  0.00              
ATOM   3110  CB  HIS D 195       8.063 -14.891 -54.368  1.00  0.00              
ATOM   3111  CG  HIS D 195       7.138 -14.324 -55.403  1.00  0.00              
ATOM   3112  ND1 HIS D 195       7.049 -12.973 -55.657  1.00  0.00              
ATOM   3113  CD2 HIS D 195       6.189 -14.914 -56.169  1.00  0.00              
ATOM   3114  CE1 HIS D 195       6.080 -12.754 -56.531  1.00  0.00              
ATOM   3115  NE2 HIS D 195       5.544 -13.916 -56.858  1.00  0.00              
ATOM   3116  H   HIS D 195       8.859 -16.139 -51.932  1.00  0.00              
ATOM   3117  HA  HIS D 195       6.998 -13.946 -52.756  1.00  0.00              
ATOM   3118 1HB  HIS D 195       8.962 -14.273 -54.373  1.00  0.00              
ATOM   3119 2HB  HIS D 195       8.317 -15.902 -54.686  1.00  0.00              
ATOM   3120  HD1 HIS D 195       7.663 -12.264 -55.310  1.00  0.00              
ATOM   3121  HD2 HIS D 195       5.887 -15.952 -56.305  1.00  0.00              
ATOM   3122  HE1 HIS D 195       5.849 -11.740 -56.862  1.00  0.00              
ATOM   3123  N   GLY D 196       5.111 -15.529 -52.793  1.00  0.00              
ATOM   3124  CA  GLY D 196       4.003 -16.453 -52.688  1.00  0.00              
ATOM   3125  C   GLY D 196       3.366 -16.737 -54.034  1.00  0.00              
ATOM   3126  O   GLY D 196       3.277 -15.852 -54.882  1.00  0.00              
ATOM   3127  H   GLY D 196       4.926 -14.536 -52.791  1.00  0.00              
ATOM   3128 1HA  GLY D 196       4.361 -17.393 -52.269  1.00  0.00              
ATOM   3129 2HA  GLY D 196       3.246 -16.028 -52.030  1.00  0.00              
ATOM   3130  N   PHE D 197       2.929 -17.981 -54.223  1.00  0.00              
ATOM   3131  CA  PHE D 197       2.249 -18.398 -55.441  1.00  0.00              
ATOM   3132  C   PHE D 197       0.948 -19.084 -55.057  1.00  0.00              
ATOM   3133  O   PHE D 197       0.912 -20.298 -54.822  1.00  0.00              
ATOM   3134  CB  PHE D 197       3.083 -19.396 -56.251  1.00  0.00              
ATOM   3135  CG  PHE D 197       4.397 -18.862 -56.734  1.00  0.00              
ATOM   3136  CD1 PHE D 197       5.555 -19.065 -56.004  1.00  0.00              
ATOM   3137  CD2 PHE D 197       4.483 -18.215 -57.963  1.00  0.00              
ATOM   3138  CE1 PHE D 197       6.785 -18.648 -56.490  1.00  0.00              
ATOM   3139  CE2 PHE D 197       5.700 -17.792 -58.457  1.00  0.00              
ATOM   3140  CZ  PHE D 197       6.857 -18.007 -57.731  1.00  0.00              
ATOM   3141  H   PHE D 197       3.079 -18.658 -53.486  1.00  0.00              
ATOM   3142  HA  PHE D 197       2.009 -17.525 -56.049  1.00  0.00              
ATOM   3143 1HB  PHE D 197       3.315 -20.270 -55.644  1.00  0.00              
ATOM   3144 2HB  PHE D 197       2.536 -19.707 -57.140  1.00  0.00              
ATOM   3145  HD1 PHE D 197       5.493 -19.564 -55.036  1.00  0.00              
ATOM   3146  HD2 PHE D 197       3.573 -18.044 -58.537  1.00  0.00              
ATOM   3147  HE1 PHE D 197       7.689 -18.821 -55.904  1.00  0.00              
ATOM   3148  HE2 PHE D 197       5.749 -17.288 -59.422  1.00  0.00              
ATOM   3149  HZ  PHE D 197       7.819 -17.678 -58.120  1.00  0.00              
ATOM   3150  N   LEU D 198      -0.122 -18.307 -55.012  1.00  0.00              
ATOM   3151  CA  LEU D 198      -1.439 -18.838 -54.708  1.00  0.00              
ATOM   3152  C   LEU D 198      -2.038 -19.488 -55.949  1.00  0.00              
ATOM   3153  O   LEU D 198      -2.217 -18.814 -56.970  1.00  0.00              
ATOM   3154  CB  LEU D 198      -2.371 -17.703 -54.269  1.00  0.00              
ATOM   3155  CG  LEU D 198      -3.557 -17.996 -53.341  1.00  0.00              
ATOM   3156  CD1 LEU D 198      -4.832 -17.605 -54.033  1.00  0.00              
ATOM   3157  CD2 LEU D 198      -3.596 -19.428 -52.936  1.00  0.00              
ATOM   3158  H   LEU D 198      -0.020 -17.319 -55.192  1.00  0.00              
ATOM   3159  HA  LEU D 198      -1.353 -19.614 -53.948  1.00  0.00              
ATOM   3160 1HB  LEU D 198      -1.658 -17.087 -53.725  1.00  0.00              
ATOM   3161 2HB  LEU D 198      -2.757 -17.144 -55.122  1.00  0.00              
ATOM   3162  HG  LEU D 198      -3.407 -17.415 -52.431  1.00  0.00              
ATOM   3163 1HD1 LEU D 198      -5.680 -17.812 -53.379  1.00  0.00              
ATOM   3164 2HD1 LEU D 198      -4.808 -16.541 -54.268  1.00  0.00              
ATOM   3165 3HD1 LEU D 198      -4.937 -18.177 -54.954  1.00  0.00              
ATOM   3166 1HD2 LEU D 198      -4.449 -19.597 -52.279  1.00  0.00              
ATOM   3167 2HD2 LEU D 198      -3.691 -20.055 -53.823  1.00  0.00              
ATOM   3168 3HD2 LEU D 198      -2.677 -19.683 -52.409  1.00  0.00              
ATOM   3169  N   MET D 199      -2.344 -20.783 -55.852  1.00  0.00              
ATOM   3170  CA  MET D 199      -2.893 -21.545 -56.964  1.00  0.00              
ATOM   3171  C   MET D 199      -4.311 -21.960 -56.527  1.00  0.00              
ATOM   3172  O   MET D 199      -4.666 -21.770 -55.361  1.00  0.00              
ATOM   3173  CB  MET D 199      -1.945 -22.706 -57.298  1.00  0.00              
ATOM   3174  CG  MET D 199      -0.629 -22.145 -57.907  1.00  0.00              
ATOM   3175  SD  MET D 199       0.619 -23.340 -58.140  1.00  0.00              
ATOM   3176  CE  MET D 199       1.153 -23.595 -56.449  1.00  0.00              
ATOM   3177  H   MET D 199      -2.187 -21.246 -54.969  1.00  0.00              
ATOM   3178  HA  MET D 199      -2.950 -20.917 -57.853  1.00  0.00              
ATOM   3179 1HB  MET D 199      -1.764 -23.244 -56.368  1.00  0.00              
ATOM   3180 2HB  MET D 199      -2.471 -23.355 -57.998  1.00  0.00              
ATOM   3181 1HG  MET D 199      -0.865 -21.702 -58.875  1.00  0.00              
ATOM   3182 2HG  MET D 199      -0.246 -21.375 -57.239  1.00  0.00              
ATOM   3183 1HE  MET D 199       1.953 -24.337 -56.428  1.00  0.00              
ATOM   3184 2HE  MET D 199       1.519 -22.655 -56.037  1.00  0.00              
ATOM   3185 3HE  MET D 199       0.312 -23.951 -55.854  1.00  0.00              
ATOM   3186  N   ASN D 200      -5.128 -22.494 -57.431  1.00  0.00              
ATOM   3187  CA  ASN D 200      -6.520 -22.759 -57.052  1.00  0.00              
ATOM   3188  C   ASN D 200      -6.805 -23.870 -56.033  1.00  0.00              
ATOM   3189  O   ASN D 200      -7.965 -24.092 -55.636  1.00  0.00              
ATOM   3190  CB  ASN D 200      -7.383 -22.948 -58.311  1.00  0.00              
ATOM   3191  CG  ASN D 200      -7.025 -24.178 -59.084  1.00  0.00              
ATOM   3192  OD1 ASN D 200      -6.162 -24.946 -58.667  1.00  0.00              
ATOM   3193  ND2 ASN D 200      -7.693 -24.389 -60.212  1.00  0.00              
ATOM   3194  H   ASN D 200      -4.821 -22.721 -58.366  1.00  0.00              
ATOM   3195  HA  ASN D 200      -6.941 -21.885 -56.552  1.00  0.00              
ATOM   3196 1HB  ASN D 200      -8.468 -22.843 -58.264  1.00  0.00              
ATOM   3197 2HB  ASN D 200      -6.957 -22.078 -58.810  1.00  0.00              
ATOM   3198 1HD2 ASN D 200      -7.493 -25.199 -60.767  1.00  0.00              
ATOM   3199 2HD2 ASN D 200      -8.396 -23.743 -60.507  1.00  0.00              
ATOM   3200  N   ASP D 201      -5.761 -24.543 -55.578  1.00  0.00              
ATOM   3201  CA  ASP D 201      -5.982 -25.524 -54.542  1.00  0.00              
ATOM   3202  C   ASP D 201      -4.909 -25.552 -53.467  1.00  0.00              
ATOM   3203  O   ASP D 201      -5.021 -26.319 -52.530  1.00  0.00              
ATOM   3204  CB  ASP D 201      -6.191 -26.918 -55.168  1.00  0.00              
ATOM   3205  CG  ASP D 201      -4.990 -27.415 -55.959  1.00  0.00              
ATOM   3206  OD1 ASP D 201      -3.938 -26.736 -55.996  1.00  0.00              
ATOM   3207  OD2 ASP D 201      -5.127 -28.499 -56.563  1.00  0.00              
ATOM   3208  H   ASP D 201      -4.824 -24.395 -55.926  1.00  0.00              
ATOM   3209  HA  ASP D 201      -6.901 -25.293 -54.004  1.00  0.00              
ATOM   3210 1HB  ASP D 201      -6.500 -27.676 -54.448  1.00  0.00              
ATOM   3211 2HB  ASP D 201      -7.016 -26.702 -55.848  1.00  0.00              
ATOM   3212  N   CYS D 202      -3.905 -24.681 -53.573  1.00  0.00              
ATOM   3213  CA  CYS D 202      -2.816 -24.622 -52.592  1.00  0.00              
ATOM   3214  C   CYS D 202      -2.014 -23.329 -52.735  1.00  0.00              
ATOM   3215  O   CYS D 202      -1.999 -22.706 -53.801  1.00  0.00              
ATOM   3216  CB  CYS D 202      -1.956 -25.830 -52.966  1.00  0.00              
ATOM   3217  SG  CYS D 202      -1.266 -25.771 -54.636  1.00  0.00              
ATOM   3218  H   CYS D 202      -3.897 -24.042 -54.356  1.00  0.00              
ATOM   3219  HA  CYS D 202      -3.153 -24.739 -51.563  1.00  0.00              
ATOM   3220 1HB  CYS D 202      -1.105 -25.911 -52.289  1.00  0.00              
ATOM   3221 2HB  CYS D 202      -2.549 -26.743 -52.916  1.00  0.00              
ATOM   3222  HG  CYS D 202      -1.028 -27.075 -54.734  1.00  0.00              
ATOM   3223  N   LEU D 203      -1.352 -22.939 -51.648  1.00  0.00              
ATOM   3224  CA  LEU D 203      -0.472 -21.781 -51.628  1.00  0.00              
ATOM   3225  C   LEU D 203       0.956 -22.284 -51.534  1.00  0.00              
ATOM   3226  O   LEU D 203       1.338 -22.921 -50.546  1.00  0.00              
ATOM   3227  CB  LEU D 203      -0.769 -20.893 -50.419  1.00  0.00              
ATOM   3228  CG  LEU D 203       0.178 -19.712 -50.215  1.00  0.00              
ATOM   3229  CD1 LEU D 203       0.085 -18.758 -51.412  1.00  0.00              
ATOM   3230  CD2 LEU D 203      -0.186 -18.983 -48.922  1.00  0.00              
ATOM   3231  H   LEU D 203      -1.473 -23.479 -50.803  1.00  0.00              
ATOM   3232  HA  LEU D 203      -0.582 -21.223 -52.557  1.00  0.00              
ATOM   3233 1HB  LEU D 203      -1.757 -20.533 -50.702  1.00  0.00              
ATOM   3234 2HB  LEU D 203      -0.846 -21.475 -49.500  1.00  0.00              
ATOM   3235  HG  LEU D 203       1.182 -20.118 -50.096  1.00  0.00              
ATOM   3236 1HD1 LEU D 203       0.762 -17.918 -51.263  1.00  0.00              
ATOM   3237 2HD1 LEU D 203       0.364 -19.290 -52.323  1.00  0.00              
ATOM   3238 3HD1 LEU D 203      -0.936 -18.390 -51.506  1.00  0.00              
ATOM   3239 1HD2 LEU D 203       0.491 -18.141 -48.777  1.00  0.00              
ATOM   3240 2HD2 LEU D 203      -1.211 -18.620 -48.985  1.00  0.00              
ATOM   3241 3HD2 LEU D 203      -0.095 -19.669 -48.080  1.00  0.00              
ATOM   3242  N   LEU D 204       1.742 -22.016 -52.570  1.00  0.00              
ATOM   3243  CA  LEU D 204       3.143 -22.399 -52.576  1.00  0.00              
ATOM   3244  C   LEU D 204       3.967 -21.175 -52.227  1.00  0.00              
ATOM   3245  O   LEU D 204       3.901 -20.153 -52.923  1.00  0.00              
ATOM   3246  CB  LEU D 204       3.558 -22.925 -53.959  1.00  0.00              
ATOM   3247  CG  LEU D 204       5.023 -23.345 -54.139  1.00  0.00              
ATOM   3248  CD1 LEU D 204       5.332 -24.554 -53.290  1.00  0.00              
ATOM   3249  CD2 LEU D 204       5.293 -23.655 -55.611  1.00  0.00              
ATOM   3250  H   LEU D 204       1.360 -21.536 -53.371  1.00  0.00              
ATOM   3251  HA  LEU D 204       3.316 -23.160 -51.816  1.00  0.00              
ATOM   3252 1HB  LEU D 204       2.921 -23.806 -54.012  1.00  0.00              
ATOM   3253 2HB  LEU D 204       3.285 -22.231 -54.753  1.00  0.00              
ATOM   3254  HG  LEU D 204       5.641 -22.491 -53.859  1.00  0.00              
ATOM   3255 1HD1 LEU D 204       6.375 -24.841 -53.429  1.00  0.00              
ATOM   3256 2HD1 LEU D 204       5.159 -24.316 -52.240  1.00  0.00              
ATOM   3257 3HD1 LEU D 204       4.688 -25.381 -53.586  1.00  0.00              
ATOM   3258 1HD2 LEU D 204       6.335 -23.952 -55.735  1.00  0.00              
ATOM   3259 2HD2 LEU D 204       4.642 -24.465 -55.938  1.00  0.00              
ATOM   3260 3HD2 LEU D 204       5.096 -22.766 -56.212  1.00  0.00              
ATOM   3261  N   VAL D 205       4.732 -21.279 -51.146  1.00  0.00              
ATOM   3262  CA  VAL D 205       5.565 -20.174 -50.683  1.00  0.00              
ATOM   3263  C   VAL D 205       7.020 -20.515 -50.976  1.00  0.00              
ATOM   3264  O   VAL D 205       7.550 -21.505 -50.468  1.00  0.00              
ATOM   3265  CB  VAL D 205       5.388 -19.896 -49.179  1.00  0.00              
ATOM   3266  CG1 VAL D 205       6.298 -18.759 -48.736  1.00  0.00              
ATOM   3267  CG2 VAL D 205       3.936 -19.567 -48.866  1.00  0.00              
ATOM   3268  H   VAL D 205       4.736 -22.147 -50.631  1.00  0.00              
ATOM   3269  HA  VAL D 205       5.343 -19.255 -51.227  1.00  0.00              
ATOM   3270  HB  VAL D 205       5.636 -20.799 -48.620  1.00  0.00              
ATOM   3271 1HG1 VAL D 205       6.159 -18.576 -47.670  1.00  0.00              
ATOM   3272 2HG1 VAL D 205       7.336 -19.030 -48.925  1.00  0.00              
ATOM   3273 3HG1 VAL D 205       6.050 -17.857 -49.293  1.00  0.00              
ATOM   3274 1HG2 VAL D 205       3.828 -19.374 -47.798  1.00  0.00              
ATOM   3275 2HG2 VAL D 205       3.635 -18.683 -49.427  1.00  0.00              
ATOM   3276 3HG2 VAL D 205       3.304 -20.409 -49.147  1.00  0.00              
ATOM   3277  N   ALA D 206       7.658 -19.701 -51.810  1.00  0.00              
ATOM   3278  CA  ALA D 206       9.049 -19.927 -52.191  1.00  0.00              
ATOM   3279  C   ALA D 206       9.958 -19.010 -51.402  1.00  0.00              
ATOM   3280  O   ALA D 206       9.744 -17.801 -51.364  1.00  0.00              
ATOM   3281  CB  ALA D 206       9.237 -19.672 -53.678  1.00  0.00              
ATOM   3282  H   ALA D 206       7.166 -18.904 -52.190  1.00  0.00              
ATOM   3283  HA  ALA D 206       9.314 -20.956 -51.952  1.00  0.00              
ATOM   3284 1HB  ALA D 206      10.279 -19.846 -53.947  1.00  0.00              
ATOM   3285 2HB  ALA D 206       8.599 -20.348 -54.248  1.00  0.00              
ATOM   3286 3HB  ALA D 206       8.971 -18.642 -53.908  1.00  0.00              
ATOM   3287  N   THR D 207      10.975 -19.600 -50.786  1.00  0.00              
ATOM   3288  CA  THR D 207      11.958 -18.858 -50.007  1.00  0.00              
ATOM   3289  C   THR D 207      13.333 -18.949 -50.657  1.00  0.00              
ATOM   3290  O   THR D 207      13.845 -20.038 -50.897  1.00  0.00              
ATOM   3291  CB  THR D 207      12.046 -19.377 -48.559  1.00  0.00              
ATOM   3292  OG1 THR D 207      10.773 -19.230 -47.918  1.00  0.00              
ATOM   3293  CG2 THR D 207      13.095 -18.600 -47.778  1.00  0.00              
ATOM   3294  H   THR D 207      11.066 -20.602 -50.864  1.00  0.00              
ATOM   3295  HA  THR D 207      11.689 -17.802 -49.982  1.00  0.00              
ATOM   3296  HB  THR D 207      12.315 -20.432 -48.576  1.00  0.00              
ATOM   3297  HG1 THR D 207      10.196 -19.949 -48.184  1.00  0.00              
ATOM   3298 1HG2 THR D 207      13.144 -18.981 -46.758  1.00  0.00              
ATOM   3299 2HG2 THR D 207      14.067 -18.719 -48.256  1.00  0.00              
ATOM   3300 3HG2 THR D 207      12.826 -17.544 -47.759  1.00  0.00              
ATOM   3301  N   TRP D 208      13.924 -17.791 -50.920  1.00  0.00              
ATOM   3302  CA  TRP D 208      15.231 -17.709 -51.564  1.00  0.00              
ATOM   3303  C   TRP D 208      16.218 -17.030 -50.613  1.00  0.00              
ATOM   3304  O   TRP D 208      15.903 -15.995 -50.026  1.00  0.00              
ATOM   3305  CB  TRP D 208      15.141 -16.942 -52.885  1.00  0.00              
ATOM   3306  CG  TRP D 208      14.483 -17.720 -53.984  1.00  0.00              
ATOM   3307  CD1 TRP D 208      13.147 -17.795 -54.244  1.00  0.00              
ATOM   3308  CD2 TRP D 208      15.131 -18.532 -54.972  1.00  0.00              
ATOM   3309  NE1 TRP D 208      12.921 -18.603 -55.330  1.00  0.00              
ATOM   3310  CE2 TRP D 208      14.124 -19.067 -55.796  1.00  0.00              
ATOM   3311  CE3 TRP D 208      16.466 -18.857 -55.239  1.00  0.00              
ATOM   3312  CZ2 TRP D 208      14.406 -19.907 -56.862  1.00  0.00              
ATOM   3313  CZ3 TRP D 208      16.748 -19.698 -56.308  1.00  0.00              
ATOM   3314  CH2 TRP D 208      15.747 -20.208 -57.098  1.00  0.00              
ATOM   3315  H   TRP D 208      13.448 -16.938 -50.663  1.00  0.00              
ATOM   3316  HA  TRP D 208      15.604 -18.711 -51.772  1.00  0.00              
ATOM   3317 1HB  TRP D 208      14.558 -16.032 -52.754  1.00  0.00              
ATOM   3318 2HB  TRP D 208      16.140 -16.686 -53.238  1.00  0.00              
ATOM   3319  HD1 TRP D 208      12.486 -17.232 -53.586  1.00  0.00              
ATOM   3320  HE1 TRP D 208      12.016 -18.821 -55.722  1.00  0.00              
ATOM   3321  HE3 TRP D 208      17.298 -18.479 -54.646  1.00  0.00              
ATOM   3322  HZ2 TRP D 208      13.580 -20.289 -57.463  1.00  0.00              
ATOM   3323  HZ3 TRP D 208      17.792 -19.945 -56.505  1.00  0.00              
ATOM   3324  HH2 TRP D 208      16.012 -20.864 -57.927  1.00  0.00              
ATOM   3325  N   LEU D 209      17.404 -17.618 -50.454  1.00  0.00              
ATOM   3326  CA  LEU D 209      18.459 -16.995 -49.655  1.00  0.00              
ATOM   3327  C   LEU D 209      19.775 -16.833 -50.408  1.00  0.00              
ATOM   3328  O   LEU D 209      20.490 -17.807 -50.672  1.00  0.00              
ATOM   3329  CB  LEU D 209      18.690 -17.813 -48.378  1.00  0.00              
ATOM   3330  CG  LEU D 209      19.839 -17.323 -47.488  1.00  0.00              
ATOM   3331  CD1 LEU D 209      19.547 -15.915 -46.986  1.00  0.00              
ATOM   3332  CD2 LEU D 209      20.023 -18.283 -46.321  1.00  0.00              
ATOM   3333  H   LEU D 209      17.581 -18.511 -50.891  1.00  0.00              
ATOM   3334  HA  LEU D 209      18.161 -15.983 -49.383  1.00  0.00              
ATOM   3335 1HB  LEU D 209      17.735 -17.643 -47.884  1.00  0.00              
ATOM   3336 2HB  LEU D 209      18.802 -18.875 -48.595  1.00  0.00              
ATOM   3337  HG  LEU D 209      20.748 -17.349 -48.088  1.00  0.00              
ATOM   3338 1HD1 LEU D 209      20.369 -15.576 -46.355  1.00  0.00              
ATOM   3339 2HD1 LEU D 209      19.442 -15.241 -47.837  1.00  0.00              
ATOM   3340 3HD1 LEU D 209      18.624 -15.919 -46.409  1.00  0.00              
ATOM   3341 1HD2 LEU D 209      20.841 -17.934 -45.690  1.00  0.00              
ATOM   3342 2HD2 LEU D 209      19.104 -18.326 -45.736  1.00  0.00              
ATOM   3343 3HD2 LEU D 209      20.259 -19.278 -46.701  1.00  0.00              
ATOM   3344  N   PRO D 210      20.115 -15.585 -50.760  1.00  0.00              
ATOM   3345  CA  PRO D 210      21.344 -15.314 -51.504  1.00  0.00              
ATOM   3346  C   PRO D 210      22.565 -15.782 -50.718  1.00  0.00              
ATOM   3347  O   PRO D 210      22.703 -15.477 -49.533  1.00  0.00              
ATOM   3348  CB  PRO D 210      21.334 -13.795 -51.710  1.00  0.00              
ATOM   3349  CG  PRO D 210      19.897 -13.416 -51.609  1.00  0.00              
ATOM   3350  CD  PRO D 210      19.310 -14.342 -50.577  1.00  0.00              
ATOM   3351  HA  PRO D 210      21.390 -15.856 -52.460  1.00  0.00              
ATOM   3352 1HB  PRO D 210      21.937 -13.282 -50.946  1.00  0.00              
ATOM   3353 2HB  PRO D 210      21.751 -13.519 -52.689  1.00  0.00              
ATOM   3354 1HG  PRO D 210      19.783 -12.365 -51.307  1.00  0.00              
ATOM   3355 2HG  PRO D 210      19.386 -13.530 -52.577  1.00  0.00              
ATOM   3356 1HD  PRO D 210      19.415 -13.945 -49.555  1.00  0.00              
ATOM   3357 2HD  PRO D 210      18.239 -14.524 -50.741  1.00  0.00              
ATOM   3358  N   GLN D 211      23.435 -16.541 -51.375  1.00  0.00              
ATOM   3359  CA  GLN D 211      24.708 -16.937 -50.783  1.00  0.00              
ATOM   3360  C   GLN D 211      25.794 -16.767 -51.837  1.00  0.00              
ATOM   3361  O   GLN D 211      25.514 -16.860 -53.036  1.00  0.00              
ATOM   3362  CB  GLN D 211      24.665 -18.384 -50.285  1.00  0.00              
ATOM   3363  CG  GLN D 211      23.674 -18.627 -49.160  1.00  0.00              
ATOM   3364  CD  GLN D 211      23.803 -20.017 -48.565  1.00  0.00              
ATOM   3365  OE1 GLN D 211      24.679 -20.794 -48.953  1.00  0.00              
ATOM   3366  NE2 GLN D 211      22.926 -20.338 -47.622  1.00  0.00              
ATOM   3367  H   GLN D 211      23.208 -16.852 -52.308  1.00  0.00              
ATOM   3368  HA  GLN D 211      24.938 -16.283 -49.941  1.00  0.00              
ATOM   3369 1HB  GLN D 211      24.408 -19.005 -51.144  1.00  0.00              
ATOM   3370 2HB  GLN D 211      25.672 -18.630 -49.949  1.00  0.00              
ATOM   3371 1HG  GLN D 211      23.529 -17.924 -48.340  1.00  0.00              
ATOM   3372 2HG  GLN D 211      22.799 -18.609 -49.810  1.00  0.00              
ATOM   3373 1HE2 GLN D 211      22.961 -21.243 -47.192  1.00  0.00              
ATOM   3374 2HE2 GLN D 211      22.230 -19.678 -47.338  1.00  0.00              
ATOM   3375  N   ARG D 212      27.019 -16.508 -51.386  1.00  0.00              
ATOM   3376  CA  ARG D 212      28.127 -16.198 -52.285  1.00  0.00              
ATOM   3377  C   ARG D 212      28.227 -17.208 -53.427  1.00  0.00              
ATOM   3378  O   ARG D 212      28.190 -16.832 -54.601  1.00  0.00              
ATOM   3379  CB  ARG D 212      29.448 -16.072 -51.539  1.00  0.00              
ATOM   3380  CG  ARG D 212      30.614 -15.582 -52.382  1.00  0.00              
ATOM   3381  CD  ARG D 212      31.904 -15.497 -51.652  1.00  0.00              
ATOM   3382  NE  ARG D 212      32.440 -16.778 -51.223  1.00  0.00              
ATOM   3383  CZ  ARG D 212      33.416 -16.932 -50.307  1.00  0.00              
ATOM   3384  NH1 ARG D 212      33.991 -15.890 -49.748  1.00  0.00              
ATOM   3385  NH2 ARG D 212      33.798 -18.160 -50.002  1.00  0.00              
ATOM   3386  H   ARG D 212      27.185 -16.526 -50.389  1.00  0.00              
ATOM   3387  HA  ARG D 212      27.961 -15.226 -52.752  1.00  0.00              
ATOM   3388 1HB  ARG D 212      29.283 -15.378 -50.715  1.00  0.00              
ATOM   3389 2HB  ARG D 212      29.682 -17.059 -51.140  1.00  0.00              
ATOM   3390 1HG  ARG D 212      30.748 -16.266 -53.221  1.00  0.00              
ATOM   3391 2HG  ARG D 212      30.375 -14.587 -52.760  1.00  0.00              
ATOM   3392 1HD  ARG D 212      32.647 -15.032 -52.299  1.00  0.00              
ATOM   3393 2HD  ARG D 212      31.767 -14.885 -50.760  1.00  0.00              
ATOM   3394  HE  ARG D 212      32.190 -17.712 -51.520  1.00  0.00              
ATOM   3395 1HH1 ARG D 212      33.700 -14.958 -50.007  1.00  0.00              
ATOM   3396 2HH1 ARG D 212      34.721 -16.027 -49.064  1.00  0.00              
ATOM   3397 1HH2 ARG D 212      33.357 -18.950 -50.454  1.00  0.00              
ATOM   3398 2HH2 ARG D 212      34.527 -18.304 -49.320  1.00  0.00              
ATOM   3399  N   ARG D 213      28.337 -18.488 -53.086  1.00  0.00              
ATOM   3400  CA  ARG D 213      28.410 -19.530 -54.107  1.00  0.00              
ATOM   3401  C   ARG D 213      27.521 -20.731 -53.803  1.00  0.00              
ATOM   3402  O   ARG D 213      27.846 -21.868 -54.159  1.00  0.00              
ATOM   3403  CB  ARG D 213      29.846 -19.968 -54.357  1.00  0.00              
ATOM   3404  CG  ARG D 213      30.757 -18.884 -54.911  1.00  0.00              
ATOM   3405  CD  ARG D 213      30.466 -18.496 -56.315  1.00  0.00              
ATOM   3406  NE  ARG D 213      31.419 -17.561 -56.891  1.00  0.00              
ATOM   3407  CZ  ARG D 213      31.329 -16.221 -56.794  1.00  0.00              
ATOM   3408  NH1 ARG D 213      30.315 -15.652 -56.180  1.00  0.00              
ATOM   3409  NH2 ARG D 213      32.276 -15.489 -57.355  1.00  0.00              
ATOM   3410  H   ARG D 213      28.370 -18.751 -52.111  1.00  0.00              
ATOM   3411  HA  ARG D 213      28.050 -19.139 -55.059  1.00  0.00              
ATOM   3412 1HB  ARG D 213      30.242 -20.321 -53.407  1.00  0.00              
ATOM   3413 2HB  ARG D 213      29.806 -20.797 -55.064  1.00  0.00              
ATOM   3414 1HG  ARG D 213      30.655 -17.994 -54.289  1.00  0.00              
ATOM   3415 2HG  ARG D 213      31.787 -19.241 -54.866  1.00  0.00              
ATOM   3416 1HD  ARG D 213      30.471 -19.392 -56.937  1.00  0.00              
ATOM   3417 2HD  ARG D 213      29.484 -18.030 -56.357  1.00  0.00              
ATOM   3418  HE  ARG D 213      32.257 -17.743 -57.428  1.00  0.00              
ATOM   3419 1HH1 ARG D 213      29.590 -16.226 -55.771  1.00  0.00              
ATOM   3420 2HH1 ARG D 213      30.266 -14.646 -56.118  1.00  0.00              
ATOM   3421 1HH2 ARG D 213      33.039 -15.941 -57.840  1.00  0.00              
ATOM   3422 2HH2 ARG D 213      32.232 -14.482 -57.299  1.00  0.00              
ATOM   3423  N   GLY D 214      26.386 -20.470 -53.161  1.00  0.00              
ATOM   3424  CA  GLY D 214      25.518 -21.559 -52.755  1.00  0.00              
ATOM   3425  C   GLY D 214      24.068 -21.152 -52.600  1.00  0.00              
ATOM   3426  O   GLY D 214      23.427 -21.525 -51.620  1.00  0.00              
ATOM   3427  H   GLY D 214      26.115 -19.520 -52.950  1.00  0.00              
ATOM   3428 1HA  GLY D 214      25.565 -22.350 -53.503  1.00  0.00              
ATOM   3429 2HA  GLY D 214      25.859 -21.948 -51.796  1.00  0.00              
ATOM   3430  N   MET D 215      23.549 -20.392 -53.565  1.00  0.00              
ATOM   3431  CA  MET D 215      22.171 -19.881 -53.513  1.00  0.00              
ATOM   3432  C   MET D 215      21.200 -20.944 -52.988  1.00  0.00              
ATOM   3433  O   MET D 215      21.046 -22.016 -53.574  1.00  0.00              
ATOM   3434  CB  MET D 215      21.751 -19.408 -54.910  1.00  0.00              
ATOM   3435  CG  MET D 215      20.337 -18.832 -55.021  1.00  0.00              
ATOM   3436  SD  MET D 215      20.097 -17.254 -54.185  1.00  0.00              
ATOM   3437  CE  MET D 215      21.047 -16.151 -55.262  1.00  0.00              
ATOM   3438  H   MET D 215      24.129 -20.163 -54.358  1.00  0.00              
ATOM   3439  HA  MET D 215      22.112 -19.041 -52.821  1.00  0.00              
ATOM   3440 1HB  MET D 215      22.465 -18.645 -55.215  1.00  0.00              
ATOM   3441 2HB  MET D 215      21.833 -20.269 -55.575  1.00  0.00              
ATOM   3442 1HG  MET D 215      20.108 -18.695 -56.078  1.00  0.00              
ATOM   3443 2HG  MET D 215      19.643 -19.553 -54.589  1.00  0.00              
ATOM   3444 1HE  MET D 215      20.996 -15.133 -54.877  1.00  0.00              
ATOM   3445 2HE  MET D 215      22.086 -16.477 -55.290  1.00  0.00              
ATOM   3446 3HE  MET D 215      20.630 -16.178 -56.269  1.00  0.00              
ATOM   3447  N   TYR D 216      20.543 -20.629 -51.874  1.00  0.00              
ATOM   3448  CA  TYR D 216      19.609 -21.554 -51.241  1.00  0.00              
ATOM   3449  C   TYR D 216      18.150 -21.306 -51.621  1.00  0.00              
ATOM   3450  O   TYR D 216      17.688 -20.164 -51.686  1.00  0.00              
ATOM   3451  CB  TYR D 216      19.746 -21.496 -49.722  1.00  0.00              
ATOM   3452  CG  TYR D 216      18.802 -22.417 -48.984  1.00  0.00              
ATOM   3453  CD1 TYR D 216      19.044 -23.787 -48.915  1.00  0.00              
ATOM   3454  CD2 TYR D 216      17.646 -21.921 -48.373  1.00  0.00              
ATOM   3455  CE1 TYR D 216      18.161 -24.642 -48.258  1.00  0.00              
ATOM   3456  CE2 TYR D 216      16.750 -22.768 -47.710  1.00  0.00              
ATOM   3457  CZ  TYR D 216      17.016 -24.130 -47.657  1.00  0.00              
ATOM   3458  OH  TYR D 216      16.147 -24.982 -47.007  1.00  0.00              
ATOM   3459  H   TYR D 216      20.696 -19.721 -51.457  1.00  0.00              
ATOM   3460  HA  TYR D 216      19.818 -22.573 -51.569  1.00  0.00              
ATOM   3461 1HB  TYR D 216      20.777 -21.762 -49.480  1.00  0.00              
ATOM   3462 2HB  TYR D 216      19.558 -20.466 -49.421  1.00  0.00              
ATOM   3463  HD1 TYR D 216      19.940 -24.187 -49.388  1.00  0.00              
ATOM   3464  HD2 TYR D 216      17.444 -20.851 -48.419  1.00  0.00              
ATOM   3465  HE1 TYR D 216      18.362 -25.713 -48.212  1.00  0.00              
ATOM   3466  HE2 TYR D 216      15.855 -22.358 -47.243  1.00  0.00              
ATOM   3467  HH  TYR D 216      16.430 -25.900 -47.033  1.00  0.00              
ATOM   3468  N   ARG D 217      17.426 -22.392 -51.867  1.00  0.00              
ATOM   3469  CA  ARG D 217      16.025 -22.309 -52.254  1.00  0.00              
ATOM   3470  C   ARG D 217      15.205 -23.404 -51.578  1.00  0.00              
ATOM   3471  O   ARG D 217      15.555 -24.579 -51.635  1.00  0.00              
ATOM   3472  CB  ARG D 217      15.846 -22.328 -53.765  1.00  0.00              
ATOM   3473  CG  ARG D 217      16.239 -23.633 -54.440  1.00  0.00              
ATOM   3474  CD  ARG D 217      16.081 -23.629 -55.917  1.00  0.00              
ATOM   3475  NE  ARG D 217      16.493 -24.862 -56.570  1.00  0.00              
ATOM   3476  CZ  ARG D 217      16.525 -25.047 -57.903  1.00  0.00              
ATOM   3477  NH1 ARG D 217      16.136 -24.101 -58.729  1.00  0.00              
ATOM   3478  NH2 ARG D 217      16.936 -26.217 -58.361  1.00  0.00              
ATOM   3479  H   ARG D 217      17.859 -23.301 -51.781  1.00  0.00              
ATOM   3480  HA  ARG D 217      15.607 -21.358 -51.925  1.00  0.00              
ATOM   3481 1HB  ARG D 217      14.796 -22.121 -53.964  1.00  0.00              
ATOM   3482 2HB  ARG D 217      16.458 -21.519 -54.167  1.00  0.00              
ATOM   3483 1HG  ARG D 217      17.284 -23.840 -54.213  1.00  0.00              
ATOM   3484 2HG  ARG D 217      15.615 -24.431 -54.037  1.00  0.00              
ATOM   3485 1HD  ARG D 217      15.033 -23.465 -56.162  1.00  0.00              
ATOM   3486 2HD  ARG D 217      16.682 -22.822 -56.335  1.00  0.00              
ATOM   3487  HE  ARG D 217      16.806 -25.733 -56.162  1.00  0.00              
ATOM   3488 1HH1 ARG D 217      15.808 -23.218 -58.362  1.00  0.00              
ATOM   3489 2HH1 ARG D 217      16.168 -24.260 -59.725  1.00  0.00              
ATOM   3490 1HH2 ARG D 217      17.214 -26.940 -57.712  1.00  0.00              
ATOM   3491 2HH2 ARG D 217      16.969 -26.383 -59.356  1.00  0.00              
ATOM   3492  N   TYR D 218      14.114 -22.998 -50.934  1.00  0.00              
ATOM   3493  CA  TYR D 218      13.196 -23.923 -50.272  1.00  0.00              
ATOM   3494  C   TYR D 218      11.755 -23.563 -50.637  1.00  0.00              
ATOM   3495  O   TYR D 218      11.355 -22.403 -50.537  1.00  0.00              
ATOM   3496  CB  TYR D 218      13.388 -23.890 -48.754  1.00  0.00              
ATOM   3497  CG  TYR D 218      12.452 -24.808 -47.998  1.00  0.00              
ATOM   3498  CD1 TYR D 218      12.611 -26.185 -48.048  1.00  0.00              
ATOM   3499  CD2 TYR D 218      11.414 -24.294 -47.236  1.00  0.00              
ATOM   3500  CE1 TYR D 218      11.761 -27.028 -47.360  1.00  0.00              
ATOM   3501  CE2 TYR D 218      10.557 -25.127 -46.544  1.00  0.00              
ATOM   3502  CZ  TYR D 218      10.733 -26.495 -46.608  1.00  0.00              
ATOM   3503  OH  TYR D 218       9.883 -27.329 -45.919  1.00  0.00              
ATOM   3504  H   TYR D 218      13.921 -22.008 -50.906  1.00  0.00              
ATOM   3505  HA  TYR D 218      13.379 -24.940 -50.620  1.00  0.00              
ATOM   3506 1HB  TYR D 218      14.420 -24.179 -48.554  1.00  0.00              
ATOM   3507 2HB  TYR D 218      13.228 -22.862 -48.431  1.00  0.00              
ATOM   3508  HD1 TYR D 218      13.425 -26.600 -48.644  1.00  0.00              
ATOM   3509  HD2 TYR D 218      11.280 -23.214 -47.190  1.00  0.00              
ATOM   3510  HE1 TYR D 218      11.897 -28.109 -47.408  1.00  0.00              
ATOM   3511  HE2 TYR D 218       9.746 -24.704 -45.950  1.00  0.00              
ATOM   3512  HH  TYR D 218       9.207 -26.854 -45.430  1.00  0.00              
ATOM   3513  N   ASN D 219      10.988 -24.556 -51.071  1.00  0.00              
ATOM   3514  CA  ASN D 219       9.591 -24.371 -51.463  1.00  0.00              
ATOM   3515  C   ASN D 219       8.706 -25.087 -50.463  1.00  0.00              
ATOM   3516  O   ASN D 219       8.803 -26.304 -50.304  1.00  0.00              
ATOM   3517  CB  ASN D 219       9.347 -24.950 -52.864  1.00  0.00              
ATOM   3518  CG  ASN D 219      10.184 -24.270 -53.916  1.00  0.00              
ATOM   3519  OD1 ASN D 219      10.015 -23.085 -54.172  1.00  0.00              
ATOM   3520  ND2 ASN D 219      11.096 -25.014 -54.532  1.00  0.00              
ATOM   3521  H   ASN D 219      11.398 -25.478 -51.129  1.00  0.00              
ATOM   3522  HA  ASN D 219       9.338 -23.310 -51.442  1.00  0.00              
ATOM   3523 1HB  ASN D 219       9.336 -26.029 -53.029  1.00  0.00              
ATOM   3524 2HB  ASN D 219       8.329 -24.566 -52.915  1.00  0.00              
ATOM   3525 1HD2 ASN D 219      11.676 -24.608 -55.239  1.00  0.00              
ATOM   3526 2HD2 ASN D 219      11.200 -25.977 -54.290  1.00  0.00              
ATOM   3527  N   ALA D 220       7.836 -24.327 -49.804  1.00  0.00              
ATOM   3528  CA  ALA D 220       6.879 -24.885 -48.861  1.00  0.00              
ATOM   3529  C   ALA D 220       5.468 -24.834 -49.422  1.00  0.00              
ATOM   3530  O   ALA D 220       4.945 -23.760 -49.743  1.00  0.00              
ATOM   3531  CB  ALA D 220       6.935 -24.112 -47.548  1.00  0.00              
ATOM   3532  H   ALA D 220       7.843 -23.330 -49.966  1.00  0.00              
ATOM   3533  HA  ALA D 220       7.126 -25.933 -48.692  1.00  0.00              
ATOM   3534 1HB  ALA D 220       6.216 -24.536 -46.846  1.00  0.00              
ATOM   3535 2HB  ALA D 220       7.938 -24.184 -47.126  1.00  0.00              
ATOM   3536 3HB  ALA D 220       6.692 -23.066 -47.729  1.00  0.00              
ATOM   3537  N   LEU D 221       4.854 -26.005 -49.521  1.00  0.00              
ATOM   3538  CA  LEU D 221       3.544 -26.124 -50.136  1.00  0.00              
ATOM   3539  C   LEU D 221       2.514 -26.171 -49.030  1.00  0.00              
ATOM   3540  O   LEU D 221       2.631 -26.963 -48.092  1.00  0.00              
ATOM   3541  CB  LEU D 221       3.449 -27.393 -50.991  1.00  0.00              
ATOM   3542  CG  LEU D 221       2.068 -27.501 -51.641  1.00  0.00              
ATOM   3543  CD1 LEU D 221       1.907 -26.360 -52.641  1.00  0.00              
ATOM   3544  CD2 LEU D 221       1.913 -28.837 -52.337  1.00  0.00              
ATOM   3545  H   LEU D 221       5.307 -26.834 -49.162  1.00  0.00              
ATOM   3546  HA  LEU D 221       3.350 -25.248 -50.754  1.00  0.00              
ATOM   3547 1HB  LEU D 221       4.222 -27.170 -51.725  1.00  0.00              
ATOM   3548 2HB  LEU D 221       3.728 -28.283 -50.427  1.00  0.00              
ATOM   3549  HG  LEU D 221       1.330 -27.464 -50.840  1.00  0.00              
ATOM   3550 1HD1 LEU D 221       0.926 -26.424 -53.113  1.00  0.00              
ATOM   3551 2HD1 LEU D 221       1.997 -25.406 -52.122  1.00  0.00              
ATOM   3552 3HD1 LEU D 221       2.681 -26.432 -53.404  1.00  0.00              
ATOM   3553 1HD2 LEU D 221       0.925 -28.896 -52.793  1.00  0.00              
ATOM   3554 2HD2 LEU D 221       2.676 -28.936 -53.110  1.00  0.00              
ATOM   3555 3HD2 LEU D 221       2.026 -29.642 -51.612  1.00  0.00              
ATOM   3556  N   TYR D 222       1.509 -25.313 -49.140  1.00  0.00              
ATOM   3557  CA  TYR D 222       0.396 -25.321 -48.204  1.00  0.00              
ATOM   3558  C   TYR D 222      -0.946 -25.575 -48.870  1.00  0.00              
ATOM   3559  O   TYR D 222      -1.605 -24.643 -49.312  1.00  0.00              
ATOM   3560  CB  TYR D 222       0.337 -23.978 -47.457  1.00  0.00              
ATOM   3561  CG  TYR D 222       1.584 -23.654 -46.674  1.00  0.00              
ATOM   3562  CD1 TYR D 222       2.551 -22.804 -47.187  1.00  0.00              
ATOM   3563  CD2 TYR D 222       1.825 -24.249 -45.435  1.00  0.00              
ATOM   3564  CE1 TYR D 222       3.736 -22.550 -46.487  1.00  0.00              
ATOM   3565  CE2 TYR D 222       2.992 -24.004 -44.735  1.00  0.00              
ATOM   3566  CZ  TYR D 222       3.947 -23.158 -45.259  1.00  0.00              
ATOM   3567  OH  TYR D 222       5.119 -22.928 -44.565  1.00  0.00              
ATOM   3568  H   TYR D 222       1.516 -24.638 -49.890  1.00  0.00              
ATOM   3569  HA  TYR D 222       0.520 -26.135 -47.489  1.00  0.00              
ATOM   3570 1HB  TYR D 222       0.165 -23.201 -48.203  1.00  0.00              
ATOM   3571 2HB  TYR D 222      -0.514 -24.024 -46.778  1.00  0.00              
ATOM   3572  HD1 TYR D 222       2.377 -22.331 -48.153  1.00  0.00              
ATOM   3573  HD2 TYR D 222       1.073 -24.919 -45.018  1.00  0.00              
ATOM   3574  HE1 TYR D 222       4.487 -21.880 -46.901  1.00  0.00              
ATOM   3575  HE2 TYR D 222       3.159 -24.483 -43.769  1.00  0.00              
ATOM   3576  HH  TYR D 222       5.164 -23.406 -43.734  1.00  0.00              
ATOM   3577  N   PRO D 223      -1.362 -26.848 -48.962  1.00  0.00              
ATOM   3578  CA  PRO D 223      -2.660 -27.212 -49.548  1.00  0.00              
ATOM   3579  C   PRO D 223      -3.775 -26.463 -48.804  1.00  0.00              
ATOM   3580  O   PRO D 223      -3.752 -26.366 -47.569  1.00  0.00              
ATOM   3581  CB  PRO D 223      -2.755 -28.730 -49.372  1.00  0.00              
ATOM   3582  CG  PRO D 223      -1.338 -29.182 -49.276  1.00  0.00              
ATOM   3583  CD  PRO D 223      -0.618 -28.085 -48.540  1.00  0.00              
ATOM   3584  HA  PRO D 223      -2.746 -26.921 -50.605  1.00  0.00              
ATOM   3585 1HB  PRO D 223      -3.320 -28.997 -48.466  1.00  0.00              
ATOM   3586 2HB  PRO D 223      -3.268 -29.204 -50.223  1.00  0.00              
ATOM   3587 1HG  PRO D 223      -1.261 -30.138 -48.737  1.00  0.00              
ATOM   3588 2HG  PRO D 223      -0.903 -29.341 -50.275  1.00  0.00              
ATOM   3589 1HD  PRO D 223      -0.658 -28.221 -47.448  1.00  0.00              
ATOM   3590 2HD  PRO D 223       0.446 -28.025 -48.816  1.00  0.00              
ATOM   3591  N   LEU D 224      -4.757 -25.955 -49.544  1.00  0.00              
ATOM   3592  CA  LEU D 224      -5.816 -25.174 -48.929  1.00  0.00              
ATOM   3593  C   LEU D 224      -6.783 -25.963 -48.056  1.00  0.00              
ATOM   3594  O   LEU D 224      -7.561 -25.369 -47.304  1.00  0.00              
ATOM   3595  CB  LEU D 224      -6.584 -24.394 -49.996  1.00  0.00              
ATOM   3596  CG  LEU D 224      -5.754 -23.304 -50.675  1.00  0.00              
ATOM   3597  CD1 LEU D 224      -6.561 -22.688 -51.812  1.00  0.00              
ATOM   3598  CD2 LEU D 224      -5.365 -22.235 -49.662  1.00  0.00              
ATOM   3599  H   LEU D 224      -4.774 -26.108 -50.541  1.00  0.00              
ATOM   3600  HA  LEU D 224      -5.382 -24.445 -48.246  1.00  0.00              
ATOM   3601 1HB  LEU D 224      -6.795 -25.204 -50.692  1.00  0.00              
ATOM   3602 2HB  LEU D 224      -7.522 -23.995 -49.608  1.00  0.00              
ATOM   3603  HG  LEU D 224      -4.835 -23.770 -51.030  1.00  0.00              
ATOM   3604 1HD1 LEU D 224      -5.971 -21.911 -52.298  1.00  0.00              
ATOM   3605 2HD1 LEU D 224      -6.811 -23.461 -52.539  1.00  0.00              
ATOM   3606 3HD1 LEU D 224      -7.478 -22.254 -51.415  1.00  0.00              
ATOM   3607 1HD2 LEU D 224      -4.774 -21.464 -50.157  1.00  0.00              
ATOM   3608 2HD2 LEU D 224      -6.265 -21.788 -49.241  1.00  0.00              
ATOM   3609 3HD2 LEU D 224      -4.776 -22.688 -48.864  1.00  0.00              
ATOM   3610  N   ASP D 225      -6.746 -27.289 -48.131  1.00  0.00              
ATOM   3611  CA  ASP D 225      -7.601 -28.067 -47.251  1.00  0.00              
ATOM   3612  C   ASP D 225      -6.935 -28.321 -45.899  1.00  0.00              
ATOM   3613  O   ASP D 225      -7.525 -28.951 -45.026  1.00  0.00              
ATOM   3614  CB  ASP D 225      -8.014 -29.394 -47.910  1.00  0.00              
ATOM   3615  CG  ASP D 225      -6.840 -30.301 -48.204  1.00  0.00              
ATOM   3616  OD1 ASP D 225      -7.077 -31.430 -48.678  1.00  0.00              
ATOM   3617  OD2 ASP D 225      -5.684 -29.904 -47.963  1.00  0.00              
ATOM   3618  H   ASP D 225      -6.141 -27.770 -48.781  1.00  0.00              
ATOM   3619  HA  ASP D 225      -8.516 -27.512 -47.040  1.00  0.00              
ATOM   3620 1HB  ASP D 225      -8.779 -29.936 -47.354  1.00  0.00              
ATOM   3621 2HB  ASP D 225      -8.437 -29.021 -48.842  1.00  0.00              
ATOM   3622  N   ARG D 226      -5.709 -27.823 -45.731  1.00  0.00              
ATOM   3623  CA  ARG D 226      -4.967 -27.966 -44.471  1.00  0.00              
ATOM   3624  C   ARG D 226      -4.546 -26.591 -43.912  1.00  0.00              
ATOM   3625  O   ARG D 226      -4.463 -26.396 -42.693  1.00  0.00              
ATOM   3626  CB  ARG D 226      -3.775 -28.901 -44.613  1.00  0.00              
ATOM   3627  CG  ARG D 226      -4.131 -30.348 -44.918  1.00  0.00              
ATOM   3628  CD  ARG D 226      -4.796 -31.064 -43.799  1.00  0.00              
ATOM   3629  NE  ARG D 226      -5.106 -32.457 -44.075  1.00  0.00              
ATOM   3630  CZ  ARG D 226      -6.257 -32.891 -44.625  1.00  0.00              
ATOM   3631  NH1 ARG D 226      -7.223 -32.051 -44.924  1.00  0.00              
ATOM   3632  NH2 ARG D 226      -6.399 -34.188 -44.834  1.00  0.00              
ATOM   3633  H   ARG D 226      -5.281 -27.329 -46.500  1.00  0.00              
ATOM   3634  HA  ARG D 226      -5.606 -28.425 -43.716  1.00  0.00              
ATOM   3635 1HB  ARG D 226      -3.155 -28.507 -45.417  1.00  0.00              
ATOM   3636 2HB  ARG D 226      -3.224 -28.858 -43.674  1.00  0.00              
ATOM   3637 1HG  ARG D 226      -4.803 -30.367 -45.776  1.00  0.00              
ATOM   3638 2HG  ARG D 226      -3.214 -30.885 -45.163  1.00  0.00              
ATOM   3639 1HD  ARG D 226      -4.144 -31.041 -42.927  1.00  0.00              
ATOM   3640 2HD  ARG D 226      -5.734 -30.561 -43.565  1.00  0.00              
ATOM   3641  HE  ARG D 226      -4.548 -33.286 -43.913  1.00  0.00              
ATOM   3642 1HH1 ARG D 226      -7.105 -31.065 -44.742  1.00  0.00              
ATOM   3643 2HH1 ARG D 226      -8.078 -32.396 -45.336  1.00  0.00              
ATOM   3644 1HH2 ARG D 226      -5.653 -34.822 -44.581  1.00  0.00              
ATOM   3645 2HH2 ARG D 226      -7.251 -34.540 -45.244  1.00  0.00              
ATOM   3646  N   LEU D 227      -4.285 -25.650 -44.810  1.00  0.00              
ATOM   3647  CA  LEU D 227      -3.806 -24.325 -44.430  1.00  0.00              
ATOM   3648  C   LEU D 227      -4.761 -23.416 -43.676  1.00  0.00              
ATOM   3649  O   LEU D 227      -5.805 -23.025 -44.198  1.00  0.00              
ATOM   3650  CB  LEU D 227      -3.325 -23.574 -45.671  1.00  0.00              
ATOM   3651  CG  LEU D 227      -2.768 -22.162 -45.452  1.00  0.00              
ATOM   3652  CD1 LEU D 227      -1.503 -22.220 -44.568  1.00  0.00              
ATOM   3653  CD2 LEU D 227      -2.429 -21.558 -46.796  1.00  0.00              
ATOM   3654  H   LEU D 227      -4.424 -25.861 -45.788  1.00  0.00              
ATOM   3655  HA  LEU D 227      -2.976 -24.423 -43.731  1.00  0.00              
ATOM   3656 1HB  LEU D 227      -2.518 -24.238 -45.978  1.00  0.00              
ATOM   3657 2HB  LEU D 227      -4.089 -23.546 -46.447  1.00  0.00              
ATOM   3658  HG  LEU D 227      -3.563 -21.567 -45.003  1.00  0.00              
ATOM   3659 1HD1 LEU D 227      -1.117 -21.211 -44.420  1.00  0.00              
ATOM   3660 2HD1 LEU D 227      -1.755 -22.656 -43.602  1.00  0.00              
ATOM   3661 3HD1 LEU D 227      -0.745 -22.830 -45.057  1.00  0.00              
ATOM   3662 1HD2 LEU D 227      -2.033 -20.552 -46.650  1.00  0.00              
ATOM   3663 2HD2 LEU D 227      -1.683 -22.175 -47.296  1.00  0.00              
ATOM   3664 3HD2 LEU D 227      -3.329 -21.508 -47.409  1.00  0.00              
ATOM   3665  N   ALA D 228      -4.383 -23.060 -42.451  1.00  0.00              
ATOM   3666  CA  ALA D 228      -5.185 -22.151 -41.640  1.00  0.00              
ATOM   3667  C   ALA D 228      -4.611 -20.771 -41.884  1.00  0.00              
ATOM   3668  O   ALA D 228      -3.402 -20.572 -41.823  1.00  0.00              
ATOM   3669  CB  ALA D 228      -5.078 -22.516 -40.140  1.00  0.00              
ATOM   3670  H   ALA D 228      -3.521 -23.427 -42.073  1.00  0.00              
ATOM   3671  HA  ALA D 228      -6.221 -22.205 -41.975  1.00  0.00              
ATOM   3672 1HB  ALA D 228      -5.685 -21.825 -39.554  1.00  0.00              
ATOM   3673 2HB  ALA D 228      -5.438 -23.533 -39.986  1.00  0.00              
ATOM   3674 3HB  ALA D 228      -4.039 -22.443 -39.823  1.00  0.00              
ATOM   3675  N   VAL D 229      -5.477 -19.812 -42.175  1.00  0.00              
ATOM   3676  CA  VAL D 229      -5.033 -18.461 -42.494  1.00  0.00              
ATOM   3677  C   VAL D 229      -5.589 -17.570 -41.390  1.00  0.00              
ATOM   3678  O   VAL D 229      -6.787 -17.628 -41.079  1.00  0.00              
ATOM   3679  CB  VAL D 229      -5.519 -17.977 -43.874  1.00  0.00              
ATOM   3680  CG1 VAL D 229      -5.048 -16.554 -44.135  1.00  0.00              
ATOM   3681  CG2 VAL D 229      -5.026 -18.910 -44.970  1.00  0.00              
ATOM   3682  H   VAL D 229      -6.466 -20.018 -42.177  1.00  0.00              
ATOM   3683  HA  VAL D 229      -3.945 -18.387 -42.480  1.00  0.00              
ATOM   3684  HB  VAL D 229      -6.608 -18.010 -43.896  1.00  0.00              
ATOM   3685 1HG1 VAL D 229      -5.402 -16.228 -45.113  1.00  0.00              
ATOM   3686 2HG1 VAL D 229      -5.447 -15.892 -43.367  1.00  0.00              
ATOM   3687 3HG1 VAL D 229      -3.959 -16.521 -44.113  1.00  0.00              
ATOM   3688 1HG2 VAL D 229      -5.379 -18.553 -45.937  1.00  0.00              
ATOM   3689 2HG2 VAL D 229      -3.936 -18.930 -44.965  1.00  0.00              
ATOM   3690 3HG2 VAL D 229      -5.409 -19.914 -44.792  1.00  0.00              
ATOM   3691  N   VAL D 230      -4.715 -16.759 -40.797  1.00  0.00              
ATOM   3692  CA  VAL D 230      -5.108 -15.890 -39.698  1.00  0.00              
ATOM   3693  C   VAL D 230      -4.791 -14.424 -39.923  1.00  0.00              
ATOM   3694  O   VAL D 230      -3.692 -14.061 -40.339  1.00  0.00              
ATOM   3695  CB  VAL D 230      -4.436 -16.333 -38.385  1.00  0.00              
ATOM   3696  CG1 VAL D 230      -4.815 -15.394 -37.249  1.00  0.00              
ATOM   3697  CG2 VAL D 230      -4.825 -17.764 -38.044  1.00  0.00              
ATOM   3698  H   VAL D 230      -3.757 -16.745 -41.115  1.00  0.00              
ATOM   3699  HA  VAL D 230      -6.190 -15.888 -39.562  1.00  0.00              
ATOM   3700  HB  VAL D 230      -3.355 -16.323 -38.519  1.00  0.00              
ATOM   3701 1HG1 VAL D 230      -4.332 -15.722 -36.329  1.00  0.00              
ATOM   3702 2HG1 VAL D 230      -4.489 -14.383 -37.489  1.00  0.00              
ATOM   3703 3HG1 VAL D 230      -5.897 -15.405 -37.114  1.00  0.00              
ATOM   3704 1HG2 VAL D 230      -4.341 -18.061 -37.114  1.00  0.00              
ATOM   3705 2HG2 VAL D 230      -5.907 -17.828 -37.927  1.00  0.00              
ATOM   3706 3HG2 VAL D 230      -4.506 -18.429 -38.846  1.00  0.00              
ATOM   3707  N   ASN D 231      -5.766 -13.582 -39.624  1.00  0.00              
ATOM   3708  CA  ASN D 231      -5.605 -12.142 -39.766  1.00  0.00              
ATOM   3709  C   ASN D 231      -4.866 -11.651 -38.525  1.00  0.00              
ATOM   3710  O   ASN D 231      -5.416 -11.662 -37.433  1.00  0.00              
ATOM   3711  CB  ASN D 231      -6.983 -11.488 -39.835  1.00  0.00              
ATOM   3712  CG  ASN D 231      -6.916 -10.001 -40.082  1.00  0.00              
ATOM   3713  OD1 ASN D 231      -5.945  -9.343 -39.729  1.00  0.00              
ATOM   3714  ND2 ASN D 231      -7.968  -9.457 -40.686  1.00  0.00              
ATOM   3715  H   ASN D 231      -6.644 -13.949 -39.288  1.00  0.00              
ATOM   3716  HA  ASN D 231      -5.004 -11.922 -40.650  1.00  0.00              
ATOM   3717 1HB  ASN D 231      -7.780 -11.926 -40.437  1.00  0.00              
ATOM   3718 2HB  ASN D 231      -7.188 -11.663 -38.778  1.00  0.00              
ATOM   3719 1HD2 ASN D 231      -7.982  -8.475 -40.877  1.00  0.00              
ATOM   3720 2HD2 ASN D 231      -8.745 -10.030 -40.946  1.00  0.00              
ATOM   3721  N   VAL D 232      -3.619 -11.241 -38.691  1.00  0.00              
ATOM   3722  CA  VAL D 232      -2.830 -10.739 -37.569  1.00  0.00              
ATOM   3723  C   VAL D 232      -3.237  -9.286 -37.339  1.00  0.00              
ATOM   3724  O   VAL D 232      -3.105  -8.445 -38.230  1.00  0.00              
ATOM   3725  CB  VAL D 232      -1.314 -10.829 -37.825  1.00  0.00              
ATOM   3726  CG1 VAL D 232      -0.541 -10.231 -36.659  1.00  0.00              
ATOM   3727  CG2 VAL D 232      -0.897 -12.273 -38.054  1.00  0.00              
ATOM   3728  H   VAL D 232      -3.201 -11.275 -39.610  1.00  0.00              
ATOM   3729  HA  VAL D 232      -3.050 -11.287 -36.652  1.00  0.00              
ATOM   3730  HB  VAL D 232      -1.076 -10.282 -38.737  1.00  0.00              
ATOM   3731 1HG1 VAL D 232       0.529 -10.303 -36.856  1.00  0.00              
ATOM   3732 2HG1 VAL D 232      -0.817  -9.184 -36.537  1.00  0.00              
ATOM   3733 3HG1 VAL D 232      -0.778 -10.779 -35.746  1.00  0.00              
ATOM   3734 1HG2 VAL D 232       0.177 -12.319 -38.234  1.00  0.00              
ATOM   3735 2HG2 VAL D 232      -1.143 -12.867 -37.173  1.00  0.00              
ATOM   3736 3HG2 VAL D 232      -1.426 -12.672 -38.920  1.00  0.00              
ATOM   3737  N   LYS D 233      -3.750  -8.997 -36.149  1.00  0.00              
ATOM   3738  CA  LYS D 233      -4.165  -7.642 -35.833  1.00  0.00              
ATOM   3739  C   LYS D 233      -2.984  -6.682 -35.660  1.00  0.00              
ATOM   3740  O   LYS D 233      -1.915  -7.071 -35.199  1.00  0.00              
ATOM   3741  CB  LYS D 233      -5.023  -7.646 -34.566  1.00  0.00              
ATOM   3742  CG  LYS D 233      -6.375  -8.329 -34.724  1.00  0.00              
ATOM   3743  CD  LYS D 233      -7.183  -8.260 -33.437  1.00  0.00              
ATOM   3744  CE  LYS D 233      -8.527  -8.956 -33.589  1.00  0.00              
ATOM   3745  NZ  LYS D 233      -9.334  -8.887 -32.340  1.00  0.00              
ATOM   3746  H   LYS D 233      -3.857  -9.721 -35.452  1.00  0.00              
ATOM   3747  HA  LYS D 233      -4.751  -7.234 -36.657  1.00  0.00              
ATOM   3748 1HB  LYS D 233      -4.447  -8.155 -33.792  1.00  0.00              
ATOM   3749 2HB  LYS D 233      -5.174  -6.605 -34.279  1.00  0.00              
ATOM   3750 1HG  LYS D 233      -6.923  -7.831 -35.525  1.00  0.00              
ATOM   3751 2HG  LYS D 233      -6.207  -9.371 -34.993  1.00  0.00              
ATOM   3752 1HD  LYS D 233      -6.612  -8.741 -32.642  1.00  0.00              
ATOM   3753 2HD  LYS D 233      -7.344  -7.212 -33.183  1.00  0.00              
ATOM   3754 1HE  LYS D 233      -9.072  -8.474 -34.399  1.00  0.00              
ATOM   3755 2HE  LYS D 233      -8.345 -10.000 -33.845  1.00  0.00              
ATOM   3756 1HZ  LYS D 233     -10.216  -9.360 -32.483  1.00  0.00              
ATOM   3757 2HZ  LYS D 233      -8.830  -9.335 -31.588  1.00  0.00              
ATOM   3758 3HZ  LYS D 233      -9.504  -7.921 -32.103  1.00  0.00              
ATOM   3759  N   ASP D 234      -3.177  -5.423 -36.048  1.00  0.00              
ATOM   3760  CA  ASP D 234      -2.112  -4.428 -35.941  1.00  0.00              
ATOM   3761  C   ASP D 234      -1.754  -4.161 -34.483  1.00  0.00              
ATOM   3762  O   ASP D 234      -2.628  -4.112 -33.618  1.00  0.00              
ATOM   3763  CB  ASP D 234      -2.524  -3.123 -36.628  1.00  0.00              
ATOM   3764  CG  ASP D 234      -2.536  -3.190 -38.150  1.00  0.00              
ATOM   3765  OD1 ASP D 234      -2.037  -4.150 -38.687  1.00  0.00              
ATOM   3766  OD2 ASP D 234      -3.178  -2.365 -38.755  1.00  0.00              
ATOM   3767  H   ASP D 234      -4.073  -5.146 -36.422  1.00  0.00              
ATOM   3768  HA  ASP D 234      -1.207  -4.802 -36.421  1.00  0.00              
ATOM   3769 1HB  ASP D 234      -3.477  -2.728 -36.275  1.00  0.00              
ATOM   3770 2HB  ASP D 234      -1.715  -2.470 -36.300  1.00  0.00              
ATOM   3771  N   ASN D 235      -0.451  -4.004 -34.250  1.00  0.00              
ATOM   3772  CA  ASN D 235       0.168  -3.740 -32.946  1.00  0.00              
ATOM   3773  C   ASN D 235       1.555  -3.223 -33.367  1.00  0.00              
ATOM   3774  O   ASN D 235       2.146  -3.727 -34.312  1.00  0.00              
ATOM   3775  CB  ASN D 235       0.256  -5.068 -32.171  1.00  0.00              
ATOM   3776  CG  ASN D 235       0.664  -4.889 -30.715  1.00  0.00              
ATOM   3777  OD1 ASN D 235      -0.067  -4.304 -29.912  1.00  0.00              
ATOM   3778  ND2 ASN D 235       1.828  -5.421 -30.367  1.00  0.00              
ATOM   3779  H   ASN D 235       0.137  -4.078 -35.067  1.00  0.00              
ATOM   3780  HA  ASN D 235      -0.413  -2.991 -32.405  1.00  0.00              
ATOM   3781 1HB  ASN D 235      -0.544  -5.806 -32.237  1.00  0.00              
ATOM   3782 2HB  ASN D 235       1.119  -5.416 -32.739  1.00  0.00              
ATOM   3783 1HD2 ASN D 235       2.151  -5.338 -29.424  1.00  0.00              
ATOM   3784 2HD2 ASN D 235       2.379  -5.905 -31.045  1.00  0.00              
ATOM   3785  N   PRO D 236       2.085  -2.200 -32.674  1.00  0.00              
ATOM   3786  CA  PRO D 236       3.377  -1.584 -33.009  1.00  0.00              
ATOM   3787  C   PRO D 236       4.490  -2.274 -33.819  1.00  0.00              
ATOM   3788  O   PRO D 236       4.978  -1.695 -34.783  1.00  0.00              
ATOM   3789  CB  PRO D 236       3.825  -1.046 -31.669  1.00  0.00              
ATOM   3790  CG  PRO D 236       2.521  -0.407 -31.227  1.00  0.00              
ATOM   3791  CD  PRO D 236       1.472  -1.489 -31.574  1.00  0.00              
ATOM   3792  HA  PRO D 236       3.272  -0.703 -33.659  1.00  0.00              
ATOM   3793 1HB  PRO D 236       4.175  -1.853 -31.007  1.00  0.00              
ATOM   3794 2HB  PRO D 236       4.657  -0.335 -31.778  1.00  0.00              
ATOM   3795 1HG  PRO D 236       2.538  -0.172 -30.152  1.00  0.00              
ATOM   3796 2HG  PRO D 236       2.339   0.537 -31.760  1.00  0.00              
ATOM   3797 1HD  PRO D 236       1.276  -2.165 -30.728  1.00  0.00              
ATOM   3798 2HD  PRO D 236       0.505  -1.053 -31.867  1.00  0.00              
ATOM   3799  N   PRO D 237       4.938  -3.481 -33.442  1.00  0.00              
ATOM   3800  CA  PRO D 237       6.087  -3.916 -34.252  1.00  0.00              
ATOM   3801  C   PRO D 237       5.541  -4.466 -35.569  1.00  0.00              
ATOM   3802  O   PRO D 237       6.256  -4.598 -36.570  1.00  0.00              
ATOM   3803  CB  PRO D 237       6.725  -5.001 -33.388  1.00  0.00              
ATOM   3804  CG  PRO D 237       5.522  -5.626 -32.710  1.00  0.00              
ATOM   3805  CD  PRO D 237       4.680  -4.416 -32.346  1.00  0.00              
ATOM   3806  HA  PRO D 237       6.769  -3.089 -34.502  1.00  0.00              
ATOM   3807 1HB  PRO D 237       7.282  -5.727 -34.000  1.00  0.00              
ATOM   3808 2HB  PRO D 237       7.436  -4.575 -32.665  1.00  0.00              
ATOM   3809 1HG  PRO D 237       4.995  -6.314 -33.387  1.00  0.00              
ATOM   3810 2HG  PRO D 237       5.821  -6.209 -31.826  1.00  0.00              
ATOM   3811 1HD  PRO D 237       3.609  -4.659 -32.282  1.00  0.00              
ATOM   3812 2HD  PRO D 237       4.969  -3.985 -31.377  1.00  0.00              
ATOM   3813  N   MET D 238       4.246  -4.760 -35.543  1.00  0.00              
ATOM   3814  CA  MET D 238       3.534  -5.347 -36.662  1.00  0.00              
ATOM   3815  C   MET D 238       2.704  -4.356 -37.467  1.00  0.00              
ATOM   3816  O   MET D 238       1.998  -3.499 -36.916  1.00  0.00              
ATOM   3817  CB  MET D 238       2.634  -6.471 -36.151  1.00  0.00              
ATOM   3818  CG  MET D 238       3.382  -7.649 -35.543  1.00  0.00              
ATOM   3819  SD  MET D 238       2.277  -8.965 -34.993  1.00  0.00              
ATOM   3820  CE  MET D 238       1.604  -8.240 -33.501  1.00  0.00              
ATOM   3821  H   MET D 238       3.743  -4.558 -34.691  1.00  0.00              
ATOM   3822  HA  MET D 238       4.244  -5.756 -37.381  1.00  0.00              
ATOM   3823 1HB  MET D 238       1.974  -6.034 -35.403  1.00  0.00              
ATOM   3824 2HB  MET D 238       2.043  -6.816 -37.001  1.00  0.00              
ATOM   3825 1HG  MET D 238       4.063  -8.044 -36.295  1.00  0.00              
ATOM   3826 2HG  MET D 238       3.954  -7.283 -34.690  1.00  0.00              
ATOM   3827 1HE  MET D 238       0.901  -8.936 -33.043  1.00  0.00              
ATOM   3828 2HE  MET D 238       2.414  -8.029 -32.801  1.00  0.00              
ATOM   3829 3HE  MET D 238       1.087  -7.312 -33.748  1.00  0.00              
ATOM   3830  N   LYS D 239       2.782  -4.512 -38.783  1.00  0.00              
ATOM   3831  CA  LYS D 239       2.049  -3.675 -39.711  1.00  0.00              
ATOM   3832  C   LYS D 239       1.762  -4.487 -40.974  1.00  0.00              
ATOM   3833  O   LYS D 239       2.668  -5.052 -41.571  1.00  0.00              
ATOM   3834  CB  LYS D 239       2.834  -2.406 -40.043  1.00  0.00              
ATOM   3835  CG  LYS D 239       2.129  -1.464 -41.011  1.00  0.00              
ATOM   3836  CD  LYS D 239       2.925  -0.184 -41.217  1.00  0.00              
ATOM   3837  CE  LYS D 239       2.160   0.812 -42.075  1.00  0.00              
ATOM   3838  NZ  LYS D 239       1.981   0.323 -43.470  1.00  0.00              
ATOM   3839  H   LYS D 239       3.375  -5.244 -39.145  1.00  0.00              
ATOM   3840  HA  LYS D 239       1.095  -3.383 -39.271  1.00  0.00              
ATOM   3841 1HB  LYS D 239       3.017  -1.887 -39.101  1.00  0.00              
ATOM   3842 2HB  LYS D 239       3.785  -2.719 -40.473  1.00  0.00              
ATOM   3843 1HG  LYS D 239       2.008  -1.976 -41.966  1.00  0.00              
ATOM   3844 2HG  LYS D 239       1.147  -1.220 -40.603  1.00  0.00              
ATOM   3845 1HD  LYS D 239       3.130   0.259 -40.241  1.00  0.00              
ATOM   3846 2HD  LYS D 239       3.866  -0.436 -41.706  1.00  0.00              
ATOM   3847 1HE  LYS D 239       1.184   0.977 -41.621  1.00  0.00              
ATOM   3848 2HE  LYS D 239       2.716   1.750 -42.089  1.00  0.00              
ATOM   3849 1HZ  LYS D 239       1.470   1.012 -44.005  1.00  0.00              
ATOM   3850 2HZ  LYS D 239       2.886   0.172 -43.892  1.00  0.00              
ATOM   3851 3HZ  LYS D 239       1.465  -0.544 -43.459  1.00  0.00              
ATOM   3852  N   ASP D 240       0.487  -4.554 -41.348  1.00  0.00              
ATOM   3853  CA  ASP D 240       0.025  -5.265 -42.544  1.00  0.00              
ATOM   3854  C   ASP D 240       0.444  -6.727 -42.628  1.00  0.00              
ATOM   3855  O   ASP D 240       0.887  -7.197 -43.679  1.00  0.00              
ATOM   3856  CB  ASP D 240       0.513  -4.541 -43.797  1.00  0.00              
ATOM   3857  CG  ASP D 240       0.005  -3.121 -43.874  1.00  0.00              
ATOM   3858  OD1 ASP D 240      -1.213  -2.923 -43.668  1.00  0.00              
ATOM   3859  OD2 ASP D 240       0.829  -2.221 -44.140  1.00  0.00              
ATOM   3860  H   ASP D 240      -0.189  -4.083 -40.763  1.00  0.00              
ATOM   3861  HA  ASP D 240      -1.065  -5.300 -42.554  1.00  0.00              
ATOM   3862 1HB  ASP D 240       1.595  -4.570 -43.922  1.00  0.00              
ATOM   3863 2HB  ASP D 240       0.040  -5.152 -44.567  1.00  0.00              
ATOM   3864  N   MET D 241       0.268  -7.456 -41.537  1.00  0.00              
ATOM   3865  CA  MET D 241       0.709  -8.833 -41.527  1.00  0.00              
ATOM   3866  C   MET D 241      -0.407  -9.830 -41.454  1.00  0.00              
ATOM   3867  O   MET D 241      -1.496  -9.535 -40.964  1.00  0.00              
ATOM   3868  CB  MET D 241       1.664  -9.056 -40.355  1.00  0.00              
ATOM   3869  CG  MET D 241       2.944  -8.233 -40.421  1.00  0.00              
ATOM   3870  SD  MET D 241       4.017  -8.504 -38.997  1.00  0.00              
ATOM   3871  CE  MET D 241       5.370  -7.394 -39.377  1.00  0.00              
ATOM   3872  H   MET D 241      -0.169  -7.073 -40.711  1.00  0.00              
ATOM   3873  HA  MET D 241       1.229  -9.064 -42.457  1.00  0.00              
ATOM   3874 1HB  MET D 241       1.116  -8.804 -39.448  1.00  0.00              
ATOM   3875 2HB  MET D 241       1.915 -10.117 -40.347  1.00  0.00              
ATOM   3876 1HG  MET D 241       3.477  -8.508 -41.330  1.00  0.00              
ATOM   3877 2HG  MET D 241       2.668  -7.180 -40.465  1.00  0.00              
ATOM   3878 1HE  MET D 241       6.119  -7.448 -38.587  1.00  0.00              
ATOM   3879 2HE  MET D 241       5.822  -7.682 -40.327  1.00  0.00              
ATOM   3880 3HE  MET D 241       4.993  -6.373 -39.451  1.00  0.00              
ATOM   3881  N   PHE D 242      -0.139 -11.015 -41.985  1.00  0.00              
ATOM   3882  CA  PHE D 242      -1.096 -12.097 -41.910  1.00  0.00              
ATOM   3883  C   PHE D 242      -0.271 -13.341 -41.588  1.00  0.00              
ATOM   3884  O   PHE D 242       0.951 -13.368 -41.794  1.00  0.00              
ATOM   3885  CB  PHE D 242      -1.947 -12.256 -43.181  1.00  0.00              
ATOM   3886  CG  PHE D 242      -1.173 -12.584 -44.427  1.00  0.00              
ATOM   3887  CD1 PHE D 242      -0.682 -11.573 -45.244  1.00  0.00              
ATOM   3888  CD2 PHE D 242      -1.014 -13.905 -44.829  1.00  0.00              
ATOM   3889  CE1 PHE D 242      -0.040 -11.871 -46.460  1.00  0.00              
ATOM   3890  CE2 PHE D 242      -0.373 -14.220 -46.043  1.00  0.00              
ATOM   3891  CZ  PHE D 242       0.111 -13.197 -46.857  1.00  0.00              
ATOM   3892  H   PHE D 242       0.745 -11.171 -42.450  1.00  0.00              
ATOM   3893  HA  PHE D 242      -1.812 -11.902 -41.110  1.00  0.00              
ATOM   3894 1HB  PHE D 242      -2.666 -13.064 -43.052  1.00  0.00              
ATOM   3895 2HB  PHE D 242      -2.478 -11.329 -43.393  1.00  0.00              
ATOM   3896  HD1 PHE D 242      -0.796 -10.534 -44.932  1.00  0.00              
ATOM   3897  HD2 PHE D 242      -1.394 -14.702 -44.190  1.00  0.00              
ATOM   3898  HE1 PHE D 242       0.336 -11.066 -47.088  1.00  0.00              
ATOM   3899  HE2 PHE D 242      -0.256 -15.261 -46.348  1.00  0.00              
ATOM   3900  HZ  PHE D 242       0.604 -13.432 -47.800  1.00  0.00              
ATOM   3901  N   LYS D 243      -0.934 -14.366 -41.076  1.00  0.00              
ATOM   3902  CA  LYS D 243      -0.223 -15.541 -40.627  1.00  0.00              
ATOM   3903  C   LYS D 243      -0.735 -16.826 -41.235  1.00  0.00              
ATOM   3904  O   LYS D 243      -1.943 -17.017 -41.402  1.00  0.00              
ATOM   3905  CB  LYS D 243      -0.289 -15.636 -39.102  1.00  0.00              
ATOM   3906  CG  LYS D 243       0.393 -16.866 -38.518  1.00  0.00              
ATOM   3907  CD  LYS D 243       0.587 -16.730 -37.015  1.00  0.00              
ATOM   3908  CE  LYS D 243      -0.726 -16.907 -36.268  1.00  0.00              
ATOM   3909  NZ  LYS D 243      -0.527 -16.950 -34.794  1.00  0.00              
ATOM   3910  H   LYS D 243      -1.941 -14.339 -40.994  1.00  0.00              
ATOM   3911  HA  LYS D 243       0.822 -15.479 -40.934  1.00  0.00              
ATOM   3912 1HB  LYS D 243       0.184 -14.736 -38.706  1.00  0.00              
ATOM   3913 2HB  LYS D 243      -1.344 -15.642 -38.827  1.00  0.00              
ATOM   3914 1HG  LYS D 243      -0.228 -17.738 -38.727  1.00  0.00              
ATOM   3915 2HG  LYS D 243       1.362 -16.986 -39.000  1.00  0.00              
ATOM   3916 1HD  LYS D 243       1.298 -17.489 -36.687  1.00  0.00              
ATOM   3917 2HD  LYS D 243       0.992 -15.740 -36.806  1.00  0.00              
ATOM   3918 1HE  LYS D 243      -1.379 -16.074 -36.522  1.00  0.00              
ATOM   3919 2HE  LYS D 243      -1.184 -17.840 -36.599  1.00  0.00              
ATOM   3920 1HZ  LYS D 243      -1.420 -17.069 -34.337  1.00  0.00              
ATOM   3921 2HZ  LYS D 243       0.078 -17.725 -34.558  1.00  0.00              
ATOM   3922 3HZ  LYS D 243      -0.104 -16.087 -34.487  1.00  0.00              
ATOM   3923  N   LEU D 244       0.206 -17.694 -41.567  1.00  0.00              
ATOM   3924  CA  LEU D 244      -0.103 -19.018 -42.062  1.00  0.00              
ATOM   3925  C   LEU D 244       0.234 -20.042 -40.969  1.00  0.00              
ATOM   3926  O   LEU D 244       1.345 -20.062 -40.444  1.00  0.00              
ATOM   3927  CB  LEU D 244       0.711 -19.320 -43.325  1.00  0.00              
ATOM   3928  CG  LEU D 244       0.535 -18.383 -44.530  1.00  0.00              
ATOM   3929  CD1 LEU D 244       1.333 -18.953 -45.704  1.00  0.00              
ATOM   3930  CD2 LEU D 244      -0.950 -18.247 -44.913  1.00  0.00              
ATOM   3931  H   LEU D 244       1.172 -17.419 -41.469  1.00  0.00              
ATOM   3932  HA  LEU D 244      -1.169 -19.090 -42.271  1.00  0.00              
ATOM   3933 1HB  LEU D 244       1.715 -19.198 -42.922  1.00  0.00              
ATOM   3934 2HB  LEU D 244       0.574 -20.350 -43.657  1.00  0.00              
ATOM   3935  HG  LEU D 244       0.878 -17.395 -44.226  1.00  0.00              
ATOM   3936 1HD1 LEU D 244       1.221 -18.302 -46.571  1.00  0.00              
ATOM   3937 2HD1 LEU D 244       2.386 -19.015 -45.431  1.00  0.00              
ATOM   3938 3HD1 LEU D 244       0.962 -19.948 -45.947  1.00  0.00              
ATOM   3939 1HD2 LEU D 244      -1.045 -17.578 -45.767  1.00  0.00              
ATOM   3940 2HD2 LEU D 244      -1.351 -19.228 -45.173  1.00  0.00              
ATOM   3941 3HD2 LEU D 244      -1.509 -17.838 -44.069  1.00  0.00              
ATOM   3942  N   LEU D 245      -0.738 -20.880 -40.639  1.00  0.00              
ATOM   3943  CA  LEU D 245      -0.558 -21.908 -39.625  1.00  0.00              
ATOM   3944  C   LEU D 245      -0.794 -23.271 -40.265  1.00  0.00              
ATOM   3945  O   LEU D 245      -1.875 -23.527 -40.803  1.00  0.00              
ATOM   3946  CB  LEU D 245      -1.509 -21.682 -38.443  1.00  0.00              
ATOM   3947  CG  LEU D 245      -1.444 -22.747 -37.340  1.00  0.00              
ATOM   3948  CD1 LEU D 245      -0.069 -22.739 -36.687  1.00  0.00              
ATOM   3949  CD2 LEU D 245      -2.532 -22.481 -36.311  1.00  0.00              
ATOM   3950  H   LEU D 245      -1.629 -20.800 -41.106  1.00  0.00              
ATOM   3951  HA  LEU D 245       0.466 -21.882 -39.256  1.00  0.00              
ATOM   3952 1HB  LEU D 245      -1.112 -20.738 -38.074  1.00  0.00              
ATOM   3953 2HB  LEU D 245      -2.537 -21.539 -38.774  1.00  0.00              
ATOM   3954  HG  LEU D 245      -1.655 -23.710 -37.807  1.00  0.00              
ATOM   3955 1HD1 LEU D 245      -0.032 -23.498 -35.905  1.00  0.00              
ATOM   3956 2HD1 LEU D 245       0.692 -22.955 -37.437  1.00  0.00              
ATOM   3957 3HD1 LEU D 245       0.120 -21.759 -36.249  1.00  0.00              
ATOM   3958 1HD2 LEU D 245      -2.485 -23.239 -35.529  1.00  0.00              
ATOM   3959 2HD2 LEU D 245      -2.384 -21.494 -35.871  1.00  0.00              
ATOM   3960 3HD2 LEU D 245      -3.508 -22.519 -36.795  1.00  0.00              
ATOM   3961  N   MET D 246       0.231 -24.117 -40.246  1.00  0.00              
ATOM   3962  CA  MET D 246       0.108 -25.496 -40.713  1.00  0.00              
ATOM   3963  C   MET D 246       1.169 -26.287 -39.953  1.00  0.00              
ATOM   3964  O   MET D 246       2.364 -25.998 -40.060  1.00  0.00              
ATOM   3965  CB  MET D 246       0.337 -25.649 -42.229  1.00  0.00              
ATOM   3966  CG  MET D 246       0.133 -27.115 -42.653  1.00  0.00              
ATOM   3967  SD  MET D 246       0.311 -27.452 -44.412  1.00  0.00              
ATOM   3968  CE  MET D 246      -1.029 -26.579 -45.059  1.00  0.00              
ATOM   3969  H   MET D 246       1.121 -23.793 -39.896  1.00  0.00              
ATOM   3970  HA  MET D 246      -0.884 -25.882 -40.477  1.00  0.00              
ATOM   3971 1HB  MET D 246      -0.370 -24.986 -42.726  1.00  0.00              
ATOM   3972 2HB  MET D 246       1.355 -25.313 -42.432  1.00  0.00              
ATOM   3973 1HG  MET D 246       0.864 -27.727 -42.125  1.00  0.00              
ATOM   3974 2HG  MET D 246      -0.872 -27.415 -42.360  1.00  0.00              
ATOM   3975 1HE  MET D 246      -1.049 -26.694 -46.143  1.00  0.00              
ATOM   3976 2HE  MET D 246      -1.955 -26.968 -44.634  1.00  0.00              
ATOM   3977 3HE  MET D 246      -0.929 -25.523 -44.809  1.00  0.00              
ATOM   3978  N   PHE D 247       0.723 -27.275 -39.179  1.00  0.00              
ATOM   3979  CA  PHE D 247       1.635 -28.102 -38.389  1.00  0.00              
ATOM   3980  C   PHE D 247       2.815 -28.581 -39.194  1.00  0.00              
ATOM   3981  O   PHE D 247       2.654 -29.107 -40.288  1.00  0.00              
ATOM   3982  CB  PHE D 247       0.894 -29.305 -37.803  1.00  0.00              
ATOM   3983  CG  PHE D 247       1.796 -30.311 -37.146  1.00  0.00              
ATOM   3984  CD1 PHE D 247       2.285 -30.093 -35.867  1.00  0.00              
ATOM   3985  CD2 PHE D 247       2.156 -31.476 -37.805  1.00  0.00              
ATOM   3986  CE1 PHE D 247       3.115 -31.018 -35.261  1.00  0.00              
ATOM   3987  CE2 PHE D 247       2.985 -32.403 -37.202  1.00  0.00              
ATOM   3988  CZ  PHE D 247       3.465 -32.173 -35.929  1.00  0.00              
ATOM   3989  H   PHE D 247      -0.270 -27.457 -39.136  1.00  0.00              
ATOM   3990  HA  PHE D 247       2.050 -27.515 -37.568  1.00  0.00              
ATOM   3991 1HB  PHE D 247       0.187 -28.977 -37.043  1.00  0.00              
ATOM   3992 2HB  PHE D 247       0.359 -29.835 -38.590  1.00  0.00              
ATOM   3993  HD1 PHE D 247       2.008 -29.181 -35.339  1.00  0.00              
ATOM   3994  HD2 PHE D 247       1.777 -31.658 -38.812  1.00  0.00              
ATOM   3995  HE1 PHE D 247       3.493 -30.834 -34.256  1.00  0.00              
ATOM   3996  HE2 PHE D 247       3.260 -33.315 -37.731  1.00  0.00              
ATOM   3997  HZ  PHE D 247       4.119 -32.902 -35.453  1.00  0.00              
ATOM   3998  N   PRO D 248       4.033 -28.416 -38.654  1.00  0.00              
ATOM   3999  CA  PRO D 248       4.346 -27.871 -37.329  1.00  0.00              
ATOM   4000  C   PRO D 248       4.602 -26.364 -37.339  1.00  0.00              
ATOM   4001  O   PRO D 248       4.959 -25.783 -36.312  1.00  0.00              
ATOM   4002  CB  PRO D 248       5.604 -28.632 -36.958  1.00  0.00              
ATOM   4003  CG  PRO D 248       6.345 -28.627 -38.282  1.00  0.00              
ATOM   4004  CD  PRO D 248       5.237 -28.918 -39.301  1.00  0.00              
ATOM   4005  HA  PRO D 248       3.518 -27.988 -36.614  1.00  0.00              
ATOM   4006 1HB  PRO D 248       6.160 -28.127 -36.153  1.00  0.00              
ATOM   4007 2HB  PRO D 248       5.370 -29.646 -36.601  1.00  0.00              
ATOM   4008 1HG  PRO D 248       6.831 -27.656 -38.463  1.00  0.00              
ATOM   4009 2HG  PRO D 248       7.137 -29.391 -38.298  1.00  0.00              
ATOM   4010 1HD  PRO D 248       5.407 -28.405 -40.259  1.00  0.00              
ATOM   4011 2HD  PRO D 248       5.148 -29.992 -39.525  1.00  0.00              
ATOM   4012  N   GLU D 249       4.407 -25.728 -38.487  1.00  0.00              
ATOM   4013  CA  GLU D 249       4.767 -24.325 -38.632  1.00  0.00              
ATOM   4014  C   GLU D 249       3.736 -23.233 -38.390  1.00  0.00              
ATOM   4015  O   GLU D 249       2.535 -23.421 -38.517  1.00  0.00              
ATOM   4016  CB  GLU D 249       5.313 -24.077 -40.037  1.00  0.00              
ATOM   4017  CG  GLU D 249       6.563 -24.814 -40.387  1.00  0.00              
ATOM   4018  CD  GLU D 249       6.978 -24.513 -41.810  1.00  0.00              
ATOM   4019  OE1 GLU D 249       6.166 -24.769 -42.724  1.00  0.00              
ATOM   4020  OE2 GLU D 249       8.104 -24.006 -42.007  1.00  0.00              
ATOM   4021  H   GLU D 249       4.005 -26.216 -39.275  1.00  0.00              
ATOM   4022  HA  GLU D 249       5.521 -24.058 -37.891  1.00  0.00              
ATOM   4023 1HB  GLU D 249       4.529 -24.364 -40.737  1.00  0.00              
ATOM   4024 2HB  GLU D 249       5.501 -23.008 -40.121  1.00  0.00              
ATOM   4025 1HG  GLU D 249       7.391 -24.610 -39.710  1.00  0.00              
ATOM   4026 2HG  GLU D 249       6.275 -25.861 -40.302  1.00  0.00              
ATOM   4027  N   SER D 250       4.279 -22.060 -38.093  1.00  0.00              
ATOM   4028  CA  SER D 250       3.534 -20.846 -37.836  1.00  0.00              
ATOM   4029  C   SER D 250       4.469 -19.817 -38.486  1.00  0.00              
ATOM   4030  O   SER D 250       5.603 -19.662 -38.053  1.00  0.00              
ATOM   4031  CB  SER D 250       3.297 -20.597 -36.360  1.00  0.00              
ATOM   4032  OG  SER D 250       2.608 -19.399 -36.131  1.00  0.00              
ATOM   4033  H   SER D 250       5.288 -22.036 -38.050  1.00  0.00              
ATOM   4034  HA  SER D 250       2.502 -20.889 -38.189  1.00  0.00              
ATOM   4035 1HB  SER D 250       2.713 -21.424 -35.957  1.00  0.00              
ATOM   4036 2HB  SER D 250       4.261 -20.554 -35.854  1.00  0.00              
ATOM   4037  HG  SER D 250       2.479 -19.279 -35.187  1.00  0.00              
ATOM   4038  N   ARG D 251       4.015 -19.141 -39.540  1.00  0.00              
ATOM   4039  CA  ARG D 251       4.859 -18.150 -40.194  1.00  0.00              
ATOM   4040  C   ARG D 251       4.055 -16.905 -40.478  1.00  0.00              
ATOM   4041  O   ARG D 251       2.970 -16.978 -41.038  1.00  0.00              
ATOM   4042  CB  ARG D 251       5.415 -18.704 -41.517  1.00  0.00              
ATOM   4043  CG  ARG D 251       6.270 -19.964 -41.362  1.00  0.00              
ATOM   4044  CD  ARG D 251       6.548 -20.635 -42.710  1.00  0.00              
ATOM   4045  NE  ARG D 251       7.575 -19.935 -43.479  1.00  0.00              
ATOM   4046  CZ  ARG D 251       7.849 -20.181 -44.756  1.00  0.00              
ATOM   4047  NH1 ARG D 251       7.172 -21.113 -45.417  1.00  0.00              
ATOM   4048  NH2 ARG D 251       8.809 -19.505 -45.367  1.00  0.00              
ATOM   4049  H   ARG D 251       3.085 -19.307 -39.896  1.00  0.00              
ATOM   4050  HA  ARG D 251       5.679 -17.869 -39.532  1.00  0.00              
ATOM   4051 1HB  ARG D 251       4.561 -18.921 -42.156  1.00  0.00              
ATOM   4052 2HB  ARG D 251       6.014 -17.912 -41.966  1.00  0.00              
ATOM   4053 1HG  ARG D 251       7.217 -19.687 -40.900  1.00  0.00              
ATOM   4054 2HG  ARG D 251       5.741 -20.665 -40.716  1.00  0.00              
ATOM   4055 1HD  ARG D 251       6.885 -21.656 -42.533  1.00  0.00              
ATOM   4056 2HD  ARG D 251       5.629 -20.651 -43.294  1.00  0.00              
ATOM   4057  HE  ARG D 251       8.205 -19.198 -43.193  1.00  0.00              
ATOM   4058 1HH1 ARG D 251       6.446 -21.635 -44.947  1.00  0.00              
ATOM   4059 2HH1 ARG D 251       7.386 -21.294 -46.387  1.00  0.00              
ATOM   4060 1HH2 ARG D 251       9.331 -18.804 -44.858  1.00  0.00              
ATOM   4061 2HH2 ARG D 251       9.017 -19.693 -46.336  1.00  0.00              
ATOM   4062  N   ILE D 252       4.582 -15.762 -40.070  1.00  0.00              
ATOM   4063  CA  ILE D 252       3.902 -14.497 -40.281  1.00  0.00              
ATOM   4064  C   ILE D 252       4.538 -13.772 -41.466  1.00  0.00              
ATOM   4065  O   ILE D 252       5.769 -13.658 -41.550  1.00  0.00              
ATOM   4066  CB  ILE D 252       3.958 -13.599 -39.031  1.00  0.00              
ATOM   4067  CG1 ILE D 252       3.195 -14.249 -37.873  1.00  0.00              
ATOM   4068  CG2 ILE D 252       3.391 -12.222 -39.339  1.00  0.00              
ATOM   4069  CD1 ILE D 252       3.245 -13.455 -36.588  1.00  0.00              
ATOM   4070  H   ILE D 252       5.478 -15.767 -39.602  1.00  0.00              
ATOM   4071  HA  ILE D 252       2.862 -14.663 -40.558  1.00  0.00              
ATOM   4072  HB  ILE D 252       4.994 -13.503 -38.709  1.00  0.00              
ATOM   4073 1HG1 ILE D 252       2.159 -14.363 -38.191  1.00  0.00              
ATOM   4074 2HG1 ILE D 252       3.633 -15.234 -37.709  1.00  0.00              
ATOM   4075 1HG2 ILE D 252       3.437 -11.601 -38.445  1.00  0.00              
ATOM   4076 2HG2 ILE D 252       3.975 -11.758 -40.133  1.00  0.00              
ATOM   4077 3HG2 ILE D 252       2.354 -12.318 -39.661  1.00  0.00              
ATOM   4078 1HD1 ILE D 252       2.683 -13.979 -35.814  1.00  0.00              
ATOM   4079 2HD1 ILE D 252       4.282 -13.343 -36.269  1.00  0.00              
ATOM   4080 3HD1 ILE D 252       2.806 -12.471 -36.749  1.00  0.00              
ATOM   4081  N   PHE D 253       3.697 -13.314 -42.386  1.00  0.00              
ATOM   4082  CA  PHE D 253       4.160 -12.621 -43.586  1.00  0.00              
ATOM   4083  C   PHE D 253       3.597 -11.207 -43.657  1.00  0.00              
ATOM   4084  O   PHE D 253       2.390 -10.996 -43.530  1.00  0.00              
ATOM   4085  CB  PHE D 253       3.735 -13.397 -44.843  1.00  0.00              
ATOM   4086  CG  PHE D 253       4.275 -14.794 -44.894  1.00  0.00              
ATOM   4087  CD1 PHE D 253       5.542 -15.044 -45.406  1.00  0.00              
ATOM   4088  CD2 PHE D 253       3.536 -15.857 -44.366  1.00  0.00              
ATOM   4089  CE1 PHE D 253       6.074 -16.339 -45.391  1.00  0.00              
ATOM   4090  CE2 PHE D 253       4.058 -17.151 -44.348  1.00  0.00              
ATOM   4091  CZ  PHE D 253       5.330 -17.391 -44.861  1.00  0.00              
ATOM   4092  H   PHE D 253       2.706 -13.450 -42.250  1.00  0.00              
ATOM   4093  HA  PHE D 253       5.246 -12.522 -43.560  1.00  0.00              
ATOM   4094 1HB  PHE D 253       2.650 -13.477 -44.886  1.00  0.00              
ATOM   4095 2HB  PHE D 253       4.095 -12.887 -45.736  1.00  0.00              
ATOM   4096  HD1 PHE D 253       6.120 -14.218 -45.820  1.00  0.00              
ATOM   4097  HD2 PHE D 253       2.541 -15.664 -43.965  1.00  0.00              
ATOM   4098  HE1 PHE D 253       7.069 -16.523 -45.795  1.00  0.00              
ATOM   4099  HE2 PHE D 253       3.474 -17.973 -43.935  1.00  0.00              
ATOM   4100  HZ  PHE D 253       5.742 -18.399 -44.850  1.00  0.00              
ATOM   4101  N   GLN D 254       4.486 -10.245 -43.861  1.00  0.00              
ATOM   4102  CA  GLN D 254       4.087  -8.859 -44.043  1.00  0.00              
ATOM   4103  C   GLN D 254       3.841  -8.581 -45.521  1.00  0.00              
ATOM   4104  O   GLN D 254       4.694  -8.863 -46.359  1.00  0.00              
ATOM   4105  CB  GLN D 254       5.182  -7.930 -43.531  1.00  0.00              
ATOM   4106  CG  GLN D 254       4.853  -6.457 -43.659  1.00  0.00              
ATOM   4107  CD  GLN D 254       5.912  -5.573 -43.033  1.00  0.00              
ATOM   4108  OE1 GLN D 254       7.081  -5.614 -43.413  1.00  0.00              
ATOM   4109  NE2 GLN D 254       5.507  -4.773 -42.058  1.00  0.00              
ATOM   4110  H   GLN D 254       5.467 -10.483 -43.892  1.00  0.00              
ATOM   4111  HA  GLN D 254       3.150  -8.677 -43.518  1.00  0.00              
ATOM   4112 1HB  GLN D 254       5.345  -8.182 -42.483  1.00  0.00              
ATOM   4113 2HB  GLN D 254       6.081  -8.158 -44.103  1.00  0.00              
ATOM   4114 1HG  GLN D 254       4.549  -6.001 -44.602  1.00  0.00              
ATOM   4115 2HG  GLN D 254       3.996  -6.501 -42.986  1.00  0.00              
ATOM   4116 1HE2 GLN D 254       6.161  -4.166 -41.606  1.00  0.00              
ATOM   4117 2HE2 GLN D 254       4.548  -4.773 -41.774  1.00  0.00              
ATOM   4118  N   ALA D 255       2.670  -8.040 -45.833  1.00  0.00              
ATOM   4119  CA  ALA D 255       2.327  -7.704 -47.211  1.00  0.00              
ATOM   4120  C   ALA D 255       2.864  -6.296 -47.490  1.00  0.00              
ATOM   4121  O   ALA D 255       3.116  -5.527 -46.553  1.00  0.00              
ATOM   4122  CB  ALA D 255       0.815  -7.752 -47.399  1.00  0.00              
ATOM   4123  H   ALA D 255       1.999  -7.854 -45.101  1.00  0.00              
ATOM   4124  HA  ALA D 255       2.812  -8.418 -47.876  1.00  0.00              
ATOM   4125 1HB  ALA D 255       0.570  -7.501 -48.431  1.00  0.00              
ATOM   4126 2HB  ALA D 255       0.453  -8.756 -47.174  1.00  0.00              
ATOM   4127 3HB  ALA D 255       0.343  -7.036 -46.729  1.00  0.00              
ATOM   4128  N   GLU D 256       3.044  -5.951 -48.763  1.00  0.00              
ATOM   4129  CA  GLU D 256       3.541  -4.624 -49.107  1.00  0.00              
ATOM   4130  C   GLU D 256       2.762  -3.496 -48.439  1.00  0.00              
ATOM   4131  O   GLU D 256       3.349  -2.557 -47.906  1.00  0.00              
ATOM   4132  CB  GLU D 256       3.514  -4.435 -50.626  1.00  0.00              
ATOM   4133  CG  GLU D 256       4.041  -3.089 -51.101  1.00  0.00              
ATOM   4134  CD  GLU D 256       4.045  -3.004 -52.603  1.00  0.00              
ATOM   4135  OE1 GLU D 256       3.683  -3.967 -53.234  1.00  0.00              
ATOM   4136  OE2 GLU D 256       4.303  -1.941 -53.116  1.00  0.00              
ATOM   4137  H   GLU D 256       2.837  -6.607 -49.503  1.00  0.00              
ATOM   4138  HA  GLU D 256       4.566  -4.510 -48.753  1.00  0.00              
ATOM   4139 1HB  GLU D 256       4.119  -5.234 -51.056  1.00  0.00              
ATOM   4140 2HB  GLU D 256       2.478  -4.553 -50.944  1.00  0.00              
ATOM   4141 1HG  GLU D 256       3.494  -2.240 -50.692  1.00  0.00              
ATOM   4142 2HG  GLU D 256       5.066  -3.070 -50.734  1.00  0.00              
ATOM   4143  N   ASN D 257       1.441  -3.586 -48.465  1.00  0.00              
ATOM   4144  CA  ASN D 257       0.602  -2.600 -47.793  1.00  0.00              
ATOM   4145  C   ASN D 257      -0.738  -3.220 -47.443  1.00  0.00              
ATOM   4146  O   ASN D 257      -0.961  -4.397 -47.699  1.00  0.00              
ATOM   4147  CB  ASN D 257       0.398  -1.379 -48.695  1.00  0.00              
ATOM   4148  CG  ASN D 257      -0.258  -1.737 -50.009  1.00  0.00              
ATOM   4149  OD1 ASN D 257      -1.335  -2.350 -50.036  1.00  0.00              
ATOM   4150  ND2 ASN D 257       0.381  -1.355 -51.113  1.00  0.00              
ATOM   4151  H   ASN D 257       1.003  -4.352 -48.957  1.00  0.00              
ATOM   4152  HA  ASN D 257       1.073  -2.289 -46.859  1.00  0.00              
ATOM   4153 1HB  ASN D 257      -0.032  -0.458 -48.299  1.00  0.00              
ATOM   4154 2HB  ASN D 257       1.467  -1.241 -48.857  1.00  0.00              
ATOM   4155 1HD2 ASN D 257      -0.006  -1.564 -52.012  1.00  0.00              
ATOM   4156 2HD2 ASN D 257       1.247  -0.860 -51.044  1.00  0.00              
ATOM   4157  N   ALA D 258      -1.632  -2.423 -46.868  1.00  0.00              
ATOM   4158  CA  ALA D 258      -2.931  -2.918 -46.425  1.00  0.00              
ATOM   4159  C   ALA D 258      -3.790  -3.478 -47.555  1.00  0.00              
ATOM   4160  O   ALA D 258      -4.496  -4.479 -47.376  1.00  0.00              
ATOM   4161  CB  ALA D 258      -3.692  -1.810 -45.702  1.00  0.00              
ATOM   4162  H   ALA D 258      -1.404  -1.447 -46.734  1.00  0.00              
ATOM   4163  HA  ALA D 258      -2.773  -3.746 -45.734  1.00  0.00              
ATOM   4164 1HB  ALA D 258      -4.659  -2.189 -45.374  1.00  0.00              
ATOM   4165 2HB  ALA D 258      -3.118  -1.482 -44.833  1.00  0.00              
ATOM   4166 3HB  ALA D 258      -3.840  -0.969 -46.377  1.00  0.00              
ATOM   4167  N   LYS D 259      -3.746  -2.832 -48.715  1.00  0.00              
ATOM   4168  CA  LYS D 259      -4.523  -3.304 -49.848  1.00  0.00              
ATOM   4169  C   LYS D 259      -4.036  -4.672 -50.307  1.00  0.00              
ATOM   4170  O   LYS D 259      -4.835  -5.554 -50.612  1.00  0.00              
ATOM   4171  CB  LYS D 259      -4.452  -2.302 -51.003  1.00  0.00              
ATOM   4172  CG  LYS D 259      -5.286  -2.683 -52.219  1.00  0.00              
ATOM   4173  CD  LYS D 259      -5.245  -1.595 -53.281  1.00  0.00              
ATOM   4174  CE  LYS D 259      -6.061  -1.983 -54.505  1.00  0.00              
ATOM   4175  NZ  LYS D 259      -6.014  -0.935 -55.561  1.00  0.00              
ATOM   4176  H   LYS D 259      -3.172  -2.008 -48.821  1.00  0.00              
ATOM   4177  HA  LYS D 259      -5.567  -3.425 -49.555  1.00  0.00              
ATOM   4178 1HB  LYS D 259      -4.794  -1.343 -50.614  1.00  0.00              
ATOM   4179 2HB  LYS D 259      -3.404  -2.222 -51.292  1.00  0.00              
ATOM   4180 1HG  LYS D 259      -4.890  -3.611 -52.633  1.00  0.00              
ATOM   4181 2HG  LYS D 259      -6.316  -2.839 -51.898  1.00  0.00              
ATOM   4182 1HD  LYS D 259      -5.646  -0.675 -52.852  1.00  0.00              
ATOM   4183 2HD  LYS D 259      -4.207  -1.434 -53.574  1.00  0.00              
ATOM   4184 1HE  LYS D 259      -5.661  -2.916 -54.900  1.00  0.00              
ATOM   4185 2HE  LYS D 259      -7.093  -2.136 -54.191  1.00  0.00              
ATOM   4186 1HZ  LYS D 259      -6.567  -1.231 -56.352  1.00  0.00              
ATOM   4187 2HZ  LYS D 259      -6.386  -0.070 -55.194  1.00  0.00              
ATOM   4188 3HZ  LYS D 259      -5.058  -0.795 -55.852  1.00  0.00              
ATOM   4189  N   ILE D 260      -2.725  -4.845 -50.362  1.00  0.00              
ATOM   4190  CA  ILE D 260      -2.153  -6.125 -50.768  1.00  0.00              
ATOM   4191  C   ILE D 260      -2.494  -7.229 -49.757  1.00  0.00              
ATOM   4192  O   ILE D 260      -2.804  -8.357 -50.143  1.00  0.00              
ATOM   4193  CB  ILE D 260      -0.625  -6.029 -50.908  1.00  0.00              
ATOM   4194  CG1 ILE D 260      -0.267  -5.045 -52.027  1.00  0.00              
ATOM   4195  CG2 ILE D 260      -0.036  -7.409 -51.205  1.00  0.00              
ATOM   4196  CD1 ILE D 260      -0.819  -5.421 -53.383  1.00  0.00              
ATOM   4197  H   ILE D 260      -2.106  -4.084 -50.121  1.00  0.00              
ATOM   4198  HA  ILE D 260      -2.594  -6.462 -51.705  1.00  0.00              
ATOM   4199  HB  ILE D 260      -0.207  -5.643 -49.978  1.00  0.00              
ATOM   4200 1HG1 ILE D 260      -0.656  -4.069 -51.739  1.00  0.00              
ATOM   4201 2HG1 ILE D 260       0.820  -4.999 -52.082  1.00  0.00              
ATOM   4202 1HG2 ILE D 260       1.047  -7.329 -51.303  1.00  0.00              
ATOM   4203 2HG2 ILE D 260      -0.276  -8.090 -50.390  1.00  0.00              
ATOM   4204 3HG2 ILE D 260      -0.456  -7.792 -52.135  1.00  0.00              
ATOM   4205 1HD1 ILE D 260      -0.520  -4.674 -54.118  1.00  0.00              
ATOM   4206 2HD1 ILE D 260      -0.429  -6.396 -53.678  1.00  0.00              
ATOM   4207 3HD1 ILE D 260      -1.906  -5.465 -53.334  1.00  0.00              
ATOM   4208  N   LYS D 261      -2.446  -6.902 -48.466  1.00  0.00              
ATOM   4209  CA  LYS D 261      -2.837  -7.863 -47.445  1.00  0.00              
ATOM   4210  C   LYS D 261      -4.273  -8.275 -47.663  1.00  0.00              
ATOM   4211  O   LYS D 261      -4.600  -9.469 -47.623  1.00  0.00              
ATOM   4212  CB  LYS D 261      -2.700  -7.282 -46.028  1.00  0.00              
ATOM   4213  CG  LYS D 261      -3.264  -8.227 -44.967  1.00  0.00              
ATOM   4214  CD  LYS D 261      -3.113  -7.680 -43.543  1.00  0.00              
ATOM   4215  CE  LYS D 261      -4.015  -8.441 -42.582  1.00  0.00              
ATOM   4216  NZ  LYS D 261      -3.814  -8.032 -41.153  1.00  0.00              
ATOM   4217  H   LYS D 261      -2.136  -5.982 -48.184  1.00  0.00              
ATOM   4218  HA  LYS D 261      -2.220  -8.758 -47.525  1.00  0.00              
ATOM   4219 1HB  LYS D 261      -1.637  -7.101 -45.859  1.00  0.00              
ATOM   4220 2HB  LYS D 261      -3.234  -6.331 -46.019  1.00  0.00              
ATOM   4221 1HG  LYS D 261      -4.323  -8.385 -45.172  1.00  0.00              
ATOM   4222 2HG  LYS D 261      -2.738  -9.179 -45.034  1.00  0.00              
ATOM   4223 1HD  LYS D 261      -2.072  -7.785 -43.239  1.00  0.00              
ATOM   4224 2HD  LYS D 261      -3.384  -6.624 -43.547  1.00  0.00              
ATOM   4225 1HE  LYS D 261      -5.050  -8.254 -42.864  1.00  0.00              
ATOM   4226 2HE  LYS D 261      -3.799  -9.504 -42.682  1.00  0.00              
ATOM   4227 1HZ  LYS D 261      -4.433  -8.566 -40.560  1.00  0.00              
ATOM   4228 2HZ  LYS D 261      -2.855  -8.206 -40.884  1.00  0.00              
ATOM   4229 3HZ  LYS D 261      -4.017  -7.048 -41.054  1.00  0.00              
ATOM   4230  N   ARG D 262      -5.134  -7.287 -47.909  1.00  0.00              
ATOM   4231  CA  ARG D 262      -6.554  -7.547 -48.100  1.00  0.00              
ATOM   4232  C   ARG D 262      -6.783  -8.429 -49.326  1.00  0.00              
ATOM   4233  O   ARG D 262      -7.618  -9.332 -49.303  1.00  0.00              
ATOM   4234  CB  ARG D 262      -7.368  -6.265 -48.170  1.00  0.00              
ATOM   4235  CG  ARG D 262      -7.535  -5.540 -46.843  1.00  0.00              
ATOM   4236  CD  ARG D 262      -8.212  -4.222 -46.946  1.00  0.00              
ATOM   4237  NE  ARG D 262      -8.353  -3.516 -45.683  1.00  0.00              
ATOM   4238  CZ  ARG D 262      -8.867  -2.278 -45.552  1.00  0.00              
ATOM   4239  NH1 ARG D 262      -9.257  -1.592 -46.603  1.00  0.00              
ATOM   4240  NH2 ARG D 262      -8.948  -1.762 -44.338  1.00  0.00              
ATOM   4241  H   ARG D 262      -4.797  -6.337 -47.965  1.00  0.00              
ATOM   4242  HA  ARG D 262      -6.947  -8.093 -47.242  1.00  0.00              
ATOM   4243 1HB  ARG D 262      -6.866  -5.607 -48.878  1.00  0.00              
ATOM   4244 2HB  ARG D 262      -8.351  -6.533 -48.558  1.00  0.00              
ATOM   4245 1HG  ARG D 262      -8.125  -6.170 -46.177  1.00  0.00              
ATOM   4246 2HG  ARG D 262      -6.547  -5.378 -46.411  1.00  0.00              
ATOM   4247 1HD  ARG D 262      -7.640  -3.582 -47.617  1.00  0.00              
ATOM   4248 2HD  ARG D 262      -9.213  -4.370 -47.351  1.00  0.00              
ATOM   4249  HE  ARG D 262      -8.104  -3.812 -44.749  1.00  0.00              
ATOM   4250 1HH1 ARG D 262      -9.172  -1.994 -47.526  1.00  0.00              
ATOM   4251 2HH1 ARG D 262      -9.640  -0.666 -46.483  1.00  0.00              
ATOM   4252 1HH2 ARG D 262      -8.628  -2.296 -43.542  1.00  0.00              
ATOM   4253 2HH2 ARG D 262      -9.329  -0.836 -44.211  1.00  0.00              
ATOM   4254  N   GLU D 263      -6.035  -8.168 -50.391  1.00  0.00              
ATOM   4255  CA  GLU D 263      -6.131  -8.973 -51.604  1.00  0.00              
ATOM   4256  C   GLU D 263      -5.664 -10.411 -51.377  1.00  0.00              
ATOM   4257  O   GLU D 263      -6.238 -11.349 -51.939  1.00  0.00              
ATOM   4258  CB  GLU D 263      -5.298  -8.352 -52.725  1.00  0.00              
ATOM   4259  CG  GLU D 263      -5.892  -7.099 -53.327  1.00  0.00              
ATOM   4260  CD  GLU D 263      -4.964  -6.455 -54.344  1.00  0.00              
ATOM   4261  OE1 GLU D 263      -3.815  -6.933 -54.496  1.00  0.00              
ATOM   4262  OE2 GLU D 263      -5.385  -5.464 -54.981  1.00  0.00              
ATOM   4263  H   GLU D 263      -5.385  -7.395 -50.363  1.00  0.00              
ATOM   4264  HA  GLU D 263      -7.172  -9.043 -51.921  1.00  0.00              
ATOM   4265 1HB  GLU D 263      -4.319  -8.121 -52.303  1.00  0.00              
ATOM   4266 2HB  GLU D 263      -5.189  -9.110 -53.500  1.00  0.00              
ATOM   4267 1HG  GLU D 263      -6.865  -7.260 -53.791  1.00  0.00              
ATOM   4268 2HG  GLU D 263      -6.003  -6.431 -52.475  1.00  0.00              
ATOM   4269  N   TRP D 264      -4.625 -10.582 -50.562  1.00  0.00              
ATOM   4270  CA  TRP D 264      -4.158 -11.925 -50.221  1.00  0.00              
ATOM   4271  C   TRP D 264      -5.262 -12.663 -49.499  1.00  0.00              
ATOM   4272  O   TRP D 264      -5.553 -13.807 -49.823  1.00  0.00              
ATOM   4273  CB  TRP D 264      -2.902 -11.881 -49.327  1.00  0.00              
ATOM   4274  CG  TRP D 264      -1.593 -11.914 -50.077  1.00  0.00              
ATOM   4275  CD1 TRP D 264      -0.682 -10.905 -50.180  1.00  0.00              
ATOM   4276  CD2 TRP D 264      -1.036 -13.030 -50.793  1.00  0.00              
ATOM   4277  NE1 TRP D 264       0.408 -11.323 -50.909  1.00  0.00              
ATOM   4278  CE2 TRP D 264       0.216 -12.622 -51.297  1.00  0.00              
ATOM   4279  CE3 TRP D 264      -1.477 -14.336 -51.055  1.00  0.00              
ATOM   4280  CZ2 TRP D 264       1.036 -13.472 -52.042  1.00  0.00              
ATOM   4281  CZ3 TRP D 264      -0.658 -15.185 -51.798  1.00  0.00              
ATOM   4282  CH2 TRP D 264       0.580 -14.750 -52.282  1.00  0.00              
ATOM   4283  H   TRP D 264      -4.149  -9.782 -50.171  1.00  0.00              
ATOM   4284  HA  TRP D 264      -3.921 -12.476 -51.131  1.00  0.00              
ATOM   4285 1HB  TRP D 264      -2.887 -10.961 -48.742  1.00  0.00              
ATOM   4286 2HB  TRP D 264      -2.886 -12.739 -48.657  1.00  0.00              
ATOM   4287  HD1 TRP D 264      -0.934  -9.963 -49.698  1.00  0.00              
ATOM   4288  HE1 TRP D 264       1.222 -10.763 -51.124  1.00  0.00              
ATOM   4289  HE3 TRP D 264      -2.433 -14.722 -50.702  1.00  0.00              
ATOM   4290  HZ2 TRP D 264       1.995 -13.096 -52.400  1.00  0.00              
ATOM   4291  HZ3 TRP D 264      -1.007 -16.199 -51.995  1.00  0.00              
ATOM   4292  HH2 TRP D 264       1.196 -15.437 -52.862  1.00  0.00              
ATOM   4293  N   LEU D 265      -5.896 -12.002 -48.530  1.00  0.00              
ATOM   4294  CA  LEU D 265      -6.952 -12.645 -47.765  1.00  0.00              
ATOM   4295  C   LEU D 265      -8.171 -12.992 -48.618  1.00  0.00              
ATOM   4296  O   LEU D 265      -8.789 -14.045 -48.427  1.00  0.00              
ATOM   4297  CB  LEU D 265      -7.367 -11.741 -46.596  1.00  0.00              
ATOM   4298  CG  LEU D 265      -6.294 -11.534 -45.520  1.00  0.00              
ATOM   4299  CD1 LEU D 265      -6.752 -10.475 -44.524  1.00  0.00              
ATOM   4300  CD2 LEU D 265      -6.020 -12.853 -44.814  1.00  0.00              
ATOM   4301  H   LEU D 265      -5.647 -11.046 -48.319  1.00  0.00              
ATOM   4302  HA  LEU D 265      -6.592 -13.595 -47.372  1.00  0.00              
ATOM   4303 1HB  LEU D 265      -7.533 -10.813 -47.141  1.00  0.00              
ATOM   4304 2HB  LEU D 265      -8.303 -12.070 -46.144  1.00  0.00              
ATOM   4305  HG  LEU D 265      -5.378 -11.231 -46.027  1.00  0.00              
ATOM   4306 1HD1 LEU D 265      -5.984 -10.335 -43.764  1.00  0.00              
ATOM   4307 2HD1 LEU D 265      -6.919  -9.534 -45.047  1.00  0.00              
ATOM   4308 3HD1 LEU D 265      -7.677 -10.798 -44.050  1.00  0.00              
ATOM   4309 1HD2 LEU D 265      -5.257 -12.705 -44.049  1.00  0.00              
ATOM   4310 2HD2 LEU D 265      -6.937 -13.215 -44.348  1.00  0.00              
ATOM   4311 3HD2 LEU D 265      -5.669 -13.588 -45.538  1.00  0.00              
ATOM   4312  N   GLU D 266      -8.509 -12.115 -49.559  1.00  0.00              
ATOM   4313  CA  GLU D 266      -9.642 -12.342 -50.457  1.00  0.00              
ATOM   4314  C   GLU D 266      -9.387 -13.522 -51.407  1.00  0.00              
ATOM   4315  O   GLU D 266     -10.282 -14.341 -51.647  1.00  0.00              
ATOM   4316  CB  GLU D 266      -9.942 -11.076 -51.262  1.00  0.00              
ATOM   4317  CG  GLU D 266     -10.582  -9.955 -50.456  1.00  0.00              
ATOM   4318  CD  GLU D 266     -10.653  -8.682 -51.252  1.00  0.00              
ATOM   4319  OE1 GLU D 266     -10.155  -8.662 -52.351  1.00  0.00              
ATOM   4320  OE2 GLU D 266     -11.302  -7.763 -50.809  1.00  0.00              
ATOM   4321  H   GLU D 266      -7.968 -11.268 -49.654  1.00  0.00              
ATOM   4322  HA  GLU D 266     -10.527 -12.606 -49.877  1.00  0.00              
ATOM   4323 1HB  GLU D 266      -8.996 -10.730 -51.676  1.00  0.00              
ATOM   4324 2HB  GLU D 266     -10.610 -11.365 -52.074  1.00  0.00              
ATOM   4325 1HG  GLU D 266     -11.573 -10.202 -50.079  1.00  0.00              
ATOM   4326 2HG  GLU D 266      -9.899  -9.821 -49.618  1.00  0.00              
ATOM   4327  N   VAL D 267      -8.178 -13.619 -51.954  1.00  0.00              
ATOM   4328  CA  VAL D 267      -7.904 -14.705 -52.885  1.00  0.00              
ATOM   4329  C   VAL D 267      -7.700 -16.025 -52.159  1.00  0.00              
ATOM   4330  O   VAL D 267      -7.980 -17.080 -52.709  1.00  0.00              
ATOM   4331  CB  VAL D 267      -6.682 -14.420 -53.803  1.00  0.00              
ATOM   4332  CG1 VAL D 267      -6.939 -13.164 -54.609  1.00  0.00              
ATOM   4333  CG2 VAL D 267      -5.397 -14.283 -52.984  1.00  0.00              
ATOM   4334  H   VAL D 267      -7.445 -12.958 -51.740  1.00  0.00              
ATOM   4335  HA  VAL D 267      -8.752 -14.882 -53.548  1.00  0.00              
ATOM   4336  HB  VAL D 267      -6.535 -15.269 -54.472  1.00  0.00              
ATOM   4337 1HG1 VAL D 267      -6.083 -12.962 -55.254  1.00  0.00              
ATOM   4338 2HG1 VAL D 267      -7.830 -13.300 -55.221  1.00  0.00              
ATOM   4339 3HG1 VAL D 267      -7.089 -12.323 -53.933  1.00  0.00              
ATOM   4340 1HG2 VAL D 267      -4.558 -14.086 -53.652  1.00  0.00              
ATOM   4341 2HG2 VAL D 267      -5.503 -13.458 -52.279  1.00  0.00              
ATOM   4342 3HG2 VAL D 267      -5.214 -15.208 -52.436  1.00  0.00              
ATOM   4343  N   LEU D 268      -7.230 -15.980 -50.916  1.00  0.00              
ATOM   4344  CA  LEU D 268      -7.068 -17.223 -50.172  1.00  0.00              
ATOM   4345  C   LEU D 268      -8.444 -17.782 -49.857  1.00  0.00              
ATOM   4346  O   LEU D 268      -8.685 -18.984 -49.989  1.00  0.00              
ATOM   4347  CB  LEU D 268      -6.279 -16.980 -48.878  1.00  0.00              
ATOM   4348  CG  LEU D 268      -4.785 -16.719 -49.090  1.00  0.00              
ATOM   4349  CD1 LEU D 268      -4.140 -16.203 -47.799  1.00  0.00              
ATOM   4350  CD2 LEU D 268      -4.117 -18.022 -49.573  1.00  0.00              
ATOM   4351  H   LEU D 268      -6.981 -15.106 -50.475  1.00  0.00              
ATOM   4352  HA  LEU D 268      -6.539 -17.950 -50.786  1.00  0.00              
ATOM   4353 1HB  LEU D 268      -6.777 -16.074 -48.533  1.00  0.00              
ATOM   4354 2HB  LEU D 268      -6.436 -17.779 -48.153  1.00  0.00              
ATOM   4355  HG  LEU D 268      -4.695 -15.978 -49.884  1.00  0.00              
ATOM   4356 1HD1 LEU D 268      -3.079 -16.023 -47.969  1.00  0.00              
ATOM   4357 2HD1 LEU D 268      -4.623 -15.273 -47.500  1.00  0.00              
ATOM   4358 3HD1 LEU D 268      -4.262 -16.945 -47.011  1.00  0.00              
ATOM   4359 1HD2 LEU D 268      -3.051 -17.847 -49.728  1.00  0.00              
ATOM   4360 2HD2 LEU D 268      -4.252 -18.801 -48.823  1.00  0.00              
ATOM   4361 3HD2 LEU D 268      -4.571 -18.339 -50.511  1.00  0.00              
ATOM   4362  N   GLU D 269      -9.359 -16.905 -49.452  1.00  0.00              
ATOM   4363  CA  GLU D 269     -10.733 -17.319 -49.193  1.00  0.00              
ATOM   4364  C   GLU D 269     -11.435 -17.794 -50.473  1.00  0.00              
ATOM   4365  O   GLU D 269     -12.142 -18.805 -50.463  1.00  0.00              
ATOM   4366  CB  GLU D 269     -11.517 -16.163 -48.559  1.00  0.00              
ATOM   4367  CG  GLU D 269     -12.980 -16.464 -48.232  1.00  0.00              
ATOM   4368  CD  GLU D 269     -13.172 -17.516 -47.139  1.00  0.00              
ATOM   4369  OE1 GLU D 269     -12.178 -17.916 -46.485  1.00  0.00              
ATOM   4370  OE2 GLU D 269     -14.335 -17.946 -46.939  1.00  0.00              
ATOM   4371  H   GLU D 269      -9.103 -15.937 -49.321  1.00  0.00              
ATOM   4372  HA  GLU D 269     -10.741 -18.170 -48.511  1.00  0.00              
ATOM   4373 1HB  GLU D 269     -10.997 -15.891 -47.640  1.00  0.00              
ATOM   4374 2HB  GLU D 269     -11.476 -15.329 -49.260  1.00  0.00              
ATOM   4375 1HG  GLU D 269     -13.551 -15.581 -47.947  1.00  0.00              
ATOM   4376 2HG  GLU D 269     -13.375 -16.864 -49.166  1.00  0.00              
ATOM   4377  N   GLU D 270     -11.238 -17.072 -51.570  1.00  0.00              
ATOM   4378  CA  GLU D 270     -11.860 -17.471 -52.830  1.00  0.00              
ATOM   4379  C   GLU D 270     -11.372 -18.830 -53.342  1.00  0.00              
ATOM   4380  O   GLU D 270     -12.180 -19.636 -53.815  1.00  0.00              
ATOM   4381  CB  GLU D 270     -11.608 -16.400 -53.894  1.00  0.00              
ATOM   4382  CG  GLU D 270     -12.248 -16.694 -55.245  1.00  0.00              
ATOM   4383  CD  GLU D 270     -12.025 -15.565 -56.211  1.00  0.00              
ATOM   4384  OE1 GLU D 270     -11.419 -14.592 -55.829  1.00  0.00              
ATOM   4385  OE2 GLU D 270     -12.359 -15.719 -57.362  1.00  0.00              
ATOM   4386  H   GLU D 270     -10.658 -16.245 -51.546  1.00  0.00              
ATOM   4387  HA  GLU D 270     -12.935 -17.586 -52.692  1.00  0.00              
ATOM   4388 1HB  GLU D 270     -12.004 -15.462 -53.503  1.00  0.00              
ATOM   4389 2HB  GLU D 270     -10.529 -16.317 -54.015  1.00  0.00              
ATOM   4390 1HG  GLU D 270     -11.907 -17.626 -55.693  1.00  0.00              
ATOM   4391 2HG  GLU D 270     -13.310 -16.769 -55.014  1.00  0.00              
ATOM   4392  N   THR D 271     -10.071 -19.106 -53.235  1.00  0.00              
ATOM   4393  CA  THR D 271      -9.575 -20.373 -53.763  1.00  0.00              
ATOM   4394  C   THR D 271      -9.902 -21.501 -52.776  1.00  0.00              
ATOM   4395  O   THR D 271     -10.038 -22.663 -53.179  1.00  0.00              
ATOM   4396  CB  THR D 271      -8.046 -20.321 -54.075  1.00  0.00              
ATOM   4397  OG1 THR D 271      -7.326 -19.905 -52.912  1.00  0.00              
ATOM   4398  CG2 THR D 271      -7.773 -19.326 -55.187  1.00  0.00              
ATOM   4399  H   THR D 271      -9.423 -18.466 -52.800  1.00  0.00              
ATOM   4400  HA  THR D 271     -10.078 -20.604 -54.702  1.00  0.00              
ATOM   4401  HB  THR D 271      -7.713 -21.312 -54.380  1.00  0.00              
ATOM   4402  HG1 THR D 271      -7.626 -19.031 -52.647  1.00  0.00              
ATOM   4403 1HG2 THR D 271      -6.704 -19.300 -55.395  1.00  0.00              
ATOM   4404 2HG2 THR D 271      -8.312 -19.629 -56.085  1.00  0.00              
ATOM   4405 3HG2 THR D 271      -8.108 -18.337 -54.879  1.00  0.00              
ATOM   4406  N   LYS D 272     -10.071 -21.166 -51.494  1.00  0.00              
ATOM   4407  CA  LYS D 272     -10.534 -22.164 -50.537  1.00  0.00              
ATOM   4408  C   LYS D 272     -11.952 -22.571 -50.923  1.00  0.00              
ATOM   4409  O   LYS D 272     -12.302 -23.746 -50.902  1.00  0.00              
ATOM   4410  CB  LYS D 272     -10.492 -21.625 -49.106  1.00  0.00              
ATOM   4411  CG  LYS D 272     -11.152 -22.529 -48.074  1.00  0.00              
ATOM   4412  CD  LYS D 272     -10.380 -23.829 -47.903  1.00  0.00              
ATOM   4413  CE  LYS D 272     -10.964 -24.677 -46.782  1.00  0.00              
ATOM   4414  NZ  LYS D 272     -10.221 -25.954 -46.605  1.00  0.00              
ATOM   4415  H   LYS D 272      -9.885 -20.227 -51.173  1.00  0.00              
ATOM   4416  HA  LYS D 272      -9.896 -23.047 -50.588  1.00  0.00              
ATOM   4417 1HB  LYS D 272      -9.441 -21.486 -48.848  1.00  0.00              
ATOM   4418 2HB  LYS D 272     -10.994 -20.657 -49.114  1.00  0.00              
ATOM   4419 1HG  LYS D 272     -11.187 -21.999 -47.121  1.00  0.00              
ATOM   4420 2HG  LYS D 272     -12.166 -22.749 -48.404  1.00  0.00              
ATOM   4421 1HD  LYS D 272     -10.424 -24.385 -48.840  1.00  0.00              
ATOM   4422 2HD  LYS D 272      -9.342 -23.590 -47.672  1.00  0.00              
ATOM   4423 1HE  LYS D 272     -10.920 -24.100 -45.859  1.00  0.00              
ATOM   4424 2HE  LYS D 272     -12.005 -24.893 -47.024  1.00  0.00              
ATOM   4425 1HZ  LYS D 272     -10.639 -26.485 -45.854  1.00  0.00              
ATOM   4426 2HZ  LYS D 272     -10.263 -26.490 -47.461  1.00  0.00              
ATOM   4427 3HZ  LYS D 272      -9.257 -25.754 -46.380  1.00  0.00              
ATOM   4428  N   ARG D 273     -12.765 -21.585 -51.269  1.00  0.00              
ATOM   4429  CA  ARG D 273     -14.151 -21.839 -51.643  1.00  0.00              
ATOM   4430  C   ARG D 273     -14.198 -22.623 -52.958  1.00  0.00              
ATOM   4431  O   ARG D 273     -15.051 -23.491 -53.134  1.00  0.00              
ATOM   4432  CB  ARG D 273     -14.978 -20.564 -51.710  1.00  0.00              
ATOM   4433  CG  ARG D 273     -15.237 -19.897 -50.368  1.00  0.00              
ATOM   4434  CD  ARG D 273     -15.970 -18.609 -50.455  1.00  0.00              
ATOM   4435  NE  ARG D 273     -16.045 -17.873 -49.204  1.00  0.00              
ATOM   4436  CZ  ARG D 273     -16.682 -16.695 -49.046  1.00  0.00              
ATOM   4437  NH1 ARG D 273     -17.267 -16.100 -50.061  1.00  0.00              
ATOM   4438  NH2 ARG D 273     -16.684 -16.142 -47.845  1.00  0.00              
ATOM   4439  H   ARG D 273     -12.420 -20.636 -51.273  1.00  0.00              
ATOM   4440  HA  ARG D 273     -14.633 -22.453 -50.882  1.00  0.00              
ATOM   4441 1HB  ARG D 273     -14.442 -19.871 -52.358  1.00  0.00              
ATOM   4442 2HB  ARG D 273     -15.931 -20.826 -52.169  1.00  0.00              
ATOM   4443 1HG  ARG D 273     -15.824 -20.577 -49.751  1.00  0.00              
ATOM   4444 2HG  ARG D 273     -14.277 -19.707 -49.887  1.00  0.00              
ATOM   4445 1HD  ARG D 273     -15.473 -17.967 -51.183  1.00  0.00              
ATOM   4446 2HD  ARG D 273     -16.991 -18.803 -50.781  1.00  0.00              
ATOM   4447  HE  ARG D 273     -15.658 -18.100 -48.298  1.00  0.00              
ATOM   4448 1HH1 ARG D 273     -17.242 -16.527 -50.977  1.00  0.00              
ATOM   4449 2HH1 ARG D 273     -17.739 -15.218 -49.922  1.00  0.00              
ATOM   4450 1HH2 ARG D 273     -16.213 -16.605 -47.080  1.00  0.00              
ATOM   4451 2HH2 ARG D 273     -17.152 -15.262 -47.700  1.00  0.00              
ATOM   4452  N   ALA D 274     -13.274 -22.310 -53.866  1.00  0.00              
ATOM   4453  CA  ALA D 274     -13.157 -23.012 -55.145  1.00  0.00              
ATOM   4454  C   ALA D 274     -12.823 -24.481 -54.936  1.00  0.00              
ATOM   4455  O   ALA D 274     -13.360 -25.355 -55.613  1.00  0.00              
ATOM   4456  CB  ALA D 274     -12.086 -22.357 -55.998  1.00  0.00              
ATOM   4457  H   ALA D 274     -12.633 -21.559 -53.657  1.00  0.00              
ATOM   4458  HA  ALA D 274     -14.118 -22.965 -55.659  1.00  0.00              
ATOM   4459 1HB  ALA D 274     -12.006 -22.885 -56.948  1.00  0.00              
ATOM   4460 2HB  ALA D 274     -12.354 -21.316 -56.183  1.00  0.00              
ATOM   4461 3HB  ALA D 274     -11.131 -22.401 -55.478  1.00  0.00              
ATOM   4462  N   LEU D 275     -11.922 -24.749 -54.000  1.00  0.00              
ATOM   4463  CA  LEU D 275     -11.547 -26.116 -53.669  1.00  0.00              
ATOM   4464  C   LEU D 275     -12.773 -26.823 -53.104  1.00  0.00              
ATOM   4465  O   LEU D 275     -13.087 -27.954 -53.480  1.00  0.00              
ATOM   4466  CB  LEU D 275     -10.384 -26.140 -52.670  1.00  0.00              
ATOM   4467  CG  LEU D 275      -9.911 -27.538 -52.251  1.00  0.00              
ATOM   4468  CD1 LEU D 275      -9.475 -28.330 -53.477  1.00  0.00              
ATOM   4469  CD2 LEU D 275      -8.768 -27.412 -51.256  1.00  0.00              
ATOM   4470  H   LEU D 275     -11.486 -23.986 -53.503  1.00  0.00              
ATOM   4471  HA  LEU D 275     -11.237 -26.639 -54.574  1.00  0.00              
ATOM   4472 1HB  LEU D 275      -9.620 -25.653 -53.274  1.00  0.00              
ATOM   4473 2HB  LEU D 275     -10.594 -25.530 -51.791  1.00  0.00              
ATOM   4474  HG  LEU D 275     -10.744 -28.023 -51.743  1.00  0.00              
ATOM   4475 1HD1 LEU D 275      -9.141 -29.321 -53.170  1.00  0.00              
ATOM   4476 2HD1 LEU D 275     -10.315 -28.428 -54.165  1.00  0.00              
ATOM   4477 3HD1 LEU D 275      -8.656 -27.809 -53.973  1.00  0.00              
ATOM   4478 1HD2 LEU D 275      -8.433 -28.407 -50.958  1.00  0.00              
ATOM   4479 2HD2 LEU D 275      -7.941 -26.873 -51.717  1.00  0.00              
ATOM   4480 3HD2 LEU D 275      -9.110 -26.868 -50.376  1.00  0.00              
ATOM   4481  N   SER D 276     -13.466 -26.128 -52.210  1.00  0.00              
ATOM   4482  CA  SER D 276     -14.697 -26.627 -51.611  1.00  0.00              
ATOM   4483  C   SER D 276     -15.788 -26.886 -52.648  1.00  0.00              
ATOM   4484  O   SER D 276     -16.611 -27.788 -52.477  1.00  0.00              
ATOM   4485  CB  SER D 276     -15.192 -25.645 -50.567  1.00  0.00              
ATOM   4486  OG  SER D 276     -14.308 -25.537 -49.485  1.00  0.00              
ATOM   4487  H   SER D 276     -13.121 -25.219 -51.939  1.00  0.00              
ATOM   4488  HA  SER D 276     -14.554 -27.529 -51.015  1.00  0.00              
ATOM   4489 1HB  SER D 276     -15.302 -24.667 -51.034  1.00  0.00              
ATOM   4490 2HB  SER D 276     -16.161 -25.983 -50.201  1.00  0.00              
ATOM   4491  HG  SER D 276     -14.657 -24.908 -48.849  1.00  0.00              
ATOM   4492  N   ASP D 277     -15.800 -26.095 -53.721  1.00  0.00              
ATOM   4493  CA  ASP D 277     -16.803 -26.268 -54.768  1.00  0.00              
ATOM   4494  C   ASP D 277     -16.331 -27.287 -55.803  1.00  0.00              
ATOM   4495  O   ASP D 277     -17.100 -27.731 -56.658  1.00  0.00              
ATOM   4496  CB  ASP D 277     -17.113 -24.931 -55.444  1.00  0.00              
ATOM   4497  CG  ASP D 277     -17.910 -23.960 -54.583  1.00  0.00              
ATOM   4498  OD1 ASP D 277     -18.469 -24.389 -53.601  1.00  0.00              
ATOM   4499  OD2 ASP D 277     -17.826 -22.779 -54.822  1.00  0.00              
ATOM   4500  H   ASP D 277     -15.108 -25.366 -53.818  1.00  0.00              
ATOM   4501  HA  ASP D 277     -17.724 -26.660 -54.335  1.00  0.00              
ATOM   4502 1HB  ASP D 277     -16.229 -24.426 -55.836  1.00  0.00              
ATOM   4503 2HB  ASP D 277     -17.734 -25.274 -56.272  1.00  0.00              
ATOM   4504  N   LYS D 278     -15.054 -27.649 -55.710  1.00  0.00              
ATOM   4505  CA  LYS D 278     -14.449 -28.636 -56.598  1.00  0.00              
ATOM   4506  C   LYS D 278     -14.737 -30.024 -56.035  1.00  0.00              
ATOM   4507  O   LYS D 278     -15.061 -30.954 -56.773  1.00  0.00              
ATOM   4508  CB  LYS D 278     -12.933 -28.417 -56.684  1.00  0.00              
ATOM   4509  CG  LYS D 278     -12.209 -29.394 -57.603  1.00  0.00              
ATOM   4510  CD  LYS D 278     -10.734 -29.042 -57.741  1.00  0.00              
ATOM   4511  CE  LYS D 278     -10.023 -30.015 -58.670  1.00  0.00              
ATOM   4512  NZ  LYS D 278      -8.602 -29.631 -58.894  1.00  0.00              
ATOM   4513  H   LYS D 278     -14.488 -27.218 -54.993  1.00  0.00              
ATOM   4514  HA  LYS D 278     -14.900 -28.566 -57.589  1.00  0.00              
ATOM   4515 1HB  LYS D 278     -12.777 -27.399 -57.042  1.00  0.00              
ATOM   4516 2HB  LYS D 278     -12.538 -28.511 -55.672  1.00  0.00              
ATOM   4517 1HG  LYS D 278     -12.305 -30.397 -57.185  1.00  0.00              
ATOM   4518 2HG  LYS D 278     -12.682 -29.362 -58.583  1.00  0.00              
ATOM   4519 1HD  LYS D 278     -10.653 -28.030 -58.139  1.00  0.00              
ATOM   4520 2HD  LYS D 278     -10.273 -29.080 -56.754  1.00  0.00              
ATOM   4521 1HE  LYS D 278     -10.067 -31.007 -58.224  1.00  0.00              
ATOM   4522 2HE  LYS D 278     -10.552 -30.023 -59.624  1.00  0.00              
ATOM   4523 1HZ  LYS D 278      -8.167 -30.300 -59.515  1.00  0.00              
ATOM   4524 2HZ  LYS D 278      -8.563 -28.711 -59.309  1.00  0.00              
ATOM   4525 3HZ  LYS D 278      -8.114 -29.623 -58.010  1.00  0.00              
ATOM   4526  N   ARG D 279     -14.614 -30.153 -54.718  1.00  0.00              
ATOM   4527  CA  ARG D 279     -14.855 -31.419 -54.040  1.00  0.00              
ATOM   4528  C   ARG D 279     -16.331 -31.588 -53.691  1.00  0.00              
ATOM   4529  O   ARG D 279     -16.926 -32.591 -54.141  1.00  0.00              
ATOM   4530  OXT ARG D 279     -16.883 -30.772 -53.006  1.00  0.00              
ATOM   4531  CB  ARG D 279     -14.010 -31.503 -52.767  1.00  0.00              
ATOM   4532  CG  ARG D 279     -12.517 -31.524 -53.027  1.00  0.00              
ATOM   4533  CD  ARG D 279     -11.726 -31.585 -51.733  1.00  0.00              
ATOM   4534  NE  ARG D 279     -10.289 -31.580 -51.983  1.00  0.00              
ATOM   4535  CZ  ARG D 279      -9.359 -31.644 -51.035  1.00  0.00              
ATOM   4536  NH1 ARG D 279      -9.715 -31.715 -49.758  1.00  0.00              
ATOM   4537  NH2 ARG D 279      -8.073 -31.636 -51.365  1.00  0.00              
ATOM   4538  H   ARG D 279     -14.345 -29.346 -54.172  1.00  0.00              
ATOM   4539  HA  ARG D 279     -14.597 -32.247 -54.702  1.00  0.00              
ATOM   4540 1HB  ARG D 279     -14.267 -30.639 -52.156  1.00  0.00              
ATOM   4541 2HB  ARG D 279     -14.306 -32.416 -52.248  1.00  0.00              
ATOM   4542 1HG  ARG D 279     -12.283 -32.398 -53.635  1.00  0.00              
ATOM   4543 2HG  ARG D 279     -12.248 -30.620 -53.574  1.00  0.00              
ATOM   4544 1HD  ARG D 279     -11.981 -30.720 -51.122  1.00  0.00              
ATOM   4545 2HD  ARG D 279     -11.989 -32.497 -51.199  1.00  0.00              
ATOM   4546  HE  ARG D 279      -9.788 -31.533 -52.859  1.00  0.00              
ATOM   4547 1HH1 ARG D 279     -10.694 -31.723 -49.509  1.00  0.00              
ATOM   4548 2HH1 ARG D 279      -9.007 -31.763 -49.041  1.00  0.00              
ATOM   4549 1HH2 ARG D 279      -7.805 -31.584 -52.339  1.00  0.00              
ATOM   4550 2HH2 ARG D 279      -7.369 -31.683 -50.644  1.00  0.00              
TER                                                                             
# All scores below are weighted scores, not raw scores.
#BEGIN_POSE_ENERGIES_TABLE msd_output_1_RalA3andExo84_6.pdb
label fa_atr fa_rep fa_sol fa_intra_rep pro_close fa_pair hbond_sr_bb hbond_lr_bb hbond_bb_sc hbond_sc dslf_ss_dst dslf_cs_ang dslf_ss_dih dslf_ca_dih rama omega fa_dun p_aa_pp ref total
weights 0.8 0.44 0.65 0.004 1 0.49 0.585 1.17 1.17 1.1 0.5 2 5 5 0.2 0.5 0.56 0.32 1 NA
pose -1096.79 102.625 547.912 2.45493 0.575919 -27.1957 -65.6919 -113.577 -33.0822 -33.3176 0 0 0 0 -8.03041 12.0635 192.312 -22.7522 -68.12 -610.615
SER_p:NtermProteinFull_1 -0.411458 0.00589813 0.216015 0.000873276 0 0 0 0 0 0 0 0 0 0 0 0.0158486 0.571486 0 -0.37 0.0286635
LEU_2 -1.90506 1.53049 0.668761 0.00910709 0 0 0 0 0 0 0 0 0 0 -0.263868 0.0255452 0.860755 -0.063647 -0.1 0.762085
ALA_3 -2.04475 0.0309477 1.36945 0.000677522 0 0 0 -0.840889 0 0 0 0 0 0 -0.241606 0.018986 0 -0.0713188 0.16 -1.6185
ASP_4 -4.45992 0.135271 3.71471 0.00944685 0 -0.376414 0 0 -0.301825 0 0 0 0 0 0.0171931 0.00313815 0.348354 0.111026 -0.67 -1.46902
HIS_5 -7.06484 0.415342 3.73871 0.00293947 0 0.065272 0 -1.72731 0 -0.355385 0 0 0 0 -0.0541135 0.36121 0.664084 0.00556785 0.56 -3.38853
HIS_6 -5.76094 0.208147 3.13839 0.0027286 0 -0.379388 0 -1.50143 -0.691342 0 0 0 0 0 0.0650934 0.0139387 1.4766 -0.0979488 0.56 -2.96617
VAL_7 -4.17696 0.334364 1.22412 0.0119046 0 0 0 -1.53184 0 0 0 0 0 0 -0.213577 0.0690908 0.0245862 -0.233042 0.29 -4.20135
ILE_8 -5.14905 0.590746 1.63148 0.015693 0 0 0 -1.68993 0 0 0 0 0 0 -0.239064 0.113085 0.826378 -0.373807 0.24 -4.03447
MET_9 -4.44471 0.235623 1.55249 0.00425046 0 0 0 -0.875046 0 0 0 0 0 0 -0.109672 0.00201484 0.878676 0.0336939 -0.34 -3.06269
VAL_10 -3.96083 0.495072 1.03375 0.010595 0 0 0 -1.53337 0 0 0 0 0 0 -0.197825 0.0010287 0.117943 -0.37759 0.29 -4.12122
GLY_11 -2.31824 0.231323 1.24132 0.000136632 0 0 0 0 -0.775907 0 0 0 0 0 0.200949 0.041718 0 -0.77003 -0.17 -2.31873
SER_12 -2.34002 0.218749 1.54113 0.000805534 0 -0.0623576 -0.224182 0 0 0 0 0 0 0 -0.2752 0.0102407 0.751491 -0.160362 -0.37 -0.90971
GLY_13 -1.06034 0.073135 0.606307 2.10886e-05 0 0 0 0 0 0 0 0 0 0 0.102607 0.0656381 0 0.466885 -0.17 0.0842506
GLY_14 -1.45268 0.138483 0.942818 2.3921e-05 0 0 0 0 -0.55854 0 0 0 0 0 -0.354584 0.0314237 0 -0.794702 -0.17 -2.21776
VAL_15 -4.28249 0.322961 1.81883 0.0101445 0 0 -0.224182 0 -0.81923 0 0 0 0 0 -0.0467844 0.00522612 0.294771 0.248525 0.29 -2.38223
GLY_16 -2.30954 0.338456 1.28628 2.31858e-05 0 0 -0.434892 0 0 0 0 0 0 0 0.00687749 0.0895542 0 -0.795795 -0.17 -1.98904
LYS_17 -5.81902 0.487995 3.70726 0.00754351 0 -0.042332 -0.43031 0 -0.775907 0 0 0 0 0 -0.055921 9.52473e-05 2.45866 -0.0481234 -0.65 -1.16006
SER_18 -2.9802 0.288418 2.15648 0.0010489 0 -0.143328 -0.382006 0 0 -0.659088 0 0 0 0 -0.217286 0.0113651 0.617153 0.00670272 -0.37 -1.67075
ALA_19 -3.0819 0.358206 1.29132 0.000711667 0 0 -0.368574 0 0 0 0 0 0 0 -0.111818 3.97459e-06 0 -0.139904 0.16 -1.89196
LEU_20 -5.21848 0.19381 1.88586 0.00572363 0 0 -0.83988 0 0 0 0 0 0 0 -0.0962835 0.0485245 0.297926 -0.113821 -0.1 -3.93662
THR_21 -4.95968 0.256347 2.41496 0.0113626 0 -0.123699 -0.824766 0 0 -0.00822557 0 0 0 0 -0.0428789 0.0106666 0.0765629 0.092242 -0.27 -3.36711
LEU_22 -4.92116 0.343835 2.6074 0.00740394 0 0 -0.67243 -0.457751 0 0 0 0 0 0 -0.123762 0.145475 0.117743 -0.0915639 -0.1 -3.14481
GLN_23 -5.75769 0.395812 3.63129 0.0121047 0 -0.249244 -0.514068 0 0 0 0 0 0 0 -0.141561 0.00625898 1.12876 -0.107691 -0.97 -2.56603
PHE_24 -6.49229 0.66098 1.67123 0.0258356 0 0 -0.404989 0 -0.0204249 0 0 0 0 0 0.129823 0.0223654 0.155849 -0.156701 0.63 -3.77833
MET_25 -5.05447 0.436208 1.75915 0.00294252 0 0 -0.394456 0 -0.522258 0 0 0 0 0 -0.0438025 0.106366 2.58218 -0.0592215 -0.34 -1.52735
THR_26 -3.10615 0.406781 2.3039 0.00508536 0 -0.0456011 -0.290424 0 0 0 0 0 0 0 -0.0841786 0.273866 0.00820129 -0.291841 -0.27 -1.09036
ASP_27 -2.67431 0.286991 1.92516 0.00499871 0 -0.248172 -0.145494 0 0 0 0 0 0 0 -0.122329 0.00673355 0.581719 -0.178111 -0.67 -1.23281
GLU_28 -3.35566 0.242754 2.27853 0.0053156 0 -0.0192711 0 -0.457751 0 0 0 0 0 0 -0.0385712 0.00247077 0.747298 0.043633 -0.81 -1.36125
PHE_29 -4.41007 0.226911 1.16358 0.0254872 0 0 0 0 0 0 0 0 0 0 0.0662129 0.446482 0.388307 -0.05569 0.63 -1.51878
VAL_30 -2.05477 0.0602902 0.866781 0.0145044 0 0 0 0 0 0 0 0 0 0 -0.140582 0.000984699 0.11261 -0.182932 0.29 -1.03312
GLU_31 -1.32044 0.011952 0.782214 0.00557474 0 -0.419248 0 0 0 0 0 0 0 0 -0.117245 0.07935 0.839098 -0.160025 -0.81 -1.10877
ASP_32 -1.19268 0.0276994 0.807389 0.00359697 0 -0.00142468 0 0 0 0 0 0 0 0 -0.18435 0.0121515 0.466936 0.0352666 -0.67 -0.695417
TYR_33 -3.53878 0.147557 1.25718 0.0263103 0 0 0 0 -0.0812545 0 0 0 0 0 -0.280613 0.185507 0.468725 0.0141536 0.51 -1.29122
GLU_34 -2.23848 0.220786 1.33403 0.00732737 0.00024859 -0.162249 0 0 -0.411756 0 0 0 0 0 0.0301308 0.00695071 0.81995 0.108775 -0.81 -1.09428
PRO_35 -1.74961 0.295053 0.536495 0.00131411 0.030923 0 0 0 0 0 0 0 0 0 0.195517 0.0376989 0.411024 -0.462901 0.02 -0.684489
THR_36 -3.1769 0.124357 2.16002 0.0112824 0 -0.0883644 0 0 -0.49301 0 0 0 0 0 -0.010081 0.0211438 0.0533612 -0.0974582 -0.27 -1.76565
PHE_37 -1.75146 0.0512016 0.844233 0.0222881 0 0 0 -0.643261 0 0 0 0 0 0 0.562974 0.109147 0.528031 -0.0827689 0.63 0.270384
ALA_38 -2.24662 0.243431 0.770483 0.000934295 0 0 0 0 0 0 0 0 0 0 1.05147 0.0271026 0 0.00908472 0.16 0.0158857
ASP_39 -3.49148 0.106367 2.51605 0.00289028 0 -0.427945 0 -1.67449 0 -0.0759611 0 0 0 0 0.185972 0.00515456 0.691789 0.380239 -0.67 -2.45142
SER_40 -1.53717 0.0294913 1.06612 0.00141319 0 -0.111138 0 0 0 -0.0489166 0 0 0 0 0.0832814 0.079416 0.329615 0.260843 -0.37 -0.217044
TYR_41 -5.01251 0.310049 1.95261 0.0237602 0 0 0 -1.42895 0 0 0 0 0 0 -0.14202 0.0217355 0.432933 -0.17663 0.51 -3.50902
ILE_42 -2.18318 0.0893002 1.1748 0.0193205 0 0 0 0 0 0 0 0 0 0 0.0379388 0.0558879 0.413032 -0.0806256 0.24 -0.233524
LYS_43 -3.89225 0.238911 2.09905 0.00477181 0 -0.166423 0 -1.59761 -0.542683 0 0 0 0 0 0.11421 0.0437441 0.843334 -0.0040109 -0.65 -3.50896
LYS_44 -1.841 0.098146 0.657058 0.00600691 0 -0.174667 0 0 0 0 0 0 0 0 -0.128939 0.0413268 1.64256 -0.0272461 -0.65 -0.376755
VAL_45 -3.91541 0.600677 1.20614 0.0110472 0 0 0 -1.51301 0 0 0 0 0 0 -0.0260564 0.0356622 0.0355321 -0.144682 0.29 -3.42009
VAL_46 -2.20939 0.176792 0.87242 0.00901156 0 0 0 0 0 0 0 0 0 0 -0.192119 0.00446858 0.00697884 -0.329898 0.29 -1.37173
LEU_47 -5.82359 0.597417 2.65336 0.00961814 0 0 -0.743961 0 0 0 0 0 0 0 0.11583 0.00260239 0.50488 -0.0944622 -0.1 -2.87831
ASP_48 -2.77784 0.237992 2.42608 0.00497434 0 -0.464102 0 0 0 -1.02579 0 0 0 0 -0.0953266 0.0183419 0.638335 -0.293014 -0.67 -2.00036
GLY_49 -1.14868 0.227452 0.53251 1.61058e-05 0 0 0 0 0 0 0 0 0 0 -0.346881 0.0028719 0 -0.792912 -0.17 -1.69562
GLU_50 -3.78311 0.333671 2.43752 0.00592533 0 -0.334875 -0.743961 0 0 -0.277039 0 0 0 0 -0.112964 0.00190394 0.923447 0.018706 -0.81 -2.34077
GLU_51 -1.60249 1.59069 0.787805 0.00548484 0 -0.174667 0 0 0 0 0 0 0 0 0.0255511 0.00239648 1.14927 0.0331675 -0.81 1.00721
VAL_52 -4.53467 0.631574 1.80662 0.0128195 0 0 0 -1.51301 0 0 0 0 0 0 -0.0684491 0.0940111 0.0168489 -0.183497 0.29 -3.44775
THR_53 -3.87188 0.133312 2.24064 0.00378782 0 -0.0670045 0 -1.70481 0 0 0 0 0 0 -0.142558 0.0129625 0.138095 -0.163079 -0.27 -3.69053
ILE_54 -5.00898 0.347462 1.42276 0.0205213 0 0 0 -1.59761 0 0 0 0 0 0 -0.0992369 0.0509451 1.4922 -0.224905 0.24 -3.35684
ASP_55 -4.50299 0.171037 3.21615 0.00533368 0 -0.418125 0 -1.5465 0 -0.0489166 0 0 0 0 0.134172 0.00274534 1.01454 0.371373 -0.67 -2.27117
ILE_56 -5.3193 0.469498 1.49984 0.0199593 0 0 0 -1.42895 0 0 0 0 0 0 -0.186821 0.0204084 0.159139 -0.386476 0.24 -4.9127
LEU_57 -3.97059 0.393383 1.40569 0.0076551 0 0 0 -1.72378 0 0 0 0 0 0 0.000960351 0.0047068 0.373653 -0.0985863 -0.1 -3.7069
ASP_58 -4.64893 0.173213 3.45444 0.00871726 0 -0.406313 0 -1.67449 0 -0.667314 0 0 0 0 -0.0671047 0.0239575 0.286808 -0.124641 -0.67 -4.31166
THR_59 -3.32784 0.370336 1.5204 0.00480853 0 0.0145742 0 0 -0.0865139 0 0 0 0 0 -0.0890259 0.202528 0.031682 -0.385664 -0.27 -2.01471
ALA_60 -2.28264 0.269428 1.32304 0.000796499 0 0 0 -0.643261 -0.0865139 0 0 0 0 0 -0.322046 0.0338115 0 -0.105232 0.16 -1.65262
GLY_61 -1.37919 0.0870267 0.763899 1.46069e-05 0 0 0 0 0 0 0 0 0 0 -0.00815721 0.0666786 0 0.261115 -0.17 -0.378616
LEU_62 -1.41897 0.27463 0.772817 0.00694884 0 0 0 0 0 0 0 0 0 0 -0.115017 0.000824207 0.137254 -0.104812 -0.1 -0.546327
LYS_63 -2.21965 0.170182 1.23407 0.01825 0 -0.161793 0 0 0 0 0 0 0 0 0.0654674 0.00899918 3.30538 -0.0130462 -0.65 1.75787
ASN_64 -1.00695 0.0238781 0.691124 0.00485119 0 -0.184473 0 0 0 0 0 0 0 0 0.00519676 0.00214465 0.323022 0.123981 -0.89 -0.907228
GLN_65 -3.92996 0.37762 2.46963 0.00477524 0 -0.201867 -0.407588 0 0 -0.342256 0 0 0 0 -0.0695622 0.00929771 1.01226 0.0628462 -0.97 -1.9848
ALA_66 -2.76315 0.202086 1.95619 0.000750447 0 0 -0.417932 0 0 0 0 0 0 0 -0.187787 0.0181459 0 -0.154923 0.16 -1.18662
SER_67 -3.93877 0.52184 2.74825 0.00117993 0 -0.0768565 -0.36067 0 -0.569996 0 0 0 0 0 -0.112267 0.00204923 0.666313 0.108093 -0.37 -1.38083
TRP_68 -8.45946 1.11926 3.89666 0.052037 0 0 -0.400152 0 -0.0750633 0 0 0 0 0 -0.085596 0.0904704 1.77674 -0.0091923 0.91 -1.1843
ARG_69 -6.99084 0.538441 4.67482 0.0233805 0 -0.50477 -0.731194 0 0 -0.794657 0 0 0 0 -0.0232925 0.0313511 2.24437 -0.0984029 -0.98 -2.61079
ASP_70 -5.90133 0.389717 4.2419 0.00320886 0 -0.695377 -0.837476 0 0 -1.67065 0 0 0 0 -0.169237 0.0102248 0.572319 0.00108819 -0.67 -4.72561
ASP_71 -5.02632 0.345038 3.2948 0.0030676 0 -0.13771 -0.708666 0 0 0 0 0 0 0 -0.139051 0.000694777 0.299965 0.0180816 -0.67 -2.7201
TYR_72 -6.0564 0.639175 2.19602 0.0238192 0 0 -0.400152 0 -0.726374 0 0 0 0 0 -0.0167307 6.83608e-05 1.30963 -0.0377557 0.51 -2.55871
PHE_73 -6.06021 0.338778 1.70646 0.0315021 0 0 -0.660594 0 0 0 0 0 0 0 0.0291022 0.058614 1.47643 -0.0839158 0.63 -2.53383
ARG_74 -4.49499 0.742058 2.69276 0.0104445 0 -0.371784 -0.419544 0 -1.16041 0 0 0 0 0 -0.219547 0.0151349 2.50005 -0.0747097 -0.98 -1.76054
SER_75 -2.16413 0.141221 1.43627 0.00188437 0 -0.0810609 -0.347995 0 -0.726374 0 0 0 0 0 -0.252496 0.000360931 0.40002 -0.185807 -0.37 -2.14811
GLY_76 -2.26019 0.677615 1.26842 1.88656e-05 0 0 -0.336988 0 -0.641071 0 0 0 0 0 -0.0441973 0.00031439 0 -0.293999 -0.17 -1.80007
GLU_77 -4.97475 0.312266 3.31773 0.00403799 0 -0.614653 0 -0.709507 -0.691342 -0.0791513 0 0 0 0 0.289332 0.00427649 0.842518 -0.0756852 -0.81 -3.18493
GLY_78 -3.09088 0.412804 1.24237 0.000228796 0 0 0 -1.64567 0 0 0 0 0 0 0.555234 0.0124554 0 0.351139 -0.17 -2.33232
PHE_79 -7.0287 0.850836 1.4666 0.0255145 0 0 0 -1.46273 0 0 0 0 0 0 -0.12944 0.167316 0.560153 -0.112956 0.63 -5.03341
LEU_80 -4.7973 0.563694 1.03661 0.00865064 0 0 0 -1.66651 0 0 0 0 0 0 0.07828 0.000895082 0.858579 -0.0966333 -0.1 -4.11373
CYS_81 -3.42746 0.0961917 1.70891 0.00194919 0 0 0 -1.58732 0 0 0 0 0 0 0.0300516 0.0236608 0.284819 -0.0277121 1.7 -1.19691
VAL_82 -4.01336 0.286179 1.13976 0.0179494 0 0 0 -0.703044 0 0 0 0 0 0 -0.190522 0.00450376 0.0985552 -0.246052 0.29 -3.31602
PHE_83 -7.57673 0.674291 1.82956 0.0260963 0 0 0 -1.55891 0 0 0 0 0 0 -0.103613 0.0366102 0.467134 -0.179231 0.63 -5.75479
SER_84 -4.24593 0.623804 2.752 0.0018946 0 -0.0943146 -0.273683 0 -1.26806 -0.408997 0 0 0 0 0.00851606 0.0821593 0.609155 0.165891 -0.37 -2.41757
ILE_85 -5.89984 0.327377 2.74654 0.0210649 0 0 0 -2.36865 0 0 0 0 0 0 -0.0321986 0.000106743 0.573077 0.240043 0.24 -4.15248
THR_86 -3.87786 0.624433 2.06141 0.00527011 0 0.0602721 0 0 -0.506351 -0.408997 0 0 0 0 -0.175908 0.0204668 0.135353 -0.0722886 -0.27 -2.40419
GLU_87 -4.73647 0.399789 3.18558 0.0127212 0 -0.0533465 -0.615601 0 -0.449091 0 0 0 0 0 0.324018 0.00150385 1.63862 0.0111945 -0.81 -1.09108
MET_88 -3.91132 0.183136 2.10989 0.00686417 0 0 -0.421444 0 -0.465585 0 0 0 0 0 -0.0509859 0.028582 1.30979 -0.0352805 -0.34 -1.58635
GLU_89 -2.98321 0.291657 1.70669 0.00536095 0 0.0600621 -0.303313 0 -0.449091 0 0 0 0 0 -0.248465 0.0344568 0.82713 -0.144174 -0.81 -2.01289
SER_90 -4.07429 0.335466 2.41622 0.00113249 0 -0.169663 -0.156766 0 -0.761708 0 0 0 0 0 -0.181585 0.12132 0.354812 -0.000987919 -0.37 -2.48606
PHE_91 -8.30115 0.959369 3.06626 0.0259503 0 0 -0.557553 0 0 0 0 0 0 0 0.00592466 0.000794432 0.665076 -0.000955365 0.63 -3.50628
ALA_92 -2.93351 0.287385 1.68227 0.000765322 0 0 -0.516331 0 0 0 0 0 0 0 -0.18114 0.000150594 0 -0.169484 0.16 -1.6699
ALA_93 -3.5182 0.488448 1.67878 0.000923525 0 0 -0.759262 0 0 0 0 0 0 0 -0.256034 0.107878 0 -0.0738425 0.16 -2.17131
THR_94 -5.05163 0.489564 2.85405 0.00402478 0 0.0598622 -0.781869 0 0 -0.447125 0 0 0 0 -0.129265 0.159963 0.332556 0.129416 -0.27 -2.65046
ALA_95 -2.92443 0.226786 1.64807 0.000678935 0 0 -0.466684 0 0 0 0 0 0 0 -0.174378 0.0225014 0 -0.136845 0.16 -1.6443
ASP_96 -3.09005 0.197826 1.89016 0.00325783 0 0.040761 -0.460027 0 0 0 0 0 0 0 -0.165312 0.000199082 0.357273 -0.0286278 -0.67 -1.92454
PHE_97 -6.0009 0.509082 2.24051 0.0210043 0 0 -0.849775 0 0 0 0 0 0 0 -0.0457394 0.0225587 1.05181 0.0338992 0.63 -2.38755
ARG_98 -7.61345 0.664092 4.10899 0.0117345 0 -0.00654815 -0.773773 0 0 0 0 0 0 0 -0.19792 0.0278158 2.13172 -0.0803788 -0.98 -2.70772
GLU_99 -3.14236 0.273852 1.7995 0.00671423 0 -0.021768 -0.791135 0 0 0 0 0 0 0 -0.114799 0.000716672 0.899639 -0.092993 -0.81 -1.99264
GLN_100 -5.2176 0.383259 3.48482 0.00546507 0 -0.198386 -0.859873 0 0 0 0 0 0 0 -0.13173 0.00895459 0.934107 -0.0980063 -0.97 -2.65899
ILE_101 -5.68544 0.421733 1.36731 0.0223786 0 0 -0.863032 0 0 0 0 0 0 0 -0.0137651 0.0143937 0.187474 -0.0689693 0.24 -4.37792
LEU_102 -4.42029 0.33804 2.15443 0.00737361 0 0 -0.624727 -0.0185498 0 0 0 0 0 0 -0.107585 0.0164125 0.285493 -0.116232 -0.1 -2.58564
ARG_103 -4.47701 0.341001 3.46891 0.015382 0 -0.529851 -0.419339 0 0 -0.87599 0 0 0 0 -0.137007 0.00770217 1.96792 -0.058889 -0.98 -1.67717
VAL_104 -5.13811 0.52739 2.67832 0.0185236 0 0 -0.437223 0 -1.16041 0 0 0 0 0 -0.0184539 0.00168615 0.0995717 -0.0621272 0.29 -3.20083
LYS_105 -4.0661 0.426246 2.08548 0.00962244 0 -0.18304 -0.431829 0 -0.641071 0 0 0 0 0 -0.212886 0.0310943 2.22361 -0.0578497 -0.65 -1.46672
GLU_106 -1.82621 0.261513 1.16881 0.007129 0 -0.235091 -0.260422 0 0 0 0 0 0 0 0.000253042 0.111604 0.591812 0.0703555 -0.81 -0.920247
ASP_107 -3.93715 0.430268 2.96501 0.0105973 0 -0.606759 -0.272916 -0.0185498 -0.253552 -0.692275 0 0 0 0 0.153238 0.0214603 0.23092 -0.481534 -0.67 -3.12125
GLU_108 -1.48193 0.212098 0.902838 0.00554648 0 -0.008834 0 0 0 0 0 0 0 0 -0.267437 0.00233108 0.925294 -0.122993 -0.81 -0.643086
ASN_109 -2.59768 0.373579 1.91139 0.00693937 0 -0.16245 0 0 -0.445525 0 0 0 0 0 -0.241629 0.00557052 0.737437 -0.370682 -0.89 -1.67305
VAL_110 -3.84846 0.674756 1.60481 0.0213996 0.0100468 0 -0.272916 0 0 0 0 0 0 0 -0.181557 0.0375382 1.24008 0.104043 0.29 -0.320259
PRO_111 -4.27089 0.643376 1.37072 0.00139802 0.0875366 0 0 -0.698174 0 0 0 0 0 0 -0.00114757 0.00554871 0.423046 -0.549995 0.02 -2.96859
PHE_112 -5.78026 0.233452 1.89548 0.0245209 0 0 0 0 -0.112374 0 0 0 0 0 0.0650238 0.0272177 0.505388 -0.0620693 0.63 -2.57362
LEU_113 -4.49142 0.327863 1.43385 0.0079166 0 0 0 -1.52322 0 0 0 0 0 0 0.00441542 0.00253273 0.492881 -0.035575 -0.1 -3.88077
LEU_114 -5.35566 0.284615 1.38505 0.00742427 0 0 0 -1.59943 0 0 0 0 0 0 -0.107491 0.0359657 0.405958 -0.105542 -0.1 -5.14912
VAL_115 -5.11904 0.228104 1.40168 0.0160882 0 0 0 -1.57135 0 0 0 0 0 0 -0.158815 0.0185636 0.0103068 -0.342598 0.29 -5.22706
GLY_116 -3.0823 0.263429 1.49844 1.94481e-05 0 0 0 -1.60259 0 0 0 0 0 0 1.28123 0.0502235 0 0.663327 -0.17 -1.09822
ASN_117 -5.34517 0.618566 4.14013 0.00606008 0 -0.250054 0 -1.61929 -1.3608 -0.329352 0 0 0 0 0.0462686 0.0622242 1.56978 -0.0337885 -0.89 -3.38542
LYS_118 -4.80708 0.843296 3.1625 0.00553317 0 0.0758341 -0.381211 0 -1.05202 0 0 0 0 0 0.00465884 0.0260184 0.877013 0.106547 -0.65 -1.78891
SER_119 -2.95499 0.49638 1.95407 0.00146019 0 -0.27185 -0.00198443 -0.848683 0 0 0 0 0 0 -0.246739 0.0686285 0.120409 -0.200405 -0.37 -2.2537
ASP_120 -3.41656 0.579715 2.85052 0.00386178 0 -0.369745 0 0 0 -0.600594 0 0 0 0 -0.219787 0.00500565 1.45269 -0.0797359 -0.67 -0.464631
LEU_121 -4.33294 0.67882 2.07598 0.00878389 0 0 -0.704689 0 0 0 0 0 0 0 0.404787 4.72087e-06 0.0220146 0.0730105 -0.1 -1.87423
GLU_122 -3.01392 0.562124 2.37085 0.0138636 0 -0.388088 -0.334738 0 0 -0.59813 0 0 0 0 -0.00773056 0.0019364 1.87259 -0.111229 -0.81 -0.442474
ASP_123 -1.26302 0.228678 0.733137 0.00331058 0 -0.000955893 0 0 0 0 0 0 0 0 -0.177936 0.0131266 0.381647 -0.0234321 -0.67 -0.775444
LYS_124 -2.94474 0.415931 1.3276 0.00466931 0 -0.0304683 -0.323478 0 0 0 0 0 0 0 -0.185961 0.0476406 0.663213 -0.0854056 -0.65 -1.761
ARG_125 -6.19557 0.500045 4.52476 0.0153493 0 -0.72936 -0.332754 0 -0.507315 -1.85834 0 0 0 0 -0.172854 0.297618 1.6805 0.0681068 -0.98 -3.68981
GLN_126 -3.68573 0.131363 2.39092 0.00411782 0 -0.0813967 0 -0.709381 -0.465585 0 0 0 0 0 0.0511784 0.0932845 0.952111 -0.125734 -0.97 -2.41485
VAL_127 -4.99766 0.38773 1.90623 0.0117244 0 0 0 -0.856203 -0.507315 0 0 0 0 0 -0.171526 0.0165417 0.0452549 -0.243399 0.29 -4.11862
SER_128 -3.4639 0.336426 2.3128 0.00161173 0 -0.121519 -0.195213 0 -0.78956 0 0 0 0 0 -0.267316 0.036864 0.24452 -0.241828 -0.37 -2.51711
VAL_129 -3.20875 0.252265 1.92869 0.0133329 0 0 -0.415959 0 0 0 0 0 0 0 -0.0472317 0.0029365 0.0452318 0.0212044 0.29 -1.11828
GLU_130 -2.68404 0.42759 1.66629 0.00547461 0 -0.01803 -0.396676 0 0 0 0 0 0 0 -0.207403 0.00653808 0.904441 -0.115824 -0.81 -1.22164
GLU_131 -5.31923 0.443262 3.38043 0.00289221 0 -0.0488835 -0.425329 0 -0.78956 0 0 0 0 0 0.0730958 0.17945 1.63317 -0.0986807 -0.81 -1.77938
ALA_132 -4.35008 0.51258 1.37288 0.000796587 0 0 -0.615373 0 0 0 0 0 0 0 -0.231251 0.000131152 0 -0.158305 0.16 -3.30862
LYS_133 -4.10843 0.402011 1.85878 0.00316214 0 -0.0285154 -0.675305 0 0 0 0 0 0 0 -0.237412 0.0727136 1.12792 -0.0474112 -0.65 -2.28249
ASN_134 -3.8837 0.291225 2.57691 0.0043449 0 -0.0485464 -0.827738 0 0 0 0 0 0 0 0.0205289 0.0775638 0.336548 0.109201 -0.89 -2.23366
ARG_135 -7.23185 0.564221 4.16924 0.011244 0 0.0244981 -0.616088 0 0 -0.447125 0 0 0 0 -0.127932 0.0366286 2.41876 -0.0627531 -0.98 -2.24116
ALA_136 -4.62829 0.296697 1.8232 0.000782472 0 0 -0.610317 -0.827296 0 0 0 0 0 0 -0.243907 0.0297674 0 -0.157514 0.16 -4.15688
GLU_137 -3.07009 0.544557 1.84388 0.00719992 0 -0.055716 -0.370942 0 0 0 0 0 0 0 -0.154915 0.00480987 0.981022 -0.105506 -0.81 -1.1857
GLN_138 -2.19043 0.185647 1.11 0.00457989 0 -0.0427066 -0.431063 0 0 0 0 0 0 0 -0.230373 0.0279766 0.81993 -0.0583565 -0.97 -1.7748
TRP_139 -8.15723 1.16147 2.82056 0.0251183 0 0 -0.190759 0 0 0 0 0 0 0 -0.168117 0.0870696 0.905413 0.0139689 0.91 -2.59251
ASN_140 -1.72912 0.367003 1.0724 0.0117671 0 0 -0.301753 0 0 0 0 0 0 0 -0.246731 0.00231752 0.758729 -0.508301 -0.89 -1.46368
VAL_141 -3.79934 0.219773 1.44854 0.0131272 0 0 0 -0.827296 0 0 0 0 0 0 -0.0684577 0.000474242 0.0394374 -0.184133 0.29 -2.86787
ASN_142 -1.89215 0.0630859 1.1066 0.00387649 0 -0.0951935 0 -0.854734 0 0 0 0 0 0 -0.0304786 0.00827082 0.592774 0.0281156 -0.89 -1.95983
TYR_143 -6.14771 0.743579 1.94152 0.0260521 0 0 0 0 0 -0.492313 0 0 0 0 -0.0636193 0.00961641 1.07715 -0.0982368 0.51 -2.49397
VAL_144 -3.88443 0.488678 1.23527 0.0198282 0 0 0 -1.54815 0 0 0 0 0 0 -0.0540589 0.0160456 0.667844 -0.143096 0.29 -2.91207
GLU_145 -4.11783 0.64889 3.12753 0.00379553 0 -0.379635 0 0 -0.56918 -1.75252 0 0 0 0 -0.0422894 0.0181116 1.05356 0.0625946 -0.81 -2.75697
THR_146 -4.61798 0.362334 2.78436 0.0109807 0 -0.19093 0 -1.64781 0 -0.329352 0 0 0 0 -0.153964 0.167067 0.146681 -0.409221 -0.27 -4.14783
SER_147 -4.77025 0.407182 3.39743 0.00249407 0 -0.211998 -0.117857 -0.76148 -0.556351 -1.13519 0 0 0 0 0.399068 0.023291 0.172862 -0.0530629 -0.37 -3.57386
ALA_148 -3.09428 0.210058 1.11853 0.000702956 0 0 0 0 -0.0480969 0 0 0 0 0 -0.222871 0.00190326 0 -0.106448 0.16 -1.9805
LYS_149 -3.33773 0.355348 1.64823 0.00543363 0 -0.595702 0 0 0 0 0 0 0 0 -0.109311 0.0199486 0.903173 -0.042735 -0.65 -1.80335
THR_150 -2.56455 0.382139 1.75414 0.0048421 0 -0.111778 0 0 -0.556351 -0.534594 0 0 0 0 -0.141073 0.221574 0.0140876 -0.0690212 -0.27 -1.87059
ARG_151 -2.79167 0.28555 1.69874 0.0117797 0 -0.0720953 -0.161041 0 0 0 0 0 0 0 0.106948 0.0415453 0.99594 0.221748 -0.98 -0.642548
ALA_152 -2.85942 0.312877 1.69434 0.00110522 0 0 0 -0.76148 0 0 0 0 0 0 -0.110915 0.0150891 0 0.147863 0.16 -1.40054
ASN_153 -3.39052 0.189129 1.95209 0.00669019 0 -0.0996085 -0.0744488 0 -0.56918 0 0 0 0 0 -0.185819 0.0560358 0.704756 -0.424206 -0.89 -2.72508
VAL_154 -4.22004 0.583461 1.43412 0.0124017 0 0 -0.0662212 0 0 0 0 0 0 0 0.0455951 0.0154028 0.00849565 -0.123414 0.29 -2.0202
ASP_155 -3.28868 0.368185 1.81561 0.00298214 0 -0.0863732 -0.648211 0 0 0 0 0 0 0 -0.169097 0.00528601 0.326724 -0.012155 -0.67 -2.35573
LYS_156 -4.05898 0.523918 2.47645 0.00790074 0 -0.356749 -0.42325 0 0 -0.447614 0 0 0 0 0.0369059 0.0739928 1.53147 -0.0753153 -0.65 -1.36128
VAL_157 -4.62531 0.84066 0.990774 0.00924753 0 0 -0.197749 0 0 0 0 0 0 0 -0.103196 0.0548715 0.605266 0.152769 0.29 -1.98267
PHE_158 -7.69264 0.89212 1.51185 0.0215775 0 0 -0.650959 0 0 0 0 0 0 0 0.0435521 0.00475626 0.308719 0.022781 0.63 -4.90824
PHE_159 -6.06247 0.516449 2.38837 0.0215978 0 0 -0.723887 0 0 0 0 0 0 0 -0.089949 0.00193623 0.391035 0.0788188 0.63 -2.84811
ASP_160 -4.45881 0.336671 3.24178 0.00285149 0 -0.534771 -0.721641 0 0 -0.537156 0 0 0 0 -0.126657 0.0920052 0.333574 0.0173147 -0.67 -3.02484
LEU_161 -6.14559 0.963515 1.98597 0.00865503 0 0 -0.508731 0 0 0 0 0 0 0 -0.112139 0.108579 0.60907 -0.117316 -0.1 -3.30799
MET_162 -6.6523 0.924652 2.23246 0.00350213 0 0 -0.746501 0 0 0 0 0 0 0 -0.105256 0.135533 1.2066 -0.0893303 -0.34 -3.43064
ARG_163 -6.00228 0.567579 4.24376 0.0110401 0 -0.494626 -0.756064 0 0 -0.756468 0 0 0 0 -0.211597 0.00302003 1.84792 -0.0837254 -0.98 -2.61145
GLU_164 -4.84124 0.284646 2.80666 0.00474274 0 -0.0706809 -0.712645 0 -0.112374 0 0 0 0 0 -0.213078 0.0167873 0.878642 -0.142597 -0.81 -2.91113
ILE_165 -6.72001 0.530383 2.346 0.0177261 0 0 -0.839776 0 0 0 0 0 0 0 -0.0438642 0.00130054 0.131863 -0.0682459 0.24 -4.40462
ARG_166 -6.01507 0.464399 4.25624 0.0103057 0 -0.734153 -0.765248 0 0 -0.635903 0 0 0 0 -0.161405 0.00667634 1.81193 -0.0765299 -0.98 -2.81875
ALA_167 -3.35025 0.199495 1.63365 0.000783586 0 0 -0.83722 0 0 0 0 0 0 0 -0.161467 0.0736098 0 -0.157003 0.16 -2.4384
ARG_168 -5.75471 0.512594 4.0464 0.0155339 0 -0.88694 -0.788619 0 -0.191973 -0.716663 0 0 0 0 -0.170856 0.0222825 3.27808 -0.0704198 -0.98 -1.68529
LYS_169 -5.26973 0.381558 3.96756 0.00334761 0 -0.243128 -0.743351 0 -0.301825 -0.434536 0 0 0 0 -0.207649 0.0936931 1.08811 -0.0406099 -0.65 -2.35657
MET_170 -3.03005 0.269709 1.51979 0.00852718 0 0 -0.400221 0 0 0 0 0 0 0 0.0382225 0.0253443 1.14758 -0.0353599 -0.34 -0.796462
GLU_171 -2.49962 0.0691415 1.49452 0.00550102 0 -0.154412 -0.426318 0 0 0 0 0 0 0 -0.269084 0.00140056 0.845178 -0.139913 -0.81 -1.88361
ASP_172 -2.37901 0.170154 1.83506 0.0034616 0 -0.328433 -0.374365 0 0 -0.0243882 0 0 0 0 -0.163032 0.0189206 0.57024 -0.0734276 -0.67 -1.41482
SER_p:CtermProteinFull_173 -1.49218 0.0668205 1.15896 0.00480385 0 0 -0.312042 0 0 0 0 0 0 0 0 0 0.340913 0 -0.37 -0.602725
GLY_p:NtermProteinFull_174 -0.797639 0.0542806 0.724847 0.000141799 0 0 0 0 -0.139632 0 0 0 0 0 0 0.029972 0 0 -0.17 -0.298031
GLN_175 -2.12994 0.0828722 1.91298 0.00439245 0 -0.087042 0 0 0 -0.397969 0 0 0 0 -0.235865 0.147066 1.3467 0.0684319 -0.97 -0.258374
TYR_176 -3.79308 0.199812 1.80468 0.0265521 0 0 0 -0.19442 0 0 0 0 0 0 -0.111359 0.0123687 0.267526 -0.303853 0.51 -1.58177
LEU_177 -3.21524 0.164261 1.00512 0.00663344 0 0 0 0 0 0 0 0 0 0 -0.0956424 0.00393997 0.275377 -0.0786591 -0.1 -2.03421
VAL_178 -3.25437 0.144423 0.851814 0.017736 0 0 0 -0.436345 0 0 0 0 0 0 0.0835067 0.0119928 0.0283899 -0.0696276 0.29 -2.33248
TYR_179 -6.4078 0.495728 2.5202 0.0222187 0 0 0 -1.25528 0 -0.301928 0 0 0 0 -0.0342932 0.000368945 0.792591 -0.0924974 0.51 -3.75069
ASN_180 -3.26874 0.17271 1.58523 0.00574906 0 0.00272582 0 0 0 -0.447366 0 0 0 0 0.0603397 0.000396648 1.36656 0.125566 -0.89 -1.28683
GLY_181 -2.84659 0.0950404 1.66254 0.000175737 0 0 0 -1.18858 0 0 0 0 0 0 0.248293 0.0175451 0 -0.644007 -0.17 -2.82558
ASP_182 -2.34091 0.0352965 1.71196 0.00280349 0 -0.0937753 0 0 0 -0.424552 0 0 0 0 -0.0879942 5.82409e-05 0.648535 0.0647199 -0.67 -1.15385
LEU_183 -5.184 0.4478 1.68805 0.0053376 0 0 0 -1.67757 0 0 0 0 0 0 -0.00310247 0.118106 0.27958 0.0914529 -0.1 -4.33435
VAL_184 -3.98928 0.100467 1.98692 0.0103982 0 0 0 -1.4906 0 0 0 0 0 0 -0.19118 0.00311319 0.0103701 -0.326229 0.29 -3.59603
GLU_185 -5.67906 0.325996 3.3255 0.00700636 0 -0.344544 0 -1.61454 0 -1.14497 0 0 0 0 -0.198348 0.12672 1.10351 -0.018204 -0.81 -4.92093
TYR_186 -7.30632 0.626224 2.7271 0.0228797 0 0 0 -1.0162 0 -0.550566 0 0 0 0 -0.153189 0.00574499 0.404021 -0.211379 0.51 -4.94169
GLU_187 -4.95106 0.318447 3.14411 0.00789389 0 0.0331389 -0.311501 -0.820044 -0.73559 0 0 0 0 0 -0.215881 0.109155 2.24064 0.0207269 -0.81 -1.96997
ALA_188 -2.85595 0.173509 1.43106 0.00100741 0 0 0 0 0 0 0 0 0 0 -0.104499 0.0473909 0 -0.155002 0.16 -1.30249
ASP_189 -2.7315 0.141586 1.93825 0.00280603 0 -0.132805 0 0 -0.419225 0 0 0 0 0 -0.136049 0.00507323 0.467149 -0.0875114 -0.67 -1.62222
HIS_190 -2.45397 0.273406 1.35781 0.00287511 0 -0.153012 0 0 -0.316366 0 0 0 0 0 -0.0817099 0.0536199 0.343691 -0.252612 0.56 -0.666266
MET_191 -3.69509 0.428828 1.34176 0.0155198 0 0 -0.311501 0 0 0 0 0 0 0 0.0987908 0.113203 1.05393 0.194679 -0.34 -1.09987
ALA_192 -2.4271 0.165748 1.25804 0.000952161 0 0 0 -0.820044 0 0 0 0 0 0 -0.233 0.000535822 0 0.00287203 0.16 -1.892
GLN_193 -2.41766 0.0907137 1.04967 0.00533823 0 -0.0834648 0 0 0 0 0 0 0 0 -0.20561 0.0253705 0.792619 0.0131281 -0.97 -1.6999
LEU_194 -3.60291 0.18419 1.61047 0.00939044 0 0 0 -0.805332 0 0 0 0 0 0 2.59334 2.85935e-05 0.159889 0.0885834 -0.1 0.13765
GLN_195 -2.73421 0.155469 1.76654 0.00492654 0 -0.0133932 0 -0.809206 0 0 0 0 0 0 -0.0400175 0.071557 0.96081 0.0121166 -0.97 -1.5954
ARG_196 -2.24953 0.0516011 1.3973 0.0101413 0 -0.0615123 0 0 0 0 0 0 0 0 -0.219929 0.00312251 1.42855 -0.009223 -0.98 -0.629478
VAL_197 -4.32122 0.396292 1.89605 0.0149584 0 0 0 -1.67757 0 0 0 0 0 0 -0.0839227 0.0385715 0.0428569 -0.197535 0.29 -3.60152
HIS_D_198 -6.02513 0.329165 3.01176 0.00376734 0 -0.0302151 0 -1.71068 0 -0.871917 0 0 0 0 -0.0299051 0.0115239 1.83431 0.0503063 0.56 -2.867
GLY_199 -3.08557 0.143981 1.38582 4.20352e-05 0 0 0 -1.18858 0 0 0 0 0 0 0.462985 0.0287173 0 0.423912 -0.17 -1.9987
PHE_200 -5.38682 0.292156 1.62573 0.0236296 0 0 0 -1.34042 0 0 0 0 0 0 0.0491755 0.0267491 0.334637 -0.192883 0.63 -3.93804
LEU_201 -6.13986 0.733887 1.82939 0.0185833 0 0 0 -1.69163 0 0 0 0 0 0 -0.129121 0.0111429 3.10216 -0.0802319 -0.1 -2.44567
MET_202 -5.27317 0.572923 2.4512 0.00404378 0 0 -0.377053 0 0 0 0 0 0 0 0.065691 0.199086 1.12367 0.156152 -0.34 -1.41746
ASN_203 -3.90105 0.115101 2.94099 0.00836139 0 -0.162555 0 -0.19442 -0.139632 0 0 0 0 0 -0.0478143 0.111197 0.772032 -0.123873 -0.89 -1.51166
ASP_204 -3.53705 0.377562 2.59975 0.00686003 0 -0.316474 0 -0.63299 0 -0.397969 0 0 0 0 0.407671 8.80623e-06 0.170836 -0.226624 -0.67 -2.21842
CYS_205 -4.24431 0.357237 2.12166 0.00193948 0 0 -0.377053 0 0 0 0 0 0 0 -0.0141865 0.0799077 0.162115 -0.146981 1.7 -0.35967
LEU_206 -5.02017 0.26265 1.15504 0.009127 0 0 0 -1.32688 0 0 0 0 0 0 -0.00170088 0.0296723 0.438034 -0.111171 -0.1 -4.6654
LEU_207 -4.38494 0.188667 1.5066 0.00685327 0 0 0 -1.34042 0 0 0 0 0 0 -0.0527212 0.0029402 0.375949 -0.125009 -0.1 -3.92208
VAL_208 -3.88629 0.0402559 1.54663 0.0106234 0 0 0 -1.72312 0 0 0 0 0 0 -0.188264 0.00486868 0.00687192 -0.319559 0.29 -4.21798
ALA_209 -2.79176 0.0971272 1.59372 0.000963223 0 0 0 -1.71068 0 0 0 0 0 0 0.0791755 0.00781495 0 0.228169 0.16 -2.33547
THR_210 -2.97227 0.113262 1.93294 0.00840443 0 0.0176907 0 -1.69615 0 0 0 0 0 0 -0.025956 0.00715536 0.0473505 -0.0944068 -0.27 -2.93198
TRP_211 -3.23957 0.118415 1.13593 0.0212543 0 0 0 0 0 0 0 0 0 0 -0.0255375 0.129344 0.529383 -0.050972 0.91 -0.471761
LEU_212 -3.45065 0.3578 1.69742 0.0106977 0.00117135 0 0 -1.55645 0 0 0 0 0 0 0.16779 0.00501709 0.357319 -0.0404135 -0.1 -2.5503
PRO_213 -1.69635 0.389191 0.516665 0.00097912 0.0299908 0 0 0 0 0 0 0 0 0 -0.191198 0.210987 0.1764 -0.475425 0.02 -1.01876
GLN_214 -3.2799 0.398255 1.99468 0.00422345 0 0 0 0 0 0 0 0 0 0 -0.0827136 0.173044 1.02391 -0.00342649 -0.97 -0.741924
ARG_215 -1.52784 0.347968 0.991775 0.00953788 0 -0.088141 0 0 -0.157262 0 0 0 0 0 0.200611 0.00851838 1.28456 -0.0846038 -0.98 0.00512071
ARG_216 -1.62405 0.215612 1.01175 0.0120389 0 -0.088141 0 0 -0.157262 0 0 0 0 0 0.158645 0.0755386 1.19388 -0.291411 -0.98 -0.4734
GLY_217 -1.61836 0.363518 1.04785 0.000143811 0 0 0 0 0 0 0 0 0 0 2.09666 0.0321881 0 -0.237376 -0.17 1.51462
MET_218 -2.51447 0.366283 1.06074 0.00541591 0 0 0 0 0 0 0 0 0 0 0.275304 0.0102158 1.06077 0.129743 -0.34 0.0539969
TYR_219 -4.25479 0.226059 1.95597 0.0245215 0 0 0 -1.55645 0 0 0 0 0 0 -0.152194 0.00216812 0.841889 -0.101562 0.51 -2.50439
ARG_220 -2.5847 0.136338 0.842867 0.0110742 0 0.00187278 0 0 0 0 0 0 0 0 0.00415597 0.0217857 2.65958 -0.0707318 -0.98 0.042236
TYR_221 -3.5955 0.148711 1.88818 0.0247913 0 0 0 -1.69615 0 0 0 0 0 0 -0.0238645 0.000236456 0.517841 -0.115116 0.51 -2.34086
ASN_222 -2.20177 0.0592975 1.25747 0.00321681 0 0.00197959 0 0 0 0 0 0 0 0 -0.00323636 0.0454081 0.889994 0.109066 -0.89 -0.728573
ALA_223 -3.14693 0.0845919 1.51369 0.00100284 0 0 0 -1.72312 0 0 0 0 0 0 0.236007 0.119984 0 0.358093 0.16 -2.39668
LEU_224 -3.02243 0.127699 0.662711 0.0145457 0 0 0 0 0 0 0 0 0 0 -0.0927031 0.117231 0.51121 -0.146157 -0.1 -1.92789
TYR_225 -6.84929 0.566041 2.58822 0.0238858 0.00159701 0 0 -1.32688 0 -1.07832 0 0 0 0 0.0752816 0.0183476 0.178655 -0.113943 0.51 -5.40641
PRO_226 -3.53913 0.485767 1.34052 0.000902255 0.0914811 0 -0.746998 0 0 0 0 0 0 0 -0.26086 0.0484876 0.170485 -0.61788 0.02 -3.00723
LEU_227 -5.02772 0.474085 2.06032 0.00929184 0 0 0 -0.63299 -0.496328 0 0 0 0 0 -0.151262 0.0667771 0.0699361 0.0214155 -0.1 -3.70647
ASP_228 -4.07842 0.630526 3.71582 0.00927705 0 -0.714698 0 0 -0.758642 -0.473114 0 0 0 0 -0.252521 0.0108233 0.615565 -0.217214 -0.67 -2.18259
ARG_229 -4.31918 0.535207 2.87506 0.0105488 0 -0.4009 -0.342997 0 -0.26371 0 0 0 0 0 0.171671 0.0581292 1.3659 -0.103746 -0.98 -1.39401
LEU_230 -5.42973 0.719094 1.38589 0.0102617 0 0 -0.404002 0 0 0 0 0 0 0 -0.0996219 0.0262758 0.273355 -0.0395469 -0.1 -3.65802
ALA_231 -3.91016 0.136037 1.45408 0.000822987 0 0 0 -1.60833 0 0 0 0 0 0 -0.0128204 0.0475239 0 0.142676 0.16 -3.59018
VAL_232 -2.44756 0.0983023 0.536704 0.00907891 0 0 0 0 0 0 0 0 0 0 -0.206797 0.0216758 0.0452409 -0.363785 0.29 -2.01714
VAL_233 -3.20303 0.180553 1.39693 0.0153081 0 0 0 -1.68892 0 0 0 0 0 0 -0.198911 0.00511325 0.110007 -0.378871 0.29 -3.47183
ASN_234 -2.04299 0.0864318 1.80172 0.0138083 0 -0.249294 0 0 0 -0.524428 0 0 0 0 -0.113947 0.00214518 0.564148 -0.224295 -0.89 -1.57671
VAL_235 -3.64559 0.235736 1.75442 0.0103574 0 0 0 0 -0.0652896 0 0 0 0 0 -0.211232 7.30654e-05 0.00755009 -0.181401 0.29 -1.80538
LYS_236 -1.82733 0.0508964 1.65778 0.00339867 0 -0.479975 0 0 0 -0.0759611 0 0 0 0 -0.230047 0.0023026 0.70972 0.0943466 -0.65 -0.744866
[truncated: 6,158 more chars]
