# Supplementary material for: A Generic Program for Multistate Protein Design
Source: PLoS One. 2011 Jul 6;6(7):e20937. doi: 10.1371/journal.pone.0020937 (PMC3130737; doi:10.1371/journal.pone.0020937)
Supplement: File S2 — Design models generated by this study for both the heterodimerization task and the orthogonal interface redesign task. (BZ2) [file pone.0020937.s002.bz2 › SupplementaryMaterials/select_orthogonal_interface_designs/design4/redocked_027.d16_v11.3_repeated_1_6.0dG_02_RalA1andRalBP1_0023_0001.pdb]

ATOM      1  N   GLY A   8       3.244   8.205 -19.711  1.00  0.00              
ATOM      2  CA  GLY A   8       4.089   8.509 -18.534  1.00  0.00              
ATOM      3  C   GLY A   8       4.729   9.876 -18.637  1.00  0.00              
ATOM      4  O   GLY A   8       4.491  10.606 -19.599  1.00  0.00              
ATOM      5 1H   GLY A   8       3.452   7.413 -20.285  1.00  0.00              
ATOM      6 2H   GLY A   8       2.269   8.020 -19.592  1.00  0.00              
ATOM      7 3H   GLY A   8       3.155   8.874 -20.449  1.00  0.00              
ATOM      8 1HA  GLY A   8       3.472   8.479 -17.636  1.00  0.00              
ATOM      9 2HA  GLY A   8       4.876   7.760 -18.458  1.00  0.00              
ATOM     10  N   GLN A   9       5.542  10.216 -17.648  1.00  0.00              
ATOM     11  CA  GLN A   9       6.243  11.494 -17.622  1.00  0.00              
ATOM     12  C   GLN A   9       7.241  11.509 -16.471  1.00  0.00              
ATOM     13  O   GLN A   9       8.443  11.363 -16.676  1.00  0.00              
ATOM     14  CB  GLN A   9       5.255  12.656 -17.478  1.00  0.00              
ATOM     15  CG  GLN A   9       5.907  14.027 -17.447  1.00  0.00              
ATOM     16  CD  GLN A   9       4.890  15.150 -17.385  1.00  0.00              
ATOM     17  OE1 GLN A   9       3.679  14.909 -17.360  1.00  0.00              
ATOM     18  NE2 GLN A   9       5.375  16.387 -17.364  1.00  0.00              
ATOM     19  H   GLN A   9       5.696   9.577 -16.917  1.00  0.00              
ATOM     20  HA  GLN A   9       6.807  11.620 -18.546  1.00  0.00              
ATOM     21 1HB  GLN A   9       4.568  12.592 -18.322  1.00  0.00              
ATOM     22 2HB  GLN A   9       4.706  12.489 -16.551  1.00  0.00              
ATOM     23 1HG  GLN A   9       6.724  14.277 -16.771  1.00  0.00              
ATOM     24 2HG  GLN A   9       6.289  13.964 -18.467  1.00  0.00              
ATOM     25 1HE2 GLN A   9       4.752  17.168 -17.323  1.00  0.00              
ATOM     26 2HE2 GLN A   9       6.363  16.536 -17.387  1.00  0.00              
ATOM     27  N   SER A  10       6.729  11.659 -15.258  1.00  0.00              
ATOM     28  CA  SER A  10       7.567  11.691 -14.069  1.00  0.00              
ATOM     29  C   SER A  10       6.793  11.132 -12.885  1.00  0.00              
ATOM     30  O   SER A  10       7.063  10.026 -12.418  1.00  0.00              
ATOM     31  CB  SER A  10       8.036  13.105 -13.785  1.00  0.00              
ATOM     32  OG  SER A  10       8.867  13.167 -12.659  1.00  0.00              
ATOM     33  H   SER A  10       5.760  11.754 -15.159  1.00  0.00              
ATOM     34  HA  SER A  10       8.518  11.172 -14.196  1.00  0.00              
ATOM     35 1HB  SER A  10       8.586  13.469 -14.653  1.00  0.00              
ATOM     36 2HB  SER A  10       7.164  13.735 -13.618  1.00  0.00              
ATOM     37  HG  SER A  10       9.141  14.076 -12.514  1.00  0.00              
ATOM     38  N   SER A  11       5.790  11.877 -12.441  1.00  0.00              
ATOM     39  CA  SER A  11       4.844  11.388 -11.448  1.00  0.00              
ATOM     40  C   SER A  11       3.839  10.420 -12.070  1.00  0.00              
ATOM     41  O   SER A  11       3.140   9.687 -11.373  1.00  0.00              
ATOM     42  CB  SER A  11       4.125  12.552 -10.797  1.00  0.00              
ATOM     43  OG  SER A  11       3.309  13.242 -11.704  1.00  0.00              
ATOM     44  H   SER A  11       5.685  12.794 -12.778  1.00  0.00              
ATOM     45  HA  SER A  11       5.323  10.920 -10.587  1.00  0.00              
ATOM     46 1HB  SER A  11       3.508  12.170  -9.984  1.00  0.00              
ATOM     47 2HB  SER A  11       4.868  13.241 -10.395  1.00  0.00              
ATOM     48  HG  SER A  11       3.126  14.120 -11.364  1.00  0.00              
ATOM     49  N   LEU A  12       3.804  10.406 -13.392  1.00  0.00              
ATOM     50  CA  LEU A  12       2.963   9.482 -14.133  1.00  0.00              
ATOM     51  C   LEU A  12       3.758   8.236 -14.500  1.00  0.00              
ATOM     52  O   LEU A  12       3.186   7.186 -14.795  1.00  0.00              
ATOM     53  CB  LEU A  12       2.424  10.145 -15.405  1.00  0.00              
ATOM     54  CG  LEU A  12       1.595  11.411 -15.187  1.00  0.00              
ATOM     55  CD1 LEU A  12       1.184  12.011 -16.518  1.00  0.00              
ATOM     56  CD2 LEU A  12       0.366  11.115 -14.342  1.00  0.00              
ATOM     57  H   LEU A  12       4.375  11.025 -13.880  1.00  0.00              
ATOM     58  HA  LEU A  12       2.132   9.161 -13.506  1.00  0.00              
ATOM     59 1HB  LEU A  12       3.367  10.397 -15.886  1.00  0.00              
ATOM     60 2HB  LEU A  12       1.876   9.438 -16.026  1.00  0.00              
ATOM     61  HG  LEU A  12       2.194  12.142 -14.662  1.00  0.00              
ATOM     62 1HD1 LEU A  12       0.594  12.912 -16.345  1.00  0.00              
ATOM     63 2HD1 LEU A  12       2.074  12.267 -17.091  1.00  0.00              
ATOM     64 3HD1 LEU A  12       0.587  11.289 -17.074  1.00  0.00              
ATOM     65 1HD2 LEU A  12      -0.207  12.030 -14.199  1.00  0.00              
ATOM     66 2HD2 LEU A  12      -0.252  10.371 -14.846  1.00  0.00              
ATOM     67 3HD2 LEU A  12       0.677  10.728 -13.371  1.00  0.00              
ATOM     68  N   ALA A  13       5.085   8.359 -14.468  1.00  0.00              
ATOM     69  CA  ALA A  13       5.962   7.230 -14.764  1.00  0.00              
ATOM     70  C   ALA A  13       6.312   6.464 -13.505  1.00  0.00              
ATOM     71  O   ALA A  13       6.337   5.235 -13.488  1.00  0.00              
ATOM     72  CB  ALA A  13       7.222   7.702 -15.474  1.00  0.00              
ATOM     73  H   ALA A  13       5.482   9.227 -14.240  1.00  0.00              
ATOM     74  HA  ALA A  13       5.436   6.544 -15.428  1.00  0.00              
ATOM     75 1HB  ALA A  13       7.861   6.844 -15.685  1.00  0.00              
ATOM     76 2HB  ALA A  13       6.951   8.190 -16.410  1.00  0.00              
ATOM     77 3HB  ALA A  13       7.756   8.404 -14.838  1.00  0.00              
ATOM     78  N   GLU A  14       6.557   7.208 -12.454  1.00  0.00              
ATOM     79  CA  GLU A  14       6.912   6.646 -11.164  1.00  0.00              
ATOM     80  C   GLU A  14       5.836   6.965 -10.141  1.00  0.00              
ATOM     81  O   GLU A  14       5.559   8.128  -9.859  1.00  0.00              
ATOM     82  CB  GLU A  14       8.268   7.178 -10.695  1.00  0.00              
ATOM     83  CG  GLU A  14       8.663   6.743  -9.291  1.00  0.00              
ATOM     84  CD  GLU A  14      10.007   7.296  -8.905  1.00  0.00              
ATOM     85  OE1 GLU A  14      10.575   8.021  -9.685  1.00  0.00              
ATOM     86  OE2 GLU A  14      10.415   7.084  -7.787  1.00  0.00              
ATOM     87  H   GLU A  14       6.474   8.177 -12.549  1.00  0.00              
ATOM     88  HA  GLU A  14       6.973   5.560 -11.238  1.00  0.00              
ATOM     89 1HB  GLU A  14       9.013   6.822 -11.407  1.00  0.00              
ATOM     90 2HB  GLU A  14       8.216   8.266 -10.737  1.00  0.00              
ATOM     91 1HG  GLU A  14       7.929   7.012  -8.531  1.00  0.00              
ATOM     92 2HG  GLU A  14       8.724   5.658  -9.366  1.00  0.00              
ATOM     93  N   HIS A  15       5.222   5.931  -9.590  1.00  0.00              
ATOM     94  CA  HIS A  15       4.111   6.114  -8.669  1.00  0.00              
ATOM     95  C   HIS A  15       4.526   5.690  -7.269  1.00  0.00              
ATOM     96  O   HIS A  15       4.936   4.553  -7.065  1.00  0.00              
ATOM     97  CB  HIS A  15       2.895   5.303  -9.137  1.00  0.00              
ATOM     98  CG  HIS A  15       2.360   5.739 -10.468  1.00  0.00              
ATOM     99  ND1 HIS A  15       1.354   6.671 -10.618  1.00  0.00              
ATOM    100  CD2 HIS A  15       2.705   5.364 -11.725  1.00  0.00              
ATOM    101  CE1 HIS A  15       1.105   6.846 -11.903  1.00  0.00              
ATOM    102  NE2 HIS A  15       1.913   6.068 -12.600  1.00  0.00              
ATOM    103  H   HIS A  15       5.535   5.022  -9.800  1.00  0.00              
ATOM    104  HA  HIS A  15       3.843   7.169  -8.623  1.00  0.00              
ATOM    105 1HB  HIS A  15       3.160   4.250  -9.236  1.00  0.00              
ATOM    106 2HB  HIS A  15       2.079   5.404  -8.422  1.00  0.00              
ATOM    107  HD2 HIS A  15       3.461   4.641 -11.989  1.00  0.00              
ATOM    108  HE1 HIS A  15       0.359   7.514 -12.313  1.00  0.00              
ATOM    109  HE2 HIS A  15       2.125   6.204 -13.554  1.00  0.00              
ATOM    110  N   HIS A  16       4.418   6.605  -6.316  1.00  0.00              
ATOM    111  CA  HIS A  16       4.746   6.305  -4.925  1.00  0.00              
ATOM    112  C   HIS A  16       3.529   5.816  -4.160  1.00  0.00              
ATOM    113  O   HIS A  16       2.497   6.487  -4.121  1.00  0.00              
ATOM    114  CB  HIS A  16       5.336   7.536  -4.230  1.00  0.00              
ATOM    115  CG  HIS A  16       6.704   7.904  -4.715  1.00  0.00              
ATOM    116  ND1 HIS A  16       7.457   8.901  -4.132  1.00  0.00              
ATOM    117  CD2 HIS A  16       7.453   7.409  -5.728  1.00  0.00              
ATOM    118  CE1 HIS A  16       8.613   9.002  -4.765  1.00  0.00              
ATOM    119  NE2 HIS A  16       8.635   8.109  -5.737  1.00  0.00              
ATOM    120  H   HIS A  16       4.109   7.503  -6.547  1.00  0.00              
ATOM    121  HA  HIS A  16       5.478   5.499  -4.887  1.00  0.00              
ATOM    122 1HB  HIS A  16       4.701   8.406  -4.401  1.00  0.00              
ATOM    123 2HB  HIS A  16       5.423   7.356  -3.158  1.00  0.00              
ATOM    124  HD2 HIS A  16       7.280   6.621  -6.461  1.00  0.00              
ATOM    125  HE1 HIS A  16       9.354   9.737  -4.453  1.00  0.00              
ATOM    126  HE2 HIS A  16       9.393   7.957  -6.387  1.00  0.00              
ATOM    127  N   VAL A  17       3.657   4.647  -3.558  1.00  0.00              
ATOM    128  CA  VAL A  17       2.591   4.069  -2.763  1.00  0.00              
ATOM    129  C   VAL A  17       3.109   3.721  -1.373  1.00  0.00              
ATOM    130  O   VAL A  17       4.058   2.946  -1.225  1.00  0.00              
ATOM    131  CB  VAL A  17       2.004   2.807  -3.430  1.00  0.00              
ATOM    132  CG1 VAL A  17       1.015   2.122  -2.504  1.00  0.00              
ATOM    133  CG2 VAL A  17       1.344   3.157  -4.756  1.00  0.00              
ATOM    134  H   VAL A  17       4.503   4.148  -3.651  1.00  0.00              
ATOM    135  HA  VAL A  17       1.782   4.784  -2.604  1.00  0.00              
ATOM    136  HB  VAL A  17       2.813   2.121  -3.626  1.00  0.00              
ATOM    137 1HG1 VAL A  17       0.613   1.235  -2.992  1.00  0.00              
ATOM    138 2HG1 VAL A  17       1.521   1.831  -1.583  1.00  0.00              
ATOM    139 3HG1 VAL A  17       0.201   2.807  -2.270  1.00  0.00              
ATOM    140 1HG2 VAL A  17       0.938   2.254  -5.211  1.00  0.00              
ATOM    141 2HG2 VAL A  17       0.539   3.871  -4.584  1.00  0.00              
ATOM    142 3HG2 VAL A  17       2.083   3.598  -5.426  1.00  0.00              
ATOM    143  N   ILE A  18       2.505   4.318  -0.357  1.00  0.00              
ATOM    144  CA  ILE A  18       2.923   4.082   1.015  1.00  0.00              
ATOM    145  C   ILE A  18       1.902   3.215   1.740  1.00  0.00              
ATOM    146  O   ILE A  18       0.717   3.549   1.803  1.00  0.00              
ATOM    147  CB  ILE A  18       3.126   5.406   1.785  1.00  0.00              
ATOM    148  CG1 ILE A  18       4.212   6.250   1.107  1.00  0.00              
ATOM    149  CG2 ILE A  18       3.495   5.132   3.240  1.00  0.00              
ATOM    150  CD1 ILE A  18       4.326   7.657   1.654  1.00  0.00              
ATOM    151  H   ILE A  18       1.758   4.929  -0.535  1.00  0.00              
ATOM    152  HA  ILE A  18       3.851   3.512   1.041  1.00  0.00              
ATOM    153  HB  ILE A  18       2.195   5.952   1.772  1.00  0.00              
ATOM    154 1HG1 ILE A  18       5.160   5.728   1.243  1.00  0.00              
ATOM    155 2HG1 ILE A  18       3.971   6.291   0.044  1.00  0.00              
ATOM    156 1HG2 ILE A  18       3.635   6.078   3.764  1.00  0.00              
ATOM    157 2HG2 ILE A  18       2.696   4.567   3.718  1.00  0.00              
ATOM    158 3HG2 ILE A  18       4.420   4.557   3.280  1.00  0.00              
ATOM    159 1HD1 ILE A  18       5.115   8.192   1.123  1.00  0.00              
ATOM    160 2HD1 ILE A  18       3.379   8.180   1.517  1.00  0.00              
ATOM    161 3HD1 ILE A  18       4.568   7.617   2.715  1.00  0.00              
ATOM    162  N   MET A  19       2.370   2.097   2.274  1.00  0.00              
ATOM    163  CA  MET A  19       1.531   1.219   3.077  1.00  0.00              
ATOM    164  C   MET A  19       1.463   1.744   4.503  1.00  0.00              
ATOM    165  O   MET A  19       2.495   1.962   5.140  1.00  0.00              
ATOM    166  CB  MET A  19       2.084  -0.212   3.072  1.00  0.00              
ATOM    167  CG  MET A  19       2.379  -0.758   1.680  1.00  0.00              
ATOM    168  SD  MET A  19       0.908  -0.901   0.643  1.00  0.00              
ATOM    169  CE  MET A  19       0.101  -2.329   1.366  1.00  0.00              
ATOM    170  H   MET A  19       3.316   1.859   2.136  1.00  0.00              
ATOM    171  HA  MET A  19       0.516   1.211   2.681  1.00  0.00              
ATOM    172 1HB  MET A  19       2.998  -0.201   3.664  1.00  0.00              
ATOM    173 2HB  MET A  19       1.340  -0.842   3.563  1.00  0.00              
ATOM    174 1HG  MET A  19       3.087  -0.088   1.195  1.00  0.00              
ATOM    175 2HG  MET A  19       2.829  -1.744   1.790  1.00  0.00              
ATOM    176 1HE  MET A  19      -0.824  -2.537   0.827  1.00  0.00              
ATOM    177 2HE  MET A  19       0.762  -3.193   1.301  1.00  0.00              
ATOM    178 3HE  MET A  19      -0.128  -2.126   2.413  1.00  0.00              
ATOM    179  N   VAL A  20       0.258   1.966   5.001  1.00  0.00              
ATOM    180  CA  VAL A  20       0.086   2.437   6.366  1.00  0.00              
ATOM    181  C   VAL A  20      -0.868   1.527   7.130  1.00  0.00              
ATOM    182  O   VAL A  20      -1.746   0.896   6.540  1.00  0.00              
ATOM    183  CB  VAL A  20      -0.431   3.893   6.417  1.00  0.00              
ATOM    184  CG1 VAL A  20       0.557   4.834   5.747  1.00  0.00              
ATOM    185  CG2 VAL A  20      -1.804   4.018   5.775  1.00  0.00              
ATOM    186  H   VAL A  20      -0.533   1.802   4.444  1.00  0.00              
ATOM    187  HA  VAL A  20       1.025   2.398   6.920  1.00  0.00              
ATOM    188  HB  VAL A  20      -0.514   4.179   7.453  1.00  0.00              
ATOM    189 1HG1 VAL A  20       0.175   5.855   5.794  1.00  0.00              
ATOM    190 2HG1 VAL A  20       1.516   4.783   6.262  1.00  0.00              
ATOM    191 3HG1 VAL A  20       0.687   4.544   4.705  1.00  0.00              
ATOM    192 1HG2 VAL A  20      -2.139   5.054   5.829  1.00  0.00              
ATOM    193 2HG2 VAL A  20      -1.747   3.708   4.731  1.00  0.00              
ATOM    194 3HG2 VAL A  20      -2.514   3.381   6.304  1.00  0.00              
ATOM    195  N   GLY A  21      -0.679   1.446   8.439  1.00  0.00              
ATOM    196  CA  GLY A  21      -1.466   0.545   9.250  1.00  0.00              
ATOM    197  C   GLY A  21      -0.765   0.206  10.545  1.00  0.00              
ATOM    198  O   GLY A  21       0.428   0.474  10.688  1.00  0.00              
ATOM    199  H   GLY A  21       0.011   1.999   8.859  1.00  0.00              
ATOM    200 1HA  GLY A  21      -2.422   1.016   9.480  1.00  0.00              
ATOM    201 2HA  GLY A  21      -1.640  -0.375   8.693  1.00  0.00              
ATOM    202  N   SER A  22      -1.511  -0.371  11.482  1.00  0.00              
ATOM    203  CA  SER A  22      -1.048  -0.529  12.858  1.00  0.00              
ATOM    204  C   SER A  22       0.285  -1.279  12.886  1.00  0.00              
ATOM    205  O   SER A  22       1.299  -0.756  13.343  1.00  0.00              
ATOM    206  CB  SER A  22      -2.091  -1.260  13.683  1.00  0.00              
ATOM    207  OG  SER A  22      -2.295  -2.570  13.232  1.00  0.00              
ATOM    208  H   SER A  22      -2.404  -0.693  11.243  1.00  0.00              
ATOM    209  HA  SER A  22      -0.967   0.415  13.399  1.00  0.00              
ATOM    210 1HB  SER A  22      -1.757  -1.289  14.719  1.00  0.00              
ATOM    211 2HB  SER A  22      -3.031  -0.713  13.620  1.00  0.00              
ATOM    212  HG  SER A  22      -3.144  -2.888  13.548  1.00  0.00              
ATOM    213  N   GLY A  23       0.266  -2.512  12.399  1.00  0.00              
ATOM    214  CA  GLY A  23       1.431  -3.362  12.488  1.00  0.00              
ATOM    215  C   GLY A  23       1.944  -3.731  11.113  1.00  0.00              
ATOM    216  O   GLY A  23       2.719  -2.989  10.501  1.00  0.00              
ATOM    217  H   GLY A  23      -0.557  -2.853  11.992  1.00  0.00              
ATOM    218 1HA  GLY A  23       2.216  -2.835  13.031  1.00  0.00              
ATOM    219 2HA  GLY A  23       1.168  -4.272  13.025  1.00  0.00              
ATOM    220  N   GLY A  24       1.491  -4.871  10.612  1.00  0.00              
ATOM    221  CA  GLY A  24       1.933  -5.333   9.318  1.00  0.00              
ATOM    222  C   GLY A  24       1.268  -6.630   8.908  1.00  0.00              
ATOM    223  O   GLY A  24       1.948  -7.602   8.608  1.00  0.00              
ATOM    224  H   GLY A  24       0.857  -5.407  11.133  1.00  0.00              
ATOM    225 1HA  GLY A  24       1.698  -4.575   8.570  1.00  0.00              
ATOM    226 2HA  GLY A  24       3.010  -5.493   9.346  1.00  0.00              
ATOM    227  N   VAL A  25      -0.062  -6.634   8.908  1.00  0.00              
ATOM    228  CA  VAL A  25      -0.832  -7.831   8.568  1.00  0.00              
ATOM    229  C   VAL A  25      -1.056  -7.926   7.057  1.00  0.00              
ATOM    230  O   VAL A  25      -0.697  -8.919   6.424  1.00  0.00              
ATOM    231  CB  VAL A  25      -2.201  -7.838   9.287  1.00  0.00              
ATOM    232  CG1 VAL A  25      -3.026  -9.041   8.860  1.00  0.00              
ATOM    233  CG2 VAL A  25      -2.022  -7.816  10.799  1.00  0.00              
ATOM    234  H   VAL A  25      -0.541  -5.815   9.153  1.00  0.00              
ATOM    235  HA  VAL A  25      -0.289  -8.740   8.831  1.00  0.00              
ATOM    236  HB  VAL A  25      -2.738  -6.946   9.001  1.00  0.00              
ATOM    237 1HG1 VAL A  25      -3.986  -9.026   9.377  1.00  0.00              
ATOM    238 2HG1 VAL A  25      -3.194  -9.005   7.784  1.00  0.00              
ATOM    239 3HG1 VAL A  25      -2.493  -9.957   9.114  1.00  0.00              
ATOM    240 1HG2 VAL A  25      -2.998  -7.821  11.282  1.00  0.00              
ATOM    241 2HG2 VAL A  25      -1.459  -8.697  11.110  1.00  0.00              
ATOM    242 3HG2 VAL A  25      -1.480  -6.917  11.089  1.00  0.00              
ATOM    243  N   GLY A  26      -1.644  -6.884   6.488  1.00  0.00              
ATOM    244  CA  GLY A  26      -1.859  -6.842   5.056  1.00  0.00              
ATOM    245  C   GLY A  26      -0.895  -5.894   4.381  1.00  0.00              
ATOM    246  O   GLY A  26      -0.885  -5.768   3.160  1.00  0.00              
ATOM    247  H   GLY A  26      -1.945  -6.139   7.048  1.00  0.00              
ATOM    248 1HA  GLY A  26      -1.717  -7.842   4.645  1.00  0.00              
ATOM    249 2HA  GLY A  26      -2.878  -6.510   4.858  1.00  0.00              
ATOM    250  N   LYS A  27      -0.088  -5.224   5.184  1.00  0.00              
ATOM    251  CA  LYS A  27       0.876  -4.262   4.667  1.00  0.00              
ATOM    252  C   LYS A  27       1.997  -4.959   3.900  1.00  0.00              
ATOM    253  O   LYS A  27       1.994  -4.981   2.673  1.00  0.00              
ATOM    254  CB  LYS A  27       1.441  -3.412   5.808  1.00  0.00              
ATOM    255  CG  LYS A  27       0.433  -2.420   6.367  1.00  0.00              
ATOM    256  CD  LYS A  27       0.852  -1.876   7.724  1.00  0.00              
ATOM    257  CE  LYS A  27       2.093  -1.007   7.631  1.00  0.00              
ATOM    258  NZ  LYS A  27       2.537  -0.531   8.968  1.00  0.00              
ATOM    259  H   LYS A  27      -0.140  -5.382   6.149  1.00  0.00              
ATOM    260  HA  LYS A  27       0.386  -3.593   3.959  1.00  0.00              
ATOM    261 1HB  LYS A  27       1.761  -4.101   6.590  1.00  0.00              
ATOM    262 2HB  LYS A  27       2.308  -2.882   5.414  1.00  0.00              
ATOM    263 1HG  LYS A  27       0.338  -1.591   5.666  1.00  0.00              
ATOM    264 2HG  LYS A  27      -0.528  -2.923   6.468  1.00  0.00              
ATOM    265 1HD  LYS A  27       0.030  -1.286   8.130  1.00  0.00              
ATOM    266 2HD  LYS A  27       1.056  -2.716   8.386  1.00  0.00              
ATOM    267 1HE  LYS A  27       2.888  -1.592   7.172  1.00  0.00              
ATOM    268 2HE  LYS A  27       1.863  -0.149   6.999  1.00  0.00              
ATOM    269 1HZ  LYS A  27       3.362   0.043   8.863  1.00  0.00              
ATOM    270 2HZ  LYS A  27       1.800   0.012   9.394  1.00  0.00              
ATOM    271 3HZ  LYS A  27       2.752  -1.326   9.553  1.00  0.00              
ATOM    272  N   SER A  28       2.932  -5.562   4.623  1.00  0.00              
ATOM    273  CA  SER A  28       4.034  -6.280   3.988  1.00  0.00              
ATOM    274  C   SER A  28       3.511  -7.445   3.142  1.00  0.00              
ATOM    275  O   SER A  28       4.122  -7.831   2.147  1.00  0.00              
ATOM    276  CB  SER A  28       5.006  -6.780   5.039  1.00  0.00              
ATOM    277  OG  SER A  28       4.429  -7.748   5.872  1.00  0.00              
ATOM    278  H   SER A  28       2.886  -5.521   5.597  1.00  0.00              
ATOM    279  HA  SER A  28       4.678  -5.639   3.385  1.00  0.00              
ATOM    280 1HB  SER A  28       5.870  -7.214   4.536  1.00  0.00              
ATOM    281 2HB  SER A  28       5.328  -5.935   5.647  1.00  0.00              
ATOM    282  HG  SER A  28       3.890  -7.316   6.539  1.00  0.00              
ATOM    283  N   ALA A  29       2.380  -8.002   3.555  1.00  0.00              
ATOM    284  CA  ALA A  29       1.830  -9.184   2.909  1.00  0.00              
ATOM    285  C   ALA A  29       1.431  -8.878   1.471  1.00  0.00              
ATOM    286  O   ALA A  29       1.837  -9.577   0.540  1.00  0.00              
ATOM    287  CB  ALA A  29       0.630  -9.703   3.687  1.00  0.00              
ATOM    288  H   ALA A  29       1.898  -7.600   4.304  1.00  0.00              
ATOM    289  HA  ALA A  29       2.599  -9.956   2.880  1.00  0.00              
ATOM    290 1HB  ALA A  29       0.231 -10.588   3.192  1.00  0.00              
ATOM    291 2HB  ALA A  29       0.938  -9.962   4.700  1.00  0.00              
ATOM    292 3HB  ALA A  29      -0.137  -8.932   3.727  1.00  0.00              
ATOM    293  N   LEU A  30       0.654  -7.816   1.298  1.00  0.00              
ATOM    294  CA  LEU A  30       0.099  -7.473  -0.006  1.00  0.00              
ATOM    295  C   LEU A  30       1.187  -7.013  -0.970  1.00  0.00              
ATOM    296  O   LEU A  30       1.053  -7.167  -2.183  1.00  0.00              
ATOM    297  CB  LEU A  30      -0.976  -6.392   0.138  1.00  0.00              
ATOM    298  CG  LEU A  30      -2.272  -6.851   0.820  1.00  0.00              
ATOM    299  CD1 LEU A  30      -3.226  -5.681   1.006  1.00  0.00              
ATOM    300  CD2 LEU A  30      -2.936  -7.948   0.010  1.00  0.00              
ATOM    301  H   LEU A  30       0.455  -7.239   2.066  1.00  0.00              
ATOM    302  HA  LEU A  30      -0.354  -8.357  -0.454  1.00  0.00              
ATOM    303 1HB  LEU A  30      -0.442  -5.694   0.780  1.00  0.00              
ATOM    304 2HB  LEU A  30      -1.197  -5.912  -0.817  1.00  0.00              
ATOM    305  HG  LEU A  30      -2.038  -7.252   1.799  1.00  0.00              
ATOM    306 1HD1 LEU A  30      -4.137  -6.028   1.492  1.00  0.00              
ATOM    307 2HD1 LEU A  30      -2.752  -4.920   1.626  1.00  0.00              
ATOM    308 3HD1 LEU A  30      -3.472  -5.256   0.034  1.00  0.00              
ATOM    309 1HD2 LEU A  30      -3.853  -8.264   0.509  1.00  0.00              
ATOM    310 2HD2 LEU A  30      -3.175  -7.572  -0.986  1.00  0.00              
ATOM    311 3HD2 LEU A  30      -2.261  -8.799  -0.077  1.00  0.00              
ATOM    312  N   THR A  31       2.269  -6.461  -0.430  1.00  0.00              
ATOM    313  CA  THR A  31       3.370  -5.990  -1.259  1.00  0.00              
ATOM    314  C   THR A  31       4.244  -7.149  -1.730  1.00  0.00              
ATOM    315  O   THR A  31       4.714  -7.157  -2.867  1.00  0.00              
ATOM    316  CB  THR A  31       4.224  -4.951  -0.510  1.00  0.00              
ATOM    317  OG1 THR A  31       4.823  -5.547   0.646  1.00  0.00              
ATOM    318  CG2 THR A  31       3.376  -3.764  -0.090  1.00  0.00              
ATOM    319  H   THR A  31       2.332  -6.368   0.545  1.00  0.00              
ATOM    320  HA  THR A  31       2.978  -5.516  -2.159  1.00  0.00              
ATOM    321  HB  THR A  31       5.005  -4.602  -1.170  1.00  0.00              
ATOM    322  HG1 THR A  31       5.600  -6.051   0.382  1.00  0.00              
ATOM    323 1HG2 THR A  31       4.000  -3.042   0.438  1.00  0.00              
ATOM    324 2HG2 THR A  31       2.944  -3.296  -0.974  1.00  0.00              
ATOM    325 3HG2 THR A  31       2.577  -4.104   0.568  1.00  0.00              
ATOM    326  N   LEU A  32       4.440  -8.135  -0.861  1.00  0.00              
ATOM    327  CA  LEU A  32       5.205  -9.321  -1.219  1.00  0.00              
ATOM    328  C   LEU A  32       4.397 -10.185  -2.192  1.00  0.00              
ATOM    329  O   LEU A  32       4.950 -10.775  -3.125  1.00  0.00              
ATOM    330  CB  LEU A  32       5.581 -10.117   0.038  1.00  0.00              
ATOM    331  CG  LEU A  32       6.624  -9.452   0.944  1.00  0.00              
ATOM    332  CD1 LEU A  32       6.679 -10.167   2.288  1.00  0.00              
ATOM    333  CD2 LEU A  32       7.983  -9.482   0.261  1.00  0.00              
ATOM    334  H   LEU A  32       4.074  -8.056   0.047  1.00  0.00              
ATOM    335  HA  LEU A  32       6.119  -9.025  -1.732  1.00  0.00              
ATOM    336 1HB  LEU A  32       4.611 -10.134   0.533  1.00  0.00              
ATOM    337 2HB  LEU A  32       5.882 -11.137  -0.206  1.00  0.00              
ATOM    338  HG  LEU A  32       6.333  -8.409   1.062  1.00  0.00              
ATOM    339 1HD1 LEU A  32       7.424  -9.688   2.925  1.00  0.00              
ATOM    340 2HD1 LEU A  32       5.703 -10.113   2.768  1.00  0.00              
ATOM    341 3HD1 LEU A  32       6.953 -11.210   2.133  1.00  0.00              
ATOM    342 1HD2 LEU A  32       8.724  -9.009   0.907  1.00  0.00              
ATOM    343 2HD2 LEU A  32       8.274 -10.516   0.072  1.00  0.00              
ATOM    344 3HD2 LEU A  32       7.929  -8.942  -0.684  1.00  0.00              
ATOM    345  N   GLN A  33       3.080 -10.227  -1.985  1.00  0.00              
ATOM    346  CA  GLN A  33       2.188 -10.964  -2.875  1.00  0.00              
ATOM    347  C   GLN A  33       2.065 -10.250  -4.219  1.00  0.00              
ATOM    348  O   GLN A  33       2.001 -10.880  -5.267  1.00  0.00              
ATOM    349  CB  GLN A  33       0.794 -11.112  -2.250  1.00  0.00              
ATOM    350  CG  GLN A  33       0.751 -12.007  -1.023  1.00  0.00              
ATOM    351  CD  GLN A  33       1.274 -13.400  -1.287  1.00  0.00              
ATOM    352  OE1 GLN A  33       1.023 -13.985  -2.337  1.00  0.00              
ATOM    353  NE2 GLN A  33       1.996 -13.947  -0.323  1.00  0.00              
ATOM    354  H   GLN A  33       2.703  -9.748  -1.217  1.00  0.00              
ATOM    355  HA  GLN A  33       2.606 -11.950  -3.076  1.00  0.00              
ATOM    356 1HB  GLN A  33       0.460 -10.108  -1.985  1.00  0.00              
ATOM    357 2HB  GLN A  33       0.143 -11.518  -3.024  1.00  0.00              
ATOM    358 1HG  GLN A  33       1.131 -11.695  -0.050  1.00  0.00              
ATOM    359 2HG  GLN A  33      -0.339 -12.052  -0.987  1.00  0.00              
ATOM    360 1HE2 GLN A  33       2.371 -14.868  -0.438  1.00  0.00              
ATOM    361 2HE2 GLN A  33       2.169 -13.441   0.522  1.00  0.00              
ATOM    362  N   PHE A  34       2.059  -8.927  -4.171  1.00  0.00              
ATOM    363  CA  PHE A  34       2.033  -8.108  -5.375  1.00  0.00              
ATOM    364  C   PHE A  34       3.252  -8.376  -6.267  1.00  0.00              
ATOM    365  O   PHE A  34       3.119  -8.599  -7.472  1.00  0.00              
ATOM    366  CB  PHE A  34       1.961  -6.627  -4.978  1.00  0.00              
ATOM    367  CG  PHE A  34       1.958  -5.672  -6.139  1.00  0.00              
ATOM    368  CD1 PHE A  34       0.810  -5.478  -6.885  1.00  0.00              
ATOM    369  CD2 PHE A  34       3.105  -4.971  -6.481  1.00  0.00              
ATOM    370  CE1 PHE A  34       0.800  -4.604  -7.952  1.00  0.00              
ATOM    371  CE2 PHE A  34       3.102  -4.094  -7.548  1.00  0.00              
ATOM    372  CZ  PHE A  34       1.947  -3.910  -8.283  1.00  0.00              
ATOM    373  H   PHE A  34       2.066  -8.483  -3.294  1.00  0.00              
ATOM    374  HA  PHE A  34       1.157  -8.359  -5.974  1.00  0.00              
ATOM    375 1HB  PHE A  34       1.046  -6.432  -4.421  1.00  0.00              
ATOM    376 2HB  PHE A  34       2.821  -6.362  -4.366  1.00  0.00              
ATOM    377  HD1 PHE A  34      -0.088  -6.020  -6.626  1.00  0.00              
ATOM    378  HD2 PHE A  34       4.008  -5.116  -5.904  1.00  0.00              
ATOM    379  HE1 PHE A  34      -0.103  -4.463  -8.526  1.00  0.00              
ATOM    380  HE2 PHE A  34       3.999  -3.551  -7.805  1.00  0.00              
ATOM    381  HZ  PHE A  34       1.943  -3.222  -9.118  1.00  0.00              
ATOM    382  N   MET A  35       4.440  -8.370  -5.677  1.00  0.00              
ATOM    383  CA  MET A  35       5.661  -8.579  -6.447  1.00  0.00              
ATOM    384  C   MET A  35       5.775 -10.017  -6.954  1.00  0.00              
ATOM    385  O   MET A  35       6.068 -10.238  -8.128  1.00  0.00              
ATOM    386  CB  MET A  35       6.898  -8.215  -5.623  1.00  0.00              
ATOM    387  CG  MET A  35       7.068  -6.721  -5.414  1.00  0.00              
ATOM    388  SD  MET A  35       8.485  -6.320  -4.376  1.00  0.00              
ATOM    389  CE  MET A  35       9.830  -6.889  -5.412  1.00  0.00              
ATOM    390  H   MET A  35       4.497  -8.234  -4.706  1.00  0.00              
ATOM    391  HA  MET A  35       5.654  -7.946  -7.334  1.00  0.00              
ATOM    392 1HB  MET A  35       6.795  -8.715  -4.660  1.00  0.00              
ATOM    393 2HB  MET A  35       7.763  -8.618  -6.151  1.00  0.00              
ATOM    394 1HG  MET A  35       7.198  -6.255  -6.391  1.00  0.00              
ATOM    395 2HG  MET A  35       6.162  -6.339  -4.946  1.00  0.00              
ATOM    396 1HE  MET A  35      10.780  -6.711  -4.907  1.00  0.00              
ATOM    397 2HE  MET A  35       9.715  -7.958  -5.603  1.00  0.00              
ATOM    398 3HE  MET A  35       9.814  -6.347  -6.358  1.00  0.00              
ATOM    399  N   LYS A  36       5.545 -10.989  -6.077  1.00  0.00              
ATOM    400  CA  LYS A  36       5.915 -12.374  -6.376  1.00  0.00              
ATOM    401  C   LYS A  36       4.703 -13.292  -6.498  1.00  0.00              
ATOM    402  O   LYS A  36       4.748 -14.274  -7.242  1.00  0.00              
ATOM    403  CB  LYS A  36       6.861 -12.911  -5.301  1.00  0.00              
ATOM    404  CG  LYS A  36       8.160 -12.129  -5.159  1.00  0.00              
ATOM    405  CD  LYS A  36       9.015 -12.242  -6.413  1.00  0.00              
ATOM    406  CE  LYS A  36      10.371 -11.579  -6.222  1.00  0.00              
ATOM    407  NZ  LYS A  36      11.184 -11.606  -7.468  1.00  0.00              
ATOM    408  H   LYS A  36       5.125 -10.773  -5.215  1.00  0.00              
ATOM    409  HA  LYS A  36       6.419 -12.421  -7.342  1.00  0.00              
ATOM    410 1HB  LYS A  36       6.318 -12.886  -4.356  1.00  0.00              
ATOM    411 2HB  LYS A  36       7.088 -13.945  -5.561  1.00  0.00              
ATOM    412 1HG  LYS A  36       7.916 -11.081  -4.979  1.00  0.00              
ATOM    413 2HG  LYS A  36       8.712 -12.524  -4.306  1.00  0.00              
ATOM    414 1HD  LYS A  36       9.155 -13.300  -6.642  1.00  0.00              
ATOM    415 2HD  LYS A  36       8.488 -11.760  -7.237  1.00  0.00              
ATOM    416 1HE  LYS A  36      10.206 -10.546  -5.918  1.00  0.00              
ATOM    417 2HE  LYS A  36      10.901 -12.109  -5.431  1.00  0.00              
ATOM    418 1HZ  LYS A  36      12.073 -11.158  -7.299  1.00  0.00              
ATOM    419 2HZ  LYS A  36      11.337 -12.564  -7.750  1.00  0.00              
ATOM    420 3HZ  LYS A  36      10.693 -11.114  -8.201  1.00  0.00              
ATOM    421  N   ASP A  37       3.642 -12.987  -5.751  1.00  0.00              
ATOM    422  CA  ASP A  37       2.450 -13.850  -5.662  1.00  0.00              
ATOM    423  C   ASP A  37       2.766 -15.161  -4.946  1.00  0.00              
ATOM    424  O   ASP A  37       2.012 -16.128  -5.037  1.00  0.00              
ATOM    425  CB  ASP A  37       1.889 -14.142  -7.057  1.00  0.00              
ATOM    426  CG  ASP A  37       1.496 -12.902  -7.849  1.00  0.00              
ATOM    427  OD1 ASP A  37       0.771 -12.092  -7.324  1.00  0.00              
ATOM    428  OD2 ASP A  37       2.046 -12.698  -8.905  1.00  0.00              
ATOM    429  H   ASP A  37       3.643 -12.145  -5.249  1.00  0.00              
ATOM    430  HA  ASP A  37       1.678 -13.353  -5.074  1.00  0.00              
ATOM    431 1HB  ASP A  37       2.541 -14.769  -7.665  1.00  0.00              
ATOM    432 2HB  ASP A  37       0.993 -14.702  -6.790  1.00  0.00              
ATOM    433  N   GLU A  38       3.875 -15.174  -4.223  1.00  0.00              
ATOM    434  CA  GLU A  38       4.329 -16.359  -3.513  1.00  0.00              
ATOM    435  C   GLU A  38       4.267 -16.131  -2.007  1.00  0.00              
ATOM    436  O   GLU A  38       4.253 -14.991  -1.542  1.00  0.00              
ATOM    437  CB  GLU A  38       5.751 -16.731  -3.938  1.00  0.00              
ATOM    438  CG  GLU A  38       5.885 -17.142  -5.397  1.00  0.00              
ATOM    439  CD  GLU A  38       7.296 -17.544  -5.725  1.00  0.00              
ATOM    440  OE1 GLU A  38       8.128 -17.484  -4.852  1.00  0.00              
ATOM    441  OE2 GLU A  38       7.519 -18.018  -6.814  1.00  0.00              
ATOM    442  H   GLU A  38       4.404 -14.355  -4.162  1.00  0.00              
ATOM    443  HA  GLU A  38       3.670 -17.199  -3.736  1.00  0.00              
ATOM    444 1HB  GLU A  38       6.378 -15.860  -3.748  1.00  0.00              
ATOM    445 2HB  GLU A  38       6.070 -17.555  -3.299  1.00  0.00              
ATOM    446 1HG  GLU A  38       5.203 -17.942  -5.686  1.00  0.00              
ATOM    447 2HG  GLU A  38       5.630 -16.235  -5.943  1.00  0.00              
ATOM    448  N   PHE A  39       4.237 -17.217  -1.250  1.00  0.00              
ATOM    449  CA  PHE A  39       4.214 -17.134   0.202  1.00  0.00              
ATOM    450  C   PHE A  39       5.617 -16.869   0.740  1.00  0.00              
ATOM    451  O   PHE A  39       6.528 -17.670   0.531  1.00  0.00              
ATOM    452  CB  PHE A  39       3.647 -18.427   0.798  1.00  0.00              
ATOM    453  CG  PHE A  39       3.628 -18.453   2.302  1.00  0.00              
ATOM    454  CD1 PHE A  39       2.730 -17.673   3.009  1.00  0.00              
ATOM    455  CD2 PHE A  39       4.504 -19.265   3.004  1.00  0.00              
ATOM    456  CE1 PHE A  39       2.705 -17.699   4.391  1.00  0.00              
ATOM    457  CE2 PHE A  39       4.486 -19.295   4.386  1.00  0.00              
ATOM    458  CZ  PHE A  39       3.585 -18.510   5.081  1.00  0.00              
ATOM    459  H   PHE A  39       4.245 -18.105  -1.679  1.00  0.00              
ATOM    460  HA  PHE A  39       3.588 -16.297   0.515  1.00  0.00              
ATOM    461 1HB  PHE A  39       2.616 -18.570   0.473  1.00  0.00              
ATOM    462 2HB  PHE A  39       4.247 -19.279   0.483  1.00  0.00              
ATOM    463  HD1 PHE A  39       2.042 -17.038   2.472  1.00  0.00              
ATOM    464  HD2 PHE A  39       5.210 -19.879   2.464  1.00  0.00              
ATOM    465  HE1 PHE A  39       2.000 -17.084   4.929  1.00  0.00              
ATOM    466  HE2 PHE A  39       5.176 -19.931   4.924  1.00  0.00              
ATOM    467  HZ  PHE A  39       3.567 -18.532   6.160  1.00  0.00              
ATOM    468  N   VAL A  40       5.782 -15.742   1.419  1.00  0.00              
ATOM    469  CA  VAL A  40       7.046 -15.414   2.064  1.00  0.00              
ATOM    470  C   VAL A  40       7.265 -16.286   3.300  1.00  0.00              
ATOM    471  O   VAL A  40       6.338 -16.556   4.067  1.00  0.00              
ATOM    472  CB  VAL A  40       7.106 -13.930   2.471  1.00  0.00              
ATOM    473  CG1 VAL A  40       6.145 -13.652   3.617  1.00  0.00              
ATOM    474  CG2 VAL A  40       8.524 -13.541   2.860  1.00  0.00              
ATOM    475  H   VAL A  40       5.033 -15.120   1.497  1.00  0.00              
ATOM    476  HA  VAL A  40       7.892 -15.629   1.411  1.00  0.00              
ATOM    477  HB  VAL A  40       6.835 -13.316   1.612  1.00  0.00              
ATOM    478 1HG1 VAL A  40       6.200 -12.599   3.891  1.00  0.00              
ATOM    479 2HG1 VAL A  40       5.129 -13.892   3.306  1.00  0.00              
ATOM    480 3HG1 VAL A  40       6.418 -14.265   4.476  1.00  0.00              
ATOM    481 1HG2 VAL A  40       8.549 -12.489   3.143  1.00  0.00              
ATOM    482 2HG2 VAL A  40       8.849 -14.152   3.702  1.00  0.00              
ATOM    483 3HG2 VAL A  40       9.192 -13.703   2.014  1.00  0.00              
ATOM    484  N   GLU A  41       8.493 -16.741   3.476  1.00  0.00              
ATOM    485  CA  GLU A  41       8.849 -17.557   4.624  1.00  0.00              
ATOM    486  C   GLU A  41       9.195 -16.680   5.822  1.00  0.00              
ATOM    487  O   GLU A  41       8.646 -16.852   6.908  1.00  0.00              
ATOM    488  CB  GLU A  41      10.021 -18.479   4.285  1.00  0.00              
ATOM    489  CG  GLU A  41       9.701 -19.551   3.253  1.00  0.00              
ATOM    490  CD  GLU A  41      10.903 -20.404   2.958  1.00  0.00              
ATOM    491  OE1 GLU A  41      11.930 -20.174   3.551  1.00  0.00              
ATOM    492  OE2 GLU A  41      10.767 -21.355   2.225  1.00  0.00              
ATOM    493  H   GLU A  41       9.187 -16.511   2.817  1.00  0.00              
ATOM    494  HA  GLU A  41       7.998 -18.171   4.919  1.00  0.00              
ATOM    495 1HB  GLU A  41      10.827 -17.847   3.912  1.00  0.00              
ATOM    496 2HB  GLU A  41      10.333 -18.955   5.216  1.00  0.00              
ATOM    497 1HG  GLU A  41       8.864 -20.190   3.536  1.00  0.00              
ATOM    498 2HG  GLU A  41       9.434 -18.980   2.364  1.00  0.00              
ATOM    499  N   ASP A  42      10.096 -15.733   5.611  1.00  0.00              
ATOM    500  CA  ASP A  42      10.537 -14.848   6.680  1.00  0.00              
ATOM    501  C   ASP A  42      11.161 -13.582   6.114  1.00  0.00              
ATOM    502  O   ASP A  42      12.283 -13.606   5.600  1.00  0.00              
ATOM    503  CB  ASP A  42      11.533 -15.563   7.596  1.00  0.00              
ATOM    504  CG  ASP A  42      11.988 -14.741   8.795  1.00  0.00              
ATOM    505  OD1 ASP A  42      11.655 -13.582   8.856  1.00  0.00              
ATOM    506  OD2 ASP A  42      12.527 -15.314   9.711  1.00  0.00              
ATOM    507  H   ASP A  42      10.469 -15.616   4.709  1.00  0.00              
ATOM    508  HA  ASP A  42       9.680 -14.535   7.277  1.00  0.00              
ATOM    509 1HB  ASP A  42      11.188 -16.540   7.935  1.00  0.00              
ATOM    510 2HB  ASP A  42      12.369 -15.691   6.906  1.00  0.00              
ATOM    511  N   TYR A  43      10.416 -12.490   6.189  1.00  0.00              
ATOM    512  CA  TYR A  43      10.908 -11.187   5.777  1.00  0.00              
ATOM    513  C   TYR A  43      10.308 -10.095   6.654  1.00  0.00              
ATOM    514  O   TYR A  43       9.199  -9.623   6.401  1.00  0.00              
ATOM    515  CB  TYR A  43      10.588 -10.915   4.307  1.00  0.00              
ATOM    516  CG  TYR A  43      11.261  -9.671   3.778  1.00  0.00              
ATOM    517  CD1 TYR A  43      12.634  -9.638   3.579  1.00  0.00              
ATOM    518  CD2 TYR A  43      10.530  -8.527   3.505  1.00  0.00              
ATOM    519  CE1 TYR A  43      13.259  -8.499   3.115  1.00  0.00              
ATOM    520  CE2 TYR A  43      11.148  -7.384   3.045  1.00  0.00              
ATOM    521  CZ  TYR A  43      12.512  -7.373   2.854  1.00  0.00              
ATOM    522  OH  TYR A  43      13.128  -6.230   2.405  1.00  0.00              
ATOM    523  H   TYR A  43       9.502 -12.561   6.550  1.00  0.00              
ATOM    524  HA  TYR A  43      11.990 -11.143   5.905  1.00  0.00              
ATOM    525 1HB  TYR A  43      10.918 -11.786   3.739  1.00  0.00              
ATOM    526 2HB  TYR A  43       9.507 -10.817   4.226  1.00  0.00              
ATOM    527  HD1 TYR A  43      13.215 -10.525   3.783  1.00  0.00              
ATOM    528  HD2 TYR A  43       9.458  -8.539   3.652  1.00  0.00              
ATOM    529  HE1 TYR A  43      14.329  -8.492   2.964  1.00  0.00              
ATOM    530  HE2 TYR A  43      10.562  -6.501   2.837  1.00  0.00              
ATOM    531  HH  TYR A  43      14.075  -6.389   2.325  1.00  0.00              
ATOM    532  N   GLU A  44      11.036  -9.712   7.687  1.00  0.00              
ATOM    533  CA  GLU A  44      10.588  -8.671   8.606  1.00  0.00              
ATOM    534  C   GLU A  44      11.159  -7.287   8.245  1.00  0.00              
ATOM    535  O   GLU A  44      10.442  -6.291   8.351  1.00  0.00              
ATOM    536  CB  GLU A  44      10.973  -9.039  10.041  1.00  0.00              
ATOM    537  CG  GLU A  44      10.306 -10.303  10.566  1.00  0.00              
ATOM    538  CD  GLU A  44      10.774 -10.629  11.956  1.00  0.00              
ATOM    539  OE1 GLU A  44      11.599  -9.911  12.470  1.00  0.00              
ATOM    540  OE2 GLU A  44      10.227 -11.529  12.550  1.00  0.00              
ATOM    541  H   GLU A  44      11.899 -10.154   7.853  1.00  0.00              
ATOM    542  HA  GLU A  44       9.504  -8.567   8.547  1.00  0.00              
ATOM    543 1HB  GLU A  44      12.056  -9.168  10.057  1.00  0.00              
ATOM    544 2HB  GLU A  44      10.698  -8.194  10.672  1.00  0.00              
ATOM    545 1HG  GLU A  44       9.217 -10.256  10.552  1.00  0.00              
ATOM    546 2HG  GLU A  44      10.644 -11.076   9.878  1.00  0.00              
ATOM    547  N   PRO A  45      12.444  -7.206   7.801  1.00  0.00              
ATOM    548  CA  PRO A  45      13.110  -5.926   7.479  1.00  0.00              
ATOM    549  C   PRO A  45      12.353  -5.041   6.485  1.00  0.00              
ATOM    550  O   PRO A  45      12.246  -5.363   5.302  1.00  0.00              
ATOM    551  CB  PRO A  45      14.446  -6.360   6.878  1.00  0.00              
ATOM    552  CG  PRO A  45      14.750  -7.646   7.550  1.00  0.00              
ATOM    553  CD  PRO A  45      13.431  -8.350   7.692  1.00  0.00              
ATOM    554  HA  PRO A  45      13.218  -5.270   8.355  1.00  0.00              
ATOM    555 1HB  PRO A  45      14.375  -6.488   5.787  1.00  0.00              
ATOM    556 2HB  PRO A  45      15.234  -5.616   7.065  1.00  0.00              
ATOM    557 1HG  PRO A  45      15.455  -8.248   6.957  1.00  0.00              
ATOM    558 2HG  PRO A  45      15.215  -7.481   8.533  1.00  0.00              
ATOM    559 1HD  PRO A  45      13.204  -8.985   6.823  1.00  0.00              
ATOM    560 2HD  PRO A  45      13.401  -8.999   8.580  1.00  0.00              
ATOM    561  N   THR A  46      11.819  -3.934   6.991  1.00  0.00              
ATOM    562  CA  THR A  46      11.016  -3.017   6.188  1.00  0.00              
ATOM    563  C   THR A  46      11.224  -1.577   6.642  1.00  0.00              
ATOM    564  O   THR A  46      10.642  -0.649   6.090  1.00  0.00              
ATOM    565  CB  THR A  46       9.512  -3.359   6.242  1.00  0.00              
ATOM    566  OG1 THR A  46       9.138  -3.804   7.557  1.00  0.00              
ATOM    567  CG2 THR A  46       9.166  -4.425   5.219  1.00  0.00              
ATOM    568  H   THR A  46      11.965  -3.727   7.938  1.00  0.00              
ATOM    569  HA  THR A  46      11.332  -3.066   5.146  1.00  0.00              
ATOM    570  HB  THR A  46       8.950  -2.467   6.006  1.00  0.00              
ATOM    571  HG1 THR A  46       9.653  -4.599   7.782  1.00  0.00              
ATOM    572 1HG2 THR A  46       8.102  -4.651   5.276  1.00  0.00              
ATOM    573 2HG2 THR A  46       9.410  -4.064   4.221  1.00  0.00              
ATOM    574 3HG2 THR A  46       9.741  -5.328   5.427  1.00  0.00              
ATOM    575  N   GLY A  47      12.065  -1.404   7.649  1.00  0.00              
ATOM    576  CA  GLY A  47      12.337  -0.081   8.196  1.00  0.00              
ATOM    577  C   GLY A  47      13.238   0.708   7.255  1.00  0.00              
ATOM    578  O   GLY A  47      13.077   1.914   7.085  1.00  0.00              
ATOM    579  H   GLY A  47      12.534  -2.179   8.022  1.00  0.00              
ATOM    580 1HA  GLY A  47      11.395   0.451   8.326  1.00  0.00              
ATOM    581 2HA  GLY A  47      12.828  -0.189   9.162  1.00  0.00              
ATOM    582  N   ALA A  48      14.202   0.023   6.657  1.00  0.00              
ATOM    583  CA  ALA A  48      15.095   0.649   5.694  1.00  0.00              
ATOM    584  C   ALA A  48      14.945   0.036   4.304  1.00  0.00              
ATOM    585  O   ALA A  48      15.677   0.390   3.377  1.00  0.00              
ATOM    586  CB  ALA A  48      16.529   0.535   6.177  1.00  0.00              
ATOM    587  H   ALA A  48      14.312  -0.934   6.866  1.00  0.00              
ATOM    588  HA  ALA A  48      14.832   1.703   5.607  1.00  0.00              
ATOM    589 1HB  ALA A  48      17.193   1.005   5.452  1.00  0.00              
ATOM    590 2HB  ALA A  48      16.630   1.035   7.139  1.00  0.00              
ATOM    591 3HB  ALA A  48      16.794  -0.515   6.282  1.00  0.00              
ATOM    592  N   ASP A  49      13.994  -0.875   4.150  1.00  0.00              
ATOM    593  CA  ASP A  49      13.797  -1.543   2.867  1.00  0.00              
ATOM    594  C   ASP A  49      12.504  -1.098   2.201  1.00  0.00              
ATOM    595  O   ASP A  49      11.535  -0.734   2.870  1.00  0.00              
ATOM    596  CB  ASP A  49      13.795  -3.063   3.048  1.00  0.00              
ATOM    597  CG  ASP A  49      15.139  -3.649   3.460  1.00  0.00              
ATOM    598  OD1 ASP A  49      16.121  -2.951   3.373  1.00  0.00              
ATOM    599  OD2 ASP A  49      15.152  -4.728   4.003  1.00  0.00              
ATOM    600  H   ASP A  49      13.405  -1.087   4.903  1.00  0.00              
ATOM    601  HA  ASP A  49      14.603  -1.275   2.184  1.00  0.00              
ATOM    602 1HB  ASP A  49      13.021  -3.418   3.729  1.00  0.00              
ATOM    603 2HB  ASP A  49      13.559  -3.377   2.031  1.00  0.00              
ATOM    604  N   SER A  50      12.499  -1.140   0.877  1.00  0.00              
ATOM    605  CA  SER A  50      11.359  -0.728   0.090  1.00  0.00              
ATOM    606  C   SER A  50      11.176  -1.711  -1.049  1.00  0.00              
ATOM    607  O   SER A  50      12.039  -2.561  -1.288  1.00  0.00              
ATOM    608  CB  SER A  50      11.547   0.683  -0.432  1.00  0.00              
ATOM    609  OG  SER A  50      12.728   0.818  -1.173  1.00  0.00              
ATOM    610  H   SER A  50      13.283  -1.488   0.407  1.00  0.00              
ATOM    611  HA  SER A  50      10.446  -0.616   0.676  1.00  0.00              
ATOM    612 1HB  SER A  50      10.698   0.935  -1.067  1.00  0.00              
ATOM    613 2HB  SER A  50      11.580   1.367   0.415  1.00  0.00              
ATOM    614  HG  SER A  50      12.667   1.595  -1.734  1.00  0.00              
ATOM    615  N   TYR A  51      10.072  -1.596  -1.750  1.00  0.00              
ATOM    616  CA  TYR A  51       9.751  -2.535  -2.804  1.00  0.00              
ATOM    617  C   TYR A  51       9.602  -1.814  -4.132  1.00  0.00              
ATOM    618  O   TYR A  51       9.086  -0.699  -4.178  1.00  0.00              
ATOM    619  CB  TYR A  51       8.443  -3.243  -2.483  1.00  0.00              
ATOM    620  CG  TYR A  51       8.408  -3.967  -1.157  1.00  0.00              
ATOM    621  CD1 TYR A  51       8.919  -5.251  -1.020  1.00  0.00              
ATOM    622  CD2 TYR A  51       7.829  -3.369  -0.049  1.00  0.00              
ATOM    623  CE1 TYR A  51       8.851  -5.916   0.189  1.00  0.00              
ATOM    624  CE2 TYR A  51       7.761  -4.024   1.163  1.00  0.00              
ATOM    625  CZ  TYR A  51       8.270  -5.296   1.276  1.00  0.00              
ATOM    626  OH  TYR A  51       8.192  -5.953   2.476  1.00  0.00              
ATOM    627  H   TYR A  51       9.459  -0.851  -1.566  1.00  0.00              
ATOM    628  HA  TYR A  51      10.564  -3.252  -2.921  1.00  0.00              
ATOM    629 1HB  TYR A  51       7.658  -2.486  -2.489  1.00  0.00              
ATOM    630 2HB  TYR A  51       8.263  -3.962  -3.280  1.00  0.00              
ATOM    631  HD1 TYR A  51       9.374  -5.732  -1.874  1.00  0.00              
ATOM    632  HD2 TYR A  51       7.430  -2.370  -0.141  1.00  0.00              
ATOM    633  HE1 TYR A  51       9.250  -6.914   0.281  1.00  0.00              
ATOM    634  HE2 TYR A  51       7.307  -3.540   2.013  1.00  0.00              
ATOM    635  HH  TYR A  51       7.759  -5.386   3.117  1.00  0.00              
ATOM    636  N   PHE A  52      10.063  -2.434  -5.206  1.00  0.00              
ATOM    637  CA  PHE A  52       9.874  -1.863  -6.530  1.00  0.00              
ATOM    638  C   PHE A  52       9.379  -2.939  -7.501  1.00  0.00              
ATOM    639  O   PHE A  52       9.751  -4.111  -7.416  1.00  0.00              
ATOM    640  CB  PHE A  52      11.175  -1.238  -7.037  1.00  0.00              
ATOM    641  CG  PHE A  52      11.571   0.014  -6.308  1.00  0.00              
ATOM    642  CD1 PHE A  52      12.241  -0.055  -5.096  1.00  0.00              
ATOM    643  CD2 PHE A  52      11.273   1.263  -6.832  1.00  0.00              
ATOM    644  CE1 PHE A  52      12.606   1.097  -4.424  1.00  0.00              
ATOM    645  CE2 PHE A  52      11.637   2.415  -6.163  1.00  0.00              
ATOM    646  CZ  PHE A  52      12.304   2.332  -4.958  1.00  0.00              
ATOM    647  H   PHE A  52      10.534  -3.285  -5.108  1.00  0.00              
ATOM    648  HA  PHE A  52       9.108  -1.087  -6.493  1.00  0.00              
ATOM    649 1HB  PHE A  52      11.999  -1.941  -6.920  1.00  0.00              
ATOM    650 2HB  PHE A  52      11.076  -0.969  -8.088  1.00  0.00              
ATOM    651  HD1 PHE A  52      12.481  -1.031  -4.674  1.00  0.00              
ATOM    652  HD2 PHE A  52      10.746   1.329  -7.784  1.00  0.00              
ATOM    653  HE1 PHE A  52      13.132   1.028  -3.472  1.00  0.00              
ATOM    654  HE2 PHE A  52      11.398   3.391  -6.586  1.00  0.00              
ATOM    655  HZ  PHE A  52      12.590   3.240  -4.428  1.00  0.00              
ATOM    656  N   LYS A  53       8.505  -2.529  -8.400  1.00  0.00              
ATOM    657  CA  LYS A  53       7.928  -3.425  -9.387  1.00  0.00              
ATOM    658  C   LYS A  53       7.590  -2.655 -10.653  1.00  0.00              
ATOM    659  O   LYS A  53       6.875  -1.652 -10.597  1.00  0.00              
ATOM    660  CB  LYS A  53       6.670  -4.081  -8.793  1.00  0.00              
ATOM    661  CG  LYS A  53       5.968  -5.091  -9.696  1.00  0.00              
ATOM    662  CD  LYS A  53       6.671  -6.440  -9.737  1.00  0.00              
ATOM    663  CE  LYS A  53       5.897  -7.421 -10.606  1.00  0.00              
ATOM    664  NZ  LYS A  53       6.504  -8.777 -10.603  1.00  0.00              
ATOM    665  H   LYS A  53       8.237  -1.584  -8.406  1.00  0.00              
ATOM    666  HA  LYS A  53       8.654  -4.192  -9.658  1.00  0.00              
ATOM    667 1HB  LYS A  53       6.975  -4.582  -7.874  1.00  0.00              
ATOM    668 2HB  LYS A  53       5.973  -3.278  -8.553  1.00  0.00              
ATOM    669 1HG  LYS A  53       4.952  -5.237  -9.328  1.00  0.00              
ATOM    670 2HG  LYS A  53       5.933  -4.686 -10.707  1.00  0.00              
ATOM    671 1HD  LYS A  53       7.674  -6.297 -10.141  1.00  0.00              
ATOM    672 2HD  LYS A  53       6.743  -6.824  -8.719  1.00  0.00              
ATOM    673 1HE  LYS A  53       4.878  -7.483 -10.227  1.00  0.00              
ATOM    674 2HE  LYS A  53       5.882  -7.036 -11.625  1.00  0.00              
ATOM    675 1HZ  LYS A  53       5.957  -9.390 -11.191  1.00  0.00              
ATOM    676 2HZ  LYS A  53       7.449  -8.724 -10.957  1.00  0.00              
ATOM    677 3HZ  LYS A  53       6.517  -9.139  -9.660  1.00  0.00              
ATOM    678  N   LYS A  54       8.120  -3.109 -11.782  1.00  0.00              
ATOM    679  CA  LYS A  54       7.775  -2.513 -13.060  1.00  0.00              
ATOM    680  C   LYS A  54       6.503  -3.142 -13.605  1.00  0.00              
ATOM    681  O   LYS A  54       6.382  -4.366 -13.690  1.00  0.00              
ATOM    682  CB  LYS A  54       8.920  -2.676 -14.061  1.00  0.00              
ATOM    683  CG  LYS A  54       8.772  -1.844 -15.328  1.00  0.00              
ATOM    684  CD  LYS A  54       9.968  -2.022 -16.250  1.00  0.00              
ATOM    685  CE  LYS A  54       9.819  -1.195 -17.519  1.00  0.00              
ATOM    686  NZ  LYS A  54      10.988  -1.351 -18.426  1.00  0.00              
ATOM    687  H   LYS A  54       8.744  -3.871 -11.756  1.00  0.00              
ATOM    688  HA  LYS A  54       7.578  -1.448 -12.929  1.00  0.00              
ATOM    689 1HB  LYS A  54       9.838  -2.390 -13.545  1.00  0.00              
ATOM    690 2HB  LYS A  54       8.967  -3.732 -14.325  1.00  0.00              
ATOM    691 1HG  LYS A  54       7.864  -2.158 -15.844  1.00  0.00              
ATOM    692 2HG  LYS A  54       8.683  -0.795 -15.045  1.00  0.00              
ATOM    693 1HD  LYS A  54      10.868  -1.711 -15.717  1.00  0.00              
ATOM    694 2HD  LYS A  54      10.050  -3.076 -16.513  1.00  0.00              
ATOM    695 1HE  LYS A  54       8.915  -1.518 -18.033  1.00  0.00              
ATOM    696 2HE  LYS A  54       9.718  -0.148 -17.233  1.00  0.00              
ATOM    697 1HZ  LYS A  54      10.849  -0.787 -19.253  1.00  0.00              
ATOM    698 2HZ  LYS A  54      11.827  -1.050 -17.950  1.00  0.00              
ATOM    699 3HZ  LYS A  54      11.081  -2.321 -18.691  1.00  0.00              
ATOM    700  N   VAL A  55       5.560  -2.297 -13.957  1.00  0.00              
ATOM    701  CA  VAL A  55       4.264  -2.746 -14.417  1.00  0.00              
ATOM    702  C   VAL A  55       3.883  -1.992 -15.675  1.00  0.00              
ATOM    703  O   VAL A  55       4.556  -1.044 -16.060  1.00  0.00              
ATOM    704  CB  VAL A  55       3.173  -2.548 -13.348  1.00  0.00              
ATOM    705  CG1 VAL A  55       3.484  -3.376 -12.109  1.00  0.00              
ATOM    706  CG2 VAL A  55       3.043  -1.077 -12.984  1.00  0.00              
ATOM    707  H   VAL A  55       5.745  -1.332 -13.925  1.00  0.00              
ATOM    708  HA  VAL A  55       4.285  -3.800 -14.696  1.00  0.00              
ATOM    709  HB  VAL A  55       2.212  -2.857 -13.759  1.00  0.00              
ATOM    710 1HG1 VAL A  55       2.703  -3.224 -11.364  1.00  0.00              
ATOM    711 2HG1 VAL A  55       3.528  -4.432 -12.379  1.00  0.00              
ATOM    712 3HG1 VAL A  55       4.443  -3.066 -11.697  1.00  0.00              
ATOM    713 1HG2 VAL A  55       2.268  -0.955 -12.227  1.00  0.00              
ATOM    714 2HG2 VAL A  55       3.993  -0.715 -12.591  1.00  0.00              
ATOM    715 3HG2 VAL A  55       2.776  -0.504 -13.872  1.00  0.00              
ATOM    716  N   VAL A  56       2.820  -2.416 -16.321  1.00  0.00              
ATOM    717  CA  VAL A  56       2.395  -1.772 -17.551  1.00  0.00              
ATOM    718  C   VAL A  56       0.942  -1.318 -17.450  1.00  0.00              
ATOM    719  O   VAL A  56       0.068  -2.051 -16.985  1.00  0.00              
ATOM    720  CB  VAL A  56       2.622  -2.674 -18.796  1.00  0.00              
ATOM    721  CG1 VAL A  56       1.881  -3.995 -18.683  1.00  0.00              
ATOM    722  CG2 VAL A  56       2.222  -1.946 -20.069  1.00  0.00              
ATOM    723  H   VAL A  56       2.293  -3.161 -15.952  1.00  0.00              
ATOM    724  HA  VAL A  56       2.964  -0.861 -17.739  1.00  0.00              
ATOM    725  HB  VAL A  56       3.680  -2.893 -18.858  1.00  0.00              
ATOM    726 1HG1 VAL A  56       2.068  -4.595 -19.574  1.00  0.00              
ATOM    727 2HG1 VAL A  56       2.231  -4.534 -17.803  1.00  0.00              
ATOM    728 3HG1 VAL A  56       0.812  -3.805 -18.592  1.00  0.00              
ATOM    729 1HG2 VAL A  56       2.390  -2.594 -20.928  1.00  0.00              
ATOM    730 2HG2 VAL A  56       1.166  -1.678 -20.016  1.00  0.00              
ATOM    731 3HG2 VAL A  56       2.821  -1.041 -20.175  1.00  0.00              
ATOM    732  N   LEU A  57       0.702  -0.085 -17.862  1.00  0.00              
ATOM    733  CA  LEU A  57      -0.638   0.478 -17.846  1.00  0.00              
ATOM    734  C   LEU A  57      -1.077   0.816 -19.262  1.00  0.00              
ATOM    735  O   LEU A  57      -0.709   1.858 -19.798  1.00  0.00              
ATOM    736  CB  LEU A  57      -0.687   1.728 -16.961  1.00  0.00              
ATOM    737  CG  LEU A  57      -0.308   1.506 -15.494  1.00  0.00              
ATOM    738  CD1 LEU A  57      -0.319   2.821 -14.732  1.00  0.00              
ATOM    739  CD2 LEU A  57      -1.255   0.512 -14.841  1.00  0.00              
ATOM    740  H   LEU A  57       1.445   0.459 -18.202  1.00  0.00              
ATOM    741  HA  LEU A  57      -1.339  -0.260 -17.459  1.00  0.00              
ATOM    742 1HB  LEU A  57       0.076   2.326 -17.457  1.00  0.00              
ATOM    743 2HB  LEU A  57      -1.649   2.234 -17.031  1.00  0.00              
ATOM    744  HG  LEU A  57       0.692   1.100 -15.445  1.00  0.00              
ATOM    745 1HD1 LEU A  57      -0.048   2.642 -13.691  1.00  0.00              
ATOM    746 2HD1 LEU A  57       0.399   3.508 -15.180  1.00  0.00              
ATOM    747 3HD1 LEU A  57      -1.317   3.257 -14.776  1.00  0.00              
ATOM    748 1HD2 LEU A  57      -0.968   0.367 -13.799  1.00  0.00              
ATOM    749 2HD2 LEU A  57      -2.274   0.895 -14.889  1.00  0.00              
ATOM    750 3HD2 LEU A  57      -1.202  -0.442 -15.367  1.00  0.00              
ATOM    751  N   ASP A  58      -1.804  -0.126 -19.869  1.00  0.00              
ATOM    752  CA  ASP A  58      -2.361  -0.011 -21.229  1.00  0.00              
ATOM    753  C   ASP A  58      -1.327   0.429 -22.276  1.00  0.00              
ATOM    754  O   ASP A  58      -1.633   1.243 -23.146  1.00  0.00              
ATOM    755  CB  ASP A  58      -3.537   0.968 -21.230  1.00  0.00              
ATOM    756  CG  ASP A  58      -4.716   0.536 -20.370  1.00  0.00              
ATOM    757  OD1 ASP A  58      -5.135  -0.592 -20.494  1.00  0.00              
ATOM    758  OD2 ASP A  58      -5.088   1.275 -19.491  1.00  0.00              
ATOM    759  H   ASP A  58      -1.974  -0.963 -19.377  1.00  0.00              
ATOM    760  HA  ASP A  58      -2.713  -0.986 -21.568  1.00  0.00              
ATOM    761 1HB  ASP A  58      -3.253   1.988 -20.969  1.00  0.00              
ATOM    762 2HB  ASP A  58      -3.820   0.926 -22.283  1.00  0.00              
ATOM    763  N   GLY A  59      -0.131  -0.141 -22.231  1.00  0.00              
ATOM    764  CA  GLY A  59       0.892   0.223 -23.193  1.00  0.00              
ATOM    765  C   GLY A  59       2.010   1.049 -22.589  1.00  0.00              
ATOM    766  O   GLY A  59       3.137   1.018 -23.079  1.00  0.00              
ATOM    767  H   GLY A  59       0.062  -0.800 -21.534  1.00  0.00              
ATOM    768 1HA  GLY A  59       1.330  -0.685 -23.608  1.00  0.00              
ATOM    769 2HA  GLY A  59       0.437   0.805 -23.994  1.00  0.00              
ATOM    770  N   GLU A  60       1.711   1.781 -21.522  1.00  0.00              
ATOM    771  CA  GLU A  60       2.713   2.625 -20.881  1.00  0.00              
ATOM    772  C   GLU A  60       3.508   1.834 -19.842  1.00  0.00              
ATOM    773  O   GLU A  60       2.937   1.101 -19.031  1.00  0.00              
ATOM    774  CB  GLU A  60       2.054   3.842 -20.229  1.00  0.00              
ATOM    775  CG  GLU A  60       1.475   4.847 -21.214  1.00  0.00              
ATOM    776  CD  GLU A  60       2.556   5.489 -22.038  1.00  0.00              
ATOM    777  OE1 GLU A  60       3.482   6.012 -21.466  1.00  0.00              
ATOM    778  OE2 GLU A  60       2.515   5.359 -23.240  1.00  0.00              
ATOM    779  H   GLU A  60       0.798   1.758 -21.160  1.00  0.00              
ATOM    780  HA  GLU A  60       3.431   2.976 -21.623  1.00  0.00              
ATOM    781 1HB  GLU A  60       1.258   3.466 -19.585  1.00  0.00              
ATOM    782 2HB  GLU A  60       2.815   4.329 -19.619  1.00  0.00              
ATOM    783 1HG  GLU A  60       0.721   4.421 -21.875  1.00  0.00              
ATOM    784 2HG  GLU A  60       1.013   5.597 -20.573  1.00  0.00              
ATOM    785  N   GLU A  61       4.827   1.959 -19.889  1.00  0.00              
ATOM    786  CA  GLU A  61       5.682   1.265 -18.938  1.00  0.00              
ATOM    787  C   GLU A  61       6.003   2.178 -17.767  1.00  0.00              
ATOM    788  O   GLU A  61       6.587   3.252 -17.935  1.00  0.00              
ATOM    789  CB  GLU A  61       6.970   0.788 -19.611  1.00  0.00              
ATOM    790  CG  GLU A  61       6.772  -0.327 -20.628  1.00  0.00              
ATOM    791  CD  GLU A  61       8.079  -0.742 -21.246  1.00  0.00              
ATOM    792  OE1 GLU A  61       9.088  -0.188 -20.880  1.00  0.00              
ATOM    793  OE2 GLU A  61       8.083  -1.687 -21.999  1.00  0.00              
ATOM    794  H   GLU A  61       5.234   2.534 -20.578  1.00  0.00              
ATOM    795  HA  GLU A  61       5.160   0.395 -18.537  1.00  0.00              
ATOM    796 1HB  GLU A  61       7.412   1.654 -20.104  1.00  0.00              
ATOM    797 2HB  GLU A  61       7.635   0.443 -18.819  1.00  0.00              
ATOM    798 1HG  GLU A  61       6.271  -1.204 -20.218  1.00  0.00              
ATOM    799 2HG  GLU A  61       6.140   0.129 -21.388  1.00  0.00              
ATOM    800  N   VAL A  62       5.607   1.745 -16.588  1.00  0.00              
ATOM    801  CA  VAL A  62       5.772   2.520 -15.379  1.00  0.00              
ATOM    802  C   VAL A  62       6.311   1.647 -14.264  1.00  0.00              
ATOM    803  O   VAL A  62       6.301   0.420 -14.354  1.00  0.00              
ATOM    804  CB  VAL A  62       4.448   3.167 -14.923  1.00  0.00              
ATOM    805  CG1 VAL A  62       3.904   4.110 -15.984  1.00  0.00              
ATOM    806  CG2 VAL A  62       3.432   2.114 -14.567  1.00  0.00              
ATOM    807  H   VAL A  62       5.193   0.854 -16.525  1.00  0.00              
ATOM    808  HA  VAL A  62       6.512   3.310 -15.512  1.00  0.00              
ATOM    809  HB  VAL A  62       4.643   3.733 -14.033  1.00  0.00              
ATOM    810 1HG1 VAL A  62       2.970   4.551 -15.634  1.00  0.00              
ATOM    811 2HG1 VAL A  62       4.629   4.902 -16.175  1.00  0.00              
ATOM    812 3HG1 VAL A  62       3.720   3.556 -16.904  1.00  0.00              
ATOM    813 1HG2 VAL A  62       2.507   2.593 -14.249  1.00  0.00              
ATOM    814 2HG2 VAL A  62       3.236   1.489 -15.439  1.00  0.00              
ATOM    815 3HG2 VAL A  62       3.817   1.496 -13.756  1.00  0.00              
ATOM    816  N   GLU A  63       6.784   2.285 -13.221  1.00  0.00              
ATOM    817  CA  GLU A  63       7.296   1.587 -12.059  1.00  0.00              
ATOM    818  C   GLU A  63       6.538   2.042 -10.826  1.00  0.00              
ATOM    819  O   GLU A  63       6.106   3.197 -10.736  1.00  0.00              
ATOM    820  CB  GLU A  63       8.797   1.832 -11.890  1.00  0.00              
ATOM    821  CG  GLU A  63       9.657   1.270 -13.013  1.00  0.00              
ATOM    822  CD  GLU A  63      11.118   1.514 -12.758  1.00  0.00              
ATOM    823  OE1 GLU A  63      11.434   2.126 -11.765  1.00  0.00              
ATOM    824  OE2 GLU A  63      11.924   0.995 -13.493  1.00  0.00              
ATOM    825  H   GLU A  63       6.755   3.265 -13.216  1.00  0.00              
ATOM    826  HA  GLU A  63       7.133   0.514 -12.170  1.00  0.00              
ATOM    827 1HB  GLU A  63       8.939   2.911 -11.831  1.00  0.00              
ATOM    828 2HB  GLU A  63       9.090   1.375 -10.945  1.00  0.00              
ATOM    829 1HG  GLU A  63       9.493   0.208 -13.194  1.00  0.00              
ATOM    830 2HG  GLU A  63       9.341   1.838 -13.887  1.00  0.00              
ATOM    831  N   ILE A  64       6.344   1.140  -9.891  1.00  0.00              
ATOM    832  CA  ILE A  64       5.740   1.499  -8.629  1.00  0.00              
ATOM    833  C   ILE A  64       6.804   1.486  -7.533  1.00  0.00              
ATOM    834  O   ILE A  64       7.633   0.577  -7.469  1.00  0.00              
ATOM    835  CB  ILE A  64       4.592   0.544  -8.253  1.00  0.00              
ATOM    836  CG1 ILE A  64       3.733   1.153  -7.141  1.00  0.00              
ATOM    837  CG2 ILE A  64       5.143  -0.807  -7.826  1.00  0.00              
ATOM    838  CD1 ILE A  64       2.477   0.368  -6.843  1.00  0.00              
ATOM    839  H   ILE A  64       6.611   0.207 -10.053  1.00  0.00              
ATOM    840  HA  ILE A  64       5.363   2.521  -8.661  1.00  0.00              
ATOM    841  HB  ILE A  64       3.941   0.415  -9.117  1.00  0.00              
ATOM    842 1HG1 ILE A  64       4.352   1.204  -6.246  1.00  0.00              
ATOM    843 2HG1 ILE A  64       3.466   2.162  -7.455  1.00  0.00              
ATOM    844 1HG2 ILE A  64       4.318  -1.470  -7.563  1.00  0.00              
ATOM    845 2HG2 ILE A  64       5.712  -1.244  -8.646  1.00  0.00              
ATOM    846 3HG2 ILE A  64       5.793  -0.679  -6.961  1.00  0.00              
ATOM    847 1HD1 ILE A  64       1.920   0.861  -6.046  1.00  0.00              
ATOM    848 2HD1 ILE A  64       1.856   0.318  -7.739  1.00  0.00              
ATOM    849 3HD1 ILE A  64       2.742  -0.640  -6.528  1.00  0.00              
ATOM    850  N   ASP A  65       6.802   2.523  -6.710  1.00  0.00              
ATOM    851  CA  ASP A  65       7.701   2.616  -5.570  1.00  0.00              
ATOM    852  C   ASP A  65       6.904   2.446  -4.286  1.00  0.00              
ATOM    853  O   ASP A  65       6.219   3.370  -3.840  1.00  0.00              
ATOM    854  CB  ASP A  65       8.448   3.952  -5.567  1.00  0.00              
ATOM    855  CG  ASP A  65       9.441   4.114  -4.424  1.00  0.00              
ATOM    856  OD1 ASP A  65       9.500   3.246  -3.586  1.00  0.00              
ATOM    857  OD2 ASP A  65      10.238   5.020  -4.481  1.00  0.00              
ATOM    858  H   ASP A  65       6.155   3.247  -6.860  1.00  0.00              
ATOM    859  HA  ASP A  65       8.436   1.812  -5.613  1.00  0.00              
ATOM    860 1HB  ASP A  65       8.943   4.175  -6.512  1.00  0.00              
ATOM    861 2HB  ASP A  65       7.613   4.638  -5.421  1.00  0.00              
ATOM    862  N   ILE A  66       6.983   1.258  -3.711  1.00  0.00              
ATOM    863  CA  ILE A  66       6.170   0.912  -2.554  1.00  0.00              
ATOM    864  C   ILE A  66       6.974   0.996  -1.266  1.00  0.00              
ATOM    865  O   ILE A  66       7.960   0.278  -1.092  1.00  0.00              
ATOM    866  CB  ILE A  66       5.576  -0.502  -2.686  1.00  0.00              
ATOM    867  CG1 ILE A  66       4.694  -0.597  -3.933  1.00  0.00              
ATOM    868  CG2 ILE A  66       4.783  -0.864  -1.439  1.00  0.00              
ATOM    869  CD1 ILE A  66       4.283  -2.009  -4.284  1.00  0.00              
ATOM    870  H   ILE A  66       7.618   0.602  -4.061  1.00  0.00              
ATOM    871  HA  ILE A  66       5.364   1.633  -2.422  1.00  0.00              
ATOM    872  HB  ILE A  66       6.387  -1.217  -2.820  1.00  0.00              
ATOM    873 1HG1 ILE A  66       3.805   0.005  -3.748  1.00  0.00              
ATOM    874 2HG1 ILE A  66       5.256  -0.166  -4.761  1.00  0.00              
ATOM    875 1HG2 ILE A  66       4.370  -1.866  -1.549  1.00  0.00              
ATOM    876 2HG2 ILE A  66       5.438  -0.835  -0.570  1.00  0.00              
ATOM    877 3HG2 ILE A  66       3.970  -0.150  -1.305  1.00  0.00              
ATOM    878 1HD1 ILE A  66       3.660  -1.995  -5.178  1.00  0.00              
ATOM    879 2HD1 ILE A  66       5.172  -2.613  -4.472  1.00  0.00              
ATOM    880 3HD1 ILE A  66       3.719  -2.440  -3.458  1.00  0.00              
ATOM    881  N   LEU A  67       6.534   1.856  -0.361  1.00  0.00              
ATOM    882  CA  LEU A  67       7.212   2.036   0.912  1.00  0.00              
ATOM    883  C   LEU A  67       6.325   1.533   2.049  1.00  0.00              
ATOM    884  O   LEU A  67       5.135   1.857   2.103  1.00  0.00              
ATOM    885  CB  LEU A  67       7.580   3.510   1.120  1.00  0.00              
ATOM    886  CG  LEU A  67       8.025   3.878   2.541  1.00  0.00              
ATOM    887  CD1 LEU A  67       9.424   3.338   2.807  1.00  0.00              
ATOM    888  CD2 LEU A  67       7.989   5.390   2.710  1.00  0.00              
ATOM    889  H   LEU A  67       5.727   2.379  -0.553  1.00  0.00              
ATOM    890  HA  LEU A  67       8.124   1.441   0.927  1.00  0.00              
ATOM    891 1HB  LEU A  67       8.424   3.580   0.434  1.00  0.00              
ATOM    892 2HB  LEU A  67       6.785   4.176   0.786  1.00  0.00              
ATOM    893  HG  LEU A  67       7.297   3.449   3.229  1.00  0.00              
ATOM    894 1HD1 LEU A  67       9.731   3.604   3.818  1.00  0.00              
ATOM    895 2HD1 LEU A  67       9.421   2.253   2.703  1.00  0.00              
ATOM    896 3HD1 LEU A  67      10.122   3.770   2.091  1.00  0.00              
ATOM    897 1HD2 LEU A  67       8.305   5.650   3.721  1.00  0.00              
ATOM    898 2HD2 LEU A  67       8.663   5.853   1.988  1.00  0.00              
ATOM    899 3HD2 LEU A  67       6.975   5.751   2.543  1.00  0.00              
ATOM    900  N   ASP A  68       6.899   0.728   2.933  1.00  0.00              
ATOM    901  CA  ASP A  68       6.175   0.210   4.093  1.00  0.00              
ATOM    902  C   ASP A  68       6.393   1.172   5.262  1.00  0.00              
ATOM    903  O   ASP A  68       7.147   2.138   5.136  1.00  0.00              
ATOM    904  CB  ASP A  68       6.641  -1.202   4.455  1.00  0.00              
ATOM    905  CG  ASP A  68       5.630  -2.012   5.256  1.00  0.00              
ATOM    906  OD1 ASP A  68       4.605  -1.473   5.599  1.00  0.00              
ATOM    907  OD2 ASP A  68       5.816  -3.199   5.382  1.00  0.00              
ATOM    908  H   ASP A  68       7.840   0.482   2.814  1.00  0.00              
ATOM    909  HA  ASP A  68       5.107   0.171   3.875  1.00  0.00              
ATOM    910 1HB  ASP A  68       6.973  -1.784   3.595  1.00  0.00              
ATOM    911 2HB  ASP A  68       7.498  -0.965   5.087  1.00  0.00              
ATOM    912  N   THR A  69       5.754   0.926   6.389  1.00  0.00              
ATOM    913  CA  THR A  69       5.907   1.794   7.545  1.00  0.00              
ATOM    914  C   THR A  69       5.998   0.993   8.837  1.00  0.00              
ATOM    915  O   THR A  69       5.406  -0.082   8.961  1.00  0.00              
ATOM    916  CB  THR A  69       4.740   2.797   7.666  1.00  0.00              
ATOM    917  OG1 THR A  69       3.494   2.095   7.768  1.00  0.00              
ATOM    918  CG2 THR A  69       4.701   3.752   6.480  1.00  0.00              
ATOM    919  H   THR A  69       5.185   0.123   6.456  1.00  0.00              
ATOM    920  HA  THR A  69       6.841   2.352   7.467  1.00  0.00              
ATOM    921  HB  THR A  69       4.883   3.377   8.566  1.00  0.00              
ATOM    922  HG1 THR A  69       3.214   1.814   6.881  1.00  0.00              
ATOM    923 1HG2 THR A  69       3.869   4.444   6.599  1.00  0.00              
ATOM    924 2HG2 THR A  69       5.635   4.312   6.433  1.00  0.00              
ATOM    925 3HG2 THR A  69       4.573   3.183   5.560  1.00  0.00              
ATOM    926  N   ALA A  70       6.748   1.518   9.789  1.00  0.00              
ATOM    927  CA  ALA A  70       6.852   0.910  11.102  1.00  0.00              
ATOM    928  C   ALA A  70       5.805   1.509  12.029  1.00  0.00              
ATOM    929  O   ALA A  70       5.449   2.679  11.900  1.00  0.00              
ATOM    930  CB  ALA A  70       8.249   1.110  11.673  1.00  0.00              
ATOM    931  H   ALA A  70       7.246   2.340   9.603  1.00  0.00              
ATOM    932  HA  ALA A  70       6.654  -0.158  11.009  1.00  0.00              
ATOM    933 1HB  ALA A  70       8.308   0.648  12.658  1.00  0.00              
ATOM    934 2HB  ALA A  70       8.982   0.649  11.012  1.00  0.00              
ATOM    935 3HB  ALA A  70       8.457   2.176  11.760  1.00  0.00              
ATOM    936  N   GLY A  71       5.313   0.707  12.959  1.00  0.00              
ATOM    937  CA  GLY A  71       4.276   1.160  13.864  1.00  0.00              
ATOM    938  C   GLY A  71       4.838   1.946  15.032  1.00  0.00              
ATOM    939  O   GLY A  71       4.740   1.526  16.182  1.00  0.00              
ATOM    940  H   GLY A  71       5.670  -0.205  13.050  1.00  0.00              
ATOM    941 1HA  GLY A  71       3.582   1.800  13.319  1.00  0.00              
ATOM    942 2HA  GLY A  71       3.741   0.295  14.254  1.00  0.00              
ATOM    943  N   LEU A  72       5.433   3.088  14.722  1.00  0.00              
ATOM    944  CA  LEU A  72       6.071   3.933  15.715  1.00  0.00              
ATOM    945  C   LEU A  72       6.064   5.378  15.242  1.00  0.00              
ATOM    946  O   LEU A  72       6.191   5.641  14.046  1.00  0.00              
ATOM    947  CB  LEU A  72       7.501   3.448  16.017  1.00  0.00              
ATOM    948  CG  LEU A  72       8.376   3.100  14.801  1.00  0.00              
ATOM    949  CD1 LEU A  72       8.696   4.330  13.971  1.00  0.00              
ATOM    950  CD2 LEU A  72       9.658   2.419  15.253  1.00  0.00              
ATOM    951  H   LEU A  72       5.431   3.383  13.784  1.00  0.00              
ATOM    952  HA  LEU A  72       5.506   3.893  16.646  1.00  0.00              
ATOM    953 1HB  LEU A  72       7.890   4.339  16.504  1.00  0.00              
ATOM    954 2HB  LEU A  72       7.504   2.616  16.722  1.00  0.00              
ATOM    955  HG  LEU A  72       7.837   2.408  14.170  1.00  0.00              
ATOM    956 1HD1 LEU A  72       9.316   4.045  13.120  1.00  0.00              
ATOM    957 2HD1 LEU A  72       7.769   4.777  13.610  1.00  0.00              
ATOM    958 3HD1 LEU A  72       9.232   5.054  14.585  1.00  0.00              
ATOM    959 1HD2 LEU A  72      10.267   2.178  14.381  1.00  0.00              
ATOM    960 2HD2 LEU A  72      10.212   3.088  15.911  1.00  0.00              
ATOM    961 3HD2 LEU A  72       9.413   1.502  15.790  1.00  0.00              
ATOM    962  N   LYS A  73       5.922   6.310  16.170  1.00  0.00              
ATOM    963  CA  LYS A  73       5.949   7.724  15.828  1.00  0.00              
ATOM    964  C   LYS A  73       7.305   8.347  16.144  1.00  0.00              
ATOM    965  O   LYS A  73       7.548   9.514  15.842  1.00  0.00              
ATOM    966  CB  LYS A  73       4.840   8.472  16.569  1.00  0.00              
ATOM    967  CG  LYS A  73       5.002   8.498  18.084  1.00  0.00              
ATOM    968  CD  LYS A  73       3.829   9.198  18.754  1.00  0.00              
ATOM    969  CE  LYS A  73       4.013   9.266  20.263  1.00  0.00              
ATOM    970  NZ  LYS A  73       2.865   9.933  20.934  1.00  0.00              
ATOM    971  H   LYS A  73       5.803   6.040  17.110  1.00  0.00              
ATOM    972  HA  LYS A  73       5.796   7.847  14.755  1.00  0.00              
ATOM    973 1HB  LYS A  73       4.834   9.494  16.188  1.00  0.00              
ATOM    974 2HB  LYS A  73       3.899   7.985  16.314  1.00  0.00              
ATOM    975 1HG  LYS A  73       5.066   7.470  18.442  1.00  0.00              
ATOM    976 2HG  LYS A  73       5.925   9.024  18.324  1.00  0.00              
ATOM    977 1HD  LYS A  73       3.752  10.209  18.351  1.00  0.00              
ATOM    978 2HD  LYS A  73       2.918   8.646  18.524  1.00  0.00              
ATOM    979 1HE  LYS A  73       4.114   8.250  20.641  1.00  0.00              
ATOM    980 2HE  LYS A  73       4.927   9.822  20.470  1.00  0.00              
ATOM    981 1HZ  LYS A  73       3.026   9.958  21.931  1.00  0.00              
ATOM    982 2HZ  LYS A  73       2.772  10.877  20.584  1.00  0.00              
ATOM    983 3HZ  LYS A  73       2.018   9.418  20.742  1.00  0.00              
ATOM    984  N   GLN A  74       8.181   7.560  16.758  1.00  0.00              
ATOM    985  CA  GLN A  74       9.474   8.063  17.211  1.00  0.00              
ATOM    986  C   GLN A  74      10.294   8.526  16.022  1.00  0.00              
ATOM    987  O   GLN A  74      10.869   9.616  16.024  1.00  0.00              
ATOM    988  CB  GLN A  74      10.240   6.987  17.985  1.00  0.00              
ATOM    989  CG  GLN A  74      11.581   7.447  18.530  1.00  0.00              
ATOM    990  CD  GLN A  74      12.291   6.361  19.315  1.00  0.00              
ATOM    991  OE1 GLN A  74      11.820   5.223  19.392  1.00  0.00              
ATOM    992  NE2 GLN A  74      13.428   6.707  19.907  1.00  0.00              
ATOM    993  H   GLN A  74       7.946   6.622  16.925  1.00  0.00              
ATOM    994  HA  GLN A  74       9.323   8.927  17.858  1.00  0.00              
ATOM    995 1HB  GLN A  74       9.596   6.672  18.807  1.00  0.00              
ATOM    996 2HB  GLN A  74      10.388   6.152  17.301  1.00  0.00              
ATOM    997 1HG  GLN A  74      12.324   7.956  17.915  1.00  0.00              
ATOM    998 2HG  GLN A  74      11.149   8.157  19.236  1.00  0.00              
ATOM    999 1HE2 GLN A  74      13.941   6.032  20.440  1.00  0.00              
ATOM   1000 2HE2 GLN A  74      13.773   7.642  19.821  1.00  0.00              
ATOM   1001  N   HIS A  75      10.326   7.683  15.001  1.00  0.00              
ATOM   1002  CA  HIS A  75      11.081   7.957  13.795  1.00  0.00              
ATOM   1003  C   HIS A  75      10.225   8.711  12.791  1.00  0.00              
ATOM   1004  O   HIS A  75       9.764   8.155  11.791  1.00  0.00              
ATOM   1005  CB  HIS A  75      11.606   6.658  13.175  1.00  0.00              
ATOM   1006  CG  HIS A  75      12.687   6.002  13.976  1.00  0.00              
ATOM   1007  ND1 HIS A  75      13.963   6.517  14.065  1.00  0.00              
ATOM   1008  CD2 HIS A  75      12.682   4.874  14.725  1.00  0.00              
ATOM   1009  CE1 HIS A  75      14.697   5.732  14.835  1.00  0.00              
ATOM   1010  NE2 HIS A  75      13.944   4.730  15.247  1.00  0.00              
ATOM   1011  H   HIS A  75       9.819   6.848  15.062  1.00  0.00              
ATOM   1012  HA  HIS A  75      11.930   8.597  14.032  1.00  0.00              
ATOM   1013 1HB  HIS A  75      10.798   5.930  13.086  1.00  0.00              
ATOM   1014 2HB  HIS A  75      12.025   6.856  12.188  1.00  0.00              
ATOM   1015  HD2 HIS A  75      11.910   4.139  14.952  1.00  0.00              
ATOM   1016  HE1 HIS A  75      15.743   5.969  15.032  1.00  0.00              
ATOM   1017  HE2 HIS A  75      14.239   3.974  15.849  1.00  0.00              
ATOM   1018  N   ALA A  76      10.018   9.985  13.072  1.00  0.00              
ATOM   1019  CA  ALA A  76       9.237  10.848  12.208  1.00  0.00              
ATOM   1020  C   ALA A  76       9.865  10.932  10.826  1.00  0.00              
ATOM   1021  O   ALA A  76       9.173  11.089   9.825  1.00  0.00              
ATOM   1022  CB  ALA A  76       9.127  12.231  12.818  1.00  0.00              
ATOM   1023  H   ALA A  76      10.398  10.355  13.901  1.00  0.00              
ATOM   1024  HA  ALA A  76       8.241  10.419  12.093  1.00  0.00              
ATOM   1025 1HB  ALA A  76       8.537  12.871  12.161  1.00  0.00              
ATOM   1026 2HB  ALA A  76       8.638  12.162  13.790  1.00  0.00              
ATOM   1027 3HB  ALA A  76      10.121  12.655  12.939  1.00  0.00              
ATOM   1028  N   SER A  77      11.188  10.790  10.776  1.00  0.00              
ATOM   1029  CA  SER A  77      11.916  10.799   9.515  1.00  0.00              
ATOM   1030  C   SER A  77      11.556   9.594   8.653  1.00  0.00              
ATOM   1031  O   SER A  77      11.726   9.622   7.435  1.00  0.00              
ATOM   1032  CB  SER A  77      13.409  10.832   9.778  1.00  0.00              
ATOM   1033  OG  SER A  77      13.861   9.657  10.393  1.00  0.00              
ATOM   1034  H   SER A  77      11.683  10.680  11.612  1.00  0.00              
ATOM   1035  HA  SER A  77      11.776  11.716   8.941  1.00  0.00              
ATOM   1036 1HB  SER A  77      13.927  10.957   8.828  1.00  0.00              
ATOM   1037 2HB  SER A  77      13.631  11.679  10.426  1.00  0.00              
ATOM   1038  HG  SER A  77      13.674   8.906   9.825  1.00  0.00              
ATOM   1039  N   ARG A  78      11.070   8.537   9.289  1.00  0.00              
ATOM   1040  CA  ARG A  78      10.695   7.328   8.579  1.00  0.00              
ATOM   1041  C   ARG A  78       9.202   7.347   8.252  1.00  0.00              
ATOM   1042  O   ARG A  78       8.777   6.854   7.211  1.00  0.00              
ATOM   1043  CB  ARG A  78      11.095   6.069   9.334  1.00  0.00              
ATOM   1044  CG  ARG A  78      12.594   5.864   9.486  1.00  0.00              
ATOM   1045  CD  ARG A  78      12.970   4.654  10.263  1.00  0.00              
ATOM   1046  NE  ARG A  78      14.402   4.473  10.439  1.00  0.00              
ATOM   1047  CZ  ARG A  78      14.967   3.450  11.109  1.00  0.00              
ATOM   1048  NH1 ARG A  78      14.228   2.536  11.698  1.00  0.00              
ATOM   1049  NH2 ARG A  78      16.286   3.402  11.179  1.00  0.00              
ATOM   1050  H   ARG A  78      10.963   8.575  10.265  1.00  0.00              
ATOM   1051  HA  ARG A  78      11.229   7.277   7.630  1.00  0.00              
ATOM   1052 1HB  ARG A  78      10.639   6.131  10.321  1.00  0.00              
ATOM   1053 2HB  ARG A  78      10.671   5.224   8.790  1.00  0.00              
ATOM   1054 1HG  ARG A  78      13.035   5.776   8.493  1.00  0.00              
ATOM   1055 2HG  ARG A  78      13.012   6.733   9.994  1.00  0.00              
ATOM   1056 1HD  ARG A  78      12.525   4.718  11.255  1.00  0.00              
ATOM   1057 2HD  ARG A  78      12.590   3.772   9.749  1.00  0.00              
ATOM   1058  HE  ARG A  78      15.169   5.045  10.111  1.00  0.00              
ATOM   1059 1HH1 ARG A  78      13.221   2.597  11.651  1.00  0.00              
ATOM   1060 2HH1 ARG A  78      14.671   1.777  12.196  1.00  0.00              
ATOM   1061 1HH2 ARG A  78      16.839   4.123  10.735  1.00  0.00              
ATOM   1062 2HH2 ARG A  78      16.735   2.647  11.675  1.00  0.00              
ATOM   1063  N   ARG A  79       8.409   7.932   9.137  1.00  0.00              
ATOM   1064  CA  ARG A  79       6.965   7.966   8.939  1.00  0.00              
ATOM   1065  C   ARG A  79       6.512   9.297   8.335  1.00  0.00              
ATOM   1066  O   ARG A  79       5.995   9.336   7.222  1.00  0.00              
ATOM   1067  CB  ARG A  79       6.209   7.649  10.221  1.00  0.00              
ATOM   1068  CG  ARG A  79       4.710   7.467  10.050  1.00  0.00              
ATOM   1069  CD  ARG A  79       3.945   7.461  11.324  1.00  0.00              
ATOM   1070  NE  ARG A  79       3.852   8.758  11.977  1.00  0.00              
ATOM   1071  CZ  ARG A  79       3.319   8.963  13.196  1.00  0.00              
ATOM   1072  NH1 ARG A  79       2.798   7.971  13.884  1.00  0.00              
ATOM   1073  NH2 ARG A  79       3.313  10.195  13.676  1.00  0.00              
ATOM   1074  H   ARG A  79       8.796   8.352   9.933  1.00  0.00              
ATOM   1075  HA  ARG A  79       6.672   7.193   8.229  1.00  0.00              
ATOM   1076 1HB  ARG A  79       6.639   6.733  10.626  1.00  0.00              
ATOM   1077 2HB  ARG A  79       6.395   8.472  10.911  1.00  0.00              
ATOM   1078 1HG  ARG A  79       4.329   8.281   9.434  1.00  0.00              
ATOM   1079 2HG  ARG A  79       4.532   6.515   9.546  1.00  0.00              
ATOM   1080 1HD  ARG A  79       2.929   7.122  11.125  1.00  0.00              
ATOM   1081 2HD  ARG A  79       4.425   6.778  12.023  1.00  0.00              
ATOM   1082  HE  ARG A  79       4.151   9.666  11.649  1.00  0.00              
ATOM   1083 1HH1 ARG A  79       2.794   7.038  13.496  1.00  0.00              
ATOM   1084 2HH1 ARG A  79       2.403   8.146  14.797  1.00  0.00              
ATOM   1085 1HH2 ARG A  79       3.702  10.949  13.126  1.00  0.00              
ATOM   1086 2HH2 ARG A  79       2.920  10.377  14.587  1.00  0.00              
ATOM   1087  N   ASP A  80       6.745  10.381   9.063  1.00  0.00              
ATOM   1088  CA  ASP A  80       6.112  11.666   8.771  1.00  0.00              
ATOM   1089  C   ASP A  80       6.681  12.293   7.504  1.00  0.00              
ATOM   1090  O   ASP A  80       5.945  12.733   6.622  1.00  0.00              
ATOM   1091  CB  ASP A  80       6.281  12.627   9.951  1.00  0.00              
ATOM   1092  CG  ASP A  80       5.450  12.270  11.175  1.00  0.00              
ATOM   1093  OD1 ASP A  80       4.569  11.453  11.054  1.00  0.00              
ATOM   1094  OD2 ASP A  80       5.800  12.696  12.251  1.00  0.00              
ATOM   1095  H   ASP A  80       7.359  10.320   9.827  1.00  0.00              
ATOM   1096  HA  ASP A  80       5.047  11.520   8.590  1.00  0.00              
ATOM   1097 1HB  ASP A  80       7.319  12.774  10.247  1.00  0.00              
ATOM   1098 2HB  ASP A  80       5.896  13.545   9.505  1.00  0.00              
ATOM   1099  N   ASP A  81       8.003  12.321   7.426  1.00  0.00              
ATOM   1100  CA  ASP A  81       8.712  12.981   6.331  1.00  0.00              
ATOM   1101  C   ASP A  81       8.556  12.220   5.012  1.00  0.00              
ATOM   1102  O   ASP A  81       8.643  12.812   3.937  1.00  0.00              
ATOM   1103  CB  ASP A  81      10.196  13.133   6.675  1.00  0.00              
ATOM   1104  CG  ASP A  81      10.492  14.192   7.729  1.00  0.00              
ATOM   1105  OD1 ASP A  81       9.616  14.969   8.024  1.00  0.00              
ATOM   1106  OD2 ASP A  81      11.531  14.118   8.340  1.00  0.00              
ATOM   1107  H   ASP A  81       8.527  11.892   8.141  1.00  0.00              
ATOM   1108  HA  ASP A  81       8.289  13.971   6.161  1.00  0.00              
ATOM   1109 1HB  ASP A  81      10.675  12.195   6.958  1.00  0.00              
ATOM   1110 2HB  ASP A  81      10.583  13.463   5.710  1.00  0.00              
ATOM   1111  N   TYR A  82       8.309  10.915   5.091  1.00  0.00              
ATOM   1112  CA  TYR A  82       8.031  10.125   3.892  1.00  0.00              
ATOM   1113  C   TYR A  82       6.594  10.324   3.411  1.00  0.00              
ATOM   1114  O   TYR A  82       6.326  10.264   2.210  1.00  0.00              
ATOM   1115  CB  TYR A  82       8.292   8.641   4.159  1.00  0.00              
ATOM   1116  CG  TYR A  82       9.746   8.241   4.029  1.00  0.00              
ATOM   1117  CD1 TYR A  82      10.620   8.375   5.098  1.00  0.00              
ATOM   1118  CD2 TYR A  82      10.238   7.730   2.838  1.00  0.00              
ATOM   1119  CE1 TYR A  82      11.948   8.012   4.985  1.00  0.00              
ATOM   1120  CE2 TYR A  82      11.564   7.363   2.713  1.00  0.00              
ATOM   1121  CZ  TYR A  82      12.417   7.506   3.789  1.00  0.00              
ATOM   1122  OH  TYR A  82      13.738   7.141   3.671  1.00  0.00              
ATOM   1123  H   TYR A  82       8.305  10.480   5.968  1.00  0.00              
ATOM   1124  HA  TYR A  82       8.676  10.451   3.076  1.00  0.00              
ATOM   1125 1HB  TYR A  82       7.947   8.429   5.172  1.00  0.00              
ATOM   1126 2HB  TYR A  82       7.695   8.075   3.445  1.00  0.00              
ATOM   1127  HD1 TYR A  82      10.243   8.776   6.039  1.00  0.00              
ATOM   1128  HD2 TYR A  82       9.560   7.620   1.992  1.00  0.00              
ATOM   1129  HE1 TYR A  82      12.623   8.123   5.832  1.00  0.00              
ATOM   1130  HE2 TYR A  82      11.933   6.964   1.768  1.00  0.00              
ATOM   1131  HH  TYR A  82      14.240   7.282   4.477  1.00  0.00              
ATOM   1132  N   PHE A  83       5.679  10.585   4.345  1.00  0.00              
ATOM   1133  CA  PHE A  83       4.310  10.979   4.004  1.00  0.00              
ATOM   1134  C   PHE A  83       4.267  12.301   3.235  1.00  0.00              
ATOM   1135  O   PHE A  83       3.612  12.403   2.198  1.00  0.00              
ATOM   1136  CB  PHE A  83       3.443  11.103   5.268  1.00  0.00              
ATOM   1137  CG  PHE A  83       3.152   9.803   5.973  1.00  0.00              
ATOM   1138  CD1 PHE A  83       3.678   8.607   5.506  1.00  0.00              
ATOM   1139  CD2 PHE A  83       2.340   9.778   7.099  1.00  0.00              
ATOM   1140  CE1 PHE A  83       3.401   7.415   6.149  1.00  0.00              
ATOM   1141  CE2 PHE A  83       2.059   8.587   7.741  1.00  0.00              
ATOM   1142  CZ  PHE A  83       2.590   7.405   7.267  1.00  0.00              
ATOM   1143  H   PHE A  83       5.933  10.519   5.292  1.00  0.00              
ATOM   1144  HA  PHE A  83       3.864  10.233   3.345  1.00  0.00              
ATOM   1145 1HB  PHE A  83       3.939  11.737   6.001  1.00  0.00              
ATOM   1146 2HB  PHE A  83       2.474  11.530   5.016  1.00  0.00              
ATOM   1147  HD1 PHE A  83       4.313   8.612   4.634  1.00  0.00              
ATOM   1148  HD2 PHE A  83       1.922  10.703   7.478  1.00  0.00              
ATOM   1149  HE1 PHE A  83       3.820   6.493   5.779  1.00  0.00              
ATOM   1150  HE2 PHE A  83       1.426   8.582   8.616  1.00  0.00              
ATOM   1151  HZ  PHE A  83       2.374   6.474   7.768  1.00  0.00              
ATOM   1152  N   ARG A  84       4.990  13.300   3.736  1.00  0.00              
ATOM   1153  CA  ARG A  84       5.012  14.626   3.122  1.00  0.00              
ATOM   1154  C   ARG A  84       5.538  14.571   1.682  1.00  0.00              
ATOM   1155  O   ARG A  84       5.094  15.333   0.824  1.00  0.00              
ATOM   1156  CB  ARG A  84       5.790  15.629   3.962  1.00  0.00              
ATOM   1157  CG  ARG A  84       5.797  17.049   3.418  1.00  0.00              
ATOM   1158  CD  ARG A  84       6.183  18.083   4.412  1.00  0.00              
ATOM   1159  NE  ARG A  84       6.258  19.433   3.878  1.00  0.00              
ATOM   1160  CZ  ARG A  84       6.674  20.509   4.575  1.00  0.00              
ATOM   1161  NH1 ARG A  84       7.017  20.406   5.840  1.00  0.00              
ATOM   1162  NH2 ARG A  84       6.706  21.678   3.958  1.00  0.00              
ATOM   1163  H   ARG A  84       5.525  13.141   4.546  1.00  0.00              
ATOM   1164  HA  ARG A  84       3.998  15.022   3.062  1.00  0.00              
ATOM   1165 1HB  ARG A  84       5.343  15.626   4.955  1.00  0.00              
ATOM   1166 2HB  ARG A  84       6.815  15.263   4.024  1.00  0.00              
ATOM   1167 1HG  ARG A  84       6.505  17.099   2.590  1.00  0.00              
ATOM   1168 2HG  ARG A  84       4.796  17.286   3.056  1.00  0.00              
ATOM   1169 1HD  ARG A  84       5.448  18.091   5.217  1.00  0.00              
ATOM   1170 2HD  ARG A  84       7.163  17.836   4.817  1.00  0.00              
ATOM   1171  HE  ARG A  84       6.027  19.775   2.955  1.00  0.00              
ATOM   1172 1HH1 ARG A  84       6.970  19.509   6.302  1.00  0.00              
ATOM   1173 2HH1 ARG A  84       7.326  21.224   6.344  1.00  0.00              
ATOM   1174 1HH2 ARG A  84       6.422  21.742   2.990  1.00  0.00              
ATOM   1175 2HH2 ARG A  84       7.013  22.500   4.457  1.00  0.00              
ATOM   1176  N   SER A  85       6.466  13.664   1.410  1.00  0.00              
ATOM   1177  CA  SER A  85       7.042  13.549   0.078  1.00  0.00              
ATOM   1178  C   SER A  85       6.524  12.300  -0.644  1.00  0.00              
ATOM   1179  O   SER A  85       7.102  11.859  -1.641  1.00  0.00              
ATOM   1180  CB  SER A  85       8.555  13.522   0.169  1.00  0.00              
ATOM   1181  OG  SER A  85       9.019  12.432   0.917  1.00  0.00              
ATOM   1182  H   SER A  85       6.770  13.062   2.120  1.00  0.00              
ATOM   1183  HA  SER A  85       6.876  14.430  -0.543  1.00  0.00              
ATOM   1184 1HB  SER A  85       8.964  13.460  -0.839  1.00  0.00              
ATOM   1185 2HB  SER A  85       8.893  14.444   0.640  1.00  0.00              
ATOM   1186  HG  SER A  85       9.978  12.452   0.950  1.00  0.00              
ATOM   1187  N   GLY A  86       5.424  11.744  -0.153  1.00  0.00              
ATOM   1188  CA  GLY A  86       4.800  10.620  -0.824  1.00  0.00              
ATOM   1189  C   GLY A  86       3.679  11.053  -1.754  1.00  0.00              
ATOM   1190  O   GLY A  86       3.339  12.232  -1.813  1.00  0.00              
ATOM   1191  H   GLY A  86       5.024  12.108   0.668  1.00  0.00              
ATOM   1192 1HA  GLY A  86       5.552  10.094  -1.412  1.00  0.00              
ATOM   1193 2HA  GLY A  86       4.386   9.944  -0.077  1.00  0.00              
ATOM   1194  N   GLU A  87       3.104  10.103  -2.480  1.00  0.00              
ATOM   1195  CA  GLU A  87       2.010  10.393  -3.405  1.00  0.00              
ATOM   1196  C   GLU A  87       0.722   9.715  -2.935  1.00  0.00              
ATOM   1197  O   GLU A  87      -0.163  10.368  -2.379  1.00  0.00              
ATOM   1198  CB  GLU A  87       2.363   9.940  -4.822  1.00  0.00              
ATOM   1199  CG  GLU A  87       3.475  10.744  -5.481  1.00  0.00              
ATOM   1200  CD  GLU A  87       3.831  10.183  -6.830  1.00  0.00              
ATOM   1201  OE1 GLU A  87       3.336   9.132  -7.163  1.00  0.00              
ATOM   1202  OE2 GLU A  87       4.506  10.855  -7.572  1.00  0.00              
ATOM   1203  H   GLU A  87       3.421   9.182  -2.393  1.00  0.00              
ATOM   1204  HA  GLU A  87       1.817  11.466  -3.425  1.00  0.00              
ATOM   1205 1HB  GLU A  87       2.664   8.894  -4.755  1.00  0.00              
ATOM   1206 2HB  GLU A  87       1.455  10.019  -5.419  1.00  0.00              
ATOM   1207 1HG  GLU A  87       3.243  11.804  -5.580  1.00  0.00              
ATOM   1208 2HG  GLU A  87       4.318  10.619  -4.802  1.00  0.00              
ATOM   1209  N   GLY A  88       0.640   8.403  -3.132  1.00  0.00              
ATOM   1210  CA  GLY A  88      -0.558   7.666  -2.786  1.00  0.00              
ATOM   1211  C   GLY A  88      -0.386   6.864  -1.514  1.00  0.00              
ATOM   1212  O   GLY A  88       0.732   6.474  -1.168  1.00  0.00              
ATOM   1213  H   GLY A  88       1.407   7.925  -3.512  1.00  0.00              
ATOM   1214 1HA  GLY A  88      -1.380   8.368  -2.645  1.00  0.00              
ATOM   1215 2HA  GLY A  88      -0.802   6.981  -3.597  1.00  0.00              
ATOM   1216  N   PHE A  89      -1.489   6.619  -0.821  1.00  0.00              
ATOM   1217  CA  PHE A  89      -1.454   5.885   0.440  1.00  0.00              
ATOM   1218  C   PHE A  89      -2.437   4.717   0.411  1.00  0.00              
ATOM   1219  O   PHE A  89      -3.576   4.869  -0.037  1.00  0.00              
ATOM   1220  CB  PHE A  89      -1.796   6.820   1.605  1.00  0.00              
ATOM   1221  CG  PHE A  89      -0.789   7.917   1.827  1.00  0.00              
ATOM   1222  CD1 PHE A  89      -0.922   9.139   1.183  1.00  0.00              
ATOM   1223  CD2 PHE A  89       0.288   7.729   2.677  1.00  0.00              
ATOM   1224  CE1 PHE A  89       0.001  10.149   1.383  1.00  0.00              
ATOM   1225  CE2 PHE A  89       1.212   8.737   2.880  1.00  0.00              
ATOM   1226  CZ  PHE A  89       1.068   9.948   2.232  1.00  0.00              
ATOM   1227  H   PHE A  89      -2.354   6.936  -1.166  1.00  0.00              
ATOM   1228  HA  PHE A  89      -0.461   5.459   0.593  1.00  0.00              
ATOM   1229 1HB  PHE A  89      -2.753   7.310   1.425  1.00  0.00              
ATOM   1230 2HB  PHE A  89      -1.848   6.257   2.536  1.00  0.00              
ATOM   1231  HD1 PHE A  89      -1.757   9.299   0.518  1.00  0.00              
ATOM   1232  HD2 PHE A  89       0.405   6.784   3.186  1.00  0.00              
ATOM   1233  HE1 PHE A  89      -0.116  11.095   0.874  1.00  0.00              
ATOM   1234  HE2 PHE A  89       2.047   8.577   3.546  1.00  0.00              
ATOM   1235  HZ  PHE A  89       1.790  10.735   2.389  1.00  0.00              
ATOM   1236  N   LEU A  90      -1.996   3.558   0.887  1.00  0.00              
ATOM   1237  CA  LEU A  90      -2.893   2.428   1.092  1.00  0.00              
ATOM   1238  C   LEU A  90      -3.141   2.206   2.580  1.00  0.00              
ATOM   1239  O   LEU A  90      -2.271   1.710   3.297  1.00  0.00              
ATOM   1240  CB  LEU A  90      -2.333   1.149   0.464  1.00  0.00              
ATOM   1241  CG  LEU A  90      -2.362   1.089  -1.065  1.00  0.00              
ATOM   1242  CD1 LEU A  90      -1.766  -0.222  -1.556  1.00  0.00              
ATOM   1243  CD2 LEU A  90      -3.783   1.246  -1.579  1.00  0.00              
ATOM   1244  H   LEU A  90      -1.044   3.460   1.110  1.00  0.00              
ATOM   1245  HA  LEU A  90      -3.860   2.643   0.638  1.00  0.00              
ATOM   1246 1HB  LEU A  90      -1.303   1.217   0.812  1.00  0.00              
ATOM   1247 2HB  LEU A  90      -2.799   0.256   0.882  1.00  0.00              
ATOM   1248  HG  LEU A  90      -1.766   1.898  -1.466  1.00  0.00              
ATOM   1249 1HD1 LEU A  90      -1.794  -0.250  -2.645  1.00  0.00              
ATOM   1250 2HD1 LEU A  90      -0.733  -0.302  -1.218  1.00  0.00              
ATOM   1251 3HD1 LEU A  90      -2.344  -1.055  -1.157  1.00  0.00              
ATOM   1252 1HD2 LEU A  90      -3.782   1.201  -2.668  1.00  0.00              
ATOM   1253 2HD2 LEU A  90      -4.405   0.443  -1.180  1.00  0.00              
ATOM   1254 3HD2 LEU A  90      -4.182   2.207  -1.255  1.00  0.00              
ATOM   1255  N   LEU A  91      -4.325   2.583   3.032  1.00  0.00              
ATOM   1256  CA  LEU A  91      -4.700   2.425   4.430  1.00  0.00              
ATOM   1257  C   LEU A  91      -5.198   1.007   4.668  1.00  0.00              
ATOM   1258  O   LEU A  91      -6.381   0.725   4.496  1.00  0.00              
ATOM   1259  CB  LEU A  91      -5.801   3.429   4.816  1.00  0.00              
ATOM   1260  CG  LEU A  91      -5.355   4.883   5.042  1.00  0.00              
ATOM   1261  CD1 LEU A  91      -4.732   5.479   3.794  1.00  0.00              
ATOM   1262  CD2 LEU A  91      -6.535   5.728   5.485  1.00  0.00              
ATOM   1263  H   LEU A  91      -4.977   2.966   2.401  1.00  0.00              
ATOM   1264  HA  LEU A  91      -3.825   2.575   5.062  1.00  0.00              
ATOM   1265 1HB  LEU A  91      -6.414   3.371   3.919  1.00  0.00              
ATOM   1266 2HB  LEU A  91      -6.379   3.085   5.674  1.00  0.00              
ATOM   1267  HG  LEU A  91      -4.615   4.907   5.827  1.00  0.00              
ATOM   1268 1HD1 LEU A  91      -4.429   6.507   3.993  1.00  0.00              
ATOM   1269 2HD1 LEU A  91      -3.857   4.894   3.508  1.00  0.00              
ATOM   1270 3HD1 LEU A  91      -5.459   5.466   2.982  1.00  0.00              
ATOM   1271 1HD2 LEU A  91      -6.207   6.756   5.643  1.00  0.00              
ATOM   1272 2HD2 LEU A  91      -7.308   5.708   4.716  1.00  0.00              
ATOM   1273 3HD2 LEU A  91      -6.940   5.330   6.416  1.00  0.00              
ATOM   1274  N   VAL A  92      -4.303   0.116   5.055  1.00  0.00              
ATOM   1275  CA  VAL A  92      -4.636  -1.297   5.126  1.00  0.00              
ATOM   1276  C   VAL A  92      -4.987  -1.725   6.549  1.00  0.00              
ATOM   1277  O   VAL A  92      -4.238  -1.469   7.493  1.00  0.00              
ATOM   1278  CB  VAL A  92      -3.476  -2.169   4.608  1.00  0.00              
ATOM   1279  CG1 VAL A  92      -3.831  -3.644   4.714  1.00  0.00              
ATOM   1280  CG2 VAL A  92      -3.138  -1.807   3.170  1.00  0.00              
ATOM   1281  H   VAL A  92      -3.402   0.414   5.299  1.00  0.00              
ATOM   1282  HA  VAL A  92      -5.531  -1.523   4.546  1.00  0.00              
ATOM   1283  HB  VAL A  92      -2.587  -1.965   5.203  1.00  0.00              
ATOM   1284 1HG1 VAL A  92      -3.001  -4.247   4.344  1.00  0.00              
ATOM   1285 2HG1 VAL A  92      -4.027  -3.898   5.757  1.00  0.00              
ATOM   1286 3HG1 VAL A  92      -4.720  -3.849   4.118  1.00  0.00              
ATOM   1287 1HG2 VAL A  92      -2.317  -2.431   2.821  1.00  0.00              
ATOM   1288 2HG2 VAL A  92      -4.012  -1.969   2.539  1.00  0.00              
ATOM   1289 3HG2 VAL A  92      -2.843  -0.759   3.119  1.00  0.00              
ATOM   1290  N   PHE A  93      -6.137  -2.367   6.693  1.00  0.00              
ATOM   1291  CA  PHE A  93      -6.581  -2.879   7.982  1.00  0.00              
ATOM   1292  C   PHE A  93      -7.281  -4.215   7.777  1.00  0.00              
ATOM   1293  O   PHE A  93      -7.793  -4.488   6.687  1.00  0.00              
ATOM   1294  CB  PHE A  93      -7.524  -1.883   8.681  1.00  0.00              
ATOM   1295  CG  PHE A  93      -8.903  -1.813   8.083  1.00  0.00              
ATOM   1296  CD1 PHE A  93      -9.177  -0.977   7.013  1.00  0.00              
ATOM   1297  CD2 PHE A  93      -9.927  -2.596   8.593  1.00  0.00              
ATOM   1298  CE1 PHE A  93     -10.445  -0.927   6.464  1.00  0.00              
ATOM   1299  CE2 PHE A  93     -11.194  -2.547   8.048  1.00  0.00              
ATOM   1300  CZ  PHE A  93     -11.453  -1.713   6.981  1.00  0.00              
ATOM   1301  H   PHE A  93      -6.710  -2.506   5.906  1.00  0.00              
ATOM   1302  HA  PHE A  93      -5.719  -3.051   8.629  1.00  0.00              
ATOM   1303 1HB  PHE A  93      -7.657  -2.163   9.726  1.00  0.00              
ATOM   1304 2HB  PHE A  93      -7.112  -0.877   8.624  1.00  0.00              
ATOM   1305  HD1 PHE A  93      -8.388  -0.360   6.609  1.00  0.00              
ATOM   1306  HD2 PHE A  93      -9.727  -3.251   9.428  1.00  0.00              
ATOM   1307  HE1 PHE A  93     -10.646  -0.272   5.630  1.00  0.00              
ATOM   1308  HE2 PHE A  93     -11.982  -3.165   8.456  1.00  0.00              
ATOM   1309  HZ  PHE A  93     -12.443  -1.674   6.553  1.00  0.00              
ATOM   1310  N   SER A  94      -7.296  -5.041   8.805  1.00  0.00              
ATOM   1311  CA  SER A  94      -8.075  -6.264   8.781  1.00  0.00              
ATOM   1312  C   SER A  94      -9.439  -6.035   9.406  1.00  0.00              
ATOM   1313  O   SER A  94      -9.556  -5.374  10.441  1.00  0.00              
ATOM   1314  CB  SER A  94      -7.337  -7.374   9.502  1.00  0.00              
ATOM   1315  OG  SER A  94      -8.106  -8.542   9.598  1.00  0.00              
ATOM   1316  H   SER A  94      -6.775  -4.824   9.606  1.00  0.00              
ATOM   1317  HA  SER A  94      -8.180  -6.691   7.783  1.00  0.00              
ATOM   1318 1HB  SER A  94      -6.421  -7.598   8.954  1.00  0.00              
ATOM   1319 2HB  SER A  94      -7.085  -7.032  10.505  1.00  0.00              
ATOM   1320  HG  SER A  94      -8.066  -9.021   8.767  1.00  0.00              
ATOM   1321  N   ILE A  95     -10.466  -6.588   8.783  1.00  0.00              
ATOM   1322  CA  ILE A  95     -11.828  -6.471   9.299  1.00  0.00              
ATOM   1323  C   ILE A  95     -11.977  -7.153  10.666  1.00  0.00              
ATOM   1324  O   ILE A  95     -12.934  -6.897  11.398  1.00  0.00              
ATOM   1325  CB  ILE A  95     -12.850  -7.076   8.321  1.00  0.00              
ATOM   1326  CG1 ILE A  95     -12.591  -8.574   8.136  1.00  0.00              
ATOM   1327  CG2 ILE A  95     -12.797  -6.354   6.983  1.00  0.00              
ATOM   1328  CD1 ILE A  95     -13.741  -9.318   7.496  1.00  0.00              
ATOM   1329  H   ILE A  95     -10.307  -7.069   7.944  1.00  0.00              
ATOM   1330  HA  ILE A  95     -12.078  -5.428   9.489  1.00  0.00              
ATOM   1331  HB  ILE A  95     -13.849  -6.981   8.746  1.00  0.00              
ATOM   1332 1HG1 ILE A  95     -11.702  -8.674   7.514  1.00  0.00              
ATOM   1333 2HG1 ILE A  95     -12.392  -8.992   9.123  1.00  0.00              
ATOM   1334 1HG2 ILE A  95     -13.526  -6.795   6.303  1.00  0.00              
ATOM   1335 2HG2 ILE A  95     -13.029  -5.300   7.129  1.00  0.00              
ATOM   1336 3HG2 ILE A  95     -11.799  -6.450   6.556  1.00  0.00              
ATOM   1337 1HD1 ILE A  95     -13.483 -10.372   7.398  1.00  0.00              
ATOM   1338 2HD1 ILE A  95     -14.631  -9.218   8.118  1.00  0.00              
ATOM   1339 3HD1 ILE A  95     -13.939  -8.902   6.509  1.00  0.00              
ATOM   1340  N   THR A  96     -11.013  -7.989  11.022  1.00  0.00              
ATOM   1341  CA  THR A  96     -11.024  -8.675  12.302  1.00  0.00              
ATOM   1342  C   THR A  96     -10.332  -7.838  13.373  1.00  0.00              
ATOM   1343  O   THR A  96     -10.370  -8.172  14.557  1.00  0.00              
ATOM   1344  CB  THR A  96     -10.338 -10.052  12.211  1.00  0.00              
ATOM   1345  OG1 THR A  96      -8.936  -9.875  11.970  1.00  0.00              
ATOM   1346  CG2 THR A  96     -10.944 -10.874  11.085  1.00  0.00              
ATOM   1347  H   THR A  96     -10.270  -8.152  10.403  1.00  0.00              
ATOM   1348  HA  THR A  96     -12.052  -8.818  12.635  1.00  0.00              
ATOM   1349  HB  THR A  96     -10.472 -10.577  13.157  1.00  0.00              
ATOM   1350  HG1 THR A  96      -8.812  -9.400  11.144  1.00  0.00              
ATOM   1351 1HG2 THR A  96     -10.447 -11.843  11.036  1.00  0.00              
ATOM   1352 2HG2 THR A  96     -12.007 -11.020  11.272  1.00  0.00              
ATOM   1353 3HG2 THR A  96     -10.809 -10.350  10.139  1.00  0.00              
ATOM   1354  N   GLU A  97      -9.704  -6.747  12.950  1.00  0.00              
ATOM   1355  CA  GLU A  97      -8.999  -5.863  13.865  1.00  0.00              
ATOM   1356  C   GLU A  97      -9.578  -4.453  13.799  1.00  0.00              
ATOM   1357  O   GLU A  97      -9.184  -3.646  12.961  1.00  0.00              
ATOM   1358  CB  GLU A  97      -7.503  -5.837  13.545  1.00  0.00              
ATOM   1359  CG  GLU A  97      -6.802  -7.179  13.710  1.00  0.00              
ATOM   1360  CD  GLU A  97      -5.316  -7.046  13.516  1.00  0.00              
ATOM   1361  OE1 GLU A  97      -4.913  -6.492  12.522  1.00  0.00              
ATOM   1362  OE2 GLU A  97      -4.588  -7.398  14.414  1.00  0.00              
ATOM   1363  H   GLU A  97      -9.714  -6.532  11.991  1.00  0.00              
ATOM   1364  HA  GLU A  97      -9.130  -6.211  14.890  1.00  0.00              
ATOM   1365 1HB  GLU A  97      -7.403  -5.502  12.512  1.00  0.00              
ATOM   1366 2HB  GLU A  97      -7.045  -5.105  14.210  1.00  0.00              
ATOM   1367 1HG  GLU A  97      -7.001  -7.657  14.669  1.00  0.00              
ATOM   1368 2HG  GLU A  97      -7.218  -7.786  12.908  1.00  0.00              
ATOM   1369  N   HIS A  98     -10.522  -4.166  14.678  1.00  0.00              
ATOM   1370  CA  HIS A  98     -11.133  -2.846  14.717  1.00  0.00              
ATOM   1371  C   HIS A  98     -10.122  -1.815  15.206  1.00  0.00              
ATOM   1372  O   HIS A  98     -10.270  -0.620  14.955  1.00  0.00              
ATOM   1373  CB  HIS A  98     -12.374  -2.843  15.614  1.00  0.00              
ATOM   1374  CG  HIS A  98     -12.074  -3.111  17.057  1.00  0.00              
ATOM   1375  ND1 HIS A  98     -11.788  -4.374  17.534  1.00  0.00              
ATOM   1376  CD2 HIS A  98     -12.015  -2.283  18.125  1.00  0.00              
ATOM   1377  CE1 HIS A  98     -11.566  -4.308  18.835  1.00  0.00              
ATOM   1378  NE2 HIS A  98     -11.698  -3.052  19.218  1.00  0.00              
ATOM   1379  H   HIS A  98     -10.817  -4.853  15.316  1.00  0.00              
ATOM   1380  HA  HIS A  98     -11.433  -2.551  13.712  1.00  0.00              
ATOM   1381 1HB  HIS A  98     -12.865  -1.869  15.575  1.00  0.00              
ATOM   1382 2HB  HIS A  98     -13.073  -3.614  15.292  1.00  0.00              
ATOM   1383  HD2 HIS A  98     -12.166  -1.209  18.238  1.00  0.00              
ATOM   1384  HE1 HIS A  98     -11.321  -5.206  19.401  1.00  0.00              
ATOM   1385  HE2 HIS A  98     -11.586  -2.703  20.158  1.00  0.00              
ATOM   1386  N   GLU A  99      -9.087  -2.287  15.895  1.00  0.00              
ATOM   1387  CA  GLU A  99      -8.014  -1.411  16.352  1.00  0.00              
ATOM   1388  C   GLU A  99      -7.101  -1.010  15.197  1.00  0.00              
ATOM   1389  O   GLU A  99      -6.619   0.120  15.140  1.00  0.00              
ATOM   1390  CB  GLU A  99      -7.201  -2.093  17.455  1.00  0.00              
ATOM   1391  CG  GLU A  99      -7.960  -2.305  18.756  1.00  0.00              
ATOM   1392  CD  GLU A  99      -7.146  -3.097  19.741  1.00  0.00              
ATOM   1393  OE1 GLU A  99      -6.066  -3.512  19.393  1.00  0.00              
ATOM   1394  OE2 GLU A  99      -7.551  -3.193  20.875  1.00  0.00              
ATOM   1395  H   GLU A  99      -9.049  -3.245  16.111  1.00  0.00              
ATOM   1396  HA  GLU A  99      -8.435  -0.487  16.750  1.00  0.00              
ATOM   1397 1HB  GLU A  99      -6.877  -3.056  17.062  1.00  0.00              
ATOM   1398 2HB  GLU A  99      -6.329  -1.465  17.642  1.00  0.00              
ATOM   1399 1HG  GLU A  99      -8.290  -1.377  19.222  1.00  0.00              
ATOM   1400 2HG  GLU A  99      -8.830  -2.886  18.453  1.00  0.00              
ATOM   1401  N   SER A 100      -6.871  -1.930  14.265  1.00  0.00              
ATOM   1402  CA  SER A 100      -6.084  -1.614  13.081  1.00  0.00              
ATOM   1403  C   SER A 100      -6.860  -0.643  12.197  1.00  0.00              
ATOM   1404  O   SER A 100      -6.289   0.265  11.592  1.00  0.00              
ATOM   1405  CB  SER A 100      -5.737  -2.878  12.320  1.00  0.00              
ATOM   1406  OG  SER A 100      -4.870  -3.707  13.042  1.00  0.00              
ATOM   1407  H   SER A 100      -7.239  -2.830  14.369  1.00  0.00              
ATOM   1408  HA  SER A 100      -5.091  -1.226  13.312  1.00  0.00              
ATOM   1409 1HB  SER A 100      -6.657  -3.423  12.111  1.00  0.00              
ATOM   1410 2HB  SER A 100      -5.261  -2.600  11.380  1.00  0.00              
ATOM   1411  HG  SER A 100      -4.918  -4.601  12.695  1.00  0.00              
ATOM   1412  N   PHE A 101      -8.174  -0.833  12.158  1.00  0.00              
ATOM   1413  CA  PHE A 101      -9.064   0.085  11.469  1.00  0.00              
ATOM   1414  C   PHE A 101      -8.904   1.499  12.030  1.00  0.00              
ATOM   1415  O   PHE A 101      -8.696   2.451  11.282  1.00  0.00              
ATOM   1416  CB  PHE A 101     -10.516  -0.381  11.597  1.00  0.00              
ATOM   1417  CG  PHE A 101     -11.511   0.564  10.990  1.00  0.00              
ATOM   1418  CD1 PHE A 101     -11.610   0.700   9.614  1.00  0.00              
ATOM   1419  CD2 PHE A 101     -12.352   1.313  11.793  1.00  0.00              
ATOM   1420  CE1 PHE A 101     -12.530   1.565   9.055  1.00  0.00              
ATOM   1421  CE2 PHE A 101     -13.273   2.179  11.240  1.00  0.00              
ATOM   1422  CZ  PHE A 101     -13.361   2.306   9.869  1.00  0.00              
ATOM   1423  H   PHE A 101      -8.551  -1.621  12.599  1.00  0.00              
ATOM   1424  HA  PHE A 101      -8.803   0.130  10.411  1.00  0.00              
ATOM   1425 1HB  PHE A 101     -10.648  -1.339  11.094  1.00  0.00              
ATOM   1426 2HB  PHE A 101     -10.785  -0.484  12.647  1.00  0.00              
ATOM   1427  HD1 PHE A 101     -10.959   0.121   8.974  1.00  0.00              
ATOM   1428  HD2 PHE A 101     -12.282   1.215  12.867  1.00  0.00              
ATOM   1429  HE1 PHE A 101     -12.597   1.662   7.981  1.00  0.00              
ATOM   1430  HE2 PHE A 101     -13.922   2.755  11.880  1.00  0.00              
ATOM   1431  HZ  PHE A 101     -14.082   2.984   9.434  1.00  0.00              
ATOM   1432  N   THR A 102      -8.998   1.627  13.350  1.00  0.00              
ATOM   1433  CA  THR A 102      -8.840   2.922  14.010  1.00  0.00              
ATOM   1434  C   THR A 102      -7.471   3.512  13.682  1.00  0.00              
ATOM   1435  O   THR A 102      -7.338   4.703  13.393  1.00  0.00              
ATOM   1436  CB  THR A 102      -8.954   2.792  15.545  1.00  0.00              
ATOM   1437  OG1 THR A 102     -10.249   2.313  15.911  1.00  0.00              
ATOM   1438  CG2 THR A 102      -8.709   4.130  16.222  1.00  0.00              
ATOM   1439  H   THR A 102      -9.194   0.835  13.896  1.00  0.00              
ATOM   1440  HA  THR A 102      -9.590   3.620  13.637  1.00  0.00              
ATOM   1441  HB  THR A 102      -8.208   2.089  15.891  1.00  0.00              
ATOM   1442  HG1 THR A 102     -10.271   1.350  15.787  1.00  0.00              
ATOM   1443 1HG2 THR A 102      -8.794   4.011  17.302  1.00  0.00              
ATOM   1444 2HG2 THR A 102      -7.709   4.486  15.973  1.00  0.00              
ATOM   1445 3HG2 THR A 102      -9.447   4.853  15.877  1.00  0.00              
ATOM   1446  N   ALA A 103      -6.459   2.654  13.711  1.00  0.00              
ATOM   1447  CA  ALA A 103      -5.086   3.073  13.474  1.00  0.00              
ATOM   1448  C   ALA A 103      -4.923   3.795  12.136  1.00  0.00              
ATOM   1449  O   ALA A 103      -4.197   4.782  12.055  1.00  0.00              
ATOM   1450  CB  ALA A 103      -4.156   1.872  13.549  1.00  0.00              
ATOM   1451  H   ALA A 103      -6.644   1.710  13.908  1.00  0.00              
ATOM   1452  HA  ALA A 103      -4.799   3.784  14.249  1.00  0.00              
ATOM   1453 1HB  ALA A 103      -3.130   2.195  13.371  1.00  0.00              
ATOM   1454 2HB  ALA A 103      -4.226   1.418  14.539  1.00  0.00              
ATOM   1455 3HB  ALA A 103      -4.442   1.142  12.794  1.00  0.00              
ATOM   1456  N   THR A 104      -5.597   3.311  11.094  1.00  0.00              
ATOM   1457  CA  THR A 104      -5.445   3.878   9.753  1.00  0.00              
ATOM   1458  C   THR A 104      -6.027   5.291   9.700  1.00  0.00              
ATOM   1459  O   THR A 104      -5.610   6.121   8.886  1.00  0.00              
ATOM   1460  CB  THR A 104      -6.135   3.005   8.681  1.00  0.00              
ATOM   1461  OG1 THR A 104      -7.529   2.872   8.980  1.00  0.00              
ATOM   1462  CG2 THR A 104      -5.496   1.624   8.600  1.00  0.00              
ATOM   1463  H   THR A 104      -6.209   2.557  11.228  1.00  0.00              
ATOM   1464  HA  THR A 104      -4.386   3.962   9.506  1.00  0.00              
ATOM   1465  HB  THR A 104      -6.025   3.490   7.724  1.00  0.00              
ATOM   1466  HG1 THR A 104      -8.007   2.610   8.179  1.00  0.00              
ATOM   1467 1HG2 THR A 104      -6.003   1.034   7.838  1.00  0.00              
ATOM   1468 2HG2 THR A 104      -4.442   1.726   8.341  1.00  0.00              
ATOM   1469 3HG2 THR A 104      -5.585   1.124   9.564  1.00  0.00              
ATOM   1470  N   ALA A 105      -6.975   5.564  10.592  1.00  0.00              
ATOM   1471  CA  ALA A 105      -7.547   6.897  10.735  1.00  0.00              
ATOM   1472  C   ALA A 105      -6.525   7.854  11.338  1.00  0.00              
ATOM   1473  O   ALA A 105      -6.462   9.030  10.968  1.00  0.00              
ATOM   1474  CB  ALA A 105      -8.795   6.839  11.603  1.00  0.00              
ATOM   1475  H   ALA A 105      -7.305   4.842  11.166  1.00  0.00              
ATOM   1476  HA  ALA A 105      -7.811   7.272   9.746  1.00  0.00              
ATOM   1477 1HB  ALA A 105      -9.214   7.840  11.703  1.00  0.00              
ATOM   1478 2HB  ALA A 105      -9.531   6.182  11.139  1.00  0.00              
ATOM   1479 3HB  ALA A 105      -8.535   6.453  12.588  1.00  0.00              
ATOM   1480  N   GLU A 106      -5.715   7.332  12.249  1.00  0.00              
ATOM   1481  CA  GLU A 106      -4.628   8.098  12.837  1.00  0.00              
ATOM   1482  C   GLU A 106      -3.571   8.416  11.783  1.00  0.00              
ATOM   1483  O   GLU A 106      -3.072   9.544  11.715  1.00  0.00              
ATOM   1484  CB  GLU A 106      -4.002   7.335  14.006  1.00  0.00              
ATOM   1485  CG  GLU A 106      -2.890   8.086  14.725  1.00  0.00              
ATOM   1486  CD  GLU A 106      -2.359   7.294  15.887  1.00  0.00              
ATOM   1487  OE1 GLU A 106      -2.847   6.214  16.119  1.00  0.00              
ATOM   1488  OE2 GLU A 106      -1.391   7.717  16.474  1.00  0.00              
ATOM   1489  H   GLU A 106      -5.848   6.405  12.528  1.00  0.00              
ATOM   1490  HA  GLU A 106      -5.006   9.052  13.207  1.00  0.00              
ATOM   1491 1HB  GLU A 106      -4.806   7.116  14.710  1.00  0.00              
ATOM   1492 2HB  GLU A 106      -3.608   6.401  13.603  1.00  0.00              
ATOM   1493 1HG  GLU A 106      -2.066   8.368  14.071  1.00  0.00              
ATOM   1494 2HG  GLU A 106      -3.384   8.984  15.093  1.00  0.00              
ATOM   1495  N   PHE A 107      -3.245   7.428  10.955  1.00  0.00              
ATOM   1496  CA  PHE A 107      -2.255   7.617   9.898  1.00  0.00              
ATOM   1497  C   PHE A 107      -2.780   8.624   8.885  1.00  0.00              
ATOM   1498  O   PHE A 107      -2.032   9.447   8.362  1.00  0.00              
ATOM   1499  CB  PHE A 107      -1.943   6.300   9.177  1.00  0.00              
ATOM   1500  CG  PHE A 107      -0.947   5.418   9.877  1.00  0.00              
ATOM   1501  CD1 PHE A 107       0.417   5.640   9.753  1.00  0.00              
ATOM   1502  CD2 PHE A 107      -1.382   4.366  10.665  1.00  0.00              
ATOM   1503  CE1 PHE A 107       1.324   4.826  10.403  1.00  0.00              
ATOM   1504  CE2 PHE A 107      -0.481   3.551  11.317  1.00  0.00              
ATOM   1505  CZ  PHE A 107       0.874   3.781  11.186  1.00  0.00              
ATOM   1506  H   PHE A 107      -3.677   6.549  11.060  1.00  0.00              
ATOM   1507  HA  PHE A 107      -1.335   8.023  10.321  1.00  0.00              
ATOM   1508 1HB  PHE A 107      -2.850   5.705   9.072  1.00  0.00              
ATOM   1509 2HB  PHE A 107      -1.527   6.502   8.191  1.00  0.00              
ATOM   1510  HD1 PHE A 107       0.766   6.457   9.139  1.00  0.00              
ATOM   1511  HD2 PHE A 107      -2.442   4.186  10.767  1.00  0.00              
ATOM   1512  HE1 PHE A 107       2.384   5.008  10.300  1.00  0.00              
ATOM   1513  HE2 PHE A 107      -0.836   2.732  11.927  1.00  0.00              
ATOM   1514  HZ  PHE A 107       1.582   3.143  11.695  1.00  0.00              
ATOM   1515  N   ARG A 108      -4.090   8.559   8.652  1.00  0.00              
ATOM   1516  CA  ARG A 108      -4.797   9.535   7.829  1.00  0.00              
ATOM   1517  C   ARG A 108      -4.612  10.952   8.360  1.00  0.00              
ATOM   1518  O   ARG A 108      -4.311  11.873   7.604  1.00  0.00              
ATOM   1519  CB  ARG A 108      -6.271   9.190   7.672  1.00  0.00              
ATOM   1520  CG  ARG A 108      -7.077  10.187   6.856  1.00  0.00              
ATOM   1521  CD  ARG A 108      -8.543   9.949   6.871  1.00  0.00              
ATOM   1522  NE  ARG A 108      -9.149  10.015   8.192  1.00  0.00              
ATOM   1523  CZ  ARG A 108      -9.468  11.158   8.831  1.00  0.00              
ATOM   1524  NH1 ARG A 108      -9.207  12.330   8.295  1.00  0.00              
ATOM   1525  NH2 ARG A 108     -10.029  11.070  10.024  1.00  0.00              
ATOM   1526  H   ARG A 108      -4.601   7.820   9.051  1.00  0.00              
ATOM   1527  HA  ARG A 108      -4.388   9.530   6.818  1.00  0.00              
ATOM   1528 1HB  ARG A 108      -6.319   8.213   7.195  1.00  0.00              
ATOM   1529 2HB  ARG A 108      -6.690   9.127   8.676  1.00  0.00              
ATOM   1530 1HG  ARG A 108      -6.894  11.187   7.249  1.00  0.00              
ATOM   1531 2HG  ARG A 108      -6.740  10.139   5.820  1.00  0.00              
ATOM   1532 1HD  ARG A 108      -9.031  10.700   6.251  1.00  0.00              
ATOM   1533 2HD  ARG A 108      -8.745   8.958   6.469  1.00  0.00              
ATOM   1534  HE  ARG A 108      -9.418   9.267   8.816  1.00  0.00              
ATOM   1535 1HH1 ARG A 108      -8.762  12.380   7.389  1.00  0.00              
ATOM   1536 2HH1 ARG A 108      -9.454  13.174   8.790  1.00  0.00              
ATOM   1537 1HH2 ARG A 108     -10.207  10.162  10.430  1.00  0.00              
ATOM   1538 2HH2 ARG A 108     -10.278  11.910  10.525  1.00  0.00              
ATOM   1539  N   GLU A 109      -4.769  11.117   9.664  1.00  0.00              
ATOM   1540  CA  GLU A 109      -4.545  12.408  10.293  1.00  0.00              
ATOM   1541  C   GLU A 109      -3.086  12.848  10.196  1.00  0.00              
ATOM   1542  O   GLU A 109      -2.808  14.037  10.063  1.00  0.00              
ATOM   1543  CB  GLU A 109      -4.982  12.362  11.759  1.00  0.00              
ATOM   1544  CG  GLU A 109      -6.489  12.283  11.963  1.00  0.00              
ATOM   1545  CD  GLU A 109      -6.832  12.053  13.409  1.00  0.00              
ATOM   1546  OE1 GLU A 109      -5.931  11.888  14.196  1.00  0.00              
ATOM   1547  OE2 GLU A 109      -7.988  12.154  13.748  1.00  0.00              
ATOM   1548  H   GLU A 109      -5.045  10.353  10.216  1.00  0.00              
ATOM   1549  HA  GLU A 109      -5.123  13.176   9.778  1.00  0.00              
ATOM   1550 1HB  GLU A 109      -4.510  11.487  12.205  1.00  0.00              
ATOM   1551 2HB  GLU A 109      -4.599  13.265  12.235  1.00  0.00              
ATOM   1552 1HG  GLU A 109      -7.023  13.160  11.599  1.00  0.00              
ATOM   1553 2HG  GLU A 109      -6.781  11.413  11.378  1.00  0.00              
ATOM   1554  N   GLN A 110      -2.152  11.900  10.250  1.00  0.00              
ATOM   1555  CA  GLN A 110      -0.738  12.234  10.121  1.00  0.00              
ATOM   1556  C   GLN A 110      -0.425  12.688   8.702  1.00  0.00              
ATOM   1557  O   GLN A 110       0.414  13.564   8.487  1.00  0.00              
ATOM   1558  CB  GLN A 110       0.148  11.047  10.489  1.00  0.00              
ATOM   1559  CG  GLN A 110       0.041  10.622  11.943  1.00  0.00              
ATOM   1560  CD  GLN A 110       0.397  11.740  12.911  1.00  0.00              
ATOM   1561  OE1 GLN A 110       1.418  12.410  12.765  1.00  0.00              
ATOM   1562  NE2 GLN A 110      -0.436  11.940  13.918  1.00  0.00              
ATOM   1563  H   GLN A 110      -2.416  10.961  10.376  1.00  0.00              
ATOM   1564  HA  GLN A 110      -0.498  13.067  10.782  1.00  0.00              
ATOM   1565 1HB  GLN A 110      -0.146  10.222   9.839  1.00  0.00              
ATOM   1566 2HB  GLN A 110       1.174  11.338  10.264  1.00  0.00              
ATOM   1567 1HG  GLN A 110      -0.830  10.104  12.343  1.00  0.00              
ATOM   1568 2HG  GLN A 110       0.882   9.929  11.893  1.00  0.00              
ATOM   1569 1HE2 GLN A 110      -0.250  12.664  14.586  1.00  0.00              
ATOM   1570 2HE2 GLN A 110      -1.252  11.371  14.014  1.00  0.00              
ATOM   1571  N   ILE A 111      -1.122  12.098   7.740  1.00  0.00              
ATOM   1572  CA  ILE A 111      -1.019  12.520   6.353  1.00  0.00              
ATOM   1573  C   ILE A 111      -1.518  13.954   6.195  1.00  0.00              
ATOM   1574  O   ILE A 111      -0.888  14.766   5.523  1.00  0.00              
ATOM   1575  CB  ILE A 111      -1.821  11.580   5.427  1.00  0.00              
ATOM   1576  CG1 ILE A 111      -1.175  10.190   5.392  1.00  0.00              
ATOM   1577  CG2 ILE A 111      -1.906  12.168   4.027  1.00  0.00              
ATOM   1578  CD1 ILE A 111      -2.068   9.110   4.815  1.00  0.00              
ATOM   1579  H   ILE A 111      -1.723  11.357   7.970  1.00  0.00              
ATOM   1580  HA  ILE A 111       0.023  12.544   6.035  1.00  0.00              
ATOM   1581  HB  ILE A 111      -2.822  11.495   5.818  1.00  0.00              
ATOM   1582 1HG1 ILE A 111      -0.268  10.268   4.794  1.00  0.00              
ATOM   1583 2HG1 ILE A 111      -0.910   9.930   6.418  1.00  0.00              
ATOM   1584 1HG2 ILE A 111      -2.474  11.495   3.384  1.00  0.00              
ATOM   1585 2HG2 ILE A 111      -2.404  13.136   4.069  1.00  0.00              
ATOM   1586 3HG2 ILE A 111      -0.902  12.293   3.624  1.00  0.00              
ATOM   1587 1HD1 ILE A 111      -1.540   8.156   4.826  1.00  0.00              
ATOM   1588 2HD1 ILE A 111      -2.976   9.028   5.415  1.00  0.00              
ATOM   1589 3HD1 ILE A 111      -2.332   9.365   3.791  1.00  0.00              
ATOM   1590  N   LEU A 112      -2.636  14.263   6.850  1.00  0.00              
ATOM   1591  CA  LEU A 112      -3.199  15.611   6.817  1.00  0.00              
ATOM   1592  C   LEU A 112      -2.400  16.561   7.707  1.00  0.00              
ATOM   1593  O   LEU A 112      -2.476  17.781   7.568  1.00  0.00              
ATOM   1594  CB  LEU A 112      -4.670  15.583   7.251  1.00  0.00              
ATOM   1595  CG  LEU A 112      -5.610  14.803   6.322  1.00  0.00              
ATOM   1596  CD1 LEU A 112      -7.010  14.754   6.918  1.00  0.00              
ATOM   1597  CD2 LEU A 112      -5.630  15.461   4.950  1.00  0.00              
ATOM   1598  H   LEU A 112      -3.096  13.565   7.362  1.00  0.00              
ATOM   1599  HA  LEU A 112      -3.137  16.008   5.804  1.00  0.00              
ATOM   1600 1HB  LEU A 112      -4.565  15.061   8.200  1.00  0.00              
ATOM   1601 2HB  LEU A 112      -5.057  16.586   7.429  1.00  0.00              
ATOM   1602  HG  LEU A 112      -5.193  13.802   6.205  1.00  0.00              
ATOM   1603 1HD1 LEU A 112      -7.670  14.197   6.251  1.00  0.00              
ATOM   1604 2HD1 LEU A 112      -6.975  14.258   7.888  1.00  0.00              
ATOM   1605 3HD1 LEU A 112      -7.389  15.767   7.040  1.00  0.00              
ATOM   1606 1HD2 LEU A 112      -6.298  14.905   4.291  1.00  0.00              
ATOM   1607 2HD2 LEU A 112      -5.983  16.488   5.044  1.00  0.00              
ATOM   1608 3HD2 LEU A 112      -4.624  15.461   4.531  1.00  0.00              
ATOM   1609  N   ARG A 113      -1.647  15.989   8.634  1.00  0.00              
ATOM   1610  CA  ARG A 113      -0.793  16.767   9.516  1.00  0.00              
ATOM   1611  C   ARG A 113       0.393  17.324   8.735  1.00  0.00              
ATOM   1612  O   ARG A 113       0.741  18.499   8.860  1.00  0.00              
ATOM   1613  CB  ARG A 113      -0.307  15.892  10.672  1.00  0.00              
ATOM   1614  CG  ARG A 113       0.579  16.611  11.672  1.00  0.00              
ATOM   1615  CD  ARG A 113       1.052  15.653  12.751  1.00  0.00              
ATOM   1616  NE  ARG A 113       1.926  16.293  13.729  1.00  0.00              
ATOM   1617  CZ  ARG A 113       2.630  15.625  14.645  1.00  0.00              
ATOM   1618  NH1 ARG A 113       2.597  14.294  14.674  1.00  0.00              
ATOM   1619  NH2 ARG A 113       3.382  16.281  15.522  1.00  0.00              
ATOM   1620  H   ARG A 113      -1.669  15.014   8.727  1.00  0.00              
ATOM   1621  HA  ARG A 113      -1.349  17.618   9.911  1.00  0.00              
ATOM   1622 1HB  ARG A 113      -1.192  15.513  11.178  1.00  0.00              
ATOM   1623 2HB  ARG A 113       0.244  15.061  10.233  1.00  0.00              
ATOM   1624 1HG  ARG A 113       1.436  17.024  11.141  1.00  0.00              
ATOM   1625 2HG  ARG A 113       0.004  17.422  12.122  1.00  0.00              
ATOM   1626 1HD  ARG A 113       0.184  15.254  13.275  1.00  0.00              
ATOM   1627 2HD  ARG A 113       1.601  14.836  12.283  1.00  0.00              
ATOM   1628  HE  ARG A 113       1.981  17.280  13.709  1.00  0.00              
ATOM   1629 1HH1 ARG A 113       2.037  13.791  13.999  1.00  0.00              
ATOM   1630 2HH1 ARG A 113       3.132  13.794  15.368  1.00  0.00              
ATOM   1631 1HH2 ARG A 113       3.418  17.291  15.495  1.00  0.00              
ATOM   1632 2HH2 ARG A 113       3.911  15.770  16.212  1.00  0.00              
ATOM   1633  N   VAL A 114       1.009  16.474   7.924  1.00  0.00              
ATOM   1634  CA  VAL A 114       2.201  16.861   7.182  1.00  0.00              
ATOM   1635  C   VAL A 114       1.847  17.654   5.921  1.00  0.00              
ATOM   1636  O   VAL A 114       2.651  18.450   5.438  1.00  0.00              
ATOM   1637  CB  VAL A 114       3.063  15.634   6.809  1.00  0.00              
ATOM   1638  CG1 VAL A 114       3.467  14.864   8.062  1.00  0.00              
ATOM   1639  CG2 VAL A 114       2.329  14.722   5.835  1.00  0.00              
ATOM   1640  H   VAL A 114       0.658  15.563   7.828  1.00  0.00              
ATOM   1641  HA  VAL A 114       2.828  17.538   7.764  1.00  0.00              
ATOM   1642  HB  VAL A 114       3.961  15.987   6.328  1.00  0.00              
ATOM   1643 1HG1 VAL A 114       4.074  14.003   7.780  1.00  0.00              
ATOM   1644 2HG1 VAL A 114       4.043  15.514   8.719  1.00  0.00              
ATOM   1645 3HG1 VAL A 114       2.573  14.521   8.583  1.00  0.00              
ATOM   1646 1HG2 VAL A 114       2.960  13.868   5.590  1.00  0.00              
ATOM   1647 2HG2 VAL A 114       1.405  14.370   6.293  1.00  0.00              
ATOM   1648 3HG2 VAL A 114       2.098  15.274   4.924  1.00  0.00              
ATOM   1649  N   LYS A 115       0.641  17.444   5.403  1.00  0.00              
ATOM   1650  CA  LYS A 115       0.159  18.177   4.238  1.00  0.00              
ATOM   1651  C   LYS A 115      -1.300  18.550   4.449  1.00  0.00              
ATOM   1652  O   LYS A 115      -2.170  17.684   4.434  1.00  0.00              
ATOM   1653  CB  LYS A 115       0.324  17.351   2.962  1.00  0.00              
ATOM   1654  CG  LYS A 115       1.746  17.310   2.417  1.00  0.00              
ATOM   1655  CD  LYS A 115       1.827  16.480   1.145  1.00  0.00              
ATOM   1656  CE  LYS A 115       1.219  17.218  -0.039  1.00  0.00              
ATOM   1657  NZ  LYS A 115       2.073  18.353  -0.484  1.00  0.00              
ATOM   1658  H   LYS A 115       0.048  16.782   5.820  1.00  0.00              
ATOM   1659  HA  LYS A 115       0.726  19.101   4.123  1.00  0.00              
ATOM   1660 1HB  LYS A 115      -0.005  16.337   3.192  1.00  0.00              
ATOM   1661 2HB  LYS A 115      -0.339  17.784   2.212  1.00  0.00              
ATOM   1662 1HG  LYS A 115       2.064  18.332   2.206  1.00  0.00              
ATOM   1663 2HG  LYS A 115       2.395  16.877   3.176  1.00  0.00              
ATOM   1664 1HD  LYS A 115       2.876  16.262   0.939  1.00  0.00              
ATOM   1665 2HD  LYS A 115       1.289  15.545   1.304  1.00  0.00              
ATOM   1666 1HE  LYS A 115       1.101  16.510  -0.858  1.00  0.00              
ATOM   1667 2HE  LYS A 115       0.241  17.595   0.259  1.00  0.00              
ATOM   1668 1HZ  LYS A 115       1.634  18.815  -1.269  1.00  0.00              
ATOM   1669 2HZ  LYS A 115       2.182  19.011   0.275  1.00  0.00              
ATOM   1670 3HZ  LYS A 115       2.979  18.004  -0.762  1.00  0.00              
ATOM   1671  N   ALA A 116      -1.579  19.830   4.645  1.00  0.00              
ATOM   1672  CA  ALA A 116      -2.953  20.269   4.846  1.00  0.00              
ATOM   1673  C   ALA A 116      -3.379  21.303   3.812  1.00  0.00              
ATOM   1674  O   ALA A 116      -2.764  22.361   3.688  1.00  0.00              
ATOM   1675  CB  ALA A 116      -3.128  20.830   6.250  1.00  0.00              
ATOM   1676  H   ALA A 116      -0.851  20.487   4.647  1.00  0.00              
ATOM   1677  HA  ALA A 116      -3.615  19.411   4.726  1.00  0.00              
ATOM   1678 1HB  ALA A 116      -4.160  21.153   6.386  1.00  0.00              
ATOM   1679 2HB  ALA A 116      -2.891  20.058   6.984  1.00  0.00              
ATOM   1680 3HB  ALA A 116      -2.462  21.679   6.390  1.00  0.00              
ATOM   1681  N   GLU A 117      -4.436  20.966   3.070  1.00  0.00              
ATOM   1682  CA  GLU A 117      -5.012  21.843   2.040  1.00  0.00              
ATOM   1683  C   GLU A 117      -3.969  22.365   1.048  1.00  0.00              
ATOM   1684  O   GLU A 117      -4.102  23.476   0.531  1.00  0.00              
ATOM   1685  CB  GLU A 117      -5.730  23.023   2.699  1.00  0.00              
ATOM   1686  CG  GLU A 117      -6.889  22.627   3.603  1.00  0.00              
ATOM   1687  CD  GLU A 117      -7.564  23.838   4.186  1.00  0.00              
ATOM   1688  OE1 GLU A 117      -7.114  24.928   3.928  1.00  0.00              
ATOM   1689  OE2 GLU A 117      -8.594  23.682   4.799  1.00  0.00              
ATOM   1690  H   GLU A 117      -4.867  20.103   3.235  1.00  0.00              
ATOM   1691  HA  GLU A 117      -5.730  21.285   1.439  1.00  0.00              
ATOM   1692 1HB  GLU A 117      -4.984  23.565   3.281  1.00  0.00              
ATOM   1693 2HB  GLU A 117      -6.098  23.661   1.895  1.00  0.00              
ATOM   1694 1HG  GLU A 117      -7.632  22.002   3.109  1.00  0.00              
ATOM   1695 2HG  GLU A 117      -6.411  22.059   4.399  1.00  0.00              
ATOM   1696  N   GLU A 118      -2.953  21.566   0.763  1.00  0.00              
ATOM   1697  CA  GLU A 118      -1.922  21.963  -0.184  1.00  0.00              
ATOM   1698  C   GLU A 118      -2.262  21.487  -1.596  1.00  0.00              
ATOM   1699  O   GLU A 118      -2.299  22.283  -2.535  1.00  0.00              
ATOM   1700  CB  GLU A 118      -0.561  21.414   0.248  1.00  0.00              
ATOM   1701  CG  GLU A 118      -0.049  21.970   1.569  1.00  0.00              
ATOM   1702  CD  GLU A 118       1.305  21.414   1.908  1.00  0.00              
ATOM   1703  OE1 GLU A 118       1.846  20.689   1.108  1.00  0.00              
ATOM   1704  OE2 GLU A 118       1.849  21.801   2.916  1.00  0.00              
ATOM   1705  H   GLU A 118      -2.892  20.693   1.202  1.00  0.00              
ATOM   1706  HA  GLU A 118      -1.860  23.051  -0.229  1.00  0.00              
ATOM   1707 1HB  GLU A 118      -0.665  20.331   0.326  1.00  0.00              
ATOM   1708 2HB  GLU A 118       0.146  21.655  -0.545  1.00  0.00              
ATOM   1709 1HG  GLU A 118      -0.011  23.059   1.595  1.00  0.00              
ATOM   1710 2HG  GLU A 118      -0.779  21.615   2.296  1.00  0.00              
ATOM   1711  N   ASP A 119      -2.532  20.199  -1.735  1.00  0.00              
ATOM   1712  CA  ASP A 119      -2.940  19.631  -3.013  1.00  0.00              
ATOM   1713  C   ASP A 119      -3.977  18.543  -2.782  1.00  0.00              
ATOM   1714  O   ASP A 119      -4.529  18.437  -1.684  1.00  0.00              
ATOM   1715  CB  ASP A 119      -1.735  19.071  -3.773  1.00  0.00              
ATOM   1716  CG  ASP A 119      -1.051  17.896  -3.088  1.00  0.00              
ATOM   1717  OD1 ASP A 119      -1.528  17.471  -2.063  1.00  0.00              
ATOM   1718  OD2 ASP A 119      -0.156  17.333  -3.672  1.00  0.00              
ATOM   1719  H   ASP A 119      -2.470  19.617  -0.956  1.00  0.00              
ATOM   1720  HA  ASP A 119      -3.405  20.402  -3.628  1.00  0.00              
ATOM   1721 1HB  ASP A 119      -1.958  18.809  -4.808  1.00  0.00              
ATOM   1722 2HB  ASP A 119      -1.074  19.939  -3.750  1.00  0.00              
ATOM   1723  N   LYS A 120      -4.222  17.712  -3.787  1.00  0.00              
ATOM   1724  CA  LYS A 120      -5.088  16.557  -3.612  1.00  0.00              
ATOM   1725  C   LYS A 120      -4.243  15.308  -3.452  1.00  0.00              
ATOM   1726  O   LYS A 120      -3.307  15.081  -4.212  1.00  0.00              
ATOM   1727  CB  LYS A 120      -6.047  16.407  -4.794  1.00  0.00              
ATOM   1728  CG  LYS A 120      -7.082  17.518  -4.910  1.00  0.00              
ATOM   1729  CD  LYS A 120      -8.040  17.265  -6.064  1.00  0.00              
ATOM   1730  CE  LYS A 120      -9.063  18.384  -6.191  1.00  0.00              
ATOM   1731  NZ  LYS A 120     -10.016  18.142  -7.309  1.00  0.00              
ATOM   1732  H   LYS A 120      -3.780  17.852  -4.661  1.00  0.00              
ATOM   1733  HA  LYS A 120      -5.679  16.673  -2.703  1.00  0.00              
ATOM   1734 1HB  LYS A 120      -5.439  16.382  -5.698  1.00  0.00              
ATOM   1735 2HB  LYS A 120      -6.557  15.450  -4.673  1.00  0.00              
ATOM   1736 1HG  LYS A 120      -7.643  17.568  -3.975  1.00  0.00              
ATOM   1737 2HG  LYS A 120      -6.560  18.461  -5.070  1.00  0.00              
ATOM   1738 1HD  LYS A 120      -7.462  17.194  -6.986  1.00  0.00              
ATOM   1739 2HD  LYS A 120      -8.555  16.321  -5.888  1.00  0.00              
ATOM   1740 1HE  LYS A 120      -9.614  18.451  -5.255  1.00  0.00              
ATOM   1741 2HE  LYS A 120      -8.528  19.317  -6.366  1.00  0.00              
ATOM   1742 1HZ  LYS A 120     -10.676  18.906  -7.360  1.00  0.00              
ATOM   1743 2HZ  LYS A 120      -9.505  18.080  -8.180  1.00  0.00              
ATOM   1744 3HZ  LYS A 120     -10.512  17.278  -7.148  1.00  0.00              
ATOM   1745  N   ILE A 121      -4.575  14.509  -2.461  1.00  0.00              
ATOM   1746  CA  ILE A 121      -3.794  13.332  -2.141  1.00  0.00              
ATOM   1747  C   ILE A 121      -4.645  12.073  -2.230  1.00  0.00              
ATOM   1748  O   ILE A 121      -5.659  11.951  -1.543  1.00  0.00              
ATOM   1749  CB  ILE A 121      -3.178  13.432  -0.733  1.00  0.00              
ATOM   1750  CG1 ILE A 121      -2.331  14.701  -0.608  1.00  0.00              
ATOM   1751  CG2 ILE A 121      -2.341  12.197  -0.430  1.00  0.00              
ATOM   1752  CD1 ILE A 121      -1.845  14.976   0.796  1.00  0.00              
ATOM   1753  H   ILE A 121      -5.386  14.706  -1.936  1.00  0.00              
ATOM   1754  HA  ILE A 121      -3.003  13.185  -2.875  1.00  0.00              
ATOM   1755  HB  ILE A 121      -3.979  13.516   0.001  1.00  0.00              
ATOM   1756 1HG1 ILE A 121      -1.475  14.586  -1.273  1.00  0.00              
ATOM   1757 2HG1 ILE A 121      -2.945  15.534  -0.949  1.00  0.00              
ATOM   1758 1HG2 ILE A 121      -1.912  12.284   0.567  1.00  0.00              
ATOM   1759 2HG2 ILE A 121      -2.970  11.311  -0.480  1.00  0.00              
ATOM   1760 3HG2 ILE A 121      -1.538  12.114  -1.163  1.00  0.00              
ATOM   1761 1HD1 ILE A 121      -1.253  15.891   0.805  1.00  0.00              
ATOM   1762 2HD1 ILE A 121      -2.701  15.091   1.462  1.00  0.00              
ATOM   1763 3HD1 ILE A 121      -1.230  14.144   1.138  1.00  0.00              
ATOM   1764  N   PRO A 122      -4.253  11.129  -3.099  1.00  0.00              
ATOM   1765  CA  PRO A 122      -4.984   9.895  -3.320  1.00  0.00              
ATOM   1766  C   PRO A 122      -4.812   8.899  -2.171  1.00  0.00              
ATOM   1767  O   PRO A 122      -3.770   8.247  -2.044  1.00  0.00              
ATOM   1768  CB  PRO A 122      -4.402   9.363  -4.634  1.00  0.00              
ATOM   1769  CG  PRO A 122      -3.011   9.895  -4.667  1.00  0.00              
ATOM   1770  CD  PRO A 122      -3.086  11.249  -4.010  1.00  0.00              
ATOM   1771  HA  PRO A 122      -6.071  10.049  -3.380  1.00  0.00              
ATOM   1772 1HB  PRO A 122      -4.409   8.263  -4.661  1.00  0.00              
ATOM   1773 2HB  PRO A 122      -4.983   9.710  -5.501  1.00  0.00              
ATOM   1774 1HG  PRO A 122      -2.318   9.233  -4.129  1.00  0.00              
ATOM   1775 2HG  PRO A 122      -2.641   9.977  -5.700  1.00  0.00              
ATOM   1776 1HD  PRO A 122      -2.173  11.488  -3.446  1.00  0.00              
ATOM   1777 2HD  PRO A 122      -3.233  12.058  -4.741  1.00  0.00              
ATOM   1778  N   LEU A 123      -5.833   8.792  -1.335  1.00  0.00              
ATOM   1779  CA  LEU A 123      -5.854   7.786  -0.283  1.00  0.00              
ATOM   1780  C   LEU A 123      -6.794   6.656  -0.668  1.00  0.00              
ATOM   1781  O   LEU A 123      -7.885   6.894  -1.182  1.00  0.00              
ATOM   1782  CB  LEU A 123      -6.300   8.379   1.061  1.00  0.00              
ATOM   1783  CG  LEU A 123      -5.205   9.038   1.908  1.00  0.00              
ATOM   1784  CD1 LEU A 123      -4.795  10.383   1.330  1.00  0.00              
ATOM   1785  CD2 LEU A 123      -5.677   9.201   3.344  1.00  0.00              
ATOM   1786  H   LEU A 123      -6.602   9.396  -1.435  1.00  0.00              
ATOM   1787  HA  LEU A 123      -4.859   7.356  -0.169  1.00  0.00              
ATOM   1788 1HB  LEU A 123      -6.992   9.139   0.698  1.00  0.00              
ATOM   1789 2HB  LEU A 123      -6.844   7.651   1.662  1.00  0.00              
ATOM   1790  HG  LEU A 123      -4.336   8.401   1.915  1.00  0.00              
ATOM   1791 1HD1 LEU A 123      -4.017  10.825   1.952  1.00  0.00              
ATOM   1792 2HD1 LEU A 123      -4.412  10.243   0.318  1.00  0.00              
ATOM   1793 3HD1 LEU A 123      -5.658  11.047   1.303  1.00  0.00              
ATOM   1794 1HD2 LEU A 123      -4.890   9.671   3.934  1.00  0.00              
ATOM   1795 2HD2 LEU A 123      -6.570   9.829   3.365  1.00  0.00              
ATOM   1796 3HD2 LEU A 123      -5.911   8.224   3.763  1.00  0.00              
ATOM   1797  N   LEU A 124      -6.378   5.427  -0.425  1.00  0.00              
ATOM   1798  CA  LEU A 124      -7.232   4.291  -0.695  1.00  0.00              
ATOM   1799  C   LEU A 124      -7.275   3.361   0.504  1.00  0.00              
ATOM   1800  O   LEU A 124      -6.239   2.912   0.995  1.00  0.00              
ATOM   1801  CB  LEU A 124      -6.766   3.551  -1.952  1.00  0.00              
ATOM   1802  CG  LEU A 124      -7.557   2.287  -2.300  1.00  0.00              
ATOM   1803  CD1 LEU A 124      -9.001   2.625  -2.604  1.00  0.00              
ATOM   1804  CD2 LEU A 124      -6.928   1.578  -3.485  1.00  0.00              
ATOM   1805  H   LEU A 124      -5.478   5.281  -0.058  1.00  0.00              
ATOM   1806  HA  LEU A 124      -8.252   4.634  -0.866  1.00  0.00              
ATOM   1807 1HB  LEU A 124      -6.957   4.326  -2.694  1.00  0.00              
ATOM   1808 2HB  LEU A 124      -5.698   3.334  -1.920  1.00  0.00              
ATOM   1809  HG  LEU A 124      -7.545   1.617  -1.458  1.00  0.00              
ATOM   1810 1HD1 LEU A 124      -9.545   1.712  -2.848  1.00  0.00              
ATOM   1811 2HD1 LEU A 124      -9.455   3.094  -1.732  1.00  0.00              
ATOM   1812 3HD1 LEU A 124      -9.044   3.309  -3.450  1.00  0.00              
ATOM   1813 1HD2 LEU A 124      -7.503   0.680  -3.718  1.00  0.00              
ATOM   1814 2HD2 LEU A 124      -6.927   2.242  -4.348  1.00  0.00              
ATOM   1815 3HD2 LEU A 124      -5.903   1.298  -3.241  1.00  0.00              
ATOM   1816  N   VAL A 125      -8.480   3.098   0.983  1.00  0.00              
ATOM   1817  CA  VAL A 125      -8.669   2.295   2.173  1.00  0.00              
ATOM   1818  C   VAL A 125      -8.889   0.838   1.783  1.00  0.00              
ATOM   1819  O   VAL A 125      -9.686   0.533   0.892  1.00  0.00              
ATOM   1820  CB  VAL A 125      -9.862   2.790   3.013  1.00  0.00              
ATOM   1821  CG1 VAL A 125     -10.050   1.913   4.241  1.00  0.00              
ATOM   1822  CG2 VAL A 125      -9.660   4.241   3.422  1.00  0.00              
ATOM   1823  H   VAL A 125      -9.266   3.445   0.510  1.00  0.00              
ATOM   1824  HA  VAL A 125      -7.777   2.301   2.801  1.00  0.00              
ATOM   1825  HB  VAL A 125     -10.765   2.757   2.401  1.00  0.00              
ATOM   1826 1HG1 VAL A 125     -10.897   2.276   4.823  1.00  0.00              
ATOM   1827 2HG1 VAL A 125     -10.239   0.886   3.930  1.00  0.00              
ATOM   1828 3HG1 VAL A 125      -9.149   1.946   4.854  1.00  0.00              
ATOM   1829 1HG2 VAL A 125     -10.512   4.575   4.014  1.00  0.00              
ATOM   1830 2HG2 VAL A 125      -8.749   4.327   4.015  1.00  0.00              
ATOM   1831 3HG2 VAL A 125      -9.573   4.862   2.531  1.00  0.00              
ATOM   1832  N   VAL A 126      -8.168  -0.054   2.439  1.00  0.00              
ATOM   1833  CA  VAL A 126      -8.161  -1.460   2.074  1.00  0.00              
ATOM   1834  C   VAL A 126      -8.474  -2.330   3.285  1.00  0.00              
ATOM   1835  O   VAL A 126      -7.733  -2.335   4.274  1.00  0.00              
ATOM   1836  CB  VAL A 126      -6.797  -1.882   1.485  1.00  0.00              
ATOM   1837  CG1 VAL A 126      -6.801  -3.356   1.112  1.00  0.00              
ATOM   1838  CG2 VAL A 126      -6.436  -1.023   0.282  1.00  0.00              
ATOM   1839  H   VAL A 126      -7.627   0.243   3.208  1.00  0.00              
ATOM   1840  HA  VAL A 126      -8.945  -1.686   1.350  1.00  0.00              
ATOM   1841  HB  VAL A 126      -6.041  -1.731   2.244  1.00  0.00              
ATOM   1842 1HG1 VAL A 126      -5.829  -3.630   0.699  1.00  0.00              
ATOM   1843 2HG1 VAL A 126      -7.000  -3.957   1.999  1.00  0.00              
ATOM   1844 3HG1 VAL A 126      -7.574  -3.541   0.366  1.00  0.00              
ATOM   1845 1HG2 VAL A 126      -5.472  -1.338  -0.116  1.00  0.00              
ATOM   1846 2HG2 VAL A 126      -7.200  -1.137  -0.487  1.00  0.00              
ATOM   1847 3HG2 VAL A 126      -6.379   0.022   0.584  1.00  0.00              
ATOM   1848  N   GLY A 127      -9.577  -3.055   3.204  1.00  0.00              
ATOM   1849  CA  GLY A 127      -9.895  -4.036   4.215  1.00  0.00              
ATOM   1850  C   GLY A 127      -9.532  -5.432   3.763  1.00  0.00              
ATOM   1851  O   GLY A 127     -10.161  -5.982   2.858  1.00  0.00              
ATOM   1852  H   GLY A 127     -10.181  -2.926   2.443  1.00  0.00              
ATOM   1853 1HA  GLY A 127      -9.340  -3.804   5.124  1.00  0.00              
ATOM   1854 2HA  GLY A 127     -10.964  -3.999   4.424  1.00  0.00              
ATOM   1855  N   ASN A 128      -8.509  -6.002   4.372  1.00  0.00              
ATOM   1856  CA  ASN A 128      -7.994  -7.290   3.949  1.00  0.00              
ATOM   1857  C   ASN A 128      -8.595  -8.393   4.813  1.00  0.00              
ATOM   1858  O   ASN A 128      -9.256  -8.103   5.811  1.00  0.00              
ATOM   1859  CB  ASN A 128      -6.478  -7.332   4.000  1.00  0.00              
ATOM   1860  CG  ASN A 128      -5.920  -7.387   5.396  1.00  0.00              
ATOM   1861  OD1 ASN A 128      -6.221  -6.535   6.240  1.00  0.00              
ATOM   1862  ND2 ASN A 128      -5.047  -8.336   5.618  1.00  0.00              
ATOM   1863  H   ASN A 128      -8.102  -5.558   5.145  1.00  0.00              
ATOM   1864  HA  ASN A 128      -8.291  -7.487   2.918  1.00  0.00              
ATOM   1865 1HB  ASN A 128      -5.917  -8.018   3.363  1.00  0.00              
ATOM   1866 2HB  ASN A 128      -6.373  -6.316   3.619  1.00  0.00              
ATOM   1867 1HD2 ASN A 128      -4.635  -8.433   6.524  1.00  0.00              
ATOM   1868 2HD2 ASN A 128      -4.793  -8.964   4.883  1.00  0.00              
ATOM   1869  N   LYS A 129      -8.369  -9.651   4.425  1.00  0.00              
ATOM   1870  CA  LYS A 129      -8.962 -10.808   5.115  1.00  0.00              
ATOM   1871  C   LYS A 129     -10.474 -10.618   5.243  1.00  0.00              
ATOM   1872  O   LYS A 129     -11.057 -10.918   6.282  1.00  0.00              
ATOM   1873  CB  LYS A 129      -8.333 -11.004   6.495  1.00  0.00              
ATOM   1874  CG  LYS A 129      -6.863 -11.403   6.465  1.00  0.00              
ATOM   1875  CD  LYS A 129      -6.335 -11.673   7.866  1.00  0.00              
ATOM   1876  CE  LYS A 129      -4.873 -12.096   7.836  1.00  0.00              
ATOM   1877  NZ  LYS A 129      -4.348 -12.383   9.198  1.00  0.00              
ATOM   1878  H   LYS A 129      -7.784  -9.810   3.657  1.00  0.00              
ATOM   1879  HA  LYS A 129      -8.795 -11.713   4.529  1.00  0.00              
ATOM   1880 1HB  LYS A 129      -8.442 -10.061   7.033  1.00  0.00              
ATOM   1881 2HB  LYS A 129      -8.908 -11.779   7.002  1.00  0.00              
ATOM   1882 1HG  LYS A 129      -6.761 -12.302   5.858  1.00  0.00              
ATOM   1883 2HG  LYS A 129      -6.294 -10.592   6.012  1.00  0.00              
ATOM   1884 1HD  LYS A 129      -6.438 -10.763   8.458  1.00  0.00              
ATOM   1885 2HD  LYS A 129      -6.932 -12.466   8.315  1.00  0.00              
ATOM   1886 1HE  LYS A 129      -4.790 -12.991   7.219  1.00  0.00              
ATOM   1887 2HE  LYS A 129      -4.295 -11.290   7.385  1.00  0.00              
ATOM   1888 1HZ  LYS A 129      -3.379 -12.659   9.134  1.00  0.00              
ATOM   1889 2HZ  LYS A 129      -4.425 -11.554   9.770  1.00  0.00              
ATOM   1890 3HZ  LYS A 129      -4.884 -13.130   9.615  1.00  0.00              
ATOM   1891  N   SER A 130     -11.099 -10.168   4.153  1.00  0.00              
ATOM   1892  CA  SER A 130     -12.552  -9.971   4.091  1.00  0.00              
ATOM   1893  C   SER A 130     -13.331 -11.291   4.193  1.00  0.00              
ATOM   1894  O   SER A 130     -14.540 -11.290   4.434  1.00  0.00              
ATOM   1895  CB  SER A 130     -12.916  -9.248   2.809  1.00  0.00              
ATOM   1896  OG  SER A 130     -12.671 -10.033   1.675  1.00  0.00              
ATOM   1897  H   SER A 130     -10.567  -9.954   3.358  1.00  0.00              
ATOM   1898  HA  SER A 130     -12.928  -9.280   4.847  1.00  0.00              
ATOM   1899 1HB  SER A 130     -13.973  -8.992   2.842  1.00  0.00              
ATOM   1900 2HB  SER A 130     -12.324  -8.335   2.743  1.00  0.00              
ATOM   1901  HG  SER A 130     -12.914  -9.540   0.887  1.00  0.00              
ATOM   1902  N   ASP A 131     -12.633 -12.406   4.032  1.00  0.00              
ATOM   1903  CA  ASP A 131     -13.243 -13.726   4.124  1.00  0.00              
ATOM   1904  C   ASP A 131     -13.606 -14.042   5.571  1.00  0.00              
ATOM   1905  O   ASP A 131     -14.564 -14.765   5.851  1.00  0.00              
ATOM   1906  CB  ASP A 131     -12.302 -14.796   3.565  1.00  0.00              
ATOM   1907  CG  ASP A 131     -12.159 -14.778   2.049  1.00  0.00              
ATOM   1908  OD1 ASP A 131     -12.961 -14.144   1.404  1.00  0.00              
ATOM   1909  OD2 ASP A 131     -11.168 -15.263   1.561  1.00  0.00              
ATOM   1910  H   ASP A 131     -11.673 -12.342   3.842  1.00  0.00              
ATOM   1911  HA  ASP A 131     -14.170 -13.745   3.550  1.00  0.00              
ATOM   1912 1HB  ASP A 131     -11.314 -14.788   4.023  1.00  0.00              
ATOM   1913 2HB  ASP A 131     -12.837 -15.697   3.869  1.00  0.00              
ATOM   1914  N   LEU A 132     -12.837 -13.479   6.493  1.00  0.00              
ATOM   1915  CA  LEU A 132     -13.017 -13.742   7.914  1.00  0.00              
ATOM   1916  C   LEU A 132     -14.133 -12.878   8.496  1.00  0.00              
ATOM   1917  O   LEU A 132     -13.876 -11.966   9.281  1.00  0.00              
ATOM   1918  CB  LEU A 132     -11.721 -13.466   8.680  1.00  0.00              
ATOM   1919  CG  LEU A 132     -10.518 -14.319   8.284  1.00  0.00              
ATOM   1920  CD1 LEU A 132      -9.312 -13.914   9.113  1.00  0.00              
ATOM   1921  CD2 LEU A 132     -10.823 -15.798   8.465  1.00  0.00              
ATOM   1922  H   LEU A 132     -12.130 -12.863   6.204  1.00  0.00              
ATOM   1923  HA  LEU A 132     -13.321 -14.778   8.058  1.00  0.00              
ATOM   1924 1HB  LEU A 132     -11.556 -12.432   8.381  1.00  0.00              
ATOM   1925 2HB  LEU A 132     -11.873 -13.513   9.758  1.00  0.00              
ATOM   1926  HG  LEU A 132     -10.287 -14.144   7.244  1.00  0.00              
ATOM   1927 1HD1 LEU A 132      -8.453 -14.522   8.828  1.00  0.00              
ATOM   1928 2HD1 LEU A 132      -9.084 -12.863   8.935  1.00  0.00              
ATOM   1929 3HD1 LEU A 132      -9.530 -14.064  10.168  1.00  0.00              
ATOM   1930 1HD2 LEU A 132      -9.952 -16.386   8.176  1.00  0.00              
ATOM   1931 2HD2 LEU A 132     -11.064 -15.995   9.509  1.00  0.00              
ATOM   1932 3HD2 LEU A 132     -11.672 -16.075   7.838  1.00  0.00              
ATOM   1933  N   GLU A 133     -15.365 -13.149   8.098  1.00  0.00              
ATOM   1934  CA  GLU A 133     -16.506 -12.385   8.595  1.00  0.00              
ATOM   1935  C   GLU A 133     -16.928 -12.888   9.975  1.00  0.00              
ATOM   1936  O   GLU A 133     -17.493 -12.144  10.772  1.00  0.00              
ATOM   1937  CB  GLU A 133     -17.679 -12.472   7.617  1.00  0.00              
ATOM   1938  CG  GLU A 133     -17.430 -11.797   6.276  1.00  0.00              
ATOM   1939  CD  GLU A 133     -18.614 -11.946   5.360  1.00  0.00              
ATOM   1940  OE1 GLU A 133     -19.582 -12.542   5.767  1.00  0.00              
ATOM   1941  OE2 GLU A 133     -18.596 -11.370   4.298  1.00  0.00              
ATOM   1942  H   GLU A 133     -15.510 -13.862   7.439  1.00  0.00              
ATOM   1943  HA  GLU A 133     -16.227 -11.337   8.711  1.00  0.00              
ATOM   1944 1HB  GLU A 133     -17.883 -13.531   7.457  1.00  0.00              
ATOM   1945 2HB  GLU A 133     -18.535 -12.006   8.104  1.00  0.00              
ATOM   1946 1HG  GLU A 133     -17.171 -10.742   6.362  1.00  0.00              
ATOM   1947 2HG  GLU A 133     -16.583 -12.345   5.866  1.00  0.00              
ATOM   1948  N   GLU A 134     -16.651 -14.157  10.239  1.00  0.00              
ATOM   1949  CA  GLU A 134     -16.955 -14.764  11.529  1.00  0.00              
ATOM   1950  C   GLU A 134     -16.009 -14.264  12.618  1.00  0.00              
ATOM   1951  O   GLU A 134     -16.267 -14.446  13.810  1.00  0.00              
ATOM   1952  CB  GLU A 134     -16.885 -16.289  11.430  1.00  0.00              
ATOM   1953  CG  GLU A 134     -15.493 -16.837  11.146  1.00  0.00              
ATOM   1954  CD  GLU A 134     -15.162 -16.755   9.682  1.00  0.00              
ATOM   1955  OE1 GLU A 134     -15.944 -16.202   8.946  1.00  0.00              
ATOM   1956  OE2 GLU A 134     -14.078 -17.142   9.315  1.00  0.00              
ATOM   1957  H   GLU A 134     -16.236 -14.705   9.544  1.00  0.00              
ATOM   1958  HA  GLU A 134     -17.960 -14.481  11.843  1.00  0.00              
ATOM   1959 1HB  GLU A 134     -17.243 -16.687  12.380  1.00  0.00              
ATOM   1960 2HB  GLU A 134     -17.562 -16.589  10.630  1.00  0.00              
ATOM   1961 1HG  GLU A 134     -14.708 -16.347  11.722  1.00  0.00              
ATOM   1962 2HG  GLU A 134     -15.563 -17.882  11.443  1.00  0.00              
ATOM   1963  N   ARG A 135     -14.917 -13.637  12.204  1.00  0.00              
ATOM   1964  CA  ARG A 135     -13.981 -13.033  13.146  1.00  0.00              
ATOM   1965  C   ARG A 135     -14.033 -11.514  13.067  1.00  0.00              
ATOM   1966  O   ARG A 135     -13.255 -10.831  13.729  1.00  0.00              
ATOM   1967  CB  ARG A 135     -12.564 -13.554  12.964  1.00  0.00              
ATOM   1968  CG  ARG A 135     -12.379 -15.031  13.276  1.00  0.00              
ATOM   1969  CD  ARG A 135     -11.062 -15.584  12.866  1.00  0.00              
ATOM   1970  NE  ARG A 135     -10.814 -16.943  13.317  1.00  0.00              
ATOM   1971  CZ  ARG A 135     -11.297 -18.048  12.717  1.00  0.00              
ATOM   1972  NH1 ARG A 135     -12.084 -17.961  11.668  1.00  0.00              
ATOM   1973  NH2 ARG A 135     -10.978 -19.225  13.226  1.00  0.00              
ATOM   1974  H   ARG A 135     -14.737 -13.574  11.245  1.00  0.00              
ATOM   1975  HA  ARG A 135     -14.257 -13.303  14.166  1.00  0.00              
ATOM   1976 1HB  ARG A 135     -12.287 -13.369  11.926  1.00  0.00              
ATOM   1977 2HB  ARG A 135     -11.923 -12.967  13.620  1.00  0.00              
ATOM   1978 1HG  ARG A 135     -12.483 -15.174  14.351  1.00  0.00              
ATOM   1979 2HG  ARG A 135     -13.156 -15.594  12.757  1.00  0.00              
ATOM   1980 1HD  ARG A 135     -11.001 -15.584  11.779  1.00  0.00              
ATOM   1981 2HD  ARG A 135     -10.272 -14.954  13.274  1.00  0.00              
ATOM   1982  HE  ARG A 135     -10.271 -17.272  14.104  1.00  0.00              
ATOM   1983 1HH1 ARG A 135     -12.333 -17.053  11.301  1.00  0.00              
ATOM   1984 2HH1 ARG A 135     -12.437 -18.800  11.233  1.00  0.00              
ATOM   1985 1HH2 ARG A 135     -10.387 -19.275  14.044  1.00  0.00              
ATOM   1986 2HH2 ARG A 135     -11.327 -20.069  12.797  1.00  0.00              
ATOM   1987  N   ARG A 136     -14.959 -10.995  12.268  1.00  0.00              
ATOM   1988  CA  ARG A 136     -15.008  -9.567  11.977  1.00  0.00              
ATOM   1989  C   ARG A 136     -15.326  -8.778  13.242  1.00  0.00              
ATOM   1990  O   ARG A 136     -16.260  -9.105  13.974  1.00  0.00              
ATOM   1991  CB  ARG A 136     -16.049  -9.278  10.887  1.00  0.00              
ATOM   1992  CG  ARG A 136     -16.092  -7.821  10.447  1.00  0.00              
ATOM   1993  CD  ARG A 136     -16.957  -7.626   9.211  1.00  0.00              
ATOM   1994  NE  ARG A 136     -18.383  -7.713   9.512  1.00  0.00              
ATOM   1995  CZ  ARG A 136     -19.343  -7.715   8.585  1.00  0.00              
ATOM   1996  NH1 ARG A 136     -19.030  -7.649   7.293  1.00  0.00              
ATOM   1997  NH2 ARG A 136     -20.616  -7.800   8.949  1.00  0.00              
ATOM   1998  H   ARG A 136     -15.649 -11.581  11.891  1.00  0.00              
ATOM   1999  HA  ARG A 136     -14.033  -9.228  11.626  1.00  0.00              
ATOM   2000 1HB  ARG A 136     -15.804  -9.912  10.036  1.00  0.00              
ATOM   2001 2HB  ARG A 136     -17.020  -9.569  11.289  1.00  0.00              
ATOM   2002 1HG  ARG A 136     -16.497  -7.225  11.265  1.00  0.00              
ATOM   2003 2HG  ARG A 136     -15.075  -7.495  10.229  1.00  0.00              
ATOM   2004 1HD  ARG A 136     -16.752  -6.644   8.787  1.00  0.00              
ATOM   2005 2HD  ARG A 136     -16.709  -8.396   8.481  1.00  0.00              
ATOM   2006  HE  ARG A 136     -18.641  -7.766  10.469  1.00  0.00              
ATOM   2007 1HH1 ARG A 136     -18.061  -7.597   7.013  1.00  0.00              
ATOM   2008 2HH1 ARG A 136     -19.764  -7.650   6.599  1.00  0.00              
ATOM   2009 1HH2 ARG A 136     -20.854  -7.864   9.930  1.00  0.00              
ATOM   2010 2HH2 ARG A 136     -21.340  -7.801   8.247  1.00  0.00              
ATOM   2011  N   GLN A 137     -14.532  -7.748  13.497  1.00  0.00              
ATOM   2012  CA  GLN A 137     -14.779  -6.858  14.619  1.00  0.00              
ATOM   2013  C   GLN A 137     -15.229  -5.487  14.149  1.00  0.00              
ATOM   2014  O   GLN A 137     -15.968  -4.800  14.857  1.00  0.00              
ATOM   2015  CB  GLN A 137     -13.522  -6.720  15.480  1.00  0.00              
ATOM   2016  CG  GLN A 137     -13.036  -8.026  16.086  1.00  0.00              
ATOM   2017  CD  GLN A 137     -14.042  -8.628  17.048  1.00  0.00              
ATOM   2018  OE1 GLN A 137     -14.599  -7.933  17.901  1.00  0.00              
ATOM   2019  NE2 GLN A 137     -14.279  -9.928  16.917  1.00  0.00              
ATOM   2020  H   GLN A 137     -13.764  -7.580  12.911  1.00  0.00              
ATOM   2021  HA  GLN A 137     -15.590  -7.256  15.229  1.00  0.00              
ATOM   2022 1HB  GLN A 137     -12.746  -6.299  14.840  1.00  0.00              
ATOM   2023 2HB  GLN A 137     -13.760  -6.012  16.274  1.00  0.00              
ATOM   2024 1HG  GLN A 137     -12.620  -8.835  15.487  1.00  0.00              
ATOM   2025 2HG  GLN A 137     -12.238  -7.560  16.668  1.00  0.00              
ATOM   2026 1HE2 GLN A 137     -14.933 -10.381  17.524  1.00  0.00              
ATOM   2027 2HE2 GLN A 137     -13.804 -10.455  16.212  1.00  0.00              
ATOM   2028  N   VAL A 138     -14.802  -5.083  12.960  1.00  0.00              
ATOM   2029  CA  VAL A 138     -15.328  -3.852  12.379  1.00  0.00              
ATOM   2030  C   VAL A 138     -16.112  -4.150  11.108  1.00  0.00              
ATOM   2031  O   VAL A 138     -15.609  -4.800  10.189  1.00  0.00              
ATOM   2032  CB  VAL A 138     -14.238  -2.780  12.099  1.00  0.00              
ATOM   2033  CG1 VAL A 138     -13.132  -3.319  11.219  1.00  0.00              
ATOM   2034  CG2 VAL A 138     -14.852  -1.541  11.453  1.00  0.00              
ATOM   2035  H   VAL A 138     -14.137  -5.625  12.460  1.00  0.00              
ATOM   2036  HA  VAL A 138     -16.041  -3.370  13.049  1.00  0.00              
ATOM   2037  HB  VAL A 138     -13.804  -2.486  13.043  1.00  0.00              
ATOM   2038 1HG1 VAL A 138     -12.389  -2.538  11.048  1.00  0.00              
ATOM   2039 2HG1 VAL A 138     -12.656  -4.168  11.712  1.00  0.00              
ATOM   2040 3HG1 VAL A 138     -13.548  -3.639  10.265  1.00  0.00              
ATOM   2041 1HG2 VAL A 138     -14.072  -0.803  11.265  1.00  0.00              
ATOM   2042 2HG2 VAL A 138     -15.322  -1.819  10.510  1.00  0.00              
ATOM   2043 3HG2 VAL A 138     -15.600  -1.116  12.122  1.00  0.00              
ATOM   2044  N   PRO A 139     -17.376  -3.706  11.064  1.00  0.00              
ATOM   2045  CA  PRO A 139     -18.273  -4.007   9.954  1.00  0.00              
ATOM   2046  C   PRO A 139     -17.883  -3.210   8.720  1.00  0.00              
ATOM   2047  O   PRO A 139     -17.397  -2.085   8.823  1.00  0.00              
ATOM   2048  CB  PRO A 139     -19.656  -3.580  10.464  1.00  0.00              
ATOM   2049  CG  PRO A 139     -19.391  -2.568  11.524  1.00  0.00              
ATOM   2050  CD  PRO A 139     -18.097  -2.973  12.167  1.00  0.00              
ATOM   2051  HA  PRO A 139     -18.229  -5.062   9.645  1.00  0.00              
ATOM   2052 1HB  PRO A 139     -20.267  -3.150   9.657  1.00  0.00              
ATOM   2053 2HB  PRO A 139     -20.216  -4.435  10.871  1.00  0.00              
ATOM   2054 1HG  PRO A 139     -19.316  -1.556  11.098  1.00  0.00              
ATOM   2055 2HG  PRO A 139     -20.204  -2.545  12.265  1.00  0.00              
ATOM   2056 1HD  PRO A 139     -17.515  -2.106  12.513  1.00  0.00              
ATOM   2057 2HD  PRO A 139     -18.252  -3.624  13.040  1.00  0.00              
ATOM   2058  N   VAL A 140     -18.089  -3.798   7.550  1.00  0.00              
ATOM   2059  CA  VAL A 140     -17.796  -3.113   6.301  1.00  0.00              
ATOM   2060  C   VAL A 140     -18.657  -1.852   6.152  1.00  0.00              
ATOM   2061  O   VAL A 140     -18.238  -0.870   5.543  1.00  0.00              
ATOM   2062  CB  VAL A 140     -18.025  -4.033   5.088  1.00  0.00              
ATOM   2063  CG1 VAL A 140     -17.922  -3.242   3.793  1.00  0.00              
ATOM   2064  CG2 VAL A 140     -17.024  -5.178   5.092  1.00  0.00              
ATOM   2065  H   VAL A 140     -18.437  -4.712   7.529  1.00  0.00              
ATOM   2066  HA  VAL A 140     -16.766  -2.754   6.277  1.00  0.00              
ATOM   2067  HB  VAL A 140     -19.016  -4.478   5.164  1.00  0.00              
ATOM   2068 1HG1 VAL A 140     -18.085  -3.908   2.945  1.00  0.00              
ATOM   2069 2HG1 VAL A 140     -18.674  -2.454   3.786  1.00  0.00              
ATOM   2070 3HG1 VAL A 140     -16.929  -2.797   3.716  1.00  0.00              
ATOM   2071 1HG2 VAL A 140     -17.200  -5.820   4.229  1.00  0.00              
ATOM   2072 2HG2 VAL A 140     -16.011  -4.777   5.046  1.00  0.00              
ATOM   2073 3HG2 VAL A 140     -17.142  -5.762   6.006  1.00  0.00              
ATOM   2074  N   GLU A 141     -19.851  -1.892   6.736  1.00  0.00              
ATOM   2075  CA  GLU A 141     -20.750  -0.748   6.748  1.00  0.00              
ATOM   2076  C   GLU A 141     -20.043   0.486   7.304  1.00  0.00              
ATOM   2077  O   GLU A 141     -20.060   1.548   6.683  1.00  0.00              
ATOM   2078  CB  GLU A 141     -22.005  -1.058   7.568  1.00  0.00              
ATOM   2079  CG  GLU A 141     -23.013   0.081   7.629  1.00  0.00              
ATOM   2080  CD  GLU A 141     -24.231  -0.310   8.419  1.00  0.00              
ATOM   2081  OE1 GLU A 141     -24.290  -1.429   8.869  1.00  0.00              
ATOM   2082  OE2 GLU A 141     -25.051   0.542   8.669  1.00  0.00              
ATOM   2083  H   GLU A 141     -20.141  -2.727   7.166  1.00  0.00              
ATOM   2084  HA  GLU A 141     -21.053  -0.505   5.729  1.00  0.00              
ATOM   2085 1HB  GLU A 141     -22.473  -1.932   7.116  1.00  0.00              
ATOM   2086 2HB  GLU A 141     -21.674  -1.303   8.577  1.00  0.00              
ATOM   2087 1HG  GLU A 141     -22.600   1.005   8.034  1.00  0.00              
ATOM   2088 2HG  GLU A 141     -23.290   0.235   6.588  1.00  0.00              
ATOM   2089  N   GLU A 142     -19.395   0.333   8.457  1.00  0.00              
ATOM   2090  CA  GLU A 142     -18.722   1.458   9.102  1.00  0.00              
ATOM   2091  C   GLU A 142     -17.457   1.838   8.337  1.00  0.00              
ATOM   2092  O   GLU A 142     -17.090   3.011   8.272  1.00  0.00              
ATOM   2093  CB  GLU A 142     -18.382   1.121  10.555  1.00  0.00              
ATOM   2094  CG  GLU A 142     -19.578   1.115  11.495  1.00  0.00              
ATOM   2095  CD  GLU A 142     -19.167   0.776  12.901  1.00  0.00              
ATOM   2096  OE1 GLU A 142     -18.004   0.533  13.117  1.00  0.00              
ATOM   2097  OE2 GLU A 142     -19.991   0.870  13.780  1.00  0.00              
ATOM   2098  H   GLU A 142     -19.362  -0.552   8.877  1.00  0.00              
ATOM   2099  HA  GLU A 142     -19.373   2.333   9.092  1.00  0.00              
ATOM   2100 1HB  GLU A 142     -17.917   0.135  10.553  1.00  0.00              
ATOM   2101 2HB  GLU A 142     -17.658   1.864  10.893  1.00  0.00              
ATOM   2102 1HG  GLU A 142     -20.134   2.052  11.497  1.00  0.00              
ATOM   2103 2HG  GLU A 142     -20.209   0.320  11.101  1.00  0.00              
ATOM   2104  N   ALA A 143     -16.815   0.841   7.739  1.00  0.00              
ATOM   2105  CA  ALA A 143     -15.625   1.067   6.930  1.00  0.00              
ATOM   2106  C   ALA A 143     -15.954   1.933   5.716  1.00  0.00              
ATOM   2107  O   ALA A 143     -15.205   2.844   5.364  1.00  0.00              
ATOM   2108  CB  ALA A 143     -15.023  -0.262   6.496  1.00  0.00              
ATOM   2109  H   ALA A 143     -17.152  -0.073   7.850  1.00  0.00              
ATOM   2110  HA  ALA A 143     -14.891   1.605   7.530  1.00  0.00              
ATOM   2111 1HB  ALA A 143     -14.135  -0.079   5.893  1.00  0.00              
ATOM   2112 2HB  ALA A 143     -14.750  -0.843   7.376  1.00  0.00              
ATOM   2113 3HB  ALA A 143     -15.753  -0.815   5.907  1.00  0.00              
ATOM   2114  N   ARG A 144     -17.093   1.650   5.089  1.00  0.00              
ATOM   2115  CA  ARG A 144     -17.503   2.368   3.885  1.00  0.00              
ATOM   2116  C   ARG A 144     -18.052   3.735   4.261  1.00  0.00              
ATOM   2117  O   ARG A 144     -17.874   4.717   3.539  1.00  0.00              
ATOM   2118  CB  ARG A 144     -18.489   1.577   3.038  1.00  0.00              
ATOM   2119  CG  ARG A 144     -17.892   0.383   2.308  1.00  0.00              
ATOM   2120  CD  ARG A 144     -18.874  -0.406   1.521  1.00  0.00              
ATOM   2121  NE  ARG A 144     -18.295  -1.506   0.766  1.00  0.00              
ATOM   2122  CZ  ARG A 144     -19.008  -2.446   0.115  1.00  0.00              
ATOM   2123  NH1 ARG A 144     -20.322  -2.447   0.155  1.00  0.00              
ATOM   2124  NH2 ARG A 144     -18.350  -3.383  -0.545  1.00  0.00              
ATOM   2125  H   ARG A 144     -17.672   0.938   5.444  1.00  0.00              
ATOM   2126  HA  ARG A 144     -16.639   2.529   3.239  1.00  0.00              
ATOM   2127 1HB  ARG A 144     -19.277   1.232   3.705  1.00  0.00              
ATOM   2128 2HB  ARG A 144     -18.909   2.270   2.308  1.00  0.00              
ATOM   2129 1HG  ARG A 144     -17.125   0.744   1.622  1.00  0.00              
ATOM   2130 2HG  ARG A 144     -17.438  -0.280   3.044  1.00  0.00              
ATOM   2131 1HD  ARG A 144     -19.613  -0.830   2.200  1.00  0.00              
ATOM   2132 2HD  ARG A 144     -19.370   0.253   0.810  1.00  0.00              
ATOM   2133  HE  ARG A 144     -17.324  -1.740   0.610  1.00  0.00              
ATOM   2134 1HH1 ARG A 144     -20.810  -1.735   0.679  1.00  0.00              
ATOM   2135 2HH1 ARG A 144     -20.838  -3.161  -0.339  1.00  0.00              
ATOM   2136 1HH2 ARG A 144     -17.340  -3.377  -0.550  1.00  0.00              
ATOM   2137 2HH2 ARG A 144     -18.860  -4.100  -1.040  1.00  0.00              
ATOM   2138  N   SER A 145     -18.725   3.778   5.401  1.00  0.00              
ATOM   2139  CA  SER A 145     -19.243   5.020   5.947  1.00  0.00              
ATOM   2140  C   SER A 145     -18.093   5.993   6.219  1.00  0.00              
ATOM   2141  O   SER A 145     -18.175   7.162   5.863  1.00  0.00              
ATOM   2142  CB  SER A 145     -20.030   4.749   7.213  1.00  0.00              
ATOM   2143  OG  SER A 145     -21.215   4.045   6.956  1.00  0.00              
ATOM   2144  H   SER A 145     -18.895   2.938   5.882  1.00  0.00              
ATOM   2145  HA  SER A 145     -20.001   5.487   5.317  1.00  0.00              
ATOM   2146 1HB  SER A 145     -19.410   4.163   7.891  1.00  0.00              
ATOM   2147 2HB  SER A 145     -20.279   5.700   7.681  1.00  0.00              
ATOM   2148  HG  SER A 145     -21.683   3.894   7.780  1.00  0.00              
ATOM   2149  N   LYS A 146     -17.021   5.498   6.838  1.00  0.00              
ATOM   2150  CA  LYS A 146     -15.834   6.305   7.104  1.00  0.00              
ATOM   2151  C   LYS A 146     -15.093   6.673   5.821  1.00  0.00              
ATOM   2152  O   LYS A 146     -14.523   7.759   5.723  1.00  0.00              
ATOM   2153  CB  LYS A 146     -14.901   5.559   8.057  1.00  0.00              
ATOM   2154  CG  LYS A 146     -15.387   5.572   9.493  1.00  0.00              
ATOM   2155  CD  LYS A 146     -15.118   6.920  10.133  1.00  0.00              
ATOM   2156  CE  LYS A 146     -15.835   7.079  11.457  1.00  0.00              
ATOM   2157  NZ  LYS A 146     -17.287   7.330  11.288  1.00  0.00              
ATOM   2158  H   LYS A 146     -17.035   4.567   7.152  1.00  0.00              
ATOM   2159  HA  LYS A 146     -16.126   7.249   7.565  1.00  0.00              
ATOM   2160 1HB  LYS A 146     -14.828   4.533   7.695  1.00  0.00              
ATOM   2161 2HB  LYS A 146     -13.924   6.038   7.988  1.00  0.00              
ATOM   2162 1HG  LYS A 146     -16.458   5.366   9.498  1.00  0.00              
ATOM   2163 2HG  LYS A 146     -14.865   4.790  10.043  1.00  0.00              
ATOM   2164 1HD  LYS A 146     -14.043   7.021  10.294  1.00  0.00              
ATOM   2165 2HD  LYS A 146     -15.455   7.701   9.451  1.00  0.00              
ATOM   2166 1HE  LYS A 146     -15.693   6.166  12.034  1.00  0.00              
ATOM   2167 2HE  LYS A 146     -15.385   7.918  11.990  1.00  0.00              
ATOM   2168 1HZ  LYS A 146     -17.720   7.429  12.196  1.00  0.00              
ATOM   2169 2HZ  LYS A 146     -17.424   8.178  10.756  1.00  0.00              
ATOM   2170 3HZ  LYS A 146     -17.709   6.553  10.798  1.00  0.00              
ATOM   2171  N   ALA A 147     -15.106   5.777   4.841  1.00  0.00              
ATOM   2172  CA  ALA A 147     -14.517   6.068   3.540  1.00  0.00              
ATOM   2173  C   ALA A 147     -15.220   7.256   2.889  1.00  0.00              
ATOM   2174  O   ALA A 147     -14.577   8.178   2.391  1.00  0.00              
ATOM   2175  CB  ALA A 147     -14.585   4.843   2.640  1.00  0.00              
ATOM   2176  H   ALA A 147     -15.513   4.900   4.997  1.00  0.00              
ATOM   2177  HA  ALA A 147     -13.471   6.338   3.683  1.00  0.00              
ATOM   2178 1HB  ALA A 147     -14.141   5.079   1.672  1.00  0.00              
ATOM   2179 2HB  ALA A 147     -14.036   4.021   3.100  1.00  0.00              
ATOM   2180 3HB  ALA A 147     -15.625   4.552   2.500  1.00  0.00              
ATOM   2181  N   GLU A 148     -16.540   7.242   2.934  1.00  0.00              
ATOM   2182  CA  GLU A 148     -17.341   8.320   2.375  1.00  0.00              
ATOM   2183  C   GLU A 148     -17.161   9.608   3.183  1.00  0.00              
ATOM   2184  O   GLU A 148     -17.123  10.707   2.627  1.00  0.00              
ATOM   2185  CB  GLU A 148     -18.818   7.921   2.331  1.00  0.00              
ATOM   2186  CG  GLU A 148     -19.151   6.853   1.298  1.00  0.00              
ATOM   2187  CD  GLU A 148     -20.577   6.395   1.426  1.00  0.00              
ATOM   2188  OE1 GLU A 148     -21.246   6.842   2.326  1.00  0.00              
ATOM   2189  OE2 GLU A 148     -21.032   5.685   0.560  1.00  0.00              
ATOM   2190  H   GLU A 148     -16.996   6.478   3.356  1.00  0.00              
ATOM   2191  HA  GLU A 148     -17.009   8.539   1.360  1.00  0.00              
ATOM   2192 1HB  GLU A 148     -19.079   7.557   3.324  1.00  0.00              
ATOM   2193 2HB  GLU A 148     -19.387   8.825   2.113  1.00  0.00              
ATOM   2194 1HG  GLU A 148     -18.963   7.170   0.272  1.00  0.00              
ATOM   2195 2HG  GLU A 148     -18.482   6.034   1.553  1.00  0.00              
ATOM   2196  N   GLU A 149     -17.041   9.453   4.498  1.00  0.00              
ATOM   2197  CA  GLU A 149     -16.806  10.570   5.405  1.00  0.00              
ATOM   2198  C   GLU A 149     -15.454  11.213   5.117  1.00  0.00              
ATOM   2199  O   GLU A 149     -15.308  12.434   5.173  1.00  0.00              
ATOM   2200  CB  GLU A 149     -16.875  10.106   6.862  1.00  0.00              
ATOM   2201  CG  GLU A 149     -16.652  11.212   7.884  1.00  0.00              
ATOM   2202  CD  GLU A 149     -16.862  10.710   9.285  1.00  0.00              
ATOM   2203  OE1 GLU A 149     -17.252   9.577   9.438  1.00  0.00              
ATOM   2204  OE2 GLU A 149     -16.527  11.418  10.205  1.00  0.00              
ATOM   2205  H   GLU A 149     -17.116   8.550   4.878  1.00  0.00              
ATOM   2206  HA  GLU A 149     -17.564  11.338   5.249  1.00  0.00              
ATOM   2207 1HB  GLU A 149     -17.862   9.669   7.011  1.00  0.00              
ATOM   2208 2HB  GLU A 149     -16.113   9.336   6.987  1.00  0.00              
ATOM   2209 1HG  GLU A 149     -15.670  11.679   7.810  1.00  0.00              
ATOM   2210 2HG  GLU A 149     -17.421  11.944   7.642  1.00  0.00              
ATOM   2211  N   TRP A 150     -14.471  10.380   4.794  1.00  0.00              
ATOM   2212  CA  TRP A 150     -13.115  10.853   4.562  1.00  0.00              
ATOM   2213  C   TRP A 150     -12.962  11.364   3.134  1.00  0.00              
ATOM   2214  O   TRP A 150     -12.089  12.182   2.842  1.00  0.00              
ATOM   2215  CB  TRP A 150     -12.103   9.731   4.835  1.00  0.00              
ATOM   2216  CG  TRP A 150     -12.101   9.258   6.260  1.00  0.00              
ATOM   2217  CD1 TRP A 150     -12.646   9.896   7.338  1.00  0.00              
ATOM   2218  CD2 TRP A 150     -11.523   8.046   6.765  1.00  0.00              
ATOM   2219  NE1 TRP A 150     -12.466   9.149   8.471  1.00  0.00              
ATOM   2220  CE2 TRP A 150     -11.774   8.012   8.150  1.00  0.00              
ATOM   2221  CE3 TRP A 150     -10.826   6.982   6.181  1.00  0.00              
ATOM   2222  CZ2 TRP A 150     -11.352   6.958   8.959  1.00  0.00              
ATOM   2223  CZ3 TRP A 150     -10.407   5.939   6.984  1.00  0.00              
ATOM   2224  CH2 TRP A 150     -10.673   5.934   8.360  1.00  0.00              
ATOM   2225  H   TRP A 150     -14.665   9.420   4.724  1.00  0.00              
ATOM   2226  HA  TRP A 150     -12.897  11.690   5.225  1.00  0.00              
ATOM   2227 1HB  TRP A 150     -12.328   8.861   4.218  1.00  0.00              
ATOM   2228 2HB  TRP A 150     -11.092  10.077   4.619  1.00  0.00              
ATOM   2229  HD1 TRP A 150     -13.156  10.847   7.287  1.00  0.00              
ATOM   2230  HE1 TRP A 150     -12.785   9.395   9.369  1.00  0.00              
ATOM   2231  HE3 TRP A 150     -10.612   6.970   5.123  1.00  0.00              
ATOM   2232  HZ2 TRP A 150     -11.549   6.938  10.020  1.00  0.00              
ATOM   2233  HZ3 TRP A 150      -9.866   5.112   6.551  1.00  0.00              
ATOM   2234  HH2 TRP A 150     -10.325   5.098   8.952  1.00  0.00              
ATOM   2235  N   GLY A 151     -13.823  10.883   2.247  1.00  0.00              
ATOM   2236  CA  GLY A 151     -13.745  11.269   0.850  1.00  0.00              
ATOM   2237  C   GLY A 151     -12.816  10.375   0.055  1.00  0.00              
ATOM   2238  O   GLY A 151     -12.208  10.808  -0.925  1.00  0.00              
ATOM   2239  H   GLY A 151     -14.521  10.261   2.543  1.00  0.00              
ATOM   2240 1HA  GLY A 151     -14.740  11.211   0.408  1.00  0.00              
ATOM   2241 2HA  GLY A 151     -13.378  12.293   0.783  1.00  0.00              
ATOM   2242  N   VAL A 152     -12.713   9.125   0.475  1.00  0.00              
ATOM   2243  CA  VAL A 152     -11.794   8.178  -0.140  1.00  0.00              
ATOM   2244  C   VAL A 152     -12.533   6.933  -0.589  1.00  0.00              
ATOM   2245  O   VAL A 152     -13.717   6.768  -0.295  1.00  0.00              
ATOM   2246  CB  VAL A 152     -10.662   7.774   0.822  1.00  0.00              
ATOM   2247  CG1 VAL A 152      -9.838   8.991   1.216  1.00  0.00              
ATOM   2248  CG2 VAL A 152     -11.229   7.095   2.059  1.00  0.00              
ATOM   2249  H   VAL A 152     -13.285   8.821   1.212  1.00  0.00              
ATOM   2250  HA  VAL A 152     -11.347   8.590  -1.046  1.00  0.00              
ATOM   2251  HB  VAL A 152     -10.020   7.045   0.328  1.00  0.00              
ATOM   2252 1HG1 VAL A 152      -9.042   8.687   1.897  1.00  0.00              
ATOM   2253 2HG1 VAL A 152      -9.400   9.438   0.324  1.00  0.00              
ATOM   2254 3HG1 VAL A 152     -10.479   9.720   1.712  1.00  0.00              
ATOM   2255 1HG2 VAL A 152     -10.416   6.815   2.727  1.00  0.00              
ATOM   2256 2HG2 VAL A 152     -11.903   7.780   2.573  1.00  0.00              
ATOM   2257 3HG2 VAL A 152     -11.779   6.200   1.764  1.00  0.00              
ATOM   2258  N   GLN A 153     -11.839   6.063  -1.298  1.00  0.00              
ATOM   2259  CA  GLN A 153     -12.454   4.853  -1.787  1.00  0.00              
ATOM   2260  C   GLN A 153     -12.111   3.679  -0.882  1.00  0.00              
ATOM   2261  O   GLN A 153     -11.176   3.751  -0.083  1.00  0.00              
ATOM   2262  CB  GLN A 153     -12.000   4.563  -3.221  1.00  0.00              
ATOM   2263  CG  GLN A 153     -12.318   5.671  -4.210  1.00  0.00              
ATOM   2264  CD  GLN A 153     -13.810   5.909  -4.353  1.00  0.00              
ATOM   2265  OE1 GLN A 153     -14.576   4.982  -4.630  1.00  0.00              
ATOM   2266  NE2 GLN A 153     -14.229   7.155  -4.168  1.00  0.00              
ATOM   2267  H   GLN A 153     -10.891   6.234  -1.492  1.00  0.00              
ATOM   2268  HA  GLN A 153     -13.538   4.961  -1.768  1.00  0.00              
ATOM   2269 1HB  GLN A 153     -10.922   4.400  -3.183  1.00  0.00              
ATOM   2270 2HB  GLN A 153     -12.496   3.642  -3.528  1.00  0.00              
ATOM   2271 1HG  GLN A 153     -11.825   6.642  -4.187  1.00  0.00              
ATOM   2272 2HG  GLN A 153     -11.974   5.112  -5.081  1.00  0.00              
ATOM   2273 1HE2 GLN A 153     -15.202   7.374  -4.250  1.00  0.00              
ATOM   2274 2HE2 GLN A 153     -13.572   7.877  -3.947  1.00  0.00              
ATOM   2275  N   TYR A 154     -12.879   2.610  -0.998  1.00  0.00              
ATOM   2276  CA  TYR A 154     -12.698   1.451  -0.141  1.00  0.00              
ATOM   2277  C   TYR A 154     -12.722   0.180  -0.973  1.00  0.00              
ATOM   2278  O   TYR A 154     -13.620  -0.024  -1.792  1.00  0.00              
ATOM   2279  CB  TYR A 154     -13.778   1.388   0.942  1.00  0.00              
ATOM   2280  CG  TYR A 154     -13.725   0.115   1.762  1.00  0.00              
ATOM   2281  CD1 TYR A 154     -12.698  -0.104   2.671  1.00  0.00              
ATOM   2282  CD2 TYR A 154     -14.692  -0.872   1.616  1.00  0.00              
ATOM   2283  CE1 TYR A 154     -12.634  -1.268   3.410  1.00  0.00              
ATOM   2284  CE2 TYR A 154     -14.639  -2.041   2.356  1.00  0.00              
ATOM   2285  CZ  TYR A 154     -13.604  -2.234   3.252  1.00  0.00              
ATOM   2286  OH  TYR A 154     -13.537  -3.393   3.991  1.00  0.00              
ATOM   2287  H   TYR A 154     -13.579   2.592  -1.692  1.00  0.00              
ATOM   2288  HA  TYR A 154     -11.724   1.500   0.347  1.00  0.00              
ATOM   2289 1HB  TYR A 154     -13.635   2.254   1.591  1.00  0.00              
ATOM   2290 2HB  TYR A 154     -14.743   1.466   0.441  1.00  0.00              
ATOM   2291  HD1 TYR A 154     -11.939   0.654   2.795  1.00  0.00              
ATOM   2292  HD2 TYR A 154     -15.499  -0.718   0.914  1.00  0.00              
ATOM   2293  HE1 TYR A 154     -11.826  -1.418   4.110  1.00  0.00              
ATOM   2294  HE2 TYR A 154     -15.408  -2.797   2.233  1.00  0.00              
ATOM   2295  HH  TYR A 154     -14.283  -3.961   3.765  1.00  0.00              
ATOM   2296  N   VAL A 155     -11.733  -0.667  -0.767  1.00  0.00              
ATOM   2297  CA  VAL A 155     -11.654  -1.927  -1.484  1.00  0.00              
ATOM   2298  C   VAL A 155     -11.567  -3.102  -0.510  1.00  0.00              
ATOM   2299  O   VAL A 155     -10.840  -3.042   0.486  1.00  0.00              
ATOM   2300  CB  VAL A 155     -10.442  -1.960  -2.434  1.00  0.00              
ATOM   2301  CG1 VAL A 155     -10.327  -3.322  -3.104  1.00  0.00              
ATOM   2302  CG2 VAL A 155     -10.556  -0.862  -3.481  1.00  0.00              
ATOM   2303  H   VAL A 155     -11.038  -0.446  -0.113  1.00  0.00              
ATOM   2304  HA  VAL A 155     -12.558  -2.109  -2.067  1.00  0.00              
ATOM   2305  HB  VAL A 155      -9.538  -1.759  -1.861  1.00  0.00              
ATOM   2306 1HG1 VAL A 155      -9.466  -3.327  -3.771  1.00  0.00              
ATOM   2307 2HG1 VAL A 155     -10.201  -4.092  -2.343  1.00  0.00              
ATOM   2308 3HG1 VAL A 155     -11.232  -3.522  -3.678  1.00  0.00              
ATOM   2309 1HG2 VAL A 155      -9.691  -0.900  -4.143  1.00  0.00              
ATOM   2310 2HG2 VAL A 155     -11.466  -1.008  -4.063  1.00  0.00              
ATOM   2311 3HG2 VAL A 155     -10.591   0.109  -2.987  1.00  0.00              
ATOM   2312  N   GLU A 156     -12.325  -4.155  -0.793  1.00  0.00              
ATOM   2313  CA  GLU A 156     -12.261  -5.387  -0.015  1.00  0.00              
ATOM   2314  C   GLU A 156     -11.257  -6.351  -0.635  1.00  0.00              
ATOM   2315  O   GLU A 156     -11.306  -6.619  -1.841  1.00  0.00              
ATOM   2316  CB  GLU A 156     -13.639  -6.043   0.079  1.00  0.00              
ATOM   2317  CG  GLU A 156     -14.663  -5.244   0.874  1.00  0.00              
ATOM   2318  CD  GLU A 156     -16.002  -5.926   0.881  1.00  0.00              
ATOM   2319  OE1 GLU A 156     -16.113  -6.983   0.307  1.00  0.00              
ATOM   2320  OE2 GLU A 156     -16.886  -5.450   1.554  1.00  0.00              
ATOM   2321  H   GLU A 156     -12.941  -4.104  -1.558  1.00  0.00              
ATOM   2322  HA  GLU A 156     -11.914  -5.169   0.995  1.00  0.00              
ATOM   2323 1HB  GLU A 156     -13.998  -6.177  -0.942  1.00  0.00              
ATOM   2324 2HB  GLU A 156     -13.498  -7.017   0.545  1.00  0.00              
ATOM   2325 1HG  GLU A 156     -14.354  -5.041   1.899  1.00  0.00              
ATOM   2326 2HG  GLU A 156     -14.736  -4.305   0.326  1.00  0.00              
ATOM   2327  N   THR A 157     -10.350  -6.867   0.184  1.00  0.00              
ATOM   2328  CA  THR A 157      -9.376  -7.850  -0.274  1.00  0.00              
ATOM   2329  C   THR A 157      -9.293  -9.045   0.678  1.00  0.00              
ATOM   2330  O   THR A 157      -9.924  -9.057   1.738  1.00  0.00              
ATOM   2331  CB  THR A 157      -7.973  -7.222  -0.399  1.00  0.00              
ATOM   2332  OG1 THR A 157      -7.464  -6.907   0.905  1.00  0.00              
ATOM   2333  CG2 THR A 157      -8.003  -5.961  -1.248  1.00  0.00              
ATOM   2334  H   THR A 157     -10.339  -6.587   1.127  1.00  0.00              
ATOM   2335  HA  THR A 157      -9.684  -8.252  -1.239  1.00  0.00              
ATOM   2336  HB  THR A 157      -7.315  -7.937  -0.870  1.00  0.00              
ATOM   2337  HG1 THR A 157      -6.506  -6.818   0.859  1.00  0.00              
ATOM   2338 1HG2 THR A 157      -6.999  -5.546  -1.316  1.00  0.00              
ATOM   2339 2HG2 THR A 157      -8.364  -6.205  -2.248  1.00  0.00              
ATOM   2340 3HG2 THR A 157      -8.669  -5.231  -0.791  1.00  0.00              
ATOM   2341  N   SER A 158      -8.513 -10.046   0.293  1.00  0.00              
ATOM   2342  CA  SER A 158      -8.321 -11.221   1.126  1.00  0.00              
ATOM   2343  C   SER A 158      -6.859 -11.631   1.137  1.00  0.00              
ATOM   2344  O   SER A 158      -6.297 -12.004   0.105  1.00  0.00              
ATOM   2345  CB  SER A 158      -9.177 -12.393   0.644  1.00  0.00              
ATOM   2346  OG  SER A 158      -8.934 -13.545   1.439  1.00  0.00              
ATOM   2347  H   SER A 158      -8.060  -9.996  -0.579  1.00  0.00              
ATOM   2348  HA  SER A 158      -8.688 -11.094   2.145  1.00  0.00              
ATOM   2349 1HB  SER A 158     -10.227 -12.110   0.715  1.00  0.00              
ATOM   2350 2HB  SER A 158      -8.928 -12.603  -0.396  1.00  0.00              
ATOM   2351  HG  SER A 158      -9.679 -14.169   1.347  1.00  0.00              
ATOM   2352  N   ALA A 159      -6.244 -11.545   2.307  1.00  0.00              
ATOM   2353  CA  ALA A 159      -4.901 -12.061   2.506  1.00  0.00              
ATOM   2354  C   ALA A 159      -4.948 -13.547   2.839  1.00  0.00              
ATOM   2355  O   ALA A 159      -3.926 -14.228   2.832  1.00  0.00              
ATOM   2356  CB  ALA A 159      -4.196 -11.291   3.610  1.00  0.00              
ATOM   2357  H   ALA A 159      -6.703 -11.116   3.056  1.00  0.00              
ATOM   2358  HA  ALA A 159      -4.341 -11.945   1.578  1.00  0.00              
ATOM   2359 1HB  ALA A 159      -3.191 -11.691   3.746  1.00  0.00              
ATOM   2360 2HB  ALA A 159      -4.134 -10.239   3.336  1.00  0.00              
ATOM   2361 3HB  ALA A 159      -4.755 -11.393   4.538  1.00  0.00              
ATOM   2362  N   LYS A 160      -6.147 -14.042   3.128  1.00  0.00              
ATOM   2363  CA  LYS A 160      -6.334 -15.449   3.452  1.00  0.00              
ATOM   2364  C   LYS A 160      -6.212 -16.284   2.186  1.00  0.00              
ATOM   2365  O   LYS A 160      -5.504 -17.289   2.153  1.00  0.00              
ATOM   2366  CB  LYS A 160      -7.691 -15.681   4.119  1.00  0.00              
ATOM   2367  CG  LYS A 160      -7.976 -17.134   4.475  1.00  0.00              
ATOM   2368  CD  LYS A 160      -9.326 -17.281   5.162  1.00  0.00              
ATOM   2369  CE  LYS A 160      -9.626 -18.736   5.489  1.00  0.00              
ATOM   2370  NZ  LYS A 160     -10.958 -18.898   6.132  1.00  0.00              
ATOM   2371  H   LYS A 160      -6.927 -13.450   3.102  1.00  0.00              
ATOM   2372  HA  LYS A 160      -5.553 -15.776   4.139  1.00  0.00              
ATOM   2373 1HB  LYS A 160      -7.708 -15.076   5.025  1.00  0.00              
ATOM   2374 2HB  LYS A 160      -8.453 -15.321   3.427  1.00  0.00              
ATOM   2375 1HG  LYS A 160      -7.970 -17.723   3.557  1.00  0.00              
ATOM   2376 2HG  LYS A 160      -7.188 -17.489   5.139  1.00  0.00              
ATOM   2377 1HD  LYS A 160      -9.311 -16.696   6.083  1.00  0.00              
ATOM   2378 2HD  LYS A 160     -10.098 -16.892   4.498  1.00  0.00              
ATOM   2379 1HE  LYS A 160      -9.598 -19.307   4.563  1.00  0.00              
ATOM   2380 2HE  LYS A 160      -8.851 -19.101   6.163  1.00  0.00              
ATOM   2381 1HZ  LYS A 160     -11.118 -19.876   6.333  1.00  0.00              
ATOM   2382 2HZ  LYS A 160     -10.983 -18.369   6.993  1.00  0.00              
ATOM   2383 3HZ  LYS A 160     -11.676 -18.561   5.508  1.00  0.00              
ATOM   2384  N   THR A 161      -6.901 -15.846   1.144  1.00  0.00              
ATOM   2385  CA  THR A 161      -6.971 -16.597  -0.094  1.00  0.00              
ATOM   2386  C   THR A 161      -6.207 -15.878  -1.205  1.00  0.00              
ATOM   2387  O   THR A 161      -6.198 -16.321  -2.354  1.00  0.00              
ATOM   2388  CB  THR A 161      -8.429 -16.818  -0.539  1.00  0.00              
ATOM   2389  OG1 THR A 161      -9.070 -15.550  -0.732  1.00  0.00              
ATOM   2390  CG2 THR A 161      -9.191 -17.613   0.511  1.00  0.00              
ATOM   2391  H   THR A 161      -7.383 -14.993   1.208  1.00  0.00              
ATOM   2392  HA  THR A 161      -6.493 -17.568   0.036  1.00  0.00              
ATOM   2393  HB  THR A 161      -8.434 -17.365  -1.481  1.00  0.00              
ATOM   2394  HG1 THR A 161      -8.820 -15.193  -1.587  1.00  0.00              
ATOM   2395 1HG2 THR A 161     -10.219 -17.759   0.178  1.00  0.00              
ATOM   2396 2HG2 THR A 161      -8.713 -18.582   0.651  1.00  0.00              
ATOM   2397 3HG2 THR A 161      -9.189 -17.067   1.452  1.00  0.00              
ATOM   2398  N   ARG A 162      -5.556 -14.775  -0.829  1.00  0.00              
ATOM   2399  CA  ARG A 162      -4.714 -13.989  -1.733  1.00  0.00              
ATOM   2400  C   ARG A 162      -5.514 -13.451  -2.915  1.00  0.00              
ATOM   2401  O   ARG A 162      -5.204 -13.732  -4.074  1.00  0.00              
ATOM   2402  CB  ARG A 162      -3.512 -14.797  -2.234  1.00  0.00              
ATOM   2403  CG  ARG A 162      -2.561 -15.222  -1.129  1.00  0.00              
ATOM   2404  CD  ARG A 162      -1.378 -16.000  -1.679  1.00  0.00              
ATOM   2405  NE  ARG A 162      -1.778 -17.262  -2.303  1.00  0.00              
ATOM   2406  CZ  ARG A 162      -0.931 -18.084  -2.922  1.00  0.00              
ATOM   2407  NH1 ARG A 162       0.335 -17.726  -3.097  1.00  0.00              
ATOM   2408  NH2 ARG A 162      -1.362 -19.244  -3.396  1.00  0.00              
ATOM   2409  H   ARG A 162      -5.654 -14.473   0.096  1.00  0.00              
ATOM   2410  HA  ARG A 162      -4.320 -13.119  -1.207  1.00  0.00              
ATOM   2411 1HB  ARG A 162      -3.908 -15.675  -2.741  1.00  0.00              
ATOM   2412 2HB  ARG A 162      -2.984 -14.168  -2.954  1.00  0.00              
ATOM   2413 1HG  ARG A 162      -2.200 -14.329  -0.618  1.00  0.00              
ATOM   2414 2HG  ARG A 162      -3.110 -15.848  -0.424  1.00  0.00              
ATOM   2415 1HD  ARG A 162      -0.871 -15.390  -2.426  1.00  0.00              
ATOM   2416 2HD  ARG A 162      -0.690 -16.220  -0.863  1.00  0.00              
ATOM   2417  HE  ARG A 162      -2.729 -17.523  -2.237  1.00  0.00              
ATOM   2418 1HH1 ARG A 162       0.656 -16.829  -2.759  1.00  0.00              
ATOM   2419 2HH1 ARG A 162       0.974 -18.352  -3.567  1.00  0.00              
ATOM   2420 1HH2 ARG A 162      -2.333 -19.501  -3.287  1.00  0.00              
ATOM   2421 2HH2 ARG A 162      -0.718 -19.865  -3.865  1.00  0.00              
ATOM   2422  N   ALA A 163      -6.549 -12.679  -2.615  1.00  0.00              
ATOM   2423  CA  ALA A 163      -7.429 -12.162  -3.649  1.00  0.00              
ATOM   2424  C   ALA A 163      -7.523 -10.644  -3.606  1.00  0.00              
ATOM   2425  O   ALA A 163      -7.534 -10.046  -2.525  1.00  0.00              
ATOM   2426  CB  ALA A 163      -8.818 -12.766  -3.511  1.00  0.00              
ATOM   2427  H   ALA A 163      -6.728 -12.456  -1.675  1.00  0.00              
ATOM   2428  HA  ALA A 163      -7.017 -12.427  -4.623  1.00  0.00              
ATOM   2429 1HB  ALA A 163      -9.464 -12.368  -4.294  1.00  0.00              
ATOM   2430 2HB  ALA A 163      -8.755 -13.850  -3.607  1.00  0.00              
ATOM   2431 3HB  ALA A 163      -9.229 -12.510  -2.537  1.00  0.00              
ATOM   2432  N   ASN A 164      -7.552 -10.039  -4.799  1.00  0.00              
ATOM   2433  CA  ASN A 164      -7.611  -8.582  -4.960  1.00  0.00              
ATOM   2434  C   ASN A 164      -6.362  -7.891  -4.408  1.00  0.00              
ATOM   2435  O   ASN A 164      -6.434  -6.762  -3.912  1.00  0.00              
ATOM   2436  CB  ASN A 164      -8.853  -8.006  -4.306  1.00  0.00              
ATOM   2437  CG  ASN A 164     -10.137  -8.460  -4.942  1.00  0.00              
ATOM   2438  OD1 ASN A 164     -10.159  -8.909  -6.094  1.00  0.00              
ATOM   2439  ND2 ASN A 164     -11.218  -8.272  -4.228  1.00  0.00              
ATOM   2440  H   ASN A 164      -7.524 -10.596  -5.605  1.00  0.00              
ATOM   2441  HA  ASN A 164      -7.649  -8.328  -6.021  1.00  0.00              
ATOM   2442 1HB  ASN A 164      -8.968  -8.014  -3.222  1.00  0.00              
ATOM   2443 2HB  ASN A 164      -8.635  -6.991  -4.641  1.00  0.00              
ATOM   2444 1HD2 ASN A 164     -12.109  -8.552  -4.588  1.00  0.00              
ATOM   2445 2HD2 ASN A 164     -11.154  -7.850  -3.324  1.00  0.00              
ATOM   2446  N   VAL A 165      -5.216  -8.551  -4.532  1.00  0.00              
ATOM   2447  CA  VAL A 165      -3.954  -8.025  -4.011  1.00  0.00              
ATOM   2448  C   VAL A 165      -3.460  -6.826  -4.823  1.00  0.00              
ATOM   2449  O   VAL A 165      -3.220  -5.749  -4.276  1.00  0.00              
ATOM   2450  CB  VAL A 165      -2.858  -9.106  -3.999  1.00  0.00              
ATOM   2451  CG1 VAL A 165      -1.517  -8.500  -3.614  1.00  0.00              
ATOM   2452  CG2 VAL A 165      -3.227 -10.229  -3.041  1.00  0.00              
ATOM   2453  H   VAL A 165      -5.216  -9.418  -4.995  1.00  0.00              
ATOM   2454  HA  VAL A 165      -4.074  -7.638  -2.999  1.00  0.00              
ATOM   2455  HB  VAL A 165      -2.786  -9.549  -4.992  1.00  0.00              
ATOM   2456 1HG1 VAL A 165      -0.753  -9.278  -3.611  1.00  0.00              
ATOM   2457 2HG1 VAL A 165      -1.245  -7.729  -4.336  1.00  0.00              
ATOM   2458 3HG1 VAL A 165      -1.588  -8.059  -2.621  1.00  0.00              
ATOM   2459 1HG2 VAL A 165      -2.442 -10.984  -3.045  1.00  0.00              
ATOM   2460 2HG2 VAL A 165      -3.338  -9.826  -2.035  1.00  0.00              
ATOM   2461 3HG2 VAL A 165      -4.167 -10.682  -3.357  1.00  0.00              
ATOM   2462  N   ASP A 166      -3.345  -7.009  -6.128  1.00  0.00              
ATOM   2463  CA  ASP A 166      -2.828  -5.965  -7.006  1.00  0.00              
ATOM   2464  C   ASP A 166      -3.884  -4.904  -7.319  1.00  0.00              
ATOM   2465  O   ASP A 166      -3.546  -3.787  -7.714  1.00  0.00              
ATOM   2466  CB  ASP A 166      -2.309  -6.578  -8.309  1.00  0.00              
ATOM   2467  CG  ASP A 166      -3.388  -7.312  -9.080  1.00  0.00              
ATOM   2468  OD1 ASP A 166      -4.014  -8.230  -8.507  1.00  0.00              
ATOM   2469  OD2 ASP A 166      -3.607  -6.977 -10.262  1.00  0.00              
ATOM   2470  H   ASP A 166      -3.620  -7.865  -6.520  1.00  0.00              
ATOM   2471  HA  ASP A 166      -2.011  -5.438  -6.512  1.00  0.00              
ATOM   2472 1HB  ASP A 166      -1.798  -5.861  -8.954  1.00  0.00              
ATOM   2473 2HB  ASP A 166      -1.584  -7.288  -7.911  1.00  0.00              
ATOM   2474  N   LYS A 167      -5.154  -5.246  -7.119  1.00  0.00              
ATOM   2475  CA  LYS A 167      -6.248  -4.324  -7.418  1.00  0.00              
ATOM   2476  C   LYS A 167      -6.049  -2.975  -6.735  1.00  0.00              
ATOM   2477  O   LYS A 167      -6.228  -1.928  -7.357  1.00  0.00              
ATOM   2478  CB  LYS A 167      -7.587  -4.931  -6.995  1.00  0.00              
ATOM   2479  CG  LYS A 167      -8.793  -4.041  -7.262  1.00  0.00              
ATOM   2480  CD  LYS A 167     -10.091  -4.745  -6.897  1.00  0.00              
ATOM   2481  CE  LYS A 167     -11.295  -3.846  -7.137  1.00  0.00              
ATOM   2482  NZ  LYS A 167     -12.578  -4.545  -6.849  1.00  0.00              
ATOM   2483  H   LYS A 167      -5.356  -6.140  -6.769  1.00  0.00              
ATOM   2484  HA  LYS A 167      -6.279  -4.123  -8.489  1.00  0.00              
ATOM   2485 1HB  LYS A 167      -7.700  -5.868  -7.541  1.00  0.00              
ATOM   2486 2HB  LYS A 167      -7.521  -5.140  -5.927  1.00  0.00              
ATOM   2487 1HG  LYS A 167      -8.691  -3.132  -6.669  1.00  0.00              
ATOM   2488 2HG  LYS A 167      -8.806  -3.783  -8.320  1.00  0.00              
ATOM   2489 1HD  LYS A 167     -10.182  -5.646  -7.504  1.00  0.00              
ATOM   2490 2HD  LYS A 167     -10.052  -5.021  -5.842  1.00  0.00              
ATOM   2491 1HE  LYS A 167     -11.205  -2.973  -6.492  1.00  0.00              
ATOM   2492 2HE  LYS A 167     -11.282  -3.529  -8.180  1.00  0.00              
ATOM   2493 1HZ  LYS A 167     -13.350  -3.915  -7.021  1.00  0.00              
ATOM   2494 2HZ  LYS A 167     -12.663  -5.354  -7.448  1.00  0.00              
ATOM   2495 3HZ  LYS A 167     -12.592  -4.837  -5.883  1.00  0.00              
ATOM   2496  N   VAL A 168      -5.669  -3.007  -5.457  1.00  0.00              
ATOM   2497  CA  VAL A 168      -5.546  -1.788  -4.660  1.00  0.00              
ATOM   2498  C   VAL A 168      -4.323  -0.968  -5.053  1.00  0.00              
ATOM   2499  O   VAL A 168      -4.273   0.237  -4.815  1.00  0.00              
ATOM   2500  CB  VAL A 168      -5.502  -2.086  -3.145  1.00  0.00              
ATOM   2501  CG1 VAL A 168      -6.725  -2.879  -2.730  1.00  0.00              
ATOM   2502  CG2 VAL A 168      -4.232  -2.829  -2.759  1.00  0.00              
ATOM   2503  H   VAL A 168      -5.468  -3.872  -5.041  1.00  0.00              
ATOM   2504  HA  VAL A 168      -6.388  -1.116  -4.831  1.00  0.00              
ATOM   2505  HB  VAL A 168      -5.518  -1.144  -2.615  1.00  0.00              
ATOM   2506 1HG1 VAL A 168      -6.681  -3.082  -1.660  1.00  0.00              
ATOM   2507 2HG1 VAL A 168      -7.624  -2.306  -2.954  1.00  0.00              
ATOM   2508 3HG1 VAL A 168      -6.750  -3.822  -3.276  1.00  0.00              
ATOM   2509 1HG2 VAL A 168      -4.233  -3.022  -1.687  1.00  0.00              
ATOM   2510 2HG2 VAL A 168      -4.188  -3.776  -3.298  1.00  0.00              
ATOM   2511 3HG2 VAL A 168      -3.363  -2.224  -3.017  1.00  0.00              
ATOM   2512  N   PHE A 169      -3.342  -1.617  -5.669  1.00  0.00              
ATOM   2513  CA  PHE A 169      -2.152  -0.912  -6.110  1.00  0.00              
ATOM   2514  C   PHE A 169      -2.405  -0.184  -7.421  1.00  0.00              
ATOM   2515  O   PHE A 169      -2.058   0.984  -7.559  1.00  0.00              
ATOM   2516  CB  PHE A 169      -0.973  -1.875  -6.267  1.00  0.00              
ATOM   2517  CG  PHE A 169      -0.439  -2.394  -4.960  1.00  0.00              
ATOM   2518  CD1 PHE A 169       0.482  -1.653  -4.237  1.00  0.00              
ATOM   2519  CD2 PHE A 169      -0.857  -3.614  -4.456  1.00  0.00              
ATOM   2520  CE1 PHE A 169       0.977  -2.120  -3.034  1.00  0.00              
ATOM   2521  CE2 PHE A 169      -0.365  -4.088  -3.254  1.00  0.00              
ATOM   2522  CZ  PHE A 169       0.553  -3.339  -2.544  1.00  0.00              
ATOM   2523  H   PHE A 169      -3.427  -2.578  -5.832  1.00  0.00              
ATOM   2524  HA  PHE A 169      -1.880  -0.151  -5.378  1.00  0.00              
ATOM   2525 1HB  PHE A 169      -1.273  -2.744  -6.848  1.00  0.00              
ATOM   2526 2HB  PHE A 169      -0.144  -1.374  -6.766  1.00  0.00              
ATOM   2527  HD1 PHE A 169       0.815  -0.699  -4.619  1.00  0.00              
ATOM   2528  HD2 PHE A 169      -1.574  -4.201  -5.013  1.00  0.00              
ATOM   2529  HE1 PHE A 169       1.693  -1.535  -2.477  1.00  0.00              
ATOM   2530  HE2 PHE A 169      -0.699  -5.040  -2.872  1.00  0.00              
ATOM   2531  HZ  PHE A 169       0.937  -3.706  -1.605  1.00  0.00              
ATOM   2532  N   PHE A 170      -3.073  -0.852  -8.356  1.00  0.00              
ATOM   2533  CA  PHE A 170      -3.338  -0.270  -9.668  1.00  0.00              
ATOM   2534  C   PHE A 170      -4.433   0.795  -9.619  1.00  0.00              
ATOM   2535  O   PHE A 170      -4.366   1.783 -10.350  1.00  0.00              
ATOM   2536  CB  PHE A 170      -3.692  -1.354 -10.688  1.00  0.00              
ATOM   2537  CG  PHE A 170      -2.506  -2.170 -11.119  1.00  0.00              
ATOM   2538  CD1 PHE A 170      -1.474  -1.574 -11.823  1.00  0.00              
ATOM   2539  CD2 PHE A 170      -2.418  -3.521 -10.825  1.00  0.00              
ATOM   2540  CE1 PHE A 170      -0.375  -2.305 -12.224  1.00  0.00              
ATOM   2541  CE2 PHE A 170      -1.321  -4.261 -11.225  1.00  0.00              
ATOM   2542  CZ  PHE A 170      -0.296  -3.649 -11.927  1.00  0.00              
ATOM   2543  H   PHE A 170      -3.396  -1.761  -8.159  1.00  0.00              
ATOM   2544  HA  PHE A 170      -2.445   0.238 -10.035  1.00  0.00              
ATOM   2545 1HB  PHE A 170      -4.417  -2.045 -10.264  1.00  0.00              
ATOM   2546 2HB  PHE A 170      -4.106  -0.899 -11.588  1.00  0.00              
ATOM   2547  HD1 PHE A 170      -1.533  -0.521 -12.055  1.00  0.00              
ATOM   2548  HD2 PHE A 170      -3.217  -3.996 -10.276  1.00  0.00              
ATOM   2549  HE1 PHE A 170       0.424  -1.823 -12.772  1.00  0.00              
ATOM   2550  HE2 PHE A 170      -1.262  -5.312 -10.991  1.00  0.00              
ATOM   2551  HZ  PHE A 170       0.564  -4.222 -12.240  1.00  0.00              
ATOM   2552  N   ASP A 171      -5.434   0.605  -8.762  1.00  0.00              
ATOM   2553  CA  ASP A 171      -6.482   1.614  -8.584  1.00  0.00              
ATOM   2554  C   ASP A 171      -5.907   2.891  -7.996  1.00  0.00              
ATOM   2555  O   ASP A 171      -6.285   3.996  -8.394  1.00  0.00              
ATOM   2556  CB  ASP A 171      -7.602   1.081  -7.687  1.00  0.00              
ATOM   2557  CG  ASP A 171      -8.511   0.059  -8.355  1.00  0.00              
ATOM   2558  OD1 ASP A 171      -8.430  -0.086  -9.553  1.00  0.00              
ATOM   2559  OD2 ASP A 171      -9.161  -0.678  -7.653  1.00  0.00              
ATOM   2560  H   ASP A 171      -5.476  -0.228  -8.242  1.00  0.00              
ATOM   2561  HA  ASP A 171      -6.910   1.876  -9.552  1.00  0.00              
ATOM   2562 1HB  ASP A 171      -7.245   0.684  -6.737  1.00  0.00              
ATOM   2563 2HB  ASP A 171      -8.160   2.002  -7.511  1.00  0.00              
ATOM   2564  N   LEU A 172      -4.971   2.736  -7.067  1.00  0.00              
ATOM   2565  CA  LEU A 172      -4.337   3.875  -6.414  1.00  0.00              
ATOM   2566  C   LEU A 172      -3.455   4.625  -7.409  1.00  0.00              
ATOM   2567  O   LEU A 172      -3.431   5.855  -7.441  1.00  0.00              
ATOM   2568  CB  LEU A 172      -3.515   3.410  -5.206  1.00  0.00              
ATOM   2569  CG  LEU A 172      -2.773   4.523  -4.454  1.00  0.00              
ATOM   2570  CD1 LEU A 172      -3.764   5.567  -3.956  1.00  0.00              
ATOM   2571  CD2 LEU A 172      -1.995   3.922  -3.293  1.00  0.00              
ATOM   2572  H   LEU A 172      -4.704   1.827  -6.808  1.00  0.00              
ATOM   2573  HA  LEU A 172      -5.101   4.572  -6.073  1.00  0.00              
ATOM   2574 1HB  LEU A 172      -4.318   3.013  -4.587  1.00  0.00              
ATOM   2575 2HB  LEU A 172      -2.827   2.606  -5.469  1.00  0.00              
ATOM   2576  HG  LEU A 172      -2.054   4.959  -5.148  1.00  0.00              
ATOM   2577 1HD1 LEU A 172      -3.229   6.353  -3.424  1.00  0.00              
ATOM   2578 2HD1 LEU A 172      -4.293   6.000  -4.805  1.00  0.00              
ATOM   2579 3HD1 LEU A 172      -4.480   5.096  -3.283  1.00  0.00              
ATOM   2580 1HD2 LEU A 172      -1.468   4.714  -2.760  1.00  0.00              
ATOM   2581 2HD2 LEU A 172      -2.684   3.421  -2.613  1.00  0.00              
ATOM   2582 3HD2 LEU A 172      -1.273   3.199  -3.674  1.00  0.00              
ATOM   2583  N   MET A 173      -2.741   3.864  -8.224  1.00  0.00              
ATOM   2584  CA  MET A 173      -1.909   4.420  -9.280  1.00  0.00              
ATOM   2585  C   MET A 173      -2.738   5.234 -10.271  1.00  0.00              
ATOM   2586  O   MET A 173      -2.284   6.273 -10.756  1.00  0.00              
ATOM   2587  CB  MET A 173      -1.176   3.292 -10.004  1.00  0.00              
ATOM   2588  CG  MET A 173      -0.052   2.677  -9.185  1.00  0.00              
ATOM   2589  SD  MET A 173       0.663   1.219  -9.964  1.00  0.00              
ATOM   2590  CE  MET A 173       1.588   1.972 -11.286  1.00  0.00              
ATOM   2591  H   MET A 173      -2.767   2.885  -8.103  1.00  0.00              
ATOM   2592  HA  MET A 173      -1.178   5.107  -8.854  1.00  0.00              
ATOM   2593 1HB  MET A 173      -1.918   2.533 -10.245  1.00  0.00              
ATOM   2594 2HB  MET A 173      -0.774   3.714 -10.926  1.00  0.00              
ATOM   2595 1HG  MET A 173       0.725   3.430  -9.056  1.00  0.00              
ATOM   2596 2HG  MET A 173      -0.456   2.399  -8.211  1.00  0.00              
ATOM   2597 1HE  MET A 173       2.093   1.198 -11.865  1.00  0.00              
ATOM   2598 2HE  MET A 173       0.910   2.527 -11.935  1.00  0.00              
ATOM   2599 3HE  MET A 173       2.330   2.653 -10.868  1.00  0.00              
ATOM   2600  N   ARG A 174      -3.944   4.767 -10.566  1.00  0.00              
ATOM   2601  CA  ARG A 174      -4.880   5.528 -11.385  1.00  0.00              
ATOM   2602  C   ARG A 174      -5.342   6.787 -10.664  1.00  0.00              
ATOM   2603  O   ARG A 174      -5.508   7.833 -11.289  1.00  0.00              
ATOM   2604  CB  ARG A 174      -6.059   4.682 -11.845  1.00  0.00              
ATOM   2605  CG  ARG A 174      -5.724   3.634 -12.893  1.00  0.00              
ATOM   2606  CD  ARG A 174      -6.855   2.739 -13.248  1.00  0.00              
ATOM   2607  NE  ARG A 174      -6.537   1.731 -14.247  1.00  0.00              
ATOM   2608  CZ  ARG A 174      -7.380   0.762 -14.652  1.00  0.00              
ATOM   2609  NH1 ARG A 174      -8.578   0.641 -14.122  1.00  0.00              
ATOM   2610  NH2 ARG A 174      -6.963  -0.081 -15.580  1.00  0.00              
ATOM   2611  H   ARG A 174      -4.213   3.880 -10.229  1.00  0.00              
ATOM   2612  HA  ARG A 174      -4.387   5.857 -12.300  1.00  0.00              
ATOM   2613 1HB  ARG A 174      -6.461   4.191 -10.961  1.00  0.00              
ATOM   2614 2HB  ARG A 174      -6.802   5.369 -12.249  1.00  0.00              
ATOM   2615 1HG  ARG A 174      -5.400   4.142 -13.802  1.00  0.00              
ATOM   2616 2HG  ARG A 174      -4.910   3.013 -12.515  1.00  0.00              
ATOM   2617 1HD  ARG A 174      -7.188   2.217 -12.352  1.00  0.00              
ATOM   2618 2HD  ARG A 174      -7.673   3.342 -13.642  1.00  0.00              
ATOM   2619  HE  ARG A 174      -5.684   1.594 -14.774  1.00  0.00              
ATOM   2620 1HH1 ARG A 174      -8.875   1.283 -13.401  1.00  0.00              
ATOM   2621 2HH1 ARG A 174      -9.195  -0.092 -14.439  1.00  0.00              
ATOM   2622 1HH2 ARG A 174      -6.033   0.015 -15.964  1.00  0.00              
ATOM   2623 2HH2 ARG A 174      -7.575  -0.817 -15.901  1.00  0.00              
ATOM   2624  N   GLU A 175      -5.537   6.693  -9.350  1.00  0.00              
ATOM   2625  CA  GLU A 175      -5.904   7.864  -8.556  1.00  0.00              
ATOM   2626  C   GLU A 175      -4.771   8.881  -8.562  1.00  0.00              
ATOM   2627  O   GLU A 175      -5.008  10.090  -8.588  1.00  0.00              
ATOM   2628  CB  GLU A 175      -6.249   7.464  -7.120  1.00  0.00              
ATOM   2629  CG  GLU A 175      -7.600   6.780  -6.966  1.00  0.00              
ATOM   2630  CD  GLU A 175      -8.724   7.695  -7.366  1.00  0.00              
ATOM   2631  OE1 GLU A 175      -8.784   8.789  -6.857  1.00  0.00              
ATOM   2632  OE2 GLU A 175      -9.456   7.347  -8.262  1.00  0.00              
ATOM   2633  H   GLU A 175      -5.445   5.820  -8.907  1.00  0.00              
ATOM   2634  HA  GLU A 175      -6.775   8.351  -8.996  1.00  0.00              
ATOM   2635 1HB  GLU A 175      -5.461   6.791  -6.780  1.00  0.00              
ATOM   2636 2HB  GLU A 175      -6.232   8.375  -6.523  1.00  0.00              
ATOM   2637 1HG  GLU A 175      -7.679   5.845  -7.520  1.00  0.00              
ATOM   2638 2HG  GLU A 175      -7.662   6.574  -5.898  1.00  0.00              
ATOM   2639  N   ILE A 176      -3.543   8.376  -8.551  1.00  0.00              
ATOM   2640  CA  ILE A 176      -2.355   9.217  -8.631  1.00  0.00              
ATOM   2641  C   ILE A 176      -2.289   9.950  -9.973  1.00  0.00              
ATOM   2642  O   ILE A 176      -1.999  11.147 -10.021  1.00  0.00              
ATOM   2643  CB  ILE A 176      -1.071   8.384  -8.400  1.00  0.00              
ATOM   2644  CG1 ILE A 176      -1.021   7.920  -6.940  1.00  0.00              
ATOM   2645  CG2 ILE A 176       0.175   9.195  -8.744  1.00  0.00              
ATOM   2646  CD1 ILE A 176       0.034   6.874  -6.663  1.00  0.00              
ATOM   2647  H   ILE A 176      -3.433   7.403  -8.474  1.00  0.00              
ATOM   2648  HA  ILE A 176      -2.395  10.009  -7.884  1.00  0.00              
ATOM   2649  HB  ILE A 176      -1.103   7.519  -9.047  1.00  0.00              
ATOM   2650 1HG1 ILE A 176      -0.827   8.799  -6.327  1.00  0.00              
ATOM   2651 2HG1 ILE A 176      -2.004   7.517  -6.695  1.00  0.00              
ATOM   2652 1HG2 ILE A 176       1.063   8.588  -8.572  1.00  0.00              
ATOM   2653 2HG2 ILE A 176       0.137   9.493  -9.791  1.00  0.00              
ATOM   2654 3HG2 ILE A 176       0.216  10.084  -8.115  1.00  0.00              
ATOM   2655 1HD1 ILE A 176       0.004   6.599  -5.609  1.00  0.00              
ATOM   2656 2HD1 ILE A 176      -0.159   5.991  -7.273  1.00  0.00              
ATOM   2657 3HD1 ILE A 176       1.018   7.274  -6.905  1.00  0.00              
ATOM   2658  N   ARG A 177      -2.596   9.238 -11.061  1.00  0.00              
ATOM   2659  CA  ARG A 177      -2.639   9.857 -12.381  1.00  0.00              
ATOM   2660  C   ARG A 177      -3.644  10.998 -12.379  1.00  0.00              
ATOM   2661  O   ARG A 177      -3.361  12.089 -12.858  1.00  0.00              
ATOM   2662  CB  ARG A 177      -3.035   8.844 -13.462  1.00  0.00              
ATOM   2663  CG  ARG A 177      -1.929   7.885 -13.877  1.00  0.00              
ATOM   2664  CD  ARG A 177      -2.380   7.009 -15.043  1.00  0.00              
ATOM   2665  NE  ARG A 177      -1.263   6.350 -15.728  1.00  0.00              
ATOM   2666  CZ  ARG A 177      -1.397   5.618 -16.840  1.00  0.00              
ATOM   2667  NH1 ARG A 177      -2.588   5.437 -17.391  1.00  0.00              
ATOM   2668  NH2 ARG A 177      -0.333   5.097 -17.422  1.00  0.00              
ATOM   2669  H   ARG A 177      -2.822   8.293 -10.965  1.00  0.00              
ATOM   2670  HA  ARG A 177      -1.663  10.279 -12.622  1.00  0.00              
ATOM   2671 1HB  ARG A 177      -3.875   8.273 -13.070  1.00  0.00              
ATOM   2672 2HB  ARG A 177      -3.357   9.417 -14.332  1.00  0.00              
ATOM   2673 1HG  ARG A 177      -1.057   8.468 -14.172  1.00  0.00              
ATOM   2674 2HG  ARG A 177      -1.675   7.257 -13.021  1.00  0.00              
ATOM   2675 1HD  ARG A 177      -3.052   6.237 -14.667  1.00  0.00              
ATOM   2676 2HD  ARG A 177      -2.908   7.627 -15.768  1.00  0.00              
ATOM   2677  HE  ARG A 177      -0.365   6.469 -15.347  1.00  0.00              
ATOM   2678 1HH1 ARG A 177      -3.406   5.855 -16.970  1.00  0.00              
ATOM   2679 2HH1 ARG A 177      -2.674   4.883 -18.230  1.00  0.00              
ATOM   2680 1HH2 ARG A 177       0.584   5.253 -17.025  1.00  0.00              
ATOM   2681 2HH2 ARG A 177      -0.440   4.546 -18.260  1.00  0.00              
ATOM   2682  N   THR A 178      -4.805  10.737 -11.795  1.00  0.00              
ATOM   2683  CA  THR A 178      -5.882  11.713 -11.748  1.00  0.00              
ATOM   2684  C   THR A 178      -5.476  12.942 -10.931  1.00  0.00              
ATOM   2685  O   THR A 178      -5.646  14.076 -11.372  1.00  0.00              
ATOM   2686  CB  THR A 178      -7.164  11.106 -11.148  1.00  0.00              
ATOM   2687  OG1 THR A 178      -7.623  10.034 -11.981  1.00  0.00              
ATOM   2688  CG2 THR A 178      -8.254  12.162 -11.041  1.00  0.00              
ATOM   2689  H   THR A 178      -4.947   9.856 -11.391  1.00  0.00              
ATOM   2690  HA  THR A 178      -6.100  12.070 -12.755  1.00  0.00              
ATOM   2691  HB  THR A 178      -6.940  10.714 -10.156  1.00  0.00              
ATOM   2692  HG1 THR A 178      -7.112   9.244 -11.794  1.00  0.00              
ATOM   2693 1HG2 THR A 178      -9.152  11.713 -10.615  1.00  0.00              
ATOM   2694 2HG2 THR A 178      -7.913  12.973 -10.398  1.00  0.00              
ATOM   2695 3HG2 THR A 178      -8.479  12.553 -12.031  1.00  0.00              
ATOM   2696  N   LYS A 179      -4.919  12.702  -9.747  1.00  0.00              
ATOM   2697  CA  LYS A 179      -4.571  13.778  -8.823  1.00  0.00              
ATOM   2698  C   LYS A 179      -3.394  14.603  -9.338  1.00  0.00              
ATOM   2699  O   LYS A 179      -3.305  15.804  -9.081  1.00  0.00              
ATOM   2700  CB  LYS A 179      -4.229  13.204  -7.441  1.00  0.00              
ATOM   2701  CG  LYS A 179      -5.381  13.229  -6.445  1.00  0.00              
ATOM   2702  CD  LYS A 179      -6.493  12.255  -6.803  1.00  0.00              
ATOM   2703  CE  LYS A 179      -7.602  12.288  -5.760  1.00  0.00              
ATOM   2704  NZ  LYS A 179      -8.845  11.614  -6.220  1.00  0.00              
ATOM   2705  H   LYS A 179      -4.739  11.772  -9.486  1.00  0.00              
ATOM   2706  HA  LYS A 179      -5.410  14.468  -8.728  1.00  0.00              
ATOM   2707 1HB  LYS A 179      -3.905  12.174  -7.595  1.00  0.00              
ATOM   2708 2HB  LYS A 179      -3.398  13.791  -7.049  1.00  0.00              
ATOM   2709 1HG  LYS A 179      -4.991  12.969  -5.460  1.00  0.00              
ATOM   2710 2HG  LYS A 179      -5.793  14.237  -6.418  1.00  0.00              
ATOM   2711 1HD  LYS A 179      -6.896  12.532  -7.778  1.00  0.00              
ATOM   2712 2HD  LYS A 179      -6.071  11.252  -6.857  1.00  0.00              
ATOM   2713 1HE  LYS A 179      -7.241  11.792  -4.861  1.00  0.00              
ATOM   2714 2HE  LYS A 179      -7.826  13.331  -5.534  1.00  0.00              
ATOM   2715 1HZ  LYS A 179      -9.544  11.665  -5.493  1.00  0.00              
ATOM   2716 2HZ  LYS A 179      -9.191  12.073  -7.052  1.00  0.00              
ATOM   2717 3HZ  LYS A 179      -8.647  10.646  -6.428  1.00  0.00              
ATOM   2718  N   LYS A 180      -2.505  13.959 -10.078  1.00  0.00              
ATOM   2719  CA  LYS A 180      -1.320  14.625 -10.607  1.00  0.00              
ATOM   2720  C   LYS A 180      -1.609  15.399 -11.896  1.00  0.00              
ATOM   2721  O   LYS A 180      -1.035  16.465 -12.118  1.00  0.00              
ATOM   2722  CB  LYS A 180      -0.210  13.602 -10.853  1.00  0.00              
ATOM   2723  CG  LYS A 180       0.426  13.046  -9.585  1.00  0.00              
ATOM   2724  CD  LYS A 180       1.135  14.138  -8.798  1.00  0.00              
ATOM   2725  CE  LYS A 180       1.769  13.585  -7.530  1.00  0.00              
ATOM   2726  NZ  LYS A 180       2.454  14.645  -6.741  1.00  0.00              
ATOM   2727  H   LYS A 180      -2.644  13.004 -10.270  1.00  0.00              
ATOM   2728  HA  LYS A 180      -0.963  15.367  -9.892  1.00  0.00              
ATOM   2729 1HB  LYS A 180      -0.650  12.785 -11.426  1.00  0.00              
ATOM   2730 2HB  LYS A 180       0.554  14.095 -11.455  1.00  0.00              
ATOM   2731 1HG  LYS A 180      -0.359  12.605  -8.970  1.00  0.00              
ATOM   2732 2HG  LYS A 180       1.144  12.276  -9.867  1.00  0.00              
ATOM   2733 1HD  LYS A 180       1.909  14.576  -9.430  1.00  0.00              
ATOM   2734 2HD  LYS A 180       0.406  14.905  -8.534  1.00  0.00              
ATOM   2735 1HE  LYS A 180       0.985  13.132  -6.925  1.00  0.00              
ATOM   2736 2HE  LYS A 180       2.492  12.821  -7.816  1.00  0.00              
ATOM   2737 1HZ  LYS A 180       2.860  14.237  -5.911  1.00  0.00              
ATOM   2738 2HZ  LYS A 180       3.182  15.064  -7.303  1.00  0.00              
ATOM   2739 3HZ  LYS A 180       1.784  15.353  -6.477  1.00  0.00              
ATOM   2740  N   MET A 181      -2.500  14.886 -12.735  1.00  0.00              
ATOM   2741  CA  MET A 181      -2.885  15.604 -13.948  1.00  0.00              
ATOM   2742  C   MET A 181      -3.843  16.738 -13.606  1.00  0.00              
ATOM   2743  O   MET A 181      -3.789  17.812 -14.207  1.00  0.00              
ATOM   2744  CB  MET A 181      -3.529  14.664 -14.974  1.00  0.00              
ATOM   2745  CG  MET A 181      -2.546  13.694 -15.611  1.00  0.00              
ATOM   2746  SD  MET A 181      -3.261  12.780 -16.995  1.00  0.00              
ATOM   2747  CE  MET A 181      -4.343  11.646 -16.132  1.00  0.00              
ATOM   2748  H   MET A 181      -2.907  14.013 -12.538  1.00  0.00              
ATOM   2749  HA  MET A 181      -2.006  16.053 -14.409  1.00  0.00              
ATOM   2750 1HB  MET A 181      -4.309  14.111 -14.450  1.00  0.00              
ATOM   2751 2HB  MET A 181      -3.981  15.292 -15.741  1.00  0.00              
ATOM   2752 1HG  MET A 181      -1.689  14.264 -15.967  1.00  0.00              
ATOM   2753 2HG  MET A 181      -2.223  12.988 -14.847  1.00  0.00              
ATOM   2754 1HE  MET A 181      -4.857  11.012 -16.854  1.00  0.00              
ATOM   2755 2HE  MET A 181      -3.754  11.024 -15.454  1.00  0.00              
ATOM   2756 3HE  MET A 181      -5.078  12.211 -15.558  1.00  0.00              
ATOM   2757  N   SER A 182      -4.710  16.481 -12.626  1.00  0.00              
ATOM   2758  CA  SER A 182      -5.686  17.458 -12.155  1.00  0.00              
ATOM   2759  C   SER A 182      -6.707  17.799 -13.242  1.00  0.00              
ATOM   2760  O   SER A 182      -6.840  17.084 -14.238  1.00  0.00              
ATOM   2761  CB  SER A 182      -4.976  18.712 -11.685  1.00  0.00              
ATOM   2762  OG  SER A 182      -5.820  19.544 -10.937  1.00  0.00              
ATOM   2763  H   SER A 182      -4.695  15.599 -12.207  1.00  0.00              
ATOM   2764  HA  SER A 182      -6.206  17.148 -11.248  1.00  0.00              
ATOM   2765 1HB  SER A 182      -4.127  18.422 -11.067  1.00  0.00              
ATOM   2766 2HB  SER A 182      -4.619  19.260 -12.556  1.00  0.00              
ATOM   2767  HG  SER A 182      -5.882  19.211 -10.038  1.00  0.00              
ATOM   2768  N   GLU A 183      -7.440  18.882 -13.035  1.00  0.00              
ATOM   2769  CA  GLU A 183      -8.445  19.314 -13.987  1.00  0.00              
ATOM   2770  C   GLU A 183      -8.153  20.728 -14.467  1.00  0.00              
ATOM   2771  O   GLU A 183      -8.487  21.706 -13.801  1.00  0.00              
ATOM   2772  CB  GLU A 183      -9.841  19.239 -13.364  1.00  0.00              
ATOM   2773  CG  GLU A 183     -10.308  17.829 -13.034  1.00  0.00              
ATOM   2774  CD  GLU A 183     -11.705  17.831 -12.478  1.00  0.00              
ATOM   2775  OE1 GLU A 183     -12.296  18.883 -12.412  1.00  0.00              
ATOM   2776  OE2 GLU A 183     -12.224  16.770 -12.224  1.00  0.00              
ATOM   2777  H   GLU A 183      -7.306  19.402 -12.216  1.00  0.00              
ATOM   2778  HA  GLU A 183      -8.422  18.670 -14.867  1.00  0.00              
ATOM   2779 1HB  GLU A 183      -9.815  19.835 -12.452  1.00  0.00              
ATOM   2780 2HB  GLU A 183     -10.532  19.692 -14.076  1.00  0.00              
ATOM   2781 1HG  GLU A 183     -10.257  17.145 -13.882  1.00  0.00              
ATOM   2782 2HG  GLU A 183      -9.611  17.502 -12.264  1.00  0.00              
ATOM   2783  N   ASN A 184      -7.491  20.825 -15.608  1.00  0.00              
ATOM   2784  CA  ASN A 184      -7.167  22.118 -16.191  1.00  0.00              
ATOM   2785  C   ASN A 184      -8.418  22.707 -16.816  1.00  0.00              
ATOM   2786  O   ASN A 184      -8.595  22.671 -18.034  1.00  0.00              
ATOM   2787  CB  ASN A 184      -6.049  22.021 -17.212  1.00  0.00              
ATOM   2788  CG  ASN A 184      -5.571  23.354 -17.716  1.00  0.00              
ATOM   2789  OD1 ASN A 184      -5.809  24.397 -17.094  1.00  0.00              
ATOM   2790  ND2 ASN A 184      -4.971  23.338 -18.878  1.00  0.00              
ATOM   2791  H   ASN A 184      -7.218  20.006 -16.077  1.00  0.00              
ATOM   2792  HA  ASN A 184      -6.830  22.802 -15.410  1.00  0.00              
ATOM   2793 1HB  ASN A 184      -5.188  21.375 -17.038  1.00  0.00              
ATOM   2794 2HB  ASN A 184      -6.694  21.571 -17.968  1.00  0.00              
ATOM   2795 1HD2 ASN A 184      -4.625  24.189 -19.274  1.00  0.00              
ATOM   2796 2HD2 ASN A 184      -4.857  22.474 -19.368  1.00  0.00              
ATOM   2797  N   LYS A 185      -9.302  23.202 -15.971  1.00  0.00              
ATOM   2798  CA  LYS A 185     -10.571  23.745 -16.420  1.00  0.00              
ATOM   2799  C   LYS A 185     -10.672  25.217 -16.059  1.00  0.00              
ATOM   2800  O   LYS A 185     -11.065  25.521 -14.918  1.00  0.00              
ATOM   2801  OXT LYS A 185     -10.376  26.054 -16.866  1.00  0.00              
ATOM   2802  CB  LYS A 185     -11.738  22.966 -15.811  1.00  0.00              
ATOM   2803  CG  LYS A 185     -11.809  21.505 -16.237  1.00  0.00              
ATOM   2804  CD  LYS A 185     -13.003  20.803 -15.609  1.00  0.00              
ATOM   2805  CE  LYS A 185     -13.043  19.331 -15.989  1.00  0.00              
ATOM   2806  NZ  LYS A 185     -14.218  18.635 -15.397  1.00  0.00              
ATOM   2807  H   LYS A 185      -9.091  23.213 -15.014  1.00  0.00              
ATOM   2808  HA  LYS A 185     -10.638  23.676 -17.506  1.00  0.00              
ATOM   2809 1HB  LYS A 185     -11.629  23.022 -14.728  1.00  0.00              
ATOM   2810 2HB  LYS A 185     -12.654  23.475 -16.110  1.00  0.00              
ATOM   2811 1HG  LYS A 185     -11.894  21.465 -17.325  1.00  0.00              
ATOM   2812 2HG  LYS A 185     -10.890  21.009 -15.929  1.00  0.00              
ATOM   2813 1HD  LYS A 185     -12.929  20.897 -14.524  1.00  0.00              
ATOM   2814 2HD  LYS A 185     -13.914  21.292 -15.952  1.00  0.00              
ATOM   2815 1HE  LYS A 185     -13.089  19.260 -17.075  1.00  0.00              
ATOM   2816 2HE  LYS A 185     -12.127  18.860 -15.633  1.00  0.00              
ATOM   2817 1HZ  LYS A 185     -14.208  17.663 -15.673  1.00  0.00              
ATOM   2818 2HZ  LYS A 185     -14.177  18.699 -14.390  1.00  0.00              
ATOM   2819 3HZ  LYS A 185     -15.069  19.069 -15.727  1.00  0.00              
ATOM   2820  N   GLY B 391      38.265 -13.781  -4.943  1.00  0.00              
ATOM   2821  CA  GLY B 391      37.735 -12.921  -3.857  1.00  0.00              
ATOM   2822  C   GLY B 391      36.385 -12.342  -4.208  1.00  0.00              
ATOM   2823  O   GLY B 391      35.806 -12.699  -5.233  1.00  0.00              
ATOM   2824 1H   GLY B 391      39.135 -13.553  -5.382  1.00  0.00              
ATOM   2825 2H   GLY B 391      38.464 -14.745  -4.766  1.00  0.00              
ATOM   2826 3H   GLY B 391      37.734 -13.915  -5.780  1.00  0.00              
ATOM   2827 1HA  GLY B 391      37.635 -13.515  -2.949  1.00  0.00              
ATOM   2828 2HA  GLY B 391      38.431 -12.102  -3.680  1.00  0.00              
ATOM   2829  N   SER B 392      35.879 -11.456  -3.364  1.00  0.00              
ATOM   2830  CA  SER B 392      34.591 -10.830  -3.611  1.00  0.00              
ATOM   2831  C   SER B 392      34.764  -9.729  -4.648  1.00  0.00              
ATOM   2832  O   SER B 392      34.025  -9.661  -5.630  1.00  0.00              
ATOM   2833  CB  SER B 392      34.027 -10.257  -2.311  1.00  0.00              
ATOM   2834  OG  SER B 392      33.709 -11.294  -1.397  1.00  0.00              
ATOM   2835  H   SER B 392      36.381 -11.216  -2.556  1.00  0.00              
ATOM   2836  HA  SER B 392      33.815 -11.538  -3.908  1.00  0.00              
ATOM   2837 1HB  SER B 392      34.775  -9.597  -1.870  1.00  0.00              
ATOM   2838 2HB  SER B 392      33.130  -9.685  -2.542  1.00  0.00              
ATOM   2839  HG  SER B 392      33.661 -10.926  -0.497  1.00  0.00              
ATOM   2840  N   GLU B 393      35.757  -8.875  -4.399  1.00  0.00              
ATOM   2841  CA  GLU B 393      36.142  -7.787  -5.298  1.00  0.00              
ATOM   2842  C   GLU B 393      34.969  -6.895  -5.701  1.00  0.00              
ATOM   2843  O   GLU B 393      34.724  -5.864  -5.071  1.00  0.00              
ATOM   2844  CB  GLU B 393      36.808  -8.357  -6.552  1.00  0.00              
ATOM   2845  CG  GLU B 393      38.166  -8.999  -6.306  1.00  0.00              
ATOM   2846  CD  GLU B 393      38.746  -9.555  -7.577  1.00  0.00              
ATOM   2847  OE1 GLU B 393      38.093  -9.475  -8.589  1.00  0.00              
ATOM   2848  OE2 GLU B 393      39.885  -9.958  -7.560  1.00  0.00              
ATOM   2849  H   GLU B 393      36.268  -8.989  -3.564  1.00  0.00              
ATOM   2850  HA  GLU B 393      36.846  -7.124  -4.795  1.00  0.00              
ATOM   2851 1HB  GLU B 393      36.125  -9.099  -6.965  1.00  0.00              
ATOM   2852 2HB  GLU B 393      36.918  -7.532  -7.257  1.00  0.00              
ATOM   2853 1HG  GLU B 393      38.887  -8.325  -5.842  1.00  0.00              
ATOM   2854 2HG  GLU B 393      37.943  -9.816  -5.621  1.00  0.00              
ATOM   2855  N   THR B 394      34.236  -7.297  -6.730  1.00  0.00              
ATOM   2856  CA  THR B 394      33.088  -6.536  -7.190  1.00  0.00              
ATOM   2857  C   THR B 394      31.996  -6.524  -6.123  1.00  0.00              
ATOM   2858  O   THR B 394      31.383  -5.487  -5.855  1.00  0.00              
ATOM   2859  CB  THR B 394      32.516  -7.108  -8.501  1.00  0.00              
ATOM   2860  OG1 THR B 394      33.506  -7.019  -9.535  1.00  0.00              
ATOM   2861  CG2 THR B 394      31.277  -6.334  -8.924  1.00  0.00              
ATOM   2862  H   THR B 394      34.472  -8.131  -7.193  1.00  0.00              
ATOM   2863  HA  THR B 394      33.376  -5.498  -7.358  1.00  0.00              
ATOM   2864  HB  THR B 394      32.257  -8.153  -8.347  1.00  0.00              
ATOM   2865  HG1 THR B 394      34.129  -7.744  -9.441  1.00  0.00              
ATOM   2866 1HG2 THR B 394      30.887  -6.752  -9.852  1.00  0.00              
ATOM   2867 2HG2 THR B 394      30.518  -6.410  -8.144  1.00  0.00              
ATOM   2868 3HG2 THR B 394      31.536  -5.288  -9.077  1.00  0.00              
ATOM   2869  N   GLN B 395      31.778  -7.678  -5.499  1.00  0.00              
ATOM   2870  CA  GLN B 395      30.768  -7.801  -4.456  1.00  0.00              
ATOM   2871  C   GLN B 395      31.153  -6.980  -3.236  1.00  0.00              
ATOM   2872  O   GLN B 395      30.300  -6.368  -2.602  1.00  0.00              
ATOM   2873  CB  GLN B 395      30.564  -9.259  -4.048  1.00  0.00              
ATOM   2874  CG  GLN B 395      29.866 -10.091  -5.104  1.00  0.00              
ATOM   2875  CD  GLN B 395      29.825 -11.562  -4.749  1.00  0.00              
ATOM   2876  OE1 GLN B 395      30.506 -12.012  -3.828  1.00  0.00              
ATOM   2877  NE2 GLN B 395      29.034 -12.319  -5.488  1.00  0.00              
ATOM   2878  H   GLN B 395      32.313  -8.466  -5.747  1.00  0.00              
ATOM   2879  HA  GLN B 395      29.819  -7.404  -4.817  1.00  0.00              
ATOM   2880 1HB  GLN B 395      31.553  -9.669  -3.840  1.00  0.00              
ATOM   2881 2HB  GLN B 395      29.976  -9.250  -3.131  1.00  0.00              
ATOM   2882 1HG  GLN B 395      28.896  -9.822  -5.522  1.00  0.00              
ATOM   2883 2HG  GLN B 395      30.640  -9.940  -5.858  1.00  0.00              
ATOM   2884 1HE2 GLN B 395      28.965 -13.300  -5.303  1.00  0.00              
ATOM   2885 2HE2 GLN B 395      28.505 -11.913  -6.232  1.00  0.00              
ATOM   2886  N   ALA B 396      32.445  -6.963  -2.919  1.00  0.00              
ATOM   2887  CA  ALA B 396      32.943  -6.187  -1.789  1.00  0.00              
ATOM   2888  C   ALA B 396      32.746  -4.699  -2.033  1.00  0.00              
ATOM   2889  O   ALA B 396      32.337  -3.964  -1.135  1.00  0.00              
ATOM   2890  CB  ALA B 396      34.412  -6.488  -1.539  1.00  0.00              
ATOM   2891  H   ALA B 396      33.075  -7.476  -3.466  1.00  0.00              
ATOM   2892  HA  ALA B 396      32.372  -6.456  -0.901  1.00  0.00              
ATOM   2893 1HB  ALA B 396      34.764  -5.899  -0.692  1.00  0.00              
ATOM   2894 2HB  ALA B 396      34.533  -7.549  -1.318  1.00  0.00              
ATOM   2895 3HB  ALA B 396      34.992  -6.233  -2.424  1.00  0.00              
ATOM   2896  N   GLY B 397      33.023  -4.265  -3.257  1.00  0.00              
ATOM   2897  CA  GLY B 397      32.845  -2.869  -3.605  1.00  0.00              
ATOM   2898  C   GLY B 397      31.392  -2.447  -3.515  1.00  0.00              
ATOM   2899  O   GLY B 397      31.081  -1.378  -2.996  1.00  0.00              
ATOM   2900  H   GLY B 397      33.353  -4.898  -3.928  1.00  0.00              
ATOM   2901 1HA  GLY B 397      33.431  -2.254  -2.921  1.00  0.00              
ATOM   2902 2HA  GLY B 397      33.193  -2.709  -4.625  1.00  0.00              
ATOM   2903  N   ILE B 398      30.503  -3.309  -4.003  1.00  0.00              
ATOM   2904  CA  ILE B 398      29.065  -3.058  -3.941  1.00  0.00              
ATOM   2905  C   ILE B 398      28.571  -3.004  -2.494  1.00  0.00              
ATOM   2906  O   ILE B 398      27.810  -2.114  -2.128  1.00  0.00              
ATOM   2907  CB  ILE B 398      28.272  -4.132  -4.707  1.00  0.00              
ATOM   2908  CG1 ILE B 398      28.558  -4.038  -6.208  1.00  0.00              
ATOM   2909  CG2 ILE B 398      26.783  -3.990  -4.435  1.00  0.00              
ATOM   2910  CD1 ILE B 398      28.051  -5.222  -7.000  1.00  0.00              
ATOM   2911  H   ILE B 398      30.820  -4.138  -4.418  1.00  0.00              
ATOM   2912  HA  ILE B 398      28.829  -2.075  -4.347  1.00  0.00              
ATOM   2913  HB  ILE B 398      28.607  -5.118  -4.384  1.00  0.00              
ATOM   2914 1HG1 ILE B 398      28.084  -3.128  -6.572  1.00  0.00              
ATOM   2915 2HG1 ILE B 398      29.638  -3.957  -6.327  1.00  0.00              
ATOM   2916 1HG2 ILE B 398      26.237  -4.757  -4.984  1.00  0.00              
ATOM   2917 2HG2 ILE B 398      26.595  -4.105  -3.368  1.00  0.00              
ATOM   2918 3HG2 ILE B 398      26.447  -3.003  -4.758  1.00  0.00              
ATOM   2919 1HD1 ILE B 398      28.291  -5.084  -8.056  1.00  0.00              
ATOM   2920 2HD1 ILE B 398      28.526  -6.135  -6.638  1.00  0.00              
ATOM   2921 3HD1 ILE B 398      26.972  -5.303  -6.883  1.00  0.00              
ATOM   2922  N   LYS B 399      29.030  -3.944  -1.669  1.00  0.00              
ATOM   2923  CA  LYS B 399      28.665  -3.971  -0.255  1.00  0.00              
ATOM   2924  C   LYS B 399      29.110  -2.705   0.467  1.00  0.00              
ATOM   2925  O   LYS B 399      28.386  -2.182   1.318  1.00  0.00              
ATOM   2926  CB  LYS B 399      29.253  -5.202   0.435  1.00  0.00              
ATOM   2927  CG  LYS B 399      28.556  -6.496   0.057  1.00  0.00              
ATOM   2928  CD  LYS B 399      29.193  -7.686   0.743  1.00  0.00              
ATOM   2929  CE  LYS B 399      28.491  -8.977   0.358  1.00  0.00              
ATOM   2930  NZ  LYS B 399      29.086 -10.160   1.031  1.00  0.00              
ATOM   2931  H   LYS B 399      29.632  -4.638  -2.021  1.00  0.00              
ATOM   2932  HA  LYS B 399      27.580  -4.014  -0.155  1.00  0.00              
ATOM   2933 1HB  LYS B 399      30.304  -5.252   0.157  1.00  0.00              
ATOM   2934 2HB  LYS B 399      29.169  -5.036   1.510  1.00  0.00              
ATOM   2935 1HG  LYS B 399      27.508  -6.424   0.354  1.00  0.00              
ATOM   2936 2HG  LYS B 399      28.620  -6.622  -1.023  1.00  0.00              
ATOM   2937 1HD  LYS B 399      30.242  -7.737   0.448  1.00  0.00              
ATOM   2938 2HD  LYS B 399      29.126  -7.543   1.821  1.00  0.00              
ATOM   2939 1HE  LYS B 399      27.442  -8.894   0.634  1.00  0.00              
ATOM   2940 2HE  LYS B 399      28.573  -9.098  -0.723  1.00  0.00              
ATOM   2941 1HZ  LYS B 399      28.592 -10.993   0.746  1.00  0.00              
ATOM   2942 2HZ  LYS B 399      30.061 -10.240   0.773  1.00  0.00              
ATOM   2943 3HZ  LYS B 399      29.011 -10.048   2.031  1.00  0.00              
ATOM   2944  N   GLU B 400      30.291  -2.206   0.126  1.00  0.00              
ATOM   2945  CA  GLU B 400      30.776  -0.962   0.703  1.00  0.00              
ATOM   2946  C   GLU B 400      29.867   0.195   0.309  1.00  0.00              
ATOM   2947  O   GLU B 400      29.490   1.015   1.148  1.00  0.00              
ATOM   2948  CB  GLU B 400      32.214  -0.683   0.260  1.00  0.00              
ATOM   2949  CG  GLU B 400      32.833   0.562   0.882  1.00  0.00              
ATOM   2950  CD  GLU B 400      34.271   0.718   0.473  1.00  0.00              
ATOM   2951  OE1 GLU B 400      34.748  -0.098  -0.280  1.00  0.00              
ATOM   2952  OE2 GLU B 400      34.862   1.713   0.822  1.00  0.00              
ATOM   2953  H   GLU B 400      30.850  -2.688  -0.526  1.00  0.00              
ATOM   2954  HA  GLU B 400      30.757  -1.027   1.792  1.00  0.00              
ATOM   2955 1HB  GLU B 400      32.806  -1.556   0.532  1.00  0.00              
ATOM   2956 2HB  GLU B 400      32.198  -0.576  -0.825  1.00  0.00              
ATOM   2957 1HG  GLU B 400      32.289   1.477   0.652  1.00  0.00              
ATOM   2958 2HG  GLU B 400      32.779   0.367   1.952  1.00  0.00              
ATOM   2959  N   GLU B 401      29.496   0.245  -0.965  1.00  0.00              
ATOM   2960  CA  GLU B 401      28.607   1.283  -1.452  1.00  0.00              
ATOM   2961  C   GLU B 401      27.225   1.154  -0.824  1.00  0.00              
ATOM   2962  O   GLU B 401      26.557   2.159  -0.592  1.00  0.00              
ATOM   2963  CB  GLU B 401      28.504   1.227  -2.978  1.00  0.00              
ATOM   2964  CG  GLU B 401      29.764   1.667  -3.709  1.00  0.00              
ATOM   2965  CD  GLU B 401      29.621   1.491  -5.196  1.00  0.00              
ATOM   2966  OE1 GLU B 401      28.603   1.002  -5.622  1.00  0.00              
ATOM   2967  OE2 GLU B 401      30.481   1.948  -5.914  1.00  0.00              
ATOM   2968  H   GLU B 401      29.834  -0.434  -1.592  1.00  0.00              
ATOM   2969  HA  GLU B 401      28.990   2.263  -1.165  1.00  0.00              
ATOM   2970 1HB  GLU B 401      28.272   0.197  -3.244  1.00  0.00              
ATOM   2971 2HB  GLU B 401      27.673   1.873  -3.263  1.00  0.00              
ATOM   2972 1HG  GLU B 401      30.054   2.695  -3.493  1.00  0.00              
ATOM   2973 2HG  GLU B 401      30.529   0.989  -3.335  1.00  0.00              
ATOM   2974  N   ILE B 402      26.801  -0.079  -0.542  1.00  0.00              
ATOM   2975  CA  ILE B 402      25.531  -0.296   0.145  1.00  0.00              
ATOM   2976  C   ILE B 402      25.605   0.300   1.544  1.00  0.00              
ATOM   2977  O   ILE B 402      24.677   0.968   1.986  1.00  0.00              
ATOM   2978  CB  ILE B 402      25.140  -1.794   0.240  1.00  0.00              
ATOM   2979  CG1 ILE B 402      24.758  -2.345  -1.139  1.00  0.00              
ATOM   2980  CG2 ILE B 402      23.980  -1.977   1.215  1.00  0.00              
ATOM   2981  CD1 ILE B 402      24.636  -3.853  -1.180  1.00  0.00              
ATOM   2982  H   ILE B 402      27.343  -0.853  -0.817  1.00  0.00              
ATOM   2983  HA  ILE B 402      24.724   0.232  -0.362  1.00  0.00              
ATOM   2984  HB  ILE B 402      25.988  -2.345   0.619  1.00  0.00              
ATOM   2985 1HG1 ILE B 402      23.805  -1.895  -1.415  1.00  0.00              
ATOM   2986 2HG1 ILE B 402      25.527  -2.023  -1.841  1.00  0.00              
ATOM   2987 1HG2 ILE B 402      23.716  -3.032   1.272  1.00  0.00              
ATOM   2988 2HG2 ILE B 402      24.275  -1.624   2.203  1.00  0.00              
ATOM   2989 3HG2 ILE B 402      23.119  -1.405   0.867  1.00  0.00              
ATOM   2990 1HD1 ILE B 402      24.363  -4.169  -2.186  1.00  0.00              
ATOM   2991 2HD1 ILE B 402      25.590  -4.303  -0.905  1.00  0.00              
ATOM   2992 3HD1 ILE B 402      23.867  -4.176  -0.480  1.00  0.00              
ATOM   2993  N   ARG B 403      26.742   0.099   2.207  1.00  0.00              
ATOM   2994  CA  ARG B 403      26.975   0.688   3.520  1.00  0.00              
ATOM   2995  C   ARG B 403      27.028   2.210   3.429  1.00  0.00              
ATOM   2996  O   ARG B 403      26.600   2.904   4.352  1.00  0.00              
ATOM   2997  CB  ARG B 403      28.216   0.123   4.192  1.00  0.00              
ATOM   2998  CG  ARG B 403      28.091  -1.319   4.657  1.00  0.00              
ATOM   2999  CD  ARG B 403      29.343  -1.894   5.212  1.00  0.00              
ATOM   3000  NE  ARG B 403      29.228  -3.273   5.658  1.00  0.00              
ATOM   3001  CZ  ARG B 403      30.256  -4.024   6.101  1.00  0.00              
ATOM   3002  NH1 ARG B 403      31.481  -3.548   6.122  1.00  0.00              
ATOM   3003  NH2 ARG B 403      30.003  -5.261   6.490  1.00  0.00              
ATOM   3004  H   ARG B 403      27.439  -0.460   1.802  1.00  0.00              
ATOM   3005  HA  ARG B 403      26.149   0.441   4.187  1.00  0.00              
ATOM   3006 1HB  ARG B 403      29.030   0.198   3.472  1.00  0.00              
ATOM   3007 2HB  ARG B 403      28.430   0.759   5.050  1.00  0.00              
ATOM   3008 1HG  ARG B 403      27.328  -1.369   5.433  1.00  0.00              
ATOM   3009 2HG  ARG B 403      27.787  -1.932   3.808  1.00  0.00              
ATOM   3010 1HD  ARG B 403      30.117  -1.864   4.444  1.00  0.00              
ATOM   3011 2HD  ARG B 403      29.658  -1.299   6.068  1.00  0.00              
ATOM   3012  HE  ARG B 403      28.411  -3.867   5.711  1.00  0.00              
ATOM   3013 1HH1 ARG B 403      31.660  -2.606   5.804  1.00  0.00              
ATOM   3014 2HH1 ARG B 403      32.238  -4.127   6.456  1.00  0.00              
ATOM   3015 1HH2 ARG B 403      29.058  -5.616   6.450  1.00  0.00              
ATOM   3016 2HH2 ARG B 403      30.754  -5.845   6.825  1.00  0.00              
ATOM   3017  N   ARG B 404      27.541   2.723   2.314  1.00  0.00              
ATOM   3018  CA  ARG B 404      27.582   4.163   2.083  1.00  0.00              
ATOM   3019  C   ARG B 404      26.165   4.731   1.972  1.00  0.00              
ATOM   3020  O   ARG B 404      25.877   5.805   2.494  1.00  0.00              
ATOM   3021  CB  ARG B 404      28.432   4.531   0.874  1.00  0.00              
ATOM   3022  CG  ARG B 404      29.921   4.279   1.041  1.00  0.00              
ATOM   3023  CD  ARG B 404      30.726   4.537  -0.180  1.00  0.00              
ATOM   3024  NE  ARG B 404      32.126   4.162  -0.070  1.00  0.00              
ATOM   3025  CZ  ARG B 404      33.035   4.301  -1.054  1.00  0.00              
ATOM   3026  NH1 ARG B 404      32.692   4.769  -2.233  1.00  0.00              
ATOM   3027  NH2 ARG B 404      34.282   3.932  -0.811  1.00  0.00              
ATOM   3028  H   ARG B 404      27.912   2.120   1.635  1.00  0.00              
ATOM   3029  HA  ARG B 404      28.056   4.660   2.930  1.00  0.00              
ATOM   3030 1HB  ARG B 404      28.059   3.944   0.036  1.00  0.00              
ATOM   3031 2HB  ARG B 404      28.265   5.589   0.680  1.00  0.00              
ATOM   3032 1HG  ARG B 404      30.296   4.928   1.834  1.00  0.00              
ATOM   3033 2HG  ARG B 404      30.067   3.236   1.327  1.00  0.00              
ATOM   3034 1HD  ARG B 404      30.302   3.972  -1.010  1.00  0.00              
ATOM   3035 2HD  ARG B 404      30.690   5.602  -0.409  1.00  0.00              
ATOM   3036  HE  ARG B 404      32.626   3.760   0.712  1.00  0.00              
ATOM   3037 1HH1 ARG B 404      31.732   5.031  -2.409  1.00  0.00              
ATOM   3038 2HH1 ARG B 404      33.388   4.866  -2.959  1.00  0.00              
ATOM   3039 1HH2 ARG B 404      34.526   3.557   0.096  1.00  0.00              
ATOM   3040 2HH2 ARG B 404      34.983   4.025  -1.530  1.00  0.00              
ATOM   3041  N   GLN B 405      25.281   3.995   1.300  1.00  0.00              
ATOM   3042  CA  GLN B 405      23.909   4.453   1.108  1.00  0.00              
ATOM   3043  C   GLN B 405      23.124   4.325   2.403  1.00  0.00              
ATOM   3044  O   GLN B 405      22.266   5.158   2.705  1.00  0.00              
ATOM   3045  CB  GLN B 405      23.208   3.671  -0.007  1.00  0.00              
ATOM   3046  CG  GLN B 405      23.793   3.889  -1.395  1.00  0.00              
ATOM   3047  CD  GLN B 405      23.822   5.344  -1.817  1.00  0.00              
ATOM   3048  OE1 GLN B 405      22.853   6.076  -1.642  1.00  0.00              
ATOM   3049  NE2 GLN B 405      24.921   5.763  -2.417  1.00  0.00              
ATOM   3050  H   GLN B 405      25.553   3.120   0.941  1.00  0.00              
ATOM   3051  HA  GLN B 405      23.912   5.509   0.837  1.00  0.00              
ATOM   3052 1HB  GLN B 405      23.275   2.616   0.256  1.00  0.00              
ATOM   3053 2HB  GLN B 405      22.163   3.982   0.000  1.00  0.00              
ATOM   3054 1HG  GLN B 405      24.736   3.445  -1.714  1.00  0.00              
ATOM   3055 2HG  GLN B 405      22.969   3.400  -1.914  1.00  0.00              
ATOM   3056 1HE2 GLN B 405      24.995   6.715  -2.719  1.00  0.00              
ATOM   3057 2HE2 GLN B 405      25.679   5.129  -2.571  1.00  0.00              
ATOM   3058  N   GLU B 406      23.429   3.286   3.178  1.00  0.00              
ATOM   3059  CA  GLU B 406      22.815   3.106   4.486  1.00  0.00              
ATOM   3060  C   GLU B 406      23.239   4.234   5.413  1.00  0.00              
ATOM   3061  O   GLU B 406      22.427   4.767   6.161  1.00  0.00              
ATOM   3062  CB  GLU B 406      23.194   1.749   5.084  1.00  0.00              
ATOM   3063  CG  GLU B 406      22.525   0.557   4.414  1.00  0.00              
ATOM   3064  CD  GLU B 406      23.075  -0.742   4.933  1.00  0.00              
ATOM   3065  OE1 GLU B 406      23.997  -0.704   5.713  1.00  0.00              
ATOM   3066  OE2 GLU B 406      22.506  -1.766   4.639  1.00  0.00              
ATOM   3067  H   GLU B 406      24.079   2.619   2.854  1.00  0.00              
ATOM   3068  HA  GLU B 406      21.729   3.150   4.393  1.00  0.00              
ATOM   3069 1HB  GLU B 406      24.276   1.654   4.996  1.00  0.00              
ATOM   3070 2HB  GLU B 406      22.915   1.777   6.138  1.00  0.00              
ATOM   3071 1HG  GLU B 406      21.440   0.556   4.514  1.00  0.00              
ATOM   3072 2HG  GLU B 406      22.791   0.671   3.364  1.00  0.00              
ATOM   3073  N   PHE B 407      24.514   4.604   5.333  1.00  0.00              
ATOM   3074  CA  PHE B 407      25.053   5.737   6.082  1.00  0.00              
ATOM   3075  C   PHE B 407      24.332   7.030   5.715  1.00  0.00              
ATOM   3076  O   PHE B 407      23.917   7.787   6.595  1.00  0.00              
ATOM   3077  CB  PHE B 407      26.553   5.878   5.789  1.00  0.00              
ATOM   3078  CG  PHE B 407      27.189   7.109   6.377  1.00  0.00              
ATOM   3079  CD1 PHE B 407      27.550   7.151   7.712  1.00  0.00              
ATOM   3080  CD2 PHE B 407      27.426   8.225   5.588  1.00  0.00              
ATOM   3081  CE1 PHE B 407      28.135   8.281   8.251  1.00  0.00              
ATOM   3082  CE2 PHE B 407      28.009   9.357   6.121  1.00  0.00              
ATOM   3083  CZ  PHE B 407      28.362   9.386   7.454  1.00  0.00              
ATOM   3084  H   PHE B 407      25.120   4.090   4.752  1.00  0.00              
ATOM   3085  HA  PHE B 407      24.895   5.584   7.150  1.00  0.00              
ATOM   3086 1HB  PHE B 407      27.098   5.029   6.197  1.00  0.00              
ATOM   3087 2HB  PHE B 407      26.720   5.934   4.713  1.00  0.00              
ATOM   3088  HD1 PHE B 407      27.372   6.288   8.338  1.00  0.00              
ATOM   3089  HD2 PHE B 407      27.147   8.204   4.543  1.00  0.00              
ATOM   3090  HE1 PHE B 407      28.411   8.301   9.296  1.00  0.00              
ATOM   3091  HE2 PHE B 407      28.188  10.217   5.494  1.00  0.00              
ATOM   3092  HZ  PHE B 407      28.818  10.271   7.874  1.00  0.00              
ATOM   3093  N   LEU B 408      24.186   7.277   4.419  1.00  0.00              
ATOM   3094  CA  LEU B 408      23.554   8.500   3.939  1.00  0.00              
ATOM   3095  C   LEU B 408      22.092   8.556   4.356  1.00  0.00              
ATOM   3096  O   LEU B 408      21.585   9.613   4.733  1.00  0.00              
ATOM   3097  CB  LEU B 408      23.679   8.602   2.414  1.00  0.00              
ATOM   3098  CG  LEU B 408      25.100   8.852   1.891  1.00  0.00              
ATOM   3099  CD1 LEU B 408      25.126   8.729   0.373  1.00  0.00              
ATOM   3100  CD2 LEU B 408      25.568  10.232   2.329  1.00  0.00              
ATOM   3101  H   LEU B 408      24.516   6.619   3.767  1.00  0.00              
ATOM   3102  HA  LEU B 408      24.041   9.364   4.390  1.00  0.00              
ATOM   3103 1HB  LEU B 408      23.352   7.599   2.142  1.00  0.00              
ATOM   3104 2HB  LEU B 408      22.987   9.335   1.999  1.00  0.00              
ATOM   3105  HG  LEU B 408      25.752   8.113   2.359  1.00  0.00              
ATOM   3106 1HD1 LEU B 408      26.139   8.909   0.011  1.00  0.00              
ATOM   3107 2HD1 LEU B 408      24.810   7.726   0.084  1.00  0.00              
ATOM   3108 3HD1 LEU B 408      24.452   9.464  -0.062  1.00  0.00              
ATOM   3109 1HD2 LEU B 408      26.578  10.407   1.957  1.00  0.00              
ATOM   3110 2HD2 LEU B 408      24.896  10.989   1.926  1.00  0.00              
ATOM   3111 3HD2 LEU B 408      25.568  10.287   3.417  1.00  0.00              
ATOM   3112  N   LEU B 409      21.429   7.407   4.321  1.00  0.00              
ATOM   3113  CA  LEU B 409      20.031   7.331   4.709  1.00  0.00              
ATOM   3114  C   LEU B 409      19.885   7.639   6.189  1.00  0.00              
ATOM   3115  O   LEU B 409      18.979   8.358   6.600  1.00  0.00              
ATOM   3116  CB  LEU B 409      19.458   5.945   4.384  1.00  0.00              
ATOM   3117  CG  LEU B 409      17.972   5.758   4.715  1.00  0.00              
ATOM   3118  CD1 LEU B 409      17.131   6.744   3.917  1.00  0.00              
ATOM   3119  CD2 LEU B 409      17.560   4.326   4.412  1.00  0.00              
ATOM   3120  H   LEU B 409      21.895   6.591   4.026  1.00  0.00              
ATOM   3121  HA  LEU B 409      19.460   8.082   4.165  1.00  0.00              
ATOM   3122 1HB  LEU B 409      19.603   5.942   3.304  1.00  0.00              
ATOM   3123 2HB  LEU B 409      20.052   5.147   4.832  1.00  0.00              
ATOM   3124  HG  LEU B 409      17.858   5.918   5.788  1.00  0.00              
ATOM   3125 1HD1 LEU B 409      16.077   6.604   4.159  1.00  0.00              
ATOM   3126 2HD1 LEU B 409      17.428   7.763   4.167  1.00  0.00              
ATOM   3127 3HD1 LEU B 409      17.284   6.573   2.852  1.00  0.00              
ATOM   3128 1HD2 LEU B 409      16.503   4.195   4.650  1.00  0.00              
ATOM   3129 2HD2 LEU B 409      17.723   4.116   3.355  1.00  0.00              
ATOM   3130 3HD2 LEU B 409      18.154   3.640   5.015  1.00  0.00              
ATOM   3131  N   ASN B 410      20.793   7.084   6.978  1.00  0.00              
ATOM   3132  CA  ASN B 410      20.830   7.324   8.423  1.00  0.00              
ATOM   3133  C   ASN B 410      21.183   8.777   8.736  1.00  0.00              
ATOM   3134  O   ASN B 410      20.653   9.364   9.682  1.00  0.00              
ATOM   3135  CB  ASN B 410      21.804   6.388   9.117  1.00  0.00              
ATOM   3136  CG  ASN B 410      21.312   4.972   9.220  1.00  0.00              
ATOM   3137  OD1 ASN B 410      20.108   4.705   9.149  1.00  0.00              
ATOM   3138  ND2 ASN B 410      22.231   4.072   9.468  1.00  0.00              
ATOM   3139  H   ASN B 410      21.453   6.468   6.576  1.00  0.00              
ATOM   3140  HA  ASN B 410      19.842   7.147   8.853  1.00  0.00              
ATOM   3141 1HB  ASN B 410      22.861   6.381   8.843  1.00  0.00              
ATOM   3142 2HB  ASN B 410      21.682   6.874  10.084  1.00  0.00              
ATOM   3143 1HD2 ASN B 410      21.976   3.108   9.551  1.00  0.00              
ATOM   3144 2HD2 ASN B 410      23.185   4.348   9.575  1.00  0.00              
ATOM   3145  N   SER B 411      22.069   9.352   7.933  1.00  0.00              
ATOM   3146  CA  SER B 411      22.464  10.743   8.094  1.00  0.00              
ATOM   3147  C   SER B 411      21.277  11.670   7.826  1.00  0.00              
ATOM   3148  O   SER B 411      21.075  12.644   8.551  1.00  0.00              
ATOM   3149  CB  SER B 411      23.619  11.071   7.167  1.00  0.00              
ATOM   3150  OG  SER B 411      24.788  10.383   7.520  1.00  0.00              
ATOM   3151  H   SER B 411      22.473   8.823   7.206  1.00  0.00              
ATOM   3152  HA  SER B 411      22.902  10.959   9.070  1.00  0.00              
ATOM   3153 1HB  SER B 411      23.338  10.797   6.151  1.00  0.00              
ATOM   3154 2HB  SER B 411      23.811  12.142   7.214  1.00  0.00              
ATOM   3155  HG  SER B 411      25.548  10.829   7.137  1.00  0.00              
ATOM   3156  N   LEU B 412      20.479  11.340   6.811  1.00  0.00              
ATOM   3157  CA  LEU B 412      19.256  12.086   6.517  1.00  0.00              
ATOM   3158  C   LEU B 412      18.278  12.008   7.690  1.00  0.00              
ATOM   3159  O   LEU B 412      17.719  13.018   8.119  1.00  0.00              
ATOM   3160  CB  LEU B 412      18.592  11.543   5.251  1.00  0.00              
ATOM   3161  CG  LEU B 412      19.288  11.893   3.932  1.00  0.00              
ATOM   3162  CD1 LEU B 412      18.685  11.093   2.791  1.00  0.00              
ATOM   3163  CD2 LEU B 412      19.177  13.381   3.633  1.00  0.00              
ATOM   3164  H   LEU B 412      20.719  10.576   6.241  1.00  0.00              
ATOM   3165  HA  LEU B 412      19.495  13.140   6.378  1.00  0.00              
ATOM   3166 1HB  LEU B 412      18.685  10.476   5.447  1.00  0.00              
ATOM   3167 2HB  LEU B 412      17.537  11.813   5.201  1.00  0.00              
ATOM   3168  HG  LEU B 412      20.336  11.639   4.002  1.00  0.00              
ATOM   3169 1HD1 LEU B 412      19.189  11.350   1.860  1.00  0.00              
ATOM   3170 2HD1 LEU B 412      18.810  10.028   2.988  1.00  0.00              
ATOM   3171 3HD1 LEU B 412      17.624  11.325   2.707  1.00  0.00              
ATOM   3172 1HD2 LEU B 412      19.679  13.601   2.692  1.00  0.00              
ATOM   3173 2HD2 LEU B 412      18.126  13.659   3.558  1.00  0.00              
ATOM   3174 3HD2 LEU B 412      19.646  13.948   4.437  1.00  0.00              
ATOM   3175  N   HIS B 413      18.077  10.802   8.214  1.00  0.00              
ATOM   3176  CA  HIS B 413      17.158  10.596   9.328  1.00  0.00              
ATOM   3177  C   HIS B 413      17.631  11.339  10.572  1.00  0.00              
ATOM   3178  O   HIS B 413      16.826  11.937  11.282  1.00  0.00              
ATOM   3179  CB  HIS B 413      17.004   9.103   9.635  1.00  0.00              
ATOM   3180  CG  HIS B 413      16.253   8.347   8.584  1.00  0.00              
ATOM   3181  ND1 HIS B 413      16.249   6.969   8.519  1.00  0.00              
ATOM   3182  CD2 HIS B 413      15.482   8.775   7.557  1.00  0.00              
ATOM   3183  CE1 HIS B 413      15.506   6.582   7.496  1.00  0.00              
ATOM   3184  NE2 HIS B 413      15.030   7.659   6.897  1.00  0.00              
ATOM   3185  H   HIS B 413      18.572  10.009   7.831  1.00  0.00              
ATOM   3186  HA  HIS B 413      16.179  11.003   9.075  1.00  0.00              
ATOM   3187 1HB  HIS B 413      17.985   8.632   9.716  1.00  0.00              
ATOM   3188 2HB  HIS B 413      16.459   8.966  10.569  1.00  0.00              
ATOM   3189  HD1 HIS B 413      16.664   6.344   9.181  1.00  0.00              
ATOM   3190  HD2 HIS B 413      15.196   9.768   7.210  1.00  0.00              
ATOM   3191  HE1 HIS B 413      15.375   5.524   7.275  1.00  0.00              
ATOM   3192  N   ARG B 414      18.930  11.310  10.829  1.00  0.00              
ATOM   3193  CA  ARG B 414      19.483  11.958  12.017  1.00  0.00              
ATOM   3194  C   ARG B 414      19.332  13.474  11.946  1.00  0.00              
ATOM   3195  O   ARG B 414      18.932  14.107  12.923  1.00  0.00              
ATOM   3196  CB  ARG B 414      20.929  11.556  12.267  1.00  0.00              
ATOM   3197  CG  ARG B 414      21.118  10.136  12.778  1.00  0.00              
ATOM   3198  CD  ARG B 414      22.538   9.718  12.911  1.00  0.00              
ATOM   3199  NE  ARG B 414      22.723   8.361  13.401  1.00  0.00              
ATOM   3200  CZ  ARG B 414      23.918   7.757  13.549  1.00  0.00              
ATOM   3201  NH1 ARG B 414      25.032   8.369  13.211  1.00  0.00              
ATOM   3202  NH2 ARG B 414      23.940   6.522  14.019  1.00  0.00              
ATOM   3203  H   ARG B 414      19.535  10.842  10.210  1.00  0.00              
ATOM   3204  HA  ARG B 414      18.935  11.635  12.902  1.00  0.00              
ATOM   3205 1HB  ARG B 414      21.460  11.671  11.324  1.00  0.00              
ATOM   3206 2HB  ARG B 414      21.332  12.256  12.999  1.00  0.00              
ATOM   3207 1HG  ARG B 414      20.651  10.054  13.759  1.00  0.00              
ATOM   3208 2HG  ARG B 414      20.630   9.450  12.085  1.00  0.00              
ATOM   3209 1HD  ARG B 414      23.019   9.780  11.936  1.00  0.00              
ATOM   3210 2HD  ARG B 414      23.041  10.387  13.608  1.00  0.00              
ATOM   3211  HE  ARG B 414      22.033   7.682  13.696  1.00  0.00              
ATOM   3212 1HH1 ARG B 414      24.997   9.307  12.835  1.00  0.00              
ATOM   3213 2HH1 ARG B 414      25.918   7.898  13.328  1.00  0.00              
ATOM   3214 1HH2 ARG B 414      23.074   6.061  14.257  1.00  0.00              
ATOM   3215 2HH2 ARG B 414      24.822   6.047  14.138  1.00  0.00              
ATOM   3216  N   ASP B 415      19.642  14.043  10.783  1.00  0.00              
ATOM   3217  CA  ASP B 415      19.525  15.486  10.555  1.00  0.00              
ATOM   3218  C   ASP B 415      18.074  15.928  10.664  1.00  0.00              
ATOM   3219  O   ASP B 415      17.752  16.921  11.320  1.00  0.00              
ATOM   3220  CB  ASP B 415      20.091  15.869   9.186  1.00  0.00              
ATOM   3221  CG  ASP B 415      21.609  15.811   9.093  1.00  0.00              
ATOM   3222  OD1 ASP B 415      22.244  15.711  10.116  1.00  0.00              
ATOM   3223  OD2 ASP B 415      22.115  15.709   8.001  1.00  0.00              
ATOM   3224  H   ASP B 415      19.957  13.474  10.047  1.00  0.00              
ATOM   3225  HA  ASP B 415      20.082  16.027  11.322  1.00  0.00              
ATOM   3226 1HB  ASP B 415      19.655  15.302   8.361  1.00  0.00              
ATOM   3227 2HB  ASP B 415      19.763  16.908   9.126  1.00  0.00              
ATOM   3228  N   LEU B 416      17.198  15.146  10.048  1.00  0.00              
ATOM   3229  CA  LEU B 416      15.773  15.438  10.037  1.00  0.00              
ATOM   3230  C   LEU B 416      15.158  15.350  11.432  1.00  0.00              
ATOM   3231  O   LEU B 416      14.285  16.146  11.781  1.00  0.00              
ATOM   3232  CB  LEU B 416      15.044  14.498   9.072  1.00  0.00              
ATOM   3233  CG  LEU B 416      14.962  14.967   7.610  1.00  0.00              
ATOM   3234  CD1 LEU B 416      16.237  15.679   7.181  1.00  0.00              
ATOM   3235  CD2 LEU B 416      14.681  13.786   6.694  1.00  0.00              
ATOM   3236  H   LEU B 416      17.527  14.356   9.571  1.00  0.00              
ATOM   3237  HA  LEU B 416      15.613  16.463   9.705  1.00  0.00              
ATOM   3238 1HB  LEU B 416      15.697  13.629   9.145  1.00  0.00              
ATOM   3239 2HB  LEU B 416      14.050  14.238   9.435  1.00  0.00              
ATOM   3240  HG  LEU B 416      14.143  15.666   7.512  1.00  0.00              
ATOM   3241 1HD1 LEU B 416      16.144  15.998   6.143  1.00  0.00              
ATOM   3242 2HD1 LEU B 416      16.396  16.553   7.815  1.00  0.00              
ATOM   3243 3HD1 LEU B 416      17.083  15.001   7.279  1.00  0.00              
ATOM   3244 1HD2 LEU B 416      14.625  14.133   5.663  1.00  0.00              
ATOM   3245 2HD2 LEU B 416      15.482  13.052   6.789  1.00  0.00              
ATOM   3246 3HD2 LEU B 416      13.733  13.326   6.974  1.00  0.00              
ATOM   3247  N   GLN B 417      15.604  14.382  12.230  1.00  0.00              
ATOM   3248  CA  GLN B 417      15.134  14.268  13.608  1.00  0.00              
ATOM   3249  C   GLN B 417      15.813  15.311  14.488  1.00  0.00              
ATOM   3250  O   GLN B 417      15.321  15.643  15.567  1.00  0.00              
ATOM   3251  CB  GLN B 417      15.404  12.865  14.159  1.00  0.00              
ATOM   3252  CG  GLN B 417      14.597  11.767  13.489  1.00  0.00              
ATOM   3253  CD  GLN B 417      14.921  10.392  14.040  1.00  0.00              
ATOM   3254  OE1 GLN B 417      15.726  10.252  14.965  1.00  0.00              
ATOM   3255  NE2 GLN B 417      14.298   9.365  13.473  1.00  0.00              
ATOM   3256  H   GLN B 417      16.267  13.746  11.892  1.00  0.00              
ATOM   3257  HA  GLN B 417      14.063  14.465  13.646  1.00  0.00              
ATOM   3258 1HB  GLN B 417      16.469  12.674  14.026  1.00  0.00              
ATOM   3259 2HB  GLN B 417      15.172  12.895  15.223  1.00  0.00              
ATOM   3260 1HG  GLN B 417      13.517  11.827  13.353  1.00  0.00              
ATOM   3261 2HG  GLN B 417      15.090  11.876  12.522  1.00  0.00              
ATOM   3262 1HE2 GLN B 417      14.471   8.434  13.794  1.00  0.00              
ATOM   3263 2HE2 GLN B 417      13.653   9.523  12.724  1.00  0.00              
ATOM   3264  N   GLY B 418      16.942  15.830  14.015  1.00  0.00              
ATOM   3265  CA  GLY B 418      17.626  16.902  14.712  1.00  0.00              
ATOM   3266  C   GLY B 418      16.942  18.240  14.523  1.00  0.00              
ATOM   3267  O   GLY B 418      17.283  19.220  15.189  1.00  0.00              
ATOM   3268  H   GLY B 418      17.315  15.478  13.177  1.00  0.00              
ATOM   3269 1HA  GLY B 418      17.652  16.675  15.778  1.00  0.00              
ATOM   3270 2HA  GLY B 418      18.645  16.979  14.333  1.00  0.00              
ATOM   3271  N   GLY B 419      15.978  18.286  13.613  1.00  0.00              
ATOM   3272  CA  GLY B 419      15.209  19.494  13.408  1.00  0.00              
ATOM   3273  C   GLY B 419      15.698  20.295  12.223  1.00  0.00              
ATOM   3274  O   GLY B 419      15.300  21.443  12.036  1.00  0.00              
ATOM   3275  H   GLY B 419      15.787  17.486  13.077  1.00  0.00              
ATOM   3276 1HA  GLY B 419      14.166  19.227  13.235  1.00  0.00              
ATOM   3277 2HA  GLY B 419      15.280  20.118  14.298  1.00  0.00              
ATOM   3278  N   ILE B 420      16.553  19.691  11.417  1.00  0.00              
ATOM   3279  CA  ILE B 420      17.084  20.357  10.242  1.00  0.00              
ATOM   3280  C   ILE B 420      16.658  19.630   8.988  1.00  0.00              
ATOM   3281  O   ILE B 420      17.256  18.627   8.621  1.00  0.00              
ATOM   3282  CB  ILE B 420      18.621  20.445  10.280  1.00  0.00              
ATOM   3283  CG1 ILE B 420      19.083  21.195  11.533  1.00  0.00              
ATOM   3284  CG2 ILE B 420      19.147  21.126   9.025  1.00  0.00              
ATOM   3285  CD1 ILE B 420      20.577  21.153  11.752  1.00  0.00              
ATOM   3286  H   ILE B 420      16.825  18.770  11.607  1.00  0.00              
ATOM   3287  HA  ILE B 420      16.668  21.359  10.148  1.00  0.00              
ATOM   3288  HB  ILE B 420      19.033  19.439  10.347  1.00  0.00              
ATOM   3289 1HG1 ILE B 420      18.759  22.230  11.428  1.00  0.00              
ATOM   3290 2HG1 ILE B 420      18.578  20.742  12.386  1.00  0.00              
ATOM   3291 1HG2 ILE B 420      20.234  21.180   9.068  1.00  0.00              
ATOM   3292 2HG2 ILE B 420      18.847  20.553   8.148  1.00  0.00              
ATOM   3293 3HG2 ILE B 420      18.735  22.133   8.958  1.00  0.00              
ATOM   3294 1HD1 ILE B 420      20.828  21.707  12.658  1.00  0.00              
ATOM   3295 2HD1 ILE B 420      20.902  20.118  11.858  1.00  0.00              
ATOM   3296 3HD1 ILE B 420      21.084  21.608  10.901  1.00  0.00              
ATOM   3297  N   LYS B 421      15.626  20.115   8.333  1.00  0.00              
ATOM   3298  CA  LYS B 421      15.092  19.399   7.201  1.00  0.00              
ATOM   3299  C   LYS B 421      14.399  20.354   6.251  1.00  0.00              
ATOM   3300  O   LYS B 421      14.121  21.505   6.587  1.00  0.00              
ATOM   3301  CB  LYS B 421      14.123  18.309   7.662  1.00  0.00              
ATOM   3302  CG  LYS B 421      12.865  18.832   8.342  1.00  0.00              
ATOM   3303  CD  LYS B 421      11.955  17.691   8.774  1.00  0.00              
ATOM   3304  CE  LYS B 421      10.705  18.212   9.469  1.00  0.00              
ATOM   3305  NZ  LYS B 421       9.779  17.111   9.847  1.00  0.00              
ATOM   3306  H   LYS B 421      15.221  20.971   8.609  1.00  0.00              
ATOM   3307  HA  LYS B 421      15.904  18.930   6.644  1.00  0.00              
ATOM   3308 1HB  LYS B 421      13.846  17.734   6.778  1.00  0.00              
ATOM   3309 2HB  LYS B 421      14.669  17.668   8.354  1.00  0.00              
ATOM   3310 1HG  LYS B 421      13.160  19.414   9.215  1.00  0.00              
ATOM   3311 2HG  LYS B 421      12.334  19.474   7.640  1.00  0.00              
ATOM   3312 1HD  LYS B 421      11.669  17.120   7.890  1.00  0.00              
ATOM   3313 2HD  LYS B 421      12.508  17.047   9.458  1.00  0.00              
ATOM   3314 1HE  LYS B 421      11.011  18.753  10.363  1.00  0.00              
ATOM   3315 2HE  LYS B 421      10.197  18.896   8.789  1.00  0.00              
ATOM   3316 1HZ  LYS B 421       8.965  17.498  10.303  1.00  0.00              
ATOM   3317 2HZ  LYS B 421       9.494  16.609   9.018  1.00  0.00              
ATOM   3318 3HZ  LYS B 421      10.250  16.478  10.478  1.00  0.00              
ATOM   3319  N   ASP B 422      14.144  19.863   5.060  1.00  0.00              
ATOM   3320  CA  ASP B 422      13.481  20.630   4.029  1.00  0.00              
ATOM   3321  C   ASP B 422      12.846  19.648   3.063  1.00  0.00              
ATOM   3322  O   ASP B 422      13.203  18.470   3.069  1.00  0.00              
ATOM   3323  CB  ASP B 422      14.459  21.558   3.304  1.00  0.00              
ATOM   3324  CG  ASP B 422      13.801  22.723   2.579  1.00  0.00              
ATOM   3325  OD1 ASP B 422      12.597  22.816   2.615  1.00  0.00              
ATOM   3326  OD2 ASP B 422      14.508  23.593   2.131  1.00  0.00              
ATOM   3327  H   ASP B 422      14.402  18.939   4.865  1.00  0.00              
ATOM   3328  HA  ASP B 422      12.696  21.244   4.472  1.00  0.00              
ATOM   3329 1HB  ASP B 422      15.258  21.934   3.944  1.00  0.00              
ATOM   3330 2HB  ASP B 422      14.877  20.864   2.572  1.00  0.00              
ATOM   3331  N   LEU B 423      11.917  20.114   2.247  1.00  0.00              
ATOM   3332  CA  LEU B 423      11.238  19.238   1.303  1.00  0.00              
ATOM   3333  C   LEU B 423      12.239  18.538   0.393  1.00  0.00              
ATOM   3334  O   LEU B 423      12.092  17.355   0.080  1.00  0.00              
ATOM   3335  CB  LEU B 423      10.224  20.036   0.473  1.00  0.00              
ATOM   3336  CG  LEU B 423       9.417  19.213  -0.538  1.00  0.00              
ATOM   3337  CD1 LEU B 423       8.590  18.159   0.187  1.00  0.00              
ATOM   3338  CD2 LEU B 423       8.521  20.138  -1.348  1.00  0.00              
ATOM   3339  H   LEU B 423      11.686  21.064   2.272  1.00  0.00              
ATOM   3340  HA  LEU B 423      10.710  18.455   1.847  1.00  0.00              
ATOM   3341 1HB  LEU B 423       9.575  20.385   1.274  1.00  0.00              
ATOM   3342 2HB  LEU B 423      10.689  20.892  -0.017  1.00  0.00              
ATOM   3343  HG  LEU B 423      10.129  18.754  -1.225  1.00  0.00              
ATOM   3344 1HD1 LEU B 423       8.020  17.580  -0.539  1.00  0.00              
ATOM   3345 2HD1 LEU B 423       9.253  17.494   0.741  1.00  0.00              
ATOM   3346 3HD1 LEU B 423       7.905  18.648   0.879  1.00  0.00              
ATOM   3347 1HD2 LEU B 423       7.948  19.552  -2.067  1.00  0.00              
ATOM   3348 2HD2 LEU B 423       7.837  20.661  -0.678  1.00  0.00              
ATOM   3349 3HD2 LEU B 423       9.134  20.865  -1.880  1.00  0.00              
ATOM   3350  N   SER B 424      13.274  19.265   0.004  1.00  0.00              
ATOM   3351  CA  SER B 424      14.312  18.716  -0.849  1.00  0.00              
ATOM   3352  C   SER B 424      14.931  17.479  -0.198  1.00  0.00              
ATOM   3353  O   SER B 424      15.174  16.475  -0.860  1.00  0.00              
ATOM   3354  CB  SER B 424      15.385  19.774  -1.099  1.00  0.00              
ATOM   3355  OG  SER B 424      14.859  20.855  -1.850  1.00  0.00              
ATOM   3356  H   SER B 424      13.340  20.203   0.296  1.00  0.00              
ATOM   3357  HA  SER B 424      13.967  18.486  -1.858  1.00  0.00              
ATOM   3358 1HB  SER B 424      15.747  20.138  -0.137  1.00  0.00              
ATOM   3359 2HB  SER B 424      16.208  19.314  -1.645  1.00  0.00              
ATOM   3360  HG  SER B 424      15.428  21.632  -1.731  1.00  0.00              
ATOM   3361  N   LYS B 425      15.155  17.552   1.111  1.00  0.00              
ATOM   3362  CA  LYS B 425      15.789  16.461   1.846  1.00  0.00              
ATOM   3363  C   LYS B 425      14.801  15.329   2.062  1.00  0.00              
ATOM   3364  O   LYS B 425      15.175  14.163   2.080  1.00  0.00              
ATOM   3365  CB  LYS B 425      16.331  16.953   3.189  1.00  0.00              
ATOM   3366  CG  LYS B 425      17.522  17.896   3.080  1.00  0.00              
ATOM   3367  CD  LYS B 425      18.009  18.334   4.453  1.00  0.00              
ATOM   3368  CE  LYS B 425      19.196  19.280   4.344  1.00  0.00              
ATOM   3369  NZ  LYS B 425      19.678  19.724   5.680  1.00  0.00              
ATOM   3370  H   LYS B 425      14.866  18.354   1.598  1.00  0.00              
ATOM   3371  HA  LYS B 425      16.619  16.058   1.266  1.00  0.00              
ATOM   3372 1HB  LYS B 425      15.512  17.460   3.698  1.00  0.00              
ATOM   3373 2HB  LYS B 425      16.619  16.070   3.760  1.00  0.00              
ATOM   3374 1HG  LYS B 425      18.326  17.377   2.556  1.00  0.00              
ATOM   3375 2HG  LYS B 425      17.219  18.771   2.505  1.00  0.00              
ATOM   3376 1HD  LYS B 425      17.190  18.835   4.968  1.00  0.00              
ATOM   3377 2HD  LYS B 425      18.303  17.447   5.016  1.00  0.00              
ATOM   3378 1HE  LYS B 425      19.999  18.761   3.822  1.00  0.00              
ATOM   3379 2HE  LYS B 425      18.888  20.148   3.763  1.00  0.00              
ATOM   3380 1HZ  LYS B 425      20.463  20.348   5.564  1.00  0.00              
ATOM   3381 2HZ  LYS B 425      18.933  20.205   6.165  1.00  0.00              
ATOM   3382 3HZ  LYS B 425      19.964  18.919   6.218  1.00  0.00              
ATOM   3383  N   GLU B 426      13.536  15.697   2.215  1.00  0.00              
ATOM   3384  CA  GLU B 426      12.452  14.730   2.338  1.00  0.00              
ATOM   3385  C   GLU B 426      12.259  13.957   1.040  1.00  0.00              
ATOM   3386  O   GLU B 426      11.828  12.802   1.043  1.00  0.00              
ATOM   3387  CB  GLU B 426      11.150  15.431   2.733  1.00  0.00              
ATOM   3388  CG  GLU B 426      11.130  15.965   4.158  1.00  0.00              
ATOM   3389  CD  GLU B 426       9.859  16.717   4.442  1.00  0.00              
ATOM   3390  OE1 GLU B 426       9.065  16.865   3.545  1.00  0.00              
ATOM   3391  OE2 GLU B 426       9.630  17.046   5.582  1.00  0.00              
ATOM   3392  H   GLU B 426      13.319  16.656   2.244  1.00  0.00              
ATOM   3393  HA  GLU B 426      12.697  13.995   3.106  1.00  0.00              
ATOM   3394 1HB  GLU B 426      11.008  16.256   2.035  1.00  0.00              
ATOM   3395 2HB  GLU B 426      10.346  14.706   2.606  1.00  0.00              
ATOM   3396 1HG  GLU B 426      11.270  15.192   4.913  1.00  0.00              
ATOM   3397 2HG  GLU B 426      11.973  16.654   4.185  1.00  0.00              
ATOM   3398  N   GLU B 427      12.595  14.593  -0.070  1.00  0.00              
ATOM   3399  CA  GLU B 427      12.608  13.915  -1.353  1.00  0.00              
ATOM   3400  C   GLU B 427      13.905  13.130  -1.545  1.00  0.00              
ATOM   3401  O   GLU B 427      13.907  12.071  -2.172  1.00  0.00              
ATOM   3402  CB  GLU B 427      12.423  14.923  -2.490  1.00  0.00              
ATOM   3403  CG  GLU B 427      11.056  15.589  -2.524  1.00  0.00              
ATOM   3404  CD  GLU B 427      10.974  16.612  -3.622  1.00  0.00              
ATOM   3405  OE1 GLU B 427      11.948  16.795  -4.312  1.00  0.00              
ATOM   3406  OE2 GLU B 427       9.905  17.131  -3.845  1.00  0.00              
ATOM   3407  H   GLU B 427      12.836  15.546  -0.023  1.00  0.00              
ATOM   3408  HA  GLU B 427      11.796  13.189  -1.396  1.00  0.00              
ATOM   3409 1HB  GLU B 427      13.195  15.683  -2.368  1.00  0.00              
ATOM   3410 2HB  GLU B 427      12.588  14.383  -3.423  1.00  0.00              
ATOM   3411 1HG  GLU B 427      10.232  14.883  -2.624  1.00  0.00              
ATOM   3412 2HG  GLU B 427      10.989  16.088  -1.558  1.00  0.00              
ATOM   3413  N   ARG B 428      14.998  13.632  -0.972  1.00  0.00              
ATOM   3414  CA  ARG B 428      16.270  12.916  -1.010  1.00  0.00              
ATOM   3415  C   ARG B 428      16.166  11.581  -0.290  1.00  0.00              
ATOM   3416  O   ARG B 428      16.879  10.639  -0.625  1.00  0.00              
ATOM   3417  CB  ARG B 428      17.419  13.752  -0.467  1.00  0.00              
ATOM   3418  CG  ARG B 428      17.905  14.852  -1.397  1.00  0.00              
ATOM   3419  CD  ARG B 428      18.923  15.754  -0.799  1.00  0.00              
ATOM   3420  NE  ARG B 428      19.386  16.812  -1.685  1.00  0.00              
ATOM   3421  CZ  ARG B 428      20.212  17.810  -1.317  1.00  0.00              
ATOM   3422  NH1 ARG B 428      20.637  17.915  -0.078  1.00  0.00              
ATOM   3423  NH2 ARG B 428      20.563  18.698  -2.230  1.00  0.00              
ATOM   3424  H   ARG B 428      14.949  14.502  -0.521  1.00  0.00              
ATOM   3425  HA  ARG B 428      16.539  12.694  -2.043  1.00  0.00              
ATOM   3426 1HB  ARG B 428      17.077  14.196   0.466  1.00  0.00              
ATOM   3427 2HB  ARG B 428      18.242  13.066  -0.263  1.00  0.00              
ATOM   3428 1HG  ARG B 428      18.345  14.390  -2.281  1.00  0.00              
ATOM   3429 2HG  ARG B 428      17.049  15.459  -1.692  1.00  0.00              
ATOM   3430 1HD  ARG B 428      18.499  16.232   0.083  1.00  0.00              
ATOM   3431 2HD  ARG B 428      19.793  15.166  -0.511  1.00  0.00              
ATOM   3432  HE  ARG B 428      19.181  16.969  -2.662  1.00  0.00              
ATOM   3433 1HH1 ARG B 428      20.345  17.239   0.614  1.00  0.00              
ATOM   3434 2HH1 ARG B 428      21.256  18.672   0.178  1.00  0.00              
ATOM   3435 1HH2 ARG B 428      20.213  18.612  -3.174  1.00  0.00              
ATOM   3436 2HH2 ARG B 428      21.180  19.456  -1.982  1.00  0.00              
ATOM   3437  N   LEU B 429      15.271  11.510   0.693  1.00  0.00              
ATOM   3438  CA  LEU B 429      14.950  10.250   1.352  1.00  0.00              
ATOM   3439  C   LEU B 429      14.583   9.203   0.324  1.00  0.00              
ATOM   3440  O   LEU B 429      15.099   8.091   0.346  1.00  0.00              
ATOM   3441  CB  LEU B 429      13.806  10.440   2.356  1.00  0.00              
ATOM   3442  CG  LEU B 429      14.169  11.238   3.615  1.00  0.00              
ATOM   3443  CD1 LEU B 429      12.916  11.518   4.434  1.00  0.00              
ATOM   3444  CD2 LEU B 429      15.186  10.458   4.435  1.00  0.00              
ATOM   3445  H   LEU B 429      14.820  12.332   0.989  1.00  0.00              
ATOM   3446  HA  LEU B 429      15.826   9.884   1.886  1.00  0.00              
ATOM   3447 1HB  LEU B 429      13.119  11.014   1.735  1.00  0.00              
ATOM   3448 2HB  LEU B 429      13.344   9.491   2.627  1.00  0.00              
ATOM   3449  HG  LEU B 429      14.643  12.163   3.287  1.00  0.00              
ATOM   3450 1HD1 LEU B 429      13.183  12.085   5.326  1.00  0.00              
ATOM   3451 2HD1 LEU B 429      12.212  12.096   3.836  1.00  0.00              
ATOM   3452 3HD1 LEU B 429      12.455  10.575   4.728  1.00  0.00              
ATOM   3453 1HD2 LEU B 429      15.443  11.027   5.330  1.00  0.00              
ATOM   3454 2HD2 LEU B 429      14.761   9.497   4.725  1.00  0.00              
ATOM   3455 3HD2 LEU B 429      16.084  10.293   3.840  1.00  0.00              
ATOM   3456  N   TRP B 430      13.697   9.570  -0.586  1.00  0.00              
ATOM   3457  CA  TRP B 430      13.223   8.643  -1.597  1.00  0.00              
ATOM   3458  C   TRP B 430      14.331   8.286  -2.582  1.00  0.00              
ATOM   3459  O   TRP B 430      14.456   7.133  -2.979  1.00  0.00              
ATOM   3460  CB  TRP B 430      12.027   9.238  -2.342  1.00  0.00              
ATOM   3461  CG  TRP B 430      10.772   9.279  -1.523  1.00  0.00              
ATOM   3462  CD1 TRP B 430      10.330  10.318  -0.761  1.00  0.00              
ATOM   3463  CD2 TRP B 430       9.799   8.236  -1.386  1.00  0.00              
ATOM   3464  NE1 TRP B 430       9.142   9.989  -0.155  1.00  0.00              
ATOM   3465  CE2 TRP B 430       8.794   8.714  -0.525  1.00  0.00              
ATOM   3466  CE3 TRP B 430       9.680   6.943  -1.910  1.00  0.00              
ATOM   3467  CZ2 TRP B 430       7.692   7.951  -0.174  1.00  0.00              
ATOM   3468  CZ3 TRP B 430       8.573   6.179  -1.559  1.00  0.00              
ATOM   3469  CH2 TRP B 430       7.607   6.669  -0.716  1.00  0.00              
ATOM   3470  H   TRP B 430      13.346  10.491  -0.573  1.00  0.00              
ATOM   3471  HA  TRP B 430      12.913   7.710  -1.127  1.00  0.00              
ATOM   3472 1HB  TRP B 430      12.239  10.265  -2.638  1.00  0.00              
ATOM   3473 2HB  TRP B 430      11.802   8.644  -3.228  1.00  0.00              
ATOM   3474  HD1 TRP B 430      10.948  11.213  -0.742  1.00  0.00              
ATOM   3475  HE1 TRP B 430       8.611  10.586   0.463  1.00  0.00              
ATOM   3476  HE3 TRP B 430      10.416   6.506  -2.584  1.00  0.00              
ATOM   3477  HZ2 TRP B 430       6.948   8.379   0.498  1.00  0.00              
ATOM   3478  HZ3 TRP B 430       8.494   5.173  -1.973  1.00  0.00              
ATOM   3479  HH2 TRP B 430       6.755   6.037  -0.467  1.00  0.00              
ATOM   3480  N   GLU B 431      15.156   9.259  -2.953  1.00  0.00              
ATOM   3481  CA  GLU B 431      16.239   9.005  -3.896  1.00  0.00              
ATOM   3482  C   GLU B 431      17.266   8.030  -3.318  1.00  0.00              
ATOM   3483  O   GLU B 431      17.663   7.078  -3.990  1.00  0.00              
ATOM   3484  CB  GLU B 431      16.922  10.317  -4.290  1.00  0.00              
ATOM   3485  CG  GLU B 431      16.066  11.241  -5.142  1.00  0.00              
ATOM   3486  CD  GLU B 431      16.727  12.578  -5.333  1.00  0.00              
ATOM   3487  OE1 GLU B 431      17.766  12.794  -4.757  1.00  0.00              
ATOM   3488  OE2 GLU B 431      16.257  13.340  -6.144  1.00  0.00              
ATOM   3489  H   GLU B 431      15.034  10.163  -2.585  1.00  0.00              
ATOM   3490  HA  GLU B 431      15.843   8.535  -4.797  1.00  0.00              
ATOM   3491 1HB  GLU B 431      17.194  10.824  -3.364  1.00  0.00              
ATOM   3492 2HB  GLU B 431      17.827  10.053  -4.838  1.00  0.00              
ATOM   3493 1HG  GLU B 431      15.808  10.822  -6.113  1.00  0.00              
ATOM   3494 2HG  GLU B 431      15.158  11.368  -4.550  1.00  0.00              
ATOM   3495  N   VAL B 432      17.657   8.242  -2.066  1.00  0.00              
ATOM   3496  CA  VAL B 432      18.647   7.383  -1.413  1.00  0.00              
ATOM   3497  C   VAL B 432      18.078   5.983  -1.194  1.00  0.00              
ATOM   3498  O   VAL B 432      18.775   4.981  -1.348  1.00  0.00              
ATOM   3499  CB  VAL B 432      19.102   7.962  -0.059  1.00  0.00              
ATOM   3500  CG1 VAL B 432      19.960   6.953   0.690  1.00  0.00              
ATOM   3501  CG2 VAL B 432      19.867   9.260  -0.265  1.00  0.00              
ATOM   3502  H   VAL B 432      17.265   8.991  -1.561  1.00  0.00              
ATOM   3503  HA  VAL B 432      19.527   7.242  -2.042  1.00  0.00              
ATOM   3504  HB  VAL B 432      18.222   8.203   0.537  1.00  0.00              
ATOM   3505 1HG1 VAL B 432      20.273   7.378   1.644  1.00  0.00              
ATOM   3506 2HG1 VAL B 432      19.384   6.046   0.870  1.00  0.00              
ATOM   3507 3HG1 VAL B 432      20.842   6.712   0.095  1.00  0.00              
ATOM   3508 1HG2 VAL B 432      20.179   9.656   0.702  1.00  0.00              
ATOM   3509 2HG2 VAL B 432      20.745   9.071  -0.882  1.00  0.00              
ATOM   3510 3HG2 VAL B 432      19.223   9.987  -0.762  1.00  0.00              
ATOM   3511  N   GLN B 433      16.802   5.938  -0.851  1.00  0.00              
ATOM   3512  CA  GLN B 433      16.079   4.691  -0.670  1.00  0.00              
ATOM   3513  C   GLN B 433      16.040   3.875  -1.964  1.00  0.00              
ATOM   3514  O   GLN B 433      16.287   2.661  -1.956  1.00  0.00              
ATOM   3515  CB  GLN B 433      14.653   4.970  -0.188  1.00  0.00              
ATOM   3516  CG  GLN B 433      13.844   3.722   0.120  1.00  0.00              
ATOM   3517  CD  GLN B 433      14.424   2.928   1.276  1.00  0.00              
ATOM   3518  OE1 GLN B 433      14.779   3.489   2.316  1.00  0.00              
ATOM   3519  NE2 GLN B 433      14.527   1.616   1.098  1.00  0.00              
ATOM   3520  H   GLN B 433      16.320   6.781  -0.709  1.00  0.00              
ATOM   3521  HA  GLN B 433      16.596   4.074   0.065  1.00  0.00              
ATOM   3522 1HB  GLN B 433      14.738   5.586   0.707  1.00  0.00              
ATOM   3523 2HB  GLN B 433      14.161   5.542  -0.976  1.00  0.00              
ATOM   3524 1HG  GLN B 433      12.760   3.734   0.233  1.00  0.00              
ATOM   3525 2HG  GLN B 433      14.106   3.217  -0.810  1.00  0.00              
ATOM   3526 1HE2 GLN B 433      14.902   1.040   1.826  1.00  0.00              
ATOM   3527 2HE2 GLN B 433      14.228   1.202   0.238  1.00  0.00              
ATOM   3528  N   ARG B 434      15.748   4.536  -3.081  1.00  0.00              
ATOM   3529  CA  ARG B 434      15.716   3.841  -4.356  1.00  0.00              
ATOM   3530  C   ARG B 434      17.105   3.376  -4.754  1.00  0.00              
ATOM   3531  O   ARG B 434      17.268   2.276  -5.272  1.00  0.00              
ATOM   3532  CB  ARG B 434      15.072   4.678  -5.452  1.00  0.00              
ATOM   3533  CG  ARG B 434      14.956   3.985  -6.801  1.00  0.00              
ATOM   3534  CD  ARG B 434      14.224   4.767  -7.830  1.00  0.00              
ATOM   3535  NE  ARG B 434      14.122   4.113  -9.124  1.00  0.00              
ATOM   3536  CZ  ARG B 434      13.554   4.662 -10.216  1.00  0.00              
ATOM   3537  NH1 ARG B 434      13.004   5.855 -10.167  1.00  0.00              
ATOM   3538  NH2 ARG B 434      13.543   3.958 -11.335  1.00  0.00              
ATOM   3539  H   ARG B 434      15.562   5.500  -3.040  1.00  0.00              
ATOM   3540  HA  ARG B 434      15.097   2.948  -4.275  1.00  0.00              
ATOM   3541 1HB  ARG B 434      14.077   4.950  -5.101  1.00  0.00              
ATOM   3542 2HB  ARG B 434      15.677   5.578  -5.562  1.00  0.00              
ATOM   3543 1HG  ARG B 434      15.960   3.791  -7.178  1.00  0.00              
ATOM   3544 2HG  ARG B 434      14.431   3.040  -6.660  1.00  0.00              
ATOM   3545 1HD  ARG B 434      13.210   4.954  -7.478  1.00  0.00              
ATOM   3546 2HD  ARG B 434      14.736   5.717  -7.983  1.00  0.00              
ATOM   3547  HE  ARG B 434      14.438   3.196  -9.409  1.00  0.00              
ATOM   3548 1HH1 ARG B 434      13.005   6.373  -9.299  1.00  0.00              
ATOM   3549 2HH1 ARG B 434      12.583   6.248 -10.996  1.00  0.00              
ATOM   3550 1HH2 ARG B 434      13.954   3.034 -11.351  1.00  0.00              
ATOM   3551 2HH2 ARG B 434      13.124   4.345 -12.167  1.00  0.00              
ATOM   3552  N   ILE B 435      18.110   4.213  -4.514  1.00  0.00              
ATOM   3553  CA  ILE B 435      19.478   3.842  -4.852  1.00  0.00              
ATOM   3554  C   ILE B 435      19.908   2.643  -4.018  1.00  0.00              
ATOM   3555  O   ILE B 435      20.486   1.702  -4.544  1.00  0.00              
ATOM   3556  CB  ILE B 435      20.480   4.994  -4.629  1.00  0.00              
ATOM   3557  CG1 ILE B 435      20.235   6.134  -5.614  1.00  0.00              
ATOM   3558  CG2 ILE B 435      21.907   4.481  -4.776  1.00  0.00              
ATOM   3559  CD1 ILE B 435      20.980   7.402  -5.258  1.00  0.00              
ATOM   3560  H   ILE B 435      17.929   5.087  -4.107  1.00  0.00              
ATOM   3561  HA  ILE B 435      19.543   3.515  -5.889  1.00  0.00              
ATOM   3562  HB  ILE B 435      20.357   5.361  -3.622  1.00  0.00              
ATOM   3563 1HG1 ILE B 435      20.550   5.786  -6.598  1.00  0.00              
ATOM   3564 2HG1 ILE B 435      19.163   6.327  -5.625  1.00  0.00              
ATOM   3565 1HG2 ILE B 435      22.607   5.300  -4.616  1.00  0.00              
ATOM   3566 2HG2 ILE B 435      22.091   3.699  -4.039  1.00  0.00              
ATOM   3567 3HG2 ILE B 435      22.046   4.076  -5.778  1.00  0.00              
ATOM   3568 1HD1 ILE B 435      20.762   8.173  -5.996  1.00  0.00              
ATOM   3569 2HD1 ILE B 435      20.663   7.746  -4.271  1.00  0.00              
ATOM   3570 3HD1 ILE B 435      22.050   7.205  -5.245  1.00  0.00              
ATOM   3571  N   LEU B 436      19.590   2.675  -2.726  1.00  0.00              
ATOM   3572  CA  LEU B 436      19.945   1.596  -1.808  1.00  0.00              
ATOM   3573  C   LEU B 436      19.341   0.265  -2.272  1.00  0.00              
ATOM   3574  O   LEU B 436      20.044  -0.740  -2.366  1.00  0.00              
ATOM   3575  CB  LEU B 436      19.478   1.934  -0.388  1.00  0.00              
ATOM   3576  CG  LEU B 436      19.753   0.853   0.665  1.00  0.00              
ATOM   3577  CD1 LEU B 436      21.251   0.614   0.790  1.00  0.00              
ATOM   3578  CD2 LEU B 436      19.160   1.279   2.000  1.00  0.00              
ATOM   3579  H   LEU B 436      19.118   3.465  -2.369  1.00  0.00              
ATOM   3580  HA  LEU B 436      21.026   1.463  -1.801  1.00  0.00              
ATOM   3581 1HB  LEU B 436      20.101   2.806  -0.198  1.00  0.00              
ATOM   3582 2HB  LEU B 436      18.428   2.227  -0.367  1.00  0.00              
ATOM   3583  HG  LEU B 436      19.233  -0.051   0.345  1.00  0.00              
ATOM   3584 1HD1 LEU B 436      21.436  -0.155   1.539  1.00  0.00              
ATOM   3585 2HD1 LEU B 436      21.649   0.286  -0.172  1.00  0.00              
ATOM   3586 3HD1 LEU B 436      21.742   1.538   1.091  1.00  0.00              
ATOM   3587 1HD2 LEU B 436      19.356   0.509   2.748  1.00  0.00              
ATOM   3588 2HD2 LEU B 436      19.617   2.217   2.317  1.00  0.00              
ATOM   3589 3HD2 LEU B 436      18.084   1.418   1.895  1.00  0.00              
ATOM   3590  N   THR B 437      18.049   0.262  -2.581  1.00  0.00              
ATOM   3591  CA  THR B 437      17.379  -0.975  -2.993  1.00  0.00              
ATOM   3592  C   THR B 437      17.929  -1.484  -4.333  1.00  0.00              
ATOM   3593  O   THR B 437      18.200  -2.678  -4.494  1.00  0.00              
ATOM   3594  CB  THR B 437      15.857  -0.778  -3.115  1.00  0.00              
ATOM   3595  OG1 THR B 437      15.316  -0.412  -1.838  1.00  0.00              
ATOM   3596  CG2 THR B 437      15.190  -2.058  -3.594  1.00  0.00              
ATOM   3597  H   THR B 437      17.545   1.101  -2.539  1.00  0.00              
ATOM   3598  HA  THR B 437      17.572  -1.760  -2.261  1.00  0.00              
ATOM   3599  HB  THR B 437      15.658   0.023  -3.827  1.00  0.00              
ATOM   3600  HG1 THR B 437      14.367  -0.290  -1.917  1.00  0.00              
ATOM   3601 1HG2 THR B 437      14.115  -1.899  -3.674  1.00  0.00              
ATOM   3602 2HG2 THR B 437      15.591  -2.333  -4.570  1.00  0.00              
ATOM   3603 3HG2 THR B 437      15.387  -2.859  -2.883  1.00  0.00              
ATOM   3604  N   ALA B 438      18.136  -0.573  -5.277  1.00  0.00              
ATOM   3605  CA  ALA B 438      18.627  -0.942  -6.594  1.00  0.00              
ATOM   3606  C   ALA B 438      20.034  -1.508  -6.478  1.00  0.00              
ATOM   3607  O   ALA B 438      20.416  -2.424  -7.198  1.00  0.00              
ATOM   3608  CB  ALA B 438      18.605   0.257  -7.528  1.00  0.00              
ATOM   3609  H   ALA B 438      17.955   0.374  -5.081  1.00  0.00              
ATOM   3610  HA  ALA B 438      17.980  -1.719  -7.003  1.00  0.00              
ATOM   3611 1HB  ALA B 438      18.976  -0.040  -8.508  1.00  0.00              
ATOM   3612 2HB  ALA B 438      17.583   0.626  -7.624  1.00  0.00              
ATOM   3613 3HB  ALA B 438      19.239   1.044  -7.124  1.00  0.00              
ATOM   3614  N   LEU B 439      20.783  -0.955  -5.542  1.00  0.00              
ATOM   3615  CA  LEU B 439      22.154  -1.364  -5.295  1.00  0.00              
ATOM   3616  C   LEU B 439      22.207  -2.735  -4.614  1.00  0.00              
ATOM   3617  O   LEU B 439      23.115  -3.522  -4.871  1.00  0.00              
ATOM   3618  CB  LEU B 439      22.847  -0.303  -4.444  1.00  0.00              
ATOM   3619  CG  LEU B 439      24.344  -0.505  -4.216  1.00  0.00              
ATOM   3620  CD1 LEU B 439      25.087  -0.555  -5.542  1.00  0.00              
ATOM   3621  CD2 LEU B 439      24.886   0.616  -3.351  1.00  0.00              
ATOM   3622  H   LEU B 439      20.404  -0.225  -5.001  1.00  0.00              
ATOM   3623  HA  LEU B 439      22.680  -1.471  -6.243  1.00  0.00              
ATOM   3624 1HB  LEU B 439      22.684   0.567  -5.080  1.00  0.00              
ATOM   3625 2HB  LEU B 439      22.339  -0.157  -3.491  1.00  0.00              
ATOM   3626  HG  LEU B 439      24.505  -1.439  -3.701  1.00  0.00              
ATOM   3627 1HD1 LEU B 439      26.151  -0.700  -5.359  1.00  0.00              
ATOM   3628 2HD1 LEU B 439      24.708  -1.384  -6.142  1.00  0.00              
ATOM   3629 3HD1 LEU B 439      24.936   0.380  -6.080  1.00  0.00              
ATOM   3630 1HD2 LEU B 439      25.953   0.468  -3.189  1.00  0.00              
ATOM   3631 2HD2 LEU B 439      24.723   1.573  -3.849  1.00  0.00              
ATOM   3632 3HD2 LEU B 439      24.370   0.616  -2.389  1.00  0.00              
ATOM   3633  N   LYS B 440      21.244  -3.020  -3.736  1.00  0.00              
ATOM   3634  CA  LYS B 440      21.171  -4.338  -3.098  1.00  0.00              
ATOM   3635  C   LYS B 440      20.820  -5.393  -4.146  1.00  0.00              
ATOM   3636  O   LYS B 440      21.297  -6.532  -4.106  1.00  0.00              
ATOM   3637  CB  LYS B 440      20.142  -4.344  -1.967  1.00  0.00              
ATOM   3638  CG  LYS B 440      20.549  -3.537  -0.741  1.00  0.00              
ATOM   3639  CD  LYS B 440      19.605  -3.787   0.425  1.00  0.00              
ATOM   3640  CE  LYS B 440      20.002  -2.969   1.645  1.00  0.00              
ATOM   3641  NZ  LYS B 440      19.071  -3.183   2.786  1.00  0.00              
ATOM   3642  H   LYS B 440      20.582  -2.334  -3.507  1.00  0.00              
ATOM   3643  HA  LYS B 440      22.143  -4.599  -2.678  1.00  0.00              
ATOM   3644 1HB  LYS B 440      19.215  -3.941  -2.376  1.00  0.00              
ATOM   3645 2HB  LYS B 440      19.988  -5.385  -1.680  1.00  0.00              
ATOM   3646 1HG  LYS B 440      21.562  -3.824  -0.458  1.00  0.00              
ATOM   3647 2HG  LYS B 440      20.532  -2.479  -1.002  1.00  0.00              
ATOM   3648 1HD  LYS B 440      18.594  -3.516   0.118  1.00  0.00              
ATOM   3649 2HD  LYS B 440      19.635  -4.848   0.675  1.00  0.00              
ATOM   3650 1HE  LYS B 440      21.009  -3.261   1.939  1.00  0.00              
ATOM   3651 2HE  LYS B 440      19.997  -1.916   1.366  1.00  0.00              
ATOM   3652 1HZ  LYS B 440      19.369  -2.624   3.573  1.00  0.00              
ATOM   3653 2HZ  LYS B 440      18.136  -2.911   2.514  1.00  0.00              
ATOM   3654 3HZ  LYS B 440      19.076  -4.159   3.046  1.00  0.00              
ATOM   3655  N   ARG B 441      20.000  -4.983  -5.108  1.00  0.00              
ATOM   3656  CA  ARG B 441      19.639  -5.845  -6.219  1.00  0.00              
ATOM   3657  C   ARG B 441      20.883  -6.120  -7.039  1.00  0.00              
ATOM   3658  O   ARG B 441      21.137  -7.245  -7.451  1.00  0.00              
ATOM   3659  CB  ARG B 441      18.506  -5.281  -7.065  1.00  0.00              
ATOM   3660  CG  ARG B 441      17.134  -5.335  -6.413  1.00  0.00              
ATOM   3661  CD  ARG B 441      16.042  -4.755  -7.237  1.00  0.00              
ATOM   3662  NE  ARG B 441      14.727  -4.809  -6.619  1.00  0.00              
ATOM   3663  CZ  ARG B 441      13.604  -4.305  -7.166  1.00  0.00              
ATOM   3664  NH1 ARG B 441      13.635  -3.677  -8.319  1.00  0.00              
ATOM   3665  NH2 ARG B 441      12.471  -4.438  -6.498  1.00  0.00              
ATOM   3666  H   ARG B 441      19.642  -4.069  -5.073  1.00  0.00              
ATOM   3667  HA  ARG B 441      19.263  -6.796  -5.841  1.00  0.00              
ATOM   3668 1HB  ARG B 441      18.759  -4.245  -7.285  1.00  0.00              
ATOM   3669 2HB  ARG B 441      18.486  -5.855  -7.991  1.00  0.00              
ATOM   3670 1HG  ARG B 441      16.885  -6.378  -6.213  1.00  0.00              
ATOM   3671 2HG  ARG B 441      17.176  -4.785  -5.473  1.00  0.00              
ATOM   3672 1HD  ARG B 441      16.266  -3.707  -7.435  1.00  0.00              
ATOM   3673 2HD  ARG B 441      15.983  -5.298  -8.179  1.00  0.00              
ATOM   3674  HE  ARG B 441      14.448  -5.208  -5.732  1.00  0.00              
ATOM   3675 1HH1 ARG B 441      14.512  -3.568  -8.808  1.00  0.00              
ATOM   3676 2HH1 ARG B 441      12.782  -3.305  -8.712  1.00  0.00              
ATOM   3677 1HH2 ARG B 441      12.468  -4.909  -5.603  1.00  0.00              
ATOM   3678 2HH2 ARG B 441      11.615  -4.069  -6.884  1.00  0.00              
ATOM   3679  N   LYS B 442      21.659  -5.067  -7.246  1.00  0.00              
ATOM   3680  CA  LYS B 442      22.924  -5.151  -7.964  1.00  0.00              
ATOM   3681  C   LYS B 442      23.897  -6.115  -7.288  1.00  0.00              
ATOM   3682  O   LYS B 442      24.626  -6.839  -7.962  1.00  0.00              
ATOM   3683  CB  LYS B 442      23.556  -3.762  -8.081  1.00  0.00              
ATOM   3684  CG  LYS B 442      24.859  -3.730  -8.868  1.00  0.00              
ATOM   3685  CD  LYS B 442      25.380  -2.309  -9.018  1.00  0.00              
ATOM   3686  CE  LYS B 442      26.680  -2.275  -9.807  1.00  0.00              
ATOM   3687  NZ  LYS B 442      27.169  -0.885 -10.017  1.00  0.00              
ATOM   3688  H   LYS B 442      21.353  -4.191  -6.920  1.00  0.00              
ATOM   3689  HA  LYS B 442      22.754  -5.546  -8.966  1.00  0.00              
ATOM   3690 1HB  LYS B 442      22.823  -3.118  -8.566  1.00  0.00              
ATOM   3691 2HB  LYS B 442      23.736  -3.407  -7.067  1.00  0.00              
ATOM   3692 1HG  LYS B 442      25.599  -4.334  -8.340  1.00  0.00              
ATOM   3693 2HG  LYS B 442      24.680  -4.158  -9.854  1.00  0.00              
ATOM   3694 1HD  LYS B 442      24.626  -1.716  -9.536  1.00  0.00              
ATOM   3695 2HD  LYS B 442      25.548  -1.893  -8.025  1.00  0.00              
ATOM   3696 1HE  LYS B 442      27.430  -2.842  -9.256  1.00  0.00              
ATOM   3697 2HE  LYS B 442      26.506  -2.748 -10.773  1.00  0.00              
ATOM   3698 1HZ  LYS B 442      28.031  -0.908 -10.544  1.00  0.00              
ATOM   3699 2HZ  LYS B 442      26.474  -0.359 -10.530  1.00  0.00              
ATOM   3700 3HZ  LYS B 442      27.332  -0.446  -9.123  1.00  0.00              
ATOM   3701  N   LEU B 443      23.917  -6.116  -5.962  1.00  0.00              
ATOM   3702  CA  LEU B 443      24.722  -7.082  -5.226  1.00  0.00              
ATOM   3703  C   LEU B 443      24.269  -8.497  -5.571  1.00  0.00              
ATOM   3704  O   LEU B 443      25.083  -9.380  -5.833  1.00  0.00              
ATOM   3705  CB  LEU B 443      24.617  -6.839  -3.717  1.00  0.00              
ATOM   3706  CG  LEU B 443      25.459  -7.771  -2.848  1.00  0.00              
ATOM   3707  CD1 LEU B 443      26.941  -7.601  -3.156  1.00  0.00              
ATOM   3708  CD2 LEU B 443      25.181  -7.506  -1.379  1.00  0.00              
ATOM   3709  H   LEU B 443      23.390  -5.451  -5.470  1.00  0.00              
ATOM   3710  HA  LEU B 443      25.766  -6.991  -5.526  1.00  0.00              
ATOM   3711 1HB  LEU B 443      25.014  -5.826  -3.672  1.00  0.00              
ATOM   3712 2HB  LEU B 443      23.581  -6.837  -3.379  1.00  0.00              
ATOM   3713  HG  LEU B 443      25.186  -8.795  -3.062  1.00  0.00              
ATOM   3714 1HD1 LEU B 443      27.524  -8.273  -2.526  1.00  0.00              
ATOM   3715 2HD1 LEU B 443      27.123  -7.837  -4.203  1.00  0.00              
ATOM   3716 3HD1 LEU B 443      27.237  -6.571  -2.956  1.00  0.00              
ATOM   3717 1HD2 LEU B 443      25.786  -8.178  -0.768  1.00  0.00              
ATOM   3718 2HD2 LEU B 443      25.433  -6.473  -1.141  1.00  0.00              
ATOM   3719 3HD2 LEU B 443      24.125  -7.680  -1.169  1.00  0.00              
ATOM   3720  N   ARG B 444      22.955  -8.705  -5.576  1.00  0.00              
ATOM   3721  CA  ARG B 444      22.388 -10.021  -5.877  1.00  0.00              
ATOM   3722  C   ARG B 444      22.693 -10.423  -7.320  1.00  0.00              
ATOM   3723  O   ARG B 444      22.901 -11.596  -7.631  1.00  0.00              
ATOM   3724  CB  ARG B 444      20.899 -10.091  -5.578  1.00  0.00              
ATOM   3725  CG  ARG B 444      20.539 -10.044  -4.102  1.00  0.00              
ATOM   3726  CD  ARG B 444      19.082  -9.970  -3.829  1.00  0.00              
ATOM   3727  NE  ARG B 444      18.734  -9.904  -2.418  1.00  0.00              
ATOM   3728  CZ  ARG B 444      17.493  -9.686  -1.945  1.00  0.00              
ATOM   3729  NH1 ARG B 444      16.484  -9.474  -2.760  1.00  0.00              
ATOM   3730  NH2 ARG B 444      17.318  -9.664  -0.635  1.00  0.00              
ATOM   3731  H   ARG B 444      22.352  -7.952  -5.366  1.00  0.00              
ATOM   3732  HA  ARG B 444      22.845 -10.775  -5.235  1.00  0.00              
ATOM   3733 1HB  ARG B 444      20.432  -9.251  -6.090  1.00  0.00              
ATOM   3734 2HB  ARG B 444      20.532 -11.025  -6.006  1.00  0.00              
ATOM   3735 1HG  ARG B 444      20.925 -10.943  -3.622  1.00  0.00              
ATOM   3736 2HG  ARG B 444      21.010  -9.165  -3.659  1.00  0.00              
ATOM   3737 1HD  ARG B 444      18.675  -9.078  -4.306  1.00  0.00              
ATOM   3738 2HD  ARG B 444      18.598 -10.855  -4.242  1.00  0.00              
ATOM   3739  HE  ARG B 444      19.327 -10.004  -1.603  1.00  0.00              
ATOM   3740 1HH1 ARG B 444      16.636  -9.476  -3.760  1.00  0.00              
ATOM   3741 2HH1 ARG B 444      15.560  -9.312  -2.387  1.00  0.00              
ATOM   3742 1HH2 ARG B 444      18.107  -9.810  -0.021  1.00  0.00              
ATOM   3743 2HH2 ARG B 444      16.398  -9.501  -0.253  1.00  0.00              
ATOM   3744  N   GLU B 445      22.699  -9.426  -8.188  1.00  0.00              
ATOM   3745  CA  GLU B 445      23.001  -9.593  -9.607  1.00  0.00              
ATOM   3746  C   GLU B 445      24.445 -10.057  -9.776  1.00  0.00              
ATOM   3747  O   GLU B 445      24.739 -10.965 -10.557  1.00  0.00              
ATOM   3748  CB  GLU B 445      22.765  -8.288 -10.372  1.00  0.00              
ATOM   3749  CG  GLU B 445      23.015  -8.384 -11.871  1.00  0.00              
ATOM   3750  CD  GLU B 445      22.760  -7.069 -12.552  1.00  0.00              
ATOM   3751  OE1 GLU B 445      22.399  -6.133 -11.879  1.00  0.00              
ATOM   3752  OE2 GLU B 445      23.034  -6.968 -13.725  1.00  0.00              
ATOM   3753  H   GLU B 445      22.481  -8.528  -7.864  1.00  0.00              
ATOM   3754  HA  GLU B 445      22.358 -10.363 -10.033  1.00  0.00              
ATOM   3755 1HB  GLU B 445      21.728  -8.001 -10.196  1.00  0.00              
ATOM   3756 2HB  GLU B 445      23.429  -7.541  -9.940  1.00  0.00              
ATOM   3757 1HG  GLU B 445      24.017  -8.734 -12.120  1.00  0.00              
ATOM   3758 2HG  GLU B 445      22.282  -9.115 -12.207  1.00  0.00              
ATOM   3759  N   ALA B 446      25.336  -9.429  -9.023  1.00  0.00              
ATOM   3760  CA  ALA B 446      26.746  -9.766  -9.053  1.00  0.00              
ATOM   3761  C   ALA B 446      26.975 -11.167  -8.500  1.00  0.00              
ATOM   3762  O   ALA B 446      27.121 -12.106  -9.306  1.00  0.00              
ATOM   3763  OXT ALA B 446      27.010 -11.345  -7.314  1.00  0.00              
ATOM   3764  CB  ALA B 446      27.547  -8.739  -8.266  1.00  0.00              
ATOM   3765  H   ALA B 446      25.034  -8.723  -8.418  1.00  0.00              
ATOM   3766  HA  ALA B 446      27.085  -9.760 -10.089  1.00  0.00              
ATOM   3767 1HB  ALA B 446      28.604  -9.002  -8.297  1.00  0.00              
ATOM   3768 2HB  ALA B 446      27.405  -7.751  -8.707  1.00  0.00              
ATOM   3769 3HB  ALA B 446      27.206  -8.727  -7.233  1.00  0.00              
TER                                                                             
# All scores below are weighted scores, not raw scores.
#BEGIN_POSE_ENERGIES_TABLE 027.d16_v11.3_repeated_1_6.0dG_02_RalA1andRalBP1_0023_0001.pdb
label fa_atr fa_rep fa_sol fa_intra_rep pro_close fa_pair hbond_sr_bb hbond_lr_bb hbond_bb_sc hbond_sc dslf_ss_dst dslf_cs_ang dslf_ss_dih dslf_ca_dih rama omega fa_dun p_aa_pp ref total
weights 0.8 0.44 0.65 0.004 1 0.49 0.585 1.17 1.17 1.1 0.5 2 5 5 0.2 0.5 0.56 0.32 1 NA
pose -889.758 91.0967 439.144 1.87463 0.364127 -28.8541 -74.5651 -55.4079 -20.1023 -18.2392 0 0 0 0 5.44139 16.6691 156.743 -17.9815 -69 -462.576
GLY_p:NtermProteinFull_1 -1.15677 0.0956439 0.989296 0.000235379 0 0 0 0 -0.377109 0 0 0 0 0 0 0.00365381 0 0 -0.17 -0.61505
GLN_2 -1.64075 0.14891 0.74832 0.00535716 0 -0.0512109 0 0 0 0 0 0 0 0 2.9553 2.96168e-08 0.791445 -0.302011 -0.97 1.68536
SER_3 -2.28354 0.307673 1.17556 0.00109745 0 -0.157653 0 0 0 0 0 0 0 0 1.80374 0.411722 0.135833 -0.423149 -0.37 0.601282
SER_4 -2.71567 0.156927 1.81417 0.00132705 0 -0.375703 0 0 0 0 0 0 0 0 -0.276333 0.0768266 0.125988 -0.166577 -0.37 -1.72904
LEU_5 -4.14989 0.393801 1.83265 0.0065363 0 0 0 0 -0.55924 0 0 0 0 0 -0.0887266 0.0133545 0.12192 -0.102695 -0.1 -2.6323
ALA_6 -3.35199 0.28765 1.48777 0.000634746 0 0 0 0 0 0 0 0 0 0 0.120496 0.000163094 0 0.0712086 0.16 -1.22407
GLU_7 -3.8885 0.156082 2.64051 0.00826025 0 -0.579754 0 0 0 -0.56894 0 0 0 0 0.0718085 0.09723 1.19132 0.131675 -0.81 -1.5503
HIS_8 -6.93404 0.262309 3.25167 0.00300823 0 -0.13464 0 0 -0.55924 0 0 0 0 0 -0.0249043 0.0187888 0.643067 0.047814 0.56 -2.86617
HIS_9 -6.58141 0.283435 3.18634 0.0050421 0 -0.397089 0 0 -0.737983 -0.567798 0 0 0 0 -0.0855857 0.0125276 1.50121 0.00565663 0.56 -2.81566
VAL_10 -4.19892 0.715901 1.19497 0.0131968 0 0 0 0 0 0 0 0 0 0 -0.152983 0.00431057 0.297097 -0.36824 0.29 -2.20467
ILE_11 -5.34925 0.53287 1.32714 0.0162723 0 0 0 0 0 0 0 0 0 0 -0.236077 0.0990102 0.193005 -0.373751 0.24 -3.55078
MET_12 -5.11026 0.404786 1.98088 0.00479929 0 0 0 0 -0.741194 0 0 0 0 0 -0.136491 0.0114349 1.19578 0.021825 -0.34 -2.70844
VAL_13 -4.64609 0.409854 1.30357 0.0104216 0 0 0 0 0 0 0 0 0 0 -0.147658 0.088228 0.254517 -0.195656 0.29 -2.63281
GLY_14 -2.44036 0.444387 1.42175 0.000279287 0 0 0 0 -0.755631 0 0 0 0 0 0.193453 0.676833 0 -0.766001 -0.17 -1.39529
SER_15 -1.58208 0.270644 1.23126 0.00111048 0 -0.061873 0 0 -0.299395 -0.6384 0 0 0 0 0.464973 0.174847 1.11575 0.147864 -0.37 0.454699
GLY_16 -1.12913 0.0457225 0.929443 3.39457e-05 0 0 0 0 -0.998185 0 0 0 0 0 1.44177 0.00650486 0 -0.136761 -0.17 -0.0105977
GLY_17 -1.13649 0.106286 0.605346 0.000210487 0 0 0 0 -0.0288579 0 0 0 0 0 2.89013 0.0141436 0 -0.444129 -0.17 1.83663
VAL_18 -1.83806 0.119246 1.38975 0.012188 0 0 0 0 0 0 0 0 0 0 0.117016 0.0295766 0.0054139 -0.147717 0.29 -0.0225811
GLY_19 -2.5224 0.609442 1.19321 7.61144e-06 0 0 0 0 0 0 0 0 0 0 0.115221 0.00459312 0 0.291589 -0.17 -0.47833
LYS_20 -6.75149 0.910469 4.7764 0.00583542 0 -0.103867 0 0 -1.9506 -0.248993 0 0 0 0 0.934931 0.00718367 1.69725 -0.0789457 -0.65 -1.45183
SER_21 -2.83485 0.180855 2.00033 0.00123224 0 -0.165287 0 0 -0.0288579 0 0 0 0 0 -0.2 0.128048 0.287223 -0.0243685 -0.37 -1.02568
ALA_22 -3.15459 0.617831 1.5824 0.000749175 0 0 0 0 0 0 0 0 0 0 -0.00293004 0.151571 0 -0.0701406 0.16 -0.715106
LEU_23 -4.79793 0.566465 1.53673 0.00771264 0 0 0 0 0 0 0 0 0 0 -0.150869 0.00011994 0.176427 -0.0774607 -0.1 -2.8388
THR_24 -5.08644 0.623438 2.46658 0.00407141 0 -0.104667 0 0 0 0 0 0 0 0 -0.0454363 0.0402878 0.553551 0.0486904 -0.27 -1.76993
LEU_25 -4.53032 0.232602 1.87678 0.00582176 0 0 0 0 0 0 0 0 0 0 -0.111052 0.0388051 0.395428 -0.116294 -0.1 -2.30824
GLN_26 -5.62831 0.651302 3.75509 0.00554106 0 -0.127658 0 0 -0.113849 -0.0145922 0 0 0 0 -0.176655 0.0785626 1.25087 -0.131728 -0.97 -1.42142
PHE_27 -6.17576 0.616373 1.3905 0.0251426 0 0 0 0 0 0 0 0 0 0 0.0172173 0.0136774 0.175935 -0.0715716 0.63 -3.37849
MET_28 -4.08466 0.244103 1.96537 0.0041179 0 0 0 0 -0.500055 0 0 0 0 0 -0.0259098 0.94394 1.05885 -0.0417626 -0.34 -0.776004
LYS_29 -2.79046 0.438795 1.40248 0.0055583 0 -0.237532 0 0 0 0 0 0 0 0 0.109629 0.187275 0.923732 -0.0405644 -0.65 -0.651086
ASP_30 -2.76807 0.38638 2.21092 0.00327405 0 -0.263393 0 0 -0.0142004 0 0 0 0 0 0.0783181 0.0147934 0.551389 -0.0193049 -0.67 -0.489892
GLU_31 -2.30209 0.34781 1.61156 0.00525752 0 -0.0891479 0 0 -0.113849 0 0 0 0 0 -0.00116097 0.0143458 0.761238 0.0912798 -0.81 -0.484755
PHE_32 -1.89924 0.0231914 1.01637 0.0251294 0 0 0 0 0 0 0 0 0 0 -0.12833 0.0933985 0.455199 0.00924739 0.63 0.224962
VAL_33 -2.63004 0.185428 0.731092 0.0192984 0 0 0 0 0 0 0 0 0 0 -0.21427 0.00930095 1.26478 0.0647412 0.29 -0.27967
GLU_34 -0.956963 0.0538546 0.397236 0.00524209 0 0 0 0 0 0 0 0 0 0 0.0508206 0.0103644 0.92012 -0.131564 -0.81 -0.460889
ASP_35 -1.27421 0.0170269 0.886102 0.0122617 0 0.0549508 0 0 0 0 0 0 0 0 0.227232 0.0956647 0.204016 -0.435161 -0.67 -0.882122
TYR_36 -3.79955 0.145828 1.50098 0.026327 0 0 0 0 0 -0.0235906 0 0 0 0 0.355546 0.000572726 0.169429 -0.120177 0.51 -1.23463
GLU_37 -1.49976 0.629302 0.987169 0.00561271 0.00683662 0.0549508 0 0 -0.374467 0 0 0 0 0 0.00621723 0.032499 0.728267 -0.0835661 -0.81 -0.316941
PRO_38 -2.5771 0.754933 1.23885 0.00174677 0.169241 0 0 0 0 0 0 0 0 0 0.214042 0.0400858 0.261035 -0.448778 0.02 -0.325941
THR_39 -2.72488 0.294174 1.65189 0.00356732 0 -0.0659578 0 0 -0.374467 0 0 0 0 0 0.611782 0.0056124 0.406112 -0.164075 -0.27 -0.626234
GLY_40 -0.868808 0.148683 0.619601 2.30371e-05 0 0 0 0 0 0 0 0 0 0 0.127827 0.032084 0 0.329662 -0.17 0.219072
ALA_41 -1.65837 0.134549 1.2505 0.00116385 0 0 0 0 -0.612661 0 0 0 0 0 0.196366 0.0131897 0 0.256848 0.16 -0.258418
ASP_42 -3.36311 0.123901 2.84361 0.00293747 0 -0.4634 0 0 0 -0.197398 0 0 0 0 0.131556 0.00674672 0.504596 0.228765 -0.67 -0.851792
SER_43 -2.72379 0.150456 1.97823 0.00112643 0 -0.151176 0 0 0 -0.899148 0 0 0 0 -0.00685204 0.0839446 0.447999 -0.16633 -0.37 -1.65553
TYR_44 -5.7409 0.625485 2.59785 0.0243466 0 0 0 0 0 0 0 0 0 0 -0.143965 0.104759 0.407683 -0.172325 0.51 -1.78707
PHE_45 -5.60234 0.790698 2.7124 0.0237257 0 0 0 0 -0.365015 0 0 0 0 0 -0.0998487 0.00144245 0.807247 -0.104995 0.63 -1.20668
LYS_46 -3.61116 0.276895 1.66698 0.00600419 0 -0.331416 0 0 -0.500055 0 0 0 0 0 0.174008 0.125432 1.62764 -0.0712785 -0.65 -1.28695
LYS_47 -2.38589 0.0841242 1.37698 0.00410138 0 -0.445252 0 0 0 -0.0361013 0 0 0 0 -0.123349 0.0716636 1.02897 -0.0342303 -0.65 -1.10899
VAL_48 -3.48586 0.635877 1.1109 0.0113833 0 0 0 0 0 0 0 0 0 0 -0.0476513 0.00772608 0.0159452 -0.16491 0.29 -1.62659
VAL_49 -2.10275 0.163835 0.810558 0.0117558 0 0 0 0 0 0 0 0 0 0 -0.198669 0.00515528 1.37306 -0.381222 0.29 -0.0282682
LEU_50 -3.98912 0.377761 1.89366 0.00761594 0 0 0 0 0 0 0 0 0 0 0.167865 0.00773676 0.333324 -0.0155204 -0.1 -1.31668
ASP_51 -0.987111 0.0881758 0.701437 0.00465739 0 -0.157986 0 0 0 0 0 0 0 0 -0.0850314 0.000335614 0.606262 -0.309417 -0.67 -0.808678
GLY_52 -1.20713 0.108642 0.648868 3.16634e-05 0 0 0 0 0 0 0 0 0 0 -0.0981887 0.0043088 0 -0.805799 -0.17 -1.51927
GLU_53 -3.17865 0.205479 2.27047 0.00477428 0 -0.152356 0 0 -0.377109 0 0 0 0 0 -0.146072 0.00297203 1.33517 0.00270501 -0.81 -0.842618
GLU_54 -1.58979 0.0682151 1.08134 0.00533814 0 -0.305966 0 0 0 -0.0361013 0 0 0 0 -0.0327958 0.0507287 1.1417 0.045755 -0.81 -0.381583
VAL_55 -4.20863 0.641052 1.76302 0.0121779 0 0 0 0 0 0 0 0 0 0 -0.12346 0.0182508 0.0417861 -0.239277 0.29 -1.80508
GLU_56 -3.07312 0.0777641 1.82914 0.00524884 0 -0.531635 0 0 0 0 0 0 0 0 -0.0486277 0.154366 0.767406 0.025619 -0.81 -1.60384
ILE_57 -4.55745 0.561774 1.13337 0.0262477 0 0 0 0 0 0 0 0 0 0 -0.182821 0.0691666 2.06572 -0.274282 0.24 -0.918278
ASP_58 -5.10833 0.471823 3.24067 0.0114428 0 -0.311551 0 0 0 0 0 0 0 0 -0.0589435 0.194338 0.219106 -0.244167 -0.67 -2.25561
ILE_59 -4.99036 0.747143 1.28757 0.0179238 0 0 0 0 0 0 0 0 0 0 -0.23967 8.83622e-05 0.215042 -0.349471 0.24 -3.07174
LEU_60 -4.24439 0.720401 1.33071 0.0113897 0 0 0 0 0 0 0 0 0 0 -0.0595542 0.0198421 1.14532 -0.104741 -0.1 -1.28101
ASP_61 -3.48717 0.40979 2.87779 0.00465494 0 -0.382636 0 0 -0.611189 0 0 0 0 0 -0.0161715 3.29885e-05 1.29771 -0.172523 -0.67 -0.749711
THR_62 -2.9062 0.342772 2.44552 0.00320125 0 0.00571635 0 0 -1.84856 -0.248993 0 0 0 0 -0.110732 0.0900651 0.450516 -0.155547 -0.27 -2.20225
ALA_63 -1.34682 0.225499 0.657948 0.000730334 0 0 0 0 0 0 0 0 0 0 -0.126274 0.0251455 0 0.00819425 0.16 -0.395574
GLY_64 -0.690325 0.00839465 0.417403 4.43777e-05 0 0 0 0 0 0 0 0 0 0 0.575893 0.0329544 0 0.239289 -0.17 0.413653
LEU_65 -2.80723 0.336818 1.00658 0.060222 0 0 0 0 0 0 0 0 0 0 0.192534 0.023405 1.42106 0.164847 -0.1 0.298233
LYS_66 -1.70225 0.219231 1.15158 0.00663978 0 -0.0761672 0 0 0 0 0 0 0 0 -0.14541 0.121115 2.3061 -0.0512698 -0.65 1.17957
GLN_67 -1.78499 0.205002 0.888799 0.00525092 0 -0.107186 0 0 0 0 0 0 0 0 -0.0681757 0.00614925 1.12019 -0.0636709 -0.97 -0.768636
HIS_68 -5.08116 0.544891 2.72591 0.00344082 0 -0.0434769 0 0 0 -0.439863 0 0 0 0 0.0839344 0.00294748 0.637603 -0.203195 0.56 -1.20896
ALA_69 -3.24332 0.426509 1.96237 0.000877554 0 0 0 0 0 0 0 0 0 0 -0.221234 0.0265996 0 -0.140129 0.16 -1.02832
SER_70 -4.24253 0.925547 2.57983 0.00257318 0 -0.0788174 0 0 0 -0.291017 0 0 0 0 -0.26925 0.000242886 0.174551 -0.118177 -0.37 -1.68704
ARG_71 -4.78922 0.499344 2.62208 0.0068964 0 -0.154362 0 0 0 0 0 0 0 0 -0.00351768 0.0188609 1.12376 -0.0693649 -0.98 -1.72552
ARG_72 -6.50452 0.384946 4.26602 0.00949267 0 -0.570337 0 0 0 -0.740164 0 0 0 0 0.451888 1.00229 1.65855 -0.0366471 -0.98 -1.05849
ASP_73 -4.8262 0.307894 3.41326 0.00314521 0 -0.547893 0 0 0 -0.716887 0 0 0 0 -0.0275682 0.124705 0.363183 0.0505609 -0.67 -2.5258
ASP_74 -5.31356 0.152732 3.81835 0.0032759 0 -0.328089 0 0 0 -0.572236 0 0 0 0 -0.195752 0.13995 0.366659 -0.00455447 -0.67 -2.60322
TYR_75 -7.94156 1.79939 3.01099 0.0230101 0 0 0 0 -0.0183051 -0.189364 0 0 0 0 -0.0759737 0.378609 0.804633 0.0667848 0.51 -1.63179
PHE_76 -7.29496 0.975882 1.64287 0.0342939 0 0 0 0 0 0 0 0 0 0 0.00248712 0.0131542 1.5484 -0.0478137 0.63 -2.49569
ARG_77 -3.87878 0.262574 2.29336 0.00865005 0 -0.534073 0 0 0 0 0 0 0 0 -0.185517 0.00491902 1.93001 -0.0623516 -0.98 -1.14121
SER_78 -3.5257 0.354845 2.42155 0.00170029 0 0.0206163 0 0 -0.698883 -0.351121 0 0 0 0 0.00430868 0.107355 0.333779 0.0762521 -0.37 -1.6253
GLY_79 -1.90952 0.134995 0.93424 0.000111082 0 0 0 0 0 0 0 0 0 0 0.00338959 0.000657927 0 -0.212805 -0.17 -1.21893
GLU_80 -4.61165 0.158049 3.06022 0.0051374 0 -0.595279 0 0 -0.737983 0 0 0 0 0 1.25544 0.0447993 1.13531 -0.140013 -0.81 -1.23597
GLY_81 -2.9991 0.295082 1.25823 7.43957e-05 0 0 0 0 0 0 0 0 0 0 0.356414 0.0117821 0 0.249002 -0.17 -0.998516
PHE_82 -7.19684 0.795563 1.39934 0.0234609 0 0 0 0 0 0 0 0 0 0 -0.10725 0.407578 0.2776 -0.0695455 0.63 -3.84009
LEU_83 -5.45718 0.725417 1.20293 0.00884964 0 0 0 0 0 0 0 0 0 0 0.10137 0.000358657 0.964343 -0.0941838 -0.1 -2.64809
LEU_84 -5.16415 0.407945 1.30231 0.0144367 0 0 0 0 0 0 0 0 0 0 0.138578 0.382534 1.82573 -0.0126633 -0.1 -1.20528
VAL_85 -3.88512 0.267006 1.28825 0.0126733 0 0 0 0 0 0 0 0 0 0 -0.208143 0.0262326 0.0310923 -0.256616 0.29 -2.43462
PHE_86 -6.78373 0.91962 2.03544 0.0301587 0 0 0 0 0 0 0 0 0 0 -0.141121 0.311323 0.719652 -0.226946 0.63 -2.50559
SER_87 -4.11795 0.749631 2.85348 0.00146624 0 -0.202958 0 0 -0.344774 -0.688924 0 0 0 0 -0.0450966 0.0116111 0.431814 0.0530738 -0.37 -1.66863
ILE_88 -5.48401 0.500416 1.93446 0.0170569 0 0 0 0 0 0 0 0 0 0 -0.0355877 0.00841729 0.703915 0.229181 0.24 -1.88615
THR_89 -3.86231 0.755645 1.85766 0.00539395 0 -0.0356926 0 0 -0.344774 -0.688924 0 0 0 0 -0.196374 0.000338937 0.181138 -0.0829332 -0.27 -2.68084
GLU_90 -4.26479 0.64035 2.73299 0.00421247 0 -0.238945 0 0 0 -0.743344 0 0 0 0 0.272179 0.00303024 1.31364 0.0531109 -0.81 -1.03757
HIS_91 -3.88202 0.151962 1.71497 0.00510077 0 -0.136166 0 0 0 0 0 0 0 0 -0.165953 0.0604902 0.76666 0.0336109 0.56 -0.89135
GLU_92 -2.97573 0.410267 1.58831 0.00553556 0 -0.079134 0 0 0 0 0 0 0 0 -0.194182 0.0804868 0.853181 -0.174396 -0.81 -1.29566
SER_93 -3.98758 0.402533 2.43959 0.000759313 0 -0.12345 0 0 0 -1.38174 0 0 0 0 -0.155602 0.18843 0.541624 0.0651878 -0.37 -2.38024
PHE_94 -6.28932 0.818944 1.83615 0.0257109 0 0 0 0 0 0 0 0 0 0 0.053022 0.00592352 0.263392 -0.121618 0.63 -2.7778
THR_95 -3.07243 0.414839 1.84721 0.00969256 0 0.00392314 0 0 0 0 0 0 0 0 0.0104264 0.0314195 0.060649 0.119085 -0.27 -0.84518
ALA_96 -3.78563 0.700763 1.76877 0.000798553 0 0 0 0 0 0 0 0 0 0 -0.128741 0.0744765 0 -0.16104 0.16 -1.37061
THR_97 -4.89228 0.376643 2.4193 0.00291437 0 0.000803442 0 0 0 0 0 0 0 0 -0.146759 0.127691 0.239532 0.0900529 -0.27 -2.05211
ALA_98 -3.74811 0.542107 1.99222 0.000768457 0 0 0 0 0 0 0 0 0 0 -0.190813 0.106782 0 -0.108386 0.16 -1.24543
GLU_99 -3.51524 0.386683 2.02145 0.00670434 0 -0.354825 0 0 0 0 0 0 0 0 -0.199883 0.001587 1.04728 -0.123719 -0.81 -1.53996
PHE_100 -6.61333 0.697009 2.18537 0.0224372 0 0 0 0 0 0 0 0 0 0 -0.107113 0.245094 0.687027 0.116058 0.63 -2.13745
ARG_101 -6.87863 0.645173 3.72931 0.0139365 0 -0.363954 0 0 0 0 0 0 0 0 -0.0738559 0.0587857 1.63628 -0.0977567 -0.98 -2.31071
GLU_102 -4.09563 0.313633 2.40844 0.00564065 0 -0.34136 0 0 0 0 0 0 0 0 -0.271787 0.0198208 0.881327 -0.136583 -0.81 -2.0265
GLN_103 -5.78674 0.540031 3.92793 0.00523268 0 -0.235183 0 0 0 -0.488162 0 0 0 0 -0.192921 0.173183 1.21075 -0.133566 -0.97 -1.94944
ILE_104 -5.9433 0.718827 1.43875 0.0185957 0 0 0 0 0 0 0 0 0 0 -0.0352696 0.0177728 0.224958 -0.0684842 0.24 -3.38815
LEU_105 -3.5207 0.32219 1.75208 0.00741541 0 0 0 0 0 0 0 0 0 0 -0.184143 0.0312199 0.0705266 -0.056111 -0.1 -1.67753
ARG_106 -3.34143 0.490418 2.25437 0.0106402 0 -0.349881 0 0 0 -0.464884 0 0 0 0 -0.0782157 0.0641753 1.68256 -0.0613545 -0.98 -0.773603
VAL_107 -3.87501 0.316564 1.35083 0.0108922 0 0 0 0 0 0 0 0 0 0 -0.01877 0.0360172 0.492956 0.137351 0.29 -1.25917
LYS_108 -4.38886 0.356452 2.73824 0.00731216 0 -0.651367 0 0 0 -0.26905 0 0 0 0 0.238368 0.000824705 2.32862 0.0349266 -0.65 -0.254539
ALA_109 -1.53435 0.326795 0.806231 0.000886006 0 0 0 0 0 0 0 0 0 0 0.336356 0.00815602 0 0.340026 0.16 0.444097
GLU_110 -0.755526 0.064537 0.393637 0.00731888 0 0 0 0 0 0 0 0 0 0 0.131563 0.00490508 0.539625 0.0795017 -0.81 -0.344438
GLU_111 -2.44692 0.247621 1.98902 0.00531152 0 -0.57421 0 0 0 -0.26905 0 0 0 0 0.107486 0.0553181 0.981668 -0.0230217 -0.81 -0.736782
ASP_112 -2.13187 0.0712575 1.89439 0.0127349 0 -0.477639 0 0 0 0 0 0 0 0 0.199233 0.223767 0.369894 -0.26908 -0.67 -0.777308
LYS_113 -1.76107 0.146957 0.783933 0.00319981 0 -0.324703 0 0 0 0 0 0 0 0 -0.0811973 0.094316 0.943239 0.0087793 -0.65 -0.836549
ILE_114 -2.96177 0.602976 0.917028 0.0171679 4.13965e-05 0 0 0 0 0 0 0 0 0 -0.160775 0.0162719 0.271573 -0.378648 0.24 -1.43614
PRO_115 -3.83767 0.617067 0.926918 0.0024944 0.0568373 0 0 0 0 0 0 0 0 0 0.751183 0.203169 0.241127 -0.198502 0.02 -1.21738
LEU_116 -3.51356 0.379366 0.451748 0.00675005 0 0 0 0 0 0 0 0 0 0 -0.124713 0.0494793 1.70516 -0.175694 -0.1 -1.32146
LEU_117 -4.69075 0.531163 1.42107 0.00861237 0 0 0 0 0 0 0 0 0 0 0.0730329 0.0764116 0.350124 -0.0381248 -0.1 -2.36846
VAL_118 -4.33869 0.559699 1.35377 0.0112979 0 0 0 0 0 0 0 0 0 0 -0.194436 0.245783 0.0573735 -0.20376 0.29 -2.21896
VAL_119 -4.96795 0.433175 1.40016 0.011314 0 0 0 0 0 0 0 0 0 0 -0.11802 0.28023 0.0221444 -0.341719 0.29 -2.99066
GLY_120 -2.99449 0.163474 1.64205 7.28667e-06 0 0 0 0 0 0 0 0 0 0 1.70281 0.144875 0 0.693893 -0.17 1.18262
ASN_121 -5.21994 0.744418 4.05734 0.00640242 0 -0.156714 0 0 0 0 0 0 0 0 0.0278123 0.0832198 1.74747 -0.077171 -0.89 0.322843
LYS_122 -4.49029 0.554393 2.31327 0.00490169 0 -0.0335767 0 0 0 0 0 0 0 0 -0.0696082 0.0200239 0.74131 -0.140104 -0.65 -1.74969
SER_123 -2.9728 0.424347 1.8833 0.00139321 0 -0.218005 0 0 0 0 0 0 0 0 -0.240687 0.004527 0.112338 -0.191462 -0.37 -1.56705
ASP_124 -2.7847 0.529232 2.22764 0.0031275 0 -0.53345 0 0 0 -0.509638 0 0 0 0 -0.186671 0.052098 0.35482 -0.0141242 -0.67 -1.53167
LEU_125 -4.61882 0.320636 2.08753 0.00893107 0 0 0 0 0 0 0 0 0 0 0.166106 6.81107e-05 0.0877533 0.0148079 -0.1 -2.03299
GLU_126 -2.91412 0.474615 1.69176 0.00531851 0 -0.313209 0 0 0 0 0 0 0 0 -0.187428 0.0201977 0.828219 -0.132585 -0.81 -1.33723
GLU_127 -2.75462 0.185519 2.03025 0.0233141 0 -0.39488 0 0 0 -0.0167904 0 0 0 0 -0.26119 0.0893662 1.32244 -0.0941693 -0.81 -0.680754
ARG_128 -3.47652 0.46896 1.8279 0.0094311 0 -0.179041 0 0 -0.0450353 -0.0167904 0 0 0 0 -0.10977 0.292411 1.19418 -0.0753684 -0.98 -1.08964
ARG_129 -5.20437 0.413201 2.54175 0.00954227 0 -0.279563 0 0 0 0 0 0 0 0 -0.258444 0.0913815 1.6313 0.0389253 -0.98 -1.99628
GLN_130 -3.29602 0.132868 1.63413 0.00470258 0 -0.0305605 0 0 -0.0450353 0 0 0 0 0 0.0771426 0.284911 0.692848 -0.0491998 -0.97 -1.56421
VAL_131 -3.98827 0.459329 1.19353 0.0152102 0.00013198 0 0 0 0 0 0 0 0 0 -0.219389 0.113623 2.0947 -0.380982 0.29 -0.42212
PRO_132 -3.532 0.636302 1.51161 0.00166765 0.131039 0 0 0 0 0 0 0 0 0 -0.204777 0.0220169 0.266305 -0.477325 0.02 -1.62517
VAL_133 -3.81728 0.373072 2.03237 0.0181119 0 0 0 0 0 0 0 0 0 0 -0.0708075 0.0637521 0.272805 0.131641 0.29 -0.706336
GLU_134 -2.44271 0.422885 1.29109 0.00701788 0 -0.0469875 0 0 0 0 0 0 0 0 -0.0620076 0.0216444 0.852457 -0.0961101 -0.81 -0.862714
GLU_135 -3.76386 0.331435 1.89553 0.00506312 0 -0.170189 0 0 0 0 0 0 0 0 -0.23097 0.0321448 0.94841 -0.158254 -0.81 -1.92069
ALA_136 -4.01619 0.228453 1.38078 0.000730231 0 0 0 0 0 0 0 0 0 0 -0.147657 0.0266529 0 -0.149766 0.16 -2.51699
ARG_137 -4.8945 0.319866 2.64754 0.00694078 0 -0.324084 0 0 0 0 0 0 0 0 -0.160282 0.0772999 1.05431 -0.0951658 -0.98 -2.34808
SER_138 -3.3632 0.208636 2.07409 0.000806948 0 -0.153898 0 0 0 0 0 0 0 0 -0.00540417 0.0369444 0.449623 0.139869 -0.37 -0.982528
LYS_139 -5.59843 0.540597 2.88619 0.00640399 0 -0.799438 0 0 0 -0.432035 0 0 0 0 -0.24657 0.110272 2.98135 -0.040076 -0.65 -1.24174
ALA_140 -4.57562 0.353506 1.91072 0.000712893 0 0 0 0 0 0 0 0 0 0 -0.0889473 0.00601522 0 -0.138427 0.16 -2.37204
GLU_141 -2.74988 0.216325 1.52278 0.00544448 0 -0.0010403 0 0 0 0 0 0 0 0 -0.236034 0.0364087 0.867471 -0.144644 -0.81 -1.29317
GLU_142 -3.14823 0.1824 2.05392 0.00715154 0 -0.593443 0 0 0 -0.432035 0 0 0 0 -0.242488 0.0515975 1.14938 -0.127137 -0.81 -1.90888
TRP_143 -7.50507 0.642577 2.85604 0.0251322 0 0 0 0 0 0 0 0 0 0 -0.158643 0.0174452 1.11479 -0.0689683 0.91 -2.16669
GLY_144 -1.38695 0.131454 0.798157 2.41202e-05 0 0 0 0 0 0 0 0 0 0 -0.239891 0.0786354 0 -0.785081 -0.17 -1.57365
VAL_145 -3.62118 0.418296 1.27758 0.0116118 0 0 0 0 0 0 0 0 0 0 -0.0173282 0.00270035 0.0170607 -0.145723 0.29 -1.76698
GLN_146 -2.19287 0.177541 1.16403 0.0046133 0 -0.0405565 0 0 0 0 0 0 0 0 -0.0818992 0.0535726 0.593428 -0.0352973 -0.97 -1.32744
TYR_147 -5.95826 0.464345 1.949 0.0264276 0 0 0 0 0 0 0 0 0 0 -0.0309646 0.0048603 0.654394 -0.12053 0.51 -2.50073
VAL_148 -3.90086 0.292729 1.39907 0.0127553 0 0 0 0 0 0 0 0 0 0 -0.193807 0.132453 0.151474 -0.358378 0.29 -2.17456
GLU_149 -2.9836 0.21873 2.07969 0.00536668 0 -0.39202 0 0 -0.523561 0 0 0 0 0 -0.099436 0.0448675 1.04324 0.0297442 -0.81 -1.38699
THR_150 -4.3927 0.466166 2.55428 0.00488615 0 -0.110131 0 0 0 0 0 0 0 0 -0.131778 0.015102 0.123197 -0.438197 -0.27 -2.17918
SER_151 -4.26385 0.225614 2.92082 0.00171832 0 -0.304454 0 0 -0.3441 -0.60214 0 0 0 0 0.219271 0.315739 0.12829 0.04677 -0.37 -2.02632
ALA_152 -2.03104 0.123982 0.860805 0.000918425 0 0 0 0 0 0 0 0 0 0 -0.206958 0.00161893 0 -0.0368646 0.16 -1.12754
LYS_153 -2.29378 0.225643 1.27323 0.00556403 0 -0.269771 0 0 -0.101319 0 0 0 0 0 -0.0742924 0.13676 0.926037 -0.0538083 -0.65 -0.875741
THR_154 -2.53608 0.245621 1.83644 0.00397886 0 -0.208979 0 0 -0.242781 -0.0925019 0 0 0 0 -0.14341 0.0517508 0.0104677 -0.230253 -0.27 -1.57574
ARG_155 -2.85898 0.31873 2.03102 0.0108467 0 -0.102093 0 0 -0.0142004 -0.0145922 0 0 0 0 0.119607 0.0509906 1.502 -0.0909497 -0.98 -0.0276267
ALA_156 -2.60006 0.157612 1.56016 0.000698297 0 0 0 0 0 0 0 0 0 0 0.1247 0.0096463 0 0.162365 0.16 -0.424873
ASN_157 -2.91108 0.175354 1.8602 0.00592951 0 -0.101733 0 0 -0.523561 0 0 0 0 0 -0.3027 0.018779 0.795014 -0.504263 -0.89 -2.37806
VAL_158 -3.72698 0.415618 1.22504 0.0153177 0 0 0 0 0 0 0 0 0 0 0.110287 0.0390572 0.00762719 -0.122349 0.29 -1.74638
ASP_159 -3.52633 0.494785 1.69806 0.00507694 0 -0.0475713 0 0 0 0 0 0 0 0 -0.222131 0.0133831 1.33807 -0.0560108 -0.67 -0.972669
LYS_160 -3.86693 0.353852 2.3306 0.00598651 0 -0.122471 0 0 0 0 0 0 0 0 -0.0873686 0.119061 0.792967 -0.0501448 -0.65 -1.17444
VAL_161 -4.52328 0.503546 0.959665 0.0114147 0 0 0 0 0 0 0 0 0 0 -0.0661219 0.0113934 0.435213 0.168506 0.29 -2.20966
PHE_162 -7.75206 0.706485 1.46704 0.02274 0 0 0 0 0 0 0 0 0 0 0.020003 0.0184565 0.392811 0.0181204 0.63 -4.47641
PHE_163 -5.07038 0.360185 1.87344 0.0235751 0 0 0 0 0 0 0 0 0 0 -0.0872772 0.0798321 0.544037 0.0854853 0.63 -1.5611
ASP_164 -3.7954 0.174759 2.40553 0.00325316 0 -0.202763 0 0 0 0 0 0 0 0 -0.139035 0.000349793 0.303672 0.0271346 -0.67 -1.8925
LEU_165 -6.13313 1.02711 1.77945 0.00933996 0 0 0 0 0 0 0 0 0 0 -0.0897434 0.0644762 0.616977 -0.112516 -0.1 -2.93803
MET_166 -6.19579 0.617841 2.18189 0.00321215 0 0 0 0 0 0 0 0 0 0 -0.0891576 0.221636 1.0657 -0.0808103 -0.34 -2.61549
ARG_167 -3.59385 0.275883 2.04205 0.00697586 0 -0.190047 0 0 0 0 0 0 0 0 -0.204207 0.066247 1.09713 -0.0868151 -0.98 -1.56663
GLU_168 -4.44908 0.421635 2.66049 0.00539341 0 -0.469123 0 0 0 -0.477294 0 0 0 0 -0.260878 0.062734 1.42503 -0.134814 -0.81 -2.0259
ILE_169 -6.41582 0.683501 2.30878 0.0176572 0 0 0 0 0 0 0 0 0 0 -0.0421108 0.0618054 0.142432 -0.0710753 0.24 -3.07483
ARG_170 -5.2881 0.46381 3.04126 0.00735373 0 -0.303258 0 0 0 0 0 0 0 0 -0.0993705 0.017457 1.89059 -0.0962446 -0.98 -1.3465
THR_171 -3.14603 0.245851 1.94822 0.00972663 0 -0.291887 0 0 0 0 0 0 0 0 0.0250275 0.0989586 0.0374403 0.0811594 -0.27 -1.26154
LYS_172 -4.45962 0.257931 1.99548 0.0051753 0 -0.580414 0 0 0 -0.477294 0 0 0 0 -0.248668 0.00890687 3.18414 -0.0438722 -0.65 -1.00824
LYS_173 -3.2309 0.248552 1.8022 0.0066122 0 -0.731997 0 0 0 0 0 0 0 0 -0.158284 0.0619669 1.3908 -0.124399 -0.65 -1.38545
MET_174 -2.41178 0.316833 1.07055 0.00264733 0 0 0 0 0 0 0 0 0 0 -0.0900293 0.00425314 1.18913 -0.103502 -0.34 -0.361895
SER_175 -1.60871 0.284866 1.05992 0.000980915 0 0.0289138 0 0 -0.174194 0 0 0 0 0 1.98655 4.77436e-05 0.271979 0.339817 -0.37 1.82017
GLU_176 -1.82849 0.245353 1.25823 0.00592708 0 -0.485138 0 0 -0.174194 -0.00907839 0 0 0 0 0.247381 0.00559982 0.992917 0.050185 -0.81 -0.501307
ASN_177 -0.644804 0.0213228 0.519593 0.0109936 0 -0.0008664 0 0 0 0 0 0 0 0 0.0301396 0.0372976 0.43735 -0.286562 -0.89 -0.765535
LYS_p:CtermProteinFull_178 -1.63529 0.216165 1.18768 0.00465101 0 -0.315322 0 0 0 -0.00907839 0 0 0 0 0 0 0.895748 0 -0.65 -0.305446
GLY_p:NtermProteinFull_179 -0.541549 0.0142443 0.452675 0.000241531 0 0 0 0 0 0 0 0 0 0 0 0.00102703 0 0 -0.17 -0.243361
SER_180 -2.09795 0.268917 1.21162 0.00070109 0 0.00348687 0 0 0 0 0 0 0 0 0.115496 0.0549781 0.482035 0.131726 -0.37 -0.198984
GLU_181 -2.24358 0.192585 1.29612 0.00520217 0 -0.0212184 0 0 0 0 0 0 0 0 3.22555 0.00262955 0.87284 -0.330356 -0.81 2.18978
THR_182 -2.37239 0.383247 1.17349 0.00950193 0 -0.0162444 0 0 0 0 0 0 0 0 -0.0451911 0.000364799 0.0777912 0.0937172 -0.27 -0.965706
GLN_183 -4.22631 0.302352 2.22411 0.00502852 0 -0.0626242 0 0 -0.414526 0 0 0 0 0 -0.165146 0.0103309 0.879547 -0.123803 -0.97 -2.54104
ALA_184 -3.08447 0.21984 1.45005 0.000745436 0 0 0 0 0 0 0 0 0 0 -0.15291 0.00727416 0 -0.146444 0.16 -1.54591
GLY_185 -2.63582 0.187512 1.49872 3.83957e-05 0 0 0 0 0 0 0 0 0 0 0.133601 0.024891 0 0.271663 -0.17 -0.689396
ILE_186 -5.89775 0.584982 1.8266 0.0208492 0 0 0 0 0 0 0 0 0 0 -0.0319789 0.0205031 0.123903 -0.0852649 0.24 -3.19816
LYS_187 -4.32524 0.327916 1.82891 0.00342421 0 -0.0552761 0 0 0 0 0 0 0 0 -0.190633 0.0556678 0.879612 -0.041878 -0.65 -2.1675
GLU_188 -4.15607 0.39442 2.55713 0.00653397 0 -0.244578 0 0 0 -0.228746 0 0 0 0 -0.182073 0.0100717 1.01134 -0.108817 -0.81 -1.7508
GLU_189 -4.57895 0.482427 2.40921 0.00537759 0 -0.330384 0 0 0 0 0 0 0 0 -0.273276 0.0912912 0.853607 -0.137375 -0.81 -2.28806
ILE_190 -6.13967 0.745939 2.01522 0.0200687 0 0 0 0 0 0 0 0 0 0 -0.0457694 0.0786259 0.212385 -0.0534888 0.24 -2.92669
ARG_191 -3.61622 0.219891 1.93332 0.00698094 0 -0.0349305 0 0 0 0 0 0 0 0 -0.232897 0.0499481 1.07245 -0.0884378 -0.98 -1.66989
ARG_192 -4.92853 0.501165 2.86781 0.00692162 0 -0.340439 0 0 0 -0.228746 0 0 0 0 -0.194606 0.00855712 1.21029 -0.0780028 -0.98 -2.15558
GLN_193 -5.27219 0.301572 2.84774 0.00517657 0 -0.0112772 0 0 0 0 0 0 0 0 -0.192283 0.0960135 1.14236 -0.139127 -0.97 -2.19201
GLU_194 -4.54933 0.247695 2.6678 0.00536939 0 -0.411454 0 0 0 0 0 0 0 0 -0.225264 0.111468 0.91866 -0.123665 -0.81 -2.16872
PHE_195 -4.09601 0.310612 2.15486 0.0268499 0 0 0 0 0 0 0 0 0 0 0.0125118 0.0210873 0.262384 -0.0646163 0.63 -0.742324
LEU_196 -4.40206 0.282652 2.07584 0.00682016 0 0 0 0 0 0 0 0 0 0 -0.114783 0.00186679 0.279734 -0.116305 -0.1 -2.08623
LEU_197 -5.39973 0.29711 2.45334 0.00869492 0 0 0 0 0 0 0 0 0 0 -0.0946246 0.0341809 0.54308 -0.112833 -0.1 -2.37079
ASN_198 -4.00981 0.239495 2.56141 0.00415081 0 -0.106126 0 0 0 0 0 0 0 0 -0.0170754 0.0175996 0.325517 0.0985171 -0.89 -1.77632
SER_199 -3.8273 0.222094 2.36302 0.000797857 0 -0.0320418 0 0 0 0 0 0 0 0 -0.123676 0.112212 0.482321 0.108097 -0.37 -1.06448
LEU_200 -5.04519 0.545974 1.71078 0.0056287 0 0 0 0 0 0 0 0 0 0 -0.045435 0.00169959 0.476446 -0.102965 -0.1 -2.55306
HIS_D_201 -7.13165 0.635136 3.72183 0.00392651 0 -0.217461 0 0 0 -0.189364 0 0 0 0 -0.0551679 0.0154324 1.02456 0.0710445 0.56 -1.56172
ARG_202 -3.25491 0.236781 1.81067 0.00694426 0 -0.0103739 0 0 0 0 0 0 0 0 -0.14103 0.00603463 1.20409 -0.0656398 -0.98 -1.18744
ASP_203 -3.87382 0.236615 2.27731 0.00313112 0 -0.279779 0 0 0 0 0 0 0 0 -0.0807016 0.00496817 0.302655 0.060652 -0.67 -2.01897
LEU_204 -5.4387 0.901642 1.89155 0.0143418 0 0 0 0 0 0 0 0 0 0 -0.117798 0.0680143 2.31744 -0.118804 -0.1 -0.582307
GLN_205 -3.68917 0.653111 2.52392 0.00463539 0 -0.0651544 0 0 0 -0.73088 0 0 0 0 -0.234766 0.109765 0.815006 -0.0603971 -0.97 -1.64394
GLY_206 -1.46957 0.247764 0.807247 5.71468e-06 0 0 0 0 0 0 0 0 0 0 -0.0281295 0.064327 0 0.187138 -0.17 -0.361219
GLY_207 -1.30865 0.316839 0.698609 9.12911e-06 0 0 0 0 0 0 0 0 0 0 -0.280284 0.000920944 0 -0.805091 -0.17 -1.54764
ILE_208 -2.30038 0.196711 1.531 0.0186234 0 0 0 0 0 0 0 0 0 0 -0.00851095 0.16743 0.161654 -0.209175 0.24 -0.202644
LYS_209 -2.64329 0.351008 1.57457 0.00670685 0 -0.40557 0 0 0 -0.572236 0 0 0 0 0.0741601 0.00068635 0.626993 0.191025 -0.65 -1.44595
ASP_210 -2.90432 0.320766 1.71426 0.00493726 0 -0.228657 0 0 -0.201959 0 0 0 0 0 0.15346 0.00572063 0.514752 0.186111 -0.67 -1.10494
LEU_211 -3.54042 0.418114 2.16426 0.0088306 0 0 0 0 -0.201959 0 0 0 0 0 -0.0463897 0.00376035 0.561294 -0.073588 -0.1 -0.806101
SER_212 -2.82972 0.427812 1.61383 0.00078083 0 -0.179435 0 0 0 0 0 0 0 0 -0.0546124 0.0289401 0.458225 0.0869113 -0.37 -0.817264
LYS_213 -4.68711 0.451737 2.37644 0.00317152 0 -0.336953 0 0 0 0 0 0 0 0 -0.224668 0.0960832 0.739805 -0.0571097 -0.65 -2.28861
GLU_214 -6.43335 0.41174 4.20223 0.00531822 0 -0.340707 0 0 -0.698883 0 0 0 0 0 -0.279796 0.27006 0.844247 -0.134962 -0.81 -2.96411
GLU_215 -4.24528 0.479358 2.31165 0.00541595 0 0.031953 0 0 0 0 0 0 0 0 -0.157631 0.098161 0.813897 -0.140243 -0.81 -1.61272
ARG_216 -4.56052 0.478675 2.30924 0.00708512 0 -0.216527 0 0 0 0 0 0 0 0 -0.204794 0.305171 1.17225 -0.0655085 -0.98 -1.75493
LEU_217 -6.40078 1.2153 2.05422 0.00706602 0 0 0 0 0 0 0 0 0 0 0.047138 0.0275341 0.498348 -0.0764452 -0.1 -2.72762
TRP_218 -8.81254 0.689768 3.70031 0.0212743 0 0 0 0 -0.0183051 -0.351121 0 0 0 0 -0.147158 0.000391141 1.01779 0.0248902 0.91 -2.96469
GLU_219 -3.57302 0.260716 1.94524 0.00558324 0 -0.162921 0 0 0 0 0 0 0 0 -0.18245 0.0025805 0.934379 -0.110913 -0.81 -1.6908
VAL_220 -4.32063 0.241317 1.87287 0.0161981 0 0 0 0 0 0 0 0 0 0 -0.0645356 0.0529441 0.0877511 0.0243337 0.29 -1.79975
GLN_221 -5.25619 0.275797 3.93934 0.0160623 0 -0.127886 0 0 -0.612661 -0.482792 0 0 0 0 -0.0798668 0.00721652 1.10944 -0.0672063 -0.97 -2.24875
ARG_222 -4.46392 0.30224 2.69752 0.00898301 0 -0.595065 0 0 0 -0.00114255 0 0 0 0 -0.179971 0.00188111 1.58517 -0.0790684 -0.98 -1.70338
ILE_223 -3.98046 0.388183 2.1165 0.0209238 0 0 0 0 0 0 0 0 0 0 -0.0334172 0.000408938 0.125858 -0.0844015 0.24 -1.2064
LEU_224 -5.26141 0.517557 2.22917 0.00893608 0 0 0 0 0 0 0 0 0 0 0.000912595 0.0189403 0.424051 -0.0961037 -0.1 -2.25794
THR_225 -4.25784 0.290028 2.67332 0.00980541 0 -0.00450797 0 0 0 -0.416355 0 0 0 0 -0.0377475 0.00890258 0.0706127 0.0882564 -0.27 -1.84552
ALA_226 -2.93912 0.164145 1.41049 0.000747858 0 0 0 0 0 0 0 0 0 0 -0.23662 0.000675071 0 -0.166496 0.16 -1.60618
LEU_227 -5.39847 0.821999 1.91271 0.00850465 0 0 0 0 0 0 0 0 0 0 -0.114694 0.0685615 0.801368 -0.116648 -0.1 -2.11667
LYS_228 -4.70807 0.370856 2.58804 0.00303184 0 -0.800828 0 0 0 -0.173807 0 0 0 0 -0.248361 0.0714705 1.02397 -0.0389371 -0.65 -2.56264
ARG_229 -4.90062 0.460298 2.99495 0.00679852 0 0.0263878 0 0 -0.365015 0 0 0 0 0 -0.170542 0.0345562 1.1853 -0.0710796 -0.98 -1.77897
LYS_230 -4.25027 0.459721 1.88147 0.00564797 0 -0.228601 0 0 0 0 0 0 0 0 -0.182457 0.153937 0.94659 -0.0431 -0.65 -1.90706
LEU_231 -4.81091 0.58613 1.45385 0.00821722 0 0 0 0 0 0 0 0 0 0 -0.0497142 0.00208626 0.487183 -0.0988532 -0.1 -2.52201
ARG_232 -2.42259 0.200134 1.3434 0.00698051 0 -0.00433114 0 0 0 0 0 0 0 0 -0.231656 0.0127711 1.11023 -0.0909726 -0.98 -1.05603
GLU_233 -2.11124 0.219184 1.35376 0.00673493 0 -0.041848 0 0 0 0 0 0 0 0 -0.195763 0.00390306 1.02393 -0.113573 -0.81 -0.664904
ALA_p:CtermProteinFull_234 -2.5429 0.100288 1.64613 0.00211367 0 0 0 0 -0.414526 0 0 0 0 0 0 0 0 0 0.16 -1.04889
#END_POSE_ENERGIES_TABLE 027.d16_v11.3_repeated_1_6.0dG_02_RalA1andRalBP1_0023_0001.pdb
