# Supplementary material for: A Generic Program for Multistate Protein Design
Source: PLoS One. 2011 Jul 6;6(7):e20937. doi: 10.1371/journal.pone.0020937 (PMC3130737; doi:10.1371/journal.pone.0020937)
Supplement: File S2 — Design models generated by this study for both the heterodimerization task and the orthogonal interface redesign task. (BZ2) [file pone.0020937.s002.bz2 › SupplementaryMaterials/select_orthogonal_interface_designs/design4/redocked_027.d16_v11.3_repeated_1_6.0dG_02_RalA3andExo84_0005_0001.pdb]

ATOM      1  N   SER A  11      18.084 -20.105 -21.847  1.00  0.00              
ATOM      2  CA  SER A  11      16.963 -19.464 -22.604  1.00  0.00              
ATOM      3  C   SER A  11      15.615 -19.675 -21.918  1.00  0.00              
ATOM      4  O   SER A  11      15.405 -20.690 -21.252  1.00  0.00              
ATOM      5  CB  SER A  11      16.894 -20.035 -24.023  1.00  0.00              
ATOM      6  OG  SER A  11      18.056 -19.711 -24.759  1.00  0.00              
ATOM      7 1H   SER A  11      18.641 -20.813 -22.282  1.00  0.00              
ATOM      8 2H   SER A  11      18.839 -19.546 -21.503  1.00  0.00              
ATOM      9 3H   SER A  11      17.896 -20.598 -20.998  1.00  0.00              
ATOM     10  HA  SER A  11      17.117 -18.400 -22.787  1.00  0.00              
ATOM     11 1HB  SER A  11      16.796 -21.119 -23.958  1.00  0.00              
ATOM     12 2HB  SER A  11      16.020 -19.622 -24.523  1.00  0.00              
ATOM     13  HG  SER A  11      17.987 -20.080 -25.643  1.00  0.00              
ATOM     14  N   LEU A  12      14.708 -18.712 -22.086  1.00  0.00              
ATOM     15  CA  LEU A  12      13.384 -18.763 -21.454  1.00  0.00              
ATOM     16  C   LEU A  12      12.469 -19.813 -22.116  1.00  0.00              
ATOM     17  O   LEU A  12      12.403 -19.909 -23.342  1.00  0.00              
ATOM     18  CB  LEU A  12      12.728 -17.377 -21.506  1.00  0.00              
ATOM     19  CG  LEU A  12      13.041 -16.462 -20.315  1.00  0.00              
ATOM     20  CD1 LEU A  12      14.426 -15.851 -20.475  1.00  0.00              
ATOM     21  CD2 LEU A  12      11.980 -15.376 -20.216  1.00  0.00              
ATOM     22  H   LEU A  12      14.945 -17.922 -22.670  1.00  0.00              
ATOM     23  HA  LEU A  12      13.488 -19.070 -20.414  1.00  0.00              
ATOM     24 1HB  LEU A  12      13.200 -16.991 -22.408  1.00  0.00              
ATOM     25 2HB  LEU A  12      11.651 -17.446 -21.660  1.00  0.00              
ATOM     26  HG  LEU A  12      12.979 -17.072 -19.413  1.00  0.00              
ATOM     27 1HD1 LEU A  12      14.639 -15.203 -19.625  1.00  0.00              
ATOM     28 2HD1 LEU A  12      15.171 -16.646 -20.521  1.00  0.00              
ATOM     29 3HD1 LEU A  12      14.461 -15.267 -21.394  1.00  0.00              
ATOM     30 1HD2 LEU A  12      12.203 -14.727 -19.368  1.00  0.00              
ATOM     31 2HD2 LEU A  12      11.975 -14.787 -21.133  1.00  0.00              
ATOM     32 3HD2 LEU A  12      11.001 -15.834 -20.073  1.00  0.00              
ATOM     33  N   ALA A  13      11.770 -20.601 -21.306  1.00  0.00              
ATOM     34  CA  ALA A  13      10.847 -21.584 -21.847  1.00  0.00              
ATOM     35  C   ALA A  13       9.561 -20.825 -22.206  1.00  0.00              
ATOM     36  O   ALA A  13       9.246 -19.789 -21.606  1.00  0.00              
ATOM     37  CB  ALA A  13      10.566 -22.698 -20.812  1.00  0.00              
ATOM     38  H   ALA A  13      11.874 -20.523 -20.304  1.00  0.00              
ATOM     39  HA  ALA A  13      11.287 -22.020 -22.744  1.00  0.00              
ATOM     40 1HB  ALA A  13       9.873 -23.423 -21.239  1.00  0.00              
ATOM     41 2HB  ALA A  13      11.499 -23.198 -20.553  1.00  0.00              
ATOM     42 3HB  ALA A  13      10.127 -22.261 -19.917  1.00  0.00              
ATOM     43  N   GLU A  14       8.836 -21.343 -23.190  1.00  0.00              
ATOM     44  CA  GLU A  14       7.571 -20.762 -23.617  1.00  0.00              
ATOM     45  C   GLU A  14       6.481 -21.822 -23.459  1.00  0.00              
ATOM     46  O   GLU A  14       6.518 -22.860 -24.109  1.00  0.00              
ATOM     47  CB  GLU A  14       7.648 -20.268 -25.063  1.00  0.00              
ATOM     48  CG  GLU A  14       6.381 -19.589 -25.564  1.00  0.00              
ATOM     49  CD  GLU A  14       6.537 -19.121 -26.984  1.00  0.00              
ATOM     50  OE1 GLU A  14       7.562 -19.382 -27.567  1.00  0.00              
ATOM     51  OE2 GLU A  14       5.589 -18.601 -27.524  1.00  0.00              
ATOM     52  H   GLU A  14       9.180 -22.171 -23.655  1.00  0.00              
ATOM     53  HA  GLU A  14       7.320 -19.914 -22.979  1.00  0.00              
ATOM     54 1HB  GLU A  14       8.480 -19.565 -25.116  1.00  0.00              
ATOM     55 2HB  GLU A  14       7.865 -21.136 -25.686  1.00  0.00              
ATOM     56 1HG  GLU A  14       5.493 -20.216 -25.485  1.00  0.00              
ATOM     57 2HG  GLU A  14       6.275 -18.727 -24.907  1.00  0.00              
ATOM     58  N   HIS A  15       5.527 -21.565 -22.572  1.00  0.00              
ATOM     59  CA  HIS A  15       4.445 -22.508 -22.322  1.00  0.00              
ATOM     60  C   HIS A  15       3.237 -22.094 -23.141  1.00  0.00              
ATOM     61  O   HIS A  15       2.710 -20.993 -22.979  1.00  0.00              
ATOM     62  CB  HIS A  15       4.114 -22.532 -20.828  1.00  0.00              
ATOM     63  CG  HIS A  15       5.280 -22.924 -19.972  1.00  0.00              
ATOM     64  ND1 HIS A  15       5.768 -24.214 -19.929  1.00  0.00              
ATOM     65  CD2 HIS A  15       6.064 -22.198 -19.141  1.00  0.00              
ATOM     66  CE1 HIS A  15       6.799 -24.264 -19.106  1.00  0.00              
ATOM     67  NE2 HIS A  15       7.001 -23.054 -18.615  1.00  0.00              
ATOM     68  H   HIS A  15       5.551 -20.696 -22.058  1.00  0.00              
ATOM     69  HA  HIS A  15       4.746 -23.505 -22.644  1.00  0.00              
ATOM     70 1HB  HIS A  15       3.798 -21.542 -20.497  1.00  0.00              
ATOM     71 2HB  HIS A  15       3.319 -23.251 -20.631  1.00  0.00              
ATOM     72  HD2 HIS A  15       6.064 -21.146 -18.855  1.00  0.00              
ATOM     73  HE1 HIS A  15       7.327 -25.201 -18.933  1.00  0.00              
ATOM     74  HE2 HIS A  15       7.724 -22.792 -17.960  1.00  0.00              
ATOM     75  N   HIS A  16       2.786 -22.993 -24.006  1.00  0.00              
ATOM     76  CA  HIS A  16       1.748 -22.676 -24.991  1.00  0.00              
ATOM     77  C   HIS A  16       0.358 -23.092 -24.537  1.00  0.00              
ATOM     78  O   HIS A  16      -0.010 -24.272 -24.624  1.00  0.00              
ATOM     79  CB  HIS A  16       2.065 -23.342 -26.334  1.00  0.00              
ATOM     80  CG  HIS A  16       3.303 -22.813 -26.990  1.00  0.00              
ATOM     81  ND1 HIS A  16       4.570 -23.218 -26.623  1.00  0.00              
ATOM     82  CD2 HIS A  16       3.469 -21.913 -27.987  1.00  0.00              
ATOM     83  CE1 HIS A  16       5.462 -22.588 -27.368  1.00  0.00              
ATOM     84  NE2 HIS A  16       4.820 -21.792 -28.203  1.00  0.00              
ATOM     85  H   HIS A  16       3.174 -23.925 -23.981  1.00  0.00              
ATOM     86  HA  HIS A  16       1.698 -21.597 -25.136  1.00  0.00              
ATOM     87 1HB  HIS A  16       2.219 -24.413 -26.196  1.00  0.00              
ATOM     88 2HB  HIS A  16       1.247 -23.180 -27.035  1.00  0.00              
ATOM     89  HD2 HIS A  16       2.766 -21.330 -28.583  1.00  0.00              
ATOM     90  HE1 HIS A  16       6.527 -22.773 -27.232  1.00  0.00              
ATOM     91  HE2 HIS A  16       5.245 -21.188 -28.892  1.00  0.00              
ATOM     92  N   VAL A  17      -0.413 -22.116 -24.060  1.00  0.00              
ATOM     93  CA  VAL A  17      -1.762 -22.363 -23.551  1.00  0.00              
ATOM     94  C   VAL A  17      -2.809 -22.141 -24.637  1.00  0.00              
ATOM     95  O   VAL A  17      -2.837 -21.078 -25.269  1.00  0.00              
ATOM     96  CB  VAL A  17      -2.091 -21.410 -22.358  1.00  0.00              
ATOM     97  CG1 VAL A  17      -3.528 -21.611 -21.884  1.00  0.00              
ATOM     98  CG2 VAL A  17      -1.117 -21.677 -21.194  1.00  0.00              
ATOM     99  H   VAL A  17      -0.048 -21.174 -24.051  1.00  0.00              
ATOM    100  HA  VAL A  17      -1.887 -23.403 -23.249  1.00  0.00              
ATOM    101  HB  VAL A  17      -1.939 -20.378 -22.676  1.00  0.00              
ATOM    102 1HG1 VAL A  17      -3.735 -20.937 -21.052  1.00  0.00              
ATOM    103 2HG1 VAL A  17      -4.215 -21.398 -22.703  1.00  0.00              
ATOM    104 3HG1 VAL A  17      -3.663 -22.642 -21.556  1.00  0.00              
ATOM    105 1HG2 VAL A  17      -1.350 -21.011 -20.364  1.00  0.00              
ATOM    106 2HG2 VAL A  17      -1.216 -22.712 -20.867  1.00  0.00              
ATOM    107 3HG2 VAL A  17      -0.094 -21.498 -21.527  1.00  0.00              
ATOM    108  N   ILE A  18      -3.673 -23.132 -24.840  1.00  0.00              
ATOM    109  CA  ILE A  18      -4.777 -23.005 -25.802  1.00  0.00              
ATOM    110  C   ILE A  18      -6.073 -22.840 -25.027  1.00  0.00              
ATOM    111  O   ILE A  18      -6.395 -23.677 -24.170  1.00  0.00              
ATOM    112  CB  ILE A  18      -4.950 -24.276 -26.693  1.00  0.00              
ATOM    113  CG1 ILE A  18      -3.631 -24.627 -27.395  1.00  0.00              
ATOM    114  CG2 ILE A  18      -6.078 -24.047 -27.720  1.00  0.00              
ATOM    115  CD1 ILE A  18      -3.089 -23.547 -28.304  1.00  0.00              
ATOM    116  H   ILE A  18      -3.570 -23.993 -24.321  1.00  0.00              
ATOM    117  HA  ILE A  18      -4.659 -22.106 -26.405  1.00  0.00              
ATOM    118  HB  ILE A  18      -5.198 -25.125 -26.057  1.00  0.00              
ATOM    119 1HG1 ILE A  18      -2.897 -24.839 -26.619  1.00  0.00              
ATOM    120 2HG1 ILE A  18      -3.807 -25.529 -27.983  1.00  0.00              
ATOM    121 1HG2 ILE A  18      -6.192 -24.936 -28.339  1.00  0.00              
ATOM    122 2HG2 ILE A  18      -7.011 -23.846 -27.197  1.00  0.00              
ATOM    123 3HG2 ILE A  18      -5.826 -23.195 -28.353  1.00  0.00              
ATOM    124 1HD1 ILE A  18      -2.156 -23.884 -28.756  1.00  0.00              
ATOM    125 2HD1 ILE A  18      -3.815 -23.333 -29.089  1.00  0.00              
ATOM    126 3HD1 ILE A  18      -2.904 -22.643 -27.726  1.00  0.00              
ATOM    127  N   MET A  19      -6.809 -21.765 -25.304  1.00  0.00              
ATOM    128  CA  MET A  19      -8.119 -21.583 -24.680  1.00  0.00              
ATOM    129  C   MET A  19      -9.123 -22.359 -25.529  1.00  0.00              
ATOM    130  O   MET A  19      -9.213 -22.149 -26.738  1.00  0.00              
ATOM    131  CB  MET A  19      -8.527 -20.106 -24.662  1.00  0.00              
ATOM    132  CG  MET A  19      -7.537 -19.179 -23.971  1.00  0.00              
ATOM    133  SD  MET A  19      -7.329 -19.602 -22.239  1.00  0.00              
ATOM    134  CE  MET A  19      -8.901 -19.076 -21.532  1.00  0.00              
ATOM    135  H   MET A  19      -6.470 -21.064 -25.948  1.00  0.00              
ATOM    136  HA  MET A  19      -8.109 -21.991 -23.670  1.00  0.00              
ATOM    137 1HB  MET A  19      -8.645 -19.797 -25.699  1.00  0.00              
ATOM    138 2HB  MET A  19      -9.489 -20.047 -24.152  1.00  0.00              
ATOM    139 1HG  MET A  19      -6.580 -19.259 -24.485  1.00  0.00              
ATOM    140 2HG  MET A  19      -7.910 -18.159 -24.057  1.00  0.00              
ATOM    141 1HE  MET A  19      -8.906 -19.281 -20.461  1.00  0.00              
ATOM    142 2HE  MET A  19      -9.034 -18.006 -21.698  1.00  0.00              
ATOM    143 3HE  MET A  19      -9.715 -19.622 -22.010  1.00  0.00              
ATOM    144  N   VAL A  20      -9.867 -23.263 -24.905  1.00  0.00              
ATOM    145  CA  VAL A  20     -10.868 -24.050 -25.625  1.00  0.00              
ATOM    146  C   VAL A  20     -12.234 -23.903 -24.958  1.00  0.00              
ATOM    147  O   VAL A  20     -12.339 -23.974 -23.727  1.00  0.00              
ATOM    148  CB  VAL A  20     -10.448 -25.551 -25.663  1.00  0.00              
ATOM    149  CG1 VAL A  20     -11.509 -26.390 -26.351  1.00  0.00              
ATOM    150  CG2 VAL A  20      -9.112 -25.689 -26.384  1.00  0.00              
ATOM    151  H   VAL A  20      -9.743 -23.413 -23.914  1.00  0.00              
ATOM    152  HA  VAL A  20     -11.000 -23.686 -26.645  1.00  0.00              
ATOM    153  HB  VAL A  20     -10.303 -25.904 -24.642  1.00  0.00              
ATOM    154 1HG1 VAL A  20     -11.195 -27.435 -26.365  1.00  0.00              
ATOM    155 2HG1 VAL A  20     -12.451 -26.303 -25.808  1.00  0.00              
ATOM    156 3HG1 VAL A  20     -11.645 -26.039 -27.373  1.00  0.00              
ATOM    157 1HG2 VAL A  20      -8.818 -26.738 -26.410  1.00  0.00              
ATOM    158 2HG2 VAL A  20      -9.210 -25.314 -27.403  1.00  0.00              
ATOM    159 3HG2 VAL A  20      -8.352 -25.114 -25.856  1.00  0.00              
ATOM    160  N   GLY A  21     -13.270 -23.684 -25.772  1.00  0.00              
ATOM    161  CA  GLY A  21     -14.618 -23.538 -25.248  1.00  0.00              
ATOM    162  C   GLY A  21     -15.559 -22.763 -26.156  1.00  0.00              
ATOM    163  O   GLY A  21     -15.111 -22.073 -27.070  1.00  0.00              
ATOM    164  H   GLY A  21     -13.120 -23.618 -26.769  1.00  0.00              
ATOM    165 1HA  GLY A  21     -15.050 -24.527 -25.096  1.00  0.00              
ATOM    166 2HA  GLY A  21     -14.575 -23.012 -24.295  1.00  0.00              
ATOM    167  N   SER A  22     -16.863 -22.879 -25.890  1.00  0.00              
ATOM    168  CA  SER A  22     -17.904 -22.251 -26.701  1.00  0.00              
ATOM    169  C   SER A  22     -17.841 -20.732 -26.609  1.00  0.00              
ATOM    170  O   SER A  22     -17.341 -20.180 -25.630  1.00  0.00              
ATOM    171  CB  SER A  22     -19.271 -22.746 -26.272  1.00  0.00              
ATOM    172  OG  SER A  22     -19.415 -24.127 -26.464  1.00  0.00              
ATOM    173  H   SER A  22     -17.130 -23.430 -25.087  1.00  0.00              
ATOM    174  HA  SER A  22     -17.882 -22.558 -27.748  1.00  0.00              
ATOM    175 1HB  SER A  22     -19.407 -22.520 -25.214  1.00  0.00              
ATOM    176 2HB  SER A  22     -20.030 -22.226 -26.854  1.00  0.00              
ATOM    177  HG  SER A  22     -20.291 -24.399 -26.181  1.00  0.00              
ATOM    178  N   GLY A  23     -18.373 -20.068 -27.631  1.00  0.00              
ATOM    179  CA  GLY A  23     -18.396 -18.617 -27.634  1.00  0.00              
ATOM    180  C   GLY A  23     -19.190 -18.069 -26.462  1.00  0.00              
ATOM    181  O   GLY A  23     -20.284 -18.555 -26.159  1.00  0.00              
ATOM    182  H   GLY A  23     -18.767 -20.568 -28.416  1.00  0.00              
ATOM    183 1HA  GLY A  23     -17.373 -18.244 -27.571  1.00  0.00              
ATOM    184 2HA  GLY A  23     -18.852 -18.270 -28.561  1.00  0.00              
ATOM    185  N   GLY A  24     -18.629 -17.070 -25.786  1.00  0.00              
ATOM    186  CA  GLY A  24     -19.271 -16.528 -24.601  1.00  0.00              
ATOM    187  C   GLY A  24     -18.955 -17.119 -23.233  1.00  0.00              
ATOM    188  O   GLY A  24     -19.408 -16.577 -22.228  1.00  0.00              
ATOM    189  H   GLY A  24     -17.750 -16.678 -26.091  1.00  0.00              
ATOM    190 1HA  GLY A  24     -19.016 -15.472 -24.509  1.00  0.00              
ATOM    191 2HA  GLY A  24     -20.351 -16.632 -24.702  1.00  0.00              
ATOM    192  N   VAL A  25     -18.191 -18.201 -23.154  1.00  0.00              
ATOM    193  CA  VAL A  25     -17.848 -18.728 -21.834  1.00  0.00              
ATOM    194  C   VAL A  25     -16.865 -17.883 -21.015  1.00  0.00              
ATOM    195  O   VAL A  25     -16.758 -18.075 -19.804  1.00  0.00              
ATOM    196  CB  VAL A  25     -17.309 -20.185 -21.907  1.00  0.00              
ATOM    197  CG1 VAL A  25     -18.357 -21.089 -22.554  1.00  0.00              
ATOM    198  CG2 VAL A  25     -15.987 -20.230 -22.659  1.00  0.00              
ATOM    199  H   VAL A  25     -17.840 -18.669 -23.977  1.00  0.00              
ATOM    200  HA  VAL A  25     -18.720 -18.756 -21.179  1.00  0.00              
ATOM    201  HB  VAL A  25     -17.109 -20.539 -20.896  1.00  0.00              
ATOM    202 1HG1 VAL A  25     -17.976 -22.109 -22.603  1.00  0.00              
ATOM    203 2HG1 VAL A  25     -19.270 -21.071 -21.958  1.00  0.00              
ATOM    204 3HG1 VAL A  25     -18.573 -20.733 -23.561  1.00  0.00              
ATOM    205 1HG2 VAL A  25     -15.626 -21.257 -22.699  1.00  0.00              
ATOM    206 2HG2 VAL A  25     -16.133 -19.856 -23.673  1.00  0.00              
ATOM    207 3HG2 VAL A  25     -15.254 -19.608 -22.145  1.00  0.00              
ATOM    208  N   GLY A  26     -16.147 -16.965 -21.660  1.00  0.00              
ATOM    209  CA  GLY A  26     -15.211 -16.114 -20.935  1.00  0.00              
ATOM    210  C   GLY A  26     -13.733 -16.401 -21.179  1.00  0.00              
ATOM    211  O   GLY A  26     -12.881 -16.060 -20.357  1.00  0.00              
ATOM    212  H   GLY A  26     -16.245 -16.849 -22.658  1.00  0.00              
ATOM    213 1HA  GLY A  26     -15.380 -15.075 -21.219  1.00  0.00              
ATOM    214 2HA  GLY A  26     -15.381 -16.229 -19.865  1.00  0.00              
ATOM    215  N   LYS A  27     -13.413 -17.021 -22.311  1.00  0.00              
ATOM    216  CA  LYS A  27     -12.016 -17.254 -22.670  1.00  0.00              
ATOM    217  C   LYS A  27     -11.252 -15.923 -22.769  1.00  0.00              
ATOM    218  O   LYS A  27     -10.197 -15.748 -22.148  1.00  0.00              
ATOM    219  CB  LYS A  27     -11.935 -18.007 -24.004  1.00  0.00              
ATOM    220  CG  LYS A  27     -12.628 -19.363 -23.972  1.00  0.00              
ATOM    221  CD  LYS A  27     -12.326 -20.202 -25.231  1.00  0.00              
ATOM    222  CE  LYS A  27     -12.802 -19.522 -26.514  1.00  0.00              
ATOM    223  NZ  LYS A  27     -14.290 -19.377 -26.581  1.00  0.00              
ATOM    224  H   LYS A  27     -14.141 -17.337 -22.936  1.00  0.00              
ATOM    225  HA  LYS A  27     -11.528 -17.841 -21.891  1.00  0.00              
ATOM    226 1HB  LYS A  27     -12.396 -17.370 -24.759  1.00  0.00              
ATOM    227 2HB  LYS A  27     -10.877 -18.135 -24.236  1.00  0.00              
ATOM    228 1HG  LYS A  27     -12.285 -19.906 -23.091  1.00  0.00              
ATOM    229 2HG  LYS A  27     -13.704 -19.201 -23.903  1.00  0.00              
ATOM    230 1HD  LYS A  27     -11.248 -20.358 -25.293  1.00  0.00              
ATOM    231 2HD  LYS A  27     -12.827 -21.164 -25.135  1.00  0.00              
ATOM    232 1HE  LYS A  27     -12.349 -18.533 -26.566  1.00  0.00              
ATOM    233 2HE  LYS A  27     -12.467 -20.119 -27.362  1.00  0.00              
ATOM    234 1HZ  LYS A  27     -14.545 -18.924 -27.448  1.00  0.00              
ATOM    235 2HZ  LYS A  27     -14.720 -20.291 -26.540  1.00  0.00              
ATOM    236 3HZ  LYS A  27     -14.610 -18.820 -25.802  1.00  0.00              
ATOM    237  N   SER A  28     -11.797 -14.984 -23.536  1.00  0.00              
ATOM    238  CA  SER A  28     -11.150 -13.687 -23.699  1.00  0.00              
ATOM    239  C   SER A  28     -11.096 -12.904 -22.399  1.00  0.00              
ATOM    240  O   SER A  28     -10.156 -12.132 -22.159  1.00  0.00              
ATOM    241  CB  SER A  28     -11.871 -12.880 -24.762  1.00  0.00              
ATOM    242  OG  SER A  28     -11.796 -13.485 -26.023  1.00  0.00              
ATOM    243  H   SER A  28     -12.668 -15.162 -24.015  1.00  0.00              
ATOM    244  HA  SER A  28     -10.145 -13.754 -24.119  1.00  0.00              
ATOM    245 1HB  SER A  28     -12.918 -12.784 -24.476  1.00  0.00              
ATOM    246 2HB  SER A  28     -11.418 -11.891 -24.816  1.00  0.00              
ATOM    247  HG  SER A  28     -10.918 -13.851 -26.151  1.00  0.00              
ATOM    248  N   ALA A  29     -12.108 -13.099 -21.560  1.00  0.00              
ATOM    249  CA  ALA A  29     -12.153 -12.430 -20.267  1.00  0.00              
ATOM    250  C   ALA A  29     -11.008 -12.908 -19.380  1.00  0.00              
ATOM    251  O   ALA A  29     -10.349 -12.107 -18.734  1.00  0.00              
ATOM    252  CB  ALA A  29     -13.497 -12.686 -19.585  1.00  0.00              
ATOM    253  H   ALA A  29     -12.861 -13.721 -21.818  1.00  0.00              
ATOM    254  HA  ALA A  29     -12.028 -11.358 -20.423  1.00  0.00              
ATOM    255 1HB  ALA A  29     -13.517 -12.179 -18.620  1.00  0.00              
ATOM    256 2HB  ALA A  29     -14.303 -12.304 -20.212  1.00  0.00              
ATOM    257 3HB  ALA A  29     -13.631 -13.756 -19.435  1.00  0.00              
ATOM    258  N   LEU A  30     -10.776 -14.217 -19.349  1.00  0.00              
ATOM    259  CA  LEU A  30      -9.701 -14.752 -18.526  1.00  0.00              
ATOM    260  C   LEU A  30      -8.355 -14.321 -19.115  1.00  0.00              
ATOM    261  O   LEU A  30      -7.432 -13.953 -18.381  1.00  0.00              
ATOM    262  CB  LEU A  30      -9.780 -16.283 -18.456  1.00  0.00              
ATOM    263  CG  LEU A  30     -10.951 -16.871 -17.667  1.00  0.00              
ATOM    264  CD1 LEU A  30     -11.021 -18.389 -17.858  1.00  0.00              
ATOM    265  CD2 LEU A  30     -10.793 -16.506 -16.177  1.00  0.00              
ATOM    266  H   LEU A  30     -11.341 -14.851 -19.894  1.00  0.00              
ATOM    267  HA  LEU A  30      -9.770 -14.338 -17.521  1.00  0.00              
ATOM    268 1HB  LEU A  30      -9.907 -16.502 -19.515  1.00  0.00              
ATOM    269 2HB  LEU A  30      -8.845 -16.719 -18.105  1.00  0.00              
ATOM    270  HG  LEU A  30     -11.861 -16.396 -18.035  1.00  0.00              
ATOM    271 1HD1 LEU A  30     -11.860 -18.790 -17.289  1.00  0.00              
ATOM    272 2HD1 LEU A  30     -11.160 -18.616 -18.915  1.00  0.00              
ATOM    273 3HD1 LEU A  30     -10.096 -18.843 -17.506  1.00  0.00              
ATOM    274 1HD2 LEU A  30     -11.627 -16.923 -15.610  1.00  0.00              
ATOM    275 2HD2 LEU A  30      -9.856 -16.915 -15.799  1.00  0.00              
ATOM    276 3HD2 LEU A  30     -10.787 -15.422 -16.066  1.00  0.00              
ATOM    277  N   THR A  31      -8.257 -14.351 -20.440  1.00  0.00              
ATOM    278  CA  THR A  31      -7.016 -14.032 -21.140  1.00  0.00              
ATOM    279  C   THR A  31      -6.611 -12.573 -20.954  1.00  0.00              
ATOM    280  O   THR A  31      -5.442 -12.266 -20.746  1.00  0.00              
ATOM    281  CB  THR A  31      -7.132 -14.327 -22.647  1.00  0.00              
ATOM    282  OG1 THR A  31      -7.367 -15.728 -22.845  1.00  0.00              
ATOM    283  CG2 THR A  31      -5.856 -13.924 -23.369  1.00  0.00              
ATOM    284  H   THR A  31      -9.074 -14.604 -20.977  1.00  0.00              
ATOM    285  HA  THR A  31      -6.198 -14.623 -20.728  1.00  0.00              
ATOM    286  HB  THR A  31      -7.973 -13.766 -23.054  1.00  0.00              
ATOM    287  HG1 THR A  31      -7.744 -15.868 -23.718  1.00  0.00              
ATOM    288 1HG2 THR A  31      -5.958 -14.140 -24.433  1.00  0.00              
ATOM    289 2HG2 THR A  31      -5.681 -12.857 -23.230  1.00  0.00              
ATOM    290 3HG2 THR A  31      -5.016 -14.486 -22.963  1.00  0.00              
ATOM    291  N   LEU A  32      -7.591 -11.679 -21.035  1.00  0.00              
ATOM    292  CA  LEU A  32      -7.328 -10.261 -20.907  1.00  0.00              
ATOM    293  C   LEU A  32      -7.172  -9.804 -19.464  1.00  0.00              
ATOM    294  O   LEU A  32      -6.472  -8.822 -19.199  1.00  0.00              
ATOM    295  CB  LEU A  32      -8.422  -9.451 -21.626  1.00  0.00              
ATOM    296  CG  LEU A  32      -8.477  -9.645 -23.149  1.00  0.00              
ATOM    297  CD1 LEU A  32      -9.675  -8.896 -23.721  1.00  0.00              
ATOM    298  CD2 LEU A  32      -7.182  -9.152 -23.783  1.00  0.00              
ATOM    299  H   LEU A  32      -8.539 -11.992 -21.189  1.00  0.00              
ATOM    300  HA  LEU A  32      -6.378 -10.021 -21.384  1.00  0.00              
ATOM    301 1HB  LEU A  32      -9.303  -9.891 -21.159  1.00  0.00              
ATOM    302 2HB  LEU A  32      -8.369  -8.392 -21.376  1.00  0.00              
ATOM    303  HG  LEU A  32      -8.549 -10.717 -23.337  1.00  0.00              
ATOM    304 1HD1 LEU A  32      -9.710  -9.036 -24.802  1.00  0.00              
ATOM    305 2HD1 LEU A  32     -10.592  -9.283 -23.276  1.00  0.00              
ATOM    306 3HD1 LEU A  32      -9.581  -7.834 -23.497  1.00  0.00              
ATOM    307 1HD2 LEU A  32      -7.230  -9.294 -24.863  1.00  0.00              
ATOM    308 2HD2 LEU A  32      -7.047  -8.093 -23.562  1.00  0.00              
ATOM    309 3HD2 LEU A  32      -6.341  -9.717 -23.380  1.00  0.00              
ATOM    310  N   GLN A  33      -7.819 -10.494 -18.534  1.00  0.00              
ATOM    311  CA  GLN A  33      -7.621 -10.184 -17.116  1.00  0.00              
ATOM    312  C   GLN A  33      -6.202 -10.628 -16.765  1.00  0.00              
ATOM    313  O   GLN A  33      -5.476  -9.946 -16.040  1.00  0.00              
ATOM    314  CB  GLN A  33      -8.648 -10.893 -16.230  1.00  0.00              
ATOM    315  CG  GLN A  33      -8.538 -10.552 -14.753  1.00  0.00              
ATOM    316  CD  GLN A  33      -8.791  -9.081 -14.479  1.00  0.00              
ATOM    317  OE1 GLN A  33      -9.749  -8.496 -14.990  1.00  0.00              
ATOM    318  NE2 GLN A  33      -7.929  -8.474 -13.672  1.00  0.00              
ATOM    319  H   GLN A  33      -8.453 -11.237 -18.791  1.00  0.00              
ATOM    320  HA  GLN A  33      -7.713  -9.109 -16.961  1.00  0.00              
ATOM    321 1HB  GLN A  33      -9.633 -10.611 -16.601  1.00  0.00              
ATOM    322 2HB  GLN A  33      -8.501 -11.963 -16.372  1.00  0.00              
ATOM    323 1HG  GLN A  33      -9.039 -11.128 -13.976  1.00  0.00              
ATOM    324 2HG  GLN A  33      -7.464 -10.732 -14.703  1.00  0.00              
ATOM    325 1HE2 GLN A  33      -8.044  -7.504 -13.454  1.00  0.00              
ATOM    326 2HE2 GLN A  33      -7.164  -8.987 -13.280  1.00  0.00              
ATOM    327  N   PHE A  34      -5.808 -11.785 -17.289  1.00  0.00              
ATOM    328  CA  PHE A  34      -4.466 -12.304 -17.047  1.00  0.00              
ATOM    329  C   PHE A  34      -3.369 -11.415 -17.658  1.00  0.00              
ATOM    330  O   PHE A  34      -2.462 -10.957 -16.964  1.00  0.00              
ATOM    331  CB  PHE A  34      -4.346 -13.730 -17.607  1.00  0.00              
ATOM    332  CG  PHE A  34      -2.971 -14.311 -17.479  1.00  0.00              
ATOM    333  CD1 PHE A  34      -2.095 -14.305 -18.548  1.00  0.00              
ATOM    334  CD2 PHE A  34      -2.542 -14.840 -16.267  1.00  0.00              
ATOM    335  CE1 PHE A  34      -0.797 -14.819 -18.419  1.00  0.00              
ATOM    336  CE2 PHE A  34      -1.250 -15.353 -16.126  1.00  0.00              
ATOM    337  CZ  PHE A  34      -0.377 -15.340 -17.209  1.00  0.00              
ATOM    338  H   PHE A  34      -6.444 -12.315 -17.866  1.00  0.00              
ATOM    339  HA  PHE A  34      -4.264 -12.322 -15.975  1.00  0.00              
ATOM    340 1HB  PHE A  34      -5.020 -14.400 -17.076  1.00  0.00              
ATOM    341 2HB  PHE A  34      -4.591 -13.737 -18.669  1.00  0.00              
ATOM    342  HD1 PHE A  34      -2.423 -13.893 -19.503  1.00  0.00              
ATOM    343  HD2 PHE A  34      -3.227 -14.849 -15.418  1.00  0.00              
ATOM    344  HE1 PHE A  34      -0.120 -14.807 -19.273  1.00  0.00              
ATOM    345  HE2 PHE A  34      -0.926 -15.764 -15.170  1.00  0.00              
ATOM    346  HZ  PHE A  34       0.632 -15.738 -17.107  1.00  0.00              
ATOM    347  N   MET A  35      -3.470 -11.163 -18.955  1.00  0.00              
ATOM    348  CA  MET A  35      -2.474 -10.371 -19.676  1.00  0.00              
ATOM    349  C   MET A  35      -2.447  -8.887 -19.347  1.00  0.00              
ATOM    350  O   MET A  35      -1.380  -8.294 -19.150  1.00  0.00              
ATOM    351  CB  MET A  35      -2.714 -10.470 -21.187  1.00  0.00              
ATOM    352  CG  MET A  35      -2.423 -11.826 -21.801  1.00  0.00              
ATOM    353  SD  MET A  35      -0.655 -11.997 -22.071  1.00  0.00              
ATOM    354  CE  MET A  35      -0.510 -13.727 -22.233  1.00  0.00              
ATOM    355  H   MET A  35      -4.264 -11.532 -19.459  1.00  0.00              
ATOM    356  HA  MET A  35      -1.471 -10.711 -19.418  1.00  0.00              
ATOM    357 1HB  MET A  35      -3.759 -10.219 -21.360  1.00  0.00              
ATOM    358 2HB  MET A  35      -2.077  -9.722 -21.660  1.00  0.00              
ATOM    359 1HG  MET A  35      -2.783 -12.593 -21.116  1.00  0.00              
ATOM    360 2HG  MET A  35      -2.965 -11.895 -22.743  1.00  0.00              
ATOM    361 1HE  MET A  35       0.533 -13.991 -22.406  1.00  0.00              
ATOM    362 2HE  MET A  35      -0.860 -14.209 -21.318  1.00  0.00              
ATOM    363 3HE  MET A  35      -1.115 -14.066 -23.075  1.00  0.00              
ATOM    364  N   LYS A  36      -3.627  -8.288 -19.303  1.00  0.00              
ATOM    365  CA  LYS A  36      -3.708  -6.856 -19.097  1.00  0.00              
ATOM    366  C   LYS A  36      -4.472  -6.348 -17.888  1.00  0.00              
ATOM    367  O   LYS A  36      -4.637  -5.141 -17.733  1.00  0.00              
ATOM    368  CB  LYS A  36      -4.312  -6.222 -20.351  1.00  0.00              
ATOM    369  CG  LYS A  36      -3.441  -6.337 -21.596  1.00  0.00              
ATOM    370  CD  LYS A  36      -4.076  -5.627 -22.782  1.00  0.00              
ATOM    371  CE  LYS A  36      -3.267  -5.842 -24.053  1.00  0.00              
ATOM    372  NZ  LYS A  36      -3.891  -5.176 -25.229  1.00  0.00              
ATOM    373  H   LYS A  36      -4.480  -8.818 -19.413  1.00  0.00              
ATOM    374  HA  LYS A  36      -2.710  -6.451 -18.925  1.00  0.00              
ATOM    375 1HB  LYS A  36      -5.268  -6.715 -20.530  1.00  0.00              
ATOM    376 2HB  LYS A  36      -4.483  -5.169 -20.126  1.00  0.00              
ATOM    377 1HG  LYS A  36      -2.470  -5.891 -21.381  1.00  0.00              
ATOM    378 2HG  LYS A  36      -3.312  -7.393 -21.831  1.00  0.00              
ATOM    379 1HD  LYS A  36      -5.084  -6.018 -22.922  1.00  0.00              
ATOM    380 2HD  LYS A  36      -4.128  -4.561 -22.562  1.00  0.00              
ATOM    381 1HE  LYS A  36      -2.268  -5.438 -23.895  1.00  0.00              
ATOM    382 2HE  LYS A  36      -3.200  -6.914 -24.238  1.00  0.00              
ATOM    383 1HZ  LYS A  36      -3.325  -5.342 -26.049  1.00  0.00              
ATOM    384 2HZ  LYS A  36      -4.817  -5.551 -25.377  1.00  0.00              
ATOM    385 3HZ  LYS A  36      -3.953  -4.182 -25.059  1.00  0.00              
ATOM    386  N   ASP A  37      -4.935  -7.251 -17.034  1.00  0.00              
ATOM    387  CA  ASP A  37      -5.810  -6.840 -15.946  1.00  0.00              
ATOM    388  C   ASP A  37      -7.074  -6.154 -16.434  1.00  0.00              
ATOM    389  O   ASP A  37      -7.555  -5.235 -15.783  1.00  0.00              
ATOM    390  CB  ASP A  37      -5.058  -5.912 -14.989  1.00  0.00              
ATOM    391  CG  ASP A  37      -3.872  -6.560 -14.287  1.00  0.00              
ATOM    392  OD1 ASP A  37      -4.042  -7.618 -13.729  1.00  0.00              
ATOM    393  OD2 ASP A  37      -2.776  -6.077 -14.447  1.00  0.00              
ATOM    394  H   ASP A  37      -4.689  -8.227 -17.126  1.00  0.00              
ATOM    395  HA  ASP A  37      -6.149  -7.717 -15.393  1.00  0.00              
ATOM    396 1HB  ASP A  37      -4.740  -4.977 -15.450  1.00  0.00              
ATOM    397 2HB  ASP A  37      -5.844  -5.710 -14.261  1.00  0.00              
ATOM    398  N   GLU A  38      -7.615  -6.591 -17.565  1.00  0.00              
ATOM    399  CA  GLU A  38      -8.841  -5.989 -18.069  1.00  0.00              
ATOM    400  C   GLU A  38     -10.000  -6.992 -18.168  1.00  0.00              
ATOM    401  O   GLU A  38      -9.788  -8.190 -18.384  1.00  0.00              
ATOM    402  CB  GLU A  38      -8.583  -5.355 -19.438  1.00  0.00              
ATOM    403  CG  GLU A  38      -7.605  -4.188 -19.416  1.00  0.00              
ATOM    404  CD  GLU A  38      -7.462  -3.570 -20.779  1.00  0.00              
ATOM    405  OE1 GLU A  38      -8.077  -4.055 -21.698  1.00  0.00              
ATOM    406  OE2 GLU A  38      -6.829  -2.545 -20.881  1.00  0.00              
ATOM    407  H   GLU A  38      -7.184  -7.341 -18.087  1.00  0.00              
ATOM    408  HA  GLU A  38      -9.185  -5.217 -17.379  1.00  0.00              
ATOM    409 1HB  GLU A  38      -8.195  -6.141 -20.085  1.00  0.00              
ATOM    410 2HB  GLU A  38      -9.546  -5.013 -19.818  1.00  0.00              
ATOM    411 1HG  GLU A  38      -7.867  -3.416 -18.693  1.00  0.00              
ATOM    412 2HG  GLU A  38      -6.662  -4.650 -19.127  1.00  0.00              
ATOM    413  N   PHE A  39     -11.221  -6.487 -17.998  1.00  0.00              
ATOM    414  CA  PHE A  39     -12.428  -7.305 -18.046  1.00  0.00              
ATOM    415  C   PHE A  39     -13.587  -6.473 -18.566  1.00  0.00              
ATOM    416  O   PHE A  39     -13.810  -5.356 -18.101  1.00  0.00              
ATOM    417  CB  PHE A  39     -12.798  -7.861 -16.657  1.00  0.00              
ATOM    418  CG  PHE A  39     -14.127  -8.594 -16.630  1.00  0.00              
ATOM    419  CD1 PHE A  39     -15.292  -7.945 -16.227  1.00  0.00              
ATOM    420  CD2 PHE A  39     -14.224  -9.909 -17.065  1.00  0.00              
ATOM    421  CE1 PHE A  39     -16.536  -8.596 -16.261  1.00  0.00              
ATOM    422  CE2 PHE A  39     -15.461 -10.574 -17.105  1.00  0.00              
ATOM    423  CZ  PHE A  39     -16.619  -9.912 -16.701  1.00  0.00              
ATOM    424  H   PHE A  39     -11.305  -5.494 -17.830  1.00  0.00              
ATOM    425  HA  PHE A  39     -12.284  -8.137 -18.737  1.00  0.00              
ATOM    426 1HB  PHE A  39     -12.042  -8.571 -16.324  1.00  0.00              
ATOM    427 2HB  PHE A  39     -12.873  -7.048 -15.936  1.00  0.00              
ATOM    428  HD1 PHE A  39     -15.235  -6.914 -15.881  1.00  0.00              
ATOM    429  HD2 PHE A  39     -13.317 -10.426 -17.380  1.00  0.00              
ATOM    430  HE1 PHE A  39     -17.435  -8.070 -15.942  1.00  0.00              
ATOM    431  HE2 PHE A  39     -15.516 -11.606 -17.451  1.00  0.00              
ATOM    432  HZ  PHE A  39     -17.583 -10.419 -16.728  1.00  0.00              
ATOM    433  N   VAL A  40     -14.314  -7.018 -19.534  1.00  0.00              
ATOM    434  CA  VAL A  40     -15.568  -6.422 -19.982  1.00  0.00              
ATOM    435  C   VAL A  40     -16.676  -7.459 -19.887  1.00  0.00              
ATOM    436  O   VAL A  40     -16.425  -8.664 -19.914  1.00  0.00              
ATOM    437  CB  VAL A  40     -15.472  -5.923 -21.431  1.00  0.00              
ATOM    438  CG1 VAL A  40     -14.416  -4.839 -21.538  1.00  0.00              
ATOM    439  CG2 VAL A  40     -15.126  -7.085 -22.345  1.00  0.00              
ATOM    440  H   VAL A  40     -13.991  -7.869 -19.970  1.00  0.00              
ATOM    441  HA  VAL A  40     -15.868  -5.596 -19.336  1.00  0.00              
ATOM    442  HB  VAL A  40     -16.447  -5.545 -21.740  1.00  0.00              
ATOM    443 1HG1 VAL A  40     -14.355  -4.491 -22.569  1.00  0.00              
ATOM    444 2HG1 VAL A  40     -14.684  -4.005 -20.890  1.00  0.00              
ATOM    445 3HG1 VAL A  40     -13.449  -5.240 -21.233  1.00  0.00              
ATOM    446 1HG2 VAL A  40     -15.059  -6.731 -23.373  1.00  0.00              
ATOM    447 2HG2 VAL A  40     -14.169  -7.511 -22.044  1.00  0.00              
ATOM    448 3HG2 VAL A  40     -15.902  -7.847 -22.274  1.00  0.00              
ATOM    449  N   GLU A  41     -17.909  -6.986 -19.782  1.00  0.00              
ATOM    450  CA  GLU A  41     -19.045  -7.882 -19.675  1.00  0.00              
ATOM    451  C   GLU A  41     -19.511  -8.456 -21.016  1.00  0.00              
ATOM    452  O   GLU A  41     -19.832  -9.637 -21.103  1.00  0.00              
ATOM    453  CB  GLU A  41     -20.207  -7.154 -18.995  1.00  0.00              
ATOM    454  CG  GLU A  41     -19.968  -6.817 -17.530  1.00  0.00              
ATOM    455  CD  GLU A  41     -21.130  -6.063 -16.946  1.00  0.00              
ATOM    456  OE1 GLU A  41     -22.050  -5.773 -17.672  1.00  0.00              
ATOM    457  OE2 GLU A  41     -21.150  -5.874 -15.753  1.00  0.00              
ATOM    458  H   GLU A  41     -18.067  -5.989 -19.776  1.00  0.00              
ATOM    459  HA  GLU A  41     -18.773  -8.755 -19.080  1.00  0.00              
ATOM    460 1HB  GLU A  41     -20.378  -6.234 -19.556  1.00  0.00              
ATOM    461 2HB  GLU A  41     -21.082  -7.799 -19.081  1.00  0.00              
ATOM    462 1HG  GLU A  41     -19.756  -7.690 -16.914  1.00  0.00              
ATOM    463 2HG  GLU A  41     -19.092  -6.170 -17.556  1.00  0.00              
ATOM    464  N   ASP A  42     -19.523  -7.644 -22.069  1.00  0.00              
ATOM    465  CA  ASP A  42     -19.876  -8.161 -23.395  1.00  0.00              
ATOM    466  C   ASP A  42     -18.807  -9.003 -24.095  1.00  0.00              
ATOM    467  O   ASP A  42     -17.612  -8.746 -23.967  1.00  0.00              
ATOM    468  CB  ASP A  42     -20.257  -6.991 -24.305  1.00  0.00              
ATOM    469  CG  ASP A  42     -21.604  -6.357 -23.984  1.00  0.00              
ATOM    470  OD1 ASP A  42     -22.340  -6.930 -23.217  1.00  0.00              
ATOM    471  OD2 ASP A  42     -21.820  -5.237 -24.380  1.00  0.00              
ATOM    472  H   ASP A  42     -19.290  -6.666 -21.968  1.00  0.00              
ATOM    473  HA  ASP A  42     -20.723  -8.843 -23.312  1.00  0.00              
ATOM    474 1HB  ASP A  42     -19.494  -6.214 -24.357  1.00  0.00              
ATOM    475 2HB  ASP A  42     -20.318  -7.506 -25.264  1.00  0.00              
ATOM    476  N   TYR A  43     -19.267 -10.006 -24.840  1.00  0.00              
ATOM    477  CA  TYR A  43     -18.407 -10.904 -25.614  1.00  0.00              
ATOM    478  C   TYR A  43     -17.757 -10.156 -26.779  1.00  0.00              
ATOM    479  O   TYR A  43     -18.424  -9.436 -27.517  1.00  0.00              
ATOM    480  CB  TYR A  43     -19.206 -12.101 -26.133  1.00  0.00              
ATOM    481  CG  TYR A  43     -18.439 -12.978 -27.098  1.00  0.00              
ATOM    482  CD1 TYR A  43     -17.422 -13.808 -26.652  1.00  0.00              
ATOM    483  CD2 TYR A  43     -18.737 -12.973 -28.453  1.00  0.00              
ATOM    484  CE1 TYR A  43     -16.718 -14.611 -27.529  1.00  0.00              
ATOM    485  CE2 TYR A  43     -18.040 -13.772 -29.339  1.00  0.00              
ATOM    486  CZ  TYR A  43     -17.031 -14.590 -28.873  1.00  0.00              
ATOM    487  OH  TYR A  43     -16.334 -15.388 -29.752  1.00  0.00              
ATOM    488  H   TYR A  43     -20.267 -10.141 -24.864  1.00  0.00              
ATOM    489  HA  TYR A  43     -17.598 -11.276 -24.984  1.00  0.00              
ATOM    490 1HB  TYR A  43     -19.505 -12.691 -25.266  1.00  0.00              
ATOM    491 2HB  TYR A  43     -20.093 -11.706 -26.628  1.00  0.00              
ATOM    492  HD1 TYR A  43     -17.180 -13.819 -25.589  1.00  0.00              
ATOM    493  HD2 TYR A  43     -19.535 -12.325 -28.815  1.00  0.00              
ATOM    494  HE1 TYR A  43     -15.920 -15.258 -27.165  1.00  0.00              
ATOM    495  HE2 TYR A  43     -18.288 -13.754 -30.401  1.00  0.00              
ATOM    496  HH  TYR A  43     -15.656 -15.915 -29.323  1.00  0.00              
ATOM    497  N   GLU A  44     -16.454 -10.352 -26.949  1.00  0.00              
ATOM    498  CA  GLU A  44     -15.726  -9.811 -28.091  1.00  0.00              
ATOM    499  C   GLU A  44     -15.499 -10.877 -29.173  1.00  0.00              
ATOM    500  O   GLU A  44     -14.732 -11.814 -28.970  1.00  0.00              
ATOM    501  CB  GLU A  44     -14.387  -9.228 -27.636  1.00  0.00              
ATOM    502  CG  GLU A  44     -13.555  -8.615 -28.754  1.00  0.00              
ATOM    503  CD  GLU A  44     -12.295  -7.992 -28.219  1.00  0.00              
ATOM    504  OE1 GLU A  44     -12.082  -8.054 -27.032  1.00  0.00              
ATOM    505  OE2 GLU A  44     -11.492  -7.554 -29.008  1.00  0.00              
ATOM    506  H   GLU A  44     -15.954 -10.895 -26.259  1.00  0.00              
ATOM    507  HA  GLU A  44     -16.311  -9.020 -28.562  1.00  0.00              
ATOM    508 1HB  GLU A  44     -14.609  -8.465 -26.889  1.00  0.00              
ATOM    509 2HB  GLU A  44     -13.827 -10.039 -27.170  1.00  0.00              
ATOM    510 1HG  GLU A  44     -13.303  -9.321 -29.544  1.00  0.00              
ATOM    511 2HG  GLU A  44     -14.202  -7.836 -29.157  1.00  0.00              
ATOM    512  N   PRO A  45     -16.160 -10.737 -30.339  1.00  0.00              
ATOM    513  CA  PRO A  45     -15.998 -11.682 -31.449  1.00  0.00              
ATOM    514  C   PRO A  45     -14.534 -11.973 -31.757  1.00  0.00              
ATOM    515  O   PRO A  45     -13.788 -11.115 -32.226  1.00  0.00              
ATOM    516  CB  PRO A  45     -16.727 -10.992 -32.595  1.00  0.00              
ATOM    517  CG  PRO A  45     -17.848 -10.308 -31.879  1.00  0.00              
ATOM    518  CD  PRO A  45     -17.146  -9.716 -30.674  1.00  0.00              
ATOM    519  HA  PRO A  45     -16.430 -12.670 -31.233  1.00  0.00              
ATOM    520 1HB  PRO A  45     -16.070 -10.284 -33.121  1.00  0.00              
ATOM    521 2HB  PRO A  45     -17.083 -11.717 -33.341  1.00  0.00              
ATOM    522 1HG  PRO A  45     -18.317  -9.543 -32.515  1.00  0.00              
ATOM    523 2HG  PRO A  45     -18.636 -11.023 -31.600  1.00  0.00              
ATOM    524 1HD  PRO A  45     -16.664  -8.754 -30.904  1.00  0.00              
ATOM    525 2HD  PRO A  45     -17.836  -9.536 -29.837  1.00  0.00              
ATOM    526  N   THR A  46     -14.137 -13.204 -31.470  1.00  0.00              
ATOM    527  CA  THR A  46     -12.757 -13.641 -31.644  1.00  0.00              
ATOM    528  C   THR A  46     -12.629 -14.773 -32.660  1.00  0.00              
ATOM    529  O   THR A  46     -13.287 -15.793 -32.522  1.00  0.00              
ATOM    530  CB  THR A  46     -12.191 -14.191 -30.298  1.00  0.00              
ATOM    531  OG1 THR A  46     -12.212 -13.158 -29.308  1.00  0.00              
ATOM    532  CG2 THR A  46     -10.765 -14.724 -30.480  1.00  0.00              
ATOM    533  H   THR A  46     -14.821 -13.858 -31.118  1.00  0.00              
ATOM    534  HA  THR A  46     -12.158 -12.821 -32.040  1.00  0.00              
ATOM    535  HB  THR A  46     -12.834 -14.998 -29.946  1.00  0.00              
ATOM    536  HG1 THR A  46     -13.023 -12.651 -29.391  1.00  0.00              
ATOM    537 1HG2 THR A  46     -10.394 -15.101 -29.528  1.00  0.00              
ATOM    538 2HG2 THR A  46     -10.770 -15.530 -31.215  1.00  0.00              
ATOM    539 3HG2 THR A  46     -10.119 -13.920 -30.829  1.00  0.00              
ATOM    540  N   GLY A  47     -11.783 -14.588 -33.675  1.00  0.00              
ATOM    541  CA  GLY A  47     -11.573 -15.640 -34.660  1.00  0.00              
ATOM    542  C   GLY A  47     -10.371 -16.394 -34.089  1.00  0.00              
ATOM    543  O   GLY A  47     -10.481 -17.570 -33.744  1.00  0.00              
ATOM    544  H   GLY A  47     -11.281 -13.718 -33.770  1.00  0.00              
ATOM    545 1HA  GLY A  47     -12.473 -16.252 -34.725  1.00  0.00              
ATOM    546 2HA  GLY A  47     -11.374 -15.185 -35.630  1.00  0.00              
ATOM    547  N   ALA A  48      -9.235 -15.700 -33.962  1.00  0.00              
ATOM    548  CA  ALA A  48      -8.026 -16.262 -33.336  1.00  0.00              
ATOM    549  C   ALA A  48      -7.035 -15.148 -32.999  1.00  0.00              
ATOM    550  O   ALA A  48      -6.558 -14.436 -33.886  1.00  0.00              
ATOM    551  CB  ALA A  48      -7.367 -17.298 -34.270  1.00  0.00              
ATOM    552  H   ALA A  48      -9.213 -14.753 -34.312  1.00  0.00              
ATOM    553  HA  ALA A  48      -8.310 -16.752 -32.404  1.00  0.00              
ATOM    554 1HB  ALA A  48      -6.475 -17.702 -33.791  1.00  0.00              
ATOM    555 2HB  ALA A  48      -8.070 -18.107 -34.470  1.00  0.00              
ATOM    556 3HB  ALA A  48      -7.089 -16.817 -35.207  1.00  0.00              
ATOM    557  N   ASP A  49      -6.735 -15.005 -31.711  1.00  0.00              
ATOM    558  CA  ASP A  49      -5.763 -14.014 -31.238  1.00  0.00              
ATOM    559  C   ASP A  49      -4.643 -14.694 -30.455  1.00  0.00              
ATOM    560  O   ASP A  49      -4.899 -15.613 -29.687  1.00  0.00              
ATOM    561  CB  ASP A  49      -6.446 -12.954 -30.370  1.00  0.00              
ATOM    562  CG  ASP A  49      -7.415 -12.053 -31.123  1.00  0.00              
ATOM    563  OD1 ASP A  49      -7.419 -12.095 -32.330  1.00  0.00              
ATOM    564  OD2 ASP A  49      -8.249 -11.451 -30.489  1.00  0.00              
ATOM    565  H   ASP A  49      -7.194 -15.604 -31.040  1.00  0.00              
ATOM    566  HA  ASP A  49      -5.299 -13.516 -32.090  1.00  0.00              
ATOM    567 1HB  ASP A  49      -6.942 -13.367 -29.491  1.00  0.00              
ATOM    568 2HB  ASP A  49      -5.578 -12.373 -30.059  1.00  0.00              
ATOM    569  N   SER A  50      -3.416 -14.214 -30.656  1.00  0.00              
ATOM    570  CA  SER A  50      -2.231 -14.734 -29.971  1.00  0.00              
ATOM    571  C   SER A  50      -1.700 -13.680 -29.001  1.00  0.00              
ATOM    572  O   SER A  50      -1.406 -12.547 -29.402  1.00  0.00              
ATOM    573  CB  SER A  50      -1.164 -15.129 -30.973  1.00  0.00              
ATOM    574  OG  SER A  50       0.015 -15.555 -30.347  1.00  0.00              
ATOM    575  H   SER A  50      -3.310 -13.456 -31.315  1.00  0.00              
ATOM    576  HA  SER A  50      -2.406 -15.683 -29.463  1.00  0.00              
ATOM    577 1HB  SER A  50      -1.550 -15.940 -31.591  1.00  0.00              
ATOM    578 2HB  SER A  50      -0.940 -14.269 -31.603  1.00  0.00              
ATOM    579  HG  SER A  50      -0.206 -16.089 -29.580  1.00  0.00              
ATOM    580  N   TYR A  51      -1.586 -14.056 -27.731  1.00  0.00              
ATOM    581  CA  TYR A  51      -1.014 -13.187 -26.705  1.00  0.00              
ATOM    582  C   TYR A  51       0.267 -13.818 -26.167  1.00  0.00              
ATOM    583  O   TYR A  51       0.400 -15.048 -26.166  1.00  0.00              
ATOM    584  CB  TYR A  51      -1.999 -13.024 -25.544  1.00  0.00              
ATOM    585  CG  TYR A  51      -3.338 -12.437 -25.938  1.00  0.00              
ATOM    586  CD1 TYR A  51      -3.618 -11.082 -25.735  1.00  0.00              
ATOM    587  CD2 TYR A  51      -4.328 -13.237 -26.514  1.00  0.00              
ATOM    588  CE1 TYR A  51      -4.861 -10.536 -26.096  1.00  0.00              
ATOM    589  CE2 TYR A  51      -5.562 -12.705 -26.876  1.00  0.00              
ATOM    590  CZ  TYR A  51      -5.822 -11.356 -26.667  1.00  0.00              
ATOM    591  OH  TYR A  51      -7.030 -10.832 -27.050  1.00  0.00              
ATOM    592  H   TYR A  51      -1.910 -14.977 -27.471  1.00  0.00              
ATOM    593  HA  TYR A  51      -0.752 -12.222 -27.141  1.00  0.00              
ATOM    594 1HB  TYR A  51      -2.153 -14.013 -25.111  1.00  0.00              
ATOM    595 2HB  TYR A  51      -1.525 -12.376 -24.808  1.00  0.00              
ATOM    596  HD1 TYR A  51      -2.853 -10.448 -25.287  1.00  0.00              
ATOM    597  HD2 TYR A  51      -4.120 -14.295 -26.678  1.00  0.00              
ATOM    598  HE1 TYR A  51      -5.067  -9.478 -25.932  1.00  0.00              
ATOM    599  HE2 TYR A  51      -6.323 -13.346 -27.321  1.00  0.00              
ATOM    600  HH  TYR A  51      -7.612 -11.484 -27.448  1.00  0.00              
ATOM    601  N   PHE A  52       1.212 -12.989 -25.725  1.00  0.00              
ATOM    602  CA  PHE A  52       2.448 -13.517 -25.153  1.00  0.00              
ATOM    603  C   PHE A  52       2.914 -12.596 -24.021  1.00  0.00              
ATOM    604  O   PHE A  52       2.814 -11.373 -24.125  1.00  0.00              
ATOM    605  CB  PHE A  52       3.533 -13.649 -26.224  1.00  0.00              
ATOM    606  CG  PHE A  52       3.918 -12.344 -26.860  1.00  0.00              
ATOM    607  CD1 PHE A  52       4.966 -11.591 -26.351  1.00  0.00              
ATOM    608  CD2 PHE A  52       3.234 -11.867 -27.968  1.00  0.00              
ATOM    609  CE1 PHE A  52       5.321 -10.390 -26.936  1.00  0.00              
ATOM    610  CE2 PHE A  52       3.588 -10.668 -28.555  1.00  0.00              
ATOM    611  CZ  PHE A  52       4.633  -9.928 -28.038  1.00  0.00              
ATOM    612  H   PHE A  52       1.083 -11.988 -25.781  1.00  0.00              
ATOM    613  HA  PHE A  52       2.266 -14.504 -24.725  1.00  0.00              
ATOM    614 1HB  PHE A  52       4.441 -14.064 -25.789  1.00  0.00              
ATOM    615 2HB  PHE A  52       3.188 -14.298 -27.028  1.00  0.00              
ATOM    616  HD1 PHE A  52       5.511 -11.956 -25.481  1.00  0.00              
ATOM    617  HD2 PHE A  52       2.409 -12.451 -28.376  1.00  0.00              
ATOM    618  HE1 PHE A  52       6.146  -9.808 -26.526  1.00  0.00              
ATOM    619  HE2 PHE A  52       3.043 -10.304 -29.426  1.00  0.00              
ATOM    620  HZ  PHE A  52       4.912  -8.982 -28.498  1.00  0.00              
ATOM    621  N   LYS A  53       3.402 -13.182 -22.932  1.00  0.00              
ATOM    622  CA  LYS A  53       3.801 -12.380 -21.777  1.00  0.00              
ATOM    623  C   LYS A  53       4.878 -13.070 -20.964  1.00  0.00              
ATOM    624  O   LYS A  53       4.815 -14.283 -20.727  1.00  0.00              
ATOM    625  CB  LYS A  53       2.593 -12.080 -20.888  1.00  0.00              
ATOM    626  CG  LYS A  53       2.879 -11.123 -19.739  1.00  0.00              
ATOM    627  CD  LYS A  53       1.603 -10.745 -19.001  1.00  0.00              
ATOM    628  CE  LYS A  53       1.865  -9.671 -17.956  1.00  0.00              
ATOM    629  NZ  LYS A  53       0.616  -9.255 -17.261  1.00  0.00              
ATOM    630  H   LYS A  53       3.501 -14.186 -22.892  1.00  0.00              
ATOM    631  HA  LYS A  53       4.228 -11.435 -22.114  1.00  0.00              
ATOM    632 1HB  LYS A  53       1.822 -11.654 -21.531  1.00  0.00              
ATOM    633 2HB  LYS A  53       2.245 -13.032 -20.488  1.00  0.00              
ATOM    634 1HG  LYS A  53       3.569 -11.608 -19.048  1.00  0.00              
ATOM    635 2HG  LYS A  53       3.345 -10.224 -20.144  1.00  0.00              
ATOM    636 1HD  LYS A  53       0.878 -10.377 -19.728  1.00  0.00              
ATOM    637 2HD  LYS A  53       1.207 -11.636 -18.514  1.00  0.00              
ATOM    638 1HE  LYS A  53       2.570 -10.067 -17.227  1.00  0.00              
ATOM    639 2HE  LYS A  53       2.306  -8.808 -18.455  1.00  0.00              
ATOM    640 1HZ  LYS A  53       0.832  -8.543 -16.578  1.00  0.00              
ATOM    641 2HZ  LYS A  53      -0.039  -8.886 -17.936  1.00  0.00              
ATOM    642 3HZ  LYS A  53       0.207 -10.054 -16.797  1.00  0.00              
ATOM    643  N   LYS A  54       5.870 -12.296 -20.536  1.00  0.00              
ATOM    644  CA  LYS A  54       6.921 -12.844 -19.694  1.00  0.00              
ATOM    645  C   LYS A  54       6.399 -12.830 -18.268  1.00  0.00              
ATOM    646  O   LYS A  54       5.955 -11.804 -17.779  1.00  0.00              
ATOM    647  CB  LYS A  54       8.218 -12.043 -19.815  1.00  0.00              
ATOM    648  CG  LYS A  54       9.313 -12.469 -18.846  1.00  0.00              
ATOM    649  CD  LYS A  54      10.585 -11.661 -19.059  1.00  0.00              
ATOM    650  CE  LYS A  54      11.680 -12.086 -18.091  1.00  0.00              
ATOM    651  NZ  LYS A  54      12.930 -11.303 -18.286  1.00  0.00              
ATOM    652  H   LYS A  54       5.902 -11.320 -20.791  1.00  0.00              
ATOM    653  HA  LYS A  54       7.132 -13.873 -19.989  1.00  0.00              
ATOM    654 1HB  LYS A  54       8.573 -12.163 -20.839  1.00  0.00              
ATOM    655 2HB  LYS A  54       7.966 -10.997 -19.639  1.00  0.00              
ATOM    656 1HG  LYS A  54       8.953 -12.319 -17.828  1.00  0.00              
ATOM    657 2HG  LYS A  54       9.523 -13.526 -19.004  1.00  0.00              
ATOM    658 1HD  LYS A  54      10.926 -11.813 -20.084  1.00  0.00              
ATOM    659 2HD  LYS A  54      10.356 -10.607 -18.906  1.00  0.00              
ATOM    660 1HE  LYS A  54      11.315 -11.940 -17.076  1.00  0.00              
ATOM    661 2HE  LYS A  54      11.886 -13.144 -18.253  1.00  0.00              
ATOM    662 1HZ  LYS A  54      13.629 -11.615 -17.627  1.00  0.00              
ATOM    663 2HZ  LYS A  54      13.270 -11.439 -19.228  1.00  0.00              
ATOM    664 3HZ  LYS A  54      12.739 -10.322 -18.136  1.00  0.00              
ATOM    665  N   VAL A  55       6.422 -13.980 -17.615  1.00  0.00              
ATOM    666  CA  VAL A  55       5.887 -14.079 -16.270  1.00  0.00              
ATOM    667  C   VAL A  55       6.862 -14.860 -15.419  1.00  0.00              
ATOM    668  O   VAL A  55       7.841 -15.412 -15.927  1.00  0.00              
ATOM    669  CB  VAL A  55       4.507 -14.763 -16.239  1.00  0.00              
ATOM    670  CG1 VAL A  55       3.484 -13.933 -17.000  1.00  0.00              
ATOM    671  CG2 VAL A  55       4.594 -16.165 -16.824  1.00  0.00              
ATOM    672  H   VAL A  55       6.814 -14.802 -18.051  1.00  0.00              
ATOM    673  HA  VAL A  55       5.790 -13.096 -15.808  1.00  0.00              
ATOM    674  HB  VAL A  55       4.189 -14.872 -15.202  1.00  0.00              
ATOM    675 1HG1 VAL A  55       2.514 -14.431 -16.967  1.00  0.00              
ATOM    676 2HG1 VAL A  55       3.400 -12.948 -16.540  1.00  0.00              
ATOM    677 3HG1 VAL A  55       3.801 -13.825 -18.037  1.00  0.00              
ATOM    678 1HG2 VAL A  55       3.611 -16.634 -16.793  1.00  0.00              
ATOM    679 2HG2 VAL A  55       4.937 -16.107 -17.857  1.00  0.00              
ATOM    680 3HG2 VAL A  55       5.297 -16.760 -16.240  1.00  0.00              
ATOM    681  N   VAL A  56       6.597 -14.898 -14.119  1.00  0.00              
ATOM    682  CA  VAL A  56       7.500 -15.571 -13.208  1.00  0.00              
ATOM    683  C   VAL A  56       6.754 -16.812 -12.756  1.00  0.00              
ATOM    684  O   VAL A  56       5.668 -16.716 -12.173  1.00  0.00              
ATOM    685  CB  VAL A  56       7.897 -14.705 -11.997  1.00  0.00              
ATOM    686  CG1 VAL A  56       8.813 -15.482 -11.064  1.00  0.00              
ATOM    687  CG2 VAL A  56       8.571 -13.422 -12.458  1.00  0.00              
ATOM    688  H   VAL A  56       5.765 -14.458 -13.752  1.00  0.00              
ATOM    689  HA  VAL A  56       8.417 -15.877 -13.712  1.00  0.00              
ATOM    690  HB  VAL A  56       6.994 -14.413 -11.460  1.00  0.00              
ATOM    691 1HG1 VAL A  56       9.083 -14.855 -10.214  1.00  0.00              
ATOM    692 2HG1 VAL A  56       8.298 -16.374 -10.707  1.00  0.00              
ATOM    693 3HG1 VAL A  56       9.716 -15.773 -11.600  1.00  0.00              
ATOM    694 1HG2 VAL A  56       8.844 -12.822 -11.590  1.00  0.00              
ATOM    695 2HG2 VAL A  56       9.468 -13.668 -13.027  1.00  0.00              
ATOM    696 3HG2 VAL A  56       7.885 -12.856 -13.088  1.00  0.00              
ATOM    697  N   LEU A  57       7.323 -17.976 -13.055  1.00  0.00              
ATOM    698  CA  LEU A  57       6.723 -19.246 -12.662  1.00  0.00              
ATOM    699  C   LEU A  57       7.577 -19.843 -11.548  1.00  0.00              
ATOM    700  O   LEU A  57       8.657 -20.372 -11.808  1.00  0.00              
ATOM    701  CB  LEU A  57       6.673 -20.221 -13.855  1.00  0.00              
ATOM    702  CG  LEU A  57       6.102 -21.605 -13.523  1.00  0.00              
ATOM    703  CD1 LEU A  57       4.642 -21.453 -13.085  1.00  0.00              
ATOM    704  CD2 LEU A  57       6.204 -22.529 -14.723  1.00  0.00              
ATOM    705  H   LEU A  57       8.193 -17.981 -13.568  1.00  0.00              
ATOM    706  HA  LEU A  57       5.720 -19.071 -12.274  1.00  0.00              
ATOM    707 1HB  LEU A  57       5.989 -19.675 -14.503  1.00  0.00              
ATOM    708 2HB  LEU A  57       7.644 -20.309 -14.344  1.00  0.00              
ATOM    709  HG  LEU A  57       6.720 -22.030 -12.732  1.00  0.00              
ATOM    710 1HD1 LEU A  57       4.229 -22.434 -12.846  1.00  0.00              
ATOM    711 2HD1 LEU A  57       4.591 -20.816 -12.202  1.00  0.00              
ATOM    712 3HD1 LEU A  57       4.065 -21.004 -13.892  1.00  0.00              
ATOM    713 1HD2 LEU A  57       5.794 -23.505 -14.465  1.00  0.00              
ATOM    714 2HD2 LEU A  57       5.643 -22.106 -15.557  1.00  0.00              
ATOM    715 3HD2 LEU A  57       7.250 -22.640 -15.009  1.00  0.00              
ATOM    716  N   ASP A  58       7.091 -19.743 -10.313  1.00  0.00              
ATOM    717  CA  ASP A  58       7.803 -20.254  -9.143  1.00  0.00              
ATOM    718  C   ASP A  58       9.240 -19.774  -9.064  1.00  0.00              
ATOM    719  O   ASP A  58      10.155 -20.541  -8.760  1.00  0.00              
ATOM    720  CB  ASP A  58       7.751 -21.785  -9.115  1.00  0.00              
ATOM    721  CG  ASP A  58       6.331 -22.303  -8.965  1.00  0.00              
ATOM    722  OD1 ASP A  58       5.591 -21.748  -8.124  1.00  0.00              
ATOM    723  OD2 ASP A  58       5.949 -23.261  -9.672  1.00  0.00              
ATOM    724  H   ASP A  58       6.195 -19.296 -10.187  1.00  0.00              
ATOM    725  HA  ASP A  58       7.326 -19.890  -8.232  1.00  0.00              
ATOM    726 1HB  ASP A  58       8.249 -22.252  -9.966  1.00  0.00              
ATOM    727 2HB  ASP A  58       8.323 -21.979  -8.206  1.00  0.00              
ATOM    728  N   GLY A  59       9.424 -18.494  -9.358  1.00  0.00              
ATOM    729  CA  GLY A  59      10.747 -17.913  -9.363  1.00  0.00              
ATOM    730  C   GLY A  59      11.505 -17.994 -10.671  1.00  0.00              
ATOM    731  O   GLY A  59      12.573 -17.407 -10.780  1.00  0.00              
ATOM    732  H   GLY A  59       8.630 -17.912  -9.582  1.00  0.00              
ATOM    733 1HA  GLY A  59      10.672 -16.854  -9.114  1.00  0.00              
ATOM    734 2HA  GLY A  59      11.361 -18.418  -8.618  1.00  0.00              
ATOM    735  N   GLU A  60      10.961 -18.694 -11.661  1.00  0.00              
ATOM    736  CA  GLU A  60      11.634 -18.839 -12.957  1.00  0.00              
ATOM    737  C   GLU A  60      11.190 -17.841 -14.018  1.00  0.00              
ATOM    738  O   GLU A  60      10.018 -17.516 -14.118  1.00  0.00              
ATOM    739  CB  GLU A  60      11.427 -20.259 -13.488  1.00  0.00              
ATOM    740  CG  GLU A  60      12.013 -21.352 -12.606  1.00  0.00              
ATOM    741  CD  GLU A  60      11.715 -22.718 -13.158  1.00  0.00              
ATOM    742  OE1 GLU A  60      10.985 -22.805 -14.117  1.00  0.00              
ATOM    743  OE2 GLU A  60      12.304 -23.666 -12.694  1.00  0.00              
ATOM    744  H   GLU A  60      10.064 -19.137 -11.520  1.00  0.00              
ATOM    745  HA  GLU A  60      12.703 -18.655 -12.841  1.00  0.00              
ATOM    746 1HB  GLU A  60      10.351 -20.409 -13.585  1.00  0.00              
ATOM    747 2HB  GLU A  60      11.890 -20.301 -14.474  1.00  0.00              
ATOM    748 1HG  GLU A  60      13.087 -21.252 -12.448  1.00  0.00              
ATOM    749 2HG  GLU A  60      11.494 -21.223 -11.658  1.00  0.00              
ATOM    750  N   GLU A  61      12.132 -17.362 -14.814  1.00  0.00              
ATOM    751  CA  GLU A  61      11.806 -16.412 -15.869  1.00  0.00              
ATOM    752  C   GLU A  61      11.289 -17.265 -17.023  1.00  0.00              
ATOM    753  O   GLU A  61      12.060 -17.969 -17.663  1.00  0.00              
ATOM    754  CB  GLU A  61      13.015 -15.572 -16.285  1.00  0.00              
ATOM    755  CG  GLU A  61      13.560 -14.667 -15.189  1.00  0.00              
ATOM    756  CD  GLU A  61      14.757 -13.891 -15.665  1.00  0.00              
ATOM    757  OE1 GLU A  61      15.163 -14.090 -16.785  1.00  0.00              
ATOM    758  OE2 GLU A  61      15.197 -13.021 -14.952  1.00  0.00              
ATOM    759  H   GLU A  61      13.092 -17.653 -14.694  1.00  0.00              
ATOM    760  HA  GLU A  61      11.029 -15.729 -15.524  1.00  0.00              
ATOM    761 1HB  GLU A  61      13.793 -16.268 -16.600  1.00  0.00              
ATOM    762 2HB  GLU A  61      12.705 -14.964 -17.136  1.00  0.00              
ATOM    763 1HG  GLU A  61      12.818 -13.977 -14.788  1.00  0.00              
ATOM    764 2HG  GLU A  61      13.865 -15.364 -14.410  1.00  0.00              
ATOM    765  N   VAL A  62       9.988 -17.228 -17.270  1.00  0.00              
ATOM    766  CA  VAL A  62       9.414 -18.003 -18.366  1.00  0.00              
ATOM    767  C   VAL A  62       8.435 -17.111 -19.128  1.00  0.00              
ATOM    768  O   VAL A  62       8.103 -16.004 -18.676  1.00  0.00              
ATOM    769  CB  VAL A  62       8.650 -19.244 -17.828  1.00  0.00              
ATOM    770  CG1 VAL A  62       9.610 -20.175 -17.091  1.00  0.00              
ATOM    771  CG2 VAL A  62       7.552 -18.807 -16.881  1.00  0.00              
ATOM    772  H   VAL A  62       9.380 -16.660 -16.699  1.00  0.00              
ATOM    773  HA  VAL A  62      10.180 -18.307 -19.080  1.00  0.00              
ATOM    774  HB  VAL A  62       8.168 -19.754 -18.663  1.00  0.00              
ATOM    775 1HG1 VAL A  62       9.063 -21.041 -16.718  1.00  0.00              
ATOM    776 2HG1 VAL A  62      10.392 -20.507 -17.774  1.00  0.00              
ATOM    777 3HG1 VAL A  62      10.061 -19.644 -16.252  1.00  0.00              
ATOM    778 1HG2 VAL A  62       7.021 -19.683 -16.510  1.00  0.00              
ATOM    779 2HG2 VAL A  62       7.991 -18.264 -16.044  1.00  0.00              
ATOM    780 3HG2 VAL A  62       6.854 -18.157 -17.408  1.00  0.00              
ATOM    781  N   GLU A  63       7.984 -17.583 -20.284  1.00  0.00              
ATOM    782  CA  GLU A  63       6.982 -16.847 -21.026  1.00  0.00              
ATOM    783  C   GLU A  63       5.769 -17.728 -21.228  1.00  0.00              
ATOM    784  O   GLU A  63       5.876 -18.958 -21.264  1.00  0.00              
ATOM    785  CB  GLU A  63       7.533 -16.371 -22.372  1.00  0.00              
ATOM    786  CG  GLU A  63       8.672 -15.368 -22.266  1.00  0.00              
ATOM    787  CD  GLU A  63       9.129 -14.914 -23.625  1.00  0.00              
ATOM    788  OE1 GLU A  63       8.603 -15.396 -24.599  1.00  0.00              
ATOM    789  OE2 GLU A  63       9.922 -14.005 -23.689  1.00  0.00              
ATOM    790  H   GLU A  63       8.331 -18.455 -20.657  1.00  0.00              
ATOM    791  HA  GLU A  63       6.668 -15.972 -20.456  1.00  0.00              
ATOM    792 1HB  GLU A  63       7.878 -17.257 -22.906  1.00  0.00              
ATOM    793 2HB  GLU A  63       6.702 -15.920 -22.915  1.00  0.00              
ATOM    794 1HG  GLU A  63       8.429 -14.498 -21.656  1.00  0.00              
ATOM    795 2HG  GLU A  63       9.469 -15.935 -21.786  1.00  0.00              
ATOM    796  N   ILE A  64       4.607 -17.100 -21.352  1.00  0.00              
ATOM    797  CA  ILE A  64       3.396 -17.865 -21.584  1.00  0.00              
ATOM    798  C   ILE A  64       2.834 -17.312 -22.888  1.00  0.00              
ATOM    799  O   ILE A  64       2.923 -16.115 -23.133  1.00  0.00              
ATOM    800  CB  ILE A  64       2.387 -17.691 -20.430  1.00  0.00              
ATOM    801  CG1 ILE A  64       1.054 -18.335 -20.808  1.00  0.00              
ATOM    802  CG2 ILE A  64       2.197 -16.222 -20.110  1.00  0.00              
ATOM    803  CD1 ILE A  64       0.094 -18.452 -19.647  1.00  0.00              
ATOM    804  H   ILE A  64       4.547 -16.094 -21.288  1.00  0.00              
ATOM    805  HA  ILE A  64       3.629 -18.920 -21.721  1.00  0.00              
ATOM    806  HB  ILE A  64       2.763 -18.209 -19.548  1.00  0.00              
ATOM    807 1HG1 ILE A  64       0.610 -17.724 -21.593  1.00  0.00              
ATOM    808 2HG1 ILE A  64       1.274 -19.326 -21.204  1.00  0.00              
ATOM    809 1HG2 ILE A  64       1.481 -16.118 -19.294  1.00  0.00              
ATOM    810 2HG2 ILE A  64       3.150 -15.788 -19.813  1.00  0.00              
ATOM    811 3HG2 ILE A  64       1.819 -15.703 -20.991  1.00  0.00              
ATOM    812 1HD1 ILE A  64      -0.832 -18.918 -19.986  1.00  0.00              
ATOM    813 2HD1 ILE A  64       0.541 -19.064 -18.863  1.00  0.00              
ATOM    814 3HD1 ILE A  64      -0.125 -17.461 -19.253  1.00  0.00              
ATOM    815  N   ASP A  65       2.318 -18.192 -23.736  1.00  0.00              
ATOM    816  CA  ASP A  65       1.685 -17.783 -24.991  1.00  0.00              
ATOM    817  C   ASP A  65       0.240 -18.277 -24.890  1.00  0.00              
ATOM    818  O   ASP A  65      -0.002 -19.434 -24.562  1.00  0.00              
ATOM    819  CB  ASP A  65       2.396 -18.366 -26.215  1.00  0.00              
ATOM    820  CG  ASP A  65       1.901 -17.822 -27.548  1.00  0.00              
ATOM    821  OD1 ASP A  65       0.718 -17.870 -27.785  1.00  0.00              
ATOM    822  OD2 ASP A  65       2.682 -17.224 -28.249  1.00  0.00              
ATOM    823  H   ASP A  65       2.366 -19.174 -23.507  1.00  0.00              
ATOM    824  HA  ASP A  65       1.709 -16.696 -25.079  1.00  0.00              
ATOM    825 1HB  ASP A  65       3.482 -18.280 -26.168  1.00  0.00              
ATOM    826 2HB  ASP A  65       2.109 -19.414 -26.121  1.00  0.00              
ATOM    827  N   ILE A  66      -0.723 -17.403 -25.139  1.00  0.00              
ATOM    828  CA  ILE A  66      -2.122 -17.821 -25.074  1.00  0.00              
ATOM    829  C   ILE A  66      -2.792 -17.674 -26.439  1.00  0.00              
ATOM    830  O   ILE A  66      -2.813 -16.583 -27.006  1.00  0.00              
ATOM    831  CB  ILE A  66      -2.916 -16.965 -24.064  1.00  0.00              
ATOM    832  CG1 ILE A  66      -2.329 -17.103 -22.660  1.00  0.00              
ATOM    833  CG2 ILE A  66      -4.372 -17.397 -24.046  1.00  0.00              
ATOM    834  CD1 ILE A  66      -2.984 -16.160 -21.642  1.00  0.00              
ATOM    835  H   ILE A  66      -0.505 -16.446 -25.375  1.00  0.00              
ATOM    836  HA  ILE A  66      -2.195 -18.881 -24.836  1.00  0.00              
ATOM    837  HB  ILE A  66      -2.847 -15.917 -24.356  1.00  0.00              
ATOM    838 1HG1 ILE A  66      -2.469 -18.138 -22.351  1.00  0.00              
ATOM    839 2HG1 ILE A  66      -1.263 -16.888 -22.732  1.00  0.00              
ATOM    840 1HG2 ILE A  66      -4.924 -16.789 -23.331  1.00  0.00              
ATOM    841 2HG2 ILE A  66      -4.802 -17.269 -25.038  1.00  0.00              
ATOM    842 3HG2 ILE A  66      -4.437 -18.446 -23.756  1.00  0.00              
ATOM    843 1HD1 ILE A  66      -2.525 -16.304 -20.663  1.00  0.00              
ATOM    844 2HD1 ILE A  66      -2.843 -15.126 -21.959  1.00  0.00              
ATOM    845 3HD1 ILE A  66      -4.049 -16.377 -21.577  1.00  0.00              
ATOM    846  N   LEU A  67      -3.303 -18.781 -26.968  1.00  0.00              
ATOM    847  CA  LEU A  67      -4.001 -18.753 -28.240  1.00  0.00              
ATOM    848  C   LEU A  67      -5.475 -18.842 -27.877  1.00  0.00              
ATOM    849  O   LEU A  67      -5.946 -19.854 -27.368  1.00  0.00              
ATOM    850  CB  LEU A  67      -3.565 -19.901 -29.159  1.00  0.00              
ATOM    851  CG  LEU A  67      -4.281 -19.961 -30.514  1.00  0.00              
ATOM    852  CD1 LEU A  67      -3.969 -18.710 -31.325  1.00  0.00              
ATOM    853  CD2 LEU A  67      -3.848 -21.211 -31.264  1.00  0.00              
ATOM    854  H   LEU A  67      -3.206 -19.660 -26.479  1.00  0.00              
ATOM    855  HA  LEU A  67      -3.791 -17.814 -28.751  1.00  0.00              
ATOM    856 1HB  LEU A  67      -2.520 -19.628 -29.300  1.00  0.00              
ATOM    857 2HB  LEU A  67      -3.623 -20.866 -28.655  1.00  0.00              
ATOM    858  HG  LEU A  67      -5.349 -20.046 -30.312  1.00  0.00              
ATOM    859 1HD1 LEU A  67      -4.483 -18.761 -32.285  1.00  0.00              
ATOM    860 2HD1 LEU A  67      -4.309 -17.829 -30.780  1.00  0.00              
ATOM    861 3HD1 LEU A  67      -2.895 -18.643 -31.491  1.00  0.00              
ATOM    862 1HD2 LEU A  67      -4.359 -21.253 -32.227  1.00  0.00              
ATOM    863 2HD2 LEU A  67      -2.770 -21.185 -31.425  1.00  0.00              
ATOM    864 3HD2 LEU A  67      -4.106 -22.094 -30.679  1.00  0.00              
ATOM    865  N   ASP A  68      -6.180 -17.751 -28.124  1.00  0.00              
ATOM    866  CA  ASP A  68      -7.590 -17.630 -27.831  1.00  0.00              
ATOM    867  C   ASP A  68      -8.332 -17.631 -29.164  1.00  0.00              
ATOM    868  O   ASP A  68      -8.238 -16.670 -29.922  1.00  0.00              
ATOM    869  CB  ASP A  68      -7.887 -16.360 -27.030  1.00  0.00              
ATOM    870  CG  ASP A  68      -9.354 -16.176 -26.663  1.00  0.00              
ATOM    871  OD1 ASP A  68     -10.146 -17.014 -27.024  1.00  0.00              
ATOM    872  OD2 ASP A  68      -9.647 -15.289 -25.897  1.00  0.00              
ATOM    873  H   ASP A  68      -5.696 -16.968 -28.539  1.00  0.00              
ATOM    874  HA  ASP A  68      -7.920 -18.487 -27.243  1.00  0.00              
ATOM    875 1HB  ASP A  68      -7.274 -16.257 -26.135  1.00  0.00              
ATOM    876 2HB  ASP A  68      -7.598 -15.602 -27.759  1.00  0.00              
ATOM    877  N   THR A  69      -9.066 -18.700 -29.450  1.00  0.00              
ATOM    878  CA  THR A  69      -9.765 -18.793 -30.726  1.00  0.00              
ATOM    879  C   THR A  69     -11.273 -18.893 -30.566  1.00  0.00              
ATOM    880  O   THR A  69     -11.786 -18.977 -29.451  1.00  0.00              
ATOM    881  CB  THR A  69      -9.276 -20.006 -31.540  1.00  0.00              
ATOM    882  OG1 THR A  69      -9.613 -21.215 -30.848  1.00  0.00              
ATOM    883  CG2 THR A  69      -7.769 -19.942 -31.738  1.00  0.00              
ATOM    884  H   THR A  69      -9.147 -19.459 -28.788  1.00  0.00              
ATOM    885  HA  THR A  69      -9.595 -17.886 -31.307  1.00  0.00              
ATOM    886  HB  THR A  69      -9.770 -20.003 -32.511  1.00  0.00              
ATOM    887  HG1 THR A  69     -10.535 -21.428 -31.008  1.00  0.00              
ATOM    888 1HG2 THR A  69      -7.443 -20.807 -32.315  1.00  0.00              
ATOM    889 2HG2 THR A  69      -7.512 -19.029 -32.274  1.00  0.00              
ATOM    890 3HG2 THR A  69      -7.275 -19.946 -30.768  1.00  0.00              
ATOM    891  N   ALA A  70     -11.973 -18.889 -31.697  1.00  0.00              
ATOM    892  CA  ALA A  70     -13.421 -19.114 -31.735  1.00  0.00              
ATOM    893  C   ALA A  70     -13.789 -20.500 -31.237  1.00  0.00              
ATOM    894  O   ALA A  70     -13.039 -21.459 -31.426  1.00  0.00              
ATOM    895  CB  ALA A  70     -13.941 -18.921 -33.166  1.00  0.00              
ATOM    896  H   ALA A  70     -11.479 -18.725 -32.563  1.00  0.00              
ATOM    897  HA  ALA A  70     -13.904 -18.397 -31.071  1.00  0.00              
ATOM    898 1HB  ALA A  70     -15.017 -19.089 -33.187  1.00  0.00              
ATOM    899 2HB  ALA A  70     -13.726 -17.905 -33.497  1.00  0.00              
ATOM    900 3HB  ALA A  70     -13.450 -19.631 -33.829  1.00  0.00              
ATOM    901  N   GLY A  71     -14.949 -20.608 -30.603  1.00  0.00              
ATOM    902  CA  GLY A  71     -15.405 -21.904 -30.144  1.00  0.00              
ATOM    903  C   GLY A  71     -15.840 -22.784 -31.302  1.00  0.00              
ATOM    904  O   GLY A  71     -15.840 -24.008 -31.203  1.00  0.00              
ATOM    905  H   GLY A  71     -15.525 -19.795 -30.433  1.00  0.00              
ATOM    906 1HA  GLY A  71     -14.593 -22.399 -29.611  1.00  0.00              
ATOM    907 2HA  GLY A  71     -16.250 -21.766 -29.470  1.00  0.00              
ATOM    908  N   LEU A  72     -16.188 -22.157 -32.418  1.00  0.00              
ATOM    909  CA  LEU A  72     -16.547 -22.899 -33.619  1.00  0.00              
ATOM    910  C   LEU A  72     -15.621 -22.607 -34.793  1.00  0.00              
ATOM    911  O   LEU A  72     -15.131 -21.493 -34.926  1.00  0.00              
ATOM    912  CB  LEU A  72     -17.998 -22.587 -34.004  1.00  0.00              
ATOM    913  CG  LEU A  72     -19.050 -22.969 -32.955  1.00  0.00              
ATOM    914  CD1 LEU A  72     -20.424 -22.480 -33.390  1.00  0.00              
ATOM    915  CD2 LEU A  72     -19.050 -24.479 -32.762  1.00  0.00              
ATOM    916  H   LEU A  72     -16.207 -21.148 -32.440  1.00  0.00              
ATOM    917  HA  LEU A  72     -16.449 -23.968 -33.431  1.00  0.00              
ATOM    918 1HB  LEU A  72     -17.930 -21.504 -34.088  1.00  0.00              
ATOM    919 2HB  LEU A  72     -18.258 -23.010 -34.975  1.00  0.00              
ATOM    920  HG  LEU A  72     -18.747 -22.513 -32.012  1.00  0.00              
ATOM    921 1HD1 LEU A  72     -21.164 -22.756 -32.639  1.00  0.00              
ATOM    922 2HD1 LEU A  72     -20.407 -21.396 -33.499  1.00  0.00              
ATOM    923 3HD1 LEU A  72     -20.688 -22.937 -34.343  1.00  0.00              
ATOM    924 1HD2 LEU A  72     -19.798 -24.749 -32.015  1.00  0.00              
ATOM    925 2HD2 LEU A  72     -19.288 -24.967 -33.707  1.00  0.00              
ATOM    926 3HD2 LEU A  72     -18.066 -24.803 -32.424  1.00  0.00              
ATOM    927  N   LYS A  73     -15.376 -23.607 -35.636  1.00  0.00              
ATOM    928  CA  LYS A  73     -14.492 -23.428 -36.790  1.00  0.00              
ATOM    929  C   LYS A  73     -15.041 -24.253 -37.940  1.00  0.00              
ATOM    930  O   LYS A  73     -15.374 -25.426 -37.773  1.00  0.00              
ATOM    931  CB  LYS A  73     -13.055 -23.841 -36.466  1.00  0.00              
ATOM    932  CG  LYS A  73     -12.081 -23.690 -37.626  1.00  0.00              
ATOM    933  CD  LYS A  73     -11.868 -22.227 -37.984  1.00  0.00              
ATOM    934  CE  LYS A  73     -10.895 -22.076 -39.144  1.00  0.00              
ATOM    935  NZ  LYS A  73     -10.844 -20.676 -39.648  1.00  0.00              
ATOM    936  H   LYS A  73     -15.805 -24.508 -35.479  1.00  0.00              
ATOM    937  HA  LYS A  73     -14.483 -22.379 -37.089  1.00  0.00              
ATOM    938 1HB  LYS A  73     -12.725 -23.221 -35.632  1.00  0.00              
ATOM    939 2HB  LYS A  73     -13.086 -24.885 -36.152  1.00  0.00              
ATOM    940 1HG  LYS A  73     -11.128 -24.137 -37.338  1.00  0.00              
ATOM    941 2HG  LYS A  73     -12.484 -24.221 -38.488  1.00  0.00              
ATOM    942 1HD  LYS A  73     -12.831 -21.793 -38.257  1.00  0.00              
ATOM    943 2HD  LYS A  73     -11.473 -21.709 -37.110  1.00  0.00              
ATOM    944 1HE  LYS A  73      -9.906 -22.375 -38.802  1.00  0.00              
ATOM    945 2HE  LYS A  73     -11.216 -22.739 -39.948  1.00  0.00              
ATOM    946 1HZ  LYS A  73     -10.189 -20.619 -40.416  1.00  0.00              
ATOM    947 2HZ  LYS A  73     -11.762 -20.399 -39.967  1.00  0.00              
ATOM    948 3HZ  LYS A  73     -10.546 -20.062 -38.905  1.00  0.00              
ATOM    949  N   GLN A  74     -15.127 -23.627 -39.108  1.00  0.00              
ATOM    950  CA  GLN A  74     -15.661 -24.275 -40.302  1.00  0.00              
ATOM    951  C   GLN A  74     -14.847 -25.448 -40.822  1.00  0.00              
ATOM    952  O   GLN A  74     -15.416 -26.448 -41.268  1.00  0.00              
ATOM    953  CB  GLN A  74     -15.800 -23.241 -41.423  1.00  0.00              
ATOM    954  CG  GLN A  74     -16.901 -22.220 -41.195  1.00  0.00              
ATOM    955  CD  GLN A  74     -16.933 -21.153 -42.273  1.00  0.00              
ATOM    956  OE1 GLN A  74     -16.071 -21.117 -43.156  1.00  0.00              
ATOM    957  NE2 GLN A  74     -17.927 -20.275 -42.205  1.00  0.00              
ATOM    958  H   GLN A  74     -14.810 -22.670 -39.168  1.00  0.00              
ATOM    959  HA  GLN A  74     -16.635 -24.709 -40.077  1.00  0.00              
ATOM    960 1HB  GLN A  74     -14.838 -22.735 -41.505  1.00  0.00              
ATOM    961 2HB  GLN A  74     -15.997 -23.796 -42.340  1.00  0.00              
ATOM    962 1HG  GLN A  74     -17.930 -22.502 -40.973  1.00  0.00              
ATOM    963 2HG  GLN A  74     -16.442 -21.795 -40.302  1.00  0.00              
ATOM    964 1HE2 GLN A  74     -18.000 -19.547 -42.889  1.00  0.00              
ATOM    965 2HE2 GLN A  74     -18.603 -20.340 -41.471  1.00  0.00              
ATOM    966  N   HIS A  75     -13.523 -25.326 -40.772  1.00  0.00              
ATOM    967  CA  HIS A  75     -12.660 -26.398 -41.232  1.00  0.00              
ATOM    968  C   HIS A  75     -12.046 -27.216 -40.116  1.00  0.00              
ATOM    969  O   HIS A  75     -11.485 -26.665 -39.167  1.00  0.00              
ATOM    970  CB  HIS A  75     -11.544 -25.828 -42.113  1.00  0.00              
ATOM    971  CG  HIS A  75     -12.040 -25.179 -43.367  1.00  0.00              
ATOM    972  ND1 HIS A  75     -12.365 -25.898 -44.498  1.00  0.00              
ATOM    973  CD2 HIS A  75     -12.265 -23.879 -43.670  1.00  0.00              
ATOM    974  CE1 HIS A  75     -12.770 -25.067 -45.443  1.00  0.00              
ATOM    975  NE2 HIS A  75     -12.718 -23.837 -44.966  1.00  0.00              
ATOM    976  H   HIS A  75     -13.106 -24.480 -40.410  1.00  0.00              
ATOM    977  HA  HIS A  75     -13.242 -27.113 -41.813  1.00  0.00              
ATOM    978 1HB  HIS A  75     -10.986 -25.065 -41.567  1.00  0.00              
ATOM    979 2HB  HIS A  75     -10.865 -26.623 -42.420  1.00  0.00              
ATOM    980  HD1 HIS A  75     -12.380 -26.895 -44.581  1.00  0.00              
ATOM    981  HD2 HIS A  75     -12.152 -22.955 -43.101  1.00  0.00              
ATOM    982  HE1 HIS A  75     -13.075 -25.442 -46.419  1.00  0.00              
ATOM    983  N   ALA A  76     -12.134 -28.536 -40.248  1.00  0.00              
ATOM    984  CA  ALA A  76     -11.616 -29.449 -39.242  1.00  0.00              
ATOM    985  C   ALA A  76     -10.097 -29.337 -39.137  1.00  0.00              
ATOM    986  O   ALA A  76      -9.539 -29.379 -38.038  1.00  0.00              
ATOM    987  CB  ALA A  76     -12.009 -30.886 -39.578  1.00  0.00              
ATOM    988  H   ALA A  76     -12.574 -28.914 -41.075  1.00  0.00              
ATOM    989  HA  ALA A  76     -12.033 -29.174 -38.273  1.00  0.00              
ATOM    990 1HB  ALA A  76     -11.614 -31.558 -38.815  1.00  0.00              
ATOM    991 2HB  ALA A  76     -13.096 -30.969 -39.607  1.00  0.00              
ATOM    992 3HB  ALA A  76     -11.597 -31.158 -40.548  1.00  0.00              
ATOM    993  N   SER A  77      -9.426 -29.188 -40.278  1.00  0.00              
ATOM    994  CA  SER A  77      -7.968 -29.113 -40.289  1.00  0.00              
ATOM    995  C   SER A  77      -7.467 -27.841 -39.603  1.00  0.00              
ATOM    996  O   SER A  77      -6.480 -27.880 -38.876  1.00  0.00              
ATOM    997  CB  SER A  77      -7.456 -29.180 -41.715  1.00  0.00              
ATOM    998  OG  SER A  77      -6.059 -29.094 -41.777  1.00  0.00              
ATOM    999  H   SER A  77      -9.929 -29.125 -41.153  1.00  0.00              
ATOM   1000  HA  SER A  77      -7.486 -29.984 -39.843  1.00  0.00              
ATOM   1001 1HB  SER A  77      -7.773 -30.126 -42.154  1.00  0.00              
ATOM   1002 2HB  SER A  77      -7.888 -28.356 -42.280  1.00  0.00              
ATOM   1003  HG  SER A  77      -5.677 -29.951 -41.572  1.00  0.00              
ATOM   1004  N   ARG A  78      -8.146 -26.725 -39.838  1.00  0.00              
ATOM   1005  CA  ARG A  78      -7.759 -25.459 -39.221  1.00  0.00              
ATOM   1006  C   ARG A  78      -7.947 -25.556 -37.705  1.00  0.00              
ATOM   1007  O   ARG A  78      -7.073 -25.156 -36.935  1.00  0.00              
ATOM   1008  CB  ARG A  78      -8.498 -24.268 -39.813  1.00  0.00              
ATOM   1009  CG  ARG A  78      -8.092 -23.906 -41.233  1.00  0.00              
ATOM   1010  CD  ARG A  78      -6.739 -23.305 -41.349  1.00  0.00              
ATOM   1011  NE  ARG A  78      -6.596 -22.012 -40.700  1.00  0.00              
ATOM   1012  CZ  ARG A  78      -5.438 -21.331 -40.598  1.00  0.00              
ATOM   1013  NH1 ARG A  78      -4.315 -21.830 -41.066  1.00  0.00              
ATOM   1014  NH2 ARG A  78      -5.455 -20.156 -39.993  1.00  0.00              
ATOM   1015  H   ARG A  78      -8.945 -26.747 -40.455  1.00  0.00              
ATOM   1016  HA  ARG A  78      -6.704 -25.263 -39.412  1.00  0.00              
ATOM   1017 1HB  ARG A  78      -9.559 -24.510 -39.793  1.00  0.00              
ATOM   1018 2HB  ARG A  78      -8.307 -23.418 -39.158  1.00  0.00              
ATOM   1019 1HG  ARG A  78      -8.111 -24.811 -41.841  1.00  0.00              
ATOM   1020 2HG  ARG A  78      -8.814 -23.189 -41.627  1.00  0.00              
ATOM   1021 1HD  ARG A  78      -6.012 -23.979 -40.897  1.00  0.00              
ATOM   1022 2HD  ARG A  78      -6.501 -23.169 -42.404  1.00  0.00              
ATOM   1023  HE  ARG A  78      -7.293 -21.439 -40.244  1.00  0.00              
ATOM   1024 1HH1 ARG A  78      -4.315 -22.737 -41.511  1.00  0.00              
ATOM   1025 2HH1 ARG A  78      -3.458 -21.304 -40.980  1.00  0.00              
ATOM   1026 1HH2 ARG A  78      -6.324 -19.795 -39.622  1.00  0.00              
ATOM   1027 2HH2 ARG A  78      -4.602 -19.626 -39.902  1.00  0.00              
ATOM   1028  N   ARG A  79      -9.088 -26.099 -37.289  1.00  0.00              
ATOM   1029  CA  ARG A  79      -9.354 -26.334 -35.878  1.00  0.00              
ATOM   1030  C   ARG A  79      -8.234 -27.182 -35.270  1.00  0.00              
ATOM   1031  O   ARG A  79      -7.690 -26.839 -34.215  1.00  0.00              
ATOM   1032  CB  ARG A  79     -10.700 -27.048 -35.697  1.00  0.00              
ATOM   1033  CG  ARG A  79     -10.988 -27.441 -34.244  1.00  0.00              
ATOM   1034  CD  ARG A  79     -11.989 -28.568 -34.184  1.00  0.00              
ATOM   1035  NE  ARG A  79     -11.498 -29.741 -34.905  1.00  0.00              
ATOM   1036  CZ  ARG A  79     -12.284 -30.597 -35.545  1.00  0.00              
ATOM   1037  NH1 ARG A  79     -13.595 -30.408 -35.544  1.00  0.00              
ATOM   1038  NH2 ARG A  79     -11.761 -31.619 -36.208  1.00  0.00              
ATOM   1039  H   ARG A  79      -9.788 -26.355 -37.970  1.00  0.00              
ATOM   1040  HA  ARG A  79      -9.368 -25.384 -35.342  1.00  0.00              
ATOM   1041 1HB  ARG A  79     -11.471 -26.370 -36.060  1.00  0.00              
ATOM   1042 2HB  ARG A  79     -10.674 -27.939 -36.325  1.00  0.00              
ATOM   1043 1HG  ARG A  79     -10.053 -27.754 -33.777  1.00  0.00              
ATOM   1044 2HG  ARG A  79     -11.381 -26.569 -33.721  1.00  0.00              
ATOM   1045 1HD  ARG A  79     -12.160 -28.834 -33.141  1.00  0.00              
ATOM   1046 2HD  ARG A  79     -12.924 -28.235 -34.633  1.00  0.00              
ATOM   1047  HE  ARG A  79     -10.550 -30.072 -35.029  1.00  0.00              
ATOM   1048 1HH1 ARG A  79     -13.988 -29.614 -35.058  1.00  0.00              
ATOM   1049 2HH1 ARG A  79     -14.196 -31.057 -36.030  1.00  0.00              
ATOM   1050 1HH2 ARG A  79     -10.758 -31.746 -36.225  1.00  0.00              
ATOM   1051 2HH2 ARG A  79     -12.366 -32.266 -36.691  1.00  0.00              
ATOM   1052  N   ASP A  80      -7.884 -28.275 -35.939  1.00  0.00              
ATOM   1053  CA  ASP A  80      -6.867 -29.191 -35.432  1.00  0.00              
ATOM   1054  C   ASP A  80      -5.491 -28.522 -35.382  1.00  0.00              
ATOM   1055  O   ASP A  80      -4.672 -28.833 -34.509  1.00  0.00              
ATOM   1056  CB  ASP A  80      -6.773 -30.442 -36.314  1.00  0.00              
ATOM   1057  CG  ASP A  80      -7.999 -31.336 -36.203  1.00  0.00              
ATOM   1058  OD1 ASP A  80      -8.903 -31.043 -35.390  1.00  0.00              
ATOM   1059  OD2 ASP A  80      -8.060 -32.339 -36.943  1.00  0.00              
ATOM   1060  H   ASP A  80      -8.334 -28.477 -36.821  1.00  0.00              
ATOM   1061  HA  ASP A  80      -7.107 -29.479 -34.408  1.00  0.00              
ATOM   1062 1HB  ASP A  80      -6.558 -30.222 -37.359  1.00  0.00              
ATOM   1063 2HB  ASP A  80      -5.912 -30.933 -35.859  1.00  0.00              
ATOM   1064  N   ASP A  81      -5.223 -27.629 -36.329  1.00  0.00              
ATOM   1065  CA  ASP A  81      -3.944 -26.929 -36.326  1.00  0.00              
ATOM   1066  C   ASP A  81      -3.846 -25.991 -35.111  1.00  0.00              
ATOM   1067  O   ASP A  81      -2.789 -25.878 -34.485  1.00  0.00              
ATOM   1068  CB  ASP A  81      -3.760 -26.142 -37.626  1.00  0.00              
ATOM   1069  CG  ASP A  81      -3.472 -27.004 -38.848  1.00  0.00              
ATOM   1070  OD1 ASP A  81      -3.179 -28.164 -38.677  1.00  0.00              
ATOM   1071  OD2 ASP A  81      -3.699 -26.544 -39.941  1.00  0.00              
ATOM   1072  H   ASP A  81      -5.894 -27.426 -37.056  1.00  0.00              
ATOM   1073  HA  ASP A  81      -3.130 -27.648 -36.236  1.00  0.00              
ATOM   1074 1HB  ASP A  81      -4.588 -25.467 -37.846  1.00  0.00              
ATOM   1075 2HB  ASP A  81      -2.873 -25.561 -37.374  1.00  0.00              
ATOM   1076  N   TYR A  82      -4.950 -25.339 -34.765  1.00  0.00              
ATOM   1077  CA  TYR A  82      -4.953 -24.419 -33.629  1.00  0.00              
ATOM   1078  C   TYR A  82      -4.585 -25.192 -32.359  1.00  0.00              
ATOM   1079  O   TYR A  82      -3.767 -24.754 -31.550  1.00  0.00              
ATOM   1080  CB  TYR A  82      -6.317 -23.743 -33.473  1.00  0.00              
ATOM   1081  CG  TYR A  82      -6.735 -22.923 -34.674  1.00  0.00              
ATOM   1082  CD1 TYR A  82      -5.815 -22.566 -35.649  1.00  0.00              
ATOM   1083  CD2 TYR A  82      -8.050 -22.509 -34.829  1.00  0.00              
ATOM   1084  CE1 TYR A  82      -6.192 -21.816 -36.746  1.00  0.00              
ATOM   1085  CE2 TYR A  82      -8.438 -21.760 -35.923  1.00  0.00              
ATOM   1086  CZ  TYR A  82      -7.506 -21.416 -36.880  1.00  0.00              
ATOM   1087  OH  TYR A  82      -7.887 -20.671 -37.972  1.00  0.00              
ATOM   1088  H   TYR A  82      -5.803 -25.477 -35.289  1.00  0.00              
ATOM   1089  HA  TYR A  82      -4.201 -23.644 -33.779  1.00  0.00              
ATOM   1090 1HB  TYR A  82      -7.050 -24.532 -33.299  1.00  0.00              
ATOM   1091 2HB  TYR A  82      -6.260 -23.100 -32.596  1.00  0.00              
ATOM   1092  HD1 TYR A  82      -4.779 -22.886 -35.536  1.00  0.00              
ATOM   1093  HD2 TYR A  82      -8.782 -22.784 -34.069  1.00  0.00              
ATOM   1094  HE1 TYR A  82      -5.458 -21.543 -37.504  1.00  0.00              
ATOM   1095  HE2 TYR A  82      -9.476 -21.444 -36.026  1.00  0.00              
ATOM   1096  HH  TYR A  82      -8.821 -20.447 -37.966  1.00  0.00              
ATOM   1097  N   PHE A  83      -5.242 -26.337 -32.187  1.00  0.00              
ATOM   1098  CA  PHE A  83      -5.027 -27.213 -31.040  1.00  0.00              
ATOM   1099  C   PHE A  83      -3.615 -27.769 -30.978  1.00  0.00              
ATOM   1100  O   PHE A  83      -2.955 -27.705 -29.940  1.00  0.00              
ATOM   1101  CB  PHE A  83      -6.020 -28.382 -31.088  1.00  0.00              
ATOM   1102  CG  PHE A  83      -7.447 -28.002 -30.776  1.00  0.00              
ATOM   1103  CD1 PHE A  83      -7.777 -26.720 -30.361  1.00  0.00              
ATOM   1104  CD2 PHE A  83      -8.466 -28.942 -30.909  1.00  0.00              
ATOM   1105  CE1 PHE A  83      -9.092 -26.375 -30.084  1.00  0.00              
ATOM   1106  CE2 PHE A  83      -9.787 -28.603 -30.631  1.00  0.00              
ATOM   1107  CZ  PHE A  83     -10.100 -27.319 -30.219  1.00  0.00              
ATOM   1108  H   PHE A  83      -5.919 -26.603 -32.888  1.00  0.00              
ATOM   1109  HA  PHE A  83      -5.160 -26.651 -30.115  1.00  0.00              
ATOM   1110 1HB  PHE A  83      -6.032 -28.824 -32.084  1.00  0.00              
ATOM   1111 2HB  PHE A  83      -5.740 -29.142 -30.360  1.00  0.00              
ATOM   1112  HD1 PHE A  83      -6.987 -25.976 -30.254  1.00  0.00              
ATOM   1113  HD2 PHE A  83      -8.220 -29.954 -31.233  1.00  0.00              
ATOM   1114  HE1 PHE A  83      -9.333 -25.363 -29.760  1.00  0.00              
ATOM   1115  HE2 PHE A  83     -10.576 -29.349 -30.736  1.00  0.00              
ATOM   1116  HZ  PHE A  83     -11.133 -27.050 -29.999  1.00  0.00              
ATOM   1117  N   ARG A  84      -3.152 -28.316 -32.099  1.00  0.00              
ATOM   1118  CA  ARG A  84      -1.846 -28.952 -32.163  1.00  0.00              
ATOM   1119  C   ARG A  84      -0.678 -28.003 -31.913  1.00  0.00              
ATOM   1120  O   ARG A  84       0.360 -28.415 -31.403  1.00  0.00              
ATOM   1121  CB  ARG A  84      -1.663 -29.699 -33.476  1.00  0.00              
ATOM   1122  CG  ARG A  84      -0.395 -30.532 -33.566  1.00  0.00              
ATOM   1123  CD  ARG A  84      -0.396 -31.533 -34.664  1.00  0.00              
ATOM   1124  NE  ARG A  84      -1.426 -32.552 -34.550  1.00  0.00              
ATOM   1125  CZ  ARG A  84      -1.912 -33.268 -35.583  1.00  0.00              
ATOM   1126  NH1 ARG A  84      -1.494 -33.055 -36.811  1.00  0.00              
ATOM   1127  NH2 ARG A  84      -2.840 -34.175 -35.332  1.00  0.00              
ATOM   1128  H   ARG A  84      -3.725 -28.287 -32.930  1.00  0.00              
ATOM   1129  HA  ARG A  84      -1.763 -29.704 -31.378  1.00  0.00              
ATOM   1130 1HB  ARG A  84      -2.529 -30.349 -33.596  1.00  0.00              
ATOM   1131 2HB  ARG A  84      -1.658 -28.951 -34.269  1.00  0.00              
ATOM   1132 1HG  ARG A  84       0.451 -29.862 -33.724  1.00  0.00              
ATOM   1133 2HG  ARG A  84      -0.264 -31.067 -32.624  1.00  0.00              
ATOM   1134 1HD  ARG A  84      -0.550 -31.018 -35.612  1.00  0.00              
ATOM   1135 2HD  ARG A  84       0.567 -32.042 -34.681  1.00  0.00              
ATOM   1136  HE  ARG A  84      -1.922 -32.878 -33.731  1.00  0.00              
ATOM   1137 1HH1 ARG A  84      -0.798 -32.345 -36.988  1.00  0.00              
ATOM   1138 2HH1 ARG A  84      -1.871 -33.602 -37.571  1.00  0.00              
ATOM   1139 1HH2 ARG A  84      -3.163 -34.314 -34.384  1.00  0.00              
ATOM   1140 2HH2 ARG A  84      -3.222 -34.725 -36.087  1.00  0.00              
ATOM   1141  N   SER A  85      -0.843 -26.734 -32.271  1.00  0.00              
ATOM   1142  CA  SER A  85       0.208 -25.750 -32.034  1.00  0.00              
ATOM   1143  C   SER A  85       0.444 -25.539 -30.533  1.00  0.00              
ATOM   1144  O   SER A  85       1.474 -25.008 -30.142  1.00  0.00              
ATOM   1145  CB  SER A  85      -0.150 -24.438 -32.705  1.00  0.00              
ATOM   1146  OG  SER A  85      -1.124 -23.729 -31.990  1.00  0.00              
ATOM   1147  H   SER A  85      -1.702 -26.439 -32.713  1.00  0.00              
ATOM   1148  HA  SER A  85       1.151 -25.996 -32.525  1.00  0.00              
ATOM   1149 1HB  SER A  85       0.750 -23.828 -32.778  1.00  0.00              
ATOM   1150 2HB  SER A  85      -0.527 -24.649 -33.705  1.00  0.00              
ATOM   1151  HG  SER A  85      -1.922 -24.260 -31.925  1.00  0.00              
ATOM   1152  N   GLY A  86      -0.497 -25.966 -29.701  1.00  0.00              
ATOM   1153  CA  GLY A  86      -0.335 -25.790 -28.267  1.00  0.00              
ATOM   1154  C   GLY A  86       0.350 -26.887 -27.484  1.00  0.00              
ATOM   1155  O   GLY A  86       0.736 -27.926 -28.032  1.00  0.00              
ATOM   1156  H   GLY A  86      -1.332 -26.414 -30.050  1.00  0.00              
ATOM   1157 1HA  GLY A  86       0.255 -24.892 -28.083  1.00  0.00              
ATOM   1158 2HA  GLY A  86      -1.317 -25.678 -27.809  1.00  0.00              
ATOM   1159  N   GLU A  87       0.495 -26.653 -26.183  1.00  0.00              
ATOM   1160  CA  GLU A  87       1.141 -27.611 -25.289  1.00  0.00              
ATOM   1161  C   GLU A  87       0.187 -28.032 -24.176  1.00  0.00              
ATOM   1162  O   GLU A  87       0.197 -29.183 -23.736  1.00  0.00              
ATOM   1163  CB  GLU A  87       2.410 -26.994 -24.687  1.00  0.00              
ATOM   1164  CG  GLU A  87       3.532 -26.784 -25.702  1.00  0.00              
ATOM   1165  CD  GLU A  87       4.680 -25.922 -25.180  1.00  0.00              
ATOM   1166  OE1 GLU A  87       5.730 -25.869 -25.864  1.00  0.00              
ATOM   1167  OE2 GLU A  87       4.537 -25.285 -24.105  1.00  0.00              
ATOM   1168  H   GLU A  87       0.146 -25.784 -25.803  1.00  0.00              
ATOM   1169  HA  GLU A  87       1.402 -28.514 -25.841  1.00  0.00              
ATOM   1170 1HB  GLU A  87       2.122 -26.037 -24.252  1.00  0.00              
ATOM   1171 2HB  GLU A  87       2.747 -27.665 -23.897  1.00  0.00              
ATOM   1172 1HG  GLU A  87       3.955 -27.715 -26.079  1.00  0.00              
ATOM   1173 2HG  GLU A  87       3.044 -26.253 -26.518  1.00  0.00              
ATOM   1174  N   GLY A  88      -0.640 -27.093 -23.724  1.00  0.00              
ATOM   1175  CA  GLY A  88      -1.578 -27.373 -22.653  1.00  0.00              
ATOM   1176  C   GLY A  88      -2.906 -26.729 -22.963  1.00  0.00              
ATOM   1177  O   GLY A  88      -2.972 -25.748 -23.700  1.00  0.00              
ATOM   1178  H   GLY A  88      -0.619 -26.168 -24.130  1.00  0.00              
ATOM   1179 1HA  GLY A  88      -1.703 -28.452 -22.562  1.00  0.00              
ATOM   1180 2HA  GLY A  88      -1.182 -26.974 -21.720  1.00  0.00              
ATOM   1181  N   PHE A  89      -3.970 -27.253 -22.379  1.00  0.00              
ATOM   1182  CA  PHE A  89      -5.286 -26.718 -22.648  1.00  0.00              
ATOM   1183  C   PHE A  89      -6.098 -26.291 -21.436  1.00  0.00              
ATOM   1184  O   PHE A  89      -6.103 -26.968 -20.429  1.00  0.00              
ATOM   1185  CB  PHE A  89      -6.100 -27.775 -23.410  1.00  0.00              
ATOM   1186  CG  PHE A  89      -5.510 -28.152 -24.738  1.00  0.00              
ATOM   1187  CD1 PHE A  89      -4.439 -29.037 -24.813  1.00  0.00              
ATOM   1188  CD2 PHE A  89      -5.987 -27.571 -25.908  1.00  0.00              
ATOM   1189  CE1 PHE A  89      -3.845 -29.334 -26.035  1.00  0.00              
ATOM   1190  CE2 PHE A  89      -5.402 -27.858 -27.137  1.00  0.00              
ATOM   1191  CZ  PHE A  89      -4.328 -28.741 -27.201  1.00  0.00              
ATOM   1192  H   PHE A  89      -3.875 -28.030 -21.741  1.00  0.00              
ATOM   1193  HA  PHE A  89      -5.200 -25.799 -23.229  1.00  0.00              
ATOM   1194 1HB  PHE A  89      -6.164 -28.693 -22.827  1.00  0.00              
ATOM   1195 2HB  PHE A  89      -7.104 -27.403 -23.611  1.00  0.00              
ATOM   1196  HD1 PHE A  89      -4.067 -29.500 -23.898  1.00  0.00              
ATOM   1197  HD2 PHE A  89      -6.829 -26.879 -25.855  1.00  0.00              
ATOM   1198  HE1 PHE A  89      -3.006 -30.028 -26.078  1.00  0.00              
ATOM   1199  HE2 PHE A  89      -5.780 -27.394 -28.048  1.00  0.00              
ATOM   1200  HZ  PHE A  89      -3.864 -28.966 -28.161  1.00  0.00              
ATOM   1201  N   LEU A  90      -6.790 -25.167 -21.559  1.00  0.00              
ATOM   1202  CA  LEU A  90      -7.703 -24.710 -20.525  1.00  0.00              
ATOM   1203  C   LEU A  90      -9.062 -24.930 -21.171  1.00  0.00              
ATOM   1204  O   LEU A  90      -9.435 -24.216 -22.109  1.00  0.00              
ATOM   1205  CB  LEU A  90      -7.523 -23.221 -20.216  1.00  0.00              
ATOM   1206  CG  LEU A  90      -6.211 -22.854 -19.514  1.00  0.00              
ATOM   1207  CD1 LEU A  90      -6.187 -21.353 -19.237  1.00  0.00              
ATOM   1208  CD2 LEU A  90      -6.082 -23.639 -18.200  1.00  0.00              
ATOM   1209  H   LEU A  90      -6.680 -24.613 -22.396  1.00  0.00              
ATOM   1210  HA  LEU A  90      -7.574 -25.317 -19.630  1.00  0.00              
ATOM   1211 1HB  LEU A  90      -7.525 -22.828 -21.232  1.00  0.00              
ATOM   1212 2HB  LEU A  90      -8.374 -22.816 -19.668  1.00  0.00              
ATOM   1213  HG  LEU A  90      -5.395 -23.168 -20.167  1.00  0.00              
ATOM   1214 1HD1 LEU A  90      -5.254 -21.090 -18.737  1.00  0.00              
ATOM   1215 2HD1 LEU A  90      -6.260 -20.808 -20.177  1.00  0.00              
ATOM   1216 3HD1 LEU A  90      -7.027 -21.089 -18.597  1.00  0.00              
ATOM   1217 1HD2 LEU A  90      -5.146 -23.373 -17.708  1.00  0.00              
ATOM   1218 2HD2 LEU A  90      -6.919 -23.393 -17.546  1.00  0.00              
ATOM   1219 3HD2 LEU A  90      -6.088 -24.708 -18.412  1.00  0.00              
ATOM   1220  N   CYS A  91      -9.780 -25.938 -20.694  1.00  0.00              
ATOM   1221  CA  CYS A  91     -11.102 -26.241 -21.227  1.00  0.00              
ATOM   1222  C   CYS A  91     -12.078 -25.428 -20.408  1.00  0.00              
ATOM   1223  O   CYS A  91     -12.418 -25.789 -19.281  1.00  0.00              
ATOM   1224  CB  CYS A  91     -11.400 -27.732 -21.093  1.00  0.00              
ATOM   1225  SG  CYS A  91     -13.004 -28.180 -21.766  1.00  0.00              
ATOM   1226  H   CYS A  91      -9.408 -26.509 -19.948  1.00  0.00              
ATOM   1227  HA  CYS A  91     -11.186 -26.069 -22.300  1.00  0.00              
ATOM   1228 1HB  CYS A  91     -10.653 -28.316 -21.632  1.00  0.00              
ATOM   1229 2HB  CYS A  91     -11.401 -28.023 -20.043  1.00  0.00              
ATOM   1230  HG  CYS A  91     -12.618 -28.209 -23.038  1.00  0.00              
ATOM   1231  N   VAL A  92     -12.515 -24.322 -20.986  1.00  0.00              
ATOM   1232  CA  VAL A  92     -13.418 -23.414 -20.310  1.00  0.00              
ATOM   1233  C   VAL A  92     -14.893 -23.502 -20.677  1.00  0.00              
ATOM   1234  O   VAL A  92     -15.260 -23.515 -21.844  1.00  0.00              
ATOM   1235  CB  VAL A  92     -12.967 -21.964 -20.548  1.00  0.00              
ATOM   1236  CG1 VAL A  92     -13.904 -20.992 -19.828  1.00  0.00              
ATOM   1237  CG2 VAL A  92     -11.535 -21.791 -20.073  1.00  0.00              
ATOM   1238  H   VAL A  92     -12.210 -24.105 -21.924  1.00  0.00              
ATOM   1239  HA  VAL A  92     -13.458 -23.618 -19.239  1.00  0.00              
ATOM   1240  HB  VAL A  92     -12.981 -21.760 -21.619  1.00  0.00              
ATOM   1241 1HG1 VAL A  92     -13.572 -19.968 -20.005  1.00  0.00              
ATOM   1242 2HG1 VAL A  92     -14.918 -21.116 -20.206  1.00  0.00              
ATOM   1243 3HG1 VAL A  92     -13.888 -21.197 -18.757  1.00  0.00              
ATOM   1244 1HG2 VAL A  92     -11.216 -20.763 -20.243  1.00  0.00              
ATOM   1245 2HG2 VAL A  92     -11.476 -22.019 -19.009  1.00  0.00              
ATOM   1246 3HG2 VAL A  92     -10.883 -22.467 -20.626  1.00  0.00              
ATOM   1247  N   PHE A  93     -15.729 -23.561 -19.647  1.00  0.00              
ATOM   1248  CA  PHE A  93     -17.168 -23.628 -19.812  1.00  0.00              
ATOM   1249  C   PHE A  93     -17.717 -22.662 -18.761  1.00  0.00              
ATOM   1250  O   PHE A  93     -16.982 -22.201 -17.884  1.00  0.00              
ATOM   1251  CB  PHE A  93     -17.691 -25.068 -19.612  1.00  0.00              
ATOM   1252  CG  PHE A  93     -17.638 -25.565 -18.190  1.00  0.00              
ATOM   1253  CD1 PHE A  93     -18.736 -25.410 -17.338  1.00  0.00              
ATOM   1254  CD2 PHE A  93     -16.506 -26.225 -17.714  1.00  0.00              
ATOM   1255  CE1 PHE A  93     -18.705 -25.909 -16.038  1.00  0.00              
ATOM   1256  CE2 PHE A  93     -16.464 -26.727 -16.421  1.00  0.00              
ATOM   1257  CZ  PHE A  93     -17.569 -26.570 -15.575  1.00  0.00              
ATOM   1258  H   PHE A  93     -15.340 -23.559 -18.715  1.00  0.00              
ATOM   1259  HA  PHE A  93     -17.441 -23.301 -20.816  1.00  0.00              
ATOM   1260 1HB  PHE A  93     -18.734 -25.135 -19.918  1.00  0.00              
ATOM   1261 2HB  PHE A  93     -17.097 -25.766 -20.199  1.00  0.00              
ATOM   1262  HD1 PHE A  93     -19.623 -24.892 -17.702  1.00  0.00              
ATOM   1263  HD2 PHE A  93     -15.647 -26.346 -18.375  1.00  0.00              
ATOM   1264  HE1 PHE A  93     -19.568 -25.782 -15.386  1.00  0.00              
ATOM   1265  HE2 PHE A  93     -15.573 -27.242 -16.061  1.00  0.00              
ATOM   1266  HZ  PHE A  93     -17.542 -26.961 -14.558  1.00  0.00              
ATOM   1267  N   SER A  94     -18.985 -22.312 -18.886  1.00  0.00              
ATOM   1268  CA  SER A  94     -19.627 -21.444 -17.909  1.00  0.00              
ATOM   1269  C   SER A  94     -20.469 -22.303 -16.979  1.00  0.00              
ATOM   1270  O   SER A  94     -21.197 -23.189 -17.433  1.00  0.00              
ATOM   1271  CB  SER A  94     -20.513 -20.423 -18.617  1.00  0.00              
ATOM   1272  OG  SER A  94     -21.352 -19.766 -17.690  1.00  0.00              
ATOM   1273  H   SER A  94     -19.522 -22.652 -19.671  1.00  0.00              
ATOM   1274  HA  SER A  94     -18.924 -20.819 -17.357  1.00  0.00              
ATOM   1275 1HB  SER A  94     -19.874 -19.695 -19.116  1.00  0.00              
ATOM   1276 2HB  SER A  94     -21.119 -20.942 -19.359  1.00  0.00              
ATOM   1277  HG  SER A  94     -22.096 -19.376 -18.154  1.00  0.00              
ATOM   1278  N   ILE A  95     -20.369 -22.050 -15.679  1.00  0.00              
ATOM   1279  CA  ILE A  95     -21.210 -22.771 -14.737  1.00  0.00              
ATOM   1280  C   ILE A  95     -22.688 -22.401 -14.871  1.00  0.00              
ATOM   1281  O   ILE A  95     -23.555 -23.088 -14.332  1.00  0.00              
ATOM   1282  CB  ILE A  95     -20.784 -22.523 -13.276  1.00  0.00              
ATOM   1283  CG1 ILE A  95     -21.012 -21.062 -12.903  1.00  0.00              
ATOM   1284  CG2 ILE A  95     -19.332 -22.928 -13.079  1.00  0.00              
ATOM   1285  CD1 ILE A  95     -20.913 -20.824 -11.407  1.00  0.00              
ATOM   1286  H   ILE A  95     -19.716 -21.362 -15.329  1.00  0.00              
ATOM   1287  HA  ILE A  95     -21.190 -23.840 -14.945  1.00  0.00              
ATOM   1288  HB  ILE A  95     -21.421 -23.111 -12.615  1.00  0.00              
ATOM   1289 1HG1 ILE A  95     -20.262 -20.472 -13.428  1.00  0.00              
ATOM   1290 2HG1 ILE A  95     -22.004 -20.787 -13.262  1.00  0.00              
ATOM   1291 1HG2 ILE A  95     -19.041 -22.748 -12.044  1.00  0.00              
ATOM   1292 2HG2 ILE A  95     -19.214 -23.985 -13.310  1.00  0.00              
ATOM   1293 3HG2 ILE A  95     -18.697 -22.339 -13.741  1.00  0.00              
ATOM   1294 1HD1 ILE A  95     -21.084 -19.769 -11.193  1.00  0.00              
ATOM   1295 2HD1 ILE A  95     -21.664 -21.424 -10.892  1.00  0.00              
ATOM   1296 3HD1 ILE A  95     -19.922 -21.108 -11.057  1.00  0.00              
ATOM   1297  N   THR A  96     -22.975 -21.320 -15.593  1.00  0.00              
ATOM   1298  CA  THR A  96     -24.350 -20.874 -15.784  1.00  0.00              
ATOM   1299  C   THR A  96     -24.966 -21.395 -17.086  1.00  0.00              
ATOM   1300  O   THR A  96     -26.111 -21.085 -17.406  1.00  0.00              
ATOM   1301  CB  THR A  96     -24.428 -19.337 -15.804  1.00  0.00              
ATOM   1302  OG1 THR A  96     -23.738 -18.842 -16.955  1.00  0.00              
ATOM   1303  CG2 THR A  96     -23.792 -18.750 -14.548  1.00  0.00              
ATOM   1304  H   THR A  96     -22.223 -20.795 -16.018  1.00  0.00              
ATOM   1305  HA  THR A  96     -24.980 -21.270 -14.987  1.00  0.00              
ATOM   1306  HB  THR A  96     -25.474 -19.036 -15.855  1.00  0.00              
ATOM   1307  HG1 THR A  96     -24.037 -17.950 -17.147  1.00  0.00              
ATOM   1308 1HG2 THR A  96     -23.859 -17.662 -14.582  1.00  0.00              
ATOM   1309 2HG2 THR A  96     -24.319 -19.119 -13.668  1.00  0.00              
ATOM   1310 3HG2 THR A  96     -22.746 -19.048 -14.497  1.00  0.00              
ATOM   1311  N   GLU A  97     -24.214 -22.184 -17.842  1.00  0.00              
ATOM   1312  CA  GLU A  97     -24.754 -22.747 -19.067  1.00  0.00              
ATOM   1313  C   GLU A  97     -24.431 -24.235 -19.198  1.00  0.00              
ATOM   1314  O   GLU A  97     -23.299 -24.623 -19.506  1.00  0.00              
ATOM   1315  CB  GLU A  97     -24.218 -21.984 -20.280  1.00  0.00              
ATOM   1316  CG  GLU A  97     -24.599 -22.590 -21.624  1.00  0.00              
ATOM   1317  CD  GLU A  97     -26.091 -22.693 -21.773  1.00  0.00              
ATOM   1318  OE1 GLU A  97     -26.731 -21.673 -21.869  1.00  0.00              
ATOM   1319  OE2 GLU A  97     -26.581 -23.790 -21.903  1.00  0.00              
ATOM   1320  H   GLU A  97     -23.263 -22.402 -17.578  1.00  0.00              
ATOM   1321  HA  GLU A  97     -25.842 -22.674 -19.059  1.00  0.00              
ATOM   1322 1HB  GLU A  97     -24.610 -20.969 -20.217  1.00  0.00              
ATOM   1323 2HB  GLU A  97     -23.132 -21.961 -20.188  1.00  0.00              
ATOM   1324 1HG  GLU A  97     -24.186 -22.051 -22.476  1.00  0.00              
ATOM   1325 2HG  GLU A  97     -24.169 -23.590 -21.585  1.00  0.00              
ATOM   1326  N   MET A  98     -25.441 -25.065 -18.958  1.00  0.00              
ATOM   1327  CA  MET A  98     -25.291 -26.511 -19.030  1.00  0.00              
ATOM   1328  C   MET A  98     -24.761 -27.017 -20.378  1.00  0.00              
ATOM   1329  O   MET A  98     -24.046 -28.015 -20.426  1.00  0.00              
ATOM   1330  CB  MET A  98     -26.633 -27.170 -18.722  1.00  0.00              
ATOM   1331  CG  MET A  98     -26.583 -28.689 -18.631  1.00  0.00              
ATOM   1332  SD  MET A  98     -25.561 -29.270 -17.263  1.00  0.00              
ATOM   1333  CE  MET A  98     -26.606 -28.867 -15.866  1.00  0.00              
ATOM   1334  H   MET A  98     -26.341 -24.675 -18.717  1.00  0.00              
ATOM   1335  HA  MET A  98     -24.553 -26.845 -18.301  1.00  0.00              
ATOM   1336 1HB  MET A  98     -26.977 -26.761 -17.773  1.00  0.00              
ATOM   1337 2HB  MET A  98     -27.321 -26.877 -19.516  1.00  0.00              
ATOM   1338 1HG  MET A  98     -27.600 -29.056 -18.500  1.00  0.00              
ATOM   1339 2HG  MET A  98     -26.177 -29.071 -19.568  1.00  0.00              
ATOM   1340 1HE  MET A  98     -26.111 -29.167 -14.942  1.00  0.00              
ATOM   1341 2HE  MET A  98     -26.791 -27.792 -15.847  1.00  0.00              
ATOM   1342 3HE  MET A  98     -27.555 -29.397 -15.957  1.00  0.00              
ATOM   1343  N   GLU A  99     -25.083 -26.335 -21.473  1.00  0.00              
ATOM   1344  CA  GLU A  99     -24.641 -26.815 -22.781  1.00  0.00              
ATOM   1345  C   GLU A  99     -23.134 -26.633 -22.988  1.00  0.00              
ATOM   1346  O   GLU A  99     -22.506 -27.418 -23.700  1.00  0.00              
ATOM   1347  CB  GLU A  99     -25.410 -26.095 -23.892  1.00  0.00              
ATOM   1348  CG  GLU A  99     -26.884 -26.462 -23.976  1.00  0.00              
ATOM   1349  CD  GLU A  99     -27.581 -25.679 -25.054  1.00  0.00              
ATOM   1350  OE1 GLU A  99     -26.942 -24.870 -25.682  1.00  0.00              
ATOM   1351  OE2 GLU A  99     -28.722 -25.969 -25.327  1.00  0.00              
ATOM   1352  H   GLU A  99     -25.631 -25.488 -21.418  1.00  0.00              
ATOM   1353  HA  GLU A  99     -24.824 -27.887 -22.863  1.00  0.00              
ATOM   1354 1HB  GLU A  99     -25.313 -25.025 -23.704  1.00  0.00              
ATOM   1355 2HB  GLU A  99     -24.919 -26.345 -24.833  1.00  0.00              
ATOM   1356 1HG  GLU A  99     -27.058 -27.527 -24.132  1.00  0.00              
ATOM   1357 2HG  GLU A  99     -27.277 -26.170 -23.003  1.00  0.00              
ATOM   1358  N   SER A 100     -22.549 -25.614 -22.357  1.00  0.00              
ATOM   1359  CA  SER A 100     -21.122 -25.332 -22.544  1.00  0.00              
ATOM   1360  C   SER A 100     -20.349 -26.378 -21.742  1.00  0.00              
ATOM   1361  O   SER A 100     -19.252 -26.799 -22.130  1.00  0.00              
ATOM   1362  CB  SER A 100     -20.764 -23.915 -22.059  1.00  0.00              
ATOM   1363  OG  SER A 100     -20.882 -23.777 -20.651  1.00  0.00              
ATOM   1364  H   SER A 100     -23.091 -25.023 -21.742  1.00  0.00              
ATOM   1365  HA  SER A 100     -20.822 -25.294 -23.592  1.00  0.00              
ATOM   1366 1HB  SER A 100     -19.736 -23.698 -22.348  1.00  0.00              
ATOM   1367 2HB  SER A 100     -21.433 -23.202 -22.538  1.00  0.00              
ATOM   1368  HG  SER A 100     -21.805 -23.648 -20.419  1.00  0.00              
ATOM   1369  N   PHE A 101     -20.943 -26.818 -20.633  1.00  0.00              
ATOM   1370  CA  PHE A 101     -20.363 -27.887 -19.840  1.00  0.00              
ATOM   1371  C   PHE A 101     -20.464 -29.205 -20.596  1.00  0.00              
ATOM   1372  O   PHE A 101     -19.493 -29.962 -20.689  1.00  0.00              
ATOM   1373  CB  PHE A 101     -21.059 -27.993 -18.482  1.00  0.00              
ATOM   1374  CG  PHE A 101     -20.619 -29.175 -17.666  1.00  0.00              
ATOM   1375  CD1 PHE A 101     -19.313 -29.271 -17.207  1.00  0.00              
ATOM   1376  CD2 PHE A 101     -21.507 -30.193 -17.357  1.00  0.00              
ATOM   1377  CE1 PHE A 101     -18.907 -30.358 -16.456  1.00  0.00              
ATOM   1378  CE2 PHE A 101     -21.104 -31.280 -16.606  1.00  0.00              
ATOM   1379  CZ  PHE A 101     -19.802 -31.362 -16.155  1.00  0.00              
ATOM   1380  H   PHE A 101     -21.814 -26.402 -20.335  1.00  0.00              
ATOM   1381  HA  PHE A 101     -19.303 -27.690 -19.671  1.00  0.00              
ATOM   1382 1HB  PHE A 101     -20.851 -27.107 -17.884  1.00  0.00              
ATOM   1383 2HB  PHE A 101     -22.135 -28.093 -18.619  1.00  0.00              
ATOM   1384  HD1 PHE A 101     -18.606 -28.476 -17.443  1.00  0.00              
ATOM   1385  HD2 PHE A 101     -22.536 -30.128 -17.713  1.00  0.00              
ATOM   1386  HE1 PHE A 101     -17.878 -30.421 -16.101  1.00  0.00              
ATOM   1387  HE2 PHE A 101     -21.813 -32.073 -16.369  1.00  0.00              
ATOM   1388  HZ  PHE A 101     -19.483 -32.220 -15.565  1.00  0.00              
ATOM   1389  N   ALA A 102     -21.648 -29.470 -21.139  1.00  0.00              
ATOM   1390  CA  ALA A 102     -21.878 -30.704 -21.882  1.00  0.00              
ATOM   1391  C   ALA A 102     -20.888 -30.798 -23.039  1.00  0.00              
ATOM   1392  O   ALA A 102     -20.401 -31.880 -23.372  1.00  0.00              
ATOM   1393  CB  ALA A 102     -23.304 -30.739 -22.410  1.00  0.00              
ATOM   1394  H   ALA A 102     -22.404 -28.808 -21.038  1.00  0.00              
ATOM   1395  HA  ALA A 102     -21.707 -31.550 -21.216  1.00  0.00              
ATOM   1396 1HB  ALA A 102     -23.463 -31.664 -22.962  1.00  0.00              
ATOM   1397 2HB  ALA A 102     -24.003 -30.690 -21.575  1.00  0.00              
ATOM   1398 3HB  ALA A 102     -23.468 -29.889 -23.071  1.00  0.00              
ATOM   1399  N   ALA A 103     -20.573 -29.651 -23.630  1.00  0.00              
ATOM   1400  CA  ALA A 103     -19.644 -29.605 -24.747  1.00  0.00              
ATOM   1401  C   ALA A 103     -18.201 -29.995 -24.404  1.00  0.00              
ATOM   1402  O   ALA A 103     -17.426 -30.345 -25.293  1.00  0.00              
ATOM   1403  CB  ALA A 103     -19.673 -28.210 -25.380  1.00  0.00              
ATOM   1404  H   ALA A 103     -20.986 -28.791 -23.298  1.00  0.00              
ATOM   1405  HA  ALA A 103     -19.961 -30.331 -25.496  1.00  0.00              
ATOM   1406 1HB  ALA A 103     -18.976 -28.177 -26.217  1.00  0.00              
ATOM   1407 2HB  ALA A 103     -20.680 -27.993 -25.737  1.00  0.00              
ATOM   1408 3HB  ALA A 103     -19.384 -27.468 -24.637  1.00  0.00              
ATOM   1409  N   THR A 104     -17.839 -29.952 -23.126  1.00  0.00              
ATOM   1410  CA  THR A 104     -16.455 -30.213 -22.748  1.00  0.00              
ATOM   1411  C   THR A 104     -15.978 -31.629 -23.040  1.00  0.00              
ATOM   1412  O   THR A 104     -14.784 -31.861 -23.227  1.00  0.00              
ATOM   1413  CB  THR A 104     -16.203 -29.903 -21.246  1.00  0.00              
ATOM   1414  OG1 THR A 104     -16.985 -30.776 -20.425  1.00  0.00              
ATOM   1415  CG2 THR A 104     -16.570 -28.452 -20.928  1.00  0.00              
ATOM   1416  H   THR A 104     -18.514 -29.739 -22.405  1.00  0.00              
ATOM   1417  HA  THR A 104     -15.787 -29.577 -23.330  1.00  0.00              
ATOM   1418  HB  THR A 104     -15.150 -30.067 -21.021  1.00  0.00              
ATOM   1419  HG1 THR A 104     -16.822 -30.576 -19.500  1.00  0.00              
ATOM   1420 1HG2 THR A 104     -16.387 -28.255 -19.872  1.00  0.00              
ATOM   1421 2HG2 THR A 104     -15.961 -27.782 -21.535  1.00  0.00              
ATOM   1422 3HG2 THR A 104     -17.623 -28.286 -21.151  1.00  0.00              
ATOM   1423  N   ALA A 105     -16.900 -32.582 -23.081  1.00  0.00              
ATOM   1424  CA  ALA A 105     -16.539 -33.941 -23.476  1.00  0.00              
ATOM   1425  C   ALA A 105     -16.115 -34.008 -24.946  1.00  0.00              
ATOM   1426  O   ALA A 105     -15.160 -34.717 -25.296  1.00  0.00              
ATOM   1427  CB  ALA A 105     -17.713 -34.897 -23.218  1.00  0.00              
ATOM   1428  H   ALA A 105     -17.859 -32.379 -22.841  1.00  0.00              
ATOM   1429  HA  ALA A 105     -15.683 -34.262 -22.882  1.00  0.00              
ATOM   1430 1HB  ALA A 105     -17.431 -35.907 -23.516  1.00  0.00              
ATOM   1431 2HB  ALA A 105     -17.963 -34.889 -22.157  1.00  0.00              
ATOM   1432 3HB  ALA A 105     -18.577 -34.576 -23.798  1.00  0.00              
ATOM   1433  N   ASP A 106     -16.810 -33.266 -25.804  1.00  0.00              
ATOM   1434  CA  ASP A 106     -16.449 -33.231 -27.216  1.00  0.00              
ATOM   1435  C   ASP A 106     -15.170 -32.438 -27.457  1.00  0.00              
ATOM   1436  O   ASP A 106     -14.381 -32.786 -28.339  1.00  0.00              
ATOM   1437  CB  ASP A 106     -17.594 -32.639 -28.042  1.00  0.00              
ATOM   1438  CG  ASP A 106     -18.798 -33.557 -28.198  1.00  0.00              
ATOM   1439  OD1 ASP A 106     -18.678 -34.720 -27.891  1.00  0.00              
ATOM   1440  OD2 ASP A 106     -19.866 -33.063 -28.471  1.00  0.00              
ATOM   1441  H   ASP A 106     -17.595 -32.718 -25.483  1.00  0.00              
ATOM   1442  HA  ASP A 106     -16.248 -34.242 -27.571  1.00  0.00              
ATOM   1443 1HB  ASP A 106     -17.926 -31.663 -27.687  1.00  0.00              
ATOM   1444 2HB  ASP A 106     -17.096 -32.526 -29.006  1.00  0.00              
ATOM   1445  N   PHE A 107     -14.970 -31.367 -26.687  1.00  0.00              
ATOM   1446  CA  PHE A 107     -13.775 -30.542 -26.847  1.00  0.00              
ATOM   1447  C   PHE A 107     -12.572 -31.377 -26.431  1.00  0.00              
ATOM   1448  O   PHE A 107     -11.549 -31.369 -27.102  1.00  0.00              
ATOM   1449  CB  PHE A 107     -13.841 -29.279 -25.972  1.00  0.00              
ATOM   1450  CG  PHE A 107     -14.691 -28.176 -26.550  1.00  0.00              
ATOM   1451  CD1 PHE A 107     -14.373 -27.602 -27.775  1.00  0.00              
ATOM   1452  CD2 PHE A 107     -15.782 -27.674 -25.840  1.00  0.00              
ATOM   1453  CE1 PHE A 107     -15.122 -26.537 -28.288  1.00  0.00              
ATOM   1454  CE2 PHE A 107     -16.539 -26.615 -26.340  1.00  0.00              
ATOM   1455  CZ  PHE A 107     -16.209 -26.042 -27.565  1.00  0.00              
ATOM   1456  H   PHE A 107     -15.649 -31.118 -25.982  1.00  0.00              
ATOM   1457  HA  PHE A 107     -13.658 -30.259 -27.894  1.00  0.00              
ATOM   1458 1HB  PHE A 107     -14.264 -29.519 -24.999  1.00  0.00              
ATOM   1459 2HB  PHE A 107     -12.843 -28.863 -25.841  1.00  0.00              
ATOM   1460  HD1 PHE A 107     -13.527 -27.992 -28.341  1.00  0.00              
ATOM   1461  HD2 PHE A 107     -16.039 -28.123 -24.881  1.00  0.00              
ATOM   1462  HE1 PHE A 107     -14.856 -26.097 -29.249  1.00  0.00              
ATOM   1463  HE2 PHE A 107     -17.387 -26.234 -25.772  1.00  0.00              
ATOM   1464  HZ  PHE A 107     -16.793 -25.212 -27.959  1.00  0.00              
ATOM   1465  N   ARG A 108     -12.701 -32.111 -25.331  1.00  0.00              
ATOM   1466  CA  ARG A 108     -11.613 -32.976 -24.887  1.00  0.00              
ATOM   1467  C   ARG A 108     -11.359 -34.109 -25.890  1.00  0.00              
ATOM   1468  O   ARG A 108     -10.207 -34.468 -26.152  1.00  0.00              
ATOM   1469  CB  ARG A 108     -11.914 -33.556 -23.497  1.00  0.00              
ATOM   1470  CG  ARG A 108     -10.810 -34.474 -22.979  1.00  0.00              
ATOM   1471  CD  ARG A 108     -11.088 -34.979 -21.572  1.00  0.00              
ATOM   1472  NE  ARG A 108     -10.129 -36.005 -21.154  1.00  0.00              
ATOM   1473  CZ  ARG A 108      -8.909 -35.762 -20.668  1.00  0.00              
ATOM   1474  NH1 ARG A 108      -8.475 -34.512 -20.525  1.00  0.00              
ATOM   1475  NH2 ARG A 108      -8.115 -36.772 -20.318  1.00  0.00              
ATOM   1476  H   ARG A 108     -13.554 -32.078 -24.790  1.00  0.00              
ATOM   1477  HA  ARG A 108     -10.687 -32.403 -24.827  1.00  0.00              
ATOM   1478 1HB  ARG A 108     -12.047 -32.712 -22.823  1.00  0.00              
ATOM   1479 2HB  ARG A 108     -12.851 -34.107 -23.579  1.00  0.00              
ATOM   1480 1HG  ARG A 108     -10.725 -35.328 -23.651  1.00  0.00              
ATOM   1481 2HG  ARG A 108      -9.871 -33.918 -22.977  1.00  0.00              
ATOM   1482 1HD  ARG A 108     -11.027 -34.142 -20.877  1.00  0.00              
ATOM   1483 2HD  ARG A 108     -12.089 -35.406 -21.542  1.00  0.00              
ATOM   1484  HE  ARG A 108     -10.218 -37.012 -21.161  1.00  0.00              
ATOM   1485 1HH1 ARG A 108      -9.073 -33.739 -20.784  1.00  0.00              
ATOM   1486 2HH1 ARG A 108      -7.551 -34.340 -20.156  1.00  0.00              
ATOM   1487 1HH2 ARG A 108      -8.439 -37.724 -20.420  1.00  0.00              
ATOM   1488 2HH2 ARG A 108      -7.193 -36.583 -19.952  1.00  0.00              
ATOM   1489  N   GLU A 109     -12.424 -34.673 -26.456  1.00  0.00              
ATOM   1490  CA  GLU A 109     -12.248 -35.723 -27.459  1.00  0.00              
ATOM   1491  C   GLU A 109     -11.372 -35.199 -28.591  1.00  0.00              
ATOM   1492  O   GLU A 109     -10.426 -35.862 -29.024  1.00  0.00              
ATOM   1493  CB  GLU A 109     -13.598 -36.198 -28.001  1.00  0.00              
ATOM   1494  CG  GLU A 109     -13.504 -37.306 -29.041  1.00  0.00              
ATOM   1495  CD  GLU A 109     -14.868 -37.737 -29.504  1.00  0.00              
ATOM   1496  OE1 GLU A 109     -15.836 -37.208 -29.014  1.00  0.00              
ATOM   1497  OE2 GLU A 109     -14.941 -38.514 -30.427  1.00  0.00              
ATOM   1498  H   GLU A 109     -13.358 -34.385 -26.203  1.00  0.00              
ATOM   1499  HA  GLU A 109     -11.738 -36.578 -27.014  1.00  0.00              
ATOM   1500 1HB  GLU A 109     -14.178 -36.550 -27.148  1.00  0.00              
ATOM   1501 2HB  GLU A 109     -14.089 -35.329 -28.440  1.00  0.00              
ATOM   1502 1HG  GLU A 109     -12.895 -37.039 -29.904  1.00  0.00              
ATOM   1503 2HG  GLU A 109     -13.028 -38.123 -28.501  1.00  0.00              
ATOM   1504  N   GLN A 110     -11.689 -33.999 -29.068  1.00  0.00              
ATOM   1505  CA  GLN A 110     -10.917 -33.395 -30.144  1.00  0.00              
ATOM   1506  C   GLN A 110      -9.472 -33.104 -29.731  1.00  0.00              
ATOM   1507  O   GLN A 110      -8.532 -33.346 -30.507  1.00  0.00              
ATOM   1508  CB  GLN A 110     -11.588 -32.099 -30.607  1.00  0.00              
ATOM   1509  CG  GLN A 110     -12.890 -32.308 -31.361  1.00  0.00              
ATOM   1510  CD  GLN A 110     -13.655 -31.014 -31.566  1.00  0.00              
ATOM   1511  OE1 GLN A 110     -13.269 -29.961 -31.051  1.00  0.00              
ATOM   1512  NE2 GLN A 110     -14.747 -31.085 -32.318  1.00  0.00              
ATOM   1513  H   GLN A 110     -12.474 -33.495 -28.683  1.00  0.00              
ATOM   1514  HA  GLN A 110     -10.851 -34.090 -30.981  1.00  0.00              
ATOM   1515 1HB  GLN A 110     -11.771 -31.502 -29.713  1.00  0.00              
ATOM   1516 2HB  GLN A 110     -10.871 -31.584 -31.246  1.00  0.00              
ATOM   1517 1HG  GLN A 110     -12.951 -32.882 -32.286  1.00  0.00              
ATOM   1518 2HG  GLN A 110     -13.368 -32.867 -30.556  1.00  0.00              
ATOM   1519 1HE2 GLN A 110     -15.293 -30.264 -32.489  1.00  0.00              
ATOM   1520 2HE2 GLN A 110     -15.025 -31.960 -32.716  1.00  0.00              
ATOM   1521  N   ILE A 111      -9.290 -32.602 -28.510  1.00  0.00              
ATOM   1522  CA  ILE A 111      -7.958 -32.310 -27.991  1.00  0.00              
ATOM   1523  C   ILE A 111      -7.088 -33.567 -27.896  1.00  0.00              
ATOM   1524  O   ILE A 111      -5.909 -33.543 -28.253  1.00  0.00              
ATOM   1525  CB  ILE A 111      -8.023 -31.649 -26.578  1.00  0.00              
ATOM   1526  CG1 ILE A 111      -8.596 -30.230 -26.682  1.00  0.00              
ATOM   1527  CG2 ILE A 111      -6.638 -31.602 -25.967  1.00  0.00              
ATOM   1528  CD1 ILE A 111      -9.001 -29.615 -25.347  1.00  0.00              
ATOM   1529  H   ILE A 111     -10.095 -32.418 -27.928  1.00  0.00              
ATOM   1530  HA  ILE A 111      -7.413 -31.662 -28.676  1.00  0.00              
ATOM   1531  HB  ILE A 111      -8.686 -32.234 -25.942  1.00  0.00              
ATOM   1532 1HG1 ILE A 111      -7.835 -29.605 -27.148  1.00  0.00              
ATOM   1533 2HG1 ILE A 111      -9.471 -30.281 -27.331  1.00  0.00              
ATOM   1534 1HG2 ILE A 111      -6.691 -31.139 -24.982  1.00  0.00              
ATOM   1535 2HG2 ILE A 111      -6.247 -32.614 -25.871  1.00  0.00              
ATOM   1536 3HG2 ILE A 111      -5.977 -31.017 -26.607  1.00  0.00              
ATOM   1537 1HD1 ILE A 111      -9.396 -28.613 -25.512  1.00  0.00              
ATOM   1538 2HD1 ILE A 111      -9.767 -30.234 -24.877  1.00  0.00              
ATOM   1539 3HD1 ILE A 111      -8.132 -29.557 -24.694  1.00  0.00              
ATOM   1540  N   LEU A 112      -7.666 -34.656 -27.395  1.00  0.00              
ATOM   1541  CA  LEU A 112      -6.914 -35.901 -27.226  1.00  0.00              
ATOM   1542  C   LEU A 112      -6.557 -36.514 -28.584  1.00  0.00              
ATOM   1543  O   LEU A 112      -5.459 -37.042 -28.762  1.00  0.00              
ATOM   1544  CB  LEU A 112      -7.720 -36.897 -26.383  1.00  0.00              
ATOM   1545  CG  LEU A 112      -7.918 -36.500 -24.914  1.00  0.00              
ATOM   1546  CD1 LEU A 112      -8.838 -37.497 -24.223  1.00  0.00              
ATOM   1547  CD2 LEU A 112      -6.567 -36.440 -24.217  1.00  0.00              
ATOM   1548  H   LEU A 112      -8.638 -34.628 -27.127  1.00  0.00              
ATOM   1549  HA  LEU A 112      -5.972 -35.692 -26.721  1.00  0.00              
ATOM   1550 1HB  LEU A 112      -8.669 -36.851 -26.914  1.00  0.00              
ATOM   1551 2HB  LEU A 112      -7.314 -37.906 -26.452  1.00  0.00              
ATOM   1552  HG  LEU A 112      -8.343 -35.496 -24.905  1.00  0.00              
ATOM   1553 1HD1 LEU A 112      -8.973 -37.206 -23.181  1.00  0.00              
ATOM   1554 2HD1 LEU A 112      -9.806 -37.506 -24.724  1.00  0.00              
ATOM   1555 3HD1 LEU A 112      -8.396 -38.491 -24.268  1.00  0.00              
ATOM   1556 1HD2 LEU A 112      -6.709 -36.156 -23.174  1.00  0.00              
ATOM   1557 2HD2 LEU A 112      -6.088 -37.418 -24.266  1.00  0.00              
ATOM   1558 3HD2 LEU A 112      -5.935 -35.701 -24.710  1.00  0.00              
ATOM   1559  N   ARG A 113      -7.482 -36.426 -29.534  1.00  0.00              
ATOM   1560  CA  ARG A 113      -7.257 -36.936 -30.892  1.00  0.00              
ATOM   1561  C   ARG A 113      -6.146 -36.167 -31.620  1.00  0.00              
ATOM   1562  O   ARG A 113      -5.264 -36.757 -32.247  1.00  0.00              
ATOM   1563  CB  ARG A 113      -8.557 -36.840 -31.702  1.00  0.00              
ATOM   1564  CG  ARG A 113      -8.415 -37.265 -33.165  1.00  0.00              
ATOM   1565  CD  ARG A 113      -9.693 -37.004 -33.956  1.00  0.00              
ATOM   1566  NE  ARG A 113     -10.200 -35.632 -33.840  1.00  0.00              
ATOM   1567  CZ  ARG A 113      -9.715 -34.572 -34.490  1.00  0.00              
ATOM   1568  NH1 ARG A 113      -8.690 -34.704 -35.320  1.00  0.00              
ATOM   1569  NH2 ARG A 113     -10.268 -33.371 -34.315  1.00  0.00              
ATOM   1570  H   ARG A 113      -8.367 -35.995 -29.312  1.00  0.00              
ATOM   1571  HA  ARG A 113      -6.924 -37.973 -30.846  1.00  0.00              
ATOM   1572 1HB  ARG A 113      -9.288 -37.476 -31.206  1.00  0.00              
ATOM   1573 2HB  ARG A 113      -8.886 -35.802 -31.654  1.00  0.00              
ATOM   1574 1HG  ARG A 113      -7.595 -36.703 -33.612  1.00  0.00              
ATOM   1575 2HG  ARG A 113      -8.184 -38.331 -33.195  1.00  0.00              
ATOM   1576 1HD  ARG A 113      -9.501 -37.196 -35.011  1.00  0.00              
ATOM   1577 2HD  ARG A 113     -10.473 -37.675 -33.601  1.00  0.00              
ATOM   1578  HE  ARG A 113     -10.961 -35.272 -33.280  1.00  0.00              
ATOM   1579 1HH1 ARG A 113      -8.272 -35.613 -35.462  1.00  0.00              
ATOM   1580 2HH1 ARG A 113      -8.331 -33.895 -35.806  1.00  0.00              
ATOM   1581 1HH2 ARG A 113     -11.055 -33.267 -33.689  1.00  0.00              
ATOM   1582 2HH2 ARG A 113      -9.898 -32.572 -34.807  1.00  0.00              
ATOM   1583  N   VAL A 114      -6.202 -34.841 -31.531  1.00  0.00              
ATOM   1584  CA  VAL A 114      -5.234 -33.973 -32.190  1.00  0.00              
ATOM   1585  C   VAL A 114      -3.842 -34.109 -31.583  1.00  0.00              
ATOM   1586  O   VAL A 114      -2.841 -34.199 -32.309  1.00  0.00              
ATOM   1587  CB  VAL A 114      -5.676 -32.493 -32.101  1.00  0.00              
ATOM   1588  CG1 VAL A 114      -4.558 -31.584 -32.554  1.00  0.00              
ATOM   1589  CG2 VAL A 114      -6.911 -32.271 -32.949  1.00  0.00              
ATOM   1590  H   VAL A 114      -6.944 -34.426 -30.985  1.00  0.00              
ATOM   1591  HA  VAL A 114      -5.101 -34.250 -33.237  1.00  0.00              
ATOM   1592  HB  VAL A 114      -5.948 -32.267 -31.070  1.00  0.00              
ATOM   1593 1HG1 VAL A 114      -4.883 -30.546 -32.485  1.00  0.00              
ATOM   1594 2HG1 VAL A 114      -3.686 -31.734 -31.917  1.00  0.00              
ATOM   1595 3HG1 VAL A 114      -4.298 -31.814 -33.587  1.00  0.00              
ATOM   1596 1HG2 VAL A 114      -7.217 -31.228 -32.881  1.00  0.00              
ATOM   1597 2HG2 VAL A 114      -6.687 -32.518 -33.987  1.00  0.00              
ATOM   1598 3HG2 VAL A 114      -7.718 -32.909 -32.590  1.00  0.00              
ATOM   1599  N   LYS A 115      -3.778 -34.126 -30.254  1.00  0.00              
ATOM   1600  CA  LYS A 115      -2.504 -34.239 -29.555  1.00  0.00              
ATOM   1601  C   LYS A 115      -1.996 -35.681 -29.463  1.00  0.00              
ATOM   1602  O   LYS A 115      -0.793 -35.908 -29.308  1.00  0.00              
ATOM   1603  CB  LYS A 115      -2.628 -33.643 -28.152  1.00  0.00              
ATOM   1604  CG  LYS A 115      -2.861 -32.138 -28.126  1.00  0.00              
ATOM   1605  CD  LYS A 115      -1.606 -31.376 -28.525  1.00  0.00              
ATOM   1606  CE  LYS A 115      -0.535 -31.469 -27.448  1.00  0.00              
ATOM   1607  NZ  LYS A 115       0.721 -30.782 -27.852  1.00  0.00              
ATOM   1608  H   LYS A 115      -4.631 -34.059 -29.716  1.00  0.00              
ATOM   1609  HA  LYS A 115      -1.733 -33.696 -30.103  1.00  0.00              
ATOM   1610 1HB  LYS A 115      -3.461 -34.147 -27.663  1.00  0.00              
ATOM   1611 2HB  LYS A 115      -1.703 -33.875 -27.623  1.00  0.00              
ATOM   1612 1HG  LYS A 115      -3.667 -31.900 -28.821  1.00  0.00              
ATOM   1613 2HG  LYS A 115      -3.156 -31.850 -27.117  1.00  0.00              
ATOM   1614 1HD  LYS A 115      -1.224 -31.799 -29.456  1.00  0.00              
ATOM   1615 2HD  LYS A 115      -1.870 -30.331 -28.684  1.00  0.00              
ATOM   1616 1HE  LYS A 115      -0.923 -31.011 -26.540  1.00  0.00              
ATOM   1617 2HE  LYS A 115      -0.328 -32.523 -27.263  1.00  0.00              
ATOM   1618 1HZ  LYS A 115       1.404 -30.867 -27.112  1.00  0.00              
ATOM   1619 2HZ  LYS A 115       1.083 -31.207 -28.695  1.00  0.00              
ATOM   1620 3HZ  LYS A 115       0.530 -29.805 -28.023  1.00  0.00              
ATOM   1621  N   GLU A 116      -2.906 -36.648 -29.555  1.00  0.00              
ATOM   1622  CA  GLU A 116      -2.537 -38.058 -29.426  1.00  0.00              
ATOM   1623  C   GLU A 116      -1.796 -38.292 -28.111  1.00  0.00              
ATOM   1624  O   GLU A 116      -0.779 -38.982 -28.074  1.00  0.00              
ATOM   1625  CB  GLU A 116      -1.674 -38.504 -30.608  1.00  0.00              
ATOM   1626  CG  GLU A 116      -2.357 -38.389 -31.964  1.00  0.00              
ATOM   1627  CD  GLU A 116      -1.448 -38.841 -33.073  1.00  0.00              
ATOM   1628  OE1 GLU A 116      -0.335 -39.212 -32.789  1.00  0.00              
ATOM   1629  OE2 GLU A 116      -1.902 -38.921 -34.190  1.00  0.00              
ATOM   1630  H   GLU A 116      -3.873 -36.405 -29.718  1.00  0.00              
ATOM   1631  HA  GLU A 116      -3.436 -38.675 -29.402  1.00  0.00              
ATOM   1632 1HB  GLU A 116      -0.778 -37.883 -30.600  1.00  0.00              
ATOM   1633 2HB  GLU A 116      -1.399 -39.543 -30.428  1.00  0.00              
ATOM   1634 1HG  GLU A 116      -3.299 -38.935 -32.022  1.00  0.00              
ATOM   1635 2HG  GLU A 116      -2.550 -37.322 -32.064  1.00  0.00              
ATOM   1636  N   ASP A 117      -2.321 -37.713 -27.034  1.00  0.00              
ATOM   1637  CA  ASP A 117      -1.664 -37.768 -25.735  1.00  0.00              
ATOM   1638  C   ASP A 117      -2.671 -37.613 -24.589  1.00  0.00              
ATOM   1639  O   ASP A 117      -3.155 -36.515 -24.315  1.00  0.00              
ATOM   1640  CB  ASP A 117      -0.587 -36.685 -25.641  1.00  0.00              
ATOM   1641  CG  ASP A 117       0.232 -36.722 -24.357  1.00  0.00              
ATOM   1642  OD1 ASP A 117      -0.056 -37.540 -23.516  1.00  0.00              
ATOM   1643  OD2 ASP A 117       1.229 -36.044 -24.293  1.00  0.00              
ATOM   1644  H   ASP A 117      -3.199 -37.223 -27.122  1.00  0.00              
ATOM   1645  HA  ASP A 117      -1.195 -38.743 -25.599  1.00  0.00              
ATOM   1646 1HB  ASP A 117       0.086 -36.665 -26.499  1.00  0.00              
ATOM   1647 2HB  ASP A 117      -1.212 -35.791 -25.647  1.00  0.00              
ATOM   1648  N   GLU A 118      -2.972 -38.730 -23.928  1.00  0.00              
ATOM   1649  CA  GLU A 118      -3.878 -38.768 -22.779  1.00  0.00              
ATOM   1650  C   GLU A 118      -3.390 -37.979 -21.580  1.00  0.00              
ATOM   1651  O   GLU A 118      -4.178 -37.598 -20.716  1.00  0.00              
ATOM   1652  CB  GLU A 118      -4.124 -40.219 -22.359  1.00  0.00              
ATOM   1653  CG  GLU A 118      -4.990 -41.015 -23.325  1.00  0.00              
ATOM   1654  CD  GLU A 118      -5.145 -42.440 -22.872  1.00  0.00              
ATOM   1655  OE1 GLU A 118      -4.552 -42.797 -21.882  1.00  0.00              
ATOM   1656  OE2 GLU A 118      -5.944 -43.141 -23.447  1.00  0.00              
ATOM   1657  H   GLU A 118      -2.546 -39.588 -24.247  1.00  0.00              
ATOM   1658  HA  GLU A 118      -4.831 -38.310 -23.044  1.00  0.00              
ATOM   1659 1HB  GLU A 118      -3.147 -40.695 -22.271  1.00  0.00              
ATOM   1660 2HB  GLU A 118      -4.603 -40.191 -21.380  1.00  0.00              
ATOM   1661 1HG  GLU A 118      -5.974 -40.577 -23.487  1.00  0.00              
ATOM   1662 2HG  GLU A 118      -4.425 -40.990 -24.256  1.00  0.00              
ATOM   1663  N   ASN A 119      -2.082 -37.761 -21.517  1.00  0.00              
ATOM   1664  CA  ASN A 119      -1.492 -37.005 -20.425  1.00  0.00              
ATOM   1665  C   ASN A 119      -1.245 -35.551 -20.786  1.00  0.00              
ATOM   1666  O   ASN A 119      -0.507 -34.857 -20.088  1.00  0.00              
ATOM   1667  CB  ASN A 119      -0.200 -37.646 -19.954  1.00  0.00              
ATOM   1668  CG  ASN A 119      -0.398 -38.952 -19.237  1.00  0.00              
ATOM   1669  OD1 ASN A 119      -1.450 -39.200 -18.637  1.00  0.00              
ATOM   1670  ND2 ASN A 119       0.637 -39.753 -19.225  1.00  0.00              
ATOM   1671  H   ASN A 119      -1.482 -38.128 -22.242  1.00  0.00              
ATOM   1672  HA  ASN A 119      -2.178 -36.983 -19.577  1.00  0.00              
ATOM   1673 1HB  ASN A 119       0.657 -37.732 -20.624  1.00  0.00              
ATOM   1674 2HB  ASN A 119      -0.007 -36.866 -19.217  1.00  0.00              
ATOM   1675 1HD2 ASN A 119       0.577 -40.640 -18.766  1.00  0.00              
ATOM   1676 2HD2 ASN A 119       1.486 -39.478 -19.675  1.00  0.00              
ATOM   1677  N   VAL A 120      -1.853 -35.088 -21.874  1.00  0.00              
ATOM   1678  CA  VAL A 120      -1.688 -33.692 -22.281  1.00  0.00              
ATOM   1679  C   VAL A 120      -2.150 -32.772 -21.140  1.00  0.00              
ATOM   1680  O   VAL A 120      -3.218 -32.979 -20.575  1.00  0.00              
ATOM   1681  CB  VAL A 120      -2.481 -33.368 -23.562  1.00  0.00              
ATOM   1682  CG1 VAL A 120      -3.977 -33.451 -23.298  1.00  0.00              
ATOM   1683  CG2 VAL A 120      -2.109 -31.989 -24.084  1.00  0.00              
ATOM   1684  H   VAL A 120      -2.436 -35.697 -22.429  1.00  0.00              
ATOM   1685  HA  VAL A 120      -0.639 -33.451 -22.456  1.00  0.00              
ATOM   1686  HB  VAL A 120      -2.208 -34.084 -24.337  1.00  0.00              
ATOM   1687 1HG1 VAL A 120      -4.521 -33.219 -24.213  1.00  0.00              
ATOM   1688 2HG1 VAL A 120      -4.233 -34.458 -22.968  1.00  0.00              
ATOM   1689 3HG1 VAL A 120      -4.250 -32.734 -22.523  1.00  0.00              
ATOM   1690 1HG2 VAL A 120      -2.677 -31.776 -24.989  1.00  0.00              
ATOM   1691 2HG2 VAL A 120      -2.339 -31.239 -23.326  1.00  0.00              
ATOM   1692 3HG2 VAL A 120      -1.043 -31.960 -24.310  1.00  0.00              
ATOM   1693  N   PRO A 121      -1.325 -31.778 -20.758  1.00  0.00              
ATOM   1694  CA  PRO A 121      -1.706 -30.809 -19.714  1.00  0.00              
ATOM   1695  C   PRO A 121      -3.112 -30.329 -20.019  1.00  0.00              
ATOM   1696  O   PRO A 121      -3.365 -29.774 -21.084  1.00  0.00              
ATOM   1697  CB  PRO A 121      -0.660 -29.723 -19.858  1.00  0.00              
ATOM   1698  CG  PRO A 121       0.549 -30.522 -20.256  1.00  0.00              
ATOM   1699  CD  PRO A 121      -0.005 -31.492 -21.282  1.00  0.00              
ATOM   1700  HA  PRO A 121      -1.725 -31.253 -18.708  1.00  0.00              
ATOM   1701 1HB  PRO A 121      -0.948 -28.984 -20.620  1.00  0.00              
ATOM   1702 2HB  PRO A 121      -0.515 -29.176 -18.915  1.00  0.00              
ATOM   1703 1HG  PRO A 121       1.334 -29.875 -20.675  1.00  0.00              
ATOM   1704 2HG  PRO A 121       0.987 -31.038 -19.388  1.00  0.00              
ATOM   1705 1HD  PRO A 121      -0.052 -31.051 -22.288  1.00  0.00              
ATOM   1706 2HD  PRO A 121       0.602 -32.406 -21.360  1.00  0.00              
ATOM   1707  N   PHE A 122      -4.015 -30.527 -19.070  1.00  0.00              
ATOM   1708  CA  PHE A 122      -5.401 -30.134 -19.247  1.00  0.00              
ATOM   1709  C   PHE A 122      -6.011 -29.725 -17.909  1.00  0.00              
ATOM   1710  O   PHE A 122      -5.900 -30.441 -16.917  1.00  0.00              
ATOM   1711  CB  PHE A 122      -6.120 -31.363 -19.828  1.00  0.00              
ATOM   1712  CG  PHE A 122      -7.584 -31.176 -20.132  1.00  0.00              
ATOM   1713  CD1 PHE A 122      -8.547 -31.325 -19.142  1.00  0.00              
ATOM   1714  CD2 PHE A 122      -8.002 -30.968 -21.446  1.00  0.00              
ATOM   1715  CE1 PHE A 122      -9.911 -31.278 -19.457  1.00  0.00              
ATOM   1716  CE2 PHE A 122      -9.357 -30.919 -21.774  1.00  0.00              
ATOM   1717  CZ  PHE A 122     -10.318 -31.077 -20.780  1.00  0.00              
ATOM   1718  H   PHE A 122      -3.734 -30.961 -18.202  1.00  0.00              
ATOM   1719  HA  PHE A 122      -5.458 -29.264 -19.903  1.00  0.00              
ATOM   1720 1HB  PHE A 122      -5.659 -31.656 -20.770  1.00  0.00              
ATOM   1721 2HB  PHE A 122      -6.069 -32.193 -19.125  1.00  0.00              
ATOM   1722  HD1 PHE A 122      -8.231 -31.479 -18.109  1.00  0.00              
ATOM   1723  HD2 PHE A 122      -7.248 -30.844 -22.225  1.00  0.00              
ATOM   1724  HE1 PHE A 122     -10.656 -31.397 -18.671  1.00  0.00              
ATOM   1725  HE2 PHE A 122      -9.665 -30.758 -22.807  1.00  0.00              
ATOM   1726  HZ  PHE A 122     -11.378 -31.048 -21.027  1.00  0.00              
ATOM   1727  N   LEU A 123      -6.647 -28.564 -17.880  1.00  0.00              
ATOM   1728  CA  LEU A 123      -7.304 -28.110 -16.669  1.00  0.00              
ATOM   1729  C   LEU A 123      -8.751 -27.825 -17.036  1.00  0.00              
ATOM   1730  O   LEU A 123      -9.014 -27.155 -18.031  1.00  0.00              
ATOM   1731  CB  LEU A 123      -6.633 -26.835 -16.156  1.00  0.00              
ATOM   1732  CG  LEU A 123      -7.244 -26.191 -14.916  1.00  0.00              
ATOM   1733  CD1 LEU A 123      -7.103 -27.142 -13.750  1.00  0.00              
ATOM   1734  CD2 LEU A 123      -6.549 -24.874 -14.611  1.00  0.00              
ATOM   1735  H   LEU A 123      -6.681 -27.983 -18.705  1.00  0.00              
ATOM   1736  HA  LEU A 123      -7.273 -28.900 -15.919  1.00  0.00              
ATOM   1737 1HB  LEU A 123      -5.651 -27.237 -15.910  1.00  0.00              
ATOM   1738 2HB  LEU A 123      -6.533 -26.087 -16.942  1.00  0.00              
ATOM   1739  HG  LEU A 123      -8.285 -25.966 -15.147  1.00  0.00              
ATOM   1740 1HD1 LEU A 123      -7.537 -26.692 -12.858  1.00  0.00              
ATOM   1741 2HD1 LEU A 123      -7.623 -28.073 -13.975  1.00  0.00              
ATOM   1742 3HD1 LEU A 123      -6.048 -27.348 -13.575  1.00  0.00              
ATOM   1743 1HD2 LEU A 123      -6.996 -24.425 -13.724  1.00  0.00              
ATOM   1744 2HD2 LEU A 123      -5.489 -25.054 -14.432  1.00  0.00              
ATOM   1745 3HD2 LEU A 123      -6.664 -24.197 -15.457  1.00  0.00              
ATOM   1746  N   LEU A 124      -9.696 -28.358 -16.268  1.00  0.00              
ATOM   1747  CA  LEU A 124     -11.096 -28.103 -16.567  1.00  0.00              
ATOM   1748  C   LEU A 124     -11.419 -26.839 -15.783  1.00  0.00              
ATOM   1749  O   LEU A 124     -11.210 -26.793 -14.566  1.00  0.00              
ATOM   1750  CB  LEU A 124     -11.998 -29.277 -16.167  1.00  0.00              
ATOM   1751  CG  LEU A 124     -13.496 -29.067 -16.421  1.00  0.00              
ATOM   1752  CD1 LEU A 124     -13.755 -28.910 -17.914  1.00  0.00              
ATOM   1753  CD2 LEU A 124     -14.278 -30.245 -15.860  1.00  0.00              
ATOM   1754  H   LEU A 124      -9.460 -28.939 -15.477  1.00  0.00              
ATOM   1755  HA  LEU A 124     -11.216 -27.938 -17.637  1.00  0.00              
ATOM   1756 1HB  LEU A 124     -11.607 -30.038 -16.841  1.00  0.00              
ATOM   1757 2HB  LEU A 124     -11.826 -29.584 -15.135  1.00  0.00              
ATOM   1758  HG  LEU A 124     -13.796 -28.175 -15.871  1.00  0.00              
ATOM   1759 1HD1 LEU A 124     -14.821 -28.761 -18.085  1.00  0.00              
ATOM   1760 2HD1 LEU A 124     -13.204 -28.048 -18.290  1.00  0.00              
ATOM   1761 3HD1 LEU A 124     -13.426 -29.807 -18.436  1.00  0.00              
ATOM   1762 1HD2 LEU A 124     -15.342 -30.094 -16.041  1.00  0.00              
ATOM   1763 2HD2 LEU A 124     -13.953 -31.164 -16.348  1.00  0.00              
ATOM   1764 3HD2 LEU A 124     -14.100 -30.322 -14.787  1.00  0.00              
ATOM   1765  N   VAL A 125     -11.918 -25.819 -16.475  1.00  0.00              
ATOM   1766  CA  VAL A 125     -12.211 -24.541 -15.844  1.00  0.00              
ATOM   1767  C   VAL A 125     -13.672 -24.113 -15.902  1.00  0.00              
ATOM   1768  O   VAL A 125     -14.217 -23.881 -16.980  1.00  0.00              
ATOM   1769  CB  VAL A 125     -11.359 -23.423 -16.474  1.00  0.00              
ATOM   1770  CG1 VAL A 125     -11.684 -22.081 -15.835  1.00  0.00              
ATOM   1771  CG2 VAL A 125      -9.878 -23.736 -16.328  1.00  0.00              
ATOM   1772  H   VAL A 125     -12.097 -25.933 -17.463  1.00  0.00              
ATOM   1773  HA  VAL A 125     -12.021 -24.576 -14.771  1.00  0.00              
ATOM   1774  HB  VAL A 125     -11.569 -23.377 -17.543  1.00  0.00              
ATOM   1775 1HG1 VAL A 125     -11.073 -21.303 -16.293  1.00  0.00              
ATOM   1776 2HG1 VAL A 125     -12.739 -21.851 -15.989  1.00  0.00              
ATOM   1777 3HG1 VAL A 125     -11.473 -22.126 -14.767  1.00  0.00              
ATOM   1778 1HG2 VAL A 125      -9.290 -22.937 -16.779  1.00  0.00              
ATOM   1779 2HG2 VAL A 125      -9.627 -23.819 -15.270  1.00  0.00              
ATOM   1780 3HG2 VAL A 125      -9.653 -24.678 -16.830  1.00  0.00              
ATOM   1781  N   GLY A 126     -14.302 -24.010 -14.733  1.00  0.00              
ATOM   1782  CA  GLY A 126     -15.684 -23.569 -14.675  1.00  0.00              
ATOM   1783  C   GLY A 126     -15.636 -22.076 -14.414  1.00  0.00              
ATOM   1784  O   GLY A 126     -15.174 -21.638 -13.362  1.00  0.00              
ATOM   1785  H   GLY A 126     -13.822 -24.239 -13.874  1.00  0.00              
ATOM   1786 1HA  GLY A 126     -16.170 -23.794 -15.624  1.00  0.00              
ATOM   1787 2HA  GLY A 126     -16.194 -24.100 -13.872  1.00  0.00              
ATOM   1788  N   ASN A 127     -16.103 -21.287 -15.369  1.00  0.00              
ATOM   1789  CA  ASN A 127     -16.039 -19.837 -15.245  1.00  0.00              
ATOM   1790  C   ASN A 127     -17.342 -19.215 -14.754  1.00  0.00              
ATOM   1791  O   ASN A 127     -18.384 -19.877 -14.726  1.00  0.00              
ATOM   1792  CB  ASN A 127     -15.632 -19.202 -16.561  1.00  0.00              
ATOM   1793  CG  ASN A 127     -15.181 -17.774 -16.430  1.00  0.00              
ATOM   1794  OD1 ASN A 127     -14.726 -17.341 -15.365  1.00  0.00              
ATOM   1795  ND2 ASN A 127     -15.379 -17.020 -17.481  1.00  0.00              
ATOM   1796  H   ASN A 127     -16.511 -21.693 -16.200  1.00  0.00              
ATOM   1797  HA  ASN A 127     -15.294 -19.562 -14.497  1.00  0.00              
ATOM   1798 1HB  ASN A 127     -14.970 -19.724 -17.252  1.00  0.00              
ATOM   1799 2HB  ASN A 127     -16.649 -19.213 -16.954  1.00  0.00              
ATOM   1800 1HD2 ASN A 127     -15.103 -16.058 -17.465  1.00  0.00              
ATOM   1801 2HD2 ASN A 127     -15.806 -17.404 -18.299  1.00  0.00              
ATOM   1802  N   LYS A 128     -17.265 -17.932 -14.385  1.00  0.00              
ATOM   1803  CA  LYS A 128     -18.412 -17.134 -13.957  1.00  0.00              
ATOM   1804  C   LYS A 128     -18.950 -17.590 -12.597  1.00  0.00              
ATOM   1805  O   LYS A 128     -20.165 -17.584 -12.366  1.00  0.00              
ATOM   1806  CB  LYS A 128     -19.529 -17.172 -15.006  1.00  0.00              
ATOM   1807  CG  LYS A 128     -19.060 -16.786 -16.403  1.00  0.00              
ATOM   1808  CD  LYS A 128     -20.214 -16.616 -17.369  1.00  0.00              
ATOM   1809  CE  LYS A 128     -19.707 -16.460 -18.787  1.00  0.00              
ATOM   1810  NZ  LYS A 128     -20.829 -16.275 -19.744  1.00  0.00              
ATOM   1811  H   LYS A 128     -16.350 -17.505 -14.409  1.00  0.00              
ATOM   1812  HA  LYS A 128     -18.111 -16.094 -13.829  1.00  0.00              
ATOM   1813 1HB  LYS A 128     -19.924 -18.189 -15.015  1.00  0.00              
ATOM   1814 2HB  LYS A 128     -20.305 -16.485 -14.673  1.00  0.00              
ATOM   1815 1HG  LYS A 128     -18.510 -15.847 -16.336  1.00  0.00              
ATOM   1816 2HG  LYS A 128     -18.398 -17.568 -16.774  1.00  0.00              
ATOM   1817 1HD  LYS A 128     -20.857 -17.495 -17.301  1.00  0.00              
ATOM   1818 2HD  LYS A 128     -20.780 -15.730 -17.081  1.00  0.00              
ATOM   1819 1HE  LYS A 128     -19.047 -15.595 -18.821  1.00  0.00              
ATOM   1820 2HE  LYS A 128     -19.144 -17.356 -19.048  1.00  0.00              
ATOM   1821 1HZ  LYS A 128     -20.459 -16.174 -20.679  1.00  0.00              
ATOM   1822 2HZ  LYS A 128     -21.439 -17.080 -19.707  1.00  0.00              
ATOM   1823 3HZ  LYS A 128     -21.349 -15.446 -19.496  1.00  0.00              
ATOM   1824  N   SER A 129     -18.041 -17.961 -11.697  1.00  0.00              
ATOM   1825  CA  SER A 129     -18.418 -18.372 -10.340  1.00  0.00              
ATOM   1826  C   SER A 129     -19.042 -17.236  -9.529  1.00  0.00              
ATOM   1827  O   SER A 129     -19.642 -17.485  -8.492  1.00  0.00              
ATOM   1828  CB  SER A 129     -17.210 -18.925  -9.574  1.00  0.00              
ATOM   1829  OG  SER A 129     -16.259 -17.902  -9.303  1.00  0.00              
ATOM   1830  H   SER A 129     -17.065 -17.960 -11.957  1.00  0.00              
ATOM   1831  HA  SER A 129     -19.092 -19.230 -10.319  1.00  0.00              
ATOM   1832 1HB  SER A 129     -17.559 -19.353  -8.635  1.00  0.00              
ATOM   1833 2HB  SER A 129     -16.742 -19.704 -10.175  1.00  0.00              
ATOM   1834  HG  SER A 129     -15.405 -18.300  -9.117  1.00  0.00              
ATOM   1835  N   ASP A 130     -18.895 -15.996  -9.989  1.00  0.00              
ATOM   1836  CA  ASP A 130     -19.528 -14.862  -9.318  1.00  0.00              
ATOM   1837  C   ASP A 130     -21.041 -14.885  -9.565  1.00  0.00              
ATOM   1838  O   ASP A 130     -21.801 -14.190  -8.889  1.00  0.00              
ATOM   1839  CB  ASP A 130     -18.926 -13.540  -9.802  1.00  0.00              
ATOM   1840  CG  ASP A 130     -19.047 -13.306 -11.302  1.00  0.00              
ATOM   1841  OD1 ASP A 130     -18.409 -14.011 -12.047  1.00  0.00              
ATOM   1842  OD2 ASP A 130     -19.888 -12.534 -11.696  1.00  0.00              
ATOM   1843  H   ASP A 130     -18.338 -15.831 -10.816  1.00  0.00              
ATOM   1844  HA  ASP A 130     -19.375 -14.938  -8.241  1.00  0.00              
ATOM   1845 1HB  ASP A 130     -19.304 -12.669  -9.267  1.00  0.00              
ATOM   1846 2HB  ASP A 130     -17.878 -13.701  -9.543  1.00  0.00              
ATOM   1847  N   LEU A 131     -21.475 -15.691 -10.532  1.00  0.00              
ATOM   1848  CA  LEU A 131     -22.896 -15.815 -10.846  1.00  0.00              
ATOM   1849  C   LEU A 131     -23.484 -17.078 -10.217  1.00  0.00              
ATOM   1850  O   LEU A 131     -24.260 -17.788 -10.850  1.00  0.00              
ATOM   1851  CB  LEU A 131     -23.101 -15.865 -12.365  1.00  0.00              
ATOM   1852  CG  LEU A 131     -22.605 -14.661 -13.158  1.00  0.00              
ATOM   1853  CD1 LEU A 131     -22.820 -14.903 -14.641  1.00  0.00              
ATOM   1854  CD2 LEU A 131     -23.336 -13.410 -12.687  1.00  0.00              
ATOM   1855  H   LEU A 131     -20.806 -16.230 -11.062  1.00  0.00              
ATOM   1856  HA  LEU A 131     -23.439 -14.972 -10.420  1.00  0.00              
ATOM   1857 1HB  LEU A 131     -22.488 -16.734 -12.598  1.00  0.00              
ATOM   1858 2HB  LEU A 131     -24.139 -16.074 -12.626  1.00  0.00              
ATOM   1859  HG  LEU A 131     -21.547 -14.536 -12.929  1.00  0.00              
ATOM   1860 1HD1 LEU A 131     -22.465 -14.041 -15.206  1.00  0.00              
ATOM   1861 2HD1 LEU A 131     -22.267 -15.790 -14.949  1.00  0.00              
ATOM   1862 3HD1 LEU A 131     -23.882 -15.051 -14.836  1.00  0.00              
ATOM   1863 1HD2 LEU A 131     -22.982 -12.547 -13.253  1.00  0.00              
ATOM   1864 2HD2 LEU A 131     -24.408 -13.533 -12.845  1.00  0.00              
ATOM   1865 3HD2 LEU A 131     -23.142 -13.252 -11.626  1.00  0.00              
ATOM   1866  N   GLU A 132     -23.114 -17.342  -8.968  1.00  0.00              
ATOM   1867  CA  GLU A 132     -23.591 -18.510  -8.233  1.00  0.00              
ATOM   1868  C   GLU A 132     -25.101 -18.736  -8.312  1.00  0.00              
ATOM   1869  O   GLU A 132     -25.562 -19.872  -8.457  1.00  0.00              
ATOM   1870  CB  GLU A 132     -23.183 -18.405  -6.761  1.00  0.00              
ATOM   1871  CG  GLU A 132     -23.539 -19.630  -5.938  1.00  0.00              
ATOM   1872  CD  GLU A 132     -22.659 -20.830  -6.264  1.00  0.00              
ATOM   1873  OE1 GLU A 132     -23.080 -21.977  -5.977  1.00  0.00              
ATOM   1874  OE2 GLU A 132     -21.544 -20.626  -6.797  1.00  0.00              
ATOM   1875  H   GLU A 132     -22.477 -16.702  -8.516  1.00  0.00              
ATOM   1876  HA  GLU A 132     -23.159 -19.416  -8.658  1.00  0.00              
ATOM   1877 1HB  GLU A 132     -22.105 -18.247  -6.740  1.00  0.00              
ATOM   1878 2HB  GLU A 132     -23.687 -17.529  -6.353  1.00  0.00              
ATOM   1879 1HG  GLU A 132     -23.504 -19.455  -4.863  1.00  0.00              
ATOM   1880 2HG  GLU A 132     -24.562 -19.851  -6.236  1.00  0.00              
ATOM   1881  N   ASP A 133     -25.871 -17.659  -8.214  1.00  0.00              
ATOM   1882  CA  ASP A 133     -27.321 -17.780  -8.265  1.00  0.00              
ATOM   1883  C   ASP A 133     -27.811 -18.257  -9.636  1.00  0.00              
ATOM   1884  O   ASP A 133     -28.907 -18.806  -9.749  1.00  0.00              
ATOM   1885  CB  ASP A 133     -27.973 -16.441  -7.912  1.00  0.00              
ATOM   1886  CG  ASP A 133     -27.877 -16.063  -6.440  1.00  0.00              
ATOM   1887  OD1 ASP A 133     -27.530 -16.910  -5.651  1.00  0.00              
ATOM   1888  OD2 ASP A 133     -27.997 -14.900  -6.137  1.00  0.00              
ATOM   1889  H   ASP A 133     -25.458 -16.744  -8.103  1.00  0.00              
ATOM   1890  HA  ASP A 133     -27.654 -18.533  -7.550  1.00  0.00              
ATOM   1891 1HB  ASP A 133     -27.620 -15.610  -8.524  1.00  0.00              
ATOM   1892 2HB  ASP A 133     -29.011 -16.661  -8.163  1.00  0.00              
ATOM   1893  N   LYS A 134     -26.990 -18.063 -10.666  1.00  0.00              
ATOM   1894  CA  LYS A 134     -27.333 -18.507 -12.015  1.00  0.00              
ATOM   1895  C   LYS A 134     -26.762 -19.878 -12.363  1.00  0.00              
ATOM   1896  O   LYS A 134     -26.893 -20.338 -13.493  1.00  0.00              
ATOM   1897  CB  LYS A 134     -26.838 -17.484 -13.036  1.00  0.00              
ATOM   1898  CG  LYS A 134     -27.459 -16.110 -12.871  1.00  0.00              
ATOM   1899  CD  LYS A 134     -26.925 -15.139 -13.913  1.00  0.00              
ATOM   1900  CE  LYS A 134     -27.494 -13.737 -13.710  1.00  0.00              
ATOM   1901  NZ  LYS A 134     -27.000 -12.782 -14.743  1.00  0.00              
ATOM   1902  H   LYS A 134     -26.107 -17.596 -10.511  1.00  0.00              
ATOM   1903  HA  LYS A 134     -28.414 -18.616 -12.104  1.00  0.00              
ATOM   1904 1HB  LYS A 134     -25.756 -17.416 -12.921  1.00  0.00              
ATOM   1905 2HB  LYS A 134     -27.073 -17.878 -14.025  1.00  0.00              
ATOM   1906 1HG  LYS A 134     -28.540 -16.204 -12.978  1.00  0.00              
ATOM   1907 2HG  LYS A 134     -27.224 -15.741 -11.873  1.00  0.00              
ATOM   1908 1HD  LYS A 134     -25.838 -15.106 -13.832  1.00  0.00              
ATOM   1909 2HD  LYS A 134     -27.203 -15.503 -14.902  1.00  0.00              
ATOM   1910 1HE  LYS A 134     -28.580 -13.798 -13.760  1.00  0.00              
ATOM   1911 2HE  LYS A 134     -27.196 -13.388 -12.721  1.00  0.00              
ATOM   1912 1HZ  LYS A 134     -27.398 -11.868 -14.574  1.00  0.00              
ATOM   1913 2HZ  LYS A 134     -25.992 -12.724 -14.696  1.00  0.00              
ATOM   1914 3HZ  LYS A 134     -27.276 -13.104 -15.659  1.00  0.00              
ATOM   1915  N   ARG A 135     -26.138 -20.532 -11.394  1.00  0.00              
ATOM   1916  CA  ARG A 135     -25.499 -21.818 -11.637  1.00  0.00              
ATOM   1917  C   ARG A 135     -26.463 -22.903 -12.128  1.00  0.00              
ATOM   1918  O   ARG A 135     -27.480 -23.181 -11.493  1.00  0.00              
ATOM   1919  CB  ARG A 135     -24.802 -22.306 -10.367  1.00  0.00              
ATOM   1920  CG  ARG A 135     -24.071 -23.627 -10.539  1.00  0.00              
ATOM   1921  CD  ARG A 135     -23.647 -24.211  -9.207  1.00  0.00              
ATOM   1922  NE  ARG A 135     -22.571 -23.447  -8.574  1.00  0.00              
ATOM   1923  CZ  ARG A 135     -21.275 -23.586  -8.845  1.00  0.00              
ATOM   1924  NH1 ARG A 135     -20.860 -24.470  -9.748  1.00  0.00              
ATOM   1925  NH2 ARG A 135     -20.388 -22.840  -8.201  1.00  0.00              
ATOM   1926  H   ARG A 135     -26.102 -20.133 -10.466  1.00  0.00              
ATOM   1927  HA  ARG A 135     -24.761 -21.719 -12.434  1.00  0.00              
ATOM   1928 1HB  ARG A 135     -24.097 -21.529 -10.072  1.00  0.00              
ATOM   1929 2HB  ARG A 135     -25.570 -22.408  -9.601  1.00  0.00              
ATOM   1930 1HG  ARG A 135     -24.736 -24.328 -11.044  1.00  0.00              
ATOM   1931 2HG  ARG A 135     -23.188 -23.456 -11.156  1.00  0.00              
ATOM   1932 1HD  ARG A 135     -24.504 -24.219  -8.534  1.00  0.00              
ATOM   1933 2HD  ARG A 135     -23.299 -25.232  -9.363  1.00  0.00              
ATOM   1934  HE  ARG A 135     -22.622 -22.726  -7.867  1.00  0.00              
ATOM   1935 1HH1 ARG A 135     -21.533 -25.043 -10.235  1.00  0.00              
ATOM   1936 2HH1 ARG A 135     -19.874 -24.563  -9.942  1.00  0.00              
ATOM   1937 1HH2 ARG A 135     -20.700 -22.172  -7.510  1.00  0.00              
ATOM   1938 2HH2 ARG A 135     -19.405 -22.943  -8.403  1.00  0.00              
ATOM   1939  N   GLN A 136     -26.128 -23.510 -13.265  1.00  0.00              
ATOM   1940  CA  GLN A 136     -26.854 -24.670 -13.770  1.00  0.00              
ATOM   1941  C   GLN A 136     -26.004 -25.916 -13.528  1.00  0.00              
ATOM   1942  O   GLN A 136     -26.527 -27.001 -13.270  1.00  0.00              
ATOM   1943  CB  GLN A 136     -27.140 -24.524 -15.271  1.00  0.00              
ATOM   1944  CG  GLN A 136     -28.034 -23.345 -15.630  1.00  0.00              
ATOM   1945  CD  GLN A 136     -28.354 -23.273 -17.117  1.00  0.00              
ATOM   1946  OE1 GLN A 136     -27.984 -24.163 -17.891  1.00  0.00              
ATOM   1947  NE2 GLN A 136     -29.060 -22.221 -17.522  1.00  0.00              
ATOM   1948  H   GLN A 136     -25.344 -23.153 -13.792  1.00  0.00              
ATOM   1949  HA  GLN A 136     -27.788 -24.783 -13.221  1.00  0.00              
ATOM   1950 1HB  GLN A 136     -26.174 -24.418 -15.767  1.00  0.00              
ATOM   1951 2HB  GLN A 136     -27.612 -25.453 -15.593  1.00  0.00              
ATOM   1952 1HG  GLN A 136     -28.949 -23.112 -15.087  1.00  0.00              
ATOM   1953 2HG  GLN A 136     -27.278 -22.591 -15.404  1.00  0.00              
ATOM   1954 1HE2 GLN A 136     -29.299 -22.121 -18.488  1.00  0.00              
ATOM   1955 2HE2 GLN A 136     -29.353 -21.531 -16.861  1.00  0.00              
ATOM   1956  N   VAL A 137     -24.686 -25.748 -13.620  1.00  0.00              
ATOM   1957  CA  VAL A 137     -23.750 -26.864 -13.506  1.00  0.00              
ATOM   1958  C   VAL A 137     -23.230 -26.928 -12.076  1.00  0.00              
ATOM   1959  O   VAL A 137     -22.540 -26.017 -11.626  1.00  0.00              
ATOM   1960  CB  VAL A 137     -22.534 -26.691 -14.450  1.00  0.00              
ATOM   1961  CG1 VAL A 137     -21.594 -27.887 -14.301  1.00  0.00              
ATOM   1962  CG2 VAL A 137     -22.996 -26.551 -15.891  1.00  0.00              
ATOM   1963  H   VAL A 137     -24.325 -24.817 -13.774  1.00  0.00              
ATOM   1964  HA  VAL A 137     -24.244 -27.817 -13.696  1.00  0.00              
ATOM   1965  HB  VAL A 137     -22.015 -25.767 -14.192  1.00  0.00              
ATOM   1966 1HG1 VAL A 137     -20.739 -27.762 -14.966  1.00  0.00              
ATOM   1967 2HG1 VAL A 137     -21.246 -27.950 -13.271  1.00  0.00              
ATOM   1968 3HG1 VAL A 137     -22.125 -28.802 -14.561  1.00  0.00              
ATOM   1969 1HG2 VAL A 137     -22.131 -26.429 -16.542  1.00  0.00              
ATOM   1970 2HG2 VAL A 137     -23.548 -27.445 -16.183  1.00  0.00              
ATOM   1971 3HG2 VAL A 137     -23.644 -25.679 -15.982  1.00  0.00              
ATOM   1972  N   SER A 138     -23.551 -28.003 -11.360  1.00  0.00              
ATOM   1973  CA  SER A 138     -23.119 -28.108  -9.973  1.00  0.00              
ATOM   1974  C   SER A 138     -21.630 -28.412  -9.887  1.00  0.00              
ATOM   1975  O   SER A 138     -21.014 -28.846 -10.862  1.00  0.00              
ATOM   1976  CB  SER A 138     -23.903 -29.201  -9.241  1.00  0.00              
ATOM   1977  OG  SER A 138     -23.502 -30.494  -9.659  1.00  0.00              
ATOM   1978  H   SER A 138     -24.092 -28.753 -11.765  1.00  0.00              
ATOM   1979  HA  SER A 138     -23.355 -27.225  -9.378  1.00  0.00              
ATOM   1980 1HB  SER A 138     -23.727 -29.098  -8.170  1.00  0.00              
ATOM   1981 2HB  SER A 138     -24.964 -29.069  -9.448  1.00  0.00              
ATOM   1982  HG  SER A 138     -24.189 -31.128  -9.440  1.00  0.00              
ATOM   1983  N   VAL A 139     -21.064 -28.180  -8.711  1.00  0.00              
ATOM   1984  CA  VAL A 139     -19.661 -28.477  -8.459  1.00  0.00              
ATOM   1985  C   VAL A 139     -19.422 -29.982  -8.578  1.00  0.00              
ATOM   1986  O   VAL A 139     -18.411 -30.418  -9.132  1.00  0.00              
ATOM   1987  CB  VAL A 139     -19.244 -27.991  -7.043  1.00  0.00              
ATOM   1988  CG1 VAL A 139     -17.843 -28.472  -6.703  1.00  0.00              
ATOM   1989  CG2 VAL A 139     -19.309 -26.473  -6.983  1.00  0.00              
ATOM   1990  H   VAL A 139     -21.624 -27.784  -7.970  1.00  0.00              
ATOM   1991  HA  VAL A 139     -19.017 -28.015  -9.208  1.00  0.00              
ATOM   1992  HB  VAL A 139     -19.957 -28.375  -6.313  1.00  0.00              
ATOM   1993 1HG1 VAL A 139     -17.569 -28.122  -5.708  1.00  0.00              
ATOM   1994 2HG1 VAL A 139     -17.817 -29.561  -6.724  1.00  0.00              
ATOM   1995 3HG1 VAL A 139     -17.136 -28.078  -7.433  1.00  0.00              
ATOM   1996 1HG2 VAL A 139     -19.017 -26.135  -5.990  1.00  0.00              
ATOM   1997 2HG2 VAL A 139     -18.629 -26.051  -7.725  1.00  0.00              
ATOM   1998 3HG2 VAL A 139     -20.326 -26.143  -7.194  1.00  0.00              
ATOM   1999  N   GLU A 140     -20.360 -30.777  -8.067  1.00  0.00              
ATOM   2000  CA  GLU A 140     -20.218 -32.229  -8.115  1.00  0.00              
ATOM   2001  C   GLU A 140     -20.202 -32.752  -9.544  1.00  0.00              
ATOM   2002  O   GLU A 140     -19.413 -33.638  -9.864  1.00  0.00              
ATOM   2003  CB  GLU A 140     -21.345 -32.900  -7.328  1.00  0.00              
ATOM   2004  CG  GLU A 140     -21.256 -32.714  -5.820  1.00  0.00              
ATOM   2005  CD  GLU A 140     -22.461 -33.288  -5.127  1.00  0.00              
ATOM   2006  OE1 GLU A 140     -23.353 -33.739  -5.803  1.00  0.00              
ATOM   2007  OE2 GLU A 140     -22.441 -33.378  -3.922  1.00  0.00              
ATOM   2008  H   GLU A 140     -21.183 -30.377  -7.638  1.00  0.00              
ATOM   2009  HA  GLU A 140     -19.264 -32.522  -7.676  1.00  0.00              
ATOM   2010 1HB  GLU A 140     -22.282 -32.477  -7.690  1.00  0.00              
ATOM   2011 2HB  GLU A 140     -21.311 -33.963  -7.565  1.00  0.00              
ATOM   2012 1HG  GLU A 140     -20.352 -33.137  -5.383  1.00  0.00              
ATOM   2013 2HG  GLU A 140     -21.247 -31.632  -5.695  1.00  0.00              
ATOM   2014  N   GLU A 141     -21.076 -32.213 -10.394  1.00  0.00              
ATOM   2015  CA  GLU A 141     -21.129 -32.626 -11.801  1.00  0.00              
ATOM   2016  C   GLU A 141     -19.737 -32.528 -12.414  1.00  0.00              
ATOM   2017  O   GLU A 141     -19.186 -33.513 -12.916  1.00  0.00              
ATOM   2018  CB  GLU A 141     -22.035 -31.712 -12.628  1.00  0.00              
ATOM   2019  CG  GLU A 141     -23.511 -31.964 -12.555  1.00  0.00              
ATOM   2020  CD  GLU A 141     -24.289 -30.891 -13.295  1.00  0.00              
ATOM   2021  OE1 GLU A 141     -24.114 -30.788 -14.527  1.00  0.00              
ATOM   2022  OE2 GLU A 141     -25.065 -30.146 -12.657  1.00  0.00              
ATOM   2023  H   GLU A 141     -21.716 -31.505 -10.064  1.00  0.00              
ATOM   2024  HA  GLU A 141     -21.447 -33.667 -11.869  1.00  0.00              
ATOM   2025 1HB  GLU A 141     -21.850 -30.691 -12.292  1.00  0.00              
ATOM   2026 2HB  GLU A 141     -21.726 -31.813 -13.669  1.00  0.00              
ATOM   2027 1HG  GLU A 141     -23.801 -32.946 -12.929  1.00  0.00              
ATOM   2028 2HG  GLU A 141     -23.729 -31.903 -11.490  1.00  0.00              
ATOM   2029  N   ALA A 142     -19.190 -31.314 -12.374  1.00  0.00              
ATOM   2030  CA  ALA A 142     -17.922 -30.997 -13.022  1.00  0.00              
ATOM   2031  C   ALA A 142     -16.738 -31.723 -12.405  1.00  0.00              
ATOM   2032  O   ALA A 142     -15.806 -32.092 -13.117  1.00  0.00              
ATOM   2033  CB  ALA A 142     -17.689 -29.486 -13.000  1.00  0.00              
ATOM   2034  H   ALA A 142     -19.681 -30.588 -11.873  1.00  0.00              
ATOM   2035  HA  ALA A 142     -17.970 -31.322 -14.061  1.00  0.00              
ATOM   2036 1HB  ALA A 142     -16.741 -29.258 -13.486  1.00  0.00              
ATOM   2037 2HB  ALA A 142     -18.498 -28.984 -13.532  1.00  0.00              
ATOM   2038 3HB  ALA A 142     -17.661 -29.137 -11.969  1.00  0.00              
ATOM   2039  N   LYS A 143     -16.762 -31.928 -11.088  1.00  0.00              
ATOM   2040  CA  LYS A 143     -15.659 -32.617 -10.412  1.00  0.00              
ATOM   2041  C   LYS A 143     -15.710 -34.106 -10.717  1.00  0.00              
ATOM   2042  O   LYS A 143     -14.677 -34.780 -10.767  1.00  0.00              
ATOM   2043  CB  LYS A 143     -15.735 -32.429  -8.895  1.00  0.00              
ATOM   2044  CG  LYS A 143     -15.267 -31.083  -8.378  1.00  0.00              
ATOM   2045  CD  LYS A 143     -15.250 -31.064  -6.852  1.00  0.00              
ATOM   2046  CE  LYS A 143     -14.571 -29.806  -6.308  1.00  0.00              
ATOM   2047  NZ  LYS A 143     -14.607 -29.748  -4.815  1.00  0.00              
ATOM   2048  H   LYS A 143     -17.548 -31.606 -10.542  1.00  0.00              
ATOM   2049  HA  LYS A 143     -14.705 -32.241 -10.785  1.00  0.00              
ATOM   2050 1HB  LYS A 143     -16.776 -32.574  -8.606  1.00  0.00              
ATOM   2051 2HB  LYS A 143     -15.121 -33.210  -8.444  1.00  0.00              
ATOM   2052 1HG  LYS A 143     -14.263 -30.895  -8.761  1.00  0.00              
ATOM   2053 2HG  LYS A 143     -15.945 -30.315  -8.749  1.00  0.00              
ATOM   2054 1HD  LYS A 143     -16.279 -31.102  -6.492  1.00  0.00              
ATOM   2055 2HD  LYS A 143     -14.710 -31.944  -6.499  1.00  0.00              
ATOM   2056 1HE  LYS A 143     -13.536 -29.804  -6.645  1.00  0.00              
ATOM   2057 2HE  LYS A 143     -15.087 -28.937  -6.716  1.00  0.00              
ATOM   2058 1HZ  LYS A 143     -14.150 -28.904  -4.501  1.00  0.00              
ATOM   2059 2HZ  LYS A 143     -15.567 -29.748  -4.500  1.00  0.00              
ATOM   2060 3HZ  LYS A 143     -14.127 -30.551  -4.435  1.00  0.00              
ATOM   2061  N   ASN A 144     -16.922 -34.618 -10.900  1.00  0.00              
ATOM   2062  CA  ASN A 144     -17.086 -36.011 -11.278  1.00  0.00              
ATOM   2063  C   ASN A 144     -16.634 -36.249 -12.703  1.00  0.00              
ATOM   2064  O   ASN A 144     -16.009 -37.270 -13.003  1.00  0.00              
ATOM   2065  CB  ASN A 144     -18.522 -36.470 -11.102  1.00  0.00              
ATOM   2066  CG  ASN A 144     -18.917 -36.685  -9.668  1.00  0.00              
ATOM   2067  OD1 ASN A 144     -18.067 -36.874  -8.790  1.00  0.00              
ATOM   2068  ND2 ASN A 144     -20.205 -36.738  -9.438  1.00  0.00              
ATOM   2069  H   ASN A 144     -17.742 -34.041 -10.777  1.00  0.00              
ATOM   2070  HA  ASN A 144     -16.460 -36.642 -10.645  1.00  0.00              
ATOM   2071 1HB  ASN A 144     -19.337 -35.968 -11.626  1.00  0.00              
ATOM   2072 2HB  ASN A 144     -18.336 -37.439 -11.564  1.00  0.00              
ATOM   2073 1HD2 ASN A 144     -20.541 -36.878  -8.506  1.00  0.00              
ATOM   2074 2HD2 ASN A 144     -20.852 -36.638 -10.194  1.00  0.00              
ATOM   2075  N   ARG A 145     -16.930 -35.301 -13.584  1.00  0.00              
ATOM   2076  CA  ARG A 145     -16.457 -35.412 -14.956  1.00  0.00              
ATOM   2077  C   ARG A 145     -14.933 -35.363 -14.990  1.00  0.00              
ATOM   2078  O   ARG A 145     -14.294 -36.168 -15.657  1.00  0.00              
ATOM   2079  CB  ARG A 145     -17.018 -34.280 -15.821  1.00  0.00              
ATOM   2080  CG  ARG A 145     -16.630 -34.433 -17.279  1.00  0.00              
ATOM   2081  CD  ARG A 145     -17.443 -33.552 -18.204  1.00  0.00              
ATOM   2082  NE  ARG A 145     -18.843 -33.966 -18.299  1.00  0.00              
ATOM   2083  CZ  ARG A 145     -19.698 -33.483 -19.197  1.00  0.00              
ATOM   2084  NH1 ARG A 145     -19.294 -32.574 -20.080  1.00  0.00              
ATOM   2085  NH2 ARG A 145     -20.960 -33.898 -19.208  1.00  0.00              
ATOM   2086  H   ARG A 145     -17.481 -34.497 -13.316  1.00  0.00              
ATOM   2087  HA  ARG A 145     -16.758 -36.373 -15.374  1.00  0.00              
ATOM   2088 1HB  ARG A 145     -18.101 -34.300 -15.707  1.00  0.00              
ATOM   2089 2HB  ARG A 145     -16.628 -33.346 -15.416  1.00  0.00              
ATOM   2090 1HG  ARG A 145     -15.577 -34.172 -17.387  1.00  0.00              
ATOM   2091 2HG  ARG A 145     -16.777 -35.474 -17.569  1.00  0.00              
ATOM   2092 1HD  ARG A 145     -17.415 -32.528 -17.833  1.00  0.00              
ATOM   2093 2HD  ARG A 145     -17.007 -33.587 -19.201  1.00  0.00              
ATOM   2094  HE  ARG A 145     -19.356 -34.638 -17.744  1.00  0.00              
ATOM   2095 1HH1 ARG A 145     -18.336 -32.253 -20.067  1.00  0.00              
ATOM   2096 2HH1 ARG A 145     -19.946 -32.209 -20.759  1.00  0.00              
ATOM   2097 1HH2 ARG A 145     -21.268 -34.582 -18.532  1.00  0.00              
ATOM   2098 2HH2 ARG A 145     -21.604 -33.526 -19.891  1.00  0.00              
ATOM   2099  N   ALA A 146     -14.355 -34.413 -14.263  1.00  0.00              
ATOM   2100  CA  ALA A 146     -12.900 -34.307 -14.173  1.00  0.00              
ATOM   2101  C   ALA A 146     -12.282 -35.510 -13.477  1.00  0.00              
ATOM   2102  O   ALA A 146     -11.166 -35.918 -13.804  1.00  0.00              
ATOM   2103  CB  ALA A 146     -12.507 -33.024 -13.442  1.00  0.00              
ATOM   2104  H   ALA A 146     -14.928 -33.750 -13.762  1.00  0.00              
ATOM   2105  HA  ALA A 146     -12.488 -34.280 -15.182  1.00  0.00              
ATOM   2106 1HB  ALA A 146     -11.421 -32.958 -13.382  1.00  0.00              
ATOM   2107 2HB  ALA A 146     -12.894 -32.162 -13.985  1.00  0.00              
ATOM   2108 3HB  ALA A 146     -12.925 -33.036 -12.436  1.00  0.00              
ATOM   2109  N   GLU A 147     -12.998 -36.071 -12.507  1.00  0.00              
ATOM   2110  CA  GLU A 147     -12.510 -37.259 -11.821  1.00  0.00              
ATOM   2111  C   GLU A 147     -12.369 -38.428 -12.790  1.00  0.00              
ATOM   2112  O   GLU A 147     -11.341 -39.105 -12.804  1.00  0.00              
ATOM   2113  CB  GLU A 147     -13.446 -37.635 -10.670  1.00  0.00              
ATOM   2114  CG  GLU A 147     -13.013 -38.865  -9.885  1.00  0.00              
ATOM   2115  CD  GLU A 147     -13.963 -39.153  -8.755  1.00  0.00              
ATOM   2116  OE1 GLU A 147     -14.905 -38.416  -8.594  1.00  0.00              
ATOM   2117  OE2 GLU A 147     -13.811 -40.173  -8.124  1.00  0.00              
ATOM   2118  H   GLU A 147     -13.888 -35.678 -12.238  1.00  0.00              
ATOM   2119  HA  GLU A 147     -11.516 -37.069 -11.414  1.00  0.00              
ATOM   2120 1HB  GLU A 147     -13.490 -36.775 -10.002  1.00  0.00              
ATOM   2121 2HB  GLU A 147     -14.431 -37.810 -11.104  1.00  0.00              
ATOM   2122 1HG  GLU A 147     -12.902 -39.756 -10.501  1.00  0.00              
ATOM   2123 2HG  GLU A 147     -12.043 -38.581  -9.479  1.00  0.00              
ATOM   2124  N   GLN A 148     -13.385 -38.661 -13.612  1.00  0.00              
ATOM   2125  CA  GLN A 148     -13.296 -39.752 -14.574  1.00  0.00              
ATOM   2126  C   GLN A 148     -12.227 -39.469 -15.630  1.00  0.00              
ATOM   2127  O   GLN A 148     -11.669 -40.395 -16.227  1.00  0.00              
ATOM   2128  CB  GLN A 148     -14.650 -39.978 -15.252  1.00  0.00              
ATOM   2129  CG  GLN A 148     -15.717 -40.552 -14.336  1.00  0.00              
ATOM   2130  CD  GLN A 148     -17.053 -40.716 -15.035  1.00  0.00              
ATOM   2131  OE1 GLN A 148     -17.184 -40.431 -16.228  1.00  0.00              
ATOM   2132  NE2 GLN A 148     -18.055 -41.175 -14.294  1.00  0.00              
ATOM   2133  H   GLN A 148     -14.222 -38.096 -13.586  1.00  0.00              
ATOM   2134  HA  GLN A 148     -12.993 -40.666 -14.063  1.00  0.00              
ATOM   2135 1HB  GLN A 148     -14.974 -39.011 -15.637  1.00  0.00              
ATOM   2136 2HB  GLN A 148     -14.475 -40.659 -16.085  1.00  0.00              
ATOM   2137 1HG  GLN A 148     -15.552 -41.434 -13.718  1.00  0.00              
ATOM   2138 2HG  GLN A 148     -15.768 -39.668 -13.698  1.00  0.00              
ATOM   2139 1HE2 GLN A 148     -18.960 -41.304 -14.700  1.00  0.00              
ATOM   2140 2HE2 GLN A 148     -17.906 -41.392 -13.329  1.00  0.00              
ATOM   2141  N   TRP A 149     -11.934 -38.187 -15.846  1.00  0.00              
ATOM   2142  CA  TRP A 149     -10.894 -37.790 -16.793  1.00  0.00              
ATOM   2143  C   TRP A 149      -9.533 -37.834 -16.118  1.00  0.00              
ATOM   2144  O   TRP A 149      -8.499 -37.848 -16.785  1.00  0.00              
ATOM   2145  CB  TRP A 149     -11.135 -36.369 -17.305  1.00  0.00              
ATOM   2146  CG  TRP A 149     -12.312 -36.226 -18.202  1.00  0.00              
ATOM   2147  CD1 TRP A 149     -13.053 -37.230 -18.754  1.00  0.00              
ATOM   2148  CD2 TRP A 149     -12.860 -35.004 -18.696  1.00  0.00              
ATOM   2149  NE1 TRP A 149     -14.029 -36.707 -19.563  1.00  0.00              
ATOM   2150  CE2 TRP A 149     -13.933 -35.342 -19.548  1.00  0.00              
ATOM   2151  CE3 TRP A 149     -12.548 -33.654 -18.508  1.00  0.00              
ATOM   2152  CZ2 TRP A 149     -14.699 -34.376 -20.209  1.00  0.00              
ATOM   2153  CZ3 TRP A 149     -13.305 -32.697 -19.161  1.00  0.00              
ATOM   2154  CH2 TRP A 149     -14.370 -33.061 -20.002  1.00  0.00              
ATOM   2155  H   TRP A 149     -12.443 -37.473 -15.346  1.00  0.00              
ATOM   2156  HA  TRP A 149     -10.868 -38.490 -17.628  1.00  0.00              
ATOM   2157 1HB  TRP A 149     -11.308 -35.691 -16.469  1.00  0.00              
ATOM   2158 2HB  TRP A 149     -10.274 -36.026 -17.878  1.00  0.00              
ATOM   2159  HD1 TRP A 149     -12.779 -38.249 -18.487  1.00  0.00              
ATOM   2160  HE1 TRP A 149     -14.708 -37.241 -20.087  1.00  0.00              
ATOM   2161  HE3 TRP A 149     -11.734 -33.319 -17.866  1.00  0.00              
ATOM   2162  HZ2 TRP A 149     -15.517 -34.703 -20.851  1.00  0.00              
ATOM   2163  HZ3 TRP A 149     -13.053 -31.647 -19.005  1.00  0.00              
ATOM   2164  HH2 TRP A 149     -14.945 -32.281 -20.500  1.00  0.00              
ATOM   2165  N   ASN A 150      -9.547 -37.848 -14.790  1.00  0.00              
ATOM   2166  CA  ASN A 150      -8.328 -37.800 -13.998  1.00  0.00              
ATOM   2167  C   ASN A 150      -7.569 -36.490 -14.206  1.00  0.00              
ATOM   2168  O   ASN A 150      -6.344 -36.483 -14.351  1.00  0.00              
ATOM   2169  CB  ASN A 150      -7.427 -38.982 -14.307  1.00  0.00              
ATOM   2170  CG  ASN A 150      -6.410 -39.264 -13.237  1.00  0.00              
ATOM   2171  OD1 ASN A 150      -6.622 -38.965 -12.056  1.00  0.00              
ATOM   2172  ND2 ASN A 150      -5.274 -39.763 -13.654  1.00  0.00              
ATOM   2173  H   ASN A 150     -10.439 -37.893 -14.318  1.00  0.00              
ATOM   2174  HA  ASN A 150      -8.575 -37.840 -12.936  1.00  0.00              
ATOM   2175 1HB  ASN A 150      -7.846 -39.926 -14.660  1.00  0.00              
ATOM   2176 2HB  ASN A 150      -6.934 -38.472 -15.134  1.00  0.00              
ATOM   2177 1HD2 ASN A 150      -4.551 -39.976 -12.997  1.00  0.00              
ATOM   2178 2HD2 ASN A 150      -5.130 -39.932 -14.629  1.00  0.00              
ATOM   2179  N   VAL A 151      -8.312 -35.388 -14.227  1.00  0.00              
ATOM   2180  CA  VAL A 151      -7.733 -34.058 -14.402  1.00  0.00              
ATOM   2181  C   VAL A 151      -8.239 -33.154 -13.278  1.00  0.00              
ATOM   2182  O   VAL A 151      -9.153 -33.526 -12.538  1.00  0.00              
ATOM   2183  CB  VAL A 151      -8.128 -33.409 -15.767  1.00  0.00              
ATOM   2184  CG1 VAL A 151      -7.647 -34.273 -16.916  1.00  0.00              
ATOM   2185  CG2 VAL A 151      -9.621 -33.187 -15.832  1.00  0.00              
ATOM   2186  H   VAL A 151      -9.312 -35.478 -14.117  1.00  0.00              
ATOM   2187  HA  VAL A 151      -6.646 -34.084 -14.314  1.00  0.00              
ATOM   2188  HB  VAL A 151      -7.657 -32.430 -15.843  1.00  0.00              
ATOM   2189 1HG1 VAL A 151      -7.928 -33.811 -17.862  1.00  0.00              
ATOM   2190 2HG1 VAL A 151      -6.563 -34.371 -16.868  1.00  0.00              
ATOM   2191 3HG1 VAL A 151      -8.105 -35.260 -16.845  1.00  0.00              
ATOM   2192 1HG2 VAL A 151      -9.880 -32.733 -16.789  1.00  0.00              
ATOM   2193 2HG2 VAL A 151     -10.135 -34.143 -15.732  1.00  0.00              
ATOM   2194 3HG2 VAL A 151      -9.926 -32.524 -15.023  1.00  0.00              
ATOM   2195  N   ASN A 152      -7.650 -31.970 -13.146  1.00  0.00              
ATOM   2196  CA  ASN A 152      -8.068 -31.056 -12.099  1.00  0.00              
ATOM   2197  C   ASN A 152      -9.199 -30.178 -12.572  1.00  0.00              
ATOM   2198  O   ASN A 152      -9.367 -29.949 -13.764  1.00  0.00              
ATOM   2199  CB  ASN A 152      -6.914 -30.202 -11.607  1.00  0.00              
ATOM   2200  CG  ASN A 152      -5.874 -30.973 -10.842  1.00  0.00              
ATOM   2201  OD1 ASN A 152      -6.161 -32.017 -10.245  1.00  0.00              
ATOM   2202  ND2 ASN A 152      -4.689 -30.422 -10.788  1.00  0.00              
ATOM   2203  H   ASN A 152      -6.907 -31.694 -13.772  1.00  0.00              
ATOM   2204  HA  ASN A 152      -8.445 -31.620 -11.244  1.00  0.00              
ATOM   2205 1HB  ASN A 152      -6.417 -29.497 -12.274  1.00  0.00              
ATOM   2206 2HB  ASN A 152      -7.537 -29.655 -10.900  1.00  0.00              
ATOM   2207 1HD2 ASN A 152      -3.947 -30.879 -10.295  1.00  0.00              
ATOM   2208 2HD2 ASN A 152      -4.524 -29.545 -11.238  1.00  0.00              
ATOM   2209  N   TYR A 153      -9.994 -29.719 -11.618  1.00  0.00              
ATOM   2210  CA  TYR A 153     -11.117 -28.839 -11.879  1.00  0.00              
ATOM   2211  C   TYR A 153     -11.031 -27.634 -10.955  1.00  0.00              
ATOM   2212  O   TYR A 153     -10.831 -27.780  -9.744  1.00  0.00              
ATOM   2213  CB  TYR A 153     -12.438 -29.550 -11.606  1.00  0.00              
ATOM   2214  CG  TYR A 153     -13.627 -28.624 -11.700  1.00  0.00              
ATOM   2215  CD1 TYR A 153     -14.452 -28.397 -10.599  1.00  0.00              
ATOM   2216  CD2 TYR A 153     -13.941 -27.987 -12.900  1.00  0.00              
ATOM   2217  CE1 TYR A 153     -15.568 -27.561 -10.694  1.00  0.00              
ATOM   2218  CE2 TYR A 153     -15.046 -27.152 -13.005  1.00  0.00              
ATOM   2219  CZ  TYR A 153     -15.857 -26.946 -11.900  1.00  0.00              
ATOM   2220  OH  TYR A 153     -16.970 -26.147 -12.017  1.00  0.00              
ATOM   2221  H   TYR A 153      -9.801 -30.000 -10.668  1.00  0.00              
ATOM   2222  HA  TYR A 153     -11.072 -28.476 -12.906  1.00  0.00              
ATOM   2223 1HB  TYR A 153     -12.530 -30.353 -12.339  1.00  0.00              
ATOM   2224 2HB  TYR A 153     -12.373 -29.976 -10.605  1.00  0.00              
ATOM   2225  HD1 TYR A 153     -14.214 -28.887  -9.654  1.00  0.00              
ATOM   2226  HD2 TYR A 153     -13.302 -28.155 -13.768  1.00  0.00              
ATOM   2227  HE1 TYR A 153     -16.205 -27.391  -9.826  1.00  0.00              
ATOM   2228  HE2 TYR A 153     -15.271 -26.663 -13.953  1.00  0.00              
ATOM   2229  HH  TYR A 153     -17.464 -26.068 -11.197  1.00  0.00              
ATOM   2230  N   VAL A 154     -11.200 -26.445 -11.519  1.00  0.00              
ATOM   2231  CA  VAL A 154     -11.167 -25.232 -10.722  1.00  0.00              
ATOM   2232  C   VAL A 154     -12.186 -24.255 -11.252  1.00  0.00              
ATOM   2233  O   VAL A 154     -12.463 -24.234 -12.449  1.00  0.00              
ATOM   2234  CB  VAL A 154      -9.768 -24.576 -10.758  1.00  0.00              
ATOM   2235  CG1 VAL A 154      -9.412 -24.254 -12.179  1.00  0.00              
ATOM   2236  CG2 VAL A 154      -9.752 -23.295  -9.898  1.00  0.00              
ATOM   2237  H   VAL A 154     -11.355 -26.376 -12.515  1.00  0.00              
ATOM   2238  HA  VAL A 154     -11.448 -25.430  -9.687  1.00  0.00              
ATOM   2239  HB  VAL A 154      -9.044 -25.262 -10.319  1.00  0.00              
ATOM   2240 1HG1 VAL A 154      -8.426 -23.791 -12.211  1.00  0.00              
ATOM   2241 2HG1 VAL A 154      -9.401 -25.171 -12.768  1.00  0.00              
ATOM   2242 3HG1 VAL A 154     -10.149 -23.565 -12.591  1.00  0.00              
ATOM   2243 1HG2 VAL A 154      -8.759 -22.845  -9.933  1.00  0.00              
ATOM   2244 2HG2 VAL A 154     -10.485 -22.589 -10.286  1.00  0.00              
ATOM   2245 3HG2 VAL A 154     -10.000 -23.547  -8.867  1.00  0.00              
ATOM   2246  N   GLU A 155     -12.771 -23.471 -10.355  1.00  0.00              
ATOM   2247  CA  GLU A 155     -13.796 -22.521 -10.756  1.00  0.00              
ATOM   2248  C   GLU A 155     -13.179 -21.149 -10.617  1.00  0.00              
ATOM   2249  O   GLU A 155     -12.441 -20.885  -9.676  1.00  0.00              
ATOM   2250  CB  GLU A 155     -15.047 -22.631  -9.883  1.00  0.00              
ATOM   2251  CG  GLU A 155     -15.829 -23.912 -10.107  1.00  0.00              
ATOM   2252  CD  GLU A 155     -17.218 -23.883  -9.483  1.00  0.00              
ATOM   2253  OE1 GLU A 155     -17.526 -22.938  -8.722  1.00  0.00              
ATOM   2254  OE2 GLU A 155     -17.994 -24.821  -9.752  1.00  0.00              
ATOM   2255  H   GLU A 155     -12.507 -23.528  -9.381  1.00  0.00              
ATOM   2256  HA  GLU A 155     -14.075 -22.695 -11.796  1.00  0.00              
ATOM   2257 1HB  GLU A 155     -14.717 -22.574  -8.846  1.00  0.00              
ATOM   2258 2HB  GLU A 155     -15.673 -21.769 -10.114  1.00  0.00              
ATOM   2259 1HG  GLU A 155     -15.932 -24.179 -11.159  1.00  0.00              
ATOM   2260 2HG  GLU A 155     -15.233 -24.668  -9.598  1.00  0.00              
ATOM   2261  N   THR A 156     -13.481 -20.282 -11.568  1.00  0.00              
ATOM   2262  CA  THR A 156     -12.921 -18.949 -11.570  1.00  0.00              
ATOM   2263  C   THR A 156     -13.983 -17.905 -11.807  1.00  0.00              
ATOM   2264  O   THR A 156     -15.137 -18.215 -12.106  1.00  0.00              
ATOM   2265  CB  THR A 156     -11.905 -18.783 -12.725  1.00  0.00              
ATOM   2266  OG1 THR A 156     -12.611 -18.795 -13.979  1.00  0.00              
ATOM   2267  CG2 THR A 156     -10.885 -19.915 -12.721  1.00  0.00              
ATOM   2268  H   THR A 156     -14.114 -20.552 -12.307  1.00  0.00              
ATOM   2269  HA  THR A 156     -12.489 -18.729 -10.594  1.00  0.00              
ATOM   2270  HB  THR A 156     -11.386 -17.833 -12.607  1.00  0.00              
ATOM   2271  HG1 THR A 156     -13.242 -18.072 -13.998  1.00  0.00              
ATOM   2272 1HG2 THR A 156     -10.183 -19.774 -13.543  1.00  0.00              
ATOM   2273 2HG2 THR A 156     -10.344 -19.913 -11.775  1.00  0.00              
ATOM   2274 3HG2 THR A 156     -11.400 -20.867 -12.843  1.00  0.00              
ATOM   2275  N   SER A 157     -13.571 -16.656 -11.656  1.00  0.00              
ATOM   2276  CA  SER A 157     -14.424 -15.531 -11.964  1.00  0.00              
ATOM   2277  C   SER A 157     -13.530 -14.472 -12.588  1.00  0.00              
ATOM   2278  O   SER A 157     -12.682 -13.891 -11.916  1.00  0.00              
ATOM   2279  CB  SER A 157     -15.092 -14.936 -10.731  1.00  0.00              
ATOM   2280  OG  SER A 157     -15.770 -13.745 -11.109  1.00  0.00              
ATOM   2281  H   SER A 157     -12.635 -16.485 -11.315  1.00  0.00              
ATOM   2282  HA  SER A 157     -15.279 -15.794 -12.588  1.00  0.00              
ATOM   2283 1HB  SER A 157     -15.794 -15.666 -10.329  1.00  0.00              
ATOM   2284 2HB  SER A 157     -14.326 -14.722  -9.986  1.00  0.00              
ATOM   2285  HG  SER A 157     -16.612 -13.970 -11.513  1.00  0.00              
ATOM   2286  N   ALA A 158     -13.695 -14.241 -13.883  1.00  0.00              
ATOM   2287  CA  ALA A 158     -12.912 -13.210 -14.548  1.00  0.00              
ATOM   2288  C   ALA A 158     -13.386 -11.837 -14.042  1.00  0.00              
ATOM   2289  O   ALA A 158     -12.610 -10.886 -13.946  1.00  0.00              
ATOM   2290  CB  ALA A 158     -13.103 -13.322 -16.064  1.00  0.00              
ATOM   2291  H   ALA A 158     -14.363 -14.774 -14.420  1.00  0.00              
ATOM   2292  HA  ALA A 158     -11.863 -13.342 -14.282  1.00  0.00              
ATOM   2293 1HB  ALA A 158     -12.516 -12.549 -16.560  1.00  0.00              
ATOM   2294 2HB  ALA A 158     -12.770 -14.303 -16.401  1.00  0.00              
ATOM   2295 3HB  ALA A 158     -14.156 -13.190 -16.308  1.00  0.00              
ATOM   2296  N   LYS A 159     -14.674 -11.742 -13.722  1.00  0.00              
ATOM   2297  CA  LYS A 159     -15.261 -10.491 -13.240  1.00  0.00              
ATOM   2298  C   LYS A 159     -14.733 -10.026 -11.879  1.00  0.00              
ATOM   2299  O   LYS A 159     -14.357  -8.866 -11.723  1.00  0.00              
ATOM   2300  CB  LYS A 159     -16.786 -10.622 -13.177  1.00  0.00              
ATOM   2301  CG  LYS A 159     -17.509  -9.335 -12.796  1.00  0.00              
ATOM   2302  CD  LYS A 159     -19.023  -9.469 -12.919  1.00  0.00              
ATOM   2303  CE  LYS A 159     -19.712  -8.154 -12.561  1.00  0.00              
ATOM   2304  NZ  LYS A 159     -21.195  -8.231 -12.652  1.00  0.00              
ATOM   2305  H   LYS A 159     -15.262 -12.558 -13.814  1.00  0.00              
ATOM   2306  HA  LYS A 159     -15.009  -9.678 -13.922  1.00  0.00              
ATOM   2307 1HB  LYS A 159     -17.120 -10.949 -14.162  1.00  0.00              
ATOM   2308 2HB  LYS A 159     -17.011 -11.396 -12.443  1.00  0.00              
ATOM   2309 1HG  LYS A 159     -17.255  -9.089 -11.764  1.00  0.00              
ATOM   2310 2HG  LYS A 159     -17.166  -8.538 -13.454  1.00  0.00              
ATOM   2311 1HD  LYS A 159     -19.265  -9.746 -13.946  1.00  0.00              
ATOM   2312 2HD  LYS A 159     -19.359 -10.256 -12.243  1.00  0.00              
ATOM   2313 1HE  LYS A 159     -19.433  -7.888 -11.543  1.00  0.00              
ATOM   2314 2HE  LYS A 159     -19.356  -7.385 -13.247  1.00  0.00              
ATOM   2315 1HZ  LYS A 159     -21.595  -7.337 -12.407  1.00  0.00              
ATOM   2316 2HZ  LYS A 159     -21.463  -8.472 -13.596  1.00  0.00              
ATOM   2317 3HZ  LYS A 159     -21.535  -8.939 -12.015  1.00  0.00              
ATOM   2318  N   THR A 160     -14.704 -10.922 -10.898  1.00  0.00              
ATOM   2319  CA  THR A 160     -14.174 -10.580  -9.572  1.00  0.00              
ATOM   2320  C   THR A 160     -12.738 -11.050  -9.339  1.00  0.00              
ATOM   2321  O   THR A 160     -12.228 -10.951  -8.229  1.00  0.00              
ATOM   2322  CB  THR A 160     -15.061 -11.169  -8.459  1.00  0.00              
ATOM   2323  OG1 THR A 160     -15.079 -12.598  -8.565  1.00  0.00              
ATOM   2324  CG2 THR A 160     -16.482 -10.638  -8.572  1.00  0.00              
ATOM   2325  H   THR A 160     -15.051 -11.855 -11.064  1.00  0.00              
ATOM   2326  HA  THR A 160     -14.133  -9.496  -9.459  1.00  0.00              
ATOM   2327  HB  THR A 160     -14.646 -10.891  -7.490  1.00  0.00              
ATOM   2328  HG1 THR A 160     -15.432 -12.851  -9.422  1.00  0.00              
ATOM   2329 1HG2 THR A 160     -17.093 -11.064  -7.777  1.00  0.00              
ATOM   2330 2HG2 THR A 160     -16.472  -9.552  -8.480  1.00  0.00              
ATOM   2331 3HG2 THR A 160     -16.897 -10.916  -9.540  1.00  0.00              
ATOM   2332  N   ARG A 161     -12.104 -11.564 -10.392  1.00  0.00              
ATOM   2333  CA  ARG A 161     -10.683 -11.931 -10.380  1.00  0.00              
ATOM   2334  C   ARG A 161     -10.342 -13.139  -9.522  1.00  0.00              
ATOM   2335  O   ARG A 161      -9.174 -13.367  -9.208  1.00  0.00              
ATOM   2336  CB  ARG A 161      -9.811 -10.746  -9.993  1.00  0.00              
ATOM   2337  CG  ARG A 161     -10.044  -9.486 -10.811  1.00  0.00              
ATOM   2338  CD  ARG A 161      -9.101  -8.378 -10.511  1.00  0.00              
ATOM   2339  NE  ARG A 161      -9.024  -8.016  -9.105  1.00  0.00              
ATOM   2340  CZ  ARG A 161      -9.845  -7.140  -8.494  1.00  0.00              
ATOM   2341  NH1 ARG A 161     -10.780  -6.506  -9.166  1.00  0.00              
ATOM   2342  NH2 ARG A 161      -9.670  -6.916  -7.203  1.00  0.00              
ATOM   2343  H   ARG A 161     -12.642 -11.703 -11.236  1.00  0.00              
ATOM   2344  HA  ARG A 161     -10.367 -12.216 -11.384  1.00  0.00              
ATOM   2345 1HB  ARG A 161     -10.009 -10.535  -8.943  1.00  0.00              
ATOM   2346 2HB  ARG A 161      -8.774 -11.063 -10.110  1.00  0.00              
ATOM   2347 1HG  ARG A 161      -9.944  -9.734 -11.868  1.00  0.00              
ATOM   2348 2HG  ARG A 161     -11.056  -9.128 -10.615  1.00  0.00              
ATOM   2349 1HD  ARG A 161      -8.100  -8.670 -10.828  1.00  0.00              
ATOM   2350 2HD  ARG A 161      -9.412  -7.490 -11.060  1.00  0.00              
ATOM   2351  HE  ARG A 161      -8.384  -8.338  -8.391  1.00  0.00              
ATOM   2352 1HH1 ARG A 161     -10.889  -6.675 -10.156  1.00  0.00              
ATOM   2353 2HH1 ARG A 161     -11.385  -5.853  -8.690  1.00  0.00              
ATOM   2354 1HH2 ARG A 161      -8.934  -7.398  -6.705  1.00  0.00              
ATOM   2355 2HH2 ARG A 161     -10.270  -6.264  -6.721  1.00  0.00              
ATOM   2356  N   ALA A 162     -11.359 -13.920  -9.163  1.00  0.00              
ATOM   2357  CA  ALA A 162     -11.153 -15.148  -8.389  1.00  0.00              
ATOM   2358  C   ALA A 162     -10.516 -16.240  -9.254  1.00  0.00              
ATOM   2359  O   ALA A 162     -11.070 -16.628 -10.270  1.00  0.00              
ATOM   2360  CB  ALA A 162     -12.487 -15.638  -7.836  1.00  0.00              
ATOM   2361  H   ALA A 162     -12.297 -13.660  -9.432  1.00  0.00              
ATOM   2362  HA  ALA A 162     -10.465 -14.934  -7.571  1.00  0.00              
ATOM   2363 1HB  ALA A 162     -12.330 -16.550  -7.261  1.00  0.00              
ATOM   2364 2HB  ALA A 162     -12.917 -14.872  -7.189  1.00  0.00              
ATOM   2365 3HB  ALA A 162     -13.169 -15.842  -8.660  1.00  0.00              
ATOM   2366  N   ASN A 163      -9.357 -16.724  -8.815  1.00  0.00              
ATOM   2367  CA  ASN A 163      -8.610 -17.790  -9.472  1.00  0.00              
ATOM   2368  C   ASN A 163      -8.224 -17.565 -10.950  1.00  0.00              
ATOM   2369  O   ASN A 163      -8.021 -18.529 -11.688  1.00  0.00              
ATOM   2370  CB  ASN A 163      -9.355 -19.134  -9.347  1.00  0.00              
ATOM   2371  CG  ASN A 163      -9.467 -19.623  -7.895  1.00  0.00              
ATOM   2372  OD1 ASN A 163      -8.611 -19.315  -7.071  1.00  0.00              
ATOM   2373  ND2 ASN A 163     -10.511 -20.391  -7.587  1.00  0.00              
ATOM   2374  H   ASN A 163      -8.987 -16.313  -7.970  1.00  0.00              
ATOM   2375  HA  ASN A 163      -7.640 -17.915  -8.987  1.00  0.00              
ATOM   2376 1HB  ASN A 163     -10.300 -19.298  -9.867  1.00  0.00              
ATOM   2377 2HB  ASN A 163      -8.563 -19.692  -9.849  1.00  0.00              
ATOM   2378 1HD2 ASN A 163     -10.622 -20.731  -6.653  1.00  0.00              
ATOM   2379 2HD2 ASN A 163     -11.182 -20.627  -8.290  1.00  0.00              
ATOM   2380  N   VAL A 164      -8.083 -16.317 -11.388  1.00  0.00              
ATOM   2381  CA  VAL A 164      -7.791 -16.073 -12.796  1.00  0.00              
ATOM   2382  C   VAL A 164      -6.361 -16.442 -13.193  1.00  0.00              
ATOM   2383  O   VAL A 164      -6.158 -17.155 -14.174  1.00  0.00              
ATOM   2384  CB  VAL A 164      -8.118 -14.605 -13.187  1.00  0.00              
ATOM   2385  CG1 VAL A 164      -7.650 -14.301 -14.633  1.00  0.00              
ATOM   2386  CG2 VAL A 164      -9.618 -14.388 -13.086  1.00  0.00              
ATOM   2387  H   VAL A 164      -8.175 -15.532 -10.761  1.00  0.00              
ATOM   2388  HA  VAL A 164      -8.403 -16.703 -13.443  1.00  0.00              
ATOM   2389  HB  VAL A 164      -7.640 -13.934 -12.474  1.00  0.00              
ATOM   2390 1HG1 VAL A 164      -7.889 -13.267 -14.883  1.00  0.00              
ATOM   2391 2HG1 VAL A 164      -6.572 -14.450 -14.706  1.00  0.00              
ATOM   2392 3HG1 VAL A 164      -8.158 -14.969 -15.328  1.00  0.00              
ATOM   2393 1HG2 VAL A 164      -9.856 -13.361 -13.359  1.00  0.00              
ATOM   2394 2HG2 VAL A 164     -10.129 -15.072 -13.764  1.00  0.00              
ATOM   2395 3HG2 VAL A 164      -9.945 -14.578 -12.064  1.00  0.00              
ATOM   2396  N   ASP A 165      -5.369 -15.979 -12.438  1.00  0.00              
ATOM   2397  CA  ASP A 165      -3.983 -16.323 -12.736  1.00  0.00              
ATOM   2398  C   ASP A 165      -3.777 -17.809 -12.460  1.00  0.00              
ATOM   2399  O   ASP A 165      -3.022 -18.478 -13.159  1.00  0.00              
ATOM   2400  CB  ASP A 165      -3.004 -15.530 -11.855  1.00  0.00              
ATOM   2401  CG  ASP A 165      -2.927 -14.052 -12.229  1.00  0.00              
ATOM   2402  OD1 ASP A 165      -3.451 -13.666 -13.301  1.00  0.00              
ATOM   2403  OD2 ASP A 165      -2.317 -13.276 -11.458  1.00  0.00              
ATOM   2404  H   ASP A 165      -5.568 -15.382 -11.648  1.00  0.00              
ATOM   2405  HA  ASP A 165      -3.777 -16.143 -13.791  1.00  0.00              
ATOM   2406 1HB  ASP A 165      -3.194 -15.641 -10.787  1.00  0.00              
ATOM   2407 2HB  ASP A 165      -2.068 -16.028 -12.112  1.00  0.00              
ATOM   2408  N   LYS A 166      -4.459 -18.317 -11.440  1.00  0.00              
ATOM   2409  CA  LYS A 166      -4.331 -19.713 -11.064  1.00  0.00              
ATOM   2410  C   LYS A 166      -4.425 -20.689 -12.242  1.00  0.00              
ATOM   2411  O   LYS A 166      -3.617 -21.602 -12.340  1.00  0.00              
ATOM   2412  CB  LYS A 166      -5.381 -20.091 -10.007  1.00  0.00              
ATOM   2413  CG  LYS A 166      -5.316 -21.552  -9.553  1.00  0.00              
ATOM   2414  CD  LYS A 166      -6.280 -21.839  -8.411  1.00  0.00              
ATOM   2415  CE  LYS A 166      -6.375 -23.336  -8.143  1.00  0.00              
ATOM   2416  NZ  LYS A 166      -5.069 -23.917  -7.713  1.00  0.00              
ATOM   2417  H   LYS A 166      -5.082 -17.721 -10.912  1.00  0.00              
ATOM   2418  HA  LYS A 166      -3.343 -19.891 -10.637  1.00  0.00              
ATOM   2419 1HB  LYS A 166      -5.222 -19.436  -9.149  1.00  0.00              
ATOM   2420 2HB  LYS A 166      -6.360 -19.888 -10.441  1.00  0.00              
ATOM   2421 1HG  LYS A 166      -5.568 -22.189 -10.402  1.00  0.00              
ATOM   2422 2HG  LYS A 166      -4.300 -21.768  -9.226  1.00  0.00              
ATOM   2423 1HD  LYS A 166      -5.921 -21.326  -7.517  1.00  0.00              
ATOM   2424 2HD  LYS A 166      -7.262 -21.452  -8.679  1.00  0.00              
ATOM   2425 1HE  LYS A 166      -7.115 -23.496  -7.362  1.00  0.00              
ATOM   2426 2HE  LYS A 166      -6.703 -23.826  -9.060  1.00  0.00              
ATOM   2427 1HZ  LYS A 166      -5.179 -24.908  -7.549  1.00  0.00              
ATOM   2428 2HZ  LYS A 166      -4.380 -23.771  -8.438  1.00  0.00              
ATOM   2429 3HZ  LYS A 166      -4.764 -23.466  -6.863  1.00  0.00              
ATOM   2430  N   VAL A 167      -5.403 -20.509 -13.127  1.00  0.00              
ATOM   2431  CA  VAL A 167      -5.563 -21.480 -14.213  1.00  0.00              
ATOM   2432  C   VAL A 167      -4.402 -21.452 -15.199  1.00  0.00              
ATOM   2433  O   VAL A 167      -4.098 -22.465 -15.831  1.00  0.00              
ATOM   2434  CB  VAL A 167      -6.928 -21.311 -14.964  1.00  0.00              
ATOM   2435  CG1 VAL A 167      -8.053 -21.435 -13.970  1.00  0.00              
ATOM   2436  CG2 VAL A 167      -7.019 -19.974 -15.679  1.00  0.00              
ATOM   2437  H   VAL A 167      -6.035 -19.723 -13.071  1.00  0.00              
ATOM   2438  HA  VAL A 167      -5.563 -22.503 -13.834  1.00  0.00              
ATOM   2439  HB  VAL A 167      -7.003 -22.076 -15.738  1.00  0.00              
ATOM   2440 1HG1 VAL A 167      -9.008 -21.319 -14.483  1.00  0.00              
ATOM   2441 2HG1 VAL A 167      -8.013 -22.416 -13.496  1.00  0.00              
ATOM   2442 3HG1 VAL A 167      -7.954 -20.660 -13.211  1.00  0.00              
ATOM   2443 1HG2 VAL A 167      -7.980 -19.897 -16.188  1.00  0.00              
ATOM   2444 2HG2 VAL A 167      -6.928 -19.167 -14.952  1.00  0.00              
ATOM   2445 3HG2 VAL A 167      -6.215 -19.896 -16.411  1.00  0.00              
ATOM   2446  N   PHE A 168      -3.707 -20.322 -15.293  1.00  0.00              
ATOM   2447  CA  PHE A 168      -2.628 -20.208 -16.272  1.00  0.00              
ATOM   2448  C   PHE A 168      -1.309 -20.735 -15.715  1.00  0.00              
ATOM   2449  O   PHE A 168      -0.556 -21.411 -16.417  1.00  0.00              
ATOM   2450  CB  PHE A 168      -2.479 -18.756 -16.711  1.00  0.00              
ATOM   2451  CG  PHE A 168      -3.629 -18.266 -17.528  1.00  0.00              
ATOM   2452  CD1 PHE A 168      -3.732 -18.607 -18.874  1.00  0.00              
ATOM   2453  CD2 PHE A 168      -4.619 -17.484 -16.951  1.00  0.00              
ATOM   2454  CE1 PHE A 168      -4.811 -18.172 -19.638  1.00  0.00              
ATOM   2455  CE2 PHE A 168      -5.699 -17.041 -17.697  1.00  0.00              
ATOM   2456  CZ  PHE A 168      -5.799 -17.386 -19.051  1.00  0.00              
ATOM   2457  H   PHE A 168      -3.913 -19.535 -14.695  1.00  0.00              
ATOM   2458  HA  PHE A 168      -2.857 -20.818 -17.147  1.00  0.00              
ATOM   2459 1HB  PHE A 168      -2.408 -18.105 -15.841  1.00  0.00              
ATOM   2460 2HB  PHE A 168      -1.585 -18.640 -17.323  1.00  0.00              
ATOM   2461  HD1 PHE A 168      -2.955 -19.223 -19.328  1.00  0.00              
ATOM   2462  HD2 PHE A 168      -4.538 -17.217 -15.897  1.00  0.00              
ATOM   2463  HE1 PHE A 168      -4.880 -18.448 -20.690  1.00  0.00              
ATOM   2464  HE2 PHE A 168      -6.470 -16.426 -17.234  1.00  0.00              
ATOM   2465  HZ  PHE A 168      -6.644 -17.039 -19.644  1.00  0.00              
ATOM   2466  N   PHE A 169      -1.029 -20.431 -14.451  1.00  0.00              
ATOM   2467  CA  PHE A 169       0.220 -20.878 -13.851  1.00  0.00              
ATOM   2468  C   PHE A 169       0.182 -22.373 -13.520  1.00  0.00              
ATOM   2469  O   PHE A 169       1.205 -23.047 -13.608  1.00  0.00              
ATOM   2470  CB  PHE A 169       0.534 -20.054 -12.603  1.00  0.00              
ATOM   2471  CG  PHE A 169       1.036 -18.680 -12.915  1.00  0.00              
ATOM   2472  CD1 PHE A 169       2.322 -18.490 -13.416  1.00  0.00              
ATOM   2473  CD2 PHE A 169       0.206 -17.576 -12.767  1.00  0.00              
ATOM   2474  CE1 PHE A 169       2.768 -17.218 -13.770  1.00  0.00              
ATOM   2475  CE2 PHE A 169       0.644 -16.303 -13.117  1.00  0.00              
ATOM   2476  CZ  PHE A 169       1.919 -16.121 -13.621  1.00  0.00              
ATOM   2477  H   PHE A 169      -1.676 -19.890 -13.896  1.00  0.00              
ATOM   2478  HA  PHE A 169       1.039 -20.743 -14.558  1.00  0.00              
ATOM   2479 1HB  PHE A 169      -0.363 -19.934 -11.998  1.00  0.00              
ATOM   2480 2HB  PHE A 169       1.306 -20.547 -12.014  1.00  0.00              
ATOM   2481  HD1 PHE A 169       2.982 -19.350 -13.530  1.00  0.00              
ATOM   2482  HD2 PHE A 169      -0.800 -17.716 -12.370  1.00  0.00              
ATOM   2483  HE1 PHE A 169       3.776 -17.085 -14.163  1.00  0.00              
ATOM   2484  HE2 PHE A 169      -0.020 -15.448 -12.993  1.00  0.00              
ATOM   2485  HZ  PHE A 169       2.261 -15.125 -13.898  1.00  0.00              
ATOM   2486  N   ASP A 170      -0.982 -22.892 -13.137  1.00  0.00              
ATOM   2487  CA  ASP A 170      -1.081 -24.310 -12.794  1.00  0.00              
ATOM   2488  C   ASP A 170      -0.921 -25.125 -14.088  1.00  0.00              
ATOM   2489  O   ASP A 170      -0.275 -26.163 -14.092  1.00  0.00              
ATOM   2490  CB  ASP A 170      -2.435 -24.634 -12.148  1.00  0.00              
ATOM   2491  CG  ASP A 170      -2.540 -24.146 -10.698  1.00  0.00              
ATOM   2492  OD1 ASP A 170      -1.510 -23.763 -10.096  1.00  0.00              
ATOM   2493  OD2 ASP A 170      -3.666 -24.149 -10.161  1.00  0.00              
ATOM   2494  H   ASP A 170      -1.808 -22.313 -13.077  1.00  0.00              
ATOM   2495  HA  ASP A 170      -0.274 -24.582 -12.113  1.00  0.00              
ATOM   2496 1HB  ASP A 170      -3.289 -24.281 -12.728  1.00  0.00              
ATOM   2497 2HB  ASP A 170      -2.403 -25.724 -12.172  1.00  0.00              
ATOM   2498  N   LEU A 171      -1.514 -24.661 -15.186  1.00  0.00              
ATOM   2499  CA  LEU A 171      -1.318 -25.345 -16.468  1.00  0.00              
ATOM   2500  C   LEU A 171       0.139 -25.218 -16.891  1.00  0.00              
ATOM   2501  O   LEU A 171       0.722 -26.160 -17.430  1.00  0.00              
ATOM   2502  CB  LEU A 171      -2.247 -24.767 -17.544  1.00  0.00              
ATOM   2503  CG  LEU A 171      -2.164 -25.452 -18.914  1.00  0.00              
ATOM   2504  CD1 LEU A 171      -2.545 -26.921 -18.788  1.00  0.00              
ATOM   2505  CD2 LEU A 171      -3.082 -24.739 -19.895  1.00  0.00              
ATOM   2506  H   LEU A 171      -2.100 -23.839 -15.151  1.00  0.00              
ATOM   2507  HA  LEU A 171      -1.538 -26.406 -16.353  1.00  0.00              
ATOM   2508 1HB  LEU A 171      -3.208 -24.977 -17.079  1.00  0.00              
ATOM   2509 2HB  LEU A 171      -2.121 -23.690 -17.649  1.00  0.00              
ATOM   2510  HG  LEU A 171      -1.140 -25.337 -19.272  1.00  0.00              
ATOM   2511 1HD1 LEU A 171      -2.483 -27.398 -19.766  1.00  0.00              
ATOM   2512 2HD1 LEU A 171      -1.861 -27.416 -18.099  1.00  0.00              
ATOM   2513 3HD1 LEU A 171      -3.563 -27.001 -18.409  1.00  0.00              
ATOM   2514 1HD2 LEU A 171      -3.021 -25.226 -20.869  1.00  0.00              
ATOM   2515 2HD2 LEU A 171      -4.108 -24.781 -19.531  1.00  0.00              
ATOM   2516 3HD2 LEU A 171      -2.774 -23.697 -19.992  1.00  0.00              
ATOM   2517  N   MET A 172       0.739 -24.054 -16.659  1.00  0.00              
ATOM   2518  CA  MET A 172       2.159 -23.931 -16.956  1.00  0.00              
ATOM   2519  C   MET A 172       2.968 -24.936 -16.140  1.00  0.00              
ATOM   2520  O   MET A 172       3.969 -25.449 -16.623  1.00  0.00              
ATOM   2521  CB  MET A 172       2.674 -22.515 -16.682  1.00  0.00              
ATOM   2522  CG  MET A 172       2.201 -21.480 -17.711  1.00  0.00              
ATOM   2523  SD  MET A 172       2.512 -19.798 -17.153  1.00  0.00              
ATOM   2524  CE  MET A 172       4.232 -19.727 -17.203  1.00  0.00              
ATOM   2525  H   MET A 172       0.243 -23.257 -16.286  1.00  0.00              
ATOM   2526  HA  MET A 172       2.340 -24.158 -18.006  1.00  0.00              
ATOM   2527 1HB  MET A 172       2.323 -22.237 -15.689  1.00  0.00              
ATOM   2528 2HB  MET A 172       3.764 -22.567 -16.682  1.00  0.00              
ATOM   2529 1HG  MET A 172       2.734 -21.662 -18.644  1.00  0.00              
ATOM   2530 2HG  MET A 172       1.132 -21.623 -17.870  1.00  0.00              
ATOM   2531 1HE  MET A 172       4.565 -18.740 -16.882  1.00  0.00              
ATOM   2532 2HE  MET A 172       4.647 -20.485 -16.537  1.00  0.00              
ATOM   2533 3HE  MET A 172       4.574 -19.912 -18.222  1.00  0.00              
ATOM   2534  N   ARG A 173       2.547 -25.220 -14.911  1.00  0.00              
ATOM   2535  CA  ARG A 173       3.216 -26.259 -14.126  1.00  0.00              
ATOM   2536  C   ARG A 173       3.070 -27.659 -14.734  1.00  0.00              
ATOM   2537  O   ARG A 173       4.008 -28.467 -14.702  1.00  0.00              
ATOM   2538  CB  ARG A 173       2.719 -26.246 -12.675  1.00  0.00              
ATOM   2539  CG  ARG A 173       3.199 -25.011 -11.898  1.00  0.00              
ATOM   2540  CD  ARG A 173       2.754 -25.006 -10.433  1.00  0.00              
ATOM   2541  NE  ARG A 173       3.167 -23.764  -9.769  1.00  0.00              
ATOM   2542  CZ  ARG A 173       2.381 -22.705  -9.591  1.00  0.00              
ATOM   2543  NH1 ARG A 173       1.132 -22.730 -10.013  1.00  0.00              
ATOM   2544  NH2 ARG A 173       2.851 -21.601  -9.016  1.00  0.00              
ATOM   2545  H   ARG A 173       1.765 -24.725 -14.507  1.00  0.00              
ATOM   2546  HA  ARG A 173       4.289 -26.067 -14.099  1.00  0.00              
ATOM   2547 1HB  ARG A 173       1.630 -26.272 -12.712  1.00  0.00              
ATOM   2548 2HB  ARG A 173       3.088 -27.157 -12.204  1.00  0.00              
ATOM   2549 1HG  ARG A 173       4.289 -24.984 -11.928  1.00  0.00              
ATOM   2550 2HG  ARG A 173       2.801 -24.120 -12.384  1.00  0.00              
ATOM   2551 1HD  ARG A 173       1.669 -25.093 -10.392  1.00  0.00              
ATOM   2552 2HD  ARG A 173       3.206 -25.856  -9.922  1.00  0.00              
ATOM   2553  HE  ARG A 173       4.058 -23.518  -9.360  1.00  0.00              
ATOM   2554 1HH1 ARG A 173       0.773 -23.555 -10.471  1.00  0.00              
ATOM   2555 2HH1 ARG A 173       0.540 -21.924  -9.877  1.00  0.00              
ATOM   2556 1HH2 ARG A 173       3.813 -21.565  -8.711  1.00  0.00              
ATOM   2557 2HH2 ARG A 173       2.244 -20.805  -8.888  1.00  0.00              
ATOM   2558  N   GLU A 174       1.903 -27.955 -15.294  1.00  0.00              
ATOM   2559  CA  GLU A 174       1.705 -29.263 -15.905  1.00  0.00              
ATOM   2560  C   GLU A 174       2.561 -29.345 -17.153  1.00  0.00              
ATOM   2561  O   GLU A 174       3.170 -30.379 -17.421  1.00  0.00              
ATOM   2562  CB  GLU A 174       0.244 -29.490 -16.253  1.00  0.00              
ATOM   2563  CG  GLU A 174      -0.634 -29.668 -15.028  1.00  0.00              
ATOM   2564  CD  GLU A 174      -2.092 -29.838 -15.382  1.00  0.00              
ATOM   2565  OE1 GLU A 174      -2.908 -30.042 -14.456  1.00  0.00              
ATOM   2566  OE2 GLU A 174      -2.424 -29.768 -16.588  1.00  0.00              
ATOM   2567  H   GLU A 174       1.146 -27.286 -15.306  1.00  0.00              
ATOM   2568  HA  GLU A 174       2.028 -30.045 -15.217  1.00  0.00              
ATOM   2569 1HB  GLU A 174      -0.084 -28.625 -16.829  1.00  0.00              
ATOM   2570 2HB  GLU A 174       0.200 -30.382 -16.879  1.00  0.00              
ATOM   2571 1HG  GLU A 174      -0.329 -30.499 -14.394  1.00  0.00              
ATOM   2572 2HG  GLU A 174      -0.508 -28.732 -14.486  1.00  0.00              
ATOM   2573  N   ILE A 175       2.633 -28.246 -17.903  1.00  0.00              
ATOM   2574  CA  ILE A 175       3.398 -28.231 -19.146  1.00  0.00              
ATOM   2575  C   ILE A 175       4.874 -28.366 -18.796  1.00  0.00              
ATOM   2576  O   ILE A 175       5.627 -29.103 -19.442  1.00  0.00              
ATOM   2577  CB  ILE A 175       3.166 -26.917 -19.926  1.00  0.00              
ATOM   2578  CG1 ILE A 175       1.719 -26.860 -20.416  1.00  0.00              
ATOM   2579  CG2 ILE A 175       4.138 -26.816 -21.086  1.00  0.00              
ATOM   2580  CD1 ILE A 175       1.310 -25.486 -20.942  1.00  0.00              
ATOM   2581  H   ILE A 175       2.151 -27.407 -17.612  1.00  0.00              
ATOM   2582  HA  ILE A 175       3.143 -29.091 -19.764  1.00  0.00              
ATOM   2583  HB  ILE A 175       3.312 -26.073 -19.253  1.00  0.00              
ATOM   2584 1HG1 ILE A 175       1.615 -27.602 -21.208  1.00  0.00              
ATOM   2585 2HG1 ILE A 175       1.081 -27.136 -19.576  1.00  0.00              
ATOM   2586 1HG2 ILE A 175       3.963 -25.886 -21.628  1.00  0.00              
ATOM   2587 2HG2 ILE A 175       5.159 -26.827 -20.708  1.00  0.00              
ATOM   2588 3HG2 ILE A 175       3.991 -27.660 -21.760  1.00  0.00              
ATOM   2589 1HD1 ILE A 175       0.272 -25.516 -21.273  1.00  0.00              
ATOM   2590 2HD1 ILE A 175       1.416 -24.745 -20.149  1.00  0.00              
ATOM   2591 3HD1 ILE A 175       1.949 -25.213 -21.781  1.00  0.00              
ATOM   2592  N   ARG A 176       5.288 -27.662 -17.757  1.00  0.00              
ATOM   2593  CA  ARG A 176       6.675 -27.730 -17.335  1.00  0.00              
ATOM   2594  C   ARG A 176       7.053 -29.160 -16.884  1.00  0.00              
ATOM   2595  O   ARG A 176       8.127 -29.666 -17.217  1.00  0.00              
ATOM   2596  CB  ARG A 176       6.989 -26.694 -16.266  1.00  0.00              
ATOM   2597  CG  ARG A 176       8.422 -26.714 -15.758  1.00  0.00              
ATOM   2598  CD  ARG A 176       8.719 -25.690 -14.724  1.00  0.00              
ATOM   2599  NE  ARG A 176       7.914 -25.800 -13.518  1.00  0.00              
ATOM   2600  CZ  ARG A 176       7.895 -24.890 -12.524  1.00  0.00              
ATOM   2601  NH1 ARG A 176       8.660 -23.821 -12.570  1.00  0.00              
ATOM   2602  NH2 ARG A 176       7.103 -25.111 -11.490  1.00  0.00              
ATOM   2603  H   ARG A 176       4.647 -27.071 -17.246  1.00  0.00              
ATOM   2604  HA  ARG A 176       7.328 -27.491 -18.175  1.00  0.00              
ATOM   2605 1HB  ARG A 176       6.774 -25.717 -16.697  1.00  0.00              
ATOM   2606 2HB  ARG A 176       6.311 -26.881 -15.434  1.00  0.00              
ATOM   2607 1HG  ARG A 176       8.624 -27.694 -15.326  1.00  0.00              
ATOM   2608 2HG  ARG A 176       9.091 -26.543 -16.602  1.00  0.00              
ATOM   2609 1HD  ARG A 176       9.764 -25.778 -14.428  1.00  0.00              
ATOM   2610 2HD  ARG A 176       8.543 -24.700 -15.144  1.00  0.00              
ATOM   2611  HE  ARG A 176       7.273 -26.530 -13.235  1.00  0.00              
ATOM   2612 1HH1 ARG A 176       9.273 -23.676 -13.360  1.00  0.00              
ATOM   2613 2HH1 ARG A 176       8.631 -23.151 -11.816  1.00  0.00              
ATOM   2614 1HH2 ARG A 176       6.535 -25.947 -11.462  1.00  0.00              
ATOM   2615 2HH2 ARG A 176       7.070 -24.446 -10.732  1.00  0.00              
ATOM   2616  N   ALA A 177       6.159 -29.807 -16.142  1.00  0.00              
ATOM   2617  CA  ALA A 177       6.393 -31.176 -15.676  1.00  0.00              
ATOM   2618  C   ALA A 177       6.558 -32.130 -16.852  1.00  0.00              
ATOM   2619  O   ALA A 177       7.392 -33.029 -16.804  1.00  0.00              
ATOM   2620  CB  ALA A 177       5.238 -31.641 -14.799  1.00  0.00              
ATOM   2621  H   ALA A 177       5.297 -29.342 -15.892  1.00  0.00              
ATOM   2622  HA  ALA A 177       7.320 -31.197 -15.103  1.00  0.00              
ATOM   2623 1HB  ALA A 177       5.426 -32.659 -14.461  1.00  0.00              
ATOM   2624 2HB  ALA A 177       5.150 -30.982 -13.935  1.00  0.00              
ATOM   2625 3HB  ALA A 177       4.313 -31.614 -15.372  1.00  0.00              
ATOM   2626  N   ARG A 178       5.752 -31.938 -17.892  1.00  0.00              
ATOM   2627  CA  ARG A 178       5.868 -32.736 -19.117  1.00  0.00              
ATOM   2628  C   ARG A 178       7.196 -32.480 -19.818  1.00  0.00              
ATOM   2629  O   ARG A 178       7.853 -33.411 -20.288  1.00  0.00              
ATOM   2630  CB  ARG A 178       4.724 -32.420 -20.089  1.00  0.00              
ATOM   2631  CG  ARG A 178       3.366 -32.927 -19.643  1.00  0.00              
ATOM   2632  CD  ARG A 178       3.366 -34.438 -19.479  1.00  0.00              
ATOM   2633  NE  ARG A 178       3.832 -35.110 -20.688  1.00  0.00              
ATOM   2634  CZ  ARG A 178       3.080 -35.345 -21.761  1.00  0.00              
ATOM   2635  NH1 ARG A 178       1.808 -34.965 -21.783  1.00  0.00              
ATOM   2636  NH2 ARG A 178       3.603 -35.957 -22.817  1.00  0.00              
ATOM   2637  H   ARG A 178       5.040 -31.222 -17.837  1.00  0.00              
ATOM   2638  HA  ARG A 178       5.846 -33.798 -18.869  1.00  0.00              
ATOM   2639 1HB  ARG A 178       4.690 -31.337 -20.198  1.00  0.00              
ATOM   2640 2HB  ARG A 178       4.985 -32.873 -21.045  1.00  0.00              
ATOM   2641 1HG  ARG A 178       3.116 -32.459 -18.691  1.00  0.00              
ATOM   2642 2HG  ARG A 178       2.627 -32.643 -20.394  1.00  0.00              
ATOM   2643 1HD  ARG A 178       4.022 -34.704 -18.652  1.00  0.00              
ATOM   2644 2HD  ARG A 178       2.352 -34.769 -19.259  1.00  0.00              
ATOM   2645  HE  ARG A 178       4.746 -35.486 -20.905  1.00  0.00              
ATOM   2646 1HH1 ARG A 178       1.410 -34.496 -20.982  1.00  0.00              
ATOM   2647 2HH1 ARG A 178       1.244 -35.147 -22.600  1.00  0.00              
ATOM   2648 1HH2 ARG A 178       4.573 -36.242 -22.803  1.00  0.00              
ATOM   2649 2HH2 ARG A 178       3.031 -36.134 -23.629  1.00  0.00              
ATOM   2650  N   LYS A 179       7.592 -31.215 -19.888  1.00  0.00              
ATOM   2651  CA  LYS A 179       8.866 -30.860 -20.495  1.00  0.00              
ATOM   2652  C   LYS A 179      10.039 -31.479 -19.741  1.00  0.00              
ATOM   2653  O   LYS A 179      11.017 -31.913 -20.340  1.00  0.00              
ATOM   2654  CB  LYS A 179       9.027 -29.336 -20.531  1.00  0.00              
ATOM   2655  CG  LYS A 179       8.134 -28.648 -21.564  1.00  0.00              
ATOM   2656  CD  LYS A 179       8.225 -27.130 -21.489  1.00  0.00              
ATOM   2657  CE  LYS A 179       7.418 -26.495 -22.627  1.00  0.00              
ATOM   2658  NZ  LYS A 179       7.271 -25.017 -22.465  1.00  0.00              
ATOM   2659  H   LYS A 179       7.004 -30.483 -19.515  1.00  0.00              
ATOM   2660  HA  LYS A 179       8.914 -31.254 -21.511  1.00  0.00              
ATOM   2661 1HB  LYS A 179       8.788 -28.966 -19.533  1.00  0.00              
ATOM   2662 2HB  LYS A 179      10.073 -29.130 -20.753  1.00  0.00              
ATOM   2663 1HG  LYS A 179       8.441 -28.974 -22.558  1.00  0.00              
ATOM   2664 2HG  LYS A 179       7.102 -28.951 -21.386  1.00  0.00              
ATOM   2665 1HD  LYS A 179       7.831 -26.806 -20.525  1.00  0.00              
ATOM   2666 2HD  LYS A 179       9.272 -26.841 -21.569  1.00  0.00              
ATOM   2667 1HE  LYS A 179       7.928 -26.705 -23.565  1.00  0.00              
ATOM   2668 2HE  LYS A 179       6.429 -26.954 -22.641  1.00  0.00              
ATOM   2669 1HZ  LYS A 179       6.733 -24.647 -23.236  1.00  0.00              
ATOM   2670 2HZ  LYS A 179       6.795 -24.818 -21.597  1.00  0.00              
ATOM   2671 3HZ  LYS A 179       8.185 -24.588 -22.455  1.00  0.00              
ATOM   2672  N   MET A 180       9.928 -31.515 -18.422  1.00  0.00              
ATOM   2673  CA  MET A 180      10.925 -32.158 -17.585  1.00  0.00              
ATOM   2674  C   MET A 180      11.052 -33.656 -17.872  1.00  0.00              
ATOM   2675  O   MET A 180      12.149 -34.162 -18.110  1.00  0.00              
ATOM   2676  CB  MET A 180      10.584 -31.932 -16.113  1.00  0.00              
ATOM   2677  CG  MET A 180      11.512 -32.639 -15.136  1.00  0.00              
ATOM   2678  SD  MET A 180      10.976 -32.469 -13.422  1.00  0.00              
ATOM   2679  CE  MET A 180       9.507 -33.493 -13.423  1.00  0.00              
ATOM   2680  H   MET A 180       9.125 -31.083 -17.987  1.00  0.00              
ATOM   2681  HA  MET A 180      11.909 -31.736 -17.788  1.00  0.00              
ATOM   2682 1HB  MET A 180      10.624 -30.857 -15.940  1.00  0.00              
ATOM   2683 2HB  MET A 180       9.563 -32.286 -15.966  1.00  0.00              
ATOM   2684 1HG  MET A 180      11.540 -33.696 -15.399  1.00  0.00              
ATOM   2685 2HG  MET A 180      12.508 -32.211 -15.243  1.00  0.00              
ATOM   2686 1HE  MET A 180       9.060 -33.490 -12.429  1.00  0.00              
ATOM   2687 2HE  MET A 180       8.791 -33.101 -14.146  1.00  0.00              
ATOM   2688 3HE  MET A 180       9.777 -34.514 -13.696  1.00  0.00              
ATOM   2689  N   GLU A 181       9.924 -34.356 -17.851  1.00  0.00              
ATOM   2690  CA  GLU A 181       9.908 -35.795 -18.059  1.00  0.00              
ATOM   2691  C   GLU A 181      10.300 -36.182 -19.480  1.00  0.00              
ATOM   2692  O   GLU A 181      10.877 -37.245 -19.702  1.00  0.00              
ATOM   2693  CB  GLU A 181       8.523 -36.358 -17.731  1.00  0.00              
ATOM   2694  CG  GLU A 181       8.162 -36.316 -16.253  1.00  0.00              
ATOM   2695  CD  GLU A 181       6.756 -36.797 -16.021  1.00  0.00              
ATOM   2696  OE1 GLU A 181       6.095 -37.126 -16.976  1.00  0.00              
ATOM   2697  OE2 GLU A 181       6.381 -36.943 -14.881  1.00  0.00              
ATOM   2698  H   GLU A 181       9.053 -33.874 -17.687  1.00  0.00              
ATOM   2699  HA  GLU A 181      10.644 -36.271 -17.410  1.00  0.00              
ATOM   2700 1HB  GLU A 181       7.799 -35.772 -18.298  1.00  0.00              
ATOM   2701 2HB  GLU A 181       8.508 -37.391 -18.079  1.00  0.00              
ATOM   2702 1HG  GLU A 181       8.847 -36.882 -15.623  1.00  0.00              
ATOM   2703 2HG  GLU A 181       8.229 -35.258 -16.003  1.00  0.00              
ATOM   2704  N   ASP A 182       9.985 -35.310 -20.434  1.00  0.00              
ATOM   2705  CA  ASP A 182      10.288 -35.551 -21.844  1.00  0.00              
ATOM   2706  C   ASP A 182      11.698 -35.117 -22.257  1.00  0.00              
ATOM   2707  O   ASP A 182      12.255 -35.655 -23.216  1.00  0.00              
ATOM   2708  CB  ASP A 182       9.255 -34.849 -22.740  1.00  0.00              
ATOM   2709  CG  ASP A 182       7.881 -35.516 -22.697  1.00  0.00              
ATOM   2710  OD1 ASP A 182       6.900 -34.897 -23.162  1.00  0.00              
ATOM   2711  OD2 ASP A 182       7.781 -36.656 -22.197  1.00  0.00              
ATOM   2712  H   ASP A 182       9.520 -34.453 -20.170  1.00  0.00              
ATOM   2713  HA  ASP A 182      10.253 -36.621 -22.051  1.00  0.00              
ATOM   2714 1HB  ASP A 182       9.164 -33.780 -22.543  1.00  0.00              
ATOM   2715 2HB  ASP A 182       9.713 -35.001 -23.717  1.00  0.00              
ATOM   2716  N   SER A 183      12.271 -34.150 -21.543  1.00  0.00              
ATOM   2717  CA  SER A 183      13.632 -33.691 -21.828  1.00  0.00              
ATOM   2718  C   SER A 183      14.531 -33.864 -20.601  1.00  0.00              
ATOM   2719  O   SER A 183      15.236 -32.898 -20.229  1.00  0.00              
ATOM   2720  OXT SER A 183      14.551 -34.911 -20.015  1.00  0.00              
ATOM   2721  CB  SER A 183      13.616 -32.242 -22.275  1.00  0.00              
ATOM   2722  OG  SER A 183      14.905 -31.752 -22.522  1.00  0.00              
ATOM   2723  H   SER A 183      11.756 -33.722 -20.786  1.00  0.00              
ATOM   2724  HA  SER A 183      14.080 -34.178 -22.695  1.00  0.00              
ATOM   2725 1HB  SER A 183      13.026 -32.166 -23.188  1.00  0.00              
ATOM   2726 2HB  SER A 183      13.152 -31.641 -21.493  1.00  0.00              
ATOM   2727  HG  SER A 183      14.850 -30.835 -22.802  1.00  0.00              
ATOM   2728  N   GLY D 171      -1.231 -27.838 -62.190  1.00  0.00              
ATOM   2729  CA  GLY D 171      -0.843 -28.317 -60.835  1.00  0.00              
ATOM   2730  C   GLY D 171      -0.446 -27.163 -59.937  1.00  0.00              
ATOM   2731  O   GLY D 171      -1.123 -26.137 -59.886  1.00  0.00              
ATOM   2732 1H   GLY D 171      -0.728 -28.153 -62.995  1.00  0.00              
ATOM   2733 2H   GLY D 171      -2.151 -28.018 -62.539  1.00  0.00              
ATOM   2734 3H   GLY D 171      -1.207 -26.861 -62.401  1.00  0.00              
ATOM   2735 1HA  GLY D 171      -1.687 -28.841 -60.387  1.00  0.00              
ATOM   2736 2HA  GLY D 171       0.000 -29.000 -60.927  1.00  0.00              
ATOM   2737  N   GLN D 172       0.668 -27.324 -59.237  1.00  0.00              
ATOM   2738  CA  GLN D 172       1.197 -26.276 -58.371  1.00  0.00              
ATOM   2739  C   GLN D 172       1.627 -25.022 -59.148  1.00  0.00              
ATOM   2740  O   GLN D 172       2.328 -25.118 -60.160  1.00  0.00              
ATOM   2741  CB  GLN D 172       2.387 -26.814 -57.572  1.00  0.00              
ATOM   2742  CG  GLN D 172       2.942 -25.838 -56.547  1.00  0.00              
ATOM   2743  CD  GLN D 172       4.160 -26.385 -55.828  1.00  0.00              
ATOM   2744  OE1 GLN D 172       5.246 -26.482 -56.404  1.00  0.00              
ATOM   2745  NE2 GLN D 172       3.987 -26.747 -54.561  1.00  0.00              
ATOM   2746  H   GLN D 172       1.165 -28.200 -59.306  1.00  0.00              
ATOM   2747  HA  GLN D 172       0.419 -25.940 -57.687  1.00  0.00              
ATOM   2748 1HB  GLN D 172       2.045 -27.719 -57.070  1.00  0.00              
ATOM   2749 2HB  GLN D 172       3.162 -27.069 -58.293  1.00  0.00              
ATOM   2750 1HG  GLN D 172       3.128 -24.788 -56.772  1.00  0.00              
ATOM   2751 2HG  GLN D 172       2.083 -25.918 -55.879  1.00  0.00              
ATOM   2752 1HE2 GLN D 172       4.755 -27.114 -54.036  1.00  0.00              
ATOM   2753 2HE2 GLN D 172       3.088 -26.650 -54.133  1.00  0.00              
ATOM   2754  N   TYR D 173       1.189 -23.851 -58.687  1.00  0.00              
ATOM   2755  CA  TYR D 173       1.628 -22.584 -59.273  1.00  0.00              
ATOM   2756  C   TYR D 173       1.673 -21.452 -58.242  1.00  0.00              
ATOM   2757  O   TYR D 173       1.114 -21.578 -57.160  1.00  0.00              
ATOM   2758  CB  TYR D 173       0.718 -22.178 -60.438  1.00  0.00              
ATOM   2759  CG  TYR D 173      -0.669 -21.769 -60.026  1.00  0.00              
ATOM   2760  CD1 TYR D 173      -1.664 -22.721 -59.808  1.00  0.00              
ATOM   2761  CD2 TYR D 173      -0.989 -20.418 -59.850  1.00  0.00              
ATOM   2762  CE1 TYR D 173      -2.952 -22.341 -59.424  1.00  0.00              
ATOM   2763  CE2 TYR D 173      -2.272 -20.027 -59.467  1.00  0.00              
ATOM   2764  CZ  TYR D 173      -3.246 -20.995 -59.257  1.00  0.00              
ATOM   2765  OH  TYR D 173      -4.517 -20.614 -58.889  1.00  0.00              
ATOM   2766  H   TYR D 173       0.541 -23.837 -57.912  1.00  0.00              
ATOM   2767  HA  TYR D 173       2.646 -22.683 -59.650  1.00  0.00              
ATOM   2768 1HB  TYR D 173       1.202 -21.345 -60.952  1.00  0.00              
ATOM   2769 2HB  TYR D 173       0.656 -23.033 -61.110  1.00  0.00              
ATOM   2770  HD1 TYR D 173      -1.422 -23.775 -59.944  1.00  0.00              
ATOM   2771  HD2 TYR D 173      -0.219 -19.669 -60.019  1.00  0.00              
ATOM   2772  HE1 TYR D 173      -3.721 -23.094 -59.256  1.00  0.00              
ATOM   2773  HE2 TYR D 173      -2.499 -18.969 -59.334  1.00  0.00              
ATOM   2774  HH  TYR D 173      -5.111 -21.357 -58.770  1.00  0.00              
ATOM   2775  N   LEU D 174       2.345 -20.356 -58.583  1.00  0.00              
ATOM   2776  CA  LEU D 174       2.480 -19.231 -57.666  1.00  0.00              
ATOM   2777  C   LEU D 174       1.185 -18.422 -57.662  1.00  0.00              
ATOM   2778  O   LEU D 174       0.779 -17.857 -58.678  1.00  0.00              
ATOM   2779  CB  LEU D 174       3.665 -18.350 -58.077  1.00  0.00              
ATOM   2780  CG  LEU D 174       3.979 -17.144 -57.179  1.00  0.00              
ATOM   2781  CD1 LEU D 174       4.421 -17.611 -55.792  1.00  0.00              
ATOM   2782  CD2 LEU D 174       5.081 -16.314 -57.823  1.00  0.00              
ATOM   2783  H   LEU D 174       2.769 -20.298 -59.497  1.00  0.00              
ATOM   2784  HA  LEU D 174       2.638 -19.603 -56.654  1.00  0.00              
ATOM   2785 1HB  LEU D 174       4.467 -19.084 -57.993  1.00  0.00              
ATOM   2786 2HB  LEU D 174       3.582 -18.020 -59.112  1.00  0.00              
ATOM   2787  HG  LEU D 174       3.079 -16.530 -57.137  1.00  0.00              
ATOM   2788 1HD1 LEU D 174       4.640 -16.744 -55.168  1.00  0.00              
ATOM   2789 2HD1 LEU D 174       3.622 -18.195 -55.333  1.00  0.00              
ATOM   2790 3HD1 LEU D 174       5.317 -18.227 -55.881  1.00  0.00              
ATOM   2791 1HD2 LEU D 174       5.305 -15.455 -57.189  1.00  0.00              
ATOM   2792 2HD2 LEU D 174       5.975 -16.924 -57.940  1.00  0.00              
ATOM   2793 3HD2 LEU D 174       4.749 -15.966 -58.801  1.00  0.00              
ATOM   2794  N   VAL D 175       0.539 -18.378 -56.506  1.00  0.00              
ATOM   2795  CA  VAL D 175      -0.699 -17.632 -56.339  1.00  0.00              
ATOM   2796  C   VAL D 175      -0.506 -16.186 -55.894  1.00  0.00              
ATOM   2797  O   VAL D 175      -1.178 -15.287 -56.398  1.00  0.00              
ATOM   2798  CB  VAL D 175      -1.620 -18.334 -55.321  1.00  0.00              
ATOM   2799  CG1 VAL D 175      -2.866 -17.499 -55.066  1.00  0.00              
ATOM   2800  CG2 VAL D 175      -2.002 -19.721 -55.817  1.00  0.00              
ATOM   2801  H   VAL D 175       0.921 -18.879 -55.717  1.00  0.00              
ATOM   2802  HA  VAL D 175      -1.228 -17.525 -57.286  1.00  0.00              
ATOM   2803  HB  VAL D 175      -1.075 -18.472 -54.387  1.00  0.00              
ATOM   2804 1HG1 VAL D 175      -3.504 -18.010 -54.344  1.00  0.00              
ATOM   2805 2HG1 VAL D 175      -2.577 -16.526 -54.669  1.00  0.00              
ATOM   2806 3HG1 VAL D 175      -3.410 -17.363 -56.001  1.00  0.00              
ATOM   2807 1HG2 VAL D 175      -2.652 -20.203 -55.086  1.00  0.00              
ATOM   2808 2HG2 VAL D 175      -2.526 -19.635 -56.769  1.00  0.00              
ATOM   2809 3HG2 VAL D 175      -1.101 -20.320 -55.951  1.00  0.00              
ATOM   2810  N   TYR D 176       0.416 -15.960 -54.966  1.00  0.00              
ATOM   2811  CA  TYR D 176       0.646 -14.618 -54.458  1.00  0.00              
ATOM   2812  C   TYR D 176       2.052 -14.511 -53.876  1.00  0.00              
ATOM   2813  O   TYR D 176       2.610 -15.499 -53.384  1.00  0.00              
ATOM   2814  CB  TYR D 176      -0.412 -14.333 -53.373  1.00  0.00              
ATOM   2815  CG  TYR D 176      -0.417 -12.928 -52.816  1.00  0.00              
ATOM   2816  CD1 TYR D 176       0.261 -12.617 -51.636  1.00  0.00              
ATOM   2817  CD2 TYR D 176      -1.099 -11.900 -53.481  1.00  0.00              
ATOM   2818  CE1 TYR D 176       0.262 -11.325 -51.132  1.00  0.00              
ATOM   2819  CE2 TYR D 176      -1.099 -10.600 -52.985  1.00  0.00              
ATOM   2820  CZ  TYR D 176      -0.422 -10.314 -51.817  1.00  0.00              
ATOM   2821  OH  TYR D 176      -0.413  -9.019 -51.348  1.00  0.00              
ATOM   2822  H   TYR D 176       0.971 -16.724 -54.606  1.00  0.00              
ATOM   2823  HA  TYR D 176       0.580 -13.897 -55.273  1.00  0.00              
ATOM   2824 1HB  TYR D 176      -1.389 -14.536 -53.813  1.00  0.00              
ATOM   2825 2HB  TYR D 176      -0.229 -15.030 -52.556  1.00  0.00              
ATOM   2826  HD1 TYR D 176       0.792 -13.410 -51.111  1.00  0.00              
ATOM   2827  HD2 TYR D 176      -1.635 -12.136 -54.398  1.00  0.00              
ATOM   2828  HE1 TYR D 176       0.795 -11.094 -50.209  1.00  0.00              
ATOM   2829  HE2 TYR D 176      -1.633  -9.815 -53.519  1.00  0.00              
ATOM   2830  HH  TYR D 176      -0.904  -8.414 -51.909  1.00  0.00              
ATOM   2831  N   ASN D 177       2.633 -13.319 -53.950  1.00  0.00              
ATOM   2832  CA  ASN D 177       3.980 -13.105 -53.430  1.00  0.00              
ATOM   2833  C   ASN D 177       4.167 -11.663 -52.978  1.00  0.00              
ATOM   2834  O   ASN D 177       3.392 -10.782 -53.359  1.00  0.00              
ATOM   2835  CB  ASN D 177       5.048 -13.482 -54.460  1.00  0.00              
ATOM   2836  CG  ASN D 177       5.115 -12.515 -55.625  1.00  0.00              
ATOM   2837  OD1 ASN D 177       4.170 -12.399 -56.407  1.00  0.00              
ATOM   2838  ND2 ASN D 177       6.238 -11.820 -55.749  1.00  0.00              
ATOM   2839  H   ASN D 177       2.141 -12.545 -54.373  1.00  0.00              
ATOM   2840  HA  ASN D 177       4.140 -13.731 -52.551  1.00  0.00              
ATOM   2841 1HB  ASN D 177       6.059 -13.747 -54.147  1.00  0.00              
ATOM   2842 2HB  ASN D 177       4.519 -14.381 -54.776  1.00  0.00              
ATOM   2843 1HD2 ASN D 177       6.339 -11.164 -56.500  1.00  0.00              
ATOM   2844 2HD2 ASN D 177       6.982 -11.950 -55.095  1.00  0.00              
ATOM   2845  N   GLY D 178       5.181 -11.430 -52.147  1.00  0.00              
ATOM   2846  CA  GLY D 178       5.451 -10.088 -51.661  1.00  0.00              
ATOM   2847  C   GLY D 178       6.519 -10.027 -50.586  1.00  0.00              
ATOM   2848  O   GLY D 178       6.875 -11.048 -50.000  1.00  0.00              
ATOM   2849  H   GLY D 178       5.775 -12.191 -51.849  1.00  0.00              
ATOM   2850 1HA  GLY D 178       5.785  -9.469 -52.494  1.00  0.00              
ATOM   2851 2HA  GLY D 178       4.537  -9.670 -51.243  1.00  0.00              
ATOM   2852  N   ASP D 179       7.037  -8.826 -50.339  1.00  0.00              
ATOM   2853  CA  ASP D 179       8.099  -8.621 -49.361  1.00  0.00              
ATOM   2854  C   ASP D 179       7.517  -8.501 -47.958  1.00  0.00              
ATOM   2855  O   ASP D 179       6.483  -7.867 -47.747  1.00  0.00              
ATOM   2856  CB  ASP D 179       8.873  -7.335 -49.660  1.00  0.00              
ATOM   2857  CG  ASP D 179       9.666  -7.413 -50.938  1.00  0.00              
ATOM   2858  OD1 ASP D 179      10.395  -8.411 -51.113  1.00  0.00              
ATOM   2859  OD2 ASP D 179       9.558  -6.481 -51.762  1.00  0.00              
ATOM   2860  H   ASP D 179       6.680  -8.032 -50.850  1.00  0.00              
ATOM   2861  HA  ASP D 179       8.767  -9.483 -49.355  1.00  0.00              
ATOM   2862 1HB  ASP D 179       8.248  -6.441 -49.653  1.00  0.00              
ATOM   2863 2HB  ASP D 179       9.547  -7.313 -48.802  1.00  0.00              
ATOM   2864  N   LEU D 180       8.203  -9.102 -46.998  1.00  0.00              
ATOM   2865  CA  LEU D 180       7.767  -9.074 -45.613  1.00  0.00              
ATOM   2866  C   LEU D 180       8.987  -8.739 -44.775  1.00  0.00              
ATOM   2867  O   LEU D 180      10.119  -9.025 -45.180  1.00  0.00              
ATOM   2868  CB  LEU D 180       7.222 -10.447 -45.196  1.00  0.00              
ATOM   2869  CG  LEU D 180       5.933 -10.926 -45.857  1.00  0.00              
ATOM   2870  CD1 LEU D 180       5.703 -12.382 -45.531  1.00  0.00              
ATOM   2871  CD2 LEU D 180       4.765 -10.067 -45.395  1.00  0.00              
ATOM   2872  H   LEU D 180       9.053  -9.594 -47.238  1.00  0.00              
ATOM   2873  HA  LEU D 180       7.018  -8.295 -45.482  1.00  0.00              
ATOM   2874 1HB  LEU D 180       8.049 -11.074 -45.525  1.00  0.00              
ATOM   2875 2HB  LEU D 180       7.116 -10.526 -44.113  1.00  0.00              
ATOM   2876  HG  LEU D 180       6.047 -10.780 -46.932  1.00  0.00              
ATOM   2877 1HD1 LEU D 180       4.783 -12.722 -46.004  1.00  0.00              
ATOM   2878 2HD1 LEU D 180       6.539 -12.975 -45.900  1.00  0.00              
ATOM   2879 3HD1 LEU D 180       5.620 -12.503 -44.451  1.00  0.00              
ATOM   2880 1HD2 LEU D 180       3.847 -10.414 -45.872  1.00  0.00              
ATOM   2881 2HD2 LEU D 180       4.663 -10.142 -44.313  1.00  0.00              
ATOM   2882 3HD2 LEU D 180       4.945  -9.026 -45.669  1.00  0.00              
ATOM   2883  N   VAL D 181       8.766  -8.118 -43.620  1.00  0.00              
ATOM   2884  CA  VAL D 181       9.862  -7.855 -42.710  1.00  0.00              
ATOM   2885  C   VAL D 181       9.668  -8.791 -41.520  1.00  0.00              
ATOM   2886  O   VAL D 181       8.655  -8.727 -40.823  1.00  0.00              
ATOM   2887  CB  VAL D 181       9.881  -6.396 -42.218  1.00  0.00              
ATOM   2888  CG1 VAL D 181      11.049  -6.199 -41.248  1.00  0.00              
ATOM   2889  CG2 VAL D 181      10.023  -5.454 -43.406  1.00  0.00              
ATOM   2890  H   VAL D 181       7.834  -7.823 -43.366  1.00  0.00              
ATOM   2891  HA  VAL D 181      10.824  -8.090 -43.169  1.00  0.00              
ATOM   2892  HB  VAL D 181       8.930  -6.171 -41.738  1.00  0.00              
ATOM   2893 1HG1 VAL D 181      11.063  -5.166 -40.899  1.00  0.00              
ATOM   2894 2HG1 VAL D 181      10.931  -6.867 -40.395  1.00  0.00              
ATOM   2895 3HG1 VAL D 181      11.988  -6.422 -41.758  1.00  0.00              
ATOM   2896 1HG2 VAL D 181      10.035  -4.423 -43.056  1.00  0.00              
ATOM   2897 2HG2 VAL D 181      10.953  -5.670 -43.933  1.00  0.00              
ATOM   2898 3HG2 VAL D 181       9.180  -5.594 -44.085  1.00  0.00              
ATOM   2899  N   GLU D 182      10.636  -9.671 -41.298  1.00  0.00              
ATOM   2900  CA  GLU D 182      10.540 -10.617 -40.203  1.00  0.00              
ATOM   2901  C   GLU D 182      10.978 -10.021 -38.872  1.00  0.00              
ATOM   2902  O   GLU D 182      11.956  -9.284 -38.803  1.00  0.00              
ATOM   2903  CB  GLU D 182      11.375 -11.868 -40.514  1.00  0.00              
ATOM   2904  CG  GLU D 182      11.282 -12.919 -39.432  1.00  0.00              
ATOM   2905  CD  GLU D 182      12.140 -14.144 -39.702  1.00  0.00              
ATOM   2906  OE1 GLU D 182      12.845 -14.193 -40.742  1.00  0.00              
ATOM   2907  OE2 GLU D 182      12.099 -15.065 -38.866  1.00  0.00              
ATOM   2908  H   GLU D 182      11.452  -9.688 -41.892  1.00  0.00              
ATOM   2909  HA  GLU D 182       9.500 -10.913 -40.061  1.00  0.00              
ATOM   2910 1HB  GLU D 182      11.006 -12.268 -41.460  1.00  0.00              
ATOM   2911 2HB  GLU D 182      12.407 -11.541 -40.636  1.00  0.00              
ATOM   2912 1HG  GLU D 182      11.533 -12.542 -38.440  1.00  0.00              
ATOM   2913 2HG  GLU D 182      10.236 -13.218 -39.451  1.00  0.00              
ATOM   2914  N   TYR D 183      10.226 -10.341 -37.825  1.00  0.00              
ATOM   2915  CA  TYR D 183      10.560  -9.947 -36.462  1.00  0.00              
ATOM   2916  C   TYR D 183      10.547 -11.203 -35.601  1.00  0.00              
ATOM   2917  O   TYR D 183       9.752 -12.109 -35.846  1.00  0.00              
ATOM   2918  CB  TYR D 183       9.517  -8.970 -35.903  1.00  0.00              
ATOM   2919  CG  TYR D 183       9.502  -7.616 -36.572  1.00  0.00              
ATOM   2920  CD1 TYR D 183       8.858  -7.425 -37.793  1.00  0.00              
ATOM   2921  CD2 TYR D 183      10.139  -6.523 -35.983  1.00  0.00              
ATOM   2922  CE1 TYR D 183       8.843  -6.186 -38.408  1.00  0.00              
ATOM   2923  CE2 TYR D 183      10.138  -5.273 -36.596  1.00  0.00              
ATOM   2924  CZ  TYR D 183       9.486  -5.114 -37.809  1.00  0.00              
ATOM   2925  OH  TYR D 183       9.493  -3.891 -38.430  1.00  0.00              
ATOM   2926  H   TYR D 183       9.387 -10.880 -37.989  1.00  0.00              
ATOM   2927  HA  TYR D 183      11.560  -9.515 -36.437  1.00  0.00              
ATOM   2928 1HB  TYR D 183       8.537  -9.437 -36.024  1.00  0.00              
ATOM   2929 2HB  TYR D 183       9.730  -8.842 -34.842  1.00  0.00              
ATOM   2930  HD1 TYR D 183       8.361  -8.274 -38.265  1.00  0.00              
ATOM   2931  HD2 TYR D 183      10.644  -6.661 -35.027  1.00  0.00              
ATOM   2932  HE1 TYR D 183       8.336  -6.050 -39.361  1.00  0.00              
ATOM   2933  HE2 TYR D 183      10.645  -4.433 -36.123  1.00  0.00              
ATOM   2934  HH  TYR D 183       9.014  -3.890 -39.263  1.00  0.00              
ATOM   2935  N   GLU D 184      11.428 -11.253 -34.601  1.00  0.00              
ATOM   2936  CA  GLU D 184      11.489 -12.398 -33.697  1.00  0.00              
ATOM   2937  C   GLU D 184      10.155 -12.328 -32.917  1.00  0.00              
ATOM   2938  O   GLU D 184       9.814 -11.299 -32.333  1.00  0.00              
ATOM   2939  CB  GLU D 184      12.704 -12.340 -32.768  1.00  0.00              
ATOM   2940  CG  GLU D 184      12.978 -13.631 -32.010  1.00  0.00              
ATOM   2941  CD  GLU D 184      12.095 -13.751 -30.801  1.00  0.00              
ATOM   2942  OE1 GLU D 184      12.057 -12.831 -30.021  1.00  0.00              
ATOM   2943  OE2 GLU D 184      11.370 -14.716 -30.712  1.00  0.00              
ATOM   2944  H   GLU D 184      12.067 -10.483 -34.466  1.00  0.00              
ATOM   2945  HA  GLU D 184      11.555 -13.322 -34.274  1.00  0.00              
ATOM   2946 1HB  GLU D 184      13.565 -12.093 -33.388  1.00  0.00              
ATOM   2947 2HB  GLU D 184      12.524 -11.533 -32.058  1.00  0.00              
ATOM   2948 1HG  GLU D 184      12.876 -14.526 -32.624  1.00  0.00              
ATOM   2949 2HG  GLU D 184      14.014 -13.526 -31.693  1.00  0.00              
ATOM   2950  N   ALA D 185       9.413 -13.426 -32.936  1.00  0.00              
ATOM   2951  CA  ALA D 185       8.084 -13.518 -32.343  1.00  0.00              
ATOM   2952  C   ALA D 185       7.893 -13.142 -30.885  1.00  0.00              
ATOM   2953  O   ALA D 185       6.904 -12.497 -30.542  1.00  0.00              
ATOM   2954  CB  ALA D 185       7.522 -14.927 -32.577  1.00  0.00              
ATOM   2955  H   ALA D 185       9.806 -14.239 -33.391  1.00  0.00              
ATOM   2956  HA  ALA D 185       7.424 -12.817 -32.854  1.00  0.00              
ATOM   2957 1HB  ALA D 185       6.528 -15.000 -32.136  1.00  0.00              
ATOM   2958 2HB  ALA D 185       7.459 -15.121 -33.649  1.00  0.00              
ATOM   2959 3HB  ALA D 185       8.180 -15.662 -32.113  1.00  0.00              
ATOM   2960  N   ASP D 186       8.812 -13.545 -30.017  1.00  0.00              
ATOM   2961  CA  ASP D 186       8.620 -13.258 -28.600  1.00  0.00              
ATOM   2962  C   ASP D 186       9.020 -11.872 -28.139  1.00  0.00              
ATOM   2963  O   ASP D 186       8.348 -11.309 -27.258  1.00  0.00              
ATOM   2964  CB  ASP D 186       9.383 -14.291 -27.769  1.00  0.00              
ATOM   2965  CG  ASP D 186       8.861 -15.715 -27.900  1.00  0.00              
ATOM   2966  OD1 ASP D 186       7.685 -15.916 -27.709  1.00  0.00              
ATOM   2967  OD2 ASP D 186       9.602 -16.560 -28.342  1.00  0.00              
ATOM   2968  H   ASP D 186       9.640 -14.045 -30.310  1.00  0.00              
ATOM   2969  HA  ASP D 186       7.559 -13.310 -28.354  1.00  0.00              
ATOM   2970 1HB  ASP D 186      10.459 -14.281 -27.945  1.00  0.00              
ATOM   2971 2HB  ASP D 186       9.176 -13.920 -26.765  1.00  0.00              
ATOM   2972  N   HIS D 187      10.077 -11.298 -28.716  1.00  0.00              
ATOM   2973  CA  HIS D 187      10.514  -9.968 -28.286  1.00  0.00              
ATOM   2974  C   HIS D 187      10.394  -8.909 -29.363  1.00  0.00              
ATOM   2975  O   HIS D 187      10.724  -7.741 -29.137  1.00  0.00              
ATOM   2976  CB  HIS D 187      11.964 -10.021 -27.794  1.00  0.00              
ATOM   2977  CG  HIS D 187      12.169 -10.927 -26.620  1.00  0.00              
ATOM   2978  ND1 HIS D 187      11.655 -10.652 -25.370  1.00  0.00              
ATOM   2979  CD2 HIS D 187      12.831 -12.102 -26.505  1.00  0.00              
ATOM   2980  CE1 HIS D 187      11.992 -11.621 -24.537  1.00  0.00              
ATOM   2981  NE2 HIS D 187      12.705 -12.512 -25.200  1.00  0.00              
ATOM   2982  H   HIS D 187      10.585 -11.769 -29.449  1.00  0.00              
ATOM   2983  HA  HIS D 187       9.878  -9.618 -27.473  1.00  0.00              
ATOM   2984 1HB  HIS D 187      12.617 -10.387 -28.588  1.00  0.00              
ATOM   2985 2HB  HIS D 187      12.292  -9.029 -27.484  1.00  0.00              
ATOM   2986  HD1 HIS D 187      11.050  -9.891 -25.134  1.00  0.00              
ATOM   2987  HD2 HIS D 187      13.391 -12.710 -27.217  1.00  0.00              
ATOM   2988  HE1 HIS D 187      11.678 -11.590 -23.493  1.00  0.00              
ATOM   2989  N   MET D 188       9.921  -9.309 -30.536  1.00  0.00              
ATOM   2990  CA  MET D 188       9.696  -8.354 -31.627  1.00  0.00              
ATOM   2991  C   MET D 188      10.935  -7.593 -32.106  1.00  0.00              
ATOM   2992  O   MET D 188      10.841  -6.452 -32.559  1.00  0.00              
ATOM   2993  CB  MET D 188       8.630  -7.333 -31.226  1.00  0.00              
ATOM   2994  CG  MET D 188       7.306  -7.925 -30.784  1.00  0.00              
ATOM   2995  SD  MET D 188       6.626  -9.124 -31.970  1.00  0.00              
ATOM   2996  CE  MET D 188       6.925  -8.292 -33.527  1.00  0.00              
ATOM   2997  H   MET D 188       9.710 -10.287 -30.687  1.00  0.00              
ATOM   2998  HA  MET D 188       9.354  -8.881 -32.518  1.00  0.00              
ATOM   2999 1HB  MET D 188       9.046  -6.741 -30.412  1.00  0.00              
ATOM   3000 2HB  MET D 188       8.461  -6.691 -32.092  1.00  0.00              
ATOM   3001 1HG  MET D 188       7.458  -8.425 -29.828  1.00  0.00              
ATOM   3002 2HG  MET D 188       6.593  -7.110 -30.660  1.00  0.00              
ATOM   3003 1HE  MET D 188       6.559  -8.911 -34.346  1.00  0.00              
ATOM   3004 2HE  MET D 188       6.403  -7.334 -33.533  1.00  0.00              
ATOM   3005 3HE  MET D 188       7.995  -8.122 -33.649  1.00  0.00              
ATOM   3006  N   ALA D 189      12.100  -8.214 -32.003  1.00  0.00              
ATOM   3007  CA  ALA D 189      13.307  -7.599 -32.531  1.00  0.00              
ATOM   3008  C   ALA D 189      13.300  -7.791 -34.049  1.00  0.00              
ATOM   3009  O   ALA D 189      12.962  -8.867 -34.547  1.00  0.00              
ATOM   3010  CB  ALA D 189      14.525  -8.247 -31.928  1.00  0.00              
ATOM   3011  H   ALA D 189      12.163  -9.119 -31.560  1.00  0.00              
ATOM   3012  HA  ALA D 189      13.286  -6.534 -32.300  1.00  0.00              
ATOM   3013 1HB  ALA D 189      15.424  -7.778 -32.331  1.00  0.00              
ATOM   3014 2HB  ALA D 189      14.508  -8.124 -30.844  1.00  0.00              
ATOM   3015 3HB  ALA D 189      14.532  -9.309 -32.173  1.00  0.00              
ATOM   3016  N   GLN D 190      13.668  -6.753 -34.785  1.00  0.00              
ATOM   3017  CA  GLN D 190      13.687  -6.833 -36.238  1.00  0.00              
ATOM   3018  C   GLN D 190      14.815  -7.733 -36.723  1.00  0.00              
ATOM   3019  O   GLN D 190      15.969  -7.557 -36.338  1.00  0.00              
ATOM   3020  CB  GLN D 190      13.837  -5.438 -36.851  1.00  0.00              
ATOM   3021  CG  GLN D 190      13.769  -5.414 -38.368  1.00  0.00              
ATOM   3022  CD  GLN D 190      13.782  -4.002 -38.925  1.00  0.00              
ATOM   3023  OE1 GLN D 190      13.819  -3.023 -38.175  1.00  0.00              
ATOM   3024  NE2 GLN D 190      13.747  -3.890 -40.249  1.00  0.00              
ATOM   3025  H   GLN D 190      13.941  -5.890 -34.338  1.00  0.00              
ATOM   3026  HA  GLN D 190      12.759  -7.281 -36.591  1.00  0.00              
ATOM   3027 1HB  GLN D 190      13.037  -4.824 -36.436  1.00  0.00              
ATOM   3028 2HB  GLN D 190      14.801  -5.051 -36.518  1.00  0.00              
ATOM   3029 1HG  GLN D 190      14.414  -6.028 -38.997  1.00  0.00              
ATOM   3030 2HG  GLN D 190      12.750  -5.795 -38.415  1.00  0.00              
ATOM   3031 1HE2 GLN D 190      13.752  -2.985 -40.673  1.00  0.00              
ATOM   3032 2HE2 GLN D 190      13.715  -4.711 -40.820  1.00  0.00              
ATOM   3033  N   LEU D 191      14.473  -8.706 -37.557  1.00  0.00              
ATOM   3034  CA  LEU D 191      15.457  -9.659 -38.050  1.00  0.00              
ATOM   3035  C   LEU D 191      15.760  -9.278 -39.499  1.00  0.00              
ATOM   3036  O   LEU D 191      16.445  -8.285 -39.733  1.00  0.00              
ATOM   3037  CB  LEU D 191      14.912 -11.083 -37.933  1.00  0.00              
ATOM   3038  CG  LEU D 191      14.581 -11.478 -36.488  1.00  0.00              
ATOM   3039  CD1 LEU D 191      13.995 -12.890 -36.449  1.00  0.00              
ATOM   3040  CD2 LEU D 191      15.839 -11.394 -35.626  1.00  0.00              
ATOM   3041  H   LEU D 191      13.514  -8.792 -37.858  1.00  0.00              
ATOM   3042  HA  LEU D 191      16.371  -9.576 -37.463  1.00  0.00              
ATOM   3043 1HB  LEU D 191      14.003 -10.973 -38.523  1.00  0.00              
ATOM   3044 2HB  LEU D 191      15.569 -11.807 -38.411  1.00  0.00              
ATOM   3045  HG  LEU D 191      13.870 -10.745 -36.106  1.00  0.00              
ATOM   3046 1HD1 LEU D 191      13.765 -13.160 -35.418  1.00  0.00              
ATOM   3047 2HD1 LEU D 191      13.083 -12.922 -37.045  1.00  0.00              
ATOM   3048 3HD1 LEU D 191      14.719 -13.596 -36.855  1.00  0.00              
ATOM   3049 1HD2 LEU D 191      15.595 -11.677 -34.601  1.00  0.00              
ATOM   3050 2HD2 LEU D 191      16.596 -12.072 -36.018  1.00  0.00              
ATOM   3051 3HD2 LEU D 191      16.220 -10.374 -35.639  1.00  0.00              
ATOM   3052  N   GLN D 192      15.262 -10.017 -40.478  1.00  0.00              
ATOM   3053  CA  GLN D 192      15.561  -9.638 -41.859  1.00  0.00              
ATOM   3054  C   GLN D 192      14.357  -9.524 -42.796  1.00  0.00              
ATOM   3055  O   GLN D 192      13.264  -9.982 -42.480  1.00  0.00              
ATOM   3056  CB  GLN D 192      16.548 -10.647 -42.454  1.00  0.00              
ATOM   3057  CG  GLN D 192      17.891 -10.697 -41.745  1.00  0.00              
ATOM   3058  CD  GLN D 192      18.676  -9.410 -41.903  1.00  0.00              
ATOM   3059  OE1 GLN D 192      18.583  -8.729 -42.928  1.00  0.00              
ATOM   3060  NE2 GLN D 192      19.458  -9.068 -40.885  1.00  0.00              
ATOM   3061  H   GLN D 192      14.687 -10.830 -40.305  1.00  0.00              
ATOM   3062  HA  GLN D 192      15.994  -8.638 -41.877  1.00  0.00              
ATOM   3063 1HB  GLN D 192      16.067 -11.624 -42.405  1.00  0.00              
ATOM   3064 2HB  GLN D 192      16.693 -10.366 -43.498  1.00  0.00              
ATOM   3065 1HG  GLN D 192      18.000 -11.033 -40.715  1.00  0.00              
ATOM   3066 2HG  GLN D 192      18.314 -11.444 -42.417  1.00  0.00              
ATOM   3067 1HE2 GLN D 192      20.002  -8.227 -40.932  1.00  0.00              
ATOM   3068 2HE2 GLN D 192      19.506  -9.648 -40.073  1.00  0.00              
ATOM   3069  N   ARG D 193      14.568  -8.866 -43.934  1.00  0.00              
ATOM   3070  CA  ARG D 193      13.544  -8.741 -44.966  1.00  0.00              
ATOM   3071  C   ARG D 193      13.516 -10.080 -45.689  1.00  0.00              
ATOM   3072  O   ARG D 193      14.555 -10.618 -46.048  1.00  0.00              
ATOM   3073  CB  ARG D 193      13.758  -7.565 -45.908  1.00  0.00              
ATOM   3074  CG  ARG D 193      12.647  -7.346 -46.920  1.00  0.00              
ATOM   3075  CD  ARG D 193      12.872  -6.199 -47.838  1.00  0.00              
ATOM   3076  NE  ARG D 193      12.891  -4.899 -47.184  1.00  0.00              
ATOM   3077  CZ  ARG D 193      11.793  -4.188 -46.862  1.00  0.00              
ATOM   3078  NH1 ARG D 193      10.591  -4.625 -47.163  1.00  0.00              
ATOM   3079  NH2 ARG D 193      11.958  -3.025 -46.256  1.00  0.00              
ATOM   3080  H   ARG D 193      15.472  -8.438 -44.082  1.00  0.00              
ATOM   3081  HA  ARG D 193      12.576  -8.548 -44.503  1.00  0.00              
ATOM   3082 1HB  ARG D 193      13.862  -6.677 -45.288  1.00  0.00              
ATOM   3083 2HB  ARG D 193      14.694  -7.750 -46.438  1.00  0.00              
ATOM   3084 1HG  ARG D 193      12.546  -8.246 -47.526  1.00  0.00              
ATOM   3085 2HG  ARG D 193      11.716  -7.166 -46.379  1.00  0.00              
ATOM   3086 1HD  ARG D 193      13.831  -6.327 -48.335  1.00  0.00              
ATOM   3087 2HD  ARG D 193      12.075  -6.179 -48.580  1.00  0.00              
ATOM   3088  HE  ARG D 193      13.680  -4.345 -46.880  1.00  0.00              
ATOM   3089 1HH1 ARG D 193      10.482  -5.508 -47.642  1.00  0.00              
ATOM   3090 2HH1 ARG D 193       9.781  -4.078 -46.914  1.00  0.00              
ATOM   3091 1HH2 ARG D 193      12.890  -2.695 -46.048  1.00  0.00              
ATOM   3092 2HH2 ARG D 193      11.153  -2.472 -46.004  1.00  0.00              
ATOM   3093  N   VAL D 194      12.327 -10.629 -45.884  1.00  0.00              
ATOM   3094  CA  VAL D 194      12.200 -11.912 -46.549  1.00  0.00              
ATOM   3095  C   VAL D 194      11.195 -11.720 -47.667  1.00  0.00              
ATOM   3096  O   VAL D 194      10.515 -10.687 -47.733  1.00  0.00              
ATOM   3097  CB  VAL D 194      11.674 -13.018 -45.587  1.00  0.00              
ATOM   3098  CG1 VAL D 194      12.621 -13.188 -44.429  1.00  0.00              
ATOM   3099  CG2 VAL D 194      10.298 -12.671 -45.090  1.00  0.00              
ATOM   3100  H   VAL D 194      11.494 -10.153 -45.570  1.00  0.00              
ATOM   3101  HA  VAL D 194      13.145 -12.222 -46.997  1.00  0.00              
ATOM   3102  HB  VAL D 194      11.586 -13.956 -46.136  1.00  0.00              
ATOM   3103 1HG1 VAL D 194      12.242 -13.964 -43.760  1.00  0.00              
ATOM   3104 2HG1 VAL D 194      13.602 -13.478 -44.800  1.00  0.00              
ATOM   3105 3HG1 VAL D 194      12.700 -12.248 -43.882  1.00  0.00              
ATOM   3106 1HG2 VAL D 194       9.945 -13.453 -44.420  1.00  0.00              
ATOM   3107 2HG2 VAL D 194      10.334 -11.721 -44.556  1.00  0.00              
ATOM   3108 3HG2 VAL D 194       9.617 -12.585 -45.939  1.00  0.00              
ATOM   3109  N   HIS D 195      11.105 -12.699 -48.557  1.00  0.00              
ATOM   3110  CA  HIS D 195      10.126 -12.621 -49.622  1.00  0.00              
ATOM   3111  C   HIS D 195       9.279 -13.883 -49.579  1.00  0.00              
ATOM   3112  O   HIS D 195       9.811 -14.992 -49.567  1.00  0.00              
ATOM   3113  CB  HIS D 195      10.788 -12.480 -51.001  1.00  0.00              
ATOM   3114  CG  HIS D 195       9.815 -12.132 -52.087  1.00  0.00              
ATOM   3115  ND1 HIS D 195       9.457 -10.832 -52.372  1.00  0.00              
ATOM   3116  CD2 HIS D 195       9.048 -12.917 -52.881  1.00  0.00              
ATOM   3117  CE1 HIS D 195       8.506 -10.832 -53.292  1.00  0.00              
ATOM   3118  NE2 HIS D 195       8.242 -12.084 -53.619  1.00  0.00              
ATOM   3119  H   HIS D 195      11.712 -13.506 -48.506  1.00  0.00              
ATOM   3120  HA  HIS D 195       9.473 -11.763 -49.457  1.00  0.00              
ATOM   3121 1HB  HIS D 195      11.537 -11.686 -50.979  1.00  0.00              
ATOM   3122 2HB  HIS D 195      11.263 -13.418 -51.286  1.00  0.00              
ATOM   3123  HD1 HIS D 195       9.891 -10.006 -52.013  1.00  0.00              
ATOM   3124  HD2 HIS D 195       8.977 -13.996 -53.009  1.00  0.00              
ATOM   3125  HE1 HIS D 195       8.083  -9.893 -53.654  1.00  0.00              
ATOM   3126  N   GLY D 196       7.964 -13.707 -49.544  1.00  0.00              
ATOM   3127  CA  GLY D 196       7.071 -14.843 -49.469  1.00  0.00              
ATOM   3128  C   GLY D 196       6.572 -15.269 -50.836  1.00  0.00              
ATOM   3129  O   GLY D 196       6.340 -14.432 -51.704  1.00  0.00              
ATOM   3130  H   GLY D 196       7.576 -12.776 -49.570  1.00  0.00              
ATOM   3131 1HA  GLY D 196       7.600 -15.682 -49.016  1.00  0.00              
ATOM   3132 2HA  GLY D 196       6.212 -14.580 -48.853  1.00  0.00              
ATOM   3133  N   PHE D 197       6.415 -16.579 -51.018  1.00  0.00              
ATOM   3134  CA  PHE D 197       5.896 -17.144 -52.256  1.00  0.00              
ATOM   3135  C   PHE D 197       4.752 -18.083 -51.915  1.00  0.00              
ATOM   3136  O   PHE D 197       4.960 -19.276 -51.657  1.00  0.00              
ATOM   3137  CB  PHE D 197       6.958 -17.952 -53.007  1.00  0.00              
ATOM   3138  CG  PHE D 197       8.153 -17.159 -53.444  1.00  0.00              
ATOM   3139  CD1 PHE D 197       9.292 -17.106 -52.659  1.00  0.00              
ATOM   3140  CD2 PHE D 197       8.159 -16.522 -54.681  1.00  0.00              
ATOM   3141  CE1 PHE D 197      10.429 -16.445 -53.099  1.00  0.00              
ATOM   3142  CE2 PHE D 197       9.282 -15.858 -55.129  1.00  0.00              
ATOM   3143  CZ  PHE D 197      10.423 -15.817 -54.349  1.00  0.00              
ATOM   3144  H   PHE D 197       6.668 -17.202 -50.261  1.00  0.00              
ATOM   3145  HA  PHE D 197       5.506 -16.347 -52.891  1.00  0.00              
ATOM   3146 1HB  PHE D 197       7.340 -18.751 -52.373  1.00  0.00              
ATOM   3147 2HB  PHE D 197       6.531 -18.382 -53.914  1.00  0.00              
ATOM   3148  HD1 PHE D 197       9.289 -17.597 -51.684  1.00  0.00              
ATOM   3149  HD2 PHE D 197       7.262 -16.552 -55.297  1.00  0.00              
ATOM   3150  HE1 PHE D 197      11.320 -16.417 -52.470  1.00  0.00              
ATOM   3151  HE2 PHE D 197       9.270 -15.365 -56.100  1.00  0.00              
ATOM   3152  HZ  PHE D 197      11.312 -15.297 -54.701  1.00  0.00              
ATOM   3153  N   LEU D 198       3.541 -17.549 -51.933  1.00  0.00              
ATOM   3154  CA  LEU D 198       2.352 -18.342 -51.677  1.00  0.00              
ATOM   3155  C   LEU D 198       1.962 -19.117 -52.929  1.00  0.00              
ATOM   3156  O   LEU D 198       1.694 -18.506 -53.970  1.00  0.00              
ATOM   3157  CB  LEU D 198       1.183 -17.423 -51.303  1.00  0.00              
ATOM   3158  CG  LEU D 198       0.042 -17.949 -50.422  1.00  0.00              
ATOM   3159  CD1 LEU D 198      -1.252 -17.843 -51.177  1.00  0.00              
ATOM   3160  CD2 LEU D 198       0.285 -19.353 -49.990  1.00  0.00              
ATOM   3161  H   LEU D 198       3.442 -16.563 -52.129  1.00  0.00              
ATOM   3162  HA  LEU D 198       2.562 -19.074 -50.897  1.00  0.00              
ATOM   3163 1HB  LEU D 198       1.725 -16.666 -50.741  1.00  0.00              
ATOM   3164 2HB  LEU D 198       0.729 -16.968 -52.183  1.00  0.00              
ATOM   3165  HG  LEU D 198       0.024 -17.340 -49.518  1.00  0.00              
ATOM   3166 1HD1 LEU D 198      -2.068 -18.217 -50.557  1.00  0.00              
ATOM   3167 2HD1 LEU D 198      -1.440 -16.800 -51.433  1.00  0.00              
ATOM   3168 3HD1 LEU D 198      -1.191 -18.434 -52.091  1.00  0.00              
ATOM   3169 1HD2 LEU D 198      -0.544 -19.690 -49.368  1.00  0.00              
ATOM   3170 2HD2 LEU D 198       0.366 -19.995 -50.867  1.00  0.00              
ATOM   3171 3HD2 LEU D 198       1.211 -19.403 -49.417  1.00  0.00              
ATOM   3172  N   MET D 199       1.930 -20.446 -52.819  1.00  0.00              
ATOM   3173  CA  MET D 199       1.606 -21.319 -53.939  1.00  0.00              
ATOM   3174  C   MET D 199       0.288 -22.018 -53.556  1.00  0.00              
ATOM   3175  O   MET D 199      -0.154 -21.894 -52.411  1.00  0.00              
ATOM   3176  CB  MET D 199       2.792 -22.257 -54.206  1.00  0.00              
ATOM   3177  CG  MET D 199       3.988 -21.439 -54.768  1.00  0.00              
ATOM   3178  SD  MET D 199       5.469 -22.347 -54.922  1.00  0.00              
ATOM   3179  CE  MET D 199       5.963 -22.465 -53.204  1.00  0.00              
ATOM   3180  H   MET D 199       2.139 -20.856 -51.920  1.00  0.00              
ATOM   3181  HA  MET D 199       1.462 -20.726 -54.842  1.00  0.00              
ATOM   3182 1HB  MET D 199       3.037 -22.735 -53.258  1.00  0.00              
ATOM   3183 2HB  MET D 199       2.447 -23.010 -54.915  1.00  0.00              
ATOM   3184 1HG  MET D 199       3.710 -21.066 -55.755  1.00  0.00              
ATOM   3185 2HG  MET D 199       4.169 -20.598 -54.100  1.00  0.00              
ATOM   3186 1HE  MET D 199       6.899 -23.022 -53.132  1.00  0.00              
ATOM   3187 2HE  MET D 199       6.105 -21.465 -52.795  1.00  0.00              
ATOM   3188 3HE  MET D 199       5.189 -22.983 -52.639  1.00  0.00              
ATOM   3189  N   ASN D 200      -0.355 -22.721 -54.483  1.00  0.00              
ATOM   3190  CA  ASN D 200      -1.677 -23.269 -54.160  1.00  0.00              
ATOM   3191  C   ASN D 200      -1.771 -24.404 -53.133  1.00  0.00              
ATOM   3192  O   ASN D 200      -2.876 -24.861 -52.782  1.00  0.00              
ATOM   3193  CB  ASN D 200      -2.420 -23.649 -55.453  1.00  0.00              
ATOM   3194  CG  ASN D 200      -1.776 -24.785 -56.184  1.00  0.00              
ATOM   3195  OD1 ASN D 200      -0.792 -25.350 -55.713  1.00  0.00              
ATOM   3196  ND2 ASN D 200      -2.331 -25.144 -57.335  1.00  0.00              
ATOM   3197  H   ASN D 200       0.036 -22.889 -55.399  1.00  0.00              
ATOM   3198  HA  ASN D 200      -2.294 -22.498 -53.697  1.00  0.00              
ATOM   3199 1HB  ASN D 200      -3.504 -23.774 -55.456  1.00  0.00              
ATOM   3200 2HB  ASN D 200      -2.163 -22.715 -55.951  1.00  0.00              
ATOM   3201 1HD2 ASN D 200      -1.939 -25.900 -57.864  1.00  0.00              
ATOM   3202 2HD2 ASN D 200      -3.140 -24.663 -57.674  1.00  0.00              
ATOM   3203  N   ASP D 201      -0.631 -24.837 -52.619  1.00  0.00              
ATOM   3204  CA  ASP D 201      -0.690 -25.831 -51.573  1.00  0.00              
ATOM   3205  C   ASP D 201       0.312 -25.621 -50.451  1.00  0.00              
ATOM   3206  O   ASP D 201       0.320 -26.385 -49.505  1.00  0.00              
ATOM   3207  CB  ASP D 201      -0.573 -27.245 -52.179  1.00  0.00              
ATOM   3208  CG  ASP D 201       0.742 -27.487 -52.906  1.00  0.00              
ATOM   3209  OD1 ASP D 201       1.629 -26.602 -52.911  1.00  0.00              
ATOM   3210  OD2 ASP D 201       0.864 -28.582 -53.493  1.00  0.00              
ATOM   3211  H   ASP D 201       0.269 -24.499 -52.928  1.00  0.00              
ATOM   3212  HA  ASP D 201      -1.662 -25.792 -51.081  1.00  0.00              
ATOM   3213 1HB  ASP D 201      -0.750 -28.043 -51.458  1.00  0.00              
ATOM   3214 2HB  ASP D 201      -1.391 -27.215 -52.899  1.00  0.00              
ATOM   3215  N   CYS D 202       1.116 -24.560 -50.531  1.00  0.00              
ATOM   3216  CA  CYS D 202       2.120 -24.263 -49.505  1.00  0.00              
ATOM   3217  C   CYS D 202       2.639 -22.831 -49.639  1.00  0.00              
ATOM   3218  O   CYS D 202       2.574 -22.230 -50.715  1.00  0.00              
ATOM   3219  CB  CYS D 202       3.231 -25.267 -49.815  1.00  0.00              
ATOM   3220  SG  CYS D 202       3.971 -25.082 -51.454  1.00  0.00              
ATOM   3221  H   CYS D 202       1.026 -23.943 -51.326  1.00  0.00              
ATOM   3222  HA  CYS D 202       1.766 -24.437 -48.488  1.00  0.00              
ATOM   3223 1HB  CYS D 202       4.047 -25.159 -49.100  1.00  0.00              
ATOM   3224 2HB  CYS D 202       2.841 -26.283 -49.773  1.00  0.00              
ATOM   3225  HG  CYS D 202       4.482 -26.308 -51.515  1.00  0.00              
ATOM   3226  N   LEU D 203       3.152 -22.299 -48.532  1.00  0.00              
ATOM   3227  CA  LEU D 203       3.768 -20.981 -48.497  1.00  0.00              
ATOM   3228  C   LEU D 203       5.264 -21.172 -48.330  1.00  0.00              
ATOM   3229  O   LEU D 203       5.723 -21.704 -47.314  1.00  0.00              
ATOM   3230  CB  LEU D 203       3.234 -20.163 -47.322  1.00  0.00              
ATOM   3231  CG  LEU D 203       3.901 -18.807 -47.100  1.00  0.00              
ATOM   3232  CD1 LEU D 203       3.668 -17.907 -48.320  1.00  0.00              
ATOM   3233  CD2 LEU D 203       3.333 -18.156 -45.840  1.00  0.00              
ATOM   3234  H   LEU D 203       3.107 -22.843 -47.683  1.00  0.00              
ATOM   3235  HA  LEU D 203       3.586 -20.469 -49.441  1.00  0.00              
ATOM   3236 1HB  LEU D 203       2.207 -20.022 -47.655  1.00  0.00              
ATOM   3237 2HB  LEU D 203       3.238 -20.738 -46.394  1.00  0.00              
ATOM   3238  HG  LEU D 203       4.962 -18.991 -46.928  1.00  0.00              
ATOM   3239 1HD1 LEU D 203       4.146 -16.942 -48.158  1.00  0.00              
ATOM   3240 2HD1 LEU D 203       4.094 -18.378 -49.206  1.00  0.00              
ATOM   3241 3HD1 LEU D 203       2.597 -17.763 -48.466  1.00  0.00              
ATOM   3242 1HD2 LEU D 203       3.810 -17.189 -45.682  1.00  0.00              
ATOM   3243 2HD2 LEU D 203       2.258 -18.018 -45.955  1.00  0.00              
ATOM   3244 3HD2 LEU D 203       3.525 -18.799 -44.981  1.00  0.00              
ATOM   3245  N   LEU D 204       6.024 -20.755 -49.336  1.00  0.00              
ATOM   3246  CA  LEU D 204       7.473 -20.835 -49.272  1.00  0.00              
ATOM   3247  C   LEU D 204       8.005 -19.462 -48.912  1.00  0.00              
ATOM   3248  O   LEU D 204       7.759 -18.483 -49.632  1.00  0.00              
ATOM   3249  CB  LEU D 204       8.054 -21.277 -50.625  1.00  0.00              
ATOM   3250  CG  LEU D 204       9.582 -21.381 -50.731  1.00  0.00              
ATOM   3251  CD1 LEU D 204      10.096 -22.489 -49.845  1.00  0.00              
ATOM   3252  CD2 LEU D 204       9.980 -21.643 -52.183  1.00  0.00              
ATOM   3253  H   LEU D 204       5.588 -20.375 -50.163  1.00  0.00              
ATOM   3254  HA  LEU D 204       7.766 -21.534 -48.489  1.00  0.00              
ATOM   3255 1HB  LEU D 204       7.619 -22.274 -50.687  1.00  0.00              
ATOM   3256 2HB  LEU D 204       7.679 -20.665 -51.444  1.00  0.00              
ATOM   3257  HG  LEU D 204       9.992 -20.413 -50.442  1.00  0.00              
ATOM   3258 1HD1 LEU D 204      11.181 -22.552 -49.931  1.00  0.00              
ATOM   3259 2HD1 LEU D 204       9.828 -22.281 -48.808  1.00  0.00              
ATOM   3260 3HD1 LEU D 204       9.655 -23.436 -50.152  1.00  0.00              
ATOM   3261 1HD2 LEU D 204      11.065 -21.716 -52.255  1.00  0.00              
ATOM   3262 2HD2 LEU D 204       9.529 -22.576 -52.522  1.00  0.00              
ATOM   3263 3HD2 LEU D 204       9.629 -20.823 -52.810  1.00  0.00              
ATOM   3264  N   VAL D 205       8.722 -19.390 -47.797  1.00  0.00              
ATOM   3265  CA  VAL D 205       9.282 -18.130 -47.321  1.00  0.00              
ATOM   3266  C   VAL D 205      10.789 -18.161 -47.542  1.00  0.00              
ATOM   3267  O   VAL D 205      11.490 -19.011 -46.992  1.00  0.00              
ATOM   3268  CB  VAL D 205       8.980 -17.879 -45.832  1.00  0.00              
ATOM   3269  CG1 VAL D 205       9.609 -16.571 -45.373  1.00  0.00              
ATOM   3270  CG2 VAL D 205       7.478 -17.860 -45.590  1.00  0.00              
ATOM   3271  H   VAL D 205       8.884 -20.233 -47.265  1.00  0.00              
ATOM   3272  HA  VAL D 205       8.898 -17.284 -47.893  1.00  0.00              
ATOM   3273  HB  VAL D 205       9.385 -18.704 -45.244  1.00  0.00              
ATOM   3274 1HG1 VAL D 205       9.384 -16.410 -44.318  1.00  0.00              
ATOM   3275 2HG1 VAL D 205      10.688 -16.620 -45.510  1.00  0.00              
ATOM   3276 3HG1 VAL D 205       9.204 -15.747 -45.959  1.00  0.00              
ATOM   3277 1HG2 VAL D 205       7.282 -17.682 -44.533  1.00  0.00              
ATOM   3278 2HG2 VAL D 205       7.025 -17.065 -46.182  1.00  0.00              
ATOM   3279 3HG2 VAL D 205       7.050 -18.819 -45.881  1.00  0.00              
ATOM   3280  N   ALA D 206      11.280 -17.240 -48.365  1.00  0.00              
ATOM   3281  CA  ALA D 206      12.704 -17.171 -48.679  1.00  0.00              
ATOM   3282  C   ALA D 206      13.362 -16.076 -47.870  1.00  0.00              
ATOM   3283  O   ALA D 206      12.898 -14.938 -47.866  1.00  0.00              
ATOM   3284  CB  ALA D 206      12.905 -16.899 -50.161  1.00  0.00              
ATOM   3285  H   ALA D 206      10.650 -16.568 -48.782  1.00  0.00              
ATOM   3286  HA  ALA D 206      13.168 -18.119 -48.406  1.00  0.00              
ATOM   3287 1HB  ALA D 206      13.971 -16.853 -50.380  1.00  0.00              
ATOM   3288 2HB  ALA D 206      12.450 -17.700 -50.745  1.00  0.00              
ATOM   3289 3HB  ALA D 206      12.440 -15.951 -50.424  1.00  0.00              
ATOM   3290  N   THR D 207      14.450 -16.431 -47.198  1.00  0.00              
ATOM   3291  CA  THR D 207      15.218 -15.491 -46.392  1.00  0.00              
ATOM   3292  C   THR D 207      16.610 -15.297 -46.978  1.00  0.00              
ATOM   3293  O   THR D 207      17.350 -16.257 -47.173  1.00  0.00              
ATOM   3294  CB  THR D 207      15.344 -15.963 -44.931  1.00  0.00              
ATOM   3295  OG1 THR D 207      14.039 -16.081 -44.349  1.00  0.00              
ATOM   3296  CG2 THR D 207      16.168 -14.975 -44.121  1.00  0.00              
ATOM   3297  H   THR D 207      14.753 -17.393 -47.251  1.00  0.00              
ATOM   3298  HA  THR D 207      14.732 -14.515 -46.401  1.00  0.00              
ATOM   3299  HB  THR D 207      15.828 -16.938 -44.914  1.00  0.00              
ATOM   3300  HG1 THR D 207      13.639 -16.908 -44.625  1.00  0.00              
ATOM   3301 1HG2 THR D 207      16.248 -15.326 -43.091  1.00  0.00              
ATOM   3302 2HG2 THR D 207      17.165 -14.892 -44.553  1.00  0.00              
ATOM   3303 3HG2 THR D 207      15.683 -13.999 -44.135  1.00  0.00              
ATOM   3304  N   TRP D 208      16.957 -14.044 -47.238  1.00  0.00              
ATOM   3305  CA  TRP D 208      18.247 -13.696 -47.827  1.00  0.00              
ATOM   3306  C   TRP D 208      19.023 -12.814 -46.847  1.00  0.00              
ATOM   3307  O   TRP D 208      18.471 -11.863 -46.296  1.00  0.00              
ATOM   3308  CB  TRP D 208      18.060 -12.980 -49.166  1.00  0.00              
ATOM   3309  CG  TRP D 208      17.633 -13.890 -50.276  1.00  0.00              
ATOM   3310  CD1 TRP D 208      16.357 -14.248 -50.593  1.00  0.00              
ATOM   3311  CD2 TRP D 208      18.483 -14.558 -51.218  1.00  0.00              
ATOM   3312  NE1 TRP D 208      16.356 -15.097 -51.671  1.00  0.00              
ATOM   3313  CE2 TRP D 208      17.651 -15.303 -52.074  1.00  0.00              
ATOM   3314  CE3 TRP D 208      19.868 -14.599 -51.419  1.00  0.00              
ATOM   3315  CZ2 TRP D 208      18.153 -16.076 -53.109  1.00  0.00              
ATOM   3316  CZ3 TRP D 208      20.370 -15.373 -52.456  1.00  0.00              
ATOM   3317  CH2 TRP D 208      19.537 -16.091 -53.280  1.00  0.00              
ATOM   3318  H   TRP D 208      16.301 -13.308 -47.021  1.00  0.00              
ATOM   3319  HA  TRP D 208      18.831 -14.599 -47.999  1.00  0.00              
ATOM   3320 1HB  TRP D 208      17.294 -12.211 -49.080  1.00  0.00              
ATOM   3321 2HB  TRP D 208      19.000 -12.523 -49.480  1.00  0.00              
ATOM   3322  HD1 TRP D 208      15.561 -13.829 -49.977  1.00  0.00              
ATOM   3323  HE1 TRP D 208      15.537 -15.505 -52.098  1.00  0.00              
ATOM   3324  HE3 TRP D 208      20.573 -14.047 -50.798  1.00  0.00              
ATOM   3325  HZ2 TRP D 208      17.454 -16.630 -53.737  1.00  0.00              
ATOM   3326  HZ3 TRP D 208      21.451 -15.397 -52.603  1.00  0.00              
ATOM   3327  HH2 TRP D 208      19.972 -16.685 -54.083  1.00  0.00              
ATOM   3328  N   LEU D 209      20.297 -13.137 -46.624  1.00  0.00              
ATOM   3329  CA  LEU D 209      21.159 -12.298 -45.792  1.00  0.00              
ATOM   3330  C   LEU D 209      22.446 -11.871 -46.490  1.00  0.00              
ATOM   3331  O   LEU D 209      23.361 -12.676 -46.702  1.00  0.00              
ATOM   3332  CB  LEU D 209      21.496 -13.035 -44.490  1.00  0.00              
ATOM   3333  CG  LEU D 209      22.473 -12.305 -43.561  1.00  0.00              
ATOM   3334  CD1 LEU D 209      21.869 -10.984 -43.101  1.00  0.00              
ATOM   3335  CD2 LEU D 209      22.799 -13.191 -42.367  1.00  0.00              
ATOM   3336  H   LEU D 209      20.678 -13.978 -47.034  1.00  0.00              
ATOM   3337  HA  LEU D 209      20.643 -11.368 -45.554  1.00  0.00              
ATOM   3338 1HB  LEU D 209      20.504 -13.065 -44.042  1.00  0.00              
ATOM   3339 2HB  LEU D 209      21.838 -14.052 -44.680  1.00  0.00              
ATOM   3340  HG  LEU D 209      23.394 -12.145 -44.119  1.00  0.00              
ATOM   3341 1HD1 LEU D 209      22.570 -10.473 -42.442  1.00  0.00              
ATOM   3342 2HD1 LEU D 209      21.665 -10.357 -43.969  1.00  0.00              
ATOM   3343 3HD1 LEU D 209      20.941 -11.176 -42.565  1.00  0.00              
ATOM   3344 1HD2 LEU D 209      23.494 -12.671 -41.707  1.00  0.00              
ATOM   3345 2HD2 LEU D 209      21.882 -13.421 -41.822  1.00  0.00              
ATOM   3346 3HD2 LEU D 209      23.256 -14.119 -42.716  1.00  0.00              
ATOM   3347  N   PRO D 210      22.533 -10.584 -46.852  1.00  0.00              
ATOM   3348  CA  PRO D 210      23.712 -10.068 -47.546  1.00  0.00              
ATOM   3349  C   PRO D 210      24.966 -10.260 -46.698  1.00  0.00              
ATOM   3350  O   PRO D 210      24.979  -9.920 -45.515  1.00  0.00              
ATOM   3351  CB  PRO D 210      23.393  -8.588 -47.784  1.00  0.00              
ATOM   3352  CG  PRO D 210      21.905  -8.518 -47.754  1.00  0.00              
ATOM   3353  CD  PRO D 210      21.477  -9.535 -46.731  1.00  0.00              
ATOM   3354  HA  PRO D 210      23.917 -10.597 -48.489  1.00  0.00              
ATOM   3355 1HB  PRO D 210      23.839  -7.950 -47.005  1.00  0.00              
ATOM   3356 2HB  PRO D 210      23.789  -8.240 -48.750  1.00  0.00              
ATOM   3357 1HG  PRO D 210      21.559  -7.512 -47.479  1.00  0.00              
ATOM   3358 2HG  PRO D 210      21.476  -8.747 -48.741  1.00  0.00              
ATOM   3359 1HD  PRO D 210      21.448  -9.114 -45.713  1.00  0.00              
ATOM   3360 2HD  PRO D 210      20.477  -9.941 -46.938  1.00  0.00              
ATOM   3361  N   GLN D 211      26.005 -10.826 -47.301  1.00  0.00              
ATOM   3362  CA  GLN D 211      27.304 -10.939 -46.645  1.00  0.00              
ATOM   3363  C   GLN D 211      28.378 -10.555 -47.653  1.00  0.00              
ATOM   3364  O   GLN D 211      28.181 -10.718 -48.862  1.00  0.00              
ATOM   3365  CB  GLN D 211      27.541 -12.357 -46.120  1.00  0.00              
ATOM   3366  CG  GLN D 211      26.571 -12.790 -45.034  1.00  0.00              
ATOM   3367  CD  GLN D 211      26.961 -14.116 -44.406  1.00  0.00              
ATOM   3368  OE1 GLN D 211      27.998 -14.696 -44.739  1.00  0.00              
ATOM   3369  NE2 GLN D 211      26.126 -14.603 -43.496  1.00  0.00              
ATOM   3370  H   GLN D 211      25.893 -11.188 -48.236  1.00  0.00              
ATOM   3371  HA  GLN D 211      27.352 -10.242 -45.808  1.00  0.00              
ATOM   3372 1HB  GLN D 211      27.461 -13.027 -46.976  1.00  0.00              
ATOM   3373 2HB  GLN D 211      28.560 -12.381 -45.735  1.00  0.00              
ATOM   3374 1HG  GLN D 211      26.243 -12.125 -44.237  1.00  0.00              
ATOM   3375 2HG  GLN D 211      25.743 -12.964 -45.723  1.00  0.00              
ATOM   3376 1HE2 GLN D 211      26.330 -15.476 -43.046  1.00  0.00              
ATOM   3377 2HE2 GLN D 211      25.294 -14.102 -43.257  1.00  0.00              
ATOM   3378  N   ARG D 212      29.499 -10.040 -47.155  1.00  0.00              
ATOM   3379  CA  ARG D 212      30.559  -9.513 -48.010  1.00  0.00              
ATOM   3380  C   ARG D 212      30.922 -10.492 -49.125  1.00  0.00              
ATOM   3381  O   ARG D 212      30.863 -10.145 -50.308  1.00  0.00              
ATOM   3382  CB  ARG D 212      31.787  -9.104 -47.209  1.00  0.00              
ATOM   3383  CG  ARG D 212      32.862  -8.389 -48.010  1.00  0.00              
ATOM   3384  CD  ARG D 212      34.071  -8.027 -47.226  1.00  0.00              
ATOM   3385  NE  ARG D 212      34.842  -9.161 -46.748  1.00  0.00              
ATOM   3386  CZ  ARG D 212      35.784  -9.096 -45.787  1.00  0.00              
ATOM   3387  NH1 ARG D 212      36.100  -7.950 -45.224  1.00  0.00              
ATOM   3388  NH2 ARG D 212      36.400 -10.213 -45.440  1.00  0.00              
ATOM   3389  H   ARG D 212      29.617 -10.011 -46.151  1.00  0.00              
ATOM   3390  HA  ARG D 212      30.217  -8.602 -48.503  1.00  0.00              
ATOM   3391 1HB  ARG D 212      31.442  -8.451 -46.408  1.00  0.00              
ATOM   3392 2HB  ARG D 212      32.203 -10.015 -46.780  1.00  0.00              
ATOM   3393 1HG  ARG D 212      33.177  -9.038 -48.829  1.00  0.00              
ATOM   3394 2HG  ARG D 212      32.439  -7.471 -48.419  1.00  0.00              
ATOM   3395 1HD  ARG D 212      34.729  -7.422 -47.849  1.00  0.00              
ATOM   3396 2HD  ARG D 212      33.766  -7.447 -46.353  1.00  0.00              
ATOM   3397  HE  ARG D 212      34.808 -10.130 -47.036  1.00  0.00              
ATOM   3398 1HH1 ARG D 212      35.633  -7.104 -45.515  1.00  0.00              
ATOM   3399 2HH1 ARG D 212      36.810  -7.923 -44.506  1.00  0.00              
ATOM   3400 1HH2 ARG D 212      36.156 -11.083 -45.894  1.00  0.00              
ATOM   3401 2HH2 ARG D 212      37.110 -10.193 -44.724  1.00  0.00              
ATOM   3402  N   ARG D 213      31.281 -11.716 -48.753  1.00  0.00              
ATOM   3403  CA  ARG D 213      31.620 -12.731 -49.749  1.00  0.00              
ATOM   3404  C   ARG D 213      30.989 -14.088 -49.459  1.00  0.00              
ATOM   3405  O   ARG D 213      31.562 -15.136 -49.777  1.00  0.00              
ATOM   3406  CB  ARG D 213      33.126 -12.859 -49.927  1.00  0.00              
ATOM   3407  CG  ARG D 213      33.814 -11.614 -50.462  1.00  0.00              
ATOM   3408  CD  ARG D 213      33.515 -11.311 -51.885  1.00  0.00              
ATOM   3409  NE  ARG D 213      34.278 -10.204 -52.438  1.00  0.00              
ATOM   3410  CZ  ARG D 213      33.904  -8.911 -52.372  1.00  0.00              
ATOM   3411  NH1 ARG D 213      32.766  -8.562 -51.816  1.00  0.00              
ATOM   3412  NH2 ARG D 213      34.702  -8.003 -52.906  1.00  0.00              
ATOM   3413  H   ARG D 213      31.323 -11.956 -47.773  1.00  0.00              
ATOM   3414  HA  ARG D 213      31.233 -12.435 -50.724  1.00  0.00              
ATOM   3415 1HB  ARG D 213      33.541 -13.111 -48.953  1.00  0.00              
ATOM   3416 2HB  ARG D 213      33.294 -13.686 -50.617  1.00  0.00              
ATOM   3417 1HG  ARG D 213      33.499 -10.758 -49.864  1.00  0.00              
ATOM   3418 2HG  ARG D 213      34.893 -11.746 -50.365  1.00  0.00              
ATOM   3419 1HD  ARG D 213      33.738 -12.193 -52.488  1.00  0.00              
ATOM   3420 2HD  ARG D 213      32.461 -11.063 -51.980  1.00  0.00              
ATOM   3421  HE  ARG D 213      35.159 -10.211 -52.933  1.00  0.00              
ATOM   3422 1HH1 ARG D 213      32.159  -9.271 -51.427  1.00  0.00              
ATOM   3423 2HH1 ARG D 213      32.503  -7.587 -51.777  1.00  0.00              
ATOM   3424 1HH2 ARG D 213      35.565  -8.289 -53.348  1.00  0.00              
ATOM   3425 2HH2 ARG D 213      34.445  -7.026 -52.873  1.00  0.00              
ATOM   3426  N   GLY D 214      29.795 -14.065 -48.874  1.00  0.00              
ATOM   3427  CA  GLY D 214      29.157 -15.308 -48.484  1.00  0.00              
ATOM   3428  C   GLY D 214      27.649 -15.213 -48.402  1.00  0.00              
ATOM   3429  O   GLY D 214      27.054 -15.702 -47.443  1.00  0.00              
ATOM   3430  H   GLY D 214      29.321 -13.191 -48.695  1.00  0.00              
ATOM   3431 1HA  GLY D 214      29.404 -16.079 -49.215  1.00  0.00              
ATOM   3432 2HA  GLY D 214      29.527 -15.607 -47.504  1.00  0.00              
ATOM   3433  N   MET D 215      27.027 -14.590 -49.404  1.00  0.00              
ATOM   3434  CA  MET D 215      25.572 -14.380 -49.423  1.00  0.00              
ATOM   3435  C   MET D 215      24.822 -15.618 -48.919  1.00  0.00              
ATOM   3436  O   MET D 215      24.924 -16.704 -49.489  1.00  0.00              
ATOM   3437  CB  MET D 215      25.129 -14.021 -50.847  1.00  0.00              
ATOM   3438  CG  MET D 215      23.633 -13.757 -51.032  1.00  0.00              
ATOM   3439  SD  MET D 215      23.027 -12.256 -50.240  1.00  0.00              
ATOM   3440  CE  MET D 215      23.775 -10.989 -51.296  1.00  0.00              
ATOM   3441  H   MET D 215      27.584 -14.253 -50.175  1.00  0.00              
ATOM   3442  HA  MET D 215      25.306 -13.563 -48.752  1.00  0.00              
ATOM   3443 1HB  MET D 215      25.681 -13.129 -51.135  1.00  0.00              
ATOM   3444 2HB  MET D 215      25.421 -14.853 -51.489  1.00  0.00              
ATOM   3445 1HG  MET D 215      23.430 -13.683 -52.101  1.00  0.00              
ATOM   3446 2HG  MET D 215      23.085 -14.603 -50.615  1.00  0.00              
ATOM   3447 1HE  MET D 215      23.493 -10.000 -50.935  1.00  0.00              
ATOM   3448 2HE  MET D 215      24.859 -11.090 -51.272  1.00  0.00              
ATOM   3449 3HE  MET D 215      23.421 -11.115 -52.319  1.00  0.00              
ATOM   3450  N   TYR D 216      24.061 -15.436 -47.842  1.00  0.00              
ATOM   3451  CA  TYR D 216      23.314 -16.530 -47.232  1.00  0.00              
ATOM   3452  C   TYR D 216      21.855 -16.599 -47.681  1.00  0.00              
ATOM   3453  O   TYR D 216      21.167 -15.580 -47.790  1.00  0.00              
ATOM   3454  CB  TYR D 216      23.363 -16.427 -45.710  1.00  0.00              
ATOM   3455  CG  TYR D 216      22.600 -17.518 -44.995  1.00  0.00              
ATOM   3456  CD1 TYR D 216      23.119 -18.806 -44.888  1.00  0.00              
ATOM   3457  CD2 TYR D 216      21.337 -17.270 -44.446  1.00  0.00              
ATOM   3458  CE1 TYR D 216      22.406 -19.821 -44.253  1.00  0.00              
ATOM   3459  CE2 TYR D 216      20.608 -18.279 -43.806  1.00  0.00              
ATOM   3460  CZ  TYR D 216      21.151 -19.555 -43.713  1.00  0.00              
ATOM   3461  OH  TYR D 216      20.450 -20.563 -43.085  1.00  0.00              
ATOM   3462  H   TYR D 216      24.000 -14.512 -47.437  1.00  0.00              
ATOM   3463  HA  TYR D 216      23.746 -17.486 -47.531  1.00  0.00              
ATOM   3464 1HB  TYR D 216      24.414 -16.468 -45.417  1.00  0.00              
ATOM   3465 2HB  TYR D 216      22.949 -15.457 -45.439  1.00  0.00              
ATOM   3466  HD1 TYR D 216      24.101 -19.014 -45.312  1.00  0.00              
ATOM   3467  HD2 TYR D 216      20.918 -16.268 -44.523  1.00  0.00              
ATOM   3468  HE1 TYR D 216      22.824 -20.825 -44.175  1.00  0.00              
ATOM   3469  HE2 TYR D 216      19.627 -18.062 -43.387  1.00  0.00              
ATOM   3470  HH  TYR D 216      20.921 -21.402 -43.079  1.00  0.00              
ATOM   3471  N   ARG D 217      21.387 -17.815 -47.936  1.00  0.00              
ATOM   3472  CA  ARG D 217      20.019 -18.033 -48.385  1.00  0.00              
ATOM   3473  C   ARG D 217      19.416 -19.269 -47.724  1.00  0.00              
ATOM   3474  O   ARG D 217      20.007 -20.344 -47.741  1.00  0.00              
ATOM   3475  CB  ARG D 217      19.920 -18.106 -49.902  1.00  0.00              
ATOM   3476  CG  ARG D 217      20.610 -19.306 -50.533  1.00  0.00              
ATOM   3477  CD  ARG D 217      20.525 -19.351 -52.014  1.00  0.00              
ATOM   3478  NE  ARG D 217      21.216 -20.477 -52.623  1.00  0.00              
ATOM   3479  CZ  ARG D 217      21.349 -20.666 -53.950  1.00  0.00              
ATOM   3480  NH1 ARG D 217      20.810 -19.832 -54.811  1.00  0.00              
ATOM   3481  NH2 ARG D 217      22.018 -21.728 -54.365  1.00  0.00              
ATOM   3482  H   ARG D 217      21.996 -18.612 -47.812  1.00  0.00              
ATOM   3483  HA  ARG D 217      19.395 -17.188 -48.093  1.00  0.00              
ATOM   3484 1HB  ARG D 217      18.860 -18.127 -50.152  1.00  0.00              
ATOM   3485 2HB  ARG D 217      20.367 -17.191 -50.293  1.00  0.00              
ATOM   3486 1HG  ARG D 217      21.663 -19.287 -50.256  1.00  0.00              
ATOM   3487 2HG  ARG D 217      20.149 -20.213 -50.140  1.00  0.00              
ATOM   3488 1HD  ARG D 217      19.478 -19.414 -52.309  1.00  0.00              
ATOM   3489 2HD  ARG D 217      20.962 -18.441 -52.422  1.00  0.00              
ATOM   3490  HE  ARG D 217      21.685 -21.259 -52.184  1.00  0.00              
ATOM   3491 1HH1 ARG D 217      20.287 -19.034 -54.478  1.00  0.00              
ATOM   3492 2HH1 ARG D 217      20.922 -19.992 -55.802  1.00  0.00              
ATOM   3493 1HH2 ARG D 217      22.410 -22.369 -53.690  1.00  0.00              
ATOM   3494 2HH2 ARG D 217      22.131 -21.894 -55.354  1.00  0.00              
ATOM   3495  N   TYR D 218      18.235 -19.095 -47.137  1.00  0.00              
ATOM   3496  CA  TYR D 218      17.501 -20.185 -46.498  1.00  0.00              
ATOM   3497  C   TYR D 218      16.035 -20.140 -46.932  1.00  0.00              
ATOM   3498  O   TYR D 218      15.397 -19.089 -46.874  1.00  0.00              
ATOM   3499  CB  TYR D 218      17.610 -20.095 -44.974  1.00  0.00              
ATOM   3500  CG  TYR D 218      16.852 -21.181 -44.240  1.00  0.00              
ATOM   3501  CD1 TYR D 218      17.299 -22.494 -44.255  1.00  0.00              
ATOM   3502  CD2 TYR D 218      15.695 -20.889 -43.536  1.00  0.00              
ATOM   3503  CE1 TYR D 218      16.613 -23.490 -43.588  1.00  0.00              
ATOM   3504  CE2 TYR D 218      14.999 -21.876 -42.865  1.00  0.00              
ATOM   3505  CZ  TYR D 218      15.462 -23.177 -42.893  1.00  0.00              
ATOM   3506  OH  TYR D 218      14.774 -24.164 -42.225  1.00  0.00              
ATOM   3507  H   TYR D 218      17.838 -18.166 -47.138  1.00  0.00              
ATOM   3508  HA  TYR D 218      17.910 -21.144 -46.817  1.00  0.00              
ATOM   3509 1HB  TYR D 218      18.669 -20.158 -44.722  1.00  0.00              
ATOM   3510 2HB  TYR D 218      17.223 -19.121 -44.679  1.00  0.00              
ATOM   3511  HD1 TYR D 218      18.209 -22.736 -44.806  1.00  0.00              
ATOM   3512  HD2 TYR D 218      15.335 -19.861 -43.518  1.00  0.00              
ATOM   3513  HE1 TYR D 218      16.975 -24.519 -43.608  1.00  0.00              
ATOM   3514  HE2 TYR D 218      14.091 -21.627 -42.316  1.00  0.00              
ATOM   3515  HH  TYR D 218      13.991 -23.837 -41.776  1.00  0.00              
ATOM   3516  N   ASN D 219      15.515 -21.277 -47.380  1.00  0.00              
ATOM   3517  CA  ASN D 219      14.131 -21.394 -47.837  1.00  0.00              
ATOM   3518  C   ASN D 219      13.370 -22.269 -46.861  1.00  0.00              
ATOM   3519  O   ASN D 219      13.712 -23.437 -46.673  1.00  0.00              
ATOM   3520  CB  ASN D 219      14.080 -22.027 -49.235  1.00  0.00              
ATOM   3521  CG  ASN D 219      14.805 -21.197 -50.262  1.00  0.00              
ATOM   3522  OD1 ASN D 219      14.403 -20.078 -50.550  1.00  0.00              
ATOM   3523  ND2 ASN D 219      15.881 -21.740 -50.822  1.00  0.00              
ATOM   3524  H   ASN D 219      16.112 -22.093 -47.400  1.00  0.00              
ATOM   3525  HA  ASN D 219      13.660 -20.410 -47.849  1.00  0.00              
ATOM   3526 1HB  ASN D 219      14.304 -23.086 -49.378  1.00  0.00              
ATOM   3527 2HB  ASN D 219      13.008 -21.866 -49.338  1.00  0.00              
ATOM   3528 1HD2 ASN D 219      16.395 -21.229 -51.511  1.00  0.00              
ATOM   3529 2HD2 ASN D 219      16.173 -22.657 -50.556  1.00  0.00              
ATOM   3530  N   ALA D 220      12.329 -21.702 -46.257  1.00  0.00              
ATOM   3531  CA  ALA D 220      11.467 -22.439 -45.346  1.00  0.00              
ATOM   3532  C   ALA D 220      10.105 -22.692 -45.969  1.00  0.00              
ATOM   3533  O   ALA D 220       9.384 -21.755 -46.335  1.00  0.00              
ATOM   3534  CB  ALA D 220      11.298 -21.657 -44.048  1.00  0.00              
ATOM   3535  H   ALA D 220      12.134 -20.728 -46.439  1.00  0.00              
ATOM   3536  HA  ALA D 220      11.920 -23.410 -45.145  1.00  0.00              
ATOM   3537 1HB  ALA D 220      10.651 -22.215 -43.370  1.00  0.00              
ATOM   3538 2HB  ALA D 220      12.272 -21.512 -43.581  1.00  0.00              
ATOM   3539 3HB  ALA D 220      10.849 -20.687 -44.261  1.00  0.00              
ATOM   3540  N   LEU D 221       9.755 -23.967 -46.071  1.00  0.00              
ATOM   3541  CA  LEU D 221       8.530 -24.366 -46.741  1.00  0.00              
ATOM   3542  C   LEU D 221       7.481 -24.616 -45.681  1.00  0.00              
ATOM   3543  O   LEU D 221       7.717 -25.355 -44.722  1.00  0.00              
ATOM   3544  CB  LEU D 221       8.744 -25.635 -47.573  1.00  0.00              
ATOM   3545  CG  LEU D 221       7.448 -26.039 -48.280  1.00  0.00              
ATOM   3546  CD1 LEU D 221       7.099 -24.968 -49.310  1.00  0.00              
ATOM   3547  CD2 LEU D 221       7.610 -27.385 -48.955  1.00  0.00              
ATOM   3548  H   LEU D 221      10.355 -24.678 -45.676  1.00  0.00              
ATOM   3549  HA  LEU D 221       8.186 -23.557 -47.385  1.00  0.00              
ATOM   3550 1HB  LEU D 221       9.487 -25.263 -48.277  1.00  0.00              
ATOM   3551 2HB  LEU D 221       9.176 -26.441 -46.979  1.00  0.00              
ATOM   3552  HG  LEU D 221       6.682 -26.149 -47.514  1.00  0.00              
ATOM   3553 1HD1 LEU D 221       6.177 -25.242 -49.824  1.00  0.00              
ATOM   3554 2HD1 LEU D 221       6.962 -24.011 -48.808  1.00  0.00              
ATOM   3555 3HD1 LEU D 221       7.907 -24.884 -50.036  1.00  0.00              
ATOM   3556 1HD2 LEU D 221       6.679 -27.656 -49.453  1.00  0.00              
ATOM   3557 2HD2 LEU D 221       8.413 -27.329 -49.692  1.00  0.00              
ATOM   3558 3HD2 LEU D 221       7.855 -28.140 -48.210  1.00  0.00              
ATOM   3559  N   TYR D 222       6.325 -23.991 -45.852  1.00  0.00              
ATOM   3560  CA  TYR D 222       5.196 -24.222 -44.966  1.00  0.00              
ATOM   3561  C   TYR D 222       3.970 -24.760 -45.685  1.00  0.00              
ATOM   3562  O   TYR D 222       3.152 -23.992 -46.174  1.00  0.00              
ATOM   3563  CB  TYR D 222       4.821 -22.913 -44.250  1.00  0.00              
ATOM   3564  CG  TYR D 222       5.934 -22.325 -43.420  1.00  0.00              
ATOM   3565  CD1 TYR D 222       6.725 -21.297 -43.907  1.00  0.00              
ATOM   3566  CD2 TYR D 222       6.235 -22.843 -42.159  1.00  0.00              
ATOM   3567  CE1 TYR D 222       7.795 -20.792 -43.161  1.00  0.00              
ATOM   3568  CE2 TYR D 222       7.291 -22.350 -41.414  1.00  0.00              
ATOM   3569  CZ  TYR D 222       8.071 -21.328 -41.913  1.00  0.00              
ATOM   3570  OH  TYR D 222       9.134 -20.849 -41.173  1.00  0.00              
ATOM   3571  H   TYR D 222       6.226 -23.337 -46.615  1.00  0.00              
ATOM   3572  HA  TYR D 222       5.453 -24.982 -44.229  1.00  0.00              
ATOM   3573 1HB  TYR D 222       4.525 -22.199 -45.019  1.00  0.00              
ATOM   3574 2HB  TYR D 222       3.968 -23.130 -43.609  1.00  0.00              
ATOM   3575  HD1 TYR D 222       6.501 -20.881 -44.890  1.00  0.00              
ATOM   3576  HD2 TYR D 222       5.621 -23.651 -41.763  1.00  0.00              
ATOM   3577  HE1 TYR D 222       8.407 -19.983 -43.556  1.00  0.00              
ATOM   3578  HE2 TYR D 222       7.508 -22.773 -40.432  1.00  0.00              
ATOM   3579  HH  TYR D 222       9.238 -21.297 -40.330  1.00  0.00              
ATOM   3580  N   PRO D 223       3.835 -26.093 -45.769  1.00  0.00              
ATOM   3581  CA  PRO D 223       2.671 -26.729 -46.404  1.00  0.00              
ATOM   3582  C   PRO D 223       1.390 -26.222 -45.725  1.00  0.00              
ATOM   3583  O   PRO D 223       1.334 -26.110 -44.492  1.00  0.00              
ATOM   3584  CB  PRO D 223       2.888 -28.231 -46.201  1.00  0.00              
ATOM   3585  CG  PRO D 223       4.363 -28.373 -46.033  1.00  0.00              
ATOM   3586  CD  PRO D 223       4.801 -27.141 -45.289  1.00  0.00              
ATOM   3587  HA  PRO D 223       2.576 -26.474 -47.470  1.00  0.00              
ATOM   3588 1HB  PRO D 223       2.350 -28.600 -45.315  1.00  0.00              
ATOM   3589 2HB  PRO D 223       2.527 -28.810 -47.064  1.00  0.00              
ATOM   3590 1HG  PRO D 223       4.612 -29.285 -45.472  1.00  0.00              
ATOM   3591 2HG  PRO D 223       4.868 -28.448 -47.008  1.00  0.00              
ATOM   3592 1HD  PRO D 223       4.739 -27.270 -44.197  1.00  0.00              
ATOM   3593 2HD  PRO D 223       5.840 -26.862 -45.520  1.00  0.00              
ATOM   3594  N   LEU D 224       0.360 -25.940 -46.518  1.00  0.00              
ATOM   3595  CA  LEU D 224      -0.867 -25.394 -45.966  1.00  0.00              
ATOM   3596  C   LEU D 224      -1.688 -26.359 -45.121  1.00  0.00              
ATOM   3597  O   LEU D 224      -2.608 -25.933 -44.416  1.00  0.00              
ATOM   3598  CB  LEU D 224      -1.731 -24.804 -47.082  1.00  0.00              
ATOM   3599  CG  LEU D 224      -1.116 -23.571 -47.746  1.00  0.00              
ATOM   3600  CD1 LEU D 224      -1.980 -23.151 -48.930  1.00  0.00              
ATOM   3601  CD2 LEU D 224      -1.009 -22.434 -46.739  1.00  0.00              
ATOM   3602  H   LEU D 224       0.422 -26.105 -47.511  1.00  0.00              
ATOM   3603  HA  LEU D 224      -0.629 -24.582 -45.279  1.00  0.00              
ATOM   3604 1HB  LEU D 224      -1.734 -25.648 -47.770  1.00  0.00              
ATOM   3605 2HB  LEU D 224      -2.748 -24.608 -46.744  1.00  0.00              
ATOM   3606  HG  LEU D 224      -0.105 -23.838 -48.051  1.00  0.00              
ATOM   3607 1HD1 LEU D 224      -1.544 -22.273 -49.405  1.00  0.00              
ATOM   3608 2HD1 LEU D 224      -2.028 -23.967 -49.651  1.00  0.00              
ATOM   3609 3HD1 LEU D 224      -2.985 -22.916 -48.583  1.00  0.00              
ATOM   3610 1HD2 LEU D 224      -0.570 -21.561 -47.223  1.00  0.00              
ATOM   3611 2HD2 LEU D 224      -2.002 -22.181 -46.367  1.00  0.00              
ATOM   3612 3HD2 LEU D 224      -0.376 -22.744 -45.907  1.00  0.00              
ATOM   3613  N   ASP D 225      -1.370 -27.648 -45.167  1.00  0.00              
ATOM   3614  CA  ASP D 225      -2.084 -28.579 -44.309  1.00  0.00              
ATOM   3615  C   ASP D 225      -1.444 -28.672 -42.924  1.00  0.00              
ATOM   3616  O   ASP D 225      -1.929 -29.402 -42.065  1.00  0.00              
ATOM   3617  CB  ASP D 225      -2.178 -29.970 -44.958  1.00  0.00              
ATOM   3618  CG  ASP D 225      -0.827 -30.613 -45.182  1.00  0.00              
ATOM   3619  OD1 ASP D 225      -0.799 -31.772 -45.642  1.00  0.00              
ATOM   3620  OD2 ASP D 225       0.207 -29.979 -44.899  1.00  0.00              
ATOM   3621  H   ASP D 225      -0.648 -27.998 -45.780  1.00  0.00              
ATOM   3622  HA  ASP D 225      -3.103 -28.227 -44.150  1.00  0.00              
ATOM   3623 1HB  ASP D 225      -2.838 -30.655 -44.425  1.00  0.00              
ATOM   3624 2HB  ASP D 225      -2.625 -29.704 -45.916  1.00  0.00              
ATOM   3625  N   ARG D 226      -0.359 -27.926 -42.713  1.00  0.00              
ATOM   3626  CA  ARG D 226       0.335 -27.895 -41.419  1.00  0.00              
ATOM   3627  C   ARG D 226       0.432 -26.457 -40.871  1.00  0.00              
ATOM   3628  O   ARG D 226       0.415 -26.235 -39.654  1.00  0.00              
ATOM   3629  CB  ARG D 226       1.701 -28.561 -41.488  1.00  0.00              
ATOM   3630  CG  ARG D 226       1.672 -30.053 -41.777  1.00  0.00              
ATOM   3631  CD  ARG D 226       1.118 -30.880 -40.674  1.00  0.00              
ATOM   3632  NE  ARG D 226       1.121 -32.310 -40.933  1.00  0.00              
ATOM   3633  CZ  ARG D 226       0.113 -32.982 -41.524  1.00  0.00              
ATOM   3634  NH1 ARG D 226      -0.992 -32.368 -41.884  1.00  0.00              
ATOM   3635  NH2 ARG D 226       0.256 -34.283 -41.711  1.00  0.00              
ATOM   3636  H   ARG D 226      -0.008 -27.361 -43.473  1.00  0.00              
ATOM   3637  HA  ARG D 226      -0.229 -28.469 -40.683  1.00  0.00              
ATOM   3638 1HB  ARG D 226       2.263 -28.054 -42.272  1.00  0.00              
ATOM   3639 2HB  ARG D 226       2.186 -28.391 -40.527  1.00  0.00              
ATOM   3640 1HG  ARG D 226       1.060 -30.223 -42.663  1.00  0.00              
ATOM   3641 2HG  ARG D 226       2.691 -30.389 -41.970  1.00  0.00              
ATOM   3642 1HD  ARG D 226       1.709 -30.710 -39.774  1.00  0.00              
ATOM   3643 2HD  ARG D 226       0.086 -30.582 -40.492  1.00  0.00              
ATOM   3644  HE  ARG D 226       1.830 -33.001 -40.729  1.00  0.00              
ATOM   3645 1HH1 ARG D 226      -1.092 -31.377 -41.718  1.00  0.00              
ATOM   3646 2HH1 ARG D 226      -1.735 -32.890 -42.325  1.00  0.00              
ATOM   3647 1HH2 ARG D 226       1.105 -34.743 -41.412  1.00  0.00              
ATOM   3648 2HH2 ARG D 226      -0.483 -34.811 -42.150  1.00  0.00              
ATOM   3649  N   LEU D 227       0.533 -25.492 -41.776  1.00  0.00              
ATOM   3650  CA  LEU D 227       0.704 -24.091 -41.402  1.00  0.00              
ATOM   3651  C   LEU D 227      -0.454 -23.396 -40.710  1.00  0.00              
ATOM   3652  O   LEU D 227      -1.531 -23.239 -41.285  1.00  0.00              
ATOM   3653  CB  LEU D 227       1.075 -23.269 -42.636  1.00  0.00              
ATOM   3654  CG  LEU D 227       1.313 -21.770 -42.422  1.00  0.00              
ATOM   3655  CD1 LEU D 227       2.519 -21.551 -41.482  1.00  0.00              
ATOM   3656  CD2 LEU D 227       1.581 -21.122 -43.761  1.00  0.00              
ATOM   3657  H   LEU D 227       0.487 -25.737 -42.754  1.00  0.00              
ATOM   3658  HA  LEU D 227       1.502 -24.005 -40.666  1.00  0.00              
ATOM   3659 1HB  LEU D 227       2.018 -23.752 -42.893  1.00  0.00              
ATOM   3660 2HB  LEU D 227       0.360 -23.411 -43.445  1.00  0.00              
ATOM   3661  HG  LEU D 227       0.390 -21.351 -42.020  1.00  0.00              
ATOM   3662 1HD1 LEU D 227       2.677 -20.481 -41.338  1.00  0.00              
ATOM   3663 2HD1 LEU D 227       2.319 -22.019 -40.519  1.00  0.00              
ATOM   3664 3HD1 LEU D 227       3.410 -21.993 -41.924  1.00  0.00              
ATOM   3665 1HD2 LEU D 227       1.749 -20.054 -43.619  1.00  0.00              
ATOM   3666 2HD2 LEU D 227       2.462 -21.574 -44.215  1.00  0.00              
ATOM   3667 3HD2 LEU D 227       0.720 -21.270 -44.414  1.00  0.00              
ATOM   3668  N   ALA D 228      -0.219 -22.954 -39.477  1.00  0.00              
ATOM   3669  CA  ALA D 228      -1.230 -22.225 -38.721  1.00  0.00              
ATOM   3670  C   ALA D 228      -0.948 -20.759 -38.968  1.00  0.00              
ATOM   3671  O   ALA D 228       0.188 -20.309 -38.858  1.00  0.00              
ATOM   3672  CB  ALA D 228      -1.121 -22.544 -37.210  1.00  0.00              
ATOM   3673  H   ALA D 228       0.683 -23.127 -39.054  1.00  0.00              
ATOM   3674  HA  ALA D 228      -2.215 -22.499 -39.100  1.00  0.00              
ATOM   3675 1HB  ALA D 228      -1.886 -21.990 -36.666  1.00  0.00              
ATOM   3676 2HB  ALA D 228      -1.266 -23.612 -37.052  1.00  0.00              
ATOM   3677 3HB  ALA D 228      -0.136 -22.250 -36.849  1.00  0.00              
ATOM   3678  N   VAL D 229      -1.981 -20.006 -39.317  1.00  0.00              
ATOM   3679  CA  VAL D 229      -1.815 -18.596 -39.643  1.00  0.00              
ATOM   3680  C   VAL D 229      -2.597 -17.829 -38.583  1.00  0.00              
ATOM   3681  O   VAL D 229      -3.770 -18.135 -38.324  1.00  0.00              
ATOM   3682  CB  VAL D 229      -2.325 -18.240 -41.052  1.00  0.00              
ATOM   3683  CG1 VAL D 229      -2.167 -16.750 -41.315  1.00  0.00              
ATOM   3684  CG2 VAL D 229      -1.585 -19.048 -42.107  1.00  0.00              
ATOM   3685  H   VAL D 229      -2.903 -20.416 -39.357  1.00  0.00              
ATOM   3686  HA  VAL D 229      -0.769 -18.295 -39.582  1.00  0.00              
ATOM   3687  HB  VAL D 229      -3.378 -18.513 -41.126  1.00  0.00              
ATOM   3688 1HG1 VAL D 229      -2.533 -16.516 -42.315  1.00  0.00              
ATOM   3689 2HG1 VAL D 229      -2.741 -16.188 -40.579  1.00  0.00              
ATOM   3690 3HG1 VAL D 229      -1.114 -16.478 -41.242  1.00  0.00              
ATOM   3691 1HG2 VAL D 229      -1.958 -18.785 -43.096  1.00  0.00              
ATOM   3692 2HG2 VAL D 229      -0.518 -18.827 -42.050  1.00  0.00              
ATOM   3693 3HG2 VAL D 229      -1.745 -20.111 -41.930  1.00  0.00              
ATOM   3694  N   VAL D 230      -1.942 -16.847 -37.970  1.00  0.00              
ATOM   3695  CA  VAL D 230      -2.560 -16.069 -36.906  1.00  0.00              
ATOM   3696  C   VAL D 230      -2.547 -14.571 -37.148  1.00  0.00              
ATOM   3697  O   VAL D 230      -1.530 -13.989 -37.523  1.00  0.00              
ATOM   3698  CB  VAL D 230      -1.872 -16.347 -35.556  1.00  0.00              
ATOM   3699  CG1 VAL D 230      -2.493 -15.497 -34.457  1.00  0.00              
ATOM   3700  CG2 VAL D 230      -1.967 -17.823 -35.204  1.00  0.00              
ATOM   3701  H   VAL D 230      -0.994 -16.635 -38.245  1.00  0.00              
ATOM   3702  HA  VAL D 230      -3.623 -16.294 -36.816  1.00  0.00              
ATOM   3703  HB  VAL D 230      -0.812 -16.110 -35.643  1.00  0.00              
ATOM   3704 1HG1 VAL D 230      -1.995 -15.706 -33.510  1.00  0.00              
ATOM   3705 2HG1 VAL D 230      -2.376 -14.442 -34.703  1.00  0.00              
ATOM   3706 3HG1 VAL D 230      -3.553 -15.735 -34.369  1.00  0.00              
ATOM   3707 1HG2 VAL D 230      -1.476 -18.002 -34.248  1.00  0.00              
ATOM   3708 2HG2 VAL D 230      -3.016 -18.113 -35.133  1.00  0.00              
ATOM   3709 3HG2 VAL D 230      -1.478 -18.415 -35.978  1.00  0.00              
ATOM   3710  N   ASN D 231      -3.690 -13.950 -36.909  1.00  0.00              
ATOM   3711  CA  ASN D 231      -3.828 -12.509 -37.073  1.00  0.00              
ATOM   3712  C   ASN D 231      -3.268 -11.860 -35.812  1.00  0.00              
ATOM   3713  O   ASN D 231      -3.855 -11.975 -34.745  1.00  0.00              
ATOM   3714  CB  ASN D 231      -5.264 -12.086 -37.322  1.00  0.00              
ATOM   3715  CG  ASN D 231      -5.439 -10.600 -37.473  1.00  0.00              
ATOM   3716  OD1 ASN D 231      -4.631  -9.806 -36.979  1.00  0.00              
ATOM   3717  ND2 ASN D 231      -6.533 -10.220 -38.083  1.00  0.00              
ATOM   3718  H   ASN D 231      -4.487 -14.489 -36.605  1.00  0.00              
ATOM   3719  HA  ASN D 231      -3.246 -12.178 -37.934  1.00  0.00              
ATOM   3720 1HB  ASN D 231      -5.876 -12.596 -38.068  1.00  0.00              
ATOM   3721 2HB  ASN D 231      -5.591 -12.378 -36.324  1.00  0.00              
ATOM   3722 1HD2 ASN D 231      -6.716  -9.246 -38.219  1.00  0.00              
ATOM   3723 2HD2 ASN D 231      -7.186 -10.902 -38.411  1.00  0.00              
ATOM   3724  N   VAL D 232      -2.129 -11.200 -35.931  1.00  0.00              
ATOM   3725  CA  VAL D 232      -1.516 -10.530 -34.786  1.00  0.00              
ATOM   3726  C   VAL D 232      -2.230  -9.193 -34.604  1.00  0.00              
ATOM   3727  O   VAL D 232      -2.234  -8.353 -35.506  1.00  0.00              
ATOM   3728  CB  VAL D 232      -0.004 -10.301 -34.974  1.00  0.00              
ATOM   3729  CG1 VAL D 232       0.570  -9.541 -33.788  1.00  0.00              
ATOM   3730  CG2 VAL D 232       0.718 -11.627 -35.155  1.00  0.00              
ATOM   3731  H   VAL D 232      -1.670 -11.155 -36.830  1.00  0.00              
ATOM   3732  HA  VAL D 232      -1.658 -11.103 -33.869  1.00  0.00              
ATOM   3733  HB  VAL D 232       0.156  -9.726 -35.886  1.00  0.00              
ATOM   3734 1HG1 VAL D 232       1.640  -9.387 -33.938  1.00  0.00              
ATOM   3735 2HG1 VAL D 232       0.075  -8.574 -33.700  1.00  0.00              
ATOM   3736 3HG1 VAL D 232       0.412 -10.116 -32.876  1.00  0.00              
ATOM   3737 1HG2 VAL D 232       1.784 -11.447 -35.287  1.00  0.00              
ATOM   3738 2HG2 VAL D 232       0.561 -12.249 -34.274  1.00  0.00              
ATOM   3739 3HG2 VAL D 232       0.325 -12.138 -36.035  1.00  0.00              
ATOM   3740  N   LYS D 233      -2.847  -9.006 -33.444  1.00  0.00              
ATOM   3741  CA  LYS D 233      -3.551  -7.765 -33.175  1.00  0.00              
ATOM   3742  C   LYS D 233      -2.608  -6.576 -32.970  1.00  0.00              
ATOM   3743  O   LYS D 233      -1.504  -6.726 -32.454  1.00  0.00              
ATOM   3744  CB  LYS D 233      -4.449  -7.935 -31.948  1.00  0.00              
ATOM   3745  CG  LYS D 233      -5.285  -6.709 -31.606  1.00  0.00              
ATOM   3746  CD  LYS D 233      -6.190  -6.972 -30.412  1.00  0.00              
ATOM   3747  CE  LYS D 233      -7.031  -5.750 -30.074  1.00  0.00              
ATOM   3748  NZ  LYS D 233      -7.916  -5.990 -28.902  1.00  0.00              
ATOM   3749  H   LYS D 233      -2.833  -9.728 -32.737  1.00  0.00              
ATOM   3750  HA  LYS D 233      -4.170  -7.498 -34.033  1.00  0.00              
ATOM   3751 1HB  LYS D 233      -5.109  -8.779 -32.150  1.00  0.00              
ATOM   3752 2HB  LYS D 233      -3.799  -8.176 -31.107  1.00  0.00              
ATOM   3753 1HG  LYS D 233      -4.610  -5.883 -31.377  1.00  0.00              
ATOM   3754 2HG  LYS D 233      -5.892  -6.451 -32.473  1.00  0.00              
ATOM   3755 1HD  LYS D 233      -6.845  -7.810 -30.651  1.00  0.00              
ATOM   3756 2HD  LYS D 233      -5.568  -7.232 -29.555  1.00  0.00              
ATOM   3757 1HE  LYS D 233      -6.358  -4.921 -29.856  1.00  0.00              
ATOM   3758 2HE  LYS D 233      -7.640  -5.503 -30.944  1.00  0.00              
ATOM   3759 1HZ  LYS D 233      -8.456  -5.158 -28.712  1.00  0.00              
ATOM   3760 2HZ  LYS D 233      -8.541  -6.758 -29.104  1.00  0.00              
ATOM   3761 3HZ  LYS D 233      -7.352  -6.218 -28.096  1.00  0.00              
ATOM   3762  N   ASP D 234      -3.042  -5.390 -33.392  1.00  0.00              
ATOM   3763  CA  ASP D 234      -2.215  -4.192 -33.258  1.00  0.00              
ATOM   3764  C   ASP D 234      -1.991  -3.839 -31.792  1.00  0.00              
ATOM   3765  O   ASP D 234      -2.896  -3.966 -30.968  1.00  0.00              
ATOM   3766  CB  ASP D 234      -2.859  -3.010 -33.990  1.00  0.00              
ATOM   3767  CG  ASP D 234      -2.784  -3.095 -35.509  1.00  0.00              
ATOM   3768  OD1 ASP D 234      -2.071  -3.935 -36.004  1.00  0.00              
ATOM   3769  OD2 ASP D 234      -3.556  -2.430 -36.158  1.00  0.00              
ATOM   3770  H   ASP D 234      -3.958  -5.311 -33.811  1.00  0.00              
ATOM   3771  HA  ASP D 234      -1.230  -4.373 -33.689  1.00  0.00              
ATOM   3772 1HB  ASP D 234      -3.889  -2.821 -33.688  1.00  0.00              
ATOM   3773 2HB  ASP D 234      -2.221  -2.199 -33.640  1.00  0.00              
ATOM   3774  N   ASN D 235      -0.762  -3.409 -31.506  1.00  0.00              
ATOM   3775  CA  ASN D 235      -0.275  -3.007 -30.181  1.00  0.00              
ATOM   3776  C   ASN D 235       0.992  -2.215 -30.551  1.00  0.00              
ATOM   3777  O   ASN D 235       1.719  -2.592 -31.459  1.00  0.00              
ATOM   3778  CB  ASN D 235       0.053  -4.278 -29.376  1.00  0.00              
ATOM   3779  CG  ASN D 235       0.344  -4.002 -27.907  1.00  0.00              
ATOM   3780  OD1 ASN D 235      -0.530  -3.574 -27.149  1.00  0.00              
ATOM   3781  ND2 ASN D 235       1.577  -4.273 -27.497  1.00  0.00              
ATOM   3782  H   ASN D 235      -0.133  -3.367 -32.294  1.00  0.00              
ATOM   3783  HA  ASN D 235      -1.025  -2.392 -29.682  1.00  0.00              
ATOM   3784 1HB  ASN D 235      -0.570  -5.168 -29.461  1.00  0.00              
ATOM   3785 2HB  ASN D 235       0.995  -4.443 -29.898  1.00  0.00              
ATOM   3786 1HD2 ASN D 235       1.830  -4.113 -26.543  1.00  0.00              
ATOM   3787 2HD2 ASN D 235       2.248  -4.638 -28.140  1.00  0.00              
ATOM   3788  N   PRO D 236       1.261  -1.096 -29.857  1.00  0.00              
ATOM   3789  CA  PRO D 236       2.410  -0.225 -30.148  1.00  0.00              
ATOM   3790  C   PRO D 236       3.680  -0.674 -30.893  1.00  0.00              
ATOM   3791  O   PRO D 236       4.081  -0.016 -31.846  1.00  0.00              
ATOM   3792  CB  PRO D 236       2.672   0.410 -28.800  1.00  0.00              
ATOM   3793  CG  PRO D 236       1.243   0.765 -28.430  1.00  0.00              
ATOM   3794  CD  PRO D 236       0.462  -0.517 -28.800  1.00  0.00              
ATOM   3795  HA  PRO D 236       2.154   0.607 -30.821  1.00  0.00              
ATOM   3796 1HB  PRO D 236       3.151  -0.298 -28.107  1.00  0.00              
ATOM   3797 2HB  PRO D 236       3.340   1.279 -28.887  1.00  0.00              
ATOM   3798 1HG  PRO D 236       1.159   1.010 -27.360  1.00  0.00              
ATOM   3799 2HG  PRO D 236       0.892   1.644 -28.989  1.00  0.00              
ATOM   3800 1HD  PRO D 236       0.372  -1.210 -27.950  1.00  0.00              
ATOM   3801 2HD  PRO D 236      -0.561  -0.297 -29.144  1.00  0.00              
ATOM   3802  N   PRO D 237       4.353  -1.755 -30.472  1.00  0.00              
ATOM   3803  CA  PRO D 237       5.605  -1.948 -31.221  1.00  0.00              
ATOM   3804  C   PRO D 237       5.249  -2.615 -32.549  1.00  0.00              
ATOM   3805  O   PRO D 237       6.022  -2.604 -33.515  1.00  0.00              
ATOM   3806  CB  PRO D 237       6.414  -2.865 -30.308  1.00  0.00              
ATOM   3807  CG  PRO D 237       5.338  -3.722 -29.671  1.00  0.00              
ATOM   3808  CD  PRO D 237       4.245  -2.712 -29.369  1.00  0.00              
ATOM   3809  HA  PRO D 237       6.109  -0.999 -31.457  1.00  0.00              
ATOM   3810 1HB  PRO D 237       7.139  -3.463 -30.880  1.00  0.00              
ATOM   3811 2HB  PRO D 237       6.985  -2.291 -29.564  1.00  0.00              
ATOM   3812 1HG  PRO D 237       5.000  -4.512 -30.356  1.00  0.00              
ATOM   3813 2HG  PRO D 237       5.711  -4.219 -28.763  1.00  0.00              
ATOM   3814 1HD  PRO D 237       3.247  -3.174 -29.348  1.00  0.00              
ATOM   3815 2HD  PRO D 237       4.391  -2.219 -28.398  1.00  0.00              
ATOM   3816  N   MET D 238       4.044  -3.174 -32.574  1.00  0.00              
ATOM   3817  CA  MET D 238       3.526  -3.910 -33.712  1.00  0.00              
ATOM   3818  C   MET D 238       2.545  -3.125 -34.572  1.00  0.00              
ATOM   3819  O   MET D 238       1.650  -2.430 -34.071  1.00  0.00              
ATOM   3820  CB  MET D 238       2.861  -5.194 -33.220  1.00  0.00              
ATOM   3821  CG  MET D 238       3.811  -6.180 -32.555  1.00  0.00              
ATOM   3822  SD  MET D 238       2.985  -7.695 -32.030  1.00  0.00              
ATOM   3823  CE  MET D 238       2.102  -7.115 -30.584  1.00  0.00              
ATOM   3824  H   MET D 238       3.471  -3.073 -31.750  1.00  0.00              
ATOM   3825  HA  MET D 238       4.339  -4.167 -34.390  1.00  0.00              
ATOM   3826 1HB  MET D 238       2.089  -4.899 -32.510  1.00  0.00              
ATOM   3827 2HB  MET D 238       2.398  -5.665 -34.087  1.00  0.00              
ATOM   3828 1HG  MET D 238       4.596  -6.430 -33.269  1.00  0.00              
ATOM   3829 2HG  MET D 238       4.252  -5.693 -31.685  1.00  0.00              
ATOM   3830 1HE  MET D 238       1.540  -7.940 -30.145  1.00  0.00              
ATOM   3831 2HE  MET D 238       2.814  -6.730 -29.853  1.00  0.00              
ATOM   3832 3HE  MET D 238       1.413  -6.320 -30.873  1.00  0.00              
ATOM   3833  N   LYS D 239       2.716  -3.275 -35.880  1.00  0.00              
ATOM   3834  CA  LYS D 239       1.869  -2.621 -36.856  1.00  0.00              
ATOM   3835  C   LYS D 239       1.818  -3.489 -38.114  1.00  0.00              
ATOM   3836  O   LYS D 239       2.850  -3.858 -38.659  1.00  0.00              
ATOM   3837  CB  LYS D 239       2.385  -1.219 -37.180  1.00  0.00              
ATOM   3838  CG  LYS D 239       1.545  -0.457 -38.198  1.00  0.00              
ATOM   3839  CD  LYS D 239       2.064   0.959 -38.394  1.00  0.00              
ATOM   3840  CE  LYS D 239       1.148   1.762 -39.305  1.00  0.00              
ATOM   3841  NZ  LYS D 239       1.143   1.231 -40.697  1.00  0.00              
ATOM   3842  H   LYS D 239       3.466  -3.870 -36.201  1.00  0.00              
ATOM   3843  HA  LYS D 239       0.855  -2.532 -36.465  1.00  0.00              
ATOM   3844 1HB  LYS D 239       2.410  -0.663 -36.242  1.00  0.00              
ATOM   3845 2HB  LYS D 239       3.400  -1.330 -37.561  1.00  0.00              
ATOM   3846 1HG  LYS D 239       1.580  -0.994 -39.145  1.00  0.00              
ATOM   3847 2HG  LYS D 239       0.515  -0.421 -37.838  1.00  0.00              
ATOM   3848 1HD  LYS D 239       2.125   1.446 -37.419  1.00  0.00              
ATOM   3849 2HD  LYS D 239       3.059   0.905 -38.836  1.00  0.00              
ATOM   3850 1HE  LYS D 239       0.139   1.723 -38.899  1.00  0.00              
ATOM   3851 2HE  LYS D 239       1.495   2.796 -39.315  1.00  0.00              
ATOM   3852 1HZ  LYS D 239       0.524   1.791 -41.268  1.00  0.00              
ATOM   3853 2HZ  LYS D 239       2.078   1.269 -41.075  1.00  0.00              
ATOM   3854 3HZ  LYS D 239       0.820   0.275 -40.690  1.00  0.00              
ATOM   3855  N   ASP D 240       0.606  -3.828 -38.542  1.00  0.00              
ATOM   3856  CA  ASP D 240       0.359  -4.633 -39.743  1.00  0.00              
ATOM   3857  C   ASP D 240       1.079  -5.975 -39.778  1.00  0.00              
ATOM   3858  O   ASP D 240       1.661  -6.353 -40.798  1.00  0.00              
ATOM   3859  CB  ASP D 240       0.744  -3.836 -40.988  1.00  0.00              
ATOM   3860  CG  ASP D 240      -0.046  -2.555 -41.116  1.00  0.00              
ATOM   3861  OD1 ASP D 240      -1.287  -2.616 -40.968  1.00  0.00              
ATOM   3862  OD2 ASP D 240       0.582  -1.505 -41.364  1.00  0.00              
ATOM   3863  H   ASP D 240      -0.181  -3.503 -37.997  1.00  0.00              
ATOM   3864  HA  ASP D 240      -0.698  -4.895 -39.801  1.00  0.00              
ATOM   3865 1HB  ASP D 240       1.813  -3.638 -41.064  1.00  0.00              
ATOM   3866 2HB  ASP D 240       0.447  -4.541 -41.765  1.00  0.00              
ATOM   3867  N   MET D 241       1.009  -6.712 -38.681  1.00  0.00              
ATOM   3868  CA  MET D 241       1.727  -7.966 -38.623  1.00  0.00              
ATOM   3869  C   MET D 241       0.844  -9.174 -38.579  1.00  0.00              
ATOM   3870  O   MET D 241      -0.305  -9.110 -38.143  1.00  0.00              
ATOM   3871  CB  MET D 241       2.651  -7.970 -37.406  1.00  0.00              
ATOM   3872  CG  MET D 241       3.732  -6.896 -37.432  1.00  0.00              
ATOM   3873  SD  MET D 241       4.770  -6.920 -35.958  1.00  0.00              
ATOM   3874  CE  MET D 241       5.876  -5.554 -36.300  1.00  0.00              
ATOM   3875  H   MET D 241       0.462  -6.421 -37.883  1.00  0.00              
ATOM   3876  HA  MET D 241       2.327  -8.092 -39.524  1.00  0.00              
ATOM   3877 1HB  MET D 241       2.020  -7.829 -36.529  1.00  0.00              
ATOM   3878 2HB  MET D 241       3.119  -8.954 -37.365  1.00  0.00              
ATOM   3879 1HG  MET D 241       4.353  -7.063 -38.311  1.00  0.00              
ATOM   3880 2HG  MET D 241       3.244  -5.926 -37.510  1.00  0.00              
ATOM   3881 1HE  MET D 241       6.581  -5.441 -35.477  1.00  0.00              
ATOM   3882 2HE  MET D 241       6.423  -5.751 -37.224  1.00  0.00              
ATOM   3883 3HE  MET D 241       5.298  -4.637 -36.412  1.00  0.00              
ATOM   3884  N   PHE D 242       1.379 -10.281 -39.073  1.00  0.00              
ATOM   3885  CA  PHE D 242       0.667 -11.540 -39.017  1.00  0.00              
ATOM   3886  C   PHE D 242       1.719 -12.579 -38.634  1.00  0.00              
ATOM   3887  O   PHE D 242       2.928 -12.351 -38.786  1.00  0.00              
ATOM   3888  CB  PHE D 242      -0.070 -11.888 -40.322  1.00  0.00              
ATOM   3889  CG  PHE D 242       0.814 -12.060 -41.525  1.00  0.00              
ATOM   3890  CD1 PHE D 242       1.120 -10.977 -42.341  1.00  0.00              
ATOM   3891  CD2 PHE D 242       1.265 -13.322 -41.893  1.00  0.00              
ATOM   3892  CE1 PHE D 242       1.867 -11.147 -43.521  1.00  0.00              
ATOM   3893  CE2 PHE D 242       2.015 -13.508 -43.070  1.00  0.00              
ATOM   3894  CZ  PHE D 242       2.312 -12.415 -43.883  1.00  0.00              
ATOM   3895  H   PHE D 242       2.297 -10.253 -39.495  1.00  0.00              
ATOM   3896  HA  PHE D 242      -0.110 -11.493 -38.254  1.00  0.00              
ATOM   3897 1HB  PHE D 242      -0.609 -12.829 -40.208  1.00  0.00              
ATOM   3898 2HB  PHE D 242      -0.773 -11.096 -40.575  1.00  0.00              
ATOM   3899  HD1 PHE D 242       0.775  -9.982 -42.056  1.00  0.00              
ATOM   3900  HD2 PHE D 242       1.031 -14.174 -41.254  1.00  0.00              
ATOM   3901  HE1 PHE D 242       2.096 -10.288 -44.148  1.00  0.00              
ATOM   3902  HE2 PHE D 242       2.361 -14.505 -43.348  1.00  0.00              
ATOM   3903  HZ  PHE D 242       2.886 -12.552 -44.799  1.00  0.00              
ATOM   3904  N   LYS D 243       1.262 -13.715 -38.131  1.00  0.00              
ATOM   3905  CA  LYS D 243       2.182 -14.709 -37.627  1.00  0.00              
ATOM   3906  C   LYS D 243       1.979 -16.080 -38.231  1.00  0.00              
ATOM   3907  O   LYS D 243       0.848 -16.523 -38.446  1.00  0.00              
ATOM   3908  CB  LYS D 243       2.066 -14.798 -36.105  1.00  0.00              
ATOM   3909  CG  LYS D 243       2.961 -15.851 -35.466  1.00  0.00              
ATOM   3910  CD  LYS D 243       3.308 -15.486 -34.030  1.00  0.00              
ATOM   3911  CE  LYS D 243       2.122 -15.703 -33.101  1.00  0.00              
ATOM   3912  NZ  LYS D 243       2.493 -15.517 -31.672  1.00  0.00              
ATOM   3913  H   LYS D 243       0.269 -13.900 -38.093  1.00  0.00              
ATOM   3914  HA  LYS D 243       3.204 -14.433 -37.889  1.00  0.00              
ATOM   3915 1HB  LYS D 243       2.321 -13.815 -35.707  1.00  0.00              
ATOM   3916 2HB  LYS D 243       1.023 -15.022 -35.876  1.00  0.00              
ATOM   3917 1HG  LYS D 243       2.437 -16.807 -35.482  1.00  0.00              
ATOM   3918 2HG  LYS D 243       3.876 -15.930 -36.052  1.00  0.00              
ATOM   3919 1HD  LYS D 243       4.143 -16.108 -33.705  1.00  0.00              
ATOM   3920 2HD  LYS D 243       3.604 -14.438 -34.000  1.00  0.00              
ATOM   3921 1HE  LYS D 243       1.343 -14.990 -33.369  1.00  0.00              
ATOM   3922 2HE  LYS D 243       1.752 -16.717 -33.251  1.00  0.00              
ATOM   3923 1HZ  LYS D 243       1.681 -15.669 -31.091  1.00  0.00              
ATOM   3924 2HZ  LYS D 243       3.215 -16.178 -31.423  1.00  0.00              
ATOM   3925 3HZ  LYS D 243       2.835 -14.577 -31.533  1.00  0.00              
ATOM   3926  N   LEU D 244       3.096 -16.734 -38.502  1.00  0.00              
ATOM   3927  CA  LEU D 244       3.096 -18.098 -38.983  1.00  0.00              
ATOM   3928  C   LEU D 244       3.588 -19.016 -37.856  1.00  0.00              
ATOM   3929  O   LEU D 244       4.652 -18.796 -37.282  1.00  0.00              
ATOM   3930  CB  LEU D 244       4.014 -18.237 -40.203  1.00  0.00              
ATOM   3931  CG  LEU D 244       3.703 -17.370 -41.433  1.00  0.00              
ATOM   3932  CD1 LEU D 244       4.657 -17.773 -42.559  1.00  0.00              
ATOM   3933  CD2 LEU D 244       2.242 -17.554 -41.884  1.00  0.00              
ATOM   3934  H   LEU D 244       3.978 -16.261 -38.368  1.00  0.00              
ATOM   3935  HA  LEU D 244       2.080 -18.396 -39.238  1.00  0.00              
ATOM   3936 1HB  LEU D 244       4.950 -17.901 -39.759  1.00  0.00              
ATOM   3937 2HB  LEU D 244       4.112 -19.275 -40.519  1.00  0.00              
ATOM   3938  HG  LEU D 244       3.816 -16.329 -41.135  1.00  0.00              
ATOM   3939 1HD1 LEU D 244       4.452 -17.169 -43.443  1.00  0.00              
ATOM   3940 2HD1 LEU D 244       5.686 -17.609 -42.239  1.00  0.00              
ATOM   3941 3HD1 LEU D 244       4.515 -18.826 -42.797  1.00  0.00              
ATOM   3942 1HD2 LEU D 244       2.050 -16.929 -42.755  1.00  0.00              
ATOM   3943 2HD2 LEU D 244       2.069 -18.601 -42.141  1.00  0.00              
ATOM   3944 3HD2 LEU D 244       1.570 -17.263 -41.074  1.00  0.00              
ATOM   3945  N   LEU D 245       2.799 -20.037 -37.552  1.00  0.00              
ATOM   3946  CA  LEU D 245       3.142 -20.993 -36.510  1.00  0.00              
ATOM   3947  C   LEU D 245       3.228 -22.381 -37.131  1.00  0.00              
ATOM   3948  O   LEU D 245       2.251 -22.866 -37.711  1.00  0.00              
ATOM   3949  CB  LEU D 245       2.110 -20.960 -35.376  1.00  0.00              
ATOM   3950  CG  LEU D 245       1.967 -19.610 -34.662  1.00  0.00              
ATOM   3951  CD1 LEU D 245       0.826 -19.670 -33.655  1.00  0.00              
ATOM   3952  CD2 LEU D 245       3.277 -19.258 -33.973  1.00  0.00              
ATOM   3953  H   LEU D 245       1.933 -20.151 -38.059  1.00  0.00              
ATOM   3954  HA  LEU D 245       4.120 -20.747 -36.097  1.00  0.00              
ATOM   3955 1HB  LEU D 245       1.210 -21.177 -35.949  1.00  0.00              
ATOM   3956 2HB  LEU D 245       2.280 -21.757 -34.652  1.00  0.00              
ATOM   3957  HG  LEU D 245       1.780 -18.857 -35.428  1.00  0.00              
ATOM   3958 1HD1 LEU D 245       0.733 -18.707 -33.153  1.00  0.00              
ATOM   3959 2HD1 LEU D 245      -0.105 -19.900 -34.173  1.00  0.00              
ATOM   3960 3HD1 LEU D 245       1.033 -20.444 -32.917  1.00  0.00              
ATOM   3961 1HD2 LEU D 245       3.174 -18.298 -33.466  1.00  0.00              
ATOM   3962 2HD2 LEU D 245       3.524 -20.029 -33.243  1.00  0.00              
ATOM   3963 3HD2 LEU D 245       4.073 -19.193 -34.715  1.00  0.00              
ATOM   3964  N   MET D 246       4.405 -22.993 -37.049  1.00  0.00              
ATOM   3965  CA  MET D 246       4.597 -24.372 -37.493  1.00  0.00              
ATOM   3966  C   MET D 246       5.763 -24.914 -36.670  1.00  0.00              
ATOM   3967  O   MET D 246       6.874 -24.380 -36.731  1.00  0.00              
ATOM   3968  CB  MET D 246       4.923 -24.490 -38.994  1.00  0.00              
ATOM   3969  CG  MET D 246       5.052 -25.970 -39.396  1.00  0.00              
ATOM   3970  SD  MET D 246       5.380 -26.281 -41.138  1.00  0.00              
ATOM   3971  CE  MET D 246       3.919 -25.717 -41.862  1.00  0.00              
ATOM   3972  H   MET D 246       5.190 -22.486 -36.667  1.00  0.00              
ATOM   3973  HA  MET D 246       3.698 -24.955 -37.293  1.00  0.00              
ATOM   3974 1HB  MET D 246       4.118 -23.996 -39.535  1.00  0.00              
ATOM   3975 2HB  MET D 246       5.858 -23.950 -39.159  1.00  0.00              
ATOM   3976 1HG  MET D 246       5.870 -26.409 -38.824  1.00  0.00              
ATOM   3977 2HG  MET D 246       4.120 -26.472 -39.141  1.00  0.00              
ATOM   3978 1HE  MET D 246       3.974 -25.846 -42.942  1.00  0.00              
ATOM   3979 2HE  MET D 246       3.076 -26.288 -41.470  1.00  0.00              
ATOM   3980 3HE  MET D 246       3.784 -24.661 -41.629  1.00  0.00              
ATOM   3981  N   PHE D 247       5.497 -25.965 -35.897  1.00  0.00              
ATOM   3982  CA  PHE D 247       6.524 -26.573 -35.050  1.00  0.00              
ATOM   3983  C   PHE D 247       7.815 -26.801 -35.793  1.00  0.00              
ATOM   3984  O   PHE D 247       7.820 -27.362 -36.882  1.00  0.00              
ATOM   3985  CB  PHE D 247       6.025 -27.899 -34.473  1.00  0.00              
ATOM   3986  CG  PHE D 247       7.023 -28.587 -33.585  1.00  0.00              
ATOM   3987  CD1 PHE D 247       7.203 -28.177 -32.272  1.00  0.00              
ATOM   3988  CD2 PHE D 247       7.784 -29.644 -34.060  1.00  0.00              
ATOM   3989  CE1 PHE D 247       8.120 -28.809 -31.454  1.00  0.00              
ATOM   3990  CE2 PHE D 247       8.701 -30.278 -33.244  1.00  0.00              
ATOM   3991  CZ  PHE D 247       8.869 -29.859 -31.940  1.00  0.00              
ATOM   3992  H   PHE D 247       4.563 -26.352 -35.894  1.00  0.00              
ATOM   3993  HA  PHE D 247       6.768 -25.903 -34.225  1.00  0.00              
ATOM   3994 1HB  PHE D 247       5.133 -27.734 -33.870  1.00  0.00              
ATOM   3995 2HB  PHE D 247       5.795 -28.595 -35.279  1.00  0.00              
ATOM   3996  HD1 PHE D 247       6.609 -27.347 -31.887  1.00  0.00              
ATOM   3997  HD2 PHE D 247       7.652 -29.974 -35.091  1.00  0.00              
ATOM   3998  HE1 PHE D 247       8.251 -28.476 -30.424  1.00  0.00              
ATOM   3999  HE2 PHE D 247       9.293 -31.108 -33.630  1.00  0.00              
ATOM   4000  HZ  PHE D 247       9.593 -30.357 -31.296  1.00  0.00              
ATOM   4001  N   PRO D 248       8.944 -26.378 -35.204  1.00  0.00              
ATOM   4002  CA  PRO D 248       9.073 -25.765 -33.878  1.00  0.00              
ATOM   4003  C   PRO D 248       9.007 -24.238 -33.907  1.00  0.00              
ATOM   4004  O   PRO D 248       9.186 -23.584 -32.878  1.00  0.00              
ATOM   4005  CB  PRO D 248      10.443 -26.240 -33.436  1.00  0.00              
ATOM   4006  CG  PRO D 248      11.229 -26.093 -34.726  1.00  0.00              
ATOM   4007  CD  PRO D 248      10.256 -26.622 -35.787  1.00  0.00              
ATOM   4008  HA  PRO D 248       8.256 -26.046 -33.198  1.00  0.00              
ATOM   4009 1HB  PRO D 248      10.843 -25.620 -32.618  1.00  0.00              
ATOM   4010 2HB  PRO D 248      10.411 -27.276 -33.069  1.00  0.00              
ATOM   4011 1HG  PRO D 248      11.509 -25.044 -34.906  1.00  0.00              
ATOM   4012 2HG  PRO D 248      12.164 -26.674 -34.691  1.00  0.00              
ATOM   4013 1HD  PRO D 248      10.360 -26.095 -36.746  1.00  0.00              
ATOM   4014 2HD  PRO D 248      10.405 -27.694 -35.992  1.00  0.00              
ATOM   4015  N   GLU D 249       8.738 -23.670 -35.075  1.00  0.00              
ATOM   4016  CA  GLU D 249       8.803 -22.224 -35.234  1.00  0.00              
ATOM   4017  C   GLU D 249       7.555 -21.371 -35.060  1.00  0.00              
ATOM   4018  O   GLU D 249       6.427 -21.809 -35.235  1.00  0.00              
ATOM   4019  CB  GLU D 249       9.350 -21.882 -36.618  1.00  0.00              
ATOM   4020  CG  GLU D 249      10.742 -22.344 -36.897  1.00  0.00              
ATOM   4021  CD  GLU D 249      11.152 -21.978 -38.307  1.00  0.00              
ATOM   4022  OE1 GLU D 249      10.455 -22.409 -39.250  1.00  0.00              
ATOM   4023  OE2 GLU D 249      12.154 -21.247 -38.465  1.00  0.00              
ATOM   4024  H   GLU D 249       8.485 -24.240 -35.870  1.00  0.00              
ATOM   4025  HA  GLU D 249       9.448 -21.796 -34.466  1.00  0.00              
ATOM   4026 1HB  GLU D 249       8.678 -22.335 -37.346  1.00  0.00              
ATOM   4027 2HB  GLU D 249       9.313 -20.799 -36.716  1.00  0.00              
ATOM   4028 1HG  GLU D 249      11.476 -21.963 -36.189  1.00  0.00              
ATOM   4029 2HG  GLU D 249      10.676 -23.427 -36.804  1.00  0.00              
ATOM   4030  N   SER D 250       7.826 -20.107 -34.763  1.00  0.00              
ATOM   4031  CA  SER D 250       6.831 -19.074 -34.565  1.00  0.00              
ATOM   4032  C   SER D 250       7.559 -17.879 -35.194  1.00  0.00              
ATOM   4033  O   SER D 250       8.614 -17.483 -34.715  1.00  0.00              
ATOM   4034  CB  SER D 250       6.477 -18.863 -33.106  1.00  0.00              
ATOM   4035  OG  SER D 250       5.721 -17.700 -32.910  1.00  0.00              
ATOM   4036  H   SER D 250       8.804 -19.871 -34.677  1.00  0.00              
ATOM   4037  HA  SER D 250       5.849 -19.337 -34.961  1.00  0.00              
ATOM   4038 1HB  SER D 250       5.903 -19.722 -32.759  1.00  0.00              
ATOM   4039 2HB  SER D 250       7.399 -18.788 -32.530  1.00  0.00              
ATOM   4040  HG  SER D 250       5.519 -17.604 -31.976  1.00  0.00              
ATOM   4041  N   ARG D 251       7.024 -17.324 -36.280  1.00  0.00              
ATOM   4042  CA  ARG D 251       7.672 -16.186 -36.917  1.00  0.00              
ATOM   4043  C   ARG D 251       6.638 -15.141 -37.262  1.00  0.00              
ATOM   4044  O   ARG D 251       5.621 -15.446 -37.867  1.00  0.00              
ATOM   4045  CB  ARG D 251       8.393 -16.624 -38.203  1.00  0.00              
ATOM   4046  CG  ARG D 251       9.485 -17.674 -37.984  1.00  0.00              
ATOM   4047  CD  ARG D 251       9.961 -18.286 -39.305  1.00  0.00              
ATOM   4048  NE  ARG D 251      10.854 -17.395 -40.041  1.00  0.00              
ATOM   4049  CZ  ARG D 251      11.233 -17.591 -41.300  1.00  0.00              
ATOM   4050  NH1 ARG D 251      10.799 -18.652 -41.971  1.00  0.00              
ATOM   4051  NH2 ARG D 251      12.058 -16.736 -41.882  1.00  0.00              
ATOM   4052  H   ARG D 251       6.168 -17.686 -36.674  1.00  0.00              
ATOM   4053  HA  ARG D 251       8.382 -15.731 -36.225  1.00  0.00              
ATOM   4054 1HB  ARG D 251       7.635 -17.023 -38.874  1.00  0.00              
ATOM   4055 2HB  ARG D 251       8.833 -15.729 -38.641  1.00  0.00              
ATOM   4056 1HG  ARG D 251      10.330 -17.199 -37.486  1.00  0.00              
ATOM   4057 2HG  ARG D 251       9.084 -18.464 -37.348  1.00  0.00              
ATOM   4058 1HD  ARG D 251      10.496 -19.212 -39.092  1.00  0.00              
ATOM   4059 2HD  ARG D 251       9.094 -18.502 -39.928  1.00  0.00              
ATOM   4060  HE  ARG D 251      11.301 -16.539 -39.744  1.00  0.00              
ATOM   4061 1HH1 ARG D 251      10.177 -19.310 -41.522  1.00  0.00              
ATOM   4062 2HH1 ARG D 251      11.092 -18.795 -42.927  1.00  0.00              
ATOM   4063 1HH2 ARG D 251      12.397 -15.935 -41.365  1.00  0.00              
ATOM   4064 2HH2 ARG D 251      12.346 -16.886 -42.837  1.00  0.00              
ATOM   4065  N   ILE D 252       6.894 -13.908 -36.854  1.00  0.00              
ATOM   4066  CA  ILE D 252       5.975 -12.817 -37.121  1.00  0.00              
ATOM   4067  C   ILE D 252       6.500 -11.987 -38.292  1.00  0.00              
ATOM   4068  O   ILE D 252       7.683 -11.617 -38.324  1.00  0.00              
ATOM   4069  CB  ILE D 252       5.782 -11.915 -35.889  1.00  0.00              
ATOM   4070  CG1 ILE D 252       5.040 -12.671 -34.784  1.00  0.00              
ATOM   4071  CG2 ILE D 252       5.030 -10.648 -36.269  1.00  0.00              
ATOM   4072  CD1 ILE D 252       4.835 -11.863 -33.522  1.00  0.00              
ATOM   4073  H   ILE D 252       7.748 -13.720 -36.347  1.00  0.00              
ATOM   4074  HA  ILE D 252       5.006 -13.200 -37.441  1.00  0.00              
ATOM   4075  HB  ILE D 252       6.759 -11.650 -35.486  1.00  0.00              
ATOM   4076 1HG1 ILE D 252       4.072 -12.967 -35.187  1.00  0.00              
ATOM   4077 2HG1 ILE D 252       5.624 -13.562 -34.553  1.00  0.00              
ATOM   4078 1HG2 ILE D 252       4.902 -10.022 -35.386  1.00  0.00              
ATOM   4079 2HG2 ILE D 252       5.596 -10.102 -37.022  1.00  0.00              
ATOM   4080 3HG2 ILE D 252       4.052 -10.912 -36.671  1.00  0.00              
ATOM   4081 1HD1 ILE D 252       4.303 -12.466 -32.786  1.00  0.00              
ATOM   4082 2HD1 ILE D 252       5.803 -11.568 -33.117  1.00  0.00              
ATOM   4083 3HD1 ILE D 252       4.251 -10.973 -33.751  1.00  0.00              
ATOM   4084  N   PHE D 253       5.626 -11.726 -39.258  1.00  0.00              
ATOM   4085  CA  PHE D 253       5.990 -10.965 -40.450  1.00  0.00              
ATOM   4086  C   PHE D 253       5.147  -9.701 -40.574  1.00  0.00              
ATOM   4087  O   PHE D 253       3.918  -9.748 -40.505  1.00  0.00              
ATOM   4088  CB  PHE D 253       5.797 -11.826 -41.708  1.00  0.00              
ATOM   4089  CG  PHE D 253       6.620 -13.079 -41.706  1.00  0.00              
ATOM   4090  CD1 PHE D 253       7.934 -13.062 -42.156  1.00  0.00              
ATOM   4091  CD2 PHE D 253       6.096 -14.268 -41.189  1.00  0.00              
ATOM   4092  CE1 PHE D 253       8.724 -14.216 -42.092  1.00  0.00              
ATOM   4093  CE2 PHE D 253       6.876 -15.422 -41.122  1.00  0.00              
ATOM   4094  CZ  PHE D 253       8.193 -15.395 -41.574  1.00  0.00              
ATOM   4095  H   PHE D 253       4.681 -12.066 -39.162  1.00  0.00              
ATOM   4096  HA  PHE D 253       7.029 -10.640 -40.379  1.00  0.00              
ATOM   4097 1HB  PHE D 253       4.756 -12.133 -41.797  1.00  0.00              
ATOM   4098 2HB  PHE D 253       6.084 -11.262 -42.595  1.00  0.00              
ATOM   4099  HD1 PHE D 253       8.345 -12.138 -42.562  1.00  0.00              
ATOM   4100  HD2 PHE D 253       5.064 -14.284 -40.836  1.00  0.00              
ATOM   4101  HE1 PHE D 253       9.753 -14.191 -42.448  1.00  0.00              
ATOM   4102  HE2 PHE D 253       6.459 -16.345 -40.718  1.00  0.00              
ATOM   4103  HZ  PHE D 253       8.806 -16.294 -41.523  1.00  0.00              
ATOM   4104  N   GLN D 254       5.824  -8.576 -40.759  1.00  0.00              
ATOM   4105  CA  GLN D 254       5.151  -7.308 -40.987  1.00  0.00              
ATOM   4106  C   GLN D 254       4.923  -7.104 -42.480  1.00  0.00              
ATOM   4107  O   GLN D 254       5.855  -7.209 -43.274  1.00  0.00              
ATOM   4108  CB  GLN D 254       6.002  -6.163 -40.447  1.00  0.00              
ATOM   4109  CG  GLN D 254       5.377  -4.794 -40.620  1.00  0.00              
ATOM   4110  CD  GLN D 254       6.197  -3.701 -39.966  1.00  0.00              
ATOM   4111  OE1 GLN D 254       7.365  -3.499 -40.293  1.00  0.00              
ATOM   4112  NE2 GLN D 254       5.587  -2.993 -39.026  1.00  0.00              
ATOM   4113  H   GLN D 254       6.833  -8.603 -40.742  1.00  0.00              
ATOM   4114  HA  GLN D 254       4.172  -7.322 -40.508  1.00  0.00              
ATOM   4115 1HB  GLN D 254       6.165  -6.364 -39.388  1.00  0.00              
ATOM   4116 2HB  GLN D 254       6.955  -6.203 -40.973  1.00  0.00              
ATOM   4117 1HG  GLN D 254       5.029  -4.422 -41.584  1.00  0.00              
ATOM   4118 2HG  GLN D 254       4.518  -5.010 -39.984  1.00  0.00              
ATOM   4119 1HE2 GLN D 254       6.078  -2.257 -38.558  1.00  0.00              
ATOM   4120 2HE2 GLN D 254       4.637  -3.192 -38.785  1.00  0.00              
ATOM   4121  N   ALA D 255       3.681  -6.825 -42.854  1.00  0.00              
ATOM   4122  CA  ALA D 255       3.341  -6.584 -44.253  1.00  0.00              
ATOM   4123  C   ALA D 255       3.583  -5.098 -44.536  1.00  0.00              
ATOM   4124  O   ALA D 255       3.623  -4.282 -43.606  1.00  0.00              
ATOM   4125  CB  ALA D 255       1.882  -6.950 -44.506  1.00  0.00              
ATOM   4126  H   ALA D 255       2.951  -6.776 -42.157  1.00  0.00              
ATOM   4127  HA  ALA D 255       3.996  -7.187 -44.881  1.00  0.00              
ATOM   4128 1HB  ALA D 255       1.640  -6.768 -45.552  1.00  0.00              
ATOM   4129 2HB  ALA D 255       1.729  -8.006 -44.276  1.00  0.00              
ATOM   4130 3HB  ALA D 255       1.240  -6.343 -43.872  1.00  0.00              
ATOM   4131  N   GLU D 256       3.746  -4.736 -45.807  1.00  0.00              
ATOM   4132  CA  GLU D 256       3.970  -3.338 -46.157  1.00  0.00              
ATOM   4133  C   GLU D 256       2.941  -2.391 -45.547  1.00  0.00              
ATOM   4134  O   GLU D 256       3.292  -1.345 -45.008  1.00  0.00              
ATOM   4135  CB  GLU D 256       3.975  -3.175 -47.679  1.00  0.00              
ATOM   4136  CG  GLU D 256       4.231  -1.753 -48.157  1.00  0.00              
ATOM   4137  CD  GLU D 256       4.288  -1.686 -49.659  1.00  0.00              
ATOM   4138  OE1 GLU D 256       4.166  -2.710 -50.286  1.00  0.00              
ATOM   4139  OE2 GLU D 256       4.342  -0.598 -50.182  1.00  0.00              
ATOM   4140  H   GLU D 256       3.717  -5.429 -46.542  1.00  0.00              
ATOM   4141  HA  GLU D 256       4.931  -3.007 -45.762  1.00  0.00              
ATOM   4142 1HB  GLU D 256       4.755  -3.834 -48.065  1.00  0.00              
ATOM   4143 2HB  GLU D 256       3.004  -3.512 -48.039  1.00  0.00              
ATOM   4144 1HG  GLU D 256       3.500  -1.034 -47.791  1.00  0.00              
ATOM   4145 2HG  GLU D 256       5.211  -1.515 -47.746  1.00  0.00              
ATOM   4146  N   ASN D 257       1.671  -2.758 -45.629  1.00  0.00              
ATOM   4147  CA  ASN D 257       0.613  -1.964 -45.015  1.00  0.00              
ATOM   4148  C   ASN D 257      -0.582  -2.847 -44.712  1.00  0.00              
ATOM   4149  O   ASN D 257      -0.541  -4.048 -44.953  1.00  0.00              
ATOM   4150  CB  ASN D 257       0.200  -0.822 -45.950  1.00  0.00              
ATOM   4151  CG  ASN D 257      -0.303  -1.325 -47.284  1.00  0.00              
ATOM   4152  OD1 ASN D 257      -1.224  -2.151 -47.345  1.00  0.00              
ATOM   4153  ND2 ASN D 257       0.294  -0.828 -48.367  1.00  0.00              
ATOM   4154  H   ASN D 257       1.427  -3.604 -46.124  1.00  0.00              
ATOM   4155  HA  ASN D 257       0.963  -1.551 -44.068  1.00  0.00              
ATOM   4156 1HB  ASN D 257      -0.431  -0.008 -45.593  1.00  0.00              
ATOM   4157 2HB  ASN D 257       1.223  -0.465 -46.068  1.00  0.00              
ATOM   4158 1HD2 ASN D 257       0.002  -1.125 -49.277  1.00  0.00              
ATOM   4159 2HD2 ASN D 257       1.032  -0.162 -48.269  1.00  0.00              
ATOM   4160  N   ALA D 258      -1.649  -2.250 -44.194  1.00  0.00              
ATOM   4161  CA  ALA D 258      -2.835  -3.003 -43.797  1.00  0.00              
ATOM   4162  C   ALA D 258      -3.503  -3.743 -44.953  1.00  0.00              
ATOM   4163  O   ALA D 258      -3.991  -4.868 -44.784  1.00  0.00              
ATOM   4164  CB  ALA D 258      -3.845  -2.072 -43.131  1.00  0.00              
ATOM   4165  H   ALA D 258      -1.638  -1.247 -44.069  1.00  0.00              
ATOM   4166  HA  ALA D 258      -2.540  -3.771 -43.083  1.00  0.00              
ATOM   4167 1HB  ALA D 258      -4.726  -2.642 -42.839  1.00  0.00              
ATOM   4168 2HB  ALA D 258      -3.394  -1.621 -42.245  1.00  0.00              
ATOM   4169 3HB  ALA D 258      -4.134  -1.288 -43.830  1.00  0.00              
ATOM   4170  N   LYS D 259      -3.541  -3.115 -46.122  1.00  0.00              
ATOM   4171  CA  LYS D 259      -4.147  -3.752 -47.279  1.00  0.00              
ATOM   4172  C   LYS D 259      -3.363  -4.992 -47.687  1.00  0.00              
ATOM   4173  O   LYS D 259      -3.944  -6.026 -48.009  1.00  0.00              
ATOM   4174  CB  LYS D 259      -4.234  -2.771 -48.450  1.00  0.00              
ATOM   4175  CG  LYS D 259      -4.910  -3.331 -49.693  1.00  0.00              
ATOM   4176  CD  LYS D 259      -5.048  -2.271 -50.775  1.00  0.00              
ATOM   4177  CE  LYS D 259      -5.706  -2.835 -52.025  1.00  0.00              
ATOM   4178  NZ  LYS D 259      -5.830  -1.813 -53.099  1.00  0.00              
ATOM   4179  H   LYS D 259      -3.149  -2.190 -46.220  1.00  0.00              
ATOM   4180  HA  LYS D 259      -5.155  -4.085 -47.031  1.00  0.00              
ATOM   4181 1HB  LYS D 259      -4.787  -1.900 -48.096  1.00  0.00              
ATOM   4182 2HB  LYS D 259      -3.213  -2.474 -48.693  1.00  0.00              
ATOM   4183 1HG  LYS D 259      -4.309  -4.160 -50.070  1.00  0.00              
ATOM   4184 2HG  LYS D 259      -5.898  -3.697 -49.415  1.00  0.00              
ATOM   4185 1HD  LYS D 259      -5.653  -1.451 -50.382  1.00  0.00              
ATOM   4186 2HD  LYS D 259      -4.055  -1.898 -51.025  1.00  0.00              
ATOM   4187 1HE  LYS D 259      -5.100  -3.667 -52.382  1.00  0.00              
ATOM   4188 2HE  LYS D 259      -6.696  -3.199 -51.754  1.00  0.00              
ATOM   4189 1HZ  LYS D 259      -6.270  -2.226 -53.908  1.00  0.00              
ATOM   4190 2HZ  LYS D 259      -6.392  -1.042 -52.767  1.00  0.00              
ATOM   4191 3HZ  LYS D 259      -4.911  -1.478 -53.351  1.00  0.00              
ATOM   4192  N   ILE D 260      -2.044  -4.886 -47.681  1.00  0.00              
ATOM   4193  CA  ILE D 260      -1.197  -6.022 -48.035  1.00  0.00              
ATOM   4194  C   ILE D 260      -1.347  -7.162 -47.017  1.00  0.00              
ATOM   4195  O   ILE D 260      -1.395  -8.334 -47.394  1.00  0.00              
ATOM   4196  CB  ILE D 260       0.282  -5.608 -48.109  1.00  0.00              
ATOM   4197  CG1 ILE D 260       0.478  -4.583 -49.231  1.00  0.00              
ATOM   4198  CG2 ILE D 260       1.160  -6.836 -48.352  1.00  0.00              
ATOM   4199  CD1 ILE D 260       0.082  -5.081 -50.603  1.00  0.00              
ATOM   4200  H   ILE D 260      -1.610  -4.009 -47.429  1.00  0.00              
ATOM   4201  HA  ILE D 260      -1.512  -6.455 -48.984  1.00  0.00              
ATOM   4202  HB  ILE D 260       0.564  -5.132 -47.171  1.00  0.00              
ATOM   4203 1HG1 ILE D 260      -0.121  -3.707 -48.982  1.00  0.00              
ATOM   4204 2HG1 ILE D 260       1.532  -4.309 -49.240  1.00  0.00              
ATOM   4205 1HG2 ILE D 260       2.205  -6.531 -48.404  1.00  0.00              
ATOM   4206 2HG2 ILE D 260       1.030  -7.543 -47.534  1.00  0.00              
ATOM   4207 3HG2 ILE D 260       0.874  -7.309 -49.292  1.00  0.00              
ATOM   4208 1HD1 ILE D 260       0.252  -4.296 -51.339  1.00  0.00              
ATOM   4209 2HD1 ILE D 260       0.681  -5.955 -50.861  1.00  0.00              
ATOM   4210 3HD1 ILE D 260      -0.973  -5.352 -50.601  1.00  0.00              
ATOM   4211  N   LYS D 261      -1.430  -6.817 -45.733  1.00  0.00              
ATOM   4212  CA  LYS D 261      -1.659  -7.828 -44.710  1.00  0.00              
ATOM   4213  C   LYS D 261      -2.964  -8.535 -44.983  1.00  0.00              
ATOM   4214  O   LYS D 261      -3.035  -9.771 -44.932  1.00  0.00              
ATOM   4215  CB  LYS D 261      -1.714  -7.216 -43.301  1.00  0.00              
ATOM   4216  CG  LYS D 261      -2.116  -8.246 -42.246  1.00  0.00              
ATOM   4217  CD  LYS D 261      -2.151  -7.665 -40.828  1.00  0.00              
ATOM   4218  CE  LYS D 261      -2.918  -8.588 -39.893  1.00  0.00              
ATOM   4219  NZ  LYS D 261      -2.875  -8.130 -38.465  1.00  0.00              
ATOM   4220  H   LYS D 261      -1.333  -5.850 -45.457  1.00  0.00              
ATOM   4221  HA  LYS D 261      -0.865  -8.574 -44.745  1.00  0.00              
ATOM   4222 1HB  LYS D 261      -0.722  -6.814 -43.089  1.00  0.00              
ATOM   4223 2HB  LYS D 261      -2.435  -6.398 -43.335  1.00  0.00              
ATOM   4224 1HG  LYS D 261      -3.108  -8.626 -42.494  1.00  0.00              
ATOM   4225 2HG  LYS D 261      -1.400  -9.067 -42.270  1.00  0.00              
ATOM   4226 1HD  LYS D 261      -1.127  -7.544 -40.477  1.00  0.00              
ATOM   4227 2HD  LYS D 261      -2.637  -6.689 -40.867  1.00  0.00              
ATOM   4228 1HE  LYS D 261      -3.955  -8.626 -40.224  1.00  0.00              
ATOM   4229 2HE  LYS D 261      -2.480  -9.582 -39.961  1.00  0.00              
ATOM   4230 1HZ  LYS D 261      -3.396  -8.776 -37.889  1.00  0.00              
ATOM   4231 2HZ  LYS D 261      -1.915  -8.095 -38.151  1.00  0.00              
ATOM   4232 3HZ  LYS D 261      -3.285  -7.210 -38.396  1.00  0.00              
ATOM   4233  N   ARG D 262      -4.000  -7.753 -45.286  1.00  0.00              
ATOM   4234  CA  ARG D 262      -5.324  -8.308 -45.534  1.00  0.00              
ATOM   4235  C   ARG D 262      -5.304  -9.232 -46.751  1.00  0.00              
ATOM   4236  O   ARG D 262      -5.932 -10.290 -46.746  1.00  0.00              
ATOM   4237  CB  ARG D 262      -6.384  -7.227 -45.667  1.00  0.00              
ATOM   4238  CG  ARG D 262      -6.762  -6.539 -44.363  1.00  0.00              
ATOM   4239  CD  ARG D 262      -7.695  -5.394 -44.524  1.00  0.00              
ATOM   4240  NE  ARG D 262      -8.040  -4.720 -43.282  1.00  0.00              
ATOM   4241  CZ  ARG D 262      -8.808  -3.616 -43.200  1.00  0.00              
ATOM   4242  NH1 ARG D 262      -9.283  -3.040 -44.281  1.00  0.00              
ATOM   4243  NH2 ARG D 262      -9.053  -3.115 -42.002  1.00  0.00              
ATOM   4244  H   ARG D 262      -3.868  -6.754 -45.347  1.00  0.00              
ATOM   4245  HA  ARG D 262      -5.635  -8.915 -44.683  1.00  0.00              
ATOM   4246 1HB  ARG D 262      -5.999  -6.486 -46.365  1.00  0.00              
ATOM   4247 2HB  ARG D 262      -7.269  -7.700 -46.092  1.00  0.00              
ATOM   4248 1HG  ARG D 262      -7.238  -7.272 -43.712  1.00  0.00              
ATOM   4249 2HG  ARG D 262      -5.851  -6.169 -43.892  1.00  0.00              
ATOM   4250 1HD  ARG D 262      -7.239  -4.655 -45.181  1.00  0.00              
ATOM   4251 2HD  ARG D 262      -8.623  -5.754 -44.968  1.00  0.00              
ATOM   4252  HE  ARG D 262      -7.780  -4.947 -42.332  1.00  0.00              
ATOM   4253 1HH1 ARG D 262      -9.072  -3.424 -45.191  1.00  0.00              
ATOM   4254 2HH1 ARG D 262      -9.857  -2.213 -44.197  1.00  0.00              
ATOM   4255 1HH2 ARG D 262      -8.666  -3.562 -41.182  1.00  0.00              
ATOM   4256 2HH2 ARG D 262      -9.625  -2.290 -41.910  1.00  0.00              
ATOM   4257  N   GLU D 263      -4.579  -8.831 -47.787  1.00  0.00              
ATOM   4258  CA  GLU D 263      -4.445  -9.652 -48.986  1.00  0.00              
ATOM   4259  C   GLU D 263      -3.699 -10.957 -48.709  1.00  0.00              
ATOM   4260  O   GLU D 263      -4.036 -12.000 -49.276  1.00  0.00              
ATOM   4261  CB  GLU D 263      -3.710  -8.882 -50.082  1.00  0.00              
ATOM   4262  CG  GLU D 263      -4.524  -7.788 -50.735  1.00  0.00              
ATOM   4263  CD  GLU D 263      -3.704  -6.974 -51.724  1.00  0.00              
ATOM   4264  OE1 GLU D 263      -2.475  -7.202 -51.815  1.00  0.00              
ATOM   4265  OE2 GLU D 263      -4.293  -6.101 -52.398  1.00  0.00              
ATOM   4266  H   GLU D 263      -4.106  -7.939 -47.747  1.00  0.00              
ATOM   4267  HA  GLU D 263      -5.433  -9.942 -49.347  1.00  0.00              
ATOM   4268 1HB  GLU D 263      -2.822  -8.445 -49.622  1.00  0.00              
ATOM   4269 2HB  GLU D 263      -3.407  -9.608 -50.835  1.00  0.00              
ATOM   4270 1HG  GLU D 263      -5.418  -8.155 -51.239  1.00  0.00              
ATOM   4271 2HG  GLU D 263      -4.813  -7.149 -49.903  1.00  0.00              
ATOM   4272  N   TRP D 264      -2.687 -10.896 -47.846  1.00  0.00              
ATOM   4273  CA  TRP D 264      -1.966 -12.107 -47.457  1.00  0.00              
ATOM   4274  C   TRP D 264      -2.923 -13.053 -46.770  1.00  0.00              
ATOM   4275  O   TRP D 264      -2.952 -14.236 -47.083  1.00  0.00              
ATOM   4276  CB  TRP D 264      -0.790 -11.789 -46.510  1.00  0.00              
ATOM   4277  CG  TRP D 264       0.531 -11.555 -47.200  1.00  0.00              
ATOM   4278  CD1 TRP D 264       1.214 -10.378 -47.284  1.00  0.00              
ATOM   4279  CD2 TRP D 264       1.342 -12.536 -47.868  1.00  0.00              
ATOM   4280  NE1 TRP D 264       2.400 -10.566 -47.956  1.00  0.00              
ATOM   4281  CE2 TRP D 264       2.504 -11.880 -48.325  1.00  0.00              
ATOM   4282  CE3 TRP D 264       1.198 -13.909 -48.122  1.00  0.00              
ATOM   4283  CZ2 TRP D 264       3.518 -12.546 -49.016  1.00  0.00              
ATOM   4284  CZ3 TRP D 264       2.211 -14.575 -48.811  1.00  0.00              
ATOM   4285  CH2 TRP D 264       3.352 -13.894 -49.249  1.00  0.00              
ATOM   4286  H   TRP D 264      -2.408 -10.010 -47.451  1.00  0.00              
ATOM   4287  HA  TRP D 264      -1.575 -12.606 -48.344  1.00  0.00              
ATOM   4288 1HB  TRP D 264      -0.996 -10.881 -45.944  1.00  0.00              
ATOM   4289 2HB  TRP D 264      -0.627 -12.618 -45.823  1.00  0.00              
ATOM   4290  HD1 TRP D 264       0.747  -9.505 -46.834  1.00  0.00              
ATOM   4291  HE1 TRP D 264       3.088  -9.849 -48.146  1.00  0.00              
ATOM   4292  HE3 TRP D 264       0.329 -14.484 -47.804  1.00  0.00              
ATOM   4293  HZ2 TRP D 264       4.392 -11.980 -49.338  1.00  0.00              
ATOM   4294  HZ3 TRP D 264       2.092 -15.641 -49.002  1.00  0.00              
ATOM   4295  HH2 TRP D 264       4.125 -14.442 -49.787  1.00  0.00              
ATOM   4296  N   LEU D 265      -3.727 -12.529 -45.844  1.00  0.00              
ATOM   4297  CA  LEU D 265      -4.660 -13.372 -45.112  1.00  0.00              
ATOM   4298  C   LEU D 265      -5.737 -13.977 -46.011  1.00  0.00              
ATOM   4299  O   LEU D 265      -6.129 -15.134 -45.825  1.00  0.00              
ATOM   4300  CB  LEU D 265      -5.310 -12.562 -43.982  1.00  0.00              
ATOM   4301  CG  LEU D 265      -4.356 -12.123 -42.863  1.00  0.00              
ATOM   4302  CD1 LEU D 265      -5.072 -11.173 -41.911  1.00  0.00              
ATOM   4303  CD2 LEU D 265      -3.846 -13.347 -42.120  1.00  0.00              
ATOM   4304  H   LEU D 265      -3.694 -11.540 -45.642  1.00  0.00              
ATOM   4305  HA  LEU D 265      -4.127 -14.220 -44.684  1.00  0.00              
ATOM   4306 1HB  LEU D 265      -5.641 -11.696 -44.552  1.00  0.00              
ATOM   4307 2HB  LEU D 265      -6.176 -13.076 -43.564  1.00  0.00              
ATOM   4308  HG  LEU D 265      -3.501 -11.640 -43.336  1.00  0.00              
ATOM   4309 1HD1 LEU D 265      -4.388 -10.866 -41.121  1.00  0.00              
ATOM   4310 2HD1 LEU D 265      -5.408 -10.295 -42.460  1.00  0.00              
ATOM   4311 3HD1 LEU D 265      -5.930 -11.678 -41.471  1.00  0.00              
ATOM   4312 1HD2 LEU D 265      -3.167 -13.034 -41.325  1.00  0.00              
ATOM   4313 2HD2 LEU D 265      -4.687 -13.888 -41.687  1.00  0.00              
ATOM   4314 3HD2 LEU D 265      -3.314 -13.999 -42.812  1.00  0.00              
ATOM   4315  N   GLU D 266      -6.206 -13.201 -46.983  1.00  0.00              
ATOM   4316  CA  GLU D 266      -7.223 -13.671 -47.926  1.00  0.00              
ATOM   4317  C   GLU D 266      -6.682 -14.781 -48.839  1.00  0.00              
ATOM   4318  O   GLU D 266      -7.372 -15.773 -49.101  1.00  0.00              
ATOM   4319  CB  GLU D 266      -7.742 -12.506 -48.769  1.00  0.00              
ATOM   4320  CG  GLU D 266      -8.641 -11.536 -48.015  1.00  0.00              
ATOM   4321  CD  GLU D 266      -8.940 -10.314 -48.840  1.00  0.00              
ATOM   4322  OE1 GLU D 266      -8.405 -10.202 -49.916  1.00  0.00              
ATOM   4323  OE2 GLU D 266      -9.788  -9.548 -48.444  1.00  0.00              
ATOM   4324  H   GLU D 266      -5.851 -12.260 -47.072  1.00  0.00              
ATOM   4325  HA  GLU D 266      -8.059 -14.108 -47.380  1.00  0.00              
ATOM   4326 1HB  GLU D 266      -6.872 -11.973 -49.148  1.00  0.00              
ATOM   4327 2HB  GLU D 266      -8.297 -12.938 -49.604  1.00  0.00              
ATOM   4328 1HG  GLU D 266      -9.575 -11.981 -47.677  1.00  0.00              
ATOM   4329 2HG  GLU D 266      -8.042 -11.251 -47.151  1.00  0.00              
ATOM   4330  N   VAL D 267      -5.454 -14.628 -49.330  1.00  0.00              
ATOM   4331  CA  VAL D 267      -4.915 -15.642 -50.225  1.00  0.00              
ATOM   4332  C   VAL D 267      -4.473 -16.881 -49.465  1.00  0.00              
ATOM   4333  O   VAL D 267      -4.500 -17.977 -50.004  1.00  0.00              
ATOM   4334  CB  VAL D 267      -3.738 -15.116 -51.094  1.00  0.00              
ATOM   4335  CG1 VAL D 267      -4.213 -13.951 -51.937  1.00  0.00              
ATOM   4336  CG2 VAL D 267      -2.550 -14.703 -50.222  1.00  0.00              
ATOM   4337  H   VAL D 267      -4.887 -13.825 -49.098  1.00  0.00              
ATOM   4338  HA  VAL D 267      -5.674 -16.001 -50.921  1.00  0.00              
ATOM   4339  HB  VAL D 267      -3.384 -15.922 -51.738  1.00  0.00              
ATOM   4340 1HG1 VAL D 267      -3.389 -13.581 -52.547  1.00  0.00              
ATOM   4341 2HG1 VAL D 267      -5.027 -14.278 -52.584  1.00  0.00              
ATOM   4342 3HG1 VAL D 267      -4.569 -13.154 -51.286  1.00  0.00              
ATOM   4343 1HG2 VAL D 267      -1.741 -14.341 -50.857  1.00  0.00              
ATOM   4344 2HG2 VAL D 267      -2.861 -13.911 -49.541  1.00  0.00              
ATOM   4345 3HG2 VAL D 267      -2.204 -15.563 -49.649  1.00  0.00              
ATOM   4346  N   LEU D 268      -4.083 -16.725 -48.203  1.00  0.00              
ATOM   4347  CA  LEU D 268      -3.698 -17.898 -47.427  1.00  0.00              
ATOM   4348  C   LEU D 268      -4.940 -18.730 -47.162  1.00  0.00              
ATOM   4349  O   LEU D 268      -4.917 -19.958 -47.280  1.00  0.00              
ATOM   4350  CB  LEU D 268      -3.041 -17.480 -46.105  1.00  0.00              
ATOM   4351  CG  LEU D 268      -1.626 -16.913 -46.256  1.00  0.00              
ATOM   4352  CD1 LEU D 268      -1.166 -16.259 -44.949  1.00  0.00              
ATOM   4353  CD2 LEU D 268      -0.677 -18.051 -46.683  1.00  0.00              
ATOM   4354  H   LEU D 268      -4.044 -15.814 -47.769  1.00  0.00              
ATOM   4355  HA  LEU D 268      -3.000 -18.504 -48.002  1.00  0.00              
ATOM   4356 1HB  LEU D 268      -3.733 -16.696 -45.801  1.00  0.00              
ATOM   4357 2HB  LEU D 268      -3.061 -18.286 -45.371  1.00  0.00              
ATOM   4358  HG  LEU D 268      -1.656 -16.178 -47.061  1.00  0.00              
ATOM   4359 1HD1 LEU D 268      -0.159 -15.862 -45.076  1.00  0.00              
ATOM   4360 2HD1 LEU D 268      -1.847 -15.448 -44.691  1.00  0.00              
ATOM   4361 3HD1 LEU D 268      -1.166 -17.001 -44.152  1.00  0.00              
ATOM   4362 1HD2 LEU D 268       0.334 -17.658 -46.794  1.00  0.00              
ATOM   4363 2HD2 LEU D 268      -0.681 -18.833 -45.923  1.00  0.00              
ATOM   4364 3HD2 LEU D 268      -1.010 -18.467 -47.633  1.00  0.00              
ATOM   4365  N   GLU D 269      -6.037 -18.061 -46.815  1.00  0.00              
ATOM   4366  CA  GLU D 269      -7.304 -18.752 -46.608  1.00  0.00              
ATOM   4367  C   GLU D 269      -7.829 -19.378 -47.908  1.00  0.00              
ATOM   4368  O   GLU D 269      -8.309 -20.515 -47.909  1.00  0.00              
ATOM   4369  CB  GLU D 269      -8.342 -17.780 -46.034  1.00  0.00              
ATOM   4370  CG  GLU D 269      -9.723 -18.379 -45.765  1.00  0.00              
ATOM   4371  CD  GLU D 269      -9.743 -19.436 -44.661  1.00  0.00              
ATOM   4372  OE1 GLU D 269      -8.718 -19.610 -43.955  1.00  0.00              
ATOM   4373  OE2 GLU D 269     -10.797 -20.099 -44.503  1.00  0.00              
ATOM   4374  H   GLU D 269      -5.996 -17.060 -46.693  1.00  0.00              
ATOM   4375  HA  GLU D 269      -7.165 -19.578 -45.910  1.00  0.00              
ATOM   4376 1HB  GLU D 269      -7.936 -17.395 -45.099  1.00  0.00              
ATOM   4377 2HB  GLU D 269      -8.444 -16.964 -46.750  1.00  0.00              
ATOM   4378 1HG  GLU D 269     -10.480 -17.633 -45.524  1.00  0.00              
ATOM   4379 2HG  GLU D 269      -9.981 -18.863 -46.707  1.00  0.00              
ATOM   4380  N   GLU D 270      -7.737 -18.643 -49.010  1.00  0.00              
ATOM   4381  CA  GLU D 270      -8.201 -19.178 -50.288  1.00  0.00              
ATOM   4382  C   GLU D 270      -7.415 -20.409 -50.750  1.00  0.00              
ATOM   4383  O   GLU D 270      -8.013 -21.372 -51.241  1.00  0.00              
ATOM   4384  CB  GLU D 270      -8.129 -18.090 -51.361  1.00  0.00              
ATOM   4385  CG  GLU D 270      -8.629 -18.526 -52.733  1.00  0.00              
ATOM   4386  CD  GLU D 270      -8.602 -17.386 -53.711  1.00  0.00              
ATOM   4387  OE1 GLU D 270      -8.232 -16.303 -53.323  1.00  0.00              
ATOM   4388  OE2 GLU D 270      -8.841 -17.619 -54.873  1.00  0.00              
ATOM   4389  H   GLU D 270      -7.345 -17.712 -48.978  1.00  0.00              
ATOM   4390  HA  GLU D 270      -9.233 -19.517 -50.194  1.00  0.00              
ATOM   4391 1HB  GLU D 270      -8.731 -17.252 -51.008  1.00  0.00              
ATOM   4392 2HB  GLU D 270      -7.087 -17.782 -51.436  1.00  0.00              
ATOM   4393 1HG  GLU D 270      -8.079 -19.370 -53.146  1.00  0.00              
ATOM   4394 2HG  GLU D 270      -9.661 -18.821 -52.548  1.00  0.00              
ATOM   4395  N   THR D 271      -6.092 -20.404 -50.580  1.00  0.00              
ATOM   4396  CA  THR D 271      -5.316 -21.544 -51.059  1.00  0.00              
ATOM   4397  C   THR D 271      -5.446 -22.705 -50.064  1.00  0.00              
ATOM   4398  O   THR D 271      -5.316 -23.873 -50.449  1.00  0.00              
ATOM   4399  CB  THR D 271      -3.820 -21.175 -51.305  1.00  0.00              
ATOM   4400  OG1 THR D 271      -3.259 -20.604 -50.120  1.00  0.00              
ATOM   4401  CG2 THR D 271      -3.709 -20.157 -52.424  1.00  0.00              
ATOM   4402  H   THR D 271      -5.614 -19.637 -50.130  1.00  0.00              
ATOM   4403  HA  THR D 271      -5.715 -21.886 -52.014  1.00  0.00              
ATOM   4404  HB  THR D 271      -3.272 -22.077 -51.574  1.00  0.00              
ATOM   4405  HG1 THR D 271      -3.748 -19.809 -49.886  1.00  0.00              
ATOM   4406 1HG2 THR D 271      -2.660 -19.908 -52.585  1.00  0.00              
ATOM   4407 2HG2 THR D 271      -4.129 -20.576 -53.338  1.00  0.00              
ATOM   4408 3HG2 THR D 271      -4.258 -19.257 -52.152  1.00  0.00              
ATOM   4409  N   LYS D 272      -5.742 -22.399 -48.799  1.00  0.00              
ATOM   4410  CA  LYS D 272      -6.031 -23.461 -47.843  1.00  0.00              
ATOM   4411  C   LYS D 272      -7.312 -24.162 -48.282  1.00  0.00              
ATOM   4412  O   LYS D 272      -7.408 -25.383 -48.252  1.00  0.00              
ATOM   4413  CB  LYS D 272      -6.171 -22.909 -46.424  1.00  0.00              
ATOM   4414  CG  LYS D 272      -6.676 -23.919 -45.402  1.00  0.00              
ATOM   4415  CD  LYS D 272      -5.658 -25.026 -45.170  1.00  0.00              
ATOM   4416  CE  LYS D 272      -6.105 -25.965 -44.058  1.00  0.00              
ATOM   4417  NZ  LYS D 272      -5.120 -27.055 -43.821  1.00  0.00              
ATOM   4418  H   LYS D 272      -5.772 -21.438 -48.489  1.00  0.00              
ATOM   4419  HA  LYS D 272      -5.220 -24.190 -47.846  1.00  0.00              
ATOM   4420 1HB  LYS D 272      -5.186 -22.550 -46.122  1.00  0.00              
ATOM   4421 2HB  LYS D 272      -6.863 -22.068 -46.474  1.00  0.00              
ATOM   4422 1HG  LYS D 272      -6.867 -23.397 -44.464  1.00  0.00              
ATOM   4423 2HG  LYS D 272      -7.605 -24.351 -45.773  1.00  0.00              
ATOM   4424 1HD  LYS D 272      -5.540 -25.590 -46.096  1.00  0.00              
ATOM   4425 2HD  LYS D 272      -4.706 -24.572 -44.899  1.00  0.00              
ATOM   4426 1HE  LYS D 272      -6.226 -25.381 -43.146  1.00  0.00              
ATOM   4427 2HE  LYS D 272      -7.064 -26.398 -44.341  1.00  0.00              
ATOM   4428 1HZ  LYS D 272      -5.453 -27.654 -43.079  1.00  0.00              
ATOM   4429 2HZ  LYS D 272      -5.008 -27.598 -44.666  1.00  0.00              
ATOM   4430 3HZ  LYS D 272      -4.232 -26.655 -43.558  1.00  0.00              
ATOM   4431  N   ARG D 273      -8.296 -23.372 -48.684  1.00  0.00              
ATOM   4432  CA  ARG D 273      -9.579 -23.917 -49.113  1.00  0.00              
ATOM   4433  C   ARG D 273      -9.397 -24.708 -50.412  1.00  0.00              
ATOM   4434  O   ARG D 273     -10.040 -25.737 -50.607  1.00  0.00              
ATOM   4435  CB  ARG D 273     -10.650 -22.845 -49.242  1.00  0.00              
ATOM   4436  CG  ARG D 273     -11.106 -22.233 -47.927  1.00  0.00              
ATOM   4437  CD  ARG D 273     -12.088 -21.129 -48.073  1.00  0.00              
ATOM   4438  NE  ARG D 273     -12.375 -20.412 -46.842  1.00  0.00              
ATOM   4439  CZ  ARG D 273     -13.252 -19.392 -46.736  1.00  0.00              
ATOM   4440  NH1 ARG D 273     -13.900 -18.945 -47.789  1.00  0.00              
ATOM   4441  NH2 ARG D 273     -13.427 -18.839 -45.548  1.00  0.00              
ATOM   4442  H   ARG D 273      -8.158 -22.373 -48.692  1.00  0.00              
ATOM   4443  HA  ARG D 273      -9.956 -24.609 -48.360  1.00  0.00              
ATOM   4444 1HB  ARG D 273     -10.242 -22.062 -49.880  1.00  0.00              
ATOM   4445 2HB  ARG D 273     -11.504 -23.306 -49.737  1.00  0.00              
ATOM   4446 1HG  ARG D 273     -11.566 -23.015 -47.322  1.00  0.00              
ATOM   4447 2HG  ARG D 273     -10.232 -21.840 -47.408  1.00  0.00              
ATOM   4448 1HD  ARG D 273     -11.704 -20.404 -48.791  1.00  0.00              
ATOM   4449 2HD  ARG D 273     -13.030 -21.537 -48.439  1.00  0.00              
ATOM   4450  HE  ARG D 273     -11.993 -20.542 -45.916  1.00  0.00              
ATOM   4451 1HH1 ARG D 273     -13.743 -19.367 -48.693  1.00  0.00              
ATOM   4452 2HH1 ARG D 273     -14.552 -18.180 -47.688  1.00  0.00              
ATOM   4453 1HH2 ARG D 273     -12.906 -19.184 -44.753  1.00  0.00              
ATOM   4454 2HH2 ARG D 273     -14.075 -18.075 -45.442  1.00  0.00              
ATOM   4455  N   ALA D 274      -8.518 -24.217 -51.285  1.00  0.00              
ATOM   4456  CA  ALA D 274      -8.196 -24.892 -52.543  1.00  0.00              
ATOM   4457  C   ALA D 274      -7.572 -26.256 -52.289  1.00  0.00              
ATOM   4458  O   ALA D 274      -7.881 -27.231 -52.971  1.00  0.00              
ATOM   4459  CB  ALA D 274      -7.247 -24.036 -53.361  1.00  0.00              
ATOM   4460  H   ALA D 274      -8.059 -23.346 -51.064  1.00  0.00              
ATOM   4461  HA  ALA D 274      -9.119 -25.054 -53.099  1.00  0.00              
ATOM   4462 1HB  ALA D 274      -7.013 -24.546 -54.295  1.00  0.00              
ATOM   4463 2HB  ALA D 274      -7.719 -23.077 -53.579  1.00  0.00              
ATOM   4464 3HB  ALA D 274      -6.330 -23.873 -52.799  1.00  0.00              
ATOM   4465  N   LEU D 275      -6.680 -26.318 -51.309  1.00  0.00              
ATOM   4466  CA  LEU D 275      -6.043 -27.572 -50.934  1.00  0.00              
ATOM   4467  C   LEU D 275      -7.118 -28.514 -50.409  1.00  0.00              
ATOM   4468  O   LEU D 275      -7.171 -29.691 -50.775  1.00  0.00              
ATOM   4469  CB  LEU D 275      -4.949 -27.341 -49.884  1.00  0.00              
ATOM   4470  CG  LEU D 275      -4.212 -28.605 -49.421  1.00  0.00              
ATOM   4471  CD1 LEU D 275      -3.504 -29.257 -50.601  1.00  0.00              
ATOM   4472  CD2 LEU D 275      -3.217 -28.241 -48.329  1.00  0.00              
ATOM   4473  H   LEU D 275      -6.438 -25.475 -50.809  1.00  0.00              
ATOM   4474  HA  LEU D 275      -5.588 -28.028 -51.813  1.00  0.00              
ATOM   4475 1HB  LEU D 275      -4.279 -26.708 -50.463  1.00  0.00              
ATOM   4476 2HB  LEU D 275      -5.324 -26.784 -49.026  1.00  0.00              
ATOM   4477  HG  LEU D 275      -4.955 -29.273 -48.986  1.00  0.00              
ATOM   4478 1HD1 LEU D 275      -2.983 -30.154 -50.263  1.00  0.00              
ATOM   4479 2HD1 LEU D 275      -4.237 -29.530 -51.360  1.00  0.00              
ATOM   4480 3HD1 LEU D 275      -2.784 -28.559 -51.025  1.00  0.00              
ATOM   4481 1HD2 LEU D 275      -2.694 -29.140 -48.001  1.00  0.00              
ATOM   4482 2HD2 LEU D 275      -2.495 -27.523 -48.718  1.00  0.00              
ATOM   4483 3HD2 LEU D 275      -3.747 -27.802 -47.484  1.00  0.00              
ATOM   4484  N   SER D 276      -7.983 -27.972 -49.561  1.00  0.00              
ATOM   4485  CA  SER D 276      -9.109 -28.712 -49.006  1.00  0.00              
ATOM   4486  C   SER D 276     -10.072 -29.206 -50.085  1.00  0.00              
ATOM   4487  O   SER D 276     -10.694 -30.258 -49.931  1.00  0.00              
ATOM   4488  CB  SER D 276      -9.847 -27.844 -48.005  1.00  0.00              
ATOM   4489  OG  SER D 276      -9.058 -27.542 -46.888  1.00  0.00              
ATOM   4490  H   SER D 276      -7.850 -27.007 -49.294  1.00  0.00              
ATOM   4491  HA  SER D 276      -8.808 -29.558 -48.386  1.00  0.00              
ATOM   4492 1HB  SER D 276     -10.137 -26.916 -48.496  1.00  0.00              
ATOM   4493 2HB  SER D 276     -10.740 -28.374 -47.676  1.00  0.00              
ATOM   4494  HG  SER D 276      -9.560 -26.993 -46.281  1.00  0.00              
ATOM   4495  N   ASP D 277     -10.198 -28.447 -51.173  1.00  0.00              
ATOM   4496  CA  ASP D 277     -11.092 -28.838 -52.259  1.00  0.00              
ATOM   4497  C   ASP D 277     -10.368 -29.746 -53.252  1.00  0.00              
ATOM   4498  O   ASP D 277     -10.986 -30.351 -54.130  1.00  0.00              
ATOM   4499  CB  ASP D 277     -11.643 -27.604 -52.976  1.00  0.00              
ATOM   4500  CG  ASP D 277     -12.665 -26.813 -52.171  1.00  0.00              
ATOM   4501  OD1 ASP D 277     -13.168 -27.339 -51.206  1.00  0.00              
ATOM   4502  OD2 ASP D 277     -12.820 -25.644 -52.430  1.00  0.00              
ATOM   4503  H   ASP D 277      -9.671 -27.589 -51.254  1.00  0.00              
ATOM   4504  HA  ASP D 277     -11.930 -29.410 -51.860  1.00  0.00              
ATOM   4505 1HB  ASP D 277     -10.867 -26.928 -53.339  1.00  0.00              
ATOM   4506 2HB  ASP D 277     -12.139 -28.079 -53.823  1.00  0.00              
ATOM   4507  N   LYS D 278      -9.049 -29.831 -53.095  1.00  0.00              
ATOM   4508  CA  LYS D 278      -8.210 -30.678 -53.935  1.00  0.00              
ATOM   4509  C   LYS D 278      -8.226 -32.089 -53.357  1.00  0.00              
ATOM   4510  O   LYS D 278      -8.313 -33.075 -54.088  1.00  0.00              
ATOM   4511  CB  LYS D 278      -6.771 -30.146 -53.959  1.00  0.00              
ATOM   4512  CG  LYS D 278      -5.816 -30.958 -54.825  1.00  0.00              
ATOM   4513  CD  LYS D 278      -4.442 -30.306 -54.905  1.00  0.00              
ATOM   4514  CE  LYS D 278      -3.500 -31.118 -55.781  1.00  0.00              
ATOM   4515  NZ  LYS D 278      -2.182 -30.445 -55.950  1.00  0.00              
ATOM   4516  H   LYS D 278      -8.621 -29.282 -52.363  1.00  0.00              
ATOM   4517  HA  LYS D 278      -8.618 -30.715 -54.946  1.00  0.00              
ATOM   4518 1HB  LYS D 278      -6.815 -29.121 -54.330  1.00  0.00              
ATOM   4519 2HB  LYS D 278      -6.414 -30.143 -52.928  1.00  0.00              
ATOM   4520 1HG  LYS D 278      -5.719 -31.954 -54.390  1.00  0.00              
ATOM   4521 2HG  LYS D 278      -6.237 -31.037 -55.825  1.00  0.00              
ATOM   4522 1HD  LYS D 278      -4.556 -29.304 -55.320  1.00  0.00              
ATOM   4523 2HD  LYS D 278      -4.031 -30.235 -53.898  1.00  0.00              
ATOM   4524 1HE  LYS D 278      -3.356 -32.091 -55.317  1.00  0.00              
ATOM   4525 2HE  LYS D 278      -3.970 -31.247 -56.757  1.00  0.00              
ATOM   4526 1HZ  LYS D 278      -1.588 -31.015 -56.537  1.00  0.00              
ATOM   4527 2HZ  LYS D 278      -2.318 -29.542 -56.382  1.00  0.00              
ATOM   4528 3HZ  LYS D 278      -1.749 -30.325 -55.046  1.00  0.00              
ATOM   4529  N   ARG D 279      -8.142 -32.175 -52.033  1.00  0.00              
ATOM   4530  CA  ARG D 279      -8.144 -33.456 -51.341  1.00  0.00              
ATOM   4531  C   ARG D 279      -9.566 -33.928 -51.053  1.00  0.00              
ATOM   4532  O   ARG D 279      -9.916 -35.038 -51.508  1.00  0.00              
ATOM   4533  OXT ARG D 279     -10.309 -33.239 -50.409  1.00  0.00              
ATOM   4534  CB  ARG D 279      -7.361 -33.346 -50.029  1.00  0.00              
ATOM   4535  CG  ARG D 279      -5.886 -33.055 -50.224  1.00  0.00              
ATOM   4536  CD  ARG D 279      -5.163 -32.935 -48.895  1.00  0.00              
ATOM   4537  NE  ARG D 279      -3.748 -32.630 -49.082  1.00  0.00              
ATOM   4538  CZ  ARG D 279      -2.871 -32.487 -48.093  1.00  0.00              
ATOM   4539  NH1 ARG D 279      -3.265 -32.617 -46.832  1.00  0.00              
ATOM   4540  NH2 ARG D 279      -1.601 -32.212 -48.366  1.00  0.00              
ATOM   4541  H   ARG D 279      -8.074 -31.323 -51.492  1.00  0.00              
ATOM   4542  HA  ARG D 279      -7.688 -34.218 -51.973  1.00  0.00              
ATOM   4543 1HB  ARG D 279      -7.823 -32.550 -49.449  1.00  0.00              
ATOM   4544 2HB  ARG D 279      -7.483 -34.296 -49.506  1.00  0.00              
ATOM   4545 1HG  ARG D 279      -5.446 -33.867 -50.803  1.00  0.00              
ATOM   4546 2HG  ARG D 279      -5.787 -32.121 -50.777  1.00  0.00              
ATOM   4547 1HD  ARG D 279      -5.621 -32.136 -48.314  1.00  0.00              
ATOM   4548 2HD  ARG D 279      -5.253 -33.876 -48.355  1.00  0.00              
ATOM   4549  HE  ARG D 279      -3.227 -32.488 -49.936  1.00  0.00              
ATOM   4550 1HH1 ARG D 279      -4.231 -32.828 -46.626  1.00  0.00              
ATOM   4551 2HH1 ARG D 279      -2.597 -32.507 -46.083  1.00  0.00              
ATOM   4552 1HH2 ARG D 279      -1.305 -32.115 -49.328  1.00  0.00              
ATOM   4553 2HH2 ARG D 279      -0.938 -32.101 -47.614  1.00  0.00              
TER                                                                             
# All scores below are weighted scores, not raw scores.
#BEGIN_POSE_ENERGIES_TABLE 027.d16_v11.3_repeated_1_6.0dG_02_RalA3andExo84_0005_0001.pdb
label fa_atr fa_rep fa_sol fa_intra_rep pro_close fa_pair hbond_sr_bb hbond_lr_bb hbond_bb_sc hbond_sc dslf_ss_dst dslf_cs_ang dslf_ss_dih dslf_ca_dih rama omega fa_dun p_aa_pp ref total
weights 0.8 0.44 0.65 0.004 1 0.49 0.585 1.17 1.17 1.1 0.5 2 5 5 0.2 0.5 0.56 0.32 1 NA
pose -1094.83 100.443 548.48 2.39837 0.571793 -30.4618 -65.6923 -113.578 -31.6875 -35.867 0 0 0 0 -7.21241 12.0717 195.723 -22.1514 -70.03 -611.822
SER_p:NtermProteinFull_1 -0.401611 0.00589813 0.208854 0.000873276 0 0 0 0 0 0 0 0 0 0 0 0.0158486 0.571486 0 -0.37 0.0313488
LEU_2 -2.33916 0.323407 0.970518 0.00723357 0 0 0 0 0 0 0 0 0 0 -0.263868 0.0255452 2.0879 -0.063647 -0.1 0.647936
ALA_3 -1.92278 0.0310044 1.20774 0.000677522 0 0 0 0 0 0 0 0 0 0 -0.241606 0.018986 0 -0.0713188 0.16 -0.817302
GLU_4 -4.44156 0.142764 3.12551 0.00633855 0 -0.150211 0 0 -0.314145 0 0 0 0 0 0.091456 0.00313815 0.912836 0.108576 -0.81 -1.3253
HIS_5 -6.85272 0.415563 3.46919 0.00293947 0 0.072263 0 0 0 -0.355385 0 0 0 0 -0.0541135 0.36121 0.664084 0.00556785 0.56 -1.7114
HIS_6 -5.99026 0.418982 3.18455 0.00283989 0 -0.331871 0 0 -0.709298 0 0 0 0 0 0.0650934 0.0139387 1.19665 -0.0979488 0.56 -1.68732
VAL_7 -4.17433 0.334368 1.22259 0.0119046 0 0 0 0 0 0 0 0 0 0 -0.213577 0.0690908 0.0245862 -0.233042 0.29 -2.66841
ILE_8 -5.14904 0.590746 1.63148 0.015693 0 0 0 0 0 0 0 0 0 0 -0.239064 0.113085 0.826378 -0.373807 0.24 -2.34452
MET_9 -4.44471 0.235623 1.55249 0.00425046 0 0 0 0 0 0 0 0 0 0 -0.109672 0.00201484 0.878676 0.0336939 -0.34 -2.18764
VAL_10 -3.96083 0.495072 1.03375 0.010595 0 0 0 0 0 0 0 0 0 0 -0.197825 0.0010287 0.117943 -0.37759 0.29 -2.58785
GLY_11 -2.31824 0.231323 1.24132 0.000136632 0 0 0 0 -0.775907 0 0 0 0 0 0.200949 0.041718 0 -0.77003 -0.17 -2.31873
SER_12 -2.34002 0.218749 1.54113 0.000805534 0 -0.0623576 0 0 0 0 0 0 0 0 -0.2752 0.0102407 0.751491 -0.160362 -0.37 -0.685528
GLY_13 -1.06034 0.073135 0.606307 2.10886e-05 0 0 0 0 0 0 0 0 0 0 0.102607 0.0656381 0 0.466885 -0.17 0.0842506
GLY_14 -1.45268 0.138483 0.942818 2.3921e-05 0 0 0 0 -0.55854 0 0 0 0 0 -0.354584 0.0314237 0 -0.794702 -0.17 -2.21776
VAL_15 -4.28249 0.322961 1.81883 0.0101445 0 0 0 0 -0.81923 0 0 0 0 0 -0.0467844 0.00522612 0.294771 0.248525 0.29 -2.15805
GLY_16 -2.30954 0.338456 1.28628 2.31858e-05 0 0 0 0 0 0 0 0 0 0 0.00687749 0.0895542 0 -0.795795 -0.17 -1.55414
LYS_17 -5.81902 0.487995 3.70726 0.00754351 0 -0.0423303 0 0 -0.775907 0 0 0 0 0 -0.055921 9.52473e-05 2.45866 -0.0481234 -0.65 -0.729746
SER_18 -2.9802 0.288418 2.15648 0.0010489 0 -0.144523 0 0 0 -0.659088 0 0 0 0 -0.217286 0.0113651 0.617153 0.00670272 -0.37 -1.28994
ALA_19 -3.0819 0.358206 1.29132 0.000711667 0 0 0 0 0 0 0 0 0 0 -0.111818 3.97459e-06 0 -0.139904 0.16 -1.52338
LEU_20 -5.21848 0.19381 1.88586 0.00572363 0 0 0 0 0 0 0 0 0 0 -0.0962835 0.0485245 0.297926 -0.113821 -0.1 -3.09674
THR_21 -4.95849 0.256347 2.41132 0.0113623 0 -0.123699 0 0 0 -0.00833649 0 0 0 0 -0.0428789 0.0106666 0.0765629 0.092242 -0.27 -2.5449
LEU_22 -4.76526 0.296082 2.27812 0.00740394 0 0 0 0 0 0 0 0 0 0 -0.123762 0.145475 0.117743 -0.0915639 -0.1 -2.23576
GLN_23 -5.74115 0.395812 3.60315 0.0121047 0 -0.201183 0 0 0 0 0 0 0 0 -0.141561 0.00625898 1.12876 -0.107691 -0.97 -2.01549
PHE_24 -6.49237 0.66098 1.67118 0.0258356 0 0 0 0 -0.0210533 0 0 0 0 0 0.129823 0.0223654 0.155849 -0.156701 0.63 -3.37409
MET_25 -5.03203 0.420676 1.6843 0.00294252 0 0 0 0 -0.542739 0 0 0 0 0 -0.0438025 0.106366 2.58218 -0.0592215 -0.34 -1.22132
LYS_26 -2.84209 0.34046 1.66271 0.00506182 0 -0.26222 0 0 0 0 0 0 0 0 0.056549 0.273866 0.643748 0.0735264 -0.65 -0.698388
ASP_27 -2.63452 0.286991 1.86031 0.00499871 0 -0.262718 0 0 0 0 0 0 0 0 -0.122329 0.00673355 0.581719 -0.178111 -0.67 -1.12693
GLU_28 -3.24768 0.239719 1.95978 0.0053156 0 -0.1825 0 0 0 0 0 0 0 0 -0.0385712 0.00247077 0.747298 0.043633 -0.81 -1.28053
PHE_29 -4.41007 0.226911 1.16358 0.0254872 0 0 0 0 0 0 0 0 0 0 0.0662129 0.446482 0.388307 -0.05569 0.63 -1.51878
VAL_30 -2.05477 0.0602902 0.866781 0.0145044 0 0 0 0 0 0 0 0 0 0 -0.140582 0.000984699 0.11261 -0.182932 0.29 -1.03312
GLU_31 -1.32044 0.011952 0.782214 0.00557474 0 -0.419248 0 0 0 0 0 0 0 0 -0.117245 0.07935 0.839098 -0.160025 -0.81 -1.10877
ASP_32 -1.19268 0.0276994 0.807389 0.00359697 0 -0.00142468 0 0 0 0 0 0 0 0 -0.18435 0.0121515 0.466936 0.0352666 -0.67 -0.695417
TYR_33 -3.53878 0.147557 1.25718 0.0263103 0 0 0 0 -0.0812545 0 0 0 0 0 -0.280613 0.185507 0.468725 0.0141536 0.51 -1.29122
GLU_34 -2.27681 0.220786 1.4122 0.00732737 0.00024859 -0.210506 0 0 -0.427903 0 0 0 0 0 0.0301308 0.00695071 0.81995 0.108775 -0.81 -1.11885
PRO_35 -1.70235 0.295053 0.487254 0.00131411 0.030923 0 0 0 0 0 0 0 0 0 0.195517 0.0376989 0.411024 -0.462901 0.02 -0.686472
THR_36 -2.97347 0.124647 2.12138 0.0112824 0 -0.117913 0 0 -0.509158 0 0 0 0 0 -0.010081 0.0211438 0.0533612 -0.0974582 -0.27 -1.64628
GLY_37 -1.38961 0.0492032 0.738096 2.45571e-05 0 0 0 0 0 0 0 0 0 0 1.36159 0.109147 0 0.160215 -0.17 0.858661
ALA_38 -2.03964 0.238188 0.878488 0.000934295 0 0 0 0 0 0 0 0 0 0 1.05147 0.0271026 0 0.00908472 0.16 0.325632
ASP_39 -3.22714 0.106364 2.08274 0.00289028 0 -0.268156 0 0 0 0 0 0 0 0 0.185972 0.00515456 0.691789 0.380239 -0.67 -0.710145
SER_40 -2.04051 0.146861 1.49305 0.00155761 0 -0.105666 0 0 0 -0.629967 0 0 0 0 0.0832814 0.079416 0.329615 0.260843 -0.37 -0.751517
TYR_41 -5.14416 0.310399 1.97839 0.0237602 0 0 0 0 0 0 0 0 0 0 -0.14202 0.0217355 0.432933 -0.17663 0.51 -2.18559
PHE_42 -2.62985 0.0912406 1.16595 0.0303908 0 0 0 0 0 0 0 0 0 0 -0.0418788 0.0558879 0.814065 0.00201013 0.63 0.117817
LYS_43 -3.91314 0.216766 2.08999 0.00477181 0 -0.173609 0 0 -0.563792 0 0 0 0 0 0.11421 0.0437441 0.843334 -0.0040109 -0.65 -1.99173
LYS_44 -2.43038 0.176561 1.3397 0.00593242 0 -0.364042 0 0 0 0 0 0 0 0 -0.128939 0.0413268 1.08831 -0.0272461 -0.65 -0.948775
VAL_45 -3.93046 0.601957 1.21026 0.0110472 0 0 0 0 0 0 0 0 0 0 -0.0260564 0.0356622 0.0355321 -0.144682 0.29 -1.91674
VAL_46 -2.20941 0.176792 0.872438 0.00901156 0 0 0 0 0 0 0 0 0 0 -0.192119 0.00446858 0.00697884 -0.329898 0.29 -1.37174
LEU_47 -5.82359 0.597417 2.65336 0.00961814 0 0 0 0 0 0 0 0 0 0 0.11583 0.00260239 0.50488 -0.0944622 -0.1 -2.13435
ASP_48 -2.77784 0.237992 2.42608 0.00497434 0 -0.464102 0 0 0 -1.02579 0 0 0 0 -0.0953266 0.0183419 0.638335 -0.293014 -0.67 -2.00036
GLY_49 -1.14868 0.227452 0.53251 1.61058e-05 0 0 0 0 0 0 0 0 0 0 -0.346881 0.0028719 0 -0.792912 -0.17 -1.69562
GLU_50 -3.78311 0.333671 2.43752 0.00592533 0 -0.334875 0 0 0 -0.277039 0 0 0 0 -0.112964 0.00190394 0.923447 0.018706 -0.81 -1.59681
GLU_51 -1.94952 0.303424 1.20613 0.00548484 0 -0.300398 0 0 0 0 0 0 0 0 0.0255511 0.00239648 1.14927 0.0331675 -0.81 -0.334491
VAL_52 -4.64849 0.625437 1.80928 0.0128195 0 0 0 0 0 0 0 0 0 0 -0.0684491 0.0940111 0.0168489 -0.183497 0.29 -2.05204
GLU_53 -4.51712 0.131848 2.63328 0.00526209 0 -0.309061 0 0 0 0 0 0 0 0 -0.0381869 0.0129625 0.730151 0.0431029 -0.81 -2.11776
ILE_54 -4.76354 0.344818 1.14635 0.0205213 0 0 0 0 0 0 0 0 0 0 -0.0992369 0.0509451 1.4922 -0.224905 0.24 -1.79285
ASP_55 -4.32234 0.181178 3.10408 0.00533584 0 -0.574186 0 0 0 -0.055987 0 0 0 0 0.134172 0.00274534 1.01454 0.371373 -0.67 -0.809088
ILE_56 -5.31981 0.469494 1.49997 0.0199593 0 0 0 0 0 0 0 0 0 0 -0.186821 0.0204084 0.159139 -0.386476 0.24 -3.48414
LEU_57 -3.9219 0.230567 1.3269 0.0076551 0 0 0 0 0 0 0 0 0 0 0.000960351 0.0047068 0.373653 -0.0985863 -0.1 -2.17604
ASP_58 -4.6489 0.173223 3.45443 0.00871726 0 -0.406306 0 0 0 -0.667425 0 0 0 0 -0.0671047 0.0239575 0.286808 -0.124641 -0.67 -2.63724
THR_59 -3.24694 0.362943 1.54365 0.00480807 0 0.00974309 0 0 -0.0841544 0 0 0 0 0 -0.0890259 0.202528 0.0316817 -0.385664 -0.27 -1.92043
ALA_60 -2.12541 0.269429 1.31331 0.000796499 0 0 0 0 -0.0841544 0 0 0 0 0 -0.322046 0.0338115 0 -0.105232 0.16 -0.859501
GLY_61 -1.37581 0.0870267 0.764201 1.46069e-05 0 0 0 0 0 0 0 0 0 0 -0.00815721 0.0666786 0 0.261115 -0.17 -0.374931
LEU_62 -1.23449 0.200345 0.643558 0.00694884 0 0 0 0 0 0 0 0 0 0 -0.115017 0.000824207 0.137254 -0.104812 -0.1 -0.565387
LYS_63 -2.96619 0.415324 1.57214 0.00790776 0 -0.62939 0 0 0 0 0 0 0 0 0.0654674 0.00899918 1.90093 -0.0130462 -0.65 -0.287856
GLN_64 -1.18887 0.0335217 0.621788 0.00521077 0 -0.163163 0 0 0 0 0 0 0 0 -0.155548 0.00214465 0.848278 -0.116064 -0.97 -1.0827
HIS_D_65 -3.56377 0.146558 1.73321 0.00267315 0 -0.206339 0 0 0 0 0 0 0 0 -0.0709525 0.00929771 0.562739 0.0615249 0.56 -0.765063
ALA_66 -2.71946 0.202086 1.90067 0.000750447 0 0 0 0 0 0 0 0 0 0 -0.187787 0.0181459 0 -0.154923 0.16 -0.780511
SER_67 -3.00179 0.221887 2.20766 0.00132181 0 -0.402608 0 0 0 -0.558519 0 0 0 0 -0.112267 0.00204923 0.729134 0.108093 -0.37 -1.17504
ARG_68 -6.94556 0.720048 4.43995 0.00927511 0 -0.285864 0 0 -0.188073 -0.469961 0 0 0 0 -0.143027 0.0904704 2.62096 -0.0623812 -0.98 -1.19417
ARG_69 -7.18606 0.504448 4.74691 0.0233805 0 -0.50477 0 0 0 -0.747214 0 0 0 0 -0.0232925 0.0313511 2.24437 -0.0984029 -0.98 -1.98929
ASP_70 -5.89983 0.389271 4.24042 0.00320886 0 -0.673983 0 0 0 -1.58885 0 0 0 0 -0.169237 0.0102248 0.572319 0.00108819 -0.67 -3.78537
ASP_71 -4.72883 0.326027 3.28026 0.0030676 0 -0.580832 0 0 0 0 0 0 0 0 -0.139051 0.000694777 0.299965 0.0180816 -0.67 -2.19061
TYR_72 -6.48562 0.269419 3.05762 0.0343352 0 0 0 0 -0.708439 -0.469961 0 0 0 0 -0.0167307 6.83608e-05 1.69707 -0.0377557 0.51 -2.15
PHE_73 -6.06563 0.33955 1.7091 0.0315021 0 0 0 0 0 0 0 0 0 0 0.0291022 0.058614 1.47643 -0.0839158 0.63 -1.87525
ARG_74 -3.45945 0.611953 2.33455 0.0113173 0 -0.459438 0 0 -0.704995 0 0 0 0 0 -0.219547 0.0151349 2.32313 -0.0747097 -0.98 -0.602058
SER_75 -2.11805 0.141221 1.42269 0.00188437 0 -0.0308232 0 0 -0.708439 0 0 0 0 0 -0.252496 0.000360931 0.40002 -0.185807 -0.37 -1.69944
GLY_76 -2.25874 0.670531 1.26885 1.88656e-05 0 0 0 0 -0.693761 0 0 0 0 0 -0.0441973 0.00031439 0 -0.293999 -0.17 -1.52099
GLU_77 -5.12613 0.506992 3.42871 0.00403799 0 -0.612931 0 0 -0.709298 -0.0791513 0 0 0 0 0.289332 0.00427649 0.842518 -0.0756852 -0.81 -2.33733
GLY_78 -3.09087 0.412804 1.24237 0.000228796 0 0 0 0 0 0 0 0 0 0 0.555234 0.0124554 0 0.351139 -0.17 -0.686645
PHE_79 -7.0287 0.850836 1.4666 0.0255145 0 0 0 0 0 0 0 0 0 0 -0.12944 0.167316 0.560153 -0.112956 0.63 -3.57068
LEU_80 -4.7973 0.563694 1.03661 0.00865064 0 0 0 0 0 0 0 0 0 0 0.07828 0.000895082 0.858579 -0.0966333 -0.1 -2.44722
CYS_81 -3.42746 0.0961917 1.70891 0.00194919 0 0 0 0 0 0 0 0 0 0 0.0300516 0.0236608 0.284819 -0.0277121 1.7 0.390413
VAL_82 -4.01336 0.286179 1.13976 0.0179494 0 0 0 0 0 0 0 0 0 0 -0.190522 0.00450376 0.0985552 -0.246052 0.29 -2.61298
PHE_83 -7.57673 0.674291 1.82956 0.0260963 0 0 0 0 0 0 0 0 0 0 -0.103613 0.0366102 0.467134 -0.179231 0.63 -4.19588
SER_84 -4.24593 0.623804 2.752 0.0018946 0 -0.0943146 0 0 -1.26806 -0.408997 0 0 0 0 0.00851606 0.0821593 0.609155 0.165891 -0.37 -2.14388
ILE_85 -5.89984 0.327377 2.74654 0.0210649 0 0 0 0 0 0 0 0 0 0 -0.0321986 0.000106743 0.573077 0.240043 0.24 -1.78383
THR_86 -3.87786 0.624433 2.06141 0.00527011 0 0.0602721 0 0 -0.506351 -0.408997 0 0 0 0 -0.175908 0.0204668 0.135353 -0.0722886 -0.27 -2.40419
GLU_87 -4.73647 0.399789 3.18558 0.0127212 0 -0.0533465 0 0 -0.449091 0 0 0 0 0 0.324018 0.00150385 1.63862 0.0111945 -0.81 -0.475476
MET_88 -3.91132 0.183136 2.10989 0.00686417 0 0 0 0 -0.465585 0 0 0 0 0 -0.0509859 0.028582 1.30979 -0.0352805 -0.34 -1.16491
GLU_89 -2.98321 0.291657 1.70669 0.00536095 0 0.0600621 0 0 -0.449091 0 0 0 0 0 -0.248465 0.0344568 0.82713 -0.144174 -0.81 -1.70957
SER_90 -4.07429 0.335466 2.41622 0.00113249 0 -0.169663 0 0 -0.761708 0 0 0 0 0 -0.181585 0.12132 0.354812 -0.000987919 -0.37 -2.32929
PHE_91 -8.30115 0.959369 3.06626 0.0259503 0 0 0 0 0 0 0 0 0 0 0.00592466 0.000794432 0.665076 -0.000955365 0.63 -2.94873
ALA_92 -2.93351 0.287385 1.68227 0.000765322 0 0 0 0 0 0 0 0 0 0 -0.18114 0.000150594 0 -0.169484 0.16 -1.15356
ALA_93 -3.5182 0.488448 1.67878 0.000923525 0 0 0 0 0 0 0 0 0 0 -0.256034 0.107878 0 -0.0738425 0.16 -1.41204
THR_94 -5.05163 0.489564 2.85405 0.00402478 0 0.0598622 0 0 0 -0.447125 0 0 0 0 -0.129265 0.159963 0.332556 0.129416 -0.27 -1.86859
ALA_95 -2.92443 0.226786 1.64807 0.000678935 0 0 0 0 0 0 0 0 0 0 -0.174378 0.0225014 0 -0.136845 0.16 -1.17762
ASP_96 -3.09005 0.197826 1.89016 0.00325783 0 0.040761 0 0 0 0 0 0 0 0 -0.165312 0.000199082 0.357273 -0.0286278 -0.67 -1.46452
PHE_97 -6.0009 0.509082 2.24051 0.0210043 0 0 0 0 0 0 0 0 0 0 -0.0457394 0.0225587 1.05181 0.0338992 0.63 -1.53777
ARG_98 -7.61345 0.664092 4.10899 0.0117345 0 -0.00654815 0 0 0 0 0 0 0 0 -0.19792 0.0278158 2.13172 -0.0803788 -0.98 -1.93395
GLU_99 -3.14236 0.273852 1.7995 0.00671423 0 -0.021768 0 0 0 0 0 0 0 0 -0.114799 0.000716672 0.899639 -0.092993 -0.81 -1.2015
GLN_100 -5.2176 0.383259 3.48482 0.00546507 0 -0.198386 0 0 0 0 0 0 0 0 -0.13173 0.00895459 0.934107 -0.0980063 -0.97 -1.79912
ILE_101 -5.68544 0.421733 1.36731 0.0223786 0 0 0 0 0 0 0 0 0 0 -0.0137651 0.0143937 0.187474 -0.0689693 0.24 -3.51489
LEU_102 -4.42029 0.33804 2.15443 0.00737361 0 0 0 0 0 0 0 0 0 0 -0.107585 0.0164125 0.285493 -0.116232 -0.1 -1.94237
ARG_103 -4.46053 0.341001 3.45024 0.015382 0 -0.514504 0 0 0 -0.841638 0 0 0 0 -0.137007 0.00770217 1.96792 -0.058889 -0.98 -1.21032
VAL_104 -5.00785 0.501556 2.54109 0.0185236 0 0 0 0 -0.704995 0 0 0 0 0 -0.0184539 0.00168615 0.0995717 -0.0621272 0.29 -2.341
LYS_105 -4.03832 0.426246 2.06077 0.00962244 0 -0.18304 0 0 -0.693761 0 0 0 0 0 -0.212886 0.0310943 2.22361 -0.0578497 -0.65 -1.08452
GLU_106 -1.81199 0.261513 1.14847 0.007129 0 -0.221773 0 0 0 0 0 0 0 0 0.000253042 0.111604 0.591812 0.0703555 -0.81 -0.652625
ASP_107 -3.93715 0.430268 2.96501 0.0105973 0 -0.606759 0 0 -0.253552 -0.692275 0 0 0 0 0.153238 0.0214603 0.23092 -0.481534 -0.67 -2.82978
GLU_108 -1.48193 0.212098 0.902838 0.00554648 0 -0.008834 0 0 0 0 0 0 0 0 -0.267437 0.00233108 0.925294 -0.122993 -0.81 -0.643086
ASN_109 -2.59768 0.373579 1.91139 0.00693937 0 -0.16245 0 0 -0.445525 0 0 0 0 0 -0.241629 0.00557052 0.737437 -0.370682 -0.89 -1.67305
VAL_110 -3.84846 0.674756 1.60481 0.0213996 0.0100468 0 0 0 0 0 0 0 0 0 -0.181557 0.0375382 1.24008 0.104043 0.29 -0.0473422
PRO_111 -4.27089 0.643376 1.37072 0.00139802 0.0875366 0 0 0 0 0 0 0 0 0 -0.00114757 0.00554871 0.423046 -0.549995 0.02 -2.27041
PHE_112 -5.78026 0.233452 1.89548 0.0245209 0 0 0 0 -0.112374 0 0 0 0 0 0.0650238 0.0272177 0.505388 -0.0620693 0.63 -2.57362
LEU_113 -4.49142 0.327863 1.43385 0.0079166 0 0 0 0 0 0 0 0 0 0 0.00441542 0.00253273 0.492881 -0.035575 -0.1 -2.35754
LEU_114 -5.35566 0.284615 1.38505 0.00742427 0 0 0 0 0 0 0 0 0 0 -0.107491 0.0359657 0.405958 -0.105542 -0.1 -3.54969
VAL_115 -5.11904 0.228104 1.40168 0.0160882 0 0 0 0 0 0 0 0 0 0 -0.158815 0.0185636 0.0103068 -0.342598 0.29 -3.65571
GLY_116 -3.0823 0.263429 1.49844 1.94481e-05 0 0 0 0 0 0 0 0 0 0 1.28123 0.0502235 0 0.663327 -0.17 0.504367
ASN_117 -5.34517 0.618566 4.14013 0.00606008 0 -0.250054 0 0 -1.3608 -0.329352 0 0 0 0 0.0462686 0.0622242 1.56978 -0.0337885 -0.89 -1.76613
LYS_118 -4.80708 0.843296 3.1625 0.00553317 0 0.0758341 0 0 -1.05202 0 0 0 0 0 0.00465884 0.0260184 0.877013 0.106547 -0.65 -1.4077
SER_119 -2.95499 0.49638 1.95407 0.00146019 0 -0.27185 0 0 0 0 0 0 0 0 -0.246739 0.0686285 0.120409 -0.200405 -0.37 -1.40304
ASP_120 -3.41656 0.579715 2.85052 0.00386178 0 -0.369745 0 0 0 -0.600594 0 0 0 0 -0.219787 0.00500565 1.45269 -0.0797359 -0.67 -0.464631
LEU_121 -4.33294 0.67882 2.07598 0.00878389 0 0 0 0 0 0 0 0 0 0 0.404787 4.72087e-06 0.0220146 0.0730105 -0.1 -1.16954
GLU_122 -3.01392 0.562124 2.37085 0.0138636 0 -0.388088 0 0 0 -0.59813 0 0 0 0 -0.00773056 0.0019364 1.87259 -0.111229 -0.81 -0.107735
ASP_123 -1.26302 0.228678 0.733137 0.00331058 0 -0.000955893 0 0 0 0 0 0 0 0 -0.177936 0.0131266 0.381647 -0.0234321 -0.67 -0.775444
LYS_124 -2.94474 0.415931 1.3276 0.00466931 0 -0.0304683 0 0 0 0 0 0 0 0 -0.185961 0.0476406 0.663213 -0.0854056 -0.65 -1.43752
ARG_125 -6.19557 0.500045 4.52476 0.0153493 0 -0.72936 0 0 -0.507315 -1.85834 0 0 0 0 -0.172854 0.297618 1.6805 0.0681068 -0.98 -3.35706
GLN_126 -3.68573 0.131363 2.39092 0.00411782 0 -0.0813967 0 0 -0.465585 0 0 0 0 0 0.0511784 0.0932845 0.952111 -0.125734 -0.97 -1.70547
VAL_127 -4.99766 0.38773 1.90623 0.0117244 0 0 0 0 -0.507315 0 0 0 0 0 -0.171526 0.0165417 0.0452549 -0.243399 0.29 -3.26241
SER_128 -3.4639 0.336426 2.3128 0.00161173 0 -0.121519 0 0 -0.78956 0 0 0 0 0 -0.267316 0.036864 0.24452 -0.241828 -0.37 -2.3219
VAL_129 -3.20875 0.252265 1.92869 0.0133329 0 0 0 0 0 0 0 0 0 0 -0.0472317 0.0029365 0.0452318 0.0212044 0.29 -0.702317
GLU_130 -2.68404 0.42759 1.66629 0.00547461 0 -0.01803 0 0 0 0 0 0 0 0 -0.207403 0.00653808 0.904441 -0.115824 -0.81 -0.824965
GLU_131 -5.31923 0.443262 3.38043 0.00289221 0 -0.0488835 0 0 -0.78956 0 0 0 0 0 0.0730958 0.17945 1.63317 -0.0986807 -0.81 -1.35405
ALA_132 -4.35008 0.51258 1.37288 0.000796587 0 0 0 0 0 0 0 0 0 0 -0.231251 0.000131152 0 -0.158305 0.16 -2.69325
LYS_133 -4.10843 0.402011 1.85878 0.00316214 0 -0.0285154 0 0 0 0 0 0 0 0 -0.237412 0.0727136 1.12792 -0.0474112 -0.65 -1.60718
ASN_134 -3.8837 0.291225 2.57691 0.0043449 0 -0.0485464 0 0 0 0 0 0 0 0 0.0205289 0.0775638 0.336548 0.109201 -0.89 -1.40592
ARG_135 -7.23185 0.564221 4.16924 0.011244 0 0.0244981 0 0 0 -0.447125 0 0 0 0 -0.127932 0.0366286 2.41876 -0.0627531 -0.98 -1.62507
ALA_136 -4.62829 0.296697 1.8232 0.000782472 0 0 0 0 0 0 0 0 0 0 -0.243907 0.0297674 0 -0.157514 0.16 -2.71927
GLU_137 -3.07009 0.544557 1.84388 0.00719992 0 -0.055716 0 0 0 0 0 0 0 0 -0.154915 0.00480987 0.981022 -0.105506 -0.81 -0.814762
GLN_138 -2.19043 0.185647 1.11 0.00457989 0 -0.0427066 0 0 0 0 0 0 0 0 -0.230373 0.0279766 0.81993 -0.0583565 -0.97 -1.34373
TRP_139 -8.15723 1.16147 2.82056 0.0251183 0 0 0 0 0 0 0 0 0 0 -0.168117 0.0870696 0.905413 0.0139689 0.91 -2.40175
ASN_140 -1.72912 0.367003 1.0724 0.0117671 0 0 0 0 0 0 0 0 0 0 -0.246731 0.00231752 0.758729 -0.508301 -0.89 -1.16193
VAL_141 -3.79934 0.219773 1.44854 0.0131272 0 0 0 0 0 0 0 0 0 0 -0.0684577 0.000474242 0.0394374 -0.184133 0.29 -2.04058
ASN_142 -1.89215 0.0630859 1.1066 0.00387649 0 -0.0951935 0 0 0 0 0 0 0 0 -0.0304786 0.00827082 0.592774 0.0281156 -0.89 -1.1051
TYR_143 -6.14771 0.743579 1.94152 0.0260521 0 0 0 0 0 -0.492313 0 0 0 0 -0.0636193 0.00961641 1.07715 -0.0982368 0.51 -2.49397
VAL_144 -3.88443 0.488678 1.23527 0.0198282 0 0 0 0 0 0 0 0 0 0 -0.0540589 0.0160456 0.667844 -0.143096 0.29 -1.36391
GLU_145 -4.11783 0.64889 3.12753 0.00379553 0 -0.379635 0 0 -0.56918 -1.75252 0 0 0 0 -0.0422894 0.0181116 1.05356 0.0625946 -0.81 -2.75697
THR_146 -4.61798 0.362334 2.78436 0.0109807 0 -0.19093 0 0 0 -0.329352 0 0 0 0 -0.153964 0.167067 0.146681 -0.409221 -0.27 -2.50002
SER_147 -4.77025 0.407182 3.39743 0.00249407 0 -0.211998 0 0 -0.556351 -1.13519 0 0 0 0 0.399068 0.023291 0.172862 -0.0530629 -0.37 -2.69452
ALA_148 -3.09428 0.210058 1.11853 0.000702956 0 0 0 0 -0.0480969 0 0 0 0 0 -0.222871 0.00190326 0 -0.106448 0.16 -1.9805
LYS_149 -3.33773 0.355348 1.64823 0.00543363 0 -0.595702 0 0 0 0 0 0 0 0 -0.109311 0.0199486 0.903173 -0.042735 -0.65 -1.80335
THR_150 -2.56455 0.382139 1.75414 0.0048421 0 -0.111778 0 0 -0.556351 -0.534594 0 0 0 0 -0.141073 0.221574 0.0140876 -0.0690212 -0.27 -1.87059
ARG_151 -2.79167 0.28555 1.69874 0.0117797 0 -0.0720953 0 0 0 0 0 0 0 0 0.106948 0.0415453 0.99594 0.221748 -0.98 -0.481507
ALA_152 -2.85942 0.312877 1.69434 0.00110522 0 0 0 0 0 0 0 0 0 0 -0.110915 0.0150891 0 0.147863 0.16 -0.639063
ASN_153 -3.39052 0.189129 1.95209 0.00669019 0 -0.0996085 0 0 -0.56918 0 0 0 0 0 -0.185819 0.0560358 0.704756 -0.424206 -0.89 -2.65063
VAL_154 -4.22004 0.583461 1.43412 0.0124017 0 0 0 0 0 0 0 0 0 0 0.0455951 0.0154028 0.00849565 -0.123414 0.29 -1.95398
ASP_155 -3.28868 0.368185 1.81561 0.00298214 0 -0.0863732 0 0 0 0 0 0 0 0 -0.169097 0.00528601 0.326724 -0.012155 -0.67 -1.70752
LYS_156 -4.05898 0.523918 2.47645 0.00790074 0 -0.356749 0 0 0 -0.447614 0 0 0 0 0.0369059 0.0739928 1.53147 -0.0753153 -0.65 -0.938028
VAL_157 -4.62531 0.84066 0.990774 0.00924753 0 0 0 0 0 0 0 0 0 0 -0.103196 0.0548715 0.605266 0.152769 0.29 -1.78492
PHE_158 -7.69264 0.89212 1.51185 0.0215775 0 0 0 0 0 0 0 0 0 0 0.0435521 0.00475626 0.308719 0.022781 0.63 -4.25728
PHE_159 -6.06247 0.516449 2.38837 0.0215978 0 0 0 0 0 0 0 0 0 0 -0.089949 0.00193623 0.391035 0.0788188 0.63 -2.12422
ASP_160 -4.45881 0.336671 3.24178 0.00285149 0 -0.534771 0 0 0 -0.537156 0 0 0 0 -0.126657 0.0920052 0.333574 0.0173147 -0.67 -2.30319
LEU_161 -6.14559 0.963515 1.98597 0.00865503 0 0 0 0 0 0 0 0 0 0 -0.112139 0.108579 0.60907 -0.117316 -0.1 -2.79926
MET_162 -6.6523 0.924652 2.23246 0.00350213 0 0 0 0 0 0 0 0 0 0 -0.105256 0.135533 1.2066 -0.0893303 -0.34 -2.68414
ARG_163 -6.00228 0.567579 4.24376 0.0110401 0 -0.494626 0 0 0 -0.756468 0 0 0 0 -0.211597 0.00302003 1.84792 -0.0837254 -0.98 -1.85539
GLU_164 -4.84124 0.284646 2.80666 0.00474274 0 -0.0706809 0 0 -0.112374 0 0 0 0 0 -0.213078 0.0167873 0.878642 -0.142597 -0.81 -2.19849
ILE_165 -6.72001 0.530383 2.346 0.0177261 0 0 0 0 0 0 0 0 0 0 -0.0438642 0.00130054 0.131863 -0.0682459 0.24 -3.56485
ARG_166 -6.01507 0.464399 4.25624 0.0103057 0 -0.734153 0 0 0 -0.635903 0 0 0 0 -0.161405 0.00667634 1.81193 -0.0765299 -0.98 -2.0535
ALA_167 -3.35025 0.199495 1.63365 0.000783586 0 0 0 0 0 0 0 0 0 0 -0.161467 0.0736098 0 -0.157003 0.16 -1.60118
ARG_168 -5.75471 0.512594 4.0464 0.0155339 0 -0.88694 0 0 -0.191973 -0.716663 0 0 0 0 -0.170856 0.0222825 3.27808 -0.0704198 -0.98 -0.896669
LYS_169 -5.27348 0.381558 3.97621 0.00334761 0 -0.228324 0 0 -0.314145 -0.434536 0 0 0 0 -0.207649 0.0936931 1.08811 -0.0406099 -0.65 -1.60583
MET_170 -3.03005 0.269709 1.51979 0.00852718 0 0 0 0 0 0 0 0 0 0 0.0382225 0.0253443 1.14758 -0.0353599 -0.34 -0.396242
GLU_171 -2.49962 0.0691415 1.49452 0.00550102 0 -0.154412 0 0 0 0 0 0 0 0 -0.269084 0.00140056 0.845178 -0.139913 -0.81 -1.45729
ASP_172 -2.37901 0.170154 1.83506 0.0034616 0 -0.328433 0 0 0 -0.0243882 0 0 0 0 -0.163032 0.0189206 0.57024 -0.0734276 -0.67 -1.04045
SER_p:CtermProteinFull_173 -1.49218 0.0668205 1.15896 0.00480385 0 0 0 0 0 0 0 0 0 0 0 0 0.340913 0 -0.37 -0.290683
GLY_p:NtermProteinFull_174 -0.797684 0.0542618 0.724772 0.000142918 0 0 0 0 -0.139851 0 0 0 0 0 0 0.0281828 0 0 -0.17 -0.300176
GLN_175 -2.12969 0.0827693 1.91302 0.0043901 0 -0.0870749 0 0 0 -0.398243 0 0 0 0 -0.235784 0.148311 1.34586 0.0684826 -0.97 -0.257949
TYR_176 -3.79306 0.19966 1.80446 0.0265549 0 0 0 0 0 0 0 0 0 0 -0.11133 0.0116729 0.265703 -0.304401 0.51 -1.39074
LEU_177 -3.2151 0.163832 1.00479 0.00663284 0 0 0 0 0 0 0 0 0 0 -0.094792 0.00399541 0.275381 -0.0784899 -0.1 -2.03376
VAL_178 -3.25404 0.1445 0.85187 0.0176597 0 0 0 0 0 0 0 0 0 0 0.0834087 0.0113884 0.0282738 -0.070178 0.29 -1.89712
TYR_179 -6.40749 0.49501 2.52069 0.0222088 0 0 0 0 0 -0.302783 0 0 0 0 -0.036145 0.000409993 0.802778 -0.0929476 0.51 -2.48826
ASN_180 -3.26911 0.172768 1.58549 0.00575349 0 0.00272454 0 0 0 -0.447699 0 0 0 0 0.0610799 0.000475034 1.36577 0.125959 -0.89 -1.28679
GLY_181 -2.84672 0.0950587 1.66253 0.000175577 0 0 0 0 0 0 0 0 0 0 0.246108 0.0168579 0 -0.642526 -0.17 -1.63851
ASP_182 -2.3413 0.0354373 1.71241 0.00279123 0 -0.0937729 0 0 0 -0.42478 0 0 0 0 -0.088019 7.62769e-05 0.648072 0.064512 -0.67 -1.15458
LEU_183 -5.18393 0.447571 1.688 0.0053489 0 0 0 0 0 0 0 0 0 0 -0.0031353 0.118307 0.280984 0.0914649 -0.1 -2.65539
VAL_184 -3.98956 0.100715 1.98689 0.0103914 0 0 0 0 0 0 0 0 0 0 -0.191098 0.0032802 0.0104471 -0.326087 0.29 -2.10502
GLU_185 -5.67936 0.325533 3.32578 0.00700499 0 -0.34454 0 0 0 -1.1453 0 0 0 0 -0.198246 0.126009 1.10423 -0.0183005 -0.81 -3.30719
TYR_186 -7.31767 0.628016 2.72501 0.0228767 0 0 0 0 0 -0.551805 0 0 0 0 -0.152987 0.00607391 0.403878 -0.211312 0.51 -3.93792
GLU_187 -4.94374 0.31758 3.13877 0.00787613 0 -0.0363183 0 0 -0.771092 0 0 0 0 0 -0.21609 0.108704 2.24047 0.0207025 -0.81 -0.943129
ALA_188 -3.05664 0.108191 1.61978 0.0010051 0 0 0 0 0 0 0 0 0 0 -0.103117 0.0488265 0 -0.154559 0.16 -1.37651
ASP_189 -3.90389 0.178315 2.90605 0.00280183 0 0.18922 0 0 -0.437666 0 0 0 0 0 -0.136209 0.0054832 0.468048 -0.0869157 -0.67 -1.48476
HIS_D_190 -2.77181 0.287988 1.65332 0.00288978 0 -0.34431 0 0 -0.333426 0 0 0 0 0 -0.0816752 0.054015 0.343354 -0.252581 0.56 -0.882232
MET_191 -3.8461 0.425024 1.37042 0.0154719 0 0 0 0 0 0 0 0 0 0 0.0988758 0.113372 1.05325 0.193471 -0.34 -0.916215
ALA_192 -2.42711 0.16618 1.25842 0.000953291 0 0 0 0 0 0 0 0 0 0 -0.233599 0.000667344 0 0.00271664 0.16 -1.07177
GLN_193 -2.41779 0.0909532 1.04951 0.00533715 0 -0.0834337 0 0 0 0 0 0 0 0 -0.205469 0.0247917 0.792476 0.0130285 -0.97 -1.7006
LEU_194 -3.60284 0.183899 1.61063 0.00936787 0 0 0 0 0 0 0 0 0 0 2.59312 6.35928e-06 0.160366 0.0897683 -0.1 0.944315
GLN_195 -2.73401 0.155148 1.76615 0.00492286 0 -0.013371 0 0 0 0 0 0 0 0 -0.0401329 0.0704756 0.96196 0.0122042 -0.97 -0.786658
ARG_196 -2.24941 0.051707 1.39716 0.0101431 0 -0.0615145 0 0 0 0 0 0 0 0 -0.219482 0.00297833 1.42681 -0.00878356 -0.98 -0.630392
VAL_197 -4.32127 0.395943 1.89633 0.0149524 0 0 0 0 0 0 0 0 0 0 -0.0837158 0.0394915 0.0424131 -0.197335 0.29 -1.92319
HIS_D_198 -6.02459 0.328931 3.01203 0.00377472 0 -0.030211 0 0 0 -0.87248 0 0 0 0 -0.0301711 0.0112042 1.83653 0.0504339 0.56 -1.15456
GLY_199 -3.08546 0.143936 1.38571 4.23309e-05 0 0 0 0 0 0 0 0 0 0 0.461832 0.0285267 0 0.423385 -0.17 -0.81203
PHE_200 -5.3864 0.291439 1.62559 0.0236109 0 0 0 0 0 0 0 0 0 0 0.0490471 0.0283282 0.334492 -0.193048 0.63 -2.59694
LEU_201 -6.1394 0.733537 1.8292 0.0186479 0 0 0 0 0 0 0 0 0 0 -0.129196 0.0112526 3.10285 -0.0801938 -0.1 -0.753306
MET_202 -5.27217 0.572947 2.45073 0.00404662 0 0 0 0 0 0 0 0 0 0 0.065584 0.199022 1.12136 0.155743 -0.34 -1.04273
ASN_203 -3.90282 0.115207 2.94152 0.00833992 0 -0.162549 0 0 -0.139851 0 0 0 0 0 -0.0478685 0.114218 0.770895 -0.124284 -0.89 -1.3172
ASP_204 -3.5382 0.395331 2.60385 0.00682564 0 -0.316512 0 0 0 -0.398243 0 0 0 0 0.407533 2.61124e-05 0.170673 -0.22545 -0.67 -1.56416
CYS_205 -4.24396 0.356956 2.12124 0.00194292 0 0 0 0 0 0 0 0 0 0 -0.0147534 0.0803504 0.162243 -0.147455 1.7 0.0165561
LEU_206 -5.02027 0.262693 1.15522 0.00911897 0 0 0 0 0 0 0 0 0 0 -0.00192015 0.0301915 0.438541 -0.111246 -0.1 -3.33767
LEU_207 -4.38461 0.188573 1.50694 0.00686093 0 0 0 0 0 0 0 0 0 0 -0.0525904 0.00289429 0.37615 -0.124972 -0.1 -2.58076
VAL_208 -3.8863 0.0405029 1.54672 0.0106103 0 0 0 0 0 0 0 0 0 0 -0.188096 0.00425829 0.00694671 -0.319504 0.29 -2.49486
ALA_209 -2.79196 0.0974303 1.59392 0.000964084 0 0 0 0 0 0 0 0 0 0 0.0777372 0.00798542 0 0.227356 0.16 -0.626568
THR_210 -2.97238 0.113657 1.93308 0.00843926 0 0.0176932 0 0 0 0 0 0 0 0 -0.02596 0.00828502 0.0473848 -0.0943754 -0.27 -1.23418
TRP_211 -3.24031 0.118534 1.13648 0.0212462 0 0 0 0 0 0 0 0 0 0 -0.0257727 0.129013 0.531627 -0.0511928 0.91 -0.470374
LEU_212 -3.45121 0.357287 1.69767 0.0107081 0.00138767 0 0 0 0 0 0 0 0 0 0.168092 0.00449787 0.357395 -0.0401947 -0.1 -0.994367
PRO_213 -1.69674 0.387615 0.516803 0.000975469 0.0340034 0 0 0 0 0 0 0 0 0 -0.190732 0.209353 0.177803 -0.475459 0.02 -1.01637
GLN_214 -3.2798 0.398284 1.99474 0.00421656 0 0 0 0 0 0 0 0 0 0 -0.0826107 0.172086 1.02455 -0.00312729 -0.97 -0.741671
ARG_215 -1.52797 0.348184 0.991719 0.00956507 0 -0.0881851 0 0 -0.157323 0 0 0 0 0 0.199313 0.00782926 1.28414 -0.0845633 -0.98 0.0027032
ARG_216 -1.62425 0.216047 1.0118 0.0120692 0 -0.0881851 0 0 -0.157323 0 0 0 0 0 0.159169 0.0756153 1.19335 -0.290747 -0.98 -0.472449
GLY_217 -1.61837 0.363474 1.04786 0.000144235 0 0 0 0 0 0 0 0 0 0 2.10069 0.0320341 0 -0.236836 -0.17 1.519
MET_218 -2.51443 0.365577 1.06077 0.00540532 0 0 0 0 0 0 0 0 0 0 0.27351 0.0105053 1.06134 0.129535 -0.34 0.0522207
TYR_219 -4.25533 0.226506 1.95632 0.0244479 0 0 0 0 0 0 0 0 0 0 -0.152126 0.00184342 0.844874 -0.101788 0.51 -0.945248
ARG_220 -2.58517 0.136815 0.843076 0.0110479 0 0.0018728 0 0 0 0 0 0 0 0 0.00430554 0.0220511 2.66038 -0.0709365 -0.98 0.0434359
TYR_221 -3.59597 0.149335 1.88823 0.0247899 0 0 0 0 0 0 0 0 0 0 -0.0232935 0.000410767 0.516818 -0.115089 0.51 -0.644768
ASN_222 -2.20198 0.0590877 1.2574 0.00322115 0 0.00197941 0 0 0 0 0 0 0 0 -0.00326192 0.0473154 0.888935 0.109886 -0.89 -0.727417
ALA_223 -3.14697 0.0846881 1.51368 0.00100379 0 0 0 0 0 0 0 0 0 0 0.236022 0.122281 0 0.357861 0.16 -0.671433
LEU_224 -3.02249 0.127522 0.662835 0.014547 0 0 0 0 0 0 0 0 0 0 -0.0927315 0.115801 0.510042 -0.146102 -0.1 -1.93057
TYR_225 -6.84913 0.565049 2.58811 0.0239071 0.00123157 0 0 0 0 -1.04945 0 0 0 0 0.0753123 0.0183787 0.178184 -0.113891 0.51 -4.05229
PRO_226 -3.5386 0.484974 1.34097 0.000899995 0.0915233 0 0 0 0 0 0 0 0 0 -0.260829 0.045053 0.170552 -0.618098 0.02 -2.26355
LEU_227 -4.92119 0.473131 1.99205 0.00929151 0 0 0 0 -0.518417 0 0 0 0 0 -0.150851 0.0684209 0.0692638 0.0215853 -0.1 -3.05671
ASP_228 -3.96919 0.564198 3.61818 0.00925471 0 -0.568408 0 0 -0.246721 -0.498471 0 0 0 0 -0.25255 0.0116402 0.616855 -0.216946 -0.67 -1.60215
ARG_229 -3.50978 0.478462 2.38964 0.0105448 0 -0.403898 0 0 -0.246721 0 0 0 0 0 0.171276 0.0553298 1.36656 -0.103914 -0.98 -0.772499
LEU_230 -4.72804 0.32732 1.06635 0.0102846 0 0 0 0 -0.0318731 0 0 0 0 0 -0.0998585 0.0273446 0.272404 -0.039221 -0.1 -3.29529
ALA_231 -2.98616 0.11923 1.49293 0.000820834 0 0 0 0 0 0 0 0 0 0 -0.0127501 0.0463459 0 0.1433 0.16 -1.03629
VAL_232 -2.99004 0.114527 1.19934 0.00924424 0 0 0 0 -0.156199 0 0 0 0 0 -0.206717 0.0236364 0.0417428 -0.363534 0.29 -2.03801
VAL_233 -3.31766 0.283808 1.14586 0.0152184 0 0 0 0 0 0 0 0 0 0 -0.198881 0.00568458 0.110127 -0.378886 0.29 -2.04473
ASN_234 -2.30801 0.0980664 2.09277 0.0149693 0 -0.30428 0 0 0 -0.584907 0 0 0 0 -0.113652 0.00224914 0.819922 -0.224825 -0.89 -1.3977
VAL_235 -3.68246 0.238244 1.82139 0.0103218 0 0 0 0 -0.0634578 0 0 0 0 0 -0.211128 0.00013846 0.00755012 -0.181106 0.29 -1.7705
LYS_236 -1.62646 0.108753 1.29839 0.00570956 0 -0.382931 0 0 0 0 0 0 0 0 -0.229969 0.00227456 1.23559 0.0942494 -0.65 -0.144398
ASP_237 -1.3927 0.0949448 1.0711 0.00321747 0 -0.403081 0 0 -0.0284654 0 0 0 0 0 -0.233307 0.000144246 0.454457 0.0145137 -0.67 -1.08917
ASN_238 -2.97181 0.970549 1.83291 0.00497474 0.0216911 -0.0489913 0 0 0 0 0 0 0 0 0.298704 0.0298357 0.838187 0.186048 -0.89 0.272104
PRO_239 -1.39373 0.527868 0.696208 0.00137098 0.130607 0 0 0 0 0 0 0 0 0 4 0.1626 2.0221 -0.211562 0.02 5.95546
PRO_240 -1.89553 0.508582 0.566207 0.00261058 0.0533032 0 0 0 0 0 0 0 0 0 -0.0183878 0.0376198 0.488179 0.00834994 0.02 -0.229063
MET_241 -4.04866 1.43586 1.50603 0.0032653 0 0 0 0 0 0 0 0 0 0 -0.108362 0.00312464 1.21106 -0.0423837 -0.34 -0.380072
LYS_242 -2.68861 0.19545 2.24269 0.00608484 0 -0.402884 0 0 -0.57996 -0.437542 0 0 0 0 0.177408 0.00717146 1.31736 -0.0710921 -0.65 -0.88392
ASP_243 -4.12493 0.170403 3.03032 0.00565066 0 -0.493642 0 0 -0.0284654 -0.437542 0 0 0 0 -0.120595 0.0491436 0.698282 -0.295115 -0.67 -2.2165
MET_244 -5.7692 0.514501 2.28455 0.00266377 0 0 0 0 -0.526014 0 0 0 0 0 -0.0786275 0.0752934 1.00563 -0.0538807 -0.34 -2.88508
[truncated: 4,875 more chars]
