# Supplementary material for: A Generic Program for Multistate Protein Design
Source: PLoS One. 2011 Jul 6;6(7):e20937. doi: 10.1371/journal.pone.0020937 (PMC3130737; doi:10.1371/journal.pone.0020937)
Supplement: File S2 — Design models generated by this study for both the heterodimerization task and the orthogonal interface redesign task. (BZ2) [file pone.0020937.s002.bz2 › SupplementaryMaterials/select_orthogonal_interface_designs/design4/redocked_027.d16_v11.3_repeated_1_6.0dG_RalA2andSec5_0042_0001.pdb]

ATOM      1  N   SER A  11      15.761 -17.974 -25.282  1.00  0.00              
ATOM      2  CA  SER A  11      16.400 -18.935 -24.339  1.00  0.00              
ATOM      3  C   SER A  11      15.513 -19.210 -23.124  1.00  0.00              
ATOM      4  O   SER A  11      15.750 -20.161 -22.371  1.00  0.00              
ATOM      5  CB  SER A  11      17.748 -18.412 -23.884  1.00  0.00              
ATOM      6  OG  SER A  11      17.629 -17.246 -23.116  1.00  0.00              
ATOM      7 1H   SER A  11      16.213 -17.108 -25.495  1.00  0.00              
ATOM      8 2H   SER A  11      15.569 -18.250 -26.224  1.00  0.00              
ATOM      9 3H   SER A  11      14.858 -17.597 -25.076  1.00  0.00              
ATOM     10  HA  SER A  11      16.684 -19.878 -24.808  1.00  0.00              
ATOM     11 1HB  SER A  11      18.237 -19.181 -23.287  1.00  0.00              
ATOM     12 2HB  SER A  11      18.354 -18.196 -24.763  1.00  0.00              
ATOM     13  HG  SER A  11      18.502 -16.948 -22.848  1.00  0.00              
ATOM     14  N   LEU A  12      14.494 -18.377 -22.931  1.00  0.00              
ATOM     15  CA  LEU A  12      13.562 -18.562 -21.824  1.00  0.00              
ATOM     16  C   LEU A  12      12.626 -19.721 -22.132  1.00  0.00              
ATOM     17  O   LEU A  12      12.237 -19.922 -23.285  1.00  0.00              
ATOM     18  CB  LEU A  12      12.726 -17.298 -21.603  1.00  0.00              
ATOM     19  CG  LEU A  12      13.293 -16.164 -20.746  1.00  0.00              
ATOM     20  CD1 LEU A  12      14.597 -15.649 -21.344  1.00  0.00              
ATOM     21  CD2 LEU A  12      12.261 -15.046 -20.660  1.00  0.00              
ATOM     22  H   LEU A  12      14.361 -17.599 -23.561  1.00  0.00              
ATOM     23  HA  LEU A  12      14.114 -18.819 -20.921  1.00  0.00              
ATOM     24 1HB  LEU A  12      12.655 -16.950 -22.633  1.00  0.00              
ATOM     25 2HB  LEU A  12      11.730 -17.533 -21.228  1.00  0.00              
ATOM     26  HG  LEU A  12      13.446 -16.561 -19.743  1.00  0.00              
ATOM     27 1HD1 LEU A  12      14.988 -14.842 -20.723  1.00  0.00              
ATOM     28 2HD1 LEU A  12      15.324 -16.460 -21.385  1.00  0.00              
ATOM     29 3HD1 LEU A  12      14.412 -15.275 -22.350  1.00  0.00              
ATOM     30 1HD2 LEU A  12      12.657 -14.233 -20.050  1.00  0.00              
ATOM     31 2HD2 LEU A  12      12.041 -14.675 -21.661  1.00  0.00              
ATOM     32 3HD2 LEU A  12      11.347 -15.428 -20.206  1.00  0.00              
ATOM     33  N   ALA A  13      12.274 -20.491 -21.107  1.00  0.00              
ATOM     34  CA  ALA A  13      11.361 -21.608 -21.305  1.00  0.00              
ATOM     35  C   ALA A  13      10.017 -20.956 -21.621  1.00  0.00              
ATOM     36  O   ALA A  13       9.688 -19.905 -21.071  1.00  0.00              
ATOM     37  CB  ALA A  13      11.258 -22.447 -20.032  1.00  0.00              
ATOM     38  H   ALA A  13      12.636 -20.309 -20.183  1.00  0.00              
ATOM     39  HA  ALA A  13      11.718 -22.207 -22.143  1.00  0.00              
ATOM     40 1HB  ALA A  13      10.572 -23.277 -20.198  1.00  0.00              
ATOM     41 2HB  ALA A  13      12.242 -22.837 -19.772  1.00  0.00              
ATOM     42 3HB  ALA A  13      10.886 -21.827 -19.218  1.00  0.00              
ATOM     43  N   ASP A  14       9.253 -21.570 -22.517  1.00  0.00              
ATOM     44  CA  ASP A  14       7.937 -21.056 -22.880  1.00  0.00              
ATOM     45  C   ASP A  14       6.883 -22.065 -22.446  1.00  0.00              
ATOM     46  O   ASP A  14       6.831 -23.177 -22.974  1.00  0.00              
ATOM     47  CB  ASP A  14       7.842 -20.787 -24.384  1.00  0.00              
ATOM     48  CG  ASP A  14       6.513 -20.195 -24.834  1.00  0.00              
ATOM     49  OD1 ASP A  14       5.633 -20.070 -24.015  1.00  0.00              
ATOM     50  OD2 ASP A  14       6.439 -19.729 -25.946  1.00  0.00              
ATOM     51  H   ASP A  14       9.591 -22.413 -22.959  1.00  0.00              
ATOM     52  HA  ASP A  14       7.748 -20.120 -22.353  1.00  0.00              
ATOM     53 1HB  ASP A  14       8.659 -20.177 -24.769  1.00  0.00              
ATOM     54 2HB  ASP A  14       7.934 -21.804 -24.766  1.00  0.00              
ATOM     55  N   HIS A  15       6.059 -21.676 -21.478  1.00  0.00              
ATOM     56  CA  HIS A  15       5.002 -22.543 -20.974  1.00  0.00              
ATOM     57  C   HIS A  15       3.700 -22.282 -21.731  1.00  0.00              
ATOM     58  O   HIS A  15       3.148 -21.173 -21.687  1.00  0.00              
ATOM     59  CB  HIS A  15       4.823 -22.315 -19.475  1.00  0.00              
ATOM     60  CG  HIS A  15       6.081 -22.526 -18.693  1.00  0.00              
ATOM     61  ND1 HIS A  15       6.719 -23.748 -18.628  1.00  0.00              
ATOM     62  CD2 HIS A  15       6.833 -21.670 -17.961  1.00  0.00              
ATOM     63  CE1 HIS A  15       7.808 -23.634 -17.889  1.00  0.00              
ATOM     64  NE2 HIS A  15       7.901 -22.383 -17.473  1.00  0.00              
ATOM     65  H   HIS A  15       6.169 -20.753 -21.082  1.00  0.00              
ATOM     66  HA  HIS A  15       5.270 -23.585 -21.146  1.00  0.00              
ATOM     67 1HB  HIS A  15       4.501 -21.289 -19.286  1.00  0.00              
ATOM     68 2HB  HIS A  15       4.081 -23.006 -19.077  1.00  0.00              
ATOM     69  HD2 HIS A  15       6.731 -20.610 -17.725  1.00  0.00              
ATOM     70  HE1 HIS A  15       8.454 -24.495 -17.717  1.00  0.00              
ATOM     71  HE2 HIS A  15       8.635 -22.004 -16.891  1.00  0.00              
ATOM     72  N   HIS A  16       3.221 -23.312 -22.425  1.00  0.00              
ATOM     73  CA  HIS A  16       2.036 -23.196 -23.259  1.00  0.00              
ATOM     74  C   HIS A  16       0.751 -23.541 -22.529  1.00  0.00              
ATOM     75  O   HIS A  16       0.329 -24.706 -22.458  1.00  0.00              
ATOM     76  CB  HIS A  16       2.174 -24.088 -24.497  1.00  0.00              
ATOM     77  CG  HIS A  16       1.099 -23.874 -25.516  1.00  0.00              
ATOM     78  ND1 HIS A  16       1.027 -24.602 -26.685  1.00  0.00              
ATOM     79  CD2 HIS A  16       0.053 -23.015 -25.542  1.00  0.00              
ATOM     80  CE1 HIS A  16      -0.019 -24.199 -27.387  1.00  0.00              
ATOM     81  NE2 HIS A  16      -0.625 -23.237 -26.715  1.00  0.00              
ATOM     82  H   HIS A  16       3.697 -24.200 -22.368  1.00  0.00              
ATOM     83  HA  HIS A  16       1.913 -22.162 -23.579  1.00  0.00              
ATOM     84 1HB  HIS A  16       3.122 -23.892 -24.999  1.00  0.00              
ATOM     85 2HB  HIS A  16       2.127 -25.138 -24.209  1.00  0.00              
ATOM     86  HD1 HIS A  16       1.612 -25.372 -26.939  1.00  0.00              
ATOM     87  HD2 HIS A  16      -0.296 -22.252 -24.845  1.00  0.00              
ATOM     88  HE1 HIS A  16      -0.250 -24.654 -28.349  1.00  0.00              
ATOM     89  N   VAL A  17       0.128 -22.503 -21.991  1.00  0.00              
ATOM     90  CA  VAL A  17      -1.096 -22.646 -21.225  1.00  0.00              
ATOM     91  C   VAL A  17      -2.322 -22.522 -22.114  1.00  0.00              
ATOM     92  O   VAL A  17      -2.441 -21.593 -22.912  1.00  0.00              
ATOM     93  CB  VAL A  17      -1.141 -21.578 -20.099  1.00  0.00              
ATOM     94  CG1 VAL A  17      -2.486 -21.616 -19.378  1.00  0.00              
ATOM     95  CG2 VAL A  17       0.001 -21.824 -19.120  1.00  0.00              
ATOM     96  H   VAL A  17       0.522 -21.582 -22.120  1.00  0.00              
ATOM     97  HA  VAL A  17      -1.173 -23.640 -20.783  1.00  0.00              
ATOM     98  HB  VAL A  17      -0.987 -20.593 -20.539  1.00  0.00              
ATOM     99 1HG1 VAL A  17      -2.499 -20.859 -18.592  1.00  0.00              
ATOM    100 2HG1 VAL A  17      -3.287 -21.411 -20.090  1.00  0.00              
ATOM    101 3HG1 VAL A  17      -2.635 -22.600 -18.936  1.00  0.00              
ATOM    102 1HG2 VAL A  17      -0.030 -21.074 -18.330  1.00  0.00              
ATOM    103 2HG2 VAL A  17      -0.103 -22.817 -18.683  1.00  0.00              
ATOM    104 3HG2 VAL A  17       0.953 -21.756 -19.647  1.00  0.00              
ATOM    105  N   ILE A  18      -3.239 -23.469 -21.967  1.00  0.00              
ATOM    106  CA  ILE A  18      -4.494 -23.421 -22.686  1.00  0.00              
ATOM    107  C   ILE A  18      -5.658 -23.365 -21.706  1.00  0.00              
ATOM    108  O   ILE A  18      -5.759 -24.189 -20.793  1.00  0.00              
ATOM    109  CB  ILE A  18      -4.653 -24.648 -23.606  1.00  0.00              
ATOM    110  CG1 ILE A  18      -3.541 -24.639 -24.662  1.00  0.00              
ATOM    111  CG2 ILE A  18      -6.034 -24.635 -24.252  1.00  0.00              
ATOM    112  CD1 ILE A  18      -3.547 -25.835 -25.574  1.00  0.00              
ATOM    113  H   ILE A  18      -3.060 -24.240 -21.340  1.00  0.00              
ATOM    114  HA  ILE A  18      -4.567 -22.505 -23.271  1.00  0.00              
ATOM    115  HB  ILE A  18      -4.532 -25.554 -23.014  1.00  0.00              
ATOM    116 1HG1 ILE A  18      -3.663 -23.733 -25.255  1.00  0.00              
ATOM    117 2HG1 ILE A  18      -2.590 -24.598 -24.130  1.00  0.00              
ATOM    118 1HG2 ILE A  18      -6.139 -25.504 -24.902  1.00  0.00              
ATOM    119 2HG2 ILE A  18      -6.799 -24.667 -23.478  1.00  0.00              
ATOM    120 3HG2 ILE A  18      -6.152 -23.726 -24.841  1.00  0.00              
ATOM    121 1HD1 ILE A  18      -2.729 -25.753 -26.290  1.00  0.00              
ATOM    122 2HD1 ILE A  18      -3.421 -26.744 -24.984  1.00  0.00              
ATOM    123 3HD1 ILE A  18      -4.493 -25.879 -26.110  1.00  0.00              
ATOM    124  N   MET A  19      -6.520 -22.371 -21.899  1.00  0.00              
ATOM    125  CA  MET A  19      -7.741 -22.225 -21.113  1.00  0.00              
ATOM    126  C   MET A  19      -8.857 -22.995 -21.803  1.00  0.00              
ATOM    127  O   MET A  19      -9.146 -22.726 -22.962  1.00  0.00              
ATOM    128  CB  MET A  19      -8.173 -20.749 -21.045  1.00  0.00              
ATOM    129  CG  MET A  19      -7.128 -19.773 -20.528  1.00  0.00              
ATOM    130  SD  MET A  19      -6.699 -20.067 -18.816  1.00  0.00              
ATOM    131  CE  MET A  19      -8.165 -19.431 -17.933  1.00  0.00              
ATOM    132  H   MET A  19      -6.315 -21.693 -22.620  1.00  0.00              
ATOM    133  HA  MET A  19      -7.597 -22.651 -20.120  1.00  0.00              
ATOM    134 1HB  MET A  19      -8.457 -20.455 -22.055  1.00  0.00              
ATOM    135 2HB  MET A  19      -9.046 -20.703 -20.394  1.00  0.00              
ATOM    136 1HG  MET A  19      -6.235 -19.874 -21.144  1.00  0.00              
ATOM    137 2HG  MET A  19      -7.527 -18.764 -20.629  1.00  0.00              
ATOM    138 1HE  MET A  19      -8.026 -19.555 -16.859  1.00  0.00              
ATOM    139 2HE  MET A  19      -8.297 -18.373 -18.163  1.00  0.00              
ATOM    140 3HE  MET A  19      -9.050 -19.984 -18.251  1.00  0.00              
ATOM    141  N   VAL A  20      -9.485 -23.937 -21.103  1.00  0.00              
ATOM    142  CA  VAL A  20     -10.592 -24.690 -21.695  1.00  0.00              
ATOM    143  C   VAL A  20     -11.811 -24.629 -20.787  1.00  0.00              
ATOM    144  O   VAL A  20     -11.693 -24.378 -19.584  1.00  0.00              
ATOM    145  CB  VAL A  20     -10.246 -26.178 -21.940  1.00  0.00              
ATOM    146  CG1 VAL A  20      -9.072 -26.294 -22.885  1.00  0.00              
ATOM    147  CG2 VAL A  20      -9.953 -26.869 -20.617  1.00  0.00              
ATOM    148  H   VAL A  20      -9.203 -24.142 -20.155  1.00  0.00              
ATOM    149  HA  VAL A  20     -10.909 -24.251 -22.642  1.00  0.00              
ATOM    150  HB  VAL A  20     -11.113 -26.676 -22.377  1.00  0.00              
ATOM    151 1HG1 VAL A  20      -8.840 -27.347 -23.049  1.00  0.00              
ATOM    152 2HG1 VAL A  20      -9.324 -25.827 -23.836  1.00  0.00              
ATOM    153 3HG1 VAL A  20      -8.206 -25.795 -22.451  1.00  0.00              
ATOM    154 1HG2 VAL A  20      -9.712 -27.916 -20.799  1.00  0.00              
ATOM    155 2HG2 VAL A  20      -9.108 -26.381 -20.132  1.00  0.00              
ATOM    156 3HG2 VAL A  20     -10.829 -26.806 -19.972  1.00  0.00              
ATOM    157  N   GLY A  21     -12.981 -24.864 -21.370  1.00  0.00              
ATOM    158  CA  GLY A  21     -14.212 -24.770 -20.613  1.00  0.00              
ATOM    159  C   GLY A  21     -15.301 -24.104 -21.426  1.00  0.00              
ATOM    160  O   GLY A  21     -15.014 -23.437 -22.417  1.00  0.00              
ATOM    161  H   GLY A  21     -13.023 -25.111 -22.348  1.00  0.00              
ATOM    162 1HA  GLY A  21     -14.537 -25.773 -20.336  1.00  0.00              
ATOM    163 2HA  GLY A  21     -14.032 -24.185 -19.712  1.00  0.00              
ATOM    164  N   SER A  22     -16.548 -24.287 -21.008  1.00  0.00              
ATOM    165  CA  SER A  22     -17.693 -23.723 -21.715  1.00  0.00              
ATOM    166  C   SER A  22     -17.819 -22.215 -21.592  1.00  0.00              
ATOM    167  O   SER A  22     -17.178 -21.589 -20.750  1.00  0.00              
ATOM    168  CB  SER A  22     -18.965 -24.381 -21.219  1.00  0.00              
ATOM    169  OG  SER A  22     -19.258 -24.028 -19.895  1.00  0.00              
ATOM    170  H   SER A  22     -16.706 -24.834 -20.173  1.00  0.00              
ATOM    171  HA  SER A  22     -17.713 -23.974 -22.777  1.00  0.00              
ATOM    172 1HB  SER A  22     -19.790 -24.071 -21.859  1.00  0.00              
ATOM    173 2HB  SER A  22     -18.846 -25.462 -21.280  1.00  0.00              
ATOM    174  HG  SER A  22     -19.859 -24.675 -19.517  1.00  0.00              
ATOM    175  N   GLY A  23     -18.678 -21.643 -22.429  1.00  0.00              
ATOM    176  CA  GLY A  23     -18.890 -20.208 -22.416  1.00  0.00              
ATOM    177  C   GLY A  23     -19.506 -19.661 -21.140  1.00  0.00              
ATOM    178  O   GLY A  23     -20.358 -20.311 -20.531  1.00  0.00              
ATOM    179  H   GLY A  23     -19.194 -22.211 -23.085  1.00  0.00              
ATOM    180 1HA  GLY A  23     -17.932 -19.705 -22.550  1.00  0.00              
ATOM    181 2HA  GLY A  23     -19.557 -19.939 -23.234  1.00  0.00              
ATOM    182  N   GLY A  24     -19.061 -18.474 -20.731  1.00  0.00              
ATOM    183  CA  GLY A  24     -19.570 -17.853 -19.519  1.00  0.00              
ATOM    184  C   GLY A  24     -18.959 -18.231 -18.182  1.00  0.00              
ATOM    185  O   GLY A  24     -19.389 -17.722 -17.148  1.00  0.00              
ATOM    186  H   GLY A  24     -18.355 -17.993 -21.271  1.00  0.00              
ATOM    187 1HA  GLY A  24     -19.440 -16.773 -19.591  1.00  0.00              
ATOM    188 2HA  GLY A  24     -20.630 -18.085 -19.418  1.00  0.00              
ATOM    189  N   VAL A  25     -17.951 -19.094 -18.188  1.00  0.00              
ATOM    190  CA  VAL A  25     -17.329 -19.540 -16.942  1.00  0.00              
ATOM    191  C   VAL A  25     -16.243 -18.589 -16.423  1.00  0.00              
ATOM    192  O   VAL A  25     -15.872 -18.648 -15.249  1.00  0.00              
ATOM    193  CB  VAL A  25     -16.712 -20.942 -17.111  1.00  0.00              
ATOM    194  CG1 VAL A  25     -17.772 -21.940 -17.550  1.00  0.00              
ATOM    195  CG2 VAL A  25     -15.570 -20.904 -18.114  1.00  0.00              
ATOM    196  H   VAL A  25     -17.604 -19.450 -19.067  1.00  0.00              
ATOM    197  HA  VAL A  25     -18.051 -19.565 -16.125  1.00  0.00              
ATOM    198  HB  VAL A  25     -16.287 -21.259 -16.158  1.00  0.00              
ATOM    199 1HG1 VAL A  25     -17.319 -22.926 -17.665  1.00  0.00              
ATOM    200 2HG1 VAL A  25     -18.560 -21.989 -16.799  1.00  0.00              
ATOM    201 3HG1 VAL A  25     -18.197 -21.625 -18.503  1.00  0.00              
ATOM    202 1HG2 VAL A  25     -15.145 -21.902 -18.221  1.00  0.00              
ATOM    203 2HG2 VAL A  25     -15.945 -20.563 -19.079  1.00  0.00              
ATOM    204 3HG2 VAL A  25     -14.799 -20.218 -17.762  1.00  0.00              
ATOM    205  N   GLY A  26     -15.745 -17.720 -17.298  1.00  0.00              
ATOM    206  CA  GLY A  26     -14.716 -16.766 -16.905  1.00  0.00              
ATOM    207  C   GLY A  26     -13.300 -17.044 -17.381  1.00  0.00              
ATOM    208  O   GLY A  26     -12.335 -16.592 -16.753  1.00  0.00              
ATOM    209  H   GLY A  26     -16.080 -17.717 -18.251  1.00  0.00              
ATOM    210 1HA  GLY A  26     -14.976 -15.781 -17.294  1.00  0.00              
ATOM    211 2HA  GLY A  26     -14.665 -16.725 -15.818  1.00  0.00              
ATOM    212  N   LYS A  27     -13.152 -17.784 -18.475  1.00  0.00              
ATOM    213  CA  LYS A  27     -11.817 -18.014 -19.023  1.00  0.00              
ATOM    214  C   LYS A  27     -11.109 -16.689 -19.324  1.00  0.00              
ATOM    215  O   LYS A  27      -9.998 -16.444 -18.844  1.00  0.00              
ATOM    216  CB  LYS A  27     -11.891 -18.870 -20.288  1.00  0.00              
ATOM    217  CG  LYS A  27     -12.485 -20.258 -20.065  1.00  0.00              
ATOM    218  CD  LYS A  27     -12.324 -21.157 -21.303  1.00  0.00              
ATOM    219  CE  LYS A  27     -13.059 -20.604 -22.521  1.00  0.00              
ATOM    220  NZ  LYS A  27     -14.537 -20.608 -22.336  1.00  0.00              
ATOM    221  H   LYS A  27     -13.950 -18.194 -18.939  1.00  0.00              
ATOM    222  HA  LYS A  27     -11.202 -18.536 -18.289  1.00  0.00              
ATOM    223 1HB  LYS A  27     -12.498 -18.323 -21.009  1.00  0.00              
ATOM    224 2HB  LYS A  27     -10.874 -18.966 -20.670  1.00  0.00              
ATOM    225 1HG  LYS A  27     -11.978 -20.720 -19.218  1.00  0.00              
ATOM    226 2HG  LYS A  27     -13.545 -20.148 -19.837  1.00  0.00              
ATOM    227 1HD  LYS A  27     -11.261 -21.240 -21.537  1.00  0.00              
ATOM    228 2HD  LYS A  27     -12.720 -22.145 -21.070  1.00  0.00              
ATOM    229 1HE  LYS A  27     -12.719 -19.583 -22.692  1.00  0.00              
ATOM    230 2HE  LYS A  27     -12.801 -21.220 -23.383  1.00  0.00              
ATOM    231 1HZ  LYS A  27     -14.981 -20.235 -23.164  1.00  0.00              
ATOM    232 2HZ  LYS A  27     -14.855 -21.555 -22.180  1.00  0.00              
ATOM    233 3HZ  LYS A  27     -14.778 -20.037 -21.539  1.00  0.00              
ATOM    234  N   SER A  28     -11.760 -15.826 -20.097  1.00  0.00              
ATOM    235  CA  SER A  28     -11.167 -14.546 -20.468  1.00  0.00              
ATOM    236  C   SER A  28     -10.954 -13.635 -19.283  1.00  0.00              
ATOM    237  O   SER A  28     -10.010 -12.840 -19.265  1.00  0.00              
ATOM    238  CB  SER A  28     -12.039 -13.853 -21.497  1.00  0.00              
ATOM    239  OG  SER A  28     -12.155 -14.600 -22.677  1.00  0.00              
ATOM    240  H   SER A  28     -12.683 -16.059 -20.436  1.00  0.00              
ATOM    241  HA  SER A  28     -10.225 -14.646 -21.009  1.00  0.00              
ATOM    242 1HB  SER A  28     -13.031 -13.707 -21.071  1.00  0.00              
ATOM    243 2HB  SER A  28     -11.600 -12.885 -21.732  1.00  0.00              
ATOM    244  HG  SER A  28     -11.306 -14.993 -22.891  1.00  0.00              
ATOM    245  N   ALA A  29     -11.843 -13.735 -18.303  1.00  0.00              
ATOM    246  CA  ALA A  29     -11.750 -12.910 -17.114  1.00  0.00              
ATOM    247  C   ALA A  29     -10.498 -13.296 -16.336  1.00  0.00              
ATOM    248  O   ALA A  29      -9.767 -12.429 -15.866  1.00  0.00              
ATOM    249  CB  ALA A  29     -12.985 -13.092 -16.249  1.00  0.00              
ATOM    250  H   ALA A  29     -12.602 -14.397 -18.384  1.00  0.00              
ATOM    251  HA  ALA A  29     -11.662 -11.867 -17.418  1.00  0.00              
ATOM    252 1HB  ALA A  29     -12.901 -12.467 -15.361  1.00  0.00              
ATOM    253 2HB  ALA A  29     -13.871 -12.801 -16.814  1.00  0.00              
ATOM    254 3HB  ALA A  29     -13.070 -14.136 -15.951  1.00  0.00              
ATOM    255  N   LEU A  30     -10.256 -14.595 -16.199  1.00  0.00              
ATOM    256  CA  LEU A  30      -9.066 -15.063 -15.485  1.00  0.00              
ATOM    257  C   LEU A  30      -7.813 -14.685 -16.273  1.00  0.00              
ATOM    258  O   LEU A  30      -6.814 -14.291 -15.692  1.00  0.00              
ATOM    259  CB  LEU A  30      -9.105 -16.586 -15.305  1.00  0.00              
ATOM    260  CG  LEU A  30     -10.129 -17.174 -14.328  1.00  0.00              
ATOM    261  CD1 LEU A  30     -10.175 -18.702 -14.489  1.00  0.00              
ATOM    262  CD2 LEU A  30      -9.754 -16.786 -12.898  1.00  0.00              
ATOM    263  H   LEU A  30     -10.896 -15.273 -16.588  1.00  0.00              
ATOM    264  HA  LEU A  30      -9.004 -14.569 -14.516  1.00  0.00              
ATOM    265 1HB  LEU A  30      -9.375 -16.878 -16.318  1.00  0.00              
ATOM    266 2HB  LEU A  30      -8.122 -16.989 -15.060  1.00  0.00              
ATOM    267  HG  LEU A  30     -11.092 -16.717 -14.555  1.00  0.00              
ATOM    268 1HD1 LEU A  30     -10.903 -19.120 -13.794  1.00  0.00              
ATOM    269 2HD1 LEU A  30     -10.463 -18.953 -15.509  1.00  0.00              
ATOM    270 3HD1 LEU A  30      -9.191 -19.120 -14.276  1.00  0.00              
ATOM    271 1HD2 LEU A  30     -10.484 -17.204 -12.205  1.00  0.00              
ATOM    272 2HD2 LEU A  30      -8.764 -17.177 -12.662  1.00  0.00              
ATOM    273 3HD2 LEU A  30      -9.748 -15.700 -12.805  1.00  0.00              
ATOM    274  N   THR A  31      -7.885 -14.815 -17.595  1.00  0.00              
ATOM    275  CA  THR A  31      -6.771 -14.493 -18.480  1.00  0.00              
ATOM    276  C   THR A  31      -6.404 -13.000 -18.423  1.00  0.00              
ATOM    277  O   THR A  31      -5.221 -12.640 -18.380  1.00  0.00              
ATOM    278  CB  THR A  31      -7.090 -14.878 -19.937  1.00  0.00              
ATOM    279  OG1 THR A  31      -7.287 -16.295 -20.027  1.00  0.00              
ATOM    280  CG2 THR A  31      -5.951 -14.468 -20.858  1.00  0.00              
ATOM    281  H   THR A  31      -8.750 -15.152 -17.995  1.00  0.00              
ATOM    282  HA  THR A  31      -5.878 -15.031 -18.160  1.00  0.00              
ATOM    283  HB  THR A  31      -8.005 -14.372 -20.244  1.00  0.00              
ATOM    284  HG1 THR A  31      -7.779 -16.498 -20.827  1.00  0.00              
ATOM    285 1HG2 THR A  31      -6.196 -14.748 -21.883  1.00  0.00              
ATOM    286 2HG2 THR A  31      -5.807 -13.389 -20.800  1.00  0.00              
ATOM    287 3HG2 THR A  31      -5.037 -14.974 -20.552  1.00  0.00              
ATOM    288  N   LEU A  32      -7.422 -12.140 -18.400  1.00  0.00              
ATOM    289  CA  LEU A  32      -7.212 -10.700 -18.353  1.00  0.00              
ATOM    290  C   LEU A  32      -6.835 -10.175 -16.971  1.00  0.00              
ATOM    291  O   LEU A  32      -6.162  -9.155 -16.866  1.00  0.00              
ATOM    292  CB  LEU A  32      -8.445  -9.963 -18.890  1.00  0.00              
ATOM    293  CG  LEU A  32      -8.705 -10.224 -20.379  1.00  0.00              
ATOM    294  CD1 LEU A  32     -10.022  -9.569 -20.792  1.00  0.00              
ATOM    295  CD2 LEU A  32      -7.553  -9.677 -21.221  1.00  0.00              
ATOM    296  H   LEU A  32      -8.365 -12.500 -18.415  1.00  0.00              
ATOM    297  HA  LEU A  32      -6.370 -10.433 -18.991  1.00  0.00              
ATOM    298 1HB  LEU A  32      -9.213 -10.432 -18.276  1.00  0.00              
ATOM    299 2HB  LEU A  32      -8.405  -8.896 -18.671  1.00  0.00              
ATOM    300  HG  LEU A  32      -8.729 -11.305 -20.519  1.00  0.00              
ATOM    301 1HD1 LEU A  32     -10.206  -9.756 -21.850  1.00  0.00              
ATOM    302 2HD1 LEU A  32     -10.838  -9.990 -20.204  1.00  0.00              
ATOM    303 3HD1 LEU A  32      -9.965  -8.495 -20.618  1.00  0.00              
ATOM    304 1HD2 LEU A  32      -7.750  -9.870 -22.276  1.00  0.00              
ATOM    305 2HD2 LEU A  32      -7.461  -8.603 -21.058  1.00  0.00              
ATOM    306 3HD2 LEU A  32      -6.624 -10.169 -20.930  1.00  0.00              
ATOM    307  N   GLN A  33      -7.265 -10.856 -15.915  1.00  0.00              
ATOM    308  CA  GLN A  33      -6.832 -10.469 -14.580  1.00  0.00              
ATOM    309  C   GLN A  33      -5.345 -10.822 -14.463  1.00  0.00              
ATOM    310  O   GLN A  33      -4.544 -10.055 -13.925  1.00  0.00              
ATOM    311  CB  GLN A  33      -7.641 -11.220 -13.517  1.00  0.00              
ATOM    312  CG  GLN A  33      -7.328 -10.838 -12.078  1.00  0.00              
ATOM    313  CD  GLN A  33      -7.628  -9.378 -11.763  1.00  0.00              
ATOM    314  OE1 GLN A  33      -6.719  -8.576 -11.551  1.00  0.00              
ATOM    315  NE2 GLN A  33      -8.911  -9.028 -11.739  1.00  0.00              
ATOM    316  H   GLN A  33      -7.891 -11.642 -16.021  1.00  0.00              
ATOM    317  HA  GLN A  33      -6.950  -9.393 -14.456  1.00  0.00              
ATOM    318 1HB  GLN A  33      -8.693 -11.022 -13.723  1.00  0.00              
ATOM    319 2HB  GLN A  33      -7.437 -12.281 -13.659  1.00  0.00              
ATOM    320 1HG  GLN A  33      -7.663 -11.428 -11.225  1.00  0.00              
ATOM    321 2HG  GLN A  33      -6.249 -10.948 -12.192  1.00  0.00              
ATOM    322 1HE2 GLN A  33      -9.169  -8.082 -11.536  1.00  0.00              
ATOM    323 2HE2 GLN A  33      -9.620  -9.710 -11.924  1.00  0.00              
ATOM    324  N   PHE A  34      -4.969 -11.983 -14.984  1.00  0.00              
ATOM    325  CA  PHE A  34      -3.568 -12.394 -14.938  1.00  0.00              
ATOM    326  C   PHE A  34      -2.700 -11.523 -15.842  1.00  0.00              
ATOM    327  O   PHE A  34      -1.666 -11.009 -15.417  1.00  0.00              
ATOM    328  CB  PHE A  34      -3.427 -13.858 -15.367  1.00  0.00              
ATOM    329  CG  PHE A  34      -2.004 -14.355 -15.374  1.00  0.00              
ATOM    330  CD1 PHE A  34      -1.388 -14.745 -14.198  1.00  0.00              
ATOM    331  CD2 PHE A  34      -1.279 -14.419 -16.565  1.00  0.00              
ATOM    332  CE1 PHE A  34      -0.063 -15.201 -14.190  1.00  0.00              
ATOM    333  CE2 PHE A  34       0.049 -14.872 -16.574  1.00  0.00              
ATOM    334  CZ  PHE A  34       0.656 -15.263 -15.380  1.00  0.00              
ATOM    335  H   PHE A  34      -5.647 -12.594 -15.417  1.00  0.00              
ATOM    336  HA  PHE A  34      -3.179 -12.270 -13.926  1.00  0.00              
ATOM    337 1HB  PHE A  34      -3.980 -14.504 -14.685  1.00  0.00              
ATOM    338 2HB  PHE A  34      -3.808 -13.990 -16.379  1.00  0.00              
ATOM    339  HD1 PHE A  34      -1.947 -14.696 -13.263  1.00  0.00              
ATOM    340  HD2 PHE A  34      -1.757 -14.113 -17.496  1.00  0.00              
ATOM    341  HE1 PHE A  34       0.403 -15.505 -13.253  1.00  0.00              
ATOM    342  HE2 PHE A  34       0.606 -14.919 -17.510  1.00  0.00              
ATOM    343  HZ  PHE A  34       1.687 -15.614 -15.378  1.00  0.00              
ATOM    344  N   MET A  35      -3.135 -11.345 -17.085  1.00  0.00              
ATOM    345  CA  MET A  35      -2.363 -10.593 -18.067  1.00  0.00              
ATOM    346  C   MET A  35      -2.274  -9.095 -17.801  1.00  0.00              
ATOM    347  O   MET A  35      -1.181  -8.511 -17.863  1.00  0.00              
ATOM    348  CB  MET A  35      -2.935 -10.799 -19.476  1.00  0.00              
ATOM    349  CG  MET A  35      -2.626 -12.157 -20.131  1.00  0.00              
ATOM    350  SD  MET A  35      -0.845 -12.411 -20.459  1.00  0.00              
ATOM    351  CE  MET A  35      -0.509 -11.065 -21.585  1.00  0.00              
ATOM    352  H   MET A  35      -4.023 -11.742 -17.357  1.00  0.00              
ATOM    353  HA  MET A  35      -1.326 -10.928 -18.060  1.00  0.00              
ATOM    354 1HB  MET A  35      -4.015 -10.683 -19.399  1.00  0.00              
ATOM    355 2HB  MET A  35      -2.529 -10.005 -20.103  1.00  0.00              
ATOM    356 1HG  MET A  35      -2.977 -12.944 -19.464  1.00  0.00              
ATOM    357 2HG  MET A  35      -3.169 -12.210 -21.074  1.00  0.00              
ATOM    358 1HE  MET A  35       0.542 -11.086 -21.876  1.00  0.00              
ATOM    359 2HE  MET A  35      -1.135 -11.168 -22.472  1.00  0.00              
ATOM    360 3HE  MET A  35      -0.730 -10.117 -21.094  1.00  0.00              
ATOM    361  N   THR A  36      -3.421  -8.479 -17.507  1.00  0.00              
ATOM    362  CA  THR A  36      -3.472  -7.042 -17.304  1.00  0.00              
ATOM    363  C   THR A  36      -3.914  -6.503 -15.948  1.00  0.00              
ATOM    364  O   THR A  36      -4.039  -5.292 -15.775  1.00  0.00              
ATOM    365  CB  THR A  36      -4.394  -6.414 -18.366  1.00  0.00              
ATOM    366  OG1 THR A  36      -5.705  -6.985 -18.262  1.00  0.00              
ATOM    367  CG2 THR A  36      -3.846  -6.664 -19.763  1.00  0.00              
ATOM    368  H   THR A  36      -4.271  -9.018 -17.424  1.00  0.00              
ATOM    369  HA  THR A  36      -2.469  -6.622 -17.388  1.00  0.00              
ATOM    370  HB  THR A  36      -4.459  -5.341 -18.189  1.00  0.00              
ATOM    371  HG1 THR A  36      -6.341  -6.402 -18.683  1.00  0.00              
ATOM    372 1HG2 THR A  36      -4.510  -6.212 -20.499  1.00  0.00              
ATOM    373 2HG2 THR A  36      -2.854  -6.221 -19.848  1.00  0.00              
ATOM    374 3HG2 THR A  36      -3.781  -7.736 -19.941  1.00  0.00              
ATOM    375  N   ASP A  37      -4.149  -7.391 -14.985  1.00  0.00              
ATOM    376  CA  ASP A  37      -4.687  -6.975 -13.689  1.00  0.00              
ATOM    377  C   ASP A  37      -6.019  -6.231 -13.795  1.00  0.00              
ATOM    378  O   ASP A  37      -6.236  -5.226 -13.109  1.00  0.00              
ATOM    379  CB  ASP A  37      -3.677  -6.054 -12.996  1.00  0.00              
ATOM    380  CG  ASP A  37      -2.353  -6.740 -12.743  1.00  0.00              
ATOM    381  OD1 ASP A  37      -2.356  -7.856 -12.186  1.00  0.00              
ATOM    382  OD2 ASP A  37      -1.306  -6.168 -13.116  1.00  0.00              
ATOM    383  H   ASP A  37      -3.955  -8.369 -15.146  1.00  0.00              
ATOM    384  HA  ASP A  37      -4.899  -7.853 -13.078  1.00  0.00              
ATOM    385 1HB  ASP A  37      -3.528  -5.106 -13.513  1.00  0.00              
ATOM    386 2HB  ASP A  37      -4.194  -5.877 -12.052  1.00  0.00              
ATOM    387  N   GLU A  38      -6.913  -6.722 -14.638  1.00  0.00              
ATOM    388  CA  GLU A  38      -8.198  -6.064 -14.797  1.00  0.00              
ATOM    389  C   GLU A  38      -9.336  -7.074 -14.877  1.00  0.00              
ATOM    390  O   GLU A  38      -9.128  -8.256 -15.178  1.00  0.00              
ATOM    391  CB  GLU A  38      -8.191  -5.179 -16.045  1.00  0.00              
ATOM    392  CG  GLU A  38      -7.195  -4.029 -15.995  1.00  0.00              
ATOM    393  CD  GLU A  38      -7.083  -3.345 -17.329  1.00  0.00              
ATOM    394  OE1 GLU A  38      -7.746  -3.763 -18.248  1.00  0.00              
ATOM    395  OE2 GLU A  38      -6.421  -2.336 -17.404  1.00  0.00              
ATOM    396  H   GLU A  38      -6.716  -7.553 -15.178  1.00  0.00              
ATOM    397  HA  GLU A  38      -8.404  -5.440 -13.927  1.00  0.00              
ATOM    398 1HB  GLU A  38      -7.957  -5.825 -16.892  1.00  0.00              
ATOM    399 2HB  GLU A  38      -9.199  -4.781 -16.160  1.00  0.00              
ATOM    400 1HG  GLU A  38      -7.424  -3.290 -15.228  1.00  0.00              
ATOM    401 2HG  GLU A  38      -6.251  -4.518 -15.758  1.00  0.00              
ATOM    402  N   PHE A  39     -10.535  -6.571 -14.610  1.00  0.00              
ATOM    403  CA  PHE A  39     -11.760  -7.354 -14.659  1.00  0.00              
ATOM    404  C   PHE A  39     -12.889  -6.397 -15.010  1.00  0.00              
ATOM    405  O   PHE A  39     -13.040  -5.352 -14.390  1.00  0.00              
ATOM    406  CB  PHE A  39     -12.091  -8.010 -13.315  1.00  0.00              
ATOM    407  CG  PHE A  39     -13.412  -8.749 -13.328  1.00  0.00              
ATOM    408  CD1 PHE A  39     -13.492 -10.059 -13.814  1.00  0.00              
ATOM    409  CD2 PHE A  39     -14.582  -8.119 -12.912  1.00  0.00              
ATOM    410  CE1 PHE A  39     -14.715 -10.730 -13.885  1.00  0.00              
ATOM    411  CE2 PHE A  39     -15.820  -8.782 -12.981  1.00  0.00              
ATOM    412  CZ  PHE A  39     -15.882 -10.090 -13.468  1.00  0.00              
ATOM    413  H   PHE A  39     -10.586  -5.593 -14.361  1.00  0.00              
ATOM    414  HA  PHE A  39     -11.682  -8.115 -15.437  1.00  0.00              
ATOM    415 1HB  PHE A  39     -11.322  -8.734 -13.052  1.00  0.00              
ATOM    416 2HB  PHE A  39     -12.157  -7.252 -12.535  1.00  0.00              
ATOM    417  HD1 PHE A  39     -12.583 -10.562 -14.141  1.00  0.00              
ATOM    418  HD2 PHE A  39     -14.532  -7.098 -12.532  1.00  0.00              
ATOM    419  HE1 PHE A  39     -14.755 -11.750 -14.266  1.00  0.00              
ATOM    420  HE2 PHE A  39     -16.729  -8.279 -12.655  1.00  0.00              
ATOM    421  HZ  PHE A  39     -16.839 -10.608 -13.524  1.00  0.00              
ATOM    422  N   VAL A  40     -13.668  -6.732 -16.025  1.00  0.00              
ATOM    423  CA  VAL A  40     -14.818  -5.901 -16.387  1.00  0.00              
ATOM    424  C   VAL A  40     -16.007  -6.829 -16.568  1.00  0.00              
ATOM    425  O   VAL A  40     -15.832  -8.019 -16.813  1.00  0.00              
ATOM    426  CB  VAL A  40     -14.593  -5.090 -17.701  1.00  0.00              
ATOM    427  CG1 VAL A  40     -13.419  -4.129 -17.528  1.00  0.00              
ATOM    428  CG2 VAL A  40     -14.357  -6.028 -18.877  1.00  0.00              
ATOM    429  H   VAL A  40     -13.477  -7.567 -16.561  1.00  0.00              
ATOM    430  HA  VAL A  40     -15.068  -5.200 -15.589  1.00  0.00              
ATOM    431  HB  VAL A  40     -15.496  -4.522 -17.926  1.00  0.00              
ATOM    432 1HG1 VAL A  40     -13.269  -3.567 -18.451  1.00  0.00              
ATOM    433 2HG1 VAL A  40     -13.631  -3.437 -16.714  1.00  0.00              
ATOM    434 3HG1 VAL A  40     -12.516  -4.695 -17.300  1.00  0.00              
ATOM    435 1HG2 VAL A  40     -14.203  -5.444 -19.784  1.00  0.00              
ATOM    436 2HG2 VAL A  40     -13.475  -6.638 -18.684  1.00  0.00              
ATOM    437 3HG2 VAL A  40     -15.225  -6.676 -19.006  1.00  0.00              
ATOM    438  N   GLU A  41     -17.208  -6.285 -16.415  1.00  0.00              
ATOM    439  CA  GLU A  41     -18.425  -7.052 -16.638  1.00  0.00              
ATOM    440  C   GLU A  41     -18.767  -6.898 -18.117  1.00  0.00              
ATOM    441  O   GLU A  41     -19.302  -5.864 -18.535  1.00  0.00              
ATOM    442  CB  GLU A  41     -19.573  -6.569 -15.748  1.00  0.00              
ATOM    443  CG  GLU A  41     -19.328  -6.745 -14.256  1.00  0.00              
ATOM    444  CD  GLU A  41     -20.475  -6.207 -13.447  1.00  0.00              
ATOM    445  OE1 GLU A  41     -21.404  -5.703 -14.031  1.00  0.00              
ATOM    446  OE2 GLU A  41     -20.477  -6.399 -12.254  1.00  0.00              
ATOM    447  H   GLU A  41     -17.281  -5.316 -16.137  1.00  0.00              
ATOM    448  HA  GLU A  41     -18.245  -8.104 -16.414  1.00  0.00              
ATOM    449 1HB  GLU A  41     -19.723  -5.512 -15.968  1.00  0.00              
ATOM    450 2HB  GLU A  41     -20.460  -7.131 -16.039  1.00  0.00              
ATOM    451 1HG  GLU A  41     -19.134  -7.778 -13.967  1.00  0.00              
ATOM    452 2HG  GLU A  41     -18.439  -6.144 -14.069  1.00  0.00              
ATOM    453  N   ASP A  42     -18.451  -7.913 -18.912  1.00  0.00              
ATOM    454  CA  ASP A  42     -18.721  -7.842 -20.340  1.00  0.00              
ATOM    455  C   ASP A  42     -18.942  -9.208 -20.967  1.00  0.00              
ATOM    456  O   ASP A  42     -18.542 -10.233 -20.420  1.00  0.00              
ATOM    457  CB  ASP A  42     -17.572  -7.127 -21.057  1.00  0.00              
ATOM    458  CG  ASP A  42     -17.958  -6.492 -22.386  1.00  0.00              
ATOM    459  OD1 ASP A  42     -19.118  -6.523 -22.722  1.00  0.00              
ATOM    460  OD2 ASP A  42     -17.125  -5.848 -22.978  1.00  0.00              
ATOM    461  H   ASP A  42     -18.020  -8.745 -18.533  1.00  0.00              
ATOM    462  HA  ASP A  42     -19.644  -7.289 -20.514  1.00  0.00              
ATOM    463 1HB  ASP A  42     -17.065  -6.388 -20.436  1.00  0.00              
ATOM    464 2HB  ASP A  42     -16.905  -7.970 -21.238  1.00  0.00              
ATOM    465  N   TYR A  43     -19.585  -9.203 -22.127  1.00  0.00              
ATOM    466  CA  TYR A  43     -19.916 -10.425 -22.845  1.00  0.00              
ATOM    467  C   TYR A  43     -19.130 -10.494 -24.141  1.00  0.00              
ATOM    468  O   TYR A  43     -19.538  -9.916 -25.150  1.00  0.00              
ATOM    469  CB  TYR A  43     -21.418 -10.500 -23.128  1.00  0.00              
ATOM    470  CG  TYR A  43     -21.850 -11.782 -23.806  1.00  0.00              
ATOM    471  CD1 TYR A  43     -21.855 -12.986 -23.117  1.00  0.00              
ATOM    472  CD2 TYR A  43     -22.253 -11.783 -25.133  1.00  0.00              
ATOM    473  CE1 TYR A  43     -22.248 -14.159 -23.731  1.00  0.00              
ATOM    474  CE2 TYR A  43     -22.649 -12.950 -25.757  1.00  0.00              
ATOM    475  CZ  TYR A  43     -22.645 -14.137 -25.052  1.00  0.00              
ATOM    476  OH  TYR A  43     -23.039 -15.302 -25.669  1.00  0.00              
ATOM    477  H   TYR A  43     -19.853  -8.313 -22.522  1.00  0.00              
ATOM    478  HA  TYR A  43     -19.635 -11.293 -22.248  1.00  0.00              
ATOM    479 1HB  TYR A  43     -21.932 -10.404 -22.171  1.00  0.00              
ATOM    480 2HB  TYR A  43     -21.669  -9.651 -23.763  1.00  0.00              
ATOM    481  HD1 TYR A  43     -21.540 -12.996 -22.073  1.00  0.00              
ATOM    482  HD2 TYR A  43     -22.254 -10.843 -25.684  1.00  0.00              
ATOM    483  HE1 TYR A  43     -22.246 -15.098 -23.177  1.00  0.00              
ATOM    484  HE2 TYR A  43     -22.962 -12.931 -26.801  1.00  0.00              
ATOM    485  HH  TYR A  43     -23.295 -15.174 -26.586  1.00  0.00              
ATOM    486  N   GLU A  44     -17.993 -11.185 -24.109  1.00  0.00              
ATOM    487  CA  GLU A  44     -17.172 -11.325 -25.305  1.00  0.00              
ATOM    488  C   GLU A  44     -16.775 -12.772 -25.573  1.00  0.00              
ATOM    489  O   GLU A  44     -15.721 -13.223 -25.136  1.00  0.00              
ATOM    490  CB  GLU A  44     -15.917 -10.457 -25.186  1.00  0.00              
ATOM    491  CG  GLU A  44     -16.187  -8.959 -25.186  1.00  0.00              
ATOM    492  CD  GLU A  44     -14.909  -8.174 -25.088  1.00  0.00              
ATOM    493  OE1 GLU A  44     -13.863  -8.776 -25.082  1.00  0.00              
ATOM    494  OE2 GLU A  44     -14.971  -6.967 -25.131  1.00  0.00              
ATOM    495  H   GLU A  44     -17.690 -11.620 -23.250  1.00  0.00              
ATOM    496  HA  GLU A  44     -17.738 -11.007 -26.181  1.00  0.00              
ATOM    497 1HB  GLU A  44     -15.424 -10.736 -24.255  1.00  0.00              
ATOM    498 2HB  GLU A  44     -15.274 -10.709 -26.029  1.00  0.00              
ATOM    499 1HG  GLU A  44     -16.754  -8.620 -26.053  1.00  0.00              
ATOM    500 2HG  GLU A  44     -16.778  -8.805 -24.284  1.00  0.00              
ATOM    501  N   PRO A  45     -17.618 -13.519 -26.304  1.00  0.00              
ATOM    502  CA  PRO A  45     -17.332 -14.917 -26.639  1.00  0.00              
ATOM    503  C   PRO A  45     -15.997 -15.051 -27.367  1.00  0.00              
ATOM    504  O   PRO A  45     -15.702 -14.299 -28.295  1.00  0.00              
ATOM    505  CB  PRO A  45     -18.511 -15.341 -27.521  1.00  0.00              
ATOM    506  CG  PRO A  45     -19.619 -14.426 -27.124  1.00  0.00              
ATOM    507  CD  PRO A  45     -18.960 -13.106 -26.826  1.00  0.00              
ATOM    508  HA  PRO A  45     -17.234 -15.556 -25.749  1.00  0.00              
ATOM    509 1HB  PRO A  45     -18.273 -15.237 -28.590  1.00  0.00              
ATOM    510 2HB  PRO A  45     -18.783 -16.393 -27.352  1.00  0.00              
ATOM    511 1HG  PRO A  45     -20.360 -14.325 -27.930  1.00  0.00              
ATOM    512 2HG  PRO A  45     -20.154 -14.809 -26.241  1.00  0.00              
ATOM    513 1HD  PRO A  45     -18.861 -12.479 -27.725  1.00  0.00              
ATOM    514 2HD  PRO A  45     -19.520 -12.519 -26.084  1.00  0.00              
ATOM    515  N   THR A  46     -15.200 -16.020 -26.940  1.00  0.00              
ATOM    516  CA  THR A  46     -13.901 -16.285 -27.543  1.00  0.00              
ATOM    517  C   THR A  46     -13.927 -17.314 -28.666  1.00  0.00              
ATOM    518  O   THR A  46     -14.327 -18.455 -28.463  1.00  0.00              
ATOM    519  CB  THR A  46     -12.914 -16.809 -26.476  1.00  0.00              
ATOM    520  OG1 THR A  46     -12.710 -15.800 -25.489  1.00  0.00              
ATOM    521  CG2 THR A  46     -11.569 -17.202 -27.103  1.00  0.00              
ATOM    522  H   THR A  46     -15.511 -16.594 -26.168  1.00  0.00              
ATOM    523  HA  THR A  46     -13.522 -15.378 -28.015  1.00  0.00              
ATOM    524  HB  THR A  46     -13.348 -17.684 -25.991  1.00  0.00              
ATOM    525  HG1 THR A  46     -11.894 -15.977 -25.015  1.00  0.00              
ATOM    526 1HG2 THR A  46     -10.899 -17.567 -26.325  1.00  0.00              
ATOM    527 2HG2 THR A  46     -11.728 -17.986 -27.843  1.00  0.00              
ATOM    528 3HG2 THR A  46     -11.126 -16.332 -27.585  1.00  0.00              
ATOM    529  N   PHE A  47     -13.502 -16.896 -29.853  1.00  0.00              
ATOM    530  CA  PHE A  47     -13.315 -17.815 -30.968  1.00  0.00              
ATOM    531  C   PHE A  47     -11.956 -18.427 -30.640  1.00  0.00              
ATOM    532  O   PHE A  47     -11.843 -19.627 -30.417  1.00  0.00              
ATOM    533  CB  PHE A  47     -13.330 -17.117 -32.329  1.00  0.00              
ATOM    534  CG  PHE A  47     -13.139 -18.049 -33.491  1.00  0.00              
ATOM    535  CD1 PHE A  47     -14.191 -18.824 -33.957  1.00  0.00              
ATOM    536  CD2 PHE A  47     -11.908 -18.155 -34.120  1.00  0.00              
ATOM    537  CE1 PHE A  47     -14.016 -19.682 -35.026  1.00  0.00              
ATOM    538  CE2 PHE A  47     -11.731 -19.011 -35.189  1.00  0.00              
ATOM    539  CZ  PHE A  47     -12.787 -19.776 -35.642  1.00  0.00              
ATOM    540  H   PHE A  47     -13.304 -15.914 -29.986  1.00  0.00              
ATOM    541  HA  PHE A  47     -14.116 -18.556 -30.975  1.00  0.00              
ATOM    542 1HB  PHE A  47     -14.286 -16.617 -32.484  1.00  0.00              
ATOM    543 2HB  PHE A  47     -12.526 -16.384 -32.383  1.00  0.00              
ATOM    544  HD1 PHE A  47     -15.164 -18.749 -33.471  1.00  0.00              
ATOM    545  HD2 PHE A  47     -11.074 -17.551 -33.761  1.00  0.00              
ATOM    546  HE1 PHE A  47     -14.851 -20.285 -35.382  1.00  0.00              
ATOM    547  HE2 PHE A  47     -10.758 -19.084 -35.675  1.00  0.00              
ATOM    548  HZ  PHE A  47     -12.648 -20.453 -36.484  1.00  0.00              
ATOM    549  N   ALA A  48     -10.933 -17.578 -30.589  1.00  0.00              
ATOM    550  CA  ALA A  48      -9.591 -17.970 -30.161  1.00  0.00              
ATOM    551  C   ALA A  48      -8.802 -16.694 -29.873  1.00  0.00              
ATOM    552  O   ALA A  48      -8.700 -15.816 -30.729  1.00  0.00              
ATOM    553  CB  ALA A  48      -8.889 -18.800 -31.243  1.00  0.00              
ATOM    554  H   ALA A  48     -11.103 -16.620 -30.860  1.00  0.00              
ATOM    555  HA  ALA A  48      -9.674 -18.560 -29.248  1.00  0.00              
ATOM    556 1HB  ALA A  48      -7.892 -19.077 -30.898  1.00  0.00              
ATOM    557 2HB  ALA A  48      -9.467 -19.701 -31.444  1.00  0.00              
ATOM    558 3HB  ALA A  48      -8.805 -18.212 -32.155  1.00  0.00              
ATOM    559  N   ASP A  49      -8.262 -16.593 -28.659  1.00  0.00              
ATOM    560  CA  ASP A  49      -7.466 -15.431 -28.258  1.00  0.00              
ATOM    561  C   ASP A  49      -6.054 -15.860 -27.866  1.00  0.00              
ATOM    562  O   ASP A  49      -5.864 -16.923 -27.262  1.00  0.00              
ATOM    563  CB  ASP A  49      -8.135 -14.689 -27.098  1.00  0.00              
ATOM    564  CG  ASP A  49      -9.544 -14.195 -27.396  1.00  0.00              
ATOM    565  OD1 ASP A  49      -9.935 -14.229 -28.539  1.00  0.00              
ATOM    566  OD2 ASP A  49     -10.270 -13.936 -26.467  1.00  0.00              
ATOM    567  H   ASP A  49      -8.408 -17.341 -27.997  1.00  0.00              
ATOM    568  HA  ASP A  49      -7.368 -14.743 -29.098  1.00  0.00              
ATOM    569 1HB  ASP A  49      -8.138 -15.254 -26.166  1.00  0.00              
ATOM    570 2HB  ASP A  49      -7.463 -13.835 -27.004  1.00  0.00              
ATOM    571  N   SER A  50      -5.072 -15.024 -28.200  1.00  0.00              
ATOM    572  CA  SER A  50      -3.671 -15.296 -27.870  1.00  0.00              
ATOM    573  C   SER A  50      -3.052 -14.200 -27.014  1.00  0.00              
ATOM    574  O   SER A  50      -3.114 -13.009 -27.346  1.00  0.00              
ATOM    575  CB  SER A  50      -2.866 -15.475 -29.143  1.00  0.00              
ATOM    576  OG  SER A  50      -3.249 -16.622 -29.851  1.00  0.00              
ATOM    577  H   SER A  50      -5.304 -14.177 -28.697  1.00  0.00              
ATOM    578  HA  SER A  50      -3.521 -16.259 -27.379  1.00  0.00              
ATOM    579 1HB  SER A  50      -3.017 -14.601 -29.776  1.00  0.00              
ATOM    580 2HB  SER A  50      -1.812 -15.555 -28.881  1.00  0.00              
ATOM    581  HG  SER A  50      -2.840 -17.394 -29.453  1.00  0.00              
ATOM    582  N   TYR A  51      -2.435 -14.629 -25.917  1.00  0.00              
ATOM    583  CA  TYR A  51      -1.705 -13.750 -25.024  1.00  0.00              
ATOM    584  C   TYR A  51      -0.342 -14.367 -24.750  1.00  0.00              
ATOM    585  O   TYR A  51      -0.186 -15.587 -24.778  1.00  0.00              
ATOM    586  CB  TYR A  51      -2.473 -13.594 -23.706  1.00  0.00              
ATOM    587  CG  TYR A  51      -3.861 -13.011 -23.888  1.00  0.00              
ATOM    588  CD1 TYR A  51      -4.954 -13.829 -24.164  1.00  0.00              
ATOM    589  CD2 TYR A  51      -4.065 -11.636 -23.828  1.00  0.00              
ATOM    590  CE1 TYR A  51      -6.228 -13.285 -24.378  1.00  0.00              
ATOM    591  CE2 TYR A  51      -5.319 -11.079 -24.044  1.00  0.00              
ATOM    592  CZ  TYR A  51      -6.399 -11.907 -24.317  1.00  0.00              
ATOM    593  OH  TYR A  51      -7.635 -11.347 -24.517  1.00  0.00              
ATOM    594  H   TYR A  51      -2.482 -15.616 -25.705  1.00  0.00              
ATOM    595  HA  TYR A  51      -1.552 -12.782 -25.501  1.00  0.00              
ATOM    596 1HB  TYR A  51      -2.544 -14.584 -23.254  1.00  0.00              
ATOM    597 2HB  TYR A  51      -1.880 -12.943 -23.063  1.00  0.00              
ATOM    598  HD1 TYR A  51      -4.804 -14.909 -24.214  1.00  0.00              
ATOM    599  HD2 TYR A  51      -3.218 -10.988 -23.606  1.00  0.00              
ATOM    600  HE1 TYR A  51      -7.075 -13.934 -24.594  1.00  0.00              
ATOM    601  HE2 TYR A  51      -5.450  -9.997 -24.000  1.00  0.00              
ATOM    602  HH  TYR A  51      -8.316 -11.999 -24.699  1.00  0.00              
ATOM    603  N   ILE A  52       0.646 -13.520 -24.493  1.00  0.00              
ATOM    604  CA  ILE A  52       1.971 -13.999 -24.157  1.00  0.00              
ATOM    605  C   ILE A  52       2.716 -12.889 -23.456  1.00  0.00              
ATOM    606  O   ILE A  52       2.620 -11.722 -23.844  1.00  0.00              
ATOM    607  CB  ILE A  52       2.761 -14.454 -25.397  1.00  0.00              
ATOM    608  CG1 ILE A  52       4.000 -15.251 -24.979  1.00  0.00              
ATOM    609  CG2 ILE A  52       3.157 -13.255 -26.245  1.00  0.00              
ATOM    610  CD1 ILE A  52       4.659 -15.997 -26.116  1.00  0.00              
ATOM    611  H   ILE A  52       0.477 -12.525 -24.531  1.00  0.00              
ATOM    612  HA  ILE A  52       1.912 -14.826 -23.451  1.00  0.00              
ATOM    613  HB  ILE A  52       2.140 -15.127 -25.987  1.00  0.00              
ATOM    614 1HG1 ILE A  52       4.709 -14.545 -24.547  1.00  0.00              
ATOM    615 2HG1 ILE A  52       3.684 -15.961 -24.214  1.00  0.00              
ATOM    616 1HG2 ILE A  52       3.716 -13.595 -27.117  1.00  0.00              
ATOM    617 2HG2 ILE A  52       2.262 -12.728 -26.571  1.00  0.00              
ATOM    618 3HG2 ILE A  52       3.780 -12.582 -25.656  1.00  0.00              
ATOM    619 1HD1 ILE A  52       5.529 -16.538 -25.742  1.00  0.00              
ATOM    620 2HD1 ILE A  52       3.951 -16.705 -26.548  1.00  0.00              
ATOM    621 3HD1 ILE A  52       4.976 -15.289 -26.881  1.00  0.00              
ATOM    622  N   LYS A  53       3.442 -13.251 -22.405  1.00  0.00              
ATOM    623  CA  LYS A  53       4.293 -12.293 -21.724  1.00  0.00              
ATOM    624  C   LYS A  53       5.335 -13.001 -20.877  1.00  0.00              
ATOM    625  O   LYS A  53       5.234 -14.208 -20.624  1.00  0.00              
ATOM    626  CB  LYS A  53       3.467 -11.356 -20.840  1.00  0.00              
ATOM    627  CG  LYS A  53       2.778 -11.996 -19.647  1.00  0.00              
ATOM    628  CD  LYS A  53       2.124 -10.899 -18.789  1.00  0.00              
ATOM    629  CE  LYS A  53       1.329 -11.455 -17.616  1.00  0.00              
ATOM    630  NZ  LYS A  53       0.792 -10.344 -16.747  1.00  0.00              
ATOM    631  H   LYS A  53       3.408 -14.203 -22.069  1.00  0.00              
ATOM    632  HA  LYS A  53       4.837 -11.696 -22.457  1.00  0.00              
ATOM    633 1HB  LYS A  53       4.143 -10.581 -20.476  1.00  0.00              
ATOM    634 2HB  LYS A  53       2.706 -10.903 -21.477  1.00  0.00              
ATOM    635 1HG  LYS A  53       2.025 -12.693 -20.015  1.00  0.00              
ATOM    636 2HG  LYS A  53       3.523 -12.539 -19.068  1.00  0.00              
ATOM    637 1HD  LYS A  53       2.908 -10.247 -18.402  1.00  0.00              
ATOM    638 2HD  LYS A  53       1.451 -10.320 -19.421  1.00  0.00              
ATOM    639 1HE  LYS A  53       0.505 -12.046 -18.011  1.00  0.00              
ATOM    640 2HE  LYS A  53       1.987 -12.096 -17.031  1.00  0.00              
ATOM    641 1HZ  LYS A  53       0.270 -10.740 -15.978  1.00  0.00              
ATOM    642 2HZ  LYS A  53       1.561  -9.797 -16.386  1.00  0.00              
ATOM    643 3HZ  LYS A  53       0.186  -9.751 -17.296  1.00  0.00              
ATOM    644  N   LYS A  54       6.342 -12.242 -20.455  1.00  0.00              
ATOM    645  CA  LYS A  54       7.381 -12.766 -19.591  1.00  0.00              
ATOM    646  C   LYS A  54       6.919 -12.661 -18.149  1.00  0.00              
ATOM    647  O   LYS A  54       6.365 -11.649 -17.738  1.00  0.00              
ATOM    648  CB  LYS A  54       8.675 -11.963 -19.746  1.00  0.00              
ATOM    649  CG  LYS A  54       9.360 -12.112 -21.091  1.00  0.00              
ATOM    650  CD  LYS A  54      10.608 -11.246 -21.142  1.00  0.00              
ATOM    651  CE  LYS A  54      11.301 -11.345 -22.492  1.00  0.00              
ATOM    652  NZ  LYS A  54      12.516 -10.475 -22.544  1.00  0.00              
ATOM    653  H   LYS A  54       6.383 -11.275 -20.744  1.00  0.00              
ATOM    654  HA  LYS A  54       7.550 -13.820 -19.815  1.00  0.00              
ATOM    655 1HB  LYS A  54       8.422 -10.915 -19.588  1.00  0.00              
ATOM    656 2HB  LYS A  54       9.354 -12.294 -18.960  1.00  0.00              
ATOM    657 1HG  LYS A  54       9.626 -13.161 -21.229  1.00  0.00              
ATOM    658 2HG  LYS A  54       8.662 -11.810 -21.870  1.00  0.00              
ATOM    659 1HD  LYS A  54      10.319 -10.211 -20.957  1.00  0.00              
ATOM    660 2HD  LYS A  54      11.292 -11.576 -20.360  1.00  0.00              
ATOM    661 1HE  LYS A  54      11.584 -12.384 -22.656  1.00  0.00              
ATOM    662 2HE  LYS A  54      10.594 -11.036 -23.262  1.00  0.00              
ATOM    663 1HZ  LYS A  54      12.954 -10.561 -23.450  1.00  0.00              
ATOM    664 2HZ  LYS A  54      12.249  -9.513 -22.389  1.00  0.00              
ATOM    665 3HZ  LYS A  54      13.167 -10.762 -21.827  1.00  0.00              
ATOM    666  N   VAL A  55       7.150 -13.718 -17.388  1.00  0.00              
ATOM    667  CA  VAL A  55       6.754 -13.757 -15.995  1.00  0.00              
ATOM    668  C   VAL A  55       7.961 -14.332 -15.266  1.00  0.00              
ATOM    669  O   VAL A  55       8.867 -14.863 -15.901  1.00  0.00              
ATOM    670  CB  VAL A  55       5.510 -14.670 -15.779  1.00  0.00              
ATOM    671  CG1 VAL A  55       4.306 -14.096 -16.524  1.00  0.00              
ATOM    672  CG2 VAL A  55       5.797 -16.081 -16.273  1.00  0.00              
ATOM    673  H   VAL A  55       7.613 -14.520 -17.790  1.00  0.00              
ATOM    674  HA  VAL A  55       6.551 -12.756 -15.612  1.00  0.00              
ATOM    675  HB  VAL A  55       5.306 -14.744 -14.710  1.00  0.00              
ATOM    676 1HG1 VAL A  55       3.440 -14.740 -16.369  1.00  0.00              
ATOM    677 2HG1 VAL A  55       4.086 -13.096 -16.147  1.00  0.00              
ATOM    678 3HG1 VAL A  55       4.530 -14.041 -17.589  1.00  0.00              
ATOM    679 1HG2 VAL A  55       4.920 -16.707 -16.116  1.00  0.00              
ATOM    680 2HG2 VAL A  55       6.036 -16.051 -17.337  1.00  0.00              
ATOM    681 3HG2 VAL A  55       6.643 -16.495 -15.723  1.00  0.00              
ATOM    682  N   VAL A  56       7.981 -14.214 -13.947  1.00  0.00              
ATOM    683  CA  VAL A  56       9.073 -14.755 -13.157  1.00  0.00              
ATOM    684  C   VAL A  56       8.530 -15.859 -12.272  1.00  0.00              
ATOM    685  O   VAL A  56       7.741 -15.602 -11.365  1.00  0.00              
ATOM    686  CB  VAL A  56       9.754 -13.681 -12.288  1.00  0.00              
ATOM    687  CG1 VAL A  56      10.864 -14.298 -11.451  1.00  0.00              
ATOM    688  CG2 VAL A  56      10.304 -12.562 -13.159  1.00  0.00              
ATOM    689  H   VAL A  56       7.224 -13.737 -13.479  1.00  0.00              
ATOM    690  HA  VAL A  56       9.833 -15.212 -13.792  1.00  0.00              
ATOM    691  HB  VAL A  56       9.009 -13.234 -11.630  1.00  0.00              
ATOM    692 1HG1 VAL A  56      11.335 -13.525 -10.843  1.00  0.00              
ATOM    693 2HG1 VAL A  56      10.446 -15.066 -10.801  1.00  0.00              
ATOM    694 3HG1 VAL A  56      11.610 -14.745 -12.109  1.00  0.00              
ATOM    695 1HG2 VAL A  56      10.781 -11.811 -12.529  1.00  0.00              
ATOM    696 2HG2 VAL A  56      11.036 -12.970 -13.855  1.00  0.00              
ATOM    697 3HG2 VAL A  56       9.489 -12.101 -13.717  1.00  0.00              
ATOM    698  N   LEU A  57       8.945 -17.091 -12.550  1.00  0.00              
ATOM    699  CA  LEU A  57       8.452 -18.250 -11.815  1.00  0.00              
ATOM    700  C   LEU A  57       9.482 -18.720 -10.802  1.00  0.00              
ATOM    701  O   LEU A  57      10.519 -19.270 -11.169  1.00  0.00              
ATOM    702  CB  LEU A  57       8.131 -19.395 -12.778  1.00  0.00              
ATOM    703  CG  LEU A  57       7.635 -20.670 -12.095  1.00  0.00              
ATOM    704  CD1 LEU A  57       6.313 -20.406 -11.381  1.00  0.00              
ATOM    705  CD2 LEU A  57       7.485 -21.769 -13.127  1.00  0.00              
ATOM    706  H   LEU A  57       9.620 -17.228 -13.289  1.00  0.00              
ATOM    707  HA  LEU A  57       7.560 -17.974 -11.254  1.00  0.00              
ATOM    708 1HB  LEU A  57       7.325 -18.929 -13.344  1.00  0.00              
ATOM    709 2HB  LEU A  57       8.966 -19.608 -13.445  1.00  0.00              
ATOM    710  HG  LEU A  57       8.406 -20.979 -11.388  1.00  0.00              
ATOM    711 1HD1 LEU A  57       5.970 -21.320 -10.899  1.00  0.00              
ATOM    712 2HD1 LEU A  57       6.455 -19.630 -10.628  1.00  0.00              
ATOM    713 3HD1 LEU A  57       5.568 -20.078 -12.106  1.00  0.00              
ATOM    714 1HD2 LEU A  57       7.132 -22.679 -12.641  1.00  0.00              
ATOM    715 2HD2 LEU A  57       6.766 -21.460 -13.885  1.00  0.00              
ATOM    716 3HD2 LEU A  57       8.449 -21.960 -13.599  1.00  0.00              
ATOM    717  N   ASP A  58       9.176 -18.518  -9.526  1.00  0.00              
ATOM    718  CA  ASP A  58      10.062 -18.950  -8.460  1.00  0.00              
ATOM    719  C   ASP A  58      11.473 -18.401  -8.676  1.00  0.00              
ATOM    720  O   ASP A  58      12.467 -19.108  -8.502  1.00  0.00              
ATOM    721  CB  ASP A  58      10.069 -20.480  -8.371  1.00  0.00              
ATOM    722  CG  ASP A  58       8.716 -21.039  -7.950  1.00  0.00              
ATOM    723  OD1 ASP A  58       8.132 -20.490  -6.989  1.00  0.00              
ATOM    724  OD2 ASP A  58       8.237 -22.021  -8.560  1.00  0.00              
ATOM    725  H   ASP A  58       8.310 -18.055  -9.289  1.00  0.00              
ATOM    726  HA  ASP A  58       9.713 -18.554  -7.506  1.00  0.00              
ATOM    727 1HB  ASP A  58      10.422 -20.966  -9.281  1.00  0.00              
ATOM    728 2HB  ASP A  58      10.800 -20.622  -7.575  1.00  0.00              
ATOM    729  N   GLY A  59      11.539 -17.133  -9.080  1.00  0.00              
ATOM    730  CA  GLY A  59      12.810 -16.474  -9.329  1.00  0.00              
ATOM    731  C   GLY A  59      13.414 -16.661 -10.707  1.00  0.00              
ATOM    732  O   GLY A  59      14.422 -16.035 -11.036  1.00  0.00              
ATOM    733  H   GLY A  59      10.682 -16.616  -9.216  1.00  0.00              
ATOM    734 1HA  GLY A  59      12.686 -15.399  -9.194  1.00  0.00              
ATOM    735 2HA  GLY A  59      13.549 -16.845  -8.620  1.00  0.00              
ATOM    736  N   GLU A  60      12.813 -17.523 -11.519  1.00  0.00              
ATOM    737  CA  GLU A  60      13.310 -17.730 -12.870  1.00  0.00              
ATOM    738  C   GLU A  60      12.431 -17.108 -13.941  1.00  0.00              
ATOM    739  O   GLU A  60      11.272 -17.488 -14.130  1.00  0.00              
ATOM    740  CB  GLU A  60      13.466 -19.228 -13.143  1.00  0.00              
ATOM    741  CG  GLU A  60      14.009 -19.563 -14.524  1.00  0.00              
ATOM    742  CD  GLU A  60      14.142 -21.048 -14.714  1.00  0.00              
ATOM    743  OE1 GLU A  60      13.812 -21.775 -13.808  1.00  0.00              
ATOM    744  OE2 GLU A  60      14.467 -21.461 -15.802  1.00  0.00              
ATOM    745  H   GLU A  60      12.004 -18.043 -11.207  1.00  0.00              
ATOM    746  HA  GLU A  60      14.281 -17.247 -12.985  1.00  0.00              
ATOM    747 1HB  GLU A  60      14.141 -19.621 -12.382  1.00  0.00              
ATOM    748 2HB  GLU A  60      12.480 -19.678 -13.022  1.00  0.00              
ATOM    749 1HG  GLU A  60      13.415 -19.145 -15.337  1.00  0.00              
ATOM    750 2HG  GLU A  60      14.998 -19.107 -14.528  1.00  0.00              
ATOM    751  N   GLU A  61      12.998 -16.142 -14.649  1.00  0.00              
ATOM    752  CA  GLU A  61      12.259 -15.447 -15.681  1.00  0.00              
ATOM    753  C   GLU A  61      12.001 -16.391 -16.850  1.00  0.00              
ATOM    754  O   GLU A  61      12.933 -16.922 -17.444  1.00  0.00              
ATOM    755  CB  GLU A  61      13.019 -14.204 -16.148  1.00  0.00              
ATOM    756  CG  GLU A  61      12.235 -13.306 -17.095  1.00  0.00              
ATOM    757  CD  GLU A  61      13.029 -12.087 -17.475  1.00  0.00              
ATOM    758  OE1 GLU A  61      14.130 -11.947 -17.000  1.00  0.00              
ATOM    759  OE2 GLU A  61      12.583 -11.354 -18.325  1.00  0.00              
ATOM    760  H   GLU A  61      13.957 -15.882 -14.470  1.00  0.00              
ATOM    761  HA  GLU A  61      11.289 -15.134 -15.294  1.00  0.00              
ATOM    762 1HB  GLU A  61      13.288 -13.641 -15.254  1.00  0.00              
ATOM    763 2HB  GLU A  61      13.925 -14.552 -16.645  1.00  0.00              
ATOM    764 1HG  GLU A  61      11.900 -13.816 -17.997  1.00  0.00              
ATOM    765 2HG  GLU A  61      11.370 -13.006 -16.505  1.00  0.00              
ATOM    766  N   VAL A  62      10.729 -16.611 -17.154  1.00  0.00              
ATOM    767  CA  VAL A  62      10.329 -17.498 -18.238  1.00  0.00              
ATOM    768  C   VAL A  62       9.219 -16.787 -19.008  1.00  0.00              
ATOM    769  O   VAL A  62       8.812 -15.686 -18.651  1.00  0.00              
ATOM    770  CB  VAL A  62       9.745 -18.835 -17.702  1.00  0.00              
ATOM    771  CG1 VAL A  62      10.815 -19.619 -16.936  1.00  0.00              
ATOM    772  CG2 VAL A  62       8.536 -18.551 -16.803  1.00  0.00              
ATOM    773  H   VAL A  62      10.017 -16.143 -16.612  1.00  0.00              
ATOM    774  HA  VAL A  62      11.152 -17.672 -18.932  1.00  0.00              
ATOM    775  HB  VAL A  62       9.389 -19.428 -18.544  1.00  0.00              
ATOM    776 1HG1 VAL A  62      10.389 -20.553 -16.568  1.00  0.00              
ATOM    777 2HG1 VAL A  62      11.650 -19.840 -17.601  1.00  0.00              
ATOM    778 3HG1 VAL A  62      11.169 -19.025 -16.093  1.00  0.00              
ATOM    779 1HG2 VAL A  62       8.131 -19.490 -16.431  1.00  0.00              
ATOM    780 2HG2 VAL A  62       8.847 -17.931 -15.962  1.00  0.00              
ATOM    781 3HG2 VAL A  62       7.771 -18.028 -17.377  1.00  0.00              
ATOM    782  N   THR A  63       8.739 -17.422 -20.067  1.00  0.00              
ATOM    783  CA  THR A  63       7.666 -16.857 -20.862  1.00  0.00              
ATOM    784  C   THR A  63       6.438 -17.736 -20.686  1.00  0.00              
ATOM    785  O   THR A  63       6.552 -18.952 -20.526  1.00  0.00              
ATOM    786  CB  THR A  63       8.032 -16.758 -22.354  1.00  0.00              
ATOM    787  OG1 THR A  63       9.199 -15.940 -22.510  1.00  0.00              
ATOM    788  CG2 THR A  63       6.884 -16.153 -23.147  1.00  0.00              
ATOM    789  H   THR A  63       9.126 -18.318 -20.329  1.00  0.00              
ATOM    790  HA  THR A  63       7.428 -15.856 -20.502  1.00  0.00              
ATOM    791  HB  THR A  63       8.247 -17.757 -22.734  1.00  0.00              
ATOM    792  HG1 THR A  63       9.607 -16.123 -23.359  1.00  0.00              
ATOM    793 1HG2 THR A  63       7.161 -16.092 -24.199  1.00  0.00              
ATOM    794 2HG2 THR A  63       5.998 -16.779 -23.040  1.00  0.00              
ATOM    795 3HG2 THR A  63       6.669 -15.154 -22.769  1.00  0.00              
ATOM    796  N   ILE A  64       5.264 -17.115 -20.694  1.00  0.00              
ATOM    797  CA  ILE A  64       4.025 -17.862 -20.578  1.00  0.00              
ATOM    798  C   ILE A  64       3.162 -17.451 -21.763  1.00  0.00              
ATOM    799  O   ILE A  64       3.086 -16.274 -22.099  1.00  0.00              
ATOM    800  CB  ILE A  64       3.263 -17.527 -19.270  1.00  0.00              
ATOM    801  CG1 ILE A  64       1.995 -18.380 -19.178  1.00  0.00              
ATOM    802  CG2 ILE A  64       2.872 -16.056 -19.244  1.00  0.00              
ATOM    803  CD1 ILE A  64       1.331 -18.335 -17.797  1.00  0.00              
ATOM    804  H   ILE A  64       5.225 -16.110 -20.782  1.00  0.00              
ATOM    805  HA  ILE A  64       4.213 -18.932 -20.660  1.00  0.00              
ATOM    806  HB  ILE A  64       3.905 -17.747 -18.418  1.00  0.00              
ATOM    807 1HG1 ILE A  64       1.300 -18.011 -19.931  1.00  0.00              
ATOM    808 2HG1 ILE A  64       2.277 -19.406 -19.416  1.00  0.00              
ATOM    809 1HG2 ILE A  64       2.338 -15.836 -18.321  1.00  0.00              
ATOM    810 2HG2 ILE A  64       3.769 -15.440 -19.299  1.00  0.00              
ATOM    811 3HG2 ILE A  64       2.229 -15.835 -20.096  1.00  0.00              
ATOM    812 1HD1 ILE A  64       0.438 -18.961 -17.800  1.00  0.00              
ATOM    813 2HD1 ILE A  64       2.029 -18.703 -17.045  1.00  0.00              
ATOM    814 3HD1 ILE A  64       1.052 -17.309 -17.560  1.00  0.00              
ATOM    815  N   ASP A  65       2.550 -18.429 -22.413  1.00  0.00              
ATOM    816  CA  ASP A  65       1.693 -18.163 -23.548  1.00  0.00              
ATOM    817  C   ASP A  65       0.331 -18.683 -23.123  1.00  0.00              
ATOM    818  O   ASP A  65       0.215 -19.802 -22.643  1.00  0.00              
ATOM    819  CB  ASP A  65       2.190 -18.844 -24.825  1.00  0.00              
ATOM    820  CG  ASP A  65       1.351 -18.553 -26.062  1.00  0.00              
ATOM    821  OD1 ASP A  65       1.301 -17.415 -26.467  1.00  0.00              
ATOM    822  OD2 ASP A  65       0.898 -19.485 -26.681  1.00  0.00              
ATOM    823  H   ASP A  65       2.683 -19.384 -22.110  1.00  0.00              
ATOM    824  HA  ASP A  65       1.655 -17.090 -23.738  1.00  0.00              
ATOM    825 1HB  ASP A  65       3.240 -18.645 -25.044  1.00  0.00              
ATOM    826 2HB  ASP A  65       2.070 -19.891 -24.543  1.00  0.00              
ATOM    827  N   ILE A  66      -0.695 -17.856 -23.281  1.00  0.00              
ATOM    828  CA  ILE A  66      -2.048 -18.272 -22.950  1.00  0.00              
ATOM    829  C   ILE A  66      -2.943 -18.305 -24.181  1.00  0.00              
ATOM    830  O   ILE A  66      -3.123 -17.299 -24.873  1.00  0.00              
ATOM    831  CB  ILE A  66      -2.696 -17.308 -21.921  1.00  0.00              
ATOM    832  CG1 ILE A  66      -1.858 -17.262 -20.641  1.00  0.00              
ATOM    833  CG2 ILE A  66      -4.123 -17.756 -21.621  1.00  0.00              
ATOM    834  CD1 ILE A  66      -2.249 -16.135 -19.670  1.00  0.00              
ATOM    835  H   ILE A  66      -0.540 -16.924 -23.635  1.00  0.00              
ATOM    836  HA  ILE A  66      -2.055 -19.298 -22.583  1.00  0.00              
ATOM    837  HB  ILE A  66      -2.704 -16.300 -22.334  1.00  0.00              
ATOM    838 1HG1 ILE A  66      -1.974 -18.224 -20.142  1.00  0.00              
ATOM    839 2HG1 ILE A  66      -0.817 -17.134 -20.939  1.00  0.00              
ATOM    840 1HG2 ILE A  66      -4.574 -17.076 -20.898  1.00  0.00              
ATOM    841 2HG2 ILE A  66      -4.708 -17.746 -22.540  1.00  0.00              
ATOM    842 3HG2 ILE A  66      -4.110 -18.766 -21.210  1.00  0.00              
ATOM    843 1HD1 ILE A  66      -1.606 -16.172 -18.790  1.00  0.00              
ATOM    844 2HD1 ILE A  66      -2.129 -15.170 -20.164  1.00  0.00              
ATOM    845 3HD1 ILE A  66      -3.286 -16.260 -19.365  1.00  0.00              
ATOM    846  N   LEU A  67      -3.479 -19.482 -24.468  1.00  0.00              
ATOM    847  CA  LEU A  67      -4.349 -19.647 -25.611  1.00  0.00              
ATOM    848  C   LEU A  67      -5.720 -19.838 -24.965  1.00  0.00              
ATOM    849  O   LEU A  67      -5.922 -20.769 -24.181  1.00  0.00              
ATOM    850  CB  LEU A  67      -3.961 -20.884 -26.427  1.00  0.00              
ATOM    851  CG  LEU A  67      -4.937 -21.214 -27.557  1.00  0.00              
ATOM    852  CD1 LEU A  67      -4.926 -20.085 -28.583  1.00  0.00              
ATOM    853  CD2 LEU A  67      -4.547 -22.537 -28.213  1.00  0.00              
ATOM    854  H   LEU A  67      -3.280 -20.280 -23.882  1.00  0.00              
ATOM    855  HA  LEU A  67      -4.316 -18.749 -26.227  1.00  0.00              
ATOM    856 1HB  LEU A  67      -3.012 -20.538 -26.833  1.00  0.00              
ATOM    857 2HB  LEU A  67      -3.790 -21.750 -25.790  1.00  0.00              
ATOM    858  HG  LEU A  67      -5.921 -21.347 -27.107  1.00  0.00              
ATOM    859 1HD1 LEU A  67      -5.621 -20.318 -29.389  1.00  0.00              
ATOM    860 2HD1 LEU A  67      -5.228 -19.154 -28.104  1.00  0.00              
ATOM    861 3HD1 LEU A  67      -3.922 -19.974 -28.991  1.00  0.00              
ATOM    862 1HD2 LEU A  67      -5.248 -22.765 -29.016  1.00  0.00              
ATOM    863 2HD2 LEU A  67      -3.539 -22.458 -28.621  1.00  0.00              
ATOM    864 3HD2 LEU A  67      -4.576 -23.335 -27.470  1.00  0.00              
ATOM    865  N   ASP A  68      -6.632 -18.915 -25.256  1.00  0.00              
ATOM    866  CA  ASP A  68      -8.013 -18.990 -24.791  1.00  0.00              
ATOM    867  C   ASP A  68      -8.760 -19.585 -25.968  1.00  0.00              
ATOM    868  O   ASP A  68      -8.908 -18.942 -27.010  1.00  0.00              
ATOM    869  CB  ASP A  68      -8.510 -17.582 -24.460  1.00  0.00              
ATOM    870  CG  ASP A  68      -9.914 -17.567 -23.903  1.00  0.00              
ATOM    871  OD1 ASP A  68     -10.446 -18.648 -23.566  1.00  0.00              
ATOM    872  OD2 ASP A  68     -10.476 -16.455 -23.792  1.00  0.00              
ATOM    873  H   ASP A  68      -6.347 -18.131 -25.825  1.00  0.00              
ATOM    874  HA  ASP A  68      -8.073 -19.638 -23.916  1.00  0.00              
ATOM    875 1HB  ASP A  68      -7.838 -17.027 -23.804  1.00  0.00              
ATOM    876 2HB  ASP A  68      -8.499 -17.136 -25.455  1.00  0.00              
ATOM    877  N   THR A  69      -9.215 -20.821 -25.798  1.00  0.00              
ATOM    878  CA  THR A  69      -9.912 -21.543 -26.856  1.00  0.00              
ATOM    879  C   THR A  69     -11.423 -21.385 -26.951  1.00  0.00              
ATOM    880  O   THR A  69     -12.080 -20.862 -26.057  1.00  0.00              
ATOM    881  CB  THR A  69      -9.616 -23.049 -26.736  1.00  0.00              
ATOM    882  OG1 THR A  69     -10.136 -23.544 -25.495  1.00  0.00              
ATOM    883  CG2 THR A  69      -8.117 -23.304 -26.790  1.00  0.00              
ATOM    884  H   THR A  69      -9.072 -21.272 -24.906  1.00  0.00              
ATOM    885  HA  THR A  69      -9.581 -21.181 -27.830  1.00  0.00              
ATOM    886  HB  THR A  69     -10.102 -23.573 -27.558  1.00  0.00              
ATOM    887  HG1 THR A  69     -10.238 -24.497 -25.549  1.00  0.00              
ATOM    888 1HG2 THR A  69      -7.927 -24.374 -26.703  1.00  0.00              
ATOM    889 2HG2 THR A  69      -7.720 -22.939 -27.737  1.00  0.00              
ATOM    890 3HG2 THR A  69      -7.630 -22.782 -25.967  1.00  0.00              
ATOM    891  N   ALA A  70     -11.964 -21.897 -28.047  1.00  0.00              
ATOM    892  CA  ALA A  70     -13.389 -21.803 -28.324  1.00  0.00              
ATOM    893  C   ALA A  70     -14.202 -22.573 -27.288  1.00  0.00              
ATOM    894  O   ALA A  70     -13.951 -23.758 -27.036  1.00  0.00              
ATOM    895  CB  ALA A  70     -13.682 -22.343 -29.724  1.00  0.00              
ATOM    896  H   ALA A  70     -11.364 -22.368 -28.710  1.00  0.00              
ATOM    897  HA  ALA A  70     -13.689 -20.757 -28.261  1.00  0.00              
ATOM    898 1HB  ALA A  70     -14.751 -22.270 -29.925  1.00  0.00              
ATOM    899 2HB  ALA A  70     -13.133 -21.758 -30.462  1.00  0.00              
ATOM    900 3HB  ALA A  70     -13.373 -23.386 -29.784  1.00  0.00              
ATOM    901  N   GLY A  71     -15.177 -21.892 -26.694  1.00  0.00              
ATOM    902  CA  GLY A  71     -16.051 -22.536 -25.736  1.00  0.00              
ATOM    903  C   GLY A  71     -17.174 -23.286 -26.420  1.00  0.00              
ATOM    904  O   GLY A  71     -17.781 -24.174 -25.825  1.00  0.00              
ATOM    905  H   GLY A  71     -15.317 -20.915 -26.908  1.00  0.00              
ATOM    906 1HA  GLY A  71     -15.470 -23.241 -25.141  1.00  0.00              
ATOM    907 2HA  GLY A  71     -16.482 -21.779 -25.082  1.00  0.00              
ATOM    908  N   GLN A  72     -17.455 -22.923 -27.668  1.00  0.00              
ATOM    909  CA  GLN A  72     -18.510 -23.568 -28.442  1.00  0.00              
ATOM    910  C   GLN A  72     -18.123 -24.983 -28.856  1.00  0.00              
ATOM    911  O   GLN A  72     -16.941 -25.305 -28.978  1.00  0.00              
ATOM    912  CB  GLN A  72     -18.839 -22.740 -29.687  1.00  0.00              
ATOM    913  CG  GLN A  72     -19.396 -21.359 -29.388  1.00  0.00              
ATOM    914  CD  GLN A  72     -20.703 -21.416 -28.620  1.00  0.00              
ATOM    915  OE1 GLN A  72     -21.641 -22.114 -29.014  1.00  0.00              
ATOM    916  NE2 GLN A  72     -20.774 -20.676 -27.519  1.00  0.00              
ATOM    917  H   GLN A  72     -16.919 -22.178 -28.092  1.00  0.00              
ATOM    918  HA  GLN A  72     -19.405 -23.666 -27.828  1.00  0.00              
ATOM    919 1HB  GLN A  72     -17.915 -22.650 -30.258  1.00  0.00              
ATOM    920 2HB  GLN A  72     -19.566 -23.313 -30.262  1.00  0.00              
ATOM    921 1HG  GLN A  72     -18.791 -20.559 -28.960  1.00  0.00              
ATOM    922 2HG  GLN A  72     -19.618 -21.127 -30.430  1.00  0.00              
ATOM    923 1HE2 GLN A  72     -21.612 -20.672 -26.972  1.00  0.00              
ATOM    924 2HE2 GLN A  72     -19.991 -20.122 -27.237  1.00  0.00              
ATOM    925  N   LYS A  73     -19.129 -25.825 -29.068  1.00  0.00              
ATOM    926  CA  LYS A  73     -18.902 -27.221 -29.421  1.00  0.00              
ATOM    927  C   LYS A  73     -19.071 -27.452 -30.919  1.00  0.00              
ATOM    928  O   LYS A  73     -19.324 -28.573 -31.359  1.00  0.00              
ATOM    929  CB  LYS A  73     -19.852 -28.130 -28.639  1.00  0.00              
ATOM    930  CG  LYS A  73     -19.585 -28.178 -27.141  1.00  0.00              
ATOM    931  CD  LYS A  73     -20.572 -29.093 -26.432  1.00  0.00              
ATOM    932  CE  LYS A  73     -20.318 -29.127 -24.932  1.00  0.00              
ATOM    933  NZ  LYS A  73     -21.296 -29.995 -24.222  1.00  0.00              
ATOM    934  H   LYS A  73     -20.077 -25.488 -28.983  1.00  0.00              
ATOM    935  HA  LYS A  73     -17.876 -27.500 -29.181  1.00  0.00              
ATOM    936 1HB  LYS A  73     -20.863 -27.762 -28.816  1.00  0.00              
ATOM    937 2HB  LYS A  73     -19.753 -29.132 -29.057  1.00  0.00              
ATOM    938 1HG  LYS A  73     -18.570 -28.545 -26.981  1.00  0.00              
ATOM    939 2HG  LYS A  73     -19.673 -27.169 -26.740  1.00  0.00              
ATOM    940 1HD  LYS A  73     -21.582 -28.728 -26.622  1.00  0.00              
ATOM    941 2HD  LYS A  73     -20.468 -30.099 -26.840  1.00  0.00              
ATOM    942 1HE  LYS A  73     -19.311 -29.504 -24.764  1.00  0.00              
ATOM    943 2HE  LYS A  73     -20.393 -28.109 -24.550  1.00  0.00              
ATOM    944 1HZ  LYS A  73     -21.094 -29.990 -23.232  1.00  0.00              
ATOM    945 2HZ  LYS A  73     -22.232 -29.646 -24.376  1.00  0.00              
ATOM    946 3HZ  LYS A  73     -21.227 -30.939 -24.574  1.00  0.00              
ATOM    947  N   ASN A  74     -18.928 -26.385 -31.697  1.00  0.00              
ATOM    948  CA  ASN A  74     -18.939 -26.492 -33.152  1.00  0.00              
ATOM    949  C   ASN A  74     -17.548 -26.832 -33.677  1.00  0.00              
ATOM    950  O   ASN A  74     -17.353 -26.994 -34.883  1.00  0.00              
ATOM    951  CB  ASN A  74     -19.453 -25.220 -33.802  1.00  0.00              
ATOM    952  CG  ASN A  74     -20.925 -24.991 -33.603  1.00  0.00              
ATOM    953  OD1 ASN A  74     -21.697 -25.933 -33.389  1.00  0.00              
ATOM    954  ND2 ASN A  74     -21.330 -23.756 -33.753  1.00  0.00              
ATOM    955  H   ASN A  74     -18.809 -25.476 -31.271  1.00  0.00              
ATOM    956  HA  ASN A  74     -19.599 -27.305 -33.458  1.00  0.00              
ATOM    957 1HB  ASN A  74     -18.924 -24.275 -33.675  1.00  0.00              
ATOM    958 2HB  ASN A  74     -19.289 -25.595 -34.812  1.00  0.00              
ATOM    959 1HD2 ASN A  74     -22.298 -23.530 -33.635  1.00  0.00              
ATOM    960 2HD2 ASN A  74     -20.673 -23.039 -33.985  1.00  0.00              
ATOM    961  N   GLN A  75     -16.588 -26.934 -32.765  1.00  0.00              
ATOM    962  CA  GLN A  75     -15.197 -27.176 -33.134  1.00  0.00              
ATOM    963  C   GLN A  75     -14.765 -28.577 -32.712  1.00  0.00              
ATOM    964  O   GLN A  75     -15.119 -29.046 -31.630  1.00  0.00              
ATOM    965  CB  GLN A  75     -14.279 -26.133 -32.492  1.00  0.00              
ATOM    966  CG  GLN A  75     -14.758 -24.700 -32.651  1.00  0.00              
ATOM    967  CD  GLN A  75     -14.736 -24.239 -34.096  1.00  0.00              
ATOM    968  OE1 GLN A  75     -13.766 -24.472 -34.821  1.00  0.00              
ATOM    969  NE2 GLN A  75     -15.806 -23.576 -34.521  1.00  0.00              
ATOM    970  H   GLN A  75     -16.829 -26.842 -31.788  1.00  0.00              
ATOM    971  HA  GLN A  75     -15.093 -27.126 -34.218  1.00  0.00              
ATOM    972 1HB  GLN A  75     -14.209 -26.383 -31.433  1.00  0.00              
ATOM    973 2HB  GLN A  75     -13.300 -26.246 -32.957  1.00  0.00              
ATOM    974 1HG  GLN A  75     -15.677 -24.332 -32.196  1.00  0.00              
ATOM    975 2HG  GLN A  75     -13.901 -24.264 -32.136  1.00  0.00              
ATOM    976 1HE2 GLN A  75     -15.848 -23.247 -35.465  1.00  0.00              
ATOM    977 2HE2 GLN A  75     -16.570 -23.407 -33.898  1.00  0.00              
ATOM    978  N   ALA A  76     -13.997 -29.239 -33.571  1.00  0.00              
ATOM    979  CA  ALA A  76     -13.533 -30.594 -33.300  1.00  0.00              
ATOM    980  C   ALA A  76     -12.053 -30.736 -33.635  1.00  0.00              
ATOM    981  O   ALA A  76     -11.225 -30.966 -32.755  1.00  0.00              
ATOM    982  CB  ALA A  76     -14.351 -31.595 -34.105  1.00  0.00              
ATOM    983  H   ALA A  76     -13.727 -28.791 -34.435  1.00  0.00              
ATOM    984  HA  ALA A  76     -13.651 -30.798 -32.236  1.00  0.00              
ATOM    985 1HB  ALA A  76     -13.998 -32.605 -33.894  1.00  0.00              
ATOM    986 2HB  ALA A  76     -15.402 -31.514 -33.826  1.00  0.00              
ATOM    987 3HB  ALA A  76     -14.240 -31.385 -35.167  1.00  0.00              
ATOM    988  N   SER A  77     -11.729 -30.597 -34.917  1.00  0.00              
ATOM    989  CA  SER A  77     -10.355 -30.730 -35.385  1.00  0.00              
ATOM    990  C   SER A  77      -9.497 -29.588 -34.853  1.00  0.00              
ATOM    991  O   SER A  77      -8.321 -29.776 -34.536  1.00  0.00              
ATOM    992  CB  SER A  77     -10.316 -30.765 -36.900  1.00  0.00              
ATOM    993  OG  SER A  77     -10.733 -29.553 -37.466  1.00  0.00              
ATOM    994  H   SER A  77     -12.458 -30.393 -35.586  1.00  0.00              
ATOM    995  HA  SER A  77      -9.904 -31.692 -35.136  1.00  0.00              
ATOM    996 1HB  SER A  77      -9.294 -30.971 -37.218  1.00  0.00              
ATOM    997 2HB  SER A  77     -10.971 -31.562 -37.248  1.00  0.00              
ATOM    998  HG  SER A  77     -10.410 -29.493 -38.368  1.00  0.00              
ATOM    999  N   TRP A  78     -10.093 -28.404 -34.763  1.00  0.00              
ATOM   1000  CA  TRP A  78      -9.384 -27.227 -34.280  1.00  0.00              
ATOM   1001  C   TRP A  78      -9.131 -27.384 -32.786  1.00  0.00              
ATOM   1002  O   TRP A  78      -8.026 -27.136 -32.302  1.00  0.00              
ATOM   1003  CB  TRP A  78     -10.181 -25.952 -34.562  1.00  0.00              
ATOM   1004  CG  TRP A  78     -10.205 -25.569 -36.010  1.00  0.00              
ATOM   1005  CD1 TRP A  78     -11.262 -25.676 -36.864  1.00  0.00              
ATOM   1006  CD2 TRP A  78      -9.125 -25.018 -36.774  1.00  0.00              
ATOM   1007  NE1 TRP A  78     -10.909 -25.227 -38.113  1.00  0.00              
ATOM   1008  CE2 TRP A  78      -9.600 -24.816 -38.082  1.00  0.00              
ATOM   1009  CE3 TRP A  78      -7.800 -24.676 -36.476  1.00  0.00              
ATOM   1010  CZ2 TRP A  78      -8.804 -24.292 -39.089  1.00  0.00              
ATOM   1011  CZ3 TRP A  78      -7.003 -24.149 -37.486  1.00  0.00              
ATOM   1012  CH2 TRP A  78      -7.491 -23.962 -38.754  1.00  0.00              
ATOM   1013  H   TRP A  78     -11.061 -28.316 -35.037  1.00  0.00              
ATOM   1014  HA  TRP A  78      -8.419 -27.145 -34.780  1.00  0.00              
ATOM   1015 1HB  TRP A  78     -11.219 -26.080 -34.255  1.00  0.00              
ATOM   1016 2HB  TRP A  78      -9.745 -25.110 -34.024  1.00  0.00              
ATOM   1017  HD1 TRP A  78     -12.186 -26.080 -36.455  1.00  0.00              
ATOM   1018  HE1 TRP A  78     -11.512 -25.204 -38.922  1.00  0.00              
ATOM   1019  HE3 TRP A  78      -7.363 -24.800 -35.486  1.00  0.00              
ATOM   1020  HZ2 TRP A  78      -9.232 -24.161 -40.083  1.00  0.00              
ATOM   1021  HZ3 TRP A  78      -5.973 -23.887 -37.240  1.00  0.00              
ATOM   1022  HH2 TRP A  78      -6.833 -23.546 -39.517  1.00  0.00              
ATOM   1023  N   ARG A  79     -10.169 -27.799 -32.064  1.00  0.00              
ATOM   1024  CA  ARG A  79     -10.049 -28.133 -30.650  1.00  0.00              
ATOM   1025  C   ARG A  79      -8.903 -29.111 -30.431  1.00  0.00              
ATOM   1026  O   ARG A  79      -8.053 -28.907 -29.564  1.00  0.00              
ATOM   1027  CB  ARG A  79     -11.343 -28.773 -30.145  1.00  0.00              
ATOM   1028  CG  ARG A  79     -12.435 -27.795 -29.772  1.00  0.00              
ATOM   1029  CD  ARG A  79     -12.172 -27.165 -28.416  1.00  0.00              
ATOM   1030  NE  ARG A  79     -13.323 -26.402 -27.945  1.00  0.00              
ATOM   1031  CZ  ARG A  79     -14.378 -26.940 -27.339  1.00  0.00              
ATOM   1032  NH1 ARG A  79     -14.428 -28.249 -27.127  1.00  0.00              
ATOM   1033  NH2 ARG A  79     -15.386 -26.170 -26.950  1.00  0.00              
ATOM   1034  H   ARG A  79     -11.069 -27.883 -32.516  1.00  0.00              
ATOM   1035  HA  ARG A  79      -9.817 -27.235 -30.077  1.00  0.00              
ATOM   1036 1HB  ARG A  79     -11.704 -29.428 -30.937  1.00  0.00              
ATOM   1037 2HB  ARG A  79     -11.082 -29.369 -29.270  1.00  0.00              
ATOM   1038 1HG  ARG A  79     -12.477 -27.015 -30.533  1.00  0.00              
ATOM   1039 2HG  ARG A  79     -13.385 -28.329 -29.748  1.00  0.00              
ATOM   1040 1HD  ARG A  79     -11.953 -27.954 -27.696  1.00  0.00              
ATOM   1041 2HD  ARG A  79     -11.314 -26.498 -28.496  1.00  0.00              
ATOM   1042  HE  ARG A  79     -13.501 -25.408 -27.996  1.00  0.00              
ATOM   1043 1HH1 ARG A  79     -13.662 -28.836 -27.425  1.00  0.00              
ATOM   1044 2HH1 ARG A  79     -15.231 -28.651 -26.667  1.00  0.00              
ATOM   1045 1HH2 ARG A  79     -15.349 -25.174 -27.115  1.00  0.00              
ATOM   1046 2HH2 ARG A  79     -16.184 -26.582 -26.491  1.00  0.00              
ATOM   1047  N   ASP A  80      -8.899 -30.177 -31.226  1.00  0.00              
ATOM   1048  CA  ASP A  80      -7.897 -31.226 -31.117  1.00  0.00              
ATOM   1049  C   ASP A  80      -6.483 -30.717 -31.362  1.00  0.00              
ATOM   1050  O   ASP A  80      -5.553 -31.070 -30.637  1.00  0.00              
ATOM   1051  CB  ASP A  80      -8.217 -32.359 -32.095  1.00  0.00              
ATOM   1052  CG  ASP A  80      -9.390 -33.236 -31.681  1.00  0.00              
ATOM   1053  OD1 ASP A  80      -9.802 -33.147 -30.548  1.00  0.00              
ATOM   1054  OD2 ASP A  80      -9.964 -33.869 -32.535  1.00  0.00              
ATOM   1055  H   ASP A  80      -9.619 -30.255 -31.930  1.00  0.00              
ATOM   1056  HA  ASP A  80      -7.891 -31.627 -30.103  1.00  0.00              
ATOM   1057 1HB  ASP A  80      -8.363 -32.019 -33.121  1.00  0.00              
ATOM   1058 2HB  ASP A  80      -7.293 -32.934 -32.030  1.00  0.00              
ATOM   1059  N   ASP A  81      -6.325 -29.884 -32.384  1.00  0.00              
ATOM   1060  CA  ASP A  81      -5.018 -29.333 -32.716  1.00  0.00              
ATOM   1061  C   ASP A  81      -4.486 -28.444 -31.592  1.00  0.00              
ATOM   1062  O   ASP A  81      -3.305 -28.504 -31.244  1.00  0.00              
ATOM   1063  CB  ASP A  81      -5.090 -28.542 -34.024  1.00  0.00              
ATOM   1064  CG  ASP A  81      -5.233 -29.402 -35.273  1.00  0.00              
ATOM   1065  OD1 ASP A  81      -5.045 -30.592 -35.175  1.00  0.00              
ATOM   1066  OD2 ASP A  81      -5.680 -28.893 -36.272  1.00  0.00              
ATOM   1067  H   ASP A  81      -7.125 -29.624 -32.944  1.00  0.00              
ATOM   1068  HA  ASP A  81      -4.296 -30.141 -32.836  1.00  0.00              
ATOM   1069 1HB  ASP A  81      -5.862 -27.772 -34.024  1.00  0.00              
ATOM   1070 2HB  ASP A  81      -4.106 -28.072 -34.018  1.00  0.00              
ATOM   1071  N   TYR A  82      -5.364 -27.619 -31.028  1.00  0.00              
ATOM   1072  CA  TYR A  82      -4.988 -26.738 -29.926  1.00  0.00              
ATOM   1073  C   TYR A  82      -4.504 -27.574 -28.747  1.00  0.00              
ATOM   1074  O   TYR A  82      -3.431 -27.332 -28.193  1.00  0.00              
ATOM   1075  CB  TYR A  82      -6.164 -25.853 -29.507  1.00  0.00              
ATOM   1076  CG  TYR A  82      -6.674 -24.950 -30.608  1.00  0.00              
ATOM   1077  CD1 TYR A  82      -5.924 -24.729 -31.754  1.00  0.00              
ATOM   1078  CD2 TYR A  82      -7.906 -24.322 -30.499  1.00  0.00              
ATOM   1079  CE1 TYR A  82      -6.385 -23.904 -32.762  1.00  0.00              
ATOM   1080  CE2 TYR A  82      -8.378 -23.496 -31.501  1.00  0.00              
ATOM   1081  CZ  TYR A  82      -7.614 -23.290 -32.631  1.00  0.00              
ATOM   1082  OH  TYR A  82      -8.079 -22.469 -33.633  1.00  0.00              
ATOM   1083  H   TYR A  82      -6.314 -27.600 -31.370  1.00  0.00              
ATOM   1084  HA  TYR A  82      -4.165 -26.092 -30.233  1.00  0.00              
ATOM   1085 1HB  TYR A  82      -6.966 -26.516 -29.180  1.00  0.00              
ATOM   1086 2HB  TYR A  82      -5.827 -25.247 -28.666  1.00  0.00              
ATOM   1087  HD1 TYR A  82      -4.954 -25.218 -31.850  1.00  0.00              
ATOM   1088  HD2 TYR A  82      -8.504 -24.489 -29.603  1.00  0.00              
ATOM   1089  HE1 TYR A  82      -5.785 -23.740 -33.656  1.00  0.00              
ATOM   1090  HE2 TYR A  82      -9.348 -23.011 -31.395  1.00  0.00              
ATOM   1091  HH  TYR A  82      -8.942 -22.094 -33.440  1.00  0.00              
ATOM   1092  N   PHE A  83      -5.308 -28.567 -28.381  1.00  0.00              
ATOM   1093  CA  PHE A  83      -5.012 -29.433 -27.249  1.00  0.00              
ATOM   1094  C   PHE A  83      -3.713 -30.217 -27.389  1.00  0.00              
ATOM   1095  O   PHE A  83      -2.926 -30.304 -26.449  1.00  0.00              
ATOM   1096  CB  PHE A  83      -6.180 -30.398 -27.023  1.00  0.00              
ATOM   1097  CG  PHE A  83      -7.464 -29.721 -26.617  1.00  0.00              
ATOM   1098  CD1 PHE A  83      -8.626 -30.462 -26.432  1.00  0.00              
ATOM   1099  CD2 PHE A  83      -7.511 -28.349 -26.402  1.00  0.00              
ATOM   1100  CE1 PHE A  83      -9.813 -29.844 -26.037  1.00  0.00              
ATOM   1101  CE2 PHE A  83      -8.691 -27.726 -26.010  1.00  0.00              
ATOM   1102  CZ  PHE A  83      -9.844 -28.476 -25.827  1.00  0.00              
ATOM   1103  H   PHE A  83      -6.154 -28.721 -28.911  1.00  0.00              
ATOM   1104  HA  PHE A  83      -4.877 -28.832 -26.349  1.00  0.00              
ATOM   1105 1HB  PHE A  83      -6.396 -30.948 -27.938  1.00  0.00              
ATOM   1106 2HB  PHE A  83      -5.936 -31.101 -26.228  1.00  0.00              
ATOM   1107  HD1 PHE A  83      -8.602 -31.539 -26.597  1.00  0.00              
ATOM   1108  HD2 PHE A  83      -6.605 -27.759 -26.546  1.00  0.00              
ATOM   1109  HE1 PHE A  83     -10.715 -30.439 -25.895  1.00  0.00              
ATOM   1110  HE2 PHE A  83      -8.711 -26.648 -25.847  1.00  0.00              
ATOM   1111  HZ  PHE A  83     -10.770 -27.991 -25.521  1.00  0.00              
ATOM   1112  N   ARG A  84      -3.488 -30.783 -28.565  1.00  0.00              
ATOM   1113  CA  ARG A  84      -2.281 -31.558 -28.815  1.00  0.00              
ATOM   1114  C   ARG A  84      -1.027 -30.690 -28.751  1.00  0.00              
ATOM   1115  O   ARG A  84       0.024 -31.137 -28.292  1.00  0.00              
ATOM   1116  CB  ARG A  84      -2.361 -32.323 -30.128  1.00  0.00              
ATOM   1117  CG  ARG A  84      -1.183 -33.245 -30.403  1.00  0.00              
ATOM   1118  CD  ARG A  84      -1.353 -34.116 -31.595  1.00  0.00              
ATOM   1119  NE  ARG A  84      -0.220 -34.983 -31.874  1.00  0.00              
ATOM   1120  CZ  ARG A  84      -0.123 -35.795 -32.944  1.00  0.00              
ATOM   1121  NH1 ARG A  84      -1.102 -35.883 -33.818  1.00  0.00              
ATOM   1122  NH2 ARG A  84       0.973 -36.520 -33.081  1.00  0.00              
ATOM   1123  H   ARG A  84      -4.166 -30.675 -29.305  1.00  0.00              
ATOM   1124  HA  ARG A  84      -2.163 -32.318 -28.042  1.00  0.00              
ATOM   1125 1HB  ARG A  84      -3.277 -32.910 -30.099  1.00  0.00              
ATOM   1126 2HB  ARG A  84      -2.429 -31.581 -30.924  1.00  0.00              
ATOM   1127 1HG  ARG A  84      -0.293 -32.634 -30.558  1.00  0.00              
ATOM   1128 2HG  ARG A  84      -1.036 -33.887 -29.535  1.00  0.00              
ATOM   1129 1HD  ARG A  84      -2.223 -34.754 -31.445  1.00  0.00              
ATOM   1130 2HD  ARG A  84      -1.509 -33.489 -32.472  1.00  0.00              
ATOM   1131  HE  ARG A  84       0.634 -35.117 -31.348  1.00  0.00              
ATOM   1132 1HH1 ARG A  84      -1.941 -35.336 -33.689  1.00  0.00              
ATOM   1133 2HH1 ARG A  84      -1.010 -36.498 -34.613  1.00  0.00              
ATOM   1134 1HH2 ARG A  84       1.709 -36.454 -32.390  1.00  0.00              
ATOM   1135 2HH2 ARG A  84       1.071 -37.137 -33.873  1.00  0.00              
ATOM   1136  N   SER A  85      -1.140 -29.442 -29.197  1.00  0.00              
ATOM   1137  CA  SER A  85       0.001 -28.529 -29.185  1.00  0.00              
ATOM   1138  C   SER A  85       0.232 -27.870 -27.832  1.00  0.00              
ATOM   1139  O   SER A  85       1.235 -27.187 -27.644  1.00  0.00              
ATOM   1140  CB  SER A  85      -0.189 -27.465 -30.249  1.00  0.00              
ATOM   1141  OG  SER A  85      -1.254 -26.605 -29.950  1.00  0.00              
ATOM   1142  H   SER A  85      -2.028 -29.115 -29.550  1.00  0.00              
ATOM   1143  HA  SER A  85       0.934 -28.997 -29.503  1.00  0.00              
ATOM   1144 1HB  SER A  85       0.728 -26.882 -30.324  1.00  0.00              
ATOM   1145 2HB  SER A  85      -0.386 -27.955 -31.201  1.00  0.00              
ATOM   1146  HG  SER A  85      -1.543 -26.164 -30.752  1.00  0.00              
ATOM   1147  N   GLY A  86      -0.690 -28.068 -26.896  1.00  0.00              
ATOM   1148  CA  GLY A  86      -0.528 -27.479 -25.576  1.00  0.00              
ATOM   1149  C   GLY A  86       0.473 -28.160 -24.663  1.00  0.00              
ATOM   1150  O   GLY A  86       0.940 -29.256 -24.948  1.00  0.00              
ATOM   1151  H   GLY A  86      -1.508 -28.628 -27.088  1.00  0.00              
ATOM   1152 1HA  GLY A  86      -0.196 -26.446 -25.685  1.00  0.00              
ATOM   1153 2HA  GLY A  86      -1.486 -27.499 -25.057  1.00  0.00              
ATOM   1154  N   GLU A  87       0.793 -27.507 -23.549  1.00  0.00              
ATOM   1155  CA  GLU A  87       1.704 -28.072 -22.564  1.00  0.00              
ATOM   1156  C   GLU A  87       1.001 -28.206 -21.216  1.00  0.00              
ATOM   1157  O   GLU A  87       1.244 -29.156 -20.468  1.00  0.00              
ATOM   1158  CB  GLU A  87       2.959 -27.208 -22.428  1.00  0.00              
ATOM   1159  CG  GLU A  87       3.888 -27.254 -23.633  1.00  0.00              
ATOM   1160  CD  GLU A  87       5.023 -26.280 -23.486  1.00  0.00              
ATOM   1161  OE1 GLU A  87       5.028 -25.542 -22.529  1.00  0.00              
ATOM   1162  OE2 GLU A  87       5.943 -26.348 -24.266  1.00  0.00              
ATOM   1163  H   GLU A  87       0.392 -26.595 -23.384  1.00  0.00              
ATOM   1164  HA  GLU A  87       2.005 -29.074 -22.871  1.00  0.00              
ATOM   1165 1HB  GLU A  87       2.624 -26.183 -22.268  1.00  0.00              
ATOM   1166 2HB  GLU A  87       3.493 -27.558 -21.545  1.00  0.00              
ATOM   1167 1HG  GLU A  87       4.287 -28.248 -23.835  1.00  0.00              
ATOM   1168 2HG  GLU A  87       3.250 -26.946 -24.460  1.00  0.00              
ATOM   1169  N   GLY A  88       0.120 -27.257 -20.913  1.00  0.00              
ATOM   1170  CA  GLY A  88      -0.628 -27.293 -19.666  1.00  0.00              
ATOM   1171  C   GLY A  88      -2.033 -26.761 -19.877  1.00  0.00              
ATOM   1172  O   GLY A  88      -2.258 -25.922 -20.759  1.00  0.00              
ATOM   1173  H   GLY A  88      -0.035 -26.495 -21.558  1.00  0.00              
ATOM   1174 1HA  GLY A  88      -0.680 -28.323 -19.311  1.00  0.00              
ATOM   1175 2HA  GLY A  88      -0.116 -26.680 -18.925  1.00  0.00              
ATOM   1176  N   PHE A  89      -2.980 -27.228 -19.064  1.00  0.00              
ATOM   1177  CA  PHE A  89      -4.356 -26.762 -19.159  1.00  0.00              
ATOM   1178  C   PHE A  89      -4.965 -26.225 -17.867  1.00  0.00              
ATOM   1179  O   PHE A  89      -4.690 -26.744 -16.782  1.00  0.00              
ATOM   1180  CB  PHE A  89      -5.261 -27.899 -19.667  1.00  0.00              
ATOM   1181  CG  PHE A  89      -4.915 -28.383 -21.042  1.00  0.00              
ATOM   1182  CD1 PHE A  89      -3.908 -29.324 -21.231  1.00  0.00              
ATOM   1183  CD2 PHE A  89      -5.561 -27.855 -22.160  1.00  0.00              
ATOM   1184  CE1 PHE A  89      -3.543 -29.728 -22.518  1.00  0.00              
ATOM   1185  CE2 PHE A  89      -5.206 -28.252 -23.446  1.00  0.00              
ATOM   1186  CZ  PHE A  89      -4.195 -29.188 -23.628  1.00  0.00              
ATOM   1187  H   PHE A  89      -2.741 -27.918 -18.366  1.00  0.00              
ATOM   1188  HA  PHE A  89      -4.413 -25.913 -19.842  1.00  0.00              
ATOM   1189 1HB  PHE A  89      -5.186 -28.762 -19.007  1.00  0.00              
ATOM   1190 2HB  PHE A  89      -6.296 -27.564 -19.708  1.00  0.00              
ATOM   1191  HD1 PHE A  89      -3.403 -29.746 -20.361  1.00  0.00              
ATOM   1192  HD2 PHE A  89      -6.354 -27.120 -22.015  1.00  0.00              
ATOM   1193  HE1 PHE A  89      -2.750 -30.464 -22.653  1.00  0.00              
ATOM   1194  HE2 PHE A  89      -5.719 -27.829 -24.309  1.00  0.00              
ATOM   1195  HZ  PHE A  89      -3.911 -29.499 -24.632  1.00  0.00              
ATOM   1196  N   LEU A  90      -5.785 -25.178 -17.991  1.00  0.00              
ATOM   1197  CA  LEU A  90      -6.607 -24.708 -16.873  1.00  0.00              
ATOM   1198  C   LEU A  90      -8.032 -24.992 -17.343  1.00  0.00              
ATOM   1199  O   LEU A  90      -8.551 -24.334 -18.256  1.00  0.00              
ATOM   1200  CB  LEU A  90      -6.435 -23.206 -16.607  1.00  0.00              
ATOM   1201  CG  LEU A  90      -5.057 -22.754 -16.116  1.00  0.00              
ATOM   1202  CD1 LEU A  90      -5.066 -21.250 -15.811  1.00  0.00              
ATOM   1203  CD2 LEU A  90      -4.691 -23.544 -14.864  1.00  0.00              
ATOM   1204  H   LEU A  90      -5.840 -24.698 -18.878  1.00  0.00              
ATOM   1205  HA  LEU A  90      -6.362 -25.276 -15.976  1.00  0.00              
ATOM   1206 1HB  LEU A  90      -6.606 -22.826 -17.613  1.00  0.00              
ATOM   1207 2HB  LEU A  90      -7.206 -22.823 -15.938  1.00  0.00              
ATOM   1208  HG  LEU A  90      -4.337 -23.005 -16.895  1.00  0.00              
ATOM   1209 1HD1 LEU A  90      -4.080 -20.943 -15.463  1.00  0.00              
ATOM   1210 2HD1 LEU A  90      -5.320 -20.696 -16.715  1.00  0.00              
ATOM   1211 3HD1 LEU A  90      -5.804 -21.040 -15.037  1.00  0.00              
ATOM   1212 1HD2 LEU A  90      -3.710 -23.227 -14.508  1.00  0.00              
ATOM   1213 2HD2 LEU A  90      -5.435 -23.361 -14.087  1.00  0.00              
ATOM   1214 3HD2 LEU A  90      -4.666 -24.608 -15.098  1.00  0.00              
ATOM   1215  N   CYS A  91      -8.643 -26.003 -16.738  1.00  0.00              
ATOM   1216  CA  CYS A  91      -9.998 -26.406 -17.072  1.00  0.00              
ATOM   1217  C   CYS A  91     -10.919 -25.601 -16.179  1.00  0.00              
ATOM   1218  O   CYS A  91     -11.090 -25.908 -14.997  1.00  0.00              
ATOM   1219  CB  CYS A  91     -10.145 -27.910 -16.819  1.00  0.00              
ATOM   1220  SG  CYS A  91     -11.749 -28.559 -17.233  1.00  0.00              
ATOM   1221  H   CYS A  91      -8.143 -26.506 -16.019  1.00  0.00              
ATOM   1222  HA  CYS A  91     -10.232 -26.303 -18.132  1.00  0.00              
ATOM   1223 1HB  CYS A  91      -9.424 -28.466 -17.418  1.00  0.00              
ATOM   1224 2HB  CYS A  91      -9.988 -28.131 -15.763  1.00  0.00              
ATOM   1225  HG  CYS A  91     -11.530 -28.644 -18.541  1.00  0.00              
ATOM   1226  N   VAL A  92     -11.519 -24.571 -16.759  1.00  0.00              
ATOM   1227  CA  VAL A  92     -12.357 -23.636 -16.019  1.00  0.00              
ATOM   1228  C   VAL A  92     -13.869 -23.857 -16.118  1.00  0.00              
ATOM   1229  O   VAL A  92     -14.415 -24.007 -17.201  1.00  0.00              
ATOM   1230  CB  VAL A  92     -12.061 -22.183 -16.490  1.00  0.00              
ATOM   1231  CG1 VAL A  92     -12.918 -21.181 -15.717  1.00  0.00              
ATOM   1232  CG2 VAL A  92     -10.562 -21.871 -16.334  1.00  0.00              
ATOM   1233  H   VAL A  92     -11.386 -24.436 -17.751  1.00  0.00              
ATOM   1234  HA  VAL A  92     -12.194 -23.722 -14.944  1.00  0.00              
ATOM   1235  HB  VAL A  92     -12.297 -22.100 -17.551  1.00  0.00              
ATOM   1236 1HG1 VAL A  92     -12.696 -20.171 -16.062  1.00  0.00              
ATOM   1237 2HG1 VAL A  92     -13.972 -21.398 -15.885  1.00  0.00              
ATOM   1238 3HG1 VAL A  92     -12.696 -21.258 -14.653  1.00  0.00              
ATOM   1239 1HG2 VAL A  92     -10.365 -20.852 -16.666  1.00  0.00              
ATOM   1240 2HG2 VAL A  92     -10.277 -21.972 -15.286  1.00  0.00              
ATOM   1241 3HG2 VAL A  92      -9.979 -22.568 -16.937  1.00  0.00              
ATOM   1242  N   PHE A  93     -14.524 -23.886 -14.962  1.00  0.00              
ATOM   1243  CA  PHE A  93     -15.970 -24.055 -14.884  1.00  0.00              
ATOM   1244  C   PHE A  93     -16.375 -23.079 -13.793  1.00  0.00              
ATOM   1245  O   PHE A  93     -15.512 -22.571 -13.070  1.00  0.00              
ATOM   1246  CB  PHE A  93     -16.382 -25.501 -14.511  1.00  0.00              
ATOM   1247  CG  PHE A  93     -16.038 -25.906 -13.095  1.00  0.00              
ATOM   1248  CD1 PHE A  93     -14.790 -26.441 -12.795  1.00  0.00              
ATOM   1249  CD2 PHE A  93     -16.960 -25.740 -12.066  1.00  0.00              
ATOM   1250  CE1 PHE A  93     -14.461 -26.806 -11.484  1.00  0.00              
ATOM   1251  CE2 PHE A  93     -16.643 -26.101 -10.748  1.00  0.00              
ATOM   1252  CZ  PHE A  93     -15.391 -26.633 -10.456  1.00  0.00              
ATOM   1253  H   PHE A  93     -13.993 -23.786 -14.108  1.00  0.00              
ATOM   1254  HA  PHE A  93     -16.425 -23.798 -15.842  1.00  0.00              
ATOM   1255 1HB  PHE A  93     -17.460 -25.621 -14.610  1.00  0.00              
ATOM   1256 2HB  PHE A  93     -15.878 -26.213 -15.163  1.00  0.00              
ATOM   1257  HD1 PHE A  93     -14.061 -26.574 -13.594  1.00  0.00              
ATOM   1258  HD2 PHE A  93     -17.941 -25.324 -12.295  1.00  0.00              
ATOM   1259  HE1 PHE A  93     -13.478 -27.226 -11.266  1.00  0.00              
ATOM   1260  HE2 PHE A  93     -17.375 -25.965  -9.952  1.00  0.00              
ATOM   1261  HZ  PHE A  93     -15.136 -26.916  -9.435  1.00  0.00              
ATOM   1262  N   SER A  94     -17.664 -22.779 -13.692  1.00  0.00              
ATOM   1263  CA  SER A  94     -18.135 -21.882 -12.646  1.00  0.00              
ATOM   1264  C   SER A  94     -18.675 -22.701 -11.485  1.00  0.00              
ATOM   1265  O   SER A  94     -19.419 -23.660 -11.700  1.00  0.00              
ATOM   1266  CB  SER A  94     -19.247 -20.977 -13.163  1.00  0.00              
ATOM   1267  OG  SER A  94     -19.851 -20.291 -12.078  1.00  0.00              
ATOM   1268  H   SER A  94     -18.331 -23.171 -14.342  1.00  0.00              
ATOM   1269  HA  SER A  94     -17.377 -21.173 -12.310  1.00  0.00              
ATOM   1270 1HB  SER A  94     -18.817 -20.263 -13.865  1.00  0.00              
ATOM   1271 2HB  SER A  94     -19.986 -21.590 -13.678  1.00  0.00              
ATOM   1272  HG  SER A  94     -20.719 -19.979 -12.341  1.00  0.00              
ATOM   1273  N   ILE A  95     -18.314 -22.335 -10.258  1.00  0.00              
ATOM   1274  CA  ILE A  95     -18.837 -23.063  -9.114  1.00  0.00              
ATOM   1275  C   ILE A  95     -20.336 -22.820  -8.975  1.00  0.00              
ATOM   1276  O   ILE A  95     -21.013 -23.530  -8.238  1.00  0.00              
ATOM   1277  CB  ILE A  95     -18.166 -22.649  -7.778  1.00  0.00              
ATOM   1278  CG1 ILE A  95     -18.500 -21.189  -7.458  1.00  0.00              
ATOM   1279  CG2 ILE A  95     -16.672 -22.915  -7.841  1.00  0.00              
ATOM   1280  CD1 ILE A  95     -18.174 -20.797  -6.031  1.00  0.00              
ATOM   1281  H   ILE A  95     -17.684 -21.561 -10.103  1.00  0.00              
ATOM   1282  HA  ILE A  95     -18.733 -24.137  -9.262  1.00  0.00              
ATOM   1283  HB  ILE A  95     -18.607 -23.226  -6.966  1.00  0.00              
ATOM   1284 1HG1 ILE A  95     -17.932 -20.567  -8.149  1.00  0.00              
ATOM   1285 2HG1 ILE A  95     -19.566 -21.053  -7.641  1.00  0.00              
ATOM   1286 1HG2 ILE A  95     -16.210 -22.621  -6.898  1.00  0.00              
ATOM   1287 2HG2 ILE A  95     -16.497 -23.976  -8.014  1.00  0.00              
ATOM   1288 3HG2 ILE A  95     -16.233 -22.338  -8.655  1.00  0.00              
ATOM   1289 1HD1 ILE A  95     -18.435 -19.751  -5.871  1.00  0.00              
ATOM   1290 2HD1 ILE A  95     -18.742 -21.422  -5.342  1.00  0.00              
ATOM   1291 3HD1 ILE A  95     -17.108 -20.935  -5.851  1.00  0.00              
ATOM   1292  N   THR A  96     -20.857 -21.815  -9.676  1.00  0.00              
ATOM   1293  CA  THR A  96     -22.279 -21.506  -9.597  1.00  0.00              
ATOM   1294  C   THR A  96     -23.115 -22.219 -10.666  1.00  0.00              
ATOM   1295  O   THR A  96     -24.327 -22.029 -10.729  1.00  0.00              
ATOM   1296  CB  THR A  96     -22.543 -19.987  -9.734  1.00  0.00              
ATOM   1297  OG1 THR A  96     -22.211 -19.557 -11.059  1.00  0.00              
ATOM   1298  CG2 THR A  96     -21.718 -19.202  -8.719  1.00  0.00              
ATOM   1299  H   THR A  96     -20.264 -21.255 -10.273  1.00  0.00              
ATOM   1300  HA  THR A  96     -22.680 -21.855  -8.645  1.00  0.00              
ATOM   1301  HB  THR A  96     -23.602 -19.795  -9.563  1.00  0.00              
ATOM   1302  HG1 THR A  96     -22.652 -18.724 -11.245  1.00  0.00              
ATOM   1303 1HG2 THR A  96     -21.920 -18.137  -8.834  1.00  0.00              
ATOM   1304 2HG2 THR A  96     -21.986 -19.516  -7.711  1.00  0.00              
ATOM   1305 3HG2 THR A  96     -20.658 -19.391  -8.889  1.00  0.00              
ATOM   1306  N   GLU A  97     -22.474 -23.029 -11.505  1.00  0.00              
ATOM   1307  CA  GLU A  97     -23.198 -23.735 -12.552  1.00  0.00              
ATOM   1308  C   GLU A  97     -22.746 -25.181 -12.710  1.00  0.00              
ATOM   1309  O   GLU A  97     -21.661 -25.445 -13.232  1.00  0.00              
ATOM   1310  CB  GLU A  97     -23.043 -22.997 -13.884  1.00  0.00              
ATOM   1311  CG  GLU A  97     -23.815 -23.618 -15.040  1.00  0.00              
ATOM   1312  CD  GLU A  97     -23.575 -22.869 -16.322  1.00  0.00              
ATOM   1313  OE1 GLU A  97     -22.843 -21.909 -16.298  1.00  0.00              
ATOM   1314  OE2 GLU A  97     -24.031 -23.322 -17.345  1.00  0.00              
ATOM   1315  H   GLU A  97     -21.476 -23.161 -11.422  1.00  0.00              
ATOM   1316  HA  GLU A  97     -24.257 -23.787 -12.298  1.00  0.00              
ATOM   1317 1HB  GLU A  97     -23.389 -21.976 -13.725  1.00  0.00              
ATOM   1318 2HB  GLU A  97     -21.979 -22.988 -14.122  1.00  0.00              
ATOM   1319 1HG  GLU A  97     -23.594 -24.674 -15.191  1.00  0.00              
ATOM   1320 2HG  GLU A  97     -24.856 -23.505 -14.743  1.00  0.00              
ATOM   1321  N   MET A  98     -23.597 -26.108 -12.265  1.00  0.00              
ATOM   1322  CA  MET A  98     -23.317 -27.539 -12.325  1.00  0.00              
ATOM   1323  C   MET A  98     -23.129 -28.035 -13.754  1.00  0.00              
ATOM   1324  O   MET A  98     -22.407 -29.002 -13.998  1.00  0.00              
ATOM   1325  CB  MET A  98     -24.457 -28.321 -11.661  1.00  0.00              
ATOM   1326  CG  MET A  98     -24.224 -29.825 -11.580  1.00  0.00              
ATOM   1327  SD  MET A  98     -22.776 -30.273 -10.604  1.00  0.00              
ATOM   1328  CE  MET A  98     -23.342 -29.919  -8.933  1.00  0.00              
ATOM   1329  H   MET A  98     -24.471 -25.794 -11.870  1.00  0.00              
ATOM   1330  HA  MET A  98     -22.381 -27.756 -11.811  1.00  0.00              
ATOM   1331 1HB  MET A  98     -24.576 -27.916 -10.657  1.00  0.00              
ATOM   1332 2HB  MET A  98     -25.359 -28.123 -12.242  1.00  0.00              
ATOM   1333 1HG  MET A  98     -25.106 -30.281 -11.131  1.00  0.00              
ATOM   1334 2HG  MET A  98     -24.095 -30.203 -12.594  1.00  0.00              
ATOM   1335 1HE  MET A  98     -22.548 -30.149  -8.223  1.00  0.00              
ATOM   1336 2HE  MET A  98     -23.606 -28.864  -8.854  1.00  0.00              
ATOM   1337 3HE  MET A  98     -24.218 -30.530  -8.708  1.00  0.00              
ATOM   1338  N   GLU A  99     -23.787 -27.378 -14.698  1.00  0.00              
ATOM   1339  CA  GLU A  99     -23.669 -27.760 -16.093  1.00  0.00              
ATOM   1340  C   GLU A  99     -22.251 -27.534 -16.614  1.00  0.00              
ATOM   1341  O   GLU A  99     -21.717 -28.375 -17.338  1.00  0.00              
ATOM   1342  CB  GLU A  99     -24.675 -26.980 -16.943  1.00  0.00              
ATOM   1343  CG  GLU A  99     -26.128 -27.372 -16.714  1.00  0.00              
ATOM   1344  CD  GLU A  99     -27.062 -26.475 -17.478  1.00  0.00              
ATOM   1345  OE1 GLU A  99     -26.595 -25.545 -18.090  1.00  0.00              
ATOM   1346  OE2 GLU A  99     -28.229 -26.783 -17.542  1.00  0.00              
ATOM   1347  H   GLU A  99     -24.380 -26.599 -14.450  1.00  0.00              
ATOM   1348  HA  GLU A  99     -23.869 -28.826 -16.203  1.00  0.00              
ATOM   1349 1HB  GLU A  99     -24.543 -25.925 -16.706  1.00  0.00              
ATOM   1350 2HB  GLU A  99     -24.413 -27.154 -17.987  1.00  0.00              
ATOM   1351 1HG  GLU A  99     -26.341 -28.412 -16.962  1.00  0.00              
ATOM   1352 2HG  GLU A  99     -26.270 -27.218 -15.645  1.00  0.00              
ATOM   1353  N   SER A 100     -21.636 -26.409 -16.245  1.00  0.00              
ATOM   1354  CA  SER A 100     -20.278 -26.107 -16.711  1.00  0.00              
ATOM   1355  C   SER A 100     -19.266 -27.046 -16.049  1.00  0.00              
ATOM   1356  O   SER A 100     -18.240 -27.376 -16.639  1.00  0.00              
ATOM   1357  CB  SER A 100     -19.918 -24.630 -16.438  1.00  0.00              
ATOM   1358  OG  SER A 100     -19.763 -24.357 -15.051  1.00  0.00              
ATOM   1359  H   SER A 100     -22.105 -25.752 -15.637  1.00  0.00              
ATOM   1360  HA  SER A 100     -20.176 -26.139 -17.797  1.00  0.00              
ATOM   1361 1HB  SER A 100     -18.983 -24.400 -16.949  1.00  0.00              
ATOM   1362 2HB  SER A 100     -20.712 -23.998 -16.834  1.00  0.00              
ATOM   1363  HG  SER A 100     -20.584 -24.552 -14.594  1.00  0.00              
ATOM   1364  N   PHE A 101     -19.569 -27.488 -14.831  1.00  0.00              
ATOM   1365  CA  PHE A 101     -18.741 -28.482 -14.146  1.00  0.00              
ATOM   1366  C   PHE A 101     -18.854 -29.848 -14.840  1.00  0.00              
ATOM   1367  O   PHE A 101     -17.861 -30.534 -15.046  1.00  0.00              
ATOM   1368  CB  PHE A 101     -19.190 -28.614 -12.685  1.00  0.00              
ATOM   1369  CG  PHE A 101     -18.460 -29.683 -11.916  1.00  0.00              
ATOM   1370  CD1 PHE A 101     -17.097 -29.574 -11.670  1.00  0.00              
ATOM   1371  CD2 PHE A 101     -19.144 -30.793 -11.428  1.00  0.00              
ATOM   1372  CE1 PHE A 101     -16.419 -30.560 -10.940  1.00  0.00              
ATOM   1373  CE2 PHE A 101     -18.476 -31.791 -10.695  1.00  0.00              
ATOM   1374  CZ  PHE A 101     -17.111 -31.670 -10.451  1.00  0.00              
ATOM   1375  H   PHE A 101     -20.391 -27.129 -14.368  1.00  0.00              
ATOM   1376  HA  PHE A 101     -17.692 -28.187 -14.195  1.00  0.00              
ATOM   1377 1HB  PHE A 101     -19.019 -27.678 -12.154  1.00  0.00              
ATOM   1378 2HB  PHE A 101     -20.248 -28.868 -12.640  1.00  0.00              
ATOM   1379  HD1 PHE A 101     -16.554 -28.709 -12.050  1.00  0.00              
ATOM   1380  HD2 PHE A 101     -20.213 -30.884 -11.622  1.00  0.00              
ATOM   1381  HE1 PHE A 101     -15.350 -30.460 -10.753  1.00  0.00              
ATOM   1382  HE2 PHE A 101     -19.021 -32.656 -10.318  1.00  0.00              
ATOM   1383  HZ  PHE A 101     -16.584 -32.436  -9.884  1.00  0.00              
ATOM   1384  N   ALA A 102     -20.071 -30.242 -15.191  1.00  0.00              
ATOM   1385  CA  ALA A 102     -20.274 -31.514 -15.887  1.00  0.00              
ATOM   1386  C   ALA A 102     -19.546 -31.498 -17.236  1.00  0.00              
ATOM   1387  O   ALA A 102     -19.008 -32.508 -17.681  1.00  0.00              
ATOM   1388  CB  ALA A 102     -21.771 -31.764 -16.095  1.00  0.00              
ATOM   1389  H   ALA A 102     -20.872 -29.664 -14.980  1.00  0.00              
ATOM   1390  HA  ALA A 102     -19.847 -32.315 -15.283  1.00  0.00              
ATOM   1391 1HB  ALA A 102     -21.911 -32.713 -16.613  1.00  0.00              
ATOM   1392 2HB  ALA A 102     -22.272 -31.802 -15.127  1.00  0.00              
ATOM   1393 3HB  ALA A 102     -22.194 -30.959 -16.692  1.00  0.00              
ATOM   1394  N   ALA A 103     -19.522 -30.333 -17.877  1.00  0.00              
ATOM   1395  CA  ALA A 103     -18.860 -30.188 -19.170  1.00  0.00              
ATOM   1396  C   ALA A 103     -17.366 -30.511 -19.125  1.00  0.00              
ATOM   1397  O   ALA A 103     -16.785 -30.918 -20.129  1.00  0.00              
ATOM   1398  CB  ALA A 103     -19.074 -28.771 -19.693  1.00  0.00              
ATOM   1399  H   ALA A 103     -19.972 -29.530 -17.462  1.00  0.00              
ATOM   1400  HA  ALA A 103     -19.300 -30.899 -19.870  1.00  0.00              
ATOM   1401 1HB  ALA A 103     -18.579 -28.663 -20.659  1.00  0.00              
ATOM   1402 2HB  ALA A 103     -20.141 -28.582 -19.809  1.00  0.00              
ATOM   1403 3HB  ALA A 103     -18.652 -28.056 -18.989  1.00  0.00              
ATOM   1404  N   THR A 104     -16.745 -30.342 -17.964  1.00  0.00              
ATOM   1405  CA  THR A 104     -15.301 -30.538 -17.859  1.00  0.00              
ATOM   1406  C   THR A 104     -14.847 -31.964 -18.158  1.00  0.00              
ATOM   1407  O   THR A 104     -13.685 -32.183 -18.504  1.00  0.00              
ATOM   1408  CB  THR A 104     -14.784 -30.152 -16.474  1.00  0.00              
ATOM   1409  OG1 THR A 104     -15.363 -31.017 -15.492  1.00  0.00              
ATOM   1410  CG2 THR A 104     -15.140 -28.712 -16.169  1.00  0.00              
ATOM   1411  H   THR A 104     -17.266 -30.076 -17.141  1.00  0.00              
ATOM   1412  HA  THR A 104     -14.790 -29.924 -18.601  1.00  0.00              
ATOM   1413  HB  THR A 104     -13.701 -30.273 -16.453  1.00  0.00              
ATOM   1414  HG1 THR A 104     -14.828 -30.997 -14.694  1.00  0.00              
ATOM   1415 1HG2 THR A 104     -14.767 -28.448 -15.180  1.00  0.00              
ATOM   1416 2HG2 THR A 104     -14.687 -28.059 -16.915  1.00  0.00              
ATOM   1417 3HG2 THR A 104     -16.223 -28.594 -16.191  1.00  0.00              
ATOM   1418  N   ALA A 105     -15.751 -32.929 -18.016  1.00  0.00              
ATOM   1419  CA  ALA A 105     -15.421 -34.318 -18.329  1.00  0.00              
ATOM   1420  C   ALA A 105     -15.127 -34.458 -19.821  1.00  0.00              
ATOM   1421  O   ALA A 105     -14.266 -35.235 -20.227  1.00  0.00              
ATOM   1422  CB  ALA A 105     -16.572 -35.235 -17.939  1.00  0.00              
ATOM   1423  H   ALA A 105     -16.680 -32.706 -17.688  1.00  0.00              
ATOM   1424  HA  ALA A 105     -14.523 -34.597 -17.778  1.00  0.00              
ATOM   1425 1HB  ALA A 105     -16.311 -36.266 -18.178  1.00  0.00              
ATOM   1426 2HB  ALA A 105     -16.761 -35.147 -16.868  1.00  0.00              
ATOM   1427 3HB  ALA A 105     -17.467 -34.951 -18.490  1.00  0.00              
ATOM   1428  N   ASP A 106     -15.848 -33.694 -20.637  1.00  0.00              
ATOM   1429  CA  ASP A 106     -15.664 -33.742 -22.081  1.00  0.00              
ATOM   1430  C   ASP A 106     -14.342 -33.098 -22.493  1.00  0.00              
ATOM   1431  O   ASP A 106     -13.674 -33.573 -23.410  1.00  0.00              
ATOM   1432  CB  ASP A 106     -16.830 -33.050 -22.792  1.00  0.00              
ATOM   1433  CG  ASP A 106     -18.136 -33.833 -22.765  1.00  0.00              
ATOM   1434  OD1 ASP A 106     -18.104 -34.994 -22.430  1.00  0.00              
ATOM   1435  OD2 ASP A 106     -19.170 -33.230 -22.925  1.00  0.00              
ATOM   1436  H   ASP A 106     -16.537 -33.066 -20.249  1.00  0.00              
ATOM   1437  HA  ASP A 106     -15.618 -34.780 -22.413  1.00  0.00              
ATOM   1438 1HB  ASP A 106     -17.010 -32.033 -22.443  1.00  0.00              
ATOM   1439 2HB  ASP A 106     -16.444 -33.023 -23.811  1.00  0.00              
ATOM   1440  N   PHE A 107     -13.971 -32.013 -21.817  1.00  0.00              
ATOM   1441  CA  PHE A 107     -12.713 -31.328 -22.109  1.00  0.00              
ATOM   1442  C   PHE A 107     -11.521 -32.192 -21.697  1.00  0.00              
ATOM   1443  O   PHE A 107     -10.502 -32.230 -22.390  1.00  0.00              
ATOM   1444  CB  PHE A 107     -12.679 -29.968 -21.395  1.00  0.00              
ATOM   1445  CG  PHE A 107     -13.554 -28.922 -22.046  1.00  0.00              
ATOM   1446  CD1 PHE A 107     -13.117 -28.234 -23.171  1.00  0.00              
ATOM   1447  CD2 PHE A 107     -14.824 -28.646 -21.548  1.00  0.00              
ATOM   1448  CE1 PHE A 107     -13.930 -27.286 -23.795  1.00  0.00              
ATOM   1449  CE2 PHE A 107     -15.644 -27.700 -22.164  1.00  0.00              
ATOM   1450  CZ  PHE A 107     -15.196 -27.020 -23.293  1.00  0.00              
ATOM   1451  H   PHE A 107     -14.569 -31.654 -21.087  1.00  0.00              
ATOM   1452  HA  PHE A 107     -12.625 -31.158 -23.183  1.00  0.00              
ATOM   1453 1HB  PHE A 107     -13.027 -30.074 -20.369  1.00  0.00              
ATOM   1454 2HB  PHE A 107     -11.665 -29.571 -21.394  1.00  0.00              
ATOM   1455  HD1 PHE A 107     -12.123 -28.441 -23.569  1.00  0.00              
ATOM   1456  HD2 PHE A 107     -15.175 -29.178 -20.663  1.00  0.00              
ATOM   1457  HE1 PHE A 107     -13.571 -26.756 -24.677  1.00  0.00              
ATOM   1458  HE2 PHE A 107     -16.636 -27.494 -21.762  1.00  0.00              
ATOM   1459  HZ  PHE A 107     -15.832 -26.282 -23.780  1.00  0.00              
ATOM   1460  N   ARG A 108     -11.670 -32.891 -20.575  1.00  0.00              
ATOM   1461  CA  ARG A 108     -10.664 -33.816 -20.062  1.00  0.00              
ATOM   1462  C   ARG A 108     -10.454 -34.978 -21.038  1.00  0.00              
ATOM   1463  O   ARG A 108      -9.325 -35.366 -21.341  1.00  0.00              
ATOM   1464  CB  ARG A 108     -11.141 -34.352 -18.706  1.00  0.00              
ATOM   1465  CG  ARG A 108     -10.223 -35.353 -18.018  1.00  0.00              
ATOM   1466  CD  ARG A 108      -8.923 -34.714 -17.609  1.00  0.00              
ATOM   1467  NE  ARG A 108      -8.115 -35.598 -16.774  1.00  0.00              
ATOM   1468  CZ  ARG A 108      -6.826 -35.398 -16.527  1.00  0.00              
ATOM   1469  NH1 ARG A 108      -6.208 -34.347 -17.051  1.00  0.00              
ATOM   1470  NH2 ARG A 108      -6.153 -36.242 -15.758  1.00  0.00              
ATOM   1471  H   ARG A 108     -12.530 -32.765 -20.061  1.00  0.00              
ATOM   1472  HA  ARG A 108      -9.706 -33.304 -19.968  1.00  0.00              
ATOM   1473 1HB  ARG A 108     -11.269 -33.492 -18.051  1.00  0.00              
ATOM   1474 2HB  ARG A 108     -12.107 -34.827 -18.873  1.00  0.00              
ATOM   1475 1HG  ARG A 108     -10.730 -35.739 -17.134  1.00  0.00              
ATOM   1476 2HG  ARG A 108     -10.023 -36.173 -18.710  1.00  0.00              
ATOM   1477 1HD  ARG A 108      -8.354 -34.464 -18.504  1.00  0.00              
ATOM   1478 2HD  ARG A 108      -9.137 -33.804 -17.050  1.00  0.00              
ATOM   1479  HE  ARG A 108      -8.381 -36.442 -16.284  1.00  0.00              
ATOM   1480 1HH1 ARG A 108      -6.720 -33.703 -17.636  1.00  0.00              
ATOM   1481 2HH1 ARG A 108      -5.228 -34.196 -16.863  1.00  0.00              
ATOM   1482 1HH2 ARG A 108      -6.625 -37.042 -15.358  1.00  0.00              
ATOM   1483 2HH2 ARG A 108      -5.174 -36.083 -15.576  1.00  0.00              
ATOM   1484  N   GLU A 109     -11.567 -35.517 -21.520  1.00  0.00              
ATOM   1485  CA  GLU A 109     -11.579 -36.627 -22.470  1.00  0.00              
ATOM   1486  C   GLU A 109     -10.814 -36.253 -23.741  1.00  0.00              
ATOM   1487  O   GLU A 109      -9.921 -36.978 -24.191  1.00  0.00              
ATOM   1488  CB  GLU A 109     -13.015 -37.029 -22.814  1.00  0.00              
ATOM   1489  CG  GLU A 109     -13.127 -38.190 -23.791  1.00  0.00              
ATOM   1490  CD  GLU A 109     -14.564 -38.530 -24.074  1.00  0.00              
ATOM   1491  OE1 GLU A 109     -15.426 -37.891 -23.518  1.00  0.00              
ATOM   1492  OE2 GLU A 109     -14.803 -39.350 -24.929  1.00  0.00              
ATOM   1493  H   GLU A 109     -12.445 -35.129 -21.205  1.00  0.00              
ATOM   1494  HA  GLU A 109     -11.072 -37.490 -22.037  1.00  0.00              
ATOM   1495 1HB  GLU A 109     -13.504 -37.295 -21.876  1.00  0.00              
ATOM   1496 2HB  GLU A 109     -13.499 -36.149 -23.239  1.00  0.00              
ATOM   1497 1HG  GLU A 109     -12.603 -38.018 -24.731  1.00  0.00              
ATOM   1498 2HG  GLU A 109     -12.657 -39.017 -23.260  1.00  0.00              
ATOM   1499  N   GLN A 110     -11.169 -35.107 -24.309  1.00  0.00              
ATOM   1500  CA  GLN A 110     -10.579 -34.648 -25.556  1.00  0.00              
ATOM   1501  C   GLN A 110      -9.098 -34.326 -25.413  1.00  0.00              
ATOM   1502  O   GLN A 110      -8.298 -34.662 -26.284  1.00  0.00              
ATOM   1503  CB  GLN A 110     -11.324 -33.412 -26.067  1.00  0.00              
ATOM   1504  CG  GLN A 110     -12.717 -33.700 -26.600  1.00  0.00              
ATOM   1505  CD  GLN A 110     -13.477 -32.434 -26.947  1.00  0.00              
ATOM   1506  OE1 GLN A 110     -13.000 -31.321 -26.706  1.00  0.00              
ATOM   1507  NE2 GLN A 110     -14.668 -32.596 -27.511  1.00  0.00              
ATOM   1508  H   GLN A 110     -11.871 -34.538 -23.858  1.00  0.00              
ATOM   1509  HA  GLN A 110     -10.639 -35.441 -26.302  1.00  0.00              
ATOM   1510 1HB  GLN A 110     -11.385 -32.714 -25.232  1.00  0.00              
ATOM   1511 2HB  GLN A 110     -10.710 -32.979 -26.857  1.00  0.00              
ATOM   1512 1HG  GLN A 110     -12.909 -34.431 -27.385  1.00  0.00              
ATOM   1513 2HG  GLN A 110     -13.096 -34.080 -25.650  1.00  0.00              
ATOM   1514 1HE2 GLN A 110     -15.217 -31.797 -27.762  1.00  0.00              
ATOM   1515 2HE2 GLN A 110     -15.018 -33.516 -27.686  1.00  0.00              
ATOM   1516  N   ILE A 111      -8.728 -33.678 -24.312  1.00  0.00              
ATOM   1517  CA  ILE A 111      -7.325 -33.364 -24.072  1.00  0.00              
ATOM   1518  C   ILE A 111      -6.469 -34.627 -23.941  1.00  0.00              
ATOM   1519  O   ILE A 111      -5.424 -34.741 -24.581  1.00  0.00              
ATOM   1520  CB  ILE A 111      -7.145 -32.499 -22.797  1.00  0.00              
ATOM   1521  CG1 ILE A 111      -7.722 -31.100 -23.026  1.00  0.00              
ATOM   1522  CG2 ILE A 111      -5.667 -32.389 -22.444  1.00  0.00              
ATOM   1523  CD1 ILE A 111      -7.919 -30.306 -21.755  1.00  0.00              
ATOM   1524  H   ILE A 111      -9.418 -33.397 -23.631  1.00  0.00              
ATOM   1525  HA  ILE A 111      -6.897 -32.840 -24.926  1.00  0.00              
ATOM   1526  HB  ILE A 111      -7.686 -32.964 -21.973  1.00  0.00              
ATOM   1527 1HG1 ILE A 111      -7.034 -30.568 -23.684  1.00  0.00              
ATOM   1528 2HG1 ILE A 111      -8.681 -31.223 -23.529  1.00  0.00              
ATOM   1529 1HG2 ILE A 111      -5.551 -31.780 -21.548  1.00  0.00              
ATOM   1530 2HG2 ILE A 111      -5.262 -33.384 -22.261  1.00  0.00              
ATOM   1531 3HG2 ILE A 111      -5.129 -31.925 -23.270  1.00  0.00              
ATOM   1532 1HD1 ILE A 111      -8.330 -29.326 -21.997  1.00  0.00              
ATOM   1533 2HD1 ILE A 111      -8.608 -30.836 -21.097  1.00  0.00              
ATOM   1534 3HD1 ILE A 111      -6.961 -30.180 -21.252  1.00  0.00              
ATOM   1535  N   LEU A 112      -6.916 -35.567 -23.111  1.00  0.00              
ATOM   1536  CA  LEU A 112      -6.187 -36.816 -22.885  1.00  0.00              
ATOM   1537  C   LEU A 112      -6.085 -37.642 -24.163  1.00  0.00              
ATOM   1538  O   LEU A 112      -5.054 -38.262 -24.445  1.00  0.00              
ATOM   1539  CB  LEU A 112      -6.884 -37.649 -21.807  1.00  0.00              
ATOM   1540  CG  LEU A 112      -6.872 -37.116 -20.376  1.00  0.00              
ATOM   1541  CD1 LEU A 112      -7.726 -38.014 -19.502  1.00  0.00              
ATOM   1542  CD2 LEU A 112      -5.447 -37.054 -19.853  1.00  0.00              
ATOM   1543  H   LEU A 112      -7.786 -35.410 -22.623  1.00  0.00              
ATOM   1544  HA  LEU A 112      -5.165 -36.592 -22.582  1.00  0.00              
ATOM   1545 1HB  LEU A 112      -7.902 -37.618 -22.191  1.00  0.00              
ATOM   1546 2HB  LEU A 112      -6.530 -38.680 -21.802  1.00  0.00              
ATOM   1547  HG  LEU A 112      -7.255 -36.096 -20.407  1.00  0.00              
ATOM   1548 1HD1 LEU A 112      -7.721 -37.638 -18.479  1.00  0.00              
ATOM   1549 2HD1 LEU A 112      -8.749 -38.023 -19.879  1.00  0.00              
ATOM   1550 3HD1 LEU A 112      -7.324 -39.027 -19.518  1.00  0.00              
ATOM   1551 1HD2 LEU A 112      -5.452 -36.672 -18.831  1.00  0.00              
ATOM   1552 2HD2 LEU A 112      -5.011 -38.053 -19.866  1.00  0.00              
ATOM   1553 3HD2 LEU A 112      -4.856 -36.392 -20.485  1.00  0.00              
ATOM   1554  N   ARG A 113      -7.172 -37.647 -24.924  1.00  0.00              
ATOM   1555  CA  ARG A 113      -7.235 -38.355 -26.194  1.00  0.00              
ATOM   1556  C   ARG A 113      -6.107 -37.953 -27.148  1.00  0.00              
ATOM   1557  O   ARG A 113      -5.340 -38.801 -27.614  1.00  0.00              
ATOM   1558  CB  ARG A 113      -8.592 -38.083 -26.851  1.00  0.00              
ATOM   1559  CG  ARG A 113      -8.802 -38.769 -28.188  1.00  0.00              
ATOM   1560  CD  ARG A 113     -10.189 -38.469 -28.726  1.00  0.00              
ATOM   1561  NE  ARG A 113     -10.337 -37.057 -29.067  1.00  0.00              
ATOM   1562  CZ  ARG A 113     -11.502 -36.464 -29.297  1.00  0.00              
ATOM   1563  NH1 ARG A 113     -12.627 -37.159 -29.216  1.00  0.00              
ATOM   1564  NH2 ARG A 113     -11.541 -35.178 -29.614  1.00  0.00              
ATOM   1565  H   ARG A 113      -7.982 -37.137 -24.604  1.00  0.00              
ATOM   1566  HA  ARG A 113      -7.109 -39.425 -26.027  1.00  0.00              
ATOM   1567 1HB  ARG A 113      -9.357 -38.417 -26.151  1.00  0.00              
ATOM   1568 2HB  ARG A 113      -8.670 -37.005 -26.986  1.00  0.00              
ATOM   1569 1HG  ARG A 113      -8.046 -38.407 -28.885  1.00  0.00              
ATOM   1570 2HG  ARG A 113      -8.681 -39.844 -28.048  1.00  0.00              
ATOM   1571 1HD  ARG A 113     -10.359 -39.068 -29.620  1.00  0.00              
ATOM   1572 2HD  ARG A 113     -10.927 -38.729 -27.968  1.00  0.00              
ATOM   1573  HE  ARG A 113      -9.630 -36.343 -29.177  1.00  0.00              
ATOM   1574 1HH1 ARG A 113     -12.595 -38.140 -28.978  1.00  0.00              
ATOM   1575 2HH1 ARG A 113     -13.511 -36.705 -29.392  1.00  0.00              
ATOM   1576 1HH2 ARG A 113     -10.680 -34.651 -29.680  1.00  0.00              
ATOM   1577 2HH2 ARG A 113     -12.428 -34.731 -29.789  1.00  0.00              
ATOM   1578  N   VAL A 114      -6.001 -36.658 -27.430  1.00  0.00              
ATOM   1579  CA  VAL A 114      -5.060 -36.174 -28.436  1.00  0.00              
ATOM   1580  C   VAL A 114      -3.626 -36.052 -27.931  1.00  0.00              
ATOM   1581  O   VAL A 114      -2.684 -36.163 -28.712  1.00  0.00              
ATOM   1582  CB  VAL A 114      -5.501 -34.807 -29.023  1.00  0.00              
ATOM   1583  CG1 VAL A 114      -6.935 -34.895 -29.520  1.00  0.00              
ATOM   1584  CG2 VAL A 114      -5.360 -33.716 -27.985  1.00  0.00              
ATOM   1585  H   VAL A 114      -6.583 -35.993 -26.941  1.00  0.00              
ATOM   1586  HA  VAL A 114      -4.972 -36.875 -29.266  1.00  0.00              
ATOM   1587  HB  VAL A 114      -4.840 -34.546 -29.849  1.00  0.00              
ATOM   1588 1HG1 VAL A 114      -7.237 -33.931 -29.931  1.00  0.00              
ATOM   1589 2HG1 VAL A 114      -7.006 -35.657 -30.295  1.00  0.00              
ATOM   1590 3HG1 VAL A 114      -7.592 -35.158 -28.691  1.00  0.00              
ATOM   1591 1HG2 VAL A 114      -5.673 -32.763 -28.412  1.00  0.00              
ATOM   1592 2HG2 VAL A 114      -5.986 -33.951 -27.123  1.00  0.00              
ATOM   1593 3HG2 VAL A 114      -4.319 -33.646 -27.669  1.00  0.00              
ATOM   1594  N   LYS A 115      -3.454 -35.829 -26.634  1.00  0.00              
ATOM   1595  CA  LYS A 115      -2.113 -35.734 -26.075  1.00  0.00              
ATOM   1596  C   LYS A 115      -1.585 -37.091 -25.612  1.00  0.00              
ATOM   1597  O   LYS A 115      -0.378 -37.270 -25.453  1.00  0.00              
ATOM   1598  CB  LYS A 115      -2.092 -34.733 -24.919  1.00  0.00              
ATOM   1599  CG  LYS A 115      -1.982 -33.278 -25.366  1.00  0.00              
ATOM   1600  CD  LYS A 115      -1.475 -32.376 -24.248  1.00  0.00              
ATOM   1601  CE  LYS A 115      -0.022 -32.656 -23.920  1.00  0.00              
ATOM   1602  NZ  LYS A 115       0.877 -32.132 -24.979  1.00  0.00              
ATOM   1603  H   LYS A 115      -4.251 -35.724 -26.022  1.00  0.00              
ATOM   1604  HA  LYS A 115      -1.418 -35.388 -26.841  1.00  0.00              
ATOM   1605 1HB  LYS A 115      -3.014 -34.876 -24.355  1.00  0.00              
ATOM   1606 2HB  LYS A 115      -1.239 -34.989 -24.290  1.00  0.00              
ATOM   1607 1HG  LYS A 115      -1.293 -33.225 -26.209  1.00  0.00              
ATOM   1608 2HG  LYS A 115      -2.968 -32.937 -25.682  1.00  0.00              
ATOM   1609 1HD  LYS A 115      -1.581 -31.337 -24.565  1.00  0.00              
ATOM   1610 2HD  LYS A 115      -2.084 -32.548 -23.361  1.00  0.00              
ATOM   1611 1HE  LYS A 115       0.211 -32.181 -22.968  1.00  0.00              
ATOM   1612 2HE  LYS A 115       0.104 -33.735 -23.826  1.00  0.00              
ATOM   1613 1HZ  LYS A 115       1.837 -32.332 -24.736  1.00  0.00              
ATOM   1614 2HZ  LYS A 115       0.654 -32.575 -25.860  1.00  0.00              
ATOM   1615 3HZ  LYS A 115       0.752 -31.134 -25.063  1.00  0.00              
ATOM   1616  N   GLU A 116      -2.491 -38.047 -25.416  1.00  0.00              
ATOM   1617  CA  GLU A 116      -2.118 -39.387 -24.967  1.00  0.00              
ATOM   1618  C   GLU A 116      -1.164 -39.292 -23.783  1.00  0.00              
ATOM   1619  O   GLU A 116      -0.074 -39.868 -23.794  1.00  0.00              
ATOM   1620  CB  GLU A 116      -1.478 -40.186 -26.105  1.00  0.00              
ATOM   1621  CG  GLU A 116      -2.377 -40.389 -27.315  1.00  0.00              
ATOM   1622  CD  GLU A 116      -1.668 -41.147 -28.402  1.00  0.00              
ATOM   1623  OE1 GLU A 116      -0.553 -41.557 -28.184  1.00  0.00              
ATOM   1624  OE2 GLU A 116      -2.280 -41.414 -29.410  1.00  0.00              
ATOM   1625  H   GLU A 116      -3.465 -37.837 -25.584  1.00  0.00              
ATOM   1626  HA  GLU A 116      -3.005 -39.923 -24.627  1.00  0.00              
ATOM   1627 1HB  GLU A 116      -0.580 -39.646 -26.406  1.00  0.00              
ATOM   1628 2HB  GLU A 116      -1.197 -41.156 -25.695  1.00  0.00              
ATOM   1629 1HG  GLU A 116      -3.316 -40.888 -27.079  1.00  0.00              
ATOM   1630 2HG  GLU A 116      -2.582 -39.374 -27.655  1.00  0.00              
ATOM   1631  N   ASP A 117      -1.592 -38.561 -22.760  1.00  0.00              
ATOM   1632  CA  ASP A 117      -0.771 -38.330 -21.582  1.00  0.00              
ATOM   1633  C   ASP A 117      -1.669 -38.130 -20.367  1.00  0.00              
ATOM   1634  O   ASP A 117      -2.322 -37.096 -20.229  1.00  0.00              
ATOM   1635  CB  ASP A 117       0.094 -37.086 -21.810  1.00  0.00              
ATOM   1636  CG  ASP A 117       1.062 -36.823 -20.676  1.00  0.00              
ATOM   1637  OD1 ASP A 117       1.878 -35.885 -20.810  1.00  0.00              
ATOM   1638  OD2 ASP A 117       1.017 -37.543 -19.656  1.00  0.00              
ATOM   1639  H   ASP A 117      -2.515 -38.154 -22.804  1.00  0.00              
ATOM   1640  HA  ASP A 117      -0.147 -39.203 -21.390  1.00  0.00              
ATOM   1641 1HB  ASP A 117       0.621 -37.094 -22.764  1.00  0.00              
ATOM   1642 2HB  ASP A 117      -0.679 -36.316 -21.827  1.00  0.00              
ATOM   1643  N   GLU A 118      -1.703 -39.127 -19.491  1.00  0.00              
ATOM   1644  CA  GLU A 118      -2.532 -39.074 -18.294  1.00  0.00              
ATOM   1645  C   GLU A 118      -1.947 -38.138 -17.236  1.00  0.00              
ATOM   1646  O   GLU A 118      -2.627 -37.767 -16.278  1.00  0.00              
ATOM   1647  CB  GLU A 118      -2.708 -40.478 -17.710  1.00  0.00              
ATOM   1648  CG  GLU A 118      -3.510 -41.428 -18.589  1.00  0.00              
ATOM   1649  CD  GLU A 118      -4.908 -40.922 -18.807  1.00  0.00              
ATOM   1650  OE1 GLU A 118      -5.586 -40.671 -17.839  1.00  0.00              
ATOM   1651  OE2 GLU A 118      -5.262 -40.679 -19.936  1.00  0.00              
ATOM   1652  H   GLU A 118      -1.136 -39.945 -19.661  1.00  0.00              
ATOM   1653  HA  GLU A 118      -3.514 -38.671 -18.542  1.00  0.00              
ATOM   1654 1HB  GLU A 118      -1.709 -40.885 -17.554  1.00  0.00              
ATOM   1655 2HB  GLU A 118      -3.209 -40.364 -16.749  1.00  0.00              
ATOM   1656 1HG  GLU A 118      -3.042 -41.626 -19.553  1.00  0.00              
ATOM   1657 2HG  GLU A 118      -3.543 -42.348 -18.008  1.00  0.00              
ATOM   1658  N   ASN A 119      -0.683 -37.765 -17.411  1.00  0.00              
ATOM   1659  CA  ASN A 119      -0.033 -36.850 -16.482  1.00  0.00              
ATOM   1660  C   ASN A 119       0.172 -35.452 -17.059  1.00  0.00              
ATOM   1661  O   ASN A 119       1.081 -34.730 -16.647  1.00  0.00              
ATOM   1662  CB  ASN A 119       1.313 -37.422 -16.036  1.00  0.00              
ATOM   1663  CG  ASN A 119       1.162 -38.705 -15.242  1.00  0.00              
ATOM   1664  OD1 ASN A 119       0.627 -38.702 -14.130  1.00  0.00              
ATOM   1665  ND2 ASN A 119       1.629 -39.812 -15.811  1.00  0.00              
ATOM   1666  H   ASN A 119      -0.161 -38.120 -18.199  1.00  0.00              
ATOM   1667  HA  ASN A 119      -0.663 -36.706 -15.603  1.00  0.00              
ATOM   1668 1HB  ASN A 119       2.143 -37.511 -16.739  1.00  0.00              
ATOM   1669 2HB  ASN A 119       1.507 -36.598 -15.348  1.00  0.00              
ATOM   1670 1HD2 ASN A 119       1.555 -40.688 -15.334  1.00  0.00              
ATOM   1671 2HD2 ASN A 119       2.052 -39.769 -16.716  1.00  0.00              
ATOM   1672  N   VAL A 120      -0.669 -35.069 -18.015  1.00  0.00              
ATOM   1673  CA  VAL A 120      -0.546 -33.752 -18.626  1.00  0.00              
ATOM   1674  C   VAL A 120      -0.736 -32.682 -17.546  1.00  0.00              
ATOM   1675  O   VAL A 120      -1.675 -32.761 -16.744  1.00  0.00              
ATOM   1676  CB  VAL A 120      -1.605 -33.553 -19.739  1.00  0.00              
ATOM   1677  CG1 VAL A 120      -2.999 -33.575 -19.143  1.00  0.00              
ATOM   1678  CG2 VAL A 120      -1.366 -32.239 -20.461  1.00  0.00              
ATOM   1679  H   VAL A 120      -1.402 -35.690 -18.325  1.00  0.00              
ATOM   1680  HA  VAL A 120       0.452 -33.597 -19.036  1.00  0.00              
ATOM   1681  HB  VAL A 120      -1.497 -34.348 -20.478  1.00  0.00              
ATOM   1682 1HG1 VAL A 120      -3.735 -33.435 -19.935  1.00  0.00              
ATOM   1683 2HG1 VAL A 120      -3.171 -34.534 -18.655  1.00  0.00              
ATOM   1684 3HG1 VAL A 120      -3.095 -32.772 -18.413  1.00  0.00              
ATOM   1685 1HG2 VAL A 120      -2.116 -32.110 -21.241  1.00  0.00              
ATOM   1686 2HG2 VAL A 120      -1.436 -31.416 -19.749  1.00  0.00              
ATOM   1687 3HG2 VAL A 120      -0.373 -32.246 -20.911  1.00  0.00              
ATOM   1688  N   PRO A 121       0.162 -31.680 -17.497  1.00  0.00              
ATOM   1689  CA  PRO A 121      -0.005 -30.551 -16.569  1.00  0.00              
ATOM   1690  C   PRO A 121      -1.446 -30.048 -16.696  1.00  0.00              
ATOM   1691  O   PRO A 121      -1.871 -29.617 -17.772  1.00  0.00              
ATOM   1692  CB  PRO A 121       1.035 -29.548 -17.061  1.00  0.00              
ATOM   1693  CG  PRO A 121       2.119 -30.452 -17.563  1.00  0.00              
ATOM   1694  CD  PRO A 121       1.344 -31.527 -18.311  1.00  0.00              
ATOM   1695  HA  PRO A 121       0.145 -30.838 -15.518  1.00  0.00              
ATOM   1696 1HB  PRO A 121       0.627 -28.900 -17.851  1.00  0.00              
ATOM   1697 2HB  PRO A 121       1.377 -28.890 -16.249  1.00  0.00              
ATOM   1698 1HG  PRO A 121       2.817 -29.909 -18.217  1.00  0.00              
ATOM   1699 2HG  PRO A 121       2.709 -30.864 -16.732  1.00  0.00              
ATOM   1700 1HD  PRO A 121       1.094 -31.222 -19.338  1.00  0.00              
ATOM   1701 2HD  PRO A 121       1.905 -32.471 -18.384  1.00  0.00              
ATOM   1702  N   PHE A 122      -2.189 -30.107 -15.593  1.00  0.00              
ATOM   1703  CA  PHE A 122      -3.616 -29.821 -15.629  1.00  0.00              
ATOM   1704  C   PHE A 122      -4.119 -29.356 -14.263  1.00  0.00              
ATOM   1705  O   PHE A 122      -3.856 -29.997 -13.241  1.00  0.00              
ATOM   1706  CB  PHE A 122      -4.320 -31.128 -16.043  1.00  0.00              
ATOM   1707  CG  PHE A 122      -5.797 -31.007 -16.305  1.00  0.00              
ATOM   1708  CD1 PHE A 122      -6.268 -30.893 -17.613  1.00  0.00              
ATOM   1709  CD2 PHE A 122      -6.719 -31.082 -15.265  1.00  0.00              
ATOM   1710  CE1 PHE A 122      -7.639 -30.860 -17.880  1.00  0.00              
ATOM   1711  CE2 PHE A 122      -8.089 -31.049 -15.517  1.00  0.00              
ATOM   1712  CZ  PHE A 122      -8.551 -30.940 -16.828  1.00  0.00              
ATOM   1713  H   PHE A 122      -1.758 -30.354 -14.714  1.00  0.00              
ATOM   1714  HA  PHE A 122      -3.813 -29.005 -16.326  1.00  0.00              
ATOM   1715 1HB  PHE A 122      -3.885 -31.514 -16.964  1.00  0.00              
ATOM   1716 2HB  PHE A 122      -4.218 -31.874 -15.254  1.00  0.00              
ATOM   1717  HD1 PHE A 122      -5.552 -30.831 -18.433  1.00  0.00              
ATOM   1718  HD2 PHE A 122      -6.356 -31.167 -14.240  1.00  0.00              
ATOM   1719  HE1 PHE A 122      -7.991 -30.772 -18.908  1.00  0.00              
ATOM   1720  HE2 PHE A 122      -8.800 -31.106 -14.693  1.00  0.00              
ATOM   1721  HZ  PHE A 122      -9.621 -30.916 -17.030  1.00  0.00              
ATOM   1722  N   LEU A 123      -4.842 -28.240 -14.246  1.00  0.00              
ATOM   1723  CA  LEU A 123      -5.523 -27.795 -13.041  1.00  0.00              
ATOM   1724  C   LEU A 123      -7.022 -27.749 -13.294  1.00  0.00              
ATOM   1725  O   LEU A 123      -7.459 -27.377 -14.385  1.00  0.00              
ATOM   1726  CB  LEU A 123      -5.054 -26.404 -12.601  1.00  0.00              
ATOM   1727  CG  LEU A 123      -3.900 -26.289 -11.600  1.00  0.00              
ATOM   1728  CD1 LEU A 123      -2.576 -26.551 -12.302  1.00  0.00              
ATOM   1729  CD2 LEU A 123      -3.900 -24.892 -10.996  1.00  0.00              
ATOM   1730  H   LEU A 123      -4.920 -27.688 -15.089  1.00  0.00              
ATOM   1731  HA  LEU A 123      -5.347 -28.509 -12.237  1.00  0.00              
ATOM   1732 1HB  LEU A 123      -4.718 -26.018 -13.563  1.00  0.00              
ATOM   1733 2HB  LEU A 123      -5.880 -25.796 -12.234  1.00  0.00              
ATOM   1734  HG  LEU A 123      -4.094 -27.002 -10.799  1.00  0.00              
ATOM   1735 1HD1 LEU A 123      -1.760 -26.467 -11.584  1.00  0.00              
ATOM   1736 2HD1 LEU A 123      -2.583 -27.555 -12.728  1.00  0.00              
ATOM   1737 3HD1 LEU A 123      -2.435 -25.820 -13.098  1.00  0.00              
ATOM   1738 1HD2 LEU A 123      -3.081 -24.805 -10.281  1.00  0.00              
ATOM   1739 2HD2 LEU A 123      -3.772 -24.153 -11.787  1.00  0.00              
ATOM   1740 3HD2 LEU A 123      -4.847 -24.716 -10.485  1.00  0.00              
ATOM   1741  N   LEU A 124      -7.803 -28.145 -12.293  1.00  0.00              
ATOM   1742  CA  LEU A 124      -9.254 -28.031 -12.366  1.00  0.00              
ATOM   1743  C   LEU A 124      -9.564 -26.720 -11.650  1.00  0.00              
ATOM   1744  O   LEU A 124      -9.248 -26.560 -10.475  1.00  0.00              
ATOM   1745  CB  LEU A 124      -9.962 -29.227 -11.715  1.00  0.00              
ATOM   1746  CG  LEU A 124     -11.494 -29.159 -11.717  1.00  0.00              
ATOM   1747  CD1 LEU A 124     -12.014 -29.137 -13.148  1.00  0.00              
ATOM   1748  CD2 LEU A 124     -12.057 -30.350 -10.957  1.00  0.00              
ATOM   1749  H   LEU A 124      -7.381 -28.534 -11.463  1.00  0.00              
ATOM   1750  HA  LEU A 124      -9.564 -27.985 -13.409  1.00  0.00              
ATOM   1751 1HB  LEU A 124      -9.622 -30.018 -12.381  1.00  0.00              
ATOM   1752 2HB  LEU A 124      -9.590 -29.416 -10.708  1.00  0.00              
ATOM   1753  HG  LEU A 124     -11.779 -28.255 -11.178  1.00  0.00              
ATOM   1754 1HD1 LEU A 124     -13.103 -29.089 -13.139  1.00  0.00              
ATOM   1755 2HD1 LEU A 124     -11.617 -28.264 -13.666  1.00  0.00              
ATOM   1756 3HD1 LEU A 124     -11.696 -30.042 -13.664  1.00  0.00              
ATOM   1757 1HD2 LEU A 124     -13.146 -30.300 -10.958  1.00  0.00              
ATOM   1758 2HD2 LEU A 124     -11.735 -31.274 -11.437  1.00  0.00              
ATOM   1759 3HD2 LEU A 124     -11.695 -30.331  -9.929  1.00  0.00              
ATOM   1760  N   VAL A 125     -10.166 -25.776 -12.365  1.00  0.00              
ATOM   1761  CA  VAL A 125     -10.406 -24.452 -11.810  1.00  0.00              
ATOM   1762  C   VAL A 125     -11.879 -24.107 -11.602  1.00  0.00              
ATOM   1763  O   VAL A 125     -12.638 -23.985 -12.569  1.00  0.00              
ATOM   1764  CB  VAL A 125      -9.783 -23.368 -12.728  1.00  0.00              
ATOM   1765  CG1 VAL A 125     -10.052 -21.991 -12.167  1.00  0.00              
ATOM   1766  CG2 VAL A 125      -8.283 -23.600 -12.871  1.00  0.00              
ATOM   1767  H   VAL A 125     -10.465 -25.976 -13.309  1.00  0.00              
ATOM   1768  HA  VAL A 125      -9.997 -24.364 -10.803  1.00  0.00              
ATOM   1769  HB  VAL A 125     -10.216 -23.456 -13.724  1.00  0.00              
ATOM   1770 1HG1 VAL A 125      -9.610 -21.239 -12.821  1.00  0.00              
ATOM   1771 2HG1 VAL A 125     -11.128 -21.828 -12.104  1.00  0.00              
ATOM   1772 3HG1 VAL A 125      -9.613 -21.911 -11.173  1.00  0.00              
ATOM   1773 1HG2 VAL A 125      -7.857 -22.834 -13.517  1.00  0.00              
ATOM   1774 2HG2 VAL A 125      -7.813 -23.550 -11.889  1.00  0.00              
ATOM   1775 3HG2 VAL A 125      -8.107 -24.583 -13.308  1.00  0.00              
ATOM   1776  N   GLY A 126     -12.270 -23.948 -10.341  1.00  0.00              
ATOM   1777  CA  GLY A 126     -13.636 -23.575 -10.016  1.00  0.00              
ATOM   1778  C   GLY A 126     -13.660 -22.064  -9.857  1.00  0.00              
ATOM   1779  O   GLY A 126     -13.128 -21.527  -8.884  1.00  0.00              
ATOM   1780  H   GLY A 126     -11.606 -24.087  -9.592  1.00  0.00              
ATOM   1781 1HA  GLY A 126     -14.294 -23.894 -10.824  1.00  0.00              
ATOM   1782 2HA  GLY A 126     -13.930 -24.071  -9.092  1.00  0.00              
ATOM   1783  N   ASN A 127     -14.270 -21.376 -10.817  1.00  0.00              
ATOM   1784  CA  ASN A 127     -14.277 -19.920 -10.831  1.00  0.00              
ATOM   1785  C   ASN A 127     -15.522 -19.285 -10.201  1.00  0.00              
ATOM   1786  O   ASN A 127     -16.526 -19.957  -9.956  1.00  0.00              
ATOM   1787  CB  ASN A 127     -14.108 -19.406 -12.249  1.00  0.00              
ATOM   1788  CG  ASN A 127     -13.707 -17.959 -12.325  1.00  0.00              
ATOM   1789  OD1 ASN A 127     -13.074 -17.421 -11.410  1.00  0.00              
ATOM   1790  ND2 ASN A 127     -14.142 -17.307 -13.373  1.00  0.00              
ATOM   1791  H   ASN A 127     -14.741 -21.877 -11.557  1.00  0.00              
ATOM   1792  HA  ASN A 127     -13.448 -19.540 -10.232  1.00  0.00              
ATOM   1793 1HB  ASN A 127     -13.537 -19.975 -12.984  1.00  0.00              
ATOM   1794 2HB  ASN A 127     -15.172 -19.488 -12.474  1.00  0.00              
ATOM   1795 1HD2 ASN A 127     -13.913 -16.340 -13.489  1.00  0.00              
ATOM   1796 2HD2 ASN A 127     -14.702 -17.774 -14.056  1.00  0.00              
ATOM   1797  N   LYS A 128     -15.427 -17.981  -9.938  1.00  0.00              
ATOM   1798  CA  LYS A 128     -16.490 -17.185  -9.320  1.00  0.00              
ATOM   1799  C   LYS A 128     -16.713 -17.536  -7.859  1.00  0.00              
ATOM   1800  O   LYS A 128     -17.845 -17.568  -7.388  1.00  0.00              
ATOM   1801  CB  LYS A 128     -17.805 -17.336 -10.094  1.00  0.00              
ATOM   1802  CG  LYS A 128     -17.670 -17.071 -11.584  1.00  0.00              
ATOM   1803  CD  LYS A 128     -19.026 -17.034 -12.277  1.00  0.00              
ATOM   1804  CE  LYS A 128     -18.854 -17.006 -13.775  1.00  0.00              
ATOM   1805  NZ  LYS A 128     -20.140 -16.979 -14.498  1.00  0.00              
ATOM   1806  H   LYS A 128     -14.558 -17.530 -10.188  1.00  0.00              
ATOM   1807  HA  LYS A 128     -16.214 -16.130  -9.330  1.00  0.00              
ATOM   1808 1HB  LYS A 128     -18.157 -18.354  -9.930  1.00  0.00              
ATOM   1809 2HB  LYS A 128     -18.515 -16.633  -9.658  1.00  0.00              
ATOM   1810 1HG  LYS A 128     -17.170 -16.112 -11.721  1.00  0.00              
ATOM   1811 2HG  LYS A 128     -17.064 -17.863 -12.022  1.00  0.00              
ATOM   1812 1HD  LYS A 128     -19.589 -17.921 -11.985  1.00  0.00              
ATOM   1813 2HD  LYS A 128     -19.559 -16.142 -11.949  1.00  0.00              
ATOM   1814 1HE  LYS A 128     -18.281 -16.118 -14.037  1.00  0.00              
ATOM   1815 2HE  LYS A 128     -18.298 -17.895 -14.072  1.00  0.00              
ATOM   1816 1HZ  LYS A 128     -19.967 -16.962 -15.493  1.00  0.00              
ATOM   1817 2HZ  LYS A 128     -20.675 -17.804 -14.264  1.00  0.00              
ATOM   1818 3HZ  LYS A 128     -20.658 -16.155 -14.231  1.00  0.00              
ATOM   1819  N   SER A 129     -15.618 -17.772  -7.145  1.00  0.00              
ATOM   1820  CA  SER A 129     -15.666 -18.128  -5.733  1.00  0.00              
ATOM   1821  C   SER A 129     -16.216 -17.004  -4.864  1.00  0.00              
ATOM   1822  O   SER A 129     -16.601 -17.235  -3.718  1.00  0.00              
ATOM   1823  CB  SER A 129     -14.281 -18.522  -5.257  1.00  0.00              
ATOM   1824  OG  SER A 129     -13.397 -17.435  -5.252  1.00  0.00              
ATOM   1825  H   SER A 129     -14.721 -17.700  -7.604  1.00  0.00              
ATOM   1826  HA  SER A 129     -16.235 -19.038  -5.535  1.00  0.00              
ATOM   1827 1HB  SER A 129     -14.360 -18.920  -4.246  1.00  0.00              
ATOM   1828 2HB  SER A 129     -13.890 -19.294  -5.920  1.00  0.00              
ATOM   1829  HG  SER A 129     -12.534 -17.726  -4.945  1.00  0.00              
ATOM   1830  N   ASP A 130     -16.268 -15.791  -5.408  1.00  0.00              
ATOM   1831  CA  ASP A 130     -16.904 -14.684  -4.701  1.00  0.00              
ATOM   1832  C   ASP A 130     -18.425 -14.797  -4.692  1.00  0.00              
ATOM   1833  O   ASP A 130     -19.100 -14.062  -3.967  1.00  0.00              
ATOM   1834  CB  ASP A 130     -16.488 -13.330  -5.307  1.00  0.00              
ATOM   1835  CG  ASP A 130     -16.811 -13.216  -6.785  1.00  0.00              
ATOM   1836  OD1 ASP A 130     -16.216 -13.963  -7.585  1.00  0.00              
ATOM   1837  OD2 ASP A 130     -17.655 -12.375  -7.152  1.00  0.00              
ATOM   1838  H   ASP A 130     -15.864 -15.627  -6.319  1.00  0.00              
ATOM   1839  HA  ASP A 130     -16.600 -14.692  -3.654  1.00  0.00              
ATOM   1840 1HB  ASP A 130     -16.886 -12.471  -4.767  1.00  0.00              
ATOM   1841 2HB  ASP A 130     -15.408 -13.380  -5.165  1.00  0.00              
ATOM   1842  N   LEU A 131     -18.963 -15.711  -5.493  1.00  0.00              
ATOM   1843  CA  LEU A 131     -20.408 -15.953  -5.501  1.00  0.00              
ATOM   1844  C   LEU A 131     -20.759 -17.208  -4.698  1.00  0.00              
ATOM   1845  O   LEU A 131     -21.527 -18.064  -5.151  1.00  0.00              
ATOM   1846  CB  LEU A 131     -20.914 -16.094  -6.941  1.00  0.00              
ATOM   1847  CG  LEU A 131     -20.679 -14.894  -7.867  1.00  0.00              
ATOM   1848  CD1 LEU A 131     -21.158 -15.227  -9.279  1.00  0.00              
ATOM   1849  CD2 LEU A 131     -21.419 -13.673  -7.318  1.00  0.00              
ATOM   1850  H   LEU A 131     -18.370 -16.250  -6.107  1.00  0.00              
ATOM   1851  HA  LEU A 131     -20.920 -15.121  -5.018  1.00  0.00              
ATOM   1852 1HB  LEU A 131     -20.297 -16.931  -7.264  1.00  0.00              
ATOM   1853 2HB  LEU A 131     -21.965 -16.383  -6.974  1.00  0.00              
ATOM   1854  HG  LEU A 131     -19.612 -14.675  -7.847  1.00  0.00              
ATOM   1855 1HD1 LEU A 131     -20.988 -14.370  -9.932  1.00  0.00              
ATOM   1856 2HD1 LEU A 131     -20.604 -16.086  -9.658  1.00  0.00              
ATOM   1857 3HD1 LEU A 131     -22.221 -15.460  -9.258  1.00  0.00              
ATOM   1858 1HD2 LEU A 131     -21.251 -12.820  -7.976  1.00  0.00              
ATOM   1859 2HD2 LEU A 131     -22.487 -13.886  -7.265  1.00  0.00              
ATOM   1860 3HD2 LEU A 131     -21.046 -13.439  -6.321  1.00  0.00              
ATOM   1861  N   GLU A 132     -20.182 -17.306  -3.503  1.00  0.00              
ATOM   1862  CA  GLU A 132     -20.408 -18.437  -2.614  1.00  0.00              
ATOM   1863  C   GLU A 132     -21.884 -18.786  -2.468  1.00  0.00              
ATOM   1864  O   GLU A 132     -22.254 -19.958  -2.488  1.00  0.00              
ATOM   1865  CB  GLU A 132     -19.807 -18.150  -1.237  1.00  0.00              
ATOM   1866  CG  GLU A 132     -19.876 -19.319  -0.264  1.00  0.00              
ATOM   1867  CD  GLU A 132     -19.108 -20.504  -0.780  1.00  0.00              
ATOM   1868  OE1 GLU A 132     -17.998 -20.324  -1.219  1.00  0.00              
ATOM   1869  OE2 GLU A 132     -19.584 -21.605  -0.632  1.00  0.00              
ATOM   1870  H   GLU A 132     -19.566 -16.563  -3.207  1.00  0.00              
ATOM   1871  HA  GLU A 132     -19.936 -19.330  -3.025  1.00  0.00              
ATOM   1872 1HB  GLU A 132     -18.765 -17.872  -1.396  1.00  0.00              
ATOM   1873 2HB  GLU A 132     -20.350 -17.300  -0.822  1.00  0.00              
ATOM   1874 1HG  GLU A 132     -19.528 -19.070   0.738  1.00  0.00              
ATOM   1875 2HG  GLU A 132     -20.937 -19.561  -0.229  1.00  0.00              
ATOM   1876  N   ASP A 133     -22.721 -17.766  -2.317  1.00  0.00              
ATOM   1877  CA  ASP A 133     -24.154 -17.972  -2.139  1.00  0.00              
ATOM   1878  C   ASP A 133     -24.836 -18.600  -3.351  1.00  0.00              
ATOM   1879  O   ASP A 133     -25.896 -19.215  -3.218  1.00  0.00              
ATOM   1880  CB  ASP A 133     -24.832 -16.642  -1.804  1.00  0.00              
ATOM   1881  CG  ASP A 133     -24.548 -16.127  -0.400  1.00  0.00              
ATOM   1882  OD1 ASP A 133     -24.034 -16.879   0.395  1.00  0.00              
ATOM   1883  OD2 ASP A 133     -24.701 -14.950  -0.178  1.00  0.00              
ATOM   1884  H   ASP A 133     -22.357 -16.824  -2.326  1.00  0.00              
ATOM   1885  HA  ASP A 133     -24.328 -18.674  -1.323  1.00  0.00              
ATOM   1886 1HB  ASP A 133     -24.624 -15.853  -2.528  1.00  0.00              
ATOM   1887 2HB  ASP A 133     -25.879 -16.936  -1.878  1.00  0.00              
ATOM   1888  N   LYS A 134     -24.229 -18.449  -4.526  1.00  0.00              
ATOM   1889  CA  LYS A 134     -24.782 -19.007  -5.757  1.00  0.00              
ATOM   1890  C   LYS A 134     -24.174 -20.350  -6.138  1.00  0.00              
ATOM   1891  O   LYS A 134     -24.458 -20.892  -7.207  1.00  0.00              
ATOM   1892  CB  LYS A 134     -24.596 -18.017  -6.908  1.00  0.00              
ATOM   1893  CG  LYS A 134     -25.307 -16.684  -6.713  1.00  0.00              
ATOM   1894  CD  LYS A 134     -25.104 -15.768  -7.910  1.00  0.00              
ATOM   1895  CE  LYS A 134     -25.782 -14.422  -7.700  1.00  0.00              
ATOM   1896  NZ  LYS A 134     -25.633 -13.533  -8.883  1.00  0.00              
ATOM   1897  H   LYS A 134     -23.361 -17.933  -4.566  1.00  0.00              
ATOM   1898  HA  LYS A 134     -25.847 -19.202  -5.628  1.00  0.00              
ATOM   1899 1HB  LYS A 134     -23.524 -17.844  -7.010  1.00  0.00              
ATOM   1900 2HB  LYS A 134     -24.973 -18.499  -7.810  1.00  0.00              
ATOM   1901 1HG  LYS A 134     -26.372 -16.876  -6.578  1.00  0.00              
ATOM   1902 2HG  LYS A 134     -24.908 -16.207  -5.818  1.00  0.00              
ATOM   1903 1HD  LYS A 134     -24.033 -15.617  -8.055  1.00  0.00              
ATOM   1904 2HD  LYS A 134     -25.524 -16.251  -8.792  1.00  0.00              
ATOM   1905 1HE  LYS A 134     -26.840 -14.598  -7.510  1.00  0.00              
ATOM   1906 2HE  LYS A 134     -25.332 -13.945  -6.829  1.00  0.00              
ATOM   1907 1HZ  LYS A 134     -26.095 -12.652  -8.703  1.00  0.00              
ATOM   1908 2HZ  LYS A 134     -24.651 -13.368  -9.060  1.00  0.00              
ATOM   1909 3HZ  LYS A 134     -26.050 -13.973  -9.690  1.00  0.00              
ATOM   1910  N   ARG A 135     -23.337 -20.884  -5.259  1.00  0.00              
ATOM   1911  CA  ARG A 135     -22.632 -22.120  -5.543  1.00  0.00              
ATOM   1912  C   ARG A 135     -23.604 -23.287  -5.745  1.00  0.00              
ATOM   1913  O   ARG A 135     -24.549 -23.472  -4.970  1.00  0.00              
ATOM   1914  CB  ARG A 135     -21.669 -22.441  -4.400  1.00  0.00              
ATOM   1915  CG  ARG A 135     -20.879 -23.727  -4.607  1.00  0.00              
ATOM   1916  CD  ARG A 135     -20.233 -24.196  -3.318  1.00  0.00              
ATOM   1917  NE  ARG A 135     -19.145 -23.329  -2.878  1.00  0.00              
ATOM   1918  CZ  ARG A 135     -17.893 -23.403  -3.321  1.00  0.00              
ATOM   1919  NH1 ARG A 135     -17.553 -24.312  -4.231  1.00  0.00              
ATOM   1920  NH2 ARG A 135     -16.975 -22.577  -2.845  1.00  0.00              
ATOM   1921  H   ARG A 135     -23.184 -20.423  -4.373  1.00  0.00              
ATOM   1922  HA  ARG A 135     -22.076 -22.022  -6.476  1.00  0.00              
ATOM   1923 1HB  ARG A 135     -20.986 -21.597  -4.313  1.00  0.00              
ATOM   1924 2HB  ARG A 135     -22.268 -22.518  -3.492  1.00  0.00              
ATOM   1925 1HG  ARG A 135     -21.559 -24.496  -4.972  1.00  0.00              
ATOM   1926 2HG  ARG A 135     -20.105 -23.541  -5.353  1.00  0.00              
ATOM   1927 1HD  ARG A 135     -20.988 -24.221  -2.533  1.00  0.00              
ATOM   1928 2HD  ARG A 135     -19.833 -25.198  -3.467  1.00  0.00              
ATOM   1929  HE  ARG A 135     -19.154 -22.573  -2.207  1.00  0.00              
ATOM   1930 1HH1 ARG A 135     -18.250 -24.949  -4.589  1.00  0.00              
ATOM   1931 2HH1 ARG A 135     -16.600 -24.360  -4.559  1.00  0.00              
ATOM   1932 1HH2 ARG A 135     -17.230 -21.891  -2.147  1.00  0.00              
ATOM   1933 2HH2 ARG A 135     -16.025 -22.634  -3.181  1.00  0.00              
ATOM   1934  N   GLN A 136     -23.365 -24.059  -6.802  1.00  0.00              
ATOM   1935  CA  GLN A 136     -24.088 -25.305  -7.061  1.00  0.00              
ATOM   1936  C   GLN A 136     -23.109 -26.473  -6.971  1.00  0.00              
ATOM   1937  O   GLN A 136     -23.504 -27.614  -6.711  1.00  0.00              
ATOM   1938  CB  GLN A 136     -24.712 -25.290  -8.457  1.00  0.00              
ATOM   1939  CG  GLN A 136     -25.786 -24.238  -8.678  1.00  0.00              
ATOM   1940  CD  GLN A 136     -26.354 -24.285 -10.083  1.00  0.00              
ATOM   1941  OE1 GLN A 136     -26.032 -25.181 -10.867  1.00  0.00              
ATOM   1942  NE2 GLN A 136     -27.209 -23.326 -10.405  1.00  0.00              
ATOM   1943  H   GLN A 136     -22.649 -23.763  -7.450  1.00  0.00              
ATOM   1944  HA  GLN A 136     -24.853 -25.448  -6.298  1.00  0.00              
ATOM   1945 1HB  GLN A 136     -23.898 -25.126  -9.164  1.00  0.00              
ATOM   1946 2HB  GLN A 136     -25.140 -26.279  -8.621  1.00  0.00              
ATOM   1947 1HG  GLN A 136     -26.613 -24.085  -7.984  1.00  0.00              
ATOM   1948 2HG  GLN A 136     -25.097 -23.396  -8.611  1.00  0.00              
ATOM   1949 1HE2 GLN A 136     -27.617 -23.305 -11.319  1.00  0.00              
ATOM   1950 2HE2 GLN A 136     -27.449 -22.623  -9.735  1.00  0.00              
ATOM   1951  N   VAL A 137     -21.832 -26.187  -7.206  1.00  0.00              
ATOM   1952  CA  VAL A 137     -20.796 -27.219  -7.216  1.00  0.00              
ATOM   1953  C   VAL A 137     -19.988 -27.115  -5.928  1.00  0.00              
ATOM   1954  O   VAL A 137     -19.307 -26.118  -5.695  1.00  0.00              
ATOM   1955  CB  VAL A 137     -19.848 -27.043  -8.429  1.00  0.00              
ATOM   1956  CG1 VAL A 137     -18.793 -28.132  -8.432  1.00  0.00              
ATOM   1957  CG2 VAL A 137     -20.648 -27.067  -9.715  1.00  0.00              
ATOM   1958  H   VAL A 137     -21.572 -25.227  -7.383  1.00  0.00              
ATOM   1959  HA  VAL A 137     -21.232 -28.219  -7.228  1.00  0.00              
ATOM   1960  HB  VAL A 137     -19.369 -26.066  -8.365  1.00  0.00              
ATOM   1961 1HG1 VAL A 137     -18.133 -27.997  -9.290  1.00  0.00              
ATOM   1962 2HG1 VAL A 137     -18.209 -28.076  -7.514  1.00  0.00              
ATOM   1963 3HG1 VAL A 137     -19.276 -29.106  -8.498  1.00  0.00              
ATOM   1964 1HG2 VAL A 137     -19.977 -26.941 -10.564  1.00  0.00              
ATOM   1965 2HG2 VAL A 137     -21.170 -28.020  -9.800  1.00  0.00              
ATOM   1966 3HG2 VAL A 137     -21.376 -26.255  -9.705  1.00  0.00              
ATOM   1967  N   SER A 138     -20.066 -28.141  -5.092  1.00  0.00              
ATOM   1968  CA  SER A 138     -19.374 -28.126  -3.808  1.00  0.00              
ATOM   1969  C   SER A 138     -17.883 -28.343  -3.960  1.00  0.00              
ATOM   1970  O   SER A 138     -17.426 -28.889  -4.962  1.00  0.00              
ATOM   1971  CB  SER A 138     -19.919 -29.220  -2.895  1.00  0.00              
ATOM   1972  OG  SER A 138     -19.550 -30.491  -3.399  1.00  0.00              
ATOM   1973  H   SER A 138     -20.614 -28.950  -5.345  1.00  0.00              
ATOM   1974  HA  SER A 138     -19.548 -27.216  -3.233  1.00  0.00              
ATOM   1975 1HB  SER A 138     -19.506 -29.078  -1.896  1.00  0.00              
ATOM   1976 2HB  SER A 138     -21.004 -29.133  -2.855  1.00  0.00              
ATOM   1977  HG  SER A 138     -20.143 -30.735  -4.113  1.00  0.00              
ATOM   1978  N   VAL A 139     -17.130 -27.930  -2.946  1.00  0.00              
ATOM   1979  CA  VAL A 139     -15.684 -28.080  -2.959  1.00  0.00              
ATOM   1980  C   VAL A 139     -15.331 -29.561  -2.950  1.00  0.00              
ATOM   1981  O   VAL A 139     -14.421 -30.000  -3.654  1.00  0.00              
ATOM   1982  CB  VAL A 139     -15.049 -27.411  -1.725  1.00  0.00              
ATOM   1983  CG1 VAL A 139     -13.560 -27.739  -1.656  1.00  0.00              
ATOM   1984  CG2 VAL A 139     -15.267 -25.900  -1.787  1.00  0.00              
ATOM   1985  H   VAL A 139     -17.574 -27.501  -2.146  1.00  0.00              
ATOM   1986  HA  VAL A 139     -15.251 -27.672  -3.873  1.00  0.00              
ATOM   1987  HB  VAL A 139     -15.550 -27.774  -0.828  1.00  0.00              
ATOM   1988 1HG1 VAL A 139     -13.123 -27.261  -0.779  1.00  0.00              
ATOM   1989 2HG1 VAL A 139     -13.429 -28.818  -1.583  1.00  0.00              
ATOM   1990 3HG1 VAL A 139     -13.064 -27.371  -2.554  1.00  0.00              
ATOM   1991 1HG2 VAL A 139     -14.818 -25.431  -0.912  1.00  0.00              
ATOM   1992 2HG2 VAL A 139     -14.805 -25.503  -2.691  1.00  0.00              
ATOM   1993 3HG2 VAL A 139     -16.337 -25.688  -1.802  1.00  0.00              
ATOM   1994  N   GLU A 140     -16.062 -30.328  -2.145  1.00  0.00              
ATOM   1995  CA  GLU A 140     -15.808 -31.757  -2.020  1.00  0.00              
ATOM   1996  C   GLU A 140     -16.045 -32.487  -3.333  1.00  0.00              
ATOM   1997  O   GLU A 140     -15.248 -33.333  -3.732  1.00  0.00              
ATOM   1998  CB  GLU A 140     -16.686 -32.360  -0.921  1.00  0.00              
ATOM   1999  CG  GLU A 140     -16.305 -31.937   0.491  1.00  0.00              
ATOM   2000  CD  GLU A 140     -17.288 -32.460   1.501  1.00  0.00              
ATOM   2001  OE1 GLU A 140     -18.257 -33.060   1.104  1.00  0.00              
ATOM   2002  OE2 GLU A 140     -17.015 -32.358   2.674  1.00  0.00              
ATOM   2003  H   GLU A 140     -16.810 -29.913  -1.608  1.00  0.00              
ATOM   2004  HA  GLU A 140     -14.762 -31.925  -1.763  1.00  0.00              
ATOM   2005 1HB  GLU A 140     -17.711 -32.052  -1.128  1.00  0.00              
ATOM   2006 2HB  GLU A 140     -16.607 -33.444  -1.009  1.00  0.00              
ATOM   2007 1HG  GLU A 140     -15.297 -32.238   0.776  1.00  0.00              
ATOM   2008 2HG  GLU A 140     -16.363 -30.850   0.457  1.00  0.00              
ATOM   2009  N   GLU A 141     -17.141 -32.159  -4.006  1.00  0.00              
ATOM   2010  CA  GLU A 141     -17.464 -32.808  -5.266  1.00  0.00              
ATOM   2011  C   GLU A 141     -16.399 -32.526  -6.328  1.00  0.00              
ATOM   2012  O   GLU A 141     -15.935 -33.436  -7.016  1.00  0.00              
ATOM   2013  CB  GLU A 141     -18.838 -32.351  -5.760  1.00  0.00              
ATOM   2014  CG  GLU A 141     -19.280 -32.990  -7.069  1.00  0.00              
ATOM   2015  CD  GLU A 141     -20.666 -32.550  -7.451  1.00  0.00              
ATOM   2016  OE1 GLU A 141     -21.258 -31.805  -6.708  1.00  0.00              
ATOM   2017  OE2 GLU A 141     -21.090 -32.867  -8.538  1.00  0.00              
ATOM   2018  H   GLU A 141     -17.762 -31.449  -3.644  1.00  0.00              
ATOM   2019  HA  GLU A 141     -17.482 -33.890  -5.131  1.00  0.00              
ATOM   2020 1HB  GLU A 141     -19.556 -32.595  -4.977  1.00  0.00              
ATOM   2021 2HB  GLU A 141     -18.789 -31.269  -5.883  1.00  0.00              
ATOM   2022 1HG  GLU A 141     -18.598 -32.799  -7.897  1.00  0.00              
ATOM   2023 2HG  GLU A 141     -19.287 -34.056  -6.844  1.00  0.00              
ATOM   2024  N   ALA A 142     -16.015 -31.260  -6.454  1.00  0.00              
ATOM   2025  CA  ALA A 142     -15.020 -30.864  -7.444  1.00  0.00              
ATOM   2026  C   ALA A 142     -13.661 -31.478  -7.140  1.00  0.00              
ATOM   2027  O   ALA A 142     -12.955 -31.897  -8.052  1.00  0.00              
ATOM   2028  CB  ALA A 142     -14.911 -29.345  -7.494  1.00  0.00              
ATOM   2029  H   ALA A 142     -16.418 -30.556  -5.853  1.00  0.00              
ATOM   2030  HA  ALA A 142     -15.331 -31.235  -8.420  1.00  0.00              
ATOM   2031 1HB  ALA A 142     -14.166 -29.059  -8.237  1.00  0.00              
ATOM   2032 2HB  ALA A 142     -15.877 -28.919  -7.768  1.00  0.00              
ATOM   2033 3HB  ALA A 142     -14.612 -28.969  -6.517  1.00  0.00              
ATOM   2034  N   LYS A 143     -13.294 -31.530  -5.862  1.00  0.00              
ATOM   2035  CA  LYS A 143     -12.024 -32.140  -5.470  1.00  0.00              
ATOM   2036  C   LYS A 143     -12.043 -33.659  -5.639  1.00  0.00              
ATOM   2037  O   LYS A 143     -11.005 -34.274  -5.887  1.00  0.00              
ATOM   2038  CB  LYS A 143     -11.685 -31.813  -4.013  1.00  0.00              
ATOM   2039  CG  LYS A 143     -11.193 -30.401  -3.765  1.00  0.00              
ATOM   2040  CD  LYS A 143     -10.821 -30.220  -2.300  1.00  0.00              
ATOM   2041  CE  LYS A 143     -10.159 -28.875  -2.046  1.00  0.00              
ATOM   2042  NZ  LYS A 143      -9.843 -28.689  -0.598  1.00  0.00              
ATOM   2043  H   LYS A 143     -13.897 -31.146  -5.148  1.00  0.00              
ATOM   2044  HA  LYS A 143     -11.224 -31.775  -6.115  1.00  0.00              
ATOM   2045 1HB  LYS A 143     -12.590 -31.981  -3.429  1.00  0.00              
ATOM   2046 2HB  LYS A 143     -10.914 -32.516  -3.698  1.00  0.00              
ATOM   2047 1HG  LYS A 143     -10.322 -30.222  -4.396  1.00  0.00              
ATOM   2048 2HG  LYS A 143     -11.987 -29.705  -4.036  1.00  0.00              
ATOM   2049 1HD  LYS A 143     -11.729 -30.293  -1.700  1.00  0.00              
ATOM   2050 2HD  LYS A 143     -10.134 -31.016  -2.015  1.00  0.00              
ATOM   2051 1HE  LYS A 143      -9.243 -28.830  -2.632  1.00  0.00              
ATOM   2052 2HE  LYS A 143     -10.840 -28.092  -2.378  1.00  0.00              
ATOM   2053 1HZ  LYS A 143      -9.406 -27.788  -0.463  1.00  0.00              
ATOM   2054 2HZ  LYS A 143     -10.696 -28.733  -0.058  1.00  0.00              
ATOM   2055 3HZ  LYS A 143      -9.213 -29.417  -0.295  1.00  0.00              
ATOM   2056  N   ASN A 144     -13.222 -34.262  -5.503  1.00  0.00              
ATOM   2057  CA  ASN A 144     -13.362 -35.693  -5.757  1.00  0.00              
ATOM   2058  C   ASN A 144     -13.144 -36.028  -7.225  1.00  0.00              
ATOM   2059  O   ASN A 144     -12.510 -37.030  -7.552  1.00  0.00              
ATOM   2060  CB  ASN A 144     -14.717 -36.204  -5.303  1.00  0.00              
ATOM   2061  CG  ASN A 144     -14.840 -36.350  -3.811  1.00  0.00              
ATOM   2062  OD1 ASN A 144     -13.839 -36.446  -3.092  1.00  0.00              
ATOM   2063  ND2 ASN A 144     -16.061 -36.451  -3.352  1.00  0.00              
ATOM   2064  H   ASN A 144     -14.033 -33.730  -5.220  1.00  0.00              
ATOM   2065  HA  ASN A 144     -12.600 -36.243  -5.203  1.00  0.00              
ATOM   2066 1HB  ASN A 144     -15.638 -35.772  -5.697  1.00  0.00              
ATOM   2067 2HB  ASN A 144     -14.563 -37.190  -5.741  1.00  0.00              
ATOM   2068 1HD2 ASN A 144     -16.219 -36.550  -2.369  1.00  0.00              
ATOM   2069 2HD2 ASN A 144     -16.836 -36.427  -3.983  1.00  0.00              
ATOM   2070  N   ARG A 145     -13.671 -35.195  -8.115  1.00  0.00              
ATOM   2071  CA  ARG A 145     -13.408 -35.376  -9.535  1.00  0.00              
ATOM   2072  C   ARG A 145     -11.933 -35.165  -9.839  1.00  0.00              
ATOM   2073  O   ARG A 145     -11.333 -35.927 -10.597  1.00  0.00              
ATOM   2074  CB  ARG A 145     -14.259 -34.418 -10.374  1.00  0.00              
ATOM   2075  CG  ARG A 145     -14.083 -34.628 -11.875  1.00  0.00              
ATOM   2076  CD  ARG A 145     -15.241 -34.063 -12.665  1.00  0.00              
ATOM   2077  NE  ARG A 145     -16.475 -34.792 -12.400  1.00  0.00              
ATOM   2078  CZ  ARG A 145     -17.658 -34.470 -12.911  1.00  0.00              
ATOM   2079  NH1 ARG A 145     -17.769 -33.428 -13.724  1.00  0.00              
ATOM   2080  NH2 ARG A 145     -18.732 -35.184 -12.598  1.00  0.00              
ATOM   2081  H   ARG A 145     -14.259 -34.429  -7.817  1.00  0.00              
ATOM   2082  HA  ARG A 145     -13.648 -36.399  -9.827  1.00  0.00              
ATOM   2083 1HB  ARG A 145     -15.297 -34.583 -10.089  1.00  0.00              
ATOM   2084 2HB  ARG A 145     -13.962 -33.406 -10.098  1.00  0.00              
ATOM   2085 1HG  ARG A 145     -13.162 -34.135 -12.189  1.00  0.00              
ATOM   2086 2HG  ARG A 145     -14.006 -35.699 -12.069  1.00  0.00              
ATOM   2087 1HD  ARG A 145     -15.381 -33.018 -12.390  1.00  0.00              
ATOM   2088 2HD  ARG A 145     -15.011 -34.130 -13.728  1.00  0.00              
ATOM   2089  HE  ARG A 145     -16.630 -35.608 -11.823  1.00  0.00              
ATOM   2090 1HH1 ARG A 145     -16.952 -32.881 -13.953  1.00  0.00              
ATOM   2091 2HH1 ARG A 145     -18.670 -33.186 -14.110  1.00  0.00              
ATOM   2092 1HH2 ARG A 145     -18.646 -35.972 -11.972  1.00  0.00              
ATOM   2093 2HH2 ARG A 145     -19.629 -34.937 -12.987  1.00  0.00              
ATOM   2094  N   ALA A 146     -11.346 -34.133  -9.247  1.00  0.00              
ATOM   2095  CA  ALA A 146      -9.923 -33.881  -9.432  1.00  0.00              
ATOM   2096  C   ALA A 146      -9.089 -35.022  -8.841  1.00  0.00              
ATOM   2097  O   ALA A 146      -8.019 -35.352  -9.353  1.00  0.00              
ATOM   2098  CB  ALA A 146      -9.536 -32.552  -8.788  1.00  0.00              
ATOM   2099  H   ALA A 146     -11.884 -33.510  -8.662  1.00  0.00              
ATOM   2100  HA  ALA A 146      -9.712 -33.838 -10.501  1.00  0.00              
ATOM   2101 1HB  ALA A 146      -8.470 -32.375  -8.933  1.00  0.00              
ATOM   2102 2HB  ALA A 146     -10.105 -31.745  -9.250  1.00  0.00              
ATOM   2103 3HB  ALA A 146      -9.756 -32.587  -7.722  1.00  0.00              
ATOM   2104  N   GLU A 147      -9.580 -35.628  -7.767  1.00  0.00              
ATOM   2105  CA  GLU A 147      -8.867 -36.738  -7.150  1.00  0.00              
ATOM   2106  C   GLU A 147      -8.874 -37.957  -8.068  1.00  0.00              
ATOM   2107  O   GLU A 147      -7.862 -38.642  -8.215  1.00  0.00              
ATOM   2108  CB  GLU A 147      -9.485 -37.090  -5.795  1.00  0.00              
ATOM   2109  CG  GLU A 147      -8.779 -38.217  -5.055  1.00  0.00              
ATOM   2110  CD  GLU A 147      -9.403 -38.462  -3.710  1.00  0.00              
ATOM   2111  OE1 GLU A 147     -10.333 -37.769  -3.372  1.00  0.00              
ATOM   2112  OE2 GLU A 147      -9.026 -39.412  -3.066  1.00  0.00              
ATOM   2113  H   GLU A 147     -10.455 -35.323  -7.367  1.00  0.00              
ATOM   2114  HA  GLU A 147      -7.823 -36.466  -6.994  1.00  0.00              
ATOM   2115 1HB  GLU A 147      -9.458 -36.184  -5.189  1.00  0.00              
ATOM   2116 2HB  GLU A 147     -10.522 -37.372  -5.982  1.00  0.00              
ATOM   2117 1HG  GLU A 147      -8.748 -39.151  -5.615  1.00  0.00              
ATOM   2118 2HG  GLU A 147      -7.766 -37.840  -4.922  1.00  0.00              
ATOM   2119  N   GLN A 148     -10.011 -38.215  -8.702  1.00  0.00              
ATOM   2120  CA  GLN A 148     -10.107 -39.316  -9.651  1.00  0.00              
ATOM   2121  C   GLN A 148      -9.192 -39.028 -10.844  1.00  0.00              
ATOM   2122  O   GLN A 148      -8.577 -39.939 -11.401  1.00  0.00              
ATOM   2123  CB  GLN A 148     -11.551 -39.511 -10.121  1.00  0.00              
ATOM   2124  CG  GLN A 148     -11.757 -40.720 -11.017  1.00  0.00              
ATOM   2125  CD  GLN A 148     -11.440 -42.025 -10.312  1.00  0.00              
ATOM   2126  OE1 GLN A 148     -11.856 -42.246  -9.171  1.00  0.00              
ATOM   2127  NE2 GLN A 148     -10.697 -42.896 -10.985  1.00  0.00              
ATOM   2128  H   GLN A 148     -10.825 -37.643  -8.528  1.00  0.00              
ATOM   2129  HA  GLN A 148      -9.761 -40.236  -9.179  1.00  0.00              
ATOM   2130 1HB  GLN A 148     -12.164 -39.608  -9.224  1.00  0.00              
ATOM   2131 2HB  GLN A 148     -11.833 -38.604 -10.655  1.00  0.00              
ATOM   2132 1HG  GLN A 148     -12.660 -40.869 -11.608  1.00  0.00              
ATOM   2133 2HG  GLN A 148     -10.926 -40.477 -11.682  1.00  0.00              
ATOM   2134 1HE2 GLN A 148     -10.456 -43.774 -10.570  1.00  0.00              
ATOM   2135 2HE2 GLN A 148     -10.379 -42.675 -11.907  1.00  0.00              
ATOM   2136  N   TRP A 149      -9.104 -37.755 -11.227  1.00  0.00              
ATOM   2137  CA  TRP A 149      -8.244 -37.335 -12.333  1.00  0.00              
ATOM   2138  C   TRP A 149      -6.788 -37.230 -11.910  1.00  0.00              
ATOM   2139  O   TRP A 149      -5.890 -37.174 -12.749  1.00  0.00              
ATOM   2140  CB  TRP A 149      -8.677 -35.972 -12.883  1.00  0.00              
ATOM   2141  CG  TRP A 149      -9.998 -35.976 -13.561  1.00  0.00              
ATOM   2142  CD1 TRP A 149     -10.772 -37.064 -13.837  1.00  0.00              
ATOM   2143  CD2 TRP A 149     -10.680 -34.846 -14.112  1.00  0.00              
ATOM   2144  NE1 TRP A 149     -11.897 -36.682 -14.526  1.00  0.00              
ATOM   2145  CE2 TRP A 149     -11.866 -35.325 -14.710  1.00  0.00              
ATOM   2146  CE3 TRP A 149     -10.404 -33.472 -14.160  1.00  0.00              
ATOM   2147  CZ2 TRP A 149     -12.778 -34.480 -15.349  1.00  0.00              
ATOM   2148  CZ3 TRP A 149     -11.311 -32.632 -14.797  1.00  0.00              
ATOM   2149  CH2 TRP A 149     -12.481 -33.139 -15.381  1.00  0.00              
ATOM   2150  H   TRP A 149      -9.648 -37.060 -10.737  1.00  0.00              
ATOM   2151  HA  TRP A 149      -8.277 -38.078 -13.130  1.00  0.00              
ATOM   2152 1HB  TRP A 149      -8.753 -35.245 -12.074  1.00  0.00              
ATOM   2153 2HB  TRP A 149      -7.958 -35.619 -13.622  1.00  0.00              
ATOM   2154  HD1 TRP A 149     -10.408 -38.029 -13.489  1.00  0.00              
ATOM   2155  HE1 TRP A 149     -12.628 -37.300 -14.847  1.00  0.00              
ATOM   2156  HE3 TRP A 149      -9.512 -33.029 -13.719  1.00  0.00              
ATOM   2157  HZ2 TRP A 149     -13.677 -34.912 -15.788  1.00  0.00              
ATOM   2158  HZ3 TRP A 149     -11.089 -31.566 -14.832  1.00  0.00              
ATOM   2159  HH2 TRP A 149     -13.170 -32.451 -15.872  1.00  0.00              
ATOM   2160  N   ASN A 150      -6.561 -37.182 -10.607  1.00  0.00              
ATOM   2161  CA  ASN A 150      -5.219 -37.047 -10.062  1.00  0.00              
ATOM   2162  C   ASN A 150      -4.580 -35.699 -10.405  1.00  0.00              
ATOM   2163  O   ASN A 150      -3.394 -35.623 -10.742  1.00  0.00              
ATOM   2164  CB  ASN A 150      -4.327 -38.181 -10.532  1.00  0.00              
ATOM   2165  CG  ASN A 150      -4.798 -39.541 -10.098  1.00  0.00              
ATOM   2166  OD1 ASN A 150      -4.974 -39.808  -8.903  1.00  0.00              
ATOM   2167  ND2 ASN A 150      -4.924 -40.427 -11.053  1.00  0.00              
ATOM   2168  H   ASN A 150      -7.346 -37.241  -9.974  1.00  0.00              
ATOM   2169  HA  ASN A 150      -5.257 -37.084  -8.972  1.00  0.00              
ATOM   2170 1HB  ASN A 150      -3.990 -38.233 -11.568  1.00  0.00              
ATOM   2171 2HB  ASN A 150      -3.497 -37.877  -9.895  1.00  0.00              
ATOM   2172 1HD2 ASN A 150      -5.233 -41.354 -10.838  1.00  0.00              
ATOM   2173 2HD2 ASN A 150      -4.711 -40.177 -11.997  1.00  0.00              
ATOM   2174  N   VAL A 151      -5.377 -34.638 -10.327  1.00  0.00              
ATOM   2175  CA  VAL A 151      -4.913 -33.300 -10.682  1.00  0.00              
ATOM   2176  C   VAL A 151      -5.242 -32.359  -9.535  1.00  0.00              
ATOM   2177  O   VAL A 151      -6.035 -32.697  -8.658  1.00  0.00              
ATOM   2178  CB  VAL A 151      -5.596 -32.763 -11.955  1.00  0.00              
ATOM   2179  CG1 VAL A 151      -5.285 -33.673 -13.135  1.00  0.00              
ATOM   2180  CG2 VAL A 151      -7.096 -32.641 -11.734  1.00  0.00              
ATOM   2181  H   VAL A 151      -6.329 -34.762 -10.014  1.00  0.00              
ATOM   2182  HA  VAL A 151      -3.830 -33.276 -10.807  1.00  0.00              
ATOM   2183  HB  VAL A 151      -5.221 -31.760 -12.162  1.00  0.00              
ATOM   2184 1HG1 VAL A 151      -5.772 -33.286 -14.031  1.00  0.00              
ATOM   2185 2HG1 VAL A 151      -4.208 -33.708 -13.293  1.00  0.00              
ATOM   2186 3HG1 VAL A 151      -5.655 -34.676 -12.927  1.00  0.00              
ATOM   2187 1HG2 VAL A 151      -7.568 -32.260 -12.639  1.00  0.00              
ATOM   2188 2HG2 VAL A 151      -7.508 -33.622 -11.493  1.00  0.00              
ATOM   2189 3HG2 VAL A 151      -7.288 -31.955 -10.909  1.00  0.00              
ATOM   2190  N   ASN A 152      -4.633 -31.179  -9.542  1.00  0.00              
ATOM   2191  CA  ASN A 152      -4.903 -30.191  -8.508  1.00  0.00              
ATOM   2192  C   ASN A 152      -6.199 -29.438  -8.781  1.00  0.00              
ATOM   2193  O   ASN A 152      -6.635 -29.310  -9.930  1.00  0.00              
ATOM   2194  CB  ASN A 152      -3.761 -29.177  -8.415  1.00  0.00              
ATOM   2195  CG  ASN A 152      -2.484 -29.779  -7.878  1.00  0.00              
ATOM   2196  OD1 ASN A 152      -2.436 -30.229  -6.735  1.00  0.00              
ATOM   2197  ND2 ASN A 152      -1.442 -29.787  -8.696  1.00  0.00              
ATOM   2198  H   ASN A 152      -3.972 -30.958 -10.273  1.00  0.00              
ATOM   2199  HA  ASN A 152      -5.036 -30.689  -7.546  1.00  0.00              
ATOM   2200 1HB  ASN A 152      -3.534 -28.515  -9.252  1.00  0.00              
ATOM   2201 2HB  ASN A 152      -4.245 -28.608  -7.623  1.00  0.00              
ATOM   2202 1HD2 ASN A 152      -0.572 -30.175  -8.391  1.00  0.00              
ATOM   2203 2HD2 ASN A 152      -1.525 -29.407  -9.616  1.00  0.00              
ATOM   2204  N   TYR A 153      -6.812 -28.945  -7.711  1.00  0.00              
ATOM   2205  CA  TYR A 153      -8.051 -28.191  -7.814  1.00  0.00              
ATOM   2206  C   TYR A 153      -7.839 -26.879  -7.087  1.00  0.00              
ATOM   2207  O   TYR A 153      -7.390 -26.859  -5.945  1.00  0.00              
ATOM   2208  CB  TYR A 153      -9.225 -28.931  -7.167  1.00  0.00              
ATOM   2209  CG  TYR A 153     -10.512 -28.127  -7.149  1.00  0.00              
ATOM   2210  CD1 TYR A 153     -11.164 -27.782  -8.337  1.00  0.00              
ATOM   2211  CD2 TYR A 153     -11.083 -27.713  -5.943  1.00  0.00              
ATOM   2212  CE1 TYR A 153     -12.351 -27.052  -8.328  1.00  0.00              
ATOM   2213  CE2 TYR A 153     -12.269 -26.976  -5.922  1.00  0.00              
ATOM   2214  CZ  TYR A 153     -12.901 -26.651  -7.117  1.00  0.00              
ATOM   2215  OH  TYR A 153     -14.095 -25.950  -7.100  1.00  0.00              
ATOM   2216  H   TYR A 153      -6.404 -29.100  -6.800  1.00  0.00              
ATOM   2217  HA  TYR A 153      -8.274 -27.987  -8.862  1.00  0.00              
ATOM   2218 1HB  TYR A 153      -9.376 -29.852  -7.732  1.00  0.00              
ATOM   2219 2HB  TYR A 153      -8.930 -29.173  -6.147  1.00  0.00              
ATOM   2220  HD1 TYR A 153     -10.727 -28.094  -9.286  1.00  0.00              
ATOM   2221  HD2 TYR A 153     -10.586 -27.974  -5.009  1.00  0.00              
ATOM   2222  HE1 TYR A 153     -12.845 -26.791  -9.263  1.00  0.00              
ATOM   2223  HE2 TYR A 153     -12.696 -26.658  -4.970  1.00  0.00              
ATOM   2224  HH  TYR A 153     -14.394 -25.741  -6.211  1.00  0.00              
ATOM   2225  N   VAL A 154      -8.174 -25.781  -7.750  1.00  0.00              
ATOM   2226  CA  VAL A 154      -8.064 -24.466  -7.144  1.00  0.00              
ATOM   2227  C   VAL A 154      -9.351 -23.704  -7.409  1.00  0.00              
ATOM   2228  O   VAL A 154      -9.908 -23.788  -8.504  1.00  0.00              
ATOM   2229  CB  VAL A 154      -6.889 -23.681  -7.763  1.00  0.00              
ATOM   2230  CG1 VAL A 154      -6.783 -22.297  -7.138  1.00  0.00              
ATOM   2231  CG2 VAL A 154      -5.596 -24.461  -7.580  1.00  0.00              
ATOM   2232  H   VAL A 154      -8.514 -25.859  -8.698  1.00  0.00              
ATOM   2233  HA  VAL A 154      -7.961 -24.536  -6.061  1.00  0.00              
ATOM   2234  HB  VAL A 154      -7.057 -23.580  -8.836  1.00  0.00              
ATOM   2235 1HG1 VAL A 154      -5.949 -21.757  -7.587  1.00  0.00              
ATOM   2236 2HG1 VAL A 154      -7.707 -21.747  -7.313  1.00  0.00              
ATOM   2237 3HG1 VAL A 154      -6.616 -22.395  -6.065  1.00  0.00              
ATOM   2238 1HG2 VAL A 154      -4.769 -23.904  -8.020  1.00  0.00              
ATOM   2239 2HG2 VAL A 154      -5.410 -24.610  -6.517  1.00  0.00              
ATOM   2240 3HG2 VAL A 154      -5.683 -25.429  -8.073  1.00  0.00              
ATOM   2241  N   GLU A 155      -9.844 -22.986  -6.403  1.00  0.00              
ATOM   2242  CA  GLU A 155     -11.003 -22.133  -6.613  1.00  0.00              
ATOM   2243  C   GLU A 155     -10.469 -20.721  -6.809  1.00  0.00              
ATOM   2244  O   GLU A 155      -9.528 -20.296  -6.138  1.00  0.00              
ATOM   2245  CB  GLU A 155     -11.965 -22.183  -5.427  1.00  0.00              
ATOM   2246  CG  GLU A 155     -12.514 -23.572  -5.159  1.00  0.00              
ATOM   2247  CD  GLU A 155     -13.882 -23.531  -4.514  1.00  0.00              
ATOM   2248  OE1 GLU A 155     -14.052 -22.769  -3.543  1.00  0.00              
ATOM   2249  OE2 GLU A 155     -14.783 -24.262  -4.975  1.00  0.00              
ATOM   2250  H   GLU A 155      -9.421 -23.024  -5.487  1.00  0.00              
ATOM   2251  HA  GLU A 155     -11.536 -22.448  -7.511  1.00  0.00              
ATOM   2252 1HB  GLU A 155     -11.416 -21.825  -4.557  1.00  0.00              
ATOM   2253 2HB  GLU A 155     -12.781 -21.496  -5.650  1.00  0.00              
ATOM   2254 1HG  GLU A 155     -12.562 -24.199  -6.049  1.00  0.00              
ATOM   2255 2HG  GLU A 155     -11.801 -23.997  -4.454  1.00  0.00              
ATOM   2256  N   THR A 156     -11.076 -20.003  -7.739  1.00  0.00              
ATOM   2257  CA  THR A 156     -10.631 -18.661  -8.070  1.00  0.00              
ATOM   2258  C   THR A 156     -11.742 -17.658  -8.165  1.00  0.00              
ATOM   2259  O   THR A 156     -12.919 -18.006  -8.234  1.00  0.00              
ATOM   2260  CB  THR A 156      -9.968 -18.620  -9.448  1.00  0.00              
ATOM   2261  OG1 THR A 156     -10.935 -19.004 -10.436  1.00  0.00              
ATOM   2262  CG2 THR A 156      -8.777 -19.537  -9.511  1.00  0.00              
ATOM   2263  H   THR A 156     -11.867 -20.394  -8.232  1.00  0.00              
ATOM   2264  HA  THR A 156      -9.981 -18.283  -7.281  1.00  0.00              
ATOM   2265  HB  THR A 156      -9.641 -17.601  -9.654  1.00  0.00              
ATOM   2266  HG1 THR A 156     -11.503 -18.256 -10.636  1.00  0.00              
ATOM   2267 1HG2 THR A 156      -8.330 -19.483 -10.504  1.00  0.00              
ATOM   2268 2HG2 THR A 156      -8.044 -19.233  -8.765  1.00  0.00              
ATOM   2269 3HG2 THR A 156      -9.096 -20.560  -9.312  1.00  0.00              
ATOM   2270  N   SER A 157     -11.334 -16.397  -8.209  1.00  0.00              
ATOM   2271  CA  SER A 157     -12.243 -15.301  -8.461  1.00  0.00              
ATOM   2272  C   SER A 157     -11.514 -14.322  -9.373  1.00  0.00              
ATOM   2273  O   SER A 157     -10.571 -13.663  -8.946  1.00  0.00              
ATOM   2274  CB  SER A 157     -12.639 -14.593  -7.171  1.00  0.00              
ATOM   2275  OG  SER A 157     -13.410 -13.443  -7.470  1.00  0.00              
ATOM   2276  H   SER A 157     -10.355 -16.200  -8.059  1.00  0.00              
ATOM   2277  HA  SER A 157     -13.205 -15.620  -8.864  1.00  0.00              
ATOM   2278 1HB  SER A 157     -13.219 -15.284  -6.559  1.00  0.00              
ATOM   2279 2HB  SER A 157     -11.733 -14.308  -6.636  1.00  0.00              
ATOM   2280  HG  SER A 157     -14.317 -13.704  -7.651  1.00  0.00              
ATOM   2281  N   ALA A 158     -11.942 -14.244 -10.629  1.00  0.00              
ATOM   2282  CA  ALA A 158     -11.350 -13.311 -11.579  1.00  0.00              
ATOM   2283  C   ALA A 158     -11.725 -11.884 -11.187  1.00  0.00              
ATOM   2284  O   ALA A 158     -11.006 -10.932 -11.496  1.00  0.00              
ATOM   2285  CB  ALA A 158     -11.836 -13.619 -13.001  1.00  0.00              
ATOM   2286  H   ALA A 158     -12.696 -14.843 -10.934  1.00  0.00              
ATOM   2287  HA  ALA A 158     -10.265 -13.407 -11.534  1.00  0.00              
ATOM   2288 1HB  ALA A 158     -11.385 -12.914 -13.699  1.00  0.00              
ATOM   2289 2HB  ALA A 158     -11.548 -14.634 -13.273  1.00  0.00              
ATOM   2290 3HB  ALA A 158     -12.920 -13.525 -13.042  1.00  0.00              
ATOM   2291  N   LYS A 159     -12.854 -11.746 -10.500  1.00  0.00              
ATOM   2292  CA  LYS A 159     -13.342 -10.439 -10.076  1.00  0.00              
ATOM   2293  C   LYS A 159     -12.521  -9.821  -8.941  1.00  0.00              
ATOM   2294  O   LYS A 159     -12.139  -8.654  -9.000  1.00  0.00              
ATOM   2295  CB  LYS A 159     -14.800 -10.550  -9.646  1.00  0.00              
ATOM   2296  CG  LYS A 159     -15.420  -9.227  -9.247  1.00  0.00              
ATOM   2297  CD  LYS A 159     -16.911  -9.388  -9.001  1.00  0.00              
ATOM   2298  CE  LYS A 159     -17.562  -8.070  -8.615  1.00  0.00              
ATOM   2299  NZ  LYS A 159     -19.025  -8.251  -8.392  1.00  0.00              
ATOM   2300  H   LYS A 159     -13.388 -12.571 -10.265  1.00  0.00              
ATOM   2301  HA  LYS A 159     -13.264  -9.730 -10.901  1.00  0.00              
ATOM   2302 1HB  LYS A 159     -15.349 -10.976 -10.486  1.00  0.00              
ATOM   2303 2HB  LYS A 159     -14.834 -11.242  -8.803  1.00  0.00              
ATOM   2304 1HG  LYS A 159     -14.931  -8.876  -8.337  1.00  0.00              
ATOM   2305 2HG  LYS A 159     -15.252  -8.510 -10.049  1.00  0.00              
ATOM   2306 1HD  LYS A 159     -17.374  -9.765  -9.914  1.00  0.00              
ATOM   2307 2HD  LYS A 159     -17.056 -10.108  -8.197  1.00  0.00              
ATOM   2308 1HE  LYS A 159     -17.087  -7.708  -7.704  1.00  0.00              
ATOM   2309 2HE  LYS A 159     -17.392  -7.356  -9.422  1.00  0.00              
ATOM   2310 1HZ  LYS A 159     -19.438  -7.366  -8.137  1.00  0.00              
ATOM   2311 2HZ  LYS A 159     -19.456  -8.593  -9.240  1.00  0.00              
ATOM   2312 3HZ  LYS A 159     -19.172  -8.918  -7.648  1.00  0.00              
ATOM   2313  N   THR A 160     -12.249 -10.604  -7.904  1.00  0.00              
ATOM   2314  CA  THR A 160     -11.505 -10.094  -6.751  1.00  0.00              
ATOM   2315  C   THR A 160     -10.053 -10.536  -6.842  1.00  0.00              
ATOM   2316  O   THR A 160      -9.244 -10.222  -5.973  1.00  0.00              
ATOM   2317  CB  THR A 160     -12.070 -10.631  -5.433  1.00  0.00              
ATOM   2318  OG1 THR A 160     -11.940 -12.056  -5.420  1.00  0.00              
ATOM   2319  CG2 THR A 160     -13.545 -10.253  -5.285  1.00  0.00              
ATOM   2320  H   THR A 160     -12.557 -11.566  -7.904  1.00  0.00              
ATOM   2321  HA  THR A 160     -11.516  -9.004  -6.758  1.00  0.00              
ATOM   2322  HB  THR A 160     -11.503 -10.206  -4.604  1.00  0.00              
ATOM   2323  HG1 THR A 160     -12.649 -12.446  -5.936  1.00  0.00              
ATOM   2324 1HG2 THR A 160     -13.927 -10.644  -4.341  1.00  0.00              
ATOM   2325 2HG2 THR A 160     -13.645  -9.168  -5.295  1.00  0.00              
ATOM   2326 3HG2 THR A 160     -14.113 -10.678  -6.111  1.00  0.00              
ATOM   2327  N   ARG A 161      -9.748 -11.273  -7.908  1.00  0.00              
ATOM   2328  CA  ARG A 161      -8.396 -11.734  -8.223  1.00  0.00              
ATOM   2329  C   ARG A 161      -7.911 -12.892  -7.341  1.00  0.00              
ATOM   2330  O   ARG A 161      -6.771 -13.343  -7.462  1.00  0.00              
ATOM   2331  CB  ARG A 161      -7.395 -10.575  -8.134  1.00  0.00              
ATOM   2332  CG  ARG A 161      -5.985 -10.970  -8.566  1.00  0.00              
ATOM   2333  CD  ARG A 161      -5.059  -9.767  -8.554  1.00  0.00              
ATOM   2334  NE  ARG A 161      -3.692 -10.139  -8.903  1.00  0.00              
ATOM   2335  CZ  ARG A 161      -2.720  -9.266  -9.154  1.00  0.00              
ATOM   2336  NH1 ARG A 161      -2.963  -7.958  -9.099  1.00  0.00              
ATOM   2337  NH2 ARG A 161      -1.504  -9.702  -9.452  1.00  0.00              
ATOM   2338  H   ARG A 161     -10.508 -11.520  -8.526  1.00  0.00              
ATOM   2339  HA  ARG A 161      -8.368 -12.129  -9.239  1.00  0.00              
ATOM   2340 1HB  ARG A 161      -7.774  -9.778  -8.772  1.00  0.00              
ATOM   2341 2HB  ARG A 161      -7.389 -10.239  -7.097  1.00  0.00              
ATOM   2342 1HG  ARG A 161      -5.611 -11.729  -7.878  1.00  0.00              
ATOM   2343 2HG  ARG A 161      -6.036 -11.386  -9.573  1.00  0.00              
ATOM   2344 1HD  ARG A 161      -5.420  -9.035  -9.275  1.00  0.00              
ATOM   2345 2HD  ARG A 161      -5.062  -9.328  -7.557  1.00  0.00              
ATOM   2346  HE  ARG A 161      -3.280 -11.057  -9.007  1.00  0.00              
ATOM   2347 1HH1 ARG A 161      -3.889  -7.629  -8.865  1.00  0.00              
ATOM   2348 2HH1 ARG A 161      -2.220  -7.302  -9.291  1.00  0.00              
ATOM   2349 1HH2 ARG A 161      -1.322 -10.696  -9.488  1.00  0.00              
ATOM   2350 2HH2 ARG A 161      -0.766  -9.040  -9.643  1.00  0.00              
ATOM   2351  N   ALA A 162      -8.768 -13.380  -6.454  1.00  0.00              
ATOM   2352  CA  ALA A 162      -8.370 -14.467  -5.566  1.00  0.00              
ATOM   2353  C   ALA A 162      -7.864 -15.684  -6.351  1.00  0.00              
ATOM   2354  O   ALA A 162      -8.582 -16.255  -7.177  1.00  0.00              
ATOM   2355  CB  ALA A 162      -9.529 -14.855  -4.669  1.00  0.00              
ATOM   2356  H   ALA A 162      -9.703 -13.005  -6.383  1.00  0.00              
ATOM   2357  HA  ALA A 162      -7.544 -14.125  -4.943  1.00  0.00              
ATOM   2358 1HB  ALA A 162      -9.222 -15.667  -4.010  1.00  0.00              
ATOM   2359 2HB  ALA A 162      -9.830 -13.997  -4.070  1.00  0.00              
ATOM   2360 3HB  ALA A 162     -10.368 -15.183  -5.281  1.00  0.00              
ATOM   2361  N   ASN A 163      -6.609 -16.050  -6.104  1.00  0.00              
ATOM   2362  CA  ASN A 163      -5.985 -17.229  -6.703  1.00  0.00              
ATOM   2363  C   ASN A 163      -5.862 -17.261  -8.229  1.00  0.00              
ATOM   2364  O   ASN A 163      -5.668 -18.325  -8.817  1.00  0.00              
ATOM   2365  CB  ASN A 163      -6.719 -18.478  -6.249  1.00  0.00              
ATOM   2366  CG  ASN A 163      -6.571 -18.767  -4.781  1.00  0.00              
ATOM   2367  OD1 ASN A 163      -5.571 -18.401  -4.153  1.00  0.00              
ATOM   2368  ND2 ASN A 163      -7.522 -19.493  -4.250  1.00  0.00              
ATOM   2369  H   ASN A 163      -6.070 -15.476  -5.470  1.00  0.00              
ATOM   2370  HA  ASN A 163      -4.945 -17.302  -6.380  1.00  0.00              
ATOM   2371 1HB  ASN A 163      -7.754 -18.656  -6.546  1.00  0.00              
ATOM   2372 2HB  ASN A 163      -6.061 -19.144  -6.807  1.00  0.00              
ATOM   2373 1HD2 ASN A 163      -7.489 -19.724  -3.277  1.00  0.00              
ATOM   2374 2HD2 ASN A 163      -8.280 -19.815  -4.815  1.00  0.00              
ATOM   2375  N   VAL A 164      -5.962 -16.105  -8.876  1.00  0.00              
ATOM   2376  CA  VAL A 164      -5.792 -16.057 -10.324  1.00  0.00              
ATOM   2377  C   VAL A 164      -4.326 -16.309 -10.702  1.00  0.00              
ATOM   2378  O   VAL A 164      -4.024 -17.077 -11.621  1.00  0.00              
ATOM   2379  CB  VAL A 164      -6.242 -14.689 -10.880  1.00  0.00              
ATOM   2380  CG1 VAL A 164      -5.873 -14.574 -12.375  1.00  0.00              
ATOM   2381  CG2 VAL A 164      -7.749 -14.529 -10.669  1.00  0.00              
ATOM   2382  H   VAL A 164      -6.156 -15.250  -8.375  1.00  0.00              
ATOM   2383  HA  VAL A 164      -6.355 -16.851 -10.816  1.00  0.00              
ATOM   2384  HB  VAL A 164      -5.746 -13.898 -10.318  1.00  0.00              
ATOM   2385 1HG1 VAL A 164      -6.195 -13.604 -12.756  1.00  0.00              
ATOM   2386 2HG1 VAL A 164      -4.793 -14.668 -12.492  1.00  0.00              
ATOM   2387 3HG1 VAL A 164      -6.369 -15.366 -12.934  1.00  0.00              
ATOM   2388 1HG2 VAL A 164      -8.071 -13.564 -11.060  1.00  0.00              
ATOM   2389 2HG2 VAL A 164      -8.276 -15.327 -11.192  1.00  0.00              
ATOM   2390 3HG2 VAL A 164      -7.975 -14.582  -9.604  1.00  0.00              
ATOM   2391  N   ASP A 165      -3.412 -15.661  -9.990  1.00  0.00              
ATOM   2392  CA  ASP A 165      -1.999 -15.874 -10.254  1.00  0.00              
ATOM   2393  C   ASP A 165      -1.632 -17.307  -9.871  1.00  0.00              
ATOM   2394  O   ASP A 165      -0.756 -17.923 -10.486  1.00  0.00              
ATOM   2395  CB  ASP A 165      -1.140 -14.868  -9.484  1.00  0.00              
ATOM   2396  CG  ASP A 165      -1.199 -13.446 -10.025  1.00  0.00              
ATOM   2397  OD1 ASP A 165      -1.697 -13.264 -11.111  1.00  0.00              
ATOM   2398  OD2 ASP A 165      -0.892 -12.539  -9.289  1.00  0.00              
ATOM   2399  H   ASP A 165      -3.684 -15.017  -9.261  1.00  0.00              
ATOM   2400  HA  ASP A 165      -1.800 -15.751 -11.319  1.00  0.00              
ATOM   2401 1HB  ASP A 165      -1.340 -14.857  -8.412  1.00  0.00              
ATOM   2402 2HB  ASP A 165      -0.149 -15.284  -9.666  1.00  0.00              
ATOM   2403  N   LYS A 166      -2.320 -17.837  -8.866  1.00  0.00              
ATOM   2404  CA  LYS A 166      -2.055 -19.189  -8.373  1.00  0.00              
ATOM   2405  C   LYS A 166      -2.287 -20.263  -9.434  1.00  0.00              
ATOM   2406  O   LYS A 166      -1.483 -21.183  -9.572  1.00  0.00              
ATOM   2407  CB  LYS A 166      -2.921 -19.480  -7.147  1.00  0.00              
ATOM   2408  CG  LYS A 166      -2.744 -20.877  -6.568  1.00  0.00              
ATOM   2409  CD  LYS A 166      -3.451 -21.015  -5.228  1.00  0.00              
ATOM   2410  CE  LYS A 166      -3.431 -22.455  -4.737  1.00  0.00              
ATOM   2411  NZ  LYS A 166      -2.044 -22.972  -4.584  1.00  0.00              
ATOM   2412  H   LYS A 166      -3.048 -17.289  -8.430  1.00  0.00              
ATOM   2413  HA  LYS A 166      -1.006 -19.280  -8.091  1.00  0.00              
ATOM   2414 1HB  LYS A 166      -2.663 -18.738  -6.390  1.00  0.00              
ATOM   2415 2HB  LYS A 166      -3.960 -19.342  -7.449  1.00  0.00              
ATOM   2416 1HG  LYS A 166      -3.157 -21.599  -7.274  1.00  0.00              
ATOM   2417 2HG  LYS A 166      -1.679 -21.066  -6.439  1.00  0.00              
ATOM   2418 1HD  LYS A 166      -2.947 -20.376  -4.502  1.00  0.00              
ATOM   2419 2HD  LYS A 166      -4.483 -20.686  -5.345  1.00  0.00              
ATOM   2420 1HE  LYS A 166      -3.941 -22.495  -3.775  1.00  0.00              
ATOM   2421 2HE  LYS A 166      -3.970 -23.069  -5.458  1.00  0.00              
ATOM   2422 1HZ  LYS A 166      -2.075 -23.928  -4.258  1.00  0.00              
ATOM   2423 2HZ  LYS A 166      -1.571 -22.936  -5.476  1.00  0.00              
ATOM   2424 3HZ  LYS A 166      -1.545 -22.404  -3.915  1.00  0.00              
ATOM   2425  N   VAL A 167      -3.373 -20.165 -10.193  1.00  0.00              
ATOM   2426  CA  VAL A 167      -3.627 -21.210 -11.167  1.00  0.00              
ATOM   2427  C   VAL A 167      -2.643 -21.193 -12.328  1.00  0.00              
ATOM   2428  O   VAL A 167      -2.303 -22.250 -12.862  1.00  0.00              
ATOM   2429  CB  VAL A 167      -5.097 -21.183 -11.680  1.00  0.00              
ATOM   2430  CG1 VAL A 167      -6.036 -21.502 -10.515  1.00  0.00              
ATOM   2431  CG2 VAL A 167      -5.443 -19.829 -12.296  1.00  0.00              
ATOM   2432  H   VAL A 167      -4.024 -19.395 -10.117  1.00  0.00              
ATOM   2433  HA  VAL A 167      -3.493 -22.200 -10.730  1.00  0.00              
ATOM   2434  HB  VAL A 167      -5.209 -21.922 -12.473  1.00  0.00              
ATOM   2435 1HG1 VAL A 167      -7.068 -21.485 -10.865  1.00  0.00              
ATOM   2436 2HG1 VAL A 167      -5.802 -22.491 -10.120  1.00  0.00              
ATOM   2437 3HG1 VAL A 167      -5.908 -20.756  -9.730  1.00  0.00              
ATOM   2438 1HG2 VAL A 167      -6.475 -19.840 -12.646  1.00  0.00              
ATOM   2439 2HG2 VAL A 167      -5.322 -19.048 -11.545  1.00  0.00              
ATOM   2440 3HG2 VAL A 167      -4.777 -19.631 -13.137  1.00  0.00              
ATOM   2441  N   PHE A 168      -2.174 -20.009 -12.718  1.00  0.00              
ATOM   2442  CA  PHE A 168      -1.221 -19.921 -13.815  1.00  0.00              
ATOM   2443  C   PHE A 168       0.178 -20.342 -13.359  1.00  0.00              
ATOM   2444  O   PHE A 168       0.882 -21.053 -14.082  1.00  0.00              
ATOM   2445  CB  PHE A 168      -1.198 -18.498 -14.398  1.00  0.00              
ATOM   2446  CG  PHE A 168      -2.374 -18.200 -15.300  1.00  0.00              
ATOM   2447  CD1 PHE A 168      -2.397 -18.664 -16.615  1.00  0.00              
ATOM   2448  CD2 PHE A 168      -3.472 -17.497 -14.820  1.00  0.00              
ATOM   2449  CE1 PHE A 168      -3.496 -18.436 -17.436  1.00  0.00              
ATOM   2450  CE2 PHE A 168      -4.578 -17.263 -15.630  1.00  0.00              
ATOM   2451  CZ  PHE A 168      -4.594 -17.732 -16.940  1.00  0.00              
ATOM   2452  H   PHE A 168      -2.473 -19.161 -12.257  1.00  0.00              
ATOM   2453  HA  PHE A 168      -1.509 -20.608 -14.612  1.00  0.00              
ATOM   2454 1HB  PHE A 168      -1.221 -17.762 -13.596  1.00  0.00              
ATOM   2455 2HB  PHE A 168      -0.299 -18.353 -14.996  1.00  0.00              
ATOM   2456  HD1 PHE A 168      -1.538 -19.214 -17.000  1.00  0.00              
ATOM   2457  HD2 PHE A 168      -3.461 -17.128 -13.794  1.00  0.00              
ATOM   2458  HE1 PHE A 168      -3.496 -18.807 -18.460  1.00  0.00              
ATOM   2459  HE2 PHE A 168      -5.433 -16.711 -15.240  1.00  0.00              
ATOM   2460  HZ  PHE A 168      -5.458 -17.550 -17.576  1.00  0.00              
ATOM   2461  N   PHE A 169       0.572 -19.912 -12.162  1.00  0.00              
ATOM   2462  CA  PHE A 169       1.887 -20.246 -11.623  1.00  0.00              
ATOM   2463  C   PHE A 169       1.982 -21.738 -11.294  1.00  0.00              
ATOM   2464  O   PHE A 169       2.948 -22.399 -11.669  1.00  0.00              
ATOM   2465  CB  PHE A 169       2.194 -19.405 -10.371  1.00  0.00              
ATOM   2466  CG  PHE A 169       2.864 -18.081 -10.677  1.00  0.00              
ATOM   2467  CD1 PHE A 169       2.185 -17.081 -11.374  1.00  0.00              
ATOM   2468  CD2 PHE A 169       4.182 -17.844 -10.288  1.00  0.00              
ATOM   2469  CE1 PHE A 169       2.810 -15.860 -11.684  1.00  0.00              
ATOM   2470  CE2 PHE A 169       4.817 -16.630 -10.593  1.00  0.00              
ATOM   2471  CZ  PHE A 169       4.127 -15.636 -11.294  1.00  0.00              
ATOM   2472  H   PHE A 169      -0.054 -19.340 -11.614  1.00  0.00              
ATOM   2473  HA  PHE A 169       2.656 -20.042 -12.370  1.00  0.00              
ATOM   2474 1HB  PHE A 169       1.272 -19.174  -9.839  1.00  0.00              
ATOM   2475 2HB  PHE A 169       2.867 -19.950  -9.710  1.00  0.00              
ATOM   2476  HD1 PHE A 169       1.153 -17.253 -11.681  1.00  0.00              
ATOM   2477  HD2 PHE A 169       4.721 -18.619  -9.741  1.00  0.00              
ATOM   2478  HE1 PHE A 169       2.263 -15.092 -12.229  1.00  0.00              
ATOM   2479  HE2 PHE A 169       5.849 -16.462 -10.283  1.00  0.00              
ATOM   2480  HZ  PHE A 169       4.615 -14.693 -11.535  1.00  0.00              
ATOM   2481  N   ASP A 170       0.976 -22.274 -10.611  1.00  0.00              
ATOM   2482  CA  ASP A 170       0.973 -23.696 -10.292  1.00  0.00              
ATOM   2483  C   ASP A 170       0.937 -24.543 -11.554  1.00  0.00              
ATOM   2484  O   ASP A 170       1.538 -25.617 -11.600  1.00  0.00              
ATOM   2485  CB  ASP A 170      -0.205 -24.065  -9.385  1.00  0.00              
ATOM   2486  CG  ASP A 170       0.001 -23.608  -7.952  1.00  0.00              
ATOM   2487  OD1 ASP A 170       1.148 -23.265  -7.595  1.00  0.00              
ATOM   2488  OD2 ASP A 170      -0.971 -23.606  -7.173  1.00  0.00              
ATOM   2489  H   ASP A 170       0.202 -21.700 -10.306  1.00  0.00              
ATOM   2490  HA  ASP A 170       1.893 -23.959  -9.768  1.00  0.00              
ATOM   2491 1HB  ASP A 170      -1.168 -23.721  -9.763  1.00  0.00              
ATOM   2492 2HB  ASP A 170      -0.159 -25.152  -9.443  1.00  0.00              
ATOM   2493  N   LEU A 171       0.239 -24.073 -12.587  1.00  0.00              
ATOM   2494  CA  LEU A 171       0.231 -24.821 -13.835  1.00  0.00              
ATOM   2495  C   LEU A 171       1.629 -24.802 -14.445  1.00  0.00              
ATOM   2496  O   LEU A 171       2.111 -25.829 -14.921  1.00  0.00              
ATOM   2497  CB  LEU A 171      -0.787 -24.251 -14.836  1.00  0.00              
ATOM   2498  CG  LEU A 171      -0.846 -25.002 -16.176  1.00  0.00              
ATOM   2499  CD1 LEU A 171      -1.187 -26.476 -15.909  1.00  0.00              
ATOM   2500  CD2 LEU A 171      -1.893 -24.366 -17.129  1.00  0.00              
ATOM   2501  H   LEU A 171      -0.284 -23.212 -12.526  1.00  0.00              
ATOM   2502  HA  LEU A 171      -0.027 -25.861 -13.636  1.00  0.00              
ATOM   2503 1HB  LEU A 171      -1.702 -24.414 -14.270  1.00  0.00              
ATOM   2504 2HB  LEU A 171      -0.642 -23.182 -14.994  1.00  0.00              
ATOM   2505  HG  LEU A 171       0.129 -24.893 -16.652  1.00  0.00              
ATOM   2506 1HD1 LEU A 171      -1.231 -27.018 -16.854  1.00  0.00              
ATOM   2507 2HD1 LEU A 171      -0.419 -26.918 -15.274  1.00  0.00              
ATOM   2508 3HD1 LEU A 171      -2.153 -26.541 -15.409  1.00  0.00              
ATOM   2509 1HD2 LEU A 171      -1.911 -24.918 -18.069  1.00  0.00              
ATOM   2510 2HD2 LEU A 171      -2.879 -24.405 -16.665  1.00  0.00              
ATOM   2511 3HD2 LEU A 171      -1.624 -23.327 -17.324  1.00  0.00              
ATOM   2512  N   MET A 172       2.286 -23.644 -14.423  1.00  0.00              
ATOM   2513  CA  MET A 172       3.641 -23.556 -14.970  1.00  0.00              
ATOM   2514  C   MET A 172       4.601 -24.455 -14.185  1.00  0.00              
ATOM   2515  O   MET A 172       5.582 -24.951 -14.730  1.00  0.00              
ATOM   2516  CB  MET A 172       4.170 -22.112 -14.939  1.00  0.00              
ATOM   2517  CG  MET A 172       3.540 -21.162 -15.952  1.00  0.00              
ATOM   2518  SD  MET A 172       4.412 -19.560 -16.025  1.00  0.00              
ATOM   2519  CE  MET A 172       3.883 -18.812 -14.486  1.00  0.00              
ATOM   2520  H   MET A 172       1.859 -22.817 -14.031  1.00  0.00              
ATOM   2521  HA  MET A 172       3.649 -23.910 -16.001  1.00  0.00              
ATOM   2522 1HB  MET A 172       3.991 -21.730 -13.935  1.00  0.00              
ATOM   2523 2HB  MET A 172       5.245 -22.163 -15.122  1.00  0.00              
ATOM   2524 1HG  MET A 172       3.573 -21.638 -16.931  1.00  0.00              
ATOM   2525 2HG  MET A 172       2.502 -20.998 -15.661  1.00  0.00              
ATOM   2526 1HE  MET A 172       4.335 -17.825 -14.386  1.00  0.00              
ATOM   2527 2HE  MET A 172       2.796 -18.717 -14.481  1.00  0.00              
ATOM   2528 3HE  MET A 172       4.196 -19.440 -13.651  1.00  0.00              
ATOM   2529  N   ARG A 173       4.323 -24.651 -12.903  1.00  0.00              
ATOM   2530  CA  ARG A 173       5.133 -25.550 -12.099  1.00  0.00              
ATOM   2531  C   ARG A 173       4.901 -26.985 -12.552  1.00  0.00              
ATOM   2532  O   ARG A 173       5.831 -27.780 -12.604  1.00  0.00              
ATOM   2533  CB  ARG A 173       4.800 -25.388 -10.611  1.00  0.00              
ATOM   2534  CG  ARG A 173       5.282 -24.070 -10.039  1.00  0.00              
ATOM   2535  CD  ARG A 173       5.030 -23.967  -8.538  1.00  0.00              
ATOM   2536  NE  ARG A 173       5.499 -22.683  -8.019  1.00  0.00              
ATOM   2537  CZ  ARG A 173       4.708 -21.658  -7.713  1.00  0.00              
ATOM   2538  NH1 ARG A 173       3.389 -21.757  -7.864  1.00  0.00              
ATOM   2539  NH2 ARG A 173       5.240 -20.527  -7.268  1.00  0.00              
ATOM   2540  H   ARG A 173       3.542 -24.176 -12.474  1.00  0.00              
ATOM   2541  HA  ARG A 173       6.190 -25.325 -12.245  1.00  0.00              
ATOM   2542 1HB  ARG A 173       3.718 -25.467 -10.518  1.00  0.00              
ATOM   2543 2HB  ARG A 173       5.271 -26.220 -10.088  1.00  0.00              
ATOM   2544 1HG  ARG A 173       6.353 -23.981 -10.226  1.00  0.00              
ATOM   2545 2HG  ARG A 173       4.757 -23.260 -10.545  1.00  0.00              
ATOM   2546 1HD  ARG A 173       3.961 -24.061  -8.351  1.00  0.00              
ATOM   2547 2HD  ARG A 173       5.560 -24.775  -8.034  1.00  0.00              
ATOM   2548  HE  ARG A 173       6.442 -22.375  -7.817  1.00  0.00              
ATOM   2549 1HH1 ARG A 173       2.986 -22.616  -8.213  1.00  0.00              
ATOM   2550 2HH1 ARG A 173       2.797 -20.974  -7.629  1.00  0.00              
ATOM   2551 1HH2 ARG A 173       6.243 -20.451  -7.165  1.00  0.00              
ATOM   2552 2HH2 ARG A 173       4.643 -19.748  -7.036  1.00  0.00              
ATOM   2553  N   GLU A 174       3.659 -27.309 -12.895  1.00  0.00              
ATOM   2554  CA  GLU A 174       3.354 -28.640 -13.398  1.00  0.00              
ATOM   2555  C   GLU A 174       4.006 -28.830 -14.761  1.00  0.00              
ATOM   2556  O   GLU A 174       4.511 -29.912 -15.077  1.00  0.00              
ATOM   2557  CB  GLU A 174       1.842 -28.842 -13.487  1.00  0.00              
ATOM   2558  CG  GLU A 174       1.222 -29.181 -12.148  1.00  0.00              
ATOM   2559  CD  GLU A 174      -0.240 -29.541 -12.247  1.00  0.00              
ATOM   2560  OE1 GLU A 174      -0.607 -30.316 -13.155  1.00  0.00              
ATOM   2561  OE2 GLU A 174      -1.019 -29.053 -11.401  1.00  0.00              
ATOM   2562  H   GLU A 174       2.914 -26.633 -12.808  1.00  0.00              
ATOM   2563  HA  GLU A 174       3.769 -29.393 -12.727  1.00  0.00              
ATOM   2564 1HB  GLU A 174       1.420 -27.916 -13.877  1.00  0.00              
ATOM   2565 2HB  GLU A 174       1.669 -29.649 -14.200  1.00  0.00              
ATOM   2566 1HG  GLU A 174       1.738 -29.983 -11.621  1.00  0.00              
ATOM   2567 2HG  GLU A 174       1.316 -28.255 -11.581  1.00  0.00              
ATOM   2568  N   ILE A 175       4.007 -27.774 -15.567  1.00  0.00              
ATOM   2569  CA  ILE A 175       4.567 -27.858 -16.904  1.00  0.00              
ATOM   2570  C   ILE A 175       6.075 -28.056 -16.767  1.00  0.00              
ATOM   2571  O   ILE A 175       6.679 -28.872 -17.460  1.00  0.00              
ATOM   2572  CB  ILE A 175       4.271 -26.602 -17.743  1.00  0.00              
ATOM   2573  CG1 ILE A 175       2.774 -26.503 -18.047  1.00  0.00              
ATOM   2574  CG2 ILE A 175       5.079 -26.621 -19.032  1.00  0.00              
ATOM   2575  CD1 ILE A 175       2.352 -25.167 -18.614  1.00  0.00              
ATOM   2576  H   ILE A 175       3.615 -26.897 -15.252  1.00  0.00              
ATOM   2577  HA  ILE A 175       4.181 -28.732 -17.428  1.00  0.00              
ATOM   2578  HB  ILE A 175       4.532 -25.718 -17.163  1.00  0.00              
ATOM   2579 1HG1 ILE A 175       2.535 -27.292 -18.760  1.00  0.00              
ATOM   2580 2HG1 ILE A 175       2.241 -26.686 -17.114  1.00  0.00              
ATOM   2581 1HG2 ILE A 175       4.857 -25.726 -19.613  1.00  0.00              
ATOM   2582 2HG2 ILE A 175       6.142 -26.645 -18.794  1.00  0.00              
ATOM   2583 3HG2 ILE A 175       4.817 -27.505 -19.613  1.00  0.00              
ATOM   2584 1HD1 ILE A 175       1.279 -25.173 -18.804  1.00  0.00              
ATOM   2585 2HD1 ILE A 175       2.590 -24.377 -17.901  1.00  0.00              
ATOM   2586 3HD1 ILE A 175       2.883 -24.984 -19.548  1.00  0.00              
ATOM   2587  N   ARG A 176       6.669 -27.287 -15.861  1.00  0.00              
ATOM   2588  CA  ARG A 176       8.090 -27.389 -15.561  1.00  0.00              
ATOM   2589  C   ARG A 176       8.432 -28.823 -15.162  1.00  0.00              
ATOM   2590  O   ARG A 176       9.375 -29.412 -15.688  1.00  0.00              
ATOM   2591  CB  ARG A 176       8.536 -26.384 -14.509  1.00  0.00              
ATOM   2592  CG  ARG A 176      10.017 -26.429 -14.169  1.00  0.00              
ATOM   2593  CD  ARG A 176      10.480 -25.319 -13.298  1.00  0.00              
ATOM   2594  NE  ARG A 176       9.847 -25.277 -11.989  1.00  0.00              
ATOM   2595  CZ  ARG A 176       9.813 -24.192 -11.190  1.00  0.00              
ATOM   2596  NH1 ARG A 176      10.404 -23.072 -11.543  1.00  0.00              
ATOM   2597  NH2 ARG A 176       9.189 -24.291 -10.030  1.00  0.00              
ATOM   2598  H   ARG A 176       6.109 -26.608 -15.365  1.00  0.00              
ATOM   2599  HA  ARG A 176       8.673 -27.150 -16.451  1.00  0.00              
ATOM   2600 1HB  ARG A 176       8.284 -25.395 -14.888  1.00  0.00              
ATOM   2601 2HB  ARG A 176       7.956 -26.587 -13.609  1.00  0.00              
ATOM   2602 1HG  ARG A 176      10.227 -27.368 -13.657  1.00  0.00              
ATOM   2603 2HG  ARG A 176      10.587 -26.388 -15.098  1.00  0.00              
ATOM   2604 1HD  ARG A 176      11.553 -25.418 -13.138  1.00  0.00              
ATOM   2605 2HD  ARG A 176      10.272 -24.371 -13.792  1.00  0.00              
ATOM   2606  HE  ARG A 176       9.356 -26.004 -11.487  1.00  0.00              
ATOM   2607 1HH1 ARG A 176      10.893 -23.019 -12.426  1.00  0.00              
ATOM   2608 2HH1 ARG A 176      10.368 -22.271 -10.931  1.00  0.00              
ATOM   2609 1HH2 ARG A 176       8.755 -25.165  -9.766  1.00  0.00              
ATOM   2610 2HH2 ARG A 176       9.149 -23.494  -9.412  1.00  0.00              
ATOM   2611  N   ALA A 177       7.660 -29.378 -14.232  1.00  0.00              
ATOM   2612  CA  ALA A 177       7.914 -30.722 -13.735  1.00  0.00              
ATOM   2613  C   ALA A 177       7.860 -31.697 -14.901  1.00  0.00              
ATOM   2614  O   ALA A 177       8.708 -32.580 -15.028  1.00  0.00              
ATOM   2615  CB  ALA A 177       6.872 -31.102 -12.691  1.00  0.00              
ATOM   2616  H   ALA A 177       6.878 -28.856 -13.861  1.00  0.00              
ATOM   2617  HA  ALA A 177       8.913 -30.751 -13.300  1.00  0.00              
ATOM   2618 1HB  ALA A 177       7.074 -32.109 -12.327  1.00  0.00              
ATOM   2619 2HB  ALA A 177       6.918 -30.400 -11.859  1.00  0.00              
ATOM   2620 3HB  ALA A 177       5.880 -31.070 -13.139  1.00  0.00              
ATOM   2621  N   ARG A 178       6.862 -31.513 -15.758  1.00  0.00              
ATOM   2622  CA  ARG A 178       6.667 -32.374 -16.914  1.00  0.00              
ATOM   2623  C   ARG A 178       7.796 -32.238 -17.933  1.00  0.00              
ATOM   2624  O   ARG A 178       8.174 -33.210 -18.583  1.00  0.00              
ATOM   2625  CB  ARG A 178       5.308 -32.149 -17.562  1.00  0.00              
ATOM   2626  CG  ARG A 178       4.992 -33.078 -18.724  1.00  0.00              
ATOM   2627  CD  ARG A 178       5.003 -34.521 -18.374  1.00  0.00              
ATOM   2628  NE  ARG A 178       4.708 -35.412 -19.485  1.00  0.00              
ATOM   2629  CZ  ARG A 178       4.910 -36.744 -19.472  1.00  0.00              
ATOM   2630  NH1 ARG A 178       5.442 -37.338 -18.427  1.00  0.00              
ATOM   2631  NH2 ARG A 178       4.582 -37.436 -20.549  1.00  0.00              
ATOM   2632  H   ARG A 178       6.219 -30.750 -15.599  1.00  0.00              
ATOM   2633  HA  ARG A 178       6.673 -33.419 -16.601  1.00  0.00              
ATOM   2634 1HB  ARG A 178       4.559 -32.280 -16.783  1.00  0.00              
ATOM   2635 2HB  ARG A 178       5.291 -31.117 -17.913  1.00  0.00              
ATOM   2636 1HG  ARG A 178       4.000 -32.832 -19.104  1.00  0.00              
ATOM   2637 2HG  ARG A 178       5.732 -32.915 -19.508  1.00  0.00              
ATOM   2638 1HD  ARG A 178       5.991 -34.787 -17.997  1.00  0.00              
ATOM   2639 2HD  ARG A 178       4.258 -34.704 -17.601  1.00  0.00              
ATOM   2640  HE  ARG A 178       4.325 -35.201 -20.397  1.00  0.00              
ATOM   2641 1HH1 ARG A 178       5.704 -36.793 -17.618  1.00  0.00              
ATOM   2642 2HH1 ARG A 178       5.586 -38.338 -18.437  1.00  0.00              
ATOM   2643 1HH2 ARG A 178       4.191 -36.961 -21.351  1.00  0.00              
ATOM   2644 2HH2 ARG A 178       4.724 -38.435 -20.566  1.00  0.00              
ATOM   2645  N   LYS A 179       8.334 -31.031 -18.073  1.00  0.00              
ATOM   2646  CA  LYS A 179       9.491 -30.816 -18.934  1.00  0.00              
ATOM   2647  C   LYS A 179      10.749 -31.493 -18.394  1.00  0.00              
ATOM   2648  O   LYS A 179      11.603 -31.925 -19.163  1.00  0.00              
ATOM   2649  CB  LYS A 179       9.738 -29.315 -19.128  1.00  0.00              
ATOM   2650  CG  LYS A 179       8.728 -28.643 -20.056  1.00  0.00              
ATOM   2651  CD  LYS A 179       8.916 -27.129 -20.128  1.00  0.00              
ATOM   2652  CE  LYS A 179       8.016 -26.516 -21.206  1.00  0.00              
ATOM   2653  NZ  LYS A 179       7.987 -25.023 -21.175  1.00  0.00              
ATOM   2654  H   LYS A 179       7.938 -30.245 -17.576  1.00  0.00              
ATOM   2655  HA  LYS A 179       9.310 -31.261 -19.913  1.00  0.00              
ATOM   2656 1HB  LYS A 179       9.695 -28.854 -18.141  1.00  0.00              
ATOM   2657 2HB  LYS A 179      10.743 -29.206 -19.535  1.00  0.00              
ATOM   2658 1HG  LYS A 179       8.846 -29.062 -21.056  1.00  0.00              
ATOM   2659 2HG  LYS A 179       7.724 -28.857 -19.689  1.00  0.00              
ATOM   2660 1HD  LYS A 179       8.668 -26.702 -19.155  1.00  0.00              
ATOM   2661 2HD  LYS A 179       9.960 -26.919 -20.360  1.00  0.00              
ATOM   2662 1HE  LYS A 179       8.380 -26.839 -22.180  1.00  0.00              
ATOM   2663 2HE  LYS A 179       7.002 -26.888 -21.057  1.00  0.00              
ATOM   2664 1HZ  LYS A 179       7.379 -24.683 -21.906  1.00  0.00              
ATOM   2665 2HZ  LYS A 179       7.642 -24.712 -20.277  1.00  0.00              
ATOM   2666 3HZ  LYS A 179       8.920 -24.666 -21.319  1.00  0.00              
ATOM   2667  N   MET A 180      10.863 -31.584 -17.071  1.00  0.00              
ATOM   2668  CA  MET A 180      11.974 -32.308 -16.460  1.00  0.00              
ATOM   2669  C   MET A 180      11.830 -33.782 -16.795  1.00  0.00              
ATOM   2670  O   MET A 180      12.803 -34.462 -17.110  1.00  0.00              
ATOM   2671  CB  MET A 180      12.003 -32.095 -14.947  1.00  0.00              
ATOM   2672  CG  MET A 180      12.376 -30.684 -14.517  1.00  0.00              
ATOM   2673  SD  MET A 180      12.294 -30.458 -12.729  1.00  0.00              
ATOM   2674  CE  MET A 180      13.698 -31.436 -12.200  1.00  0.00              
ATOM   2675  H   MET A 180      10.173 -31.148 -16.477  1.00  0.00              
ATOM   2676  HA  MET A 180      12.919 -31.954 -16.872  1.00  0.00              
ATOM   2677 1HB  MET A 180      11.009 -32.338 -14.574  1.00  0.00              
ATOM   2678 2HB  MET A 180      12.727 -32.802 -14.541  1.00  0.00              
ATOM   2679 1HG  MET A 180      13.391 -30.482 -14.857  1.00  0.00              
ATOM   2680 2HG  MET A 180      11.686 -29.989 -14.997  1.00  0.00              
ATOM   2681 1HE  MET A 180      13.781 -31.395 -11.114  1.00  0.00              
ATOM   2682 2HE  MET A 180      13.560 -32.470 -12.516  1.00  0.00              
ATOM   2683 3HE  MET A 180      14.608 -31.037 -12.649  1.00  0.00              
ATOM   2684  N   GLU A 181      10.591 -34.257 -16.726  1.00  0.00              
ATOM   2685  CA  GLU A 181      10.244 -35.623 -17.087  1.00  0.00              
ATOM   2686  C   GLU A 181      10.464 -35.927 -18.566  1.00  0.00              
ATOM   2687  O   GLU A 181      10.853 -37.038 -18.924  1.00  0.00              
ATOM   2688  CB  GLU A 181       8.787 -35.905 -16.715  1.00  0.00              
ATOM   2689  CG  GLU A 181       8.529 -36.005 -15.218  1.00  0.00              
ATOM   2690  CD  GLU A 181       7.064 -36.178 -14.926  1.00  0.00              
ATOM   2691  OE1 GLU A 181       6.287 -36.152 -15.850  1.00  0.00              
ATOM   2692  OE2 GLU A 181       6.731 -36.449 -13.797  1.00  0.00              
ATOM   2693  H   GLU A 181       9.864 -33.632 -16.406  1.00  0.00              
ATOM   2694  HA  GLU A 181      10.888 -36.322 -16.552  1.00  0.00              
ATOM   2695 1HB  GLU A 181       8.189 -35.094 -17.132  1.00  0.00              
ATOM   2696 2HB  GLU A 181       8.510 -36.844 -17.194  1.00  0.00              
ATOM   2697 1HG  GLU A 181       9.091 -36.803 -14.734  1.00  0.00              
ATOM   2698 2HG  GLU A 181       8.863 -35.042 -14.835  1.00  0.00              
ATOM   2699  N   ASP A 182      10.213 -34.938 -19.416  1.00  0.00              
ATOM   2700  CA  ASP A 182      10.384 -35.097 -20.857  1.00  0.00              
ATOM   2701  C   ASP A 182      11.806 -34.858 -21.356  1.00  0.00              
ATOM   2702  O   ASP A 182      12.110 -35.130 -22.517  1.00  0.00              
ATOM   2703  CB  ASP A 182       9.427 -34.157 -21.594  1.00  0.00              
ATOM   2704  CG  ASP A 182       7.963 -34.568 -21.524  1.00  0.00              
ATOM   2705  OD1 ASP A 182       7.698 -35.689 -21.158  1.00  0.00              
ATOM   2706  OD2 ASP A 182       7.120 -33.718 -21.682  1.00  0.00              
ATOM   2707  H   ASP A 182       9.894 -34.051 -19.054  1.00  0.00              
ATOM   2708  HA  ASP A 182      10.165 -36.126 -21.143  1.00  0.00              
ATOM   2709 1HB  ASP A 182       9.526 -33.113 -21.294  1.00  0.00              
ATOM   2710 2HB  ASP A 182       9.789 -34.277 -22.616  1.00  0.00              
ATOM   2711  N   SER A 183      12.674 -34.350 -20.492  1.00  0.00              
ATOM   2712  CA  SER A 183      14.045 -34.074 -20.896  1.00  0.00              
ATOM   2713  C   SER A 183      15.047 -34.688 -19.930  1.00  0.00              
ATOM   2714  O   SER A 183      15.774 -35.610 -20.359  1.00  0.00              
ATOM   2715  OXT SER A 183      15.118 -34.284 -18.802  1.00  0.00              
ATOM   2716  CB  SER A 183      14.264 -32.577 -21.001  1.00  0.00              
ATOM   2717  OG  SER A 183      15.577 -32.262 -21.377  1.00  0.00              
ATOM   2718  H   SER A 183      12.391 -34.150 -19.543  1.00  0.00              
ATOM   2719  HA  SER A 183      14.270 -34.398 -21.913  1.00  0.00              
ATOM   2720 1HB  SER A 183      13.576 -32.176 -21.744  1.00  0.00              
ATOM   2721 2HB  SER A 183      14.055 -32.125 -20.032  1.00  0.00              
ATOM   2722  HG  SER A 183      15.674 -31.309 -21.432  1.00  0.00              
ATOM   2723  N   SER C   4      10.529   9.843 -24.779  1.00  0.00              
ATOM   2724  CA  SER C   4       9.730   9.997 -23.528  1.00  0.00              
ATOM   2725  C   SER C   4       9.397   8.622 -22.949  1.00  0.00              
ATOM   2726  O   SER C   4      10.115   8.111 -22.084  1.00  0.00              
ATOM   2727  CB  SER C   4       8.457  10.778 -23.790  1.00  0.00              
ATOM   2728  OG  SER C   4       8.720  12.103 -24.159  1.00  0.00              
ATOM   2729 1H   SER C   4      10.180  10.206 -25.643  1.00  0.00              
ATOM   2730 2H   SER C   4      11.445  10.238 -24.838  1.00  0.00              
ATOM   2731 3H   SER C   4      10.764   8.930 -25.113  1.00  0.00              
ATOM   2732  HA  SER C   4      10.213  10.629 -22.781  1.00  0.00              
ATOM   2733 1HB  SER C   4       7.907  10.288 -24.593  1.00  0.00              
ATOM   2734 2HB  SER C   4       7.853  10.775 -22.884  1.00  0.00              
ATOM   2735  HG  SER C   4       7.891  12.562 -24.316  1.00  0.00              
ATOM   2736  N   ARG C   5       8.311   8.028 -23.432  1.00  0.00              
ATOM   2737  CA  ARG C   5       7.865   6.742 -22.917  1.00  0.00              
ATOM   2738  C   ARG C   5       8.552   5.597 -23.648  1.00  0.00              
ATOM   2739  O   ARG C   5       9.367   5.815 -24.545  1.00  0.00              
ATOM   2740  CB  ARG C   5       6.346   6.603 -23.055  1.00  0.00              
ATOM   2741  CG  ARG C   5       5.554   7.698 -22.355  1.00  0.00              
ATOM   2742  CD  ARG C   5       5.736   7.658 -20.842  1.00  0.00              
ATOM   2743  NE  ARG C   5       4.969   8.710 -20.176  1.00  0.00              
ATOM   2744  CZ  ARG C   5       3.690   8.598 -19.824  1.00  0.00              
ATOM   2745  NH1 ARG C   5       3.026   7.475 -20.070  1.00  0.00              
ATOM   2746  NH2 ARG C   5       3.071   9.613 -19.235  1.00  0.00              
ATOM   2747  H   ARG C   5       7.781   8.473 -24.168  1.00  0.00              
ATOM   2748  HA  ARG C   5       8.137   6.651 -21.865  1.00  0.00              
ATOM   2749 1HB  ARG C   5       6.122   6.613 -24.119  1.00  0.00              
ATOM   2750 2HB  ARG C   5       6.076   5.634 -22.635  1.00  0.00              
ATOM   2751 1HG  ARG C   5       5.891   8.665 -22.730  1.00  0.00              
ATOM   2752 2HG  ARG C   5       4.497   7.565 -22.592  1.00  0.00              
ATOM   2753 1HD  ARG C   5       5.399   6.691 -20.471  1.00  0.00              
ATOM   2754 2HD  ARG C   5       6.791   7.791 -20.608  1.00  0.00              
ATOM   2755  HE  ARG C   5       5.258   9.636 -19.889  1.00  0.00              
ATOM   2756 1HH1 ARG C   5       3.495   6.704 -20.523  1.00  0.00              
ATOM   2757 2HH1 ARG C   5       2.056   7.396 -19.800  1.00  0.00              
ATOM   2758 1HH2 ARG C   5       3.573  10.471 -19.053  1.00  0.00              
ATOM   2759 2HH2 ARG C   5       2.102   9.523 -18.970  1.00  0.00              
ATOM   2760  N   GLN C   6       8.218   4.374 -23.253  1.00  0.00              
ATOM   2761  CA  GLN C   6       8.764   3.199 -23.904  1.00  0.00              
ATOM   2762  C   GLN C   6       7.939   2.806 -25.124  1.00  0.00              
ATOM   2763  O   GLN C   6       6.756   3.130 -25.226  1.00  0.00              
ATOM   2764  CB  GLN C   6       8.825   2.028 -22.919  1.00  0.00              
ATOM   2765  CG  GLN C   6       9.695   2.283 -21.701  1.00  0.00              
ATOM   2766  CD  GLN C   6      11.147   2.527 -22.068  1.00  0.00              
ATOM   2767  OE1 GLN C   6      11.766   1.726 -22.776  1.00  0.00              
ATOM   2768  NE2 GLN C   6      11.699   3.634 -21.587  1.00  0.00              
ATOM   2769  H   GLN C   6       7.573   4.257 -22.485  1.00  0.00              
ATOM   2770  HA  GLN C   6       9.767   3.417 -24.270  1.00  0.00              
ATOM   2771 1HB  GLN C   6       7.800   1.826 -22.606  1.00  0.00              
ATOM   2772 2HB  GLN C   6       9.208   1.171 -23.474  1.00  0.00              
ATOM   2773 1HG  GLN C   6       9.423   2.993 -20.921  1.00  0.00              
ATOM   2774 2HG  GLN C   6       9.603   1.267 -21.315  1.00  0.00              
ATOM   2775 1HE2 GLN C   6      12.655   3.848 -21.795  1.00  0.00              
ATOM   2776 2HE2 GLN C   6      11.162   4.255 -21.016  1.00  0.00              
ATOM   2777  N   PRO C   7       8.566   2.120 -26.085  1.00  0.00              
ATOM   2778  CA  PRO C   7       7.844   1.674 -27.282  1.00  0.00              
ATOM   2779  C   PRO C   7       6.608   0.841 -26.963  1.00  0.00              
ATOM   2780  O   PRO C   7       6.644  -0.057 -26.121  1.00  0.00              
ATOM   2781  CB  PRO C   7       8.890   0.854 -28.039  1.00  0.00              
ATOM   2782  CG  PRO C   7      10.201   1.472 -27.618  1.00  0.00              
ATOM   2783  CD  PRO C   7       9.987   1.721 -26.154  1.00  0.00              
ATOM   2784  HA  PRO C   7       7.449   2.511 -27.877  1.00  0.00              
ATOM   2785 1HB  PRO C   7       8.838  -0.211 -27.769  1.00  0.00              
ATOM   2786 2HB  PRO C   7       8.741   0.919 -29.127  1.00  0.00              
ATOM   2787 1HG  PRO C   7      11.042   0.791 -27.811  1.00  0.00              
ATOM   2788 2HG  PRO C   7      10.403   2.397 -28.178  1.00  0.00              
ATOM   2789 1HD  PRO C   7      10.180   0.824 -25.548  1.00  0.00              
ATOM   2790 2HD  PRO C   7      10.640   2.517 -25.768  1.00  0.00              
ATOM   2791  N   PRO C   8       5.487   1.155 -27.618  1.00  0.00              
ATOM   2792  CA  PRO C   8       4.262   0.383 -27.408  1.00  0.00              
ATOM   2793  C   PRO C   8       4.561  -1.099 -27.627  1.00  0.00              
ATOM   2794  O   PRO C   8       5.242  -1.467 -28.590  1.00  0.00              
ATOM   2795  CB  PRO C   8       3.270   0.940 -28.435  1.00  0.00              
ATOM   2796  CG  PRO C   8       3.736   2.333 -28.684  1.00  0.00              
ATOM   2797  CD  PRO C   8       5.238   2.272 -28.609  1.00  0.00              
ATOM   2798  HA  PRO C   8       3.874   0.470 -26.383  1.00  0.00              
ATOM   2799 1HB  PRO C   8       3.276   0.347 -29.362  1.00  0.00              
ATOM   2800 2HB  PRO C   8       2.240   0.926 -28.050  1.00  0.00              
ATOM   2801 1HG  PRO C   8       3.403   2.695 -29.667  1.00  0.00              
ATOM   2802 2HG  PRO C   8       3.330   3.027 -27.932  1.00  0.00              
ATOM   2803 1HD  PRO C   8       5.694   2.048 -29.584  1.00  0.00              
ATOM   2804 2HD  PRO C   8       5.676   3.219 -28.259  1.00  0.00              
ATOM   2805  N   LEU C   9       4.049  -1.940 -26.737  1.00  0.00              
ATOM   2806  CA  LEU C   9       4.256  -3.378 -26.845  1.00  0.00              
ATOM   2807  C   LEU C   9       2.903  -4.081 -26.787  1.00  0.00              
ATOM   2808  O   LEU C   9       2.257  -4.108 -25.744  1.00  0.00              
ATOM   2809  CB  LEU C   9       5.183  -3.880 -25.731  1.00  0.00              
ATOM   2810  CG  LEU C   9       5.449  -5.390 -25.734  1.00  0.00              
ATOM   2811  CD1 LEU C   9       6.154  -5.794 -27.023  1.00  0.00              
ATOM   2812  CD2 LEU C   9       6.290  -5.761 -24.522  1.00  0.00              
ATOM   2813  H   LEU C   9       3.503  -1.578 -25.967  1.00  0.00              
ATOM   2814  HA  LEU C   9       4.711  -3.610 -27.807  1.00  0.00              
ATOM   2815 1HB  LEU C   9       6.090  -3.339 -26.000  1.00  0.00              
ATOM   2816 2HB  LEU C   9       4.845  -3.555 -24.747  1.00  0.00              
ATOM   2817  HG  LEU C   9       4.485  -5.890 -25.636  1.00  0.00              
ATOM   2818 1HD1 LEU C   9       6.339  -6.868 -27.016  1.00  0.00              
ATOM   2819 2HD1 LEU C   9       5.525  -5.540 -27.876  1.00  0.00              
ATOM   2820 3HD1 LEU C   9       7.102  -5.263 -27.100  1.00  0.00              
ATOM   2821 1HD2 LEU C   9       6.478  -6.835 -24.524  1.00  0.00              
ATOM   2822 2HD2 LEU C   9       7.239  -5.226 -24.559  1.00  0.00              
ATOM   2823 3HD2 LEU C   9       5.756  -5.490 -23.611  1.00  0.00              
ATOM   2824  N   VAL C  10       2.472  -4.652 -27.906  1.00  0.00              
ATOM   2825  CA  VAL C  10       1.239  -5.416 -27.905  1.00  0.00              
ATOM   2826  C   VAL C  10       1.550  -6.818 -27.394  1.00  0.00              
ATOM   2827  O   VAL C  10       2.527  -7.444 -27.823  1.00  0.00              
ATOM   2828  CB  VAL C  10       0.629  -5.474 -29.314  1.00  0.00              
ATOM   2829  CG1 VAL C  10      -0.595  -6.389 -29.329  1.00  0.00              
ATOM   2830  CG2 VAL C  10       0.250  -4.056 -29.748  1.00  0.00              
ATOM   2831  H   VAL C  10       2.994  -4.561 -28.766  1.00  0.00              
ATOM   2832  HA  VAL C  10       0.507  -4.987 -27.221  1.00  0.00              
ATOM   2833  HB  VAL C  10       1.382  -5.844 -30.010  1.00  0.00              
ATOM   2834 1HG1 VAL C  10      -1.014  -6.419 -30.335  1.00  0.00              
ATOM   2835 2HG1 VAL C  10      -0.299  -7.394 -29.028  1.00  0.00              
ATOM   2836 3HG1 VAL C  10      -1.343  -6.006 -28.635  1.00  0.00              
ATOM   2837 1HG2 VAL C  10      -0.184  -4.084 -30.747  1.00  0.00              
ATOM   2838 2HG2 VAL C  10      -0.477  -3.644 -29.048  1.00  0.00              
ATOM   2839 3HG2 VAL C  10       1.141  -3.428 -29.758  1.00  0.00              
ATOM   2840  N   THR C  11       0.719  -7.303 -26.474  1.00  0.00              
ATOM   2841  CA  THR C  11       0.955  -8.591 -25.835  1.00  0.00              
ATOM   2842  C   THR C  11      -0.261  -9.518 -25.854  1.00  0.00              
ATOM   2843  O   THR C  11      -0.175 -10.650 -25.393  1.00  0.00              
ATOM   2844  CB  THR C  11       1.403  -8.400 -24.374  1.00  0.00              
ATOM   2845  OG1 THR C  11       0.379  -7.711 -23.644  1.00  0.00              
ATOM   2846  CG2 THR C  11       2.693  -7.597 -24.312  1.00  0.00              
ATOM   2847  H   THR C  11      -0.095  -6.765 -26.211  1.00  0.00              
ATOM   2848  HA  THR C  11       1.729  -9.135 -26.377  1.00  0.00              
ATOM   2849  HB  THR C  11       1.563  -9.379 -23.922  1.00  0.00              
ATOM   2850  HG1 THR C  11       0.501  -7.863 -22.704  1.00  0.00              
ATOM   2851 1HG2 THR C  11       2.993  -7.473 -23.271  1.00  0.00              
ATOM   2852 2HG2 THR C  11       3.476  -8.125 -24.856  1.00  0.00              
ATOM   2853 3HG2 THR C  11       2.533  -6.619 -24.762  1.00  0.00              
ATOM   2854  N   GLY C  12      -1.390  -9.033 -26.364  1.00  0.00              
ATOM   2855  CA  GLY C  12      -2.559  -9.885 -26.530  1.00  0.00              
ATOM   2856  C   GLY C  12      -3.415  -9.423 -27.697  1.00  0.00              
ATOM   2857  O   GLY C  12      -3.449  -8.237 -27.992  1.00  0.00              
ATOM   2858  H   GLY C  12      -1.445  -8.063 -26.643  1.00  0.00              
ATOM   2859 1HA  GLY C  12      -2.230 -10.908 -26.714  1.00  0.00              
ATOM   2860 2HA  GLY C  12      -3.154  -9.854 -25.618  1.00  0.00              
ATOM   2861  N   ILE C  13      -4.105 -10.351 -28.356  1.00  0.00              
ATOM   2862  CA  ILE C  13      -4.979 -10.018 -29.480  1.00  0.00              
ATOM   2863  C   ILE C  13      -6.215 -10.919 -29.411  1.00  0.00              
ATOM   2864  O   ILE C  13      -6.103 -12.137 -29.222  1.00  0.00              
ATOM   2865  CB  ILE C  13      -4.226 -10.196 -30.829  1.00  0.00              
ATOM   2866  CG1 ILE C  13      -5.150  -9.841 -32.000  1.00  0.00              
ATOM   2867  CG2 ILE C  13      -3.700 -11.621 -30.965  1.00  0.00              
ATOM   2868  CD1 ILE C  13      -5.434  -8.365 -32.134  1.00  0.00              
ATOM   2869  H   ILE C  13      -4.019 -11.316 -28.069  1.00  0.00              
ATOM   2870  HA  ILE C  13      -5.338  -8.993 -29.396  1.00  0.00              
ATOM   2871  HB  ILE C  13      -3.391  -9.496 -30.865  1.00  0.00              
ATOM   2872 1HG1 ILE C  13      -4.672 -10.200 -32.910  1.00  0.00              
ATOM   2873 2HG1 ILE C  13      -6.087 -10.376 -31.847  1.00  0.00              
ATOM   2874 1HG2 ILE C  13      -3.176 -11.726 -31.915  1.00  0.00              
ATOM   2875 2HG2 ILE C  13      -3.013 -11.836 -30.148  1.00  0.00              
ATOM   2876 3HG2 ILE C  13      -4.534 -12.321 -30.932  1.00  0.00              
ATOM   2877 1HD1 ILE C  13      -6.096  -8.196 -32.984  1.00  0.00              
ATOM   2878 2HD1 ILE C  13      -5.916  -8.002 -31.223  1.00  0.00              
ATOM   2879 3HD1 ILE C  13      -4.501  -7.826 -32.289  1.00  0.00              
ATOM   2880  N   SER C  14      -7.393 -10.316 -29.553  1.00  0.00              
ATOM   2881  CA  SER C  14      -8.648 -11.058 -29.521  1.00  0.00              
ATOM   2882  C   SER C  14      -9.697 -10.531 -30.499  1.00  0.00              
ATOM   2883  O   SER C  14     -10.136  -9.388 -30.382  1.00  0.00              
ATOM   2884  CB  SER C  14      -9.205 -11.042 -28.111  1.00  0.00              
ATOM   2885  OG  SER C  14     -10.527 -11.505 -28.062  1.00  0.00              
ATOM   2886  H   SER C  14      -7.417  -9.315 -29.686  1.00  0.00              
ATOM   2887  HA  SER C  14      -8.524 -12.127 -29.701  1.00  0.00              
ATOM   2888 1HB  SER C  14      -8.583 -11.679 -27.483  1.00  0.00              
ATOM   2889 2HB  SER C  14      -9.173 -10.021 -27.734  1.00  0.00              
ATOM   2890  HG  SER C  14     -10.625 -12.255 -28.654  1.00  0.00              
ATOM   2891  N   PRO C  15     -10.107 -11.356 -31.485  1.00  0.00              
ATOM   2892  CA  PRO C  15      -9.643 -12.723 -31.757  1.00  0.00              
ATOM   2893  C   PRO C  15      -8.259 -12.682 -32.397  1.00  0.00              
ATOM   2894  O   PRO C  15      -7.853 -11.645 -32.910  1.00  0.00              
ATOM   2895  CB  PRO C  15     -10.696 -13.249 -32.727  1.00  0.00              
ATOM   2896  CG  PRO C  15     -11.016 -12.010 -33.519  1.00  0.00              
ATOM   2897  CD  PRO C  15     -11.135 -10.958 -32.425  1.00  0.00              
ATOM   2898  HA  PRO C  15      -9.534 -13.325 -30.843  1.00  0.00              
ATOM   2899 1HB  PRO C  15     -10.299 -14.062 -33.351  1.00  0.00              
ATOM   2900 2HB  PRO C  15     -11.571 -13.651 -32.194  1.00  0.00              
ATOM   2901 1HG  PRO C  15     -10.220 -11.783 -34.244  1.00  0.00              
ATOM   2902 2HG  PRO C  15     -11.947 -12.134 -34.093  1.00  0.00              
ATOM   2903 1HD  PRO C  15     -10.951  -9.941 -32.803  1.00  0.00              
ATOM   2904 2HD  PRO C  15     -12.131 -10.952 -31.959  1.00  0.00              
ATOM   2905  N   ASN C  16      -7.543 -13.806 -32.386  1.00  0.00              
ATOM   2906  CA  ASN C  16      -6.204 -13.844 -32.969  1.00  0.00              
ATOM   2907  C   ASN C  16      -6.199 -14.067 -34.488  1.00  0.00              
ATOM   2908  O   ASN C  16      -5.143 -14.133 -35.119  1.00  0.00              
ATOM   2909  CB  ASN C  16      -5.358 -14.907 -32.293  1.00  0.00              
ATOM   2910  CG  ASN C  16      -5.847 -16.309 -32.526  1.00  0.00              
ATOM   2911  OD1 ASN C  16      -6.850 -16.532 -33.215  1.00  0.00              
ATOM   2912  ND2 ASN C  16      -5.193 -17.248 -31.891  1.00  0.00              
ATOM   2913  H   ASN C  16      -7.923 -14.645 -31.973  1.00  0.00              
ATOM   2914  HA  ASN C  16      -5.710 -12.881 -32.827  1.00  0.00              
ATOM   2915 1HB  ASN C  16      -4.270 -14.889 -32.373  1.00  0.00              
ATOM   2916 2HB  ASN C  16      -5.653 -14.595 -31.291  1.00  0.00              
ATOM   2917 1HD2 ASN C  16      -5.463 -18.206 -32.000  1.00  0.00              
ATOM   2918 2HD2 ASN C  16      -4.425 -17.009 -31.298  1.00  0.00              
ATOM   2919  N   GLU C  17      -7.383 -14.182 -35.070  1.00  0.00              
ATOM   2920  CA  GLU C  17      -7.500 -14.421 -36.502  1.00  0.00              
ATOM   2921  C   GLU C  17      -8.845 -13.888 -36.948  1.00  0.00              
ATOM   2922  O   GLU C  17      -9.785 -13.803 -36.154  1.00  0.00              
ATOM   2923  CB  GLU C  17      -7.364 -15.908 -36.838  1.00  0.00              
ATOM   2924  CG  GLU C  17      -8.506 -16.775 -36.326  1.00  0.00              
ATOM   2925  CD  GLU C  17      -8.272 -18.227 -36.638  1.00  0.00              
ATOM   2926  OE1 GLU C  17      -8.142 -18.554 -37.793  1.00  0.00              
ATOM   2927  OE2 GLU C  17      -8.110 -18.993 -35.717  1.00  0.00              
ATOM   2928  H   GLU C  17      -8.222 -14.103 -34.514  1.00  0.00              
ATOM   2929  HA  GLU C  17      -6.715 -13.882 -37.033  1.00  0.00              
ATOM   2930 1HB  GLU C  17      -7.309 -15.986 -37.924  1.00  0.00              
ATOM   2931 2HB  GLU C  17      -6.426 -16.250 -36.401  1.00  0.00              
ATOM   2932 1HG  GLU C  17      -8.694 -16.659 -35.259  1.00  0.00              
ATOM   2933 2HG  GLU C  17      -9.369 -16.419 -36.886  1.00  0.00              
ATOM   2934  N   GLY C  18      -8.937 -13.538 -38.227  1.00  0.00              
ATOM   2935  CA  GLY C  18     -10.182 -13.019 -38.746  1.00  0.00              
ATOM   2936  C   GLY C  18     -10.040 -12.424 -40.128  1.00  0.00              
ATOM   2937  O   GLY C  18      -8.936 -12.137 -40.596  1.00  0.00              
ATOM   2938  H   GLY C  18      -8.144 -13.627 -38.846  1.00  0.00              
ATOM   2939 1HA  GLY C  18     -10.911 -13.829 -38.798  1.00  0.00              
ATOM   2940 2HA  GLY C  18     -10.552 -12.242 -38.077  1.00  0.00              
ATOM   2941  N   ILE C  19     -11.177 -12.244 -40.781  1.00  0.00              
ATOM   2942  CA  ILE C  19     -11.227 -11.823 -42.168  1.00  0.00              
ATOM   2943  C   ILE C  19     -11.123 -10.302 -42.219  1.00  0.00              
ATOM   2944  O   ILE C  19     -11.259  -9.629 -41.197  1.00  0.00              
ATOM   2945  CB  ILE C  19     -12.519 -12.284 -42.867  1.00  0.00              
ATOM   2946  CG1 ILE C  19     -13.740 -11.617 -42.228  1.00  0.00              
ATOM   2947  CG2 ILE C  19     -12.644 -13.798 -42.811  1.00  0.00              
ATOM   2948  CD1 ILE C  19     -15.020 -11.812 -43.007  1.00  0.00              
ATOM   2949  H   ILE C  19     -12.042 -12.409 -40.286  1.00  0.00              
ATOM   2950  HA  ILE C  19     -10.368 -12.206 -42.717  1.00  0.00              
ATOM   2951  HB  ILE C  19     -12.494 -11.960 -43.908  1.00  0.00              
ATOM   2952 1HG1 ILE C  19     -13.854 -12.041 -41.229  1.00  0.00              
ATOM   2953 2HG1 ILE C  19     -13.523 -10.552 -42.147  1.00  0.00              
ATOM   2954 1HG2 ILE C  19     -13.562 -14.107 -43.308  1.00  0.00              
ATOM   2955 2HG2 ILE C  19     -11.789 -14.253 -43.310  1.00  0.00              
ATOM   2956 3HG2 ILE C  19     -12.669 -14.123 -41.770  1.00  0.00              
ATOM   2957 1HD1 ILE C  19     -15.841 -11.312 -42.491  1.00  0.00              
ATOM   2958 2HD1 ILE C  19     -14.907 -11.389 -44.005  1.00  0.00              
ATOM   2959 3HD1 ILE C  19     -15.240 -12.876 -43.088  1.00  0.00              
ATOM   2960  N   PRO C  20     -10.862  -9.739 -43.409  1.00  0.00              
ATOM   2961  CA  PRO C  20     -10.853  -8.282 -43.528  1.00  0.00              
ATOM   2962  C   PRO C  20     -12.131  -7.664 -42.959  1.00  0.00              
ATOM   2963  O   PRO C  20     -13.234  -8.199 -43.125  1.00  0.00              
ATOM   2964  CB  PRO C  20     -10.704  -8.066 -45.028  1.00  0.00              
ATOM   2965  CG  PRO C  20      -9.908  -9.272 -45.442  1.00  0.00              
ATOM   2966  CD  PRO C  20     -10.592 -10.379 -44.667  1.00  0.00              
ATOM   2967  HA  PRO C  20     -10.038  -7.813 -42.957  1.00  0.00              
ATOM   2968 1HB  PRO C  20     -11.684  -8.019 -45.526  1.00  0.00              
ATOM   2969 2HB  PRO C  20     -10.183  -7.123 -45.250  1.00  0.00              
ATOM   2970 1HG  PRO C  20      -9.952  -9.424 -46.531  1.00  0.00              
ATOM   2971 2HG  PRO C  20      -8.847  -9.159 -45.175  1.00  0.00              
ATOM   2972 1HD  PRO C  20     -11.512 -10.723 -45.160  1.00  0.00              
ATOM   2973 2HD  PRO C  20      -9.946 -11.260 -44.542  1.00  0.00              
ATOM   2974  N   TRP C  21     -11.953  -6.540 -42.272  1.00  0.00              
ATOM   2975  CA  TRP C  21     -13.033  -5.794 -41.642  1.00  0.00              
ATOM   2976  C   TRP C  21     -13.555  -6.416 -40.347  1.00  0.00              
ATOM   2977  O   TRP C  21     -14.636  -6.080 -39.868  1.00  0.00              
ATOM   2978  CB  TRP C  21     -14.173  -5.545 -42.631  1.00  0.00              
ATOM   2979  CG  TRP C  21     -14.792  -4.227 -42.347  1.00  0.00              
ATOM   2980  CD1 TRP C  21     -16.070  -3.992 -41.918  1.00  0.00              
ATOM   2981  CD2 TRP C  21     -14.112  -2.970 -42.290  1.00  0.00              
ATOM   2982  NE1 TRP C  21     -16.218  -2.669 -41.585  1.00  0.00              
ATOM   2983  CE2 TRP C  21     -15.032  -2.018 -41.802  1.00  0.00              
ATOM   2984  CE3 TRP C  21     -12.809  -2.557 -42.597  1.00  0.00              
ATOM   2985  CZ2 TRP C  21     -14.692  -0.675 -41.611  1.00  0.00              
ATOM   2986  CZ3 TRP C  21     -12.469  -1.222 -42.408  1.00  0.00              
ATOM   2987  CH2 TRP C  21     -13.411  -0.296 -41.917  1.00  0.00              
ATOM   2988  H   TRP C  21     -11.006  -6.197 -42.192  1.00  0.00              
ATOM   2989  HA  TRP C  21     -12.678  -4.806 -41.350  1.00  0.00              
ATOM   2990 1HB  TRP C  21     -13.793  -5.542 -43.653  1.00  0.00              
ATOM   2991 2HB  TRP C  21     -14.933  -6.320 -42.529  1.00  0.00              
ATOM   2992  HD1 TRP C  21     -16.750  -4.843 -41.904  1.00  0.00              
ATOM   2993  HE1 TRP C  21     -17.065  -2.241 -41.236  1.00  0.00              
ATOM   2994  HE3 TRP C  21     -12.045  -3.234 -42.977  1.00  0.00              
ATOM   2995  HZ2 TRP C  21     -15.450   0.011 -41.229  1.00  0.00              
ATOM   2996  HZ3 TRP C  21     -11.454  -0.908 -42.650  1.00  0.00              
ATOM   2997  HH2 TRP C  21     -13.112   0.744 -41.778  1.00  0.00              
ATOM   2998  N   THR C  22     -12.766  -7.326 -39.783  1.00  0.00              
ATOM   2999  CA  THR C  22     -13.079  -7.928 -38.488  1.00  0.00              
ATOM   3000  C   THR C  22     -12.549  -6.960 -37.431  1.00  0.00              
ATOM   3001  O   THR C  22     -11.392  -6.551 -37.493  1.00  0.00              
ATOM   3002  CB  THR C  22     -12.350  -9.279 -38.292  1.00  0.00              
ATOM   3003  OG1 THR C  22     -12.818 -10.228 -39.254  1.00  0.00              
ATOM   3004  CG2 THR C  22     -12.598  -9.822 -36.888  1.00  0.00              
ATOM   3005  H   THR C  22     -11.925  -7.609 -40.266  1.00  0.00              
ATOM   3006  HA  THR C  22     -14.159  -8.033 -38.382  1.00  0.00              
ATOM   3007  HB  THR C  22     -11.280  -9.129 -38.439  1.00  0.00              
ATOM   3008  HG1 THR C  22     -13.768 -10.133 -39.360  1.00  0.00              
ATOM   3009 1HG2 THR C  22     -12.077 -10.771 -36.769  1.00  0.00              
ATOM   3010 2HG2 THR C  22     -12.227  -9.108 -36.151  1.00  0.00              
ATOM   3011 3HG2 THR C  22     -13.666  -9.972 -36.741  1.00  0.00              
ATOM   3012  N   LYS C  23     -13.391  -6.598 -36.473  1.00  0.00              
ATOM   3013  CA  LYS C  23     -12.985  -5.708 -35.394  1.00  0.00              
ATOM   3014  C   LYS C  23     -12.233  -6.526 -34.348  1.00  0.00              
ATOM   3015  O   LYS C  23     -12.743  -7.533 -33.872  1.00  0.00              
ATOM   3016  CB  LYS C  23     -14.194  -5.009 -34.770  1.00  0.00              
ATOM   3017  CG  LYS C  23     -13.842  -3.878 -33.813  1.00  0.00              
ATOM   3018  CD  LYS C  23     -15.076  -3.078 -33.423  1.00  0.00              
ATOM   3019  CE  LYS C  23     -15.880  -3.790 -32.345  1.00  0.00              
ATOM   3020  NZ  LYS C  23     -17.035  -2.974 -31.882  1.00  0.00              
ATOM   3021  H   LYS C  23     -14.338  -6.950 -36.492  1.00  0.00              
ATOM   3022  HA  LYS C  23     -12.310  -4.943 -35.780  1.00  0.00              
ATOM   3023 1HB  LYS C  23     -14.794  -4.615 -35.592  1.00  0.00              
ATOM   3024 2HB  LYS C  23     -14.765  -5.769 -34.237  1.00  0.00              
ATOM   3025 1HG  LYS C  23     -13.390  -4.308 -32.919  1.00  0.00              
ATOM   3026 2HG  LYS C  23     -13.123  -3.221 -34.302  1.00  0.00              
ATOM   3027 1HD  LYS C  23     -14.756  -2.103 -33.054  1.00  0.00              
ATOM   3028 2HD  LYS C  23     -15.697  -2.944 -34.309  1.00  0.00              
ATOM   3029 1HE  LYS C  23     -16.242  -4.732 -32.754  1.00  0.00              
ATOM   3030 2HE  LYS C  23     -15.218  -3.991 -31.503  1.00  0.00              
ATOM   3031 1HZ  LYS C  23     -17.541  -3.480 -31.168  1.00  0.00              
ATOM   3032 2HZ  LYS C  23     -16.699  -2.100 -31.501  1.00  0.00              
ATOM   3033 3HZ  LYS C  23     -17.649  -2.787 -32.661  1.00  0.00              
ATOM   3034  N   VAL C  24     -11.026  -6.097 -33.990  1.00  0.00              
ATOM   3035  CA  VAL C  24     -10.244  -6.810 -32.983  1.00  0.00              
ATOM   3036  C   VAL C  24      -9.863  -5.949 -31.783  1.00  0.00              
ATOM   3037  O   VAL C  24      -9.752  -4.724 -31.884  1.00  0.00              
ATOM   3038  CB  VAL C  24      -8.934  -7.377 -33.575  1.00  0.00              
ATOM   3039  CG1 VAL C  24      -9.241  -8.334 -34.732  1.00  0.00              
ATOM   3040  CG2 VAL C  24      -8.048  -6.244 -34.043  1.00  0.00              
ATOM   3041  H   VAL C  24     -10.639  -5.268 -34.416  1.00  0.00              
ATOM   3042  HA  VAL C  24     -10.819  -7.622 -32.537  1.00  0.00              
ATOM   3043  HB  VAL C  24      -8.393  -7.908 -32.794  1.00  0.00              
ATOM   3044 1HG1 VAL C  24      -8.308  -8.726 -35.137  1.00  0.00              
ATOM   3045 2HG1 VAL C  24      -9.853  -9.160 -34.368  1.00  0.00              
ATOM   3046 3HG1 VAL C  24      -9.780  -7.800 -35.514  1.00  0.00              
ATOM   3047 1HG2 VAL C  24      -7.127  -6.651 -34.458  1.00  0.00              
ATOM   3048 2HG2 VAL C  24      -8.568  -5.666 -34.807  1.00  0.00              
ATOM   3049 3HG2 VAL C  24      -7.809  -5.597 -33.198  1.00  0.00              
ATOM   3050  N   THR C  25      -9.675  -6.604 -30.643  1.00  0.00              
ATOM   3051  CA  THR C  25      -9.223  -5.919 -29.451  1.00  0.00              
ATOM   3052  C   THR C  25      -7.725  -6.179 -29.332  1.00  0.00              
ATOM   3053  O   THR C  25      -7.288  -7.330 -29.327  1.00  0.00              
ATOM   3054  CB  THR C  25      -9.928  -6.448 -28.211  1.00  0.00              
ATOM   3055  OG1 THR C  25     -11.324  -6.198 -28.332  1.00  0.00              
ATOM   3056  CG2 THR C  25      -9.399  -5.763 -26.959  1.00  0.00              
ATOM   3057  H   THR C  25      -9.849  -7.599 -30.602  1.00  0.00              
ATOM   3058  HA  THR C  25      -9.391  -4.847 -29.555  1.00  0.00              
ATOM   3059  HB  THR C  25      -9.755  -7.522 -28.135  1.00  0.00              
ATOM   3060  HG1 THR C  25     -11.721  -6.864 -28.898  1.00  0.00              
ATOM   3061 1HG2 THR C  25      -9.916  -6.157 -26.085  1.00  0.00              
ATOM   3062 2HG2 THR C  25      -8.329  -5.952 -26.866  1.00  0.00              
ATOM   3063 3HG2 THR C  25      -9.573  -4.690 -27.033  1.00  0.00              
ATOM   3064  N   ILE C  26      -6.949  -5.098 -29.268  1.00  0.00              
ATOM   3065  CA  ILE C  26      -5.500  -5.169 -29.113  1.00  0.00              
ATOM   3066  C   ILE C  26      -5.116  -4.799 -27.682  1.00  0.00              
ATOM   3067  O   ILE C  26      -5.357  -3.669 -27.243  1.00  0.00              
ATOM   3068  CB  ILE C  26      -4.800  -4.181 -30.073  1.00  0.00              
ATOM   3069  CG1 ILE C  26      -5.134  -4.531 -31.526  1.00  0.00              
ATOM   3070  CG2 ILE C  26      -3.300  -4.217 -29.860  1.00  0.00              
ATOM   3071  CD1 ILE C  26      -4.673  -3.487 -32.543  1.00  0.00              
ATOM   3072  H   ILE C  26      -7.393  -4.193 -29.330  1.00  0.00              
ATOM   3073  HA  ILE C  26      -5.148  -6.190 -29.256  1.00  0.00              
ATOM   3074  HB  ILE C  26      -5.173  -3.174 -29.882  1.00  0.00              
ATOM   3075 1HG1 ILE C  26      -4.659  -5.486 -31.748  1.00  0.00              
ATOM   3076 2HG1 ILE C  26      -6.217  -4.644 -31.592  1.00  0.00              
ATOM   3077 1HG2 ILE C  26      -2.817  -3.518 -30.541  1.00  0.00              
ATOM   3078 2HG2 ILE C  26      -3.073  -3.938 -28.831  1.00  0.00              
ATOM   3079 3HG2 ILE C  26      -2.929  -5.225 -30.052  1.00  0.00              
ATOM   3080 1HD1 ILE C  26      -4.948  -3.810 -33.548  1.00  0.00              
ATOM   3081 2HD1 ILE C  26      -5.150  -2.531 -32.326  1.00  0.00              
ATOM   3082 3HD1 ILE C  26      -3.591  -3.374 -32.483  1.00  0.00              
ATOM   3083  N   ARG C  27      -4.531  -5.749 -26.955  1.00  0.00              
ATOM   3084  CA  ARG C  27      -4.150  -5.519 -25.560  1.00  0.00              
ATOM   3085  C   ARG C  27      -2.630  -5.464 -25.454  1.00  0.00              
ATOM   3086  O   ARG C  27      -1.916  -6.223 -26.118  1.00  0.00              
ATOM   3087  CB  ARG C  27      -4.748  -6.544 -24.608  1.00  0.00              
ATOM   3088  CG  ARG C  27      -6.267  -6.613 -24.615  1.00  0.00              
ATOM   3089  CD  ARG C  27      -6.941  -5.311 -24.375  1.00  0.00              
ATOM   3090  NE  ARG C  27      -6.547  -4.648 -23.142  1.00  0.00              
ATOM   3091  CZ  ARG C  27      -7.043  -4.940 -21.924  1.00  0.00              
ATOM   3092  NH1 ARG C  27      -7.976  -5.853 -21.774  1.00  0.00              
ATOM   3093  NH2 ARG C  27      -6.583  -4.265 -20.885  1.00  0.00              
ATOM   3094  H   ARG C  27      -4.347  -6.648 -27.374  1.00  0.00              
ATOM   3095  HA  ARG C  27      -4.542  -4.559 -25.224  1.00  0.00              
ATOM   3096 1HB  ARG C  27      -4.343  -7.515 -24.890  1.00  0.00              
ATOM   3097 2HB  ARG C  27      -4.406  -6.285 -23.606  1.00  0.00              
ATOM   3098 1HG  ARG C  27      -6.593  -6.985 -25.587  1.00  0.00              
ATOM   3099 2HG  ARG C  27      -6.586  -7.306 -23.836  1.00  0.00              
ATOM   3100 1HD  ARG C  27      -6.709  -4.636 -25.197  1.00  0.00              
ATOM   3101 2HD  ARG C  27      -8.017  -5.473 -24.329  1.00  0.00              
ATOM   3102  HE  ARG C  27      -5.878  -3.904 -22.996  1.00  0.00              
ATOM   3103 1HH1 ARG C  27      -8.330  -6.348 -22.581  1.00  0.00              
ATOM   3104 2HH1 ARG C  27      -8.335  -6.057 -20.852  1.00  0.00              
ATOM   3105 1HH2 ARG C  27      -5.878  -3.554 -21.020  1.00  0.00              
ATOM   3106 2HH2 ARG C  27      -6.938  -4.464 -19.961  1.00  0.00              
ATOM   3107  N   GLY C  28      -2.139  -4.561 -24.619  1.00  0.00              
ATOM   3108  CA  GLY C  28      -0.705  -4.411 -24.485  1.00  0.00              
ATOM   3109  C   GLY C  28      -0.310  -3.428 -23.402  1.00  0.00              
ATOM   3110  O   GLY C  28      -1.084  -3.152 -22.476  1.00  0.00              
ATOM   3111  H   GLY C  28      -2.748  -3.973 -24.070  1.00  0.00              
ATOM   3112 1HA  GLY C  28      -0.267  -5.379 -24.239  1.00  0.00              
ATOM   3113 2HA  GLY C  28      -0.294  -4.057 -25.429  1.00  0.00              
ATOM   3114  N   GLU C  29       0.901  -2.901 -23.535  1.00  0.00              
ATOM   3115  CA  GLU C  29       1.448  -1.916 -22.612  1.00  0.00              
ATOM   3116  C   GLU C  29       1.947  -0.720 -23.388  1.00  0.00              
ATOM   3117  O   GLU C  29       2.474  -0.869 -24.490  1.00  0.00              
ATOM   3118  CB  GLU C  29       2.578  -2.515 -21.772  1.00  0.00              
ATOM   3119  CG  GLU C  29       2.143  -3.640 -20.844  1.00  0.00              
ATOM   3120  CD  GLU C  29       3.302  -4.165 -20.042  1.00  0.00              
ATOM   3121  OE1 GLU C  29       4.395  -3.689 -20.231  1.00  0.00              
ATOM   3122  OE2 GLU C  29       3.076  -4.961 -19.161  1.00  0.00              
ATOM   3123  H   GLU C  29       1.461  -3.206 -24.319  1.00  0.00              
ATOM   3124  HA  GLU C  29       0.666  -1.569 -21.936  1.00  0.00              
ATOM   3125 1HB  GLU C  29       3.328  -2.889 -22.469  1.00  0.00              
ATOM   3126 2HB  GLU C  29       3.003  -1.702 -21.183  1.00  0.00              
ATOM   3127 1HG  GLU C  29       1.335  -3.358 -20.170  1.00  0.00              
ATOM   3128 2HG  GLU C  29       1.794  -4.414 -21.525  1.00  0.00              
ATOM   3129  N   ASN C  30       1.794   0.458 -22.790  1.00  0.00              
ATOM   3130  CA  ASN C  30       2.253   1.706 -23.386  1.00  0.00              
ATOM   3131  C   ASN C  30       1.678   1.911 -24.777  1.00  0.00              
ATOM   3132  O   ASN C  30       2.407   2.291 -25.706  1.00  0.00              
ATOM   3133  CB  ASN C  30       3.779   1.713 -23.465  1.00  0.00              
ATOM   3134  CG  ASN C  30       4.433   1.599 -22.100  1.00  0.00              
ATOM   3135  OD1 ASN C  30       4.190   2.410 -21.210  1.00  0.00              
ATOM   3136  ND2 ASN C  30       5.269   0.581 -21.931  1.00  0.00              
ATOM   3137  H   ASN C  30       1.339   0.481 -21.888  1.00  0.00              
ATOM   3138  HA  ASN C  30       1.909   2.551 -22.788  1.00  0.00              
ATOM   3139 1HB  ASN C  30       4.302   1.081 -24.184  1.00  0.00              
ATOM   3140 2HB  ASN C  30       3.821   2.751 -23.794  1.00  0.00              
ATOM   3141 1HD2 ASN C  30       5.730   0.456 -21.053  1.00  0.00              
ATOM   3142 2HD2 ASN C  30       5.437  -0.058 -22.682  1.00  0.00              
ATOM   3143  N   LEU C  31       0.379   1.667 -24.927  1.00  0.00              
ATOM   3144  CA  LEU C  31      -0.219   1.774 -26.250  1.00  0.00              
ATOM   3145  C   LEU C  31      -0.745   3.183 -26.518  1.00  0.00              
ATOM   3146  O   LEU C  31      -1.376   3.434 -27.540  1.00  0.00              
ATOM   3147  CB  LEU C  31      -1.330   0.729 -26.435  1.00  0.00              
ATOM   3148  CG  LEU C  31      -0.897  -0.741 -26.250  1.00  0.00              
ATOM   3149  CD1 LEU C  31      -2.074  -1.670 -26.557  1.00  0.00              
ATOM   3150  CD2 LEU C  31       0.294  -1.072 -27.164  1.00  0.00              
ATOM   3151  H   LEU C  31      -0.204   1.408 -24.144  1.00  0.00              
ATOM   3152  HA  LEU C  31       0.538   1.583 -27.010  1.00  0.00              
ATOM   3153 1HB  LEU C  31      -1.990   1.025 -25.621  1.00  0.00              
ATOM   3154 2HB  LEU C  31      -1.847   0.853 -27.385  1.00  0.00              
ATOM   3155  HG  LEU C  31      -0.559  -0.854 -25.220  1.00  0.00              
ATOM   3156 1HD1 LEU C  31      -1.763  -2.708 -26.427  1.00  0.00              
ATOM   3157 2HD1 LEU C  31      -2.898  -1.451 -25.879  1.00  0.00              
ATOM   3158 3HD1 LEU C  31      -2.400  -1.518 -27.586  1.00  0.00              
ATOM   3159 1HD2 LEU C  31       0.584  -2.114 -27.019  1.00  0.00              
ATOM   3160 2HD2 LEU C  31       0.010  -0.915 -28.205  1.00  0.00              
ATOM   3161 3HD2 LEU C  31       1.134  -0.424 -26.916  1.00  0.00              
ATOM   3162  N   GLY C  32      -0.473   4.102 -25.599  1.00  0.00              
ATOM   3163  CA  GLY C  32      -0.877   5.482 -25.793  1.00  0.00              
ATOM   3164  C   GLY C  32      -1.500   6.107 -24.563  1.00  0.00              
ATOM   3165  O   GLY C  32      -2.148   5.431 -23.763  1.00  0.00              
ATOM   3166  H   GLY C  32       0.019   3.848 -24.754  1.00  0.00              
ATOM   3167 1HA  GLY C  32      -0.003   6.074 -26.064  1.00  0.00              
ATOM   3168 2HA  GLY C  32      -1.610   5.528 -26.598  1.00  0.00              
ATOM   3169  N   THR C  33      -1.298   7.408 -24.413  1.00  0.00              
ATOM   3170  CA  THR C  33      -1.790   8.118 -23.246  1.00  0.00              
ATOM   3171  C   THR C  33      -3.189   8.668 -23.513  1.00  0.00              
ATOM   3172  O   THR C  33      -3.884   9.059 -22.592  1.00  0.00              
ATOM   3173  CB  THR C  33      -0.813   9.260 -22.847  1.00  0.00              
ATOM   3174  OG1 THR C  33      -0.746  10.233 -23.895  1.00  0.00              
ATOM   3175  CG2 THR C  33       0.593   8.703 -22.629  1.00  0.00              
ATOM   3176  H   THR C  33      -0.792   7.919 -25.123  1.00  0.00              
ATOM   3177  HA  THR C  33      -1.875   7.430 -22.404  1.00  0.00              
ATOM   3178  HB  THR C  33      -1.168   9.724 -21.927  1.00  0.00              
ATOM   3179  HG1 THR C  33      -0.411  11.061 -23.542  1.00  0.00              
ATOM   3180 1HG2 THR C  33       1.266   9.514 -22.351  1.00  0.00              
ATOM   3181 2HG2 THR C  33       0.570   7.958 -21.834  1.00  0.00              
ATOM   3182 3HG2 THR C  33       0.945   8.239 -23.549  1.00  0.00              
ATOM   3183  N   GLY C  34      -3.606   8.670 -24.776  1.00  0.00              
ATOM   3184  CA  GLY C  34      -4.924   9.172 -25.128  1.00  0.00              
ATOM   3185  C   GLY C  34      -5.164   9.070 -26.620  1.00  0.00              
ATOM   3186  O   GLY C  34      -4.242   8.752 -27.366  1.00  0.00              
ATOM   3187  H   GLY C  34      -3.003   8.317 -25.505  1.00  0.00              
ATOM   3188 1HA  GLY C  34      -5.680   8.587 -24.604  1.00  0.00              
ATOM   3189 2HA  GLY C  34      -5.000  10.216 -24.825  1.00  0.00              
ATOM   3190  N   PRO C  35      -6.389   9.347 -27.094  1.00  0.00              
ATOM   3191  CA  PRO C  35      -6.744   9.303 -28.520  1.00  0.00              
ATOM   3192  C   PRO C  35      -5.864  10.180 -29.404  1.00  0.00              
ATOM   3193  O   PRO C  35      -5.556   9.838 -30.553  1.00  0.00              
ATOM   3194  CB  PRO C  35      -8.198   9.771 -28.523  1.00  0.00              
ATOM   3195  CG  PRO C  35      -8.710   9.331 -27.183  1.00  0.00              
ATOM   3196  CD  PRO C  35      -7.556   9.668 -26.273  1.00  0.00              
ATOM   3197  HA  PRO C  35      -6.623   8.301 -28.958  1.00  0.00              
ATOM   3198 1HB  PRO C  35      -8.269  10.861 -28.648  1.00  0.00              
ATOM   3199 2HB  PRO C  35      -8.768   9.315 -29.346  1.00  0.00              
ATOM   3200 1HG  PRO C  35      -9.632   9.867 -26.913  1.00  0.00              
ATOM   3201 2HG  PRO C  35      -8.949   8.258 -27.181  1.00  0.00              
ATOM   3202 1HD  PRO C  35      -7.559  10.727 -25.972  1.00  0.00              
ATOM   3203 2HD  PRO C  35      -7.568   9.073 -25.348  1.00  0.00              
ATOM   3204  N   THR C  36      -5.443  11.307 -28.850  1.00  0.00              
ATOM   3205  CA  THR C  36      -4.581  12.237 -29.560  1.00  0.00              
ATOM   3206  C   THR C  36      -3.108  11.845 -29.558  1.00  0.00              
ATOM   3207  O   THR C  36      -2.336  12.313 -30.400  1.00  0.00              
ATOM   3208  CB  THR C  36      -4.720  13.634 -28.948  1.00  0.00              
ATOM   3209  OG1 THR C  36      -4.287  13.598 -27.586  1.00  0.00              
ATOM   3210  CG2 THR C  36      -6.166  14.073 -28.980  1.00  0.00              
ATOM   3211  H   THR C  36      -5.731  11.526 -27.907  1.00  0.00              
ATOM   3212  HA  THR C  36      -4.856  12.263 -30.614  1.00  0.00              
ATOM   3213  HB  THR C  36      -4.112  14.333 -29.521  1.00  0.00              
ATOM   3214  HG1 THR C  36      -4.073  14.488 -27.295  1.00  0.00              
ATOM   3215 1HG2 THR C  36      -6.253  15.066 -28.544  1.00  0.00              
ATOM   3216 2HG2 THR C  36      -6.514  14.095 -30.012  1.00  0.00              
ATOM   3217 3HG2 THR C  36      -6.770  13.370 -28.408  1.00  0.00              
ATOM   3218  N   ASP C  37      -2.727  10.978 -28.621  1.00  0.00              
ATOM   3219  CA  ASP C  37      -1.364  10.445 -28.562  1.00  0.00              
ATOM   3220  C   ASP C  37      -1.094   9.340 -29.591  1.00  0.00              
ATOM   3221  O   ASP C  37      -0.004   9.243 -30.157  1.00  0.00              
ATOM   3222  CB  ASP C  37      -1.075   9.918 -27.155  1.00  0.00              
ATOM   3223  CG  ASP C  37       0.362   9.462 -26.937  1.00  0.00              
ATOM   3224  OD1 ASP C  37       1.255  10.231 -27.203  1.00  0.00              
ATOM   3225  OD2 ASP C  37       0.551   8.416 -26.363  1.00  0.00              
ATOM   3226  H   ASP C  37      -3.402  10.680 -27.932  1.00  0.00              
ATOM   3227  HA  ASP C  37      -0.649  11.233 -28.799  1.00  0.00              
ATOM   3228 1HB  ASP C  37      -1.359  10.613 -26.363  1.00  0.00              
ATOM   3229 2HB  ASP C  37      -1.737   9.053 -27.135  1.00  0.00              
ATOM   3230  N   LEU C  38      -2.103   8.520 -29.837  1.00  0.00              
ATOM   3231  CA  LEU C  38      -2.060   7.513 -30.895  1.00  0.00              
ATOM   3232  C   LEU C  38      -2.085   8.112 -32.311  1.00  0.00              
ATOM   3233  O   LEU C  38      -3.056   8.760 -32.701  1.00  0.00              
ATOM   3234  CB  LEU C  38      -3.243   6.557 -30.686  1.00  0.00              
ATOM   3235  CG  LEU C  38      -3.453   5.412 -31.667  1.00  0.00              
ATOM   3236  CD1 LEU C  38      -2.255   4.465 -31.605  1.00  0.00              
ATOM   3237  CD2 LEU C  38      -4.748   4.684 -31.314  1.00  0.00              
ATOM   3238  H   LEU C  38      -2.934   8.602 -29.268  1.00  0.00              
ATOM   3239  HA  LEU C  38      -1.122   6.963 -30.838  1.00  0.00              
ATOM   3240 1HB  LEU C  38      -2.963   6.140 -29.719  1.00  0.00              
ATOM   3241 2HB  LEU C  38      -4.185   7.096 -30.590  1.00  0.00              
ATOM   3242  HG  LEU C  38      -3.572   5.853 -32.657  1.00  0.00              
ATOM   3243 1HD1 LEU C  38      -2.402   3.644 -32.307  1.00  0.00              
ATOM   3244 2HD1 LEU C  38      -1.347   5.008 -31.870  1.00  0.00              
ATOM   3245 3HD1 LEU C  38      -2.158   4.065 -30.596  1.00  0.00              
ATOM   3246 1HD2 LEU C  38      -4.905   3.863 -32.014  1.00  0.00              
ATOM   3247 2HD2 LEU C  38      -4.679   4.289 -30.300  1.00  0.00              
ATOM   3248 3HD2 LEU C  38      -5.585   5.380 -31.377  1.00  0.00              
ATOM   3249  N   ILE C  39      -1.021   7.896 -33.080  1.00  0.00              
ATOM   3250  CA  ILE C  39      -0.872   8.565 -34.378  1.00  0.00              
ATOM   3251  C   ILE C  39      -0.655   7.624 -35.550  1.00  0.00              
ATOM   3252  O   ILE C  39      -0.598   8.056 -36.705  1.00  0.00              
ATOM   3253  CB  ILE C  39       0.311   9.554 -34.386  1.00  0.00              
ATOM   3254  CG1 ILE C  39       1.614   8.816 -34.064  1.00  0.00              
ATOM   3255  CG2 ILE C  39       0.052  10.673 -33.405  1.00  0.00              
ATOM   3256  CD1 ILE C  39       2.869   9.661 -34.285  1.00  0.00              
ATOM   3257  H   ILE C  39      -0.301   7.260 -32.768  1.00  0.00              
ATOM   3258  HA  ILE C  39      -1.791   9.081 -34.652  1.00  0.00              
ATOM   3259  HB  ILE C  39       0.427   9.962 -35.390  1.00  0.00              
ATOM   3260 1HG1 ILE C  39       1.561   8.506 -33.020  1.00  0.00              
ATOM   3261 2HG1 ILE C  39       1.653   7.933 -34.703  1.00  0.00              
ATOM   3262 1HG2 ILE C  39       0.892  11.368 -33.415  1.00  0.00              
ATOM   3263 2HG2 ILE C  39      -0.858  11.202 -33.687  1.00  0.00              
ATOM   3264 3HG2 ILE C  39      -0.065  10.260 -32.403  1.00  0.00              
ATOM   3265 1HD1 ILE C  39       3.753   9.073 -34.036  1.00  0.00              
ATOM   3266 2HD1 ILE C  39       2.921   9.972 -35.328  1.00  0.00              
ATOM   3267 3HD1 ILE C  39       2.831  10.544 -33.646  1.00  0.00              
ATOM   3268  N   GLY C  40      -0.523   6.341 -35.250  1.00  0.00              
ATOM   3269  CA  GLY C  40      -0.465   5.349 -36.304  1.00  0.00              
ATOM   3270  C   GLY C  40      -0.780   3.957 -35.783  1.00  0.00              
ATOM   3271  O   GLY C  40      -0.571   3.659 -34.607  1.00  0.00              
ATOM   3272  H   GLY C  40      -0.461   6.040 -34.288  1.00  0.00              
ATOM   3273 1HA  GLY C  40      -1.190   5.607 -37.076  1.00  0.00              
ATOM   3274 2HA  GLY C  40       0.536   5.344 -36.735  1.00  0.00              
ATOM   3275  N   LEU C  41      -1.300   3.114 -36.662  1.00  0.00              
ATOM   3276  CA  LEU C  41      -1.539   1.715 -36.342  1.00  0.00              
ATOM   3277  C   LEU C  41      -1.385   0.886 -37.612  1.00  0.00              
ATOM   3278  O   LEU C  41      -2.132   1.046 -38.584  1.00  0.00              
ATOM   3279  CB  LEU C  41      -2.930   1.528 -35.731  1.00  0.00              
ATOM   3280  CG  LEU C  41      -3.362   0.109 -35.342  1.00  0.00              
ATOM   3281  CD1 LEU C  41      -2.464  -0.456 -34.251  1.00  0.00              
ATOM   3282  CD2 LEU C  41      -4.817   0.145 -34.893  1.00  0.00              
ATOM   3283  H   LEU C  41      -1.537   3.454 -37.583  1.00  0.00              
ATOM   3284  HA  LEU C  41      -0.793   1.372 -35.625  1.00  0.00              
ATOM   3285 1HB  LEU C  41      -2.808   2.121 -34.826  1.00  0.00              
ATOM   3286 2HB  LEU C  41      -3.707   1.970 -36.354  1.00  0.00              
ATOM   3287  HG  LEU C  41      -3.300  -0.507 -36.240  1.00  0.00              
ATOM   3288 1HD1 LEU C  41      -2.792  -1.463 -33.995  1.00  0.00              
ATOM   3289 2HD1 LEU C  41      -1.435  -0.491 -34.610  1.00  0.00              
ATOM   3290 3HD1 LEU C  41      -2.521   0.180 -33.370  1.00  0.00              
ATOM   3291 1HD2 LEU C  41      -5.136  -0.859 -34.613  1.00  0.00              
ATOM   3292 2HD2 LEU C  41      -4.917   0.810 -34.034  1.00  0.00              
ATOM   3293 3HD2 LEU C  41      -5.441   0.510 -35.709  1.00  0.00              
ATOM   3294  N   THR C  42      -0.387   0.010 -37.593  1.00  0.00              
ATOM   3295  CA  THR C  42      -0.079  -0.840 -38.731  1.00  0.00              
ATOM   3296  C   THR C  42      -0.178  -2.313 -38.344  1.00  0.00              
ATOM   3297  O   THR C  42       0.620  -2.812 -37.553  1.00  0.00              
ATOM   3298  CB  THR C  42       1.352  -0.572 -39.253  1.00  0.00              
ATOM   3299  OG1 THR C  42       1.468   0.801 -39.662  1.00  0.00              
ATOM   3300  CG2 THR C  42       1.662  -1.468 -40.431  1.00  0.00              
ATOM   3301  H   THR C  42       0.175  -0.064 -36.758  1.00  0.00              
ATOM   3302  HA  THR C  42      -0.808  -0.674 -39.524  1.00  0.00              
ATOM   3303  HB  THR C  42       2.063  -0.766 -38.451  1.00  0.00              
ATOM   3304  HG1 THR C  42       1.602   1.354 -38.889  1.00  0.00              
ATOM   3305 1HG2 THR C  42       2.672  -1.264 -40.785  1.00  0.00              
ATOM   3306 2HG2 THR C  42       1.586  -2.510 -40.125  1.00  0.00              
ATOM   3307 3HG2 THR C  42       0.950  -1.272 -41.233  1.00  0.00              
ATOM   3308  N   ILE C  43      -1.166  -2.997 -38.906  1.00  0.00              
ATOM   3309  CA  ILE C  43      -1.439  -4.387 -38.563  1.00  0.00              
ATOM   3310  C   ILE C  43      -1.319  -5.188 -39.854  1.00  0.00              
ATOM   3311  O   ILE C  43      -2.087  -4.976 -40.790  1.00  0.00              
ATOM   3312  CB  ILE C  43      -2.857  -4.567 -38.000  1.00  0.00              
ATOM   3313  CG1 ILE C  43      -3.042  -3.684 -36.765  1.00  0.00              
ATOM   3314  CG2 ILE C  43      -3.096  -6.026 -37.652  1.00  0.00              
ATOM   3315  CD1 ILE C  43      -4.480  -3.642 -36.252  1.00  0.00              
ATOM   3316  H   ILE C  43      -1.747  -2.537 -39.592  1.00  0.00              
ATOM   3317  HA  ILE C  43      -0.688  -4.765 -37.870  1.00  0.00              
ATOM   3318  HB  ILE C  43      -3.580  -4.245 -38.750  1.00  0.00              
ATOM   3319 1HG1 ILE C  43      -2.388  -4.074 -35.987  1.00  0.00              
ATOM   3320 2HG1 ILE C  43      -2.723  -2.678 -37.036  1.00  0.00              
ATOM   3321 1HG2 ILE C  43      -4.105  -6.144 -37.255  1.00  0.00              
ATOM   3322 2HG2 ILE C  43      -2.987  -6.636 -38.548  1.00  0.00              
ATOM   3323 3HG2 ILE C  43      -2.372  -6.346 -36.904  1.00  0.00              
ATOM   3324 1HD1 ILE C  43      -4.536  -2.996 -35.375  1.00  0.00              
ATOM   3325 2HD1 ILE C  43      -5.134  -3.251 -37.030  1.00  0.00              
ATOM   3326 3HD1 ILE C  43      -4.800  -4.647 -35.980  1.00  0.00              
ATOM   3327  N   CYS C  44      -0.352  -6.100 -39.905  1.00  0.00              
ATOM   3328  CA  CYS C  44      -0.125  -6.888 -41.111  1.00  0.00              
ATOM   3329  C   CYS C  44       0.195  -5.952 -42.272  1.00  0.00              
ATOM   3330  O   CYS C  44      -0.070  -6.276 -43.428  1.00  0.00              
ATOM   3331  CB  CYS C  44      -1.369  -7.703 -41.466  1.00  0.00              
ATOM   3332  SG  CYS C  44      -2.009  -8.735 -40.140  1.00  0.00              
ATOM   3333  H   CYS C  44       0.238  -6.253 -39.099  1.00  0.00              
ATOM   3334  HA  CYS C  44       0.647  -7.648 -40.993  1.00  0.00              
ATOM   3335 1HB  CYS C  44      -2.188  -7.040 -41.744  1.00  0.00              
ATOM   3336 2HB  CYS C  44      -1.152  -8.382 -42.290  1.00  0.00              
ATOM   3337  HG  CYS C  44      -3.026  -9.238 -40.834  1.00  0.00              
ATOM   3338  N   GLY C  45       0.748  -4.786 -41.955  1.00  0.00              
ATOM   3339  CA  GLY C  45       1.046  -3.802 -42.977  1.00  0.00              
ATOM   3340  C   GLY C  45      -0.101  -2.858 -43.266  1.00  0.00              
ATOM   3341  O   GLY C  45       0.111  -1.778 -43.817  1.00  0.00              
ATOM   3342  H   GLY C  45       0.967  -4.576 -40.991  1.00  0.00              
ATOM   3343 1HA  GLY C  45       1.897  -3.201 -42.656  1.00  0.00              
ATOM   3344 2HA  GLY C  45       1.295  -4.315 -43.905  1.00  0.00              
ATOM   3345  N   HIS C  46      -1.319  -3.248 -42.898  1.00  0.00              
ATOM   3346  CA  HIS C  46      -2.481  -2.418 -43.193  1.00  0.00              
ATOM   3347  C   HIS C  46      -2.626  -1.210 -42.258  1.00  0.00              
ATOM   3348  O   HIS C  46      -2.491  -1.325 -41.034  1.00  0.00              
ATOM   3349  CB  HIS C  46      -3.764  -3.241 -43.138  1.00  0.00              
ATOM   3350  CG  HIS C  46      -4.962  -2.499 -43.631  1.00  0.00              
ATOM   3351  ND1 HIS C  46      -5.261  -2.379 -44.972  1.00  0.00              
ATOM   3352  CD2 HIS C  46      -5.891  -1.767 -42.973  1.00  0.00              
ATOM   3353  CE1 HIS C  46      -6.320  -1.603 -45.118  1.00  0.00              
ATOM   3354  NE2 HIS C  46      -6.721  -1.216 -43.920  1.00  0.00              
ATOM   3355  H   HIS C  46      -1.450  -4.123 -42.410  1.00  0.00              
ATOM   3356  HA  HIS C  46      -2.382  -1.990 -44.191  1.00  0.00              
ATOM   3357 1HB  HIS C  46      -3.667  -4.132 -43.760  1.00  0.00              
ATOM   3358 2HB  HIS C  46      -3.976  -3.538 -42.111  1.00  0.00              
ATOM   3359  HD1 HIS C  46      -4.812  -2.864 -45.723  1.00  0.00              
ATOM   3360  HD2 HIS C  46      -6.060  -1.564 -41.914  1.00  0.00              
ATOM   3361  HE1 HIS C  46      -6.714  -1.383 -46.110  1.00  0.00              
ATOM   3362  N   ASN C  47      -2.921  -0.054 -42.856  1.00  0.00              
ATOM   3363  CA  ASN C  47      -3.145   1.183 -42.115  1.00  0.00              
ATOM   3364  C   ASN C  47      -4.508   1.109 -41.447  1.00  0.00              
ATOM   3365  O   ASN C  47      -5.531   1.331 -42.093  1.00  0.00              
ATOM   3366  CB  ASN C  47      -3.044   2.410 -43.002  1.00  0.00              
ATOM   3367  CG  ASN C  47      -3.115   3.709 -42.248  1.00  0.00              
ATOM   3368  OD1 ASN C  47      -3.659   3.779 -41.141  1.00  0.00              
ATOM   3369  ND2 ASN C  47      -2.639   4.753 -42.878  1.00  0.00              
ATOM   3370  H   ASN C  47      -2.990  -0.045 -43.863  1.00  0.00              
ATOM   3371  HA  ASN C  47      -2.390   1.288 -41.334  1.00  0.00              
ATOM   3372 1HB  ASN C  47      -2.272   2.482 -43.769  1.00  0.00              
ATOM   3373 2HB  ASN C  47      -4.010   2.226 -43.474  1.00  0.00              
ATOM   3374 1HD2 ASN C  47      -2.651   5.651 -42.436  1.00  0.00              
ATOM   3375 2HD2 ASN C  47      -2.262   4.654 -43.798  1.00  0.00              
ATOM   3376  N   CYS C  48      -4.519   0.807 -40.156  1.00  0.00              
ATOM   3377  CA  CYS C  48      -5.771   0.648 -39.421  1.00  0.00              
ATOM   3378  C   CYS C  48      -6.091   1.858 -38.543  1.00  0.00              
ATOM   3379  O   CYS C  48      -7.092   1.863 -37.831  1.00  0.00              
ATOM   3380  CB  CYS C  48      -5.490  -0.580 -38.555  1.00  0.00              
ATOM   3381  SG  CYS C  48      -5.161  -2.095 -39.487  1.00  0.00              
ATOM   3382  H   CYS C  48      -3.642   0.684 -39.669  1.00  0.00              
ATOM   3383  HA  CYS C  48      -6.627   0.437 -40.063  1.00  0.00              
ATOM   3384 1HB  CYS C  48      -4.609  -0.410 -37.934  1.00  0.00              
ATOM   3385 2HB  CYS C  48      -6.347  -0.797 -37.919  1.00  0.00              
ATOM   3386  HG  CYS C  48      -6.434  -2.379 -39.743  1.00  0.00              
ATOM   3387  N   LEU C  49      -5.249   2.880 -38.601  1.00  0.00              
ATOM   3388  CA  LEU C  49      -5.479   4.091 -37.811  1.00  0.00              
ATOM   3389  C   LEU C  49      -6.883   4.698 -37.926  1.00  0.00              
ATOM   3390  O   LEU C  49      -7.453   5.141 -36.931  1.00  0.00              
ATOM   3391  CB  LEU C  49      -4.429   5.154 -38.154  1.00  0.00              
ATOM   3392  CG  LEU C  49      -4.555   6.441 -37.326  1.00  0.00              
ATOM   3393  CD1 LEU C  49      -4.291   6.141 -35.847  1.00  0.00              
ATOM   3394  CD2 LEU C  49      -3.592   7.466 -37.832  1.00  0.00              
ATOM   3395  H   LEU C  49      -4.435   2.828 -39.195  1.00  0.00              
ATOM   3396  HA  LEU C  49      -5.383   3.859 -36.751  1.00  0.00              
ATOM   3397 1HB  LEU C  49      -3.528   4.608 -37.877  1.00  0.00              
ATOM   3398 2HB  LEU C  49      -4.407   5.371 -39.221  1.00  0.00              
ATOM   3399  HG  LEU C  49      -5.563   6.828 -37.483  1.00  0.00              
ATOM   3400 1HD1 LEU C  49      -4.382   7.059 -35.267  1.00  0.00              
ATOM   3401 2HD1 LEU C  49      -5.016   5.412 -35.487  1.00  0.00              
ATOM   3402 3HD1 LEU C  49      -3.284   5.739 -35.732  1.00  0.00              
ATOM   3403 1HD2 LEU C  49      -3.687   8.377 -37.242  1.00  0.00              
ATOM   3404 2HD2 LEU C  49      -2.575   7.082 -37.746  1.00  0.00              
ATOM   3405 3HD2 LEU C  49      -3.810   7.687 -38.877  1.00  0.00              
ATOM   3406  N   LEU C  50      -7.451   4.702 -39.129  1.00  0.00              
ATOM   3407  CA  LEU C  50      -8.800   5.233 -39.329  1.00  0.00              
ATOM   3408  C   LEU C  50      -9.922   4.527 -38.575  1.00  0.00              
ATOM   3409  O   LEU C  50     -11.006   5.091 -38.409  1.00  0.00              
ATOM   3410  CB  LEU C  50      -9.120   5.219 -40.829  1.00  0.00              
ATOM   3411  CG  LEU C  50      -8.279   6.173 -41.686  1.00  0.00              
ATOM   3412  CD1 LEU C  50      -8.609   5.981 -43.160  1.00  0.00              
ATOM   3413  CD2 LEU C  50      -8.544   7.609 -41.257  1.00  0.00              
ATOM   3414  H   LEU C  50      -6.946   4.331 -39.922  1.00  0.00              
ATOM   3415  HA  LEU C  50      -8.849   6.254 -38.955  1.00  0.00              
ATOM   3416 1HB  LEU C  50      -8.859   4.186 -41.056  1.00  0.00              
ATOM   3417 2HB  LEU C  50     -10.182   5.374 -41.017  1.00  0.00              
ATOM   3418  HG  LEU C  50      -7.230   5.953 -41.482  1.00  0.00              
ATOM   3419 1HD1 LEU C  50      -8.007   6.663 -43.760  1.00  0.00              
ATOM   3420 2HD1 LEU C  50      -8.390   4.953 -43.451  1.00  0.00              
ATOM   3421 3HD1 LEU C  50      -9.665   6.188 -43.325  1.00  0.00              
ATOM   3422 1HD2 LEU C  50      -7.945   8.286 -41.865  1.00  0.00              
ATOM   3423 2HD2 LEU C  50      -9.601   7.839 -41.388  1.00  0.00              
ATOM   3424 3HD2 LEU C  50      -8.275   7.731 -40.207  1.00  0.00              
ATOM   3425  N   THR C  51      -9.676   3.301 -38.126  1.00  0.00              
ATOM   3426  CA  THR C  51     -10.657   2.590 -37.309  1.00  0.00              
ATOM   3427  C   THR C  51     -10.174   2.424 -35.864  1.00  0.00              
ATOM   3428  O   THR C  51     -10.891   1.906 -35.011  1.00  0.00              
ATOM   3429  CB  THR C  51     -10.943   1.196 -37.898  1.00  0.00              
ATOM   3430  OG1 THR C  51      -9.738   0.419 -37.881  1.00  0.00              
ATOM   3431  CG2 THR C  51     -11.437   1.327 -39.337  1.00  0.00              
ATOM   3432  H   THR C  51      -8.801   2.848 -38.349  1.00  0.00              
ATOM   3433  HA  THR C  51     -11.580   3.168 -37.254  1.00  0.00              
ATOM   3434  HB  THR C  51     -11.704   0.704 -37.291  1.00  0.00              
ATOM   3435  HG1 THR C  51      -9.186   0.669 -38.626  1.00  0.00              
ATOM   3436 1HG2 THR C  51     -11.636   0.337 -39.743  1.00  0.00              
ATOM   3437 2HG2 THR C  51     -12.352   1.919 -39.354  1.00  0.00              
ATOM   3438 3HG2 THR C  51     -10.674   1.821 -39.938  1.00  0.00              
ATOM   3439  N   ALA C  52      -8.952   2.867 -35.602  1.00  0.00              
ATOM   3440  CA  ALA C  52      -8.354   2.733 -34.278  1.00  0.00              
ATOM   3441  C   ALA C  52      -9.045   3.602 -33.230  1.00  0.00              
ATOM   3442  O   ALA C  52      -9.151   4.819 -33.389  1.00  0.00              
ATOM   3443  CB  ALA C  52      -6.889   3.091 -34.348  1.00  0.00              
ATOM   3444  H   ALA C  52      -8.424   3.311 -36.338  1.00  0.00              
ATOM   3445  HA  ALA C  52      -8.468   1.700 -33.947  1.00  0.00              
ATOM   3446 1HB  ALA C  52      -6.444   2.989 -33.359  1.00  0.00              
ATOM   3447 2HB  ALA C  52      -6.384   2.421 -35.044  1.00  0.00              
ATOM   3448 3HB  ALA C  52      -6.783   4.119 -34.690  1.00  0.00              
ATOM   3449  N   GLU C  53      -9.511   2.967 -32.162  1.00  0.00              
ATOM   3450  CA  GLU C  53     -10.108   3.678 -31.044  1.00  0.00              
ATOM   3451  C   GLU C  53      -9.333   3.376 -29.759  1.00  0.00              
ATOM   3452  O   GLU C  53      -9.324   2.248 -29.279  1.00  0.00              
ATOM   3453  CB  GLU C  53     -11.581   3.298 -30.886  1.00  0.00              
ATOM   3454  CG  GLU C  53     -12.301   4.026 -29.759  1.00  0.00              
ATOM   3455  CD  GLU C  53     -13.745   3.616 -29.679  1.00  0.00              
ATOM   3456  OE1 GLU C  53     -14.142   2.758 -30.430  1.00  0.00              
ATOM   3457  OE2 GLU C  53     -14.425   4.077 -28.793  1.00  0.00              
ATOM   3458  H   GLU C  53      -9.447   1.960 -32.125  1.00  0.00              
ATOM   3459  HA  GLU C  53     -10.044   4.754 -31.213  1.00  0.00              
ATOM   3460 1HB  GLU C  53     -12.072   3.523 -31.834  1.00  0.00              
ATOM   3461 2HB  GLU C  53     -11.617   2.224 -30.704  1.00  0.00              
ATOM   3462 1HG  GLU C  53     -11.832   3.891 -28.786  1.00  0.00              
ATOM   3463 2HG  GLU C  53     -12.238   5.074 -30.049  1.00  0.00              
ATOM   3464  N   TRP C  54      -8.670   4.395 -29.223  1.00  0.00              
ATOM   3465  CA  TRP C  54      -7.952   4.276 -27.959  1.00  0.00              
ATOM   3466  C   TRP C  54      -8.969   4.049 -26.844  1.00  0.00              
ATOM   3467  O   TRP C  54      -9.904   4.839 -26.689  1.00  0.00              
ATOM   3468  CB  TRP C  54      -7.172   5.568 -27.690  1.00  0.00              
ATOM   3469  CG  TRP C  54      -6.382   5.562 -26.413  1.00  0.00              
ATOM   3470  CD1 TRP C  54      -5.102   5.118 -26.241  1.00  0.00              
ATOM   3471  CD2 TRP C  54      -6.828   6.008 -25.126  1.00  0.00              
ATOM   3472  NE1 TRP C  54      -4.722   5.257 -24.927  1.00  0.00              
ATOM   3473  CE2 TRP C  54      -5.763   5.803 -24.221  1.00  0.00              
ATOM   3474  CE3 TRP C  54      -8.024   6.556 -24.649  1.00  0.00              
ATOM   3475  CZ2 TRP C  54      -5.856   6.130 -22.865  1.00  0.00              
ATOM   3476  CZ3 TRP C  54      -8.119   6.879 -23.298  1.00  0.00              
ATOM   3477  CH2 TRP C  54      -7.043   6.667 -22.423  1.00  0.00              
ATOM   3478  H   TRP C  54      -8.666   5.279 -29.710  1.00  0.00              
ATOM   3479  HA  TRP C  54      -7.283   3.415 -27.993  1.00  0.00              
ATOM   3480 1HB  TRP C  54      -6.453   5.749 -28.489  1.00  0.00              
ATOM   3481 2HB  TRP C  54      -7.856   6.412 -27.620  1.00  0.00              
ATOM   3482  HD1 TRP C  54      -4.591   4.736 -27.124  1.00  0.00              
ATOM   3483  HE1 TRP C  54      -3.824   4.999 -24.544  1.00  0.00              
ATOM   3484  HE3 TRP C  54      -8.886   6.747 -25.286  1.00  0.00              
ATOM   3485  HZ2 TRP C  54      -4.996   5.951 -22.219  1.00  0.00              
ATOM   3486  HZ3 TRP C  54      -9.057   7.302 -22.938  1.00  0.00              
ATOM   3487  HH2 TRP C  54      -7.151   6.934 -21.371  1.00  0.00              
ATOM   3488  N   MET C  55      -8.801   2.972 -26.084  1.00  0.00              
ATOM   3489  CA  MET C  55      -9.704   2.672 -24.973  1.00  0.00              
ATOM   3490  C   MET C  55      -9.007   2.998 -23.647  1.00  0.00              
ATOM   3491  O   MET C  55      -9.589   3.631 -22.761  1.00  0.00              
ATOM   3492  CB  MET C  55     -10.138   1.208 -25.012  1.00  0.00              
ATOM   3493  CG  MET C  55     -10.849   0.796 -26.293  1.00  0.00              
ATOM   3494  SD  MET C  55     -12.352   1.748 -26.591  1.00  0.00              
ATOM   3495  CE  MET C  55     -13.406   1.136 -25.280  1.00  0.00              
ATOM   3496  H   MET C  55      -8.033   2.346 -26.277  1.00  0.00              
ATOM   3497  HA  MET C  55     -10.595   3.296 -25.039  1.00  0.00              
ATOM   3498 1HB  MET C  55      -9.237   0.608 -24.888  1.00  0.00              
ATOM   3499 2HB  MET C  55     -10.802   1.050 -24.162  1.00  0.00              
ATOM   3500 1HG  MET C  55     -10.162   0.942 -27.126  1.00  0.00              
ATOM   3501 2HG  MET C  55     -11.105  -0.261 -26.213  1.00  0.00              
ATOM   3502 1HE  MET C  55     -14.376   1.631 -25.330  1.00  0.00              
ATOM   3503 2HE  MET C  55     -13.541   0.060 -25.394  1.00  0.00              
ATOM   3504 3HE  MET C  55     -12.943   1.343 -24.314  1.00  0.00              
ATOM   3505  N   SER C  56      -7.764   2.544 -23.521  1.00  0.00              
ATOM   3506  CA  SER C  56      -6.938   2.821 -22.347  1.00  0.00              
ATOM   3507  C   SER C  56      -5.495   2.689 -22.794  1.00  0.00              
ATOM   3508  O   SER C  56      -5.233   2.375 -23.950  1.00  0.00              
ATOM   3509  CB  SER C  56      -7.190   1.803 -21.241  1.00  0.00              
ATOM   3510  OG  SER C  56      -6.614   0.551 -21.584  1.00  0.00              
ATOM   3511  H   SER C  56      -7.382   1.987 -24.270  1.00  0.00              
ATOM   3512  HA  SER C  56      -7.158   3.782 -21.879  1.00  0.00              
ATOM   3513 1HB  SER C  56      -6.748   2.174 -20.318  1.00  0.00              
ATOM   3514 2HB  SER C  56      -8.266   1.692 -21.108  1.00  0.00              
ATOM   3515  HG  SER C  56      -7.193   0.088 -22.193  1.00  0.00              
ATOM   3516  N   ALA C  57      -4.560   2.911 -21.871  1.00  0.00              
ATOM   3517  CA  ALA C  57      -3.144   2.773 -22.193  1.00  0.00              
ATOM   3518  C   ALA C  57      -2.768   1.310 -22.489  1.00  0.00              
ATOM   3519  O   ALA C  57      -1.683   1.034 -23.004  1.00  0.00              
ATOM   3520  CB  ALA C  57      -2.285   3.324 -21.038  1.00  0.00              
ATOM   3521  H   ALA C  57      -4.828   3.180 -20.935  1.00  0.00              
ATOM   3522  HA  ALA C  57      -2.933   3.344 -23.098  1.00  0.00              
ATOM   3523 1HB  ALA C  57      -1.230   3.218 -21.287  1.00  0.00              
ATOM   3524 2HB  ALA C  57      -2.516   4.379 -20.883  1.00  0.00              
ATOM   3525 3HB  ALA C  57      -2.501   2.767 -20.128  1.00  0.00              
ATOM   3526  N   SER C  58      -3.665   0.379 -22.172  1.00  0.00              
ATOM   3527  CA  SER C  58      -3.418  -1.038 -22.443  1.00  0.00              
ATOM   3528  C   SER C  58      -4.361  -1.583 -23.508  1.00  0.00              
ATOM   3529  O   SER C  58      -4.329  -2.780 -23.827  1.00  0.00              
ATOM   3530  CB  SER C  58      -3.610  -1.865 -21.169  1.00  0.00              
ATOM   3531  OG  SER C  58      -4.963  -1.805 -20.746  1.00  0.00              
ATOM   3532  H   SER C  58      -4.535   0.650 -21.737  1.00  0.00              
ATOM   3533  HA  SER C  58      -2.386  -1.250 -22.727  1.00  0.00              
ATOM   3534 1HB  SER C  58      -3.330  -2.898 -21.379  1.00  0.00              
ATOM   3535 2HB  SER C  58      -2.959  -1.464 -20.392  1.00  0.00              
ATOM   3536  HG  SER C  58      -5.296  -0.913 -20.868  1.00  0.00              
ATOM   3537  N   LYS C  59      -5.186  -0.719 -24.085  1.00  0.00              
ATOM   3538  CA  LYS C  59      -6.207  -1.224 -24.989  1.00  0.00              
ATOM   3539  C   LYS C  59      -6.584  -0.330 -26.160  1.00  0.00              
ATOM   3540  O   LYS C  59      -6.936   0.840 -25.981  1.00  0.00              
ATOM   3541  CB  LYS C  59      -7.463  -1.541 -24.169  1.00  0.00              
ATOM   3542  CG  LYS C  59      -8.602  -2.207 -24.949  1.00  0.00              
ATOM   3543  CD  LYS C  59      -9.762  -2.543 -24.008  1.00  0.00              
ATOM   3544  CE  LYS C  59     -10.944  -3.108 -24.763  1.00  0.00              
ATOM   3545  NZ  LYS C  59     -12.064  -3.504 -23.847  1.00  0.00              
ATOM   3546  H   LYS C  59      -5.127   0.275 -23.916  1.00  0.00              
ATOM   3547  HA  LYS C  59      -5.852  -2.133 -25.476  1.00  0.00              
ATOM   3548 1HB  LYS C  59      -7.156  -2.202 -23.357  1.00  0.00              
ATOM   3549 2HB  LYS C  59      -7.820  -0.600 -23.754  1.00  0.00              
ATOM   3550 1HG  LYS C  59      -8.938  -1.519 -25.726  1.00  0.00              
ATOM   3551 2HG  LYS C  59      -8.221  -3.118 -25.410  1.00  0.00              
ATOM   3552 1HD  LYS C  59      -9.415  -3.274 -23.277  1.00  0.00              
ATOM   3553 2HD  LYS C  59     -10.066  -1.631 -23.493  1.00  0.00              
ATOM   3554 1HE  LYS C  59     -11.299  -2.352 -25.460  1.00  0.00              
ATOM   3555 2HE  LYS C  59     -10.608  -3.983 -25.320  1.00  0.00              
ATOM   3556 1HZ  LYS C  59     -12.828  -3.876 -24.392  1.00  0.00              
ATOM   3557 2HZ  LYS C  59     -11.738  -4.209 -23.200  1.00  0.00              
ATOM   3558 3HZ  LYS C  59     -12.378  -2.695 -23.333  1.00  0.00              
ATOM   3559  N   ILE C  60      -6.515  -0.903 -27.354  1.00  0.00              
ATOM   3560  CA  ILE C  60      -6.916  -0.226 -28.576  1.00  0.00              
ATOM   3561  C   ILE C  60      -7.817  -1.192 -29.334  1.00  0.00              
ATOM   3562  O   ILE C  60      -7.473  -2.361 -29.510  1.00  0.00              
ATOM   3563  CB  ILE C  60      -5.719   0.094 -29.490  1.00  0.00              
ATOM   3564  CG1 ILE C  60      -4.747   1.044 -28.781  1.00  0.00              
ATOM   3565  CG2 ILE C  60      -6.218   0.727 -30.786  1.00  0.00              
ATOM   3566  CD1 ILE C  60      -3.460   1.293 -29.581  1.00  0.00              
ATOM   3567  H   ILE C  60      -6.169  -1.850 -27.406  1.00  0.00              
ATOM   3568  HA  ILE C  60      -7.504   0.662 -28.349  1.00  0.00              
ATOM   3569  HB  ILE C  60      -5.183  -0.829 -29.711  1.00  0.00              
ATOM   3570 1HG1 ILE C  60      -5.273   1.986 -28.622  1.00  0.00              
ATOM   3571 2HG1 ILE C  60      -4.504   0.598 -27.816  1.00  0.00              
ATOM   3572 1HG2 ILE C  60      -5.369   0.954 -31.431  1.00  0.00              
ATOM   3573 2HG2 ILE C  60      -6.887   0.036 -31.297  1.00  0.00              
ATOM   3574 3HG2 ILE C  60      -6.755   1.648 -30.558  1.00  0.00              
ATOM   3575 1HD1 ILE C  60      -2.811   1.973 -29.028  1.00  0.00              
ATOM   3576 2HD1 ILE C  60      -2.942   0.347 -29.741  1.00  0.00              
ATOM   3577 3HD1 ILE C  60      -3.709   1.735 -30.545  1.00  0.00              
ATOM   3578  N   VAL C  61      -8.982  -0.711 -29.759  1.00  0.00              
ATOM   3579  CA  VAL C  61      -9.894  -1.538 -30.538  1.00  0.00              
ATOM   3580  C   VAL C  61      -9.953  -0.964 -31.954  1.00  0.00              
ATOM   3581  O   VAL C  61     -10.098   0.246 -32.135  1.00  0.00              
ATOM   3582  CB  VAL C  61     -11.309  -1.584 -29.930  1.00  0.00              
ATOM   3583  CG1 VAL C  61     -12.245  -2.389 -30.820  1.00  0.00              
ATOM   3584  CG2 VAL C  61     -11.266  -2.177 -28.529  1.00  0.00              
ATOM   3585  H   VAL C  61      -9.244   0.239 -29.539  1.00  0.00              
ATOM   3586  HA  VAL C  61      -9.527  -2.561 -30.624  1.00  0.00              
ATOM   3587  HB  VAL C  61     -11.686  -0.567 -29.832  1.00  0.00              
ATOM   3588 1HG1 VAL C  61     -13.240  -2.411 -30.374  1.00  0.00              
ATOM   3589 2HG1 VAL C  61     -12.299  -1.926 -31.805  1.00  0.00              
ATOM   3590 3HG1 VAL C  61     -11.869  -3.408 -30.917  1.00  0.00              
ATOM   3591 1HG2 VAL C  61     -12.273  -2.202 -28.115  1.00  0.00              
ATOM   3592 2HG2 VAL C  61     -10.867  -3.191 -28.576  1.00  0.00              
ATOM   3593 3HG2 VAL C  61     -10.628  -1.564 -27.893  1.00  0.00              
ATOM   3594  N   CYS C  62      -9.815  -1.828 -32.953  1.00  0.00              
ATOM   3595  CA  CYS C  62      -9.780  -1.377 -34.341  1.00  0.00              
ATOM   3596  C   CYS C  62     -10.281  -2.477 -35.269  1.00  0.00              
ATOM   3597  O   CYS C  62     -10.661  -3.561 -34.822  1.00  0.00              
ATOM   3598  CB  CYS C  62      -8.293  -1.105 -34.575  1.00  0.00              
ATOM   3599  SG  CYS C  62      -7.249  -2.583 -34.549  1.00  0.00              
ATOM   3600  H   CYS C  62      -9.733  -2.815 -32.754  1.00  0.00              
ATOM   3601  HA  CYS C  62     -10.333  -0.453 -34.510  1.00  0.00              
ATOM   3602 1HB  CYS C  62      -8.143  -0.647 -35.552  1.00  0.00              
ATOM   3603 2HB  CYS C  62      -7.904  -0.446 -33.799  1.00  0.00              
ATOM   3604  HG  CYS C  62      -7.528  -2.972 -35.788  1.00  0.00              
ATOM   3605  N   ARG C  63     -10.295  -2.180 -36.562  1.00  0.00              
ATOM   3606  CA  ARG C  63     -10.669  -3.168 -37.563  1.00  0.00              
ATOM   3607  C   ARG C  63      -9.476  -3.439 -38.450  1.00  0.00              
ATOM   3608  O   ARG C  63      -8.792  -2.516 -38.876  1.00  0.00              
ATOM   3609  CB  ARG C  63     -11.861  -2.675 -38.390  1.00  0.00              
ATOM   3610  CG  ARG C  63     -13.166  -2.734 -37.609  1.00  0.00              
ATOM   3611  CD  ARG C  63     -14.345  -2.251 -38.412  1.00  0.00              
ATOM   3612  NE  ARG C  63     -15.573  -2.273 -37.623  1.00  0.00              
ATOM   3613  CZ  ARG C  63     -16.379  -3.325 -37.526  1.00  0.00              
ATOM   3614  NH1 ARG C  63     -16.087  -4.447 -38.170  1.00  0.00              
ATOM   3615  NH2 ARG C  63     -17.478  -3.257 -36.787  1.00  0.00              
ATOM   3616  H   ARG C  63     -10.041  -1.249 -36.861  1.00  0.00              
ATOM   3617  HA  ARG C  63     -10.947  -4.102 -37.073  1.00  0.00              
ATOM   3618 1HB  ARG C  63     -11.639  -1.651 -38.689  1.00  0.00              
ATOM   3619 2HB  ARG C  63     -11.917  -3.308 -39.275  1.00  0.00              
ATOM   3620 1HG  ARG C  63     -13.345  -3.766 -37.309  1.00  0.00              
ATOM   3621 2HG  ARG C  63     -13.066  -2.109 -36.721  1.00  0.00              
ATOM   3622 1HD  ARG C  63     -14.154  -1.231 -38.743  1.00  0.00              
ATOM   3623 2HD  ARG C  63     -14.470  -2.897 -39.280  1.00  0.00              
ATOM   3624  HE  ARG C  63     -15.989  -1.545 -37.057  1.00  0.00              
ATOM   3625 1HH1 ARG C  63     -15.250  -4.500 -38.734  1.00  0.00              
ATOM   3626 2HH1 ARG C  63     -16.702  -5.244 -38.095  1.00  0.00              
ATOM   3627 1HH2 ARG C  63     -17.702  -2.403 -36.296  1.00  0.00              
ATOM   3628 2HH2 ARG C  63     -18.087  -4.060 -36.718  1.00  0.00              
ATOM   3629  N   VAL C  64      -9.212  -4.713 -38.701  1.00  0.00              
ATOM   3630  CA  VAL C  64      -8.071  -5.095 -39.512  1.00  0.00              
ATOM   3631  C   VAL C  64      -8.503  -5.241 -40.962  1.00  0.00              
ATOM   3632  O   VAL C  64      -9.442  -5.977 -41.272  1.00  0.00              
ATOM   3633  CB  VAL C  64      -7.436  -6.412 -39.028  1.00  0.00              
ATOM   3634  CG1 VAL C  64      -6.252  -6.787 -39.907  1.00  0.00              
ATOM   3635  CG2 VAL C  64      -7.002  -6.292 -37.575  1.00  0.00              
ATOM   3636  H   VAL C  64      -9.811  -5.433 -38.323  1.00  0.00              
ATOM   3637  HA  VAL C  64      -7.303  -4.321 -39.506  1.00  0.00              
ATOM   3638  HB  VAL C  64      -8.185  -7.203 -39.071  1.00  0.00              
ATOM   3639 1HG1 VAL C  64      -5.815  -7.720 -39.551  1.00  0.00              
ATOM   3640 2HG1 VAL C  64      -6.588  -6.913 -40.936  1.00  0.00              
ATOM   3641 3HG1 VAL C  64      -5.502  -5.997 -39.863  1.00  0.00              
ATOM   3642 1HG2 VAL C  64      -6.557  -7.232 -37.249  1.00  0.00              
ATOM   3643 2HG2 VAL C  64      -6.270  -5.490 -37.479  1.00  0.00              
ATOM   3644 3HG2 VAL C  64      -7.869  -6.067 -36.953  1.00  0.00              
ATOM   3645  N   GLY C  65      -7.820  -4.516 -41.839  1.00  0.00              
ATOM   3646  CA  GLY C  65      -8.169  -4.517 -43.245  1.00  0.00              
ATOM   3647  C   GLY C  65      -7.249  -5.456 -43.998  1.00  0.00              
ATOM   3648  O   GLY C  65      -6.652  -6.351 -43.408  1.00  0.00              
ATOM   3649  H   GLY C  65      -7.042  -3.953 -41.526  1.00  0.00              
ATOM   3650 1HA  GLY C  65      -9.202  -4.845 -43.355  1.00  0.00              
ATOM   3651 2HA  GLY C  65      -8.066  -3.506 -43.638  1.00  0.00              
ATOM   3652  N   GLN C  66      -7.130  -5.251 -45.303  1.00  0.00              
ATOM   3653  CA  GLN C  66      -6.334  -6.123 -46.160  1.00  0.00              
ATOM   3654  C   GLN C  66      -4.843  -5.916 -45.925  1.00  0.00              
ATOM   3655  O   GLN C  66      -4.348  -4.791 -45.937  1.00  0.00              
ATOM   3656  CB  GLN C  66      -6.664  -5.873 -47.634  1.00  0.00              
ATOM   3657  CG  GLN C  66      -5.904  -6.765 -48.601  1.00  0.00              
ATOM   3658  CD  GLN C  66      -6.368  -6.590 -50.035  1.00  0.00              
ATOM   3659  OE1 GLN C  66      -7.319  -5.853 -50.310  1.00  0.00              
ATOM   3660  NE2 GLN C  66      -5.701  -7.272 -50.960  1.00  0.00              
ATOM   3661  H   GLN C  66      -7.608  -4.460 -45.712  1.00  0.00              
ATOM   3662  HA  GLN C  66      -6.544  -7.165 -45.917  1.00  0.00              
ATOM   3663 1HB  GLN C  66      -7.736  -6.034 -47.748  1.00  0.00              
ATOM   3664 2HB  GLN C  66      -6.431  -4.829 -47.836  1.00  0.00              
ATOM   3665 1HG  GLN C  66      -4.817  -6.836 -48.609  1.00  0.00              
ATOM   3666 2HG  GLN C  66      -6.326  -7.693 -48.213  1.00  0.00              
ATOM   3667 1HE2 GLN C  66      -5.962  -7.198 -51.923  1.00  0.00              
ATOM   3668 2HE2 GLN C  66      -4.937  -7.861 -50.693  1.00  0.00              
ATOM   3669  N   ALA C  67      -4.130  -7.012 -45.702  1.00  0.00              
ATOM   3670  CA  ALA C  67      -2.696  -6.963 -45.438  1.00  0.00              
ATOM   3671  C   ALA C  67      -1.800  -6.537 -46.597  1.00  0.00              
ATOM   3672  O   ALA C  67      -2.094  -6.793 -47.766  1.00  0.00              
ATOM   3673  CB  ALA C  67      -2.230  -8.312 -44.912  1.00  0.00              
ATOM   3674  H   ALA C  67      -4.597  -7.908 -45.716  1.00  0.00              
ATOM   3675  HA  ALA C  67      -2.508  -6.212 -44.671  1.00  0.00              
ATOM   3676 1HB  ALA C  67      -1.158  -8.273 -44.715  1.00  0.00              
ATOM   3677 2HB  ALA C  67      -2.761  -8.547 -43.990  1.00  0.00              
ATOM   3678 3HB  ALA C  67      -2.434  -9.082 -45.654  1.00  0.00              
ATOM   3679  N   LYS C  68      -0.706  -5.872 -46.242  1.00  0.00              
ATOM   3680  CA  LYS C  68       0.227  -5.299 -47.203  1.00  0.00              
ATOM   3681  C   LYS C  68       1.519  -6.069 -46.986  1.00  0.00              
ATOM   3682  O   LYS C  68       2.343  -6.205 -47.890  1.00  0.00              
ATOM   3683  CB  LYS C  68       0.423  -3.795 -46.999  1.00  0.00              
ATOM   3684  CG  LYS C  68      -0.837  -2.965 -47.195  1.00  0.00              
ATOM   3685  CD  LYS C  68      -0.538  -1.476 -47.107  1.00  0.00              
ATOM   3686  CE  LYS C  68      -1.804  -0.645 -47.263  1.00  0.00              
ATOM   3687  NZ  LYS C  68      -1.530   0.813 -47.156  1.00  0.00              
ATOM   3688  H   LYS C  68      -0.523  -5.766 -45.255  1.00  0.00              
ATOM   3689  HA  LYS C  68      -0.147  -5.449 -48.216  1.00  0.00              
ATOM   3690 1HB  LYS C  68       0.796  -3.657 -45.984  1.00  0.00              
ATOM   3691 2HB  LYS C  68       1.184  -3.473 -47.711  1.00  0.00              
ATOM   3692 1HG  LYS C  68      -1.255  -3.195 -48.177  1.00  0.00              
ATOM   3693 2HG  LYS C  68      -1.555  -3.238 -46.423  1.00  0.00              
ATOM   3694 1HD  LYS C  68      -0.085  -1.270 -46.136  1.00  0.00              
ATOM   3695 2HD  LYS C  68       0.166  -1.215 -47.896  1.00  0.00              
ATOM   3696 1HE  LYS C  68      -2.237  -0.863 -48.239  1.00  0.00              
ATOM   3697 2HE  LYS C  68      -2.504  -0.941 -46.481  1.00  0.00              
ATOM   3698 1HZ  LYS C  68      -2.393   1.327 -47.265  1.00  0.00              
ATOM   3699 2HZ  LYS C  68      -1.129   1.016 -46.251  1.00  0.00              
ATOM   3700 3HZ  LYS C  68      -0.881   1.087 -47.881  1.00  0.00              
ATOM   3701  N   ASN C  69       1.666  -6.577 -45.764  1.00  0.00              
ATOM   3702  CA  ASN C  69       2.829  -7.347 -45.330  1.00  0.00              
ATOM   3703  C   ASN C  69       2.413  -8.800 -45.165  1.00  0.00              
ATOM   3704  O   ASN C  69       1.248  -9.089 -44.897  1.00  0.00              
ATOM   3705  CB  ASN C  69       3.427  -6.809 -44.043  1.00  0.00              
ATOM   3706  CG  ASN C  69       4.084  -5.465 -44.196  1.00  0.00              
ATOM   3707  OD1 ASN C  69       4.542  -5.096 -45.284  1.00  0.00              
ATOM   3708  ND2 ASN C  69       4.205  -4.767 -43.097  1.00  0.00              
ATOM   3709  H   ASN C  69       0.915  -6.408 -45.111  1.00  0.00              
ATOM   3710  HA  ASN C  69       3.609  -7.300 -46.091  1.00  0.00              
ATOM   3711 1HB  ASN C  69       2.858  -6.825 -43.112  1.00  0.00              
ATOM   3712 2HB  ASN C  69       4.202  -7.575 -44.008  1.00  0.00              
ATOM   3713 1HD2 ASN C  69       4.633  -3.863 -43.123  1.00  0.00              
ATOM   3714 2HD2 ASN C  69       3.871  -5.137 -42.230  1.00  0.00              
ATOM   3715  N   ASP C  70       3.371  -9.708 -45.313  1.00  0.00              
ATOM   3716  CA  ASP C  70       3.100 -11.129 -45.131  1.00  0.00              
ATOM   3717  C   ASP C  70       3.363 -11.553 -43.683  1.00  0.00              
ATOM   3718  O   ASP C  70       3.210 -12.722 -43.332  1.00  0.00              
ATOM   3719  CB  ASP C  70       3.950 -11.966 -46.091  1.00  0.00              
ATOM   3720  CG  ASP C  70       5.452 -11.845 -45.870  1.00  0.00              
ATOM   3721  OD1 ASP C  70       5.847 -11.090 -45.014  1.00  0.00              
ATOM   3722  OD2 ASP C  70       6.180 -12.619 -46.443  1.00  0.00              
ATOM   3723  H   ASP C  70       4.306  -9.414 -45.558  1.00  0.00              
ATOM   3724  HA  ASP C  70       2.048 -11.333 -45.331  1.00  0.00              
ATOM   3725 1HB  ASP C  70       3.670 -13.019 -46.115  1.00  0.00              
ATOM   3726 2HB  ASP C  70       3.685 -11.497 -47.040  1.00  0.00              
ATOM   3727  N   LYS C  71       3.767 -10.594 -42.852  1.00  0.00              
ATOM   3728  CA  LYS C  71       3.949 -10.849 -41.424  1.00  0.00              
ATOM   3729  C   LYS C  71       2.742 -10.247 -40.715  1.00  0.00              
ATOM   3730  O   LYS C  71       2.284  -9.164 -41.074  1.00  0.00              
ATOM   3731  CB  LYS C  71       5.255 -10.248 -40.901  1.00  0.00              
ATOM   3732  CG  LYS C  71       6.515 -10.896 -41.462  1.00  0.00              
ATOM   3733  CD  LYS C  71       7.769 -10.208 -40.942  1.00  0.00              
ATOM   3734  CE  LYS C  71       9.026 -10.824 -41.539  1.00  0.00              
ATOM   3735  NZ  LYS C  71      10.258 -10.129 -41.078  1.00  0.00              
ATOM   3736  H   LYS C  71       3.952  -9.669 -43.214  1.00  0.00              
ATOM   3737  HA  LYS C  71       3.978 -11.924 -41.242  1.00  0.00              
ATOM   3738 1HB  LYS C  71       5.246  -9.189 -41.161  1.00  0.00              
ATOM   3739 2HB  LYS C  71       5.245 -10.355 -39.817  1.00  0.00              
ATOM   3740 1HG  LYS C  71       6.525 -11.945 -41.166  1.00  0.00              
ATOM   3741 2HG  LYS C  71       6.486 -10.826 -42.549  1.00  0.00              
ATOM   3742 1HD  LYS C  71       7.720  -9.151 -41.206  1.00  0.00              
ATOM   3743 2HD  LYS C  71       7.796 -10.310 -39.857  1.00  0.00              
ATOM   3744 1HE  LYS C  71       9.067 -11.871 -41.245  1.00  0.00              
ATOM   3745 2HE  LYS C  71       8.957 -10.755 -42.625  1.00  0.00              
ATOM   3746 1HZ  LYS C  71      11.068 -10.566 -41.496  1.00  0.00              
ATOM   3747 2HZ  LYS C  71      10.221  -9.158 -41.352  1.00  0.00              
ATOM   3748 3HZ  LYS C  71      10.323 -10.192 -40.072  1.00  0.00              
ATOM   3749  N   GLY C  72       2.220 -10.955 -39.721  1.00  0.00              
ATOM   3750  CA  GLY C  72       1.007 -10.507 -39.055  1.00  0.00              
ATOM   3751  C   GLY C  72       1.252  -9.706 -37.793  1.00  0.00              
ATOM   3752  O   GLY C  72       0.441  -9.726 -36.872  1.00  0.00              
ATOM   3753  H   GLY C  72       2.659 -11.811 -39.418  1.00  0.00              
ATOM   3754 1HA  GLY C  72       0.438  -9.876 -39.738  1.00  0.00              
ATOM   3755 2HA  GLY C  72       0.409 -11.375 -38.780  1.00  0.00              
ATOM   3756  N   ASP C  73       2.369  -8.985 -37.763  1.00  0.00              
ATOM   3757  CA  ASP C  73       2.748  -8.157 -36.623  1.00  0.00              
ATOM   3758  C   ASP C  73       1.776  -6.989 -36.388  1.00  0.00              
ATOM   3759  O   ASP C  73       1.168  -6.467 -37.328  1.00  0.00              
ATOM   3760  CB  ASP C  73       4.168  -7.621 -36.819  1.00  0.00              
ATOM   3761  CG  ASP C  73       5.263  -8.667 -36.656  1.00  0.00              
ATOM   3762  OD1 ASP C  73       4.961  -9.750 -36.213  1.00  0.00              
ATOM   3763  OD2 ASP C  73       6.354  -8.434 -37.118  1.00  0.00              
ATOM   3764  H   ASP C  73       2.975  -9.018 -38.571  1.00  0.00              
ATOM   3765  HA  ASP C  73       2.717  -8.750 -35.709  1.00  0.00              
ATOM   3766 1HB  ASP C  73       4.308  -7.094 -37.762  1.00  0.00              
ATOM   3767 2HB  ASP C  73       4.220  -6.910 -35.994  1.00  0.00              
ATOM   3768  N   ILE C  74       1.640  -6.588 -35.128  1.00  0.00              
ATOM   3769  CA  ILE C  74       0.728  -5.521 -34.726  1.00  0.00              
ATOM   3770  C   ILE C  74       1.577  -4.356 -34.199  1.00  0.00              
ATOM   3771  O   ILE C  74       2.119  -4.414 -33.095  1.00  0.00              
ATOM   3772  CB  ILE C  74      -0.223  -6.026 -33.624  1.00  0.00              
ATOM   3773  CG1 ILE C  74      -0.997  -7.244 -34.146  1.00  0.00              
ATOM   3774  CG2 ILE C  74      -1.192  -4.916 -33.203  1.00  0.00              
ATOM   3775  CD1 ILE C  74      -1.783  -7.981 -33.094  1.00  0.00              
ATOM   3776  H   ILE C  74       2.200  -7.048 -34.425  1.00  0.00              
ATOM   3777  HA  ILE C  74       0.174  -5.145 -35.585  1.00  0.00              
ATOM   3778  HB  ILE C  74       0.364  -6.341 -32.762  1.00  0.00              
ATOM   3779 1HG1 ILE C  74      -1.679  -6.889 -34.918  1.00  0.00              
ATOM   3780 2HG1 ILE C  74      -0.269  -7.924 -34.590  1.00  0.00              
ATOM   3781 1HG2 ILE C  74      -1.858  -5.291 -32.425  1.00  0.00              
ATOM   3782 2HG2 ILE C  74      -0.628  -4.067 -32.820  1.00  0.00              
ATOM   3783 3HG2 ILE C  74      -1.782  -4.602 -34.064  1.00  0.00              
ATOM   3784 1HD1 ILE C  74      -2.298  -8.827 -33.549  1.00  0.00              
ATOM   3785 2HD1 ILE C  74      -1.105  -8.343 -32.320  1.00  0.00              
ATOM   3786 3HD1 ILE C  74      -2.515  -7.309 -32.648  1.00  0.00              
ATOM   3787  N   ILE C  75       1.681  -3.300 -35.001  1.00  0.00              
ATOM   3788  CA  ILE C  75       2.481  -2.127 -34.647  1.00  0.00              
ATOM   3789  C   ILE C  75       1.678  -0.884 -34.258  1.00  0.00              
ATOM   3790  O   ILE C  75       0.949  -0.317 -35.077  1.00  0.00              
ATOM   3791  CB  ILE C  75       3.418  -1.747 -35.808  1.00  0.00              
ATOM   3792  CG1 ILE C  75       4.398  -2.886 -36.099  1.00  0.00              
ATOM   3793  CG2 ILE C  75       4.168  -0.463 -35.488  1.00  0.00              
ATOM   3794  CD1 ILE C  75       5.201  -2.694 -37.365  1.00  0.00              
ATOM   3795  H   ILE C  75       1.189  -3.311 -35.882  1.00  0.00              
ATOM   3796  HA  ILE C  75       3.062  -2.317 -33.745  1.00  0.00              
ATOM   3797  HB  ILE C  75       2.824  -1.605 -36.711  1.00  0.00              
ATOM   3798 1HG1 ILE C  75       5.075  -2.957 -35.247  1.00  0.00              
ATOM   3799 2HG1 ILE C  75       3.814  -3.804 -36.174  1.00  0.00              
ATOM   3800 1HG2 ILE C  75       4.825  -0.209 -36.319  1.00  0.00              
ATOM   3801 2HG2 ILE C  75       3.456   0.345 -35.330  1.00  0.00              
ATOM   3802 3HG2 ILE C  75       4.763  -0.604 -34.586  1.00  0.00              
ATOM   3803 1HD1 ILE C  75       5.872  -3.541 -37.503  1.00  0.00              
ATOM   3804 2HD1 ILE C  75       4.525  -2.625 -38.218  1.00  0.00              
ATOM   3805 3HD1 ILE C  75       5.785  -1.778 -37.291  1.00  0.00              
ATOM   3806  N   VAL C  76       1.836  -0.460 -33.009  1.00  0.00              
ATOM   3807  CA  VAL C  76       1.176   0.739 -32.515  1.00  0.00              
ATOM   3808  C   VAL C  76       2.187   1.878 -32.490  1.00  0.00              
ATOM   3809  O   VAL C  76       3.305   1.718 -32.002  1.00  0.00              
ATOM   3810  CB  VAL C  76       0.627   0.543 -31.076  1.00  0.00              
ATOM   3811  CG1 VAL C  76       0.022   1.856 -30.566  1.00  0.00              
ATOM   3812  CG2 VAL C  76      -0.420  -0.568 -31.061  1.00  0.00              
ATOM   3813  H   VAL C  76       2.434  -0.985 -32.386  1.00  0.00              
ATOM   3814  HA  VAL C  76       0.373   1.053 -33.183  1.00  0.00              
ATOM   3815  HB  VAL C  76       1.442   0.222 -30.427  1.00  0.00              
ATOM   3816 1HG1 VAL C  76      -0.363   1.713 -29.555  1.00  0.00              
ATOM   3817 2HG1 VAL C  76       0.788   2.632 -30.555  1.00  0.00              
ATOM   3818 3HG1 VAL C  76      -0.794   2.161 -31.222  1.00  0.00              
ATOM   3819 1HG2 VAL C  76      -0.798  -0.698 -30.046  1.00  0.00              
ATOM   3820 2HG2 VAL C  76      -1.243  -0.300 -31.723  1.00  0.00              
ATOM   3821 3HG2 VAL C  76       0.031  -1.500 -31.400  1.00  0.00              
ATOM   3822  N   THR C  77       1.797   3.024 -33.031  1.00  0.00              
ATOM   3823  CA  THR C  77       2.683   4.179 -33.086  1.00  0.00              
ATOM   3824  C   THR C  77       2.031   5.361 -32.372  1.00  0.00              
ATOM   3825  O   THR C  77       0.932   5.788 -32.732  1.00  0.00              
ATOM   3826  CB  THR C  77       3.022   4.576 -34.534  1.00  0.00              
ATOM   3827  OG1 THR C  77       3.660   3.476 -35.198  1.00  0.00              
ATOM   3828  CG2 THR C  77       3.949   5.782 -34.555  1.00  0.00              
ATOM   3829  H   THR C  77       0.866   3.101 -33.414  1.00  0.00              
ATOM   3830  HA  THR C  77       3.614   3.956 -32.563  1.00  0.00              
ATOM   3831  HB  THR C  77       2.100   4.820 -35.060  1.00  0.00              
ATOM   3832  HG1 THR C  77       2.995   2.846 -35.482  1.00  0.00              
ATOM   3833 1HG2 THR C  77       4.176   6.047 -35.587  1.00  0.00              
ATOM   3834 2HG2 THR C  77       3.462   6.623 -34.061  1.00  0.00              
ATOM   3835 3HG2 THR C  77       4.873   5.538 -34.030  1.00  0.00              
ATOM   3836  N   THR C  78       2.708   5.872 -31.352  1.00  0.00              
ATOM   3837  CA  THR C  78       2.198   6.982 -30.563  1.00  0.00              
ATOM   3838  C   THR C  78       3.262   8.078 -30.512  1.00  0.00              
ATOM   3839  O   THR C  78       4.438   7.830 -30.792  1.00  0.00              
ATOM   3840  CB  THR C  78       1.925   6.569 -29.121  1.00  0.00              
ATOM   3841  OG1 THR C  78       3.167   6.199 -28.514  1.00  0.00              
ATOM   3842  CG2 THR C  78       0.920   5.391 -29.047  1.00  0.00              
ATOM   3843  H   THR C  78       3.607   5.474 -31.119  1.00  0.00              
ATOM   3844  HA  THR C  78       1.311   7.398 -31.041  1.00  0.00              
ATOM   3845  HB  THR C  78       1.511   7.422 -28.581  1.00  0.00              
ATOM   3846  HG1 THR C  78       3.396   5.306 -28.778  1.00  0.00              
ATOM   3847 1HG2 THR C  78       0.749   5.125 -28.004  1.00  0.00              
ATOM   3848 2HG2 THR C  78      -0.023   5.688 -29.507  1.00  0.00              
ATOM   3849 3HG2 THR C  78       1.328   4.533 -29.579  1.00  0.00              
ATOM   3850  N   LYS C  79       2.850   9.282 -30.145  1.00  0.00              
ATOM   3851  CA  LYS C  79       3.785  10.391 -30.045  1.00  0.00              
ATOM   3852  C   LYS C  79       4.707  10.122 -28.863  1.00  0.00              
ATOM   3853  O   LYS C  79       5.929  10.149 -28.998  1.00  0.00              
ATOM   3854  CB  LYS C  79       3.027  11.703 -29.822  1.00  0.00              
ATOM   3855  CG  LYS C  79       2.217  12.166 -31.025  1.00  0.00              
ATOM   3856  CD  LYS C  79       1.520  13.497 -30.748  1.00  0.00              
ATOM   3857  CE  LYS C  79       0.679  13.956 -31.949  1.00  0.00              
ATOM   3858  NZ  LYS C  79       0.033  15.283 -31.727  1.00  0.00              
ATOM   3859  H   LYS C  79       1.876   9.439 -29.930  1.00  0.00              
ATOM   3860  HA  LYS C  79       4.389  10.447 -30.951  1.00  0.00              
ATOM   3861 1HB  LYS C  79       2.361  11.547 -28.973  1.00  0.00              
ATOM   3862 2HB  LYS C  79       3.768  12.462 -29.569  1.00  0.00              
ATOM   3863 1HG  LYS C  79       2.893  12.279 -31.874  1.00  0.00              
ATOM   3864 2HG  LYS C  79       1.471  11.405 -31.254  1.00  0.00              
ATOM   3865 1HD  LYS C  79       0.871  13.376 -29.880  1.00  0.00              
ATOM   3866 2HD  LYS C  79       2.278  14.250 -30.532  1.00  0.00              
ATOM   3867 1HE  LYS C  79       1.332  14.019 -32.819  1.00  0.00              
ATOM   3868 2HE  LYS C  79      -0.095  13.210 -32.130  1.00  0.00              
ATOM   3869 1HZ  LYS C  79      -0.505  15.537 -32.542  1.00  0.00              
ATOM   3870 2HZ  LYS C  79      -0.577  15.231 -30.924  1.00  0.00              
ATOM   3871 3HZ  LYS C  79       0.746  15.982 -31.564  1.00  0.00              
ATOM   3872  N   SER C  80       4.103   9.836 -27.714  1.00  0.00              
ATOM   3873  CA  SER C  80       4.836   9.607 -26.478  1.00  0.00              
ATOM   3874  C   SER C  80       5.789   8.407 -26.437  1.00  0.00              
ATOM   3875  O   SER C  80       6.874   8.504 -25.861  1.00  0.00              
ATOM   3876  CB  SER C  80       3.831   9.477 -25.350  1.00  0.00              
ATOM   3877  OG  SER C  80       3.117  10.665 -25.143  1.00  0.00              
ATOM   3878  H   SER C  80       3.094   9.779 -27.706  1.00  0.00              
ATOM   3879  HA  SER C  80       5.434  10.463 -26.163  1.00  0.00              
ATOM   3880 1HB  SER C  80       3.130   8.680 -25.598  1.00  0.00              
ATOM   3881 2HB  SER C  80       4.364   9.220 -24.436  1.00  0.00              
ATOM   3882  HG  SER C  80       2.416  10.734 -25.795  1.00  0.00              
ATOM   3883  N   GLY C  81       5.395   7.284 -27.031  1.00  0.00              
ATOM   3884  CA  GLY C  81       6.283   6.133 -27.054  1.00  0.00              
ATOM   3885  C   GLY C  81       6.920   5.761 -28.377  1.00  0.00              
ATOM   3886  O   GLY C  81       7.752   4.859 -28.423  1.00  0.00              
ATOM   3887  H   GLY C  81       4.487   7.214 -27.470  1.00  0.00              
ATOM   3888 1HA  GLY C  81       7.112   6.309 -26.368  1.00  0.00              
ATOM   3889 2HA  GLY C  81       5.731   5.250 -26.735  1.00  0.00              
ATOM   3890  N   GLY C  82       6.534   6.429 -29.457  1.00  0.00              
ATOM   3891  CA  GLY C  82       7.074   6.084 -30.762  1.00  0.00              
ATOM   3892  C   GLY C  82       6.493   4.838 -31.411  1.00  0.00              
ATOM   3893  O   GLY C  82       5.372   4.421 -31.107  1.00  0.00              
ATOM   3894  H   GLY C  82       5.862   7.180 -29.386  1.00  0.00              
ATOM   3895 1HA  GLY C  82       6.894   6.908 -31.452  1.00  0.00              
ATOM   3896 2HA  GLY C  82       8.147   5.917 -30.670  1.00  0.00              
ATOM   3897  N   ARG C  83       7.263   4.242 -32.319  1.00  0.00              
ATOM   3898  CA  ARG C  83       6.847   3.026 -33.006  1.00  0.00              
ATOM   3899  C   ARG C  83       7.026   1.795 -32.131  1.00  0.00              
ATOM   3900  O   ARG C  83       8.113   1.548 -31.606  1.00  0.00              
ATOM   3901  CB  ARG C  83       7.550   2.859 -34.345  1.00  0.00              
ATOM   3902  CG  ARG C  83       6.993   1.751 -35.225  1.00  0.00              
ATOM   3903  CD  ARG C  83       7.575   1.703 -36.591  1.00  0.00              
ATOM   3904  NE  ARG C  83       8.959   1.262 -36.640  1.00  0.00              
ATOM   3905  CZ  ARG C  83       9.724   1.267 -37.750  1.00  0.00              
ATOM   3906  NH1 ARG C  83       9.236   1.650 -38.908  1.00  0.00              
ATOM   3907  NH2 ARG C  83      10.975   0.852 -37.647  1.00  0.00              
ATOM   3908  H   ARG C  83       8.162   4.647 -32.536  1.00  0.00              
ATOM   3909  HA  ARG C  83       5.784   3.080 -33.241  1.00  0.00              
ATOM   3910 1HB  ARG C  83       7.467   3.810 -34.869  1.00  0.00              
ATOM   3911 2HB  ARG C  83       8.598   2.653 -34.129  1.00  0.00              
ATOM   3912 1HG  ARG C  83       7.189   0.792 -34.743  1.00  0.00              
ATOM   3913 2HG  ARG C  83       5.917   1.894 -35.322  1.00  0.00              
ATOM   3914 1HD  ARG C  83       6.991   1.013 -37.201  1.00  0.00              
ATOM   3915 2HD  ARG C  83       7.534   2.699 -37.028  1.00  0.00              
ATOM   3916  HE  ARG C  83       9.549   0.901 -35.902  1.00  0.00              
ATOM   3917 1HH1 ARG C  83       8.272   1.948 -38.973  1.00  0.00              
ATOM   3918 2HH1 ARG C  83       9.825   1.647 -39.728  1.00  0.00              
ATOM   3919 1HH2 ARG C  83      11.330   0.542 -36.753  1.00  0.00              
ATOM   3920 2HH2 ARG C  83      11.569   0.844 -38.463  1.00  0.00              
ATOM   3921  N   GLY C  84       5.957   1.019 -31.985  1.00  0.00              
ATOM   3922  CA  GLY C  84       6.027  -0.165 -31.152  1.00  0.00              
ATOM   3923  C   GLY C  84       6.176  -1.465 -31.914  1.00  0.00              
ATOM   3924  O   GLY C  84       6.499  -1.479 -33.100  1.00  0.00              
ATOM   3925  H   GLY C  84       5.089   1.242 -32.450  1.00  0.00              
ATOM   3926 1HA  GLY C  84       6.885  -0.081 -30.484  1.00  0.00              
ATOM   3927 2HA  GLY C  84       5.114  -0.239 -30.561  1.00  0.00              
ATOM   3928  N   THR C  85       5.927  -2.566 -31.212  1.00  0.00              
ATOM   3929  CA  THR C  85       5.996  -3.906 -31.780  1.00  0.00              
ATOM   3930  C   THR C  85       4.990  -4.797 -31.061  1.00  0.00              
ATOM   3931  O   THR C  85       4.166  -4.317 -30.285  1.00  0.00              
ATOM   3932  CB  THR C  85       7.405  -4.516 -31.662  1.00  0.00              
ATOM   3933  OG1 THR C  85       7.468  -5.730 -32.423  1.00  0.00              
ATOM   3934  CG2 THR C  85       7.738  -4.815 -30.209  1.00  0.00              
ATOM   3935  H   THR C  85       5.679  -2.456 -30.239  1.00  0.00              
ATOM   3936  HA  THR C  85       5.722  -3.874 -32.835  1.00  0.00              
ATOM   3937  HB  THR C  85       8.132  -3.809 -32.063  1.00  0.00              
ATOM   3938  HG1 THR C  85       7.592  -5.519 -33.351  1.00  0.00              
ATOM   3939 1HG2 THR C  85       8.738  -5.244 -30.147  1.00  0.00              
ATOM   3940 2HG2 THR C  85       7.702  -3.892 -29.631  1.00  0.00              
ATOM   3941 3HG2 THR C  85       7.013  -5.522 -29.809  1.00  0.00              
ATOM   3942  N   SER C  86       5.049  -6.097 -31.328  1.00  0.00              
ATOM   3943  CA  SER C  86       4.113  -7.020 -30.707  1.00  0.00              
ATOM   3944  C   SER C  86       4.782  -8.361 -30.426  1.00  0.00              
ATOM   3945  O   SER C  86       5.737  -8.750 -31.103  1.00  0.00              
ATOM   3946  CB  SER C  86       2.871  -7.233 -31.583  1.00  0.00              
ATOM   3947  OG  SER C  86       3.200  -7.850 -32.808  1.00  0.00              
ATOM   3948  H   SER C  86       5.744  -6.457 -31.966  1.00  0.00              
ATOM   3949  HA  SER C  86       3.659  -6.628 -29.796  1.00  0.00              
ATOM   3950 1HB  SER C  86       2.168  -7.864 -31.040  1.00  0.00              
ATOM   3951 2HB  SER C  86       2.414  -6.264 -31.781  1.00  0.00              
ATOM   3952  HG  SER C  86       3.301  -8.795 -32.672  1.00  0.00              
ATOM   3953  N   THR C  87       4.268  -9.059 -29.421  1.00  0.00              
ATOM   3954  CA  THR C  87       4.705 -10.413 -29.119  1.00  0.00              
ATOM   3955  C   THR C  87       3.726 -11.398 -29.752  1.00  0.00              
ATOM   3956  O   THR C  87       4.012 -12.583 -29.868  1.00  0.00              
ATOM   3957  CB  THR C  87       4.795 -10.669 -27.603  1.00  0.00              
ATOM   3958  OG1 THR C  87       3.499 -10.506 -27.011  1.00  0.00              
ATOM   3959  CG2 THR C  87       5.770  -9.698 -26.955  1.00  0.00              
ATOM   3960  H   THR C  87       3.551  -8.636 -28.850  1.00  0.00              
ATOM   3961  HA  THR C  87       5.688 -10.590 -29.556  1.00  0.00              
ATOM   3962  HB  THR C  87       5.135 -11.691 -27.436  1.00  0.00              
ATOM   3963  HG1 THR C  87       3.596 -10.354 -26.068  1.00  0.00              
ATOM   3964 1HG2 THR C  87       5.820  -9.895 -25.884  1.00  0.00              
ATOM   3965 2HG2 THR C  87       6.758  -9.828 -27.396  1.00  0.00              
ATOM   3966 3HG2 THR C  87       5.430  -8.677 -27.121  1.00  0.00              
ATOM   3967  N   VAL C  88       2.558 -10.899 -30.137  1.00  0.00              
ATOM   3968  CA  VAL C  88       1.548 -11.739 -30.763  1.00  0.00              
ATOM   3969  C   VAL C  88       1.281 -11.276 -32.180  1.00  0.00              
ATOM   3970  O   VAL C  88       1.742 -10.219 -32.602  1.00  0.00              
ATOM   3971  CB  VAL C  88       0.227 -11.734 -29.971  1.00  0.00              
ATOM   3972  CG1 VAL C  88       0.446 -12.275 -28.566  1.00  0.00              
ATOM   3973  CG2 VAL C  88      -0.355 -10.330 -29.914  1.00  0.00              
ATOM   3974  H   VAL C  88       2.362  -9.918 -29.992  1.00  0.00              
ATOM   3975  HA  VAL C  88       1.891 -12.770 -30.855  1.00  0.00              
ATOM   3976  HB  VAL C  88      -0.500 -12.357 -30.491  1.00  0.00              
ATOM   3977 1HG1 VAL C  88      -0.498 -12.265 -28.021  1.00  0.00              
ATOM   3978 2HG1 VAL C  88       0.820 -13.298 -28.624  1.00  0.00              
ATOM   3979 3HG1 VAL C  88       1.173 -11.652 -28.045  1.00  0.00              
ATOM   3980 1HG2 VAL C  88      -1.288 -10.344 -29.352  1.00  0.00              
ATOM   3981 2HG2 VAL C  88       0.355  -9.662 -29.424  1.00  0.00              
ATOM   3982 3HG2 VAL C  88      -0.548  -9.974 -30.927  1.00  0.00              
ATOM   3983  N   SER C  89       0.516 -12.069 -32.911  1.00  0.00              
ATOM   3984  CA  SER C  89       0.259 -11.776 -34.301  1.00  0.00              
ATOM   3985  C   SER C  89      -1.200 -12.017 -34.625  1.00  0.00              
ATOM   3986  O   SER C  89      -1.895 -12.755 -33.926  1.00  0.00              
ATOM   3987  CB  SER C  89       1.146 -12.659 -35.179  1.00  0.00              
ATOM   3988  OG  SER C  89       0.804 -14.022 -34.993  1.00  0.00              
ATOM   3989  H   SER C  89       0.101 -12.891 -32.496  1.00  0.00              
ATOM   3990  HA  SER C  89       0.556 -10.768 -34.593  1.00  0.00              
ATOM   3991 1HB  SER C  89       0.997 -12.375 -36.220  1.00  0.00              
ATOM   3992 2HB  SER C  89       2.186 -12.494 -34.903  1.00  0.00              
ATOM   3993  HG  SER C  89       1.532 -14.577 -35.282  1.00  0.00              
ATOM   3994  N   PHE C  90      -1.666 -11.375 -35.684  1.00  0.00              
ATOM   3995  CA  PHE C  90      -3.042 -11.529 -36.115  1.00  0.00              
ATOM   3996  C   PHE C  90      -3.036 -12.223 -37.472  1.00  0.00              
ATOM   3997  O   PHE C  90      -2.406 -11.741 -38.405  1.00  0.00              
ATOM   3998  CB  PHE C  90      -3.716 -10.167 -36.254  1.00  0.00              
ATOM   3999  CG  PHE C  90      -5.116 -10.253 -36.760  1.00  0.00              
ATOM   4000  CD1 PHE C  90      -6.147 -10.639 -35.916  1.00  0.00              
ATOM   4001  CD2 PHE C  90      -5.397 -10.023 -38.103  1.00  0.00              
ATOM   4002  CE1 PHE C  90      -7.446 -10.798 -36.396  1.00  0.00              
ATOM   4003  CE2 PHE C  90      -6.691 -10.179 -38.597  1.00  0.00              
ATOM   4004  CZ  PHE C  90      -7.722 -10.571 -37.734  1.00  0.00              
ATOM   4005  H   PHE C  90      -1.052 -10.765 -36.205  1.00  0.00              
ATOM   4006  HA  PHE C  90      -3.583 -12.160 -35.407  1.00  0.00              
ATOM   4007 1HB  PHE C  90      -3.760  -9.669 -35.287  1.00  0.00              
ATOM   4008 2HB  PHE C  90      -3.162  -9.545 -36.956  1.00  0.00              
ATOM   4009  HD1 PHE C  90      -5.934 -10.816 -34.862  1.00  0.00              
ATOM   4010  HD2 PHE C  90      -4.592  -9.717 -38.773  1.00  0.00              
ATOM   4011  HE1 PHE C  90      -8.242 -11.102 -35.717  1.00  0.00              
ATOM   4012  HE2 PHE C  90      -6.903  -9.998 -39.650  1.00  0.00              
ATOM   4013  HZ  PHE C  90      -8.735 -10.699 -38.111  1.00  0.00              
ATOM   4014  N   LYS C  91      -3.741 -13.342 -37.578  1.00  0.00              
ATOM   4015  CA  LYS C  91      -3.808 -14.073 -38.835  1.00  0.00              
ATOM   4016  C   LYS C  91      -5.002 -13.596 -39.647  1.00  0.00              
ATOM   4017  O   LYS C  91      -6.151 -13.820 -39.278  1.00  0.00              
ATOM   4018  CB  LYS C  91      -3.900 -15.579 -38.585  1.00  0.00              
ATOM   4019  CG  LYS C  91      -3.913 -16.427 -39.850  1.00  0.00              
ATOM   4020  CD  LYS C  91      -4.018 -17.909 -39.522  1.00  0.00              
ATOM   4021  CE  LYS C  91      -3.966 -18.761 -40.782  1.00  0.00              
ATOM   4022  NZ  LYS C  91      -4.083 -20.212 -40.478  1.00  0.00              
ATOM   4023  H   LYS C  91      -4.243 -13.695 -36.776  1.00  0.00              
ATOM   4024  HA  LYS C  91      -2.913 -13.875 -39.425  1.00  0.00              
ATOM   4025 1HB  LYS C  91      -3.040 -15.854 -37.973  1.00  0.00              
ATOM   4026 2HB  LYS C  91      -4.816 -15.755 -38.022  1.00  0.00              
ATOM   4027 1HG  LYS C  91      -4.767 -16.128 -40.459  1.00  0.00              
ATOM   4028 2HG  LYS C  91      -2.992 -16.241 -40.402  1.00  0.00              
ATOM   4029 1HD  LYS C  91      -3.190 -18.179 -38.867  1.00  0.00              
ATOM   4030 2HD  LYS C  91      -4.961 -18.084 -39.005  1.00  0.00              
ATOM   4031 1HE  LYS C  91      -4.787 -18.459 -41.432  1.00  0.00              
ATOM   4032 2HE  LYS C  91      -3.019 -18.570 -41.284  1.00  0.00              
ATOM   4033 1HZ  LYS C  91      -4.045 -20.740 -41.338  1.00  0.00              
ATOM   4034 2HZ  LYS C  91      -3.321 -20.493 -39.875  1.00  0.00              
ATOM   4035 3HZ  LYS C  91      -4.963 -20.389 -40.013  1.00  0.00              
ATOM   4036  N   LEU C  92      -4.718 -12.922 -40.754  1.00  0.00              
ATOM   4037  CA  LEU C  92      -5.772 -12.467 -41.648  1.00  0.00              
ATOM   4038  C   LEU C  92      -6.329 -13.643 -42.449  1.00  0.00              
ATOM   4039  O   LEU C  92      -5.576 -14.386 -43.075  1.00  0.00              
ATOM   4040  CB  LEU C  92      -5.241 -11.374 -42.586  1.00  0.00              
ATOM   4041  CG  LEU C  92      -6.303 -10.682 -43.448  1.00  0.00              
ATOM   4042  CD1 LEU C  92      -7.225  -9.846 -42.571  1.00  0.00              
ATOM   4043  CD2 LEU C  92      -5.622  -9.813 -44.495  1.00  0.00              
ATOM   4044  H   LEU C  92      -3.756 -12.721 -40.984  1.00  0.00              
ATOM   4045  HA  LEU C  92      -6.596 -12.059 -41.064  1.00  0.00              
ATOM   4046 1HB  LEU C  92      -4.851 -10.679 -41.844  1.00  0.00              
ATOM   4047 2HB  LEU C  92      -4.424 -11.738 -43.207  1.00  0.00              
ATOM   4048  HG  LEU C  92      -6.856 -11.464 -43.971  1.00  0.00              
ATOM   4049 1HD1 LEU C  92      -7.976  -9.359 -43.193  1.00  0.00              
ATOM   4050 2HD1 LEU C  92      -7.720 -10.491 -41.844  1.00  0.00              
ATOM   4051 3HD1 LEU C  92      -6.642  -9.090 -42.047  1.00  0.00              
ATOM   4052 1HD2 LEU C  92      -6.379  -9.323 -45.109  1.00  0.00              
ATOM   4053 2HD2 LEU C  92      -5.009  -9.059 -44.001  1.00  0.00              
ATOM   4054 3HD2 LEU C  92      -4.990 -10.436 -45.129  1.00  0.00              
ATOM   4055  N   LEU C  93      -7.647 -13.816 -42.415  1.00  0.00              
ATOM   4056  CA  LEU C  93      -8.281 -14.950 -43.084  1.00  0.00              
ATOM   4057  C   LEU C  93      -8.947 -14.549 -44.400  1.00  0.00              
ATOM   4058  O   LEU C  93      -9.074 -13.365 -44.715  1.00  0.00              
ATOM   4059  CB  LEU C  93      -9.309 -15.598 -42.147  1.00  0.00              
ATOM   4060  CG  LEU C  93      -8.768 -16.019 -40.776  1.00  0.00              
ATOM   4061  CD1 LEU C  93      -9.893 -16.599 -39.926  1.00  0.00              
ATOM   4062  CD2 LEU C  93      -7.652 -17.036 -40.958  1.00  0.00              
ATOM   4063  H   LEU C  93      -8.224 -13.153 -41.918  1.00  0.00              
ATOM   4064  HA  LEU C  93      -7.524 -15.688 -43.348  1.00  0.00              
ATOM   4065 1HB  LEU C  93      -9.999 -14.763 -42.037  1.00  0.00              
ATOM   4066 2HB  LEU C  93      -9.821 -16.432 -42.627  1.00  0.00              
ATOM   4067  HG  LEU C  93      -8.338 -15.132 -40.311  1.00  0.00              
ATOM   4068 1HD1 LEU C  93      -9.499 -16.894 -38.954  1.00  0.00              
ATOM   4069 2HD1 LEU C  93     -10.669 -15.846 -39.789  1.00  0.00              
ATOM   4070 3HD1 LEU C  93     -10.314 -17.470 -40.427  1.00  0.00              
ATOM   4071 1HD2 LEU C  93      -7.268 -17.334 -39.982  1.00  0.00              
ATOM   4072 2HD2 LEU C  93      -8.038 -17.912 -41.480  1.00  0.00              
ATOM   4073 3HD2 LEU C  93      -6.847 -16.591 -41.544  1.00  0.00              
ATOM   4074  N   LYS C  94      -9.373 -15.552 -45.164  1.00  0.00              
ATOM   4075  CA  LYS C  94     -10.095 -15.319 -46.408  1.00  0.00              
ATOM   4076  C   LYS C  94     -11.591 -15.537 -46.170  1.00  0.00              
ATOM   4077  O   LYS C  94     -12.001 -16.582 -45.665  1.00  0.00              
ATOM   4078  CB  LYS C  94      -9.584 -16.241 -47.517  1.00  0.00              
ATOM   4079  CG  LYS C  94     -10.243 -16.020 -48.872  1.00  0.00              
ATOM   4080  CD  LYS C  94      -9.708 -16.992 -49.913  1.00  0.00              
ATOM   4081  CE  LYS C  94     -10.382 -16.787 -51.261  1.00  0.00              
ATOM   4082  NZ  LYS C  94      -9.854 -17.720 -52.294  1.00  0.00              
ATOM   4083  H   LYS C  94      -9.189 -16.501 -44.870  1.00  0.00              
ATOM   4084  HA  LYS C  94      -9.955 -14.286 -46.729  1.00  0.00              
ATOM   4085 1HB  LYS C  94      -8.510 -16.070 -47.604  1.00  0.00              
ATOM   4086 2HB  LYS C  94      -9.762 -17.265 -47.189  1.00  0.00              
ATOM   4087 1HG  LYS C  94     -11.319 -16.163 -48.761  1.00  0.00              
ATOM   4088 2HG  LYS C  94     -10.044 -14.999 -49.192  1.00  0.00              
ATOM   4089 1HD  LYS C  94      -8.633 -16.834 -50.015  1.00  0.00              
ATOM   4090 2HD  LYS C  94      -9.892 -18.009 -49.567  1.00  0.00              
ATOM   4091 1HE  LYS C  94     -11.451 -16.950 -51.138  1.00  0.00              
ATOM   4092 2HE  LYS C  94     -10.206 -15.759 -51.578  1.00  0.00              
ATOM   4093 1HZ  LYS C  94     -10.327 -17.552 -53.172  1.00  0.00              
ATOM   4094 2HZ  LYS C  94      -8.863 -17.569 -52.411  1.00  0.00              
ATOM   4095 3HZ  LYS C  94     -10.018 -18.673 -52.002  1.00  0.00              
ATOM   4096  N   PRO C  95     -12.424 -14.542 -46.520  1.00  0.00              
ATOM   4097  CA  PRO C  95     -13.884 -14.623 -46.394  1.00  0.00              
ATOM   4098  C   PRO C  95     -14.511 -15.802 -47.137  1.00  0.00              
ATOM   4099  O   PRO C  95     -15.333 -15.556 -48.046  1.00  0.00              
ATOM   4100  OXT PRO C  95     -14.210 -16.926 -46.842  1.00  0.00              
ATOM   4101  CB  PRO C  95     -14.366 -13.284 -46.959  1.00  0.00              
ATOM   4102  CG  PRO C  95     -13.202 -12.369 -46.788  1.00  0.00              
ATOM   4103  CD  PRO C  95     -11.985 -13.220 -47.030  1.00  0.00              
ATOM   4104  HA  PRO C  95     -14.213 -14.779 -45.356  1.00  0.00              
ATOM   4105 1HB  PRO C  95     -14.650 -13.373 -48.018  1.00  0.00              
ATOM   4106 2HB  PRO C  95     -15.248 -12.912 -46.420  1.00  0.00              
ATOM   4107 1HG  PRO C  95     -13.247 -11.530 -47.500  1.00  0.00              
ATOM   4108 2HG  PRO C  95     -13.185 -11.932 -45.779  1.00  0.00              
ATOM   4109 1HD  PRO C  95     -11.713 -13.263 -48.096  1.00  0.00              
ATOM   4110 2HD  PRO C  95     -11.103 -12.848 -46.488  1.00  0.00              
TER                                                                             
# All scores below are weighted scores, not raw scores.
#BEGIN_POSE_ENERGIES_TABLE 027.d16_v11.3_repeated_1_6.0dG_RalA2andSec5_0042_0001.pdb
label fa_atr fa_rep fa_sol fa_intra_rep pro_close fa_pair hbond_sr_bb hbond_lr_bb hbond_bb_sc hbond_sc dslf_ss_dst dslf_cs_ang dslf_ss_dih dslf_ca_dih rama omega fa_dun p_aa_pp ref total
weights 0.8 0.44 0.65 0.004 1 0.49 0.585 1.17 1.17 1.1 0.5 2 5 5 0.2 0.5 0.56 0.32 1 NA
pose -1006.48 95.5338 502.017 2.11526 0.745512 -25.1553 -51.772 -116.267 -35.9027 -25.8063 0 0 0 0 -10.9922 12.438 158.031 -26.4451 -57.94 -585.875
SER_p:NtermProteinFull_1 -0.598573 0.14338 0.593958 0.00144488 0 0 0 0 0 0 0 0 0 0 0 0.0122648 0.159073 0 -0.37 -0.058452
LEU_2 -2.57964 0.282293 1.39868 0.00878846 0 0 0 0 0 0 0 0 0 0 -0.276526 0.00686987 1.67133 -0.0646904 -0.1 0.34711
ALA_3 -2.14889 0.114885 1.38782 0.000950196 0 0 0 0 0 0 0 0 0 0 -0.330856 0.00773803 0 -0.101098 0.16 -0.909452
ASP_4 -3.21134 0.0784471 2.66098 0.00999456 0 -0.242674 0 0 -0.345099 0 0 0 0 0 -0.00752821 0.000367892 0.330124 0.0881909 -0.67 -1.30853
HIS_5 -6.54523 0.232377 3.50785 0.00319992 0 0.0626356 0 0 0 -0.317464 0 0 0 0 -0.0291615 0.0693969 0.911687 -0.0120085 0.56 -1.55671
HIS_D_6 -5.79783 0.350154 3.04855 0.0115099 0 -0.260678 0 0 -1.04006 0 0 0 0 0 0.0987451 0.0139994 0.990528 -0.0994558 0.56 -2.12452
VAL_7 -4.5548 0.517062 1.42003 0.0125393 0 0 0 0 0 0 0 0 0 0 -0.206441 0.0889731 0.0957831 -0.189504 0.29 -2.52636
ILE_8 -5.74918 0.765748 1.62927 0.0187543 0 0 0 0 0 0 0 0 0 0 -0.186246 0.0996844 0.280875 -0.364611 0.24 -3.26571
MET_9 -4.87167 0.22356 1.92702 0.00407356 0 0 0 0 0 0 0 0 0 0 -0.0712541 0.0138347 0.999259 0.0568656 -0.34 -2.05832
VAL_10 -4.39465 0.62671 1.23307 0.0131663 0 0 0 0 0 0 0 0 0 0 -0.136637 0.0420237 0.0974227 -0.19761 0.29 -2.4265
GLY_11 -2.40034 0.211478 1.31142 0.000204189 0 0 0 0 -0.796391 0 0 0 0 0 0.243662 0.00763024 0 -0.802263 -0.17 -2.3946
SER_12 -2.29992 0.214016 1.70592 0.00136399 0 -0.0761108 0 0 0 0 0 0 0 0 -0.219241 6.62836e-05 0.103267 -0.266656 -0.37 -1.20729
GLY_13 -0.952942 0.0653355 0.714492 1.62206e-05 0 0 0 0 0 0 0 0 0 0 0.00342175 0.000736489 0 0.317947 -0.17 -0.0209928
GLY_14 -0.916405 0.0512283 0.746757 1.7232e-05 0 0 0 0 -0.50101 0 0 0 0 0 -0.391124 0.01429 0 -0.788608 -0.17 -1.95485
VAL_15 -4.38511 0.470425 1.97181 0.0130569 0 0 0 0 -0.820876 0 0 0 0 0 0.0379255 0.000970725 0.219291 0.230013 0.29 -1.9725
GLY_16 -2.35155 0.324019 1.28614 3.63167e-05 0 0 0 0 0 0 0 0 0 0 -0.0091646 0.0694128 0 -0.808888 -0.17 -1.66
LYS_17 -5.59692 0.472775 3.52988 0.00759927 0 -0.0462808 0 0 -0.796391 0 0 0 0 0 -0.0169081 0.00756151 2.33181 -0.0547714 -0.65 -0.811645
SER_18 -2.81761 0.2629 2.03493 0.00108411 0 -0.287996 0 0 0 -0.49705 0 0 0 0 -0.211903 0.000307536 0.648401 0.0167169 -0.37 -1.22023
ALA_19 -3.14003 0.413589 1.27659 0.000761581 0 0 0 0 0 0 0 0 0 0 -0.11283 0.00442186 0 -0.128157 0.16 -1.52565
LEU_20 -5.55961 0.329334 2.02624 0.00482332 0 0 0 0 0 0 0 0 0 0 -0.103716 2.78381e-06 0.336343 -0.115326 -0.1 -3.18192
THR_21 -4.73427 0.355968 2.26872 0.0106662 0 -0.115438 0 0 0 0 0 0 0 0 -0.0362659 0.000499801 0.0762435 0.100836 -0.27 -2.34304
LEU_22 -4.82187 0.294611 2.59172 0.00868075 0 0 0 0 0 0 0 0 0 0 -0.138399 0.157923 0.121634 -0.0962559 -0.1 -1.98196
GLN_23 -6.36751 0.351784 4.1163 0.0102109 0 -0.162426 0 0 -0.576835 0 0 0 0 0 -0.137607 0.00454499 2.55473 -0.10519 -0.97 -1.282
PHE_24 -6.57168 0.455982 2.00836 0.0243853 0 0 0 0 -0.418551 0 0 0 0 0 0.0342931 0.053267 0.206027 -0.0414349 0.63 -3.61935
MET_25 -5.06225 0.477322 2.1909 0.00495706 0 0 0 0 -0.646762 0 0 0 0 0 -0.0298745 0.0542017 1.18371 -0.0438901 -0.34 -2.21168
THR_26 -3.48841 0.355997 2.72645 0.0049485 0 0.0680135 0 0 0 0 0 0 0 0 -0.103871 0.141739 0.00800025 -0.292197 -0.27 -0.849329
ASP_27 -2.93421 0.394353 2.41377 0.00534101 0 -0.658313 0 0 0 -0.00132256 0 0 0 0 -0.120576 0.000573062 0.644582 -0.246467 -0.67 -1.17226
GLU_28 -3.59322 0.312305 2.83836 0.00611493 0 -0.223219 0 0 0 -0.453817 0 0 0 0 0.0173329 0.0100681 1.15176 0.0952 -0.81 -0.649121
PHE_29 -4.11665 0.251821 1.0871 0.0260536 0 0 0 0 0 0 0 0 0 0 0.117765 0.0467117 0.291728 -0.0965537 0.63 -1.76203
VAL_30 -1.83247 0.0673226 0.729182 0.0112095 0 0 0 0 0 0 0 0 0 0 -0.141992 0.0636275 0.11683 -0.198846 0.29 -0.895136
GLU_31 -0.827712 0.0117435 0.467113 0.00578039 0 -0.334788 0 0 0 0 0 0 0 0 0.066562 0.00518092 1.06449 0.0865765 -0.81 -0.265054
ASP_32 -1.78819 0.0831555 1.26064 0.00502337 0 -0.0561024 0 0 -0.14037 0 0 0 0 0 0.159175 0.0177772 0.588706 0.259012 -0.67 -0.281168
TYR_33 -1.85334 0.181093 0.714901 0.0257384 0 0 0 0 -0.14037 0 0 0 0 0 0.0498644 0.00260465 0.814767 -0.155784 0.51 0.149474
GLU_34 -1.59768 0.146938 1.19778 0.0064186 0.000172408 -0.163992 0 0 0 0 0 0 0 0 0.303395 0.00324612 1.04764 0.108528 -0.81 0.24245
PRO_35 -1.44163 0.198627 0.476104 0.000928744 0.0512811 0 0 0 0 0 0 0 0 0 -0.244802 0.00290768 0.148827 -0.55346 0.02 -1.34121
THR_36 -3.308 0.389028 2.4106 0.0131188 0 -0.233124 0 0 0 -0.754236 0 0 0 0 -0.0335071 0.308869 0.0687714 -0.0247805 -0.27 -1.43326
PHE_37 -2.21478 0.134378 1.07906 0.0234917 0 0 0 0 0 0 0 0 0 0 0.406211 0.192553 0.357153 0.0228173 0.63 0.630881
ALA_38 -3.16567 0.201404 1.93706 0.000985788 0 0 0 0 0 0 0 0 0 0 0.766567 0.0035377 0 -0.0196494 0.16 -0.115769
ASP_39 -5.34357 0.750572 3.97283 0.0029627 0 -0.39885 0 0 0 -0.27042 0 0 0 0 0.176456 0.00443042 0.91502 0.333882 -0.67 -0.526686
SER_40 -3.15591 0.134634 1.87067 0.000874323 0 -0.208722 0 0 0 -0.645505 0 0 0 0 0.0722121 0.0978609 0.55822 0.214152 -0.37 -1.43152
TYR_41 -6.15369 0.572122 2.16086 0.0233102 0 0 0 0 0 0 0 0 0 0 -0.14979 0.0417836 0.198195 -0.209381 0.51 -3.0066
ILE_42 -4.03179 0.854681 2.05781 0.0239474 0 0 0 0 -0.0325301 0 0 0 0 0 0.248426 0.149001 0.382631 0.11543 0.24 0.00760835
LYS_43 -4.53953 0.353852 2.73353 0.00673695 0 -0.364774 0 0 -1.06531 0 0 0 0 0 0.121725 0.0355003 0.697518 0.137193 -0.65 -2.53357
LYS_44 -2.06386 0.10847 1.08841 0.00351991 0 -0.168442 0 0 0 0 0 0 0 0 -0.149281 0.000794883 0.89136 -0.0452915 -0.65 -0.984321
VAL_45 -3.73321 0.447969 1.27156 0.0121892 0 0 0 0 0 0 0 0 0 0 -0.114359 0.00924377 0.0425119 -0.229459 0.29 -2.00356
VAL_46 -2.60377 0.1782 0.848629 0.0111913 0 0 0 0 0 0 0 0 0 0 -0.147953 0.0403006 0.00758878 -0.314134 0.29 -1.68994
LEU_47 -5.42463 0.478003 2.48939 0.0107748 0 0 0 0 0 0 0 0 0 0 0.0190051 0.010729 0.37838 -0.0967625 -0.1 -2.23511
ASP_48 -2.83787 0.2924 2.4795 0.00420543 0 -0.465604 0 0 0 -1.03123 0 0 0 0 -0.119336 5.09254e-05 0.628656 -0.274006 -0.67 -1.99323
GLY_49 -1.1143 0.258685 0.499485 1.0972e-05 0 0 0 0 0 0 0 0 0 0 -0.32096 0.0147428 0 -0.789001 -0.17 -1.62134
GLU_50 -3.09413 0.199323 1.70823 0.008041 0 -0.214173 0 0 0 0 0 0 0 0 0.0238827 0.00917694 0.903806 0.0863433 -0.81 -1.17949
GLU_51 -2.68675 0.167796 1.27945 0.00610955 0 -0.196875 0 0 0 0 0 0 0 0 -0.138105 0.00147684 0.801036 0.0612916 -0.81 -1.51457
VAL_52 -4.75239 0.436776 2.09313 0.0136312 0 0 0 0 0 0 0 0 0 0 0.103241 0.00675471 0.0345981 -0.0460698 0.29 -1.82033
THR_53 -4.03664 0.292325 2.25026 0.00649916 0 0.0439799 0 0 0 0 0 0 0 0 -0.049653 0.0207868 0.492669 -0.0558068 -0.27 -1.30558
ILE_54 -4.94403 0.627648 1.36198 0.0264781 0 0 0 0 0 0 0 0 0 0 -0.122427 0.00166107 1.24268 -0.301522 0.24 -1.86753
ASP_55 -4.32936 0.202742 2.87548 0.00272673 0 -0.280317 0 0 0 0 0 0 0 0 0.137932 0.0239538 1.06601 0.373896 -0.67 -0.596933
ILE_56 -4.93867 0.369083 1.4392 0.017562 0 0 0 0 0 0 0 0 0 0 -0.192573 1.2547e-05 0.196422 -0.392488 0.24 -3.26145
LEU_57 -4.28874 0.144967 1.5837 0.0088445 0 0 0 0 0 0 0 0 0 0 -0.00668363 0.0751596 0.462124 -0.116845 -0.1 -2.23747
ASP_58 -4.83485 0.319193 3.6643 0.00585191 0 -0.483484 0 0 0 -1.24975 0 0 0 0 -0.161831 0.0232757 0.552543 -0.208964 -0.67 -3.04372
THR_59 -3.38991 0.158943 1.84086 0.00487169 0 0.00893083 0 0 0 0 0 0 0 0 -0.165023 0.0170393 0.0160347 -0.300027 -0.27 -2.07828
ALA_60 -2.42933 0.186456 1.57973 0.000987069 0 0 0 0 -0.936552 0 0 0 0 0 -0.240274 0.0359119 0 0.0516904 0.16 -1.59138
GLY_61 -1.73073 0.0815784 1.23727 1.45767e-05 0 0 0 0 -0.00318331 0 0 0 0 0 0.0276021 0.000280277 0 0.26615 -0.17 -0.291016
GLN_62 -2.04459 0.26501 1.39115 0.00481552 0 -0.0266359 0 0 -0.0435361 0 0 0 0 0 -0.179027 0.0258835 0.877309 0.147784 -0.97 -0.55184
LYS_63 -1.29312 0.2678 1.02742 0.00467049 0 -0.133152 0 0 0 0 0 0 0 0 0.0341799 0.173554 0.585204 0.0793285 -0.65 0.09589
ASN_64 -1.43782 0.21083 1.01877 0.00474599 0 -0.0482965 0 0 0 0 0 0 0 0 -0.239937 0.067955 0.598401 -0.150181 -0.89 -0.865528
GLN_65 -2.74652 0.399491 1.64952 0.00511415 0 -0.0744598 0 0 0 0 0 0 0 0 -0.0824311 0.00513919 1.20842 0.00716612 -0.97 -0.598569
ALA_66 -2.14493 0.188072 1.26671 0.00056108 0 0 0 0 0 0 0 0 0 0 1.13873 0.00560983 0 -0.170776 0.16 0.443978
SER_67 -2.49027 0.109136 1.59214 0.00119947 0 -0.0381939 0 0 -0.0287159 0 0 0 0 0 -0.165791 0.00108977 0.48501 0.0655223 -0.37 -0.838867
TRP_68 -4.30776 0.382629 2.30316 0.0210408 0 0 0 0 -0.0287159 0 0 0 0 0 -0.0244803 0.221386 0.881676 -0.0109716 0.91 0.347963
ARG_69 -7.33145 0.574095 4.60518 0.0114515 0 -0.117631 0 0 -0.983272 -0.0454439 0 0 0 0 0.0492542 0.0190145 3.45062 -0.0858926 -0.98 -0.834074
ASP_70 -4.89288 0.333917 3.25439 0.00343415 0 -0.259618 0 0 0 -0.324735 0 0 0 0 -0.0727306 2.15571e-05 0.305394 0.0522226 -0.67 -2.27058
ASP_71 -3.54817 0.232593 2.16399 0.00319114 0 -0.0540727 0 0 0 0 0 0 0 0 -0.100243 0.0079556 0.297021 0.0496799 -0.67 -1.61805
TYR_72 -5.94882 0.404302 2.23791 0.0345496 0 0 0 0 0 0 0 0 0 0 0.0255924 0.0181149 1.76248 -0.0890042 0.51 -1.04487
PHE_73 -7.56912 0.789003 2.05035 0.0378708 0 0 0 0 0 0 0 0 0 0 -0.0267572 2.19493e-05 1.44865 0.00708631 0.63 -2.6329
ARG_74 -2.99864 0.198332 1.52255 0.0087975 0 -0.0661549 0 0 -0.0133979 0 0 0 0 0 -0.232133 0.000250799 1.6649 -0.0914892 -0.98 -0.986988
SER_75 -2.57117 0.182153 1.85923 0.00156162 0 -0.0674468 0 0 -0.315803 0 0 0 0 0 -0.239024 0.00167353 0.126372 -0.149375 -0.37 -1.54182
GLY_76 -2.71893 0.478319 1.54198 3.89214e-05 0 0 0 0 -0.62887 0 0 0 0 0 -0.0889161 0.0260843 0 -0.113229 -0.17 -1.67352
GLU_77 -4.49646 0.253333 2.90155 0.005214 0 -0.604265 0 0 -0.724252 -0.0556988 0 0 0 0 0.262978 0.00598176 0.665607 -0.0753513 -0.81 -2.67136
GLY_78 -3.12576 0.461828 1.2816 0.000190298 0 0 0 0 0 0 0 0 0 0 0.599566 0.01009 0 0.333842 -0.17 -0.608641
PHE_79 -7.46088 1.01099 1.51445 0.022915 0 0 0 0 0 0 0 0 0 0 -0.13891 0.544078 0.340683 -0.142577 0.63 -3.67926
LEU_80 -5.20078 0.474087 1.04617 0.00862422 0 0 0 0 0 0 0 0 0 0 0.0932806 0.000308446 0.767053 -0.0968281 -0.1 -3.00808
CYS_81 -3.6971 0.452763 1.76491 0.00171151 0 0 0 0 0 0 0 0 0 0 0.022335 0.110835 0.275858 -0.0306754 1.7 0.600633
VAL_82 -4.29309 0.266187 1.15546 0.0145588 0 0 0 0 0 0 0 0 0 0 -0.197677 0.0113842 0.0907874 -0.250435 0.29 -2.91283
PHE_83 -7.75014 0.795786 1.91642 0.0272084 0 0 0 0 0 0 0 0 0 0 -0.106798 0.0167765 0.346158 -0.210577 0.63 -4.33516
SER_84 -4.39276 0.780918 2.87626 0.00218441 0 -0.107613 0 0 -1.31784 -0.472986 0 0 0 0 -0.00767492 0.016671 0.521243 0.120462 -0.37 -2.35114
ILE_85 -6.16848 0.411847 2.87415 0.0213294 0 0 0 0 0 0 0 0 0 0 -0.0421622 0.000744426 0.589409 0.24399 0.24 -1.82917
THR_86 -4.07993 0.830568 2.12619 0.00488845 0 0.0505199 0 0 -0.525762 -0.472986 0 0 0 0 -0.165646 0.000692043 0.215354 -0.0442928 -0.27 -2.3304
GLU_87 -4.51404 0.372804 2.93504 0.00801855 0 -0.184695 0 0 0 0 0 0 0 0 0.317059 0.0023487 0.815766 0.0256841 -0.81 -1.03202
MET_88 -3.76198 0.211814 1.83028 0.00656131 0 0 0 0 -0.435841 0 0 0 0 0 -0.112162 0.00157217 1.4487 -0.072001 -0.34 -1.22305
GLU_89 -2.76221 0.314534 1.47789 0.00549321 0 -0.0399037 0 0 0 0 0 0 0 0 -0.2158 0.00184511 0.895179 -0.122425 -0.81 -1.2554
SER_90 -4.32988 0.323566 2.7481 0.00106422 0 -0.199732 0 0 -0.792079 0 0 0 0 0 -0.223705 0.152964 0.321932 -0.0243421 -0.37 -2.39211
PHE_91 -8.06296 0.753367 2.84387 0.0230677 0 0 0 0 0 0 0 0 0 0 -0.0270298 0.0114162 0.615872 0.0262858 0.63 -3.18611
ALA_92 -2.74373 0.313668 1.55245 0.000696438 0 0 0 0 0 0 0 0 0 0 -0.211582 6.31315e-07 0 -0.167767 0.16 -1.09626
ALA_93 -3.23147 0.453199 1.64246 0.000869938 0 0 0 0 0 0 0 0 0 0 -0.228657 0.0924112 0 -0.122454 0.16 -1.23364
THR_94 -4.66116 0.617604 2.53339 0.00514994 0 0.0157747 0 0 0 0 0 0 0 0 -0.0976066 0.0274471 0.238688 0.15426 -0.27 -1.43646
ALA_95 -2.84653 0.28638 1.58231 0.000753404 0 0 0 0 0 0 0 0 0 0 -0.231662 0.000385609 0 -0.166346 0.16 -1.21472
ASP_96 -3.25511 0.263242 2.10062 0.00318792 0 -0.159376 0 0 0 0 0 0 0 0 -0.147041 0.00619549 0.33532 -0.00720937 -0.67 -1.53018
PHE_97 -6.45136 0.524627 2.4798 0.0208106 0 0 0 0 0 0 0 0 0 0 -0.0856087 0.0437715 0.605598 0.0861443 0.63 -2.14622
ARG_98 -7.82675 0.397255 4.36875 0.0124865 0 -0.23886 0 0 -0.0325175 0 0 0 0 0 -0.137479 0.00101322 2.07201 -0.0708655 -0.98 -2.43495
GLU_99 -3.1448 0.211244 1.80254 0.00698086 0 -0.123781 0 0 0 0 0 0 0 0 -0.0720241 0.0451354 0.919591 -0.102134 -0.81 -1.26725
GLN_100 -4.89987 0.23845 3.24337 0.00494858 0 -0.343473 0 0 0 -0.0454439 0 0 0 0 -0.13599 0.0173719 0.861319 -0.101136 -0.97 -2.13045
ILE_101 -5.94214 0.695919 1.33185 0.0205696 0 0 0 0 0 0 0 0 0 0 0.0301436 0.00175205 0.204939 -0.102336 0.24 -3.5193
LEU_102 -4.95407 0.384156 2.81311 0.00586814 0 0 0 0 0 0 0 0 0 0 -0.0990744 0.0130325 0.316489 -0.108495 -0.1 -1.72898
ARG_103 -3.98621 0.296032 2.76742 0.012546 0 -0.352512 0 0 0 -0.324735 0 0 0 0 0.119312 0.225884 1.32857 -0.0810579 -0.98 -0.974762
VAL_104 -4.13722 0.329055 1.57355 0.0140494 0 0 0 0 0 0 0 0 0 0 -0.014958 0.0114869 0.64767 0.108288 0.29 -1.17808
LYS_105 -4.12641 0.596485 2.16274 0.01012 0 -0.339979 0 0 -0.642268 0 0 0 0 0 -0.166166 0.000463843 2.56984 -0.0226196 -0.65 -0.6078
GLU_106 -1.70715 0.311702 1.05649 0.0071735 0 -0.0661549 0 0 0 0 0 0 0 0 0.097908 0.0349347 0.577614 -0.0457487 -0.81 -0.54323
ASP_107 -4.1006 0.342348 3.17454 0.0106049 0 -0.667971 0 0 -0.28052 -0.068624 0 0 0 0 0.139051 0.00296261 0.216125 -0.384422 -0.67 -2.28651
GLU_108 -2.18475 0.124513 1.69828 0.00526427 0 -0.234937 0 0 0 0 0 0 0 0 -0.265531 0.010679 1.21827 -0.089833 -0.81 -0.528048
ASN_109 -2.21406 0.295622 1.61862 0.00537792 0 -0.180087 0 0 -0.28052 0 0 0 0 0 -0.167046 0.000128272 0.757213 -0.380068 -0.89 -1.43483
VAL_110 -3.58651 0.582181 1.49452 0.0234386 0.0101762 0 0 0 0 0 0 0 0 0 -0.218141 0.13597 1.26285 0.0731385 0.29 0.0676142
PRO_111 -4.35329 0.828145 1.34858 0.00125833 0.118625 0 0 0 0 0 0 0 0 0 0.0306477 0.317909 0.333835 -0.519491 0.02 -1.87378
PHE_112 -6.71347 0.542905 2.34986 0.0237479 0 0 0 0 -0.697591 0 0 0 0 0 0.155315 0.344775 0.596746 -0.091035 0.63 -2.85875
LEU_113 -5.29759 0.396571 1.76114 0.0061279 0 0 0 0 0 0 0 0 0 0 -0.0956529 0.166535 1.63669 -0.0841343 -0.1 -1.61031
LEU_114 -5.12827 0.391794 1.2988 0.00763568 0 0 0 0 0 0 0 0 0 0 -0.0648029 0.131046 0.375885 -0.120884 -0.1 -3.20879
VAL_115 -5.11457 0.227372 1.52365 0.0158255 0 0 0 0 0 0 0 0 0 0 -0.167129 0.0210771 0.00775895 -0.32241 0.29 -3.51843
GLY_116 -3.15533 0.195061 1.56712 7.64951e-06 0 0 0 0 0 0 0 0 0 0 1.57398 0.102385 0 0.606793 -0.17 0.720004
ASN_117 -5.81022 0.617382 4.52019 0.00592016 0 -0.250141 0 0 -1.36084 -0.687801 0 0 0 0 0.0292007 0.00438595 1.67993 -0.0219042 -0.89 -2.16389
LYS_118 -4.73714 0.850056 3.10627 0.0059684 0 0.0374343 0 0 -0.970026 0 0 0 0 0 0.0283578 0.000621544 0.983648 0.136129 -0.65 -1.20868
SER_119 -2.88778 0.412818 1.88262 0.00145775 0 -0.287962 0 0 0 0 0 0 0 0 -0.249458 0.19678 0.120126 -0.194564 -0.37 -1.37595
ASP_120 -3.02972 0.473721 2.55317 0.00423276 0 -0.354925 0 0 0 -0.59803 0 0 0 0 -0.214775 0.0649198 1.44043 -0.108544 -0.67 -0.43952
LEU_121 -4.17297 0.604473 1.91915 0.00792315 0 0 0 0 0 0 0 0 0 0 0.55658 2.77401e-05 0.033235 0.0780092 -0.1 -1.07357
GLU_122 -2.93537 0.491756 2.31439 0.00962986 0 -0.403856 0 0 0 -0.793962 0 0 0 0 -0.0105677 0.0087018 1.81806 -0.108452 -0.81 -0.419678
ASP_123 -1.2752 0.249445 0.735004 0.00352033 0 -0.00106382 0 0 0 0 0 0 0 0 -0.170076 0.000113737 0.364827 -0.0168189 -0.67 -0.780249
LYS_124 -2.91563 0.406938 1.31673 0.00428302 0 0.0330027 0 0 0 0 0 0 0 0 -0.169802 0.0714105 0.646436 -0.0676208 -0.65 -1.32425
ARG_125 -6.38486 0.495611 4.57361 0.0153909 0 -0.727575 0 0 -0.540215 -1.98844 0 0 0 0 -0.26479 0.282043 2.02017 0.0445651 -0.98 -3.45449
GLN_126 -3.45905 0.209271 2.09744 0.00443688 0 -0.054952 0 0 -0.435841 0 0 0 0 0 0.0935173 0.0433426 0.906706 -0.0854385 -0.97 -1.65057
VAL_127 -4.57834 0.36586 1.51864 0.0110129 0 0 0 0 -0.540215 0 0 0 0 0 -0.173744 0.0268655 0.0476793 -0.30441 0.29 -3.33665
SER_128 -2.91171 0.234097 1.93499 0.00193034 0 -0.122506 0 0 -0.354522 0 0 0 0 0 -0.27893 0.000134766 0.201424 -0.223349 -0.37 -1.88844
VAL_129 -3.36946 0.235632 1.98477 0.0151178 0 0 0 0 0 0 0 0 0 0 -0.0481563 0.00959618 0.041083 -0.00242663 0.29 -0.843851
GLU_130 -2.63242 0.290462 1.58478 0.00546787 0 -0.004417 0 0 0 0 0 0 0 0 -0.188349 0.00158959 0.915507 -0.11061 -0.81 -0.947992
GLU_131 -4.16413 0.262982 2.57982 0.00708579 0 -0.194962 0 0 -0.354522 0 0 0 0 0 -0.153824 0.00357867 0.981111 -0.106119 -0.81 -1.94898
ALA_132 -4.37723 0.42343 1.44234 0.000780252 0 0 0 0 0 0 0 0 0 0 -0.185869 0.0182655 0 -0.153418 0.16 -2.6717
LYS_133 -4.32196 0.375332 1.89426 0.00331171 0 -0.0490186 0 0 0 0 0 0 0 0 -0.250184 0.134734 0.903244 -0.0457384 -0.65 -2.00602
ASN_134 -3.73088 0.27433 2.42597 0.00444554 0 -0.0287159 0 0 0 0 0 0 0 0 0.0305554 0.151981 0.359654 0.134644 -0.89 -1.26801
ARG_135 -6.086 0.386272 3.21617 0.0111512 0 -0.157395 0 0 0 0 0 0 0 0 -0.168266 0.0324501 2.33074 -0.0698045 -0.98 -1.48468
ALA_136 -4.60218 0.284696 1.82395 0.000738699 0 0 0 0 0 0 0 0 0 0 -0.245719 0.00519864 0 -0.153922 0.16 -2.72724
GLU_137 -3.11148 0.437183 1.94497 0.00689402 0 -0.0341267 0 0 0 0 0 0 0 0 -0.205364 0.0445415 1.08677 -0.134545 -0.81 -0.775165
GLN_138 -2.38864 0.191862 1.25915 0.013049 0 -0.0309845 0 0 0 0 0 0 0 0 -0.175839 0.00934447 1.1127 -0.132875 -0.97 -1.11223
TRP_139 -8.29107 0.64037 2.99949 0.0262602 0 0 0 0 -0.0325175 0 0 0 0 0 -0.207465 0.0126068 0.94158 0.0167926 0.91 -2.98396
ASN_140 -2.38262 0.350688 1.69606 0.00521253 0 -0.0390756 0 0 0 0 0 0 0 0 -0.243527 0.0354284 0.824189 -0.483 -0.89 -1.12665
VAL_141 -3.9913 0.285211 1.46735 0.0145377 0 0 0 0 0 0 0 0 0 0 -0.119843 0.0120775 0.0311527 -0.230916 0.29 -2.24173
ASN_142 -2.23103 0.0406142 1.51166 0.00315099 0 -0.114882 0 0 0 -0.591263 0 0 0 0 -0.0824882 0.00202275 0.750518 0.0940697 -0.89 -1.50763
TYR_143 -6.29717 0.841575 2.05323 0.0234793 0 0 0 0 0 -0.504877 0 0 0 0 -0.0513379 0.02584 0.792781 -0.0703011 0.51 -2.67678
VAL_144 -3.97778 0.315414 1.37035 0.0113834 0 0 0 0 0 0 0 0 0 0 -0.135956 0.158098 0.226893 -0.31749 0.29 -2.05909
GLU_145 -4.06797 0.437311 3.14097 0.0034539 0 -0.399455 0 0 -0.601253 -1.69935 0 0 0 0 -0.0898972 0.0366592 2.32663 0.0365731 -0.81 -1.68633
THR_146 -4.89715 0.238729 2.9503 0.00576921 0 -0.181508 0 0 0 -0.687801 0 0 0 0 -0.186007 0.284538 0.0826313 -0.357872 -0.27 -3.01838
SER_147 -4.80248 0.486428 3.38253 0.00216857 0 -0.203479 0 0 -0.503106 -1.11443 0 0 0 0 0.387674 0.0210914 0.144891 -0.0448771 -0.37 -2.61359
ALA_148 -3.44837 0.290026 1.38311 0.000724922 0 0 0 0 -0.64778 0 0 0 0 0 -0.261506 0.00341657 0 -0.0819467 0.16 -2.60233
LYS_149 -3.29003 0.44376 1.48698 0.00627162 0 -0.449326 0 0 0 0 0 0 0 0 -0.0838177 0.017211 0.887742 -0.052137 -0.65 -1.68334
THR_150 -2.38516 0.681452 1.60746 0.00495878 0 -0.109255 0 0 -0.60183 -0.516402 0 0 0 0 -0.168093 0.0655586 0.0151234 -0.1104 -0.27 -1.78659
ARG_151 -4.32264 0.726698 3.1283 0.0285987 0 -0.721414 0 0 0 -0.524202 0 0 0 0 0.307228 0.00497601 3.76985 0.269404 -0.98 1.6868
ALA_152 -2.90337 0.488837 1.75105 0.00103364 0 0 0 0 -0.0987246 0 0 0 0 0 -0.0918026 0.062004 0 0.0643152 0.16 -0.566655
ASN_153 -3.78947 0.20603 2.1567 0.00811928 0 -0.0728598 0 0 -0.601253 0 0 0 0 0 -0.122584 0.0407285 0.580473 -0.38477 -0.89 -2.86888
VAL_154 -4.91078 0.781054 1.58958 0.0138592 0 0 0 0 0 0 0 0 0 0 -0.0106151 0.018438 0.0271971 -0.0895355 0.29 -2.29081
ASP_155 -3.45014 0.252194 2.24507 0.00299912 0 -0.494629 0 0 0 -0.52288 0 0 0 0 -0.174757 0.00965617 0.310917 -0.00692995 -0.67 -2.4985
LYS_156 -4.4075 0.437935 2.54157 0.00791247 0 -0.345167 0 0 0 -0.443414 0 0 0 0 -0.161077 0.028474 1.71308 -0.0410211 -0.65 -1.3192
VAL_157 -5.02147 0.548803 1.16454 0.00849029 0 0 0 0 0 0 0 0 0 0 -0.0771768 0.0013149 1.15328 0.071753 0.29 -1.86047
PHE_158 -7.58447 0.733034 1.41345 0.0207453 0 0 0 0 0 0 0 0 0 0 -0.0250704 0.000183269 0.474074 0.0460649 0.63 -4.29199
PHE_159 -6.09685 0.646086 2.48125 0.020445 0 0 0 0 0 0 0 0 0 0 0.00692149 0.0157569 2.02777 -0.0162917 0.63 -0.284908
ASP_160 -4.8488 0.290857 3.28896 0.00397834 0 -0.570005 0 0 0 -0.628748 0 0 0 0 -0.146289 0.0423483 0.322023 0.0122484 -0.67 -2.90343
LEU_161 -6.74117 1.25926 2.02288 0.0107795 0 0 0 0 0 0 0 0 0 0 -0.0886685 0.00528542 0.581007 -0.111777 -0.1 -3.1624
MET_162 -6.48662 0.541498 2.10097 0.00245616 0 0 0 0 0 0 0 0 0 0 -0.129372 0.0640033 1.20162 -0.089157 -0.34 -3.1346
ARG_163 -6.41968 0.549045 4.46543 0.01177 0 -0.558656 0 0 0 -0.838282 0 0 0 0 -0.184397 0.039003 1.97828 -0.0865654 -0.98 -2.02405
GLU_164 -5.5407 0.431579 3.44605 0.00321427 0 -0.0696026 0 0 -0.697591 -0.591263 0 0 0 0 -0.232409 0.017166 1.91641 -0.141118 -0.81 -2.26827
ILE_165 -6.92936 0.742845 2.33219 0.0175818 0 0 0 0 0 0 0 0 0 0 -0.0350262 0.0388701 0.121484 -0.0971446 0.24 -3.56857
ARG_166 -5.21502 0.437546 3.50036 0.00970976 0 -0.608812 0 0 0 -0.378279 0 0 0 0 -0.00830335 0.023601 1.5918 -0.0903382 -0.98 -1.71774
ALA_167 -3.34061 0.311993 1.70108 0.000757191 0 0 0 0 0 0 0 0 0 0 -0.111601 0.00303494 0 -0.150332 0.16 -1.42567
ARG_168 -6.37028 0.369272 4.53892 0.0128556 0 -1.08774 0 0 0 -0.385504 0 0 0 0 -0.226099 0.137813 2.13094 -0.092503 -0.98 -1.95233
LYS_169 -5.43392 0.39537 4.02339 0.00320771 0 -0.317633 0 0 -0.345099 -0.373163 0 0 0 0 -0.251995 0.124196 1.02689 -0.0405064 -0.65 -1.83926
MET_170 -2.93096 0.265759 1.5957 0.00308951 0 0 0 0 0 0 0 0 0 0 -0.107684 0.0691519 0.934395 -0.0930782 -0.34 -0.603633
GLU_171 -3.39305 0.247926 2.29885 0.00551356 0 -0.322024 0 0 0 -0.31688 0 0 0 0 -0.264033 1.26739e-05 0.868492 -0.135288 -0.81 -1.82048
ASP_172 -2.94138 0.13038 2.28216 0.00391849 0 -0.427415 0 0 0 0 0 0 0 0 -0.249398 0.00418699 0.554096 -0.12356 -0.67 -1.43702
SER_p:CtermProteinFull_173 -1.43768 0.10166 1.10387 0.0017629 0 0 0 0 0 0 0 0 0 0 0 0 0.295135 0 -0.37 -0.305246
SER_p:NtermProteinFull_174 -0.806382 0.105276 0.60407 0.000791384 0 -0.0564223 0 0 0 0 0 0 0 0 0 0.0327158 0.515191 0 -0.37 0.0252392
ARG_175 -2.41125 0.136177 1.36049 0.0123845 0 -0.0242724 0 0 0 0 0 0 0 0 0.146202 0.027814 1.59321 0.226216 -0.98 0.0869749
GLN_176 -2.07001 0.229174 1.30244 0.00467579 2.75033e-06 -0.00247986 0 0 0 0 0 0 0 0 -0.163164 0.0091146 0.770947 0.00160213 -0.97 -0.887696
PRO_177 -1.97935 0.575004 0.955703 0.00104922 0.0194961 0 0 0 0 0 0 0 0 0 -0.242337 0.0189166 0.258365 -0.56553 0.02 -0.93868
PRO_178 -4.73286 0.804143 1.58712 0.000905545 0.164178 0 0 0 0 0 0 0 0 0 -0.233422 0.00120651 0.124387 -0.592216 0.02 -2.85656
LEU_179 -3.7371 0.167133 1.51848 0.00864677 0 0 0 0 0 0 0 0 0 0 0.163217 0.0877099 0.284976 -0.0292477 -0.1 -1.63619
VAL_180 -4.88575 0.528451 1.54595 0.0113565 0 0 0 0 0 0 0 0 0 0 -0.229989 0.0943267 0.048689 -0.114691 0.29 -2.71165
THR_181 -3.73901 0.247015 1.96596 0.00410906 0 -0.0465727 0 0 0 0 0 0 0 0 0.031922 0.153401 0.0153827 -0.354013 -0.27 -1.99181
GLY_182 -2.8955 0.277845 1.31436 0.000188151 0 0 0 0 0 0 0 0 0 0 0.592594 0.00578542 0 0.292952 -0.17 -0.581773
ILE_183 -5.0105 0.186899 1.4338 0.018995 0 0 0 0 0 0 0 0 0 0 0.0334234 0.00190781 1.70743 -0.144325 0.24 -1.53237
SER_184 -2.97743 0.634043 2.16208 0.00275207 3.02854e-05 -0.257078 0 0 0 -0.268886 0 0 0 0 0.20344 0.00698172 0.392853 -0.0189462 -0.37 -0.49016
PRO_185 -3.33246 0.421742 1.54375 0.00360437 0.0715854 0 0 0 0 0 0 0 0 0 -0.154486 0.00135645 0.75027 -0.523553 0.02 -1.19819
ASN_186 -4.68655 0.0766656 3.1895 0.0105482 0 -0.230061 0 0 0 -0.645505 0 0 0 0 -0.220343 0.00685567 0.841225 -0.187203 -0.89 -2.73487
GLU_187 -4.2865 0.512673 2.28192 0.00749112 0 -0.27569 0 0 0 0 0 0 0 0 0.0753274 9.6142e-06 1.12032 0.114762 -0.81 -1.25969
GLY_188 -3.0418 0.279623 1.4807 0.000210305 0 0 0 0 0 0 0 0 0 0 0.267561 0.239406 0 -0.684352 -0.17 -1.62865
ILE_189 -3.99841 0.610116 1.62177 0.0193835 0.00734192 0 0 0 -0.115282 0 0 0 0 0 0.186443 0.105449 0.126081 0.495887 0.24 -0.701223
PRO_190 -2.72517 0.671877 0.729352 0.00104146 0.188661 0 0 0 0 0 0 0 0 0 -0.211564 0.000441791 0.545213 -0.635507 0.02 -1.41565
TRP_191 -3.63606 0.278794 1.75161 0.0302752 0 0 0 0 -0.218325 0 0 0 0 0 0.387583 0.127022 1.80991 0.472276 0.91 1.91308
THR_192 -3.49984 0.255982 2.21856 0.00861613 0 0.00392151 0 0 -0.115282 0 0 0 0 0 -0.0957364 0.0132568 0.161543 0.00576534 -0.27 -1.31321
LYS_193 -3.11927 0.233148 1.50157 0.00510196 0 -0.168074 0 0 0 0 0 0 0 0 -0.155854 0.003081 1.6041 -0.0227959 -0.65 -0.768993
VAL_194 -4.44239 0.404852 1.45801 0.0144043 0 0 0 0 0 0 0 0 0 0 -0.126492 0.0880709 0.278774 -0.161014 0.29 -2.19579
THR_195 -3.20367 0.184184 1.63937 0.00755783 0 -0.336397 0 0 0 0 0 0 0 0 -0.0286646 0.0170254 0.0573245 -0.053525 -0.27 -1.9868
ILE_196 -4.52859 0.52007 1.18034 0.0175051 0 0 0 0 0 0 0 0 0 0 -0.223723 0.0122932 0.190468 -0.361455 0.24 -2.95309
ARG_197 -6.24672 0.440841 4.28867 0.0125649 0 -0.337155 0 0 0 -1.12748 0 0 0 0 -0.0739814 0.0171141 2.00962 -0.00509001 -0.98 -2.00162
GLY_198 -2.37381 0.261954 1.2078 0.000195064 0 0 0 0 0 0 0 0 0 0 0.3841 0.00945284 0 -0.772768 -0.17 -1.45308
GLU_199 -2.77551 0.180089 1.74835 0.00530668 0 -0.0844521 0 0 0 0 0 0 0 0 -0.0460497 0.0136914 0.774793 0.0173801 -0.81 -0.976404
ASN_200 -2.8059 0.342209 1.79236 0.0054384 0 -0.070342 0 0 0 0 0 0 0 0 -0.305972 0.054875 0.842724 -0.569374 -0.89 -1.60398
LEU_201 -5.54771 0.441976 1.39376 0.00788292 0 0 0 0 0 0 0 0 0 0 -0.126258 0.0400695 0.388271 0.0192094 -0.1 -3.4828
GLY_202 -2.28898 0.486785 1.41764 7.14528e-05 0 0 0 0 -0.657015 0 0 0 0 0 0.474606 0.0390399 0 -0.804433 -0.17 -1.50229
THR_203 -2.41151 0.097384 1.6982 0.0043387 0 -0.122729 0 0 -0.580354 0 0 0 0 0 -0.193819 5.13441e-05 0.0323301 -0.165493 -0.27 -1.9116
GLY_204 -3.06875 0.367873 1.46165 0.000351097 0.00353948 0 0 0 0 0 0 0 0 0 0.165787 0.00391796 0 -0.614811 -0.17 -1.85045
PRO_205 -2.3761 0.242599 0.579376 0.000940211 0.0224174 0 0 0 0 0 0 0 0 0 -0.0471376 0.00422583 0.374798 -0.286135 0.02 -1.46502
THR_206 -1.51445 0.164117 0.929747 0.00583175 0 -0.00895478 0 0 0 0 0 0 0 0 -0.181041 0.093774 0.0449674 -0.0435153 -0.27 -0.779522
ASP_207 -5.54246 0.331583 4.18252 0.00364768 0 -0.279549 0 0 -1.08823 -0.522331 0 0 0 0 -0.148819 0.250483 1.57319 -0.051345 -0.67 -1.96131
LEU_208 -3.96574 0.151614 1.13539 0.00692231 0 0 0 0 0 0 0 0 0 0 -0.0901609 0.31327 0.309273 -0.0457267 -0.1 -2.28515
ILE_209 -3.4457 0.343388 1.06267 0.016529 0 0 0 0 0 0 0 0 0 0 0.278141 0.247434 0.0942996 -0.100123 0.24 -1.26335
GLY_210 -2.45509 0.135178 1.24965 0.000207755 0 0 0 0 0 0 0 0 0 0 0.517839 0.163446 0 0.116585 -0.17 -0.442187
LEU_211 -4.44652 0.253369 1.28197 0.00634076 0 0 0 0 0 0 0 0 0 0 0.354224 0.0100076 0.102203 0.0108692 -0.1 -2.52754
THR_212 -3.30936 0.244717 1.74642 0.00895114 0 -0.0407747 0 0 0 0 0 0 0 0 0.0935381 0.0891468 0.0320601 0.0105599 -0.27 -1.39474
ILE_213 -4.74712 0.924328 1.30847 0.0158815 0 0 0 0 0 0 0 0 0 0 -0.138462 0.0211605 0.165436 -0.380639 0.24 -2.59095
CYS_214 -3.9544 0.679809 2.052 0.00221687 0 0 0 0 0 0 0 0 0 0 0.051864 0.0272686 0.11586 0.165957 1.7 0.840574
GLY_215 -2.65185 0.642354 1.32627 2.00831e-05 0 0 0 0 0 0 0 0 0 0 -0.167411 0.0333058 0 -0.782654 -0.17 -1.76996
HIS_D_216 -6.45932 0.65717 3.38558 0.00501322 0 -0.0382541 0 0 -0.289978 0 0 0 0 0 -0.224972 0.02897 1.3312 0.00367308 0.56 -1.04091
ASN_217 -2.45478 0.11924 1.83968 0.0133023 0 -0.0608992 0 0 -0.0976309 0 0 0 0 0 -0.0275453 0.0391372 0.494689 -0.225794 -0.89 -1.25061
CYS_218 -4.62152 0.399218 2.54766 0.00162554 0 0 0 0 0 0 0 0 0 0 -0.0804967 0.00328072 0.168698 0.103392 1.7 0.221853
LEU_219 -3.89233 0.447421 1.69172 0.0118088 0 0 0 0 -0.0976309 0 0 0 0 0 0.0525464 0.00945602 0.481225 -0.0249372 -0.1 -1.42072
LEU_220 -1.23623 0.14655 0.670471 0.00789935 0 0 0 0 0 0 0 0 0 0 -0.0887583 0.104268 0.108025 0.0347867 -0.1 -0.352991
THR_221 -3.17765 0.32758 1.86229 0.00507104 0 0.00694334 0 0 -0.565527 0 0 0 0 0 -0.132153 0.0188111 0.0380069 -0.235939 -0.27 -2.12257
ALA_222 -2.59599 0.221797 0.821162 0.00118819 0 0 0 0 0 0 0 0 0 0 -0.171856 0.093702 0 0.105225 0.16 -1.36477
GLU_223 -2.78907 0.0481293 1.64815 0.00682393 0 -0.0730545 0 0 0 0 0 0 0 0 0.108609 0.0661021 0.92005 0.114964 -0.81 -0.759301
TRP_224 -8.39616 0.513008 2.8288 0.0242784 0 0 0 0 -0.657015 0 0 0 0 0 -0.244323 0.00586728 1.17131 -0.0249735 0.91 -3.86921
MET_225 -3.87546 0.120585 1.56838 0.00418734 0 0 0 0 0 0 0 0 0 0 0.312119 0.0434599 0.969036 -0.0390094 -0.34 -1.2367
SER_226 -4.2293 0.825597 2.51334 0.00293185 0 -0.229177 0 0 -0.491665 -0.414858 0 0 0 0 0.0222189 0.0142331 0.187746 -0.303376 -0.37 -2.47231
ALA_227 -2.47991 0.131131 1.42351 0.000831128 0 0 0 0 0 0 0 0 0 0 -0.210564 0.0115468 0 -0.0540382 0.16 -1.01749
SER_228 -3.641 0.722132 2.64832 0.00256923 0 0.135859 0 0 -0.491665 -1.08852 0 0 0 0 -0.00683478 0.257496 0.223595 -0.0159678 -0.37 -1.62402
LYS_229 -5.38274 0.662547 2.91001 0.00553914 0 -0.898872 0 0 0 0 0 0 0 0 0.117005 0.0735028 0.778931 -0.0424152 -0.65 -2.42649
ILE_230 -4.64327 0.234253 1.21721 0.018054 0 0 0 0 0 0 0 0 0 0 -0.0857082 0.0281531 0.212258 -0.288783 0.24 -3.06783
VAL_231 -3.49394 0.163504 1.56129 0.0106144 0 0 0 0 0 0 0 0 0 0 -0.195429 0.061183 0.0647418 -0.325196 0.29 -1.86323
CYS_232 -3.78703 0.43496 1.91514 0.00230622 0 0 0 0 0 0 0 0 0 0 -0.030181 0.0787972 0.231486 -0.224906 1.7 0.320573
ARG_233 -5.80526 0.288271 3.04866 0.0107726 0 -0.0904127 0 0 -0.783852 0 0 0 0 0 -0.0364617 0.0126805 1.53995 0.0315254 -0.98 -2.76412
VAL_234 -3.58604 0.228999 0.942609 0.0111818 0 0 0 0 0 0 0 0 0 0 -0.227928 0.0390743 0.0434652 -0.244131 0.29 -2.50277
GLY_235 -2.25453 0.105671 1.05231 0.000146618 0 0 0 0 0 0 0 0 0 0 0.0286442 0.0547611 0 -0.648342 -0.17 -1.83134
GLN_236 -2.0769 0.108707 1.10955 0.00564165 0 -0.00850243 0 0 -0.289978 0 0 0 0 0 -0.219285 0.0060078 0.818246 0.00425408 -0.97 -1.51226
ALA_237 -2.10099 0.24146 0.841259 0.000857105 0 0 0 0 0 0 0 0 0 0 -0.326023 0.0983755 0 -0.107481 0.16 -1.19254
LYS_238 -2.55191 0.29288 1.47001 0.00299334 0 -0.0496386 0 0 0 0 0 0 0 0 0.0869885 0.000380997 0.846551 -0.0938594 -0.65 -0.645606
ASN_239 -2.9764 0.435444 1.93078 0.0035065 0 -0.0277033 0 0 0 0 0 0 0 0 0.0608869 0.0239023 0.637454 0.147773 -0.89 -0.654363
ASP_240 -0.984091 0.0696797 0.782136 0.00994489 0 -0.122903 0 0 0 0 0 0 0 0 -0.249254 0.119602 0.577786 -0.216835 -0.67 -0.683934
LYS_241 -2.04225 0.472846 1.42947 0.00307676 0 -0.15726 0 0 0 0 0 0 0 0 -0.103984 0.109197 0.784761 -0.0276616 -0.65 -0.1818
GLY_242 -1.91534 0.103639 1.16313 3.30858e-05 0 0 0 0 0 0 0 0 0 0 0.289102 0.000153076 0 0.0418654 -0.17 -0.487421
ASP_243 -2.35282 0.244449 1.65538 0.00326456 0 -0.205375 0 0 0 0 0 0 0 0 -0.204609 0.0189624 0.394662 0.0346947 -0.67 -1.0814
ILE_244 -4.298 0.294198 0.884561 0.0149653 0 0 0 0 -0.726343 0 0 0 0 0 -0.0987427 0.00970337 0.197487 -0.293562 0.24 -3.77573
ILE_245 -3.59889 0.16291 1.65438 0.0228897 0 0 0 0 0 0 0 0 0 0 -0.214571 0.02915 0.207978 -0.370902 0.24 -1.86706
VAL_246 -3.90427 0.340999 0.830895 0.0118628 0 0 0 0 0 0 0 0 0 0 -0.18914 0.00494525 0.0458198 -0.251263 0.29 -2.82015
THR_247 -4.19069 0.23627 2.1819 0.00741129 0 -0.0203507 0 0 0 0 0 0 0 0 0.0384899 0.00763231 0.0432281 -0.0736053 -0.27 -2.03971
THR_248 -5.05237 0.286128 2.78487 0.0048251 0 -0.133197 0 0 -0.667843 0 0 0 0 0 -0.187014 0.00405495 0.0519702 -0.292658 -0.27 -3.47124
LYS_249 -2.87961 0.299744 1.55769 0.00304556 0 -0.00935375 0 0 0 0 0 0 0 0 -0.0435688 0.0324924 1.0142 -0.0562637 -0.65 -0.731621
SER_250 -2.77931 0.169089 2.01441 0.00111118 0 -0.256983 0 0 -0.507879 -0.522331 0 0 0 0 -0.125393 0.0184032 0.498534 0.0920607 -0.37 -1.76829
GLY_251 -2.38146 0.106583 1.27171 1.58353e-05 0 0 0 0 -0.667843 0 0 0 0 0 0.176569 0.0249904 0 0.376754 -0.17 -1.26268
GLY_252 -2.39731 0.116911 1.48102 2.12608e-05 0 0 0 0 0 0 0 0 0 0 -0.012252 0.00583501 0 -0.8049 -0.17 -1.78068
ARG_253 -1.94255 0.0680582 0.847643 0.00856405 0 0.0264526 0 0 0 0 0 0 0 0 -0.155863 0.00470388 1.51352 0.0414575 -0.98 -0.568013
GLY_254 -2.32701 0.256819 1.12908 4.74961e-05 0 0 0 0 0 0 0 0 0 0 0.0175135 0.00590159 0 -0.59433 -0.17 -1.68198
THR_255 -2.36483 0.13612 1.37289 0.0112906 0 -0.0884882 0 0 -0.404387 0 0 0 0 0 0.183796 0.00617401 0.130527 -0.31232 -0.27 -1.59923
SER_256 -3.11844 0.427407 1.8915 0.00130631 0 -0.221377 0 0 -1.38504 0 0 0 0 0 -0.0869336 0.209246 0.308965 -0.221585 -0.37 -2.56495
THR_257 -2.40401 0.569069 1.54216 0.00409001 0 -0.0958117 0 0 -0.0325301 0 0 0 0 0 -0.169756 0.00122535 0.0180138 -0.241244 -0.27 -1.0788
VAL_258 -3.77827 0.240854 1.40726 0.0118648 0 0 0 0 -0.254308 0 0 0 0 0 0.012934 0.074656 0.0251669 -0.0733843 0.29 -2.04323
SER_259 -1.61804 0.0477109 0.855759 0.00135195 0 -0.147756 0 0 0 0 0 0 0 0 -0.0674656 0.00284078 0.30162 -0.119502 -0.37 -1.11347
PHE_260 -6.49966 0.537672 1.61924 0.0256264 0 0 0 0 0 0 0 0 0 0 -0.0808681 0.00136162 0.758918 -0.0426936 0.63 -3.0504
LYS_261 -3.35015 0.133974 1.56697 0.00554798 0 -0.205478 0 0 0 0 0 0 0 0 0.0111245 0.0417044 0.808321 0.109645 -0.65 -1.52834
LEU_262 -3.65881 0.256783 1.00266 0.00730549 0 0 0 0 0 0 0 0 0 0 -0.218007 0.0564749 0.504236 -0.0696324 -0.1 -2.21899
LEU_263 -4.40538 0.28404 1.7388 0.00759446 0 0 0 0 0 0 0 0 0 0 0.0372756 0.0653049 0.0988363 -0.0432598 -0.1 -2.31679
LYS_264 -1.00047 0.562889 0.580193 0.00500298 0.0286476 0 0 0 0 0 0 0 0 0 -0.0478497 0.0223519 0.909753 0.0712133 -0.65 0.481728
PRO_p:CtermProteinFull_265 -1.63692 0.633227 0.329054 0.00455504 0.0593575 0 0 0 0 0 0 0 0 0 0 0 0.143944 0 0.02 -0.446784
#END_POSE_ENERGIES_TABLE 027.d16_v11.3_repeated_1_6.0dG_RalA2andSec5_0042_0001.pdb
