# Supplementary material for: A Generic Program for Multistate Protein Design
Source: PLoS One. 2011 Jul 6;6(7):e20937. doi: 10.1371/journal.pone.0020937 (PMC3130737; doi:10.1371/journal.pone.0020937)
Supplement: File S2 — Design models generated by this study for both the heterodimerization task and the orthogonal interface redesign task. (BZ2) [file pone.0020937.s002.bz2 › SupplementaryMaterials/select_orthogonal_interface_designs/design4/redocked_027.d16_v11.3_repeated_1_6.0dG_RalA3andExo84_0025_0001.pdb]

ATOM      1  N   SER A  11      18.084 -20.105 -21.847  1.00  0.00              
ATOM      2  CA  SER A  11      16.963 -19.464 -22.604  1.00  0.00              
ATOM      3  C   SER A  11      15.615 -19.675 -21.918  1.00  0.00              
ATOM      4  O   SER A  11      15.405 -20.690 -21.252  1.00  0.00              
ATOM      5  CB  SER A  11      16.904 -20.003 -24.020  1.00  0.00              
ATOM      6  OG  SER A  11      18.048 -19.670 -24.758  1.00  0.00              
ATOM      7 1H   SER A  11      18.641 -20.813 -22.282  1.00  0.00              
ATOM      8 2H   SER A  11      18.839 -19.546 -21.503  1.00  0.00              
ATOM      9 3H   SER A  11      17.896 -20.598 -20.998  1.00  0.00              
ATOM     10  HA  SER A  11      17.117 -18.400 -22.787  1.00  0.00              
ATOM     11 1HB  SER A  11      16.814 -21.088 -23.976  1.00  0.00              
ATOM     12 2HB  SER A  11      16.028 -19.586 -24.516  1.00  0.00              
ATOM     13  HG  SER A  11      17.971 -20.028 -25.646  1.00  0.00              
ATOM     14  N   LEU A  12      14.708 -18.712 -22.086  1.00  0.00              
ATOM     15  CA  LEU A  12      13.384 -18.763 -21.454  1.00  0.00              
ATOM     16  C   LEU A  12      12.469 -19.813 -22.116  1.00  0.00              
ATOM     17  O   LEU A  12      12.403 -19.909 -23.342  1.00  0.00              
ATOM     18  CB  LEU A  12      12.728 -17.377 -21.506  1.00  0.00              
ATOM     19  CG  LEU A  12      13.041 -16.462 -20.315  1.00  0.00              
ATOM     20  CD1 LEU A  12      14.426 -15.851 -20.475  1.00  0.00              
ATOM     21  CD2 LEU A  12      11.980 -15.376 -20.216  1.00  0.00              
ATOM     22  H   LEU A  12      14.945 -17.922 -22.670  1.00  0.00              
ATOM     23  HA  LEU A  12      13.488 -19.070 -20.414  1.00  0.00              
ATOM     24 1HB  LEU A  12      13.200 -16.991 -22.408  1.00  0.00              
ATOM     25 2HB  LEU A  12      11.651 -17.446 -21.660  1.00  0.00              
ATOM     26  HG  LEU A  12      12.979 -17.072 -19.413  1.00  0.00              
ATOM     27 1HD1 LEU A  12      14.639 -15.203 -19.625  1.00  0.00              
ATOM     28 2HD1 LEU A  12      15.171 -16.646 -20.521  1.00  0.00              
ATOM     29 3HD1 LEU A  12      14.461 -15.267 -21.394  1.00  0.00              
ATOM     30 1HD2 LEU A  12      12.203 -14.727 -19.368  1.00  0.00              
ATOM     31 2HD2 LEU A  12      11.975 -14.787 -21.133  1.00  0.00              
ATOM     32 3HD2 LEU A  12      11.001 -15.834 -20.073  1.00  0.00              
ATOM     33  N   ALA A  13      11.770 -20.601 -21.306  1.00  0.00              
ATOM     34  CA  ALA A  13      10.847 -21.584 -21.847  1.00  0.00              
ATOM     35  C   ALA A  13       9.561 -20.825 -22.206  1.00  0.00              
ATOM     36  O   ALA A  13       9.246 -19.789 -21.606  1.00  0.00              
ATOM     37  CB  ALA A  13      10.566 -22.698 -20.812  1.00  0.00              
ATOM     38  H   ALA A  13      11.874 -20.523 -20.304  1.00  0.00              
ATOM     39  HA  ALA A  13      11.287 -22.020 -22.744  1.00  0.00              
ATOM     40 1HB  ALA A  13       9.873 -23.423 -21.239  1.00  0.00              
ATOM     41 2HB  ALA A  13      11.499 -23.198 -20.553  1.00  0.00              
ATOM     42 3HB  ALA A  13      10.127 -22.261 -19.917  1.00  0.00              
ATOM     43  N   ASP A  14       8.836 -21.343 -23.190  1.00  0.00              
ATOM     44  CA  ASP A  14       7.571 -20.762 -23.617  1.00  0.00              
ATOM     45  C   ASP A  14       6.481 -21.822 -23.459  1.00  0.00              
ATOM     46  O   ASP A  14       6.518 -22.860 -24.109  1.00  0.00              
ATOM     47  CB  ASP A  14       7.647 -20.267 -25.063  1.00  0.00              
ATOM     48  CG  ASP A  14       6.382 -19.583 -25.562  1.00  0.00              
ATOM     49  OD1 ASP A  14       5.404 -19.596 -24.852  1.00  0.00              
ATOM     50  OD2 ASP A  14       6.446 -18.922 -26.571  1.00  0.00              
ATOM     51  H   ASP A  14       9.180 -22.171 -23.655  1.00  0.00              
ATOM     52  HA  ASP A  14       7.320 -19.914 -22.979  1.00  0.00              
ATOM     53 1HB  ASP A  14       8.507 -19.626 -25.258  1.00  0.00              
ATOM     54 2HB  ASP A  14       7.776 -21.217 -25.584  1.00  0.00              
ATOM     55  N   HIS A  15       5.527 -21.565 -22.572  1.00  0.00              
ATOM     56  CA  HIS A  15       4.445 -22.508 -22.322  1.00  0.00              
ATOM     57  C   HIS A  15       3.237 -22.094 -23.141  1.00  0.00              
ATOM     58  O   HIS A  15       2.710 -20.993 -22.979  1.00  0.00              
ATOM     59  CB  HIS A  15       4.114 -22.532 -20.828  1.00  0.00              
ATOM     60  CG  HIS A  15       5.280 -22.924 -19.972  1.00  0.00              
ATOM     61  ND1 HIS A  15       5.768 -24.214 -19.929  1.00  0.00              
ATOM     62  CD2 HIS A  15       6.064 -22.198 -19.141  1.00  0.00              
ATOM     63  CE1 HIS A  15       6.799 -24.264 -19.106  1.00  0.00              
ATOM     64  NE2 HIS A  15       7.001 -23.054 -18.615  1.00  0.00              
ATOM     65  H   HIS A  15       5.551 -20.696 -22.058  1.00  0.00              
ATOM     66  HA  HIS A  15       4.746 -23.505 -22.644  1.00  0.00              
ATOM     67 1HB  HIS A  15       3.798 -21.542 -20.497  1.00  0.00              
ATOM     68 2HB  HIS A  15       3.319 -23.251 -20.631  1.00  0.00              
ATOM     69  HD2 HIS A  15       6.064 -21.146 -18.855  1.00  0.00              
ATOM     70  HE1 HIS A  15       7.327 -25.201 -18.933  1.00  0.00              
ATOM     71  HE2 HIS A  15       7.724 -22.792 -17.960  1.00  0.00              
ATOM     72  N   HIS A  16       2.786 -22.993 -24.006  1.00  0.00              
ATOM     73  CA  HIS A  16       1.748 -22.676 -24.991  1.00  0.00              
ATOM     74  C   HIS A  16       0.358 -23.092 -24.537  1.00  0.00              
ATOM     75  O   HIS A  16      -0.010 -24.272 -24.624  1.00  0.00              
ATOM     76  CB  HIS A  16       2.065 -23.342 -26.334  1.00  0.00              
ATOM     77  CG  HIS A  16       3.303 -22.813 -26.990  1.00  0.00              
ATOM     78  ND1 HIS A  16       4.570 -23.218 -26.623  1.00  0.00              
ATOM     79  CD2 HIS A  16       3.469 -21.913 -27.987  1.00  0.00              
ATOM     80  CE1 HIS A  16       5.462 -22.588 -27.368  1.00  0.00              
ATOM     81  NE2 HIS A  16       4.820 -21.792 -28.203  1.00  0.00              
ATOM     82  H   HIS A  16       3.174 -23.925 -23.981  1.00  0.00              
ATOM     83  HA  HIS A  16       1.698 -21.597 -25.136  1.00  0.00              
ATOM     84 1HB  HIS A  16       2.219 -24.413 -26.196  1.00  0.00              
ATOM     85 2HB  HIS A  16       1.247 -23.180 -27.035  1.00  0.00              
ATOM     86  HD2 HIS A  16       2.766 -21.330 -28.583  1.00  0.00              
ATOM     87  HE1 HIS A  16       6.527 -22.773 -27.232  1.00  0.00              
ATOM     88  HE2 HIS A  16       5.245 -21.188 -28.892  1.00  0.00              
ATOM     89  N   VAL A  17      -0.413 -22.116 -24.060  1.00  0.00              
ATOM     90  CA  VAL A  17      -1.762 -22.363 -23.551  1.00  0.00              
ATOM     91  C   VAL A  17      -2.809 -22.141 -24.637  1.00  0.00              
ATOM     92  O   VAL A  17      -2.837 -21.078 -25.269  1.00  0.00              
ATOM     93  CB  VAL A  17      -2.091 -21.410 -22.358  1.00  0.00              
ATOM     94  CG1 VAL A  17      -3.528 -21.611 -21.884  1.00  0.00              
ATOM     95  CG2 VAL A  17      -1.117 -21.677 -21.194  1.00  0.00              
ATOM     96  H   VAL A  17      -0.048 -21.174 -24.051  1.00  0.00              
ATOM     97  HA  VAL A  17      -1.887 -23.403 -23.249  1.00  0.00              
ATOM     98  HB  VAL A  17      -1.939 -20.378 -22.676  1.00  0.00              
ATOM     99 1HG1 VAL A  17      -3.735 -20.937 -21.052  1.00  0.00              
ATOM    100 2HG1 VAL A  17      -4.215 -21.398 -22.703  1.00  0.00              
ATOM    101 3HG1 VAL A  17      -3.663 -22.642 -21.556  1.00  0.00              
ATOM    102 1HG2 VAL A  17      -1.350 -21.011 -20.364  1.00  0.00              
ATOM    103 2HG2 VAL A  17      -1.216 -22.712 -20.867  1.00  0.00              
ATOM    104 3HG2 VAL A  17      -0.094 -21.498 -21.527  1.00  0.00              
ATOM    105  N   ILE A  18      -3.673 -23.132 -24.840  1.00  0.00              
ATOM    106  CA  ILE A  18      -4.777 -23.005 -25.802  1.00  0.00              
ATOM    107  C   ILE A  18      -6.073 -22.840 -25.027  1.00  0.00              
ATOM    108  O   ILE A  18      -6.395 -23.677 -24.170  1.00  0.00              
ATOM    109  CB  ILE A  18      -4.950 -24.276 -26.693  1.00  0.00              
ATOM    110  CG1 ILE A  18      -3.631 -24.627 -27.395  1.00  0.00              
ATOM    111  CG2 ILE A  18      -6.078 -24.047 -27.720  1.00  0.00              
ATOM    112  CD1 ILE A  18      -3.089 -23.547 -28.304  1.00  0.00              
ATOM    113  H   ILE A  18      -3.570 -23.993 -24.321  1.00  0.00              
ATOM    114  HA  ILE A  18      -4.659 -22.106 -26.405  1.00  0.00              
ATOM    115  HB  ILE A  18      -5.198 -25.125 -26.057  1.00  0.00              
ATOM    116 1HG1 ILE A  18      -2.897 -24.839 -26.619  1.00  0.00              
ATOM    117 2HG1 ILE A  18      -3.807 -25.529 -27.983  1.00  0.00              
ATOM    118 1HG2 ILE A  18      -6.192 -24.936 -28.339  1.00  0.00              
ATOM    119 2HG2 ILE A  18      -7.011 -23.846 -27.197  1.00  0.00              
ATOM    120 3HG2 ILE A  18      -5.826 -23.195 -28.353  1.00  0.00              
ATOM    121 1HD1 ILE A  18      -2.156 -23.884 -28.756  1.00  0.00              
ATOM    122 2HD1 ILE A  18      -3.815 -23.333 -29.089  1.00  0.00              
ATOM    123 3HD1 ILE A  18      -2.904 -22.643 -27.726  1.00  0.00              
ATOM    124  N   MET A  19      -6.809 -21.765 -25.304  1.00  0.00              
ATOM    125  CA  MET A  19      -8.119 -21.583 -24.680  1.00  0.00              
ATOM    126  C   MET A  19      -9.123 -22.359 -25.529  1.00  0.00              
ATOM    127  O   MET A  19      -9.213 -22.149 -26.738  1.00  0.00              
ATOM    128  CB  MET A  19      -8.527 -20.106 -24.662  1.00  0.00              
ATOM    129  CG  MET A  19      -7.537 -19.179 -23.971  1.00  0.00              
ATOM    130  SD  MET A  19      -7.329 -19.602 -22.239  1.00  0.00              
ATOM    131  CE  MET A  19      -8.901 -19.076 -21.532  1.00  0.00              
ATOM    132  H   MET A  19      -6.470 -21.064 -25.948  1.00  0.00              
ATOM    133  HA  MET A  19      -8.109 -21.991 -23.670  1.00  0.00              
ATOM    134 1HB  MET A  19      -8.645 -19.797 -25.699  1.00  0.00              
ATOM    135 2HB  MET A  19      -9.489 -20.047 -24.152  1.00  0.00              
ATOM    136 1HG  MET A  19      -6.580 -19.259 -24.485  1.00  0.00              
ATOM    137 2HG  MET A  19      -7.910 -18.159 -24.057  1.00  0.00              
ATOM    138 1HE  MET A  19      -8.906 -19.281 -20.461  1.00  0.00              
ATOM    139 2HE  MET A  19      -9.034 -18.006 -21.698  1.00  0.00              
ATOM    140 3HE  MET A  19      -9.715 -19.622 -22.010  1.00  0.00              
ATOM    141  N   VAL A  20      -9.867 -23.263 -24.905  1.00  0.00              
ATOM    142  CA  VAL A  20     -10.868 -24.050 -25.625  1.00  0.00              
ATOM    143  C   VAL A  20     -12.234 -23.903 -24.958  1.00  0.00              
ATOM    144  O   VAL A  20     -12.339 -23.974 -23.727  1.00  0.00              
ATOM    145  CB  VAL A  20     -10.448 -25.551 -25.663  1.00  0.00              
ATOM    146  CG1 VAL A  20     -11.509 -26.390 -26.351  1.00  0.00              
ATOM    147  CG2 VAL A  20      -9.112 -25.689 -26.384  1.00  0.00              
ATOM    148  H   VAL A  20      -9.743 -23.413 -23.914  1.00  0.00              
ATOM    149  HA  VAL A  20     -11.000 -23.686 -26.645  1.00  0.00              
ATOM    150  HB  VAL A  20     -10.303 -25.904 -24.642  1.00  0.00              
ATOM    151 1HG1 VAL A  20     -11.195 -27.435 -26.365  1.00  0.00              
ATOM    152 2HG1 VAL A  20     -12.451 -26.303 -25.808  1.00  0.00              
ATOM    153 3HG1 VAL A  20     -11.645 -26.039 -27.373  1.00  0.00              
ATOM    154 1HG2 VAL A  20      -8.818 -26.738 -26.410  1.00  0.00              
ATOM    155 2HG2 VAL A  20      -9.210 -25.314 -27.403  1.00  0.00              
ATOM    156 3HG2 VAL A  20      -8.352 -25.114 -25.856  1.00  0.00              
ATOM    157  N   GLY A  21     -13.270 -23.684 -25.772  1.00  0.00              
ATOM    158  CA  GLY A  21     -14.618 -23.538 -25.248  1.00  0.00              
ATOM    159  C   GLY A  21     -15.559 -22.763 -26.156  1.00  0.00              
ATOM    160  O   GLY A  21     -15.111 -22.073 -27.070  1.00  0.00              
ATOM    161  H   GLY A  21     -13.120 -23.618 -26.769  1.00  0.00              
ATOM    162 1HA  GLY A  21     -15.050 -24.527 -25.096  1.00  0.00              
ATOM    163 2HA  GLY A  21     -14.575 -23.012 -24.295  1.00  0.00              
ATOM    164  N   SER A  22     -16.863 -22.879 -25.890  1.00  0.00              
ATOM    165  CA  SER A  22     -17.904 -22.251 -26.701  1.00  0.00              
ATOM    166  C   SER A  22     -17.841 -20.732 -26.609  1.00  0.00              
ATOM    167  O   SER A  22     -17.341 -20.180 -25.630  1.00  0.00              
ATOM    168  CB  SER A  22     -19.271 -22.746 -26.272  1.00  0.00              
ATOM    169  OG  SER A  22     -19.415 -24.127 -26.464  1.00  0.00              
ATOM    170  H   SER A  22     -17.130 -23.430 -25.087  1.00  0.00              
ATOM    171  HA  SER A  22     -17.882 -22.558 -27.748  1.00  0.00              
ATOM    172 1HB  SER A  22     -19.407 -22.520 -25.214  1.00  0.00              
ATOM    173 2HB  SER A  22     -20.030 -22.226 -26.854  1.00  0.00              
ATOM    174  HG  SER A  22     -20.291 -24.399 -26.181  1.00  0.00              
ATOM    175  N   GLY A  23     -18.373 -20.068 -27.631  1.00  0.00              
ATOM    176  CA  GLY A  23     -18.396 -18.617 -27.634  1.00  0.00              
ATOM    177  C   GLY A  23     -19.190 -18.069 -26.462  1.00  0.00              
ATOM    178  O   GLY A  23     -20.284 -18.555 -26.159  1.00  0.00              
ATOM    179  H   GLY A  23     -18.767 -20.568 -28.416  1.00  0.00              
ATOM    180 1HA  GLY A  23     -17.373 -18.244 -27.571  1.00  0.00              
ATOM    181 2HA  GLY A  23     -18.852 -18.270 -28.561  1.00  0.00              
ATOM    182  N   GLY A  24     -18.629 -17.070 -25.786  1.00  0.00              
ATOM    183  CA  GLY A  24     -19.271 -16.528 -24.601  1.00  0.00              
ATOM    184  C   GLY A  24     -18.955 -17.119 -23.233  1.00  0.00              
ATOM    185  O   GLY A  24     -19.408 -16.577 -22.228  1.00  0.00              
ATOM    186  H   GLY A  24     -17.750 -16.678 -26.091  1.00  0.00              
ATOM    187 1HA  GLY A  24     -19.016 -15.472 -24.509  1.00  0.00              
ATOM    188 2HA  GLY A  24     -20.351 -16.632 -24.702  1.00  0.00              
ATOM    189  N   VAL A  25     -18.191 -18.201 -23.154  1.00  0.00              
ATOM    190  CA  VAL A  25     -17.848 -18.728 -21.834  1.00  0.00              
ATOM    191  C   VAL A  25     -16.865 -17.883 -21.015  1.00  0.00              
ATOM    192  O   VAL A  25     -16.758 -18.075 -19.804  1.00  0.00              
ATOM    193  CB  VAL A  25     -17.309 -20.185 -21.907  1.00  0.00              
ATOM    194  CG1 VAL A  25     -18.357 -21.089 -22.554  1.00  0.00              
ATOM    195  CG2 VAL A  25     -15.987 -20.230 -22.659  1.00  0.00              
ATOM    196  H   VAL A  25     -17.840 -18.669 -23.977  1.00  0.00              
ATOM    197  HA  VAL A  25     -18.720 -18.756 -21.179  1.00  0.00              
ATOM    198  HB  VAL A  25     -17.109 -20.539 -20.896  1.00  0.00              
ATOM    199 1HG1 VAL A  25     -17.976 -22.109 -22.603  1.00  0.00              
ATOM    200 2HG1 VAL A  25     -19.270 -21.071 -21.958  1.00  0.00              
ATOM    201 3HG1 VAL A  25     -18.573 -20.733 -23.561  1.00  0.00              
ATOM    202 1HG2 VAL A  25     -15.626 -21.257 -22.699  1.00  0.00              
ATOM    203 2HG2 VAL A  25     -16.133 -19.856 -23.673  1.00  0.00              
ATOM    204 3HG2 VAL A  25     -15.254 -19.608 -22.145  1.00  0.00              
ATOM    205  N   GLY A  26     -16.147 -16.965 -21.660  1.00  0.00              
ATOM    206  CA  GLY A  26     -15.211 -16.114 -20.935  1.00  0.00              
ATOM    207  C   GLY A  26     -13.733 -16.401 -21.179  1.00  0.00              
ATOM    208  O   GLY A  26     -12.881 -16.060 -20.357  1.00  0.00              
ATOM    209  H   GLY A  26     -16.245 -16.849 -22.658  1.00  0.00              
ATOM    210 1HA  GLY A  26     -15.380 -15.075 -21.219  1.00  0.00              
ATOM    211 2HA  GLY A  26     -15.381 -16.229 -19.865  1.00  0.00              
ATOM    212  N   LYS A  27     -13.413 -17.021 -22.311  1.00  0.00              
ATOM    213  CA  LYS A  27     -12.016 -17.254 -22.670  1.00  0.00              
ATOM    214  C   LYS A  27     -11.252 -15.923 -22.769  1.00  0.00              
ATOM    215  O   LYS A  27     -10.197 -15.748 -22.148  1.00  0.00              
ATOM    216  CB  LYS A  27     -11.935 -18.007 -24.004  1.00  0.00              
ATOM    217  CG  LYS A  27     -12.628 -19.363 -23.972  1.00  0.00              
ATOM    218  CD  LYS A  27     -12.326 -20.202 -25.231  1.00  0.00              
ATOM    219  CE  LYS A  27     -12.802 -19.522 -26.514  1.00  0.00              
ATOM    220  NZ  LYS A  27     -14.290 -19.377 -26.581  1.00  0.00              
ATOM    221  H   LYS A  27     -14.141 -17.337 -22.936  1.00  0.00              
ATOM    222  HA  LYS A  27     -11.528 -17.841 -21.891  1.00  0.00              
ATOM    223 1HB  LYS A  27     -12.396 -17.370 -24.759  1.00  0.00              
ATOM    224 2HB  LYS A  27     -10.877 -18.135 -24.236  1.00  0.00              
ATOM    225 1HG  LYS A  27     -12.285 -19.906 -23.091  1.00  0.00              
ATOM    226 2HG  LYS A  27     -13.704 -19.201 -23.903  1.00  0.00              
ATOM    227 1HD  LYS A  27     -11.248 -20.358 -25.293  1.00  0.00              
ATOM    228 2HD  LYS A  27     -12.827 -21.164 -25.135  1.00  0.00              
ATOM    229 1HE  LYS A  27     -12.349 -18.533 -26.566  1.00  0.00              
ATOM    230 2HE  LYS A  27     -12.467 -20.119 -27.362  1.00  0.00              
ATOM    231 1HZ  LYS A  27     -14.545 -18.924 -27.448  1.00  0.00              
ATOM    232 2HZ  LYS A  27     -14.720 -20.291 -26.540  1.00  0.00              
ATOM    233 3HZ  LYS A  27     -14.610 -18.820 -25.802  1.00  0.00              
ATOM    234  N   SER A  28     -11.797 -14.984 -23.536  1.00  0.00              
ATOM    235  CA  SER A  28     -11.150 -13.687 -23.699  1.00  0.00              
ATOM    236  C   SER A  28     -11.096 -12.904 -22.399  1.00  0.00              
ATOM    237  O   SER A  28     -10.156 -12.132 -22.159  1.00  0.00              
ATOM    238  CB  SER A  28     -11.871 -12.880 -24.762  1.00  0.00              
ATOM    239  OG  SER A  28     -11.796 -13.485 -26.023  1.00  0.00              
ATOM    240  H   SER A  28     -12.668 -15.162 -24.015  1.00  0.00              
ATOM    241  HA  SER A  28     -10.145 -13.754 -24.119  1.00  0.00              
ATOM    242 1HB  SER A  28     -12.918 -12.784 -24.476  1.00  0.00              
ATOM    243 2HB  SER A  28     -11.418 -11.891 -24.816  1.00  0.00              
ATOM    244  HG  SER A  28     -10.918 -13.851 -26.151  1.00  0.00              
ATOM    245  N   ALA A  29     -12.108 -13.099 -21.560  1.00  0.00              
ATOM    246  CA  ALA A  29     -12.153 -12.430 -20.267  1.00  0.00              
ATOM    247  C   ALA A  29     -11.008 -12.908 -19.380  1.00  0.00              
ATOM    248  O   ALA A  29     -10.349 -12.107 -18.734  1.00  0.00              
ATOM    249  CB  ALA A  29     -13.497 -12.686 -19.585  1.00  0.00              
ATOM    250  H   ALA A  29     -12.861 -13.721 -21.818  1.00  0.00              
ATOM    251  HA  ALA A  29     -12.028 -11.358 -20.423  1.00  0.00              
ATOM    252 1HB  ALA A  29     -13.517 -12.179 -18.620  1.00  0.00              
ATOM    253 2HB  ALA A  29     -14.303 -12.304 -20.212  1.00  0.00              
ATOM    254 3HB  ALA A  29     -13.631 -13.756 -19.435  1.00  0.00              
ATOM    255  N   LEU A  30     -10.776 -14.217 -19.349  1.00  0.00              
ATOM    256  CA  LEU A  30      -9.701 -14.752 -18.526  1.00  0.00              
ATOM    257  C   LEU A  30      -8.355 -14.321 -19.115  1.00  0.00              
ATOM    258  O   LEU A  30      -7.432 -13.953 -18.381  1.00  0.00              
ATOM    259  CB  LEU A  30      -9.780 -16.283 -18.456  1.00  0.00              
ATOM    260  CG  LEU A  30     -10.951 -16.871 -17.667  1.00  0.00              
ATOM    261  CD1 LEU A  30     -11.021 -18.389 -17.858  1.00  0.00              
ATOM    262  CD2 LEU A  30     -10.793 -16.506 -16.177  1.00  0.00              
ATOM    263  H   LEU A  30     -11.341 -14.851 -19.894  1.00  0.00              
ATOM    264  HA  LEU A  30      -9.770 -14.338 -17.521  1.00  0.00              
ATOM    265 1HB  LEU A  30      -9.907 -16.502 -19.515  1.00  0.00              
ATOM    266 2HB  LEU A  30      -8.845 -16.719 -18.105  1.00  0.00              
ATOM    267  HG  LEU A  30     -11.861 -16.396 -18.035  1.00  0.00              
ATOM    268 1HD1 LEU A  30     -11.860 -18.790 -17.289  1.00  0.00              
ATOM    269 2HD1 LEU A  30     -11.160 -18.616 -18.915  1.00  0.00              
ATOM    270 3HD1 LEU A  30     -10.096 -18.843 -17.506  1.00  0.00              
ATOM    271 1HD2 LEU A  30     -11.627 -16.923 -15.610  1.00  0.00              
ATOM    272 2HD2 LEU A  30      -9.856 -16.915 -15.799  1.00  0.00              
ATOM    273 3HD2 LEU A  30     -10.787 -15.422 -16.066  1.00  0.00              
ATOM    274  N   THR A  31      -8.257 -14.351 -20.440  1.00  0.00              
ATOM    275  CA  THR A  31      -7.016 -14.032 -21.140  1.00  0.00              
ATOM    276  C   THR A  31      -6.611 -12.573 -20.954  1.00  0.00              
ATOM    277  O   THR A  31      -5.442 -12.266 -20.746  1.00  0.00              
ATOM    278  CB  THR A  31      -7.132 -14.327 -22.647  1.00  0.00              
ATOM    279  OG1 THR A  31      -7.367 -15.728 -22.845  1.00  0.00              
ATOM    280  CG2 THR A  31      -5.856 -13.924 -23.369  1.00  0.00              
ATOM    281  H   THR A  31      -9.074 -14.604 -20.977  1.00  0.00              
ATOM    282  HA  THR A  31      -6.198 -14.623 -20.728  1.00  0.00              
ATOM    283  HB  THR A  31      -7.973 -13.766 -23.054  1.00  0.00              
ATOM    284  HG1 THR A  31      -7.744 -15.868 -23.718  1.00  0.00              
ATOM    285 1HG2 THR A  31      -5.958 -14.140 -24.433  1.00  0.00              
ATOM    286 2HG2 THR A  31      -5.681 -12.857 -23.230  1.00  0.00              
ATOM    287 3HG2 THR A  31      -5.016 -14.486 -22.963  1.00  0.00              
ATOM    288  N   LEU A  32      -7.591 -11.679 -21.035  1.00  0.00              
ATOM    289  CA  LEU A  32      -7.328 -10.261 -20.907  1.00  0.00              
ATOM    290  C   LEU A  32      -7.172  -9.804 -19.464  1.00  0.00              
ATOM    291  O   LEU A  32      -6.472  -8.822 -19.199  1.00  0.00              
ATOM    292  CB  LEU A  32      -8.422  -9.451 -21.626  1.00  0.00              
ATOM    293  CG  LEU A  32      -8.477  -9.645 -23.149  1.00  0.00              
ATOM    294  CD1 LEU A  32      -9.675  -8.896 -23.721  1.00  0.00              
ATOM    295  CD2 LEU A  32      -7.182  -9.152 -23.783  1.00  0.00              
ATOM    296  H   LEU A  32      -8.539 -11.992 -21.189  1.00  0.00              
ATOM    297  HA  LEU A  32      -6.378 -10.021 -21.384  1.00  0.00              
ATOM    298 1HB  LEU A  32      -9.303  -9.891 -21.159  1.00  0.00              
ATOM    299 2HB  LEU A  32      -8.369  -8.392 -21.376  1.00  0.00              
ATOM    300  HG  LEU A  32      -8.549 -10.717 -23.337  1.00  0.00              
ATOM    301 1HD1 LEU A  32      -9.710  -9.036 -24.802  1.00  0.00              
ATOM    302 2HD1 LEU A  32     -10.592  -9.283 -23.276  1.00  0.00              
ATOM    303 3HD1 LEU A  32      -9.581  -7.834 -23.497  1.00  0.00              
ATOM    304 1HD2 LEU A  32      -7.230  -9.294 -24.863  1.00  0.00              
ATOM    305 2HD2 LEU A  32      -7.047  -8.093 -23.562  1.00  0.00              
ATOM    306 3HD2 LEU A  32      -6.341  -9.717 -23.380  1.00  0.00              
ATOM    307  N   GLN A  33      -7.819 -10.494 -18.534  1.00  0.00              
ATOM    308  CA  GLN A  33      -7.621 -10.184 -17.116  1.00  0.00              
ATOM    309  C   GLN A  33      -6.202 -10.628 -16.765  1.00  0.00              
ATOM    310  O   GLN A  33      -5.476  -9.946 -16.040  1.00  0.00              
ATOM    311  CB  GLN A  33      -8.648 -10.893 -16.230  1.00  0.00              
ATOM    312  CG  GLN A  33      -8.538 -10.552 -14.753  1.00  0.00              
ATOM    313  CD  GLN A  33      -8.791  -9.081 -14.479  1.00  0.00              
ATOM    314  OE1 GLN A  33      -9.749  -8.496 -14.990  1.00  0.00              
ATOM    315  NE2 GLN A  33      -7.929  -8.474 -13.672  1.00  0.00              
ATOM    316  H   GLN A  33      -8.453 -11.237 -18.791  1.00  0.00              
ATOM    317  HA  GLN A  33      -7.713  -9.109 -16.961  1.00  0.00              
ATOM    318 1HB  GLN A  33      -9.633 -10.611 -16.601  1.00  0.00              
ATOM    319 2HB  GLN A  33      -8.501 -11.963 -16.372  1.00  0.00              
ATOM    320 1HG  GLN A  33      -9.039 -11.128 -13.976  1.00  0.00              
ATOM    321 2HG  GLN A  33      -7.464 -10.732 -14.703  1.00  0.00              
ATOM    322 1HE2 GLN A  33      -8.044  -7.504 -13.454  1.00  0.00              
ATOM    323 2HE2 GLN A  33      -7.164  -8.987 -13.280  1.00  0.00              
ATOM    324  N   PHE A  34      -5.808 -11.785 -17.289  1.00  0.00              
ATOM    325  CA  PHE A  34      -4.466 -12.304 -17.047  1.00  0.00              
ATOM    326  C   PHE A  34      -3.369 -11.415 -17.658  1.00  0.00              
ATOM    327  O   PHE A  34      -2.462 -10.957 -16.964  1.00  0.00              
ATOM    328  CB  PHE A  34      -4.346 -13.730 -17.607  1.00  0.00              
ATOM    329  CG  PHE A  34      -2.971 -14.311 -17.479  1.00  0.00              
ATOM    330  CD1 PHE A  34      -2.095 -14.305 -18.548  1.00  0.00              
ATOM    331  CD2 PHE A  34      -2.542 -14.840 -16.267  1.00  0.00              
ATOM    332  CE1 PHE A  34      -0.797 -14.819 -18.419  1.00  0.00              
ATOM    333  CE2 PHE A  34      -1.250 -15.353 -16.126  1.00  0.00              
ATOM    334  CZ  PHE A  34      -0.377 -15.340 -17.209  1.00  0.00              
ATOM    335  H   PHE A  34      -6.444 -12.315 -17.866  1.00  0.00              
ATOM    336  HA  PHE A  34      -4.264 -12.322 -15.975  1.00  0.00              
ATOM    337 1HB  PHE A  34      -5.020 -14.400 -17.076  1.00  0.00              
ATOM    338 2HB  PHE A  34      -4.591 -13.737 -18.669  1.00  0.00              
ATOM    339  HD1 PHE A  34      -2.423 -13.893 -19.503  1.00  0.00              
ATOM    340  HD2 PHE A  34      -3.227 -14.849 -15.418  1.00  0.00              
ATOM    341  HE1 PHE A  34      -0.120 -14.807 -19.273  1.00  0.00              
ATOM    342  HE2 PHE A  34      -0.926 -15.764 -15.170  1.00  0.00              
ATOM    343  HZ  PHE A  34       0.632 -15.738 -17.107  1.00  0.00              
ATOM    344  N   MET A  35      -3.470 -11.163 -18.955  1.00  0.00              
ATOM    345  CA  MET A  35      -2.474 -10.371 -19.676  1.00  0.00              
ATOM    346  C   MET A  35      -2.447  -8.887 -19.347  1.00  0.00              
ATOM    347  O   MET A  35      -1.380  -8.294 -19.150  1.00  0.00              
ATOM    348  CB  MET A  35      -2.714 -10.470 -21.187  1.00  0.00              
ATOM    349  CG  MET A  35      -2.423 -11.826 -21.801  1.00  0.00              
ATOM    350  SD  MET A  35      -0.655 -11.997 -22.071  1.00  0.00              
ATOM    351  CE  MET A  35      -0.510 -13.727 -22.233  1.00  0.00              
ATOM    352  H   MET A  35      -4.264 -11.532 -19.459  1.00  0.00              
ATOM    353  HA  MET A  35      -1.471 -10.711 -19.418  1.00  0.00              
ATOM    354 1HB  MET A  35      -3.759 -10.219 -21.360  1.00  0.00              
ATOM    355 2HB  MET A  35      -2.077  -9.722 -21.660  1.00  0.00              
ATOM    356 1HG  MET A  35      -2.783 -12.593 -21.116  1.00  0.00              
ATOM    357 2HG  MET A  35      -2.965 -11.895 -22.743  1.00  0.00              
ATOM    358 1HE  MET A  35       0.533 -13.991 -22.406  1.00  0.00              
ATOM    359 2HE  MET A  35      -0.860 -14.209 -21.318  1.00  0.00              
ATOM    360 3HE  MET A  35      -1.115 -14.066 -23.075  1.00  0.00              
ATOM    361  N   THR A  36      -3.627  -8.288 -19.303  1.00  0.00              
ATOM    362  CA  THR A  36      -3.708  -6.856 -19.097  1.00  0.00              
ATOM    363  C   THR A  36      -4.472  -6.348 -17.888  1.00  0.00              
ATOM    364  O   THR A  36      -4.637  -5.141 -17.733  1.00  0.00              
ATOM    365  CB  THR A  36      -4.326  -6.193 -20.342  1.00  0.00              
ATOM    366  OG1 THR A  36      -5.629  -6.741 -20.582  1.00  0.00              
ATOM    367  CG2 THR A  36      -3.449  -6.428 -21.562  1.00  0.00              
ATOM    368  H   THR A  36      -4.480  -8.818 -19.413  1.00  0.00              
ATOM    369  HA  THR A  36      -2.711  -6.452 -18.921  1.00  0.00              
ATOM    370  HB  THR A  36      -4.419  -5.122 -20.164  1.00  0.00              
ATOM    371  HG1 THR A  36      -6.012  -6.326 -21.358  1.00  0.00              
ATOM    372 1HG2 THR A  36      -3.902  -5.952 -22.432  1.00  0.00              
ATOM    373 2HG2 THR A  36      -2.461  -6.002 -21.387  1.00  0.00              
ATOM    374 3HG2 THR A  36      -3.356  -7.498 -21.742  1.00  0.00              
ATOM    375  N   ASP A  37      -4.935  -7.251 -17.034  1.00  0.00              
ATOM    376  CA  ASP A  37      -5.810  -6.840 -15.946  1.00  0.00              
ATOM    377  C   ASP A  37      -7.074  -6.154 -16.434  1.00  0.00              
ATOM    378  O   ASP A  37      -7.555  -5.235 -15.783  1.00  0.00              
ATOM    379  CB  ASP A  37      -5.058  -5.912 -14.989  1.00  0.00              
ATOM    380  CG  ASP A  37      -3.872  -6.560 -14.287  1.00  0.00              
ATOM    381  OD1 ASP A  37      -4.042  -7.618 -13.729  1.00  0.00              
ATOM    382  OD2 ASP A  37      -2.776  -6.077 -14.447  1.00  0.00              
ATOM    383  H   ASP A  37      -4.689  -8.227 -17.126  1.00  0.00              
ATOM    384  HA  ASP A  37      -6.149  -7.717 -15.393  1.00  0.00              
ATOM    385 1HB  ASP A  37      -4.740  -4.977 -15.450  1.00  0.00              
ATOM    386 2HB  ASP A  37      -5.844  -5.710 -14.261  1.00  0.00              
ATOM    387  N   GLU A  38      -7.615  -6.591 -17.565  1.00  0.00              
ATOM    388  CA  GLU A  38      -8.841  -5.989 -18.069  1.00  0.00              
ATOM    389  C   GLU A  38     -10.000  -6.992 -18.168  1.00  0.00              
ATOM    390  O   GLU A  38      -9.788  -8.190 -18.384  1.00  0.00              
ATOM    391  CB  GLU A  38      -8.583  -5.355 -19.438  1.00  0.00              
ATOM    392  CG  GLU A  38      -7.605  -4.188 -19.416  1.00  0.00              
ATOM    393  CD  GLU A  38      -7.462  -3.570 -20.779  1.00  0.00              
ATOM    394  OE1 GLU A  38      -8.077  -4.055 -21.698  1.00  0.00              
ATOM    395  OE2 GLU A  38      -6.829  -2.545 -20.881  1.00  0.00              
ATOM    396  H   GLU A  38      -7.184  -7.341 -18.087  1.00  0.00              
ATOM    397  HA  GLU A  38      -9.185  -5.217 -17.379  1.00  0.00              
ATOM    398 1HB  GLU A  38      -8.195  -6.141 -20.085  1.00  0.00              
ATOM    399 2HB  GLU A  38      -9.546  -5.013 -19.818  1.00  0.00              
ATOM    400 1HG  GLU A  38      -7.867  -3.416 -18.693  1.00  0.00              
ATOM    401 2HG  GLU A  38      -6.662  -4.650 -19.127  1.00  0.00              
ATOM    402  N   PHE A  39     -11.221  -6.487 -17.998  1.00  0.00              
ATOM    403  CA  PHE A  39     -12.428  -7.305 -18.046  1.00  0.00              
ATOM    404  C   PHE A  39     -13.587  -6.473 -18.566  1.00  0.00              
ATOM    405  O   PHE A  39     -13.810  -5.356 -18.101  1.00  0.00              
ATOM    406  CB  PHE A  39     -12.798  -7.861 -16.657  1.00  0.00              
ATOM    407  CG  PHE A  39     -14.127  -8.594 -16.630  1.00  0.00              
ATOM    408  CD1 PHE A  39     -15.292  -7.945 -16.227  1.00  0.00              
ATOM    409  CD2 PHE A  39     -14.224  -9.909 -17.065  1.00  0.00              
ATOM    410  CE1 PHE A  39     -16.536  -8.596 -16.261  1.00  0.00              
ATOM    411  CE2 PHE A  39     -15.461 -10.574 -17.105  1.00  0.00              
ATOM    412  CZ  PHE A  39     -16.619  -9.912 -16.701  1.00  0.00              
ATOM    413  H   PHE A  39     -11.305  -5.494 -17.830  1.00  0.00              
ATOM    414  HA  PHE A  39     -12.284  -8.137 -18.737  1.00  0.00              
ATOM    415 1HB  PHE A  39     -12.042  -8.571 -16.324  1.00  0.00              
ATOM    416 2HB  PHE A  39     -12.873  -7.048 -15.936  1.00  0.00              
ATOM    417  HD1 PHE A  39     -15.235  -6.914 -15.881  1.00  0.00              
ATOM    418  HD2 PHE A  39     -13.317 -10.426 -17.380  1.00  0.00              
ATOM    419  HE1 PHE A  39     -17.435  -8.070 -15.942  1.00  0.00              
ATOM    420  HE2 PHE A  39     -15.516 -11.606 -17.451  1.00  0.00              
ATOM    421  HZ  PHE A  39     -17.583 -10.419 -16.728  1.00  0.00              
ATOM    422  N   VAL A  40     -14.314  -7.018 -19.534  1.00  0.00              
ATOM    423  CA  VAL A  40     -15.568  -6.422 -19.982  1.00  0.00              
ATOM    424  C   VAL A  40     -16.676  -7.459 -19.887  1.00  0.00              
ATOM    425  O   VAL A  40     -16.425  -8.664 -19.914  1.00  0.00              
ATOM    426  CB  VAL A  40     -15.472  -5.923 -21.431  1.00  0.00              
ATOM    427  CG1 VAL A  40     -14.416  -4.839 -21.538  1.00  0.00              
ATOM    428  CG2 VAL A  40     -15.126  -7.085 -22.345  1.00  0.00              
ATOM    429  H   VAL A  40     -13.991  -7.869 -19.970  1.00  0.00              
ATOM    430  HA  VAL A  40     -15.868  -5.596 -19.336  1.00  0.00              
ATOM    431  HB  VAL A  40     -16.447  -5.545 -21.740  1.00  0.00              
ATOM    432 1HG1 VAL A  40     -14.355  -4.491 -22.569  1.00  0.00              
ATOM    433 2HG1 VAL A  40     -14.684  -4.005 -20.890  1.00  0.00              
ATOM    434 3HG1 VAL A  40     -13.449  -5.240 -21.233  1.00  0.00              
ATOM    435 1HG2 VAL A  40     -15.059  -6.731 -23.373  1.00  0.00              
ATOM    436 2HG2 VAL A  40     -14.169  -7.511 -22.044  1.00  0.00              
ATOM    437 3HG2 VAL A  40     -15.902  -7.847 -22.274  1.00  0.00              
ATOM    438  N   GLU A  41     -17.909  -6.986 -19.782  1.00  0.00              
ATOM    439  CA  GLU A  41     -19.045  -7.882 -19.675  1.00  0.00              
ATOM    440  C   GLU A  41     -19.511  -8.456 -21.016  1.00  0.00              
ATOM    441  O   GLU A  41     -19.832  -9.637 -21.103  1.00  0.00              
ATOM    442  CB  GLU A  41     -20.207  -7.154 -18.995  1.00  0.00              
ATOM    443  CG  GLU A  41     -19.968  -6.817 -17.530  1.00  0.00              
ATOM    444  CD  GLU A  41     -21.130  -6.063 -16.946  1.00  0.00              
ATOM    445  OE1 GLU A  41     -22.050  -5.773 -17.672  1.00  0.00              
ATOM    446  OE2 GLU A  41     -21.150  -5.874 -15.753  1.00  0.00              
ATOM    447  H   GLU A  41     -18.067  -5.989 -19.776  1.00  0.00              
ATOM    448  HA  GLU A  41     -18.773  -8.755 -19.080  1.00  0.00              
ATOM    449 1HB  GLU A  41     -20.378  -6.234 -19.556  1.00  0.00              
ATOM    450 2HB  GLU A  41     -21.082  -7.799 -19.081  1.00  0.00              
ATOM    451 1HG  GLU A  41     -19.756  -7.690 -16.914  1.00  0.00              
ATOM    452 2HG  GLU A  41     -19.092  -6.170 -17.556  1.00  0.00              
ATOM    453  N   ASP A  42     -19.523  -7.644 -22.069  1.00  0.00              
ATOM    454  CA  ASP A  42     -19.876  -8.161 -23.395  1.00  0.00              
ATOM    455  C   ASP A  42     -18.807  -9.003 -24.095  1.00  0.00              
ATOM    456  O   ASP A  42     -17.612  -8.746 -23.967  1.00  0.00              
ATOM    457  CB  ASP A  42     -20.257  -6.991 -24.305  1.00  0.00              
ATOM    458  CG  ASP A  42     -21.604  -6.357 -23.984  1.00  0.00              
ATOM    459  OD1 ASP A  42     -22.340  -6.930 -23.217  1.00  0.00              
ATOM    460  OD2 ASP A  42     -21.820  -5.237 -24.380  1.00  0.00              
ATOM    461  H   ASP A  42     -19.290  -6.666 -21.968  1.00  0.00              
ATOM    462  HA  ASP A  42     -20.723  -8.843 -23.312  1.00  0.00              
ATOM    463 1HB  ASP A  42     -19.494  -6.214 -24.357  1.00  0.00              
ATOM    464 2HB  ASP A  42     -20.318  -7.506 -25.264  1.00  0.00              
ATOM    465  N   TYR A  43     -19.267 -10.006 -24.840  1.00  0.00              
ATOM    466  CA  TYR A  43     -18.407 -10.904 -25.614  1.00  0.00              
ATOM    467  C   TYR A  43     -17.757 -10.156 -26.779  1.00  0.00              
ATOM    468  O   TYR A  43     -18.424  -9.436 -27.517  1.00  0.00              
ATOM    469  CB  TYR A  43     -19.206 -12.101 -26.133  1.00  0.00              
ATOM    470  CG  TYR A  43     -18.439 -12.978 -27.098  1.00  0.00              
ATOM    471  CD1 TYR A  43     -17.422 -13.808 -26.652  1.00  0.00              
ATOM    472  CD2 TYR A  43     -18.737 -12.973 -28.453  1.00  0.00              
ATOM    473  CE1 TYR A  43     -16.718 -14.611 -27.529  1.00  0.00              
ATOM    474  CE2 TYR A  43     -18.040 -13.772 -29.339  1.00  0.00              
ATOM    475  CZ  TYR A  43     -17.031 -14.590 -28.873  1.00  0.00              
ATOM    476  OH  TYR A  43     -16.334 -15.388 -29.752  1.00  0.00              
ATOM    477  H   TYR A  43     -20.267 -10.141 -24.864  1.00  0.00              
ATOM    478  HA  TYR A  43     -17.598 -11.276 -24.984  1.00  0.00              
ATOM    479 1HB  TYR A  43     -19.505 -12.691 -25.266  1.00  0.00              
ATOM    480 2HB  TYR A  43     -20.093 -11.706 -26.628  1.00  0.00              
ATOM    481  HD1 TYR A  43     -17.180 -13.819 -25.589  1.00  0.00              
ATOM    482  HD2 TYR A  43     -19.535 -12.325 -28.815  1.00  0.00              
ATOM    483  HE1 TYR A  43     -15.920 -15.258 -27.165  1.00  0.00              
ATOM    484  HE2 TYR A  43     -18.288 -13.754 -30.401  1.00  0.00              
ATOM    485  HH  TYR A  43     -15.656 -15.915 -29.323  1.00  0.00              
ATOM    486  N   GLU A  44     -16.454 -10.352 -26.949  1.00  0.00              
ATOM    487  CA  GLU A  44     -15.726  -9.811 -28.091  1.00  0.00              
ATOM    488  C   GLU A  44     -15.499 -10.877 -29.173  1.00  0.00              
ATOM    489  O   GLU A  44     -14.732 -11.814 -28.970  1.00  0.00              
ATOM    490  CB  GLU A  44     -14.387  -9.228 -27.636  1.00  0.00              
ATOM    491  CG  GLU A  44     -13.555  -8.615 -28.754  1.00  0.00              
ATOM    492  CD  GLU A  44     -12.295  -7.992 -28.219  1.00  0.00              
ATOM    493  OE1 GLU A  44     -12.082  -8.054 -27.032  1.00  0.00              
ATOM    494  OE2 GLU A  44     -11.492  -7.554 -29.008  1.00  0.00              
ATOM    495  H   GLU A  44     -15.954 -10.895 -26.259  1.00  0.00              
ATOM    496  HA  GLU A  44     -16.311  -9.020 -28.562  1.00  0.00              
ATOM    497 1HB  GLU A  44     -14.609  -8.465 -26.889  1.00  0.00              
ATOM    498 2HB  GLU A  44     -13.827 -10.039 -27.170  1.00  0.00              
ATOM    499 1HG  GLU A  44     -13.303  -9.321 -29.544  1.00  0.00              
ATOM    500 2HG  GLU A  44     -14.202  -7.836 -29.157  1.00  0.00              
ATOM    501  N   PRO A  45     -16.160 -10.737 -30.339  1.00  0.00              
ATOM    502  CA  PRO A  45     -15.998 -11.682 -31.449  1.00  0.00              
ATOM    503  C   PRO A  45     -14.534 -11.973 -31.757  1.00  0.00              
ATOM    504  O   PRO A  45     -13.788 -11.115 -32.226  1.00  0.00              
ATOM    505  CB  PRO A  45     -16.727 -10.992 -32.595  1.00  0.00              
ATOM    506  CG  PRO A  45     -17.848 -10.308 -31.879  1.00  0.00              
ATOM    507  CD  PRO A  45     -17.146  -9.716 -30.674  1.00  0.00              
ATOM    508  HA  PRO A  45     -16.430 -12.670 -31.233  1.00  0.00              
ATOM    509 1HB  PRO A  45     -16.070 -10.284 -33.121  1.00  0.00              
ATOM    510 2HB  PRO A  45     -17.083 -11.717 -33.341  1.00  0.00              
ATOM    511 1HG  PRO A  45     -18.317  -9.543 -32.515  1.00  0.00              
ATOM    512 2HG  PRO A  45     -18.636 -11.023 -31.600  1.00  0.00              
ATOM    513 1HD  PRO A  45     -16.664  -8.754 -30.904  1.00  0.00              
ATOM    514 2HD  PRO A  45     -17.836  -9.536 -29.837  1.00  0.00              
ATOM    515  N   THR A  46     -14.137 -13.204 -31.470  1.00  0.00              
ATOM    516  CA  THR A  46     -12.757 -13.641 -31.644  1.00  0.00              
ATOM    517  C   THR A  46     -12.629 -14.773 -32.660  1.00  0.00              
ATOM    518  O   THR A  46     -13.287 -15.793 -32.522  1.00  0.00              
ATOM    519  CB  THR A  46     -12.191 -14.191 -30.298  1.00  0.00              
ATOM    520  OG1 THR A  46     -12.212 -13.158 -29.308  1.00  0.00              
ATOM    521  CG2 THR A  46     -10.765 -14.724 -30.480  1.00  0.00              
ATOM    522  H   THR A  46     -14.821 -13.858 -31.118  1.00  0.00              
ATOM    523  HA  THR A  46     -12.158 -12.821 -32.040  1.00  0.00              
ATOM    524  HB  THR A  46     -12.834 -14.998 -29.946  1.00  0.00              
ATOM    525  HG1 THR A  46     -13.023 -12.651 -29.391  1.00  0.00              
ATOM    526 1HG2 THR A  46     -10.394 -15.101 -29.528  1.00  0.00              
ATOM    527 2HG2 THR A  46     -10.770 -15.530 -31.215  1.00  0.00              
ATOM    528 3HG2 THR A  46     -10.119 -13.920 -30.829  1.00  0.00              
ATOM    529  N   PHE A  47     -11.783 -14.588 -33.675  1.00  0.00              
ATOM    530  CA  PHE A  47     -11.573 -15.640 -34.660  1.00  0.00              
ATOM    531  C   PHE A  47     -10.371 -16.394 -34.089  1.00  0.00              
ATOM    532  O   PHE A  47     -10.481 -17.570 -33.744  1.00  0.00              
ATOM    533  CB  PHE A  47     -11.304 -15.093 -36.063  1.00  0.00              
ATOM    534  CG  PHE A  47     -12.504 -14.456 -36.705  1.00  0.00              
ATOM    535  CD1 PHE A  47     -12.707 -13.087 -36.623  1.00  0.00              
ATOM    536  CD2 PHE A  47     -13.431 -15.225 -37.392  1.00  0.00              
ATOM    537  CE1 PHE A  47     -13.811 -12.500 -37.214  1.00  0.00              
ATOM    538  CE2 PHE A  47     -14.534 -14.641 -37.984  1.00  0.00              
ATOM    539  CZ  PHE A  47     -14.724 -13.277 -37.894  1.00  0.00              
ATOM    540  H   PHE A  47     -11.281 -13.718 -33.770  1.00  0.00              
ATOM    541  HA  PHE A  47     -12.460 -16.273 -34.721  1.00  0.00              
ATOM    542 1HB  PHE A  47     -10.529 -14.329 -36.026  1.00  0.00              
ATOM    543 2HB  PHE A  47     -10.988 -15.898 -36.725  1.00  0.00              
ATOM    544  HD1 PHE A  47     -11.984 -12.472 -36.086  1.00  0.00              
ATOM    545  HD2 PHE A  47     -13.282 -16.303 -37.462  1.00  0.00              
ATOM    546  HE1 PHE A  47     -13.959 -11.423 -37.141  1.00  0.00              
ATOM    547  HE2 PHE A  47     -15.256 -15.257 -38.521  1.00  0.00              
ATOM    548  HZ  PHE A  47     -15.594 -12.815 -38.359  1.00  0.00              
ATOM    549  N   ALA A  48      -9.235 -15.700 -33.962  1.00  0.00              
ATOM    550  CA  ALA A  48      -8.026 -16.262 -33.336  1.00  0.00              
ATOM    551  C   ALA A  48      -7.035 -15.148 -32.999  1.00  0.00              
ATOM    552  O   ALA A  48      -6.558 -14.436 -33.886  1.00  0.00              
ATOM    553  CB  ALA A  48      -7.367 -17.298 -34.270  1.00  0.00              
ATOM    554  H   ALA A  48      -9.213 -14.753 -34.312  1.00  0.00              
ATOM    555  HA  ALA A  48      -8.310 -16.752 -32.404  1.00  0.00              
ATOM    556 1HB  ALA A  48      -6.475 -17.702 -33.791  1.00  0.00              
ATOM    557 2HB  ALA A  48      -8.070 -18.107 -34.470  1.00  0.00              
ATOM    558 3HB  ALA A  48      -7.089 -16.817 -35.207  1.00  0.00              
ATOM    559  N   ASP A  49      -6.735 -15.005 -31.711  1.00  0.00              
ATOM    560  CA  ASP A  49      -5.763 -14.014 -31.238  1.00  0.00              
ATOM    561  C   ASP A  49      -4.643 -14.694 -30.455  1.00  0.00              
ATOM    562  O   ASP A  49      -4.899 -15.613 -29.687  1.00  0.00              
ATOM    563  CB  ASP A  49      -6.446 -12.954 -30.370  1.00  0.00              
ATOM    564  CG  ASP A  49      -7.415 -12.053 -31.123  1.00  0.00              
ATOM    565  OD1 ASP A  49      -7.419 -12.095 -32.330  1.00  0.00              
ATOM    566  OD2 ASP A  49      -8.249 -11.451 -30.489  1.00  0.00              
ATOM    567  H   ASP A  49      -7.194 -15.604 -31.040  1.00  0.00              
ATOM    568  HA  ASP A  49      -5.299 -13.516 -32.090  1.00  0.00              
ATOM    569 1HB  ASP A  49      -6.942 -13.367 -29.491  1.00  0.00              
ATOM    570 2HB  ASP A  49      -5.578 -12.373 -30.059  1.00  0.00              
ATOM    571  N   SER A  50      -3.416 -14.214 -30.656  1.00  0.00              
ATOM    572  CA  SER A  50      -2.231 -14.734 -29.971  1.00  0.00              
ATOM    573  C   SER A  50      -1.700 -13.680 -29.001  1.00  0.00              
ATOM    574  O   SER A  50      -1.406 -12.547 -29.402  1.00  0.00              
ATOM    575  CB  SER A  50      -1.164 -15.129 -30.973  1.00  0.00              
ATOM    576  OG  SER A  50       0.015 -15.555 -30.347  1.00  0.00              
ATOM    577  H   SER A  50      -3.310 -13.456 -31.315  1.00  0.00              
ATOM    578  HA  SER A  50      -2.406 -15.683 -29.463  1.00  0.00              
ATOM    579 1HB  SER A  50      -1.550 -15.940 -31.591  1.00  0.00              
ATOM    580 2HB  SER A  50      -0.940 -14.269 -31.603  1.00  0.00              
ATOM    581  HG  SER A  50      -0.206 -16.089 -29.580  1.00  0.00              
ATOM    582  N   TYR A  51      -1.586 -14.056 -27.731  1.00  0.00              
ATOM    583  CA  TYR A  51      -1.014 -13.187 -26.705  1.00  0.00              
ATOM    584  C   TYR A  51       0.267 -13.818 -26.167  1.00  0.00              
ATOM    585  O   TYR A  51       0.400 -15.048 -26.166  1.00  0.00              
ATOM    586  CB  TYR A  51      -2.012 -12.947 -25.570  1.00  0.00              
ATOM    587  CG  TYR A  51      -3.341 -12.390 -26.029  1.00  0.00              
ATOM    588  CD1 TYR A  51      -4.302 -13.214 -26.597  1.00  0.00              
ATOM    589  CD2 TYR A  51      -3.632 -11.041 -25.893  1.00  0.00              
ATOM    590  CE1 TYR A  51      -5.517 -12.711 -27.019  1.00  0.00              
ATOM    591  CE2 TYR A  51      -4.844 -10.526 -26.310  1.00  0.00              
ATOM    592  CZ  TYR A  51      -5.784 -11.364 -26.873  1.00  0.00              
ATOM    593  OH  TYR A  51      -6.993 -10.857 -27.290  1.00  0.00              
ATOM    594  H   TYR A  51      -1.910 -14.977 -27.471  1.00  0.00              
ATOM    595  HA  TYR A  51      -0.752 -12.222 -27.141  1.00  0.00              
ATOM    596 1HB  TYR A  51      -2.172 -13.905 -25.073  1.00  0.00              
ATOM    597 2HB  TYR A  51      -1.546 -12.250 -24.874  1.00  0.00              
ATOM    598  HD1 TYR A  51      -4.083 -14.277 -26.708  1.00  0.00              
ATOM    599  HD2 TYR A  51      -2.884 -10.384 -25.448  1.00  0.00              
ATOM    600  HE1 TYR A  51      -6.262 -13.370 -27.463  1.00  0.00              
ATOM    601  HE2 TYR A  51      -5.053  -9.462 -26.195  1.00  0.00              
ATOM    602  HH  TYR A  51      -7.571 -11.525 -27.665  1.00  0.00              
ATOM    603  N   ILE A  52       1.212 -12.989 -25.725  1.00  0.00              
ATOM    604  CA  ILE A  52       2.448 -13.517 -25.153  1.00  0.00              
ATOM    605  C   ILE A  52       2.914 -12.596 -24.021  1.00  0.00              
ATOM    606  O   ILE A  52       2.814 -11.373 -24.125  1.00  0.00              
ATOM    607  CB  ILE A  52       3.562 -13.648 -26.208  1.00  0.00              
ATOM    608  CG1 ILE A  52       3.132 -14.605 -27.322  1.00  0.00              
ATOM    609  CG2 ILE A  52       4.853 -14.124 -25.561  1.00  0.00              
ATOM    610  CD1 ILE A  52       4.201 -14.849 -28.363  1.00  0.00              
ATOM    611  H   ILE A  52       1.083 -11.988 -25.781  1.00  0.00              
ATOM    612  HA  ILE A  52       2.274 -14.490 -24.694  1.00  0.00              
ATOM    613  HB  ILE A  52       3.726 -12.676 -26.674  1.00  0.00              
ATOM    614 1HG1 ILE A  52       2.860 -15.549 -26.852  1.00  0.00              
ATOM    615 2HG1 ILE A  52       2.253 -14.172 -27.800  1.00  0.00              
ATOM    616 1HG2 ILE A  52       5.630 -14.212 -26.320  1.00  0.00              
ATOM    617 2HG2 ILE A  52       5.167 -13.407 -24.803  1.00  0.00              
ATOM    618 3HG2 ILE A  52       4.691 -15.096 -25.096  1.00  0.00              
ATOM    619 1HD1 ILE A  52       3.823 -15.537 -29.120  1.00  0.00              
ATOM    620 2HD1 ILE A  52       4.473 -13.905 -28.836  1.00  0.00              
ATOM    621 3HD1 ILE A  52       5.080 -15.283 -27.888  1.00  0.00              
ATOM    622  N   LYS A  53       3.402 -13.182 -22.932  1.00  0.00              
ATOM    623  CA  LYS A  53       3.801 -12.380 -21.777  1.00  0.00              
ATOM    624  C   LYS A  53       4.878 -13.070 -20.964  1.00  0.00              
ATOM    625  O   LYS A  53       4.815 -14.283 -20.727  1.00  0.00              
ATOM    626  CB  LYS A  53       2.593 -12.080 -20.888  1.00  0.00              
ATOM    627  CG  LYS A  53       2.879 -11.123 -19.739  1.00  0.00              
ATOM    628  CD  LYS A  53       1.603 -10.745 -19.001  1.00  0.00              
ATOM    629  CE  LYS A  53       1.865  -9.671 -17.956  1.00  0.00              
ATOM    630  NZ  LYS A  53       0.616  -9.255 -17.261  1.00  0.00              
ATOM    631  H   LYS A  53       3.501 -14.186 -22.892  1.00  0.00              
ATOM    632  HA  LYS A  53       4.228 -11.435 -22.114  1.00  0.00              
ATOM    633 1HB  LYS A  53       1.822 -11.654 -21.531  1.00  0.00              
ATOM    634 2HB  LYS A  53       2.245 -13.032 -20.488  1.00  0.00              
ATOM    635 1HG  LYS A  53       3.569 -11.608 -19.048  1.00  0.00              
ATOM    636 2HG  LYS A  53       3.345 -10.224 -20.144  1.00  0.00              
ATOM    637 1HD  LYS A  53       0.878 -10.377 -19.728  1.00  0.00              
ATOM    638 2HD  LYS A  53       1.207 -11.636 -18.514  1.00  0.00              
ATOM    639 1HE  LYS A  53       2.570 -10.067 -17.227  1.00  0.00              
ATOM    640 2HE  LYS A  53       2.306  -8.808 -18.455  1.00  0.00              
ATOM    641 1HZ  LYS A  53       0.832  -8.543 -16.578  1.00  0.00              
ATOM    642 2HZ  LYS A  53      -0.039  -8.886 -17.936  1.00  0.00              
ATOM    643 3HZ  LYS A  53       0.207 -10.054 -16.797  1.00  0.00              
ATOM    644  N   LYS A  54       5.870 -12.296 -20.536  1.00  0.00              
ATOM    645  CA  LYS A  54       6.921 -12.844 -19.694  1.00  0.00              
ATOM    646  C   LYS A  54       6.399 -12.830 -18.268  1.00  0.00              
ATOM    647  O   LYS A  54       5.955 -11.804 -17.779  1.00  0.00              
ATOM    648  CB  LYS A  54       8.218 -12.043 -19.815  1.00  0.00              
ATOM    649  CG  LYS A  54       9.313 -12.469 -18.846  1.00  0.00              
ATOM    650  CD  LYS A  54      10.585 -11.661 -19.059  1.00  0.00              
ATOM    651  CE  LYS A  54      11.680 -12.086 -18.091  1.00  0.00              
ATOM    652  NZ  LYS A  54      12.930 -11.303 -18.286  1.00  0.00              
ATOM    653  H   LYS A  54       5.902 -11.320 -20.791  1.00  0.00              
ATOM    654  HA  LYS A  54       7.132 -13.873 -19.989  1.00  0.00              
ATOM    655 1HB  LYS A  54       8.573 -12.163 -20.839  1.00  0.00              
ATOM    656 2HB  LYS A  54       7.966 -10.997 -19.639  1.00  0.00              
ATOM    657 1HG  LYS A  54       8.953 -12.319 -17.828  1.00  0.00              
ATOM    658 2HG  LYS A  54       9.523 -13.526 -19.004  1.00  0.00              
ATOM    659 1HD  LYS A  54      10.926 -11.813 -20.084  1.00  0.00              
ATOM    660 2HD  LYS A  54      10.356 -10.607 -18.906  1.00  0.00              
ATOM    661 1HE  LYS A  54      11.315 -11.940 -17.076  1.00  0.00              
ATOM    662 2HE  LYS A  54      11.886 -13.144 -18.253  1.00  0.00              
ATOM    663 1HZ  LYS A  54      13.629 -11.615 -17.627  1.00  0.00              
ATOM    664 2HZ  LYS A  54      13.270 -11.439 -19.228  1.00  0.00              
ATOM    665 3HZ  LYS A  54      12.739 -10.322 -18.136  1.00  0.00              
ATOM    666  N   VAL A  55       6.422 -13.980 -17.615  1.00  0.00              
ATOM    667  CA  VAL A  55       5.887 -14.079 -16.270  1.00  0.00              
ATOM    668  C   VAL A  55       6.862 -14.860 -15.419  1.00  0.00              
ATOM    669  O   VAL A  55       7.841 -15.412 -15.927  1.00  0.00              
ATOM    670  CB  VAL A  55       4.507 -14.763 -16.239  1.00  0.00              
ATOM    671  CG1 VAL A  55       3.484 -13.933 -17.000  1.00  0.00              
ATOM    672  CG2 VAL A  55       4.594 -16.165 -16.824  1.00  0.00              
ATOM    673  H   VAL A  55       6.814 -14.802 -18.051  1.00  0.00              
ATOM    674  HA  VAL A  55       5.790 -13.096 -15.808  1.00  0.00              
ATOM    675  HB  VAL A  55       4.189 -14.872 -15.202  1.00  0.00              
ATOM    676 1HG1 VAL A  55       2.514 -14.431 -16.967  1.00  0.00              
ATOM    677 2HG1 VAL A  55       3.400 -12.948 -16.540  1.00  0.00              
ATOM    678 3HG1 VAL A  55       3.801 -13.825 -18.037  1.00  0.00              
ATOM    679 1HG2 VAL A  55       3.611 -16.634 -16.793  1.00  0.00              
ATOM    680 2HG2 VAL A  55       4.937 -16.107 -17.857  1.00  0.00              
ATOM    681 3HG2 VAL A  55       5.297 -16.760 -16.240  1.00  0.00              
ATOM    682  N   VAL A  56       6.597 -14.898 -14.119  1.00  0.00              
ATOM    683  CA  VAL A  56       7.500 -15.571 -13.208  1.00  0.00              
ATOM    684  C   VAL A  56       6.754 -16.812 -12.756  1.00  0.00              
ATOM    685  O   VAL A  56       5.668 -16.716 -12.173  1.00  0.00              
ATOM    686  CB  VAL A  56       7.897 -14.705 -11.997  1.00  0.00              
ATOM    687  CG1 VAL A  56       8.813 -15.482 -11.064  1.00  0.00              
ATOM    688  CG2 VAL A  56       8.571 -13.422 -12.458  1.00  0.00              
ATOM    689  H   VAL A  56       5.765 -14.458 -13.752  1.00  0.00              
ATOM    690  HA  VAL A  56       8.417 -15.877 -13.712  1.00  0.00              
ATOM    691  HB  VAL A  56       6.994 -14.413 -11.460  1.00  0.00              
ATOM    692 1HG1 VAL A  56       9.083 -14.855 -10.214  1.00  0.00              
ATOM    693 2HG1 VAL A  56       8.298 -16.374 -10.707  1.00  0.00              
ATOM    694 3HG1 VAL A  56       9.716 -15.773 -11.600  1.00  0.00              
ATOM    695 1HG2 VAL A  56       8.844 -12.822 -11.590  1.00  0.00              
ATOM    696 2HG2 VAL A  56       9.468 -13.668 -13.027  1.00  0.00              
ATOM    697 3HG2 VAL A  56       7.885 -12.856 -13.088  1.00  0.00              
ATOM    698  N   LEU A  57       7.323 -17.976 -13.055  1.00  0.00              
ATOM    699  CA  LEU A  57       6.723 -19.246 -12.662  1.00  0.00              
ATOM    700  C   LEU A  57       7.577 -19.843 -11.548  1.00  0.00              
ATOM    701  O   LEU A  57       8.657 -20.372 -11.808  1.00  0.00              
ATOM    702  CB  LEU A  57       6.673 -20.221 -13.855  1.00  0.00              
ATOM    703  CG  LEU A  57       6.102 -21.605 -13.523  1.00  0.00              
ATOM    704  CD1 LEU A  57       4.642 -21.453 -13.085  1.00  0.00              
ATOM    705  CD2 LEU A  57       6.204 -22.529 -14.723  1.00  0.00              
ATOM    706  H   LEU A  57       8.193 -17.981 -13.568  1.00  0.00              
ATOM    707  HA  LEU A  57       5.720 -19.071 -12.274  1.00  0.00              
ATOM    708 1HB  LEU A  57       5.989 -19.675 -14.503  1.00  0.00              
ATOM    709 2HB  LEU A  57       7.644 -20.309 -14.344  1.00  0.00              
ATOM    710  HG  LEU A  57       6.720 -22.030 -12.732  1.00  0.00              
ATOM    711 1HD1 LEU A  57       4.229 -22.434 -12.846  1.00  0.00              
ATOM    712 2HD1 LEU A  57       4.591 -20.816 -12.202  1.00  0.00              
ATOM    713 3HD1 LEU A  57       4.065 -21.004 -13.892  1.00  0.00              
ATOM    714 1HD2 LEU A  57       5.794 -23.505 -14.465  1.00  0.00              
ATOM    715 2HD2 LEU A  57       5.643 -22.106 -15.557  1.00  0.00              
ATOM    716 3HD2 LEU A  57       7.250 -22.640 -15.009  1.00  0.00              
ATOM    717  N   ASP A  58       7.091 -19.743 -10.313  1.00  0.00              
ATOM    718  CA  ASP A  58       7.803 -20.254  -9.143  1.00  0.00              
ATOM    719  C   ASP A  58       9.240 -19.774  -9.064  1.00  0.00              
ATOM    720  O   ASP A  58      10.155 -20.541  -8.760  1.00  0.00              
ATOM    721  CB  ASP A  58       7.751 -21.785  -9.115  1.00  0.00              
ATOM    722  CG  ASP A  58       6.331 -22.303  -8.965  1.00  0.00              
ATOM    723  OD1 ASP A  58       5.591 -21.748  -8.124  1.00  0.00              
ATOM    724  OD2 ASP A  58       5.949 -23.261  -9.672  1.00  0.00              
ATOM    725  H   ASP A  58       6.195 -19.296 -10.187  1.00  0.00              
ATOM    726  HA  ASP A  58       7.326 -19.890  -8.232  1.00  0.00              
ATOM    727 1HB  ASP A  58       8.249 -22.252  -9.966  1.00  0.00              
ATOM    728 2HB  ASP A  58       8.323 -21.979  -8.206  1.00  0.00              
ATOM    729  N   GLY A  59       9.424 -18.494  -9.358  1.00  0.00              
ATOM    730  CA  GLY A  59      10.747 -17.913  -9.363  1.00  0.00              
ATOM    731  C   GLY A  59      11.505 -17.994 -10.671  1.00  0.00              
ATOM    732  O   GLY A  59      12.573 -17.407 -10.780  1.00  0.00              
ATOM    733  H   GLY A  59       8.630 -17.912  -9.582  1.00  0.00              
ATOM    734 1HA  GLY A  59      10.672 -16.854  -9.114  1.00  0.00              
ATOM    735 2HA  GLY A  59      11.361 -18.418  -8.618  1.00  0.00              
ATOM    736  N   GLU A  60      10.961 -18.694 -11.661  1.00  0.00              
ATOM    737  CA  GLU A  60      11.634 -18.839 -12.957  1.00  0.00              
ATOM    738  C   GLU A  60      11.190 -17.841 -14.018  1.00  0.00              
ATOM    739  O   GLU A  60      10.018 -17.516 -14.118  1.00  0.00              
ATOM    740  CB  GLU A  60      11.427 -20.259 -13.488  1.00  0.00              
ATOM    741  CG  GLU A  60      12.013 -21.352 -12.606  1.00  0.00              
ATOM    742  CD  GLU A  60      11.715 -22.718 -13.158  1.00  0.00              
ATOM    743  OE1 GLU A  60      10.985 -22.805 -14.117  1.00  0.00              
ATOM    744  OE2 GLU A  60      12.304 -23.666 -12.694  1.00  0.00              
ATOM    745  H   GLU A  60      10.064 -19.137 -11.520  1.00  0.00              
ATOM    746  HA  GLU A  60      12.703 -18.655 -12.841  1.00  0.00              
ATOM    747 1HB  GLU A  60      10.351 -20.409 -13.585  1.00  0.00              
ATOM    748 2HB  GLU A  60      11.890 -20.301 -14.474  1.00  0.00              
ATOM    749 1HG  GLU A  60      13.087 -21.252 -12.448  1.00  0.00              
ATOM    750 2HG  GLU A  60      11.494 -21.223 -11.658  1.00  0.00              
ATOM    751  N   GLU A  61      12.132 -17.362 -14.814  1.00  0.00              
ATOM    752  CA  GLU A  61      11.806 -16.412 -15.869  1.00  0.00              
ATOM    753  C   GLU A  61      11.289 -17.265 -17.023  1.00  0.00              
ATOM    754  O   GLU A  61      12.060 -17.969 -17.663  1.00  0.00              
ATOM    755  CB  GLU A  61      13.015 -15.572 -16.285  1.00  0.00              
ATOM    756  CG  GLU A  61      13.560 -14.667 -15.189  1.00  0.00              
ATOM    757  CD  GLU A  61      14.757 -13.891 -15.665  1.00  0.00              
ATOM    758  OE1 GLU A  61      15.163 -14.090 -16.785  1.00  0.00              
ATOM    759  OE2 GLU A  61      15.197 -13.021 -14.952  1.00  0.00              
ATOM    760  H   GLU A  61      13.092 -17.653 -14.694  1.00  0.00              
ATOM    761  HA  GLU A  61      11.029 -15.729 -15.524  1.00  0.00              
ATOM    762 1HB  GLU A  61      13.793 -16.268 -16.600  1.00  0.00              
ATOM    763 2HB  GLU A  61      12.705 -14.964 -17.136  1.00  0.00              
ATOM    764 1HG  GLU A  61      12.818 -13.977 -14.788  1.00  0.00              
ATOM    765 2HG  GLU A  61      13.865 -15.364 -14.410  1.00  0.00              
ATOM    766  N   VAL A  62       9.988 -17.228 -17.270  1.00  0.00              
ATOM    767  CA  VAL A  62       9.414 -18.003 -18.366  1.00  0.00              
ATOM    768  C   VAL A  62       8.435 -17.111 -19.128  1.00  0.00              
ATOM    769  O   VAL A  62       8.103 -16.004 -18.676  1.00  0.00              
ATOM    770  CB  VAL A  62       8.650 -19.244 -17.828  1.00  0.00              
ATOM    771  CG1 VAL A  62       9.610 -20.175 -17.091  1.00  0.00              
ATOM    772  CG2 VAL A  62       7.552 -18.807 -16.881  1.00  0.00              
ATOM    773  H   VAL A  62       9.380 -16.660 -16.699  1.00  0.00              
ATOM    774  HA  VAL A  62      10.180 -18.307 -19.080  1.00  0.00              
ATOM    775  HB  VAL A  62       8.168 -19.754 -18.663  1.00  0.00              
ATOM    776 1HG1 VAL A  62       9.063 -21.041 -16.718  1.00  0.00              
ATOM    777 2HG1 VAL A  62      10.392 -20.507 -17.774  1.00  0.00              
ATOM    778 3HG1 VAL A  62      10.061 -19.644 -16.252  1.00  0.00              
ATOM    779 1HG2 VAL A  62       7.021 -19.683 -16.510  1.00  0.00              
ATOM    780 2HG2 VAL A  62       7.991 -18.264 -16.044  1.00  0.00              
ATOM    781 3HG2 VAL A  62       6.854 -18.157 -17.408  1.00  0.00              
ATOM    782  N   THR A  63       7.984 -17.583 -20.284  1.00  0.00              
ATOM    783  CA  THR A  63       6.982 -16.847 -21.026  1.00  0.00              
ATOM    784  C   THR A  63       5.769 -17.728 -21.228  1.00  0.00              
ATOM    785  O   THR A  63       5.876 -18.958 -21.264  1.00  0.00              
ATOM    786  CB  THR A  63       7.507 -16.369 -22.393  1.00  0.00              
ATOM    787  OG1 THR A  63       7.867 -17.504 -23.192  1.00  0.00              
ATOM    788  CG2 THR A  63       8.723 -15.473 -22.213  1.00  0.00              
ATOM    789  H   THR A  63       8.331 -18.455 -20.657  1.00  0.00              
ATOM    790  HA  THR A  63       6.667 -15.974 -20.454  1.00  0.00              
ATOM    791  HB  THR A  63       6.719 -15.814 -22.901  1.00  0.00              
ATOM    792  HG1 THR A  63       7.892 -17.247 -24.117  1.00  0.00              
ATOM    793 1HG2 THR A  63       9.079 -15.146 -23.190  1.00  0.00              
ATOM    794 2HG2 THR A  63       8.449 -14.604 -21.616  1.00  0.00              
ATOM    795 3HG2 THR A  63       9.511 -16.028 -21.707  1.00  0.00              
ATOM    796  N   ILE A  64       4.607 -17.100 -21.352  1.00  0.00              
ATOM    797  CA  ILE A  64       3.396 -17.865 -21.584  1.00  0.00              
ATOM    798  C   ILE A  64       2.834 -17.312 -22.888  1.00  0.00              
ATOM    799  O   ILE A  64       2.923 -16.115 -23.133  1.00  0.00              
ATOM    800  CB  ILE A  64       2.387 -17.691 -20.430  1.00  0.00              
ATOM    801  CG1 ILE A  64       1.054 -18.335 -20.808  1.00  0.00              
ATOM    802  CG2 ILE A  64       2.197 -16.222 -20.110  1.00  0.00              
ATOM    803  CD1 ILE A  64       0.094 -18.452 -19.647  1.00  0.00              
ATOM    804  H   ILE A  64       4.547 -16.094 -21.288  1.00  0.00              
ATOM    805  HA  ILE A  64       3.629 -18.920 -21.721  1.00  0.00              
ATOM    806  HB  ILE A  64       2.763 -18.209 -19.548  1.00  0.00              
ATOM    807 1HG1 ILE A  64       0.610 -17.724 -21.593  1.00  0.00              
ATOM    808 2HG1 ILE A  64       1.274 -19.326 -21.204  1.00  0.00              
ATOM    809 1HG2 ILE A  64       1.481 -16.118 -19.294  1.00  0.00              
ATOM    810 2HG2 ILE A  64       3.150 -15.788 -19.813  1.00  0.00              
ATOM    811 3HG2 ILE A  64       1.819 -15.703 -20.991  1.00  0.00              
ATOM    812 1HD1 ILE A  64      -0.832 -18.918 -19.986  1.00  0.00              
ATOM    813 2HD1 ILE A  64       0.541 -19.064 -18.863  1.00  0.00              
ATOM    814 3HD1 ILE A  64      -0.125 -17.461 -19.253  1.00  0.00              
ATOM    815  N   ASP A  65       2.318 -18.192 -23.736  1.00  0.00              
ATOM    816  CA  ASP A  65       1.685 -17.783 -24.991  1.00  0.00              
ATOM    817  C   ASP A  65       0.240 -18.277 -24.890  1.00  0.00              
ATOM    818  O   ASP A  65      -0.002 -19.434 -24.562  1.00  0.00              
ATOM    819  CB  ASP A  65       2.396 -18.366 -26.215  1.00  0.00              
ATOM    820  CG  ASP A  65       1.733 -18.035 -27.545  1.00  0.00              
ATOM    821  OD1 ASP A  65       0.662 -17.475 -27.529  1.00  0.00              
ATOM    822  OD2 ASP A  65       2.368 -18.199 -28.559  1.00  0.00              
ATOM    823  H   ASP A  65       2.366 -19.174 -23.507  1.00  0.00              
ATOM    824  HA  ASP A  65       1.709 -16.696 -25.079  1.00  0.00              
ATOM    825 1HB  ASP A  65       3.455 -18.112 -26.264  1.00  0.00              
ATOM    826 2HB  ASP A  65       2.286 -19.432 -26.010  1.00  0.00              
ATOM    827  N   ILE A  66      -0.723 -17.403 -25.139  1.00  0.00              
ATOM    828  CA  ILE A  66      -2.122 -17.821 -25.074  1.00  0.00              
ATOM    829  C   ILE A  66      -2.792 -17.674 -26.439  1.00  0.00              
ATOM    830  O   ILE A  66      -2.813 -16.583 -27.006  1.00  0.00              
ATOM    831  CB  ILE A  66      -2.916 -16.965 -24.064  1.00  0.00              
ATOM    832  CG1 ILE A  66      -2.329 -17.103 -22.660  1.00  0.00              
ATOM    833  CG2 ILE A  66      -4.372 -17.397 -24.046  1.00  0.00              
ATOM    834  CD1 ILE A  66      -2.984 -16.160 -21.642  1.00  0.00              
ATOM    835  H   ILE A  66      -0.505 -16.446 -25.375  1.00  0.00              
ATOM    836  HA  ILE A  66      -2.195 -18.881 -24.836  1.00  0.00              
ATOM    837  HB  ILE A  66      -2.847 -15.917 -24.356  1.00  0.00              
ATOM    838 1HG1 ILE A  66      -2.469 -18.138 -22.351  1.00  0.00              
ATOM    839 2HG1 ILE A  66      -1.263 -16.888 -22.732  1.00  0.00              
ATOM    840 1HG2 ILE A  66      -4.924 -16.789 -23.331  1.00  0.00              
ATOM    841 2HG2 ILE A  66      -4.802 -17.269 -25.038  1.00  0.00              
ATOM    842 3HG2 ILE A  66      -4.437 -18.446 -23.756  1.00  0.00              
ATOM    843 1HD1 ILE A  66      -2.525 -16.304 -20.663  1.00  0.00              
ATOM    844 2HD1 ILE A  66      -2.843 -15.126 -21.959  1.00  0.00              
ATOM    845 3HD1 ILE A  66      -4.049 -16.377 -21.577  1.00  0.00              
ATOM    846  N   LEU A  67      -3.303 -18.781 -26.968  1.00  0.00              
ATOM    847  CA  LEU A  67      -4.001 -18.753 -28.240  1.00  0.00              
ATOM    848  C   LEU A  67      -5.475 -18.842 -27.877  1.00  0.00              
ATOM    849  O   LEU A  67      -5.946 -19.854 -27.368  1.00  0.00              
ATOM    850  CB  LEU A  67      -3.565 -19.901 -29.159  1.00  0.00              
ATOM    851  CG  LEU A  67      -4.281 -19.961 -30.514  1.00  0.00              
ATOM    852  CD1 LEU A  67      -3.969 -18.710 -31.325  1.00  0.00              
ATOM    853  CD2 LEU A  67      -3.848 -21.211 -31.264  1.00  0.00              
ATOM    854  H   LEU A  67      -3.206 -19.660 -26.479  1.00  0.00              
ATOM    855  HA  LEU A  67      -3.791 -17.814 -28.751  1.00  0.00              
ATOM    856 1HB  LEU A  67      -2.520 -19.628 -29.300  1.00  0.00              
ATOM    857 2HB  LEU A  67      -3.623 -20.866 -28.655  1.00  0.00              
ATOM    858  HG  LEU A  67      -5.349 -20.046 -30.312  1.00  0.00              
ATOM    859 1HD1 LEU A  67      -4.483 -18.761 -32.285  1.00  0.00              
ATOM    860 2HD1 LEU A  67      -4.309 -17.829 -30.780  1.00  0.00              
ATOM    861 3HD1 LEU A  67      -2.895 -18.643 -31.491  1.00  0.00              
ATOM    862 1HD2 LEU A  67      -4.359 -21.253 -32.227  1.00  0.00              
ATOM    863 2HD2 LEU A  67      -2.770 -21.185 -31.425  1.00  0.00              
ATOM    864 3HD2 LEU A  67      -4.106 -22.094 -30.679  1.00  0.00              
ATOM    865  N   ASP A  68      -6.180 -17.751 -28.124  1.00  0.00              
ATOM    866  CA  ASP A  68      -7.590 -17.630 -27.831  1.00  0.00              
ATOM    867  C   ASP A  68      -8.332 -17.631 -29.164  1.00  0.00              
ATOM    868  O   ASP A  68      -8.238 -16.670 -29.922  1.00  0.00              
ATOM    869  CB  ASP A  68      -7.887 -16.360 -27.030  1.00  0.00              
ATOM    870  CG  ASP A  68      -9.354 -16.176 -26.663  1.00  0.00              
ATOM    871  OD1 ASP A  68     -10.146 -17.014 -27.024  1.00  0.00              
ATOM    872  OD2 ASP A  68      -9.647 -15.289 -25.897  1.00  0.00              
ATOM    873  H   ASP A  68      -5.696 -16.968 -28.539  1.00  0.00              
ATOM    874  HA  ASP A  68      -7.920 -18.487 -27.243  1.00  0.00              
ATOM    875 1HB  ASP A  68      -7.274 -16.257 -26.135  1.00  0.00              
ATOM    876 2HB  ASP A  68      -7.598 -15.602 -27.759  1.00  0.00              
ATOM    877  N   THR A  69      -9.066 -18.700 -29.450  1.00  0.00              
ATOM    878  CA  THR A  69      -9.765 -18.793 -30.726  1.00  0.00              
ATOM    879  C   THR A  69     -11.273 -18.893 -30.566  1.00  0.00              
ATOM    880  O   THR A  69     -11.786 -18.977 -29.451  1.00  0.00              
ATOM    881  CB  THR A  69      -9.276 -20.006 -31.540  1.00  0.00              
ATOM    882  OG1 THR A  69      -9.613 -21.215 -30.848  1.00  0.00              
ATOM    883  CG2 THR A  69      -7.769 -19.942 -31.738  1.00  0.00              
ATOM    884  H   THR A  69      -9.147 -19.459 -28.788  1.00  0.00              
ATOM    885  HA  THR A  69      -9.595 -17.886 -31.307  1.00  0.00              
ATOM    886  HB  THR A  69      -9.770 -20.003 -32.511  1.00  0.00              
ATOM    887  HG1 THR A  69     -10.535 -21.427 -31.007  1.00  0.00              
ATOM    888 1HG2 THR A  69      -7.443 -20.807 -32.315  1.00  0.00              
ATOM    889 2HG2 THR A  69      -7.512 -19.029 -32.274  1.00  0.00              
ATOM    890 3HG2 THR A  69      -7.275 -19.946 -30.768  1.00  0.00              
ATOM    891  N   ALA A  70     -11.973 -18.889 -31.697  1.00  0.00              
ATOM    892  CA  ALA A  70     -13.421 -19.114 -31.735  1.00  0.00              
ATOM    893  C   ALA A  70     -13.789 -20.500 -31.237  1.00  0.00              
ATOM    894  O   ALA A  70     -13.039 -21.459 -31.426  1.00  0.00              
ATOM    895  CB  ALA A  70     -13.941 -18.921 -33.166  1.00  0.00              
ATOM    896  H   ALA A  70     -11.479 -18.725 -32.563  1.00  0.00              
ATOM    897  HA  ALA A  70     -13.904 -18.397 -31.071  1.00  0.00              
ATOM    898 1HB  ALA A  70     -15.017 -19.089 -33.187  1.00  0.00              
ATOM    899 2HB  ALA A  70     -13.726 -17.905 -33.497  1.00  0.00              
ATOM    900 3HB  ALA A  70     -13.450 -19.631 -33.829  1.00  0.00              
ATOM    901  N   GLY A  71     -14.949 -20.608 -30.603  1.00  0.00              
ATOM    902  CA  GLY A  71     -15.405 -21.904 -30.144  1.00  0.00              
ATOM    903  C   GLY A  71     -15.840 -22.784 -31.302  1.00  0.00              
ATOM    904  O   GLY A  71     -15.840 -24.008 -31.203  1.00  0.00              
ATOM    905  H   GLY A  71     -15.525 -19.795 -30.433  1.00  0.00              
ATOM    906 1HA  GLY A  71     -14.593 -22.399 -29.611  1.00  0.00              
ATOM    907 2HA  GLY A  71     -16.250 -21.766 -29.470  1.00  0.00              
ATOM    908  N   LEU A  72     -16.188 -22.157 -32.418  1.00  0.00              
ATOM    909  CA  LEU A  72     -16.547 -22.899 -33.619  1.00  0.00              
ATOM    910  C   LEU A  72     -15.621 -22.607 -34.793  1.00  0.00              
ATOM    911  O   LEU A  72     -15.131 -21.493 -34.926  1.00  0.00              
ATOM    912  CB  LEU A  72     -17.998 -22.587 -34.004  1.00  0.00              
ATOM    913  CG  LEU A  72     -19.050 -22.969 -32.955  1.00  0.00              
ATOM    914  CD1 LEU A  72     -20.424 -22.480 -33.390  1.00  0.00              
ATOM    915  CD2 LEU A  72     -19.050 -24.479 -32.762  1.00  0.00              
ATOM    916  H   LEU A  72     -16.207 -21.148 -32.440  1.00  0.00              
ATOM    917  HA  LEU A  72     -16.449 -23.968 -33.431  1.00  0.00              
ATOM    918 1HB  LEU A  72     -17.930 -21.504 -34.088  1.00  0.00              
ATOM    919 2HB  LEU A  72     -18.258 -23.010 -34.975  1.00  0.00              
ATOM    920  HG  LEU A  72     -18.747 -22.513 -32.012  1.00  0.00              
ATOM    921 1HD1 LEU A  72     -21.164 -22.756 -32.639  1.00  0.00              
ATOM    922 2HD1 LEU A  72     -20.407 -21.396 -33.499  1.00  0.00              
ATOM    923 3HD1 LEU A  72     -20.688 -22.937 -34.343  1.00  0.00              
ATOM    924 1HD2 LEU A  72     -19.798 -24.749 -32.015  1.00  0.00              
ATOM    925 2HD2 LEU A  72     -19.288 -24.967 -33.707  1.00  0.00              
ATOM    926 3HD2 LEU A  72     -18.066 -24.803 -32.424  1.00  0.00              
ATOM    927  N   LYS A  73     -15.376 -23.607 -35.636  1.00  0.00              
ATOM    928  CA  LYS A  73     -14.492 -23.428 -36.790  1.00  0.00              
ATOM    929  C   LYS A  73     -15.041 -24.253 -37.940  1.00  0.00              
ATOM    930  O   LYS A  73     -15.374 -25.426 -37.773  1.00  0.00              
ATOM    931  CB  LYS A  73     -13.055 -23.841 -36.466  1.00  0.00              
ATOM    932  CG  LYS A  73     -12.266 -22.806 -35.676  1.00  0.00              
ATOM    933  CD  LYS A  73     -12.235 -21.466 -36.395  1.00  0.00              
ATOM    934  CE  LYS A  73     -11.684 -21.607 -37.806  1.00  0.00              
ATOM    935  NZ  LYS A  73     -11.686 -20.311 -38.537  1.00  0.00              
ATOM    936  H   LYS A  73     -15.805 -24.508 -35.479  1.00  0.00              
ATOM    937  HA  LYS A  73     -14.483 -22.379 -37.089  1.00  0.00              
ATOM    938 1HB  LYS A  73     -13.111 -24.768 -35.895  1.00  0.00              
ATOM    939 2HB  LYS A  73     -12.555 -24.030 -37.416  1.00  0.00              
ATOM    940 1HG  LYS A  73     -12.736 -22.684 -34.699  1.00  0.00              
ATOM    941 2HG  LYS A  73     -11.248 -23.172 -35.545  1.00  0.00              
ATOM    942 1HD  LYS A  73     -13.252 -21.072 -36.440  1.00  0.00              
ATOM    943 2HD  LYS A  73     -11.606 -20.781 -35.827  1.00  0.00              
ATOM    944 1HE  LYS A  73     -10.664 -21.983 -37.739  1.00  0.00              
ATOM    945 2HE  LYS A  73     -12.301 -22.327 -38.344  1.00  0.00              
ATOM    946 1HZ  LYS A  73     -11.314 -20.448 -39.466  1.00  0.00              
ATOM    947 2HZ  LYS A  73     -12.632 -19.962 -38.601  1.00  0.00              
ATOM    948 3HZ  LYS A  73     -11.114 -19.643 -38.040  1.00  0.00              
ATOM    949  N   ASN A  74     -15.127 -23.627 -39.108  1.00  0.00              
ATOM    950  CA  ASN A  74     -15.661 -24.275 -40.302  1.00  0.00              
ATOM    951  C   ASN A  74     -14.847 -25.448 -40.822  1.00  0.00              
ATOM    952  O   ASN A  74     -15.416 -26.448 -41.268  1.00  0.00              
ATOM    953  CB  ASN A  74     -15.838 -23.261 -41.417  1.00  0.00              
ATOM    954  CG  ASN A  74     -16.992 -22.321 -41.203  1.00  0.00              
ATOM    955  OD1 ASN A  74     -17.915 -22.604 -40.431  1.00  0.00              
ATOM    956  ND2 ASN A  74     -16.985 -21.241 -41.942  1.00  0.00              
ATOM    957  H   ASN A  74     -14.810 -22.670 -39.168  1.00  0.00              
ATOM    958  HA  ASN A  74     -16.637 -24.710 -40.082  1.00  0.00              
ATOM    959 1HB  ASN A  74     -14.986 -22.700 -41.803  1.00  0.00              
ATOM    960 2HB  ASN A  74     -16.133 -24.018 -42.145  1.00  0.00              
ATOM    961 1HD2 ASN A  74     -17.721 -20.570 -41.853  1.00  0.00              
ATOM    962 2HD2 ASN A  74     -16.244 -21.088 -42.596  1.00  0.00              
ATOM    963  N   GLN A  75     -13.523 -25.326 -40.772  1.00  0.00              
ATOM    964  CA  GLN A  75     -12.660 -26.398 -41.232  1.00  0.00              
ATOM    965  C   GLN A  75     -12.046 -27.216 -40.116  1.00  0.00              
ATOM    966  O   GLN A  75     -11.485 -26.665 -39.167  1.00  0.00              
ATOM    967  CB  GLN A  75     -11.539 -25.822 -42.102  1.00  0.00              
ATOM    968  CG  GLN A  75     -12.025 -25.126 -43.362  1.00  0.00              
ATOM    969  CD  GLN A  75     -12.724 -26.077 -44.315  1.00  0.00              
ATOM    970  OE1 GLN A  75     -12.193 -27.138 -44.656  1.00  0.00              
ATOM    971  NE2 GLN A  75     -13.919 -25.700 -44.755  1.00  0.00              
ATOM    972  H   GLN A  75     -13.106 -24.480 -40.410  1.00  0.00              
ATOM    973  HA  GLN A  75     -13.243 -27.113 -41.812  1.00  0.00              
ATOM    974 1HB  GLN A  75     -10.989 -25.117 -41.480  1.00  0.00              
ATOM    975 2HB  GLN A  75     -10.889 -26.655 -42.369  1.00  0.00              
ATOM    976 1HG  GLN A  75     -12.592 -24.196 -43.341  1.00  0.00              
ATOM    977 2HG  GLN A  75     -11.022 -24.930 -43.744  1.00  0.00              
ATOM    978 1HE2 GLN A  75     -14.428 -26.286 -45.387  1.00  0.00              
ATOM    979 2HE2 GLN A  75     -14.311 -24.831 -44.455  1.00  0.00              
ATOM    980  N   ALA A  76     -12.134 -28.536 -40.248  1.00  0.00              
ATOM    981  CA  ALA A  76     -11.616 -29.449 -39.242  1.00  0.00              
ATOM    982  C   ALA A  76     -10.097 -29.337 -39.137  1.00  0.00              
ATOM    983  O   ALA A  76      -9.539 -29.379 -38.038  1.00  0.00              
ATOM    984  CB  ALA A  76     -12.009 -30.886 -39.578  1.00  0.00              
ATOM    985  H   ALA A  76     -12.574 -28.914 -41.075  1.00  0.00              
ATOM    986  HA  ALA A  76     -12.033 -29.174 -38.273  1.00  0.00              
ATOM    987 1HB  ALA A  76     -11.614 -31.558 -38.815  1.00  0.00              
ATOM    988 2HB  ALA A  76     -13.096 -30.969 -39.607  1.00  0.00              
ATOM    989 3HB  ALA A  76     -11.597 -31.158 -40.548  1.00  0.00              
ATOM    990  N   SER A  77      -9.426 -29.188 -40.278  1.00  0.00              
ATOM    991  CA  SER A  77      -7.968 -29.113 -40.289  1.00  0.00              
ATOM    992  C   SER A  77      -7.467 -27.841 -39.603  1.00  0.00              
ATOM    993  O   SER A  77      -6.480 -27.880 -38.876  1.00  0.00              
ATOM    994  CB  SER A  77      -7.456 -29.180 -41.715  1.00  0.00              
ATOM    995  OG  SER A  77      -7.851 -28.068 -42.469  1.00  0.00              
ATOM    996  H   SER A  77      -9.929 -29.125 -41.153  1.00  0.00              
ATOM    997  HA  SER A  77      -7.486 -29.984 -39.843  1.00  0.00              
ATOM    998 1HB  SER A  77      -6.368 -29.225 -41.692  1.00  0.00              
ATOM    999 2HB  SER A  77      -7.846 -30.083 -42.183  1.00  0.00              
ATOM   1000  HG  SER A  77      -7.277 -27.980 -43.233  1.00  0.00              
ATOM   1001  N   TRP A  78      -8.146 -26.725 -39.838  1.00  0.00              
ATOM   1002  CA  TRP A  78      -7.759 -25.459 -39.221  1.00  0.00              
ATOM   1003  C   TRP A  78      -7.947 -25.556 -37.705  1.00  0.00              
ATOM   1004  O   TRP A  78      -7.073 -25.156 -36.935  1.00  0.00              
ATOM   1005  CB  TRP A  78      -8.580 -24.301 -39.792  1.00  0.00              
ATOM   1006  CG  TRP A  78      -8.435 -24.139 -41.275  1.00  0.00              
ATOM   1007  CD1 TRP A  78      -7.527 -24.761 -42.078  1.00  0.00              
ATOM   1008  CD2 TRP A  78      -9.221 -23.300 -42.130  1.00  0.00              
ATOM   1009  NE1 TRP A  78      -7.696 -24.363 -43.381  1.00  0.00              
ATOM   1010  CE2 TRP A  78      -8.733 -23.466 -43.439  1.00  0.00              
ATOM   1011  CE3 TRP A  78     -10.293 -22.425 -41.915  1.00  0.00              
ATOM   1012  CZ2 TRP A  78      -9.273 -22.793 -44.524  1.00  0.00              
ATOM   1013  CZ3 TRP A  78     -10.835 -21.752 -43.003  1.00  0.00              
ATOM   1014  CH2 TRP A  78     -10.340 -21.931 -44.270  1.00  0.00              
ATOM   1015  H   TRP A  78      -8.945 -26.747 -40.455  1.00  0.00              
ATOM   1016  HA  TRP A  78      -6.705 -25.261 -39.414  1.00  0.00              
ATOM   1017 1HB  TRP A  78      -9.641 -24.459 -39.598  1.00  0.00              
ATOM   1018 2HB  TRP A  78      -8.265 -23.360 -39.342  1.00  0.00              
ATOM   1019  HD1 TRP A  78      -6.834 -25.449 -41.597  1.00  0.00              
ATOM   1020  HE1 TRP A  78      -7.148 -24.678 -44.168  1.00  0.00              
ATOM   1021  HE3 TRP A  78     -10.726 -22.248 -40.931  1.00  0.00              
ATOM   1022  HZ2 TRP A  78      -8.849 -22.965 -45.513  1.00  0.00              
ATOM   1023  HZ3 TRP A  78     -11.668 -21.072 -42.821  1.00  0.00              
ATOM   1024  HH2 TRP A  78     -10.793 -21.383 -45.097  1.00  0.00              
ATOM   1025  N   ARG A  79      -9.088 -26.099 -37.289  1.00  0.00              
ATOM   1026  CA  ARG A  79      -9.354 -26.334 -35.878  1.00  0.00              
ATOM   1027  C   ARG A  79      -8.234 -27.182 -35.270  1.00  0.00              
ATOM   1028  O   ARG A  79      -7.690 -26.839 -34.215  1.00  0.00              
ATOM   1029  CB  ARG A  79     -10.700 -27.048 -35.697  1.00  0.00              
ATOM   1030  CG  ARG A  79     -10.988 -27.441 -34.244  1.00  0.00              
ATOM   1031  CD  ARG A  79     -11.989 -28.568 -34.184  1.00  0.00              
ATOM   1032  NE  ARG A  79     -11.498 -29.741 -34.905  1.00  0.00              
ATOM   1033  CZ  ARG A  79     -12.284 -30.597 -35.545  1.00  0.00              
ATOM   1034  NH1 ARG A  79     -13.595 -30.408 -35.544  1.00  0.00              
ATOM   1035  NH2 ARG A  79     -11.761 -31.619 -36.208  1.00  0.00              
ATOM   1036  H   ARG A  79      -9.788 -26.355 -37.970  1.00  0.00              
ATOM   1037  HA  ARG A  79      -9.368 -25.384 -35.342  1.00  0.00              
ATOM   1038 1HB  ARG A  79     -11.471 -26.370 -36.060  1.00  0.00              
ATOM   1039 2HB  ARG A  79     -10.674 -27.939 -36.325  1.00  0.00              
ATOM   1040 1HG  ARG A  79     -10.053 -27.754 -33.777  1.00  0.00              
ATOM   1041 2HG  ARG A  79     -11.381 -26.569 -33.721  1.00  0.00              
ATOM   1042 1HD  ARG A  79     -12.160 -28.834 -33.141  1.00  0.00              
ATOM   1043 2HD  ARG A  79     -12.924 -28.235 -34.633  1.00  0.00              
ATOM   1044  HE  ARG A  79     -10.550 -30.072 -35.029  1.00  0.00              
ATOM   1045 1HH1 ARG A  79     -13.988 -29.614 -35.058  1.00  0.00              
ATOM   1046 2HH1 ARG A  79     -14.196 -31.057 -36.030  1.00  0.00              
ATOM   1047 1HH2 ARG A  79     -10.758 -31.746 -36.225  1.00  0.00              
ATOM   1048 2HH2 ARG A  79     -12.366 -32.266 -36.691  1.00  0.00              
ATOM   1049  N   ASP A  80      -7.884 -28.275 -35.939  1.00  0.00              
ATOM   1050  CA  ASP A  80      -6.867 -29.191 -35.432  1.00  0.00              
ATOM   1051  C   ASP A  80      -5.491 -28.522 -35.382  1.00  0.00              
ATOM   1052  O   ASP A  80      -4.672 -28.833 -34.509  1.00  0.00              
ATOM   1053  CB  ASP A  80      -6.773 -30.442 -36.314  1.00  0.00              
ATOM   1054  CG  ASP A  80      -7.999 -31.336 -36.203  1.00  0.00              
ATOM   1055  OD1 ASP A  80      -8.903 -31.043 -35.390  1.00  0.00              
ATOM   1056  OD2 ASP A  80      -8.060 -32.339 -36.943  1.00  0.00              
ATOM   1057  H   ASP A  80      -8.334 -28.477 -36.821  1.00  0.00              
ATOM   1058  HA  ASP A  80      -7.107 -29.479 -34.408  1.00  0.00              
ATOM   1059 1HB  ASP A  80      -6.558 -30.222 -37.359  1.00  0.00              
ATOM   1060 2HB  ASP A  80      -5.912 -30.933 -35.859  1.00  0.00              
ATOM   1061  N   ASP A  81      -5.223 -27.629 -36.329  1.00  0.00              
ATOM   1062  CA  ASP A  81      -3.944 -26.929 -36.326  1.00  0.00              
ATOM   1063  C   ASP A  81      -3.846 -25.991 -35.111  1.00  0.00              
ATOM   1064  O   ASP A  81      -2.789 -25.878 -34.485  1.00  0.00              
ATOM   1065  CB  ASP A  81      -3.760 -26.142 -37.626  1.00  0.00              
ATOM   1066  CG  ASP A  81      -3.472 -27.004 -38.848  1.00  0.00              
ATOM   1067  OD1 ASP A  81      -3.000 -28.103 -38.677  1.00  0.00              
ATOM   1068  OD2 ASP A  81      -3.869 -26.625 -39.924  1.00  0.00              
ATOM   1069  H   ASP A  81      -5.894 -27.426 -37.056  1.00  0.00              
ATOM   1070  HA  ASP A  81      -3.130 -27.648 -36.236  1.00  0.00              
ATOM   1071 1HB  ASP A  81      -4.588 -25.467 -37.846  1.00  0.00              
ATOM   1072 2HB  ASP A  81      -2.873 -25.561 -37.374  1.00  0.00              
ATOM   1073  N   TYR A  82      -4.950 -25.339 -34.765  1.00  0.00              
ATOM   1074  CA  TYR A  82      -4.953 -24.419 -33.629  1.00  0.00              
ATOM   1075  C   TYR A  82      -4.585 -25.192 -32.359  1.00  0.00              
ATOM   1076  O   TYR A  82      -3.767 -24.754 -31.550  1.00  0.00              
ATOM   1077  CB  TYR A  82      -6.317 -23.743 -33.473  1.00  0.00              
ATOM   1078  CG  TYR A  82      -6.593 -22.673 -34.507  1.00  0.00              
ATOM   1079  CD1 TYR A  82      -7.706 -22.748 -35.331  1.00  0.00              
ATOM   1080  CD2 TYR A  82      -5.739 -21.590 -34.654  1.00  0.00              
ATOM   1081  CE1 TYR A  82      -7.962 -21.774 -36.276  1.00  0.00              
ATOM   1082  CE2 TYR A  82      -5.985 -20.610 -35.596  1.00  0.00              
ATOM   1083  CZ  TYR A  82      -7.098 -20.705 -36.405  1.00  0.00              
ATOM   1084  OH  TYR A  82      -7.349 -19.731 -37.344  1.00  0.00              
ATOM   1085  H   TYR A  82      -5.803 -25.477 -35.289  1.00  0.00              
ATOM   1086  HA  TYR A  82      -4.201 -23.644 -33.779  1.00  0.00              
ATOM   1087 1HB  TYR A  82      -7.075 -24.524 -33.548  1.00  0.00              
ATOM   1088 2HB  TYR A  82      -6.346 -23.302 -32.477  1.00  0.00              
ATOM   1089  HD1 TYR A  82      -8.384 -23.595 -35.223  1.00  0.00              
ATOM   1090  HD2 TYR A  82      -4.861 -21.521 -34.011  1.00  0.00              
ATOM   1091  HE1 TYR A  82      -8.841 -21.846 -36.917  1.00  0.00              
ATOM   1092  HE2 TYR A  82      -5.301 -19.767 -35.697  1.00  0.00              
ATOM   1093  HH  TYR A  82      -6.687 -19.035 -37.349  1.00  0.00              
ATOM   1094  N   PHE A  83      -5.242 -26.337 -32.187  1.00  0.00              
ATOM   1095  CA  PHE A  83      -5.027 -27.213 -31.040  1.00  0.00              
ATOM   1096  C   PHE A  83      -3.615 -27.769 -30.978  1.00  0.00              
ATOM   1097  O   PHE A  83      -2.955 -27.705 -29.940  1.00  0.00              
ATOM   1098  CB  PHE A  83      -6.020 -28.382 -31.088  1.00  0.00              
ATOM   1099  CG  PHE A  83      -7.447 -28.002 -30.776  1.00  0.00              
ATOM   1100  CD1 PHE A  83      -7.777 -26.720 -30.361  1.00  0.00              
ATOM   1101  CD2 PHE A  83      -8.466 -28.942 -30.909  1.00  0.00              
ATOM   1102  CE1 PHE A  83      -9.092 -26.375 -30.084  1.00  0.00              
ATOM   1103  CE2 PHE A  83      -9.787 -28.603 -30.631  1.00  0.00              
ATOM   1104  CZ  PHE A  83     -10.100 -27.319 -30.219  1.00  0.00              
ATOM   1105  H   PHE A  83      -5.919 -26.603 -32.888  1.00  0.00              
ATOM   1106  HA  PHE A  83      -5.160 -26.651 -30.115  1.00  0.00              
ATOM   1107 1HB  PHE A  83      -6.032 -28.824 -32.084  1.00  0.00              
ATOM   1108 2HB  PHE A  83      -5.740 -29.142 -30.360  1.00  0.00              
ATOM   1109  HD1 PHE A  83      -6.987 -25.976 -30.254  1.00  0.00              
ATOM   1110  HD2 PHE A  83      -8.220 -29.954 -31.233  1.00  0.00              
ATOM   1111  HE1 PHE A  83      -9.333 -25.363 -29.760  1.00  0.00              
ATOM   1112  HE2 PHE A  83     -10.576 -29.349 -30.736  1.00  0.00              
ATOM   1113  HZ  PHE A  83     -11.133 -27.050 -29.999  1.00  0.00              
ATOM   1114  N   ARG A  84      -3.152 -28.316 -32.099  1.00  0.00              
ATOM   1115  CA  ARG A  84      -1.846 -28.952 -32.163  1.00  0.00              
ATOM   1116  C   ARG A  84      -0.678 -28.003 -31.913  1.00  0.00              
ATOM   1117  O   ARG A  84       0.360 -28.415 -31.403  1.00  0.00              
ATOM   1118  CB  ARG A  84      -1.663 -29.701 -33.475  1.00  0.00              
ATOM   1119  CG  ARG A  84      -0.472 -30.645 -33.512  1.00  0.00              
ATOM   1120  CD  ARG A  84      -0.521 -31.650 -34.605  1.00  0.00              
ATOM   1121  NE  ARG A  84      -1.522 -32.689 -34.423  1.00  0.00              
ATOM   1122  CZ  ARG A  84      -2.086 -33.391 -35.424  1.00  0.00              
ATOM   1123  NH1 ARG A  84      -1.782 -33.145 -36.679  1.00  0.00              
ATOM   1124  NH2 ARG A  84      -2.974 -34.320 -35.113  1.00  0.00              
ATOM   1125  H   ARG A  84      -3.725 -28.287 -32.930  1.00  0.00              
ATOM   1126  HA  ARG A  84      -1.763 -29.704 -31.378  1.00  0.00              
ATOM   1127 1HB  ARG A  84      -2.577 -30.268 -33.648  1.00  0.00              
ATOM   1128 2HB  ARG A  84      -1.549 -28.949 -34.256  1.00  0.00              
ATOM   1129 1HG  ARG A  84       0.435 -30.054 -33.641  1.00  0.00              
ATOM   1130 2HG  ARG A  84      -0.425 -31.180 -32.564  1.00  0.00              
ATOM   1131 1HD  ARG A  84      -0.745 -31.143 -35.543  1.00  0.00              
ATOM   1132 2HD  ARG A  84       0.449 -32.140 -34.679  1.00  0.00              
ATOM   1133  HE  ARG A  84      -1.938 -33.041 -33.571  1.00  0.00              
ATOM   1134 1HH1 ARG A  84      -1.115 -32.420 -36.902  1.00  0.00              
ATOM   1135 2HH1 ARG A  84      -2.217 -33.683 -37.415  1.00  0.00              
ATOM   1136 1HH2 ARG A  84      -3.210 -34.484 -34.143  1.00  0.00              
ATOM   1137 2HH2 ARG A  84      -3.413 -34.860 -35.843  1.00  0.00              
ATOM   1138  N   SER A  85      -0.843 -26.734 -32.271  1.00  0.00              
ATOM   1139  CA  SER A  85       0.208 -25.750 -32.034  1.00  0.00              
ATOM   1140  C   SER A  85       0.444 -25.539 -30.533  1.00  0.00              
ATOM   1141  O   SER A  85       1.474 -25.008 -30.142  1.00  0.00              
ATOM   1142  CB  SER A  85      -0.150 -24.438 -32.705  1.00  0.00              
ATOM   1143  OG  SER A  85      -1.124 -23.729 -31.990  1.00  0.00              
ATOM   1144  H   SER A  85      -1.702 -26.439 -32.713  1.00  0.00              
ATOM   1145  HA  SER A  85       1.151 -25.996 -32.525  1.00  0.00              
ATOM   1146 1HB  SER A  85       0.750 -23.828 -32.778  1.00  0.00              
ATOM   1147 2HB  SER A  85      -0.527 -24.649 -33.705  1.00  0.00              
ATOM   1148  HG  SER A  85      -1.922 -24.260 -31.925  1.00  0.00              
ATOM   1149  N   GLY A  86      -0.497 -25.966 -29.701  1.00  0.00              
ATOM   1150  CA  GLY A  86      -0.335 -25.790 -28.267  1.00  0.00              
ATOM   1151  C   GLY A  86       0.350 -26.887 -27.484  1.00  0.00              
ATOM   1152  O   GLY A  86       0.736 -27.926 -28.032  1.00  0.00              
ATOM   1153  H   GLY A  86      -1.332 -26.414 -30.050  1.00  0.00              
ATOM   1154 1HA  GLY A  86       0.255 -24.892 -28.083  1.00  0.00              
ATOM   1155 2HA  GLY A  86      -1.317 -25.678 -27.809  1.00  0.00              
ATOM   1156  N   GLU A  87       0.495 -26.653 -26.183  1.00  0.00              
ATOM   1157  CA  GLU A  87       1.141 -27.611 -25.289  1.00  0.00              
ATOM   1158  C   GLU A  87       0.187 -28.032 -24.176  1.00  0.00              
ATOM   1159  O   GLU A  87       0.197 -29.183 -23.736  1.00  0.00              
ATOM   1160  CB  GLU A  87       2.410 -26.994 -24.687  1.00  0.00              
ATOM   1161  CG  GLU A  87       3.532 -26.784 -25.702  1.00  0.00              
ATOM   1162  CD  GLU A  87       4.680 -25.922 -25.180  1.00  0.00              
ATOM   1163  OE1 GLU A  87       5.730 -25.869 -25.864  1.00  0.00              
ATOM   1164  OE2 GLU A  87       4.537 -25.285 -24.105  1.00  0.00              
ATOM   1165  H   GLU A  87       0.146 -25.784 -25.803  1.00  0.00              
ATOM   1166  HA  GLU A  87       1.402 -28.514 -25.841  1.00  0.00              
ATOM   1167 1HB  GLU A  87       2.122 -26.037 -24.252  1.00  0.00              
ATOM   1168 2HB  GLU A  87       2.747 -27.665 -23.897  1.00  0.00              
ATOM   1169 1HG  GLU A  87       3.955 -27.715 -26.079  1.00  0.00              
ATOM   1170 2HG  GLU A  87       3.044 -26.253 -26.518  1.00  0.00              
ATOM   1171  N   GLY A  88      -0.640 -27.093 -23.724  1.00  0.00              
ATOM   1172  CA  GLY A  88      -1.578 -27.373 -22.653  1.00  0.00              
ATOM   1173  C   GLY A  88      -2.906 -26.729 -22.963  1.00  0.00              
ATOM   1174  O   GLY A  88      -2.972 -25.748 -23.700  1.00  0.00              
ATOM   1175  H   GLY A  88      -0.619 -26.168 -24.130  1.00  0.00              
ATOM   1176 1HA  GLY A  88      -1.703 -28.452 -22.562  1.00  0.00              
ATOM   1177 2HA  GLY A  88      -1.182 -26.974 -21.720  1.00  0.00              
ATOM   1178  N   PHE A  89      -3.970 -27.253 -22.379  1.00  0.00              
ATOM   1179  CA  PHE A  89      -5.286 -26.718 -22.648  1.00  0.00              
ATOM   1180  C   PHE A  89      -6.098 -26.291 -21.436  1.00  0.00              
ATOM   1181  O   PHE A  89      -6.103 -26.968 -20.429  1.00  0.00              
ATOM   1182  CB  PHE A  89      -6.100 -27.775 -23.410  1.00  0.00              
ATOM   1183  CG  PHE A  89      -5.510 -28.152 -24.738  1.00  0.00              
ATOM   1184  CD1 PHE A  89      -4.439 -29.037 -24.813  1.00  0.00              
ATOM   1185  CD2 PHE A  89      -5.987 -27.571 -25.908  1.00  0.00              
ATOM   1186  CE1 PHE A  89      -3.845 -29.334 -26.035  1.00  0.00              
ATOM   1187  CE2 PHE A  89      -5.402 -27.858 -27.137  1.00  0.00              
ATOM   1188  CZ  PHE A  89      -4.328 -28.741 -27.201  1.00  0.00              
ATOM   1189  H   PHE A  89      -3.875 -28.030 -21.741  1.00  0.00              
ATOM   1190  HA  PHE A  89      -5.200 -25.799 -23.229  1.00  0.00              
ATOM   1191 1HB  PHE A  89      -6.164 -28.693 -22.827  1.00  0.00              
ATOM   1192 2HB  PHE A  89      -7.104 -27.403 -23.611  1.00  0.00              
ATOM   1193  HD1 PHE A  89      -4.067 -29.500 -23.898  1.00  0.00              
ATOM   1194  HD2 PHE A  89      -6.829 -26.879 -25.855  1.00  0.00              
ATOM   1195  HE1 PHE A  89      -3.006 -30.028 -26.078  1.00  0.00              
ATOM   1196  HE2 PHE A  89      -5.780 -27.394 -28.048  1.00  0.00              
ATOM   1197  HZ  PHE A  89      -3.864 -28.966 -28.161  1.00  0.00              
ATOM   1198  N   LEU A  90      -6.790 -25.167 -21.559  1.00  0.00              
ATOM   1199  CA  LEU A  90      -7.703 -24.710 -20.525  1.00  0.00              
ATOM   1200  C   LEU A  90      -9.062 -24.930 -21.171  1.00  0.00              
ATOM   1201  O   LEU A  90      -9.435 -24.216 -22.109  1.00  0.00              
ATOM   1202  CB  LEU A  90      -7.523 -23.221 -20.216  1.00  0.00              
ATOM   1203  CG  LEU A  90      -6.211 -22.854 -19.514  1.00  0.00              
ATOM   1204  CD1 LEU A  90      -6.187 -21.353 -19.237  1.00  0.00              
ATOM   1205  CD2 LEU A  90      -6.082 -23.639 -18.200  1.00  0.00              
ATOM   1206  H   LEU A  90      -6.680 -24.613 -22.396  1.00  0.00              
ATOM   1207  HA  LEU A  90      -7.574 -25.317 -19.630  1.00  0.00              
ATOM   1208 1HB  LEU A  90      -7.525 -22.828 -21.232  1.00  0.00              
ATOM   1209 2HB  LEU A  90      -8.374 -22.816 -19.668  1.00  0.00              
ATOM   1210  HG  LEU A  90      -5.395 -23.168 -20.167  1.00  0.00              
ATOM   1211 1HD1 LEU A  90      -5.254 -21.090 -18.737  1.00  0.00              
ATOM   1212 2HD1 LEU A  90      -6.260 -20.808 -20.177  1.00  0.00              
ATOM   1213 3HD1 LEU A  90      -7.027 -21.089 -18.597  1.00  0.00              
ATOM   1214 1HD2 LEU A  90      -5.146 -23.373 -17.708  1.00  0.00              
ATOM   1215 2HD2 LEU A  90      -6.919 -23.393 -17.546  1.00  0.00              
ATOM   1216 3HD2 LEU A  90      -6.088 -24.708 -18.412  1.00  0.00              
ATOM   1217  N   CYS A  91      -9.780 -25.938 -20.694  1.00  0.00              
ATOM   1218  CA  CYS A  91     -11.102 -26.241 -21.227  1.00  0.00              
ATOM   1219  C   CYS A  91     -12.078 -25.428 -20.408  1.00  0.00              
ATOM   1220  O   CYS A  91     -12.418 -25.789 -19.281  1.00  0.00              
ATOM   1221  CB  CYS A  91     -11.400 -27.732 -21.093  1.00  0.00              
ATOM   1222  SG  CYS A  91     -13.004 -28.180 -21.766  1.00  0.00              
ATOM   1223  H   CYS A  91      -9.408 -26.509 -19.948  1.00  0.00              
ATOM   1224  HA  CYS A  91     -11.186 -26.069 -22.300  1.00  0.00              
ATOM   1225 1HB  CYS A  91     -10.653 -28.316 -21.632  1.00  0.00              
ATOM   1226 2HB  CYS A  91     -11.401 -28.023 -20.043  1.00  0.00              
ATOM   1227  HG  CYS A  91     -12.618 -28.209 -23.038  1.00  0.00              
ATOM   1228  N   VAL A  92     -12.515 -24.322 -20.986  1.00  0.00              
ATOM   1229  CA  VAL A  92     -13.418 -23.414 -20.310  1.00  0.00              
ATOM   1230  C   VAL A  92     -14.893 -23.502 -20.677  1.00  0.00              
ATOM   1231  O   VAL A  92     -15.260 -23.515 -21.844  1.00  0.00              
ATOM   1232  CB  VAL A  92     -12.967 -21.964 -20.548  1.00  0.00              
ATOM   1233  CG1 VAL A  92     -13.904 -20.992 -19.828  1.00  0.00              
ATOM   1234  CG2 VAL A  92     -11.535 -21.791 -20.073  1.00  0.00              
ATOM   1235  H   VAL A  92     -12.210 -24.105 -21.924  1.00  0.00              
ATOM   1236  HA  VAL A  92     -13.458 -23.618 -19.239  1.00  0.00              
ATOM   1237  HB  VAL A  92     -12.981 -21.760 -21.619  1.00  0.00              
ATOM   1238 1HG1 VAL A  92     -13.572 -19.968 -20.005  1.00  0.00              
ATOM   1239 2HG1 VAL A  92     -14.918 -21.116 -20.206  1.00  0.00              
ATOM   1240 3HG1 VAL A  92     -13.888 -21.197 -18.757  1.00  0.00              
ATOM   1241 1HG2 VAL A  92     -11.216 -20.763 -20.243  1.00  0.00              
ATOM   1242 2HG2 VAL A  92     -11.476 -22.019 -19.009  1.00  0.00              
ATOM   1243 3HG2 VAL A  92     -10.883 -22.467 -20.626  1.00  0.00              
ATOM   1244  N   PHE A  93     -15.729 -23.561 -19.647  1.00  0.00              
ATOM   1245  CA  PHE A  93     -17.168 -23.628 -19.812  1.00  0.00              
ATOM   1246  C   PHE A  93     -17.717 -22.662 -18.761  1.00  0.00              
ATOM   1247  O   PHE A  93     -16.982 -22.201 -17.884  1.00  0.00              
ATOM   1248  CB  PHE A  93     -17.691 -25.068 -19.612  1.00  0.00              
ATOM   1249  CG  PHE A  93     -17.638 -25.565 -18.190  1.00  0.00              
ATOM   1250  CD1 PHE A  93     -18.736 -25.410 -17.338  1.00  0.00              
ATOM   1251  CD2 PHE A  93     -16.506 -26.225 -17.714  1.00  0.00              
ATOM   1252  CE1 PHE A  93     -18.705 -25.909 -16.038  1.00  0.00              
ATOM   1253  CE2 PHE A  93     -16.464 -26.727 -16.421  1.00  0.00              
ATOM   1254  CZ  PHE A  93     -17.569 -26.570 -15.575  1.00  0.00              
ATOM   1255  H   PHE A  93     -15.340 -23.559 -18.715  1.00  0.00              
ATOM   1256  HA  PHE A  93     -17.441 -23.301 -20.816  1.00  0.00              
ATOM   1257 1HB  PHE A  93     -18.734 -25.135 -19.918  1.00  0.00              
ATOM   1258 2HB  PHE A  93     -17.097 -25.766 -20.199  1.00  0.00              
ATOM   1259  HD1 PHE A  93     -19.623 -24.892 -17.702  1.00  0.00              
ATOM   1260  HD2 PHE A  93     -15.647 -26.346 -18.375  1.00  0.00              
ATOM   1261  HE1 PHE A  93     -19.568 -25.782 -15.386  1.00  0.00              
ATOM   1262  HE2 PHE A  93     -15.573 -27.242 -16.061  1.00  0.00              
ATOM   1263  HZ  PHE A  93     -17.542 -26.961 -14.558  1.00  0.00              
ATOM   1264  N   SER A  94     -18.985 -22.312 -18.886  1.00  0.00              
ATOM   1265  CA  SER A  94     -19.627 -21.444 -17.909  1.00  0.00              
ATOM   1266  C   SER A  94     -20.469 -22.303 -16.979  1.00  0.00              
ATOM   1267  O   SER A  94     -21.197 -23.189 -17.433  1.00  0.00              
ATOM   1268  CB  SER A  94     -20.513 -20.423 -18.617  1.00  0.00              
ATOM   1269  OG  SER A  94     -21.352 -19.766 -17.690  1.00  0.00              
ATOM   1270  H   SER A  94     -19.522 -22.652 -19.671  1.00  0.00              
ATOM   1271  HA  SER A  94     -18.924 -20.819 -17.357  1.00  0.00              
ATOM   1272 1HB  SER A  94     -19.874 -19.695 -19.116  1.00  0.00              
ATOM   1273 2HB  SER A  94     -21.119 -20.942 -19.359  1.00  0.00              
ATOM   1274  HG  SER A  94     -22.096 -19.376 -18.154  1.00  0.00              
ATOM   1275  N   ILE A  95     -20.369 -22.050 -15.679  1.00  0.00              
ATOM   1276  CA  ILE A  95     -21.210 -22.771 -14.737  1.00  0.00              
ATOM   1277  C   ILE A  95     -22.688 -22.401 -14.871  1.00  0.00              
ATOM   1278  O   ILE A  95     -23.555 -23.088 -14.332  1.00  0.00              
ATOM   1279  CB  ILE A  95     -20.784 -22.523 -13.276  1.00  0.00              
ATOM   1280  CG1 ILE A  95     -21.012 -21.062 -12.903  1.00  0.00              
ATOM   1281  CG2 ILE A  95     -19.332 -22.928 -13.079  1.00  0.00              
ATOM   1282  CD1 ILE A  95     -20.913 -20.824 -11.407  1.00  0.00              
ATOM   1283  H   ILE A  95     -19.716 -21.362 -15.329  1.00  0.00              
ATOM   1284  HA  ILE A  95     -21.190 -23.840 -14.945  1.00  0.00              
ATOM   1285  HB  ILE A  95     -21.421 -23.111 -12.615  1.00  0.00              
ATOM   1286 1HG1 ILE A  95     -20.262 -20.472 -13.428  1.00  0.00              
ATOM   1287 2HG1 ILE A  95     -22.004 -20.787 -13.262  1.00  0.00              
ATOM   1288 1HG2 ILE A  95     -19.041 -22.748 -12.044  1.00  0.00              
ATOM   1289 2HG2 ILE A  95     -19.214 -23.985 -13.310  1.00  0.00              
ATOM   1290 3HG2 ILE A  95     -18.697 -22.339 -13.741  1.00  0.00              
ATOM   1291 1HD1 ILE A  95     -21.084 -19.769 -11.193  1.00  0.00              
ATOM   1292 2HD1 ILE A  95     -21.664 -21.424 -10.892  1.00  0.00              
ATOM   1293 3HD1 ILE A  95     -19.922 -21.108 -11.057  1.00  0.00              
ATOM   1294  N   THR A  96     -22.975 -21.320 -15.593  1.00  0.00              
ATOM   1295  CA  THR A  96     -24.350 -20.874 -15.784  1.00  0.00              
ATOM   1296  C   THR A  96     -24.966 -21.395 -17.086  1.00  0.00              
ATOM   1297  O   THR A  96     -26.111 -21.085 -17.406  1.00  0.00              
ATOM   1298  CB  THR A  96     -24.428 -19.337 -15.804  1.00  0.00              
ATOM   1299  OG1 THR A  96     -23.738 -18.842 -16.955  1.00  0.00              
ATOM   1300  CG2 THR A  96     -23.792 -18.750 -14.548  1.00  0.00              
ATOM   1301  H   THR A  96     -22.223 -20.795 -16.018  1.00  0.00              
ATOM   1302  HA  THR A  96     -24.980 -21.270 -14.987  1.00  0.00              
ATOM   1303  HB  THR A  96     -25.474 -19.036 -15.855  1.00  0.00              
ATOM   1304  HG1 THR A  96     -24.037 -17.950 -17.147  1.00  0.00              
ATOM   1305 1HG2 THR A  96     -23.859 -17.662 -14.582  1.00  0.00              
ATOM   1306 2HG2 THR A  96     -24.319 -19.119 -13.668  1.00  0.00              
ATOM   1307 3HG2 THR A  96     -22.746 -19.048 -14.497  1.00  0.00              
ATOM   1308  N   GLU A  97     -24.214 -22.184 -17.842  1.00  0.00              
ATOM   1309  CA  GLU A  97     -24.754 -22.747 -19.067  1.00  0.00              
ATOM   1310  C   GLU A  97     -24.431 -24.235 -19.198  1.00  0.00              
ATOM   1311  O   GLU A  97     -23.299 -24.623 -19.506  1.00  0.00              
ATOM   1312  CB  GLU A  97     -24.218 -21.984 -20.280  1.00  0.00              
ATOM   1313  CG  GLU A  97     -24.599 -22.590 -21.624  1.00  0.00              
ATOM   1314  CD  GLU A  97     -26.091 -22.693 -21.773  1.00  0.00              
ATOM   1315  OE1 GLU A  97     -26.731 -21.673 -21.869  1.00  0.00              
ATOM   1316  OE2 GLU A  97     -26.581 -23.790 -21.903  1.00  0.00              
ATOM   1317  H   GLU A  97     -23.263 -22.402 -17.578  1.00  0.00              
ATOM   1318  HA  GLU A  97     -25.842 -22.674 -19.059  1.00  0.00              
ATOM   1319 1HB  GLU A  97     -24.610 -20.969 -20.217  1.00  0.00              
ATOM   1320 2HB  GLU A  97     -23.132 -21.961 -20.188  1.00  0.00              
ATOM   1321 1HG  GLU A  97     -24.186 -22.051 -22.476  1.00  0.00              
ATOM   1322 2HG  GLU A  97     -24.169 -23.590 -21.585  1.00  0.00              
ATOM   1323  N   MET A  98     -25.441 -25.065 -18.958  1.00  0.00              
ATOM   1324  CA  MET A  98     -25.291 -26.511 -19.030  1.00  0.00              
ATOM   1325  C   MET A  98     -24.761 -27.017 -20.378  1.00  0.00              
ATOM   1326  O   MET A  98     -24.046 -28.015 -20.426  1.00  0.00              
ATOM   1327  CB  MET A  98     -26.633 -27.170 -18.722  1.00  0.00              
ATOM   1328  CG  MET A  98     -26.583 -28.689 -18.631  1.00  0.00              
ATOM   1329  SD  MET A  98     -25.561 -29.270 -17.263  1.00  0.00              
ATOM   1330  CE  MET A  98     -26.606 -28.867 -15.866  1.00  0.00              
ATOM   1331  H   MET A  98     -26.341 -24.675 -18.717  1.00  0.00              
ATOM   1332  HA  MET A  98     -24.553 -26.845 -18.301  1.00  0.00              
ATOM   1333 1HB  MET A  98     -26.977 -26.761 -17.773  1.00  0.00              
ATOM   1334 2HB  MET A  98     -27.321 -26.877 -19.516  1.00  0.00              
ATOM   1335 1HG  MET A  98     -27.600 -29.056 -18.500  1.00  0.00              
ATOM   1336 2HG  MET A  98     -26.177 -29.071 -19.568  1.00  0.00              
ATOM   1337 1HE  MET A  98     -26.111 -29.167 -14.942  1.00  0.00              
ATOM   1338 2HE  MET A  98     -26.791 -27.792 -15.847  1.00  0.00              
ATOM   1339 3HE  MET A  98     -27.555 -29.397 -15.957  1.00  0.00              
ATOM   1340  N   GLU A  99     -25.083 -26.335 -21.473  1.00  0.00              
ATOM   1341  CA  GLU A  99     -24.641 -26.815 -22.781  1.00  0.00              
ATOM   1342  C   GLU A  99     -23.134 -26.633 -22.988  1.00  0.00              
ATOM   1343  O   GLU A  99     -22.506 -27.418 -23.700  1.00  0.00              
ATOM   1344  CB  GLU A  99     -25.410 -26.095 -23.892  1.00  0.00              
ATOM   1345  CG  GLU A  99     -26.884 -26.462 -23.976  1.00  0.00              
ATOM   1346  CD  GLU A  99     -27.581 -25.679 -25.054  1.00  0.00              
ATOM   1347  OE1 GLU A  99     -26.942 -24.870 -25.682  1.00  0.00              
ATOM   1348  OE2 GLU A  99     -28.722 -25.969 -25.327  1.00  0.00              
ATOM   1349  H   GLU A  99     -25.631 -25.488 -21.418  1.00  0.00              
ATOM   1350  HA  GLU A  99     -24.824 -27.887 -22.863  1.00  0.00              
ATOM   1351 1HB  GLU A  99     -25.313 -25.025 -23.704  1.00  0.00              
ATOM   1352 2HB  GLU A  99     -24.919 -26.345 -24.833  1.00  0.00              
ATOM   1353 1HG  GLU A  99     -27.058 -27.527 -24.132  1.00  0.00              
ATOM   1354 2HG  GLU A  99     -27.277 -26.170 -23.003  1.00  0.00              
ATOM   1355  N   SER A 100     -22.549 -25.614 -22.357  1.00  0.00              
ATOM   1356  CA  SER A 100     -21.122 -25.332 -22.544  1.00  0.00              
ATOM   1357  C   SER A 100     -20.349 -26.378 -21.742  1.00  0.00              
ATOM   1358  O   SER A 100     -19.252 -26.799 -22.130  1.00  0.00              
ATOM   1359  CB  SER A 100     -20.764 -23.915 -22.059  1.00  0.00              
ATOM   1360  OG  SER A 100     -20.882 -23.777 -20.651  1.00  0.00              
ATOM   1361  H   SER A 100     -23.091 -25.023 -21.742  1.00  0.00              
ATOM   1362  HA  SER A 100     -20.822 -25.294 -23.592  1.00  0.00              
ATOM   1363 1HB  SER A 100     -19.736 -23.698 -22.348  1.00  0.00              
ATOM   1364 2HB  SER A 100     -21.433 -23.202 -22.538  1.00  0.00              
ATOM   1365  HG  SER A 100     -21.805 -23.648 -20.419  1.00  0.00              
ATOM   1366  N   PHE A 101     -20.943 -26.818 -20.633  1.00  0.00              
ATOM   1367  CA  PHE A 101     -20.363 -27.887 -19.840  1.00  0.00              
ATOM   1368  C   PHE A 101     -20.464 -29.205 -20.596  1.00  0.00              
ATOM   1369  O   PHE A 101     -19.493 -29.962 -20.689  1.00  0.00              
ATOM   1370  CB  PHE A 101     -21.059 -27.993 -18.482  1.00  0.00              
ATOM   1371  CG  PHE A 101     -20.619 -29.175 -17.666  1.00  0.00              
ATOM   1372  CD1 PHE A 101     -19.313 -29.271 -17.207  1.00  0.00              
ATOM   1373  CD2 PHE A 101     -21.507 -30.193 -17.357  1.00  0.00              
ATOM   1374  CE1 PHE A 101     -18.907 -30.358 -16.456  1.00  0.00              
ATOM   1375  CE2 PHE A 101     -21.104 -31.280 -16.606  1.00  0.00              
ATOM   1376  CZ  PHE A 101     -19.802 -31.362 -16.155  1.00  0.00              
ATOM   1377  H   PHE A 101     -21.814 -26.402 -20.335  1.00  0.00              
ATOM   1378  HA  PHE A 101     -19.303 -27.690 -19.671  1.00  0.00              
ATOM   1379 1HB  PHE A 101     -20.851 -27.107 -17.884  1.00  0.00              
ATOM   1380 2HB  PHE A 101     -22.135 -28.093 -18.619  1.00  0.00              
ATOM   1381  HD1 PHE A 101     -18.606 -28.476 -17.443  1.00  0.00              
ATOM   1382  HD2 PHE A 101     -22.536 -30.128 -17.713  1.00  0.00              
ATOM   1383  HE1 PHE A 101     -17.878 -30.421 -16.101  1.00  0.00              
ATOM   1384  HE2 PHE A 101     -21.813 -32.073 -16.369  1.00  0.00              
ATOM   1385  HZ  PHE A 101     -19.483 -32.220 -15.565  1.00  0.00              
ATOM   1386  N   ALA A 102     -21.648 -29.470 -21.139  1.00  0.00              
ATOM   1387  CA  ALA A 102     -21.878 -30.704 -21.882  1.00  0.00              
ATOM   1388  C   ALA A 102     -20.888 -30.798 -23.039  1.00  0.00              
ATOM   1389  O   ALA A 102     -20.401 -31.880 -23.372  1.00  0.00              
ATOM   1390  CB  ALA A 102     -23.304 -30.739 -22.410  1.00  0.00              
ATOM   1391  H   ALA A 102     -22.404 -28.808 -21.038  1.00  0.00              
ATOM   1392  HA  ALA A 102     -21.707 -31.550 -21.216  1.00  0.00              
ATOM   1393 1HB  ALA A 102     -23.463 -31.664 -22.962  1.00  0.00              
ATOM   1394 2HB  ALA A 102     -24.003 -30.690 -21.575  1.00  0.00              
ATOM   1395 3HB  ALA A 102     -23.468 -29.889 -23.071  1.00  0.00              
ATOM   1396  N   ALA A 103     -20.573 -29.651 -23.630  1.00  0.00              
ATOM   1397  CA  ALA A 103     -19.644 -29.605 -24.747  1.00  0.00              
ATOM   1398  C   ALA A 103     -18.201 -29.995 -24.404  1.00  0.00              
ATOM   1399  O   ALA A 103     -17.426 -30.345 -25.293  1.00  0.00              
ATOM   1400  CB  ALA A 103     -19.673 -28.210 -25.380  1.00  0.00              
ATOM   1401  H   ALA A 103     -20.986 -28.791 -23.298  1.00  0.00              
ATOM   1402  HA  ALA A 103     -19.961 -30.331 -25.496  1.00  0.00              
ATOM   1403 1HB  ALA A 103     -18.976 -28.177 -26.217  1.00  0.00              
ATOM   1404 2HB  ALA A 103     -20.680 -27.993 -25.737  1.00  0.00              
ATOM   1405 3HB  ALA A 103     -19.384 -27.468 -24.637  1.00  0.00              
ATOM   1406  N   THR A 104     -17.839 -29.952 -23.126  1.00  0.00              
ATOM   1407  CA  THR A 104     -16.455 -30.213 -22.748  1.00  0.00              
ATOM   1408  C   THR A 104     -15.978 -31.629 -23.040  1.00  0.00              
ATOM   1409  O   THR A 104     -14.784 -31.861 -23.227  1.00  0.00              
ATOM   1410  CB  THR A 104     -16.203 -29.903 -21.246  1.00  0.00              
ATOM   1411  OG1 THR A 104     -16.985 -30.776 -20.425  1.00  0.00              
ATOM   1412  CG2 THR A 104     -16.570 -28.452 -20.928  1.00  0.00              
ATOM   1413  H   THR A 104     -18.514 -29.739 -22.405  1.00  0.00              
ATOM   1414  HA  THR A 104     -15.787 -29.577 -23.330  1.00  0.00              
ATOM   1415  HB  THR A 104     -15.150 -30.067 -21.021  1.00  0.00              
ATOM   1416  HG1 THR A 104     -16.822 -30.576 -19.500  1.00  0.00              
ATOM   1417 1HG2 THR A 104     -16.387 -28.255 -19.872  1.00  0.00              
ATOM   1418 2HG2 THR A 104     -15.961 -27.782 -21.535  1.00  0.00              
ATOM   1419 3HG2 THR A 104     -17.623 -28.286 -21.151  1.00  0.00              
ATOM   1420  N   ALA A 105     -16.900 -32.582 -23.081  1.00  0.00              
ATOM   1421  CA  ALA A 105     -16.539 -33.941 -23.476  1.00  0.00              
ATOM   1422  C   ALA A 105     -16.115 -34.008 -24.946  1.00  0.00              
ATOM   1423  O   ALA A 105     -15.160 -34.717 -25.296  1.00  0.00              
ATOM   1424  CB  ALA A 105     -17.713 -34.897 -23.218  1.00  0.00              
ATOM   1425  H   ALA A 105     -17.859 -32.379 -22.841  1.00  0.00              
ATOM   1426  HA  ALA A 105     -15.683 -34.262 -22.882  1.00  0.00              
ATOM   1427 1HB  ALA A 105     -17.431 -35.907 -23.516  1.00  0.00              
ATOM   1428 2HB  ALA A 105     -17.963 -34.889 -22.157  1.00  0.00              
ATOM   1429 3HB  ALA A 105     -18.577 -34.576 -23.798  1.00  0.00              
ATOM   1430  N   ASP A 106     -16.810 -33.266 -25.804  1.00  0.00              
ATOM   1431  CA  ASP A 106     -16.449 -33.231 -27.216  1.00  0.00              
ATOM   1432  C   ASP A 106     -15.170 -32.438 -27.457  1.00  0.00              
ATOM   1433  O   ASP A 106     -14.381 -32.786 -28.339  1.00  0.00              
ATOM   1434  CB  ASP A 106     -17.594 -32.639 -28.042  1.00  0.00              
ATOM   1435  CG  ASP A 106     -18.798 -33.557 -28.198  1.00  0.00              
ATOM   1436  OD1 ASP A 106     -18.678 -34.720 -27.891  1.00  0.00              
ATOM   1437  OD2 ASP A 106     -19.866 -33.063 -28.471  1.00  0.00              
ATOM   1438  H   ASP A 106     -17.595 -32.718 -25.483  1.00  0.00              
ATOM   1439  HA  ASP A 106     -16.248 -34.242 -27.571  1.00  0.00              
ATOM   1440 1HB  ASP A 106     -17.926 -31.663 -27.687  1.00  0.00              
ATOM   1441 2HB  ASP A 106     -17.096 -32.526 -29.006  1.00  0.00              
ATOM   1442  N   PHE A 107     -14.970 -31.367 -26.687  1.00  0.00              
ATOM   1443  CA  PHE A 107     -13.775 -30.542 -26.847  1.00  0.00              
ATOM   1444  C   PHE A 107     -12.572 -31.377 -26.431  1.00  0.00              
ATOM   1445  O   PHE A 107     -11.549 -31.369 -27.102  1.00  0.00              
ATOM   1446  CB  PHE A 107     -13.841 -29.279 -25.972  1.00  0.00              
ATOM   1447  CG  PHE A 107     -14.691 -28.176 -26.550  1.00  0.00              
ATOM   1448  CD1 PHE A 107     -14.373 -27.602 -27.775  1.00  0.00              
ATOM   1449  CD2 PHE A 107     -15.782 -27.674 -25.840  1.00  0.00              
ATOM   1450  CE1 PHE A 107     -15.122 -26.537 -28.288  1.00  0.00              
ATOM   1451  CE2 PHE A 107     -16.539 -26.615 -26.340  1.00  0.00              
ATOM   1452  CZ  PHE A 107     -16.209 -26.042 -27.565  1.00  0.00              
ATOM   1453  H   PHE A 107     -15.649 -31.118 -25.982  1.00  0.00              
ATOM   1454  HA  PHE A 107     -13.658 -30.259 -27.894  1.00  0.00              
ATOM   1455 1HB  PHE A 107     -14.264 -29.519 -24.999  1.00  0.00              
ATOM   1456 2HB  PHE A 107     -12.843 -28.863 -25.841  1.00  0.00              
ATOM   1457  HD1 PHE A 107     -13.527 -27.992 -28.341  1.00  0.00              
ATOM   1458  HD2 PHE A 107     -16.039 -28.123 -24.881  1.00  0.00              
ATOM   1459  HE1 PHE A 107     -14.856 -26.097 -29.249  1.00  0.00              
ATOM   1460  HE2 PHE A 107     -17.387 -26.234 -25.772  1.00  0.00              
ATOM   1461  HZ  PHE A 107     -16.793 -25.212 -27.959  1.00  0.00              
ATOM   1462  N   ARG A 108     -12.701 -32.111 -25.331  1.00  0.00              
ATOM   1463  CA  ARG A 108     -11.613 -32.976 -24.887  1.00  0.00              
ATOM   1464  C   ARG A 108     -11.359 -34.109 -25.890  1.00  0.00              
ATOM   1465  O   ARG A 108     -10.207 -34.468 -26.152  1.00  0.00              
ATOM   1466  CB  ARG A 108     -11.914 -33.556 -23.497  1.00  0.00              
ATOM   1467  CG  ARG A 108     -10.810 -34.474 -22.979  1.00  0.00              
ATOM   1468  CD  ARG A 108     -11.088 -34.979 -21.572  1.00  0.00              
ATOM   1469  NE  ARG A 108     -10.129 -36.005 -21.154  1.00  0.00              
ATOM   1470  CZ  ARG A 108      -8.909 -35.762 -20.668  1.00  0.00              
ATOM   1471  NH1 ARG A 108      -8.475 -34.512 -20.525  1.00  0.00              
ATOM   1472  NH2 ARG A 108      -8.115 -36.772 -20.318  1.00  0.00              
ATOM   1473  H   ARG A 108     -13.554 -32.078 -24.790  1.00  0.00              
ATOM   1474  HA  ARG A 108     -10.687 -32.403 -24.827  1.00  0.00              
ATOM   1475 1HB  ARG A 108     -12.047 -32.712 -22.823  1.00  0.00              
ATOM   1476 2HB  ARG A 108     -12.851 -34.107 -23.579  1.00  0.00              
ATOM   1477 1HG  ARG A 108     -10.725 -35.328 -23.651  1.00  0.00              
ATOM   1478 2HG  ARG A 108      -9.871 -33.918 -22.977  1.00  0.00              
ATOM   1479 1HD  ARG A 108     -11.027 -34.142 -20.877  1.00  0.00              
ATOM   1480 2HD  ARG A 108     -12.089 -35.406 -21.542  1.00  0.00              
ATOM   1481  HE  ARG A 108     -10.218 -37.012 -21.161  1.00  0.00              
ATOM   1482 1HH1 ARG A 108      -9.073 -33.739 -20.784  1.00  0.00              
ATOM   1483 2HH1 ARG A 108      -7.551 -34.340 -20.156  1.00  0.00              
ATOM   1484 1HH2 ARG A 108      -8.439 -37.724 -20.420  1.00  0.00              
ATOM   1485 2HH2 ARG A 108      -7.193 -36.583 -19.952  1.00  0.00              
ATOM   1486  N   GLU A 109     -12.424 -34.673 -26.456  1.00  0.00              
ATOM   1487  CA  GLU A 109     -12.248 -35.723 -27.459  1.00  0.00              
ATOM   1488  C   GLU A 109     -11.372 -35.199 -28.591  1.00  0.00              
ATOM   1489  O   GLU A 109     -10.426 -35.862 -29.024  1.00  0.00              
ATOM   1490  CB  GLU A 109     -13.598 -36.198 -28.001  1.00  0.00              
ATOM   1491  CG  GLU A 109     -13.504 -37.306 -29.041  1.00  0.00              
ATOM   1492  CD  GLU A 109     -14.868 -37.737 -29.504  1.00  0.00              
ATOM   1493  OE1 GLU A 109     -15.836 -37.208 -29.014  1.00  0.00              
ATOM   1494  OE2 GLU A 109     -14.941 -38.514 -30.427  1.00  0.00              
ATOM   1495  H   GLU A 109     -13.358 -34.385 -26.203  1.00  0.00              
ATOM   1496  HA  GLU A 109     -11.738 -36.578 -27.014  1.00  0.00              
ATOM   1497 1HB  GLU A 109     -14.178 -36.550 -27.148  1.00  0.00              
ATOM   1498 2HB  GLU A 109     -14.089 -35.329 -28.440  1.00  0.00              
ATOM   1499 1HG  GLU A 109     -12.895 -37.039 -29.904  1.00  0.00              
ATOM   1500 2HG  GLU A 109     -13.028 -38.123 -28.501  1.00  0.00              
ATOM   1501  N   GLN A 110     -11.689 -33.999 -29.068  1.00  0.00              
ATOM   1502  CA  GLN A 110     -10.917 -33.395 -30.144  1.00  0.00              
ATOM   1503  C   GLN A 110      -9.472 -33.104 -29.731  1.00  0.00              
ATOM   1504  O   GLN A 110      -8.532 -33.346 -30.507  1.00  0.00              
ATOM   1505  CB  GLN A 110     -11.588 -32.099 -30.607  1.00  0.00              
ATOM   1506  CG  GLN A 110     -12.890 -32.308 -31.361  1.00  0.00              
ATOM   1507  CD  GLN A 110     -13.655 -31.014 -31.566  1.00  0.00              
ATOM   1508  OE1 GLN A 110     -13.269 -29.961 -31.051  1.00  0.00              
ATOM   1509  NE2 GLN A 110     -14.747 -31.085 -32.318  1.00  0.00              
ATOM   1510  H   GLN A 110     -12.474 -33.495 -28.683  1.00  0.00              
ATOM   1511  HA  GLN A 110     -10.851 -34.090 -30.981  1.00  0.00              
ATOM   1512 1HB  GLN A 110     -11.771 -31.502 -29.713  1.00  0.00              
ATOM   1513 2HB  GLN A 110     -10.871 -31.584 -31.246  1.00  0.00              
ATOM   1514 1HG  GLN A 110     -12.951 -32.882 -32.286  1.00  0.00              
ATOM   1515 2HG  GLN A 110     -13.368 -32.867 -30.556  1.00  0.00              
ATOM   1516 1HE2 GLN A 110     -15.293 -30.264 -32.489  1.00  0.00              
ATOM   1517 2HE2 GLN A 110     -15.025 -31.960 -32.716  1.00  0.00              
ATOM   1518  N   ILE A 111      -9.290 -32.602 -28.510  1.00  0.00              
ATOM   1519  CA  ILE A 111      -7.958 -32.310 -27.991  1.00  0.00              
ATOM   1520  C   ILE A 111      -7.088 -33.567 -27.896  1.00  0.00              
ATOM   1521  O   ILE A 111      -5.909 -33.543 -28.253  1.00  0.00              
ATOM   1522  CB  ILE A 111      -8.023 -31.649 -26.578  1.00  0.00              
ATOM   1523  CG1 ILE A 111      -8.596 -30.230 -26.682  1.00  0.00              
ATOM   1524  CG2 ILE A 111      -6.638 -31.602 -25.967  1.00  0.00              
ATOM   1525  CD1 ILE A 111      -9.001 -29.615 -25.347  1.00  0.00              
ATOM   1526  H   ILE A 111     -10.095 -32.418 -27.928  1.00  0.00              
ATOM   1527  HA  ILE A 111      -7.413 -31.662 -28.676  1.00  0.00              
ATOM   1528  HB  ILE A 111      -8.686 -32.234 -25.942  1.00  0.00              
ATOM   1529 1HG1 ILE A 111      -7.835 -29.605 -27.148  1.00  0.00              
ATOM   1530 2HG1 ILE A 111      -9.471 -30.281 -27.331  1.00  0.00              
ATOM   1531 1HG2 ILE A 111      -6.691 -31.139 -24.982  1.00  0.00              
ATOM   1532 2HG2 ILE A 111      -6.247 -32.614 -25.871  1.00  0.00              
ATOM   1533 3HG2 ILE A 111      -5.977 -31.017 -26.607  1.00  0.00              
ATOM   1534 1HD1 ILE A 111      -9.396 -28.613 -25.512  1.00  0.00              
ATOM   1535 2HD1 ILE A 111      -9.767 -30.234 -24.877  1.00  0.00              
ATOM   1536 3HD1 ILE A 111      -8.132 -29.557 -24.694  1.00  0.00              
ATOM   1537  N   LEU A 112      -7.666 -34.656 -27.395  1.00  0.00              
ATOM   1538  CA  LEU A 112      -6.914 -35.901 -27.226  1.00  0.00              
ATOM   1539  C   LEU A 112      -6.557 -36.514 -28.584  1.00  0.00              
ATOM   1540  O   LEU A 112      -5.459 -37.042 -28.762  1.00  0.00              
ATOM   1541  CB  LEU A 112      -7.720 -36.897 -26.383  1.00  0.00              
ATOM   1542  CG  LEU A 112      -7.918 -36.500 -24.914  1.00  0.00              
ATOM   1543  CD1 LEU A 112      -8.838 -37.497 -24.223  1.00  0.00              
ATOM   1544  CD2 LEU A 112      -6.567 -36.440 -24.217  1.00  0.00              
ATOM   1545  H   LEU A 112      -8.638 -34.628 -27.127  1.00  0.00              
ATOM   1546  HA  LEU A 112      -5.972 -35.692 -26.721  1.00  0.00              
ATOM   1547 1HB  LEU A 112      -8.669 -36.851 -26.914  1.00  0.00              
ATOM   1548 2HB  LEU A 112      -7.314 -37.906 -26.452  1.00  0.00              
ATOM   1549  HG  LEU A 112      -8.343 -35.496 -24.905  1.00  0.00              
ATOM   1550 1HD1 LEU A 112      -8.973 -37.206 -23.181  1.00  0.00              
ATOM   1551 2HD1 LEU A 112      -9.806 -37.506 -24.724  1.00  0.00              
ATOM   1552 3HD1 LEU A 112      -8.396 -38.491 -24.268  1.00  0.00              
ATOM   1553 1HD2 LEU A 112      -6.709 -36.156 -23.174  1.00  0.00              
ATOM   1554 2HD2 LEU A 112      -6.088 -37.418 -24.266  1.00  0.00              
ATOM   1555 3HD2 LEU A 112      -5.935 -35.701 -24.710  1.00  0.00              
ATOM   1556  N   ARG A 113      -7.482 -36.426 -29.534  1.00  0.00              
ATOM   1557  CA  ARG A 113      -7.257 -36.936 -30.892  1.00  0.00              
ATOM   1558  C   ARG A 113      -6.146 -36.167 -31.620  1.00  0.00              
ATOM   1559  O   ARG A 113      -5.264 -36.757 -32.247  1.00  0.00              
ATOM   1560  CB  ARG A 113      -8.557 -36.840 -31.702  1.00  0.00              
ATOM   1561  CG  ARG A 113      -8.415 -37.265 -33.165  1.00  0.00              
ATOM   1562  CD  ARG A 113      -9.693 -37.004 -33.956  1.00  0.00              
ATOM   1563  NE  ARG A 113     -10.200 -35.632 -33.840  1.00  0.00              
ATOM   1564  CZ  ARG A 113      -9.715 -34.572 -34.490  1.00  0.00              
ATOM   1565  NH1 ARG A 113      -8.690 -34.704 -35.320  1.00  0.00              
ATOM   1566  NH2 ARG A 113     -10.268 -33.371 -34.315  1.00  0.00              
ATOM   1567  H   ARG A 113      -8.367 -35.995 -29.312  1.00  0.00              
ATOM   1568  HA  ARG A 113      -6.924 -37.973 -30.846  1.00  0.00              
ATOM   1569 1HB  ARG A 113      -9.288 -37.476 -31.206  1.00  0.00              
ATOM   1570 2HB  ARG A 113      -8.886 -35.802 -31.654  1.00  0.00              
ATOM   1571 1HG  ARG A 113      -7.595 -36.703 -33.612  1.00  0.00              
ATOM   1572 2HG  ARG A 113      -8.184 -38.331 -33.195  1.00  0.00              
ATOM   1573 1HD  ARG A 113      -9.501 -37.196 -35.011  1.00  0.00              
ATOM   1574 2HD  ARG A 113     -10.473 -37.675 -33.601  1.00  0.00              
ATOM   1575  HE  ARG A 113     -10.961 -35.272 -33.280  1.00  0.00              
ATOM   1576 1HH1 ARG A 113      -8.272 -35.613 -35.462  1.00  0.00              
ATOM   1577 2HH1 ARG A 113      -8.331 -33.895 -35.806  1.00  0.00              
ATOM   1578 1HH2 ARG A 113     -11.055 -33.267 -33.689  1.00  0.00              
ATOM   1579 2HH2 ARG A 113      -9.898 -32.572 -34.807  1.00  0.00              
ATOM   1580  N   VAL A 114      -6.202 -34.841 -31.531  1.00  0.00              
ATOM   1581  CA  VAL A 114      -5.234 -33.973 -32.190  1.00  0.00              
ATOM   1582  C   VAL A 114      -3.842 -34.109 -31.583  1.00  0.00              
ATOM   1583  O   VAL A 114      -2.841 -34.199 -32.309  1.00  0.00              
ATOM   1584  CB  VAL A 114      -5.676 -32.493 -32.101  1.00  0.00              
ATOM   1585  CG1 VAL A 114      -4.558 -31.584 -32.554  1.00  0.00              
ATOM   1586  CG2 VAL A 114      -6.911 -32.271 -32.949  1.00  0.00              
ATOM   1587  H   VAL A 114      -6.944 -34.426 -30.985  1.00  0.00              
ATOM   1588  HA  VAL A 114      -5.101 -34.250 -33.237  1.00  0.00              
ATOM   1589  HB  VAL A 114      -5.948 -32.267 -31.070  1.00  0.00              
ATOM   1590 1HG1 VAL A 114      -4.883 -30.546 -32.485  1.00  0.00              
ATOM   1591 2HG1 VAL A 114      -3.686 -31.734 -31.917  1.00  0.00              
ATOM   1592 3HG1 VAL A 114      -4.298 -31.814 -33.587  1.00  0.00              
ATOM   1593 1HG2 VAL A 114      -7.217 -31.228 -32.881  1.00  0.00              
ATOM   1594 2HG2 VAL A 114      -6.687 -32.518 -33.987  1.00  0.00              
ATOM   1595 3HG2 VAL A 114      -7.718 -32.909 -32.590  1.00  0.00              
ATOM   1596  N   LYS A 115      -3.778 -34.126 -30.254  1.00  0.00              
ATOM   1597  CA  LYS A 115      -2.504 -34.239 -29.555  1.00  0.00              
ATOM   1598  C   LYS A 115      -1.996 -35.681 -29.463  1.00  0.00              
ATOM   1599  O   LYS A 115      -0.793 -35.908 -29.308  1.00  0.00              
ATOM   1600  CB  LYS A 115      -2.628 -33.643 -28.152  1.00  0.00              
ATOM   1601  CG  LYS A 115      -2.861 -32.138 -28.126  1.00  0.00              
ATOM   1602  CD  LYS A 115      -1.606 -31.376 -28.525  1.00  0.00              
ATOM   1603  CE  LYS A 115      -0.535 -31.469 -27.448  1.00  0.00              
ATOM   1604  NZ  LYS A 115       0.721 -30.782 -27.852  1.00  0.00              
ATOM   1605  H   LYS A 115      -4.631 -34.059 -29.716  1.00  0.00              
ATOM   1606  HA  LYS A 115      -1.733 -33.696 -30.103  1.00  0.00              
ATOM   1607 1HB  LYS A 115      -3.461 -34.147 -27.663  1.00  0.00              
ATOM   1608 2HB  LYS A 115      -1.703 -33.875 -27.623  1.00  0.00              
ATOM   1609 1HG  LYS A 115      -3.667 -31.900 -28.821  1.00  0.00              
ATOM   1610 2HG  LYS A 115      -3.156 -31.850 -27.117  1.00  0.00              
ATOM   1611 1HD  LYS A 115      -1.224 -31.799 -29.456  1.00  0.00              
ATOM   1612 2HD  LYS A 115      -1.870 -30.331 -28.684  1.00  0.00              
ATOM   1613 1HE  LYS A 115      -0.923 -31.011 -26.540  1.00  0.00              
ATOM   1614 2HE  LYS A 115      -0.328 -32.523 -27.263  1.00  0.00              
ATOM   1615 1HZ  LYS A 115       1.404 -30.867 -27.112  1.00  0.00              
ATOM   1616 2HZ  LYS A 115       1.083 -31.207 -28.695  1.00  0.00              
ATOM   1617 3HZ  LYS A 115       0.530 -29.805 -28.023  1.00  0.00              
ATOM   1618  N   GLU A 116      -2.906 -36.648 -29.555  1.00  0.00              
ATOM   1619  CA  GLU A 116      -2.537 -38.058 -29.426  1.00  0.00              
ATOM   1620  C   GLU A 116      -1.796 -38.292 -28.111  1.00  0.00              
ATOM   1621  O   GLU A 116      -0.779 -38.982 -28.074  1.00  0.00              
ATOM   1622  CB  GLU A 116      -1.674 -38.504 -30.608  1.00  0.00              
ATOM   1623  CG  GLU A 116      -2.357 -38.389 -31.964  1.00  0.00              
ATOM   1624  CD  GLU A 116      -1.448 -38.841 -33.073  1.00  0.00              
ATOM   1625  OE1 GLU A 116      -0.335 -39.212 -32.789  1.00  0.00              
ATOM   1626  OE2 GLU A 116      -1.902 -38.921 -34.190  1.00  0.00              
ATOM   1627  H   GLU A 116      -3.873 -36.405 -29.718  1.00  0.00              
ATOM   1628  HA  GLU A 116      -3.436 -38.675 -29.402  1.00  0.00              
ATOM   1629 1HB  GLU A 116      -0.778 -37.883 -30.600  1.00  0.00              
ATOM   1630 2HB  GLU A 116      -1.399 -39.543 -30.428  1.00  0.00              
ATOM   1631 1HG  GLU A 116      -3.299 -38.935 -32.022  1.00  0.00              
ATOM   1632 2HG  GLU A 116      -2.550 -37.322 -32.064  1.00  0.00              
ATOM   1633  N   ASP A 117      -2.321 -37.713 -27.034  1.00  0.00              
ATOM   1634  CA  ASP A 117      -1.664 -37.768 -25.735  1.00  0.00              
ATOM   1635  C   ASP A 117      -2.671 -37.613 -24.589  1.00  0.00              
ATOM   1636  O   ASP A 117      -3.155 -36.515 -24.315  1.00  0.00              
ATOM   1637  CB  ASP A 117      -0.587 -36.685 -25.641  1.00  0.00              
ATOM   1638  CG  ASP A 117       0.232 -36.722 -24.357  1.00  0.00              
ATOM   1639  OD1 ASP A 117      -0.056 -37.540 -23.516  1.00  0.00              
ATOM   1640  OD2 ASP A 117       1.229 -36.044 -24.293  1.00  0.00              
ATOM   1641  H   ASP A 117      -3.199 -37.223 -27.122  1.00  0.00              
ATOM   1642  HA  ASP A 117      -1.195 -38.743 -25.599  1.00  0.00              
ATOM   1643 1HB  ASP A 117       0.086 -36.665 -26.499  1.00  0.00              
ATOM   1644 2HB  ASP A 117      -1.212 -35.791 -25.647  1.00  0.00              
ATOM   1645  N   GLU A 118      -2.972 -38.730 -23.928  1.00  0.00              
ATOM   1646  CA  GLU A 118      -3.878 -38.768 -22.779  1.00  0.00              
ATOM   1647  C   GLU A 118      -3.390 -37.979 -21.580  1.00  0.00              
ATOM   1648  O   GLU A 118      -4.178 -37.598 -20.716  1.00  0.00              
ATOM   1649  CB  GLU A 118      -4.124 -40.219 -22.359  1.00  0.00              
ATOM   1650  CG  GLU A 118      -4.990 -41.015 -23.325  1.00  0.00              
ATOM   1651  CD  GLU A 118      -5.145 -42.440 -22.872  1.00  0.00              
ATOM   1652  OE1 GLU A 118      -4.552 -42.797 -21.882  1.00  0.00              
ATOM   1653  OE2 GLU A 118      -5.944 -43.141 -23.447  1.00  0.00              
ATOM   1654  H   GLU A 118      -2.546 -39.588 -24.247  1.00  0.00              
ATOM   1655  HA  GLU A 118      -4.831 -38.310 -23.044  1.00  0.00              
ATOM   1656 1HB  GLU A 118      -3.147 -40.695 -22.271  1.00  0.00              
ATOM   1657 2HB  GLU A 118      -4.603 -40.191 -21.380  1.00  0.00              
ATOM   1658 1HG  GLU A 118      -5.974 -40.577 -23.487  1.00  0.00              
ATOM   1659 2HG  GLU A 118      -4.425 -40.990 -24.256  1.00  0.00              
ATOM   1660  N   ASN A 119      -2.082 -37.761 -21.517  1.00  0.00              
ATOM   1661  CA  ASN A 119      -1.492 -37.005 -20.425  1.00  0.00              
ATOM   1662  C   ASN A 119      -1.245 -35.551 -20.786  1.00  0.00              
ATOM   1663  O   ASN A 119      -0.507 -34.857 -20.088  1.00  0.00              
ATOM   1664  CB  ASN A 119      -0.200 -37.646 -19.954  1.00  0.00              
ATOM   1665  CG  ASN A 119      -0.398 -38.952 -19.237  1.00  0.00              
ATOM   1666  OD1 ASN A 119      -1.450 -39.200 -18.637  1.00  0.00              
ATOM   1667  ND2 ASN A 119       0.637 -39.753 -19.225  1.00  0.00              
ATOM   1668  H   ASN A 119      -1.482 -38.128 -22.242  1.00  0.00              
ATOM   1669  HA  ASN A 119      -2.178 -36.983 -19.577  1.00  0.00              
ATOM   1670 1HB  ASN A 119       0.657 -37.732 -20.624  1.00  0.00              
ATOM   1671 2HB  ASN A 119      -0.007 -36.866 -19.217  1.00  0.00              
ATOM   1672 1HD2 ASN A 119       0.577 -40.640 -18.766  1.00  0.00              
ATOM   1673 2HD2 ASN A 119       1.486 -39.478 -19.675  1.00  0.00              
ATOM   1674  N   VAL A 120      -1.853 -35.088 -21.874  1.00  0.00              
ATOM   1675  CA  VAL A 120      -1.688 -33.692 -22.281  1.00  0.00              
ATOM   1676  C   VAL A 120      -2.150 -32.772 -21.140  1.00  0.00              
ATOM   1677  O   VAL A 120      -3.218 -32.979 -20.575  1.00  0.00              
ATOM   1678  CB  VAL A 120      -2.481 -33.368 -23.562  1.00  0.00              
ATOM   1679  CG1 VAL A 120      -3.977 -33.451 -23.298  1.00  0.00              
ATOM   1680  CG2 VAL A 120      -2.109 -31.989 -24.084  1.00  0.00              
ATOM   1681  H   VAL A 120      -2.436 -35.697 -22.429  1.00  0.00              
ATOM   1682  HA  VAL A 120      -0.639 -33.451 -22.456  1.00  0.00              
ATOM   1683  HB  VAL A 120      -2.208 -34.084 -24.337  1.00  0.00              
ATOM   1684 1HG1 VAL A 120      -4.521 -33.219 -24.213  1.00  0.00              
ATOM   1685 2HG1 VAL A 120      -4.233 -34.458 -22.968  1.00  0.00              
ATOM   1686 3HG1 VAL A 120      -4.250 -32.734 -22.523  1.00  0.00              
ATOM   1687 1HG2 VAL A 120      -2.677 -31.776 -24.989  1.00  0.00              
ATOM   1688 2HG2 VAL A 120      -2.339 -31.239 -23.326  1.00  0.00              
ATOM   1689 3HG2 VAL A 120      -1.043 -31.960 -24.310  1.00  0.00              
ATOM   1690  N   PRO A 121      -1.325 -31.778 -20.758  1.00  0.00              
ATOM   1691  CA  PRO A 121      -1.706 -30.809 -19.714  1.00  0.00              
ATOM   1692  C   PRO A 121      -3.112 -30.329 -20.019  1.00  0.00              
ATOM   1693  O   PRO A 121      -3.365 -29.774 -21.084  1.00  0.00              
ATOM   1694  CB  PRO A 121      -0.660 -29.723 -19.858  1.00  0.00              
ATOM   1695  CG  PRO A 121       0.549 -30.522 -20.256  1.00  0.00              
ATOM   1696  CD  PRO A 121      -0.005 -31.492 -21.282  1.00  0.00              
ATOM   1697  HA  PRO A 121      -1.725 -31.253 -18.708  1.00  0.00              
ATOM   1698 1HB  PRO A 121      -0.948 -28.984 -20.620  1.00  0.00              
ATOM   1699 2HB  PRO A 121      -0.515 -29.176 -18.915  1.00  0.00              
ATOM   1700 1HG  PRO A 121       1.334 -29.875 -20.675  1.00  0.00              
ATOM   1701 2HG  PRO A 121       0.987 -31.038 -19.388  1.00  0.00              
ATOM   1702 1HD  PRO A 121      -0.052 -31.051 -22.288  1.00  0.00              
ATOM   1703 2HD  PRO A 121       0.602 -32.406 -21.360  1.00  0.00              
ATOM   1704  N   PHE A 122      -4.015 -30.527 -19.070  1.00  0.00              
ATOM   1705  CA  PHE A 122      -5.401 -30.134 -19.247  1.00  0.00              
ATOM   1706  C   PHE A 122      -6.011 -29.725 -17.909  1.00  0.00              
ATOM   1707  O   PHE A 122      -5.900 -30.441 -16.917  1.00  0.00              
ATOM   1708  CB  PHE A 122      -6.120 -31.363 -19.828  1.00  0.00              
ATOM   1709  CG  PHE A 122      -7.584 -31.176 -20.132  1.00  0.00              
ATOM   1710  CD1 PHE A 122      -8.547 -31.325 -19.142  1.00  0.00              
ATOM   1711  CD2 PHE A 122      -8.002 -30.968 -21.446  1.00  0.00              
ATOM   1712  CE1 PHE A 122      -9.911 -31.278 -19.457  1.00  0.00              
ATOM   1713  CE2 PHE A 122      -9.357 -30.919 -21.774  1.00  0.00              
ATOM   1714  CZ  PHE A 122     -10.318 -31.077 -20.780  1.00  0.00              
ATOM   1715  H   PHE A 122      -3.734 -30.961 -18.202  1.00  0.00              
ATOM   1716  HA  PHE A 122      -5.458 -29.264 -19.903  1.00  0.00              
ATOM   1717 1HB  PHE A 122      -5.659 -31.656 -20.770  1.00  0.00              
ATOM   1718 2HB  PHE A 122      -6.069 -32.193 -19.125  1.00  0.00              
ATOM   1719  HD1 PHE A 122      -8.231 -31.479 -18.109  1.00  0.00              
ATOM   1720  HD2 PHE A 122      -7.248 -30.844 -22.225  1.00  0.00              
ATOM   1721  HE1 PHE A 122     -10.656 -31.397 -18.671  1.00  0.00              
ATOM   1722  HE2 PHE A 122      -9.665 -30.758 -22.807  1.00  0.00              
ATOM   1723  HZ  PHE A 122     -11.378 -31.048 -21.027  1.00  0.00              
ATOM   1724  N   LEU A 123      -6.647 -28.564 -17.880  1.00  0.00              
ATOM   1725  CA  LEU A 123      -7.304 -28.110 -16.669  1.00  0.00              
ATOM   1726  C   LEU A 123      -8.751 -27.825 -17.036  1.00  0.00              
ATOM   1727  O   LEU A 123      -9.014 -27.155 -18.031  1.00  0.00              
ATOM   1728  CB  LEU A 123      -6.633 -26.835 -16.156  1.00  0.00              
ATOM   1729  CG  LEU A 123      -7.244 -26.191 -14.916  1.00  0.00              
ATOM   1730  CD1 LEU A 123      -7.103 -27.142 -13.750  1.00  0.00              
ATOM   1731  CD2 LEU A 123      -6.549 -24.874 -14.611  1.00  0.00              
ATOM   1732  H   LEU A 123      -6.681 -27.983 -18.705  1.00  0.00              
ATOM   1733  HA  LEU A 123      -7.273 -28.900 -15.919  1.00  0.00              
ATOM   1734 1HB  LEU A 123      -5.651 -27.237 -15.910  1.00  0.00              
ATOM   1735 2HB  LEU A 123      -6.533 -26.087 -16.942  1.00  0.00              
ATOM   1736  HG  LEU A 123      -8.285 -25.966 -15.147  1.00  0.00              
ATOM   1737 1HD1 LEU A 123      -7.537 -26.692 -12.858  1.00  0.00              
ATOM   1738 2HD1 LEU A 123      -7.623 -28.073 -13.975  1.00  0.00              
ATOM   1739 3HD1 LEU A 123      -6.048 -27.348 -13.575  1.00  0.00              
ATOM   1740 1HD2 LEU A 123      -6.996 -24.425 -13.724  1.00  0.00              
ATOM   1741 2HD2 LEU A 123      -5.489 -25.054 -14.432  1.00  0.00              
ATOM   1742 3HD2 LEU A 123      -6.664 -24.197 -15.457  1.00  0.00              
ATOM   1743  N   LEU A 124      -9.696 -28.358 -16.268  1.00  0.00              
ATOM   1744  CA  LEU A 124     -11.096 -28.103 -16.567  1.00  0.00              
ATOM   1745  C   LEU A 124     -11.419 -26.839 -15.783  1.00  0.00              
ATOM   1746  O   LEU A 124     -11.210 -26.793 -14.566  1.00  0.00              
ATOM   1747  CB  LEU A 124     -11.998 -29.277 -16.167  1.00  0.00              
ATOM   1748  CG  LEU A 124     -13.496 -29.067 -16.421  1.00  0.00              
ATOM   1749  CD1 LEU A 124     -13.755 -28.910 -17.914  1.00  0.00              
ATOM   1750  CD2 LEU A 124     -14.278 -30.245 -15.860  1.00  0.00              
ATOM   1751  H   LEU A 124      -9.460 -28.939 -15.477  1.00  0.00              
ATOM   1752  HA  LEU A 124     -11.216 -27.938 -17.637  1.00  0.00              
ATOM   1753 1HB  LEU A 124     -11.607 -30.038 -16.841  1.00  0.00              
ATOM   1754 2HB  LEU A 124     -11.826 -29.584 -15.135  1.00  0.00              
ATOM   1755  HG  LEU A 124     -13.796 -28.175 -15.871  1.00  0.00              
ATOM   1756 1HD1 LEU A 124     -14.821 -28.761 -18.085  1.00  0.00              
ATOM   1757 2HD1 LEU A 124     -13.204 -28.048 -18.290  1.00  0.00              
ATOM   1758 3HD1 LEU A 124     -13.426 -29.807 -18.436  1.00  0.00              
ATOM   1759 1HD2 LEU A 124     -15.342 -30.094 -16.041  1.00  0.00              
ATOM   1760 2HD2 LEU A 124     -13.953 -31.164 -16.348  1.00  0.00              
ATOM   1761 3HD2 LEU A 124     -14.100 -30.322 -14.787  1.00  0.00              
ATOM   1762  N   VAL A 125     -11.918 -25.819 -16.475  1.00  0.00              
ATOM   1763  CA  VAL A 125     -12.211 -24.541 -15.844  1.00  0.00              
ATOM   1764  C   VAL A 125     -13.672 -24.113 -15.902  1.00  0.00              
ATOM   1765  O   VAL A 125     -14.217 -23.881 -16.980  1.00  0.00              
ATOM   1766  CB  VAL A 125     -11.359 -23.423 -16.474  1.00  0.00              
ATOM   1767  CG1 VAL A 125     -11.684 -22.081 -15.835  1.00  0.00              
ATOM   1768  CG2 VAL A 125      -9.878 -23.736 -16.328  1.00  0.00              
ATOM   1769  H   VAL A 125     -12.097 -25.933 -17.463  1.00  0.00              
ATOM   1770  HA  VAL A 125     -12.021 -24.576 -14.771  1.00  0.00              
ATOM   1771  HB  VAL A 125     -11.569 -23.377 -17.543  1.00  0.00              
ATOM   1772 1HG1 VAL A 125     -11.073 -21.303 -16.293  1.00  0.00              
ATOM   1773 2HG1 VAL A 125     -12.739 -21.851 -15.989  1.00  0.00              
ATOM   1774 3HG1 VAL A 125     -11.473 -22.126 -14.767  1.00  0.00              
ATOM   1775 1HG2 VAL A 125      -9.290 -22.937 -16.779  1.00  0.00              
ATOM   1776 2HG2 VAL A 125      -9.627 -23.819 -15.270  1.00  0.00              
ATOM   1777 3HG2 VAL A 125      -9.653 -24.678 -16.830  1.00  0.00              
ATOM   1778  N   GLY A 126     -14.302 -24.010 -14.733  1.00  0.00              
ATOM   1779  CA  GLY A 126     -15.684 -23.569 -14.675  1.00  0.00              
ATOM   1780  C   GLY A 126     -15.636 -22.076 -14.414  1.00  0.00              
ATOM   1781  O   GLY A 126     -15.174 -21.638 -13.362  1.00  0.00              
ATOM   1782  H   GLY A 126     -13.822 -24.239 -13.874  1.00  0.00              
ATOM   1783 1HA  GLY A 126     -16.170 -23.794 -15.624  1.00  0.00              
ATOM   1784 2HA  GLY A 126     -16.194 -24.100 -13.872  1.00  0.00              
ATOM   1785  N   ASN A 127     -16.103 -21.287 -15.369  1.00  0.00              
ATOM   1786  CA  ASN A 127     -16.039 -19.837 -15.245  1.00  0.00              
ATOM   1787  C   ASN A 127     -17.342 -19.215 -14.754  1.00  0.00              
ATOM   1788  O   ASN A 127     -18.384 -19.877 -14.726  1.00  0.00              
ATOM   1789  CB  ASN A 127     -15.632 -19.202 -16.561  1.00  0.00              
ATOM   1790  CG  ASN A 127     -15.181 -17.774 -16.430  1.00  0.00              
ATOM   1791  OD1 ASN A 127     -14.726 -17.341 -15.365  1.00  0.00              
ATOM   1792  ND2 ASN A 127     -15.379 -17.020 -17.481  1.00  0.00              
ATOM   1793  H   ASN A 127     -16.511 -21.693 -16.200  1.00  0.00              
ATOM   1794  HA  ASN A 127     -15.294 -19.562 -14.497  1.00  0.00              
ATOM   1795 1HB  ASN A 127     -14.970 -19.724 -17.252  1.00  0.00              
ATOM   1796 2HB  ASN A 127     -16.649 -19.213 -16.954  1.00  0.00              
ATOM   1797 1HD2 ASN A 127     -15.103 -16.058 -17.465  1.00  0.00              
ATOM   1798 2HD2 ASN A 127     -15.806 -17.404 -18.299  1.00  0.00              
ATOM   1799  N   LYS A 128     -17.265 -17.932 -14.385  1.00  0.00              
ATOM   1800  CA  LYS A 128     -18.412 -17.134 -13.957  1.00  0.00              
ATOM   1801  C   LYS A 128     -18.950 -17.590 -12.597  1.00  0.00              
ATOM   1802  O   LYS A 128     -20.165 -17.584 -12.366  1.00  0.00              
ATOM   1803  CB  LYS A 128     -19.529 -17.172 -15.006  1.00  0.00              
ATOM   1804  CG  LYS A 128     -19.060 -16.786 -16.403  1.00  0.00              
ATOM   1805  CD  LYS A 128     -20.214 -16.616 -17.369  1.00  0.00              
ATOM   1806  CE  LYS A 128     -19.707 -16.460 -18.787  1.00  0.00              
ATOM   1807  NZ  LYS A 128     -20.829 -16.275 -19.744  1.00  0.00              
ATOM   1808  H   LYS A 128     -16.350 -17.505 -14.409  1.00  0.00              
ATOM   1809  HA  LYS A 128     -18.111 -16.094 -13.829  1.00  0.00              
ATOM   1810 1HB  LYS A 128     -19.924 -18.189 -15.015  1.00  0.00              
ATOM   1811 2HB  LYS A 128     -20.305 -16.485 -14.673  1.00  0.00              
ATOM   1812 1HG  LYS A 128     -18.510 -15.847 -16.336  1.00  0.00              
ATOM   1813 2HG  LYS A 128     -18.398 -17.568 -16.774  1.00  0.00              
ATOM   1814 1HD  LYS A 128     -20.857 -17.495 -17.301  1.00  0.00              
ATOM   1815 2HD  LYS A 128     -20.780 -15.730 -17.081  1.00  0.00              
ATOM   1816 1HE  LYS A 128     -19.047 -15.595 -18.821  1.00  0.00              
ATOM   1817 2HE  LYS A 128     -19.144 -17.356 -19.048  1.00  0.00              
ATOM   1818 1HZ  LYS A 128     -20.459 -16.174 -20.679  1.00  0.00              
ATOM   1819 2HZ  LYS A 128     -21.439 -17.080 -19.707  1.00  0.00              
ATOM   1820 3HZ  LYS A 128     -21.349 -15.446 -19.496  1.00  0.00              
ATOM   1821  N   SER A 129     -18.041 -17.961 -11.697  1.00  0.00              
ATOM   1822  CA  SER A 129     -18.418 -18.372 -10.340  1.00  0.00              
ATOM   1823  C   SER A 129     -19.042 -17.236  -9.529  1.00  0.00              
ATOM   1824  O   SER A 129     -19.642 -17.485  -8.492  1.00  0.00              
ATOM   1825  CB  SER A 129     -17.210 -18.925  -9.574  1.00  0.00              
ATOM   1826  OG  SER A 129     -16.259 -17.902  -9.303  1.00  0.00              
ATOM   1827  H   SER A 129     -17.065 -17.960 -11.957  1.00  0.00              
ATOM   1828  HA  SER A 129     -19.092 -19.230 -10.319  1.00  0.00              
ATOM   1829 1HB  SER A 129     -17.559 -19.353  -8.635  1.00  0.00              
ATOM   1830 2HB  SER A 129     -16.742 -19.704 -10.175  1.00  0.00              
ATOM   1831  HG  SER A 129     -15.515 -18.276  -8.824  1.00  0.00              
ATOM   1832  N   ASP A 130     -18.895 -15.996  -9.989  1.00  0.00              
ATOM   1833  CA  ASP A 130     -19.528 -14.862  -9.318  1.00  0.00              
ATOM   1834  C   ASP A 130     -21.041 -14.885  -9.565  1.00  0.00              
ATOM   1835  O   ASP A 130     -21.801 -14.190  -8.889  1.00  0.00              
ATOM   1836  CB  ASP A 130     -18.926 -13.540  -9.802  1.00  0.00              
ATOM   1837  CG  ASP A 130     -19.047 -13.306 -11.302  1.00  0.00              
ATOM   1838  OD1 ASP A 130     -18.409 -14.011 -12.047  1.00  0.00              
ATOM   1839  OD2 ASP A 130     -19.888 -12.534 -11.696  1.00  0.00              
ATOM   1840  H   ASP A 130     -18.338 -15.831 -10.816  1.00  0.00              
ATOM   1841  HA  ASP A 130     -19.375 -14.938  -8.241  1.00  0.00              
ATOM   1842 1HB  ASP A 130     -19.304 -12.669  -9.267  1.00  0.00              
ATOM   1843 2HB  ASP A 130     -17.878 -13.701  -9.543  1.00  0.00              
ATOM   1844  N   LEU A 131     -21.475 -15.691 -10.532  1.00  0.00              
ATOM   1845  CA  LEU A 131     -22.896 -15.815 -10.846  1.00  0.00              
ATOM   1846  C   LEU A 131     -23.484 -17.078 -10.217  1.00  0.00              
ATOM   1847  O   LEU A 131     -24.260 -17.788 -10.850  1.00  0.00              
ATOM   1848  CB  LEU A 131     -23.101 -15.865 -12.365  1.00  0.00              
ATOM   1849  CG  LEU A 131     -22.605 -14.661 -13.158  1.00  0.00              
ATOM   1850  CD1 LEU A 131     -22.820 -14.903 -14.641  1.00  0.00              
ATOM   1851  CD2 LEU A 131     -23.336 -13.410 -12.687  1.00  0.00              
ATOM   1852  H   LEU A 131     -20.806 -16.230 -11.062  1.00  0.00              
ATOM   1853  HA  LEU A 131     -23.439 -14.972 -10.420  1.00  0.00              
ATOM   1854 1HB  LEU A 131     -22.488 -16.734 -12.598  1.00  0.00              
ATOM   1855 2HB  LEU A 131     -24.139 -16.074 -12.626  1.00  0.00              
ATOM   1856  HG  LEU A 131     -21.547 -14.536 -12.929  1.00  0.00              
ATOM   1857 1HD1 LEU A 131     -22.465 -14.041 -15.206  1.00  0.00              
ATOM   1858 2HD1 LEU A 131     -22.267 -15.790 -14.949  1.00  0.00              
ATOM   1859 3HD1 LEU A 131     -23.882 -15.051 -14.836  1.00  0.00              
ATOM   1860 1HD2 LEU A 131     -22.982 -12.547 -13.253  1.00  0.00              
ATOM   1861 2HD2 LEU A 131     -24.408 -13.533 -12.845  1.00  0.00              
ATOM   1862 3HD2 LEU A 131     -23.142 -13.252 -11.626  1.00  0.00              
ATOM   1863  N   GLU A 132     -23.114 -17.342  -8.968  1.00  0.00              
ATOM   1864  CA  GLU A 132     -23.591 -18.510  -8.233  1.00  0.00              
ATOM   1865  C   GLU A 132     -25.101 -18.736  -8.312  1.00  0.00              
ATOM   1866  O   GLU A 132     -25.562 -19.872  -8.457  1.00  0.00              
ATOM   1867  CB  GLU A 132     -23.183 -18.405  -6.761  1.00  0.00              
ATOM   1868  CG  GLU A 132     -23.539 -19.630  -5.938  1.00  0.00              
ATOM   1869  CD  GLU A 132     -22.659 -20.830  -6.264  1.00  0.00              
ATOM   1870  OE1 GLU A 132     -23.080 -21.977  -5.977  1.00  0.00              
ATOM   1871  OE2 GLU A 132     -21.544 -20.626  -6.797  1.00  0.00              
ATOM   1872  H   GLU A 132     -22.477 -16.702  -8.516  1.00  0.00              
ATOM   1873  HA  GLU A 132     -23.159 -19.416  -8.658  1.00  0.00              
ATOM   1874 1HB  GLU A 132     -22.105 -18.247  -6.740  1.00  0.00              
ATOM   1875 2HB  GLU A 132     -23.687 -17.529  -6.353  1.00  0.00              
ATOM   1876 1HG  GLU A 132     -23.504 -19.455  -4.863  1.00  0.00              
ATOM   1877 2HG  GLU A 132     -24.562 -19.851  -6.236  1.00  0.00              
ATOM   1878  N   ASP A 133     -25.871 -17.659  -8.214  1.00  0.00              
ATOM   1879  CA  ASP A 133     -27.321 -17.780  -8.265  1.00  0.00              
ATOM   1880  C   ASP A 133     -27.811 -18.257  -9.636  1.00  0.00              
ATOM   1881  O   ASP A 133     -28.907 -18.806  -9.749  1.00  0.00              
ATOM   1882  CB  ASP A 133     -27.973 -16.441  -7.912  1.00  0.00              
ATOM   1883  CG  ASP A 133     -27.877 -16.063  -6.440  1.00  0.00              
ATOM   1884  OD1 ASP A 133     -27.530 -16.910  -5.651  1.00  0.00              
ATOM   1885  OD2 ASP A 133     -27.997 -14.900  -6.137  1.00  0.00              
ATOM   1886  H   ASP A 133     -25.458 -16.744  -8.103  1.00  0.00              
ATOM   1887  HA  ASP A 133     -27.654 -18.533  -7.550  1.00  0.00              
ATOM   1888 1HB  ASP A 133     -27.620 -15.610  -8.524  1.00  0.00              
ATOM   1889 2HB  ASP A 133     -29.011 -16.661  -8.163  1.00  0.00              
ATOM   1890  N   LYS A 134     -26.990 -18.063 -10.666  1.00  0.00              
ATOM   1891  CA  LYS A 134     -27.333 -18.507 -12.015  1.00  0.00              
ATOM   1892  C   LYS A 134     -26.762 -19.878 -12.363  1.00  0.00              
ATOM   1893  O   LYS A 134     -26.893 -20.338 -13.493  1.00  0.00              
ATOM   1894  CB  LYS A 134     -26.838 -17.484 -13.036  1.00  0.00              
ATOM   1895  CG  LYS A 134     -27.459 -16.110 -12.871  1.00  0.00              
ATOM   1896  CD  LYS A 134     -26.925 -15.139 -13.913  1.00  0.00              
ATOM   1897  CE  LYS A 134     -27.494 -13.737 -13.710  1.00  0.00              
ATOM   1898  NZ  LYS A 134     -27.000 -12.782 -14.743  1.00  0.00              
ATOM   1899  H   LYS A 134     -26.107 -17.596 -10.511  1.00  0.00              
ATOM   1900  HA  LYS A 134     -28.414 -18.616 -12.104  1.00  0.00              
ATOM   1901 1HB  LYS A 134     -25.756 -17.416 -12.921  1.00  0.00              
ATOM   1902 2HB  LYS A 134     -27.073 -17.878 -14.025  1.00  0.00              
ATOM   1903 1HG  LYS A 134     -28.540 -16.204 -12.978  1.00  0.00              
ATOM   1904 2HG  LYS A 134     -27.224 -15.741 -11.873  1.00  0.00              
ATOM   1905 1HD  LYS A 134     -25.838 -15.106 -13.832  1.00  0.00              
ATOM   1906 2HD  LYS A 134     -27.203 -15.503 -14.902  1.00  0.00              
ATOM   1907 1HE  LYS A 134     -28.580 -13.798 -13.760  1.00  0.00              
ATOM   1908 2HE  LYS A 134     -27.196 -13.388 -12.721  1.00  0.00              
ATOM   1909 1HZ  LYS A 134     -27.398 -11.868 -14.574  1.00  0.00              
ATOM   1910 2HZ  LYS A 134     -25.992 -12.724 -14.696  1.00  0.00              
ATOM   1911 3HZ  LYS A 134     -27.276 -13.104 -15.659  1.00  0.00              
ATOM   1912  N   ARG A 135     -26.138 -20.532 -11.394  1.00  0.00              
ATOM   1913  CA  ARG A 135     -25.499 -21.818 -11.637  1.00  0.00              
ATOM   1914  C   ARG A 135     -26.463 -22.903 -12.128  1.00  0.00              
ATOM   1915  O   ARG A 135     -27.480 -23.181 -11.493  1.00  0.00              
ATOM   1916  CB  ARG A 135     -24.802 -22.306 -10.367  1.00  0.00              
ATOM   1917  CG  ARG A 135     -24.071 -23.627 -10.539  1.00  0.00              
ATOM   1918  CD  ARG A 135     -23.647 -24.211  -9.207  1.00  0.00              
ATOM   1919  NE  ARG A 135     -22.571 -23.447  -8.574  1.00  0.00              
ATOM   1920  CZ  ARG A 135     -21.275 -23.586  -8.845  1.00  0.00              
ATOM   1921  NH1 ARG A 135     -20.860 -24.470  -9.748  1.00  0.00              
ATOM   1922  NH2 ARG A 135     -20.388 -22.840  -8.201  1.00  0.00              
ATOM   1923  H   ARG A 135     -26.102 -20.133 -10.466  1.00  0.00              
ATOM   1924  HA  ARG A 135     -24.761 -21.719 -12.434  1.00  0.00              
ATOM   1925 1HB  ARG A 135     -24.097 -21.529 -10.072  1.00  0.00              
ATOM   1926 2HB  ARG A 135     -25.570 -22.408  -9.601  1.00  0.00              
ATOM   1927 1HG  ARG A 135     -24.736 -24.328 -11.044  1.00  0.00              
ATOM   1928 2HG  ARG A 135     -23.188 -23.456 -11.156  1.00  0.00              
ATOM   1929 1HD  ARG A 135     -24.504 -24.219  -8.534  1.00  0.00              
ATOM   1930 2HD  ARG A 135     -23.299 -25.232  -9.363  1.00  0.00              
ATOM   1931  HE  ARG A 135     -22.622 -22.726  -7.867  1.00  0.00              
ATOM   1932 1HH1 ARG A 135     -21.533 -25.043 -10.235  1.00  0.00              
ATOM   1933 2HH1 ARG A 135     -19.874 -24.563  -9.942  1.00  0.00              
ATOM   1934 1HH2 ARG A 135     -20.700 -22.172  -7.510  1.00  0.00              
ATOM   1935 2HH2 ARG A 135     -19.405 -22.943  -8.403  1.00  0.00              
ATOM   1936  N   GLN A 136     -26.128 -23.510 -13.265  1.00  0.00              
ATOM   1937  CA  GLN A 136     -26.854 -24.670 -13.770  1.00  0.00              
ATOM   1938  C   GLN A 136     -26.004 -25.916 -13.528  1.00  0.00              
ATOM   1939  O   GLN A 136     -26.527 -27.001 -13.270  1.00  0.00              
ATOM   1940  CB  GLN A 136     -27.140 -24.524 -15.271  1.00  0.00              
ATOM   1941  CG  GLN A 136     -28.034 -23.345 -15.630  1.00  0.00              
ATOM   1942  CD  GLN A 136     -28.354 -23.273 -17.117  1.00  0.00              
ATOM   1943  OE1 GLN A 136     -27.984 -24.163 -17.891  1.00  0.00              
ATOM   1944  NE2 GLN A 136     -29.060 -22.221 -17.522  1.00  0.00              
ATOM   1945  H   GLN A 136     -25.344 -23.153 -13.792  1.00  0.00              
ATOM   1946  HA  GLN A 136     -27.788 -24.783 -13.221  1.00  0.00              
ATOM   1947 1HB  GLN A 136     -26.174 -24.418 -15.767  1.00  0.00              
ATOM   1948 2HB  GLN A 136     -27.612 -25.453 -15.593  1.00  0.00              
ATOM   1949 1HG  GLN A 136     -28.949 -23.112 -15.087  1.00  0.00              
ATOM   1950 2HG  GLN A 136     -27.278 -22.591 -15.404  1.00  0.00              
ATOM   1951 1HE2 GLN A 136     -29.299 -22.121 -18.488  1.00  0.00              
ATOM   1952 2HE2 GLN A 136     -29.353 -21.531 -16.861  1.00  0.00              
ATOM   1953  N   VAL A 137     -24.686 -25.748 -13.620  1.00  0.00              
ATOM   1954  CA  VAL A 137     -23.750 -26.864 -13.506  1.00  0.00              
ATOM   1955  C   VAL A 137     -23.230 -26.928 -12.076  1.00  0.00              
ATOM   1956  O   VAL A 137     -22.540 -26.017 -11.626  1.00  0.00              
ATOM   1957  CB  VAL A 137     -22.534 -26.691 -14.450  1.00  0.00              
ATOM   1958  CG1 VAL A 137     -21.594 -27.887 -14.301  1.00  0.00              
ATOM   1959  CG2 VAL A 137     -22.996 -26.551 -15.891  1.00  0.00              
ATOM   1960  H   VAL A 137     -24.325 -24.817 -13.774  1.00  0.00              
ATOM   1961  HA  VAL A 137     -24.244 -27.817 -13.696  1.00  0.00              
ATOM   1962  HB  VAL A 137     -22.015 -25.767 -14.192  1.00  0.00              
ATOM   1963 1HG1 VAL A 137     -20.739 -27.762 -14.966  1.00  0.00              
ATOM   1964 2HG1 VAL A 137     -21.246 -27.950 -13.271  1.00  0.00              
ATOM   1965 3HG1 VAL A 137     -22.125 -28.802 -14.561  1.00  0.00              
ATOM   1966 1HG2 VAL A 137     -22.131 -26.429 -16.542  1.00  0.00              
ATOM   1967 2HG2 VAL A 137     -23.548 -27.445 -16.183  1.00  0.00              
ATOM   1968 3HG2 VAL A 137     -23.644 -25.679 -15.982  1.00  0.00              
ATOM   1969  N   SER A 138     -23.551 -28.003 -11.360  1.00  0.00              
ATOM   1970  CA  SER A 138     -23.119 -28.108  -9.973  1.00  0.00              
ATOM   1971  C   SER A 138     -21.630 -28.412  -9.887  1.00  0.00              
ATOM   1972  O   SER A 138     -21.014 -28.846 -10.862  1.00  0.00              
ATOM   1973  CB  SER A 138     -23.903 -29.201  -9.241  1.00  0.00              
ATOM   1974  OG  SER A 138     -23.502 -30.494  -9.659  1.00  0.00              
ATOM   1975  H   SER A 138     -24.092 -28.753 -11.765  1.00  0.00              
ATOM   1976  HA  SER A 138     -23.355 -27.225  -9.378  1.00  0.00              
ATOM   1977 1HB  SER A 138     -23.727 -29.098  -8.170  1.00  0.00              
ATOM   1978 2HB  SER A 138     -24.964 -29.069  -9.448  1.00  0.00              
ATOM   1979  HG  SER A 138     -24.189 -31.128  -9.440  1.00  0.00              
ATOM   1980  N   VAL A 139     -21.064 -28.180  -8.711  1.00  0.00              
ATOM   1981  CA  VAL A 139     -19.661 -28.477  -8.459  1.00  0.00              
ATOM   1982  C   VAL A 139     -19.422 -29.982  -8.578  1.00  0.00              
ATOM   1983  O   VAL A 139     -18.411 -30.418  -9.132  1.00  0.00              
ATOM   1984  CB  VAL A 139     -19.244 -27.991  -7.043  1.00  0.00              
ATOM   1985  CG1 VAL A 139     -17.843 -28.472  -6.703  1.00  0.00              
ATOM   1986  CG2 VAL A 139     -19.309 -26.473  -6.983  1.00  0.00              
ATOM   1987  H   VAL A 139     -21.624 -27.784  -7.970  1.00  0.00              
ATOM   1988  HA  VAL A 139     -19.017 -28.015  -9.208  1.00  0.00              
ATOM   1989  HB  VAL A 139     -19.957 -28.375  -6.313  1.00  0.00              
ATOM   1990 1HG1 VAL A 139     -17.569 -28.122  -5.708  1.00  0.00              
ATOM   1991 2HG1 VAL A 139     -17.817 -29.561  -6.724  1.00  0.00              
ATOM   1992 3HG1 VAL A 139     -17.136 -28.078  -7.433  1.00  0.00              
ATOM   1993 1HG2 VAL A 139     -19.017 -26.135  -5.990  1.00  0.00              
ATOM   1994 2HG2 VAL A 139     -18.629 -26.051  -7.725  1.00  0.00              
ATOM   1995 3HG2 VAL A 139     -20.326 -26.143  -7.194  1.00  0.00              
ATOM   1996  N   GLU A 140     -20.360 -30.777  -8.067  1.00  0.00              
ATOM   1997  CA  GLU A 140     -20.218 -32.229  -8.115  1.00  0.00              
ATOM   1998  C   GLU A 140     -20.202 -32.752  -9.544  1.00  0.00              
ATOM   1999  O   GLU A 140     -19.413 -33.638  -9.864  1.00  0.00              
ATOM   2000  CB  GLU A 140     -21.345 -32.900  -7.328  1.00  0.00              
ATOM   2001  CG  GLU A 140     -21.256 -32.714  -5.820  1.00  0.00              
ATOM   2002  CD  GLU A 140     -22.461 -33.288  -5.127  1.00  0.00              
ATOM   2003  OE1 GLU A 140     -23.353 -33.739  -5.803  1.00  0.00              
ATOM   2004  OE2 GLU A 140     -22.441 -33.378  -3.922  1.00  0.00              
ATOM   2005  H   GLU A 140     -21.183 -30.377  -7.638  1.00  0.00              
ATOM   2006  HA  GLU A 140     -19.264 -32.522  -7.676  1.00  0.00              
ATOM   2007 1HB  GLU A 140     -22.282 -32.477  -7.690  1.00  0.00              
ATOM   2008 2HB  GLU A 140     -21.311 -33.963  -7.565  1.00  0.00              
ATOM   2009 1HG  GLU A 140     -20.352 -33.137  -5.383  1.00  0.00              
ATOM   2010 2HG  GLU A 140     -21.247 -31.632  -5.695  1.00  0.00              
ATOM   2011  N   GLU A 141     -21.076 -32.213 -10.394  1.00  0.00              
ATOM   2012  CA  GLU A 141     -21.129 -32.626 -11.801  1.00  0.00              
ATOM   2013  C   GLU A 141     -19.737 -32.528 -12.414  1.00  0.00              
ATOM   2014  O   GLU A 141     -19.186 -33.513 -12.916  1.00  0.00              
ATOM   2015  CB  GLU A 141     -22.035 -31.712 -12.628  1.00  0.00              
ATOM   2016  CG  GLU A 141     -23.511 -31.964 -12.555  1.00  0.00              
ATOM   2017  CD  GLU A 141     -24.289 -30.891 -13.295  1.00  0.00              
ATOM   2018  OE1 GLU A 141     -24.114 -30.788 -14.527  1.00  0.00              
ATOM   2019  OE2 GLU A 141     -25.065 -30.146 -12.657  1.00  0.00              
ATOM   2020  H   GLU A 141     -21.716 -31.505 -10.064  1.00  0.00              
ATOM   2021  HA  GLU A 141     -21.447 -33.667 -11.869  1.00  0.00              
ATOM   2022 1HB  GLU A 141     -21.850 -30.691 -12.292  1.00  0.00              
ATOM   2023 2HB  GLU A 141     -21.726 -31.813 -13.669  1.00  0.00              
ATOM   2024 1HG  GLU A 141     -23.801 -32.946 -12.929  1.00  0.00              
ATOM   2025 2HG  GLU A 141     -23.729 -31.903 -11.490  1.00  0.00              
ATOM   2026  N   ALA A 142     -19.190 -31.314 -12.374  1.00  0.00              
ATOM   2027  CA  ALA A 142     -17.922 -30.997 -13.022  1.00  0.00              
ATOM   2028  C   ALA A 142     -16.738 -31.723 -12.405  1.00  0.00              
ATOM   2029  O   ALA A 142     -15.806 -32.092 -13.117  1.00  0.00              
ATOM   2030  CB  ALA A 142     -17.689 -29.486 -13.000  1.00  0.00              
ATOM   2031  H   ALA A 142     -19.681 -30.588 -11.873  1.00  0.00              
ATOM   2032  HA  ALA A 142     -17.970 -31.322 -14.061  1.00  0.00              
ATOM   2033 1HB  ALA A 142     -16.741 -29.258 -13.486  1.00  0.00              
ATOM   2034 2HB  ALA A 142     -18.498 -28.984 -13.532  1.00  0.00              
ATOM   2035 3HB  ALA A 142     -17.661 -29.137 -11.969  1.00  0.00              
ATOM   2036  N   LYS A 143     -16.762 -31.928 -11.088  1.00  0.00              
ATOM   2037  CA  LYS A 143     -15.659 -32.617 -10.412  1.00  0.00              
ATOM   2038  C   LYS A 143     -15.710 -34.106 -10.717  1.00  0.00              
ATOM   2039  O   LYS A 143     -14.677 -34.780 -10.767  1.00  0.00              
ATOM   2040  CB  LYS A 143     -15.735 -32.429  -8.895  1.00  0.00              
ATOM   2041  CG  LYS A 143     -15.267 -31.083  -8.378  1.00  0.00              
ATOM   2042  CD  LYS A 143     -15.250 -31.064  -6.852  1.00  0.00              
ATOM   2043  CE  LYS A 143     -14.571 -29.806  -6.308  1.00  0.00              
ATOM   2044  NZ  LYS A 143     -14.607 -29.748  -4.815  1.00  0.00              
ATOM   2045  H   LYS A 143     -17.548 -31.606 -10.542  1.00  0.00              
ATOM   2046  HA  LYS A 143     -14.705 -32.241 -10.785  1.00  0.00              
ATOM   2047 1HB  LYS A 143     -16.776 -32.574  -8.606  1.00  0.00              
ATOM   2048 2HB  LYS A 143     -15.121 -33.210  -8.444  1.00  0.00              
ATOM   2049 1HG  LYS A 143     -14.263 -30.895  -8.761  1.00  0.00              
ATOM   2050 2HG  LYS A 143     -15.945 -30.315  -8.749  1.00  0.00              
ATOM   2051 1HD  LYS A 143     -16.279 -31.102  -6.492  1.00  0.00              
ATOM   2052 2HD  LYS A 143     -14.710 -31.944  -6.499  1.00  0.00              
ATOM   2053 1HE  LYS A 143     -13.536 -29.804  -6.645  1.00  0.00              
ATOM   2054 2HE  LYS A 143     -15.087 -28.937  -6.716  1.00  0.00              
ATOM   2055 1HZ  LYS A 143     -14.150 -28.904  -4.501  1.00  0.00              
ATOM   2056 2HZ  LYS A 143     -15.567 -29.748  -4.500  1.00  0.00              
ATOM   2057 3HZ  LYS A 143     -14.127 -30.551  -4.435  1.00  0.00              
ATOM   2058  N   ASN A 144     -16.922 -34.618 -10.900  1.00  0.00              
ATOM   2059  CA  ASN A 144     -17.086 -36.011 -11.278  1.00  0.00              
ATOM   2060  C   ASN A 144     -16.634 -36.249 -12.703  1.00  0.00              
ATOM   2061  O   ASN A 144     -16.009 -37.270 -13.003  1.00  0.00              
ATOM   2062  CB  ASN A 144     -18.522 -36.470 -11.102  1.00  0.00              
ATOM   2063  CG  ASN A 144     -18.917 -36.685  -9.668  1.00  0.00              
ATOM   2064  OD1 ASN A 144     -18.067 -36.874  -8.790  1.00  0.00              
ATOM   2065  ND2 ASN A 144     -20.205 -36.738  -9.438  1.00  0.00              
ATOM   2066  H   ASN A 144     -17.742 -34.041 -10.777  1.00  0.00              
ATOM   2067  HA  ASN A 144     -16.460 -36.642 -10.645  1.00  0.00              
ATOM   2068 1HB  ASN A 144     -19.337 -35.968 -11.626  1.00  0.00              
ATOM   2069 2HB  ASN A 144     -18.336 -37.439 -11.564  1.00  0.00              
ATOM   2070 1HD2 ASN A 144     -20.541 -36.878  -8.506  1.00  0.00              
ATOM   2071 2HD2 ASN A 144     -20.852 -36.638 -10.194  1.00  0.00              
ATOM   2072  N   ARG A 145     -16.930 -35.301 -13.584  1.00  0.00              
ATOM   2073  CA  ARG A 145     -16.457 -35.412 -14.956  1.00  0.00              
ATOM   2074  C   ARG A 145     -14.933 -35.363 -14.990  1.00  0.00              
ATOM   2075  O   ARG A 145     -14.294 -36.168 -15.657  1.00  0.00              
ATOM   2076  CB  ARG A 145     -17.018 -34.280 -15.821  1.00  0.00              
ATOM   2077  CG  ARG A 145     -16.630 -34.433 -17.279  1.00  0.00              
ATOM   2078  CD  ARG A 145     -17.443 -33.552 -18.204  1.00  0.00              
ATOM   2079  NE  ARG A 145     -18.843 -33.966 -18.299  1.00  0.00              
ATOM   2080  CZ  ARG A 145     -19.698 -33.483 -19.197  1.00  0.00              
ATOM   2081  NH1 ARG A 145     -19.294 -32.574 -20.080  1.00  0.00              
ATOM   2082  NH2 ARG A 145     -20.960 -33.898 -19.208  1.00  0.00              
ATOM   2083  H   ARG A 145     -17.481 -34.497 -13.316  1.00  0.00              
ATOM   2084  HA  ARG A 145     -16.758 -36.373 -15.374  1.00  0.00              
ATOM   2085 1HB  ARG A 145     -18.101 -34.300 -15.707  1.00  0.00              
ATOM   2086 2HB  ARG A 145     -16.628 -33.346 -15.416  1.00  0.00              
ATOM   2087 1HG  ARG A 145     -15.577 -34.172 -17.387  1.00  0.00              
ATOM   2088 2HG  ARG A 145     -16.777 -35.474 -17.569  1.00  0.00              
ATOM   2089 1HD  ARG A 145     -17.415 -32.528 -17.833  1.00  0.00              
ATOM   2090 2HD  ARG A 145     -17.007 -33.587 -19.201  1.00  0.00              
ATOM   2091  HE  ARG A 145     -19.356 -34.638 -17.744  1.00  0.00              
ATOM   2092 1HH1 ARG A 145     -18.336 -32.253 -20.067  1.00  0.00              
ATOM   2093 2HH1 ARG A 145     -19.946 -32.209 -20.759  1.00  0.00              
ATOM   2094 1HH2 ARG A 145     -21.268 -34.582 -18.532  1.00  0.00              
ATOM   2095 2HH2 ARG A 145     -21.604 -33.526 -19.891  1.00  0.00              
ATOM   2096  N   ALA A 146     -14.355 -34.413 -14.263  1.00  0.00              
ATOM   2097  CA  ALA A 146     -12.900 -34.307 -14.173  1.00  0.00              
ATOM   2098  C   ALA A 146     -12.282 -35.510 -13.477  1.00  0.00              
ATOM   2099  O   ALA A 146     -11.166 -35.918 -13.804  1.00  0.00              
ATOM   2100  CB  ALA A 146     -12.507 -33.024 -13.442  1.00  0.00              
ATOM   2101  H   ALA A 146     -14.928 -33.750 -13.762  1.00  0.00              
ATOM   2102  HA  ALA A 146     -12.488 -34.280 -15.182  1.00  0.00              
ATOM   2103 1HB  ALA A 146     -11.421 -32.958 -13.382  1.00  0.00              
ATOM   2104 2HB  ALA A 146     -12.894 -32.162 -13.985  1.00  0.00              
ATOM   2105 3HB  ALA A 146     -12.925 -33.036 -12.436  1.00  0.00              
ATOM   2106  N   GLU A 147     -12.998 -36.071 -12.507  1.00  0.00              
ATOM   2107  CA  GLU A 147     -12.510 -37.259 -11.821  1.00  0.00              
ATOM   2108  C   GLU A 147     -12.369 -38.428 -12.790  1.00  0.00              
ATOM   2109  O   GLU A 147     -11.341 -39.105 -12.804  1.00  0.00              
ATOM   2110  CB  GLU A 147     -13.446 -37.635 -10.670  1.00  0.00              
ATOM   2111  CG  GLU A 147     -13.013 -38.865  -9.885  1.00  0.00              
ATOM   2112  CD  GLU A 147     -13.963 -39.153  -8.755  1.00  0.00              
ATOM   2113  OE1 GLU A 147     -14.905 -38.416  -8.594  1.00  0.00              
ATOM   2114  OE2 GLU A 147     -13.811 -40.173  -8.124  1.00  0.00              
ATOM   2115  H   GLU A 147     -13.888 -35.678 -12.238  1.00  0.00              
ATOM   2116  HA  GLU A 147     -11.516 -37.069 -11.414  1.00  0.00              
ATOM   2117 1HB  GLU A 147     -13.490 -36.775 -10.002  1.00  0.00              
ATOM   2118 2HB  GLU A 147     -14.431 -37.810 -11.104  1.00  0.00              
ATOM   2119 1HG  GLU A 147     -12.902 -39.756 -10.501  1.00  0.00              
ATOM   2120 2HG  GLU A 147     -12.043 -38.581  -9.479  1.00  0.00              
ATOM   2121  N   GLN A 148     -13.385 -38.661 -13.612  1.00  0.00              
ATOM   2122  CA  GLN A 148     -13.296 -39.752 -14.574  1.00  0.00              
ATOM   2123  C   GLN A 148     -12.227 -39.469 -15.630  1.00  0.00              
ATOM   2124  O   GLN A 148     -11.669 -40.395 -16.227  1.00  0.00              
ATOM   2125  CB  GLN A 148     -14.650 -39.978 -15.252  1.00  0.00              
ATOM   2126  CG  GLN A 148     -15.717 -40.552 -14.336  1.00  0.00              
ATOM   2127  CD  GLN A 148     -17.053 -40.716 -15.035  1.00  0.00              
ATOM   2128  OE1 GLN A 148     -17.184 -40.431 -16.228  1.00  0.00              
ATOM   2129  NE2 GLN A 148     -18.055 -41.175 -14.294  1.00  0.00              
ATOM   2130  H   GLN A 148     -14.222 -38.096 -13.586  1.00  0.00              
ATOM   2131  HA  GLN A 148     -12.993 -40.666 -14.063  1.00  0.00              
ATOM   2132 1HB  GLN A 148     -14.974 -39.011 -15.637  1.00  0.00              
ATOM   2133 2HB  GLN A 148     -14.475 -40.659 -16.085  1.00  0.00              
ATOM   2134 1HG  GLN A 148     -15.552 -41.434 -13.718  1.00  0.00              
ATOM   2135 2HG  GLN A 148     -15.768 -39.668 -13.698  1.00  0.00              
ATOM   2136 1HE2 GLN A 148     -18.960 -41.304 -14.700  1.00  0.00              
ATOM   2137 2HE2 GLN A 148     -17.906 -41.392 -13.329  1.00  0.00              
ATOM   2138  N   TRP A 149     -11.934 -38.187 -15.846  1.00  0.00              
ATOM   2139  CA  TRP A 149     -10.894 -37.790 -16.793  1.00  0.00              
ATOM   2140  C   TRP A 149      -9.533 -37.834 -16.118  1.00  0.00              
ATOM   2141  O   TRP A 149      -8.499 -37.848 -16.785  1.00  0.00              
ATOM   2142  CB  TRP A 149     -11.135 -36.369 -17.305  1.00  0.00              
ATOM   2143  CG  TRP A 149     -12.312 -36.226 -18.202  1.00  0.00              
ATOM   2144  CD1 TRP A 149     -13.053 -37.230 -18.754  1.00  0.00              
ATOM   2145  CD2 TRP A 149     -12.860 -35.004 -18.696  1.00  0.00              
ATOM   2146  NE1 TRP A 149     -14.029 -36.707 -19.563  1.00  0.00              
ATOM   2147  CE2 TRP A 149     -13.933 -35.342 -19.548  1.00  0.00              
ATOM   2148  CE3 TRP A 149     -12.548 -33.654 -18.508  1.00  0.00              
ATOM   2149  CZ2 TRP A 149     -14.699 -34.376 -20.209  1.00  0.00              
ATOM   2150  CZ3 TRP A 149     -13.305 -32.697 -19.161  1.00  0.00              
ATOM   2151  CH2 TRP A 149     -14.370 -33.061 -20.002  1.00  0.00              
ATOM   2152  H   TRP A 149     -12.443 -37.473 -15.346  1.00  0.00              
ATOM   2153  HA  TRP A 149     -10.868 -38.490 -17.628  1.00  0.00              
ATOM   2154 1HB  TRP A 149     -11.308 -35.691 -16.469  1.00  0.00              
ATOM   2155 2HB  TRP A 149     -10.274 -36.026 -17.878  1.00  0.00              
ATOM   2156  HD1 TRP A 149     -12.779 -38.249 -18.487  1.00  0.00              
ATOM   2157  HE1 TRP A 149     -14.708 -37.241 -20.087  1.00  0.00              
ATOM   2158  HE3 TRP A 149     -11.734 -33.319 -17.866  1.00  0.00              
ATOM   2159  HZ2 TRP A 149     -15.517 -34.703 -20.851  1.00  0.00              
ATOM   2160  HZ3 TRP A 149     -13.053 -31.647 -19.005  1.00  0.00              
ATOM   2161  HH2 TRP A 149     -14.945 -32.281 -20.500  1.00  0.00              
ATOM   2162  N   ASN A 150      -9.547 -37.848 -14.790  1.00  0.00              
ATOM   2163  CA  ASN A 150      -8.328 -37.800 -13.998  1.00  0.00              
ATOM   2164  C   ASN A 150      -7.569 -36.490 -14.206  1.00  0.00              
ATOM   2165  O   ASN A 150      -6.344 -36.483 -14.351  1.00  0.00              
ATOM   2166  CB  ASN A 150      -7.427 -38.982 -14.307  1.00  0.00              
ATOM   2167  CG  ASN A 150      -6.410 -39.264 -13.237  1.00  0.00              
ATOM   2168  OD1 ASN A 150      -6.622 -38.965 -12.056  1.00  0.00              
ATOM   2169  ND2 ASN A 150      -5.274 -39.763 -13.654  1.00  0.00              
ATOM   2170  H   ASN A 150     -10.439 -37.893 -14.318  1.00  0.00              
ATOM   2171  HA  ASN A 150      -8.575 -37.840 -12.936  1.00  0.00              
ATOM   2172 1HB  ASN A 150      -7.846 -39.926 -14.660  1.00  0.00              
ATOM   2173 2HB  ASN A 150      -6.934 -38.472 -15.134  1.00  0.00              
ATOM   2174 1HD2 ASN A 150      -4.551 -39.976 -12.997  1.00  0.00              
ATOM   2175 2HD2 ASN A 150      -5.130 -39.932 -14.629  1.00  0.00              
ATOM   2176  N   VAL A 151      -8.312 -35.388 -14.227  1.00  0.00              
ATOM   2177  CA  VAL A 151      -7.733 -34.058 -14.402  1.00  0.00              
ATOM   2178  C   VAL A 151      -8.239 -33.154 -13.278  1.00  0.00              
ATOM   2179  O   VAL A 151      -9.153 -33.526 -12.538  1.00  0.00              
ATOM   2180  CB  VAL A 151      -8.128 -33.409 -15.767  1.00  0.00              
ATOM   2181  CG1 VAL A 151      -7.647 -34.273 -16.916  1.00  0.00              
ATOM   2182  CG2 VAL A 151      -9.621 -33.187 -15.832  1.00  0.00              
ATOM   2183  H   VAL A 151      -9.312 -35.478 -14.117  1.00  0.00              
ATOM   2184  HA  VAL A 151      -6.646 -34.084 -14.314  1.00  0.00              
ATOM   2185  HB  VAL A 151      -7.657 -32.430 -15.843  1.00  0.00              
ATOM   2186 1HG1 VAL A 151      -7.928 -33.811 -17.862  1.00  0.00              
ATOM   2187 2HG1 VAL A 151      -6.563 -34.371 -16.868  1.00  0.00              
ATOM   2188 3HG1 VAL A 151      -8.105 -35.260 -16.845  1.00  0.00              
ATOM   2189 1HG2 VAL A 151      -9.880 -32.733 -16.789  1.00  0.00              
ATOM   2190 2HG2 VAL A 151     -10.135 -34.143 -15.732  1.00  0.00              
ATOM   2191 3HG2 VAL A 151      -9.926 -32.524 -15.023  1.00  0.00              
ATOM   2192  N   ASN A 152      -7.650 -31.970 -13.146  1.00  0.00              
ATOM   2193  CA  ASN A 152      -8.068 -31.056 -12.099  1.00  0.00              
ATOM   2194  C   ASN A 152      -9.199 -30.178 -12.572  1.00  0.00              
ATOM   2195  O   ASN A 152      -9.367 -29.949 -13.764  1.00  0.00              
ATOM   2196  CB  ASN A 152      -6.914 -30.202 -11.607  1.00  0.00              
ATOM   2197  CG  ASN A 152      -5.874 -30.973 -10.842  1.00  0.00              
ATOM   2198  OD1 ASN A 152      -6.161 -32.017 -10.245  1.00  0.00              
ATOM   2199  ND2 ASN A 152      -4.689 -30.422 -10.788  1.00  0.00              
ATOM   2200  H   ASN A 152      -6.907 -31.694 -13.772  1.00  0.00              
ATOM   2201  HA  ASN A 152      -8.445 -31.620 -11.244  1.00  0.00              
ATOM   2202 1HB  ASN A 152      -6.417 -29.497 -12.274  1.00  0.00              
ATOM   2203 2HB  ASN A 152      -7.537 -29.655 -10.900  1.00  0.00              
ATOM   2204 1HD2 ASN A 152      -3.947 -30.879 -10.295  1.00  0.00              
ATOM   2205 2HD2 ASN A 152      -4.524 -29.545 -11.238  1.00  0.00              
ATOM   2206  N   TYR A 153      -9.994 -29.719 -11.618  1.00  0.00              
ATOM   2207  CA  TYR A 153     -11.117 -28.839 -11.879  1.00  0.00              
ATOM   2208  C   TYR A 153     -11.031 -27.634 -10.955  1.00  0.00              
ATOM   2209  O   TYR A 153     -10.831 -27.780  -9.744  1.00  0.00              
ATOM   2210  CB  TYR A 153     -12.438 -29.550 -11.606  1.00  0.00              
ATOM   2211  CG  TYR A 153     -13.627 -28.624 -11.700  1.00  0.00              
ATOM   2212  CD1 TYR A 153     -14.452 -28.397 -10.599  1.00  0.00              
ATOM   2213  CD2 TYR A 153     -13.941 -27.987 -12.900  1.00  0.00              
ATOM   2214  CE1 TYR A 153     -15.568 -27.561 -10.694  1.00  0.00              
ATOM   2215  CE2 TYR A 153     -15.046 -27.152 -13.005  1.00  0.00              
ATOM   2216  CZ  TYR A 153     -15.857 -26.946 -11.900  1.00  0.00              
ATOM   2217  OH  TYR A 153     -16.970 -26.147 -12.017  1.00  0.00              
ATOM   2218  H   TYR A 153      -9.801 -30.000 -10.668  1.00  0.00              
ATOM   2219  HA  TYR A 153     -11.072 -28.476 -12.906  1.00  0.00              
ATOM   2220 1HB  TYR A 153     -12.530 -30.353 -12.339  1.00  0.00              
ATOM   2221 2HB  TYR A 153     -12.373 -29.976 -10.605  1.00  0.00              
ATOM   2222  HD1 TYR A 153     -14.214 -28.887  -9.654  1.00  0.00              
ATOM   2223  HD2 TYR A 153     -13.302 -28.155 -13.768  1.00  0.00              
ATOM   2224  HE1 TYR A 153     -16.205 -27.391  -9.826  1.00  0.00              
ATOM   2225  HE2 TYR A 153     -15.271 -26.663 -13.953  1.00  0.00              
ATOM   2226  HH  TYR A 153     -17.464 -26.068 -11.197  1.00  0.00              
ATOM   2227  N   VAL A 154     -11.200 -26.445 -11.519  1.00  0.00              
ATOM   2228  CA  VAL A 154     -11.167 -25.232 -10.722  1.00  0.00              
ATOM   2229  C   VAL A 154     -12.186 -24.255 -11.252  1.00  0.00              
ATOM   2230  O   VAL A 154     -12.463 -24.234 -12.449  1.00  0.00              
ATOM   2231  CB  VAL A 154      -9.768 -24.576 -10.758  1.00  0.00              
ATOM   2232  CG1 VAL A 154      -9.412 -24.254 -12.179  1.00  0.00              
ATOM   2233  CG2 VAL A 154      -9.752 -23.295  -9.898  1.00  0.00              
ATOM   2234  H   VAL A 154     -11.355 -26.376 -12.515  1.00  0.00              
ATOM   2235  HA  VAL A 154     -11.448 -25.430  -9.687  1.00  0.00              
ATOM   2236  HB  VAL A 154      -9.044 -25.262 -10.319  1.00  0.00              
ATOM   2237 1HG1 VAL A 154      -8.426 -23.791 -12.211  1.00  0.00              
ATOM   2238 2HG1 VAL A 154      -9.401 -25.171 -12.768  1.00  0.00              
ATOM   2239 3HG1 VAL A 154     -10.149 -23.565 -12.591  1.00  0.00              
ATOM   2240 1HG2 VAL A 154      -8.759 -22.845  -9.933  1.00  0.00              
ATOM   2241 2HG2 VAL A 154     -10.485 -22.589 -10.286  1.00  0.00              
ATOM   2242 3HG2 VAL A 154     -10.000 -23.547  -8.867  1.00  0.00              
ATOM   2243  N   GLU A 155     -12.771 -23.471 -10.355  1.00  0.00              
ATOM   2244  CA  GLU A 155     -13.796 -22.521 -10.756  1.00  0.00              
ATOM   2245  C   GLU A 155     -13.179 -21.149 -10.617  1.00  0.00              
ATOM   2246  O   GLU A 155     -12.441 -20.885  -9.676  1.00  0.00              
ATOM   2247  CB  GLU A 155     -15.047 -22.631  -9.883  1.00  0.00              
ATOM   2248  CG  GLU A 155     -15.829 -23.912 -10.107  1.00  0.00              
ATOM   2249  CD  GLU A 155     -17.218 -23.883  -9.483  1.00  0.00              
ATOM   2250  OE1 GLU A 155     -17.526 -22.938  -8.722  1.00  0.00              
ATOM   2251  OE2 GLU A 155     -17.994 -24.821  -9.752  1.00  0.00              
ATOM   2252  H   GLU A 155     -12.507 -23.528  -9.381  1.00  0.00              
ATOM   2253  HA  GLU A 155     -14.075 -22.695 -11.796  1.00  0.00              
ATOM   2254 1HB  GLU A 155     -14.717 -22.574  -8.846  1.00  0.00              
ATOM   2255 2HB  GLU A 155     -15.673 -21.769 -10.114  1.00  0.00              
ATOM   2256 1HG  GLU A 155     -15.932 -24.179 -11.159  1.00  0.00              
ATOM   2257 2HG  GLU A 155     -15.233 -24.668  -9.598  1.00  0.00              
ATOM   2258  N   THR A 156     -13.481 -20.282 -11.568  1.00  0.00              
ATOM   2259  CA  THR A 156     -12.921 -18.949 -11.570  1.00  0.00              
ATOM   2260  C   THR A 156     -13.983 -17.905 -11.807  1.00  0.00              
ATOM   2261  O   THR A 156     -15.137 -18.215 -12.106  1.00  0.00              
ATOM   2262  CB  THR A 156     -11.905 -18.783 -12.725  1.00  0.00              
ATOM   2263  OG1 THR A 156     -12.611 -18.795 -13.979  1.00  0.00              
ATOM   2264  CG2 THR A 156     -10.885 -19.915 -12.721  1.00  0.00              
ATOM   2265  H   THR A 156     -14.114 -20.552 -12.307  1.00  0.00              
ATOM   2266  HA  THR A 156     -12.489 -18.729 -10.594  1.00  0.00              
ATOM   2267  HB  THR A 156     -11.386 -17.833 -12.607  1.00  0.00              
ATOM   2268  HG1 THR A 156     -13.242 -18.072 -13.998  1.00  0.00              
ATOM   2269 1HG2 THR A 156     -10.183 -19.774 -13.543  1.00  0.00              
ATOM   2270 2HG2 THR A 156     -10.344 -19.913 -11.775  1.00  0.00              
ATOM   2271 3HG2 THR A 156     -11.400 -20.867 -12.843  1.00  0.00              
ATOM   2272  N   SER A 157     -13.571 -16.656 -11.656  1.00  0.00              
ATOM   2273  CA  SER A 157     -14.424 -15.531 -11.964  1.00  0.00              
ATOM   2274  C   SER A 157     -13.530 -14.472 -12.588  1.00  0.00              
ATOM   2275  O   SER A 157     -12.682 -13.891 -11.916  1.00  0.00              
ATOM   2276  CB  SER A 157     -15.092 -14.936 -10.731  1.00  0.00              
ATOM   2277  OG  SER A 157     -15.770 -13.745 -11.109  1.00  0.00              
ATOM   2278  H   SER A 157     -12.635 -16.485 -11.315  1.00  0.00              
ATOM   2279  HA  SER A 157     -15.279 -15.794 -12.588  1.00  0.00              
ATOM   2280 1HB  SER A 157     -15.794 -15.666 -10.329  1.00  0.00              
ATOM   2281 2HB  SER A 157     -14.326 -14.722  -9.986  1.00  0.00              
ATOM   2282  HG  SER A 157     -16.612 -13.970 -11.513  1.00  0.00              
ATOM   2283  N   ALA A 158     -13.695 -14.241 -13.883  1.00  0.00              
ATOM   2284  CA  ALA A 158     -12.912 -13.210 -14.548  1.00  0.00              
ATOM   2285  C   ALA A 158     -13.386 -11.837 -14.042  1.00  0.00              
ATOM   2286  O   ALA A 158     -12.610 -10.886 -13.946  1.00  0.00              
ATOM   2287  CB  ALA A 158     -13.103 -13.322 -16.064  1.00  0.00              
ATOM   2288  H   ALA A 158     -14.363 -14.774 -14.420  1.00  0.00              
ATOM   2289  HA  ALA A 158     -11.863 -13.342 -14.282  1.00  0.00              
ATOM   2290 1HB  ALA A 158     -12.516 -12.549 -16.560  1.00  0.00              
ATOM   2291 2HB  ALA A 158     -12.770 -14.303 -16.401  1.00  0.00              
ATOM   2292 3HB  ALA A 158     -14.156 -13.190 -16.308  1.00  0.00              
ATOM   2293  N   LYS A 159     -14.674 -11.742 -13.722  1.00  0.00              
ATOM   2294  CA  LYS A 159     -15.261 -10.491 -13.240  1.00  0.00              
ATOM   2295  C   LYS A 159     -14.733 -10.026 -11.879  1.00  0.00              
ATOM   2296  O   LYS A 159     -14.357  -8.866 -11.723  1.00  0.00              
ATOM   2297  CB  LYS A 159     -16.786 -10.622 -13.177  1.00  0.00              
ATOM   2298  CG  LYS A 159     -17.509  -9.335 -12.796  1.00  0.00              
ATOM   2299  CD  LYS A 159     -19.023  -9.469 -12.919  1.00  0.00              
ATOM   2300  CE  LYS A 159     -19.712  -8.154 -12.561  1.00  0.00              
ATOM   2301  NZ  LYS A 159     -21.195  -8.231 -12.652  1.00  0.00              
ATOM   2302  H   LYS A 159     -15.262 -12.558 -13.814  1.00  0.00              
ATOM   2303  HA  LYS A 159     -15.009  -9.678 -13.922  1.00  0.00              
ATOM   2304 1HB  LYS A 159     -17.120 -10.949 -14.162  1.00  0.00              
ATOM   2305 2HB  LYS A 159     -17.011 -11.396 -12.443  1.00  0.00              
ATOM   2306 1HG  LYS A 159     -17.255  -9.089 -11.764  1.00  0.00              
ATOM   2307 2HG  LYS A 159     -17.166  -8.538 -13.454  1.00  0.00              
ATOM   2308 1HD  LYS A 159     -19.265  -9.746 -13.946  1.00  0.00              
ATOM   2309 2HD  LYS A 159     -19.359 -10.256 -12.243  1.00  0.00              
ATOM   2310 1HE  LYS A 159     -19.433  -7.888 -11.543  1.00  0.00              
ATOM   2311 2HE  LYS A 159     -19.356  -7.385 -13.247  1.00  0.00              
ATOM   2312 1HZ  LYS A 159     -21.595  -7.337 -12.407  1.00  0.00              
ATOM   2313 2HZ  LYS A 159     -21.463  -8.472 -13.596  1.00  0.00              
ATOM   2314 3HZ  LYS A 159     -21.535  -8.939 -12.015  1.00  0.00              
ATOM   2315  N   THR A 160     -14.704 -10.922 -10.898  1.00  0.00              
ATOM   2316  CA  THR A 160     -14.174 -10.580  -9.572  1.00  0.00              
ATOM   2317  C   THR A 160     -12.738 -11.050  -9.339  1.00  0.00              
ATOM   2318  O   THR A 160     -12.228 -10.951  -8.229  1.00  0.00              
ATOM   2319  CB  THR A 160     -15.061 -11.169  -8.459  1.00  0.00              
ATOM   2320  OG1 THR A 160     -15.079 -12.598  -8.565  1.00  0.00              
ATOM   2321  CG2 THR A 160     -16.482 -10.638  -8.572  1.00  0.00              
ATOM   2322  H   THR A 160     -15.051 -11.855 -11.064  1.00  0.00              
ATOM   2323  HA  THR A 160     -14.133  -9.496  -9.459  1.00  0.00              
ATOM   2324  HB  THR A 160     -14.646 -10.891  -7.490  1.00  0.00              
ATOM   2325  HG1 THR A 160     -15.432 -12.851  -9.422  1.00  0.00              
ATOM   2326 1HG2 THR A 160     -17.093 -11.064  -7.777  1.00  0.00              
ATOM   2327 2HG2 THR A 160     -16.472  -9.552  -8.480  1.00  0.00              
ATOM   2328 3HG2 THR A 160     -16.897 -10.916  -9.540  1.00  0.00              
ATOM   2329  N   ARG A 161     -12.104 -11.564 -10.392  1.00  0.00              
ATOM   2330  CA  ARG A 161     -10.683 -11.931 -10.380  1.00  0.00              
ATOM   2331  C   ARG A 161     -10.342 -13.139  -9.522  1.00  0.00              
ATOM   2332  O   ARG A 161      -9.174 -13.367  -9.208  1.00  0.00              
ATOM   2333  CB  ARG A 161      -9.811 -10.746  -9.993  1.00  0.00              
ATOM   2334  CG  ARG A 161     -10.044  -9.486 -10.811  1.00  0.00              
ATOM   2335  CD  ARG A 161      -9.101  -8.378 -10.511  1.00  0.00              
ATOM   2336  NE  ARG A 161      -9.024  -8.016  -9.105  1.00  0.00              
ATOM   2337  CZ  ARG A 161      -9.845  -7.140  -8.494  1.00  0.00              
ATOM   2338  NH1 ARG A 161     -10.780  -6.506  -9.166  1.00  0.00              
ATOM   2339  NH2 ARG A 161      -9.670  -6.916  -7.203  1.00  0.00              
ATOM   2340  H   ARG A 161     -12.642 -11.703 -11.236  1.00  0.00              
ATOM   2341  HA  ARG A 161     -10.367 -12.216 -11.384  1.00  0.00              
ATOM   2342 1HB  ARG A 161     -10.009 -10.535  -8.943  1.00  0.00              
ATOM   2343 2HB  ARG A 161      -8.774 -11.063 -10.110  1.00  0.00              
ATOM   2344 1HG  ARG A 161      -9.944  -9.734 -11.868  1.00  0.00              
ATOM   2345 2HG  ARG A 161     -11.056  -9.128 -10.615  1.00  0.00              
ATOM   2346 1HD  ARG A 161      -8.100  -8.670 -10.828  1.00  0.00              
ATOM   2347 2HD  ARG A 161      -9.412  -7.490 -11.060  1.00  0.00              
ATOM   2348  HE  ARG A 161      -8.384  -8.338  -8.391  1.00  0.00              
ATOM   2349 1HH1 ARG A 161     -10.889  -6.675 -10.156  1.00  0.00              
ATOM   2350 2HH1 ARG A 161     -11.385  -5.853  -8.690  1.00  0.00              
ATOM   2351 1HH2 ARG A 161      -8.934  -7.398  -6.705  1.00  0.00              
ATOM   2352 2HH2 ARG A 161     -10.270  -6.264  -6.721  1.00  0.00              
ATOM   2353  N   ALA A 162     -11.359 -13.920  -9.163  1.00  0.00              
ATOM   2354  CA  ALA A 162     -11.153 -15.148  -8.389  1.00  0.00              
ATOM   2355  C   ALA A 162     -10.516 -16.240  -9.254  1.00  0.00              
ATOM   2356  O   ALA A 162     -11.070 -16.628 -10.270  1.00  0.00              
ATOM   2357  CB  ALA A 162     -12.487 -15.638  -7.836  1.00  0.00              
ATOM   2358  H   ALA A 162     -12.297 -13.660  -9.432  1.00  0.00              
ATOM   2359  HA  ALA A 162     -10.465 -14.934  -7.571  1.00  0.00              
ATOM   2360 1HB  ALA A 162     -12.330 -16.550  -7.261  1.00  0.00              
ATOM   2361 2HB  ALA A 162     -12.917 -14.872  -7.189  1.00  0.00              
ATOM   2362 3HB  ALA A 162     -13.169 -15.842  -8.660  1.00  0.00              
ATOM   2363  N   ASN A 163      -9.357 -16.724  -8.815  1.00  0.00              
ATOM   2364  CA  ASN A 163      -8.610 -17.790  -9.472  1.00  0.00              
ATOM   2365  C   ASN A 163      -8.224 -17.565 -10.950  1.00  0.00              
ATOM   2366  O   ASN A 163      -8.021 -18.529 -11.688  1.00  0.00              
ATOM   2367  CB  ASN A 163      -9.355 -19.134  -9.347  1.00  0.00              
ATOM   2368  CG  ASN A 163      -9.467 -19.623  -7.895  1.00  0.00              
ATOM   2369  OD1 ASN A 163      -8.611 -19.315  -7.071  1.00  0.00              
ATOM   2370  ND2 ASN A 163     -10.511 -20.391  -7.587  1.00  0.00              
ATOM   2371  H   ASN A 163      -8.987 -16.313  -7.970  1.00  0.00              
ATOM   2372  HA  ASN A 163      -7.640 -17.915  -8.987  1.00  0.00              
ATOM   2373 1HB  ASN A 163     -10.300 -19.298  -9.867  1.00  0.00              
ATOM   2374 2HB  ASN A 163      -8.563 -19.692  -9.849  1.00  0.00              
ATOM   2375 1HD2 ASN A 163     -10.622 -20.731  -6.653  1.00  0.00              
ATOM   2376 2HD2 ASN A 163     -11.182 -20.627  -8.290  1.00  0.00              
ATOM   2377  N   VAL A 164      -8.083 -16.317 -11.388  1.00  0.00              
ATOM   2378  CA  VAL A 164      -7.791 -16.073 -12.796  1.00  0.00              
ATOM   2379  C   VAL A 164      -6.361 -16.442 -13.193  1.00  0.00              
ATOM   2380  O   VAL A 164      -6.158 -17.155 -14.174  1.00  0.00              
ATOM   2381  CB  VAL A 164      -8.118 -14.605 -13.187  1.00  0.00              
ATOM   2382  CG1 VAL A 164      -7.650 -14.301 -14.633  1.00  0.00              
ATOM   2383  CG2 VAL A 164      -9.618 -14.388 -13.086  1.00  0.00              
ATOM   2384  H   VAL A 164      -8.175 -15.532 -10.761  1.00  0.00              
ATOM   2385  HA  VAL A 164      -8.403 -16.703 -13.443  1.00  0.00              
ATOM   2386  HB  VAL A 164      -7.640 -13.934 -12.474  1.00  0.00              
ATOM   2387 1HG1 VAL A 164      -7.889 -13.267 -14.883  1.00  0.00              
ATOM   2388 2HG1 VAL A 164      -6.572 -14.450 -14.706  1.00  0.00              
ATOM   2389 3HG1 VAL A 164      -8.158 -14.969 -15.328  1.00  0.00              
ATOM   2390 1HG2 VAL A 164      -9.856 -13.361 -13.359  1.00  0.00              
ATOM   2391 2HG2 VAL A 164     -10.129 -15.072 -13.764  1.00  0.00              
ATOM   2392 3HG2 VAL A 164      -9.945 -14.578 -12.064  1.00  0.00              
ATOM   2393  N   ASP A 165      -5.369 -15.979 -12.438  1.00  0.00              
ATOM   2394  CA  ASP A 165      -3.983 -16.323 -12.736  1.00  0.00              
ATOM   2395  C   ASP A 165      -3.777 -17.809 -12.460  1.00  0.00              
ATOM   2396  O   ASP A 165      -3.022 -18.478 -13.159  1.00  0.00              
ATOM   2397  CB  ASP A 165      -3.004 -15.530 -11.855  1.00  0.00              
ATOM   2398  CG  ASP A 165      -2.927 -14.052 -12.229  1.00  0.00              
ATOM   2399  OD1 ASP A 165      -3.451 -13.666 -13.301  1.00  0.00              
ATOM   2400  OD2 ASP A 165      -2.317 -13.276 -11.458  1.00  0.00              
ATOM   2401  H   ASP A 165      -5.568 -15.382 -11.648  1.00  0.00              
ATOM   2402  HA  ASP A 165      -3.777 -16.143 -13.791  1.00  0.00              
ATOM   2403 1HB  ASP A 165      -3.194 -15.641 -10.787  1.00  0.00              
ATOM   2404 2HB  ASP A 165      -2.068 -16.028 -12.112  1.00  0.00              
ATOM   2405  N   LYS A 166      -4.459 -18.317 -11.440  1.00  0.00              
ATOM   2406  CA  LYS A 166      -4.331 -19.713 -11.064  1.00  0.00              
ATOM   2407  C   LYS A 166      -4.425 -20.689 -12.242  1.00  0.00              
ATOM   2408  O   LYS A 166      -3.617 -21.602 -12.340  1.00  0.00              
ATOM   2409  CB  LYS A 166      -5.381 -20.091 -10.007  1.00  0.00              
ATOM   2410  CG  LYS A 166      -5.316 -21.552  -9.553  1.00  0.00              
ATOM   2411  CD  LYS A 166      -6.280 -21.839  -8.411  1.00  0.00              
ATOM   2412  CE  LYS A 166      -6.375 -23.336  -8.143  1.00  0.00              
ATOM   2413  NZ  LYS A 166      -5.069 -23.917  -7.713  1.00  0.00              
ATOM   2414  H   LYS A 166      -5.082 -17.721 -10.912  1.00  0.00              
ATOM   2415  HA  LYS A 166      -3.343 -19.891 -10.637  1.00  0.00              
ATOM   2416 1HB  LYS A 166      -5.222 -19.436  -9.149  1.00  0.00              
ATOM   2417 2HB  LYS A 166      -6.360 -19.888 -10.441  1.00  0.00              
ATOM   2418 1HG  LYS A 166      -5.568 -22.189 -10.402  1.00  0.00              
ATOM   2419 2HG  LYS A 166      -4.300 -21.768  -9.226  1.00  0.00              
ATOM   2420 1HD  LYS A 166      -5.921 -21.326  -7.517  1.00  0.00              
ATOM   2421 2HD  LYS A 166      -7.262 -21.452  -8.679  1.00  0.00              
ATOM   2422 1HE  LYS A 166      -7.115 -23.496  -7.362  1.00  0.00              
ATOM   2423 2HE  LYS A 166      -6.703 -23.826  -9.060  1.00  0.00              
ATOM   2424 1HZ  LYS A 166      -5.179 -24.908  -7.549  1.00  0.00              
ATOM   2425 2HZ  LYS A 166      -4.380 -23.771  -8.438  1.00  0.00              
ATOM   2426 3HZ  LYS A 166      -4.764 -23.466  -6.863  1.00  0.00              
ATOM   2427  N   VAL A 167      -5.403 -20.509 -13.127  1.00  0.00              
ATOM   2428  CA  VAL A 167      -5.563 -21.480 -14.213  1.00  0.00              
ATOM   2429  C   VAL A 167      -4.402 -21.452 -15.199  1.00  0.00              
ATOM   2430  O   VAL A 167      -4.098 -22.465 -15.831  1.00  0.00              
ATOM   2431  CB  VAL A 167      -6.928 -21.311 -14.964  1.00  0.00              
ATOM   2432  CG1 VAL A 167      -8.053 -21.435 -13.970  1.00  0.00              
ATOM   2433  CG2 VAL A 167      -7.019 -19.974 -15.679  1.00  0.00              
ATOM   2434  H   VAL A 167      -6.035 -19.723 -13.071  1.00  0.00              
ATOM   2435  HA  VAL A 167      -5.563 -22.503 -13.834  1.00  0.00              
ATOM   2436  HB  VAL A 167      -7.003 -22.076 -15.738  1.00  0.00              
ATOM   2437 1HG1 VAL A 167      -9.008 -21.319 -14.483  1.00  0.00              
ATOM   2438 2HG1 VAL A 167      -8.013 -22.416 -13.496  1.00  0.00              
ATOM   2439 3HG1 VAL A 167      -7.954 -20.660 -13.211  1.00  0.00              
ATOM   2440 1HG2 VAL A 167      -7.980 -19.897 -16.188  1.00  0.00              
ATOM   2441 2HG2 VAL A 167      -6.928 -19.167 -14.952  1.00  0.00              
ATOM   2442 3HG2 VAL A 167      -6.215 -19.896 -16.411  1.00  0.00              
ATOM   2443  N   PHE A 168      -3.707 -20.322 -15.293  1.00  0.00              
ATOM   2444  CA  PHE A 168      -2.628 -20.208 -16.272  1.00  0.00              
ATOM   2445  C   PHE A 168      -1.309 -20.735 -15.715  1.00  0.00              
ATOM   2446  O   PHE A 168      -0.556 -21.411 -16.417  1.00  0.00              
ATOM   2447  CB  PHE A 168      -2.479 -18.756 -16.711  1.00  0.00              
ATOM   2448  CG  PHE A 168      -3.629 -18.266 -17.528  1.00  0.00              
ATOM   2449  CD1 PHE A 168      -3.732 -18.607 -18.874  1.00  0.00              
ATOM   2450  CD2 PHE A 168      -4.619 -17.484 -16.951  1.00  0.00              
ATOM   2451  CE1 PHE A 168      -4.811 -18.172 -19.638  1.00  0.00              
ATOM   2452  CE2 PHE A 168      -5.699 -17.041 -17.697  1.00  0.00              
ATOM   2453  CZ  PHE A 168      -5.799 -17.386 -19.051  1.00  0.00              
ATOM   2454  H   PHE A 168      -3.913 -19.535 -14.695  1.00  0.00              
ATOM   2455  HA  PHE A 168      -2.857 -20.818 -17.147  1.00  0.00              
ATOM   2456 1HB  PHE A 168      -2.408 -18.105 -15.841  1.00  0.00              
ATOM   2457 2HB  PHE A 168      -1.585 -18.640 -17.323  1.00  0.00              
ATOM   2458  HD1 PHE A 168      -2.955 -19.223 -19.328  1.00  0.00              
ATOM   2459  HD2 PHE A 168      -4.538 -17.217 -15.897  1.00  0.00              
ATOM   2460  HE1 PHE A 168      -4.880 -18.448 -20.690  1.00  0.00              
ATOM   2461  HE2 PHE A 168      -6.470 -16.426 -17.234  1.00  0.00              
ATOM   2462  HZ  PHE A 168      -6.644 -17.039 -19.644  1.00  0.00              
ATOM   2463  N   PHE A 169      -1.029 -20.431 -14.451  1.00  0.00              
ATOM   2464  CA  PHE A 169       0.220 -20.878 -13.851  1.00  0.00              
ATOM   2465  C   PHE A 169       0.182 -22.373 -13.520  1.00  0.00              
ATOM   2466  O   PHE A 169       1.205 -23.047 -13.608  1.00  0.00              
ATOM   2467  CB  PHE A 169       0.534 -20.054 -12.603  1.00  0.00              
ATOM   2468  CG  PHE A 169       1.036 -18.680 -12.915  1.00  0.00              
ATOM   2469  CD1 PHE A 169       2.322 -18.490 -13.416  1.00  0.00              
ATOM   2470  CD2 PHE A 169       0.206 -17.576 -12.767  1.00  0.00              
ATOM   2471  CE1 PHE A 169       2.768 -17.218 -13.770  1.00  0.00              
ATOM   2472  CE2 PHE A 169       0.644 -16.303 -13.117  1.00  0.00              
ATOM   2473  CZ  PHE A 169       1.919 -16.121 -13.621  1.00  0.00              
ATOM   2474  H   PHE A 169      -1.676 -19.890 -13.896  1.00  0.00              
ATOM   2475  HA  PHE A 169       1.039 -20.743 -14.558  1.00  0.00              
ATOM   2476 1HB  PHE A 169      -0.363 -19.934 -11.998  1.00  0.00              
ATOM   2477 2HB  PHE A 169       1.306 -20.547 -12.014  1.00  0.00              
ATOM   2478  HD1 PHE A 169       2.982 -19.350 -13.530  1.00  0.00              
ATOM   2479  HD2 PHE A 169      -0.800 -17.716 -12.370  1.00  0.00              
ATOM   2480  HE1 PHE A 169       3.776 -17.085 -14.163  1.00  0.00              
ATOM   2481  HE2 PHE A 169      -0.020 -15.448 -12.993  1.00  0.00              
ATOM   2482  HZ  PHE A 169       2.261 -15.125 -13.898  1.00  0.00              
ATOM   2483  N   ASP A 170      -0.982 -22.892 -13.137  1.00  0.00              
ATOM   2484  CA  ASP A 170      -1.081 -24.310 -12.794  1.00  0.00              
ATOM   2485  C   ASP A 170      -0.921 -25.125 -14.088  1.00  0.00              
ATOM   2486  O   ASP A 170      -0.275 -26.163 -14.092  1.00  0.00              
ATOM   2487  CB  ASP A 170      -2.435 -24.634 -12.148  1.00  0.00              
ATOM   2488  CG  ASP A 170      -2.540 -24.146 -10.698  1.00  0.00              
ATOM   2489  OD1 ASP A 170      -1.510 -23.763 -10.096  1.00  0.00              
ATOM   2490  OD2 ASP A 170      -3.666 -24.149 -10.161  1.00  0.00              
ATOM   2491  H   ASP A 170      -1.808 -22.313 -13.077  1.00  0.00              
ATOM   2492  HA  ASP A 170      -0.274 -24.582 -12.113  1.00  0.00              
ATOM   2493 1HB  ASP A 170      -3.289 -24.281 -12.728  1.00  0.00              
ATOM   2494 2HB  ASP A 170      -2.403 -25.724 -12.172  1.00  0.00              
ATOM   2495  N   LEU A 171      -1.514 -24.661 -15.186  1.00  0.00              
ATOM   2496  CA  LEU A 171      -1.318 -25.345 -16.468  1.00  0.00              
ATOM   2497  C   LEU A 171       0.139 -25.218 -16.891  1.00  0.00              
ATOM   2498  O   LEU A 171       0.722 -26.160 -17.430  1.00  0.00              
ATOM   2499  CB  LEU A 171      -2.247 -24.767 -17.544  1.00  0.00              
ATOM   2500  CG  LEU A 171      -2.164 -25.452 -18.914  1.00  0.00              
ATOM   2501  CD1 LEU A 171      -2.545 -26.921 -18.788  1.00  0.00              
ATOM   2502  CD2 LEU A 171      -3.082 -24.739 -19.895  1.00  0.00              
ATOM   2503  H   LEU A 171      -2.100 -23.839 -15.151  1.00  0.00              
ATOM   2504  HA  LEU A 171      -1.538 -26.406 -16.353  1.00  0.00              
ATOM   2505 1HB  LEU A 171      -3.208 -24.977 -17.079  1.00  0.00              
ATOM   2506 2HB  LEU A 171      -2.121 -23.690 -17.649  1.00  0.00              
ATOM   2507  HG  LEU A 171      -1.140 -25.337 -19.272  1.00  0.00              
ATOM   2508 1HD1 LEU A 171      -2.483 -27.398 -19.766  1.00  0.00              
ATOM   2509 2HD1 LEU A 171      -1.861 -27.416 -18.099  1.00  0.00              
ATOM   2510 3HD1 LEU A 171      -3.563 -27.001 -18.409  1.00  0.00              
ATOM   2511 1HD2 LEU A 171      -3.021 -25.226 -20.869  1.00  0.00              
ATOM   2512 2HD2 LEU A 171      -4.108 -24.781 -19.531  1.00  0.00              
ATOM   2513 3HD2 LEU A 171      -2.774 -23.697 -19.992  1.00  0.00              
ATOM   2514  N   MET A 172       0.739 -24.054 -16.659  1.00  0.00              
ATOM   2515  CA  MET A 172       2.159 -23.931 -16.956  1.00  0.00              
ATOM   2516  C   MET A 172       2.968 -24.936 -16.140  1.00  0.00              
ATOM   2517  O   MET A 172       3.969 -25.449 -16.623  1.00  0.00              
ATOM   2518  CB  MET A 172       2.674 -22.515 -16.682  1.00  0.00              
ATOM   2519  CG  MET A 172       2.201 -21.480 -17.711  1.00  0.00              
ATOM   2520  SD  MET A 172       2.512 -19.798 -17.153  1.00  0.00              
ATOM   2521  CE  MET A 172       4.232 -19.727 -17.203  1.00  0.00              
ATOM   2522  H   MET A 172       0.243 -23.257 -16.286  1.00  0.00              
ATOM   2523  HA  MET A 172       2.340 -24.158 -18.006  1.00  0.00              
ATOM   2524 1HB  MET A 172       2.323 -22.237 -15.689  1.00  0.00              
ATOM   2525 2HB  MET A 172       3.764 -22.567 -16.682  1.00  0.00              
ATOM   2526 1HG  MET A 172       2.734 -21.662 -18.644  1.00  0.00              
ATOM   2527 2HG  MET A 172       1.132 -21.623 -17.870  1.00  0.00              
ATOM   2528 1HE  MET A 172       4.565 -18.740 -16.882  1.00  0.00              
ATOM   2529 2HE  MET A 172       4.647 -20.485 -16.537  1.00  0.00              
ATOM   2530 3HE  MET A 172       4.574 -19.912 -18.222  1.00  0.00              
ATOM   2531  N   ARG A 173       2.547 -25.220 -14.911  1.00  0.00              
ATOM   2532  CA  ARG A 173       3.216 -26.259 -14.126  1.00  0.00              
ATOM   2533  C   ARG A 173       3.070 -27.659 -14.734  1.00  0.00              
ATOM   2534  O   ARG A 173       4.008 -28.467 -14.702  1.00  0.00              
ATOM   2535  CB  ARG A 173       2.719 -26.246 -12.675  1.00  0.00              
ATOM   2536  CG  ARG A 173       3.199 -25.011 -11.898  1.00  0.00              
ATOM   2537  CD  ARG A 173       2.754 -25.006 -10.433  1.00  0.00              
ATOM   2538  NE  ARG A 173       3.167 -23.764  -9.769  1.00  0.00              
ATOM   2539  CZ  ARG A 173       2.381 -22.705  -9.591  1.00  0.00              
ATOM   2540  NH1 ARG A 173       1.132 -22.730 -10.013  1.00  0.00              
ATOM   2541  NH2 ARG A 173       2.851 -21.601  -9.016  1.00  0.00              
ATOM   2542  H   ARG A 173       1.765 -24.725 -14.507  1.00  0.00              
ATOM   2543  HA  ARG A 173       4.289 -26.067 -14.099  1.00  0.00              
ATOM   2544 1HB  ARG A 173       1.630 -26.272 -12.712  1.00  0.00              
ATOM   2545 2HB  ARG A 173       3.088 -27.157 -12.204  1.00  0.00              
ATOM   2546 1HG  ARG A 173       4.289 -24.984 -11.928  1.00  0.00              
ATOM   2547 2HG  ARG A 173       2.801 -24.120 -12.384  1.00  0.00              
ATOM   2548 1HD  ARG A 173       1.669 -25.093 -10.392  1.00  0.00              
ATOM   2549 2HD  ARG A 173       3.206 -25.856  -9.922  1.00  0.00              
ATOM   2550  HE  ARG A 173       4.058 -23.518  -9.360  1.00  0.00              
ATOM   2551 1HH1 ARG A 173       0.773 -23.555 -10.471  1.00  0.00              
ATOM   2552 2HH1 ARG A 173       0.540 -21.924  -9.877  1.00  0.00              
ATOM   2553 1HH2 ARG A 173       3.813 -21.565  -8.711  1.00  0.00              
ATOM   2554 2HH2 ARG A 173       2.244 -20.805  -8.888  1.00  0.00              
ATOM   2555  N   GLU A 174       1.903 -27.955 -15.294  1.00  0.00              
ATOM   2556  CA  GLU A 174       1.705 -29.263 -15.905  1.00  0.00              
ATOM   2557  C   GLU A 174       2.561 -29.345 -17.153  1.00  0.00              
ATOM   2558  O   GLU A 174       3.170 -30.379 -17.421  1.00  0.00              
ATOM   2559  CB  GLU A 174       0.244 -29.490 -16.253  1.00  0.00              
ATOM   2560  CG  GLU A 174      -0.634 -29.668 -15.028  1.00  0.00              
ATOM   2561  CD  GLU A 174      -2.092 -29.838 -15.382  1.00  0.00              
ATOM   2562  OE1 GLU A 174      -2.908 -30.042 -14.456  1.00  0.00              
ATOM   2563  OE2 GLU A 174      -2.424 -29.768 -16.588  1.00  0.00              
ATOM   2564  H   GLU A 174       1.146 -27.286 -15.306  1.00  0.00              
ATOM   2565  HA  GLU A 174       2.028 -30.045 -15.217  1.00  0.00              
ATOM   2566 1HB  GLU A 174      -0.084 -28.625 -16.829  1.00  0.00              
ATOM   2567 2HB  GLU A 174       0.200 -30.382 -16.879  1.00  0.00              
ATOM   2568 1HG  GLU A 174      -0.329 -30.499 -14.394  1.00  0.00              
ATOM   2569 2HG  GLU A 174      -0.508 -28.732 -14.486  1.00  0.00              
ATOM   2570  N   ILE A 175       2.633 -28.246 -17.903  1.00  0.00              
ATOM   2571  CA  ILE A 175       3.398 -28.231 -19.146  1.00  0.00              
ATOM   2572  C   ILE A 175       4.874 -28.366 -18.796  1.00  0.00              
ATOM   2573  O   ILE A 175       5.627 -29.103 -19.442  1.00  0.00              
ATOM   2574  CB  ILE A 175       3.166 -26.917 -19.926  1.00  0.00              
ATOM   2575  CG1 ILE A 175       1.719 -26.860 -20.416  1.00  0.00              
ATOM   2576  CG2 ILE A 175       4.138 -26.816 -21.086  1.00  0.00              
ATOM   2577  CD1 ILE A 175       1.310 -25.486 -20.942  1.00  0.00              
ATOM   2578  H   ILE A 175       2.151 -27.407 -17.612  1.00  0.00              
ATOM   2579  HA  ILE A 175       3.143 -29.091 -19.764  1.00  0.00              
ATOM   2580  HB  ILE A 175       3.312 -26.073 -19.253  1.00  0.00              
ATOM   2581 1HG1 ILE A 175       1.615 -27.602 -21.208  1.00  0.00              
ATOM   2582 2HG1 ILE A 175       1.081 -27.136 -19.576  1.00  0.00              
ATOM   2583 1HG2 ILE A 175       3.963 -25.886 -21.628  1.00  0.00              
ATOM   2584 2HG2 ILE A 175       5.159 -26.827 -20.708  1.00  0.00              
ATOM   2585 3HG2 ILE A 175       3.991 -27.660 -21.760  1.00  0.00              
ATOM   2586 1HD1 ILE A 175       0.272 -25.516 -21.273  1.00  0.00              
ATOM   2587 2HD1 ILE A 175       1.416 -24.745 -20.149  1.00  0.00              
ATOM   2588 3HD1 ILE A 175       1.949 -25.213 -21.781  1.00  0.00              
ATOM   2589  N   ARG A 176       5.288 -27.662 -17.757  1.00  0.00              
ATOM   2590  CA  ARG A 176       6.675 -27.730 -17.335  1.00  0.00              
ATOM   2591  C   ARG A 176       7.053 -29.160 -16.884  1.00  0.00              
ATOM   2592  O   ARG A 176       8.127 -29.666 -17.217  1.00  0.00              
ATOM   2593  CB  ARG A 176       6.989 -26.694 -16.266  1.00  0.00              
ATOM   2594  CG  ARG A 176       8.422 -26.714 -15.758  1.00  0.00              
ATOM   2595  CD  ARG A 176       8.719 -25.690 -14.724  1.00  0.00              
ATOM   2596  NE  ARG A 176       7.914 -25.800 -13.518  1.00  0.00              
ATOM   2597  CZ  ARG A 176       7.895 -24.890 -12.524  1.00  0.00              
ATOM   2598  NH1 ARG A 176       8.660 -23.821 -12.570  1.00  0.00              
ATOM   2599  NH2 ARG A 176       7.103 -25.111 -11.490  1.00  0.00              
ATOM   2600  H   ARG A 176       4.647 -27.071 -17.246  1.00  0.00              
ATOM   2601  HA  ARG A 176       7.328 -27.491 -18.175  1.00  0.00              
ATOM   2602 1HB  ARG A 176       6.774 -25.717 -16.697  1.00  0.00              
ATOM   2603 2HB  ARG A 176       6.311 -26.881 -15.434  1.00  0.00              
ATOM   2604 1HG  ARG A 176       8.624 -27.694 -15.326  1.00  0.00              
ATOM   2605 2HG  ARG A 176       9.091 -26.543 -16.602  1.00  0.00              
ATOM   2606 1HD  ARG A 176       9.764 -25.778 -14.428  1.00  0.00              
ATOM   2607 2HD  ARG A 176       8.543 -24.700 -15.144  1.00  0.00              
ATOM   2608  HE  ARG A 176       7.273 -26.530 -13.235  1.00  0.00              
ATOM   2609 1HH1 ARG A 176       9.273 -23.676 -13.360  1.00  0.00              
ATOM   2610 2HH1 ARG A 176       8.631 -23.151 -11.816  1.00  0.00              
ATOM   2611 1HH2 ARG A 176       6.535 -25.947 -11.462  1.00  0.00              
ATOM   2612 2HH2 ARG A 176       7.070 -24.446 -10.732  1.00  0.00              
ATOM   2613  N   ALA A 177       6.159 -29.807 -16.142  1.00  0.00              
ATOM   2614  CA  ALA A 177       6.393 -31.176 -15.676  1.00  0.00              
ATOM   2615  C   ALA A 177       6.558 -32.130 -16.852  1.00  0.00              
ATOM   2616  O   ALA A 177       7.392 -33.029 -16.804  1.00  0.00              
ATOM   2617  CB  ALA A 177       5.238 -31.641 -14.799  1.00  0.00              
ATOM   2618  H   ALA A 177       5.297 -29.342 -15.892  1.00  0.00              
ATOM   2619  HA  ALA A 177       7.320 -31.197 -15.103  1.00  0.00              
ATOM   2620 1HB  ALA A 177       5.426 -32.659 -14.461  1.00  0.00              
ATOM   2621 2HB  ALA A 177       5.150 -30.982 -13.935  1.00  0.00              
ATOM   2622 3HB  ALA A 177       4.313 -31.614 -15.372  1.00  0.00              
ATOM   2623  N   ARG A 178       5.752 -31.938 -17.892  1.00  0.00              
ATOM   2624  CA  ARG A 178       5.868 -32.736 -19.117  1.00  0.00              
ATOM   2625  C   ARG A 178       7.196 -32.480 -19.818  1.00  0.00              
ATOM   2626  O   ARG A 178       7.853 -33.411 -20.288  1.00  0.00              
ATOM   2627  CB  ARG A 178       4.724 -32.420 -20.089  1.00  0.00              
ATOM   2628  CG  ARG A 178       3.366 -32.927 -19.643  1.00  0.00              
ATOM   2629  CD  ARG A 178       3.366 -34.438 -19.479  1.00  0.00              
ATOM   2630  NE  ARG A 178       3.832 -35.110 -20.688  1.00  0.00              
ATOM   2631  CZ  ARG A 178       3.080 -35.345 -21.761  1.00  0.00              
ATOM   2632  NH1 ARG A 178       1.808 -34.965 -21.783  1.00  0.00              
ATOM   2633  NH2 ARG A 178       3.603 -35.957 -22.817  1.00  0.00              
ATOM   2634  H   ARG A 178       5.040 -31.222 -17.837  1.00  0.00              
ATOM   2635  HA  ARG A 178       5.846 -33.798 -18.869  1.00  0.00              
ATOM   2636 1HB  ARG A 178       4.690 -31.337 -20.198  1.00  0.00              
ATOM   2637 2HB  ARG A 178       4.985 -32.873 -21.045  1.00  0.00              
ATOM   2638 1HG  ARG A 178       3.116 -32.459 -18.691  1.00  0.00              
ATOM   2639 2HG  ARG A 178       2.627 -32.643 -20.394  1.00  0.00              
ATOM   2640 1HD  ARG A 178       4.022 -34.704 -18.652  1.00  0.00              
ATOM   2641 2HD  ARG A 178       2.352 -34.769 -19.259  1.00  0.00              
ATOM   2642  HE  ARG A 178       4.746 -35.486 -20.905  1.00  0.00              
ATOM   2643 1HH1 ARG A 178       1.410 -34.496 -20.982  1.00  0.00              
ATOM   2644 2HH1 ARG A 178       1.244 -35.147 -22.600  1.00  0.00              
ATOM   2645 1HH2 ARG A 178       4.573 -36.242 -22.803  1.00  0.00              
ATOM   2646 2HH2 ARG A 178       3.031 -36.134 -23.629  1.00  0.00              
ATOM   2647  N   LYS A 179       7.592 -31.215 -19.888  1.00  0.00              
ATOM   2648  CA  LYS A 179       8.866 -30.860 -20.495  1.00  0.00              
ATOM   2649  C   LYS A 179      10.039 -31.479 -19.741  1.00  0.00              
ATOM   2650  O   LYS A 179      11.017 -31.913 -20.340  1.00  0.00              
ATOM   2651  CB  LYS A 179       9.027 -29.336 -20.531  1.00  0.00              
ATOM   2652  CG  LYS A 179       8.134 -28.648 -21.564  1.00  0.00              
ATOM   2653  CD  LYS A 179       8.225 -27.130 -21.489  1.00  0.00              
ATOM   2654  CE  LYS A 179       7.418 -26.495 -22.627  1.00  0.00              
ATOM   2655  NZ  LYS A 179       7.271 -25.017 -22.465  1.00  0.00              
ATOM   2656  H   LYS A 179       7.004 -30.483 -19.515  1.00  0.00              
ATOM   2657  HA  LYS A 179       8.914 -31.254 -21.511  1.00  0.00              
ATOM   2658 1HB  LYS A 179       8.788 -28.966 -19.533  1.00  0.00              
ATOM   2659 2HB  LYS A 179      10.073 -29.130 -20.753  1.00  0.00              
ATOM   2660 1HG  LYS A 179       8.441 -28.974 -22.558  1.00  0.00              
ATOM   2661 2HG  LYS A 179       7.102 -28.951 -21.386  1.00  0.00              
ATOM   2662 1HD  LYS A 179       7.831 -26.806 -20.525  1.00  0.00              
ATOM   2663 2HD  LYS A 179       9.272 -26.841 -21.569  1.00  0.00              
ATOM   2664 1HE  LYS A 179       7.928 -26.705 -23.565  1.00  0.00              
ATOM   2665 2HE  LYS A 179       6.429 -26.954 -22.641  1.00  0.00              
ATOM   2666 1HZ  LYS A 179       6.733 -24.647 -23.236  1.00  0.00              
ATOM   2667 2HZ  LYS A 179       6.795 -24.818 -21.597  1.00  0.00              
ATOM   2668 3HZ  LYS A 179       8.185 -24.588 -22.455  1.00  0.00              
ATOM   2669  N   MET A 180       9.928 -31.515 -18.422  1.00  0.00              
ATOM   2670  CA  MET A 180      10.925 -32.158 -17.585  1.00  0.00              
ATOM   2671  C   MET A 180      11.052 -33.656 -17.872  1.00  0.00              
ATOM   2672  O   MET A 180      12.149 -34.162 -18.110  1.00  0.00              
ATOM   2673  CB  MET A 180      10.584 -31.932 -16.113  1.00  0.00              
ATOM   2674  CG  MET A 180      11.512 -32.639 -15.136  1.00  0.00              
ATOM   2675  SD  MET A 180      10.976 -32.469 -13.422  1.00  0.00              
ATOM   2676  CE  MET A 180       9.507 -33.493 -13.423  1.00  0.00              
ATOM   2677  H   MET A 180       9.125 -31.083 -17.987  1.00  0.00              
ATOM   2678  HA  MET A 180      11.909 -31.736 -17.788  1.00  0.00              
ATOM   2679 1HB  MET A 180      10.624 -30.857 -15.940  1.00  0.00              
ATOM   2680 2HB  MET A 180       9.563 -32.286 -15.966  1.00  0.00              
ATOM   2681 1HG  MET A 180      11.540 -33.696 -15.399  1.00  0.00              
ATOM   2682 2HG  MET A 180      12.508 -32.211 -15.243  1.00  0.00              
ATOM   2683 1HE  MET A 180       9.060 -33.490 -12.429  1.00  0.00              
ATOM   2684 2HE  MET A 180       8.791 -33.101 -14.146  1.00  0.00              
ATOM   2685 3HE  MET A 180       9.777 -34.514 -13.696  1.00  0.00              
ATOM   2686  N   GLU A 181       9.924 -34.356 -17.851  1.00  0.00              
ATOM   2687  CA  GLU A 181       9.908 -35.795 -18.059  1.00  0.00              
ATOM   2688  C   GLU A 181      10.300 -36.182 -19.480  1.00  0.00              
ATOM   2689  O   GLU A 181      10.877 -37.245 -19.702  1.00  0.00              
ATOM   2690  CB  GLU A 181       8.523 -36.358 -17.731  1.00  0.00              
ATOM   2691  CG  GLU A 181       8.162 -36.316 -16.253  1.00  0.00              
ATOM   2692  CD  GLU A 181       6.756 -36.797 -16.021  1.00  0.00              
ATOM   2693  OE1 GLU A 181       6.095 -37.126 -16.976  1.00  0.00              
ATOM   2694  OE2 GLU A 181       6.381 -36.943 -14.881  1.00  0.00              
ATOM   2695  H   GLU A 181       9.053 -33.874 -17.687  1.00  0.00              
ATOM   2696  HA  GLU A 181      10.644 -36.271 -17.410  1.00  0.00              
ATOM   2697 1HB  GLU A 181       7.799 -35.772 -18.298  1.00  0.00              
ATOM   2698 2HB  GLU A 181       8.508 -37.391 -18.079  1.00  0.00              
ATOM   2699 1HG  GLU A 181       8.847 -36.882 -15.623  1.00  0.00              
ATOM   2700 2HG  GLU A 181       8.229 -35.258 -16.003  1.00  0.00              
ATOM   2701  N   ASP A 182       9.985 -35.310 -20.434  1.00  0.00              
ATOM   2702  CA  ASP A 182      10.288 -35.551 -21.844  1.00  0.00              
ATOM   2703  C   ASP A 182      11.698 -35.117 -22.257  1.00  0.00              
ATOM   2704  O   ASP A 182      12.255 -35.655 -23.216  1.00  0.00              
ATOM   2705  CB  ASP A 182       9.255 -34.849 -22.740  1.00  0.00              
ATOM   2706  CG  ASP A 182       7.881 -35.516 -22.697  1.00  0.00              
ATOM   2707  OD1 ASP A 182       6.900 -34.897 -23.162  1.00  0.00              
ATOM   2708  OD2 ASP A 182       7.781 -36.656 -22.197  1.00  0.00              
ATOM   2709  H   ASP A 182       9.520 -34.453 -20.170  1.00  0.00              
ATOM   2710  HA  ASP A 182      10.253 -36.621 -22.051  1.00  0.00              
ATOM   2711 1HB  ASP A 182       9.164 -33.780 -22.543  1.00  0.00              
ATOM   2712 2HB  ASP A 182       9.713 -35.001 -23.717  1.00  0.00              
ATOM   2713  N   SER A 183      12.271 -34.150 -21.543  1.00  0.00              
ATOM   2714  CA  SER A 183      13.632 -33.691 -21.828  1.00  0.00              
ATOM   2715  C   SER A 183      14.531 -33.864 -20.601  1.00  0.00              
ATOM   2716  O   SER A 183      15.236 -32.898 -20.229  1.00  0.00              
ATOM   2717  OXT SER A 183      14.551 -34.911 -20.015  1.00  0.00              
ATOM   2718  CB  SER A 183      13.616 -32.242 -22.275  1.00  0.00              
ATOM   2719  OG  SER A 183      14.905 -31.752 -22.522  1.00  0.00              
ATOM   2720  H   SER A 183      11.756 -33.722 -20.786  1.00  0.00              
ATOM   2721  HA  SER A 183      14.080 -34.178 -22.695  1.00  0.00              
ATOM   2722 1HB  SER A 183      13.026 -32.166 -23.188  1.00  0.00              
ATOM   2723 2HB  SER A 183      13.152 -31.641 -21.493  1.00  0.00              
ATOM   2724  HG  SER A 183      14.850 -30.835 -22.802  1.00  0.00              
ATOM   2725  N   GLY D 171      -7.008 -20.543 -63.533  1.00  0.00              
ATOM   2726  CA  GLY D 171      -6.595 -21.426 -62.408  1.00  0.00              
ATOM   2727  C   GLY D 171      -5.885 -20.643 -61.324  1.00  0.00              
ATOM   2728  O   GLY D 171      -6.330 -19.567 -60.924  1.00  0.00              
ATOM   2729 1H   GLY D 171      -6.660 -20.713 -64.455  1.00  0.00              
ATOM   2730 2H   GLY D 171      -7.974 -20.462 -63.776  1.00  0.00              
ATOM   2731 3H   GLY D 171      -6.804 -19.565 -63.500  1.00  0.00              
ATOM   2732 1HA  GLY D 171      -7.480 -21.898 -61.982  1.00  0.00              
ATOM   2733 2HA  GLY D 171      -5.922 -22.195 -62.787  1.00  0.00              
ATOM   2734  N   GLN D 172      -4.764 -21.174 -60.856  1.00  0.00              
ATOM   2735  CA  GLN D 172      -3.951 -20.502 -59.849  1.00  0.00              
ATOM   2736  C   GLN D 172      -3.353 -19.180 -60.350  1.00  0.00              
ATOM   2737  O   GLN D 172      -2.788 -19.120 -61.446  1.00  0.00              
ATOM   2738  CB  GLN D 172      -2.823 -21.431 -59.388  1.00  0.00              
ATOM   2739  CG  GLN D 172      -1.984 -20.875 -58.249  1.00  0.00              
ATOM   2740  CD  GLN D 172      -0.838 -21.795 -57.873  1.00  0.00              
ATOM   2741  OE1 GLN D 172       0.144 -21.919 -58.610  1.00  0.00              
ATOM   2742  NE2 GLN D 172      -0.957 -22.447 -56.722  1.00  0.00              
ATOM   2743  H   GLN D 172      -4.466 -22.070 -61.210  1.00  0.00              
ATOM   2744  HA  GLN D 172      -4.574 -20.233 -58.996  1.00  0.00              
ATOM   2745 1HB  GLN D 172      -3.292 -22.365 -59.079  1.00  0.00              
ATOM   2746 2HB  GLN D 172      -2.190 -21.612 -60.256  1.00  0.00              
ATOM   2747 1HG  GLN D 172      -1.611 -19.852 -58.237  1.00  0.00              
ATOM   2748 2HG  GLN D 172      -2.772 -20.983 -57.502  1.00  0.00              
ATOM   2749 1HE2 GLN D 172      -0.233 -23.068 -56.421  1.00  0.00              
ATOM   2750 2HE2 GLN D 172      -1.772 -22.318 -56.156  1.00  0.00              
ATOM   2751  N   TYR D 173      -3.495 -18.118 -59.557  1.00  0.00              
ATOM   2752  CA  TYR D 173      -2.867 -16.834 -59.873  1.00  0.00              
ATOM   2753  C   TYR D 173      -2.492 -16.045 -58.616  1.00  0.00              
ATOM   2754  O   TYR D 173      -2.956 -16.359 -57.527  1.00  0.00              
ATOM   2755  CB  TYR D 173      -3.785 -15.981 -60.757  1.00  0.00              
ATOM   2756  CG  TYR D 173      -5.012 -15.466 -60.057  1.00  0.00              
ATOM   2757  CD1 TYR D 173      -6.154 -16.257 -59.935  1.00  0.00              
ATOM   2758  CD2 TYR D 173      -5.032 -14.178 -59.512  1.00  0.00              
ATOM   2759  CE1 TYR D 173      -7.293 -15.779 -59.284  1.00  0.00              
ATOM   2760  CE2 TYR D 173      -6.164 -13.689 -58.860  1.00  0.00              
ATOM   2761  CZ  TYR D 173      -7.289 -14.496 -58.752  1.00  0.00              
ATOM   2762  OH  TYR D 173      -8.414 -14.016 -58.120  1.00  0.00              
ATOM   2763  H   TYR D 173      -4.048 -18.201 -58.716  1.00  0.00              
ATOM   2764  HA  TYR D 173      -1.932 -17.001 -60.409  1.00  0.00              
ATOM   2765 1HB  TYR D 173      -3.194 -15.137 -61.118  1.00  0.00              
ATOM   2766 2HB  TYR D 173      -4.085 -16.601 -61.601  1.00  0.00              
ATOM   2767  HD1 TYR D 173      -6.146 -17.261 -60.359  1.00  0.00              
ATOM   2768  HD2 TYR D 173      -4.145 -13.554 -59.604  1.00  0.00              
ATOM   2769  HE1 TYR D 173      -8.180 -16.405 -59.195  1.00  0.00              
ATOM   2770  HE2 TYR D 173      -6.157 -12.683 -58.441  1.00  0.00              
ATOM   2771  HH  TYR D 173      -9.133 -14.651 -58.100  1.00  0.00              
ATOM   2772  N   LEU D 174      -1.647 -15.030 -58.774  1.00  0.00              
ATOM   2773  CA  LEU D 174      -1.197 -14.233 -57.639  1.00  0.00              
ATOM   2774  C   LEU D 174      -2.293 -13.245 -57.248  1.00  0.00              
ATOM   2775  O   LEU D 174      -2.672 -12.367 -58.023  1.00  0.00              
ATOM   2776  CB  LEU D 174       0.097 -13.491 -57.993  1.00  0.00              
ATOM   2777  CG  LEU D 174       0.737 -12.641 -56.884  1.00  0.00              
ATOM   2778  CD1 LEU D 174       1.207 -13.532 -55.733  1.00  0.00              
ATOM   2779  CD2 LEU D 174       1.916 -11.871 -57.460  1.00  0.00              
ATOM   2780  H   LEU D 174      -1.311 -14.803 -59.698  1.00  0.00              
ATOM   2781  HA  LEU D 174      -1.019 -14.884 -56.783  1.00  0.00              
ATOM   2782 1HB  LEU D 174       0.737 -14.345 -58.209  1.00  0.00              
ATOM   2783 2HB  LEU D 174      -0.017 -12.886 -58.892  1.00  0.00              
ATOM   2784  HG  LEU D 174      -0.011 -11.917 -56.560  1.00  0.00              
ATOM   2785 1HD1 LEU D 174       1.658 -12.915 -54.956  1.00  0.00              
ATOM   2786 2HD1 LEU D 174       0.356 -14.071 -55.318  1.00  0.00              
ATOM   2787 3HD1 LEU D 174       1.945 -14.245 -56.102  1.00  0.00              
ATOM   2788 1HD2 LEU D 174       2.372 -11.265 -56.676  1.00  0.00              
ATOM   2789 2HD2 LEU D 174       2.651 -12.571 -57.853  1.00  0.00              
ATOM   2790 3HD2 LEU D 174       1.569 -11.221 -58.264  1.00  0.00              
ATOM   2791  N   VAL D 175      -2.801 -13.402 -56.033  1.00  0.00              
ATOM   2792  CA  VAL D 175      -3.838 -12.528 -55.509  1.00  0.00              
ATOM   2793  C   VAL D 175      -3.313 -11.309 -54.757  1.00  0.00              
ATOM   2794  O   VAL D 175      -3.833 -10.206 -54.922  1.00  0.00              
ATOM   2795  CB  VAL D 175      -4.779 -13.308 -54.570  1.00  0.00              
ATOM   2796  CG1 VAL D 175      -5.798 -12.371 -53.937  1.00  0.00              
ATOM   2797  CG2 VAL D 175      -5.481 -14.424 -55.327  1.00  0.00              
ATOM   2798  H   VAL D 175      -2.453 -14.154 -55.456  1.00  0.00              
ATOM   2799  HA  VAL D 175      -4.425 -12.082 -56.312  1.00  0.00              
ATOM   2800  HB  VAL D 175      -4.185 -13.781 -53.788  1.00  0.00              
ATOM   2801 1HG1 VAL D 175      -6.453 -12.939 -53.277  1.00  0.00              
ATOM   2802 2HG1 VAL D 175      -5.278 -11.605 -53.361  1.00  0.00              
ATOM   2803 3HG1 VAL D 175      -6.391 -11.898 -54.720  1.00  0.00              
ATOM   2804 1HG2 VAL D 175      -6.141 -14.965 -54.649  1.00  0.00              
ATOM   2805 2HG2 VAL D 175      -6.068 -13.997 -56.141  1.00  0.00              
ATOM   2806 3HG2 VAL D 175      -4.740 -15.111 -55.734  1.00  0.00              
ATOM   2807  N   TYR D 176      -2.277 -11.501 -53.949  1.00  0.00              
ATOM   2808  CA  TYR D 176      -1.730 -10.405 -53.167  1.00  0.00              
ATOM   2809  C   TYR D 176      -0.282 -10.700 -52.790  1.00  0.00              
ATOM   2810  O   TYR D 176       0.109 -11.864 -52.642  1.00  0.00              
ATOM   2811  CB  TYR D 176      -2.596 -10.244 -51.902  1.00  0.00              
ATOM   2812  CG  TYR D 176      -2.260  -9.060 -51.025  1.00  0.00              
ATOM   2813  CD1 TYR D 176      -1.422  -9.198 -49.917  1.00  0.00              
ATOM   2814  CD2 TYR D 176      -2.780  -7.792 -51.310  1.00  0.00              
ATOM   2815  CE1 TYR D 176      -1.107  -8.109 -49.118  1.00  0.00              
ATOM   2816  CE2 TYR D 176      -2.467  -6.691 -50.517  1.00  0.00              
ATOM   2817  CZ  TYR D 176      -1.635  -6.849 -49.427  1.00  0.00              
ATOM   2818  OH  TYR D 176      -1.316  -5.749 -48.663  1.00  0.00              
ATOM   2819  H   TYR D 176      -1.858 -12.417 -53.872  1.00  0.00              
ATOM   2820  HA  TYR D 176      -1.728  -9.491 -53.762  1.00  0.00              
ATOM   2821 1HB  TYR D 176      -3.633 -10.151 -52.230  1.00  0.00              
ATOM   2822 2HB  TYR D 176      -2.481 -11.155 -51.316  1.00  0.00              
ATOM   2823  HD1 TYR D 176      -1.015 -10.182 -49.686  1.00  0.00              
ATOM   2824  HD2 TYR D 176      -3.440  -7.676 -52.168  1.00  0.00              
ATOM   2825  HE1 TYR D 176      -0.451  -8.228 -48.256  1.00  0.00              
ATOM   2826  HE2 TYR D 176      -2.880  -5.712 -50.759  1.00  0.00              
ATOM   2827  HH  TYR D 176      -1.726  -4.941 -48.981  1.00  0.00              
ATOM   2828  N   ASN D 177       0.521  -9.650 -52.656  1.00  0.00              
ATOM   2829  CA  ASN D 177       1.926  -9.817 -52.303  1.00  0.00              
ATOM   2830  C   ASN D 177       2.446  -8.604 -51.545  1.00  0.00              
ATOM   2831  O   ASN D 177       1.835  -7.534 -51.581  1.00  0.00              
ATOM   2832  CB  ASN D 177       2.790 -10.081 -53.540  1.00  0.00              
ATOM   2833  CG  ASN D 177       2.937  -8.863 -54.430  1.00  0.00              
ATOM   2834  OD1 ASN D 177       1.965  -8.383 -55.012  1.00  0.00              
ATOM   2835  ND2 ASN D 177       4.161  -8.364 -54.545  1.00  0.00              
ATOM   2836  H   ASN D 177       0.157  -8.719 -52.800  1.00  0.00              
ATOM   2837  HA  ASN D 177       2.041 -10.674 -51.637  1.00  0.00              
ATOM   2838 1HB  ASN D 177       3.751 -10.591 -53.453  1.00  0.00              
ATOM   2839 2HB  ASN D 177       2.060 -10.759 -53.985  1.00  0.00              
ATOM   2840 1HD2 ASN D 177       4.321  -7.559 -55.119  1.00  0.00              
ATOM   2841 2HD2 ASN D 177       4.924  -8.791 -54.059  1.00  0.00              
ATOM   2842  N   GLY D 178       3.564  -8.779 -50.842  1.00  0.00              
ATOM   2843  CA  GLY D 178       4.147  -7.684 -50.087  1.00  0.00              
ATOM   2844  C   GLY D 178       5.305  -8.097 -49.199  1.00  0.00              
ATOM   2845  O   GLY D 178       5.500  -9.284 -48.939  1.00  0.00              
ATOM   2846  H   GLY D 178       4.016  -9.682 -50.829  1.00  0.00              
ATOM   2847 1HA  GLY D 178       4.517  -6.930 -50.782  1.00  0.00              
ATOM   2848 2HA  GLY D 178       3.382  -7.244 -49.449  1.00  0.00              
ATOM   2849  N   ASP D 179       6.079  -7.113 -48.746  1.00  0.00              
ATOM   2850  CA  ASP D 179       7.250  -7.364 -47.915  1.00  0.00              
ATOM   2851  C   ASP D 179       6.844  -7.526 -46.455  1.00  0.00              
ATOM   2852  O   ASP D 179       5.987  -6.804 -45.946  1.00  0.00              
ATOM   2853  CB  ASP D 179       8.237  -6.196 -48.000  1.00  0.00              
ATOM   2854  CG  ASP D 179       8.868  -6.065 -49.361  1.00  0.00              
ATOM   2855  OD1 ASP D 179       9.358  -7.088 -49.880  1.00  0.00              
ATOM   2856  OD2 ASP D 179       8.874  -4.941 -49.907  1.00  0.00              
ATOM   2857  H   ASP D 179       5.842  -6.162 -48.988  1.00  0.00              
ATOM   2858  HA  ASP D 179       7.726  -8.297 -48.219  1.00  0.00              
ATOM   2859 1HB  ASP D 179       7.811  -5.244 -47.683  1.00  0.00              
ATOM   2860 2HB  ASP D 179       8.982  -6.521 -47.272  1.00  0.00              
ATOM   2861  N   LEU D 180       7.484  -8.470 -45.782  1.00  0.00              
ATOM   2862  CA  LEU D 180       7.201  -8.740 -44.384  1.00  0.00              
ATOM   2863  C   LEU D 180       8.539  -8.857 -43.679  1.00  0.00              
ATOM   2864  O   LEU D 180       9.545  -9.213 -44.303  1.00  0.00              
ATOM   2865  CB  LEU D 180       6.431 -10.060 -44.239  1.00  0.00              
ATOM   2866  CG  LEU D 180       5.012 -10.117 -44.800  1.00  0.00              
ATOM   2867  CD1 LEU D 180       4.524 -11.545 -44.810  1.00  0.00              
ATOM   2868  CD2 LEU D 180       4.095  -9.225 -43.975  1.00  0.00              
ATOM   2869  H   LEU D 180       8.190  -9.019 -46.258  1.00  0.00              
ATOM   2870  HA  LEU D 180       6.643  -7.908 -43.957  1.00  0.00              
ATOM   2871 1HB  LEU D 180       7.077 -10.708 -44.830  1.00  0.00              
ATOM   2872 2HB  LEU D 180       6.417 -10.408 -43.206  1.00  0.00              
ATOM   2873  HG  LEU D 180       5.048  -9.709 -45.811  1.00  0.00              
ATOM   2874 1HD1 LEU D 180       3.512 -11.582 -45.211  1.00  0.00              
ATOM   2875 2HD1 LEU D 180       5.182 -12.151 -45.432  1.00  0.00              
ATOM   2876 3HD1 LEU D 180       4.524 -11.935 -43.792  1.00  0.00              
ATOM   2877 1HD2 LEU D 180       3.084  -9.270 -44.383  1.00  0.00              
ATOM   2878 2HD2 LEU D 180       4.086  -9.570 -42.941  1.00  0.00              
ATOM   2879 3HD2 LEU D 180       4.456  -8.197 -44.011  1.00  0.00              
ATOM   2880  N   VAL D 181       8.564  -8.540 -42.387  1.00  0.00              
ATOM   2881  CA  VAL D 181       9.774  -8.723 -41.612  1.00  0.00              
ATOM   2882  C   VAL D 181       9.510  -9.895 -40.671  1.00  0.00              
ATOM   2883  O   VAL D 181       8.604  -9.848 -39.838  1.00  0.00              
ATOM   2884  CB  VAL D 181      10.138  -7.474 -40.787  1.00  0.00              
ATOM   2885  CG1 VAL D 181      11.411  -7.748 -39.981  1.00  0.00              
ATOM   2886  CG2 VAL D 181      10.351  -6.286 -41.716  1.00  0.00              
ATOM   2887  H   VAL D 181       7.741  -8.169 -41.935  1.00  0.00              
ATOM   2888  HA  VAL D 181      10.617  -8.989 -42.251  1.00  0.00              
ATOM   2889  HB  VAL D 181       9.303  -7.226 -40.132  1.00  0.00              
ATOM   2890 1HG1 VAL D 181      11.668  -6.864 -39.396  1.00  0.00              
ATOM   2891 2HG1 VAL D 181      11.242  -8.590 -39.310  1.00  0.00              
ATOM   2892 3HG1 VAL D 181      12.229  -7.983 -40.663  1.00  0.00              
ATOM   2893 1HG2 VAL D 181      10.607  -5.405 -41.130  1.00  0.00              
ATOM   2894 2HG2 VAL D 181      11.162  -6.510 -42.411  1.00  0.00              
ATOM   2895 3HG2 VAL D 181       9.435  -6.093 -42.277  1.00  0.00              
ATOM   2896  N   GLU D 182      10.295 -10.955 -40.816  1.00  0.00              
ATOM   2897  CA  GLU D 182      10.116 -12.129 -39.984  1.00  0.00              
ATOM   2898  C   GLU D 182      10.795 -11.996 -38.627  1.00  0.00              
ATOM   2899  O   GLU D 182      11.904 -11.483 -38.524  1.00  0.00              
ATOM   2900  CB  GLU D 182      10.644 -13.374 -40.712  1.00  0.00              
ATOM   2901  CG  GLU D 182      10.445 -14.645 -39.916  1.00  0.00              
ATOM   2902  CD  GLU D 182      11.004 -15.881 -40.601  1.00  0.00              
ATOM   2903  OE1 GLU D 182      11.580 -15.770 -41.713  1.00  0.00              
ATOM   2904  OE2 GLU D 182      10.860 -16.971 -40.019  1.00  0.00              
ATOM   2905  H   GLU D 182      11.029 -10.952 -41.510  1.00  0.00              
ATOM   2906  HA  GLU D 182       9.057 -12.270 -39.767  1.00  0.00              
ATOM   2907 1HB  GLU D 182      10.110 -13.437 -41.661  1.00  0.00              
ATOM   2908 2HB  GLU D 182      11.703 -13.209 -40.900  1.00  0.00              
ATOM   2909 1HG  GLU D 182      10.863 -14.597 -38.911  1.00  0.00              
ATOM   2910 2HG  GLU D 182       9.364 -14.743 -39.854  1.00  0.00              
ATOM   2911  N   TYR D 183      10.099 -12.450 -37.591  1.00  0.00              
ATOM   2912  CA  TYR D 183      10.636 -12.500 -36.238  1.00  0.00              
ATOM   2913  C   TYR D 183      10.453 -13.919 -35.717  1.00  0.00              
ATOM   2914  O   TYR D 183       9.470 -14.576 -36.056  1.00  0.00              
ATOM   2915  CB  TYR D 183       9.875 -11.544 -35.310  1.00  0.00              
ATOM   2916  CG  TYR D 183      10.071 -10.079 -35.617  1.00  0.00              
ATOM   2917  CD1 TYR D 183       9.364  -9.460 -36.647  1.00  0.00              
ATOM   2918  CD2 TYR D 183      10.972  -9.310 -34.879  1.00  0.00              
ATOM   2919  CE1 TYR D 183       9.541  -8.118 -36.930  1.00  0.00              
ATOM   2920  CE2 TYR D 183      11.165  -7.960 -35.162  1.00  0.00              
ATOM   2921  CZ  TYR D 183      10.445  -7.373 -36.189  1.00  0.00              
ATOM   2922  OH  TYR D 183      10.640  -6.049 -36.488  1.00  0.00              
ATOM   2923  H   TYR D 183       9.156 -12.774 -37.756  1.00  0.00              
ATOM   2924  HA  TYR D 183      11.702 -12.268 -36.255  1.00  0.00              
ATOM   2925 1HB  TYR D 183       8.814 -11.787 -35.395  1.00  0.00              
ATOM   2926 2HB  TYR D 183      10.212 -11.744 -34.293  1.00  0.00              
ATOM   2927  HD1 TYR D 183       8.660 -10.053 -37.233  1.00  0.00              
ATOM   2928  HD2 TYR D 183      11.530  -9.784 -34.072  1.00  0.00              
ATOM   2929  HE1 TYR D 183       8.983  -7.647 -37.736  1.00  0.00              
ATOM   2930  HE2 TYR D 183      11.877  -7.378 -34.577  1.00  0.00              
ATOM   2931  HH  TYR D 183      10.092  -5.743 -37.215  1.00  0.00              
ATOM   2932  N   GLU D 184      11.398 -14.386 -34.901  1.00  0.00              
ATOM   2933  CA  GLU D 184      11.313 -15.724 -34.323  1.00  0.00              
ATOM   2934  C   GLU D 184      10.105 -15.637 -33.362  1.00  0.00              
ATOM   2935  O   GLU D 184      10.038 -14.760 -32.500  1.00  0.00              
ATOM   2936  CB  GLU D 184      12.598 -16.127 -33.597  1.00  0.00              
ATOM   2937  CG  GLU D 184      12.677 -17.599 -33.226  1.00  0.00              
ATOM   2938  CD  GLU D 184      11.910 -17.887 -31.967  1.00  0.00              
ATOM   2939  OE1 GLU D 184      12.138 -17.217 -30.989  1.00  0.00              
ATOM   2940  OE2 GLU D 184      11.016 -18.700 -32.011  1.00  0.00              
ATOM   2941  H   GLU D 184      12.191 -13.802 -34.677  1.00  0.00              
ATOM   2942  HA  GLU D 184      11.133 -16.457 -35.111  1.00  0.00              
ATOM   2943 1HB  GLU D 184      13.428 -15.873 -34.259  1.00  0.00              
ATOM   2944 2HB  GLU D 184      12.657 -15.521 -32.694  1.00  0.00              
ATOM   2945 1HG  GLU D 184      12.335 -18.266 -34.018  1.00  0.00              
ATOM   2946 2HG  GLU D 184      13.739 -17.763 -33.049  1.00  0.00              
ATOM   2947  N   ALA D 185       9.156 -16.547 -33.539  1.00  0.00              
ATOM   2948  CA  ALA D 185       7.900 -16.564 -32.798  1.00  0.00              
ATOM   2949  C   ALA D 185       7.933 -16.567 -31.280  1.00  0.00              
ATOM   2950  O   ALA D 185       7.134 -15.877 -30.649  1.00  0.00              
ATOM   2951  CB  ALA D 185       7.043 -17.741 -33.284  1.00  0.00              
ATOM   2952  H   ALA D 185       9.329 -17.262 -34.232  1.00  0.00              
ATOM   2953  HA  ALA D 185       7.351 -15.649 -33.018  1.00  0.00              
ATOM   2954 1HB  ALA D 185       6.103 -17.759 -32.732  1.00  0.00              
ATOM   2955 2HB  ALA D 185       6.837 -17.627 -34.349  1.00  0.00              
ATOM   2956 3HB  ALA D 185       7.579 -18.675 -33.115  1.00  0.00              
ATOM   2957  N   ASP D 186       8.831 -17.338 -30.683  1.00  0.00              
ATOM   2958  CA  ASP D 186       8.840 -17.413 -29.226  1.00  0.00              
ATOM   2959  C   ASP D 186       9.558 -16.291 -28.504  1.00  0.00              
ATOM   2960  O   ASP D 186       9.104 -15.879 -27.423  1.00  0.00              
ATOM   2961  CB  ASP D 186       9.455 -18.746 -28.794  1.00  0.00              
ATOM   2962  CG  ASP D 186       8.573 -19.960 -29.056  1.00  0.00              
ATOM   2963  OD1 ASP D 186       7.408 -19.778 -29.317  1.00  0.00              
ATOM   2964  OD2 ASP D 186       9.100 -21.043 -29.150  1.00  0.00              
ATOM   2965  H   ASP D 186       9.507 -17.875 -31.207  1.00  0.00              
ATOM   2966  HA  ASP D 186       7.820 -17.347 -28.846  1.00  0.00              
ATOM   2967 1HB  ASP D 186      10.447 -18.922 -29.209  1.00  0.00              
ATOM   2968 2HB  ASP D 186       9.534 -18.581 -27.719  1.00  0.00              
ATOM   2969  N   HIS D 187      10.648 -15.774 -29.072  1.00  0.00              
ATOM   2970  CA  HIS D 187      11.388 -14.703 -28.400  1.00  0.00              
ATOM   2971  C   HIS D 187      11.380 -13.390 -29.156  1.00  0.00              
ATOM   2972  O   HIS D 187      11.962 -12.400 -28.703  1.00  0.00              
ATOM   2973  CB  HIS D 187      12.838 -15.133 -28.158  1.00  0.00              
ATOM   2974  CG  HIS D 187      12.969 -16.342 -27.284  1.00  0.00              
ATOM   2975  ND1 HIS D 187      12.650 -16.327 -25.942  1.00  0.00              
ATOM   2976  CD2 HIS D 187      13.386 -17.600 -27.558  1.00  0.00              
ATOM   2977  CE1 HIS D 187      12.864 -17.527 -25.429  1.00  0.00              
ATOM   2978  NE2 HIS D 187      13.310 -18.316 -26.389  1.00  0.00              
ATOM   2979  H   HIS D 187      10.976 -16.111 -29.965  1.00  0.00              
ATOM   2980  HA  HIS D 187      10.919 -14.481 -27.442  1.00  0.00              
ATOM   2981 1HB  HIS D 187      13.321 -15.380 -29.104  1.00  0.00              
ATOM   2982 2HB  HIS D 187      13.391 -14.332 -27.668  1.00  0.00              
ATOM   2983  HD1 HIS D 187      12.240 -15.565 -25.440  1.00  0.00              
ATOM   2984  HD2 HIS D 187      13.736 -18.082 -28.472  1.00  0.00              
ATOM   2985  HE1 HIS D 187      12.669 -17.722 -24.375  1.00  0.00              
ATOM   2986  N   MET D 188      10.724 -13.375 -30.308  1.00  0.00              
ATOM   2987  CA  MET D 188      10.593 -12.137 -31.087  1.00  0.00              
ATOM   2988  C   MET D 188      11.908 -11.500 -31.542  1.00  0.00              
ATOM   2989  O   MET D 188      12.004 -10.281 -31.684  1.00  0.00              
ATOM   2990  CB  MET D 188       9.801 -11.093 -30.297  1.00  0.00              
ATOM   2991  CG  MET D 188       8.434 -11.547 -29.823  1.00  0.00              
ATOM   2992  SD  MET D 188       7.412 -12.249 -31.152  1.00  0.00              
ATOM   2993  CE  MET D 188       7.721 -11.094 -32.484  1.00  0.00              
ATOM   2994  H   MET D 188      10.305 -14.225 -30.660  1.00  0.00              
ATOM   2995  HA  MET D 188      10.066 -12.340 -32.020  1.00  0.00              
ATOM   2996 1HB  MET D 188      10.407 -10.822 -29.433  1.00  0.00              
ATOM   2997 2HB  MET D 188       9.683 -10.225 -30.945  1.00  0.00              
ATOM   2998 1HG  MET D 188       8.574 -12.303 -29.051  1.00  0.00              
ATOM   2999 2HG  MET D 188       7.918 -10.685 -29.400  1.00  0.00              
ATOM   3000 1HE  MET D 188       7.158 -11.398 -33.367  1.00  0.00              
ATOM   3001 2HE  MET D 188       7.407 -10.095 -32.179  1.00  0.00              
ATOM   3002 3HE  MET D 188       8.786 -11.084 -32.718  1.00  0.00              
ATOM   3003  N   ALA D 189      12.926 -12.316 -31.767  1.00  0.00              
ATOM   3004  CA  ALA D 189      14.176 -11.798 -32.300  1.00  0.00              
ATOM   3005  C   ALA D 189      13.981 -11.573 -33.802  1.00  0.00              
ATOM   3006  O   ALA D 189      13.384 -12.401 -34.491  1.00  0.00              
ATOM   3007  CB  ALA D 189      15.290 -12.783 -32.061  1.00  0.00              
ATOM   3008  H   ALA D 189      12.846 -13.303 -31.573  1.00  0.00              
ATOM   3009  HA  ALA D 189      14.395 -10.847 -31.815  1.00  0.00              
ATOM   3010 1HB  ALA D 189      16.221 -12.384 -32.464  1.00  0.00              
ATOM   3011 2HB  ALA D 189      15.403 -12.954 -30.989  1.00  0.00              
ATOM   3012 3HB  ALA D 189      15.056 -13.725 -32.555  1.00  0.00              
ATOM   3013  N   GLN D 190      14.480 -10.453 -34.308  1.00  0.00              
ATOM   3014  CA  GLN D 190      14.340 -10.144 -35.722  1.00  0.00              
ATOM   3015  C   GLN D 190      15.208 -11.060 -36.573  1.00  0.00              
ATOM   3016  O   GLN D 190      16.406 -11.194 -36.332  1.00  0.00              
ATOM   3017  CB  GLN D 190      14.711  -8.683 -35.991  1.00  0.00              
ATOM   3018  CG  GLN D 190      14.501  -8.242 -37.430  1.00  0.00              
ATOM   3019  CD  GLN D 190      14.747  -6.757 -37.620  1.00  0.00              
ATOM   3020  OE1 GLN D 190      15.056  -6.036 -36.667  1.00  0.00              
ATOM   3021  NE2 GLN D 190      14.606  -6.289 -38.857  1.00  0.00              
ATOM   3022  H   GLN D 190      14.965  -9.803 -33.708  1.00  0.00              
ATOM   3023  HA  GLN D 190      13.310 -10.316 -36.033  1.00  0.00              
ATOM   3024 1HB  GLN D 190      14.097  -8.075 -35.326  1.00  0.00              
ATOM   3025 2HB  GLN D 190      15.760  -8.570 -35.719  1.00  0.00              
ATOM   3026 1HG  GLN D 190      14.943  -8.765 -38.277  1.00  0.00              
ATOM   3027 2HG  GLN D 190      13.426  -8.416 -37.418  1.00  0.00              
ATOM   3028 1HE2 GLN D 190      14.754  -5.319 -39.043  1.00  0.00              
ATOM   3029 2HE2 GLN D 190      14.352  -6.909 -39.600  1.00  0.00              
ATOM   3030  N   LEU D 191      14.596 -11.701 -37.560  1.00  0.00              
ATOM   3031  CA  LEU D 191      15.311 -12.641 -38.410  1.00  0.00              
ATOM   3032  C   LEU D 191      15.542 -11.944 -39.751  1.00  0.00              
ATOM   3033  O   LEU D 191      16.389 -11.057 -39.833  1.00  0.00              
ATOM   3034  CB  LEU D 191      14.501 -13.928 -38.566  1.00  0.00              
ATOM   3035  CG  LEU D 191      14.240 -14.634 -37.228  1.00  0.00              
ATOM   3036  CD1 LEU D 191      13.385 -15.882 -37.450  1.00  0.00              
ATOM   3037  CD2 LEU D 191      15.566 -15.000 -36.567  1.00  0.00              
ATOM   3038  H   LEU D 191      13.614 -11.537 -37.728  1.00  0.00              
ATOM   3039  HA  LEU D 191      16.275 -12.877 -37.962  1.00  0.00              
ATOM   3040 1HB  LEU D 191      13.581 -13.510 -38.970  1.00  0.00              
ATOM   3041 2HB  LEU D 191      14.948 -14.599 -39.298  1.00  0.00              
ATOM   3042  HG  LEU D 191      13.734 -13.919 -36.579  1.00  0.00              
ATOM   3043 1HD1 LEU D 191      13.207 -16.375 -36.495  1.00  0.00              
ATOM   3044 2HD1 LEU D 191      12.432 -15.596 -37.895  1.00  0.00              
ATOM   3045 3HD1 LEU D 191      13.906 -16.566 -38.118  1.00  0.00              
ATOM   3046 1HD2 LEU D 191      15.371 -15.501 -35.618  1.00  0.00              
ATOM   3047 2HD2 LEU D 191      16.127 -15.667 -37.220  1.00  0.00              
ATOM   3048 3HD2 LEU D 191      16.144 -14.095 -36.386  1.00  0.00              
ATOM   3049  N   GLN D 192      14.811 -12.297 -40.796  1.00  0.00              
ATOM   3050  CA  GLN D 192      15.044 -11.618 -42.071  1.00  0.00              
ATOM   3051  C   GLN D 192      13.804 -11.051 -42.764  1.00  0.00              
ATOM   3052  O   GLN D 192      12.676 -11.384 -42.412  1.00  0.00              
ATOM   3053  CB  GLN D 192      15.743 -12.584 -43.034  1.00  0.00              
ATOM   3054  CG  GLN D 192      17.110 -13.052 -42.563  1.00  0.00              
ATOM   3055  CD  GLN D 192      18.122 -11.924 -42.516  1.00  0.00              
ATOM   3056  OE1 GLN D 192      18.069 -10.988 -43.318  1.00  0.00              
ATOM   3057  NE2 GLN D 192      19.053 -12.006 -41.572  1.00  0.00              
ATOM   3058  H   GLN D 192      14.102 -13.014 -40.744  1.00  0.00              
ATOM   3059  HA  GLN D 192      15.669 -10.740 -41.908  1.00  0.00              
ATOM   3060 1HB  GLN D 192      15.080 -13.441 -43.154  1.00  0.00              
ATOM   3061 2HB  GLN D 192      15.839 -12.062 -43.987  1.00  0.00              
ATOM   3062 1HG  GLN D 192      17.248 -13.665 -41.674  1.00  0.00              
ATOM   3063 2HG  GLN D 192      17.304 -13.653 -43.453  1.00  0.00              
ATOM   3064 1HE2 GLN D 192      19.750 -11.291 -41.492  1.00  0.00              
ATOM   3065 2HE2 GLN D 192      19.060 -12.783 -40.942  1.00  0.00              
ATOM   3066  N   ARG D 193      14.032 -10.159 -43.725  1.00  0.00              
ATOM   3067  CA  ARG D 193      12.960  -9.589 -44.532  1.00  0.00              
ATOM   3068  C   ARG D 193      12.589 -10.660 -45.549  1.00  0.00              
ATOM   3069  O   ARG D 193      13.455 -11.251 -46.177  1.00  0.00              
ATOM   3070  CB  ARG D 193      13.316  -8.259 -45.180  1.00  0.00              
ATOM   3071  CG  ARG D 193      12.179  -7.589 -45.932  1.00  0.00              
ATOM   3072  CD  ARG D 193      12.542  -6.294 -46.565  1.00  0.00              
ATOM   3073  NE  ARG D 193      12.890  -5.240 -45.624  1.00  0.00              
ATOM   3074  CZ  ARG D 193      11.997  -4.464 -44.980  1.00  0.00              
ATOM   3075  NH1 ARG D 193      10.707  -4.591 -45.198  1.00  0.00              
ATOM   3076  NH2 ARG D 193      12.453  -3.552 -44.140  1.00  0.00              
ATOM   3077  H   ARG D 193      14.985  -9.869 -43.895  1.00  0.00              
ATOM   3078  HA  ARG D 193      12.101  -9.363 -43.900  1.00  0.00              
ATOM   3079 1HB  ARG D 193      13.659  -7.600 -44.383  1.00  0.00              
ATOM   3080 2HB  ARG D 193      14.138  -8.452 -45.871  1.00  0.00              
ATOM   3081 1HG  ARG D 193      11.837  -8.262 -46.719  1.00  0.00              
ATOM   3082 2HG  ARG D 193      11.362  -7.403 -45.233  1.00  0.00              
ATOM   3083 1HD  ARG D 193      13.402  -6.446 -47.215  1.00  0.00              
ATOM   3084 2HD  ARG D 193      11.697  -5.939 -47.155  1.00  0.00              
ATOM   3085  HE  ARG D 193      13.800  -4.931 -45.312  1.00  0.00              
ATOM   3086 1HH1 ARG D 193      10.374  -5.282 -45.857  1.00  0.00              
ATOM   3087 2HH1 ARG D 193      10.054  -4.000 -44.705  1.00  0.00              
ATOM   3088 1HH2 ARG D 193      13.449  -3.455 -43.996  1.00  0.00              
ATOM   3089 2HH2 ARG D 193      11.806  -2.957 -43.644  1.00  0.00              
ATOM   3090  N   VAL D 194      11.300 -10.923 -45.695  1.00  0.00              
ATOM   3091  CA  VAL D 194      10.849 -11.940 -46.627  1.00  0.00              
ATOM   3092  C   VAL D 194       9.800 -11.286 -47.503  1.00  0.00              
ATOM   3093  O   VAL D 194       9.343 -10.173 -47.214  1.00  0.00              
ATOM   3094  CB  VAL D 194      10.205 -13.156 -45.897  1.00  0.00              
ATOM   3095  CG1 VAL D 194      11.206 -13.791 -44.968  1.00  0.00              
ATOM   3096  CG2 VAL D 194       8.984 -12.724 -45.135  1.00  0.00              
ATOM   3097  H   VAL D 194      10.616 -10.414 -45.155  1.00  0.00              
ATOM   3098  HA  VAL D 194      11.662 -12.276 -47.272  1.00  0.00              
ATOM   3099  HB  VAL D 194       9.875 -13.883 -46.640  1.00  0.00              
ATOM   3100 1HG1 VAL D 194      10.745 -14.641 -44.462  1.00  0.00              
ATOM   3101 2HG1 VAL D 194      12.067 -14.135 -45.540  1.00  0.00              
ATOM   3102 3HG1 VAL D 194      11.528 -13.059 -44.227  1.00  0.00              
ATOM   3103 1HG2 VAL D 194       8.546 -13.585 -44.631  1.00  0.00              
ATOM   3104 2HG2 VAL D 194       9.264 -11.974 -44.396  1.00  0.00              
ATOM   3105 3HG2 VAL D 194       8.256 -12.299 -45.826  1.00  0.00              
ATOM   3106  N   HIS D 195       9.425 -11.960 -48.583  1.00  0.00              
ATOM   3107  CA  HIS D 195       8.384 -11.433 -49.440  1.00  0.00              
ATOM   3108  C   HIS D 195       7.306 -12.497 -49.583  1.00  0.00              
ATOM   3109  O   HIS D 195       7.599 -13.641 -49.921  1.00  0.00              
ATOM   3110  CB  HIS D 195       8.923 -11.044 -50.824  1.00  0.00              
ATOM   3111  CG  HIS D 195       7.940 -10.255 -51.637  1.00  0.00              
ATOM   3112  ND1 HIS D 195       7.828  -8.886 -51.541  1.00  0.00              
ATOM   3113  CD2 HIS D 195       6.956 -10.655 -52.478  1.00  0.00              
ATOM   3114  CE1 HIS D 195       6.812  -8.475 -52.282  1.00  0.00              
ATOM   3115  NE2 HIS D 195       6.268  -9.530 -52.862  1.00  0.00              
ATOM   3116  H   HIS D 195       9.858 -12.843 -48.821  1.00  0.00              
ATOM   3117  HA  HIS D 195       7.940 -10.552 -48.977  1.00  0.00              
ATOM   3118 1HB  HIS D 195       9.816 -10.426 -50.720  1.00  0.00              
ATOM   3119 2HB  HIS D 195       9.167 -11.938 -51.397  1.00  0.00              
ATOM   3120  HD1 HIS D 195       8.455  -8.273 -51.059  1.00  0.00              
ATOM   3121  HD2 HIS D 195       6.654 -11.632 -52.853  1.00  0.00              
ATOM   3122  HE1 HIS D 195       6.557  -7.416 -52.337  1.00  0.00              
ATOM   3123  N   GLY D 196       6.065 -12.114 -49.313  1.00  0.00              
ATOM   3124  CA  GLY D 196       4.970 -13.057 -49.387  1.00  0.00              
ATOM   3125  C   GLY D 196       4.264 -13.009 -50.727  1.00  0.00              
ATOM   3126  O   GLY D 196       4.124 -11.943 -51.322  1.00  0.00              
ATOM   3127  H   GLY D 196       5.873 -11.156 -49.053  1.00  0.00              
ATOM   3128 1HA  GLY D 196       5.358 -14.064 -49.235  1.00  0.00              
ATOM   3129 2HA  GLY D 196       4.247 -12.825 -48.606  1.00  0.00              
ATOM   3130  N   PHE D 197       3.826 -14.175 -51.199  1.00  0.00              
ATOM   3131  CA  PHE D 197       3.085 -14.289 -52.447  1.00  0.00              
ATOM   3132  C   PHE D 197       1.811 -15.076 -52.182  1.00  0.00              
ATOM   3133  O   PHE D 197       1.797 -16.310 -52.256  1.00  0.00              
ATOM   3134  CB  PHE D 197       3.881 -15.037 -53.521  1.00  0.00              
ATOM   3135  CG  PHE D 197       5.164 -14.373 -53.921  1.00  0.00              
ATOM   3136  CD1 PHE D 197       6.361 -14.728 -53.324  1.00  0.00              
ATOM   3137  CD2 PHE D 197       5.179 -13.438 -54.952  1.00  0.00              
ATOM   3138  CE1 PHE D 197       7.560 -14.178 -53.751  1.00  0.00              
ATOM   3139  CE2 PHE D 197       6.365 -12.881 -55.385  1.00  0.00              
ATOM   3140  CZ  PHE D 197       7.561 -13.247 -54.795  1.00  0.00              
ATOM   3141  H   PHE D 197       4.021 -15.012 -50.663  1.00  0.00              
ATOM   3142  HA  PHE D 197       2.805 -13.297 -52.803  1.00  0.00              
ATOM   3143 1HB  PHE D 197       4.152 -16.030 -53.165  1.00  0.00              
ATOM   3144 2HB  PHE D 197       3.290 -15.127 -54.431  1.00  0.00              
ATOM   3145  HD1 PHE D 197       6.354 -15.454 -52.510  1.00  0.00              
ATOM   3146  HD2 PHE D 197       4.239 -13.148 -55.419  1.00  0.00              
ATOM   3147  HE1 PHE D 197       8.495 -14.473 -53.273  1.00  0.00              
ATOM   3148  HE2 PHE D 197       6.358 -12.151 -56.195  1.00  0.00              
ATOM   3149  HZ  PHE D 197       8.498 -12.812 -55.137  1.00  0.00              
ATOM   3150  N   LEU D 198       0.740 -14.356 -51.890  1.00  0.00              
ATOM   3151  CA  LEU D 198      -0.555 -14.973 -51.663  1.00  0.00              
ATOM   3152  C   LEU D 198      -1.215 -15.305 -52.995  1.00  0.00              
ATOM   3153  O   LEU D 198      -1.453 -14.401 -53.805  1.00  0.00              
ATOM   3154  CB  LEU D 198      -1.470 -14.002 -50.908  1.00  0.00              
ATOM   3155  CG  LEU D 198      -2.603 -14.541 -50.024  1.00  0.00              
ATOM   3156  CD1 LEU D 198      -3.916 -14.016 -50.532  1.00  0.00              
ATOM   3157  CD2 LEU D 198      -2.610 -16.029 -49.989  1.00  0.00              
ATOM   3158  H   LEU D 198       0.825 -13.353 -51.823  1.00  0.00              
ATOM   3159  HA  LEU D 198      -0.423 -15.912 -51.126  1.00  0.00              
ATOM   3160 1HB  LEU D 198      -0.733 -13.527 -50.264  1.00  0.00              
ATOM   3161 2HB  LEU D 198      -1.905 -13.256 -51.574  1.00  0.00              
ATOM   3162  HG  LEU D 198      -2.408 -14.202 -49.007  1.00  0.00              
ATOM   3163 1HD1 LEU D 198      -4.726 -14.396 -49.909  1.00  0.00              
ATOM   3164 2HD1 LEU D 198      -3.912 -12.927 -50.494  1.00  0.00              
ATOM   3165 3HD1 LEU D 198      -4.066 -14.342 -51.560  1.00  0.00              
ATOM   3166 1HD2 LEU D 198      -3.425 -16.374 -49.353  1.00  0.00              
ATOM   3167 2HD2 LEU D 198      -2.748 -16.417 -50.998  1.00  0.00              
ATOM   3168 3HD2 LEU D 198      -1.662 -16.389 -49.589  1.00  0.00              
ATOM   3169  N   MET D 199      -1.506 -16.589 -53.210  1.00  0.00              
ATOM   3170  CA  MET D 199      -2.109 -17.061 -54.448  1.00  0.00              
ATOM   3171  C   MET D 199      -3.498 -17.600 -54.058  1.00  0.00              
ATOM   3172  O   MET D 199      -3.792 -17.714 -52.865  1.00  0.00              
ATOM   3173  CB  MET D 199      -1.172 -18.082 -55.109  1.00  0.00              
ATOM   3174  CG  MET D 199       0.105 -17.361 -55.624  1.00  0.00              
ATOM   3175  SD  MET D 199       1.348 -18.435 -56.210  1.00  0.00              
ATOM   3176  CE  MET D 199       1.973 -19.092 -54.666  1.00  0.00              
ATOM   3177  H   MET D 199      -1.299 -17.254 -52.480  1.00  0.00              
ATOM   3178  HA  MET D 199      -2.217 -16.232 -55.148  1.00  0.00              
ATOM   3179 1HB  MET D 199      -0.938 -18.832 -54.353  1.00  0.00              
ATOM   3180 2HB  MET D 199      -1.730 -18.547 -55.922  1.00  0.00              
ATOM   3181 1HG  MET D 199      -0.185 -16.695 -56.437  1.00  0.00              
ATOM   3182 2HG  MET D 199       0.518 -16.774 -54.804  1.00  0.00              
ATOM   3183 1HE  MET D 199       2.778 -19.800 -54.871  1.00  0.00              
ATOM   3184 2HE  MET D 199       2.354 -18.277 -54.051  1.00  0.00              
ATOM   3185 3HE  MET D 199       1.168 -19.602 -54.137  1.00  0.00              
ATOM   3186  N   ASN D 200      -4.359 -17.909 -55.025  1.00  0.00              
ATOM   3187  CA  ASN D 200      -5.727 -18.288 -54.655  1.00  0.00              
ATOM   3188  C   ASN D 200      -5.949 -19.623 -53.933  1.00  0.00              
ATOM   3189  O   ASN D 200      -7.084 -19.961 -53.546  1.00  0.00              
ATOM   3190  CB  ASN D 200      -6.655 -18.174 -55.876  1.00  0.00              
ATOM   3191  CG  ASN D 200      -6.330 -19.165 -56.949  1.00  0.00              
ATOM   3192  OD1 ASN D 200      -5.440 -19.995 -56.781  1.00  0.00              
ATOM   3193  ND2 ASN D 200      -7.056 -19.102 -58.059  1.00  0.00              
ATOM   3194  H   ASN D 200      -4.101 -17.889 -56.001  1.00  0.00              
ATOM   3195  HA  ASN D 200      -6.125 -17.575 -53.931  1.00  0.00              
ATOM   3196 1HB  ASN D 200      -7.736 -18.106 -55.750  1.00  0.00              
ATOM   3197 2HB  ASN D 200      -6.262 -17.199 -56.162  1.00  0.00              
ATOM   3198 1HD2 ASN D 200      -6.880 -19.744 -58.808  1.00  0.00              
ATOM   3199 2HD2 ASN D 200      -7.778 -18.417 -58.147  1.00  0.00              
ATOM   3200  N   ASP D 201      -4.877 -20.367 -53.713  1.00  0.00              
ATOM   3201  CA  ASP D 201      -5.035 -21.580 -52.946  1.00  0.00              
ATOM   3202  C   ASP D 201      -3.906 -21.853 -51.967  1.00  0.00              
ATOM   3203  O   ASP D 201      -3.962 -22.831 -51.247  1.00  0.00              
ATOM   3204  CB  ASP D 201      -5.268 -22.778 -53.889  1.00  0.00              
ATOM   3205  CG  ASP D 201      -4.107 -23.037 -54.839  1.00  0.00              
ATOM   3206  OD1 ASP D 201      -3.064 -22.349 -54.757  1.00  0.00              
ATOM   3207  OD2 ASP D 201      -4.269 -23.939 -55.687  1.00  0.00              
ATOM   3208  H   ASP D 201      -3.961 -20.118 -54.060  1.00  0.00              
ATOM   3209  HA  ASP D 201      -5.926 -21.507 -52.321  1.00  0.00              
ATOM   3210 1HB  ASP D 201      -5.532 -23.697 -53.367  1.00  0.00              
ATOM   3211 2HB  ASP D 201      -6.130 -22.416 -54.451  1.00  0.00              
ATOM   3212  N   CYS D 202      -2.915 -20.963 -51.902  1.00  0.00              
ATOM   3213  CA  CYS D 202      -1.776 -21.128 -50.994  1.00  0.00              
ATOM   3214  C   CYS D 202      -0.992 -19.824 -50.849  1.00  0.00              
ATOM   3215  O   CYS D 202      -1.038 -18.955 -51.725  1.00  0.00              
ATOM   3216  CB  CYS D 202      -0.928 -22.187 -51.700  1.00  0.00              
ATOM   3217  SG  CYS D 202      -0.330 -21.700 -53.335  1.00  0.00              
ATOM   3218  H   CYS D 202      -2.954 -20.149 -52.500  1.00  0.00              
ATOM   3219  HA  CYS D 202      -2.057 -21.505 -50.010  1.00  0.00              
ATOM   3220 1HB  CYS D 202      -0.042 -22.417 -51.109  1.00  0.00              
ATOM   3221 2HB  CYS D 202      -1.511 -23.096 -51.851  1.00  0.00              
ATOM   3222  HG  CYS D 202      -0.088 -22.933 -53.768  1.00  0.00              
ATOM   3223  N   LEU D 203      -0.275 -19.704 -49.734  1.00  0.00              
ATOM   3224  CA  LEU D 203       0.597 -18.570 -49.469  1.00  0.00              
ATOM   3225  C   LEU D 203       2.031 -19.052 -49.576  1.00  0.00              
ATOM   3226  O   LEU D 203       2.470 -19.907 -48.799  1.00  0.00              
ATOM   3227  CB  LEU D 203       0.359 -18.018 -48.063  1.00  0.00              
ATOM   3228  CG  LEU D 203       1.307 -16.906 -47.618  1.00  0.00              
ATOM   3229  CD1 LEU D 203       1.143 -15.686 -48.532  1.00  0.00              
ATOM   3230  CD2 LEU D 203       1.008 -16.530 -46.167  1.00  0.00              
ATOM   3231  H   LEU D 203      -0.347 -20.440 -49.046  1.00  0.00              
ATOM   3232  HA  LEU D 203       0.432 -17.800 -50.222  1.00  0.00              
ATOM   3233 1HB  LEU D 203      -0.646 -17.619 -48.197  1.00  0.00              
ATOM   3234 2HB  LEU D 203       0.335 -18.812 -47.316  1.00  0.00              
ATOM   3235  HG  LEU D 203       2.319 -17.309 -47.655  1.00  0.00              
ATOM   3236 1HD1 LEU D 203       1.821 -14.896 -48.212  1.00  0.00              
ATOM   3237 2HD1 LEU D 203       1.376 -15.968 -49.560  1.00  0.00              
ATOM   3238 3HD1 LEU D 203       0.116 -15.327 -48.480  1.00  0.00              
ATOM   3239 1HD2 LEU D 203       1.685 -15.737 -45.851  1.00  0.00              
ATOM   3240 2HD2 LEU D 203      -0.022 -16.184 -46.086  1.00  0.00              
ATOM   3241 3HD2 LEU D 203       1.148 -17.402 -45.529  1.00  0.00              
ATOM   3242  N   LEU D 204       2.758 -18.518 -50.550  1.00  0.00              
ATOM   3243  CA  LEU D 204       4.160 -18.859 -50.722  1.00  0.00              
ATOM   3244  C   LEU D 204       4.993 -17.744 -50.120  1.00  0.00              
ATOM   3245  O   LEU D 204       4.882 -16.583 -50.534  1.00  0.00              
ATOM   3246  CB  LEU D 204       4.504 -19.015 -52.211  1.00  0.00              
ATOM   3247  CG  LEU D 204       5.960 -19.348 -52.564  1.00  0.00              
ATOM   3248  CD1 LEU D 204       6.322 -20.723 -52.061  1.00  0.00              
ATOM   3249  CD2 LEU D 204       6.153 -19.275 -54.078  1.00  0.00              
ATOM   3250  H   LEU D 204       2.331 -17.862 -51.185  1.00  0.00              
ATOM   3251  HA  LEU D 204       4.379 -19.782 -50.185  1.00  0.00              
ATOM   3252 1HB  LEU D 204       3.871 -19.868 -52.451  1.00  0.00              
ATOM   3253 2HB  LEU D 204       4.184 -18.151 -52.792  1.00  0.00              
ATOM   3254  HG  LEU D 204       6.586 -18.578 -52.111  1.00  0.00              
ATOM   3255 1HD1 LEU D 204       7.358 -20.946 -52.319  1.00  0.00              
ATOM   3256 2HD1 LEU D 204       6.204 -20.758 -50.977  1.00  0.00              
ATOM   3257 3HD1 LEU D 204       5.669 -21.463 -52.521  1.00  0.00              
ATOM   3258 1HD2 LEU D 204       7.189 -19.511 -54.325  1.00  0.00              
ATOM   3259 2HD2 LEU D 204       5.491 -19.991 -54.564  1.00  0.00              
ATOM   3260 3HD2 LEU D 204       5.917 -18.269 -54.427  1.00  0.00              
ATOM   3261  N   VAL D 205       5.815 -18.099 -49.139  1.00  0.00              
ATOM   3262  CA  VAL D 205       6.664 -17.128 -48.457  1.00  0.00              
ATOM   3263  C   VAL D 205       8.104 -17.355 -48.898  1.00  0.00              
ATOM   3264  O   VAL D 205       8.667 -18.430 -48.681  1.00  0.00              
ATOM   3265  CB  VAL D 205       6.566 -17.237 -46.924  1.00  0.00              
ATOM   3266  CG1 VAL D 205       7.490 -16.228 -46.257  1.00  0.00              
ATOM   3267  CG2 VAL D 205       5.131 -17.026 -46.466  1.00  0.00              
ATOM   3268  H   VAL D 205       5.853 -19.068 -48.858  1.00  0.00              
ATOM   3269  HA  VAL D 205       6.406 -16.107 -48.741  1.00  0.00              
ATOM   3270  HB  VAL D 205       6.850 -18.246 -46.622  1.00  0.00              
ATOM   3271 1HG1 VAL D 205       7.408 -16.320 -45.173  1.00  0.00              
ATOM   3272 2HG1 VAL D 205       8.519 -16.422 -46.560  1.00  0.00              
ATOM   3273 3HG1 VAL D 205       7.207 -15.221 -46.558  1.00  0.00              
ATOM   3274 1HG2 VAL D 205       5.079 -17.107 -45.380  1.00  0.00              
ATOM   3275 2HG2 VAL D 205       4.794 -16.036 -46.772  1.00  0.00              
ATOM   3276 3HG2 VAL D 205       4.490 -17.784 -46.917  1.00  0.00              
ATOM   3277  N   ALA D 206       8.690 -16.346 -49.533  1.00  0.00              
ATOM   3278  CA  ALA D 206      10.060 -16.442 -50.028  1.00  0.00              
ATOM   3279  C   ALA D 206      11.004 -15.733 -49.081  1.00  0.00              
ATOM   3280  O   ALA D 206      10.784 -14.576 -48.732  1.00  0.00              
ATOM   3281  CB  ALA D 206      10.166 -15.821 -51.411  1.00  0.00              
ATOM   3282  H   ALA D 206       8.173 -15.490 -49.677  1.00  0.00              
ATOM   3283  HA  ALA D 206      10.345 -17.494 -50.067  1.00  0.00              
ATOM   3284 1HB  ALA D 206      11.194 -15.901 -51.767  1.00  0.00              
ATOM   3285 2HB  ALA D 206       9.504 -16.346 -52.099  1.00  0.00              
ATOM   3286 3HB  ALA D 206       9.881 -14.772 -51.363  1.00  0.00              
ATOM   3287  N   THR D 207      12.057 -16.437 -48.684  1.00  0.00              
ATOM   3288  CA  THR D 207      13.075 -15.893 -47.795  1.00  0.00              
ATOM   3289  C   THR D 207      14.413 -15.791 -48.515  1.00  0.00              
ATOM   3290  O   THR D 207      14.919 -16.775 -49.045  1.00  0.00              
ATOM   3291  CB  THR D 207      13.244 -16.754 -46.529  1.00  0.00              
ATOM   3292  OG1 THR D 207      12.006 -16.798 -45.808  1.00  0.00              
ATOM   3293  CG2 THR D 207      14.328 -16.175 -45.632  1.00  0.00              
ATOM   3294  H   THR D 207      12.150 -17.386 -49.015  1.00  0.00              
ATOM   3295  HA  THR D 207      12.800 -14.881 -47.494  1.00  0.00              
ATOM   3296  HB  THR D 207      13.519 -17.766 -46.822  1.00  0.00              
ATOM   3297  HG1 THR D 207      11.421 -17.439 -46.216  1.00  0.00              
ATOM   3298 1HG2 THR D 207      14.434 -16.798 -44.743  1.00  0.00              
ATOM   3299 2HG2 THR D 207      15.274 -16.152 -46.173  1.00  0.00              
ATOM   3300 3HG2 THR D 207      14.053 -15.163 -45.336  1.00  0.00              
ATOM   3301  N   TRP D 208      14.981 -14.592 -48.510  1.00  0.00              
ATOM   3302  CA  TRP D 208      16.251 -14.326 -49.177  1.00  0.00              
ATOM   3303  C   TRP D 208      17.283 -13.885 -48.138  1.00  0.00              
ATOM   3304  O   TRP D 208      16.993 -13.036 -47.295  1.00  0.00              
ATOM   3305  CB  TRP D 208      16.085 -13.256 -50.258  1.00  0.00              
ATOM   3306  CG  TRP D 208      15.375 -13.748 -51.483  1.00  0.00              
ATOM   3307  CD1 TRP D 208      14.027 -13.783 -51.686  1.00  0.00              
ATOM   3308  CD2 TRP D 208      15.974 -14.275 -52.673  1.00  0.00              
ATOM   3309  NE1 TRP D 208      13.749 -14.299 -52.926  1.00  0.00              
ATOM   3310  CE2 TRP D 208      14.928 -14.608 -53.553  1.00  0.00              
ATOM   3311  CE3 TRP D 208      17.295 -14.496 -53.080  1.00  0.00              
ATOM   3312  CZ2 TRP D 208      15.159 -15.150 -54.808  1.00  0.00              
ATOM   3313  CZ3 TRP D 208      17.525 -15.038 -54.338  1.00  0.00              
ATOM   3314  CH2 TRP D 208      16.487 -15.356 -55.179  1.00  0.00              
ATOM   3315  H   TRP D 208      14.514 -13.840 -48.024  1.00  0.00              
ATOM   3316  HA  TRP D 208      16.619 -15.237 -49.649  1.00  0.00              
ATOM   3317 1HB  TRP D 208      15.503 -12.419 -49.875  1.00  0.00              
ATOM   3318 2HB  TRP D 208      17.062 -12.900 -50.586  1.00  0.00              
ATOM   3319  HD1 TRP D 208      13.398 -13.416 -50.876  1.00  0.00              
ATOM   3320  HE1 TRP D 208      12.826 -14.431 -53.315  1.00  0.00              
ATOM   3321  HE3 TRP D 208      18.155 -14.261 -52.454  1.00  0.00              
ATOM   3322  HZ2 TRP D 208      14.304 -15.387 -55.443  1.00  0.00              
ATOM   3323  HZ3 TRP D 208      18.559 -15.207 -54.643  1.00  0.00              
ATOM   3324  HH2 TRP D 208      16.712 -15.779 -56.158  1.00  0.00              
ATOM   3325  N   LEU D 209      18.480 -14.470 -48.190  1.00  0.00              
ATOM   3326  CA  LEU D 209      19.572 -14.045 -47.315  1.00  0.00              
ATOM   3327  C   LEU D 209      20.844 -13.674 -48.069  1.00  0.00              
ATOM   3328  O   LEU D 209      21.551 -14.537 -48.603  1.00  0.00              
ATOM   3329  CB  LEU D 209      19.877 -15.151 -46.296  1.00  0.00              
ATOM   3330  CG  LEU D 209      21.068 -14.875 -45.371  1.00  0.00              
ATOM   3331  CD1 LEU D 209      20.794 -13.643 -44.519  1.00  0.00              
ATOM   3332  CD2 LEU D 209      21.322 -16.091 -44.492  1.00  0.00              
ATOM   3333  H   LEU D 209      18.640 -15.222 -48.845  1.00  0.00              
ATOM   3334  HA  LEU D 209      19.282 -13.139 -46.784  1.00  0.00              
ATOM   3335 1HB  LEU D 209      18.949 -15.128 -45.728  1.00  0.00              
ATOM   3336 2HB  LEU D 209      19.985 -16.122 -46.777  1.00  0.00              
ATOM   3337  HG  LEU D 209      21.944 -14.732 -46.003  1.00  0.00              
ATOM   3338 1HD1 LEU D 209      21.646 -13.455 -43.865  1.00  0.00              
ATOM   3339 2HD1 LEU D 209      20.639 -12.780 -45.168  1.00  0.00              
ATOM   3340 3HD1 LEU D 209      19.903 -13.809 -43.916  1.00  0.00              
ATOM   3341 1HD2 LEU D 209      22.170 -15.894 -43.835  1.00  0.00              
ATOM   3342 2HD2 LEU D 209      20.436 -16.297 -43.891  1.00  0.00              
ATOM   3343 3HD2 LEU D 209      21.544 -16.955 -45.120  1.00  0.00              
ATOM   3344  N   PRO D 210      21.156 -12.371 -48.114  1.00  0.00              
ATOM   3345  CA  PRO D 210      22.342 -11.898 -48.827  1.00  0.00              
ATOM   3346  C   PRO D 210      23.606 -12.522 -48.246  1.00  0.00              
ATOM   3347  O   PRO D 210      23.805 -12.520 -47.031  1.00  0.00              
ATOM   3348  CB  PRO D 210      22.310 -10.376 -48.646  1.00  0.00              
ATOM   3349  CG  PRO D 210      20.878 -10.064 -48.382  1.00  0.00              
ATOM   3350  CD  PRO D 210      20.353 -11.229 -47.586  1.00  0.00              
ATOM   3351  HA  PRO D 210      22.341 -12.183 -49.890  1.00  0.00              
ATOM   3352 1HB  PRO D 210      22.949 -10.058 -47.810  1.00  0.00              
ATOM   3353 2HB  PRO D 210      22.672  -9.857 -49.545  1.00  0.00              
ATOM   3354 1HG  PRO D 210      20.773  -9.124 -47.821  1.00  0.00              
ATOM   3355 2HG  PRO D 210      20.316  -9.943 -49.321  1.00  0.00              
ATOM   3356 1HD  PRO D 210      20.510 -11.097 -46.504  1.00  0.00              
ATOM   3357 2HD  PRO D 210      19.276 -11.386 -47.736  1.00  0.00              
ATOM   3358  N   GLN D 211      24.445 -13.076 -49.114  1.00  0.00              
ATOM   3359  CA  GLN D 211      25.751 -13.581 -48.705  1.00  0.00              
ATOM   3360  C   GLN D 211      26.777 -13.132 -49.736  1.00  0.00              
ATOM   3361  O   GLN D 211      26.434 -12.929 -50.905  1.00  0.00              
ATOM   3362  CB  GLN D 211      25.745 -15.107 -48.583  1.00  0.00              
ATOM   3363  CG  GLN D 211      24.817 -15.643 -47.506  1.00  0.00              
ATOM   3364  CD  GLN D 211      24.988 -17.134 -47.285  1.00  0.00              
ATOM   3365  OE1 GLN D 211      25.847 -17.772 -47.898  1.00  0.00              
ATOM   3366  NE2 GLN D 211      24.165 -17.698 -46.409  1.00  0.00              
ATOM   3367  H   GLN D 211      24.171 -13.149 -50.083  1.00  0.00              
ATOM   3368  HA  GLN D 211      26.021 -13.153 -47.740  1.00  0.00              
ATOM   3369 1HB  GLN D 211      25.446 -15.500 -49.556  1.00  0.00              
ATOM   3370 2HB  GLN D 211      26.770 -15.409 -48.370  1.00  0.00              
ATOM   3371 1HG  GLN D 211      24.712 -15.170 -46.530  1.00  0.00              
ATOM   3372 2HG  GLN D 211      23.909 -15.481 -48.086  1.00  0.00              
ATOM   3373 1HE2 GLN D 211      24.229 -18.681 -46.221  1.00  0.00              
ATOM   3374 2HE2 GLN D 211      23.481 -17.144 -45.935  1.00  0.00              
ATOM   3375  N   ARG D 212      28.023 -12.969 -49.297  1.00  0.00              
ATOM   3376  CA  ARG D 212      29.079 -12.422 -50.144  1.00  0.00              
ATOM   3377  C   ARG D 212      29.125 -13.113 -51.506  1.00  0.00              
ATOM   3378  O   ARG D 212      29.022 -12.457 -52.545  1.00  0.00              
ATOM   3379  CB  ARG D 212      30.437 -12.459 -49.458  1.00  0.00              
ATOM   3380  CG  ARG D 212      31.553 -11.751 -50.209  1.00  0.00              
ATOM   3381  CD  ARG D 212      32.879 -11.825 -49.546  1.00  0.00              
ATOM   3382  NE  ARG D 212      33.447 -13.161 -49.479  1.00  0.00              
ATOM   3383  CZ  ARG D 212      34.472 -13.519 -48.680  1.00  0.00              
ATOM   3384  NH1 ARG D 212      35.068 -12.637 -47.908  1.00  0.00              
ATOM   3385  NH2 ARG D 212      34.878 -14.776 -48.712  1.00  0.00              
ATOM   3386  H   ARG D 212      28.242 -13.231 -48.345  1.00  0.00              
ATOM   3387  HA  ARG D 212      28.883 -11.368 -50.344  1.00  0.00              
ATOM   3388 1HB  ARG D 212      30.312 -11.996 -48.479  1.00  0.00              
ATOM   3389 2HB  ARG D 212      30.699 -13.510 -49.330  1.00  0.00              
ATOM   3390 1HG  ARG D 212      31.646 -12.201 -51.198  1.00  0.00              
ATOM   3391 2HG  ARG D 212      31.287 -10.698 -50.314  1.00  0.00              
ATOM   3392 1HD  ARG D 212      33.583 -11.198 -50.093  1.00  0.00              
ATOM   3393 2HD  ARG D 212      32.786 -11.457 -48.524  1.00  0.00              
ATOM   3394  HE  ARG D 212      33.188 -13.996 -49.987  1.00  0.00              
ATOM   3395 1HH1 ARG D 212      34.757 -11.676 -47.911  1.00  0.00              
ATOM   3396 2HH1 ARG D 212      35.835 -12.926 -47.318  1.00  0.00              
ATOM   3397 1HH2 ARG D 212      34.419 -15.437 -49.324  1.00  0.00              
ATOM   3398 2HH2 ARG D 212      35.644 -15.071 -48.125  1.00  0.00              
ATOM   3399  N   ARG D 213      29.262 -14.435 -51.502  1.00  0.00              
ATOM   3400  CA  ARG D 213      29.287 -15.188 -52.753  1.00  0.00              
ATOM   3401  C   ARG D 213      28.424 -16.445 -52.715  1.00  0.00              
ATOM   3402  O   ARG D 213      28.738 -17.450 -53.359  1.00  0.00              
ATOM   3403  CB  ARG D 213      30.711 -15.521 -53.176  1.00  0.00              
ATOM   3404  CG  ARG D 213      31.583 -14.315 -53.487  1.00  0.00              
ATOM   3405  CD  ARG D 213      31.215 -13.595 -54.733  1.00  0.00              
ATOM   3406  NE  ARG D 213      32.129 -12.527 -55.104  1.00  0.00              
ATOM   3407  CZ  ARG D 213      32.034 -11.256 -54.671  1.00  0.00              
ATOM   3408  NH1 ARG D 213      31.051 -10.878 -53.884  1.00  0.00              
ATOM   3409  NH2 ARG D 213      32.945 -10.388 -55.078  1.00  0.00              
ATOM   3410  H   ARG D 213      29.349 -14.932 -50.626  1.00  0.00              
ATOM   3411  HA  ARG D 213      28.874 -14.580 -53.558  1.00  0.00              
ATOM   3412 1HB  ARG D 213      31.160 -16.092 -52.366  1.00  0.00              
ATOM   3413 2HB  ARG D 213      30.639 -16.148 -54.065  1.00  0.00              
ATOM   3414 1HG  ARG D 213      31.508 -13.610 -52.658  1.00  0.00              
ATOM   3415 2HG  ARG D 213      32.617 -14.651 -53.584  1.00  0.00              
ATOM   3416 1HD  ARG D 213      31.192 -14.308 -55.558  1.00  0.00              
ATOM   3417 2HD  ARG D 213      30.228 -13.153 -54.608  1.00  0.00              
ATOM   3418  HE  ARG D 213      32.938 -12.552 -55.711  1.00  0.00              
ATOM   3419 1HH1 ARG D 213      30.353 -11.551 -53.595  1.00  0.00              
ATOM   3420 2HH1 ARG D 213      30.998  -9.921 -53.570  1.00  0.00              
ATOM   3421 1HH2 ARG D 213      33.684 -10.689 -55.698  1.00  0.00              
ATOM   3422 2HH2 ARG D 213      32.897  -9.428 -54.769  1.00  0.00              
ATOM   3423  N   GLY D 214      27.324 -16.375 -51.972  1.00  0.00              
ATOM   3424  CA  GLY D 214      26.486 -17.548 -51.808  1.00  0.00              
ATOM   3425  C   GLY D 214      25.044 -17.222 -51.483  1.00  0.00              
ATOM   3426  O   GLY D 214      24.459 -17.841 -50.597  1.00  0.00              
ATOM   3427  H   GLY D 214      27.058 -15.513 -51.517  1.00  0.00              
ATOM   3428 1HA  GLY D 214      26.498 -18.126 -52.732  1.00  0.00              
ATOM   3429 2HA  GLY D 214      26.881 -18.157 -50.995  1.00  0.00              
ATOM   3430  N   MET D 215      24.469 -16.256 -52.200  1.00  0.00              
ATOM   3431  CA  MET D 215      23.092 -15.802 -51.953  1.00  0.00              
ATOM   3432  C   MET D 215      22.158 -16.982 -51.663  1.00  0.00              
ATOM   3433  O   MET D 215      21.980 -17.877 -52.489  1.00  0.00              
ATOM   3434  CB  MET D 215      22.594 -15.005 -53.165  1.00  0.00              
ATOM   3435  CG  MET D 215      21.172 -14.448 -53.057  1.00  0.00              
ATOM   3436  SD  MET D 215      20.966 -13.133 -51.842  1.00  0.00              
ATOM   3437  CE  MET D 215      21.849 -11.778 -52.656  1.00  0.00              
ATOM   3438  H   MET D 215      25.004 -15.825 -52.939  1.00  0.00              
ATOM   3439  HA  MET D 215      23.064 -15.163 -51.071  1.00  0.00              
ATOM   3440 1HB  MET D 215      23.285 -14.176 -53.305  1.00  0.00              
ATOM   3441 2HB  MET D 215      22.646 -15.671 -54.027  1.00  0.00              
ATOM   3442 1HG  MET D 215      20.886 -14.057 -54.033  1.00  0.00              
ATOM   3443 2HG  MET D 215      20.507 -15.268 -52.785  1.00  0.00              
ATOM   3444 1HE  MET D 215      21.812 -10.889 -52.026  1.00  0.00              
ATOM   3445 2HE  MET D 215      22.888 -12.065 -52.816  1.00  0.00              
ATOM   3446 3HE  MET D 215      21.379 -11.561 -53.615  1.00  0.00              
ATOM   3447  N   TYR D 216      21.559 -16.968 -50.474  1.00  0.00              
ATOM   3448  CA  TYR D 216      20.667 -18.041 -50.046  1.00  0.00              
ATOM   3449  C   TYR D 216      19.188 -17.735 -50.278  1.00  0.00              
ATOM   3450  O   TYR D 216      18.715 -16.623 -50.032  1.00  0.00              
ATOM   3451  CB  TYR D 216      20.885 -18.360 -48.570  1.00  0.00              
ATOM   3452  CG  TYR D 216      19.989 -19.455 -48.039  1.00  0.00              
ATOM   3453  CD1 TYR D 216      20.244 -20.794 -48.327  1.00  0.00              
ATOM   3454  CD2 TYR D 216      18.864 -19.150 -47.266  1.00  0.00              
ATOM   3455  CE1 TYR D 216      19.403 -21.803 -47.861  1.00  0.00              
ATOM   3456  CE2 TYR D 216      18.011 -20.154 -46.792  1.00  0.00              
ATOM   3457  CZ  TYR D 216      18.289 -21.480 -47.094  1.00  0.00              
ATOM   3458  OH  TYR D 216      17.462 -22.485 -46.635  1.00  0.00              
ATOM   3459  H   TYR D 216      21.728 -16.190 -49.851  1.00  0.00              
ATOM   3460  HA  TYR D 216      20.865 -18.941 -50.629  1.00  0.00              
ATOM   3461 1HB  TYR D 216      21.930 -18.657 -48.454  1.00  0.00              
ATOM   3462 2HB  TYR D 216      20.706 -17.442 -48.012  1.00  0.00              
ATOM   3463  HD1 TYR D 216      21.116 -21.045 -48.929  1.00  0.00              
ATOM   3464  HD2 TYR D 216      18.652 -18.107 -47.033  1.00  0.00              
ATOM   3465  HE1 TYR D 216      19.614 -22.848 -48.094  1.00  0.00              
ATOM   3466  HE2 TYR D 216      17.139 -19.891 -46.193  1.00  0.00              
ATOM   3467  HH  TYR D 216      17.749 -23.362 -46.904  1.00  0.00              
ATOM   3468  N   ARG D 217      18.460 -18.740 -50.751  1.00  0.00              
ATOM   3469  CA  ARG D 217      17.040 -18.592 -51.034  1.00  0.00              
ATOM   3470  C   ARG D 217      16.265 -19.837 -50.613  1.00  0.00              
ATOM   3471  O   ARG D 217      16.619 -20.953 -50.980  1.00  0.00              
ATOM   3472  CB  ARG D 217      16.780 -18.237 -52.491  1.00  0.00              
ATOM   3473  CG  ARG D 217      17.145 -19.324 -53.490  1.00  0.00              
ATOM   3474  CD  ARG D 217      16.908 -18.955 -54.909  1.00  0.00              
ATOM   3475  NE  ARG D 217      17.293 -19.978 -55.869  1.00  0.00              
ATOM   3476  CZ  ARG D 217      17.255 -19.824 -57.206  1.00  0.00              
ATOM   3477  NH1 ARG D 217      16.816 -18.710 -57.749  1.00  0.00              
ATOM   3478  NH2 ARG D 217      17.649 -20.835 -57.962  1.00  0.00              
ATOM   3479  H   ARG D 217      18.903 -19.633 -50.917  1.00  0.00              
ATOM   3480  HA  ARG D 217      16.633 -17.761 -50.457  1.00  0.00              
ATOM   3481 1HB  ARG D 217      15.719 -18.008 -52.579  1.00  0.00              
ATOM   3482 2HB  ARG D 217      17.364 -17.341 -52.708  1.00  0.00              
ATOM   3483 1HG  ARG D 217      18.202 -19.560 -53.374  1.00  0.00              
ATOM   3484 2HG  ARG D 217      16.549 -20.210 -53.268  1.00  0.00              
ATOM   3485 1HD  ARG D 217      15.847 -18.757 -55.052  1.00  0.00              
ATOM   3486 2HD  ARG D 217      17.480 -18.058 -55.142  1.00  0.00              
ATOM   3487  HE  ARG D 217      17.634 -20.917 -55.708  1.00  0.00              
ATOM   3488 1HH1 ARG D 217      16.502 -17.954 -57.157  1.00  0.00              
ATOM   3489 2HH1 ARG D 217      16.795 -18.615 -58.753  1.00  0.00              
ATOM   3490 1HH2 ARG D 217      17.967 -21.691 -57.529  1.00  0.00              
ATOM   3491 2HH2 ARG D 217      17.630 -20.747 -58.967  1.00  0.00              
ATOM   3492  N   TYR D 218      15.207 -19.626 -49.834  1.00  0.00              
ATOM   3493  CA  TYR D 218      14.332 -20.706 -49.379  1.00  0.00              
ATOM   3494  C   TYR D 218      12.871 -20.295 -49.570  1.00  0.00              
ATOM   3495  O   TYR D 218      12.469 -19.205 -49.163  1.00  0.00              
ATOM   3496  CB  TYR D 218      14.605 -21.048 -47.913  1.00  0.00              
ATOM   3497  CG  TYR D 218      13.718 -22.144 -47.364  1.00  0.00              
ATOM   3498  CD1 TYR D 218      13.884 -23.462 -47.765  1.00  0.00              
ATOM   3499  CD2 TYR D 218      12.719 -21.858 -46.447  1.00  0.00              
ATOM   3500  CE1 TYR D 218      13.078 -24.467 -47.268  1.00  0.00              
ATOM   3501  CE2 TYR D 218      11.906 -22.854 -45.943  1.00  0.00              
ATOM   3502  CZ  TYR D 218      12.088 -24.159 -46.356  1.00  0.00              
ATOM   3503  OH  TYR D 218      11.282 -25.155 -45.855  1.00  0.00              
ATOM   3504  H   TYR D 218      15.009 -18.679 -49.550  1.00  0.00              
ATOM   3505  HA  TYR D 218      14.504 -21.599 -49.980  1.00  0.00              
ATOM   3506 1HB  TYR D 218      15.649 -21.357 -47.844  1.00  0.00              
ATOM   3507 2HB  TYR D 218      14.456 -20.137 -47.336  1.00  0.00              
ATOM   3508  HD1 TYR D 218      14.667 -23.699 -48.486  1.00  0.00              
ATOM   3509  HD2 TYR D 218      12.580 -20.826 -46.126  1.00  0.00              
ATOM   3510  HE1 TYR D 218      13.219 -25.499 -47.591  1.00  0.00              
ATOM   3511  HE2 TYR D 218      11.125 -22.609 -45.222  1.00  0.00              
ATOM   3512  HH  TYR D 218      11.495 -26.022 -46.209  1.00  0.00              
ATOM   3513  N   ASN D 219      12.089 -21.164 -50.199  1.00  0.00              
ATOM   3514  CA  ASN D 219      10.672 -20.915 -50.462  1.00  0.00              
ATOM   3515  C   ASN D 219       9.847 -21.876 -49.630  1.00  0.00              
ATOM   3516  O   ASN D 219       9.961 -23.092 -49.785  1.00  0.00              
ATOM   3517  CB  ASN D 219      10.357 -21.132 -51.949  1.00  0.00              
ATOM   3518  CG  ASN D 219      11.132 -20.194 -52.838  1.00  0.00              
ATOM   3519  OD1 ASN D 219      10.941 -18.986 -52.781  1.00  0.00              
ATOM   3520  ND2 ASN D 219      12.015 -20.743 -53.666  1.00  0.00              
ATOM   3521  H   ASN D 219      12.502 -22.034 -50.506  1.00  0.00              
ATOM   3522  HA  ASN D 219      10.413 -19.899 -50.163  1.00  0.00              
ATOM   3523 1HB  ASN D 219      10.345 -22.136 -52.378  1.00  0.00              
ATOM   3524 2HB  ASN D 219       9.335 -20.768 -51.851  1.00  0.00              
ATOM   3525 1HD2 ASN D 219      12.553 -20.162 -54.277  1.00  0.00              
ATOM   3526 2HD2 ASN D 219      12.138 -21.733 -53.678  1.00  0.00              
ATOM   3527  N   ALA D 220       9.008 -21.322 -48.759  1.00  0.00              
ATOM   3528  CA  ALA D 220       8.107 -22.117 -47.938  1.00  0.00              
ATOM   3529  C   ALA D 220       6.668 -21.956 -48.397  1.00  0.00              
ATOM   3530  O   ALA D 220       6.121 -20.847 -48.413  1.00  0.00              
ATOM   3531  CB  ALA D 220       8.228 -21.694 -46.478  1.00  0.00              
ATOM   3532  H   ALA D 220       8.999 -20.316 -48.667  1.00  0.00              
ATOM   3533  HA  ALA D 220       8.370 -23.169 -48.049  1.00  0.00              
ATOM   3534 1HB  ALA D 220       7.551 -22.294 -45.869  1.00  0.00              
ATOM   3535 2HB  ALA D 220       9.253 -21.849 -46.139  1.00  0.00              
ATOM   3536 3HB  ALA D 220       7.968 -20.641 -46.380  1.00  0.00              
ATOM   3537  N   LEU D 221       6.058 -23.077 -48.755  1.00  0.00              
ATOM   3538  CA  LEU D 221       4.717 -23.066 -49.314  1.00  0.00              
ATOM   3539  C   LEU D 221       3.749 -23.408 -48.204  1.00  0.00              
ATOM   3540  O   LEU D 221       3.921 -24.406 -47.501  1.00  0.00              
ATOM   3541  CB  LEU D 221       4.586 -24.083 -50.453  1.00  0.00              
ATOM   3542  CG  LEU D 221       3.173 -24.054 -51.039  1.00  0.00              
ATOM   3543  CD1 LEU D 221       2.950 -22.703 -51.713  1.00  0.00              
ATOM   3544  CD2 LEU D 221       2.990 -25.177 -52.038  1.00  0.00              
ATOM   3545  H   LEU D 221       6.535 -23.960 -48.638  1.00  0.00              
ATOM   3546  HA  LEU D 221       4.484 -22.068 -49.682  1.00  0.00              
ATOM   3547 1HB  LEU D 221       5.317 -23.669 -51.146  1.00  0.00              
ATOM   3548 2HB  LEU D 221       4.901 -25.080 -50.144  1.00  0.00              
ATOM   3549  HG  LEU D 221       2.478 -24.233 -50.218  1.00  0.00              
ATOM   3550 1HD1 LEU D 221       1.946 -22.667 -52.136  1.00  0.00              
ATOM   3551 2HD1 LEU D 221       3.061 -21.907 -50.977  1.00  0.00              
ATOM   3552 3HD1 LEU D 221       3.682 -22.567 -52.507  1.00  0.00              
ATOM   3553 1HD2 LEU D 221       1.979 -25.141 -52.444  1.00  0.00              
ATOM   3554 2HD2 LEU D 221       3.711 -25.065 -52.849  1.00  0.00              
ATOM   3555 3HD2 LEU D 221       3.147 -26.135 -51.544  1.00  0.00              
ATOM   3556  N   TYR D 222       2.733 -22.570 -48.046  1.00  0.00              
ATOM   3557  CA  TYR D 222       1.672 -22.834 -47.087  1.00  0.00              
ATOM   3558  C   TYR D 222       0.298 -22.941 -47.727  1.00  0.00              
ATOM   3559  O   TYR D 222      -0.390 -21.942 -47.888  1.00  0.00              
ATOM   3560  CB  TYR D 222       1.644 -21.721 -46.026  1.00  0.00              
ATOM   3561  CG  TYR D 222       2.929 -21.577 -45.250  1.00  0.00              
ATOM   3562  CD1 TYR D 222       3.861 -20.607 -45.582  1.00  0.00              
ATOM   3563  CD2 TYR D 222       3.240 -22.457 -44.213  1.00  0.00              
ATOM   3564  CE1 TYR D 222       5.080 -20.511 -44.901  1.00  0.00              
ATOM   3565  CE2 TYR D 222       4.441 -22.371 -43.533  1.00  0.00              
ATOM   3566  CZ  TYR D 222       5.361 -21.402 -43.877  1.00  0.00              
ATOM   3567  OH  TYR D 222       6.566 -21.328 -43.207  1.00  0.00              
ATOM   3568  H   TYR D 222       2.695 -21.730 -48.602  1.00  0.00              
ATOM   3569  HA  TYR D 222       1.840 -23.797 -46.604  1.00  0.00              
ATOM   3570 1HB  TYR D 222       1.426 -20.786 -46.544  1.00  0.00              
ATOM   3571 2HB  TYR D 222       0.831 -21.952 -45.338  1.00  0.00              
ATOM   3572  HD1 TYR D 222       3.632 -19.911 -46.389  1.00  0.00              
ATOM   3573  HD2 TYR D 222       2.516 -23.225 -43.939  1.00  0.00              
ATOM   3574  HE1 TYR D 222       5.803 -19.744 -45.172  1.00  0.00              
ATOM   3575  HE2 TYR D 222       4.663 -23.072 -42.727  1.00  0.00              
ATOM   3576  HH  TYR D 222       6.659 -21.997 -42.525  1.00  0.00              
ATOM   3577  N   PRO D 223      -0.113 -24.159 -48.113  1.00  0.00              
ATOM   3578  CA  PRO D 223      -1.438 -24.392 -48.706  1.00  0.00              
ATOM   3579  C   PRO D 223      -2.517 -23.874 -47.743  1.00  0.00              
ATOM   3580  O   PRO D 223      -2.428 -24.088 -46.526  1.00  0.00              
ATOM   3581  CB  PRO D 223      -1.513 -25.907 -48.910  1.00  0.00              
ATOM   3582  CG  PRO D 223      -0.090 -26.340 -49.001  1.00  0.00              
ATOM   3583  CD  PRO D 223       0.661 -25.447 -48.052  1.00  0.00              
ATOM   3584  HA  PRO D 223      -1.583 -23.848 -49.651  1.00  0.00              
ATOM   3585 1HB  PRO D 223      -2.027 -26.403 -48.072  1.00  0.00              
ATOM   3586 2HB  PRO D 223      -2.068 -26.164 -49.826  1.00  0.00              
ATOM   3587 1HG  PRO D 223       0.023 -27.398 -48.723  1.00  0.00              
ATOM   3588 2HG  PRO D 223       0.292 -26.236 -50.029  1.00  0.00              
ATOM   3589 1HD  PRO D 223       0.681 -25.851 -47.028  1.00  0.00              
ATOM   3590 2HD  PRO D 223       1.708 -25.298 -48.357  1.00  0.00              
ATOM   3591  N   LEU D 224      -3.541 -23.218 -48.282  1.00  0.00              
ATOM   3592  CA  LEU D 224      -4.571 -22.636 -47.439  1.00  0.00              
ATOM   3593  C   LEU D 224      -5.484 -23.638 -46.744  1.00  0.00              
ATOM   3594  O   LEU D 224      -6.225 -23.266 -45.829  1.00  0.00              
ATOM   3595  CB  LEU D 224      -5.400 -21.631 -48.237  1.00  0.00              
ATOM   3596  CG  LEU D 224      -4.616 -20.389 -48.663  1.00  0.00              
ATOM   3597  CD1 LEU D 224      -5.487 -19.526 -49.568  1.00  0.00              
ATOM   3598  CD2 LEU D 224      -4.181 -19.599 -47.436  1.00  0.00              
ATOM   3599  H   LEU D 224      -3.610 -23.118 -49.284  1.00  0.00              
ATOM   3600  HA  LEU D 224      -4.106 -22.092 -46.618  1.00  0.00              
ATOM   3601 1HB  LEU D 224      -5.643 -22.246 -49.102  1.00  0.00              
ATOM   3602 2HB  LEU D 224      -6.319 -21.360 -47.715  1.00  0.00              
ATOM   3603  HG  LEU D 224      -3.714 -20.734 -49.169  1.00  0.00              
ATOM   3604 1HD1 LEU D 224      -4.929 -18.641 -49.873  1.00  0.00              
ATOM   3605 2HD1 LEU D 224      -5.770 -20.098 -50.452  1.00  0.00              
ATOM   3606 3HD1 LEU D 224      -6.384 -19.223 -49.030  1.00  0.00              
ATOM   3607 1HD2 LEU D 224      -3.622 -18.717 -47.751  1.00  0.00              
ATOM   3608 2HD2 LEU D 224      -5.060 -19.289 -46.872  1.00  0.00              
ATOM   3609 3HD2 LEU D 224      -3.546 -20.225 -46.807  1.00  0.00              
ATOM   3610  N   ASP D 225      -5.442 -24.902 -47.150  1.00  0.00              
ATOM   3611  CA  ASP D 225      -6.243 -25.892 -46.450  1.00  0.00              
ATOM   3612  C   ASP D 225      -5.503 -26.461 -45.240  1.00  0.00              
ATOM   3613  O   ASP D 225      -6.041 -27.301 -44.524  1.00  0.00              
ATOM   3614  CB  ASP D 225      -6.681 -27.021 -47.398  1.00  0.00              
ATOM   3615  CG  ASP D 225      -5.518 -27.802 -47.968  1.00  0.00              
ATOM   3616  OD1 ASP D 225      -5.772 -28.782 -48.697  1.00  0.00              
ATOM   3617  OD2 ASP D 225      -4.354 -27.454 -47.694  1.00  0.00              
ATOM   3618  H   ASP D 225      -4.869 -25.193 -47.929  1.00  0.00              
ATOM   3619  HA  ASP D 225      -7.149 -25.426 -46.061  1.00  0.00              
ATOM   3620 1HB  ASP D 225      -7.411 -27.700 -46.958  1.00  0.00              
ATOM   3621 2HB  ASP D 225      -7.156 -26.436 -48.185  1.00  0.00              
ATOM   3622  N   ARG D 226      -4.274 -25.996 -45.014  1.00  0.00              
ATOM   3623  CA  ARG D 226      -3.464 -26.434 -43.869  1.00  0.00              
ATOM   3624  C   ARG D 226      -3.023 -25.233 -43.006  1.00  0.00              
ATOM   3625  O   ARG D 226      -2.877 -25.347 -41.783  1.00  0.00              
ATOM   3626  CB  ARG D 226      -2.275 -27.280 -44.301  1.00  0.00              
ATOM   3627  CG  ARG D 226      -2.637 -28.612 -44.939  1.00  0.00              
ATOM   3628  CD  ARG D 226      -3.236 -29.597 -44.003  1.00  0.00              
ATOM   3629  NE  ARG D 226      -3.550 -30.884 -44.603  1.00  0.00              
ATOM   3630  CZ  ARG D 226      -4.726 -31.190 -45.185  1.00  0.00              
ATOM   3631  NH1 ARG D 226      -5.713 -30.322 -45.216  1.00  0.00              
ATOM   3632  NH2 ARG D 226      -4.870 -32.397 -45.704  1.00  0.00              
ATOM   3633  H   ARG D 226      -3.891 -25.318 -45.656  1.00  0.00              
ATOM   3634  HA  ARG D 226      -4.059 -27.078 -43.221  1.00  0.00              
ATOM   3635 1HB  ARG D 226      -1.702 -26.685 -45.010  1.00  0.00              
ATOM   3636 2HB  ARG D 226      -1.674 -27.461 -43.410  1.00  0.00              
ATOM   3637 1HG  ARG D 226      -3.354 -28.430 -45.740  1.00  0.00              
ATOM   3638 2HG  ARG D 226      -1.731 -29.052 -45.357  1.00  0.00              
ATOM   3639 1HD  ARG D 226      -2.538 -29.780 -43.187  1.00  0.00              
ATOM   3640 2HD  ARG D 226      -4.163 -29.188 -43.604  1.00  0.00              
ATOM   3641  HE  ARG D 226      -2.979 -31.715 -44.681  1.00  0.00              
ATOM   3642 1HH1 ARG D 226      -5.593 -29.410 -44.799  1.00  0.00              
ATOM   3643 2HH1 ARG D 226      -6.586 -30.571 -45.657  1.00  0.00              
ATOM   3644 1HH2 ARG D 226      -4.108 -33.059 -45.656  1.00  0.00              
ATOM   3645 2HH2 ARG D 226      -5.741 -32.652 -46.146  1.00  0.00              
ATOM   3646  N   LEU D 227      -2.818 -24.093 -43.652  1.00  0.00              
ATOM   3647  CA  LEU D 227      -2.328 -22.895 -42.978  1.00  0.00              
ATOM   3648  C   LEU D 227      -3.248 -22.222 -41.973  1.00  0.00              
ATOM   3649  O   LEU D 227      -4.321 -21.735 -42.328  1.00  0.00              
ATOM   3650  CB  LEU D 227      -1.920 -21.849 -44.014  1.00  0.00              
ATOM   3651  CG  LEU D 227      -1.362 -20.525 -43.477  1.00  0.00              
ATOM   3652  CD1 LEU D 227      -0.051 -20.776 -42.700  1.00  0.00              
ATOM   3653  CD2 LEU D 227      -1.100 -19.598 -44.643  1.00  0.00              
ATOM   3654  H   LEU D 227      -3.007 -24.056 -44.644  1.00  0.00              
ATOM   3655  HA  LEU D 227      -1.461 -23.148 -42.369  1.00  0.00              
ATOM   3656 1HB  LEU D 227      -1.126 -22.399 -44.517  1.00  0.00              
ATOM   3657 2HB  LEU D 227      -2.725 -21.644 -44.719  1.00  0.00              
ATOM   3658  HG  LEU D 227      -2.136 -20.077 -42.854  1.00  0.00              
ATOM   3659 1HD1 LEU D 227       0.335 -19.828 -42.324  1.00  0.00              
ATOM   3660 2HD1 LEU D 227      -0.248 -21.444 -41.863  1.00  0.00              
ATOM   3661 3HD1 LEU D 227       0.684 -21.229 -43.364  1.00  0.00              
ATOM   3662 1HD2 LEU D 227      -0.704 -18.653 -44.270  1.00  0.00              
ATOM   3663 2HD2 LEU D 227      -0.377 -20.056 -45.318  1.00  0.00              
ATOM   3664 3HD2 LEU D 227      -2.032 -19.415 -45.178  1.00  0.00              
ATOM   3665  N   ALA D 228      -2.807 -22.175 -40.719  1.00  0.00              
ATOM   3666  CA  ALA D 228      -3.571 -21.514 -39.667  1.00  0.00              
ATOM   3667  C   ALA D 228      -3.021 -20.105 -39.587  1.00  0.00              
ATOM   3668  O   ALA D 228      -1.812 -19.903 -39.539  1.00  0.00              
ATOM   3669  CB  ALA D 228      -3.381 -22.239 -38.313  1.00  0.00              
ATOM   3670  H   ALA D 228      -1.924 -22.607 -40.488  1.00  0.00              
ATOM   3671  HA  ALA D 228      -4.623 -21.503 -39.953  1.00  0.00              
ATOM   3672 1HB  ALA D 228      -3.961 -21.728 -37.543  1.00  0.00              
ATOM   3673 2HB  ALA D 228      -3.725 -23.269 -38.401  1.00  0.00              
ATOM   3674 3HB  ALA D 228      -2.327 -22.226 -38.041  1.00  0.00              
ATOM   3675  N   VAL D 229      -3.908 -19.121 -39.585  1.00  0.00              
ATOM   3676  CA  VAL D 229      -3.491 -17.725 -39.578  1.00  0.00              
ATOM   3677  C   VAL D 229      -3.993 -17.149 -38.260  1.00  0.00              
ATOM   3678  O   VAL D 229      -5.173 -17.307 -37.914  1.00  0.00              
ATOM   3679  CB  VAL D 229      -4.054 -16.922 -40.766  1.00  0.00              
ATOM   3680  CG1 VAL D 229      -3.621 -15.466 -40.678  1.00  0.00              
ATOM   3681  CG2 VAL D 229      -3.600 -17.532 -42.084  1.00  0.00              
ATOM   3682  H   VAL D 229      -4.894 -19.340 -39.589  1.00  0.00              
ATOM   3683  HA  VAL D 229      -2.404 -17.635 -39.601  1.00  0.00              
ATOM   3684  HB  VAL D 229      -5.142 -16.980 -40.748  1.00  0.00              
ATOM   3685 1HG1 VAL D 229      -4.028 -14.914 -41.525  1.00  0.00              
ATOM   3686 2HG1 VAL D 229      -3.993 -15.032 -39.750  1.00  0.00              
ATOM   3687 3HG1 VAL D 229      -2.533 -15.408 -40.696  1.00  0.00              
ATOM   3688 1HG2 VAL D 229      -4.008 -16.953 -42.912  1.00  0.00              
ATOM   3689 2HG2 VAL D 229      -2.511 -17.521 -42.133  1.00  0.00              
ATOM   3690 3HG2 VAL D 229      -3.957 -18.560 -42.151  1.00  0.00              
ATOM   3691  N   VAL D 230      -3.095 -16.494 -37.528  1.00  0.00              
ATOM   3692  CA  VAL D 230      -3.434 -15.934 -36.228  1.00  0.00              
ATOM   3693  C   VAL D 230      -3.140 -14.452 -36.095  1.00  0.00              
ATOM   3694  O   VAL D 230      -2.068 -13.975 -36.462  1.00  0.00              
ATOM   3695  CB  VAL D 230      -2.689 -16.677 -35.103  1.00  0.00              
ATOM   3696  CG1 VAL D 230      -3.137 -16.168 -33.741  1.00  0.00              
ATOM   3697  CG2 VAL D 230      -2.919 -18.176 -35.211  1.00  0.00              
ATOM   3698  H   VAL D 230      -2.155 -16.381 -37.880  1.00  0.00              
ATOM   3699  HA  VAL D 230      -4.507 -15.989 -36.041  1.00  0.00              
ATOM   3700  HB  VAL D 230      -1.618 -16.511 -35.218  1.00  0.00              
ATOM   3701 1HG1 VAL D 230      -2.600 -16.703 -32.958  1.00  0.00              
ATOM   3702 2HG1 VAL D 230      -2.924 -15.102 -33.663  1.00  0.00              
ATOM   3703 3HG1 VAL D 230      -4.208 -16.334 -33.625  1.00  0.00              
ATOM   3704 1HG2 VAL D 230      -2.385 -18.686 -34.409  1.00  0.00              
ATOM   3705 2HG2 VAL D 230      -3.985 -18.387 -35.129  1.00  0.00              
ATOM   3706 3HG2 VAL D 230      -2.551 -18.532 -36.174  1.00  0.00              
ATOM   3707  N   ASN D 231      -4.104 -13.731 -35.546  1.00  0.00              
ATOM   3708  CA  ASN D 231      -3.961 -12.298 -35.332  1.00  0.00              
ATOM   3709  C   ASN D 231      -3.160 -12.117 -34.046  1.00  0.00              
ATOM   3710  O   ASN D 231      -3.650 -12.411 -32.965  1.00  0.00              
ATOM   3711  CB  ASN D 231      -5.345 -11.676 -35.166  1.00  0.00              
ATOM   3712  CG  ASN D 231      -5.302 -10.173 -35.036  1.00  0.00              
ATOM   3713  OD1 ASN D 231      -4.318  -9.604 -34.579  1.00  0.00              
ATOM   3714  ND2 ASN D 231      -6.388  -9.517 -35.432  1.00  0.00              
ATOM   3715  H   ASN D 231      -4.960 -14.188 -35.269  1.00  0.00              
ATOM   3716  HA  ASN D 231      -3.409 -11.853 -36.162  1.00  0.00              
ATOM   3717 1HB  ASN D 231      -6.170 -11.966 -35.818  1.00  0.00              
ATOM   3718 2HB  ASN D 231      -5.492 -12.113 -34.177  1.00  0.00              
ATOM   3719 1HD2 ASN D 231      -6.420  -8.519 -35.370  1.00  0.00              
ATOM   3720 2HD2 ASN D 231      -7.174 -10.023 -35.787  1.00  0.00              
ATOM   3721  N   VAL D 232      -1.926 -11.654 -34.167  1.00  0.00              
ATOM   3722  CA  VAL D 232      -1.082 -11.431 -32.996  1.00  0.00              
ATOM   3723  C   VAL D 232      -1.486 -10.090 -32.390  1.00  0.00              
ATOM   3724  O   VAL D 232      -1.408  -9.051 -33.048  1.00  0.00              
ATOM   3725  CB  VAL D 232       0.419 -11.424 -33.342  1.00  0.00              
ATOM   3726  CG1 VAL D 232       1.249 -11.119 -32.103  1.00  0.00              
ATOM   3727  CG2 VAL D 232       0.834 -12.757 -33.945  1.00  0.00              
ATOM   3728  H   VAL D 232      -1.558 -11.449 -35.085  1.00  0.00              
ATOM   3729  HA  VAL D 232      -1.249 -12.195 -32.236  1.00  0.00              
ATOM   3730  HB  VAL D 232       0.604 -10.662 -34.099  1.00  0.00              
ATOM   3731 1HG1 VAL D 232       2.307 -11.118 -32.366  1.00  0.00              
ATOM   3732 2HG1 VAL D 232       0.972 -10.141 -31.711  1.00  0.00              
ATOM   3733 3HG1 VAL D 232       1.065 -11.881 -31.346  1.00  0.00              
ATOM   3734 1HG2 VAL D 232       1.897 -12.734 -34.183  1.00  0.00              
ATOM   3735 2HG2 VAL D 232       0.639 -13.555 -33.228  1.00  0.00              
ATOM   3736 3HG2 VAL D 232       0.262 -12.938 -34.855  1.00  0.00              
ATOM   3737  N   LYS D 233      -1.936 -10.117 -31.141  1.00  0.00              
ATOM   3738  CA  LYS D 233      -2.343  -8.892 -30.476  1.00  0.00              
ATOM   3739  C   LYS D 233      -1.162  -7.982 -30.128  1.00  0.00              
ATOM   3740  O   LYS D 233      -0.067  -8.452 -29.833  1.00  0.00              
ATOM   3741  CB  LYS D 233      -3.132  -9.229 -29.210  1.00  0.00              
ATOM   3742  CG  LYS D 233      -3.630  -8.014 -28.438  1.00  0.00              
ATOM   3743  CD  LYS D 233      -4.831  -7.378 -29.121  1.00  0.00              
ATOM   3744  CE  LYS D 233      -5.310  -6.146 -28.366  1.00  0.00              
ATOM   3745  NZ  LYS D 233      -6.401  -5.439 -29.091  1.00  0.00              
ATOM   3746  H   LYS D 233      -2.001 -10.994 -30.643  1.00  0.00              
ATOM   3747  HA  LYS D 233      -2.976  -8.304 -31.142  1.00  0.00              
ATOM   3748 1HB  LYS D 233      -3.983  -9.837 -29.516  1.00  0.00              
ATOM   3749 2HB  LYS D 233      -2.476  -9.820 -28.571  1.00  0.00              
ATOM   3750 1HG  LYS D 233      -3.909  -8.333 -27.433  1.00  0.00              
ATOM   3751 2HG  LYS D 233      -2.820  -7.288 -28.375  1.00  0.00              
ATOM   3752 1HD  LYS D 233      -4.545  -7.096 -30.135  1.00  0.00              
ATOM   3753 2HD  LYS D 233      -5.636  -8.112 -29.163  1.00  0.00              
ATOM   3754 1HE  LYS D 233      -5.670  -6.462 -27.389  1.00  0.00              
ATOM   3755 2HE  LYS D 233      -4.463  -5.473 -28.240  1.00  0.00              
ATOM   3756 1HZ  LYS D 233      -6.688  -4.630 -28.559  1.00  0.00              
ATOM   3757 2HZ  LYS D 233      -6.067  -5.144 -29.998  1.00  0.00              
ATOM   3758 3HZ  LYS D 233      -7.186  -6.062 -29.208  1.00  0.00              
ATOM   3759  N   ASP D 234      -1.384  -6.670 -30.179  1.00  0.00              
ATOM   3760  CA  ASP D 234      -0.322  -5.712 -29.880  1.00  0.00              
ATOM   3761  C   ASP D 234       0.112  -5.810 -28.422  1.00  0.00              
ATOM   3762  O   ASP D 234      -0.715  -5.996 -27.529  1.00  0.00              
ATOM   3763  CB  ASP D 234      -0.779  -4.286 -30.198  1.00  0.00              
ATOM   3764  CG  ASP D 234      -0.873  -3.971 -31.686  1.00  0.00              
ATOM   3765  OD1 ASP D 234      -0.396  -4.757 -32.470  1.00  0.00              
ATOM   3766  OD2 ASP D 234      -1.552  -3.035 -32.032  1.00  0.00              
ATOM   3767  H   ASP D 234      -2.301  -6.327 -30.426  1.00  0.00              
ATOM   3768  HA  ASP D 234       0.559  -5.937 -30.483  1.00  0.00              
ATOM   3769 1HB  ASP D 234      -1.715  -4.010 -29.710  1.00  0.00              
ATOM   3770 2HB  ASP D 234       0.041  -3.719 -29.758  1.00  0.00              
ATOM   3771  N   ASN D 235       1.424  -5.689 -28.223  1.00  0.00              
ATOM   3772  CA  ASN D 235       2.111  -5.746 -26.927  1.00  0.00              
ATOM   3773  C   ASN D 235       3.469  -5.113 -27.274  1.00  0.00              
ATOM   3774  O   ASN D 235       4.012  -5.353 -28.344  1.00  0.00              
ATOM   3775  CB  ASN D 235       2.243  -7.145 -26.354  1.00  0.00              
ATOM   3776  CG  ASN D 235       2.594  -7.170 -24.893  1.00  0.00              
ATOM   3777  OD1 ASN D 235       1.807  -6.749 -24.037  1.00  0.00              
ATOM   3778  ND2 ASN D 235       3.802  -7.586 -24.609  1.00  0.00              
ATOM   3779  H   ASN D 235       1.968  -5.545 -29.061  1.00  0.00              
ATOM   3780  HA  ASN D 235       1.554  -5.168 -26.188  1.00  0.00              
ATOM   3781 1HB  ASN D 235       1.486  -7.904 -26.554  1.00  0.00              
ATOM   3782 2HB  ASN D 235       3.140  -7.366 -26.934  1.00  0.00              
ATOM   3783 1HD2 ASN D 235       4.104  -7.629 -23.656  1.00  0.00              
ATOM   3784 2HD2 ASN D 235       4.422  -7.859 -25.343  1.00  0.00              
ATOM   3785  N   PRO D 236       4.028  -4.284 -26.375  1.00  0.00              
ATOM   3786  CA  PRO D 236       5.296  -3.578 -26.610  1.00  0.00              
ATOM   3787  C   PRO D 236       6.369  -4.022 -27.621  1.00  0.00              
ATOM   3788  O   PRO D 236       6.801  -3.211 -28.433  1.00  0.00              
ATOM   3789  CB  PRO D 236       5.812  -3.382 -25.202  1.00  0.00              
ATOM   3790  CG  PRO D 236       4.529  -2.900 -24.549  1.00  0.00              
ATOM   3791  CD  PRO D 236       3.470  -3.882 -25.103  1.00  0.00              
ATOM   3792  HA  PRO D 236       5.151  -2.566 -27.014  1.00  0.00              
ATOM   3793 1HB  PRO D 236       6.202  -4.321 -24.781  1.00  0.00              
ATOM   3794 2HB  PRO D 236       6.632  -2.650 -25.171  1.00  0.00              
ATOM   3795 1HG  PRO D 236       4.602  -2.940 -23.452  1.00  0.00              
ATOM   3796 2HG  PRO D 236       4.312  -1.857 -24.820  1.00  0.00              
ATOM   3797 1HD  PRO D 236       3.325  -4.752 -24.444  1.00  0.00              
ATOM   3798 2HD  PRO D 236       2.486  -3.407 -25.229  1.00  0.00              
ATOM   3799  N   PRO D 237       6.845  -5.275 -27.581  1.00  0.00              
ATOM   3800  CA  PRO D 237       7.952  -5.471 -28.531  1.00  0.00              
ATOM   3801  C   PRO D 237       7.340  -5.687 -29.914  1.00  0.00              
ATOM   3802  O   PRO D 237       8.001  -5.550 -30.951  1.00  0.00              
ATOM   3803  CB  PRO D 237       8.643  -6.724 -27.998  1.00  0.00              
ATOM   3804  CG  PRO D 237       7.483  -7.523 -27.439  1.00  0.00              
ATOM   3805  CD  PRO D 237       6.653  -6.459 -26.742  1.00  0.00              
ATOM   3806  HA  PRO D 237       8.614  -4.595 -28.599  1.00  0.00              
ATOM   3807 1HB  PRO D 237       9.172  -7.263 -28.800  1.00  0.00              
ATOM   3808 2HB  PRO D 237       9.389  -6.478 -27.229  1.00  0.00              
ATOM   3809 1HG  PRO D 237       6.925  -8.031 -28.239  1.00  0.00              
ATOM   3810 2HG  PRO D 237       7.833  -8.302 -26.745  1.00  0.00              
ATOM   3811 1HD  PRO D 237       5.589  -6.732 -26.687  1.00  0.00              
ATOM   3812 2HD  PRO D 237       6.990  -6.277 -25.712  1.00  0.00              
ATOM   3813  N   MET D 238       6.050  -6.004 -29.898  1.00  0.00              
ATOM   3814  CA  MET D 238       5.284  -6.308 -31.091  1.00  0.00              
ATOM   3815  C   MET D 238       4.405  -5.164 -31.580  1.00  0.00              
ATOM   3816  O   MET D 238       3.723  -4.486 -30.797  1.00  0.00              
ATOM   3817  CB  MET D 238       4.421  -7.542 -30.832  1.00  0.00              
ATOM   3818  CG  MET D 238       5.210  -8.818 -30.576  1.00  0.00              
ATOM   3819  SD  MET D 238       4.146 -10.252 -30.318  1.00  0.00              
ATOM   3820  CE  MET D 238       3.549  -9.937 -28.660  1.00  0.00              
ATOM   3821  H   MET D 238       5.592  -6.031 -28.998  1.00  0.00              
ATOM   3822  HA  MET D 238       5.957  -6.510 -31.923  1.00  0.00              
ATOM   3823 1HB  MET D 238       3.800  -7.318 -29.966  1.00  0.00              
ATOM   3824 2HB  MET D 238       3.788  -7.676 -31.710  1.00  0.00              
ATOM   3825 1HG  MET D 238       5.852  -9.000 -31.437  1.00  0.00              
ATOM   3826 2HG  MET D 238       5.824  -8.665 -29.689  1.00  0.00              
ATOM   3827 1HE  MET D 238       2.877 -10.739 -28.356  1.00  0.00              
ATOM   3828 2HE  MET D 238       4.394  -9.891 -27.971  1.00  0.00              
ATOM   3829 3HE  MET D 238       3.013  -8.988 -28.641  1.00  0.00              
ATOM   3830  N   LYS D 239       4.413  -4.986 -32.895  1.00  0.00              
ATOM   3831  CA  LYS D 239       3.625  -3.959 -33.546  1.00  0.00              
ATOM   3832  C   LYS D 239       3.277  -4.436 -34.956  1.00  0.00              
ATOM   3833  O   LYS D 239       4.153  -4.816 -35.720  1.00  0.00              
ATOM   3834  CB  LYS D 239       4.382  -2.632 -33.590  1.00  0.00              
ATOM   3835  CG  LYS D 239       3.620  -1.493 -34.255  1.00  0.00              
ATOM   3836  CD  LYS D 239       4.395  -0.186 -34.174  1.00  0.00              
ATOM   3837  CE  LYS D 239       3.578   0.977 -34.716  1.00  0.00              
ATOM   3838  NZ  LYS D 239       3.328   0.848 -36.178  1.00  0.00              
ATOM   3839  H   LYS D 239       4.991  -5.592 -33.458  1.00  0.00              
ATOM   3840  HA  LYS D 239       2.694  -3.806 -33.000  1.00  0.00              
ATOM   3841 1HB  LYS D 239       4.612  -2.360 -32.558  1.00  0.00              
ATOM   3842 2HB  LYS D 239       5.311  -2.808 -34.131  1.00  0.00              
ATOM   3843 1HG  LYS D 239       3.451  -1.753 -35.300  1.00  0.00              
ATOM   3844 2HG  LYS D 239       2.659  -1.378 -33.750  1.00  0.00              
ATOM   3845 1HD  LYS D 239       4.649   0.004 -33.130  1.00  0.00              
ATOM   3846 2HD  LYS D 239       5.310  -0.289 -34.757  1.00  0.00              
ATOM   3847 1HE  LYS D 239       2.626   1.004 -34.187  1.00  0.00              
ATOM   3848 2HE  LYS D 239       4.125   1.900 -34.523  1.00  0.00              
ATOM   3849 1HZ  LYS D 239       2.784   1.638 -36.498  1.00  0.00              
ATOM   3850 2HZ  LYS D 239       4.210   0.825 -36.669  1.00  0.00              
ATOM   3851 3HZ  LYS D 239       2.819  -0.005 -36.358  1.00  0.00              
ATOM   3852  N   ASP D 240       1.984  -4.434 -35.271  1.00  0.00              
ATOM   3853  CA  ASP D 240       1.464  -4.833 -36.582  1.00  0.00              
ATOM   3854  C   ASP D 240       1.888  -6.219 -37.049  1.00  0.00              
ATOM   3855  O   ASP D 240       2.277  -6.404 -38.205  1.00  0.00              
ATOM   3856  CB  ASP D 240       1.879  -3.810 -37.637  1.00  0.00              
ATOM   3857  CG  ASP D 240       1.357  -2.426 -37.331  1.00  0.00              
ATOM   3858  OD1 ASP D 240       0.151  -2.311 -37.021  1.00  0.00              
ATOM   3859  OD2 ASP D 240       2.159  -1.472 -37.404  1.00  0.00              
ATOM   3860  H   ASP D 240       1.337  -4.137 -34.553  1.00  0.00              
ATOM   3861  HA  ASP D 240       0.375  -4.886 -36.546  1.00  0.00              
ATOM   3862 1HB  ASP D 240       2.952  -3.785 -37.819  1.00  0.00              
ATOM   3863 2HB  ASP D 240       1.369  -4.219 -38.510  1.00  0.00              
ATOM   3864  N   MET D 241       1.776  -7.201 -36.168  1.00  0.00              
ATOM   3865  CA  MET D 241       2.226  -8.528 -36.524  1.00  0.00              
ATOM   3866  C   MET D 241       1.123  -9.534 -36.647  1.00  0.00              
ATOM   3867  O   MET D 241       0.060  -9.392 -36.045  1.00  0.00              
ATOM   3868  CB  MET D 241       3.244  -9.016 -35.495  1.00  0.00              
ATOM   3869  CG  MET D 241       4.513  -8.177 -35.417  1.00  0.00              
ATOM   3870  SD  MET D 241       5.663  -8.773 -34.162  1.00  0.00              
ATOM   3871  CE  MET D 241       6.986  -7.576 -34.320  1.00  0.00              
ATOM   3872  H   MET D 241       1.381  -7.045 -35.251  1.00  0.00              
ATOM   3873  HA  MET D 241       2.697  -8.508 -37.507  1.00  0.00              
ATOM   3874 1HB  MET D 241       2.744  -9.009 -34.527  1.00  0.00              
ATOM   3875 2HB  MET D 241       3.503 -10.041 -35.765  1.00  0.00              
ATOM   3876 1HG  MET D 241       4.999  -8.206 -36.392  1.00  0.00              
ATOM   3877 2HG  MET D 241       4.228  -7.152 -35.183  1.00  0.00              
ATOM   3878 1HE  MET D 241       7.776  -7.810 -33.607  1.00  0.00              
ATOM   3879 2HE  MET D 241       7.388  -7.609 -35.333  1.00  0.00              
ATOM   3880 3HE  MET D 241       6.598  -6.577 -34.117  1.00  0.00              
ATOM   3881  N   PHE D 242       1.370 -10.543 -37.470  1.00  0.00              
ATOM   3882  CA  PHE D 242       0.426 -11.629 -37.620  1.00  0.00              
ATOM   3883  C   PHE D 242       1.276 -12.897 -37.661  1.00  0.00              
ATOM   3884  O   PHE D 242       2.486 -12.847 -37.928  1.00  0.00              
ATOM   3885  CB  PHE D 242      -0.490 -11.483 -38.846  1.00  0.00              
ATOM   3886  CG  PHE D 242       0.218 -11.475 -40.172  1.00  0.00              
ATOM   3887  CD1 PHE D 242       0.657 -10.282 -40.734  1.00  0.00              
ATOM   3888  CD2 PHE D 242       0.365 -12.650 -40.899  1.00  0.00              
ATOM   3889  CE1 PHE D 242       1.235 -10.255 -42.016  1.00  0.00              
ATOM   3890  CE2 PHE D 242       0.942 -12.640 -42.183  1.00  0.00              
ATOM   3891  CZ  PHE D 242       1.374 -11.437 -42.739  1.00  0.00              
ATOM   3892  H   PHE D 242       2.229 -10.561 -38.003  1.00  0.00              
ATOM   3893  HA  PHE D 242      -0.247 -11.655 -36.762  1.00  0.00              
ATOM   3894 1HB  PHE D 242      -1.196 -12.312 -38.887  1.00  0.00              
ATOM   3895 2HB  PHE D 242      -1.038 -10.544 -38.793  1.00  0.00              
ATOM   3896  HD1 PHE D 242       0.553  -9.356 -40.167  1.00  0.00              
ATOM   3897  HD2 PHE D 242       0.025 -13.589 -40.461  1.00  0.00              
ATOM   3898  HE1 PHE D 242       1.571  -9.311 -42.441  1.00  0.00              
ATOM   3899  HE2 PHE D 242       1.049 -13.569 -42.745  1.00  0.00              
ATOM   3900  HZ  PHE D 242       1.817 -11.419 -43.734  1.00  0.00              
ATOM   3901  N   LYS D 243       0.649 -14.030 -37.389  1.00  0.00              
ATOM   3902  CA  LYS D 243       1.391 -15.266 -37.284  1.00  0.00              
ATOM   3903  C   LYS D 243       0.857 -16.369 -38.168  1.00  0.00              
ATOM   3904  O   LYS D 243      -0.357 -16.536 -38.316  1.00  0.00              
ATOM   3905  CB  LYS D 243       1.406 -15.739 -35.830  1.00  0.00              
ATOM   3906  CG  LYS D 243       2.126 -17.062 -35.606  1.00  0.00              
ATOM   3907  CD  LYS D 243       2.399 -17.301 -34.128  1.00  0.00              
ATOM   3908  CE  LYS D 243       1.128 -17.684 -33.385  1.00  0.00              
ATOM   3909  NZ  LYS D 243       1.405 -18.088 -31.980  1.00  0.00              
ATOM   3910  H   LYS D 243      -0.352 -14.045 -37.252  1.00  0.00              
ATOM   3911  HA  LYS D 243       2.418 -15.109 -37.617  1.00  0.00              
ATOM   3912 1HB  LYS D 243       1.893 -14.958 -35.245  1.00  0.00              
ATOM   3913 2HB  LYS D 243       0.367 -15.834 -35.513  1.00  0.00              
ATOM   3914 1HG  LYS D 243       1.501 -17.867 -35.995  1.00  0.00              
ATOM   3915 2HG  LYS D 243       3.069 -17.040 -36.151  1.00  0.00              
ATOM   3916 1HD  LYS D 243       3.131 -18.105 -34.036  1.00  0.00              
ATOM   3917 2HD  LYS D 243       2.809 -16.387 -33.699  1.00  0.00              
ATOM   3918 1HE  LYS D 243       0.457 -16.825 -33.389  1.00  0.00              
ATOM   3919 2HE  LYS D 243       0.659 -18.513 -33.915  1.00  0.00              
ATOM   3920 1HZ  LYS D 243       0.538 -18.334 -31.523  1.00  0.00              
ATOM   3921 2HZ  LYS D 243       2.026 -18.885 -31.975  1.00  0.00              
ATOM   3922 3HZ  LYS D 243       1.839 -17.320 -31.488  1.00  0.00              
ATOM   3923  N   LEU D 244       1.785 -17.107 -38.753  1.00  0.00              
ATOM   3924  CA  LEU D 244       1.459 -18.272 -39.547  1.00  0.00              
ATOM   3925  C   LEU D 244       1.861 -19.529 -38.763  1.00  0.00              
ATOM   3926  O   LEU D 244       2.999 -19.657 -38.316  1.00  0.00              
ATOM   3927  CB  LEU D 244       2.206 -18.233 -40.885  1.00  0.00              
ATOM   3928  CG  LEU D 244       1.959 -17.029 -41.807  1.00  0.00              
ATOM   3929  CD1 LEU D 244       2.697 -17.272 -43.124  1.00  0.00              
ATOM   3930  CD2 LEU D 244       0.455 -16.832 -42.069  1.00  0.00              
ATOM   3931  H   LEU D 244       2.752 -16.846 -38.638  1.00  0.00              
ATOM   3932  HA  LEU D 244       0.383 -18.311 -39.713  1.00  0.00              
ATOM   3933 1HB  LEU D 244       3.229 -18.195 -40.515  1.00  0.00              
ATOM   3934 2HB  LEU D 244       2.059 -19.150 -41.456  1.00  0.00              
ATOM   3935  HG  LEU D 244       2.311 -16.141 -41.283  1.00  0.00              
ATOM   3936 1HD1 LEU D 244       2.534 -16.428 -43.794  1.00  0.00              
ATOM   3937 2HD1 LEU D 244       3.763 -17.379 -42.929  1.00  0.00              
ATOM   3938 3HD1 LEU D 244       2.320 -18.183 -43.590  1.00  0.00              
ATOM   3939 1HD2 LEU D 244       0.309 -15.973 -42.722  1.00  0.00              
ATOM   3940 2HD2 LEU D 244       0.047 -17.725 -42.545  1.00  0.00              
ATOM   3941 3HD2 LEU D 244      -0.061 -16.658 -41.122  1.00  0.00              
ATOM   3942  N   LEU D 245       0.914 -20.442 -38.605  1.00  0.00              
ATOM   3943  CA  LEU D 245       1.156 -21.687 -37.890  1.00  0.00              
ATOM   3944  C   LEU D 245       0.895 -22.852 -38.838  1.00  0.00              
ATOM   3945  O   LEU D 245      -0.211 -22.987 -39.368  1.00  0.00              
ATOM   3946  CB  LEU D 245       0.268 -21.782 -36.643  1.00  0.00              
ATOM   3947  CG  LEU D 245       0.474 -20.669 -35.608  1.00  0.00              
ATOM   3948  CD1 LEU D 245      -0.550 -20.800 -34.489  1.00  0.00              
ATOM   3949  CD2 LEU D 245       1.890 -20.745 -35.055  1.00  0.00              
ATOM   3950  H   LEU D 245      -0.001 -20.267 -38.991  1.00  0.00              
ATOM   3951  HA  LEU D 245       2.198 -21.732 -37.578  1.00  0.00              
ATOM   3952 1HB  LEU D 245      -0.709 -21.680 -37.112  1.00  0.00              
ATOM   3953 2HB  LEU D 245       0.342 -22.761 -36.169  1.00  0.00              
ATOM   3954  HG  LEU D 245       0.371 -19.718 -36.131  1.00  0.00              
ATOM   3955 1HD1 LEU D 245      -0.396 -20.005 -33.759  1.00  0.00              
ATOM   3956 2HD1 LEU D 245      -1.555 -20.720 -34.904  1.00  0.00              
ATOM   3957 3HD1 LEU D 245      -0.434 -21.767 -34.001  1.00  0.00              
ATOM   3958 1HD2 LEU D 245       2.035 -19.952 -34.320  1.00  0.00              
ATOM   3959 2HD2 LEU D 245       2.044 -21.714 -34.580  1.00  0.00              
ATOM   3960 3HD2 LEU D 245       2.606 -20.621 -35.868  1.00  0.00              
ATOM   3961  N   MET D 246       1.926 -23.655 -39.082  1.00  0.00              
ATOM   3962  CA  MET D 246       1.788 -24.876 -39.873  1.00  0.00              
ATOM   3963  C   MET D 246       2.893 -25.810 -39.389  1.00  0.00              
ATOM   3964  O   MET D 246       4.079 -25.479 -39.480  1.00  0.00              
ATOM   3965  CB  MET D 246       1.936 -24.642 -41.388  1.00  0.00              
ATOM   3966  CG  MET D 246       1.720 -25.960 -42.154  1.00  0.00              
ATOM   3967  SD  MET D 246       1.806 -25.844 -43.948  1.00  0.00              
ATOM   3968  CE  MET D 246       0.427 -24.865 -44.289  1.00  0.00              
ATOM   3969  H   MET D 246       2.831 -23.410 -38.708  1.00  0.00              
ATOM   3970  HA  MET D 246       0.813 -25.328 -39.691  1.00  0.00              
ATOM   3971 1HB  MET D 246       1.199 -23.890 -41.668  1.00  0.00              
ATOM   3972 2HB  MET D 246       2.939 -24.245 -41.552  1.00  0.00              
ATOM   3973 1HG  MET D 246       2.482 -26.669 -41.834  1.00  0.00              
ATOM   3974 2HG  MET D 246       0.734 -26.344 -41.896  1.00  0.00              
ATOM   3975 1HE  MET D 246       0.349 -24.706 -45.364  1.00  0.00              
ATOM   3976 2HE  MET D 246      -0.472 -25.366 -43.928  1.00  0.00              
ATOM   3977 3HE  MET D 246       0.533 -23.902 -43.788  1.00  0.00              
ATOM   3978  N   PHE D 247       2.497 -26.969 -38.865  1.00  0.00              
ATOM   3979  CA  PHE D 247       3.455 -27.948 -38.353  1.00  0.00              
ATOM   3980  C   PHE D 247       4.594 -28.187 -39.311  1.00  0.00              
ATOM   3981  O   PHE D 247       4.378 -28.427 -40.492  1.00  0.00              
ATOM   3982  CB  PHE D 247       2.754 -29.274 -38.050  1.00  0.00              
ATOM   3983  CG  PHE D 247       3.672 -30.335 -37.513  1.00  0.00              
ATOM   3984  CD1 PHE D 247       4.058 -30.329 -36.181  1.00  0.00              
ATOM   3985  CD2 PHE D 247       4.150 -31.341 -38.339  1.00  0.00              
ATOM   3986  CE1 PHE D 247       4.902 -31.305 -35.686  1.00  0.00              
ATOM   3987  CE2 PHE D 247       4.993 -32.319 -37.847  1.00  0.00              
ATOM   3988  CZ  PHE D 247       5.370 -32.300 -36.518  1.00  0.00              
ATOM   3989  H   PHE D 247       1.509 -27.176 -38.819  1.00  0.00              
ATOM   3990  HA  PHE D 247       3.910 -27.576 -37.434  1.00  0.00              
ATOM   3991 1HB  PHE D 247       1.977 -29.125 -37.301  1.00  0.00              
ATOM   3992 2HB  PHE D 247       2.309 -29.678 -38.958  1.00  0.00              
ATOM   3993  HD1 PHE D 247       3.688 -29.543 -35.523  1.00  0.00              
ATOM   3994  HD2 PHE D 247       3.853 -31.356 -39.388  1.00  0.00              
ATOM   3995  HE1 PHE D 247       5.198 -31.288 -34.638  1.00  0.00              
ATOM   3996  HE2 PHE D 247       5.362 -33.104 -38.506  1.00  0.00              
ATOM   3997  HZ  PHE D 247       6.036 -33.069 -36.130  1.00  0.00              
ATOM   3998  N   PRO D 248       5.838 -28.137 -38.809  1.00  0.00              
ATOM   3999  CA  PRO D 248       6.218 -27.933 -37.407  1.00  0.00              
ATOM   4000  C   PRO D 248       6.462 -26.467 -37.053  1.00  0.00              
ATOM   4001  O   PRO D 248       6.870 -26.153 -35.932  1.00  0.00              
ATOM   4002  CB  PRO D 248       7.499 -28.737 -37.301  1.00  0.00              
ATOM   4003  CG  PRO D 248       8.168 -28.387 -38.618  1.00  0.00              
ATOM   4004  CD  PRO D 248       7.009 -28.438 -39.620  1.00  0.00              
ATOM   4005  HA  PRO D 248       5.430 -28.242 -36.703  1.00  0.00              
ATOM   4006 1HB  PRO D 248       8.094 -28.438 -36.425  1.00  0.00              
ATOM   4007 2HB  PRO D 248       7.292 -29.813 -37.198  1.00  0.00              
ATOM   4008 1HG  PRO D 248       8.637 -27.392 -38.574  1.00  0.00              
ATOM   4009 2HG  PRO D 248       8.963 -29.107 -38.864  1.00  0.00              
ATOM   4010 1HD  PRO D 248       7.124 -27.699 -40.427  1.00  0.00              
ATOM   4011 2HD  PRO D 248       6.916 -29.423 -40.101  1.00  0.00              
ATOM   4012  N   GLU D 249       6.201 -25.569 -37.994  1.00  0.00              
ATOM   4013  CA  GLU D 249       6.543 -24.167 -37.801  1.00  0.00              
ATOM   4014  C   GLU D 249       5.519 -23.191 -37.243  1.00  0.00              
ATOM   4015  O   GLU D 249       4.314 -23.365 -37.352  1.00  0.00              
ATOM   4016  CB  GLU D 249       7.011 -23.565 -39.125  1.00  0.00              
ATOM   4017  CG  GLU D 249       8.246 -24.166 -39.711  1.00  0.00              
ATOM   4018  CD  GLU D 249       8.582 -23.512 -41.032  1.00  0.00              
ATOM   4019  OE1 GLU D 249       7.724 -23.548 -41.939  1.00  0.00              
ATOM   4020  OE2 GLU D 249       9.692 -22.949 -41.153  1.00  0.00              
ATOM   4021  H   GLU D 249       5.761 -25.853 -38.858  1.00  0.00              
ATOM   4022  HA  GLU D 249       7.334 -24.078 -37.056  1.00  0.00              
ATOM   4023 1HB  GLU D 249       6.193 -23.685 -39.835  1.00  0.00              
ATOM   4024 2HB  GLU D 249       7.187 -22.506 -38.949  1.00  0.00              
ATOM   4025 1HG  GLU D 249       9.107 -24.121 -39.047  1.00  0.00              
ATOM   4026 2HG  GLU D 249       7.970 -25.207 -39.876  1.00  0.00              
ATOM   4027  N   SER D 250       6.069 -22.118 -36.690  1.00  0.00              
ATOM   4028  CA  SER D 250       5.330 -21.022 -36.100  1.00  0.00              
ATOM   4029  C   SER D 250       6.222 -19.844 -36.518  1.00  0.00              
ATOM   4030  O   SER D 250       7.376 -19.779 -36.118  1.00  0.00              
ATOM   4031  CB  SER D 250       5.172 -21.155 -34.598  1.00  0.00              
ATOM   4032  OG  SER D 250       4.691 -19.976 -34.013  1.00  0.00              
ATOM   4033  H   SER D 250       7.078 -22.085 -36.693  1.00  0.00              
ATOM   4034  HA  SER D 250       4.281 -20.996 -36.399  1.00  0.00              
ATOM   4035 1HB  SER D 250       4.472 -21.964 -34.392  1.00  0.00              
ATOM   4036 2HB  SER D 250       6.142 -21.396 -34.164  1.00  0.00              
ATOM   4037  HG  SER D 250       4.605 -20.102 -33.065  1.00  0.00              
ATOM   4038  N   ARG D 251       5.707 -18.936 -37.346  1.00  0.00              
ATOM   4039  CA  ARG D 251       6.508 -17.797 -37.773  1.00  0.00              
ATOM   4040  C   ARG D 251       5.681 -16.537 -37.696  1.00  0.00              
ATOM   4041  O   ARG D 251       4.568 -16.490 -38.201  1.00  0.00              
ATOM   4042  CB  ARG D 251       6.996 -17.992 -39.218  1.00  0.00              
ATOM   4043  CG  ARG D 251       7.867 -19.233 -39.427  1.00  0.00              
ATOM   4044  CD  ARG D 251       8.077 -19.542 -40.912  1.00  0.00              
ATOM   4045  NE  ARG D 251       9.056 -18.651 -41.532  1.00  0.00              
ATOM   4046  CZ  ARG D 251       9.263 -18.566 -42.842  1.00  0.00              
ATOM   4047  NH1 ARG D 251       8.558 -19.317 -43.680  1.00  0.00              
ATOM   4048  NH2 ARG D 251      10.184 -17.739 -43.312  1.00  0.00              
ATOM   4049  H   ARG D 251       4.760 -19.027 -37.685  1.00  0.00              
ATOM   4050  HA  ARG D 251       7.360 -17.673 -37.104  1.00  0.00              
ATOM   4051 1HB  ARG D 251       6.110 -18.060 -39.848  1.00  0.00              
ATOM   4052 2HB  ARG D 251       7.564 -17.101 -39.485  1.00  0.00              
ATOM   4053 1HG  ARG D 251       8.835 -19.061 -38.958  1.00  0.00              
ATOM   4054 2HG  ARG D 251       7.378 -20.084 -38.951  1.00  0.00              
ATOM   4055 1HD  ARG D 251       8.430 -20.567 -41.013  1.00  0.00              
ATOM   4056 2HD  ARG D 251       7.128 -19.430 -41.434  1.00  0.00              
ATOM   4057  HE  ARG D 251       9.695 -17.996 -41.103  1.00  0.00              
ATOM   4058 1HH1 ARG D 251       7.862 -19.954 -43.320  1.00  0.00              
ATOM   4059 2HH1 ARG D 251       8.721 -19.246 -44.674  1.00  0.00              
ATOM   4060 1HH2 ARG D 251      10.727 -17.177 -42.671  1.00  0.00              
ATOM   4061 2HH2 ARG D 251      10.341 -17.676 -44.306  1.00  0.00              
ATOM   4062  N   ILE D 252       6.221 -15.521 -37.042  1.00  0.00              
ATOM   4063  CA  ILE D 252       5.522 -14.258 -36.896  1.00  0.00              
ATOM   4064  C   ILE D 252       6.088 -13.247 -37.892  1.00  0.00              
ATOM   4065  O   ILE D 252       7.312 -13.091 -38.007  1.00  0.00              
ATOM   4066  CB  ILE D 252       5.638 -13.700 -35.466  1.00  0.00              
ATOM   4067  CG1 ILE D 252       5.003 -14.667 -34.463  1.00  0.00              
ATOM   4068  CG2 ILE D 252       4.986 -12.329 -35.375  1.00  0.00              
ATOM   4069  CD1 ILE D 252       5.101 -14.207 -33.026  1.00  0.00              
ATOM   4070  H   ILE D 252       7.141 -15.625 -36.636  1.00  0.00              
ATOM   4071  HA  ILE D 252       4.469 -14.369 -37.153  1.00  0.00              
ATOM   4072  HB  ILE D 252       6.692 -13.620 -35.200  1.00  0.00              
ATOM   4073 1HG1 ILE D 252       3.955 -14.778 -34.738  1.00  0.00              
ATOM   4074 2HG1 ILE D 252       5.510 -15.626 -34.572  1.00  0.00              
ATOM   4075 1HG2 ILE D 252       5.076 -11.950 -34.357  1.00  0.00              
ATOM   4076 2HG2 ILE D 252       5.481 -11.645 -36.062  1.00  0.00              
ATOM   4077 3HG2 ILE D 252       3.931 -12.410 -35.639  1.00  0.00              
ATOM   4078 1HD1 ILE D 252       4.629 -14.943 -32.374  1.00  0.00              
ATOM   4079 2HD1 ILE D 252       6.150 -14.097 -32.748  1.00  0.00              
ATOM   4080 3HD1 ILE D 252       4.594 -13.249 -32.914  1.00  0.00              
ATOM   4081  N   PHE D 253       5.196 -12.592 -38.625  1.00  0.00              
ATOM   4082  CA  PHE D 253       5.589 -11.612 -39.635  1.00  0.00              
ATOM   4083  C   PHE D 253       5.013 -10.237 -39.322  1.00  0.00              
ATOM   4084  O   PHE D 253       3.813 -10.089 -39.086  1.00  0.00              
ATOM   4085  CB  PHE D 253       5.102 -12.059 -41.024  1.00  0.00              
ATOM   4086  CG  PHE D 253       5.649 -13.388 -41.449  1.00  0.00              
ATOM   4087  CD1 PHE D 253       6.888 -13.477 -42.070  1.00  0.00              
ATOM   4088  CD2 PHE D 253       4.946 -14.564 -41.167  1.00  0.00              
ATOM   4089  CE1 PHE D 253       7.429 -14.723 -42.406  1.00  0.00              
ATOM   4090  CE2 PHE D 253       5.478 -15.810 -41.500  1.00  0.00              
ATOM   4091  CZ  PHE D 253       6.722 -15.889 -42.119  1.00  0.00              
ATOM   4092  H   PHE D 253       4.214 -12.777 -38.478  1.00  0.00              
ATOM   4093  HA  PHE D 253       6.674 -11.501 -39.641  1.00  0.00              
ATOM   4094 1HB  PHE D 253       4.017 -12.147 -41.031  1.00  0.00              
ATOM   4095 2HB  PHE D 253       5.410 -11.335 -41.778  1.00  0.00              
ATOM   4096  HD1 PHE D 253       7.437 -12.562 -42.293  1.00  0.00              
ATOM   4097  HD2 PHE D 253       3.973 -14.497 -40.681  1.00  0.00              
ATOM   4098  HE1 PHE D 253       8.402 -14.781 -42.893  1.00  0.00              
ATOM   4099  HE2 PHE D 253       4.923 -16.721 -41.276  1.00  0.00              
ATOM   4100  HZ  PHE D 253       7.141 -16.859 -42.382  1.00  0.00              
ATOM   4101  N   GLN D 254       5.883  -9.237 -39.324  1.00  0.00              
ATOM   4102  CA  GLN D 254       5.465  -7.857 -39.133  1.00  0.00              
ATOM   4103  C   GLN D 254       5.138  -7.225 -40.481  1.00  0.00              
ATOM   4104  O   GLN D 254       5.946  -7.272 -41.404  1.00  0.00              
ATOM   4105  CB  GLN D 254       6.579  -7.063 -38.461  1.00  0.00              
ATOM   4106  CG  GLN D 254       6.233  -5.612 -38.200  1.00  0.00              
ATOM   4107  CD  GLN D 254       7.318  -4.890 -37.427  1.00  0.00              
ATOM   4108  OE1 GLN D 254       8.465  -4.812 -37.863  1.00  0.00              
ATOM   4109  NE2 GLN D 254       6.960  -4.367 -36.264  1.00  0.00              
ATOM   4110  H   GLN D 254       6.862  -9.439 -39.463  1.00  0.00              
ATOM   4111  HA  GLN D 254       4.555  -7.831 -38.533  1.00  0.00              
ATOM   4112 1HB  GLN D 254       6.800  -7.565 -37.519  1.00  0.00              
ATOM   4113 2HB  GLN D 254       7.447  -7.123 -39.116  1.00  0.00              
ATOM   4114 1HG  GLN D 254       5.876  -4.941 -38.983  1.00  0.00              
ATOM   4115 2HG  GLN D 254       5.414  -5.839 -37.517  1.00  0.00              
ATOM   4116 1HE2 GLN D 254       7.633  -3.879 -35.708  1.00  0.00              
ATOM   4117 2HE2 GLN D 254       6.018  -4.457 -35.941  1.00  0.00              
ATOM   4118  N   ALA D 255       3.948  -6.647 -40.588  1.00  0.00              
ATOM   4119  CA  ALA D 255       3.529  -5.985 -41.820  1.00  0.00              
ATOM   4120  C   ALA D 255       4.040  -4.541 -41.764  1.00  0.00              
ATOM   4121  O   ALA D 255       4.337  -4.025 -40.679  1.00  0.00              
ATOM   4122  CB  ALA D 255       2.009  -6.015 -41.937  1.00  0.00              
ATOM   4123  H   ALA D 255       3.316  -6.663 -39.800  1.00  0.00              
ATOM   4124  HA  ALA D 255       3.983  -6.501 -42.666  1.00  0.00              
ATOM   4125 1HB  ALA D 255       1.708  -5.520 -42.860  1.00  0.00              
ATOM   4126 2HB  ALA D 255       1.667  -7.051 -41.953  1.00  0.00              
ATOM   4127 3HB  ALA D 255       1.569  -5.498 -41.087  1.00  0.00              
ATOM   4128  N   GLU D 256       4.149  -3.886 -42.918  1.00  0.00              
ATOM   4129  CA  GLU D 256       4.618  -2.506 -42.944  1.00  0.00              
ATOM   4130  C   GLU D 256       3.868  -1.596 -41.977  1.00  0.00              
ATOM   4131  O   GLU D 256       4.476  -0.808 -41.256  1.00  0.00              
ATOM   4132  CB  GLU D 256       4.508  -1.945 -44.364  1.00  0.00              
ATOM   4133  CG  GLU D 256       4.999  -0.512 -44.513  1.00  0.00              
ATOM   4134  CD  GLU D 256       4.922  -0.056 -45.945  1.00  0.00              
ATOM   4135  OE1 GLU D 256       4.533  -0.838 -46.777  1.00  0.00              
ATOM   4136  OE2 GLU D 256       5.145   1.107 -46.188  1.00  0.00              
ATOM   4137  H   GLU D 256       3.908  -4.341 -43.787  1.00  0.00              
ATOM   4138  HA  GLU D 256       5.660  -2.463 -42.626  1.00  0.00              
ATOM   4139 1HB  GLU D 256       5.095  -2.599 -45.010  1.00  0.00              
ATOM   4140 2HB  GLU D 256       3.457  -2.001 -44.649  1.00  0.00              
ATOM   4141 1HG  GLU D 256       4.469   0.197 -43.878  1.00  0.00              
ATOM   4142 2HG  GLU D 256       6.042  -0.565 -44.205  1.00  0.00              
ATOM   4143  N   ASN D 257       2.548  -1.703 -41.958  1.00  0.00              
ATOM   4144  CA  ASN D 257       1.739  -0.933 -41.020  1.00  0.00              
ATOM   4145  C   ASN D 257       0.424  -1.648 -40.769  1.00  0.00              
ATOM   4146  O   ASN D 257       0.196  -2.728 -41.300  1.00  0.00              
ATOM   4147  CB  ASN D 257       1.479   0.470 -41.577  1.00  0.00              
ATOM   4148  CG  ASN D 257       0.756   0.438 -42.904  1.00  0.00              
ATOM   4149  OD1 ASN D 257      -0.317  -0.171 -43.029  1.00  0.00              
ATOM   4150  ND2 ASN D 257       1.332   1.096 -43.908  1.00  0.00              
ATOM   4151  H   ASN D 257       2.090  -2.331 -42.603  1.00  0.00              
ATOM   4152  HA  ASN D 257       2.257  -0.856 -40.062  1.00  0.00              
ATOM   4153 1HB  ASN D 257       1.064   1.254 -40.942  1.00  0.00              
ATOM   4154 2HB  ASN D 257       2.536   0.666 -41.752  1.00  0.00              
ATOM   4155 1HD2 ASN D 257       0.898   1.109 -44.810  1.00  0.00              
ATOM   4156 2HD2 ASN D 257       2.197   1.575 -43.761  1.00  0.00              
ATOM   4157  N   ALA D 258      -0.443  -1.037 -39.969  1.00  0.00              
ATOM   4158  CA  ALA D 258      -1.713  -1.653 -39.599  1.00  0.00              
ATOM   4159  C   ALA D 258      -2.627  -1.931 -40.789  1.00  0.00              
ATOM   4160  O   ALA D 258      -3.316  -2.959 -40.830  1.00  0.00              
ATOM   4161  CB  ALA D 258      -2.442  -0.776 -38.585  1.00  0.00              
ATOM   4162  H   ALA D 258      -0.215  -0.121 -39.607  1.00  0.00              
ATOM   4163  HA  ALA D 258      -1.512  -2.624 -39.146  1.00  0.00              
ATOM   4164 1HB  ALA D 258      -3.387  -1.244 -38.314  1.00  0.00              
ATOM   4165 2HB  ALA D 258      -1.824  -0.664 -37.691  1.00  0.00              
ATOM   4166 3HB  ALA D 258      -2.632   0.203 -39.020  1.00  0.00              
ATOM   4167  N   LYS D 259      -2.650  -1.016 -41.751  1.00  0.00              
ATOM   4168  CA  LYS D 259      -3.484  -1.206 -42.926  1.00  0.00              
ATOM   4169  C   LYS D 259      -3.012  -2.406 -43.736  1.00  0.00              
ATOM   4170  O   LYS D 259      -3.820  -3.201 -44.211  1.00  0.00              
ATOM   4171  CB  LYS D 259      -3.482   0.053 -43.796  1.00  0.00              
ATOM   4172  CG  LYS D 259      -4.377  -0.029 -45.025  1.00  0.00              
ATOM   4173  CD  LYS D 259      -4.401   1.290 -45.782  1.00  0.00              
ATOM   4174  CE  LYS D 259      -5.278   1.203 -47.021  1.00  0.00              
ATOM   4175  NZ  LYS D 259      -5.296   2.481 -47.783  1.00  0.00              
ATOM   4176  H   LYS D 259      -2.089  -0.180 -41.676  1.00  0.00              
ATOM   4177  HA  LYS D 259      -4.509  -1.417 -42.620  1.00  0.00              
ATOM   4178 1HB  LYS D 259      -3.809   0.878 -43.163  1.00  0.00              
ATOM   4179 2HB  LYS D 259      -2.451   0.224 -44.108  1.00  0.00              
ATOM   4180 1HG  LYS D 259      -3.997  -0.817 -45.677  1.00  0.00              
ATOM   4181 2HG  LYS D 259      -5.387  -0.281 -44.702  1.00  0.00              
ATOM   4182 1HD  LYS D 259      -4.785   2.065 -45.117  1.00  0.00              
ATOM   4183 2HD  LYS D 259      -3.381   1.540 -46.077  1.00  0.00              
ATOM   4184 1HE  LYS D 259      -4.894   0.406 -47.657  1.00  0.00              
ATOM   4185 2HE  LYS D 259      -6.291   0.955 -46.704  1.00  0.00              
ATOM   4186 1HZ  LYS D 259      -5.888   2.381 -48.594  1.00  0.00              
ATOM   4187 2HZ  LYS D 259      -5.654   3.220 -47.193  1.00  0.00              
ATOM   4188 3HZ  LYS D 259      -4.358   2.709 -48.077  1.00  0.00              
ATOM   4189  N   ILE D 260      -1.705  -2.534 -43.898  1.00  0.00              
ATOM   4190  CA  ILE D 260      -1.146  -3.660 -44.639  1.00  0.00              
ATOM   4191  C   ILE D 260      -1.425  -4.988 -43.921  1.00  0.00              
ATOM   4192  O   ILE D 260      -1.747  -5.990 -44.560  1.00  0.00              
ATOM   4193  CB  ILE D 260       0.371  -3.501 -44.827  1.00  0.00              
ATOM   4194  CG1 ILE D 260       0.662  -2.263 -45.681  1.00  0.00              
ATOM   4195  CG2 ILE D 260       0.953  -4.752 -45.489  1.00  0.00              
ATOM   4196  CD1 ILE D 260       0.040  -2.300 -47.059  1.00  0.00              
ATOM   4197  H   ILE D 260      -1.079  -1.844 -43.506  1.00  0.00              
ATOM   4198  HA  ILE D 260      -1.635  -3.763 -45.608  1.00  0.00              
ATOM   4199  HB  ILE D 260       0.836  -3.351 -43.853  1.00  0.00              
ATOM   4200 1HG1 ILE D 260       0.282  -1.397 -45.139  1.00  0.00              
ATOM   4201 2HG1 ILE D 260       1.744  -2.182 -45.778  1.00  0.00              
ATOM   4202 1HG2 ILE D 260       2.029  -4.628 -45.618  1.00  0.00              
ATOM   4203 2HG2 ILE D 260       0.762  -5.619 -44.859  1.00  0.00              
ATOM   4204 3HG2 ILE D 260       0.486  -4.899 -46.463  1.00  0.00              
ATOM   4205 1HD1 ILE D 260       0.294  -1.387 -47.598  1.00  0.00              
ATOM   4206 2HD1 ILE D 260       0.421  -3.162 -47.608  1.00  0.00              
ATOM   4207 3HD1 ILE D 260      -1.042  -2.377 -46.968  1.00  0.00              
ATOM   4208  N   LYS D 261      -1.310  -4.992 -42.593  1.00  0.00              
ATOM   4209  CA  LYS D 261      -1.639  -6.185 -41.826  1.00  0.00              
ATOM   4210  C   LYS D 261      -3.082  -6.559 -42.068  1.00  0.00              
ATOM   4211  O   LYS D 261      -3.397  -7.731 -42.311  1.00  0.00              
ATOM   4212  CB  LYS D 261      -1.430  -5.973 -40.318  1.00  0.00              
ATOM   4213  CG  LYS D 261      -1.930  -7.164 -39.500  1.00  0.00              
ATOM   4214  CD  LYS D 261      -1.706  -6.986 -37.994  1.00  0.00              
ATOM   4215  CE  LYS D 261      -2.550  -7.981 -37.209  1.00  0.00              
ATOM   4216  NZ  LYS D 261      -2.276  -7.937 -35.736  1.00  0.00              
ATOM   4217  H   LYS D 261      -0.992  -4.165 -42.106  1.00  0.00              
ATOM   4218  HA  LYS D 261      -1.021  -7.020 -42.159  1.00  0.00              
ATOM   4219 1HB  LYS D 261      -0.361  -5.818 -40.163  1.00  0.00              
ATOM   4220 2HB  LYS D 261      -1.970  -5.065 -40.045  1.00  0.00              
ATOM   4221 1HG  LYS D 261      -2.997  -7.287 -39.684  1.00  0.00              
ATOM   4222 2HG  LYS D 261      -1.401  -8.058 -39.829  1.00  0.00              
ATOM   4223 1HD  LYS D 261      -0.650  -7.142 -37.778  1.00  0.00              
ATOM   4224 2HD  LYS D 261      -1.985  -5.968 -37.720  1.00  0.00              
ATOM   4225 1HE  LYS D 261      -3.600  -7.750 -37.383  1.00  0.00              
ATOM   4226 2HE  LYS D 261      -2.332  -8.981 -37.583  1.00  0.00              
ATOM   4227 1HZ  LYS D 261      -2.858  -8.614 -35.265  1.00  0.00              
ATOM   4228 2HZ  LYS D 261      -1.302  -8.153 -35.567  1.00  0.00              
ATOM   4229 3HZ  LYS D 261      -2.480  -7.013 -35.384  1.00  0.00              
ATOM   4230  N   ARG D 262      -3.961  -5.558 -42.016  1.00  0.00              
ATOM   4231  CA  ARG D 262      -5.388  -5.791 -42.194  1.00  0.00              
ATOM   4232  C   ARG D 262      -5.676  -6.344 -43.589  1.00  0.00              
ATOM   4233  O   ARG D 262      -6.502  -7.241 -43.750  1.00  0.00              
ATOM   4234  CB  ARG D 262      -6.213  -4.549 -41.901  1.00  0.00              
ATOM   4235  CG  ARG D 262      -6.314  -4.181 -40.428  1.00  0.00              
ATOM   4236  CD  ARG D 262      -7.005  -2.893 -40.164  1.00  0.00              
ATOM   4237  NE  ARG D 262      -7.083  -2.527 -38.759  1.00  0.00              
ATOM   4238  CZ  ARG D 262      -7.598  -1.371 -38.297  1.00  0.00              
ATOM   4239  NH1 ARG D 262      -8.049  -0.453 -39.122  1.00  0.00              
ATOM   4240  NH2 ARG D 262      -7.617  -1.176 -36.990  1.00  0.00              
ATOM   4241  H   ARG D 262      -3.635  -4.618 -41.849  1.00  0.00              
ATOM   4242  HA  ARG D 262      -5.731  -6.541 -41.481  1.00  0.00              
ATOM   4243 1HB  ARG D 262      -5.755  -3.725 -42.446  1.00  0.00              
ATOM   4244 2HB  ARG D 262      -7.214  -4.732 -42.293  1.00  0.00              
ATOM   4245 1HG  ARG D 262      -6.863  -4.969 -39.912  1.00  0.00              
ATOM   4246 2HG  ARG D 262      -5.305  -4.112 -40.019  1.00  0.00              
ATOM   4247 1HD  ARG D 262      -6.474  -2.094 -40.681  1.00  0.00              
ATOM   4248 2HD  ARG D 262      -8.025  -2.956 -40.542  1.00  0.00              
ATOM   4249  HE  ARG D 262      -6.782  -3.041 -37.942  1.00  0.00              
ATOM   4250 1HH1 ARG D 262      -8.010  -0.611 -40.120  1.00  0.00              
ATOM   4251 2HH1 ARG D 262      -8.431   0.406 -38.756  1.00  0.00              
ATOM   4252 1HH2 ARG D 262      -7.251  -1.885 -36.370  1.00  0.00              
ATOM   4253 2HH2 ARG D 262      -7.997  -0.319 -36.617  1.00  0.00              
ATOM   4254  N   GLU D 263      -4.988  -5.811 -44.591  1.00  0.00              
ATOM   4255  CA  GLU D 263      -5.143  -6.290 -45.960  1.00  0.00              
ATOM   4256  C   GLU D 263      -4.655  -7.729 -46.123  1.00  0.00              
ATOM   4257  O   GLU D 263      -5.251  -8.509 -46.873  1.00  0.00              
ATOM   4258  CB  GLU D 263      -4.376  -5.392 -46.931  1.00  0.00              
ATOM   4259  CG  GLU D 263      -5.010  -4.041 -47.170  1.00  0.00              
ATOM   4260  CD  GLU D 263      -4.143  -3.145 -48.039  1.00  0.00              
ATOM   4261  OE1 GLU D 263      -3.000  -3.547 -48.363  1.00  0.00              
ATOM   4262  OE2 GLU D 263      -4.604  -2.036 -48.386  1.00  0.00              
ATOM   4263  H   GLU D 263      -4.343  -5.056 -44.403  1.00  0.00              
ATOM   4264  HA  GLU D 263      -6.200  -6.300 -46.231  1.00  0.00              
ATOM   4265 1HB  GLU D 263      -3.378  -5.254 -46.514  1.00  0.00              
ATOM   4266 2HB  GLU D 263      -4.304  -5.931 -47.875  1.00  0.00              
ATOM   4267 1HG  GLU D 263      -6.006  -4.101 -47.610  1.00  0.00              
ATOM   4268 2HG  GLU D 263      -5.080  -3.609 -46.173  1.00  0.00              
ATOM   4269  N   TRP D 264      -3.572  -8.077 -45.430  1.00  0.00              
ATOM   4270  CA  TRP D 264      -3.078  -9.453 -45.460  1.00  0.00              
ATOM   4271  C   TRP D 264      -4.137 -10.370 -44.891  1.00  0.00              
ATOM   4272  O   TRP D 264      -4.436 -11.402 -45.475  1.00  0.00              
ATOM   4273  CB  TRP D 264      -1.776  -9.608 -44.647  1.00  0.00              
ATOM   4274  CG  TRP D 264      -0.509  -9.426 -45.446  1.00  0.00              
ATOM   4275  CD1 TRP D 264       0.388  -8.405 -45.340  1.00  0.00              
ATOM   4276  CD2 TRP D 264       0.016 -10.317 -46.446  1.00  0.00              
ATOM   4277  NE1 TRP D 264       1.440  -8.606 -46.204  1.00  0.00              
ATOM   4278  CE2 TRP D 264       1.237  -9.771 -46.894  1.00  0.00              
ATOM   4279  CE3 TRP D 264      -0.429 -11.525 -47.003  1.00  0.00              
ATOM   4280  CZ2 TRP D 264       2.021 -10.392 -47.868  1.00  0.00              
ATOM   4281  CZ3 TRP D 264       0.355 -12.145 -47.975  1.00  0.00              
ATOM   4282  CH2 TRP D 264       1.562 -11.578 -48.397  1.00  0.00              
ATOM   4283  H   TRP D 264      -3.082  -7.390 -44.876  1.00  0.00              
ATOM   4284  HA  TRP D 264      -2.886  -9.755 -46.489  1.00  0.00              
ATOM   4285 1HB  TRP D 264      -1.736  -8.862 -43.852  1.00  0.00              
ATOM   4286 2HB  TRP D 264      -1.718 -10.605 -44.215  1.00  0.00              
ATOM   4287  HD1 TRP D 264       0.155  -7.618 -44.625  1.00  0.00              
ATOM   4288  HE1 TRP D 264       2.237  -7.994 -46.312  1.00  0.00              
ATOM   4289  HE3 TRP D 264      -1.362 -12.006 -46.711  1.00  0.00              
ATOM   4290  HZ2 TRP D 264       2.957  -9.919 -48.168  1.00  0.00              
ATOM   4291  HZ3 TRP D 264       0.003 -13.085 -48.402  1.00  0.00              
ATOM   4292  HH2 TRP D 264       2.151 -12.087 -49.160  1.00  0.00              
ATOM   4293  N   LEU D 265      -4.722  -9.984 -43.757  1.00  0.00              
ATOM   4294  CA  LEU D 265      -5.731 -10.819 -43.125  1.00  0.00              
ATOM   4295  C   LEU D 265      -6.992 -10.967 -43.975  1.00  0.00              
ATOM   4296  O   LEU D 265      -7.591 -12.046 -44.023  1.00  0.00              
ATOM   4297  CB  LEU D 265      -6.089 -10.243 -41.747  1.00  0.00              
ATOM   4298  CG  LEU D 265      -4.962 -10.289 -40.709  1.00  0.00              
ATOM   4299  CD1 LEU D 265      -5.373  -9.521 -39.458  1.00  0.00              
ATOM   4300  CD2 LEU D 265      -4.641 -11.737 -40.370  1.00  0.00              
ATOM   4301  H   LEU D 265      -4.469  -9.106 -43.326  1.00  0.00              
ATOM   4302  HA  LEU D 265      -5.344 -11.829 -43.001  1.00  0.00              
ATOM   4303 1HB  LEU D 265      -6.291  -9.212 -42.034  1.00  0.00              
ATOM   4304 2HB  LEU D 265      -6.997 -10.693 -41.346  1.00  0.00              
ATOM   4305  HG  LEU D 265      -4.076  -9.851 -41.170  1.00  0.00              
ATOM   4306 1HD1 LEU D 265      -4.566  -9.560 -38.727  1.00  0.00              
ATOM   4307 2HD1 LEU D 265      -5.574  -8.483 -39.720  1.00  0.00              
ATOM   4308 3HD1 LEU D 265      -6.269  -9.971 -39.034  1.00  0.00              
ATOM   4309 1HD2 LEU D 265      -3.839 -11.769 -39.632  1.00  0.00              
ATOM   4310 2HD2 LEU D 265      -5.529 -12.222 -39.964  1.00  0.00              
ATOM   4311 3HD2 LEU D 265      -4.324 -12.261 -41.271  1.00  0.00              
ATOM   4312  N   GLU D 266      -7.386  -9.890 -44.649  1.00  0.00              
ATOM   4313  CA  GLU D 266      -8.564  -9.909 -45.517  1.00  0.00              
ATOM   4314  C   GLU D 266      -8.352 -10.809 -46.743  1.00  0.00              
ATOM   4315  O   GLU D 266      -9.253 -11.561 -47.135  1.00  0.00              
ATOM   4316  CB  GLU D 266      -8.916  -8.488 -45.964  1.00  0.00              
ATOM   4317  CG  GLU D 266      -9.519  -7.617 -44.872  1.00  0.00              
ATOM   4318  CD  GLU D 266      -9.642  -6.187 -45.320  1.00  0.00              
ATOM   4319  OE1 GLU D 266      -9.204  -5.884 -46.403  1.00  0.00              
ATOM   4320  OE2 GLU D 266     -10.273  -5.421 -44.629  1.00  0.00              
ATOM   4321  H   GLU D 266      -6.857  -9.035 -44.556  1.00  0.00              
ATOM   4322  HA  GLU D 266      -9.414 -10.327 -44.977  1.00  0.00              
ATOM   4323 1HB  GLU D 266      -7.996  -8.031 -46.325  1.00  0.00              
ATOM   4324 2HB  GLU D 266      -9.624  -8.579 -46.788  1.00  0.00              
ATOM   4325 1HG  GLU D 266     -10.487  -7.970 -44.520  1.00  0.00              
ATOM   4326 2HG  GLU D 266      -8.793  -7.682 -44.063  1.00  0.00              
ATOM   4327  N   VAL D 267      -7.173 -10.742 -47.357  1.00  0.00              
ATOM   4328  CA  VAL D 267      -6.942 -11.556 -48.543  1.00  0.00              
ATOM   4329  C   VAL D 267      -6.690 -13.011 -48.181  1.00  0.00              
ATOM   4330  O   VAL D 267      -6.992 -13.901 -48.962  1.00  0.00              
ATOM   4331  CB  VAL D 267      -5.773 -11.027 -49.420  1.00  0.00              
ATOM   4332  CG1 VAL D 267      -6.082  -9.615 -49.873  1.00  0.00              
ATOM   4333  CG2 VAL D 267      -4.447 -11.072 -48.659  1.00  0.00              
ATOM   4334  H   VAL D 267      -6.435 -10.141 -47.022  1.00  0.00              
ATOM   4335  HA  VAL D 267      -7.823 -11.581 -49.185  1.00  0.00              
ATOM   4336  HB  VAL D 267      -5.656 -11.679 -50.287  1.00  0.00              
ATOM   4337 1HG1 VAL D 267      -5.263  -9.241 -50.489  1.00  0.00              
ATOM   4338 2HG1 VAL D 267      -7.003  -9.612 -50.454  1.00  0.00              
ATOM   4339 3HG1 VAL D 267      -6.201  -8.972 -49.001  1.00  0.00              
ATOM   4340 1HG2 VAL D 267      -3.646 -10.698 -49.297  1.00  0.00              
ATOM   4341 2HG2 VAL D 267      -4.521 -10.451 -47.765  1.00  0.00              
ATOM   4342 3HG2 VAL D 267      -4.228 -12.101 -48.369  1.00  0.00              
ATOM   4343  N   LEU D 268      -6.154 -13.268 -46.991  1.00  0.00              
ATOM   4344  CA  LEU D 268      -5.944 -14.654 -46.591  1.00  0.00              
ATOM   4345  C   LEU D 268      -7.297 -15.301 -46.357  1.00  0.00              
ATOM   4346  O   LEU D 268      -7.536 -16.437 -46.773  1.00  0.00              
ATOM   4347  CB  LEU D 268      -5.088 -14.725 -45.318  1.00  0.00              
ATOM   4348  CG  LEU D 268      -3.610 -14.389 -45.533  1.00  0.00              
ATOM   4349  CD1 LEU D 268      -2.900 -14.198 -44.188  1.00  0.00              
ATOM   4350  CD2 LEU D 268      -2.959 -15.517 -46.359  1.00  0.00              
ATOM   4351  H   LEU D 268      -5.888 -12.527 -46.359  1.00  0.00              
ATOM   4352  HA  LEU D 268      -5.444 -15.194 -47.394  1.00  0.00              
ATOM   4353 1HB  LEU D 268      -5.573 -13.944 -44.733  1.00  0.00              
ATOM   4354 2HB  LEU D 268      -5.201 -15.682 -44.809  1.00  0.00              
ATOM   4355  HG  LEU D 268      -3.568 -13.472 -46.120  1.00  0.00              
ATOM   4356 1HD1 LEU D 268      -1.851 -13.960 -44.361  1.00  0.00              
ATOM   4357 2HD1 LEU D 268      -3.373 -13.382 -43.642  1.00  0.00              
ATOM   4358 3HD1 LEU D 268      -2.974 -15.116 -43.605  1.00  0.00              
ATOM   4359 1HD2 LEU D 268      -1.905 -15.287 -46.519  1.00  0.00              
ATOM   4360 2HD2 LEU D 268      -3.048 -16.461 -45.822  1.00  0.00              
ATOM   4361 3HD2 LEU D 268      -3.461 -15.599 -47.323  1.00  0.00              
ATOM   4362  N   GLU D 269      -8.195 -14.572 -45.700  1.00  0.00              
ATOM   4363  CA  GLU D 269      -9.550 -15.065 -45.484  1.00  0.00              
ATOM   4364  C   GLU D 269     -10.317 -15.220 -46.805  1.00  0.00              
ATOM   4365  O   GLU D 269     -11.015 -16.216 -47.013  1.00  0.00              
ATOM   4366  CB  GLU D 269     -10.307 -14.119 -44.543  1.00  0.00              
ATOM   4367  CG  GLU D 269     -11.748 -14.522 -44.228  1.00  0.00              
ATOM   4368  CD  GLU D 269     -11.874 -15.817 -43.425  1.00  0.00              
ATOM   4369  OE1 GLU D 269     -10.844 -16.347 -42.942  1.00  0.00              
ATOM   4370  OE2 GLU D 269     -13.022 -16.307 -43.281  1.00  0.00              
ATOM   4371  H   GLU D 269      -7.939 -13.662 -45.344  1.00  0.00              
ATOM   4372  HA  GLU D 269      -9.515 -16.059 -45.037  1.00  0.00              
ATOM   4373 1HB  GLU D 269      -9.741 -14.075 -43.612  1.00  0.00              
ATOM   4374 2HB  GLU D 269     -10.310 -13.136 -45.014  1.00  0.00              
ATOM   4375 1HG  GLU D 269     -12.310 -13.750 -43.703  1.00  0.00              
ATOM   4376 2HG  GLU D 269     -12.190 -14.684 -45.212  1.00  0.00              
ATOM   4377  N   GLU D 270     -10.184 -14.243 -47.695  1.00  0.00              
ATOM   4378  CA  GLU D 270     -10.870 -14.328 -48.982  1.00  0.00              
ATOM   4379  C   GLU D 270     -10.400 -15.507 -49.842  1.00  0.00              
ATOM   4380  O   GLU D 270     -11.227 -16.185 -50.460  1.00  0.00              
ATOM   4381  CB  GLU D 270     -10.683 -13.021 -49.756  1.00  0.00              
ATOM   4382  CG  GLU D 270     -11.392 -12.982 -51.104  1.00  0.00              
ATOM   4383  CD  GLU D 270     -11.229 -11.643 -51.767  1.00  0.00              
ATOM   4384  OE1 GLU D 270     -10.611 -10.784 -51.185  1.00  0.00              
ATOM   4385  OE2 GLU D 270     -11.624 -11.512 -52.902  1.00  0.00              
ATOM   4386  H   GLU D 270      -9.609 -13.437 -47.495  1.00  0.00              
ATOM   4387  HA  GLU D 270     -11.935 -14.498 -48.823  1.00  0.00              
ATOM   4388 1HB  GLU D 270     -11.064 -12.218 -49.124  1.00  0.00              
ATOM   4389 2HB  GLU D 270      -9.612 -12.889 -49.906  1.00  0.00              
ATOM   4390 1HG  GLU D 270     -11.069 -13.766 -51.787  1.00  0.00              
ATOM   4391 2HG  GLU D 270     -12.440 -13.134 -50.846  1.00  0.00              
ATOM   4392  N   THR D 271      -9.094 -15.774 -49.872  1.00  0.00              
ATOM   4393  CA  THR D 271      -8.618 -16.859 -50.725  1.00  0.00              
ATOM   4394  C   THR D 271      -8.883 -18.204 -50.036  1.00  0.00              
ATOM   4395  O   THR D 271      -9.032 -19.231 -50.709  1.00  0.00              
ATOM   4396  CB  THR D 271      -7.108 -16.700 -51.090  1.00  0.00              
ATOM   4397  OG1 THR D 271      -6.330 -16.573 -49.898  1.00  0.00              
ATOM   4398  CG2 THR D 271      -6.902 -15.454 -51.930  1.00  0.00              
ATOM   4399  H   THR D 271      -8.428 -15.250 -49.324  1.00  0.00              
ATOM   4400  HA  THR D 271      -9.169 -16.859 -51.665  1.00  0.00              
ATOM   4401  HB  THR D 271      -6.785 -17.577 -51.649  1.00  0.00              
ATOM   4402  HG1 THR D 271      -6.621 -15.799 -49.408  1.00  0.00              
ATOM   4403 1HG2 THR D 271      -5.846 -15.355 -52.179  1.00  0.00              
ATOM   4404 2HG2 THR D 271      -7.486 -15.534 -52.847  1.00  0.00              
ATOM   4405 3HG2 THR D 271      -7.227 -14.580 -51.368  1.00  0.00              
ATOM   4406  N   LYS D 272      -8.986 -18.203 -48.704  1.00  0.00              
ATOM   4407  CA  LYS D 272      -9.389 -19.417 -48.005  1.00  0.00              
ATOM   4408  C   LYS D 272     -10.823 -19.743 -48.409  1.00  0.00              
ATOM   4409  O   LYS D 272     -11.163 -20.893 -48.664  1.00  0.00              
ATOM   4410  CB  LYS D 272      -9.273 -19.251 -46.489  1.00  0.00              
ATOM   4411  CG  LYS D 272      -7.863 -19.433 -45.942  1.00  0.00              
ATOM   4412  CD  LYS D 272      -7.849 -19.385 -44.422  1.00  0.00              
ATOM   4413  CE  LYS D 272      -8.051 -17.967 -43.909  1.00  0.00              
ATOM   4414  NZ  LYS D 272      -7.968 -17.895 -42.425  1.00  0.00              
ATOM   4415  H   LYS D 272      -8.789 -17.370 -48.168  1.00  0.00              
ATOM   4416  HA  LYS D 272      -8.749 -20.246 -48.306  1.00  0.00              
ATOM   4417 1HB  LYS D 272      -9.629 -18.249 -46.249  1.00  0.00              
ATOM   4418 2HB  LYS D 272      -9.935 -19.989 -46.035  1.00  0.00              
ATOM   4419 1HG  LYS D 272      -7.482 -20.397 -46.280  1.00  0.00              
ATOM   4420 2HG  LYS D 272      -7.234 -18.636 -46.337  1.00  0.00              
ATOM   4421 1HD  LYS D 272      -8.650 -20.025 -44.047  1.00  0.00              
ATOM   4422 2HD  LYS D 272      -6.889 -19.764 -44.071  1.00  0.00              
ATOM   4423 1HE  LYS D 272      -7.281 -17.333 -44.347  1.00  0.00              
ATOM   4424 2HE  LYS D 272      -9.032 -17.623 -44.234  1.00  0.00              
ATOM   4425 1HZ  LYS D 272      -8.107 -16.940 -42.126  1.00  0.00              
ATOM   4426 2HZ  LYS D 272      -8.682 -18.482 -42.018  1.00  0.00              
ATOM   4427 3HZ  LYS D 272      -7.058 -18.213 -42.123  1.00  0.00              
ATOM   4428  N   ARG D 273     -11.661 -18.719 -48.456  1.00  0.00              
ATOM   4429  CA  ARG D 273     -13.063 -18.900 -48.811  1.00  0.00              
ATOM   4430  C   ARG D 273     -13.175 -19.332 -50.277  1.00  0.00              
ATOM   4431  O   ARG D 273     -14.030 -20.146 -50.621  1.00  0.00              
ATOM   4432  CB  ARG D 273     -13.901 -17.665 -48.516  1.00  0.00              
ATOM   4433  CG  ARG D 273     -14.093 -17.359 -47.039  1.00  0.00              
ATOM   4434  CD  ARG D 273     -14.838 -16.105 -46.764  1.00  0.00              
ATOM   4435  NE  ARG D 273     -14.851 -15.706 -45.367  1.00  0.00              
ATOM   4436  CZ  ARG D 273     -15.487 -14.618 -44.887  1.00  0.00              
ATOM   4437  NH1 ARG D 273     -16.130 -13.800 -45.691  1.00  0.00              
ATOM   4438  NH2 ARG D 273     -15.429 -14.382 -43.588  1.00  0.00              
ATOM   4439  H   ARG D 273     -11.323 -17.792 -48.240  1.00  0.00              
ATOM   4440  HA  ARG D 273     -13.498 -19.693 -48.204  1.00  0.00              
ATOM   4441 1HB  ARG D 273     -13.406 -16.822 -48.996  1.00  0.00              
ATOM   4442 2HB  ARG D 273     -14.876 -17.824 -48.978  1.00  0.00              
ATOM   4443 1HG  ARG D 273     -14.641 -18.183 -46.583  1.00  0.00              
ATOM   4444 2HG  ARG D 273     -13.109 -17.276 -46.574  1.00  0.00              
ATOM   4445 1HD  ARG D 273     -14.386 -15.292 -47.332  1.00  0.00              
ATOM   4446 2HD  ARG D 273     -15.874 -16.233 -47.076  1.00  0.00              
ATOM   4447  HE  ARG D 273     -14.415 -16.144 -44.567  1.00  0.00              
ATOM   4448 1HH1 ARG D 273     -16.151 -13.985 -46.684  1.00  0.00              
ATOM   4449 2HH1 ARG D 273     -16.600 -12.991 -45.312  1.00  0.00              
ATOM   4450 1HH2 ARG D 273     -14.914 -15.011 -42.987  1.00  0.00              
ATOM   4451 2HH2 ARG D 273     -15.894 -13.575 -43.204  1.00  0.00              
ATOM   4452  N   ALA D 274     -12.303 -18.784 -51.123  1.00  0.00              
ATOM   4453  CA  ALA D 274     -12.250 -19.142 -52.541  1.00  0.00              
ATOM   4454  C   ALA D 274     -11.895 -20.610 -52.723  1.00  0.00              
ATOM   4455  O   ALA D 274     -12.461 -21.298 -53.569  1.00  0.00              
ATOM   4456  CB  ALA D 274     -11.231 -18.274 -53.256  1.00  0.00              
ATOM   4457  H   ALA D 274     -11.657 -18.096 -50.765  1.00  0.00              
ATOM   4458  HA  ALA D 274     -13.237 -18.989 -52.978  1.00  0.00              
ATOM   4459 1HB  ALA D 274     -11.198 -18.547 -54.310  1.00  0.00              
ATOM   4460 2HB  ALA D 274     -11.516 -17.225 -53.161  1.00  0.00              
ATOM   4461 3HB  ALA D 274     -10.249 -18.427 -52.812  1.00  0.00              
ATOM   4462  N   LEU D 275     -10.943 -21.085 -51.930  1.00  0.00              
ATOM   4463  CA  LEU D 275     -10.541 -22.483 -51.970  1.00  0.00              
ATOM   4464  C   LEU D 275     -11.730 -23.333 -51.539  1.00  0.00              
ATOM   4465  O   LEU D 275     -12.056 -24.341 -52.170  1.00  0.00              
ATOM   4466  CB  LEU D 275      -9.326 -22.732 -51.069  1.00  0.00              
ATOM   4467  CG  LEU D 275      -8.821 -24.180 -51.037  1.00  0.00              
ATOM   4468  CD1 LEU D 275      -8.446 -24.633 -52.442  1.00  0.00              
ATOM   4469  CD2 LEU D 275      -7.628 -24.283 -50.101  1.00  0.00              
ATOM   4470  H   LEU D 275     -10.486 -20.461 -51.280  1.00  0.00              
ATOM   4471  HA  LEU D 275     -10.276 -22.757 -52.991  1.00  0.00              
ATOM   4472 1HB  LEU D 275      -8.599 -22.094 -51.569  1.00  0.00              
ATOM   4473 2HB  LEU D 275      -9.493 -22.365 -50.056  1.00  0.00              
ATOM   4474  HG  LEU D 275      -9.622 -24.793 -50.625  1.00  0.00              
ATOM   4475 1HD1 LEU D 275      -8.089 -25.662 -52.410  1.00  0.00              
ATOM   4476 2HD1 LEU D 275      -9.321 -24.573 -53.090  1.00  0.00              
ATOM   4477 3HD1 LEU D 275      -7.659 -23.988 -52.833  1.00  0.00              
ATOM   4478 1HD2 LEU D 275      -7.270 -25.314 -50.078  1.00  0.00              
ATOM   4479 2HD2 LEU D 275      -6.830 -23.630 -50.453  1.00  0.00              
ATOM   4480 3HD2 LEU D 275      -7.926 -23.983 -49.096  1.00  0.00              
ATOM   4481  N   SER D 276     -12.379 -22.897 -50.466  1.00  0.00              
ATOM   4482  CA  SER D 276     -13.572 -23.555 -49.950  1.00  0.00              
ATOM   4483  C   SER D 276     -14.716 -23.569 -50.963  1.00  0.00              
ATOM   4484  O   SER D 276     -15.522 -24.502 -50.982  1.00  0.00              
ATOM   4485  CB  SER D 276     -14.016 -22.875 -48.669  1.00  0.00              
ATOM   4486  OG  SER D 276     -13.076 -23.023 -47.641  1.00  0.00              
ATOM   4487  H   SER D 276     -12.026 -22.078 -49.994  1.00  0.00              
ATOM   4488  HA  SER D 276     -13.391 -24.574 -49.606  1.00  0.00              
ATOM   4489 1HB  SER D 276     -14.158 -21.814 -48.870  1.00  0.00              
ATOM   4490 2HB  SER D 276     -14.961 -23.313 -48.351  1.00  0.00              
ATOM   4491  HG  SER D 276     -13.502 -22.871 -46.794  1.00  0.00              
ATOM   4492  N   ASP D 277     -14.791 -22.536 -51.802  1.00  0.00              
ATOM   4493  CA  ASP D 277     -15.847 -22.463 -52.807  1.00  0.00              
ATOM   4494  C   ASP D 277     -15.424 -23.182 -54.086  1.00  0.00              
ATOM   4495  O   ASP D 277     -16.235 -23.414 -54.986  1.00  0.00              
ATOM   4496  CB  ASP D 277     -16.203 -21.006 -53.111  1.00  0.00              
ATOM   4497  CG  ASP D 277     -16.959 -20.297 -51.996  1.00  0.00              
ATOM   4498  OD1 ASP D 277     -17.462 -20.968 -51.125  1.00  0.00              
ATOM   4499  OD2 ASP D 277     -16.896 -19.092 -51.936  1.00  0.00              
ATOM   4500  H   ASP D 277     -14.110 -21.792 -51.748  1.00  0.00              
ATOM   4501  HA  ASP D 277     -16.741 -22.969 -52.441  1.00  0.00              
ATOM   4502 1HB  ASP D 277     -15.344 -20.401 -53.408  1.00  0.00              
ATOM   4503 2HB  ASP D 277     -16.865 -21.144 -53.966  1.00  0.00              
ATOM   4504  N   LYS D 278     -14.142 -23.530 -54.151  1.00  0.00              
ATOM   4505  CA  LYS D 278     -13.578 -24.252 -55.287  1.00  0.00              
ATOM   4506  C   LYS D 278     -13.826 -25.742 -55.075  1.00  0.00              
ATOM   4507  O   LYS D 278     -14.182 -26.465 -56.005  1.00  0.00              
ATOM   4508  CB  LYS D 278     -12.071 -23.988 -55.391  1.00  0.00              
ATOM   4509  CG  LYS D 278     -11.390 -24.690 -56.561  1.00  0.00              
ATOM   4510  CD  LYS D 278      -9.927 -24.285 -56.680  1.00  0.00              
ATOM   4511  CE  LYS D 278      -9.260 -24.981 -57.857  1.00  0.00              
ATOM   4512  NZ  LYS D 278      -7.856 -24.524 -58.049  1.00  0.00              
ATOM   4513  H   LYS D 278     -13.541 -23.280 -53.378  1.00  0.00              
ATOM   4514  HA  LYS D 278     -14.081 -23.946 -56.205  1.00  0.00              
ATOM   4515 1HB  LYS D 278     -11.941 -22.909 -55.491  1.00  0.00              
ATOM   4516 2HB  LYS D 278     -11.621 -24.323 -54.456  1.00  0.00              
ATOM   4517 1HG  LYS D 278     -11.456 -25.767 -56.402  1.00  0.00              
ATOM   4518 2HG  LYS D 278     -11.915 -24.424 -57.476  1.00  0.00              
ATOM   4519 1HD  LYS D 278      -9.875 -23.204 -56.816  1.00  0.00              
ATOM   4520 2HD  LYS D 278      -9.414 -24.558 -55.758  1.00  0.00              
ATOM   4521 1HE  LYS D 278      -9.273 -26.053 -57.672  1.00  0.00              
ATOM   4522 2HE  LYS D 278      -9.839 -24.761 -58.755  1.00  0.00              
ATOM   4523 1HZ  LYS D 278      -7.450 -25.009 -58.839  1.00  0.00              
ATOM   4524 2HZ  LYS D 278      -7.846 -23.529 -58.222  1.00  0.00              
ATOM   4525 3HZ  LYS D 278      -7.321 -24.727 -57.217  1.00  0.00              
ATOM   4526  N   ARG D 279     -13.631 -26.192 -53.840  1.00  0.00              
ATOM   4527  CA  ARG D 279     -13.827 -27.592 -53.489  1.00  0.00              
ATOM   4528  C   ARG D 279     -15.281 -27.873 -53.119  1.00  0.00              
ATOM   4529  O   ARG D 279     -15.892 -28.744 -53.775  1.00  0.00              
ATOM   4530  OXT ARG D 279     -15.800 -27.265 -52.225  1.00  0.00              
ATOM   4531  CB  ARG D 279     -12.914 -27.974 -52.321  1.00  0.00              
ATOM   4532  CG  ARG D 279     -11.437 -27.899 -52.653  1.00  0.00              
ATOM   4533  CD  ARG D 279     -10.577 -28.264 -51.456  1.00  0.00              
ATOM   4534  NE  ARG D 279      -9.156 -28.168 -51.769  1.00  0.00              
ATOM   4535  CZ  ARG D 279      -8.176 -28.448 -50.915  1.00  0.00              
ATOM   4536  NH1 ARG D 279      -8.462 -28.842 -49.680  1.00  0.00              
ATOM   4537  NH2 ARG D 279      -6.910 -28.332 -51.297  1.00  0.00              
ATOM   4538  H   ARG D 279     -13.339 -25.542 -53.124  1.00  0.00              
ATOM   4539  HA  ARG D 279     -13.599 -28.223 -54.348  1.00  0.00              
ATOM   4540 1HB  ARG D 279     -13.144 -27.295 -51.502  1.00  0.00              
ATOM   4541 2HB  ARG D 279     -13.175 -28.993 -52.033  1.00  0.00              
ATOM   4542 1HG  ARG D 279     -11.230 -28.589 -53.471  1.00  0.00              
ATOM   4543 2HG  ARG D 279     -11.204 -26.882 -52.969  1.00  0.00              
ATOM   4544 1HD  ARG D 279     -10.805 -27.584 -50.637  1.00  0.00              
ATOM   4545 2HD  ARG D 279     -10.805 -29.286 -51.155  1.00  0.00              
ATOM   4546  HE  ARG D 279      -8.703 -27.894 -52.630  1.00  0.00              
ATOM   4547 1HH1 ARG D 279      -9.427 -28.932 -49.392  1.00  0.00              
ATOM   4548 2HH1 ARG D 279      -7.717 -29.053 -49.034  1.00  0.00              
ATOM   4549 1HH2 ARG D 279      -6.695 -28.033 -52.239  1.00  0.00              
ATOM   4550 2HH2 ARG D 279      -6.168 -28.543 -50.647  1.00  0.00              
TER                                                                             
# All scores below are weighted scores, not raw scores.
#BEGIN_POSE_ENERGIES_TABLE 027.d16_v11.3_repeated_1_6.0dG_RalA3andExo84_0025_0001.pdb
label fa_atr fa_rep fa_sol fa_intra_rep pro_close fa_pair hbond_sr_bb hbond_lr_bb hbond_bb_sc hbond_sc dslf_ss_dst dslf_cs_ang dslf_ss_dih dslf_ca_dih rama omega fa_dun p_aa_pp ref total
weights 0.8 0.44 0.65 0.004 1 0.49 0.585 1.17 1.17 1.1 0.5 2 5 5 0.2 0.5 0.56 0.32 1 NA
pose -1107.36 106.349 551.644 2.43795 0.582376 -28.6633 -65.6909 -117.466 -32.9165 -32.9118 0 0 0 0 -8.02711 12.0581 196.331 -22.7505 -68.12 -614.503
SER_p:NtermProteinFull_1 -0.512224 0.00592437 0.237656 0.000883926 0 0.0171449 0 0 0 0 0 0 0 0 0 0.0158486 0.571486 0 -0.37 -0.0332807
LEU_2 -2.76378 0.401356 1.11782 0.00723357 0 0 0 0 0 0 0 0 0 0 -0.263868 0.0255452 2.0879 -0.063647 -0.1 0.448559
ALA_3 -2.05962 0.0310044 1.38211 0.000677522 0 0 0 0 0 0 0 0 0 0 -0.241606 0.018986 0 -0.0713188 0.16 -0.779771
ASP_4 -5.0907 0.11939 4.23699 0.00943472 0 -0.448175 0 0 -0.326464 0 0 0 0 0 0.0171931 0.00313815 0.348354 0.111026 -0.67 -1.68981
HIS_5 -7.10298 0.41556 3.75094 0.00293947 0 0.0257364 0 0 0 -0.355385 0 0 0 0 -0.0541135 0.36121 0.664084 0.00556785 0.56 -1.72644
HIS_6 -6.18574 0.378269 3.47709 0.00283989 0 -0.530168 0 0 -0.709298 -0.0585895 0 0 0 0 0.0650934 0.0139387 1.19665 -0.0979488 0.56 -1.88787
VAL_7 -4.17439 0.334368 1.22015 0.0119046 0 0 0 0 0 0 0 0 0 0 -0.213577 0.0690908 0.0245862 -0.233042 0.29 -2.67091
ILE_8 -5.14903 0.590628 1.63148 0.015693 0 0 0 0 0 0 0 0 0 0 -0.239064 0.113085 0.826378 -0.373807 0.24 -2.34463
MET_9 -4.44472 0.235623 1.55249 0.00425046 0 0 0 0 0 0 0 0 0 0 -0.109672 0.00201484 0.878676 0.0336939 -0.34 -2.18764
VAL_10 -3.96083 0.495072 1.03375 0.010595 0 0 0 0 0 0 0 0 0 0 -0.197825 0.0010287 0.117943 -0.37759 0.29 -2.58785
GLY_11 -2.31824 0.231323 1.24132 0.000136632 0 0 0 0 -0.775907 0 0 0 0 0 0.200949 0.041718 0 -0.77003 -0.17 -2.31873
SER_12 -2.34002 0.218749 1.54113 0.000805534 0 -0.0623576 0 0 0 0 0 0 0 0 -0.2752 0.0102407 0.751491 -0.160362 -0.37 -0.685528
GLY_13 -1.06034 0.073135 0.606307 2.10886e-05 0 0 0 0 0 0 0 0 0 0 0.102607 0.0656381 0 0.466885 -0.17 0.0842506
GLY_14 -1.45268 0.138483 0.942818 2.3921e-05 0 0 0 0 -0.55854 0 0 0 0 0 -0.354584 0.0314237 0 -0.794702 -0.17 -2.21776
VAL_15 -4.28249 0.322961 1.81883 0.0101445 0 0 0 0 -0.81923 0 0 0 0 0 -0.0467844 0.00522612 0.294771 0.248525 0.29 -2.15805
GLY_16 -2.30954 0.338456 1.28628 2.31858e-05 0 0 0 0 0 0 0 0 0 0 0.00687749 0.0895542 0 -0.795795 -0.17 -1.55414
LYS_17 -5.81902 0.487995 3.70726 0.00754351 0 -0.042332 0 0 -0.775907 0 0 0 0 0 -0.055921 9.52473e-05 2.45866 -0.0481234 -0.65 -0.729746
SER_18 -2.97928 0.288418 2.15445 0.0010489 0 -0.144523 0 0 0 -0.659088 0 0 0 0 -0.217286 0.0113651 0.617153 0.00670272 -0.37 -1.29105
ALA_19 -3.0819 0.358206 1.29132 0.000711667 0 0 0 0 0 0 0 0 0 0 -0.111818 3.97459e-06 0 -0.139904 0.16 -1.52338
LEU_20 -5.21848 0.19381 1.88586 0.00572363 0 0 0 0 0 0 0 0 0 0 -0.0962835 0.0485245 0.297926 -0.113821 -0.1 -3.09674
THR_21 -4.91918 0.207804 2.40365 0.0113623 0 -0.123699 0 0 0 -0.00833649 0 0 0 0 -0.0428789 0.0106666 0.0765629 0.092242 -0.27 -2.5618
LEU_22 -4.87784 0.309504 2.57839 0.00740394 0 0 0 0 0 0 0 0 0 0 -0.123762 0.145475 0.117743 -0.0915639 -0.1 -2.03465
GLN_23 -5.75769 0.395812 3.63129 0.0121047 0 -0.249244 0 0 0 0 0 0 0 0 -0.141561 0.00625898 1.12876 -0.107691 -0.97 -2.05196
PHE_24 -6.49229 0.66098 1.67123 0.0258356 0 0 0 0 -0.0210533 0 0 0 0 0 0.129823 0.0223654 0.155849 -0.156701 0.63 -3.37397
MET_25 -5.01544 0.421082 1.75863 0.00294252 0 0 0 0 -0.5837 0 0 0 0 0 -0.0438025 0.106366 2.58218 -0.0592215 -0.34 -1.17097
THR_26 -3.10667 0.406862 2.30517 0.00508102 0 -0.0456011 0 0 0 0 0 0 0 0 -0.0841786 0.273866 0.00820129 -0.291841 -0.27 -0.799111
ASP_27 -2.67431 0.286991 1.92516 0.00499871 0 -0.248172 0 0 0 0 0 0 0 0 -0.122329 0.00673355 0.581719 -0.178111 -0.67 -1.08732
GLU_28 -3.35566 0.242754 2.27853 0.0053156 0 -0.0192711 0 0 0 0 0 0 0 0 -0.0385712 0.00247077 0.747298 0.043633 -0.81 -0.903497
PHE_29 -4.41007 0.226911 1.16358 0.0254872 0 0 0 0 0 0 0 0 0 0 0.0662129 0.446482 0.388307 -0.05569 0.63 -1.51878
VAL_30 -2.05477 0.0602902 0.866781 0.0145044 0 0 0 0 0 0 0 0 0 0 -0.140582 0.000984699 0.11261 -0.182932 0.29 -1.03312
GLU_31 -1.32044 0.011952 0.782214 0.00557474 0 -0.419248 0 0 0 0 0 0 0 0 -0.117245 0.07935 0.839098 -0.160025 -0.81 -1.10877
ASP_32 -1.19268 0.0276994 0.807389 0.00359697 0 -0.00142468 0 0 0 0 0 0 0 0 -0.18435 0.0121515 0.466936 0.0352666 -0.67 -0.695417
TYR_33 -3.53878 0.147557 1.25718 0.0263103 0 0 0 0 -0.0844409 0 0 0 0 0 -0.280613 0.185507 0.468725 0.0141536 0.51 -1.29441
GLU_34 -2.19717 0.220786 1.2336 0.00732737 0.00024859 -0.217152 0 0 -0.427903 0 0 0 0 0 0.0301308 0.00695071 0.81995 0.108775 -0.81 -1.22445
PRO_35 -1.74311 0.295053 0.503666 0.00131411 0.030923 0 0 0 0 0 0 0 0 0 0.195517 0.0376989 0.411024 -0.462901 0.02 -0.710819
THR_36 -3.17674 0.124357 2.15917 0.0112824 0 -0.117913 0 0 -0.512344 0 0 0 0 0 -0.010081 0.0211438 0.0533612 -0.0974582 -0.27 -1.81523
PHE_37 -1.75515 0.0512016 0.85016 0.0222881 0 0 0 0 0 0 0 0 0 0 0.562974 0.109147 0.528031 -0.0827689 0.63 0.915879
ALA_38 -2.99794 0.26004 1.14327 0.000934295 0 0 0 0 0 0 0 0 0 0 1.05147 0.0271026 0 0.00908472 0.16 -0.346036
ASP_39 -4.17109 0.368815 2.62323 0.00289028 0 -0.248181 0 0 0 -0.0141579 0 0 0 0 0.185972 0.00515456 0.691789 0.380239 -0.67 -0.845339
SER_40 -3.47333 0.283927 2.11164 0.00155761 0 -0.080775 0 0 0 -0.113292 0 0 0 0 0.0832814 0.079416 0.329615 0.260843 -0.37 -0.887115
TYR_41 -5.80099 0.729891 2.14792 0.0269429 0 0 0 0 0 -0.0141579 0 0 0 0 -0.14202 0.0217355 0.678791 -0.17663 0.51 -2.01851
ILE_42 -2.92584 0.433816 1.48005 0.0207169 0 0 0 0 0 0 0 0 0 0 0.0379388 0.0558879 0.946318 -0.0806256 0.24 0.208264
LYS_43 -3.86455 0.284378 2.07642 0.00477181 0 -0.178752 0 0 -0.604754 0 0 0 0 0 0.11421 0.0437441 0.843334 -0.0040109 -0.65 -1.93521
LYS_44 -2.33478 0.172993 1.21665 0.00593242 0 -0.300398 0 0 0 0 0 0 0 0 -0.128939 0.0413268 1.08831 -0.0272461 -0.65 -0.916147
VAL_45 -3.93011 0.601957 1.2123 0.0110472 0 0 0 0 0 0 0 0 0 0 -0.0260564 0.0356622 0.0355321 -0.144682 0.29 -1.91435
VAL_46 -2.20941 0.176792 0.872438 0.00901156 0 0 0 0 0 0 0 0 0 0 -0.192119 0.00446858 0.00697884 -0.329898 0.29 -1.37174
LEU_47 -5.82359 0.597417 2.65336 0.00961814 0 0 0 0 0 0 0 0 0 0 0.11583 0.00260239 0.50488 -0.0944622 -0.1 -2.13435
ASP_48 -2.77784 0.237992 2.42608 0.00497434 0 -0.464102 0 0 0 -1.02579 0 0 0 0 -0.0953266 0.0183419 0.638335 -0.293014 -0.67 -2.00036
GLY_49 -1.14868 0.227452 0.53251 1.61058e-05 0 0 0 0 0 0 0 0 0 0 -0.346881 0.0028719 0 -0.792912 -0.17 -1.69562
GLU_50 -3.78311 0.333671 2.43752 0.00592533 0 -0.334875 0 0 0 -0.277039 0 0 0 0 -0.112964 0.00190394 0.923447 0.018706 -0.81 -1.59681
GLU_51 -1.94952 0.303424 1.20613 0.00548484 0 -0.300398 0 0 0 0 0 0 0 0 0.0255511 0.00239648 1.14927 0.0331675 -0.81 -0.334491
VAL_52 -4.66281 0.634584 1.84668 0.0128195 0 0 0 0 0 0 0 0 0 0 -0.0684491 0.0940111 0.0168489 -0.183497 0.29 -2.01981
THR_53 -3.91564 0.149012 2.30551 0.00378753 0 -0.0867536 0 0 0 0 0 0 0 0 -0.142558 0.0129625 0.138095 -0.163079 -0.27 -1.96866
ILE_54 -5.02342 0.349989 1.41923 0.0205213 0 0 0 0 0 0 0 0 0 0 -0.0992369 0.0509451 1.4922 -0.224905 0.24 -1.77468
ASP_55 -4.83479 0.259289 3.50418 0.0108827 0 -0.673827 0 0 0 -0.0695652 0 0 0 0 0.134172 0.00274534 1.26466 0.371373 -0.67 -0.700876
ILE_56 -5.33635 0.485485 1.56438 0.0199593 0 0 0 0 0 0 0 0 0 0 -0.186821 0.0204084 0.159139 -0.386476 0.24 -3.42028
LEU_57 -4.25879 0.433858 1.26305 0.00765667 0 0 0 0 0 0 0 0 0 0 0.000960351 0.0047068 0.373653 -0.0985863 -0.1 -2.37349
ASP_58 -4.64478 0.173213 3.45022 0.00871726 0 -0.406313 0 0 0 -0.667425 0 0 0 0 -0.0671047 0.0239575 0.286808 -0.124641 -0.67 -2.63735
THR_59 -3.32789 0.370773 1.52042 0.00481192 0 0.0145742 0 0 -0.0889304 0 0 0 0 0 -0.0890259 0.202528 0.031682 -0.385664 -0.27 -2.01671
ALA_60 -2.28264 0.269428 1.32304 0.000796499 0 0 0 0 -0.0889304 0 0 0 0 0 -0.322046 0.0338115 0 -0.105232 0.16 -1.01177
GLY_61 -1.37919 0.0870267 0.763899 1.46069e-05 0 0 0 0 0 0 0 0 0 0 -0.00815721 0.0666786 0 0.261115 -0.17 -0.378616
LEU_62 -1.41897 0.274647 0.772817 0.00694884 0 0 0 0 0 0 0 0 0 0 -0.115017 0.000824207 0.137254 -0.104812 -0.1 -0.54631
LYS_63 -2.22625 0.170198 1.23012 0.0182672 0 -0.437555 0 0 0 0 0 0 0 0 0.0654674 0.00899918 3.30538 -0.0130462 -0.65 1.47158
ASN_64 -1.02339 0.0238776 0.690756 0.00485119 0 -0.187364 0 0 0 0 0 0 0 0 0.00519676 0.00214465 0.323022 0.123981 -0.89 -0.926927
GLN_65 -3.73257 0.546374 1.73879 0.00477524 0 -0.0408667 0 0 0 0 0 0 0 0 -0.0695622 0.00929771 1.01226 0.0628462 -0.97 -1.43866
ALA_66 -2.75998 0.202086 1.95605 0.000750447 0 0 0 0 0 0 0 0 0 0 -0.187787 0.0181459 0 -0.154923 0.16 -0.765657
SER_67 -3.43296 0.231427 2.41889 0.00117933 0 -0.17899 0 0 -0.456094 0 0 0 0 0 -0.112267 0.00204923 0.666312 0.108093 -0.37 -1.12236
TRP_68 -7.4027 1.26978 3.40365 0.0297517 0 0 0 0 -0.220608 0 0 0 0 0 -0.085596 0.0904704 1.4962 -0.0091923 0.91 -0.518246
ARG_69 -6.98948 0.538441 4.67431 0.0233805 0 -0.50477 0 0 0 -0.794657 0 0 0 0 -0.0232925 0.0313511 2.24437 -0.0984029 -0.98 -1.87875
ASP_70 -5.88991 0.389717 4.22757 0.00320886 0 -0.668079 0 0 0 -1.67065 0 0 0 0 -0.169237 0.0102248 0.572319 0.00108819 -0.67 -3.86374
ASP_71 -4.29303 0.686345 2.89292 0.0029634 0 -0.176898 0 0 0 0 0 0 0 0 -0.139051 0.000694777 0.579962 0.0180816 -0.67 -1.09802
TYR_72 -6.05162 0.662085 2.22139 0.0238185 0 0 0 0 -0.916393 0 0 0 0 0 -0.0167307 6.83608e-05 1.30963 -0.0377557 0.51 -2.29551
PHE_73 -6.06022 0.338778 1.70647 0.0315021 0 0 0 0 0 0 0 0 0 0 0.0291022 0.058614 1.47643 -0.0839158 0.63 -1.87324
ARG_74 -3.62765 0.638234 2.41301 0.0104445 0 -0.372103 0 0 -1.12578 0 0 0 0 0 -0.219547 0.0151349 2.50005 -0.0747097 -0.98 -0.822907
SER_75 -2.22273 0.145821 1.47073 0.00188437 0 -0.0785301 0 0 -0.762245 0 0 0 0 0 -0.252496 0.000360931 0.40002 -0.185807 -0.37 -1.85299
GLY_76 -2.25872 0.670531 1.26884 1.88656e-05 0 0 0 0 -0.676198 0 0 0 0 0 -0.0441973 0.00031439 0 -0.293999 -0.17 -1.50342
GLU_77 -5.12645 0.506992 3.43007 0.00403799 0 -0.598074 0 0 -0.709298 -0.0791513 0 0 0 0 0.289332 0.00427649 0.842518 -0.0756852 -0.81 -2.32143
GLY_78 -3.09087 0.412804 1.24237 0.000228796 0 0 0 0 0 0 0 0 0 0 0.555234 0.0124554 0 0.351139 -0.17 -0.686645
PHE_79 -7.0287 0.850836 1.4666 0.0255145 0 0 0 0 0 0 0 0 0 0 -0.12944 0.167316 0.560153 -0.112956 0.63 -3.57068
LEU_80 -4.7973 0.563694 1.03661 0.00865064 0 0 0 0 0 0 0 0 0 0 0.07828 0.000895082 0.858579 -0.0966333 -0.1 -2.44722
CYS_81 -3.42746 0.0961917 1.70891 0.00194919 0 0 0 0 0 0 0 0 0 0 0.0300516 0.0236608 0.284819 -0.0277121 1.7 0.390413
VAL_82 -4.01336 0.286179 1.13976 0.0179494 0 0 0 0 0 0 0 0 0 0 -0.190522 0.00450376 0.0985552 -0.246052 0.29 -2.61298
PHE_83 -7.57673 0.674291 1.82956 0.0260963 0 0 0 0 0 0 0 0 0 0 -0.103613 0.0366102 0.467134 -0.179231 0.63 -4.19588
SER_84 -4.24593 0.623804 2.752 0.0018946 0 -0.0943146 0 0 -1.26806 -0.408997 0 0 0 0 0.00851606 0.0821593 0.609155 0.165891 -0.37 -2.14388
ILE_85 -5.89984 0.327377 2.74654 0.0210649 0 0 0 0 0 0 0 0 0 0 -0.0321986 0.000106743 0.573077 0.240043 0.24 -1.78383
THR_86 -3.87786 0.624433 2.06141 0.00527011 0 0.0602721 0 0 -0.506351 -0.408997 0 0 0 0 -0.175908 0.0204668 0.135353 -0.0722886 -0.27 -2.40419
GLU_87 -4.73647 0.399789 3.18558 0.0127212 0 -0.0533465 0 0 -0.449091 0 0 0 0 0 0.324018 0.00150385 1.63862 0.0111945 -0.81 -0.475476
MET_88 -3.91132 0.183136 2.10989 0.00686417 0 0 0 0 -0.465585 0 0 0 0 0 -0.0509859 0.028582 1.30979 -0.0352805 -0.34 -1.16491
GLU_89 -2.98321 0.291657 1.70669 0.00536095 0 0.0600621 0 0 -0.449091 0 0 0 0 0 -0.248465 0.0344568 0.82713 -0.144174 -0.81 -1.70957
SER_90 -4.07429 0.335466 2.41622 0.00113249 0 -0.169663 0 0 -0.761708 0 0 0 0 0 -0.181585 0.12132 0.354812 -0.000987919 -0.37 -2.32929
PHE_91 -8.30115 0.959369 3.06626 0.0259503 0 0 0 0 0 0 0 0 0 0 0.00592466 0.000794432 0.665076 -0.000955365 0.63 -2.94873
ALA_92 -2.93351 0.287385 1.68227 0.000765322 0 0 0 0 0 0 0 0 0 0 -0.18114 0.000150594 0 -0.169484 0.16 -1.15356
ALA_93 -3.5182 0.488448 1.67878 0.000923525 0 0 0 0 0 0 0 0 0 0 -0.256034 0.107878 0 -0.0738425 0.16 -1.41204
THR_94 -5.05163 0.489564 2.85405 0.00402478 0 0.0598622 0 0 0 -0.447125 0 0 0 0 -0.129265 0.159963 0.332556 0.129416 -0.27 -1.86859
ALA_95 -2.92443 0.226786 1.64807 0.000678935 0 0 0 0 0 0 0 0 0 0 -0.174378 0.0225014 0 -0.136845 0.16 -1.17762
ASP_96 -3.09005 0.197826 1.89016 0.00325783 0 0.040761 0 0 0 0 0 0 0 0 -0.165312 0.000199082 0.357273 -0.0286278 -0.67 -1.46452
PHE_97 -6.0009 0.509082 2.24051 0.0210043 0 0 0 0 0 0 0 0 0 0 -0.0457394 0.0225587 1.05181 0.0338992 0.63 -1.53777
ARG_98 -7.61345 0.664092 4.10899 0.0117345 0 -0.00654815 0 0 0 0 0 0 0 0 -0.19792 0.0278158 2.13172 -0.0803788 -0.98 -1.93395
GLU_99 -3.14236 0.273852 1.7995 0.00671423 0 -0.021768 0 0 0 0 0 0 0 0 -0.114799 0.000716672 0.899639 -0.092993 -0.81 -1.2015
GLN_100 -5.2176 0.383259 3.48482 0.00546507 0 -0.198386 0 0 0 0 0 0 0 0 -0.13173 0.00895459 0.934107 -0.0980063 -0.97 -1.79912
ILE_101 -5.68544 0.421733 1.36731 0.0223786 0 0 0 0 0 0 0 0 0 0 -0.0137651 0.0143937 0.187474 -0.0689693 0.24 -3.51489
LEU_102 -4.42029 0.33804 2.15443 0.00737361 0 0 0 0 0 0 0 0 0 0 -0.107585 0.0164125 0.285493 -0.116232 -0.1 -1.94237
ARG_103 -4.47701 0.341001 3.46891 0.015382 0 -0.529851 0 0 0 -0.87599 0 0 0 0 -0.137007 0.00770217 1.96792 -0.058889 -0.98 -1.25783
VAL_104 -5.13811 0.52739 2.67832 0.0185236 0 0 0 0 -1.12578 0 0 0 0 0 -0.0184539 0.00168615 0.0995717 -0.0621272 0.29 -2.72897
LYS_105 -4.0661 0.426246 2.08548 0.00962244 0 -0.18304 0 0 -0.676198 0 0 0 0 0 -0.212886 0.0310943 2.22361 -0.0578497 -0.65 -1.07002
GLU_106 -1.82621 0.261513 1.16881 0.007129 0 -0.235091 0 0 0 0 0 0 0 0 0.000253042 0.111604 0.591812 0.0703555 -0.81 -0.659826
ASP_107 -3.93715 0.430268 2.96501 0.0105973 0 -0.606759 0 0 -0.253552 -0.692275 0 0 0 0 0.153238 0.0214603 0.23092 -0.481534 -0.67 -2.82978
GLU_108 -1.48193 0.212098 0.902838 0.00554648 0 -0.008834 0 0 0 0 0 0 0 0 -0.267437 0.00233108 0.925294 -0.122993 -0.81 -0.643086
ASN_109 -2.59768 0.373579 1.91139 0.00693937 0 -0.16245 0 0 -0.445525 0 0 0 0 0 -0.241629 0.00557052 0.737437 -0.370682 -0.89 -1.67305
VAL_110 -3.84846 0.674756 1.60481 0.0213996 0.0100468 0 0 0 0 0 0 0 0 0 -0.181557 0.0375382 1.24008 0.104043 0.29 -0.0473422
PRO_111 -4.27089 0.643376 1.37072 0.00139802 0.0875366 0 0 0 0 0 0 0 0 0 -0.00114757 0.00554871 0.423046 -0.549995 0.02 -2.27041
PHE_112 -5.78026 0.233452 1.89548 0.0245209 0 0 0 0 -0.112374 0 0 0 0 0 0.0650238 0.0272177 0.505388 -0.0620693 0.63 -2.57362
LEU_113 -4.49142 0.327863 1.43385 0.0079166 0 0 0 0 0 0 0 0 0 0 0.00441542 0.00253273 0.492881 -0.035575 -0.1 -2.35754
LEU_114 -5.35566 0.284615 1.38505 0.00742427 0 0 0 0 0 0 0 0 0 0 -0.107491 0.0359657 0.405958 -0.105542 -0.1 -3.54969
VAL_115 -5.11904 0.228104 1.40168 0.0160882 0 0 0 0 0 0 0 0 0 0 -0.158815 0.0185636 0.0103068 -0.342598 0.29 -3.65571
GLY_116 -3.0823 0.263429 1.49844 1.94481e-05 0 0 0 0 0 0 0 0 0 0 1.28123 0.0502235 0 0.663327 -0.17 0.504367
ASN_117 -5.34517 0.618566 4.14013 0.00606008 0 -0.250054 0 0 -1.3608 -0.329352 0 0 0 0 0.0462686 0.0622242 1.56978 -0.0337885 -0.89 -1.76613
LYS_118 -4.80708 0.843296 3.1625 0.00553317 0 0.0758341 0 0 -1.05202 0 0 0 0 0 0.00465884 0.0260184 0.877013 0.106547 -0.65 -1.4077
SER_119 -2.95499 0.49638 1.95407 0.00146019 0 -0.27185 0 0 0 0 0 0 0 0 -0.246739 0.0686285 0.120409 -0.200405 -0.37 -1.40304
ASP_120 -3.41656 0.579715 2.85052 0.00386178 0 -0.369745 0 0 0 -0.600594 0 0 0 0 -0.219787 0.00500565 1.45269 -0.0797359 -0.67 -0.464631
LEU_121 -4.33294 0.67882 2.07598 0.00878389 0 0 0 0 0 0 0 0 0 0 0.404787 4.72087e-06 0.0220146 0.0730105 -0.1 -1.16954
GLU_122 -3.01392 0.562124 2.37085 0.0138636 0 -0.388088 0 0 0 -0.59813 0 0 0 0 -0.00773056 0.0019364 1.87259 -0.111229 -0.81 -0.107735
ASP_123 -1.26302 0.228678 0.733137 0.00331058 0 -0.000955893 0 0 0 0 0 0 0 0 -0.177936 0.0131266 0.381647 -0.0234321 -0.67 -0.775444
LYS_124 -2.94474 0.415931 1.3276 0.00466931 0 -0.0304683 0 0 0 0 0 0 0 0 -0.185961 0.0476406 0.663213 -0.0854056 -0.65 -1.43752
ARG_125 -6.19557 0.500045 4.52476 0.0153493 0 -0.72936 0 0 -0.507315 -1.85834 0 0 0 0 -0.172854 0.297618 1.6805 0.0681068 -0.98 -3.35706
GLN_126 -3.68573 0.131363 2.39092 0.00411782 0 -0.0813967 0 0 -0.465585 0 0 0 0 0 0.0511784 0.0932845 0.952111 -0.125734 -0.97 -1.70547
VAL_127 -4.99766 0.38773 1.90623 0.0117244 0 0 0 0 -0.507315 0 0 0 0 0 -0.171526 0.0165417 0.0452549 -0.243399 0.29 -3.26241
SER_128 -3.4639 0.336426 2.3128 0.00161173 0 -0.121519 0 0 -0.78956 0 0 0 0 0 -0.267316 0.036864 0.24452 -0.241828 -0.37 -2.3219
VAL_129 -3.20875 0.252265 1.92869 0.0133329 0 0 0 0 0 0 0 0 0 0 -0.0472317 0.0029365 0.0452318 0.0212044 0.29 -0.702317
GLU_130 -2.68404 0.42759 1.66629 0.00547461 0 -0.01803 0 0 0 0 0 0 0 0 -0.207403 0.00653808 0.904441 -0.115824 -0.81 -0.824965
GLU_131 -5.31923 0.443262 3.38043 0.00289221 0 -0.0488835 0 0 -0.78956 0 0 0 0 0 0.0730958 0.17945 1.63317 -0.0986807 -0.81 -1.35405
ALA_132 -4.35008 0.51258 1.37288 0.000796587 0 0 0 0 0 0 0 0 0 0 -0.231251 0.000131152 0 -0.158305 0.16 -2.69325
LYS_133 -4.10843 0.402011 1.85878 0.00316214 0 -0.0285154 0 0 0 0 0 0 0 0 -0.237412 0.0727136 1.12792 -0.0474112 -0.65 -1.60718
ASN_134 -3.8837 0.291225 2.57691 0.0043449 0 -0.0485464 0 0 0 0 0 0 0 0 0.0205289 0.0775638 0.336548 0.109201 -0.89 -1.40592
ARG_135 -7.23185 0.564221 4.16924 0.011244 0 0.0244981 0 0 0 -0.447125 0 0 0 0 -0.127932 0.0366286 2.41876 -0.0627531 -0.98 -1.62507
ALA_136 -4.62829 0.296697 1.8232 0.000782472 0 0 0 0 0 0 0 0 0 0 -0.243907 0.0297674 0 -0.157514 0.16 -2.71927
GLU_137 -3.07009 0.544557 1.84388 0.00719992 0 -0.055716 0 0 0 0 0 0 0 0 -0.154915 0.00480987 0.981022 -0.105506 -0.81 -0.814762
GLN_138 -2.19043 0.185647 1.11 0.00457989 0 -0.0427066 0 0 0 0 0 0 0 0 -0.230373 0.0279766 0.81993 -0.0583565 -0.97 -1.34373
TRP_139 -8.15723 1.16147 2.82056 0.0251183 0 0 0 0 0 0 0 0 0 0 -0.168117 0.0870696 0.905413 0.0139689 0.91 -2.40175
ASN_140 -1.72912 0.367003 1.0724 0.0117671 0 0 0 0 0 0 0 0 0 0 -0.246731 0.00231752 0.758729 -0.508301 -0.89 -1.16193
VAL_141 -3.79934 0.219773 1.44854 0.0131272 0 0 0 0 0 0 0 0 0 0 -0.0684577 0.000474242 0.0394374 -0.184133 0.29 -2.04058
ASN_142 -1.89215 0.0630859 1.1066 0.00387649 0 -0.0951935 0 0 0 0 0 0 0 0 -0.0304786 0.00827082 0.592774 0.0281156 -0.89 -1.1051
TYR_143 -6.14771 0.743579 1.94152 0.0260521 0 0 0 0 0 -0.492313 0 0 0 0 -0.0636193 0.00961641 1.07715 -0.0982368 0.51 -2.49397
VAL_144 -3.88443 0.488678 1.23527 0.0198282 0 0 0 0 0 0 0 0 0 0 -0.0540589 0.0160456 0.667844 -0.143096 0.29 -1.36391
GLU_145 -4.11783 0.64889 3.12753 0.00379553 0 -0.379635 0 0 -0.56918 -1.75252 0 0 0 0 -0.0422894 0.0181116 1.05356 0.0625946 -0.81 -2.75697
THR_146 -4.61798 0.362334 2.78436 0.0109807 0 -0.19093 0 0 0 -0.329352 0 0 0 0 -0.153964 0.167067 0.146681 -0.409221 -0.27 -2.50002
SER_147 -4.77025 0.407182 3.39743 0.00249407 0 -0.211998 0 0 -0.556351 -1.13519 0 0 0 0 0.399068 0.023291 0.172862 -0.0530629 -0.37 -2.69452
ALA_148 -3.09428 0.210058 1.11853 0.000702956 0 0 0 0 -0.0480969 0 0 0 0 0 -0.222871 0.00190326 0 -0.106448 0.16 -1.9805
LYS_149 -3.33773 0.355348 1.64823 0.00543363 0 -0.595702 0 0 0 0 0 0 0 0 -0.109311 0.0199486 0.903173 -0.042735 -0.65 -1.80335
THR_150 -2.56455 0.382139 1.75414 0.0048421 0 -0.111778 0 0 -0.556351 -0.534594 0 0 0 0 -0.141073 0.221574 0.0140876 -0.0690212 -0.27 -1.87059
ARG_151 -2.79167 0.28555 1.69874 0.0117797 0 -0.0720953 0 0 0 0 0 0 0 0 0.106948 0.0415453 0.99594 0.221748 -0.98 -0.481507
ALA_152 -2.85942 0.312877 1.69434 0.00110522 0 0 0 0 0 0 0 0 0 0 -0.110915 0.0150891 0 0.147863 0.16 -0.639063
ASN_153 -3.39052 0.189129 1.95209 0.00669019 0 -0.0996085 0 0 -0.56918 0 0 0 0 0 -0.185819 0.0560358 0.704756 -0.424206 -0.89 -2.65063
VAL_154 -4.22004 0.583461 1.43412 0.0124017 0 0 0 0 0 0 0 0 0 0 0.0455951 0.0154028 0.00849565 -0.123414 0.29 -1.95398
ASP_155 -3.28868 0.368185 1.81561 0.00298214 0 -0.0863732 0 0 0 0 0 0 0 0 -0.169097 0.00528601 0.326724 -0.012155 -0.67 -1.70752
LYS_156 -4.05898 0.523918 2.47645 0.00790074 0 -0.356749 0 0 0 -0.447614 0 0 0 0 0.0369059 0.0739928 1.53147 -0.0753153 -0.65 -0.938028
VAL_157 -4.62531 0.84066 0.990774 0.00924753 0 0 0 0 0 0 0 0 0 0 -0.103196 0.0548715 0.605266 0.152769 0.29 -1.78492
PHE_158 -7.69264 0.89212 1.51185 0.0215775 0 0 0 0 0 0 0 0 0 0 0.0435521 0.00475626 0.308719 0.022781 0.63 -4.25728
PHE_159 -6.06247 0.516449 2.38837 0.0215978 0 0 0 0 0 0 0 0 0 0 -0.089949 0.00193623 0.391035 0.0788188 0.63 -2.12422
ASP_160 -4.45881 0.336671 3.24178 0.00285149 0 -0.534771 0 0 0 -0.537156 0 0 0 0 -0.126657 0.0920052 0.333574 0.0173147 -0.67 -2.30319
LEU_161 -6.14559 0.963515 1.98597 0.00865503 0 0 0 0 0 0 0 0 0 0 -0.112139 0.108579 0.60907 -0.117316 -0.1 -2.79926
MET_162 -6.6523 0.924652 2.23246 0.00350213 0 0 0 0 0 0 0 0 0 0 -0.105256 0.135533 1.2066 -0.0893303 -0.34 -2.68414
ARG_163 -6.00228 0.567579 4.24376 0.0110401 0 -0.494626 0 0 0 -0.756468 0 0 0 0 -0.211597 0.00302003 1.84792 -0.0837254 -0.98 -1.85539
GLU_164 -4.84124 0.284646 2.80666 0.00474274 0 -0.0706809 0 0 -0.112374 0 0 0 0 0 -0.213078 0.0167873 0.878642 -0.142597 -0.81 -2.19849
ILE_165 -6.72001 0.530383 2.346 0.0177261 0 0 0 0 0 0 0 0 0 0 -0.0438642 0.00130054 0.131863 -0.0682459 0.24 -3.56485
ARG_166 -6.01507 0.464399 4.25624 0.0103057 0 -0.734153 0 0 0 -0.635903 0 0 0 0 -0.161405 0.00667634 1.81193 -0.0765299 -0.98 -2.0535
ALA_167 -3.35025 0.199495 1.63365 0.000783586 0 0 0 0 0 0 0 0 0 0 -0.161467 0.0736098 0 -0.157003 0.16 -1.60118
ARG_168 -5.75471 0.512594 4.0464 0.0155339 0 -0.88694 0 0 -0.191973 -0.716663 0 0 0 0 -0.170856 0.0222825 3.27808 -0.0704198 -0.98 -0.896669
LYS_169 -5.27348 0.381558 3.97618 0.00334761 0 -0.218368 0 0 -0.326464 -0.434536 0 0 0 0 -0.207649 0.0936931 1.08811 -0.0406099 -0.65 -1.60821
MET_170 -3.03005 0.269709 1.51979 0.00852718 0 0 0 0 0 0 0 0 0 0 0.0382225 0.0253443 1.14758 -0.0353599 -0.34 -0.396242
GLU_171 -2.49962 0.0691415 1.49452 0.00550102 0 -0.154412 0 0 0 0 0 0 0 0 -0.269084 0.00140056 0.845178 -0.139913 -0.81 -1.45729
ASP_172 -2.37901 0.170154 1.83506 0.0034616 0 -0.328433 0 0 0 -0.0243882 0 0 0 0 -0.163032 0.0189206 0.57024 -0.0734276 -0.67 -1.04045
SER_p:CtermProteinFull_173 -1.49218 0.0668205 1.15896 0.00480385 0 0 0 0 0 0 0 0 0 0 0 0 0.340913 0 -0.37 -0.290683
GLY_p:NtermProteinFull_174 -0.79757 0.0544344 0.724881 0.000142657 0 0 0 0 -0.139803 0 0 0 0 0 0 0.0303392 0 0 -0.17 -0.297576
GLN_175 -2.12966 0.0827258 1.91262 0.0043898 0 -0.0870372 0 0 0 -0.397925 0 0 0 0 -0.236101 0.146771 1.34766 0.0683616 -0.97 -0.258187
TYR_176 -3.79326 0.199673 1.80462 0.0265683 0 0 0 0 0 0 0 0 0 0 -0.111403 0.0120094 0.26814 -0.303631 0.51 -1.38729
LEU_177 -3.21473 0.164043 1.00481 0.00662947 0 0 0 0 0 0 0 0 0 0 -0.0958038 0.00396787 0.275202 -0.0785462 -0.1 -2.03443
VAL_178 -3.25419 0.144308 0.851559 0.0177548 0 0 0 0 0 0 0 0 0 0 0.0838103 0.0115218 0.0286007 -0.0688331 0.29 -1.89547
TYR_179 -6.40774 0.495422 2.52011 0.0221994 0 0 0 0 0 -0.302552 0 0 0 0 -0.0339286 0.000291149 0.789204 -0.0921428 0.51 -2.49914
ASN_180 -3.26857 0.172518 1.58514 0.00575929 0 0.0027282 0 0 0 -0.447423 0 0 0 0 0.0602432 0.000292363 1.3668 0.125658 -0.89 -1.28685
GLY_181 -2.84652 0.0950779 1.66233 0.000175826 0 0 0 0 0 0 0 0 0 0 0.249509 0.0164149 0 -0.643934 -0.17 -1.63694
ASP_182 -2.34062 0.0352464 1.71156 0.0028012 0 -0.0937815 0 0 0 -0.424654 0 0 0 0 -0.0884932 6.61824e-05 0.6488 0.0649239 -0.67 -1.15415
LEU_183 -5.18339 0.447393 1.68765 0.00533894 0 0 0 0 0 0 0 0 0 0 -0.00256624 0.117883 0.280941 0.0926515 -0.1 -2.6541
VAL_184 -3.98928 0.100549 1.98701 0.0104036 0 0 0 0 0 0 0 0 0 0 -0.191094 0.00348522 0.0105054 -0.326247 0.29 -2.10466
GLU_185 -5.67958 0.325559 3.32566 0.00701262 0 -0.344561 0 0 0 -1.14513 0 0 0 0 -0.198185 0.126115 1.10233 -0.0181792 -0.81 -3.30897
TYR_186 -7.29896 0.625682 2.72888 0.0229022 0 0 0 0 0 -0.551529 0 0 0 0 -0.15331 0.00614521 0.403546 -0.211439 0.51 -3.91809
GLU_187 -4.89478 0.318557 3.0975 0.00788634 0 -0.0462434 0 0 -0.807058 0 0 0 0 0 -0.216221 0.111651 2.24156 0.0207025 -0.81 -0.976451
ALA_188 -2.97944 0.220628 1.52246 0.00100814 0 0 0 0 0 0 0 0 0 0 -0.106823 0.0483869 0 -0.155843 0.16 -1.28962
ASP_189 -3.40818 0.144081 2.51482 0.00371195 0 -0.353324 0 0 -0.456502 -0.0585895 0 0 0 0 -0.135904 0.00529702 0.517969 -0.0878573 -0.67 -1.98447
HIS_D_190 -3.07313 0.34186 1.69755 0.0028859 0 -0.180152 0 0 -0.350556 0 0 0 0 0 -0.0812884 0.0528108 0.343959 -0.252943 0.56 -0.938999
MET_191 -3.72715 0.437659 1.35479 0.015528 0 0 0 0 0 0 0 0 0 0 0.0984759 0.112692 1.04976 0.195087 -0.34 -0.803158
ALA_192 -2.42746 0.166051 1.25819 0.000951864 0 0 0 0 0 0 0 0 0 0 -0.233007 0.000636498 0 0.0026379 0.16 -1.072
GLN_193 -2.41766 0.0907097 1.0496 0.00534788 0 -0.0834492 0 0 0 0 0 0 0 0 -0.205654 0.0257506 0.792885 0.0128949 -0.97 -1.69958
LEU_194 -3.60312 0.184007 1.61052 0.00940532 0 0 0 0 0 0 0 0 0 0 2.59465 4.71713e-05 0.159632 0.0895494 -0.1 0.944695
GLN_195 -2.7344 0.155556 1.76636 0.00492241 0 -0.0133908 0 0 0 0 0 0 0 0 -0.0401885 0.07192 0.959321 0.0118324 -0.97 -0.788067
ARG_196 -2.24915 0.0517008 1.39717 0.0101426 0 -0.0615124 0 0 0 0 0 0 0 0 -0.219651 0.00340621 1.4288 -0.00912113 -0.98 -0.628218
VAL_197 -4.32105 0.395325 1.8957 0.0149692 0 0 0 0 0 0 0 0 0 0 -0.0842282 0.0390001 0.0419927 -0.197802 0.29 -1.92609
HIS_D_198 -6.02493 0.328797 3.01135 0.00376754 0 -0.0302251 0 0 0 -0.872077 0 0 0 0 -0.0299863 0.0112273 1.83866 0.0503351 0.56 -1.15308
GLY_199 -3.08566 0.144084 1.38583 4.19356e-05 0 0 0 0 0 0 0 0 0 0 0.463342 0.0281589 0 0.424091 -0.17 -0.810116
PHE_200 -5.3874 0.291504 1.62597 0.023607 0 0 0 0 0 0 0 0 0 0 0.0490327 0.0269452 0.335028 -0.192477 0.63 -2.59779
LEU_201 -6.13942 0.733374 1.8292 0.0185894 0 0 0 0 0 0 0 0 0 0 -0.129258 0.0108174 3.10274 -0.0801566 -0.1 -0.754111
MET_202 -5.27318 0.571552 2.45114 0.00404854 0 0 0 0 0 0 0 0 0 0 0.0659631 0.199349 1.12567 0.157257 -0.34 -1.0382
ASN_203 -3.90088 0.115064 2.9411 0.0083712 0 -0.162564 0 0 -0.139803 0 0 0 0 0 -0.0481068 0.109029 0.771302 -0.124178 -0.89 -1.32067
ASP_204 -3.53707 0.377447 2.59973 0.00686157 0 -0.316458 0 0 0 -0.397925 0 0 0 0 0.409124 2.21274e-05 0.170821 -0.226216 -0.67 -1.58366
CYS_205 -4.24442 0.357607 2.12156 0.00194033 0 0 0 0 0 0 0 0 0 0 -0.0144901 0.0804826 0.161791 -0.147519 1.7 0.0169579
LEU_206 -5.01975 0.262191 1.15492 0.0091257 0 0 0 0 0 0 0 0 0 0 -0.00171907 0.0305068 0.437271 -0.111203 -0.1 -3.33866
LEU_207 -4.38496 0.188136 1.50664 0.00686411 0 0 0 0 0 0 0 0 0 0 -0.0525879 0.00285968 0.375467 -0.124933 -0.1 -2.58251
VAL_208 -3.88613 0.0402454 1.54653 0.0106347 0 0 0 0 0 0 0 0 0 0 -0.188121 0.00542389 0.00696641 -0.319386 0.29 -2.49384
ALA_209 -2.79194 0.0968138 1.59359 0.000964866 0 0 0 0 0 0 0 0 0 0 0.0786891 0.00808407 0 0.227715 0.16 -0.626083
THR_210 -2.97231 0.113343 1.93299 0.00840529 0 0.017717 0 0 0 0 0 0 0 0 -0.0259599 0.00660244 0.0473026 -0.0943542 -0.27 -1.23627
TRP_211 -3.23951 0.118354 1.13597 0.0212571 0 0 0 0 0 0 0 0 0 0 -0.0254318 0.12742 0.530506 -0.0507621 0.91 -0.472195
LEU_212 -3.45089 0.357276 1.69737 0.0106987 0.000960712 0 0 0 0 0 0 0 0 0 0.167379 0.00454439 0.356629 -0.0408295 -0.1 -0.996867
PRO_213 -1.69653 0.388796 0.516848 0.000982073 0.0316007 0 0 0 0 0 0 0 0 0 -0.190627 0.212414 0.176112 -0.475072 0.02 -1.01548
GLN_214 -3.2801 0.398568 1.99472 0.00422882 0 0 0 0 0 0 0 0 0 0 -0.0827197 0.174664 1.02379 -0.003231 -0.97 -0.740088
ARG_215 -1.52784 0.347866 0.991674 0.00954383 0 -0.0880837 0 0 -0.157348 0 0 0 0 0 0.199692 0.00898391 1.28438 -0.0845432 -0.98 0.00432709
ARG_216 -1.6241 0.215459 1.01166 0.0120423 0 -0.0880837 0 0 -0.157348 0 0 0 0 0 0.158642 0.0751254 1.19418 -0.291373 -0.98 -0.4738
GLY_217 -1.61844 0.364265 1.04775 0.000143562 0 0 0 0 0 0 0 0 0 0 2.09737 0.0314842 0 -0.237444 -0.17 1.51513
MET_218 -2.51458 0.366161 1.06088 0.00541534 0 0 0 0 0 0 0 0 0 0 0.2744 0.0107415 1.06027 0.129838 -0.34 0.0531187
TYR_219 -4.25477 0.225515 1.95573 0.0245339 0 0 0 0 0 0 0 0 0 0 -0.152039 0.00210466 0.843495 -0.101595 0.51 -0.947025
ARG_220 -2.58475 0.136445 0.842828 0.0110753 0 0.00187313 0 0 0 0 0 0 0 0 0.00405714 0.0216611 2.65959 -0.0706761 -0.98 0.0420977
TYR_221 -3.59548 0.148684 1.88836 0.0247806 0 0 0 0 0 0 0 0 0 0 -0.0242437 0.000241581 0.518451 -0.115409 0.51 -0.644617
ASN_222 -2.2018 0.0591751 1.25769 0.00322063 0 0.00197999 0 0 0 0 0 0 0 0 -0.00293509 0.0443565 0.889669 0.109491 -0.89 -0.729155
ALA_223 -3.1466 0.0845449 1.51359 0.00100353 0 0 0 0 0 0 0 0 0 0 0.236766 0.11924 0 0.358194 0.16 -0.673262
LEU_224 -3.0224 0.12756 0.662869 0.014525 0 0 0 0 0 0 0 0 0 0 -0.0929797 0.119035 0.511201 -0.146122 -0.1 -1.92631
TYR_225 -6.84868 0.565568 2.58795 0.0238875 0.00165349 0 0 0 0 -1.06459 0 0 0 0 0.0752584 0.0178808 0.178102 -0.113613 0.51 -4.06658
PRO_226 -3.53887 0.4851 1.34029 0.000901984 0.0920476 0 0 0 0 0 0 0 0 0 -0.260891 0.0483837 0.170398 -0.618221 0.02 -2.26086
LEU_227 -5.21193 0.481407 1.7711 0.00929815 0 0 0 0 -0.139098 0 0 0 0 0 -0.151731 0.0675414 0.0703647 0.0211635 -0.1 -3.18189
ASP_228 -4.15389 0.384953 3.45136 0.00929555 0 -0.484137 0 0 -0.620494 -0.446913 0 0 0 0 -0.252462 0.010369 0.6143 -0.217784 -0.67 -2.3754
ARG_229 -3.91047 0.835133 2.69589 0.0105202 0 -0.514313 0 0 -0.245911 0 0 0 0 0 0.172521 0.0591093 1.3648 -0.103976 -0.98 -0.616697
LEU_230 -4.64895 0.326212 0.970864 0.0102633 0 0 0 0 0 0 0 0 0 0 -0.0996602 0.0255609 0.274119 -0.0396927 -0.1 -3.28129
ALA_231 -3.0589 0.126043 1.32251 0.000823062 0 0 0 0 0 0 0 0 0 0 -0.0126557 0.0472371 0 0.142793 0.16 -1.27215
VAL_232 -2.60246 0.104408 0.931333 0.00923377 0 0 0 0 -0.154148 0 0 0 0 0 -0.2067 0.0214233 0.0417758 -0.363654 0.29 -1.92879
VAL_233 -4.18782 0.561398 1.24477 0.0131435 0 0 0 0 0 0 0 0 0 0 -0.198903 0.00487265 0.389804 -0.378886 0.29 -2.26162
ASN_234 -3.59136 0.305789 2.86267 0.0138061 0 -0.126798 0 0 0 -0.595581 0 0 0 0 -0.113924 0.00240803 0.565035 -0.224684 -0.89 -1.79263
VAL_235 -4.24372 0.241273 2.01564 0.0103791 0 0 0 0 -0.0687732 0 0 0 0 0 -0.211486 5.82595e-05 0.00754214 -0.181277 0.29 -2.14036
LYS_236 -2.69492 0.416332 1.34756 0.00898377 0 -0.514168 0 0 0 0 0 0 0 0 -0.230111 0.00226671 2.34471 0.0942018 -0.65 0.124857
ASP_237 -1.52207 0.223591 1.11765 0.0032149 0 -0.631747 0 0 -0.0285599 0 0 0 0 0 -0.233659 5.52371e-05 0.455027 0.014422 -0.67 -1.27207
ASN_238 -3.00433 1.08293 1.84204 0.00550047 0.0234322 -0.0123286 0 0 0 0 0 0 0 0 0.298473 0.028748 1.10725 0.186304 -0.89 0.668031
PRO_239 -1.46915 0.684063 0.778517 0.00137059 0.131321 0 0 0 0 0 0 0 0 0 4 0.162094 2.0113 -0.211562 0.02 6.10796
PRO_240 -1.8649 0.498519 0.536133 0.00260656 0.0559884 0 0 0 0 0 0 0 0 0 -0.0177758 0.0369046 0.490039 0.00907089 0.02 -0.233413
MET_241 -4.04709 1.39803 1.47597 0.00327321 0 0 0 0 0 0 0 0 0 0 -0.108152 0.00365748 1.21166 -0.0421876 -0.34 -0.444833
LYS_242 -2.6888 0.19558 2.24228 0.0060768 0 -0.402777 0 0 -0.579195 -0.437297 0 0 0 0 0.177893 0.00706566 1.31957 -0.0710933 -0.65 -0.88069
ASP_243 -4.12471 0.170372 3.02983 0.00566054 0 -0.493559 0 0 -0.0285599 -0.437297 0 0 0 0 -0.120738 0.0506116 0.699069 -0.295021 -0.67 -2.21434
MET_244 -5.75951 0.518761 2.27662 0.00266441 0 0 0 0 -0.53944 0 0 0 0 0 -0.0784299 0.0746111 1.00433 -0.0535776 -0.34 -2.89398
PHE_245 -5.81002 0.17016 1.56011 0.0234509 0 0 0 0 0 0 0 0 0 0 -0.12954 0.156983 0.379724 -0.206809 0.63 -3.22594
LYS_246 -5.39619 0.864204 2.62999 0.00748904 0 -0.179302 0 0 0 -0.0437269 0 0 0 0 -0.0705812 0.128712 1.72816 0.0641376 -0.65 -0.917106
[truncated: 4,617 more chars]
