# Supplementary material for: A Generic Program for Multistate Protein Design
Source: PLoS One. 2011 Jul 6;6(7):e20937. doi: 10.1371/journal.pone.0020937 (PMC3130737; doi:10.1371/journal.pone.0020937)
Supplement: File S2 — Design models generated by this study for both the heterodimerization task and the orthogonal interface redesign task. (BZ2) [file pone.0020937.s002.bz2 › SupplementaryMaterials/select_orthogonal_interface_designs/design3/redocked_027.d16_v11.3_repeated_1_3.0dG_02_RalA1andRalBP1_0050_0001.pdb]

ATOM      1  N   GLY A   8       3.244   8.205 -19.711  1.00  0.00              
ATOM      2  CA  GLY A   8       4.089   8.509 -18.534  1.00  0.00              
ATOM      3  C   GLY A   8       4.729   9.876 -18.637  1.00  0.00              
ATOM      4  O   GLY A   8       4.491  10.606 -19.599  1.00  0.00              
ATOM      5 1H   GLY A   8       3.452   7.413 -20.285  1.00  0.00              
ATOM      6 2H   GLY A   8       2.269   8.020 -19.592  1.00  0.00              
ATOM      7 3H   GLY A   8       3.155   8.874 -20.449  1.00  0.00              
ATOM      8 1HA  GLY A   8       3.472   8.479 -17.636  1.00  0.00              
ATOM      9 2HA  GLY A   8       4.876   7.760 -18.458  1.00  0.00              
ATOM     10  N   GLN A   9       5.542  10.216 -17.648  1.00  0.00              
ATOM     11  CA  GLN A   9       6.243  11.494 -17.622  1.00  0.00              
ATOM     12  C   GLN A   9       7.241  11.509 -16.471  1.00  0.00              
ATOM     13  O   GLN A   9       8.443  11.363 -16.676  1.00  0.00              
ATOM     14  CB  GLN A   9       5.255  12.656 -17.478  1.00  0.00              
ATOM     15  CG  GLN A   9       5.907  14.027 -17.447  1.00  0.00              
ATOM     16  CD  GLN A   9       4.890  15.150 -17.385  1.00  0.00              
ATOM     17  OE1 GLN A   9       3.679  14.909 -17.360  1.00  0.00              
ATOM     18  NE2 GLN A   9       5.375  16.387 -17.364  1.00  0.00              
ATOM     19  H   GLN A   9       5.696   9.577 -16.917  1.00  0.00              
ATOM     20  HA  GLN A   9       6.807  11.620 -18.546  1.00  0.00              
ATOM     21 1HB  GLN A   9       4.568  12.592 -18.322  1.00  0.00              
ATOM     22 2HB  GLN A   9       4.706  12.489 -16.551  1.00  0.00              
ATOM     23 1HG  GLN A   9       6.724  14.277 -16.771  1.00  0.00              
ATOM     24 2HG  GLN A   9       6.289  13.964 -18.467  1.00  0.00              
ATOM     25 1HE2 GLN A   9       4.752  17.168 -17.323  1.00  0.00              
ATOM     26 2HE2 GLN A   9       6.363  16.536 -17.387  1.00  0.00              
ATOM     27  N   SER A  10       6.729  11.659 -15.258  1.00  0.00              
ATOM     28  CA  SER A  10       7.567  11.691 -14.069  1.00  0.00              
ATOM     29  C   SER A  10       6.793  11.132 -12.885  1.00  0.00              
ATOM     30  O   SER A  10       7.063  10.026 -12.418  1.00  0.00              
ATOM     31  CB  SER A  10       8.036  13.105 -13.785  1.00  0.00              
ATOM     32  OG  SER A  10       8.867  13.167 -12.659  1.00  0.00              
ATOM     33  H   SER A  10       5.760  11.754 -15.159  1.00  0.00              
ATOM     34  HA  SER A  10       8.518  11.172 -14.196  1.00  0.00              
ATOM     35 1HB  SER A  10       8.586  13.469 -14.653  1.00  0.00              
ATOM     36 2HB  SER A  10       7.164  13.735 -13.618  1.00  0.00              
ATOM     37  HG  SER A  10       9.141  14.076 -12.514  1.00  0.00              
ATOM     38  N   SER A  11       5.790  11.877 -12.441  1.00  0.00              
ATOM     39  CA  SER A  11       4.844  11.388 -11.448  1.00  0.00              
ATOM     40  C   SER A  11       3.839  10.420 -12.070  1.00  0.00              
ATOM     41  O   SER A  11       3.140   9.687 -11.373  1.00  0.00              
ATOM     42  CB  SER A  11       4.125  12.552 -10.797  1.00  0.00              
ATOM     43  OG  SER A  11       3.309  13.242 -11.704  1.00  0.00              
ATOM     44  H   SER A  11       5.685  12.794 -12.778  1.00  0.00              
ATOM     45  HA  SER A  11       5.323  10.920 -10.587  1.00  0.00              
ATOM     46 1HB  SER A  11       3.508  12.170  -9.984  1.00  0.00              
ATOM     47 2HB  SER A  11       4.868  13.241 -10.395  1.00  0.00              
ATOM     48  HG  SER A  11       3.126  14.120 -11.364  1.00  0.00              
ATOM     49  N   LEU A  12       3.804  10.406 -13.392  1.00  0.00              
ATOM     50  CA  LEU A  12       2.963   9.482 -14.133  1.00  0.00              
ATOM     51  C   LEU A  12       3.758   8.236 -14.500  1.00  0.00              
ATOM     52  O   LEU A  12       3.186   7.186 -14.795  1.00  0.00              
ATOM     53  CB  LEU A  12       2.424  10.145 -15.405  1.00  0.00              
ATOM     54  CG  LEU A  12       1.595  11.411 -15.187  1.00  0.00              
ATOM     55  CD1 LEU A  12       1.184  12.011 -16.518  1.00  0.00              
ATOM     56  CD2 LEU A  12       0.366  11.115 -14.342  1.00  0.00              
ATOM     57  H   LEU A  12       4.375  11.025 -13.880  1.00  0.00              
ATOM     58  HA  LEU A  12       2.132   9.161 -13.506  1.00  0.00              
ATOM     59 1HB  LEU A  12       3.367  10.397 -15.886  1.00  0.00              
ATOM     60 2HB  LEU A  12       1.876   9.438 -16.026  1.00  0.00              
ATOM     61  HG  LEU A  12       2.194  12.142 -14.662  1.00  0.00              
ATOM     62 1HD1 LEU A  12       0.594  12.912 -16.345  1.00  0.00              
ATOM     63 2HD1 LEU A  12       2.074  12.267 -17.091  1.00  0.00              
ATOM     64 3HD1 LEU A  12       0.587  11.289 -17.074  1.00  0.00              
ATOM     65 1HD2 LEU A  12      -0.207  12.030 -14.199  1.00  0.00              
ATOM     66 2HD2 LEU A  12      -0.252  10.371 -14.846  1.00  0.00              
ATOM     67 3HD2 LEU A  12       0.677  10.728 -13.371  1.00  0.00              
ATOM     68  N   ALA A  13       5.085   8.359 -14.468  1.00  0.00              
ATOM     69  CA  ALA A  13       5.962   7.230 -14.764  1.00  0.00              
ATOM     70  C   ALA A  13       6.312   6.464 -13.505  1.00  0.00              
ATOM     71  O   ALA A  13       6.337   5.235 -13.488  1.00  0.00              
ATOM     72  CB  ALA A  13       7.222   7.702 -15.474  1.00  0.00              
ATOM     73  H   ALA A  13       5.482   9.227 -14.240  1.00  0.00              
ATOM     74  HA  ALA A  13       5.436   6.544 -15.428  1.00  0.00              
ATOM     75 1HB  ALA A  13       7.861   6.844 -15.685  1.00  0.00              
ATOM     76 2HB  ALA A  13       6.951   8.190 -16.410  1.00  0.00              
ATOM     77 3HB  ALA A  13       7.756   8.404 -14.838  1.00  0.00              
ATOM     78  N   ARG A  14       6.557   7.208 -12.454  1.00  0.00              
ATOM     79  CA  ARG A  14       6.912   6.646 -11.164  1.00  0.00              
ATOM     80  C   ARG A  14       5.836   6.965 -10.141  1.00  0.00              
ATOM     81  O   ARG A  14       5.559   8.128  -9.859  1.00  0.00              
ATOM     82  CB  ARG A  14       8.289   7.093 -10.694  1.00  0.00              
ATOM     83  CG  ARG A  14       9.448   6.577 -11.531  1.00  0.00              
ATOM     84  CD  ARG A  14      10.785   7.039 -11.076  1.00  0.00              
ATOM     85  NE  ARG A  14      11.901   6.491 -11.830  1.00  0.00              
ATOM     86  CZ  ARG A  14      13.198   6.746 -11.571  1.00  0.00              
ATOM     87  NH1 ARG A  14      13.547   7.566 -10.605  1.00  0.00              
ATOM     88  NH2 ARG A  14      14.112   6.167 -12.330  1.00  0.00              
ATOM     89  H   ARG A  14       6.474   8.177 -12.549  1.00  0.00              
ATOM     90  HA  ARG A  14       6.974   5.560 -11.239  1.00  0.00              
ATOM     91 1HB  ARG A  14       8.292   8.182 -10.708  1.00  0.00              
ATOM     92 2HB  ARG A  14       8.403   6.743  -9.668  1.00  0.00              
ATOM     93 1HG  ARG A  14       9.441   5.487 -11.500  1.00  0.00              
ATOM     94 2HG  ARG A  14       9.309   6.911 -12.560  1.00  0.00              
ATOM     95 1HD  ARG A  14      10.833   8.124 -11.164  1.00  0.00              
ATOM     96 2HD  ARG A  14      10.923   6.752 -10.034  1.00  0.00              
ATOM     97  HE  ARG A  14      11.896   5.867 -12.626  1.00  0.00              
ATOM     98 1HH1 ARG A  14      12.836   8.014 -10.044  1.00  0.00              
ATOM     99 2HH1 ARG A  14      14.525   7.744 -10.426  1.00  0.00              
ATOM    100 1HH2 ARG A  14      13.826   5.554 -13.081  1.00  0.00              
ATOM    101 2HH2 ARG A  14      15.091   6.341 -12.158  1.00  0.00              
ATOM    102  N   HIS A  15       5.222   5.931  -9.590  1.00  0.00              
ATOM    103  CA  HIS A  15       4.111   6.114  -8.669  1.00  0.00              
ATOM    104  C   HIS A  15       4.526   5.690  -7.269  1.00  0.00              
ATOM    105  O   HIS A  15       4.936   4.553  -7.065  1.00  0.00              
ATOM    106  CB  HIS A  15       2.895   5.303  -9.137  1.00  0.00              
ATOM    107  CG  HIS A  15       2.360   5.739 -10.468  1.00  0.00              
ATOM    108  ND1 HIS A  15       1.354   6.671 -10.618  1.00  0.00              
ATOM    109  CD2 HIS A  15       2.705   5.364 -11.725  1.00  0.00              
ATOM    110  CE1 HIS A  15       1.105   6.846 -11.903  1.00  0.00              
ATOM    111  NE2 HIS A  15       1.913   6.068 -12.600  1.00  0.00              
ATOM    112  H   HIS A  15       5.535   5.022  -9.800  1.00  0.00              
ATOM    113  HA  HIS A  15       3.843   7.169  -8.623  1.00  0.00              
ATOM    114 1HB  HIS A  15       3.160   4.250  -9.236  1.00  0.00              
ATOM    115 2HB  HIS A  15       2.079   5.404  -8.422  1.00  0.00              
ATOM    116  HD2 HIS A  15       3.461   4.641 -11.989  1.00  0.00              
ATOM    117  HE1 HIS A  15       0.359   7.514 -12.313  1.00  0.00              
ATOM    118  HE2 HIS A  15       2.125   6.204 -13.554  1.00  0.00              
ATOM    119  N   ARG A  16       4.418   6.605  -6.316  1.00  0.00              
ATOM    120  CA  ARG A  16       4.746   6.305  -4.925  1.00  0.00              
ATOM    121  C   ARG A  16       3.529   5.816  -4.160  1.00  0.00              
ATOM    122  O   ARG A  16       2.497   6.487  -4.121  1.00  0.00              
ATOM    123  CB  ARG A  16       5.403   7.484  -4.222  1.00  0.00              
ATOM    124  CG  ARG A  16       6.759   7.886  -4.780  1.00  0.00              
ATOM    125  CD  ARG A  16       7.229   9.225  -4.341  1.00  0.00              
ATOM    126  NE  ARG A  16       8.532   9.607  -4.862  1.00  0.00              
ATOM    127  CZ  ARG A  16       9.113  10.806  -4.664  1.00  0.00              
ATOM    128  NH1 ARG A  16       8.498  11.754  -3.993  1.00  0.00              
ATOM    129  NH2 ARG A  16      10.310  11.013  -5.185  1.00  0.00              
ATOM    130  H   ARG A  16       4.109   7.503  -6.547  1.00  0.00              
ATOM    131  HA  ARG A  16       5.480   5.499  -4.884  1.00  0.00              
ATOM    132 1HB  ARG A  16       4.717   8.326  -4.304  1.00  0.00              
ATOM    133 2HB  ARG A  16       5.514   7.207  -3.174  1.00  0.00              
ATOM    134 1HG  ARG A  16       7.498   7.150  -4.461  1.00  0.00              
ATOM    135 2HG  ARG A  16       6.698   7.891  -5.869  1.00  0.00              
ATOM    136 1HD  ARG A  16       6.513   9.977  -4.671  1.00  0.00              
ATOM    137 2HD  ARG A  16       7.295   9.238  -3.254  1.00  0.00              
ATOM    138  HE  ARG A  16       9.183   9.074  -5.424  1.00  0.00              
ATOM    139 1HH1 ARG A  16       7.576  11.587  -3.616  1.00  0.00              
ATOM    140 2HH1 ARG A  16       8.951  12.646  -3.856  1.00  0.00              
ATOM    141 1HH2 ARG A  16      10.761  10.279  -5.714  1.00  0.00              
ATOM    142 2HH2 ARG A  16      10.768  11.902  -5.052  1.00  0.00              
ATOM    143  N   VAL A  17       3.657   4.647  -3.558  1.00  0.00              
ATOM    144  CA  VAL A  17       2.591   4.069  -2.763  1.00  0.00              
ATOM    145  C   VAL A  17       3.109   3.721  -1.373  1.00  0.00              
ATOM    146  O   VAL A  17       4.058   2.946  -1.225  1.00  0.00              
ATOM    147  CB  VAL A  17       2.004   2.807  -3.430  1.00  0.00              
ATOM    148  CG1 VAL A  17       1.015   2.122  -2.504  1.00  0.00              
ATOM    149  CG2 VAL A  17       1.344   3.157  -4.756  1.00  0.00              
ATOM    150  H   VAL A  17       4.503   4.148  -3.651  1.00  0.00              
ATOM    151  HA  VAL A  17       1.782   4.784  -2.604  1.00  0.00              
ATOM    152  HB  VAL A  17       2.813   2.121  -3.626  1.00  0.00              
ATOM    153 1HG1 VAL A  17       0.613   1.235  -2.992  1.00  0.00              
ATOM    154 2HG1 VAL A  17       1.521   1.831  -1.583  1.00  0.00              
ATOM    155 3HG1 VAL A  17       0.201   2.807  -2.270  1.00  0.00              
ATOM    156 1HG2 VAL A  17       0.938   2.254  -5.211  1.00  0.00              
ATOM    157 2HG2 VAL A  17       0.539   3.871  -4.584  1.00  0.00              
ATOM    158 3HG2 VAL A  17       2.083   3.598  -5.426  1.00  0.00              
ATOM    159  N   ILE A  18       2.505   4.318  -0.357  1.00  0.00              
ATOM    160  CA  ILE A  18       2.923   4.082   1.015  1.00  0.00              
ATOM    161  C   ILE A  18       1.902   3.215   1.740  1.00  0.00              
ATOM    162  O   ILE A  18       0.717   3.549   1.803  1.00  0.00              
ATOM    163  CB  ILE A  18       3.126   5.406   1.785  1.00  0.00              
ATOM    164  CG1 ILE A  18       4.212   6.250   1.107  1.00  0.00              
ATOM    165  CG2 ILE A  18       3.495   5.132   3.240  1.00  0.00              
ATOM    166  CD1 ILE A  18       4.326   7.657   1.654  1.00  0.00              
ATOM    167  H   ILE A  18       1.758   4.929  -0.535  1.00  0.00              
ATOM    168  HA  ILE A  18       3.851   3.512   1.041  1.00  0.00              
ATOM    169  HB  ILE A  18       2.195   5.952   1.772  1.00  0.00              
ATOM    170 1HG1 ILE A  18       5.160   5.728   1.243  1.00  0.00              
ATOM    171 2HG1 ILE A  18       3.971   6.291   0.044  1.00  0.00              
ATOM    172 1HG2 ILE A  18       3.635   6.078   3.764  1.00  0.00              
ATOM    173 2HG2 ILE A  18       2.696   4.567   3.718  1.00  0.00              
ATOM    174 3HG2 ILE A  18       4.420   4.557   3.280  1.00  0.00              
ATOM    175 1HD1 ILE A  18       5.115   8.192   1.123  1.00  0.00              
ATOM    176 2HD1 ILE A  18       3.379   8.180   1.517  1.00  0.00              
ATOM    177 3HD1 ILE A  18       4.568   7.617   2.715  1.00  0.00              
ATOM    178  N   MET A  19       2.370   2.097   2.274  1.00  0.00              
ATOM    179  CA  MET A  19       1.531   1.219   3.077  1.00  0.00              
ATOM    180  C   MET A  19       1.463   1.744   4.503  1.00  0.00              
ATOM    181  O   MET A  19       2.495   1.962   5.140  1.00  0.00              
ATOM    182  CB  MET A  19       2.084  -0.212   3.072  1.00  0.00              
ATOM    183  CG  MET A  19       2.379  -0.758   1.680  1.00  0.00              
ATOM    184  SD  MET A  19       0.908  -0.901   0.643  1.00  0.00              
ATOM    185  CE  MET A  19       0.101  -2.329   1.366  1.00  0.00              
ATOM    186  H   MET A  19       3.316   1.859   2.136  1.00  0.00              
ATOM    187  HA  MET A  19       0.516   1.211   2.681  1.00  0.00              
ATOM    188 1HB  MET A  19       2.998  -0.201   3.664  1.00  0.00              
ATOM    189 2HB  MET A  19       1.340  -0.842   3.563  1.00  0.00              
ATOM    190 1HG  MET A  19       3.087  -0.088   1.195  1.00  0.00              
ATOM    191 2HG  MET A  19       2.829  -1.744   1.790  1.00  0.00              
ATOM    192 1HE  MET A  19      -0.824  -2.537   0.827  1.00  0.00              
ATOM    193 2HE  MET A  19       0.762  -3.193   1.301  1.00  0.00              
ATOM    194 3HE  MET A  19      -0.128  -2.126   2.413  1.00  0.00              
ATOM    195  N   VAL A  20       0.258   1.966   5.001  1.00  0.00              
ATOM    196  CA  VAL A  20       0.086   2.437   6.366  1.00  0.00              
ATOM    197  C   VAL A  20      -0.868   1.527   7.130  1.00  0.00              
ATOM    198  O   VAL A  20      -1.746   0.896   6.540  1.00  0.00              
ATOM    199  CB  VAL A  20      -0.431   3.893   6.417  1.00  0.00              
ATOM    200  CG1 VAL A  20       0.557   4.834   5.747  1.00  0.00              
ATOM    201  CG2 VAL A  20      -1.804   4.018   5.775  1.00  0.00              
ATOM    202  H   VAL A  20      -0.533   1.802   4.444  1.00  0.00              
ATOM    203  HA  VAL A  20       1.025   2.398   6.920  1.00  0.00              
ATOM    204  HB  VAL A  20      -0.514   4.179   7.453  1.00  0.00              
ATOM    205 1HG1 VAL A  20       0.175   5.855   5.794  1.00  0.00              
ATOM    206 2HG1 VAL A  20       1.516   4.783   6.262  1.00  0.00              
ATOM    207 3HG1 VAL A  20       0.687   4.544   4.705  1.00  0.00              
ATOM    208 1HG2 VAL A  20      -2.139   5.054   5.829  1.00  0.00              
ATOM    209 2HG2 VAL A  20      -1.747   3.708   4.731  1.00  0.00              
ATOM    210 3HG2 VAL A  20      -2.514   3.381   6.304  1.00  0.00              
ATOM    211  N   GLY A  21      -0.679   1.446   8.439  1.00  0.00              
ATOM    212  CA  GLY A  21      -1.466   0.545   9.250  1.00  0.00              
ATOM    213  C   GLY A  21      -0.765   0.206  10.545  1.00  0.00              
ATOM    214  O   GLY A  21       0.428   0.474  10.688  1.00  0.00              
ATOM    215  H   GLY A  21       0.011   1.999   8.859  1.00  0.00              
ATOM    216 1HA  GLY A  21      -2.422   1.016   9.480  1.00  0.00              
ATOM    217 2HA  GLY A  21      -1.640  -0.375   8.693  1.00  0.00              
ATOM    218  N   SER A  22      -1.511  -0.371  11.482  1.00  0.00              
ATOM    219  CA  SER A  22      -1.048  -0.529  12.858  1.00  0.00              
ATOM    220  C   SER A  22       0.285  -1.279  12.886  1.00  0.00              
ATOM    221  O   SER A  22       1.299  -0.756  13.343  1.00  0.00              
ATOM    222  CB  SER A  22      -2.091  -1.260  13.683  1.00  0.00              
ATOM    223  OG  SER A  22      -2.295  -2.570  13.232  1.00  0.00              
ATOM    224  H   SER A  22      -2.404  -0.693  11.243  1.00  0.00              
ATOM    225  HA  SER A  22      -0.967   0.415  13.399  1.00  0.00              
ATOM    226 1HB  SER A  22      -1.757  -1.289  14.719  1.00  0.00              
ATOM    227 2HB  SER A  22      -3.031  -0.713  13.620  1.00  0.00              
ATOM    228  HG  SER A  22      -3.144  -2.888  13.548  1.00  0.00              
ATOM    229  N   GLY A  23       0.266  -2.512  12.399  1.00  0.00              
ATOM    230  CA  GLY A  23       1.431  -3.362  12.488  1.00  0.00              
ATOM    231  C   GLY A  23       1.944  -3.731  11.113  1.00  0.00              
ATOM    232  O   GLY A  23       2.719  -2.989  10.501  1.00  0.00              
ATOM    233  H   GLY A  23      -0.557  -2.853  11.992  1.00  0.00              
ATOM    234 1HA  GLY A  23       2.216  -2.835  13.031  1.00  0.00              
ATOM    235 2HA  GLY A  23       1.168  -4.272  13.025  1.00  0.00              
ATOM    236  N   GLY A  24       1.491  -4.871  10.612  1.00  0.00              
ATOM    237  CA  GLY A  24       1.933  -5.333   9.318  1.00  0.00              
ATOM    238  C   GLY A  24       1.268  -6.630   8.908  1.00  0.00              
ATOM    239  O   GLY A  24       1.948  -7.602   8.608  1.00  0.00              
ATOM    240  H   GLY A  24       0.857  -5.407  11.133  1.00  0.00              
ATOM    241 1HA  GLY A  24       1.698  -4.575   8.570  1.00  0.00              
ATOM    242 2HA  GLY A  24       3.010  -5.493   9.346  1.00  0.00              
ATOM    243  N   VAL A  25      -0.062  -6.634   8.908  1.00  0.00              
ATOM    244  CA  VAL A  25      -0.832  -7.831   8.568  1.00  0.00              
ATOM    245  C   VAL A  25      -1.056  -7.926   7.057  1.00  0.00              
ATOM    246  O   VAL A  25      -0.697  -8.919   6.424  1.00  0.00              
ATOM    247  CB  VAL A  25      -2.201  -7.838   9.287  1.00  0.00              
ATOM    248  CG1 VAL A  25      -3.026  -9.041   8.860  1.00  0.00              
ATOM    249  CG2 VAL A  25      -2.022  -7.816  10.799  1.00  0.00              
ATOM    250  H   VAL A  25      -0.541  -5.815   9.153  1.00  0.00              
ATOM    251  HA  VAL A  25      -0.289  -8.740   8.831  1.00  0.00              
ATOM    252  HB  VAL A  25      -2.738  -6.946   9.001  1.00  0.00              
ATOM    253 1HG1 VAL A  25      -3.986  -9.026   9.377  1.00  0.00              
ATOM    254 2HG1 VAL A  25      -3.194  -9.005   7.784  1.00  0.00              
ATOM    255 3HG1 VAL A  25      -2.493  -9.957   9.114  1.00  0.00              
ATOM    256 1HG2 VAL A  25      -2.998  -7.821  11.282  1.00  0.00              
ATOM    257 2HG2 VAL A  25      -1.459  -8.697  11.110  1.00  0.00              
ATOM    258 3HG2 VAL A  25      -1.480  -6.917  11.089  1.00  0.00              
ATOM    259  N   GLY A  26      -1.644  -6.884   6.488  1.00  0.00              
ATOM    260  CA  GLY A  26      -1.859  -6.842   5.056  1.00  0.00              
ATOM    261  C   GLY A  26      -0.895  -5.894   4.381  1.00  0.00              
ATOM    262  O   GLY A  26      -0.885  -5.768   3.160  1.00  0.00              
ATOM    263  H   GLY A  26      -1.945  -6.139   7.048  1.00  0.00              
ATOM    264 1HA  GLY A  26      -1.717  -7.842   4.645  1.00  0.00              
ATOM    265 2HA  GLY A  26      -2.878  -6.510   4.858  1.00  0.00              
ATOM    266  N   LYS A  27      -0.088  -5.224   5.184  1.00  0.00              
ATOM    267  CA  LYS A  27       0.876  -4.262   4.667  1.00  0.00              
ATOM    268  C   LYS A  27       1.997  -4.959   3.900  1.00  0.00              
ATOM    269  O   LYS A  27       1.994  -4.981   2.673  1.00  0.00              
ATOM    270  CB  LYS A  27       1.441  -3.412   5.808  1.00  0.00              
ATOM    271  CG  LYS A  27       0.433  -2.420   6.367  1.00  0.00              
ATOM    272  CD  LYS A  27       0.852  -1.876   7.724  1.00  0.00              
ATOM    273  CE  LYS A  27       2.093  -1.007   7.631  1.00  0.00              
ATOM    274  NZ  LYS A  27       2.537  -0.531   8.968  1.00  0.00              
ATOM    275  H   LYS A  27      -0.140  -5.382   6.149  1.00  0.00              
ATOM    276  HA  LYS A  27       0.386  -3.593   3.959  1.00  0.00              
ATOM    277 1HB  LYS A  27       1.761  -4.101   6.590  1.00  0.00              
ATOM    278 2HB  LYS A  27       2.308  -2.882   5.414  1.00  0.00              
ATOM    279 1HG  LYS A  27       0.338  -1.591   5.666  1.00  0.00              
ATOM    280 2HG  LYS A  27      -0.528  -2.923   6.468  1.00  0.00              
ATOM    281 1HD  LYS A  27       0.030  -1.286   8.130  1.00  0.00              
ATOM    282 2HD  LYS A  27       1.056  -2.716   8.386  1.00  0.00              
ATOM    283 1HE  LYS A  27       2.888  -1.592   7.172  1.00  0.00              
ATOM    284 2HE  LYS A  27       1.863  -0.149   6.999  1.00  0.00              
ATOM    285 1HZ  LYS A  27       3.362   0.043   8.863  1.00  0.00              
ATOM    286 2HZ  LYS A  27       1.800   0.012   9.394  1.00  0.00              
ATOM    287 3HZ  LYS A  27       2.752  -1.326   9.553  1.00  0.00              
ATOM    288  N   SER A  28       2.932  -5.562   4.623  1.00  0.00              
ATOM    289  CA  SER A  28       4.034  -6.280   3.988  1.00  0.00              
ATOM    290  C   SER A  28       3.511  -7.445   3.142  1.00  0.00              
ATOM    291  O   SER A  28       4.122  -7.831   2.147  1.00  0.00              
ATOM    292  CB  SER A  28       5.006  -6.780   5.039  1.00  0.00              
ATOM    293  OG  SER A  28       4.429  -7.748   5.872  1.00  0.00              
ATOM    294  H   SER A  28       2.886  -5.521   5.597  1.00  0.00              
ATOM    295  HA  SER A  28       4.678  -5.639   3.385  1.00  0.00              
ATOM    296 1HB  SER A  28       5.870  -7.214   4.536  1.00  0.00              
ATOM    297 2HB  SER A  28       5.328  -5.935   5.647  1.00  0.00              
ATOM    298  HG  SER A  28       3.890  -7.316   6.539  1.00  0.00              
ATOM    299  N   ALA A  29       2.380  -8.002   3.555  1.00  0.00              
ATOM    300  CA  ALA A  29       1.830  -9.184   2.909  1.00  0.00              
ATOM    301  C   ALA A  29       1.431  -8.878   1.471  1.00  0.00              
ATOM    302  O   ALA A  29       1.837  -9.577   0.540  1.00  0.00              
ATOM    303  CB  ALA A  29       0.630  -9.703   3.687  1.00  0.00              
ATOM    304  H   ALA A  29       1.898  -7.600   4.304  1.00  0.00              
ATOM    305  HA  ALA A  29       2.599  -9.956   2.880  1.00  0.00              
ATOM    306 1HB  ALA A  29       0.231 -10.588   3.192  1.00  0.00              
ATOM    307 2HB  ALA A  29       0.938  -9.962   4.700  1.00  0.00              
ATOM    308 3HB  ALA A  29      -0.137  -8.932   3.727  1.00  0.00              
ATOM    309  N   LEU A  30       0.654  -7.816   1.298  1.00  0.00              
ATOM    310  CA  LEU A  30       0.099  -7.473  -0.006  1.00  0.00              
ATOM    311  C   LEU A  30       1.187  -7.013  -0.970  1.00  0.00              
ATOM    312  O   LEU A  30       1.053  -7.167  -2.183  1.00  0.00              
ATOM    313  CB  LEU A  30      -0.976  -6.392   0.138  1.00  0.00              
ATOM    314  CG  LEU A  30      -2.272  -6.851   0.820  1.00  0.00              
ATOM    315  CD1 LEU A  30      -3.226  -5.681   1.006  1.00  0.00              
ATOM    316  CD2 LEU A  30      -2.936  -7.948   0.010  1.00  0.00              
ATOM    317  H   LEU A  30       0.455  -7.239   2.066  1.00  0.00              
ATOM    318  HA  LEU A  30      -0.354  -8.357  -0.454  1.00  0.00              
ATOM    319 1HB  LEU A  30      -0.442  -5.694   0.780  1.00  0.00              
ATOM    320 2HB  LEU A  30      -1.197  -5.912  -0.817  1.00  0.00              
ATOM    321  HG  LEU A  30      -2.038  -7.252   1.799  1.00  0.00              
ATOM    322 1HD1 LEU A  30      -4.137  -6.028   1.492  1.00  0.00              
ATOM    323 2HD1 LEU A  30      -2.752  -4.920   1.626  1.00  0.00              
ATOM    324 3HD1 LEU A  30      -3.472  -5.256   0.034  1.00  0.00              
ATOM    325 1HD2 LEU A  30      -3.853  -8.264   0.509  1.00  0.00              
ATOM    326 2HD2 LEU A  30      -3.175  -7.572  -0.986  1.00  0.00              
ATOM    327 3HD2 LEU A  30      -2.261  -8.799  -0.077  1.00  0.00              
ATOM    328  N   THR A  31       2.269  -6.461  -0.430  1.00  0.00              
ATOM    329  CA  THR A  31       3.370  -5.990  -1.259  1.00  0.00              
ATOM    330  C   THR A  31       4.244  -7.149  -1.730  1.00  0.00              
ATOM    331  O   THR A  31       4.714  -7.157  -2.867  1.00  0.00              
ATOM    332  CB  THR A  31       4.224  -4.951  -0.510  1.00  0.00              
ATOM    333  OG1 THR A  31       4.823  -5.547   0.646  1.00  0.00              
ATOM    334  CG2 THR A  31       3.376  -3.764  -0.090  1.00  0.00              
ATOM    335  H   THR A  31       2.332  -6.368   0.545  1.00  0.00              
ATOM    336  HA  THR A  31       2.978  -5.516  -2.159  1.00  0.00              
ATOM    337  HB  THR A  31       5.005  -4.602  -1.170  1.00  0.00              
ATOM    338  HG1 THR A  31       5.600  -6.051   0.382  1.00  0.00              
ATOM    339 1HG2 THR A  31       4.000  -3.042   0.438  1.00  0.00              
ATOM    340 2HG2 THR A  31       2.944  -3.296  -0.974  1.00  0.00              
ATOM    341 3HG2 THR A  31       2.577  -4.104   0.568  1.00  0.00              
ATOM    342  N   LEU A  32       4.440  -8.135  -0.861  1.00  0.00              
ATOM    343  CA  LEU A  32       5.205  -9.321  -1.219  1.00  0.00              
ATOM    344  C   LEU A  32       4.397 -10.185  -2.192  1.00  0.00              
ATOM    345  O   LEU A  32       4.950 -10.775  -3.125  1.00  0.00              
ATOM    346  CB  LEU A  32       5.581 -10.117   0.038  1.00  0.00              
ATOM    347  CG  LEU A  32       6.624  -9.452   0.944  1.00  0.00              
ATOM    348  CD1 LEU A  32       6.679 -10.167   2.288  1.00  0.00              
ATOM    349  CD2 LEU A  32       7.983  -9.482   0.261  1.00  0.00              
ATOM    350  H   LEU A  32       4.074  -8.056   0.047  1.00  0.00              
ATOM    351  HA  LEU A  32       6.119  -9.025  -1.732  1.00  0.00              
ATOM    352 1HB  LEU A  32       4.611 -10.134   0.533  1.00  0.00              
ATOM    353 2HB  LEU A  32       5.882 -11.137  -0.206  1.00  0.00              
ATOM    354  HG  LEU A  32       6.333  -8.409   1.062  1.00  0.00              
ATOM    355 1HD1 LEU A  32       7.424  -9.688   2.925  1.00  0.00              
ATOM    356 2HD1 LEU A  32       5.703 -10.113   2.768  1.00  0.00              
ATOM    357 3HD1 LEU A  32       6.953 -11.210   2.133  1.00  0.00              
ATOM    358 1HD2 LEU A  32       8.724  -9.009   0.907  1.00  0.00              
ATOM    359 2HD2 LEU A  32       8.274 -10.516   0.072  1.00  0.00              
ATOM    360 3HD2 LEU A  32       7.929  -8.942  -0.684  1.00  0.00              
ATOM    361  N   GLN A  33       3.080 -10.227  -1.985  1.00  0.00              
ATOM    362  CA  GLN A  33       2.188 -10.964  -2.875  1.00  0.00              
ATOM    363  C   GLN A  33       2.065 -10.250  -4.219  1.00  0.00              
ATOM    364  O   GLN A  33       2.001 -10.880  -5.267  1.00  0.00              
ATOM    365  CB  GLN A  33       0.794 -11.112  -2.250  1.00  0.00              
ATOM    366  CG  GLN A  33       0.751 -12.007  -1.023  1.00  0.00              
ATOM    367  CD  GLN A  33       1.274 -13.400  -1.287  1.00  0.00              
ATOM    368  OE1 GLN A  33       1.023 -13.985  -2.337  1.00  0.00              
ATOM    369  NE2 GLN A  33       1.996 -13.947  -0.323  1.00  0.00              
ATOM    370  H   GLN A  33       2.703  -9.748  -1.217  1.00  0.00              
ATOM    371  HA  GLN A  33       2.606 -11.950  -3.076  1.00  0.00              
ATOM    372 1HB  GLN A  33       0.460 -10.108  -1.985  1.00  0.00              
ATOM    373 2HB  GLN A  33       0.143 -11.518  -3.024  1.00  0.00              
ATOM    374 1HG  GLN A  33       1.131 -11.695  -0.050  1.00  0.00              
ATOM    375 2HG  GLN A  33      -0.339 -12.052  -0.987  1.00  0.00              
ATOM    376 1HE2 GLN A  33       2.371 -14.868  -0.438  1.00  0.00              
ATOM    377 2HE2 GLN A  33       2.169 -13.441   0.522  1.00  0.00              
ATOM    378  N   PHE A  34       2.059  -8.927  -4.171  1.00  0.00              
ATOM    379  CA  PHE A  34       2.033  -8.108  -5.375  1.00  0.00              
ATOM    380  C   PHE A  34       3.252  -8.376  -6.267  1.00  0.00              
ATOM    381  O   PHE A  34       3.119  -8.599  -7.472  1.00  0.00              
ATOM    382  CB  PHE A  34       1.961  -6.627  -4.978  1.00  0.00              
ATOM    383  CG  PHE A  34       1.958  -5.672  -6.139  1.00  0.00              
ATOM    384  CD1 PHE A  34       0.810  -5.478  -6.885  1.00  0.00              
ATOM    385  CD2 PHE A  34       3.105  -4.971  -6.481  1.00  0.00              
ATOM    386  CE1 PHE A  34       0.800  -4.604  -7.952  1.00  0.00              
ATOM    387  CE2 PHE A  34       3.102  -4.094  -7.548  1.00  0.00              
ATOM    388  CZ  PHE A  34       1.947  -3.910  -8.283  1.00  0.00              
ATOM    389  H   PHE A  34       2.066  -8.483  -3.294  1.00  0.00              
ATOM    390  HA  PHE A  34       1.157  -8.359  -5.974  1.00  0.00              
ATOM    391 1HB  PHE A  34       1.046  -6.432  -4.421  1.00  0.00              
ATOM    392 2HB  PHE A  34       2.821  -6.362  -4.366  1.00  0.00              
ATOM    393  HD1 PHE A  34      -0.088  -6.020  -6.626  1.00  0.00              
ATOM    394  HD2 PHE A  34       4.008  -5.116  -5.904  1.00  0.00              
ATOM    395  HE1 PHE A  34      -0.103  -4.463  -8.526  1.00  0.00              
ATOM    396  HE2 PHE A  34       3.999  -3.551  -7.805  1.00  0.00              
ATOM    397  HZ  PHE A  34       1.943  -3.222  -9.118  1.00  0.00              
ATOM    398  N   MET A  35       4.440  -8.370  -5.677  1.00  0.00              
ATOM    399  CA  MET A  35       5.661  -8.579  -6.447  1.00  0.00              
ATOM    400  C   MET A  35       5.775 -10.017  -6.954  1.00  0.00              
ATOM    401  O   MET A  35       6.068 -10.238  -8.128  1.00  0.00              
ATOM    402  CB  MET A  35       6.898  -8.215  -5.623  1.00  0.00              
ATOM    403  CG  MET A  35       7.068  -6.721  -5.414  1.00  0.00              
ATOM    404  SD  MET A  35       8.485  -6.320  -4.376  1.00  0.00              
ATOM    405  CE  MET A  35       9.830  -6.889  -5.412  1.00  0.00              
ATOM    406  H   MET A  35       4.497  -8.234  -4.706  1.00  0.00              
ATOM    407  HA  MET A  35       5.654  -7.946  -7.334  1.00  0.00              
ATOM    408 1HB  MET A  35       6.795  -8.715  -4.660  1.00  0.00              
ATOM    409 2HB  MET A  35       7.763  -8.618  -6.151  1.00  0.00              
ATOM    410 1HG  MET A  35       7.198  -6.255  -6.391  1.00  0.00              
ATOM    411 2HG  MET A  35       6.162  -6.339  -4.946  1.00  0.00              
ATOM    412 1HE  MET A  35      10.780  -6.711  -4.907  1.00  0.00              
ATOM    413 2HE  MET A  35       9.715  -7.958  -5.603  1.00  0.00              
ATOM    414 3HE  MET A  35       9.814  -6.347  -6.358  1.00  0.00              
ATOM    415  N   THR A  36       5.545 -10.989  -6.077  1.00  0.00              
ATOM    416  CA  THR A  36       5.915 -12.374  -6.376  1.00  0.00              
ATOM    417  C   THR A  36       4.703 -13.292  -6.498  1.00  0.00              
ATOM    418  O   THR A  36       4.748 -14.274  -7.242  1.00  0.00              
ATOM    419  CB  THR A  36       6.857 -12.944  -5.299  1.00  0.00              
ATOM    420  OG1 THR A  36       6.194 -12.934  -4.028  1.00  0.00              
ATOM    421  CG2 THR A  36       8.129 -12.114  -5.210  1.00  0.00              
ATOM    422  H   THR A  36       5.125 -10.773  -5.215  1.00  0.00              
ATOM    423  HA  THR A  36       6.416 -12.421  -7.343  1.00  0.00              
ATOM    424  HB  THR A  36       7.112 -13.971  -5.559  1.00  0.00              
ATOM    425  HG1 THR A  36       6.849 -12.984  -3.326  1.00  0.00              
ATOM    426 1HG2 THR A  36       8.782 -12.532  -4.444  1.00  0.00              
ATOM    427 2HG2 THR A  36       8.640 -12.129  -6.172  1.00  0.00              
ATOM    428 3HG2 THR A  36       7.875 -11.087  -4.950  1.00  0.00              
ATOM    429  N   ASP A  37       3.642 -12.987  -5.751  1.00  0.00              
ATOM    430  CA  ASP A  37       2.450 -13.850  -5.662  1.00  0.00              
ATOM    431  C   ASP A  37       2.766 -15.161  -4.946  1.00  0.00              
ATOM    432  O   ASP A  37       2.012 -16.128  -5.037  1.00  0.00              
ATOM    433  CB  ASP A  37       1.889 -14.142  -7.057  1.00  0.00              
ATOM    434  CG  ASP A  37       1.496 -12.902  -7.849  1.00  0.00              
ATOM    435  OD1 ASP A  37       0.771 -12.092  -7.324  1.00  0.00              
ATOM    436  OD2 ASP A  37       2.046 -12.698  -8.905  1.00  0.00              
ATOM    437  H   ASP A  37       3.643 -12.145  -5.249  1.00  0.00              
ATOM    438  HA  ASP A  37       1.678 -13.353  -5.074  1.00  0.00              
ATOM    439 1HB  ASP A  37       2.541 -14.769  -7.665  1.00  0.00              
ATOM    440 2HB  ASP A  37       0.993 -14.702  -6.790  1.00  0.00              
ATOM    441  N   GLU A  38       3.875 -15.174  -4.223  1.00  0.00              
ATOM    442  CA  GLU A  38       4.329 -16.359  -3.513  1.00  0.00              
ATOM    443  C   GLU A  38       4.267 -16.131  -2.007  1.00  0.00              
ATOM    444  O   GLU A  38       4.253 -14.991  -1.542  1.00  0.00              
ATOM    445  CB  GLU A  38       5.751 -16.731  -3.938  1.00  0.00              
ATOM    446  CG  GLU A  38       5.885 -17.142  -5.397  1.00  0.00              
ATOM    447  CD  GLU A  38       7.296 -17.544  -5.725  1.00  0.00              
ATOM    448  OE1 GLU A  38       8.128 -17.484  -4.852  1.00  0.00              
ATOM    449  OE2 GLU A  38       7.519 -18.018  -6.814  1.00  0.00              
ATOM    450  H   GLU A  38       4.404 -14.355  -4.162  1.00  0.00              
ATOM    451  HA  GLU A  38       3.670 -17.199  -3.736  1.00  0.00              
ATOM    452 1HB  GLU A  38       6.378 -15.860  -3.748  1.00  0.00              
ATOM    453 2HB  GLU A  38       6.070 -17.555  -3.299  1.00  0.00              
ATOM    454 1HG  GLU A  38       5.203 -17.942  -5.686  1.00  0.00              
ATOM    455 2HG  GLU A  38       5.630 -16.235  -5.943  1.00  0.00              
ATOM    456  N   PHE A  39       4.237 -17.217  -1.250  1.00  0.00              
ATOM    457  CA  PHE A  39       4.214 -17.134   0.202  1.00  0.00              
ATOM    458  C   PHE A  39       5.617 -16.869   0.740  1.00  0.00              
ATOM    459  O   PHE A  39       6.528 -17.670   0.531  1.00  0.00              
ATOM    460  CB  PHE A  39       3.647 -18.427   0.798  1.00  0.00              
ATOM    461  CG  PHE A  39       3.628 -18.453   2.302  1.00  0.00              
ATOM    462  CD1 PHE A  39       2.730 -17.673   3.009  1.00  0.00              
ATOM    463  CD2 PHE A  39       4.504 -19.265   3.004  1.00  0.00              
ATOM    464  CE1 PHE A  39       2.705 -17.699   4.391  1.00  0.00              
ATOM    465  CE2 PHE A  39       4.486 -19.295   4.386  1.00  0.00              
ATOM    466  CZ  PHE A  39       3.585 -18.510   5.081  1.00  0.00              
ATOM    467  H   PHE A  39       4.245 -18.105  -1.679  1.00  0.00              
ATOM    468  HA  PHE A  39       3.588 -16.297   0.515  1.00  0.00              
ATOM    469 1HB  PHE A  39       2.616 -18.570   0.473  1.00  0.00              
ATOM    470 2HB  PHE A  39       4.247 -19.279   0.483  1.00  0.00              
ATOM    471  HD1 PHE A  39       2.042 -17.038   2.472  1.00  0.00              
ATOM    472  HD2 PHE A  39       5.210 -19.879   2.464  1.00  0.00              
ATOM    473  HE1 PHE A  39       2.000 -17.084   4.929  1.00  0.00              
ATOM    474  HE2 PHE A  39       5.176 -19.931   4.924  1.00  0.00              
ATOM    475  HZ  PHE A  39       3.567 -18.532   6.160  1.00  0.00              
ATOM    476  N   VAL A  40       5.782 -15.742   1.419  1.00  0.00              
ATOM    477  CA  VAL A  40       7.046 -15.414   2.064  1.00  0.00              
ATOM    478  C   VAL A  40       7.265 -16.286   3.300  1.00  0.00              
ATOM    479  O   VAL A  40       6.338 -16.556   4.067  1.00  0.00              
ATOM    480  CB  VAL A  40       7.106 -13.930   2.471  1.00  0.00              
ATOM    481  CG1 VAL A  40       6.145 -13.652   3.617  1.00  0.00              
ATOM    482  CG2 VAL A  40       8.524 -13.541   2.860  1.00  0.00              
ATOM    483  H   VAL A  40       5.033 -15.120   1.497  1.00  0.00              
ATOM    484  HA  VAL A  40       7.892 -15.629   1.411  1.00  0.00              
ATOM    485  HB  VAL A  40       6.835 -13.316   1.612  1.00  0.00              
ATOM    486 1HG1 VAL A  40       6.200 -12.599   3.891  1.00  0.00              
ATOM    487 2HG1 VAL A  40       5.129 -13.892   3.306  1.00  0.00              
ATOM    488 3HG1 VAL A  40       6.418 -14.265   4.476  1.00  0.00              
ATOM    489 1HG2 VAL A  40       8.549 -12.489   3.143  1.00  0.00              
ATOM    490 2HG2 VAL A  40       8.849 -14.152   3.702  1.00  0.00              
ATOM    491 3HG2 VAL A  40       9.192 -13.703   2.014  1.00  0.00              
ATOM    492  N   GLU A  41       8.493 -16.741   3.476  1.00  0.00              
ATOM    493  CA  GLU A  41       8.849 -17.557   4.624  1.00  0.00              
ATOM    494  C   GLU A  41       9.195 -16.680   5.822  1.00  0.00              
ATOM    495  O   GLU A  41       8.646 -16.852   6.908  1.00  0.00              
ATOM    496  CB  GLU A  41      10.021 -18.479   4.285  1.00  0.00              
ATOM    497  CG  GLU A  41       9.701 -19.551   3.253  1.00  0.00              
ATOM    498  CD  GLU A  41      10.903 -20.404   2.958  1.00  0.00              
ATOM    499  OE1 GLU A  41      11.930 -20.174   3.551  1.00  0.00              
ATOM    500  OE2 GLU A  41      10.767 -21.355   2.225  1.00  0.00              
ATOM    501  H   GLU A  41       9.187 -16.511   2.817  1.00  0.00              
ATOM    502  HA  GLU A  41       7.998 -18.171   4.919  1.00  0.00              
ATOM    503 1HB  GLU A  41      10.827 -17.847   3.912  1.00  0.00              
ATOM    504 2HB  GLU A  41      10.333 -18.955   5.216  1.00  0.00              
ATOM    505 1HG  GLU A  41       8.864 -20.190   3.536  1.00  0.00              
ATOM    506 2HG  GLU A  41       9.434 -18.980   2.364  1.00  0.00              
ATOM    507  N   ASP A  42      10.096 -15.733   5.611  1.00  0.00              
ATOM    508  CA  ASP A  42      10.537 -14.848   6.680  1.00  0.00              
ATOM    509  C   ASP A  42      11.161 -13.582   6.114  1.00  0.00              
ATOM    510  O   ASP A  42      12.283 -13.606   5.600  1.00  0.00              
ATOM    511  CB  ASP A  42      11.533 -15.563   7.596  1.00  0.00              
ATOM    512  CG  ASP A  42      11.988 -14.741   8.795  1.00  0.00              
ATOM    513  OD1 ASP A  42      11.655 -13.582   8.856  1.00  0.00              
ATOM    514  OD2 ASP A  42      12.527 -15.314   9.711  1.00  0.00              
ATOM    515  H   ASP A  42      10.469 -15.616   4.709  1.00  0.00              
ATOM    516  HA  ASP A  42       9.680 -14.535   7.277  1.00  0.00              
ATOM    517 1HB  ASP A  42      11.188 -16.540   7.935  1.00  0.00              
ATOM    518 2HB  ASP A  42      12.369 -15.691   6.906  1.00  0.00              
ATOM    519  N   TYR A  43      10.416 -12.490   6.189  1.00  0.00              
ATOM    520  CA  TYR A  43      10.908 -11.187   5.777  1.00  0.00              
ATOM    521  C   TYR A  43      10.308 -10.095   6.654  1.00  0.00              
ATOM    522  O   TYR A  43       9.199  -9.623   6.401  1.00  0.00              
ATOM    523  CB  TYR A  43      10.588 -10.915   4.307  1.00  0.00              
ATOM    524  CG  TYR A  43      11.261  -9.671   3.778  1.00  0.00              
ATOM    525  CD1 TYR A  43      12.634  -9.638   3.579  1.00  0.00              
ATOM    526  CD2 TYR A  43      10.530  -8.527   3.505  1.00  0.00              
ATOM    527  CE1 TYR A  43      13.259  -8.499   3.115  1.00  0.00              
ATOM    528  CE2 TYR A  43      11.148  -7.384   3.045  1.00  0.00              
ATOM    529  CZ  TYR A  43      12.512  -7.373   2.854  1.00  0.00              
ATOM    530  OH  TYR A  43      13.128  -6.230   2.405  1.00  0.00              
ATOM    531  H   TYR A  43       9.502 -12.561   6.550  1.00  0.00              
ATOM    532  HA  TYR A  43      11.990 -11.143   5.905  1.00  0.00              
ATOM    533 1HB  TYR A  43      10.918 -11.786   3.739  1.00  0.00              
ATOM    534 2HB  TYR A  43       9.507 -10.817   4.226  1.00  0.00              
ATOM    535  HD1 TYR A  43      13.215 -10.525   3.783  1.00  0.00              
ATOM    536  HD2 TYR A  43       9.458  -8.539   3.652  1.00  0.00              
ATOM    537  HE1 TYR A  43      14.329  -8.492   2.964  1.00  0.00              
ATOM    538  HE2 TYR A  43      10.562  -6.501   2.837  1.00  0.00              
ATOM    539  HH  TYR A  43      14.075  -6.389   2.325  1.00  0.00              
ATOM    540  N   GLU A  44      11.036  -9.712   7.687  1.00  0.00              
ATOM    541  CA  GLU A  44      10.588  -8.671   8.606  1.00  0.00              
ATOM    542  C   GLU A  44      11.159  -7.287   8.245  1.00  0.00              
ATOM    543  O   GLU A  44      10.442  -6.291   8.351  1.00  0.00              
ATOM    544  CB  GLU A  44      10.973  -9.039  10.041  1.00  0.00              
ATOM    545  CG  GLU A  44      10.306 -10.303  10.566  1.00  0.00              
ATOM    546  CD  GLU A  44      10.774 -10.629  11.956  1.00  0.00              
ATOM    547  OE1 GLU A  44      11.599  -9.911  12.470  1.00  0.00              
ATOM    548  OE2 GLU A  44      10.227 -11.529  12.550  1.00  0.00              
ATOM    549  H   GLU A  44      11.899 -10.154   7.853  1.00  0.00              
ATOM    550  HA  GLU A  44       9.504  -8.567   8.547  1.00  0.00              
ATOM    551 1HB  GLU A  44      12.056  -9.168  10.057  1.00  0.00              
ATOM    552 2HB  GLU A  44      10.698  -8.194  10.672  1.00  0.00              
ATOM    553 1HG  GLU A  44       9.217 -10.256  10.552  1.00  0.00              
ATOM    554 2HG  GLU A  44      10.644 -11.076   9.878  1.00  0.00              
ATOM    555  N   PRO A  45      12.444  -7.206   7.801  1.00  0.00              
ATOM    556  CA  PRO A  45      13.110  -5.926   7.479  1.00  0.00              
ATOM    557  C   PRO A  45      12.353  -5.041   6.485  1.00  0.00              
ATOM    558  O   PRO A  45      12.246  -5.363   5.302  1.00  0.00              
ATOM    559  CB  PRO A  45      14.446  -6.360   6.878  1.00  0.00              
ATOM    560  CG  PRO A  45      14.750  -7.646   7.550  1.00  0.00              
ATOM    561  CD  PRO A  45      13.431  -8.350   7.692  1.00  0.00              
ATOM    562  HA  PRO A  45      13.218  -5.270   8.355  1.00  0.00              
ATOM    563 1HB  PRO A  45      14.375  -6.488   5.787  1.00  0.00              
ATOM    564 2HB  PRO A  45      15.234  -5.616   7.065  1.00  0.00              
ATOM    565 1HG  PRO A  45      15.455  -8.248   6.957  1.00  0.00              
ATOM    566 2HG  PRO A  45      15.215  -7.481   8.533  1.00  0.00              
ATOM    567 1HD  PRO A  45      13.204  -8.985   6.823  1.00  0.00              
ATOM    568 2HD  PRO A  45      13.401  -8.999   8.580  1.00  0.00              
ATOM    569  N   THR A  46      11.819  -3.934   6.991  1.00  0.00              
ATOM    570  CA  THR A  46      11.016  -3.017   6.188  1.00  0.00              
ATOM    571  C   THR A  46      11.224  -1.577   6.642  1.00  0.00              
ATOM    572  O   THR A  46      10.642  -0.649   6.090  1.00  0.00              
ATOM    573  CB  THR A  46       9.512  -3.359   6.242  1.00  0.00              
ATOM    574  OG1 THR A  46       9.138  -3.804   7.557  1.00  0.00              
ATOM    575  CG2 THR A  46       9.166  -4.425   5.219  1.00  0.00              
ATOM    576  H   THR A  46      11.965  -3.727   7.938  1.00  0.00              
ATOM    577  HA  THR A  46      11.332  -3.066   5.146  1.00  0.00              
ATOM    578  HB  THR A  46       8.950  -2.467   6.006  1.00  0.00              
ATOM    579  HG1 THR A  46       9.653  -4.599   7.782  1.00  0.00              
ATOM    580 1HG2 THR A  46       8.102  -4.651   5.276  1.00  0.00              
ATOM    581 2HG2 THR A  46       9.410  -4.064   4.221  1.00  0.00              
ATOM    582 3HG2 THR A  46       9.741  -5.328   5.427  1.00  0.00              
ATOM    583  N   GLN A  47      12.065  -1.404   7.649  1.00  0.00              
ATOM    584  CA  GLN A  47      12.337  -0.081   8.196  1.00  0.00              
ATOM    585  C   GLN A  47      13.238   0.708   7.255  1.00  0.00              
ATOM    586  O   GLN A  47      13.077   1.914   7.085  1.00  0.00              
ATOM    587  CB  GLN A  47      12.991  -0.190   9.576  1.00  0.00              
ATOM    588  CG  GLN A  47      12.068  -0.712  10.663  1.00  0.00              
ATOM    589  CD  GLN A  47      12.778  -0.881  11.993  1.00  0.00              
ATOM    590  OE1 GLN A  47      13.994  -0.700  12.091  1.00  0.00              
ATOM    591  NE2 GLN A  47      12.021  -1.235  13.026  1.00  0.00              
ATOM    592  H   GLN A  47      12.534  -2.179   8.022  1.00  0.00              
ATOM    593  HA  GLN A  47      11.404   0.476   8.286  1.00  0.00              
ATOM    594 1HB  GLN A  47      13.847  -0.856   9.467  1.00  0.00              
ATOM    595 2HB  GLN A  47      13.341   0.809   9.838  1.00  0.00              
ATOM    596 1HG  GLN A  47      11.086  -0.281  10.860  1.00  0.00              
ATOM    597 2HG  GLN A  47      11.947  -1.696  10.209  1.00  0.00              
ATOM    598 1HE2 GLN A  47      12.434  -1.362  13.929  1.00  0.00              
ATOM    599 2HE2 GLN A  47      11.038  -1.373  12.902  1.00  0.00              
ATOM    600  N   ALA A  48      14.202   0.023   6.657  1.00  0.00              
ATOM    601  CA  ALA A  48      15.095   0.649   5.694  1.00  0.00              
ATOM    602  C   ALA A  48      14.945   0.036   4.304  1.00  0.00              
ATOM    603  O   ALA A  48      15.677   0.390   3.377  1.00  0.00              
ATOM    604  CB  ALA A  48      16.529   0.535   6.177  1.00  0.00              
ATOM    605  H   ALA A  48      14.312  -0.934   6.866  1.00  0.00              
ATOM    606  HA  ALA A  48      14.832   1.703   5.607  1.00  0.00              
ATOM    607 1HB  ALA A  48      17.193   1.005   5.452  1.00  0.00              
ATOM    608 2HB  ALA A  48      16.630   1.035   7.139  1.00  0.00              
ATOM    609 3HB  ALA A  48      16.794  -0.515   6.282  1.00  0.00              
ATOM    610  N   ASP A  49      13.994  -0.875   4.150  1.00  0.00              
ATOM    611  CA  ASP A  49      13.797  -1.543   2.867  1.00  0.00              
ATOM    612  C   ASP A  49      12.504  -1.098   2.201  1.00  0.00              
ATOM    613  O   ASP A  49      11.535  -0.734   2.870  1.00  0.00              
ATOM    614  CB  ASP A  49      13.795  -3.063   3.048  1.00  0.00              
ATOM    615  CG  ASP A  49      15.139  -3.649   3.460  1.00  0.00              
ATOM    616  OD1 ASP A  49      16.121  -2.951   3.373  1.00  0.00              
ATOM    617  OD2 ASP A  49      15.152  -4.728   4.003  1.00  0.00              
ATOM    618  H   ASP A  49      13.405  -1.087   4.903  1.00  0.00              
ATOM    619  HA  ASP A  49      14.603  -1.275   2.184  1.00  0.00              
ATOM    620 1HB  ASP A  49      13.021  -3.418   3.729  1.00  0.00              
ATOM    621 2HB  ASP A  49      13.559  -3.377   2.031  1.00  0.00              
ATOM    622  N   SER A  50      12.499  -1.140   0.877  1.00  0.00              
ATOM    623  CA  SER A  50      11.359  -0.728   0.090  1.00  0.00              
ATOM    624  C   SER A  50      11.176  -1.711  -1.049  1.00  0.00              
ATOM    625  O   SER A  50      12.039  -2.561  -1.288  1.00  0.00              
ATOM    626  CB  SER A  50      11.547   0.683  -0.432  1.00  0.00              
ATOM    627  OG  SER A  50      12.607   0.771  -1.344  1.00  0.00              
ATOM    628  H   SER A  50      13.283  -1.488   0.407  1.00  0.00              
ATOM    629  HA  SER A  50      10.446  -0.616   0.676  1.00  0.00              
ATOM    630 1HB  SER A  50      10.628   0.997  -0.925  1.00  0.00              
ATOM    631 2HB  SER A  50      11.749   1.343   0.411  1.00  0.00              
ATOM    632  HG  SER A  50      12.506   1.564  -1.876  1.00  0.00              
ATOM    633  N   TYR A  51      10.072  -1.596  -1.750  1.00  0.00              
ATOM    634  CA  TYR A  51       9.751  -2.535  -2.804  1.00  0.00              
ATOM    635  C   TYR A  51       9.602  -1.814  -4.132  1.00  0.00              
ATOM    636  O   TYR A  51       9.086  -0.699  -4.178  1.00  0.00              
ATOM    637  CB  TYR A  51       8.443  -3.243  -2.483  1.00  0.00              
ATOM    638  CG  TYR A  51       8.408  -3.967  -1.157  1.00  0.00              
ATOM    639  CD1 TYR A  51       8.919  -5.251  -1.020  1.00  0.00              
ATOM    640  CD2 TYR A  51       7.829  -3.369  -0.049  1.00  0.00              
ATOM    641  CE1 TYR A  51       8.851  -5.916   0.189  1.00  0.00              
ATOM    642  CE2 TYR A  51       7.761  -4.024   1.163  1.00  0.00              
ATOM    643  CZ  TYR A  51       8.270  -5.296   1.276  1.00  0.00              
ATOM    644  OH  TYR A  51       8.192  -5.953   2.476  1.00  0.00              
ATOM    645  H   TYR A  51       9.459  -0.851  -1.566  1.00  0.00              
ATOM    646  HA  TYR A  51      10.564  -3.252  -2.921  1.00  0.00              
ATOM    647 1HB  TYR A  51       7.658  -2.486  -2.489  1.00  0.00              
ATOM    648 2HB  TYR A  51       8.263  -3.962  -3.280  1.00  0.00              
ATOM    649  HD1 TYR A  51       9.374  -5.732  -1.874  1.00  0.00              
ATOM    650  HD2 TYR A  51       7.430  -2.370  -0.141  1.00  0.00              
ATOM    651  HE1 TYR A  51       9.250  -6.914   0.281  1.00  0.00              
ATOM    652  HE2 TYR A  51       7.307  -3.540   2.013  1.00  0.00              
ATOM    653  HH  TYR A  51       7.759  -5.386   3.117  1.00  0.00              
ATOM    654  N   LEU A  52      10.063  -2.434  -5.206  1.00  0.00              
ATOM    655  CA  LEU A  52       9.874  -1.863  -6.530  1.00  0.00              
ATOM    656  C   LEU A  52       9.379  -2.939  -7.501  1.00  0.00              
ATOM    657  O   LEU A  52       9.751  -4.111  -7.416  1.00  0.00              
ATOM    658  CB  LEU A  52      11.180  -1.235  -7.032  1.00  0.00              
ATOM    659  CG  LEU A  52      11.799  -0.183  -6.102  1.00  0.00              
ATOM    660  CD1 LEU A  52      13.243   0.085  -6.504  1.00  0.00              
ATOM    661  CD2 LEU A  52      10.976   1.095  -6.162  1.00  0.00              
ATOM    662  H   LEU A  52      10.534  -3.285  -5.108  1.00  0.00              
ATOM    663  HA  LEU A  52       9.106  -1.091  -6.489  1.00  0.00              
ATOM    664 1HB  LEU A  52      11.806  -2.126  -7.057  1.00  0.00              
ATOM    665 2HB  LEU A  52      11.075  -0.836  -8.041  1.00  0.00              
ATOM    666  HG  LEU A  52      11.736  -0.573  -5.085  1.00  0.00              
ATOM    667 1HD1 LEU A  52      13.673   0.832  -5.838  1.00  0.00              
ATOM    668 2HD1 LEU A  52      13.818  -0.839  -6.431  1.00  0.00              
ATOM    669 3HD1 LEU A  52      13.273   0.452  -7.529  1.00  0.00              
ATOM    670 1HD2 LEU A  52      11.416   1.841  -5.500  1.00  0.00              
ATOM    671 2HD2 LEU A  52      10.967   1.475  -7.184  1.00  0.00              
ATOM    672 3HD2 LEU A  52       9.955   0.886  -5.844  1.00  0.00              
ATOM    673  N   LYS A  53       8.505  -2.529  -8.400  1.00  0.00              
ATOM    674  CA  LYS A  53       7.928  -3.425  -9.387  1.00  0.00              
ATOM    675  C   LYS A  53       7.590  -2.655 -10.653  1.00  0.00              
ATOM    676  O   LYS A  53       6.875  -1.652 -10.597  1.00  0.00              
ATOM    677  CB  LYS A  53       6.670  -4.081  -8.793  1.00  0.00              
ATOM    678  CG  LYS A  53       5.968  -5.091  -9.696  1.00  0.00              
ATOM    679  CD  LYS A  53       6.671  -6.440  -9.737  1.00  0.00              
ATOM    680  CE  LYS A  53       5.897  -7.421 -10.606  1.00  0.00              
ATOM    681  NZ  LYS A  53       6.504  -8.777 -10.603  1.00  0.00              
ATOM    682  H   LYS A  53       8.237  -1.584  -8.406  1.00  0.00              
ATOM    683  HA  LYS A  53       8.654  -4.192  -9.658  1.00  0.00              
ATOM    684 1HB  LYS A  53       6.975  -4.582  -7.874  1.00  0.00              
ATOM    685 2HB  LYS A  53       5.973  -3.278  -8.553  1.00  0.00              
ATOM    686 1HG  LYS A  53       4.952  -5.237  -9.328  1.00  0.00              
ATOM    687 2HG  LYS A  53       5.933  -4.686 -10.707  1.00  0.00              
ATOM    688 1HD  LYS A  53       7.674  -6.297 -10.141  1.00  0.00              
ATOM    689 2HD  LYS A  53       6.743  -6.824  -8.719  1.00  0.00              
ATOM    690 1HE  LYS A  53       4.878  -7.483 -10.227  1.00  0.00              
ATOM    691 2HE  LYS A  53       5.882  -7.036 -11.625  1.00  0.00              
ATOM    692 1HZ  LYS A  53       5.957  -9.390 -11.191  1.00  0.00              
ATOM    693 2HZ  LYS A  53       7.449  -8.724 -10.957  1.00  0.00              
ATOM    694 3HZ  LYS A  53       6.517  -9.139  -9.660  1.00  0.00              
ATOM    695  N   LYS A  54       8.120  -3.109 -11.782  1.00  0.00              
ATOM    696  CA  LYS A  54       7.775  -2.513 -13.060  1.00  0.00              
ATOM    697  C   LYS A  54       6.503  -3.142 -13.605  1.00  0.00              
ATOM    698  O   LYS A  54       6.382  -4.366 -13.690  1.00  0.00              
ATOM    699  CB  LYS A  54       8.920  -2.676 -14.061  1.00  0.00              
ATOM    700  CG  LYS A  54       8.772  -1.844 -15.328  1.00  0.00              
ATOM    701  CD  LYS A  54       9.968  -2.022 -16.250  1.00  0.00              
ATOM    702  CE  LYS A  54       9.819  -1.195 -17.519  1.00  0.00              
ATOM    703  NZ  LYS A  54      10.988  -1.351 -18.426  1.00  0.00              
ATOM    704  H   LYS A  54       8.744  -3.871 -11.756  1.00  0.00              
ATOM    705  HA  LYS A  54       7.578  -1.448 -12.929  1.00  0.00              
ATOM    706 1HB  LYS A  54       9.838  -2.390 -13.545  1.00  0.00              
ATOM    707 2HB  LYS A  54       8.967  -3.732 -14.325  1.00  0.00              
ATOM    708 1HG  LYS A  54       7.864  -2.158 -15.844  1.00  0.00              
ATOM    709 2HG  LYS A  54       8.683  -0.795 -15.045  1.00  0.00              
ATOM    710 1HD  LYS A  54      10.868  -1.711 -15.717  1.00  0.00              
ATOM    711 2HD  LYS A  54      10.050  -3.076 -16.513  1.00  0.00              
ATOM    712 1HE  LYS A  54       8.915  -1.518 -18.033  1.00  0.00              
ATOM    713 2HE  LYS A  54       9.718  -0.148 -17.233  1.00  0.00              
ATOM    714 1HZ  LYS A  54      10.849  -0.787 -19.253  1.00  0.00              
ATOM    715 2HZ  LYS A  54      11.827  -1.050 -17.950  1.00  0.00              
ATOM    716 3HZ  LYS A  54      11.081  -2.321 -18.691  1.00  0.00              
ATOM    717  N   VAL A  55       5.560  -2.297 -13.957  1.00  0.00              
ATOM    718  CA  VAL A  55       4.264  -2.746 -14.417  1.00  0.00              
ATOM    719  C   VAL A  55       3.883  -1.992 -15.675  1.00  0.00              
ATOM    720  O   VAL A  55       4.556  -1.044 -16.060  1.00  0.00              
ATOM    721  CB  VAL A  55       3.173  -2.548 -13.348  1.00  0.00              
ATOM    722  CG1 VAL A  55       3.484  -3.376 -12.109  1.00  0.00              
ATOM    723  CG2 VAL A  55       3.043  -1.077 -12.984  1.00  0.00              
ATOM    724  H   VAL A  55       5.745  -1.332 -13.925  1.00  0.00              
ATOM    725  HA  VAL A  55       4.285  -3.800 -14.696  1.00  0.00              
ATOM    726  HB  VAL A  55       2.212  -2.857 -13.759  1.00  0.00              
ATOM    727 1HG1 VAL A  55       2.703  -3.224 -11.364  1.00  0.00              
ATOM    728 2HG1 VAL A  55       3.528  -4.432 -12.379  1.00  0.00              
ATOM    729 3HG1 VAL A  55       4.443  -3.066 -11.697  1.00  0.00              
ATOM    730 1HG2 VAL A  55       2.268  -0.955 -12.227  1.00  0.00              
ATOM    731 2HG2 VAL A  55       3.993  -0.715 -12.591  1.00  0.00              
ATOM    732 3HG2 VAL A  55       2.776  -0.504 -13.872  1.00  0.00              
ATOM    733  N   VAL A  56       2.820  -2.416 -16.321  1.00  0.00              
ATOM    734  CA  VAL A  56       2.395  -1.772 -17.551  1.00  0.00              
ATOM    735  C   VAL A  56       0.942  -1.318 -17.450  1.00  0.00              
ATOM    736  O   VAL A  56       0.068  -2.051 -16.985  1.00  0.00              
ATOM    737  CB  VAL A  56       2.622  -2.674 -18.796  1.00  0.00              
ATOM    738  CG1 VAL A  56       1.881  -3.995 -18.683  1.00  0.00              
ATOM    739  CG2 VAL A  56       2.222  -1.946 -20.069  1.00  0.00              
ATOM    740  H   VAL A  56       2.293  -3.161 -15.952  1.00  0.00              
ATOM    741  HA  VAL A  56       2.964  -0.861 -17.739  1.00  0.00              
ATOM    742  HB  VAL A  56       3.680  -2.893 -18.858  1.00  0.00              
ATOM    743 1HG1 VAL A  56       2.068  -4.595 -19.574  1.00  0.00              
ATOM    744 2HG1 VAL A  56       2.231  -4.534 -17.803  1.00  0.00              
ATOM    745 3HG1 VAL A  56       0.812  -3.805 -18.592  1.00  0.00              
ATOM    746 1HG2 VAL A  56       2.390  -2.594 -20.928  1.00  0.00              
ATOM    747 2HG2 VAL A  56       1.166  -1.678 -20.016  1.00  0.00              
ATOM    748 3HG2 VAL A  56       2.821  -1.041 -20.175  1.00  0.00              
ATOM    749  N   LEU A  57       0.702  -0.085 -17.862  1.00  0.00              
ATOM    750  CA  LEU A  57      -0.638   0.478 -17.846  1.00  0.00              
ATOM    751  C   LEU A  57      -1.077   0.816 -19.262  1.00  0.00              
ATOM    752  O   LEU A  57      -0.709   1.858 -19.798  1.00  0.00              
ATOM    753  CB  LEU A  57      -0.687   1.728 -16.961  1.00  0.00              
ATOM    754  CG  LEU A  57      -0.308   1.506 -15.494  1.00  0.00              
ATOM    755  CD1 LEU A  57      -0.319   2.821 -14.732  1.00  0.00              
ATOM    756  CD2 LEU A  57      -1.255   0.512 -14.841  1.00  0.00              
ATOM    757  H   LEU A  57       1.445   0.459 -18.202  1.00  0.00              
ATOM    758  HA  LEU A  57      -1.339  -0.260 -17.459  1.00  0.00              
ATOM    759 1HB  LEU A  57       0.076   2.326 -17.457  1.00  0.00              
ATOM    760 2HB  LEU A  57      -1.649   2.234 -17.031  1.00  0.00              
ATOM    761  HG  LEU A  57       0.692   1.100 -15.445  1.00  0.00              
ATOM    762 1HD1 LEU A  57      -0.048   2.642 -13.691  1.00  0.00              
ATOM    763 2HD1 LEU A  57       0.399   3.508 -15.180  1.00  0.00              
ATOM    764 3HD1 LEU A  57      -1.317   3.257 -14.776  1.00  0.00              
ATOM    765 1HD2 LEU A  57      -0.968   0.367 -13.799  1.00  0.00              
ATOM    766 2HD2 LEU A  57      -2.274   0.895 -14.889  1.00  0.00              
ATOM    767 3HD2 LEU A  57      -1.202  -0.442 -15.367  1.00  0.00              
ATOM    768  N   ASP A  58      -1.804  -0.126 -19.869  1.00  0.00              
ATOM    769  CA  ASP A  58      -2.361  -0.011 -21.229  1.00  0.00              
ATOM    770  C   ASP A  58      -1.327   0.429 -22.276  1.00  0.00              
ATOM    771  O   ASP A  58      -1.633   1.243 -23.146  1.00  0.00              
ATOM    772  CB  ASP A  58      -3.537   0.968 -21.230  1.00  0.00              
ATOM    773  CG  ASP A  58      -4.716   0.536 -20.370  1.00  0.00              
ATOM    774  OD1 ASP A  58      -5.135  -0.592 -20.494  1.00  0.00              
ATOM    775  OD2 ASP A  58      -5.088   1.275 -19.491  1.00  0.00              
ATOM    776  H   ASP A  58      -1.974  -0.963 -19.377  1.00  0.00              
ATOM    777  HA  ASP A  58      -2.713  -0.986 -21.568  1.00  0.00              
ATOM    778 1HB  ASP A  58      -3.253   1.988 -20.969  1.00  0.00              
ATOM    779 2HB  ASP A  58      -3.820   0.926 -22.283  1.00  0.00              
ATOM    780  N   GLY A  59      -0.131  -0.141 -22.231  1.00  0.00              
ATOM    781  CA  GLY A  59       0.892   0.223 -23.193  1.00  0.00              
ATOM    782  C   GLY A  59       2.010   1.049 -22.589  1.00  0.00              
ATOM    783  O   GLY A  59       3.137   1.018 -23.079  1.00  0.00              
ATOM    784  H   GLY A  59       0.062  -0.800 -21.534  1.00  0.00              
ATOM    785 1HA  GLY A  59       1.330  -0.685 -23.608  1.00  0.00              
ATOM    786 2HA  GLY A  59       0.437   0.805 -23.994  1.00  0.00              
ATOM    787  N   GLU A  60       1.711   1.781 -21.522  1.00  0.00              
ATOM    788  CA  GLU A  60       2.713   2.625 -20.881  1.00  0.00              
ATOM    789  C   GLU A  60       3.508   1.834 -19.842  1.00  0.00              
ATOM    790  O   GLU A  60       2.937   1.101 -19.031  1.00  0.00              
ATOM    791  CB  GLU A  60       2.054   3.842 -20.229  1.00  0.00              
ATOM    792  CG  GLU A  60       1.475   4.847 -21.214  1.00  0.00              
ATOM    793  CD  GLU A  60       2.556   5.489 -22.038  1.00  0.00              
ATOM    794  OE1 GLU A  60       3.482   6.012 -21.466  1.00  0.00              
ATOM    795  OE2 GLU A  60       2.515   5.359 -23.240  1.00  0.00              
ATOM    796  H   GLU A  60       0.798   1.758 -21.160  1.00  0.00              
ATOM    797  HA  GLU A  60       3.431   2.976 -21.623  1.00  0.00              
ATOM    798 1HB  GLU A  60       1.258   3.466 -19.585  1.00  0.00              
ATOM    799 2HB  GLU A  60       2.815   4.329 -19.619  1.00  0.00              
ATOM    800 1HG  GLU A  60       0.721   4.421 -21.875  1.00  0.00              
ATOM    801 2HG  GLU A  60       1.013   5.597 -20.573  1.00  0.00              
ATOM    802  N   GLU A  61       4.827   1.959 -19.889  1.00  0.00              
ATOM    803  CA  GLU A  61       5.682   1.265 -18.938  1.00  0.00              
ATOM    804  C   GLU A  61       6.003   2.178 -17.767  1.00  0.00              
ATOM    805  O   GLU A  61       6.587   3.252 -17.935  1.00  0.00              
ATOM    806  CB  GLU A  61       6.970   0.788 -19.611  1.00  0.00              
ATOM    807  CG  GLU A  61       6.772  -0.327 -20.628  1.00  0.00              
ATOM    808  CD  GLU A  61       8.079  -0.742 -21.246  1.00  0.00              
ATOM    809  OE1 GLU A  61       9.088  -0.188 -20.880  1.00  0.00              
ATOM    810  OE2 GLU A  61       8.083  -1.687 -21.999  1.00  0.00              
ATOM    811  H   GLU A  61       5.234   2.534 -20.578  1.00  0.00              
ATOM    812  HA  GLU A  61       5.160   0.395 -18.537  1.00  0.00              
ATOM    813 1HB  GLU A  61       7.412   1.654 -20.104  1.00  0.00              
ATOM    814 2HB  GLU A  61       7.635   0.443 -18.819  1.00  0.00              
ATOM    815 1HG  GLU A  61       6.271  -1.204 -20.218  1.00  0.00              
ATOM    816 2HG  GLU A  61       6.140   0.129 -21.388  1.00  0.00              
ATOM    817  N   VAL A  62       5.607   1.745 -16.588  1.00  0.00              
ATOM    818  CA  VAL A  62       5.772   2.520 -15.379  1.00  0.00              
ATOM    819  C   VAL A  62       6.311   1.647 -14.264  1.00  0.00              
ATOM    820  O   VAL A  62       6.301   0.420 -14.354  1.00  0.00              
ATOM    821  CB  VAL A  62       4.448   3.167 -14.923  1.00  0.00              
ATOM    822  CG1 VAL A  62       3.904   4.110 -15.984  1.00  0.00              
ATOM    823  CG2 VAL A  62       3.432   2.114 -14.567  1.00  0.00              
ATOM    824  H   VAL A  62       5.193   0.854 -16.525  1.00  0.00              
ATOM    825  HA  VAL A  62       6.512   3.310 -15.512  1.00  0.00              
ATOM    826  HB  VAL A  62       4.643   3.733 -14.033  1.00  0.00              
ATOM    827 1HG1 VAL A  62       2.970   4.551 -15.634  1.00  0.00              
ATOM    828 2HG1 VAL A  62       4.629   4.902 -16.175  1.00  0.00              
ATOM    829 3HG1 VAL A  62       3.720   3.556 -16.904  1.00  0.00              
ATOM    830 1HG2 VAL A  62       2.507   2.593 -14.249  1.00  0.00              
ATOM    831 2HG2 VAL A  62       3.236   1.489 -15.439  1.00  0.00              
ATOM    832 3HG2 VAL A  62       3.817   1.496 -13.756  1.00  0.00              
ATOM    833  N   VAL A  63       6.784   2.285 -13.221  1.00  0.00              
ATOM    834  CA  VAL A  63       7.296   1.587 -12.059  1.00  0.00              
ATOM    835  C   VAL A  63       6.538   2.042 -10.826  1.00  0.00              
ATOM    836  O   VAL A  63       6.106   3.197 -10.736  1.00  0.00              
ATOM    837  CB  VAL A  63       8.804   1.829 -11.858  1.00  0.00              
ATOM    838  CG1 VAL A  63       9.289   1.141 -10.591  1.00  0.00              
ATOM    839  CG2 VAL A  63       9.588   1.337 -13.064  1.00  0.00              
ATOM    840  H   VAL A  63       6.755   3.265 -13.216  1.00  0.00              
ATOM    841  HA  VAL A  63       7.129   0.512 -12.136  1.00  0.00              
ATOM    842  HB  VAL A  63       8.983   2.902 -11.780  1.00  0.00              
ATOM    843 1HG1 VAL A  63      10.357   1.323 -10.464  1.00  0.00              
ATOM    844 2HG1 VAL A  63       8.750   1.537  -9.731  1.00  0.00              
ATOM    845 3HG1 VAL A  63       9.112   0.068 -10.669  1.00  0.00              
ATOM    846 1HG2 VAL A  63      10.651   1.517 -12.906  1.00  0.00              
ATOM    847 2HG2 VAL A  63       9.416   0.269 -13.198  1.00  0.00              
ATOM    848 3HG2 VAL A  63       9.260   1.873 -13.955  1.00  0.00              
ATOM    849  N   ILE A  64       6.344   1.140  -9.891  1.00  0.00              
ATOM    850  CA  ILE A  64       5.740   1.499  -8.629  1.00  0.00              
ATOM    851  C   ILE A  64       6.804   1.486  -7.533  1.00  0.00              
ATOM    852  O   ILE A  64       7.633   0.577  -7.469  1.00  0.00              
ATOM    853  CB  ILE A  64       4.592   0.544  -8.253  1.00  0.00              
ATOM    854  CG1 ILE A  64       3.733   1.153  -7.141  1.00  0.00              
ATOM    855  CG2 ILE A  64       5.143  -0.807  -7.826  1.00  0.00              
ATOM    856  CD1 ILE A  64       2.477   0.368  -6.843  1.00  0.00              
ATOM    857  H   ILE A  64       6.611   0.207 -10.053  1.00  0.00              
ATOM    858  HA  ILE A  64       5.363   2.521  -8.661  1.00  0.00              
ATOM    859  HB  ILE A  64       3.941   0.415  -9.117  1.00  0.00              
ATOM    860 1HG1 ILE A  64       4.352   1.204  -6.246  1.00  0.00              
ATOM    861 2HG1 ILE A  64       3.466   2.162  -7.455  1.00  0.00              
ATOM    862 1HG2 ILE A  64       4.318  -1.470  -7.563  1.00  0.00              
ATOM    863 2HG2 ILE A  64       5.712  -1.244  -8.646  1.00  0.00              
ATOM    864 3HG2 ILE A  64       5.793  -0.679  -6.961  1.00  0.00              
ATOM    865 1HD1 ILE A  64       1.920   0.861  -6.046  1.00  0.00              
ATOM    866 2HD1 ILE A  64       1.856   0.318  -7.739  1.00  0.00              
ATOM    867 3HD1 ILE A  64       2.742  -0.640  -6.528  1.00  0.00              
ATOM    868  N   VAL A  65       6.802   2.523  -6.710  1.00  0.00              
ATOM    869  CA  VAL A  65       7.701   2.616  -5.570  1.00  0.00              
ATOM    870  C   VAL A  65       6.904   2.446  -4.286  1.00  0.00              
ATOM    871  O   VAL A  65       6.219   3.370  -3.840  1.00  0.00              
ATOM    872  CB  VAL A  65       8.455   3.959  -5.536  1.00  0.00              
ATOM    873  CG1 VAL A  65       9.465   3.974  -4.398  1.00  0.00              
ATOM    874  CG2 VAL A  65       9.148   4.215  -6.865  1.00  0.00              
ATOM    875  H   VAL A  65       6.155   3.247  -6.860  1.00  0.00              
ATOM    876  HA  VAL A  65       8.436   1.811  -5.578  1.00  0.00              
ATOM    877  HB  VAL A  65       7.735   4.765  -5.394  1.00  0.00              
ATOM    878 1HG1 VAL A  65       9.988   4.931  -4.389  1.00  0.00              
ATOM    879 2HG1 VAL A  65       8.946   3.835  -3.450  1.00  0.00              
ATOM    880 3HG1 VAL A  65      10.185   3.169  -4.541  1.00  0.00              
ATOM    881 1HG2 VAL A  65       9.674   5.168  -6.824  1.00  0.00              
ATOM    882 2HG2 VAL A  65       9.860   3.414  -7.063  1.00  0.00              
ATOM    883 3HG2 VAL A  65       8.405   4.246  -7.663  1.00  0.00              
ATOM    884  N   ILE A  66       6.983   1.258  -3.711  1.00  0.00              
ATOM    885  CA  ILE A  66       6.170   0.912  -2.554  1.00  0.00              
ATOM    886  C   ILE A  66       6.974   0.996  -1.266  1.00  0.00              
ATOM    887  O   ILE A  66       7.960   0.278  -1.092  1.00  0.00              
ATOM    888  CB  ILE A  66       5.576  -0.502  -2.686  1.00  0.00              
ATOM    889  CG1 ILE A  66       4.694  -0.597  -3.933  1.00  0.00              
ATOM    890  CG2 ILE A  66       4.783  -0.864  -1.439  1.00  0.00              
ATOM    891  CD1 ILE A  66       4.283  -2.009  -4.284  1.00  0.00              
ATOM    892  H   ILE A  66       7.618   0.602  -4.061  1.00  0.00              
ATOM    893  HA  ILE A  66       5.364   1.633  -2.422  1.00  0.00              
ATOM    894  HB  ILE A  66       6.387  -1.217  -2.820  1.00  0.00              
ATOM    895 1HG1 ILE A  66       3.805   0.005  -3.748  1.00  0.00              
ATOM    896 2HG1 ILE A  66       5.256  -0.166  -4.761  1.00  0.00              
ATOM    897 1HG2 ILE A  66       4.370  -1.866  -1.549  1.00  0.00              
ATOM    898 2HG2 ILE A  66       5.438  -0.835  -0.570  1.00  0.00              
ATOM    899 3HG2 ILE A  66       3.970  -0.150  -1.305  1.00  0.00              
ATOM    900 1HD1 ILE A  66       3.660  -1.995  -5.178  1.00  0.00              
ATOM    901 2HD1 ILE A  66       5.172  -2.613  -4.472  1.00  0.00              
ATOM    902 3HD1 ILE A  66       3.719  -2.440  -3.458  1.00  0.00              
ATOM    903  N   TYR A  67       6.534   1.856  -0.361  1.00  0.00              
ATOM    904  CA  TYR A  67       7.212   2.036   0.912  1.00  0.00              
ATOM    905  C   TYR A  67       6.325   1.533   2.049  1.00  0.00              
ATOM    906  O   TYR A  67       5.135   1.857   2.103  1.00  0.00              
ATOM    907  CB  TYR A  67       7.578   3.506   1.128  1.00  0.00              
ATOM    908  CG  TYR A  67       8.232   3.786   2.463  1.00  0.00              
ATOM    909  CD1 TYR A  67       9.448   3.208   2.795  1.00  0.00              
ATOM    910  CD2 TYR A  67       7.631   4.629   3.385  1.00  0.00              
ATOM    911  CE1 TYR A  67      10.050   3.460   4.013  1.00  0.00              
ATOM    912  CE2 TYR A  67       8.224   4.889   4.606  1.00  0.00              
ATOM    913  CZ  TYR A  67       9.433   4.302   4.917  1.00  0.00              
ATOM    914  OH  TYR A  67      10.028   4.558   6.131  1.00  0.00              
ATOM    915  H   TYR A  67       5.727   2.379  -0.553  1.00  0.00              
ATOM    916  HA  TYR A  67       8.129   1.446   0.930  1.00  0.00              
ATOM    917 1HB  TYR A  67       8.258   3.791   0.323  1.00  0.00              
ATOM    918 2HB  TYR A  67       6.657   4.083   1.046  1.00  0.00              
ATOM    919  HD1 TYR A  67       9.929   2.544   2.077  1.00  0.00              
ATOM    920  HD2 TYR A  67       6.676   5.089   3.134  1.00  0.00              
ATOM    921  HE1 TYR A  67      11.005   2.998   4.261  1.00  0.00              
ATOM    922  HE2 TYR A  67       7.735   5.554   5.319  1.00  0.00              
ATOM    923  HH  TYR A  67       9.517   5.156   6.680  1.00  0.00              
ATOM    924  N   ASP A  68       6.899   0.728   2.933  1.00  0.00              
ATOM    925  CA  ASP A  68       6.175   0.210   4.093  1.00  0.00              
ATOM    926  C   ASP A  68       6.393   1.172   5.262  1.00  0.00              
ATOM    927  O   ASP A  68       7.147   2.138   5.136  1.00  0.00              
ATOM    928  CB  ASP A  68       6.641  -1.202   4.455  1.00  0.00              
ATOM    929  CG  ASP A  68       5.630  -2.012   5.256  1.00  0.00              
ATOM    930  OD1 ASP A  68       4.605  -1.473   5.599  1.00  0.00              
ATOM    931  OD2 ASP A  68       5.816  -3.199   5.382  1.00  0.00              
ATOM    932  H   ASP A  68       7.840   0.482   2.814  1.00  0.00              
ATOM    933  HA  ASP A  68       5.107   0.171   3.875  1.00  0.00              
ATOM    934 1HB  ASP A  68       6.973  -1.784   3.595  1.00  0.00              
ATOM    935 2HB  ASP A  68       7.498  -0.965   5.087  1.00  0.00              
ATOM    936  N   THR A  69       5.754   0.926   6.389  1.00  0.00              
ATOM    937  CA  THR A  69       5.907   1.794   7.545  1.00  0.00              
ATOM    938  C   THR A  69       5.998   0.993   8.837  1.00  0.00              
ATOM    939  O   THR A  69       5.406  -0.082   8.961  1.00  0.00              
ATOM    940  CB  THR A  69       4.740   2.797   7.666  1.00  0.00              
ATOM    941  OG1 THR A  69       3.494   2.095   7.768  1.00  0.00              
ATOM    942  CG2 THR A  69       4.701   3.752   6.480  1.00  0.00              
ATOM    943  H   THR A  69       5.185   0.123   6.456  1.00  0.00              
ATOM    944  HA  THR A  69       6.841   2.352   7.467  1.00  0.00              
ATOM    945  HB  THR A  69       4.883   3.377   8.566  1.00  0.00              
ATOM    946  HG1 THR A  69       3.214   1.814   6.881  1.00  0.00              
ATOM    947 1HG2 THR A  69       3.869   4.444   6.599  1.00  0.00              
ATOM    948 2HG2 THR A  69       5.635   4.312   6.433  1.00  0.00              
ATOM    949 3HG2 THR A  69       4.573   3.183   5.560  1.00  0.00              
ATOM    950  N   ALA A  70       6.748   1.518   9.789  1.00  0.00              
ATOM    951  CA  ALA A  70       6.852   0.910  11.102  1.00  0.00              
ATOM    952  C   ALA A  70       5.805   1.509  12.029  1.00  0.00              
ATOM    953  O   ALA A  70       5.449   2.679  11.900  1.00  0.00              
ATOM    954  CB  ALA A  70       8.249   1.110  11.673  1.00  0.00              
ATOM    955  H   ALA A  70       7.246   2.340   9.603  1.00  0.00              
ATOM    956  HA  ALA A  70       6.654  -0.158  11.009  1.00  0.00              
ATOM    957 1HB  ALA A  70       8.308   0.648  12.658  1.00  0.00              
ATOM    958 2HB  ALA A  70       8.982   0.649  11.012  1.00  0.00              
ATOM    959 3HB  ALA A  70       8.457   2.176  11.760  1.00  0.00              
ATOM    960  N   GLY A  71       5.313   0.707  12.959  1.00  0.00              
ATOM    961  CA  GLY A  71       4.276   1.160  13.864  1.00  0.00              
ATOM    962  C   GLY A  71       4.838   1.946  15.032  1.00  0.00              
ATOM    963  O   GLY A  71       4.740   1.526  16.182  1.00  0.00              
ATOM    964  H   GLY A  71       5.670  -0.205  13.050  1.00  0.00              
ATOM    965 1HA  GLY A  71       3.582   1.800  13.319  1.00  0.00              
ATOM    966 2HA  GLY A  71       3.741   0.295  14.254  1.00  0.00              
ATOM    967  N   LEU A  72       5.433   3.088  14.722  1.00  0.00              
ATOM    968  CA  LEU A  72       6.071   3.933  15.715  1.00  0.00              
ATOM    969  C   LEU A  72       6.064   5.378  15.242  1.00  0.00              
ATOM    970  O   LEU A  72       6.191   5.641  14.046  1.00  0.00              
ATOM    971  CB  LEU A  72       7.501   3.448  16.017  1.00  0.00              
ATOM    972  CG  LEU A  72       8.376   3.100  14.801  1.00  0.00              
ATOM    973  CD1 LEU A  72       8.696   4.330  13.971  1.00  0.00              
ATOM    974  CD2 LEU A  72       9.658   2.419  15.253  1.00  0.00              
ATOM    975  H   LEU A  72       5.431   3.383  13.784  1.00  0.00              
ATOM    976  HA  LEU A  72       5.506   3.893  16.646  1.00  0.00              
ATOM    977 1HB  LEU A  72       7.890   4.339  16.504  1.00  0.00              
ATOM    978 2HB  LEU A  72       7.504   2.616  16.722  1.00  0.00              
ATOM    979  HG  LEU A  72       7.837   2.408  14.170  1.00  0.00              
ATOM    980 1HD1 LEU A  72       9.316   4.045  13.120  1.00  0.00              
ATOM    981 2HD1 LEU A  72       7.769   4.777  13.610  1.00  0.00              
ATOM    982 3HD1 LEU A  72       9.232   5.054  14.585  1.00  0.00              
ATOM    983 1HD2 LEU A  72      10.267   2.178  14.381  1.00  0.00              
ATOM    984 2HD2 LEU A  72      10.212   3.088  15.911  1.00  0.00              
ATOM    985 3HD2 LEU A  72       9.413   1.502  15.790  1.00  0.00              
ATOM    986  N   LYS A  73       5.922   6.310  16.170  1.00  0.00              
ATOM    987  CA  LYS A  73       5.949   7.724  15.828  1.00  0.00              
ATOM    988  C   LYS A  73       7.305   8.347  16.144  1.00  0.00              
ATOM    989  O   LYS A  73       7.548   9.514  15.842  1.00  0.00              
ATOM    990  CB  LYS A  73       4.840   8.472  16.569  1.00  0.00              
ATOM    991  CG  LYS A  73       5.002   8.498  18.084  1.00  0.00              
ATOM    992  CD  LYS A  73       3.829   9.198  18.754  1.00  0.00              
ATOM    993  CE  LYS A  73       4.013   9.266  20.263  1.00  0.00              
ATOM    994  NZ  LYS A  73       2.865   9.933  20.934  1.00  0.00              
ATOM    995  H   LYS A  73       5.803   6.040  17.110  1.00  0.00              
ATOM    996  HA  LYS A  73       5.796   7.847  14.755  1.00  0.00              
ATOM    997 1HB  LYS A  73       4.834   9.494  16.188  1.00  0.00              
ATOM    998 2HB  LYS A  73       3.899   7.985  16.314  1.00  0.00              
ATOM    999 1HG  LYS A  73       5.066   7.470  18.442  1.00  0.00              
ATOM   1000 2HG  LYS A  73       5.925   9.024  18.324  1.00  0.00              
ATOM   1001 1HD  LYS A  73       3.752  10.209  18.351  1.00  0.00              
ATOM   1002 2HD  LYS A  73       2.918   8.646  18.524  1.00  0.00              
ATOM   1003 1HE  LYS A  73       4.114   8.250  20.641  1.00  0.00              
ATOM   1004 2HE  LYS A  73       4.927   9.822  20.470  1.00  0.00              
ATOM   1005 1HZ  LYS A  73       3.026   9.958  21.931  1.00  0.00              
ATOM   1006 2HZ  LYS A  73       2.772  10.877  20.584  1.00  0.00              
ATOM   1007 3HZ  LYS A  73       2.018   9.418  20.742  1.00  0.00              
ATOM   1008  N   ARG A  74       8.181   7.560  16.758  1.00  0.00              
ATOM   1009  CA  ARG A  74       9.474   8.063  17.211  1.00  0.00              
ATOM   1010  C   ARG A  74      10.294   8.526  16.022  1.00  0.00              
ATOM   1011  O   ARG A  74      10.869   9.616  16.024  1.00  0.00              
ATOM   1012  CB  ARG A  74      10.233   7.052  18.058  1.00  0.00              
ATOM   1013  CG  ARG A  74      11.559   7.549  18.612  1.00  0.00              
ATOM   1014  CD  ARG A  74      12.319   6.533  19.384  1.00  0.00              
ATOM   1015  NE  ARG A  74      12.783   5.402  18.597  1.00  0.00              
ATOM   1016  CZ  ARG A  74      13.856   5.426  17.781  1.00  0.00              
ATOM   1017  NH1 ARG A  74      14.554   6.527  17.613  1.00  0.00              
ATOM   1018  NH2 ARG A  74      14.174   4.318  17.135  1.00  0.00              
ATOM   1019  H   ARG A  74       7.946   6.622  16.925  1.00  0.00              
ATOM   1020  HA  ARG A  74       9.327   8.926  17.862  1.00  0.00              
ATOM   1021 1HB  ARG A  74       9.579   6.775  18.884  1.00  0.00              
ATOM   1022 2HB  ARG A  74      10.412   6.181  17.428  1.00  0.00              
ATOM   1023 1HG  ARG A  74      12.183   7.874  17.779  1.00  0.00              
ATOM   1024 2HG  ARG A  74      11.363   8.395  19.272  1.00  0.00              
ATOM   1025 1HD  ARG A  74      13.196   7.006  19.824  1.00  0.00              
ATOM   1026 2HD  ARG A  74      11.682   6.140  20.176  1.00  0.00              
ATOM   1027  HE  ARG A  74      12.408   4.465  18.530  1.00  0.00              
ATOM   1028 1HH1 ARG A  74      14.287   7.371  18.100  1.00  0.00              
ATOM   1029 2HH1 ARG A  74      15.354   6.524  16.997  1.00  0.00              
ATOM   1030 1HH2 ARG A  74      13.615   3.484  17.262  1.00  0.00              
ATOM   1031 2HH2 ARG A  74      14.971   4.308  16.517  1.00  0.00              
ATOM   1032  N   GLU A  75      10.326   7.683  15.001  1.00  0.00              
ATOM   1033  CA  GLU A  75      11.081   7.957  13.795  1.00  0.00              
ATOM   1034  C   GLU A  75      10.225   8.711  12.791  1.00  0.00              
ATOM   1035  O   GLU A  75       9.764   8.155  11.791  1.00  0.00              
ATOM   1036  CB  GLU A  75      11.603   6.657  13.179  1.00  0.00              
ATOM   1037  CG  GLU A  75      12.533   5.862  14.084  1.00  0.00              
ATOM   1038  CD  GLU A  75      13.156   4.708  13.349  1.00  0.00              
ATOM   1039  OE1 GLU A  75      12.860   4.537  12.191  1.00  0.00              
ATOM   1040  OE2 GLU A  75      14.012   4.065  13.910  1.00  0.00              
ATOM   1041  H   GLU A  75       9.819   6.848  15.062  1.00  0.00              
ATOM   1042  HA  GLU A  75      11.933   8.597  14.029  1.00  0.00              
ATOM   1043 1HB  GLU A  75      10.732   6.050  12.931  1.00  0.00              
ATOM   1044 2HB  GLU A  75      12.131   6.927  12.264  1.00  0.00              
ATOM   1045 1HG  GLU A  75      13.317   6.466  14.540  1.00  0.00              
ATOM   1046 2HG  GLU A  75      11.871   5.482  14.861  1.00  0.00              
ATOM   1047  N   ALA A  76      10.018   9.985  13.072  1.00  0.00              
ATOM   1048  CA  ALA A  76       9.237  10.848  12.208  1.00  0.00              
ATOM   1049  C   ALA A  76       9.865  10.932  10.826  1.00  0.00              
ATOM   1050  O   ALA A  76       9.173  11.089   9.825  1.00  0.00              
ATOM   1051  CB  ALA A  76       9.127  12.231  12.818  1.00  0.00              
ATOM   1052  H   ALA A  76      10.398  10.355  13.901  1.00  0.00              
ATOM   1053  HA  ALA A  76       8.241  10.419  12.093  1.00  0.00              
ATOM   1054 1HB  ALA A  76       8.537  12.871  12.161  1.00  0.00              
ATOM   1055 2HB  ALA A  76       8.638  12.162  13.790  1.00  0.00              
ATOM   1056 3HB  ALA A  76      10.121  12.655  12.939  1.00  0.00              
ATOM   1057  N   SER A  77      11.188  10.790  10.776  1.00  0.00              
ATOM   1058  CA  SER A  77      11.916  10.799   9.515  1.00  0.00              
ATOM   1059  C   SER A  77      11.556   9.594   8.653  1.00  0.00              
ATOM   1060  O   SER A  77      11.726   9.622   7.435  1.00  0.00              
ATOM   1061  CB  SER A  77      13.409  10.832   9.778  1.00  0.00              
ATOM   1062  OG  SER A  77      13.861   9.657  10.393  1.00  0.00              
ATOM   1063  H   SER A  77      11.683  10.680  11.612  1.00  0.00              
ATOM   1064  HA  SER A  77      11.776  11.716   8.941  1.00  0.00              
ATOM   1065 1HB  SER A  77      13.927  10.957   8.828  1.00  0.00              
ATOM   1066 2HB  SER A  77      13.631  11.679  10.426  1.00  0.00              
ATOM   1067  HG  SER A  77      13.674   8.906   9.825  1.00  0.00              
ATOM   1068  N   SER A  78      11.070   8.537   9.289  1.00  0.00              
ATOM   1069  CA  SER A  78      10.695   7.328   8.579  1.00  0.00              
ATOM   1070  C   SER A  78       9.202   7.347   8.252  1.00  0.00              
ATOM   1071  O   SER A  78       8.777   6.854   7.211  1.00  0.00              
ATOM   1072  CB  SER A  78      11.050   6.105   9.402  1.00  0.00              
ATOM   1073  OG  SER A  78      12.425   6.025   9.660  1.00  0.00              
ATOM   1074  H   SER A  78      10.963   8.575  10.265  1.00  0.00              
ATOM   1075  HA  SER A  78      11.281   7.157   7.675  1.00  0.00              
ATOM   1076 1HB  SER A  78      10.514   6.156  10.350  1.00  0.00              
ATOM   1077 2HB  SER A  78      10.739   5.215   8.857  1.00  0.00              
ATOM   1078  HG  SER A  78      12.576   5.450  10.414  1.00  0.00              
ATOM   1079  N   ARG A  79       8.409   7.932   9.137  1.00  0.00              
ATOM   1080  CA  ARG A  79       6.965   7.966   8.939  1.00  0.00              
ATOM   1081  C   ARG A  79       6.512   9.297   8.335  1.00  0.00              
ATOM   1082  O   ARG A  79       5.995   9.336   7.222  1.00  0.00              
ATOM   1083  CB  ARG A  79       6.209   7.649  10.221  1.00  0.00              
ATOM   1084  CG  ARG A  79       4.710   7.467  10.050  1.00  0.00              
ATOM   1085  CD  ARG A  79       3.945   7.461  11.324  1.00  0.00              
ATOM   1086  NE  ARG A  79       3.852   8.758  11.977  1.00  0.00              
ATOM   1087  CZ  ARG A  79       3.319   8.963  13.196  1.00  0.00              
ATOM   1088  NH1 ARG A  79       2.798   7.971  13.884  1.00  0.00              
ATOM   1089  NH2 ARG A  79       3.313  10.195  13.676  1.00  0.00              
ATOM   1090  H   ARG A  79       8.796   8.352   9.933  1.00  0.00              
ATOM   1091  HA  ARG A  79       6.672   7.193   8.229  1.00  0.00              
ATOM   1092 1HB  ARG A  79       6.639   6.733  10.626  1.00  0.00              
ATOM   1093 2HB  ARG A  79       6.395   8.472  10.911  1.00  0.00              
ATOM   1094 1HG  ARG A  79       4.329   8.281   9.434  1.00  0.00              
ATOM   1095 2HG  ARG A  79       4.532   6.515   9.546  1.00  0.00              
ATOM   1096 1HD  ARG A  79       2.929   7.122  11.125  1.00  0.00              
ATOM   1097 2HD  ARG A  79       4.425   6.778  12.023  1.00  0.00              
ATOM   1098  HE  ARG A  79       4.151   9.666  11.649  1.00  0.00              
ATOM   1099 1HH1 ARG A  79       2.794   7.038  13.496  1.00  0.00              
ATOM   1100 2HH1 ARG A  79       2.403   8.146  14.797  1.00  0.00              
ATOM   1101 1HH2 ARG A  79       3.702  10.949  13.126  1.00  0.00              
ATOM   1102 2HH2 ARG A  79       2.920  10.377  14.587  1.00  0.00              
ATOM   1103  N   ASP A  80       6.745  10.381   9.063  1.00  0.00              
ATOM   1104  CA  ASP A  80       6.112  11.666   8.771  1.00  0.00              
ATOM   1105  C   ASP A  80       6.681  12.293   7.504  1.00  0.00              
ATOM   1106  O   ASP A  80       5.945  12.733   6.622  1.00  0.00              
ATOM   1107  CB  ASP A  80       6.281  12.627   9.951  1.00  0.00              
ATOM   1108  CG  ASP A  80       5.450  12.270  11.175  1.00  0.00              
ATOM   1109  OD1 ASP A  80       4.569  11.453  11.054  1.00  0.00              
ATOM   1110  OD2 ASP A  80       5.800  12.696  12.251  1.00  0.00              
ATOM   1111  H   ASP A  80       7.359  10.320   9.827  1.00  0.00              
ATOM   1112  HA  ASP A  80       5.047  11.520   8.590  1.00  0.00              
ATOM   1113 1HB  ASP A  80       7.319  12.774  10.247  1.00  0.00              
ATOM   1114 2HB  ASP A  80       5.896  13.545   9.505  1.00  0.00              
ATOM   1115  N   ASP A  81       8.003  12.321   7.426  1.00  0.00              
ATOM   1116  CA  ASP A  81       8.712  12.981   6.331  1.00  0.00              
ATOM   1117  C   ASP A  81       8.556  12.220   5.012  1.00  0.00              
ATOM   1118  O   ASP A  81       8.643  12.812   3.937  1.00  0.00              
ATOM   1119  CB  ASP A  81      10.196  13.133   6.675  1.00  0.00              
ATOM   1120  CG  ASP A  81      10.492  14.192   7.729  1.00  0.00              
ATOM   1121  OD1 ASP A  81       9.616  14.969   8.024  1.00  0.00              
ATOM   1122  OD2 ASP A  81      11.531  14.118   8.340  1.00  0.00              
ATOM   1123  H   ASP A  81       8.527  11.892   8.141  1.00  0.00              
ATOM   1124  HA  ASP A  81       8.289  13.971   6.161  1.00  0.00              
ATOM   1125 1HB  ASP A  81      10.675  12.195   6.958  1.00  0.00              
ATOM   1126 2HB  ASP A  81      10.583  13.463   5.710  1.00  0.00              
ATOM   1127  N   PHE A  82       8.309  10.915   5.091  1.00  0.00              
ATOM   1128  CA  PHE A  82       8.031  10.125   3.892  1.00  0.00              
ATOM   1129  C   PHE A  82       6.594  10.324   3.411  1.00  0.00              
ATOM   1130  O   PHE A  82       6.326  10.264   2.210  1.00  0.00              
ATOM   1131  CB  PHE A  82       8.294   8.642   4.159  1.00  0.00              
ATOM   1132  CG  PHE A  82       9.739   8.250   4.034  1.00  0.00              
ATOM   1133  CD1 PHE A  82      10.608   8.401   5.104  1.00  0.00              
ATOM   1134  CD2 PHE A  82      10.232   7.732   2.846  1.00  0.00              
ATOM   1135  CE1 PHE A  82      11.938   8.041   4.990  1.00  0.00              
ATOM   1136  CE2 PHE A  82      11.560   7.371   2.729  1.00  0.00              
ATOM   1137  CZ  PHE A  82      12.414   7.526   3.803  1.00  0.00              
ATOM   1138  H   PHE A  82       8.305  10.480   5.968  1.00  0.00              
ATOM   1139  HA  PHE A  82       8.676  10.452   3.075  1.00  0.00              
ATOM   1140 1HB  PHE A  82       7.988   8.383   5.172  1.00  0.00              
ATOM   1141 2HB  PHE A  82       7.743   8.030   3.446  1.00  0.00              
ATOM   1142  HD1 PHE A  82      10.232   8.807   6.043  1.00  0.00              
ATOM   1143  HD2 PHE A  82       9.558   7.610   1.998  1.00  0.00              
ATOM   1144  HE1 PHE A  82      12.610   8.164   5.839  1.00  0.00              
ATOM   1145  HE2 PHE A  82      11.935   6.964   1.790  1.00  0.00              
ATOM   1146  HZ  PHE A  82      13.462   7.243   3.712  1.00  0.00              
ATOM   1147  N   PHE A  83       5.679  10.585   4.345  1.00  0.00              
ATOM   1148  CA  PHE A  83       4.310  10.979   4.004  1.00  0.00              
ATOM   1149  C   PHE A  83       4.267  12.301   3.235  1.00  0.00              
ATOM   1150  O   PHE A  83       3.612  12.403   2.198  1.00  0.00              
ATOM   1151  CB  PHE A  83       3.443  11.103   5.268  1.00  0.00              
ATOM   1152  CG  PHE A  83       3.152   9.803   5.973  1.00  0.00              
ATOM   1153  CD1 PHE A  83       3.678   8.607   5.506  1.00  0.00              
ATOM   1154  CD2 PHE A  83       2.340   9.778   7.099  1.00  0.00              
ATOM   1155  CE1 PHE A  83       3.401   7.415   6.149  1.00  0.00              
ATOM   1156  CE2 PHE A  83       2.059   8.587   7.741  1.00  0.00              
ATOM   1157  CZ  PHE A  83       2.590   7.405   7.267  1.00  0.00              
ATOM   1158  H   PHE A  83       5.933  10.519   5.292  1.00  0.00              
ATOM   1159  HA  PHE A  83       3.864  10.233   3.345  1.00  0.00              
ATOM   1160 1HB  PHE A  83       3.939  11.737   6.001  1.00  0.00              
ATOM   1161 2HB  PHE A  83       2.474  11.530   5.016  1.00  0.00              
ATOM   1162  HD1 PHE A  83       4.313   8.612   4.634  1.00  0.00              
ATOM   1163  HD2 PHE A  83       1.922  10.703   7.478  1.00  0.00              
ATOM   1164  HE1 PHE A  83       3.820   6.493   5.779  1.00  0.00              
ATOM   1165  HE2 PHE A  83       1.426   8.582   8.616  1.00  0.00              
ATOM   1166  HZ  PHE A  83       2.374   6.474   7.768  1.00  0.00              
ATOM   1167  N   ARG A  84       4.990  13.300   3.736  1.00  0.00              
ATOM   1168  CA  ARG A  84       5.012  14.626   3.122  1.00  0.00              
ATOM   1169  C   ARG A  84       5.538  14.571   1.682  1.00  0.00              
ATOM   1170  O   ARG A  84       5.094  15.333   0.824  1.00  0.00              
ATOM   1171  CB  ARG A  84       5.790  15.629   3.962  1.00  0.00              
ATOM   1172  CG  ARG A  84       5.658  17.076   3.515  1.00  0.00              
ATOM   1173  CD  ARG A  84       6.153  18.069   4.502  1.00  0.00              
ATOM   1174  NE  ARG A  84       5.970  19.456   4.105  1.00  0.00              
ATOM   1175  CZ  ARG A  84       6.817  20.145   3.316  1.00  0.00              
ATOM   1176  NH1 ARG A  84       7.924  19.594   2.869  1.00  0.00              
ATOM   1177  NH2 ARG A  84       6.519  21.398   3.023  1.00  0.00              
ATOM   1178  H   ARG A  84       5.525  13.141   4.546  1.00  0.00              
ATOM   1179  HA  ARG A  84       3.998  15.022   3.062  1.00  0.00              
ATOM   1180 1HB  ARG A  84       5.429  15.534   4.985  1.00  0.00              
ATOM   1181 2HB  ARG A  84       6.838  15.334   3.918  1.00  0.00              
ATOM   1182 1HG  ARG A  84       6.225  17.208   2.593  1.00  0.00              
ATOM   1183 2HG  ARG A  84       4.604  17.285   3.326  1.00  0.00              
ATOM   1184 1HD  ARG A  84       5.624  17.927   5.443  1.00  0.00              
ATOM   1185 2HD  ARG A  84       7.220  17.912   4.657  1.00  0.00              
ATOM   1186  HE  ARG A  84       5.225  20.100   4.337  1.00  0.00              
ATOM   1187 1HH1 ARG A  84       8.147  18.641   3.117  1.00  0.00              
ATOM   1188 2HH1 ARG A  84       8.547  20.127   2.279  1.00  0.00              
ATOM   1189 1HH2 ARG A  84       5.672  21.812   3.390  1.00  0.00              
ATOM   1190 2HH2 ARG A  84       7.137  21.937   2.435  1.00  0.00              
ATOM   1191  N   SER A  85       6.466  13.664   1.410  1.00  0.00              
ATOM   1192  CA  SER A  85       7.042  13.549   0.078  1.00  0.00              
ATOM   1193  C   SER A  85       6.524  12.300  -0.644  1.00  0.00              
ATOM   1194  O   SER A  85       7.102  11.859  -1.641  1.00  0.00              
ATOM   1195  CB  SER A  85       8.555  13.522   0.169  1.00  0.00              
ATOM   1196  OG  SER A  85       9.019  12.432   0.917  1.00  0.00              
ATOM   1197  H   SER A  85       6.770  13.062   2.120  1.00  0.00              
ATOM   1198  HA  SER A  85       6.876  14.430  -0.543  1.00  0.00              
ATOM   1199 1HB  SER A  85       8.964  13.460  -0.839  1.00  0.00              
ATOM   1200 2HB  SER A  85       8.893  14.444   0.640  1.00  0.00              
ATOM   1201  HG  SER A  85       9.978  12.452   0.950  1.00  0.00              
ATOM   1202  N   GLY A  86       5.424  11.744  -0.153  1.00  0.00              
ATOM   1203  CA  GLY A  86       4.800  10.620  -0.824  1.00  0.00              
ATOM   1204  C   GLY A  86       3.679  11.053  -1.754  1.00  0.00              
ATOM   1205  O   GLY A  86       3.339  12.232  -1.813  1.00  0.00              
ATOM   1206  H   GLY A  86       5.024  12.108   0.668  1.00  0.00              
ATOM   1207 1HA  GLY A  86       5.552  10.094  -1.412  1.00  0.00              
ATOM   1208 2HA  GLY A  86       4.386   9.944  -0.077  1.00  0.00              
ATOM   1209  N   GLU A  87       3.104  10.103  -2.480  1.00  0.00              
ATOM   1210  CA  GLU A  87       2.010  10.393  -3.405  1.00  0.00              
ATOM   1211  C   GLU A  87       0.722   9.715  -2.935  1.00  0.00              
ATOM   1212  O   GLU A  87      -0.163  10.368  -2.379  1.00  0.00              
ATOM   1213  CB  GLU A  87       2.363   9.940  -4.822  1.00  0.00              
ATOM   1214  CG  GLU A  87       3.475  10.744  -5.481  1.00  0.00              
ATOM   1215  CD  GLU A  87       3.831  10.183  -6.830  1.00  0.00              
ATOM   1216  OE1 GLU A  87       3.336   9.132  -7.163  1.00  0.00              
ATOM   1217  OE2 GLU A  87       4.506  10.855  -7.572  1.00  0.00              
ATOM   1218  H   GLU A  87       3.421   9.182  -2.393  1.00  0.00              
ATOM   1219  HA  GLU A  87       1.817  11.466  -3.425  1.00  0.00              
ATOM   1220 1HB  GLU A  87       2.664   8.894  -4.755  1.00  0.00              
ATOM   1221 2HB  GLU A  87       1.455  10.019  -5.419  1.00  0.00              
ATOM   1222 1HG  GLU A  87       3.243  11.804  -5.580  1.00  0.00              
ATOM   1223 2HG  GLU A  87       4.318  10.619  -4.802  1.00  0.00              
ATOM   1224  N   GLY A  88       0.640   8.403  -3.132  1.00  0.00              
ATOM   1225  CA  GLY A  88      -0.558   7.666  -2.786  1.00  0.00              
ATOM   1226  C   GLY A  88      -0.386   6.864  -1.514  1.00  0.00              
ATOM   1227  O   GLY A  88       0.732   6.474  -1.168  1.00  0.00              
ATOM   1228  H   GLY A  88       1.407   7.925  -3.512  1.00  0.00              
ATOM   1229 1HA  GLY A  88      -1.380   8.368  -2.645  1.00  0.00              
ATOM   1230 2HA  GLY A  88      -0.802   6.981  -3.597  1.00  0.00              
ATOM   1231  N   PHE A  89      -1.489   6.619  -0.821  1.00  0.00              
ATOM   1232  CA  PHE A  89      -1.454   5.885   0.440  1.00  0.00              
ATOM   1233  C   PHE A  89      -2.437   4.717   0.411  1.00  0.00              
ATOM   1234  O   PHE A  89      -3.576   4.869  -0.037  1.00  0.00              
ATOM   1235  CB  PHE A  89      -1.796   6.820   1.605  1.00  0.00              
ATOM   1236  CG  PHE A  89      -0.789   7.917   1.827  1.00  0.00              
ATOM   1237  CD1 PHE A  89      -0.922   9.139   1.183  1.00  0.00              
ATOM   1238  CD2 PHE A  89       0.288   7.729   2.677  1.00  0.00              
ATOM   1239  CE1 PHE A  89       0.001  10.149   1.383  1.00  0.00              
ATOM   1240  CE2 PHE A  89       1.212   8.737   2.880  1.00  0.00              
ATOM   1241  CZ  PHE A  89       1.068   9.948   2.232  1.00  0.00              
ATOM   1242  H   PHE A  89      -2.354   6.936  -1.166  1.00  0.00              
ATOM   1243  HA  PHE A  89      -0.461   5.459   0.593  1.00  0.00              
ATOM   1244 1HB  PHE A  89      -2.753   7.310   1.425  1.00  0.00              
ATOM   1245 2HB  PHE A  89      -1.848   6.257   2.536  1.00  0.00              
ATOM   1246  HD1 PHE A  89      -1.757   9.299   0.518  1.00  0.00              
ATOM   1247  HD2 PHE A  89       0.405   6.784   3.186  1.00  0.00              
ATOM   1248  HE1 PHE A  89      -0.116  11.095   0.874  1.00  0.00              
ATOM   1249  HE2 PHE A  89       2.047   8.577   3.546  1.00  0.00              
ATOM   1250  HZ  PHE A  89       1.790  10.735   2.389  1.00  0.00              
ATOM   1251  N   LEU A  90      -1.996   3.558   0.887  1.00  0.00              
ATOM   1252  CA  LEU A  90      -2.893   2.428   1.092  1.00  0.00              
ATOM   1253  C   LEU A  90      -3.141   2.206   2.580  1.00  0.00              
ATOM   1254  O   LEU A  90      -2.271   1.710   3.297  1.00  0.00              
ATOM   1255  CB  LEU A  90      -2.333   1.149   0.464  1.00  0.00              
ATOM   1256  CG  LEU A  90      -2.362   1.089  -1.065  1.00  0.00              
ATOM   1257  CD1 LEU A  90      -1.766  -0.222  -1.556  1.00  0.00              
ATOM   1258  CD2 LEU A  90      -3.783   1.246  -1.579  1.00  0.00              
ATOM   1259  H   LEU A  90      -1.044   3.460   1.110  1.00  0.00              
ATOM   1260  HA  LEU A  90      -3.860   2.643   0.638  1.00  0.00              
ATOM   1261 1HB  LEU A  90      -1.303   1.217   0.812  1.00  0.00              
ATOM   1262 2HB  LEU A  90      -2.799   0.256   0.882  1.00  0.00              
ATOM   1263  HG  LEU A  90      -1.766   1.898  -1.466  1.00  0.00              
ATOM   1264 1HD1 LEU A  90      -1.794  -0.250  -2.645  1.00  0.00              
ATOM   1265 2HD1 LEU A  90      -0.733  -0.302  -1.218  1.00  0.00              
ATOM   1266 3HD1 LEU A  90      -2.344  -1.055  -1.157  1.00  0.00              
ATOM   1267 1HD2 LEU A  90      -3.782   1.201  -2.668  1.00  0.00              
ATOM   1268 2HD2 LEU A  90      -4.405   0.443  -1.180  1.00  0.00              
ATOM   1269 3HD2 LEU A  90      -4.182   2.207  -1.255  1.00  0.00              
ATOM   1270  N   LEU A  91      -4.325   2.583   3.032  1.00  0.00              
ATOM   1271  CA  LEU A  91      -4.700   2.425   4.430  1.00  0.00              
ATOM   1272  C   LEU A  91      -5.198   1.007   4.668  1.00  0.00              
ATOM   1273  O   LEU A  91      -6.381   0.725   4.496  1.00  0.00              
ATOM   1274  CB  LEU A  91      -5.801   3.429   4.816  1.00  0.00              
ATOM   1275  CG  LEU A  91      -5.355   4.883   5.042  1.00  0.00              
ATOM   1276  CD1 LEU A  91      -4.732   5.479   3.794  1.00  0.00              
ATOM   1277  CD2 LEU A  91      -6.535   5.728   5.485  1.00  0.00              
ATOM   1278  H   LEU A  91      -4.977   2.966   2.401  1.00  0.00              
ATOM   1279  HA  LEU A  91      -3.825   2.575   5.062  1.00  0.00              
ATOM   1280 1HB  LEU A  91      -6.414   3.371   3.919  1.00  0.00              
ATOM   1281 2HB  LEU A  91      -6.379   3.085   5.674  1.00  0.00              
ATOM   1282  HG  LEU A  91      -4.615   4.907   5.827  1.00  0.00              
ATOM   1283 1HD1 LEU A  91      -4.429   6.507   3.993  1.00  0.00              
ATOM   1284 2HD1 LEU A  91      -3.857   4.894   3.508  1.00  0.00              
ATOM   1285 3HD1 LEU A  91      -5.459   5.466   2.982  1.00  0.00              
ATOM   1286 1HD2 LEU A  91      -6.207   6.756   5.643  1.00  0.00              
ATOM   1287 2HD2 LEU A  91      -7.308   5.708   4.716  1.00  0.00              
ATOM   1288 3HD2 LEU A  91      -6.940   5.330   6.416  1.00  0.00              
ATOM   1289  N   VAL A  92      -4.303   0.116   5.055  1.00  0.00              
ATOM   1290  CA  VAL A  92      -4.636  -1.297   5.126  1.00  0.00              
ATOM   1291  C   VAL A  92      -4.987  -1.725   6.549  1.00  0.00              
ATOM   1292  O   VAL A  92      -4.238  -1.469   7.493  1.00  0.00              
ATOM   1293  CB  VAL A  92      -3.476  -2.169   4.608  1.00  0.00              
ATOM   1294  CG1 VAL A  92      -3.831  -3.644   4.714  1.00  0.00              
ATOM   1295  CG2 VAL A  92      -3.138  -1.807   3.170  1.00  0.00              
ATOM   1296  H   VAL A  92      -3.402   0.414   5.299  1.00  0.00              
ATOM   1297  HA  VAL A  92      -5.531  -1.523   4.546  1.00  0.00              
ATOM   1298  HB  VAL A  92      -2.587  -1.965   5.203  1.00  0.00              
ATOM   1299 1HG1 VAL A  92      -3.001  -4.247   4.344  1.00  0.00              
ATOM   1300 2HG1 VAL A  92      -4.027  -3.898   5.757  1.00  0.00              
ATOM   1301 3HG1 VAL A  92      -4.720  -3.849   4.118  1.00  0.00              
ATOM   1302 1HG2 VAL A  92      -2.317  -2.431   2.821  1.00  0.00              
ATOM   1303 2HG2 VAL A  92      -4.012  -1.969   2.539  1.00  0.00              
ATOM   1304 3HG2 VAL A  92      -2.843  -0.759   3.119  1.00  0.00              
ATOM   1305  N   PHE A  93      -6.137  -2.367   6.693  1.00  0.00              
ATOM   1306  CA  PHE A  93      -6.581  -2.879   7.982  1.00  0.00              
ATOM   1307  C   PHE A  93      -7.281  -4.215   7.777  1.00  0.00              
ATOM   1308  O   PHE A  93      -7.793  -4.488   6.687  1.00  0.00              
ATOM   1309  CB  PHE A  93      -7.524  -1.883   8.681  1.00  0.00              
ATOM   1310  CG  PHE A  93      -8.903  -1.813   8.083  1.00  0.00              
ATOM   1311  CD1 PHE A  93      -9.177  -0.977   7.013  1.00  0.00              
ATOM   1312  CD2 PHE A  93      -9.927  -2.596   8.593  1.00  0.00              
ATOM   1313  CE1 PHE A  93     -10.445  -0.927   6.464  1.00  0.00              
ATOM   1314  CE2 PHE A  93     -11.194  -2.547   8.048  1.00  0.00              
ATOM   1315  CZ  PHE A  93     -11.453  -1.713   6.981  1.00  0.00              
ATOM   1316  H   PHE A  93      -6.710  -2.506   5.906  1.00  0.00              
ATOM   1317  HA  PHE A  93      -5.719  -3.051   8.629  1.00  0.00              
ATOM   1318 1HB  PHE A  93      -7.657  -2.163   9.726  1.00  0.00              
ATOM   1319 2HB  PHE A  93      -7.112  -0.877   8.624  1.00  0.00              
ATOM   1320  HD1 PHE A  93      -8.388  -0.360   6.609  1.00  0.00              
ATOM   1321  HD2 PHE A  93      -9.727  -3.251   9.428  1.00  0.00              
ATOM   1322  HE1 PHE A  93     -10.646  -0.272   5.630  1.00  0.00              
ATOM   1323  HE2 PHE A  93     -11.982  -3.165   8.456  1.00  0.00              
ATOM   1324  HZ  PHE A  93     -12.443  -1.674   6.553  1.00  0.00              
ATOM   1325  N   SER A  94      -7.296  -5.041   8.805  1.00  0.00              
ATOM   1326  CA  SER A  94      -8.075  -6.264   8.781  1.00  0.00              
ATOM   1327  C   SER A  94      -9.439  -6.035   9.406  1.00  0.00              
ATOM   1328  O   SER A  94      -9.556  -5.374  10.441  1.00  0.00              
ATOM   1329  CB  SER A  94      -7.337  -7.374   9.502  1.00  0.00              
ATOM   1330  OG  SER A  94      -8.106  -8.542   9.598  1.00  0.00              
ATOM   1331  H   SER A  94      -6.775  -4.824   9.606  1.00  0.00              
ATOM   1332  HA  SER A  94      -8.180  -6.691   7.783  1.00  0.00              
ATOM   1333 1HB  SER A  94      -6.421  -7.598   8.954  1.00  0.00              
ATOM   1334 2HB  SER A  94      -7.085  -7.032  10.505  1.00  0.00              
ATOM   1335  HG  SER A  94      -8.066  -9.021   8.767  1.00  0.00              
ATOM   1336  N   ILE A  95     -10.466  -6.588   8.783  1.00  0.00              
ATOM   1337  CA  ILE A  95     -11.828  -6.471   9.299  1.00  0.00              
ATOM   1338  C   ILE A  95     -11.977  -7.153  10.666  1.00  0.00              
ATOM   1339  O   ILE A  95     -12.934  -6.897  11.398  1.00  0.00              
ATOM   1340  CB  ILE A  95     -12.850  -7.076   8.321  1.00  0.00              
ATOM   1341  CG1 ILE A  95     -12.591  -8.574   8.136  1.00  0.00              
ATOM   1342  CG2 ILE A  95     -12.797  -6.354   6.983  1.00  0.00              
ATOM   1343  CD1 ILE A  95     -13.741  -9.318   7.496  1.00  0.00              
ATOM   1344  H   ILE A  95     -10.307  -7.069   7.944  1.00  0.00              
ATOM   1345  HA  ILE A  95     -12.078  -5.428   9.489  1.00  0.00              
ATOM   1346  HB  ILE A  95     -13.849  -6.981   8.746  1.00  0.00              
ATOM   1347 1HG1 ILE A  95     -11.702  -8.674   7.514  1.00  0.00              
ATOM   1348 2HG1 ILE A  95     -12.392  -8.992   9.123  1.00  0.00              
ATOM   1349 1HG2 ILE A  95     -13.526  -6.795   6.303  1.00  0.00              
ATOM   1350 2HG2 ILE A  95     -13.029  -5.300   7.129  1.00  0.00              
ATOM   1351 3HG2 ILE A  95     -11.799  -6.450   6.556  1.00  0.00              
ATOM   1352 1HD1 ILE A  95     -13.483 -10.372   7.398  1.00  0.00              
ATOM   1353 2HD1 ILE A  95     -14.631  -9.218   8.118  1.00  0.00              
ATOM   1354 3HD1 ILE A  95     -13.939  -8.902   6.509  1.00  0.00              
ATOM   1355  N   THR A  96     -11.013  -7.989  11.022  1.00  0.00              
ATOM   1356  CA  THR A  96     -11.024  -8.675  12.302  1.00  0.00              
ATOM   1357  C   THR A  96     -10.332  -7.838  13.373  1.00  0.00              
ATOM   1358  O   THR A  96     -10.370  -8.172  14.557  1.00  0.00              
ATOM   1359  CB  THR A  96     -10.338 -10.052  12.211  1.00  0.00              
ATOM   1360  OG1 THR A  96      -8.936  -9.875  11.970  1.00  0.00              
ATOM   1361  CG2 THR A  96     -10.944 -10.874  11.085  1.00  0.00              
ATOM   1362  H   THR A  96     -10.270  -8.152  10.403  1.00  0.00              
ATOM   1363  HA  THR A  96     -12.052  -8.818  12.635  1.00  0.00              
ATOM   1364  HB  THR A  96     -10.472 -10.577  13.157  1.00  0.00              
ATOM   1365  HG1 THR A  96      -8.812  -9.400  11.144  1.00  0.00              
ATOM   1366 1HG2 THR A  96     -10.447 -11.843  11.036  1.00  0.00              
ATOM   1367 2HG2 THR A  96     -12.007 -11.020  11.272  1.00  0.00              
ATOM   1368 3HG2 THR A  96     -10.809 -10.350  10.139  1.00  0.00              
ATOM   1369  N   GLU A  97      -9.704  -6.747  12.950  1.00  0.00              
ATOM   1370  CA  GLU A  97      -8.999  -5.863  13.865  1.00  0.00              
ATOM   1371  C   GLU A  97      -9.578  -4.453  13.799  1.00  0.00              
ATOM   1372  O   GLU A  97      -9.184  -3.646  12.961  1.00  0.00              
ATOM   1373  CB  GLU A  97      -7.503  -5.837  13.545  1.00  0.00              
ATOM   1374  CG  GLU A  97      -6.802  -7.179  13.710  1.00  0.00              
ATOM   1375  CD  GLU A  97      -5.316  -7.046  13.516  1.00  0.00              
ATOM   1376  OE1 GLU A  97      -4.913  -6.492  12.522  1.00  0.00              
ATOM   1377  OE2 GLU A  97      -4.588  -7.398  14.414  1.00  0.00              
ATOM   1378  H   GLU A  97      -9.714  -6.532  11.991  1.00  0.00              
ATOM   1379  HA  GLU A  97      -9.130  -6.211  14.890  1.00  0.00              
ATOM   1380 1HB  GLU A  97      -7.403  -5.502  12.512  1.00  0.00              
ATOM   1381 2HB  GLU A  97      -7.045  -5.105  14.210  1.00  0.00              
ATOM   1382 1HG  GLU A  97      -7.001  -7.657  14.669  1.00  0.00              
ATOM   1383 2HG  GLU A  97      -7.218  -7.786  12.908  1.00  0.00              
ATOM   1384  N   HIS A  98     -10.522  -4.166  14.678  1.00  0.00              
ATOM   1385  CA  HIS A  98     -11.133  -2.846  14.717  1.00  0.00              
ATOM   1386  C   HIS A  98     -10.122  -1.815  15.206  1.00  0.00              
ATOM   1387  O   HIS A  98     -10.270  -0.620  14.955  1.00  0.00              
ATOM   1388  CB  HIS A  98     -12.374  -2.843  15.614  1.00  0.00              
ATOM   1389  CG  HIS A  98     -12.074  -3.111  17.057  1.00  0.00              
ATOM   1390  ND1 HIS A  98     -11.788  -4.374  17.534  1.00  0.00              
ATOM   1391  CD2 HIS A  98     -12.015  -2.283  18.125  1.00  0.00              
ATOM   1392  CE1 HIS A  98     -11.566  -4.308  18.835  1.00  0.00              
ATOM   1393  NE2 HIS A  98     -11.698  -3.052  19.218  1.00  0.00              
ATOM   1394  H   HIS A  98     -10.817  -4.853  15.316  1.00  0.00              
ATOM   1395  HA  HIS A  98     -11.433  -2.551  13.712  1.00  0.00              
ATOM   1396 1HB  HIS A  98     -12.865  -1.869  15.575  1.00  0.00              
ATOM   1397 2HB  HIS A  98     -13.073  -3.614  15.292  1.00  0.00              
ATOM   1398  HD2 HIS A  98     -12.166  -1.209  18.238  1.00  0.00              
ATOM   1399  HE1 HIS A  98     -11.321  -5.206  19.401  1.00  0.00              
ATOM   1400  HE2 HIS A  98     -11.586  -2.703  20.158  1.00  0.00              
ATOM   1401  N   GLU A  99      -9.087  -2.287  15.895  1.00  0.00              
ATOM   1402  CA  GLU A  99      -8.014  -1.411  16.352  1.00  0.00              
ATOM   1403  C   GLU A  99      -7.101  -1.010  15.197  1.00  0.00              
ATOM   1404  O   GLU A  99      -6.619   0.120  15.140  1.00  0.00              
ATOM   1405  CB  GLU A  99      -7.201  -2.093  17.455  1.00  0.00              
ATOM   1406  CG  GLU A  99      -7.960  -2.305  18.756  1.00  0.00              
ATOM   1407  CD  GLU A  99      -7.146  -3.097  19.741  1.00  0.00              
ATOM   1408  OE1 GLU A  99      -6.066  -3.512  19.393  1.00  0.00              
ATOM   1409  OE2 GLU A  99      -7.551  -3.193  20.875  1.00  0.00              
ATOM   1410  H   GLU A  99      -9.049  -3.245  16.111  1.00  0.00              
ATOM   1411  HA  GLU A  99      -8.435  -0.487  16.750  1.00  0.00              
ATOM   1412 1HB  GLU A  99      -6.877  -3.056  17.062  1.00  0.00              
ATOM   1413 2HB  GLU A  99      -6.329  -1.465  17.642  1.00  0.00              
ATOM   1414 1HG  GLU A  99      -8.290  -1.377  19.222  1.00  0.00              
ATOM   1415 2HG  GLU A  99      -8.830  -2.886  18.453  1.00  0.00              
ATOM   1416  N   SER A 100      -6.871  -1.930  14.265  1.00  0.00              
ATOM   1417  CA  SER A 100      -6.084  -1.614  13.081  1.00  0.00              
ATOM   1418  C   SER A 100      -6.860  -0.643  12.197  1.00  0.00              
ATOM   1419  O   SER A 100      -6.289   0.265  11.592  1.00  0.00              
ATOM   1420  CB  SER A 100      -5.737  -2.878  12.320  1.00  0.00              
ATOM   1421  OG  SER A 100      -4.870  -3.707  13.042  1.00  0.00              
ATOM   1422  H   SER A 100      -7.239  -2.830  14.369  1.00  0.00              
ATOM   1423  HA  SER A 100      -5.091  -1.226  13.312  1.00  0.00              
ATOM   1424 1HB  SER A 100      -6.657  -3.423  12.111  1.00  0.00              
ATOM   1425 2HB  SER A 100      -5.261  -2.600  11.380  1.00  0.00              
ATOM   1426  HG  SER A 100      -4.918  -4.601  12.695  1.00  0.00              
ATOM   1427  N   PHE A 101      -8.174  -0.833  12.158  1.00  0.00              
ATOM   1428  CA  PHE A 101      -9.064   0.085  11.469  1.00  0.00              
ATOM   1429  C   PHE A 101      -8.904   1.499  12.030  1.00  0.00              
ATOM   1430  O   PHE A 101      -8.696   2.451  11.282  1.00  0.00              
ATOM   1431  CB  PHE A 101     -10.516  -0.381  11.597  1.00  0.00              
ATOM   1432  CG  PHE A 101     -11.511   0.564  10.990  1.00  0.00              
ATOM   1433  CD1 PHE A 101     -11.610   0.700   9.614  1.00  0.00              
ATOM   1434  CD2 PHE A 101     -12.352   1.313  11.793  1.00  0.00              
ATOM   1435  CE1 PHE A 101     -12.530   1.565   9.055  1.00  0.00              
ATOM   1436  CE2 PHE A 101     -13.273   2.179  11.240  1.00  0.00              
ATOM   1437  CZ  PHE A 101     -13.361   2.306   9.869  1.00  0.00              
ATOM   1438  H   PHE A 101      -8.551  -1.621  12.599  1.00  0.00              
ATOM   1439  HA  PHE A 101      -8.803   0.130  10.411  1.00  0.00              
ATOM   1440 1HB  PHE A 101     -10.648  -1.339  11.094  1.00  0.00              
ATOM   1441 2HB  PHE A 101     -10.785  -0.484  12.647  1.00  0.00              
ATOM   1442  HD1 PHE A 101     -10.959   0.121   8.974  1.00  0.00              
ATOM   1443  HD2 PHE A 101     -12.282   1.215  12.867  1.00  0.00              
ATOM   1444  HE1 PHE A 101     -12.597   1.662   7.981  1.00  0.00              
ATOM   1445  HE2 PHE A 101     -13.922   2.755  11.880  1.00  0.00              
ATOM   1446  HZ  PHE A 101     -14.082   2.984   9.434  1.00  0.00              
ATOM   1447  N   THR A 102      -8.998   1.627  13.350  1.00  0.00              
ATOM   1448  CA  THR A 102      -8.840   2.922  14.010  1.00  0.00              
ATOM   1449  C   THR A 102      -7.471   3.512  13.682  1.00  0.00              
ATOM   1450  O   THR A 102      -7.338   4.703  13.393  1.00  0.00              
ATOM   1451  CB  THR A 102      -8.954   2.792  15.545  1.00  0.00              
ATOM   1452  OG1 THR A 102     -10.249   2.313  15.911  1.00  0.00              
ATOM   1453  CG2 THR A 102      -8.709   4.130  16.222  1.00  0.00              
ATOM   1454  H   THR A 102      -9.194   0.835  13.896  1.00  0.00              
ATOM   1455  HA  THR A 102      -9.590   3.620  13.637  1.00  0.00              
ATOM   1456  HB  THR A 102      -8.208   2.089  15.891  1.00  0.00              
ATOM   1457  HG1 THR A 102     -10.271   1.350  15.787  1.00  0.00              
ATOM   1458 1HG2 THR A 102      -8.794   4.011  17.302  1.00  0.00              
ATOM   1459 2HG2 THR A 102      -7.709   4.486  15.973  1.00  0.00              
ATOM   1460 3HG2 THR A 102      -9.447   4.853  15.877  1.00  0.00              
ATOM   1461  N   ALA A 103      -6.459   2.654  13.711  1.00  0.00              
ATOM   1462  CA  ALA A 103      -5.086   3.073  13.474  1.00  0.00              
ATOM   1463  C   ALA A 103      -4.923   3.795  12.136  1.00  0.00              
ATOM   1464  O   ALA A 103      -4.197   4.782  12.055  1.00  0.00              
ATOM   1465  CB  ALA A 103      -4.156   1.872  13.549  1.00  0.00              
ATOM   1466  H   ALA A 103      -6.644   1.710  13.908  1.00  0.00              
ATOM   1467  HA  ALA A 103      -4.799   3.784  14.249  1.00  0.00              
ATOM   1468 1HB  ALA A 103      -3.130   2.195  13.371  1.00  0.00              
ATOM   1469 2HB  ALA A 103      -4.226   1.418  14.539  1.00  0.00              
ATOM   1470 3HB  ALA A 103      -4.442   1.142  12.794  1.00  0.00              
ATOM   1471  N   THR A 104      -5.597   3.311  11.094  1.00  0.00              
ATOM   1472  CA  THR A 104      -5.445   3.878   9.753  1.00  0.00              
ATOM   1473  C   THR A 104      -6.027   5.291   9.700  1.00  0.00              
ATOM   1474  O   THR A 104      -5.610   6.121   8.886  1.00  0.00              
ATOM   1475  CB  THR A 104      -6.135   3.005   8.681  1.00  0.00              
ATOM   1476  OG1 THR A 104      -7.529   2.872   8.980  1.00  0.00              
ATOM   1477  CG2 THR A 104      -5.496   1.624   8.600  1.00  0.00              
ATOM   1478  H   THR A 104      -6.209   2.557  11.228  1.00  0.00              
ATOM   1479  HA  THR A 104      -4.386   3.962   9.506  1.00  0.00              
ATOM   1480  HB  THR A 104      -6.025   3.490   7.724  1.00  0.00              
ATOM   1481  HG1 THR A 104      -8.007   2.610   8.179  1.00  0.00              
ATOM   1482 1HG2 THR A 104      -6.003   1.034   7.838  1.00  0.00              
ATOM   1483 2HG2 THR A 104      -4.442   1.726   8.341  1.00  0.00              
ATOM   1484 3HG2 THR A 104      -5.585   1.124   9.564  1.00  0.00              
ATOM   1485  N   ALA A 105      -6.975   5.564  10.592  1.00  0.00              
ATOM   1486  CA  ALA A 105      -7.547   6.897  10.735  1.00  0.00              
ATOM   1487  C   ALA A 105      -6.525   7.854  11.338  1.00  0.00              
ATOM   1488  O   ALA A 105      -6.462   9.030  10.968  1.00  0.00              
ATOM   1489  CB  ALA A 105      -8.795   6.839  11.603  1.00  0.00              
ATOM   1490  H   ALA A 105      -7.305   4.842  11.166  1.00  0.00              
ATOM   1491  HA  ALA A 105      -7.811   7.272   9.746  1.00  0.00              
ATOM   1492 1HB  ALA A 105      -9.214   7.840  11.703  1.00  0.00              
ATOM   1493 2HB  ALA A 105      -9.531   6.182  11.139  1.00  0.00              
ATOM   1494 3HB  ALA A 105      -8.535   6.453  12.588  1.00  0.00              
ATOM   1495  N   GLU A 106      -5.715   7.332  12.249  1.00  0.00              
ATOM   1496  CA  GLU A 106      -4.628   8.098  12.837  1.00  0.00              
ATOM   1497  C   GLU A 106      -3.571   8.416  11.783  1.00  0.00              
ATOM   1498  O   GLU A 106      -3.072   9.544  11.715  1.00  0.00              
ATOM   1499  CB  GLU A 106      -4.002   7.335  14.006  1.00  0.00              
ATOM   1500  CG  GLU A 106      -2.890   8.086  14.725  1.00  0.00              
ATOM   1501  CD  GLU A 106      -2.359   7.294  15.887  1.00  0.00              
ATOM   1502  OE1 GLU A 106      -2.847   6.214  16.119  1.00  0.00              
ATOM   1503  OE2 GLU A 106      -1.391   7.717  16.474  1.00  0.00              
ATOM   1504  H   GLU A 106      -5.848   6.405  12.528  1.00  0.00              
ATOM   1505  HA  GLU A 106      -5.006   9.052  13.207  1.00  0.00              
ATOM   1506 1HB  GLU A 106      -4.806   7.116  14.710  1.00  0.00              
ATOM   1507 2HB  GLU A 106      -3.608   6.401  13.603  1.00  0.00              
ATOM   1508 1HG  GLU A 106      -2.066   8.368  14.071  1.00  0.00              
ATOM   1509 2HG  GLU A 106      -3.384   8.984  15.093  1.00  0.00              
ATOM   1510  N   PHE A 107      -3.245   7.428  10.955  1.00  0.00              
ATOM   1511  CA  PHE A 107      -2.255   7.617   9.898  1.00  0.00              
ATOM   1512  C   PHE A 107      -2.780   8.624   8.885  1.00  0.00              
ATOM   1513  O   PHE A 107      -2.032   9.447   8.362  1.00  0.00              
ATOM   1514  CB  PHE A 107      -1.943   6.300   9.177  1.00  0.00              
ATOM   1515  CG  PHE A 107      -0.947   5.418   9.877  1.00  0.00              
ATOM   1516  CD1 PHE A 107       0.417   5.640   9.753  1.00  0.00              
ATOM   1517  CD2 PHE A 107      -1.382   4.366  10.665  1.00  0.00              
ATOM   1518  CE1 PHE A 107       1.324   4.826  10.403  1.00  0.00              
ATOM   1519  CE2 PHE A 107      -0.481   3.551  11.317  1.00  0.00              
ATOM   1520  CZ  PHE A 107       0.874   3.781  11.186  1.00  0.00              
ATOM   1521  H   PHE A 107      -3.677   6.549  11.060  1.00  0.00              
ATOM   1522  HA  PHE A 107      -1.335   8.023  10.321  1.00  0.00              
ATOM   1523 1HB  PHE A 107      -2.850   5.705   9.072  1.00  0.00              
ATOM   1524 2HB  PHE A 107      -1.527   6.502   8.191  1.00  0.00              
ATOM   1525  HD1 PHE A 107       0.766   6.457   9.139  1.00  0.00              
ATOM   1526  HD2 PHE A 107      -2.442   4.186  10.767  1.00  0.00              
ATOM   1527  HE1 PHE A 107       2.384   5.008  10.300  1.00  0.00              
ATOM   1528  HE2 PHE A 107      -0.836   2.732  11.927  1.00  0.00              
ATOM   1529  HZ  PHE A 107       1.582   3.143  11.695  1.00  0.00              
ATOM   1530  N   ARG A 108      -4.090   8.559   8.652  1.00  0.00              
ATOM   1531  CA  ARG A 108      -4.797   9.535   7.829  1.00  0.00              
ATOM   1532  C   ARG A 108      -4.612  10.952   8.360  1.00  0.00              
ATOM   1533  O   ARG A 108      -4.311  11.873   7.604  1.00  0.00              
ATOM   1534  CB  ARG A 108      -6.271   9.190   7.672  1.00  0.00              
ATOM   1535  CG  ARG A 108      -7.077  10.187   6.856  1.00  0.00              
ATOM   1536  CD  ARG A 108      -8.543   9.949   6.871  1.00  0.00              
ATOM   1537  NE  ARG A 108      -9.149  10.015   8.192  1.00  0.00              
ATOM   1538  CZ  ARG A 108      -9.468  11.158   8.831  1.00  0.00              
ATOM   1539  NH1 ARG A 108      -9.207  12.330   8.295  1.00  0.00              
ATOM   1540  NH2 ARG A 108     -10.029  11.070  10.024  1.00  0.00              
ATOM   1541  H   ARG A 108      -4.601   7.820   9.051  1.00  0.00              
ATOM   1542  HA  ARG A 108      -4.388   9.530   6.818  1.00  0.00              
ATOM   1543 1HB  ARG A 108      -6.319   8.213   7.195  1.00  0.00              
ATOM   1544 2HB  ARG A 108      -6.690   9.127   8.676  1.00  0.00              
ATOM   1545 1HG  ARG A 108      -6.894  11.187   7.249  1.00  0.00              
ATOM   1546 2HG  ARG A 108      -6.740  10.139   5.820  1.00  0.00              
ATOM   1547 1HD  ARG A 108      -9.031  10.700   6.251  1.00  0.00              
ATOM   1548 2HD  ARG A 108      -8.745   8.958   6.469  1.00  0.00              
ATOM   1549  HE  ARG A 108      -9.418   9.267   8.816  1.00  0.00              
ATOM   1550 1HH1 ARG A 108      -8.762  12.380   7.389  1.00  0.00              
ATOM   1551 2HH1 ARG A 108      -9.454  13.174   8.790  1.00  0.00              
ATOM   1552 1HH2 ARG A 108     -10.207  10.162  10.430  1.00  0.00              
ATOM   1553 2HH2 ARG A 108     -10.278  11.910  10.525  1.00  0.00              
ATOM   1554  N   GLU A 109      -4.769  11.117   9.664  1.00  0.00              
ATOM   1555  CA  GLU A 109      -4.545  12.408  10.293  1.00  0.00              
ATOM   1556  C   GLU A 109      -3.086  12.848  10.196  1.00  0.00              
ATOM   1557  O   GLU A 109      -2.808  14.037  10.063  1.00  0.00              
ATOM   1558  CB  GLU A 109      -4.982  12.362  11.759  1.00  0.00              
ATOM   1559  CG  GLU A 109      -6.489  12.283  11.963  1.00  0.00              
ATOM   1560  CD  GLU A 109      -6.832  12.053  13.409  1.00  0.00              
ATOM   1561  OE1 GLU A 109      -5.931  11.888  14.196  1.00  0.00              
ATOM   1562  OE2 GLU A 109      -7.988  12.154  13.748  1.00  0.00              
ATOM   1563  H   GLU A 109      -5.045  10.353  10.216  1.00  0.00              
ATOM   1564  HA  GLU A 109      -5.123  13.176   9.778  1.00  0.00              
ATOM   1565 1HB  GLU A 109      -4.510  11.487  12.205  1.00  0.00              
ATOM   1566 2HB  GLU A 109      -4.599  13.265  12.235  1.00  0.00              
ATOM   1567 1HG  GLU A 109      -7.023  13.160  11.599  1.00  0.00              
ATOM   1568 2HG  GLU A 109      -6.781  11.413  11.378  1.00  0.00              
ATOM   1569  N   GLN A 110      -2.152  11.900  10.250  1.00  0.00              
ATOM   1570  CA  GLN A 110      -0.738  12.234  10.121  1.00  0.00              
ATOM   1571  C   GLN A 110      -0.425  12.688   8.702  1.00  0.00              
ATOM   1572  O   GLN A 110       0.414  13.564   8.487  1.00  0.00              
ATOM   1573  CB  GLN A 110       0.148  11.047  10.489  1.00  0.00              
ATOM   1574  CG  GLN A 110       0.041  10.622  11.943  1.00  0.00              
ATOM   1575  CD  GLN A 110       0.397  11.740  12.911  1.00  0.00              
ATOM   1576  OE1 GLN A 110       1.418  12.410  12.765  1.00  0.00              
ATOM   1577  NE2 GLN A 110      -0.436  11.940  13.918  1.00  0.00              
ATOM   1578  H   GLN A 110      -2.416  10.961  10.376  1.00  0.00              
ATOM   1579  HA  GLN A 110      -0.498  13.067  10.782  1.00  0.00              
ATOM   1580 1HB  GLN A 110      -0.146  10.222   9.839  1.00  0.00              
ATOM   1581 2HB  GLN A 110       1.174  11.338  10.264  1.00  0.00              
ATOM   1582 1HG  GLN A 110      -0.830  10.104  12.343  1.00  0.00              
ATOM   1583 2HG  GLN A 110       0.882   9.929  11.893  1.00  0.00              
ATOM   1584 1HE2 GLN A 110      -0.250  12.664  14.586  1.00  0.00              
ATOM   1585 2HE2 GLN A 110      -1.252  11.371  14.014  1.00  0.00              
ATOM   1586  N   ILE A 111      -1.122  12.098   7.740  1.00  0.00              
ATOM   1587  CA  ILE A 111      -1.019  12.520   6.353  1.00  0.00              
ATOM   1588  C   ILE A 111      -1.518  13.954   6.195  1.00  0.00              
ATOM   1589  O   ILE A 111      -0.888  14.766   5.523  1.00  0.00              
ATOM   1590  CB  ILE A 111      -1.821  11.580   5.427  1.00  0.00              
ATOM   1591  CG1 ILE A 111      -1.175  10.190   5.392  1.00  0.00              
ATOM   1592  CG2 ILE A 111      -1.906  12.168   4.027  1.00  0.00              
ATOM   1593  CD1 ILE A 111      -2.068   9.110   4.815  1.00  0.00              
ATOM   1594  H   ILE A 111      -1.723  11.357   7.970  1.00  0.00              
ATOM   1595  HA  ILE A 111       0.023  12.544   6.035  1.00  0.00              
ATOM   1596  HB  ILE A 111      -2.822  11.495   5.818  1.00  0.00              
ATOM   1597 1HG1 ILE A 111      -0.268  10.268   4.794  1.00  0.00              
ATOM   1598 2HG1 ILE A 111      -0.910   9.930   6.418  1.00  0.00              
ATOM   1599 1HG2 ILE A 111      -2.474  11.495   3.384  1.00  0.00              
ATOM   1600 2HG2 ILE A 111      -2.404  13.136   4.069  1.00  0.00              
ATOM   1601 3HG2 ILE A 111      -0.902  12.293   3.624  1.00  0.00              
ATOM   1602 1HD1 ILE A 111      -1.540   8.156   4.826  1.00  0.00              
ATOM   1603 2HD1 ILE A 111      -2.976   9.028   5.415  1.00  0.00              
ATOM   1604 3HD1 ILE A 111      -2.332   9.365   3.791  1.00  0.00              
ATOM   1605  N   LEU A 112      -2.636  14.263   6.850  1.00  0.00              
ATOM   1606  CA  LEU A 112      -3.199  15.611   6.817  1.00  0.00              
ATOM   1607  C   LEU A 112      -2.400  16.561   7.707  1.00  0.00              
ATOM   1608  O   LEU A 112      -2.476  17.781   7.568  1.00  0.00              
ATOM   1609  CB  LEU A 112      -4.670  15.583   7.251  1.00  0.00              
ATOM   1610  CG  LEU A 112      -5.610  14.803   6.322  1.00  0.00              
ATOM   1611  CD1 LEU A 112      -7.010  14.754   6.918  1.00  0.00              
ATOM   1612  CD2 LEU A 112      -5.630  15.461   4.950  1.00  0.00              
ATOM   1613  H   LEU A 112      -3.096  13.565   7.362  1.00  0.00              
ATOM   1614  HA  LEU A 112      -3.137  16.008   5.804  1.00  0.00              
ATOM   1615 1HB  LEU A 112      -4.565  15.061   8.200  1.00  0.00              
ATOM   1616 2HB  LEU A 112      -5.057  16.586   7.429  1.00  0.00              
ATOM   1617  HG  LEU A 112      -5.193  13.802   6.205  1.00  0.00              
ATOM   1618 1HD1 LEU A 112      -7.670  14.197   6.251  1.00  0.00              
ATOM   1619 2HD1 LEU A 112      -6.975  14.258   7.888  1.00  0.00              
ATOM   1620 3HD1 LEU A 112      -7.389  15.767   7.040  1.00  0.00              
ATOM   1621 1HD2 LEU A 112      -6.298  14.905   4.291  1.00  0.00              
ATOM   1622 2HD2 LEU A 112      -5.983  16.488   5.044  1.00  0.00              
ATOM   1623 3HD2 LEU A 112      -4.624  15.461   4.531  1.00  0.00              
ATOM   1624  N   ARG A 113      -1.647  15.989   8.634  1.00  0.00              
ATOM   1625  CA  ARG A 113      -0.793  16.767   9.516  1.00  0.00              
ATOM   1626  C   ARG A 113       0.393  17.324   8.735  1.00  0.00              
ATOM   1627  O   ARG A 113       0.741  18.499   8.860  1.00  0.00              
ATOM   1628  CB  ARG A 113      -0.307  15.892  10.672  1.00  0.00              
ATOM   1629  CG  ARG A 113       0.579  16.611  11.672  1.00  0.00              
ATOM   1630  CD  ARG A 113       1.052  15.653  12.751  1.00  0.00              
ATOM   1631  NE  ARG A 113       1.926  16.293  13.729  1.00  0.00              
ATOM   1632  CZ  ARG A 113       2.630  15.625  14.645  1.00  0.00              
ATOM   1633  NH1 ARG A 113       2.597  14.294  14.674  1.00  0.00              
ATOM   1634  NH2 ARG A 113       3.382  16.281  15.522  1.00  0.00              
ATOM   1635  H   ARG A 113      -1.669  15.014   8.727  1.00  0.00              
ATOM   1636  HA  ARG A 113      -1.349  17.618   9.911  1.00  0.00              
ATOM   1637 1HB  ARG A 113      -1.192  15.513  11.178  1.00  0.00              
ATOM   1638 2HB  ARG A 113       0.244  15.061  10.233  1.00  0.00              
ATOM   1639 1HG  ARG A 113       1.436  17.024  11.141  1.00  0.00              
ATOM   1640 2HG  ARG A 113       0.004  17.422  12.122  1.00  0.00              
ATOM   1641 1HD  ARG A 113       0.184  15.254  13.275  1.00  0.00              
ATOM   1642 2HD  ARG A 113       1.601  14.836  12.283  1.00  0.00              
ATOM   1643  HE  ARG A 113       1.981  17.280  13.709  1.00  0.00              
ATOM   1644 1HH1 ARG A 113       2.037  13.791  13.999  1.00  0.00              
ATOM   1645 2HH1 ARG A 113       3.132  13.794  15.368  1.00  0.00              
ATOM   1646 1HH2 ARG A 113       3.418  17.291  15.495  1.00  0.00              
ATOM   1647 2HH2 ARG A 113       3.911  15.770  16.212  1.00  0.00              
ATOM   1648  N   VAL A 114       1.009  16.474   7.924  1.00  0.00              
ATOM   1649  CA  VAL A 114       2.201  16.861   7.182  1.00  0.00              
ATOM   1650  C   VAL A 114       1.847  17.654   5.921  1.00  0.00              
ATOM   1651  O   VAL A 114       2.651  18.450   5.438  1.00  0.00              
ATOM   1652  CB  VAL A 114       3.063  15.634   6.809  1.00  0.00              
ATOM   1653  CG1 VAL A 114       3.467  14.864   8.062  1.00  0.00              
ATOM   1654  CG2 VAL A 114       2.329  14.722   5.835  1.00  0.00              
ATOM   1655  H   VAL A 114       0.658  15.563   7.828  1.00  0.00              
ATOM   1656  HA  VAL A 114       2.828  17.538   7.764  1.00  0.00              
ATOM   1657  HB  VAL A 114       3.961  15.987   6.328  1.00  0.00              
ATOM   1658 1HG1 VAL A 114       4.074  14.003   7.780  1.00  0.00              
ATOM   1659 2HG1 VAL A 114       4.043  15.514   8.719  1.00  0.00              
ATOM   1660 3HG1 VAL A 114       2.573  14.521   8.583  1.00  0.00              
ATOM   1661 1HG2 VAL A 114       2.960  13.868   5.590  1.00  0.00              
ATOM   1662 2HG2 VAL A 114       1.405  14.370   6.293  1.00  0.00              
ATOM   1663 3HG2 VAL A 114       2.098  15.274   4.924  1.00  0.00              
ATOM   1664  N   LYS A 115       0.641  17.444   5.403  1.00  0.00              
ATOM   1665  CA  LYS A 115       0.159  18.177   4.238  1.00  0.00              
ATOM   1666  C   LYS A 115      -1.300  18.550   4.449  1.00  0.00              
ATOM   1667  O   LYS A 115      -2.170  17.684   4.434  1.00  0.00              
ATOM   1668  CB  LYS A 115       0.324  17.351   2.962  1.00  0.00              
ATOM   1669  CG  LYS A 115       1.746  17.310   2.417  1.00  0.00              
ATOM   1670  CD  LYS A 115       1.827  16.480   1.145  1.00  0.00              
ATOM   1671  CE  LYS A 115       1.219  17.218  -0.039  1.00  0.00              
ATOM   1672  NZ  LYS A 115       2.073  18.353  -0.484  1.00  0.00              
ATOM   1673  H   LYS A 115       0.048  16.782   5.820  1.00  0.00              
ATOM   1674  HA  LYS A 115       0.726  19.101   4.123  1.00  0.00              
ATOM   1675 1HB  LYS A 115      -0.005  16.337   3.192  1.00  0.00              
ATOM   1676 2HB  LYS A 115      -0.339  17.784   2.212  1.00  0.00              
ATOM   1677 1HG  LYS A 115       2.064  18.332   2.206  1.00  0.00              
ATOM   1678 2HG  LYS A 115       2.395  16.877   3.176  1.00  0.00              
ATOM   1679 1HD  LYS A 115       2.876  16.262   0.939  1.00  0.00              
ATOM   1680 2HD  LYS A 115       1.289  15.545   1.304  1.00  0.00              
ATOM   1681 1HE  LYS A 115       1.101  16.510  -0.858  1.00  0.00              
ATOM   1682 2HE  LYS A 115       0.241  17.595   0.259  1.00  0.00              
ATOM   1683 1HZ  LYS A 115       1.634  18.815  -1.269  1.00  0.00              
ATOM   1684 2HZ  LYS A 115       2.182  19.011   0.275  1.00  0.00              
ATOM   1685 3HZ  LYS A 115       2.979  18.004  -0.762  1.00  0.00              
ATOM   1686  N   ALA A 116      -1.579  19.830   4.645  1.00  0.00              
ATOM   1687  CA  ALA A 116      -2.953  20.269   4.846  1.00  0.00              
ATOM   1688  C   ALA A 116      -3.379  21.303   3.812  1.00  0.00              
ATOM   1689  O   ALA A 116      -2.764  22.361   3.688  1.00  0.00              
ATOM   1690  CB  ALA A 116      -3.128  20.830   6.250  1.00  0.00              
ATOM   1691  H   ALA A 116      -0.851  20.487   4.647  1.00  0.00              
ATOM   1692  HA  ALA A 116      -3.615  19.411   4.726  1.00  0.00              
ATOM   1693 1HB  ALA A 116      -4.160  21.153   6.386  1.00  0.00              
ATOM   1694 2HB  ALA A 116      -2.891  20.058   6.984  1.00  0.00              
ATOM   1695 3HB  ALA A 116      -2.462  21.679   6.390  1.00  0.00              
ATOM   1696  N   GLU A 117      -4.436  20.966   3.070  1.00  0.00              
ATOM   1697  CA  GLU A 117      -5.012  21.843   2.040  1.00  0.00              
ATOM   1698  C   GLU A 117      -3.969  22.365   1.048  1.00  0.00              
ATOM   1699  O   GLU A 117      -4.102  23.476   0.531  1.00  0.00              
ATOM   1700  CB  GLU A 117      -5.730  23.023   2.699  1.00  0.00              
ATOM   1701  CG  GLU A 117      -6.889  22.627   3.603  1.00  0.00              
ATOM   1702  CD  GLU A 117      -7.564  23.838   4.186  1.00  0.00              
ATOM   1703  OE1 GLU A 117      -7.114  24.928   3.928  1.00  0.00              
ATOM   1704  OE2 GLU A 117      -8.594  23.682   4.799  1.00  0.00              
ATOM   1705  H   GLU A 117      -4.867  20.103   3.235  1.00  0.00              
ATOM   1706  HA  GLU A 117      -5.730  21.285   1.439  1.00  0.00              
ATOM   1707 1HB  GLU A 117      -4.984  23.565   3.281  1.00  0.00              
ATOM   1708 2HB  GLU A 117      -6.098  23.661   1.895  1.00  0.00              
ATOM   1709 1HG  GLU A 117      -7.632  22.002   3.109  1.00  0.00              
ATOM   1710 2HG  GLU A 117      -6.411  22.059   4.399  1.00  0.00              
ATOM   1711  N   GLU A 118      -2.953  21.566   0.763  1.00  0.00              
ATOM   1712  CA  GLU A 118      -1.922  21.963  -0.184  1.00  0.00              
ATOM   1713  C   GLU A 118      -2.262  21.487  -1.596  1.00  0.00              
ATOM   1714  O   GLU A 118      -2.299  22.283  -2.535  1.00  0.00              
ATOM   1715  CB  GLU A 118      -0.561  21.414   0.248  1.00  0.00              
ATOM   1716  CG  GLU A 118      -0.049  21.970   1.569  1.00  0.00              
ATOM   1717  CD  GLU A 118       1.305  21.414   1.908  1.00  0.00              
ATOM   1718  OE1 GLU A 118       1.846  20.689   1.108  1.00  0.00              
ATOM   1719  OE2 GLU A 118       1.849  21.801   2.916  1.00  0.00              
ATOM   1720  H   GLU A 118      -2.892  20.693   1.202  1.00  0.00              
ATOM   1721  HA  GLU A 118      -1.860  23.051  -0.229  1.00  0.00              
ATOM   1722 1HB  GLU A 118      -0.665  20.331   0.326  1.00  0.00              
ATOM   1723 2HB  GLU A 118       0.146  21.655  -0.545  1.00  0.00              
ATOM   1724 1HG  GLU A 118      -0.011  23.059   1.595  1.00  0.00              
ATOM   1725 2HG  GLU A 118      -0.779  21.615   2.296  1.00  0.00              
ATOM   1726  N   ASP A 119      -2.532  20.199  -1.735  1.00  0.00              
ATOM   1727  CA  ASP A 119      -2.940  19.631  -3.013  1.00  0.00              
ATOM   1728  C   ASP A 119      -3.977  18.543  -2.782  1.00  0.00              
ATOM   1729  O   ASP A 119      -4.529  18.437  -1.684  1.00  0.00              
ATOM   1730  CB  ASP A 119      -1.735  19.071  -3.773  1.00  0.00              
ATOM   1731  CG  ASP A 119      -1.051  17.896  -3.088  1.00  0.00              
ATOM   1732  OD1 ASP A 119      -1.528  17.471  -2.063  1.00  0.00              
ATOM   1733  OD2 ASP A 119      -0.156  17.333  -3.672  1.00  0.00              
ATOM   1734  H   ASP A 119      -2.470  19.617  -0.956  1.00  0.00              
ATOM   1735  HA  ASP A 119      -3.405  20.402  -3.628  1.00  0.00              
ATOM   1736 1HB  ASP A 119      -1.958  18.809  -4.808  1.00  0.00              
ATOM   1737 2HB  ASP A 119      -1.074  19.939  -3.750  1.00  0.00              
ATOM   1738  N   LYS A 120      -4.222  17.712  -3.787  1.00  0.00              
ATOM   1739  CA  LYS A 120      -5.088  16.557  -3.612  1.00  0.00              
ATOM   1740  C   LYS A 120      -4.243  15.308  -3.452  1.00  0.00              
ATOM   1741  O   LYS A 120      -3.307  15.081  -4.212  1.00  0.00              
ATOM   1742  CB  LYS A 120      -6.047  16.407  -4.794  1.00  0.00              
ATOM   1743  CG  LYS A 120      -7.082  17.518  -4.910  1.00  0.00              
ATOM   1744  CD  LYS A 120      -8.040  17.265  -6.064  1.00  0.00              
ATOM   1745  CE  LYS A 120      -9.063  18.384  -6.191  1.00  0.00              
ATOM   1746  NZ  LYS A 120     -10.016  18.142  -7.309  1.00  0.00              
ATOM   1747  H   LYS A 120      -3.780  17.852  -4.661  1.00  0.00              
ATOM   1748  HA  LYS A 120      -5.679  16.673  -2.703  1.00  0.00              
ATOM   1749 1HB  LYS A 120      -5.439  16.382  -5.698  1.00  0.00              
ATOM   1750 2HB  LYS A 120      -6.557  15.450  -4.673  1.00  0.00              
ATOM   1751 1HG  LYS A 120      -7.643  17.568  -3.975  1.00  0.00              
ATOM   1752 2HG  LYS A 120      -6.560  18.461  -5.070  1.00  0.00              
ATOM   1753 1HD  LYS A 120      -7.462  17.194  -6.986  1.00  0.00              
ATOM   1754 2HD  LYS A 120      -8.555  16.321  -5.888  1.00  0.00              
ATOM   1755 1HE  LYS A 120      -9.614  18.451  -5.255  1.00  0.00              
ATOM   1756 2HE  LYS A 120      -8.528  19.317  -6.366  1.00  0.00              
ATOM   1757 1HZ  LYS A 120     -10.676  18.906  -7.360  1.00  0.00              
ATOM   1758 2HZ  LYS A 120      -9.505  18.080  -8.180  1.00  0.00              
ATOM   1759 3HZ  LYS A 120     -10.512  17.278  -7.148  1.00  0.00              
ATOM   1760  N   ILE A 121      -4.575  14.509  -2.461  1.00  0.00              
ATOM   1761  CA  ILE A 121      -3.794  13.332  -2.141  1.00  0.00              
ATOM   1762  C   ILE A 121      -4.645  12.073  -2.230  1.00  0.00              
ATOM   1763  O   ILE A 121      -5.659  11.951  -1.543  1.00  0.00              
ATOM   1764  CB  ILE A 121      -3.178  13.432  -0.733  1.00  0.00              
ATOM   1765  CG1 ILE A 121      -2.331  14.701  -0.608  1.00  0.00              
ATOM   1766  CG2 ILE A 121      -2.341  12.197  -0.430  1.00  0.00              
ATOM   1767  CD1 ILE A 121      -1.845  14.976   0.796  1.00  0.00              
ATOM   1768  H   ILE A 121      -5.386  14.706  -1.936  1.00  0.00              
ATOM   1769  HA  ILE A 121      -3.003  13.185  -2.875  1.00  0.00              
ATOM   1770  HB  ILE A 121      -3.979  13.516   0.001  1.00  0.00              
ATOM   1771 1HG1 ILE A 121      -1.475  14.586  -1.273  1.00  0.00              
ATOM   1772 2HG1 ILE A 121      -2.945  15.534  -0.949  1.00  0.00              
ATOM   1773 1HG2 ILE A 121      -1.912  12.284   0.567  1.00  0.00              
ATOM   1774 2HG2 ILE A 121      -2.970  11.311  -0.480  1.00  0.00              
ATOM   1775 3HG2 ILE A 121      -1.538  12.114  -1.163  1.00  0.00              
ATOM   1776 1HD1 ILE A 121      -1.253  15.891   0.805  1.00  0.00              
ATOM   1777 2HD1 ILE A 121      -2.701  15.091   1.462  1.00  0.00              
ATOM   1778 3HD1 ILE A 121      -1.230  14.144   1.138  1.00  0.00              
ATOM   1779  N   PRO A 122      -4.253  11.129  -3.099  1.00  0.00              
ATOM   1780  CA  PRO A 122      -4.984   9.895  -3.320  1.00  0.00              
ATOM   1781  C   PRO A 122      -4.812   8.899  -2.171  1.00  0.00              
ATOM   1782  O   PRO A 122      -3.770   8.247  -2.044  1.00  0.00              
ATOM   1783  CB  PRO A 122      -4.402   9.363  -4.634  1.00  0.00              
ATOM   1784  CG  PRO A 122      -3.011   9.895  -4.667  1.00  0.00              
ATOM   1785  CD  PRO A 122      -3.086  11.249  -4.010  1.00  0.00              
ATOM   1786  HA  PRO A 122      -6.071  10.049  -3.380  1.00  0.00              
ATOM   1787 1HB  PRO A 122      -4.409   8.263  -4.661  1.00  0.00              
ATOM   1788 2HB  PRO A 122      -4.983   9.710  -5.501  1.00  0.00              
ATOM   1789 1HG  PRO A 122      -2.318   9.233  -4.129  1.00  0.00              
ATOM   1790 2HG  PRO A 122      -2.641   9.977  -5.700  1.00  0.00              
ATOM   1791 1HD  PRO A 122      -2.173  11.488  -3.446  1.00  0.00              
ATOM   1792 2HD  PRO A 122      -3.233  12.058  -4.741  1.00  0.00              
ATOM   1793  N   LEU A 123      -5.833   8.792  -1.335  1.00  0.00              
ATOM   1794  CA  LEU A 123      -5.854   7.786  -0.283  1.00  0.00              
ATOM   1795  C   LEU A 123      -6.794   6.656  -0.668  1.00  0.00              
ATOM   1796  O   LEU A 123      -7.885   6.894  -1.182  1.00  0.00              
ATOM   1797  CB  LEU A 123      -6.300   8.379   1.061  1.00  0.00              
ATOM   1798  CG  LEU A 123      -5.205   9.038   1.908  1.00  0.00              
ATOM   1799  CD1 LEU A 123      -4.795  10.383   1.330  1.00  0.00              
ATOM   1800  CD2 LEU A 123      -5.677   9.201   3.344  1.00  0.00              
ATOM   1801  H   LEU A 123      -6.602   9.396  -1.435  1.00  0.00              
ATOM   1802  HA  LEU A 123      -4.859   7.356  -0.169  1.00  0.00              
ATOM   1803 1HB  LEU A 123      -6.992   9.139   0.698  1.00  0.00              
ATOM   1804 2HB  LEU A 123      -6.844   7.651   1.662  1.00  0.00              
ATOM   1805  HG  LEU A 123      -4.336   8.401   1.915  1.00  0.00              
ATOM   1806 1HD1 LEU A 123      -4.017  10.825   1.952  1.00  0.00              
ATOM   1807 2HD1 LEU A 123      -4.412  10.243   0.318  1.00  0.00              
ATOM   1808 3HD1 LEU A 123      -5.658  11.047   1.303  1.00  0.00              
ATOM   1809 1HD2 LEU A 123      -4.890   9.671   3.934  1.00  0.00              
ATOM   1810 2HD2 LEU A 123      -6.570   9.829   3.365  1.00  0.00              
ATOM   1811 3HD2 LEU A 123      -5.911   8.224   3.763  1.00  0.00              
ATOM   1812  N   LEU A 124      -6.378   5.427  -0.425  1.00  0.00              
ATOM   1813  CA  LEU A 124      -7.232   4.291  -0.695  1.00  0.00              
ATOM   1814  C   LEU A 124      -7.275   3.361   0.504  1.00  0.00              
ATOM   1815  O   LEU A 124      -6.239   2.912   0.995  1.00  0.00              
ATOM   1816  CB  LEU A 124      -6.766   3.551  -1.952  1.00  0.00              
ATOM   1817  CG  LEU A 124      -7.557   2.287  -2.300  1.00  0.00              
ATOM   1818  CD1 LEU A 124      -9.001   2.625  -2.604  1.00  0.00              
ATOM   1819  CD2 LEU A 124      -6.928   1.578  -3.485  1.00  0.00              
ATOM   1820  H   LEU A 124      -5.478   5.281  -0.058  1.00  0.00              
ATOM   1821  HA  LEU A 124      -8.252   4.634  -0.866  1.00  0.00              
ATOM   1822 1HB  LEU A 124      -6.957   4.326  -2.694  1.00  0.00              
ATOM   1823 2HB  LEU A 124      -5.698   3.334  -1.920  1.00  0.00              
ATOM   1824  HG  LEU A 124      -7.545   1.617  -1.458  1.00  0.00              
ATOM   1825 1HD1 LEU A 124      -9.545   1.712  -2.848  1.00  0.00              
ATOM   1826 2HD1 LEU A 124      -9.455   3.094  -1.732  1.00  0.00              
ATOM   1827 3HD1 LEU A 124      -9.044   3.309  -3.450  1.00  0.00              
ATOM   1828 1HD2 LEU A 124      -7.503   0.680  -3.718  1.00  0.00              
ATOM   1829 2HD2 LEU A 124      -6.927   2.242  -4.348  1.00  0.00              
ATOM   1830 3HD2 LEU A 124      -5.903   1.298  -3.241  1.00  0.00              
ATOM   1831  N   VAL A 125      -8.480   3.098   0.983  1.00  0.00              
ATOM   1832  CA  VAL A 125      -8.669   2.295   2.173  1.00  0.00              
ATOM   1833  C   VAL A 125      -8.889   0.838   1.783  1.00  0.00              
ATOM   1834  O   VAL A 125      -9.686   0.533   0.892  1.00  0.00              
ATOM   1835  CB  VAL A 125      -9.862   2.790   3.013  1.00  0.00              
ATOM   1836  CG1 VAL A 125     -10.050   1.913   4.241  1.00  0.00              
ATOM   1837  CG2 VAL A 125      -9.660   4.241   3.422  1.00  0.00              
ATOM   1838  H   VAL A 125      -9.266   3.445   0.510  1.00  0.00              
ATOM   1839  HA  VAL A 125      -7.777   2.301   2.801  1.00  0.00              
ATOM   1840  HB  VAL A 125     -10.765   2.757   2.401  1.00  0.00              
ATOM   1841 1HG1 VAL A 125     -10.897   2.276   4.823  1.00  0.00              
ATOM   1842 2HG1 VAL A 125     -10.239   0.886   3.930  1.00  0.00              
ATOM   1843 3HG1 VAL A 125      -9.149   1.946   4.854  1.00  0.00              
ATOM   1844 1HG2 VAL A 125     -10.512   4.575   4.014  1.00  0.00              
ATOM   1845 2HG2 VAL A 125      -8.749   4.327   4.015  1.00  0.00              
ATOM   1846 3HG2 VAL A 125      -9.573   4.862   2.531  1.00  0.00              
ATOM   1847  N   VAL A 126      -8.168  -0.054   2.439  1.00  0.00              
ATOM   1848  CA  VAL A 126      -8.161  -1.460   2.074  1.00  0.00              
ATOM   1849  C   VAL A 126      -8.474  -2.330   3.285  1.00  0.00              
ATOM   1850  O   VAL A 126      -7.733  -2.335   4.274  1.00  0.00              
ATOM   1851  CB  VAL A 126      -6.797  -1.882   1.485  1.00  0.00              
ATOM   1852  CG1 VAL A 126      -6.801  -3.356   1.112  1.00  0.00              
ATOM   1853  CG2 VAL A 126      -6.436  -1.023   0.282  1.00  0.00              
ATOM   1854  H   VAL A 126      -7.627   0.243   3.208  1.00  0.00              
ATOM   1855  HA  VAL A 126      -8.945  -1.686   1.350  1.00  0.00              
ATOM   1856  HB  VAL A 126      -6.041  -1.731   2.244  1.00  0.00              
ATOM   1857 1HG1 VAL A 126      -5.829  -3.630   0.699  1.00  0.00              
ATOM   1858 2HG1 VAL A 126      -7.000  -3.957   1.999  1.00  0.00              
ATOM   1859 3HG1 VAL A 126      -7.574  -3.541   0.366  1.00  0.00              
ATOM   1860 1HG2 VAL A 126      -5.472  -1.338  -0.116  1.00  0.00              
ATOM   1861 2HG2 VAL A 126      -7.200  -1.137  -0.487  1.00  0.00              
ATOM   1862 3HG2 VAL A 126      -6.379   0.022   0.584  1.00  0.00              
ATOM   1863  N   GLY A 127      -9.577  -3.055   3.204  1.00  0.00              
ATOM   1864  CA  GLY A 127      -9.895  -4.036   4.215  1.00  0.00              
ATOM   1865  C   GLY A 127      -9.532  -5.432   3.763  1.00  0.00              
ATOM   1866  O   GLY A 127     -10.161  -5.982   2.858  1.00  0.00              
ATOM   1867  H   GLY A 127     -10.181  -2.926   2.443  1.00  0.00              
ATOM   1868 1HA  GLY A 127      -9.340  -3.804   5.124  1.00  0.00              
ATOM   1869 2HA  GLY A 127     -10.964  -3.999   4.424  1.00  0.00              
ATOM   1870  N   ASN A 128      -8.509  -6.002   4.372  1.00  0.00              
ATOM   1871  CA  ASN A 128      -7.994  -7.290   3.949  1.00  0.00              
ATOM   1872  C   ASN A 128      -8.595  -8.393   4.813  1.00  0.00              
ATOM   1873  O   ASN A 128      -9.256  -8.103   5.811  1.00  0.00              
ATOM   1874  CB  ASN A 128      -6.478  -7.332   4.000  1.00  0.00              
ATOM   1875  CG  ASN A 128      -5.920  -7.387   5.396  1.00  0.00              
ATOM   1876  OD1 ASN A 128      -6.221  -6.535   6.240  1.00  0.00              
ATOM   1877  ND2 ASN A 128      -5.047  -8.336   5.618  1.00  0.00              
ATOM   1878  H   ASN A 128      -8.102  -5.558   5.145  1.00  0.00              
ATOM   1879  HA  ASN A 128      -8.291  -7.487   2.918  1.00  0.00              
ATOM   1880 1HB  ASN A 128      -5.917  -8.018   3.363  1.00  0.00              
ATOM   1881 2HB  ASN A 128      -6.373  -6.316   3.619  1.00  0.00              
ATOM   1882 1HD2 ASN A 128      -4.635  -8.433   6.524  1.00  0.00              
ATOM   1883 2HD2 ASN A 128      -4.793  -8.964   4.883  1.00  0.00              
ATOM   1884  N   LYS A 129      -8.369  -9.651   4.425  1.00  0.00              
ATOM   1885  CA  LYS A 129      -8.962 -10.808   5.115  1.00  0.00              
ATOM   1886  C   LYS A 129     -10.474 -10.618   5.243  1.00  0.00              
ATOM   1887  O   LYS A 129     -11.057 -10.918   6.282  1.00  0.00              
ATOM   1888  CB  LYS A 129      -8.333 -11.004   6.495  1.00  0.00              
ATOM   1889  CG  LYS A 129      -6.863 -11.403   6.465  1.00  0.00              
ATOM   1890  CD  LYS A 129      -6.335 -11.673   7.866  1.00  0.00              
ATOM   1891  CE  LYS A 129      -4.873 -12.096   7.836  1.00  0.00              
ATOM   1892  NZ  LYS A 129      -4.348 -12.383   9.198  1.00  0.00              
ATOM   1893  H   LYS A 129      -7.784  -9.810   3.657  1.00  0.00              
ATOM   1894  HA  LYS A 129      -8.795 -11.713   4.529  1.00  0.00              
ATOM   1895 1HB  LYS A 129      -8.442 -10.061   7.033  1.00  0.00              
ATOM   1896 2HB  LYS A 129      -8.908 -11.779   7.002  1.00  0.00              
ATOM   1897 1HG  LYS A 129      -6.761 -12.302   5.858  1.00  0.00              
ATOM   1898 2HG  LYS A 129      -6.294 -10.592   6.012  1.00  0.00              
ATOM   1899 1HD  LYS A 129      -6.438 -10.763   8.458  1.00  0.00              
ATOM   1900 2HD  LYS A 129      -6.932 -12.466   8.315  1.00  0.00              
ATOM   1901 1HE  LYS A 129      -4.790 -12.991   7.219  1.00  0.00              
ATOM   1902 2HE  LYS A 129      -4.295 -11.290   7.385  1.00  0.00              
ATOM   1903 1HZ  LYS A 129      -3.379 -12.659   9.134  1.00  0.00              
ATOM   1904 2HZ  LYS A 129      -4.425 -11.554   9.770  1.00  0.00              
ATOM   1905 3HZ  LYS A 129      -4.884 -13.130   9.615  1.00  0.00              
ATOM   1906  N   SER A 130     -11.099 -10.168   4.153  1.00  0.00              
ATOM   1907  CA  SER A 130     -12.552  -9.971   4.091  1.00  0.00              
ATOM   1908  C   SER A 130     -13.331 -11.291   4.193  1.00  0.00              
ATOM   1909  O   SER A 130     -14.540 -11.290   4.434  1.00  0.00              
ATOM   1910  CB  SER A 130     -12.916  -9.248   2.809  1.00  0.00              
ATOM   1911  OG  SER A 130     -12.671 -10.033   1.675  1.00  0.00              
ATOM   1912  H   SER A 130     -10.567  -9.954   3.358  1.00  0.00              
ATOM   1913  HA  SER A 130     -12.928  -9.280   4.847  1.00  0.00              
ATOM   1914 1HB  SER A 130     -13.973  -8.992   2.842  1.00  0.00              
ATOM   1915 2HB  SER A 130     -12.324  -8.335   2.743  1.00  0.00              
ATOM   1916  HG  SER A 130     -12.609  -9.466   0.902  1.00  0.00              
ATOM   1917  N   ASP A 131     -12.633 -12.406   4.032  1.00  0.00              
ATOM   1918  CA  ASP A 131     -13.243 -13.726   4.124  1.00  0.00              
ATOM   1919  C   ASP A 131     -13.606 -14.042   5.571  1.00  0.00              
ATOM   1920  O   ASP A 131     -14.564 -14.765   5.851  1.00  0.00              
ATOM   1921  CB  ASP A 131     -12.302 -14.796   3.565  1.00  0.00              
ATOM   1922  CG  ASP A 131     -12.159 -14.778   2.049  1.00  0.00              
ATOM   1923  OD1 ASP A 131     -12.961 -14.144   1.404  1.00  0.00              
ATOM   1924  OD2 ASP A 131     -11.168 -15.263   1.561  1.00  0.00              
ATOM   1925  H   ASP A 131     -11.673 -12.342   3.842  1.00  0.00              
ATOM   1926  HA  ASP A 131     -14.170 -13.745   3.550  1.00  0.00              
ATOM   1927 1HB  ASP A 131     -11.314 -14.788   4.023  1.00  0.00              
ATOM   1928 2HB  ASP A 131     -12.837 -15.697   3.869  1.00  0.00              
ATOM   1929  N   LEU A 132     -12.837 -13.479   6.493  1.00  0.00              
ATOM   1930  CA  LEU A 132     -13.017 -13.742   7.914  1.00  0.00              
ATOM   1931  C   LEU A 132     -14.133 -12.878   8.496  1.00  0.00              
ATOM   1932  O   LEU A 132     -13.876 -11.966   9.281  1.00  0.00              
ATOM   1933  CB  LEU A 132     -11.721 -13.466   8.680  1.00  0.00              
ATOM   1934  CG  LEU A 132     -10.518 -14.319   8.284  1.00  0.00              
ATOM   1935  CD1 LEU A 132      -9.312 -13.914   9.113  1.00  0.00              
ATOM   1936  CD2 LEU A 132     -10.823 -15.798   8.465  1.00  0.00              
ATOM   1937  H   LEU A 132     -12.130 -12.863   6.204  1.00  0.00              
ATOM   1938  HA  LEU A 132     -13.321 -14.778   8.058  1.00  0.00              
ATOM   1939 1HB  LEU A 132     -11.556 -12.432   8.381  1.00  0.00              
ATOM   1940 2HB  LEU A 132     -11.873 -13.513   9.758  1.00  0.00              
ATOM   1941  HG  LEU A 132     -10.287 -14.144   7.244  1.00  0.00              
ATOM   1942 1HD1 LEU A 132      -8.453 -14.522   8.828  1.00  0.00              
ATOM   1943 2HD1 LEU A 132      -9.084 -12.863   8.935  1.00  0.00              
ATOM   1944 3HD1 LEU A 132      -9.530 -14.064  10.168  1.00  0.00              
ATOM   1945 1HD2 LEU A 132      -9.952 -16.386   8.176  1.00  0.00              
ATOM   1946 2HD2 LEU A 132     -11.064 -15.995   9.509  1.00  0.00              
ATOM   1947 3HD2 LEU A 132     -11.672 -16.075   7.838  1.00  0.00              
ATOM   1948  N   GLU A 133     -15.365 -13.149   8.098  1.00  0.00              
ATOM   1949  CA  GLU A 133     -16.506 -12.385   8.595  1.00  0.00              
ATOM   1950  C   GLU A 133     -16.928 -12.888   9.975  1.00  0.00              
ATOM   1951  O   GLU A 133     -17.493 -12.144  10.772  1.00  0.00              
ATOM   1952  CB  GLU A 133     -17.679 -12.472   7.617  1.00  0.00              
ATOM   1953  CG  GLU A 133     -17.430 -11.797   6.276  1.00  0.00              
ATOM   1954  CD  GLU A 133     -18.614 -11.946   5.360  1.00  0.00              
ATOM   1955  OE1 GLU A 133     -19.582 -12.542   5.767  1.00  0.00              
ATOM   1956  OE2 GLU A 133     -18.596 -11.370   4.298  1.00  0.00              
ATOM   1957  H   GLU A 133     -15.510 -13.862   7.439  1.00  0.00              
ATOM   1958  HA  GLU A 133     -16.227 -11.337   8.711  1.00  0.00              
ATOM   1959 1HB  GLU A 133     -17.883 -13.531   7.457  1.00  0.00              
ATOM   1960 2HB  GLU A 133     -18.535 -12.006   8.104  1.00  0.00              
ATOM   1961 1HG  GLU A 133     -17.171 -10.742   6.362  1.00  0.00              
ATOM   1962 2HG  GLU A 133     -16.583 -12.345   5.866  1.00  0.00              
ATOM   1963  N   GLU A 134     -16.651 -14.157  10.239  1.00  0.00              
ATOM   1964  CA  GLU A 134     -16.955 -14.764  11.529  1.00  0.00              
ATOM   1965  C   GLU A 134     -16.009 -14.264  12.618  1.00  0.00              
ATOM   1966  O   GLU A 134     -16.267 -14.446  13.810  1.00  0.00              
ATOM   1967  CB  GLU A 134     -16.885 -16.289  11.430  1.00  0.00              
ATOM   1968  CG  GLU A 134     -15.493 -16.837  11.146  1.00  0.00              
ATOM   1969  CD  GLU A 134     -15.162 -16.755   9.682  1.00  0.00              
ATOM   1970  OE1 GLU A 134     -15.944 -16.202   8.946  1.00  0.00              
ATOM   1971  OE2 GLU A 134     -14.078 -17.142   9.315  1.00  0.00              
ATOM   1972  H   GLU A 134     -16.236 -14.705   9.544  1.00  0.00              
ATOM   1973  HA  GLU A 134     -17.960 -14.481  11.843  1.00  0.00              
ATOM   1974 1HB  GLU A 134     -17.243 -16.687  12.380  1.00  0.00              
ATOM   1975 2HB  GLU A 134     -17.562 -16.589  10.630  1.00  0.00              
ATOM   1976 1HG  GLU A 134     -14.708 -16.347  11.722  1.00  0.00              
ATOM   1977 2HG  GLU A 134     -15.563 -17.882  11.443  1.00  0.00              
ATOM   1978  N   ARG A 135     -14.917 -13.637  12.204  1.00  0.00              
ATOM   1979  CA  ARG A 135     -13.981 -13.033  13.146  1.00  0.00              
ATOM   1980  C   ARG A 135     -14.033 -11.514  13.067  1.00  0.00              
ATOM   1981  O   ARG A 135     -13.255 -10.831  13.729  1.00  0.00              
ATOM   1982  CB  ARG A 135     -12.564 -13.554  12.964  1.00  0.00              
ATOM   1983  CG  ARG A 135     -12.379 -15.031  13.276  1.00  0.00              
ATOM   1984  CD  ARG A 135     -11.062 -15.584  12.866  1.00  0.00              
ATOM   1985  NE  ARG A 135     -10.814 -16.943  13.317  1.00  0.00              
ATOM   1986  CZ  ARG A 135     -11.297 -18.048  12.717  1.00  0.00              
ATOM   1987  NH1 ARG A 135     -12.084 -17.961  11.668  1.00  0.00              
ATOM   1988  NH2 ARG A 135     -10.978 -19.225  13.226  1.00  0.00              
ATOM   1989  H   ARG A 135     -14.737 -13.574  11.245  1.00  0.00              
ATOM   1990  HA  ARG A 135     -14.257 -13.303  14.166  1.00  0.00              
ATOM   1991 1HB  ARG A 135     -12.287 -13.369  11.926  1.00  0.00              
ATOM   1992 2HB  ARG A 135     -11.923 -12.967  13.620  1.00  0.00              
ATOM   1993 1HG  ARG A 135     -12.483 -15.174  14.351  1.00  0.00              
ATOM   1994 2HG  ARG A 135     -13.156 -15.594  12.757  1.00  0.00              
ATOM   1995 1HD  ARG A 135     -11.001 -15.584  11.779  1.00  0.00              
ATOM   1996 2HD  ARG A 135     -10.272 -14.954  13.274  1.00  0.00              
ATOM   1997  HE  ARG A 135     -10.271 -17.272  14.104  1.00  0.00              
ATOM   1998 1HH1 ARG A 135     -12.333 -17.053  11.301  1.00  0.00              
ATOM   1999 2HH1 ARG A 135     -12.437 -18.800  11.233  1.00  0.00              
ATOM   2000 1HH2 ARG A 135     -10.387 -19.275  14.044  1.00  0.00              
ATOM   2001 2HH2 ARG A 135     -11.327 -20.069  12.797  1.00  0.00              
ATOM   2002  N   ARG A 136     -14.959 -10.995  12.268  1.00  0.00              
ATOM   2003  CA  ARG A 136     -15.008  -9.567  11.977  1.00  0.00              
ATOM   2004  C   ARG A 136     -15.326  -8.778  13.242  1.00  0.00              
ATOM   2005  O   ARG A 136     -16.260  -9.105  13.974  1.00  0.00              
ATOM   2006  CB  ARG A 136     -16.049  -9.278  10.887  1.00  0.00              
ATOM   2007  CG  ARG A 136     -16.092  -7.821  10.447  1.00  0.00              
ATOM   2008  CD  ARG A 136     -16.957  -7.626   9.211  1.00  0.00              
ATOM   2009  NE  ARG A 136     -18.383  -7.713   9.512  1.00  0.00              
ATOM   2010  CZ  ARG A 136     -19.343  -7.715   8.585  1.00  0.00              
ATOM   2011  NH1 ARG A 136     -19.030  -7.649   7.293  1.00  0.00              
ATOM   2012  NH2 ARG A 136     -20.616  -7.800   8.949  1.00  0.00              
ATOM   2013  H   ARG A 136     -15.649 -11.581  11.891  1.00  0.00              
ATOM   2014  HA  ARG A 136     -14.033  -9.228  11.626  1.00  0.00              
ATOM   2015 1HB  ARG A 136     -15.804  -9.912  10.036  1.00  0.00              
ATOM   2016 2HB  ARG A 136     -17.020  -9.569  11.289  1.00  0.00              
ATOM   2017 1HG  ARG A 136     -16.497  -7.225  11.265  1.00  0.00              
ATOM   2018 2HG  ARG A 136     -15.075  -7.495  10.229  1.00  0.00              
ATOM   2019 1HD  ARG A 136     -16.752  -6.644   8.787  1.00  0.00              
ATOM   2020 2HD  ARG A 136     -16.709  -8.396   8.481  1.00  0.00              
ATOM   2021  HE  ARG A 136     -18.641  -7.766  10.469  1.00  0.00              
ATOM   2022 1HH1 ARG A 136     -18.061  -7.597   7.013  1.00  0.00              
ATOM   2023 2HH1 ARG A 136     -19.764  -7.650   6.599  1.00  0.00              
ATOM   2024 1HH2 ARG A 136     -20.854  -7.864   9.930  1.00  0.00              
ATOM   2025 2HH2 ARG A 136     -21.340  -7.801   8.247  1.00  0.00              
ATOM   2026  N   GLN A 137     -14.532  -7.748  13.497  1.00  0.00              
ATOM   2027  CA  GLN A 137     -14.779  -6.858  14.619  1.00  0.00              
ATOM   2028  C   GLN A 137     -15.229  -5.487  14.149  1.00  0.00              
ATOM   2029  O   GLN A 137     -15.968  -4.800  14.857  1.00  0.00              
ATOM   2030  CB  GLN A 137     -13.522  -6.720  15.480  1.00  0.00              
ATOM   2031  CG  GLN A 137     -13.036  -8.026  16.086  1.00  0.00              
ATOM   2032  CD  GLN A 137     -14.042  -8.628  17.048  1.00  0.00              
ATOM   2033  OE1 GLN A 137     -14.599  -7.933  17.901  1.00  0.00              
ATOM   2034  NE2 GLN A 137     -14.279  -9.928  16.917  1.00  0.00              
ATOM   2035  H   GLN A 137     -13.764  -7.580  12.911  1.00  0.00              
ATOM   2036  HA  GLN A 137     -15.590  -7.256  15.229  1.00  0.00              
ATOM   2037 1HB  GLN A 137     -12.746  -6.299  14.840  1.00  0.00              
ATOM   2038 2HB  GLN A 137     -13.760  -6.012  16.274  1.00  0.00              
ATOM   2039 1HG  GLN A 137     -12.620  -8.835  15.487  1.00  0.00              
ATOM   2040 2HG  GLN A 137     -12.238  -7.560  16.668  1.00  0.00              
ATOM   2041 1HE2 GLN A 137     -14.933 -10.381  17.524  1.00  0.00              
ATOM   2042 2HE2 GLN A 137     -13.804 -10.455  16.212  1.00  0.00              
ATOM   2043  N   VAL A 138     -14.802  -5.083  12.960  1.00  0.00              
ATOM   2044  CA  VAL A 138     -15.328  -3.852  12.379  1.00  0.00              
ATOM   2045  C   VAL A 138     -16.112  -4.150  11.108  1.00  0.00              
ATOM   2046  O   VAL A 138     -15.609  -4.800  10.189  1.00  0.00              
ATOM   2047  CB  VAL A 138     -14.238  -2.780  12.099  1.00  0.00              
ATOM   2048  CG1 VAL A 138     -13.132  -3.319  11.219  1.00  0.00              
ATOM   2049  CG2 VAL A 138     -14.852  -1.541  11.453  1.00  0.00              
ATOM   2050  H   VAL A 138     -14.137  -5.625  12.460  1.00  0.00              
ATOM   2051  HA  VAL A 138     -16.041  -3.370  13.049  1.00  0.00              
ATOM   2052  HB  VAL A 138     -13.804  -2.486  13.043  1.00  0.00              
ATOM   2053 1HG1 VAL A 138     -12.389  -2.538  11.048  1.00  0.00              
ATOM   2054 2HG1 VAL A 138     -12.656  -4.168  11.712  1.00  0.00              
ATOM   2055 3HG1 VAL A 138     -13.548  -3.639  10.265  1.00  0.00              
ATOM   2056 1HG2 VAL A 138     -14.072  -0.803  11.265  1.00  0.00              
ATOM   2057 2HG2 VAL A 138     -15.322  -1.819  10.510  1.00  0.00              
ATOM   2058 3HG2 VAL A 138     -15.600  -1.116  12.122  1.00  0.00              
ATOM   2059  N   PRO A 139     -17.376  -3.706  11.064  1.00  0.00              
ATOM   2060  CA  PRO A 139     -18.273  -4.007   9.954  1.00  0.00              
ATOM   2061  C   PRO A 139     -17.883  -3.210   8.720  1.00  0.00              
ATOM   2062  O   PRO A 139     -17.397  -2.085   8.823  1.00  0.00              
ATOM   2063  CB  PRO A 139     -19.656  -3.580  10.464  1.00  0.00              
ATOM   2064  CG  PRO A 139     -19.391  -2.568  11.524  1.00  0.00              
ATOM   2065  CD  PRO A 139     -18.097  -2.973  12.167  1.00  0.00              
ATOM   2066  HA  PRO A 139     -18.229  -5.062   9.645  1.00  0.00              
ATOM   2067 1HB  PRO A 139     -20.267  -3.150   9.657  1.00  0.00              
ATOM   2068 2HB  PRO A 139     -20.216  -4.435  10.871  1.00  0.00              
ATOM   2069 1HG  PRO A 139     -19.316  -1.556  11.098  1.00  0.00              
ATOM   2070 2HG  PRO A 139     -20.204  -2.545  12.265  1.00  0.00              
ATOM   2071 1HD  PRO A 139     -17.515  -2.106  12.513  1.00  0.00              
ATOM   2072 2HD  PRO A 139     -18.252  -3.624  13.040  1.00  0.00              
ATOM   2073  N   VAL A 140     -18.089  -3.798   7.550  1.00  0.00              
ATOM   2074  CA  VAL A 140     -17.796  -3.113   6.301  1.00  0.00              
ATOM   2075  C   VAL A 140     -18.657  -1.852   6.152  1.00  0.00              
ATOM   2076  O   VAL A 140     -18.238  -0.870   5.543  1.00  0.00              
ATOM   2077  CB  VAL A 140     -18.025  -4.033   5.088  1.00  0.00              
ATOM   2078  CG1 VAL A 140     -17.922  -3.242   3.793  1.00  0.00              
ATOM   2079  CG2 VAL A 140     -17.024  -5.178   5.092  1.00  0.00              
ATOM   2080  H   VAL A 140     -18.437  -4.712   7.529  1.00  0.00              
ATOM   2081  HA  VAL A 140     -16.766  -2.754   6.277  1.00  0.00              
ATOM   2082  HB  VAL A 140     -19.016  -4.478   5.164  1.00  0.00              
ATOM   2083 1HG1 VAL A 140     -18.085  -3.908   2.945  1.00  0.00              
ATOM   2084 2HG1 VAL A 140     -18.674  -2.454   3.786  1.00  0.00              
ATOM   2085 3HG1 VAL A 140     -16.929  -2.797   3.716  1.00  0.00              
ATOM   2086 1HG2 VAL A 140     -17.200  -5.820   4.229  1.00  0.00              
ATOM   2087 2HG2 VAL A 140     -16.011  -4.777   5.046  1.00  0.00              
ATOM   2088 3HG2 VAL A 140     -17.142  -5.762   6.006  1.00  0.00              
ATOM   2089  N   GLU A 141     -19.851  -1.892   6.736  1.00  0.00              
ATOM   2090  CA  GLU A 141     -20.750  -0.748   6.748  1.00  0.00              
ATOM   2091  C   GLU A 141     -20.043   0.486   7.304  1.00  0.00              
ATOM   2092  O   GLU A 141     -20.060   1.548   6.683  1.00  0.00              
ATOM   2093  CB  GLU A 141     -22.005  -1.058   7.568  1.00  0.00              
ATOM   2094  CG  GLU A 141     -23.013   0.081   7.629  1.00  0.00              
ATOM   2095  CD  GLU A 141     -24.231  -0.310   8.419  1.00  0.00              
ATOM   2096  OE1 GLU A 141     -24.290  -1.429   8.869  1.00  0.00              
ATOM   2097  OE2 GLU A 141     -25.051   0.542   8.669  1.00  0.00              
ATOM   2098  H   GLU A 141     -20.141  -2.727   7.166  1.00  0.00              
ATOM   2099  HA  GLU A 141     -21.053  -0.505   5.729  1.00  0.00              
ATOM   2100 1HB  GLU A 141     -22.473  -1.932   7.116  1.00  0.00              
ATOM   2101 2HB  GLU A 141     -21.674  -1.303   8.577  1.00  0.00              
ATOM   2102 1HG  GLU A 141     -22.600   1.005   8.034  1.00  0.00              
ATOM   2103 2HG  GLU A 141     -23.290   0.235   6.588  1.00  0.00              
ATOM   2104  N   GLU A 142     -19.395   0.333   8.457  1.00  0.00              
ATOM   2105  CA  GLU A 142     -18.722   1.458   9.102  1.00  0.00              
ATOM   2106  C   GLU A 142     -17.457   1.838   8.337  1.00  0.00              
ATOM   2107  O   GLU A 142     -17.090   3.011   8.272  1.00  0.00              
ATOM   2108  CB  GLU A 142     -18.382   1.121  10.555  1.00  0.00              
ATOM   2109  CG  GLU A 142     -19.578   1.115  11.495  1.00  0.00              
ATOM   2110  CD  GLU A 142     -19.167   0.776  12.901  1.00  0.00              
ATOM   2111  OE1 GLU A 142     -18.004   0.533  13.117  1.00  0.00              
ATOM   2112  OE2 GLU A 142     -19.991   0.870  13.780  1.00  0.00              
ATOM   2113  H   GLU A 142     -19.362  -0.552   8.877  1.00  0.00              
ATOM   2114  HA  GLU A 142     -19.373   2.333   9.092  1.00  0.00              
ATOM   2115 1HB  GLU A 142     -17.917   0.135  10.553  1.00  0.00              
ATOM   2116 2HB  GLU A 142     -17.658   1.864  10.893  1.00  0.00              
ATOM   2117 1HG  GLU A 142     -20.134   2.052  11.497  1.00  0.00              
ATOM   2118 2HG  GLU A 142     -20.209   0.320  11.101  1.00  0.00              
ATOM   2119  N   ALA A 143     -16.815   0.841   7.739  1.00  0.00              
ATOM   2120  CA  ALA A 143     -15.625   1.067   6.930  1.00  0.00              
ATOM   2121  C   ALA A 143     -15.954   1.933   5.716  1.00  0.00              
ATOM   2122  O   ALA A 143     -15.205   2.844   5.364  1.00  0.00              
ATOM   2123  CB  ALA A 143     -15.023  -0.262   6.496  1.00  0.00              
ATOM   2124  H   ALA A 143     -17.152  -0.073   7.850  1.00  0.00              
ATOM   2125  HA  ALA A 143     -14.891   1.605   7.530  1.00  0.00              
ATOM   2126 1HB  ALA A 143     -14.135  -0.079   5.893  1.00  0.00              
ATOM   2127 2HB  ALA A 143     -14.750  -0.843   7.376  1.00  0.00              
ATOM   2128 3HB  ALA A 143     -15.753  -0.815   5.907  1.00  0.00              
ATOM   2129  N   ARG A 144     -17.093   1.650   5.089  1.00  0.00              
ATOM   2130  CA  ARG A 144     -17.503   2.368   3.885  1.00  0.00              
ATOM   2131  C   ARG A 144     -18.052   3.735   4.261  1.00  0.00              
ATOM   2132  O   ARG A 144     -17.874   4.717   3.539  1.00  0.00              
ATOM   2133  CB  ARG A 144     -18.489   1.577   3.038  1.00  0.00              
ATOM   2134  CG  ARG A 144     -17.892   0.383   2.308  1.00  0.00              
ATOM   2135  CD  ARG A 144     -18.874  -0.406   1.521  1.00  0.00              
ATOM   2136  NE  ARG A 144     -18.295  -1.506   0.766  1.00  0.00              
ATOM   2137  CZ  ARG A 144     -19.008  -2.446   0.115  1.00  0.00              
ATOM   2138  NH1 ARG A 144     -20.322  -2.447   0.155  1.00  0.00              
ATOM   2139  NH2 ARG A 144     -18.350  -3.383  -0.545  1.00  0.00              
ATOM   2140  H   ARG A 144     -17.672   0.938   5.444  1.00  0.00              
ATOM   2141  HA  ARG A 144     -16.639   2.529   3.239  1.00  0.00              
ATOM   2142 1HB  ARG A 144     -19.277   1.232   3.705  1.00  0.00              
ATOM   2143 2HB  ARG A 144     -18.909   2.270   2.308  1.00  0.00              
ATOM   2144 1HG  ARG A 144     -17.125   0.744   1.622  1.00  0.00              
ATOM   2145 2HG  ARG A 144     -17.438  -0.280   3.044  1.00  0.00              
ATOM   2146 1HD  ARG A 144     -19.613  -0.830   2.200  1.00  0.00              
ATOM   2147 2HD  ARG A 144     -19.370   0.253   0.810  1.00  0.00              
ATOM   2148  HE  ARG A 144     -17.324  -1.740   0.610  1.00  0.00              
ATOM   2149 1HH1 ARG A 144     -20.810  -1.735   0.679  1.00  0.00              
ATOM   2150 2HH1 ARG A 144     -20.838  -3.161  -0.339  1.00  0.00              
ATOM   2151 1HH2 ARG A 144     -17.340  -3.377  -0.550  1.00  0.00              
ATOM   2152 2HH2 ARG A 144     -18.860  -4.100  -1.040  1.00  0.00              
ATOM   2153  N   SER A 145     -18.725   3.778   5.401  1.00  0.00              
ATOM   2154  CA  SER A 145     -19.243   5.020   5.947  1.00  0.00              
ATOM   2155  C   SER A 145     -18.093   5.993   6.219  1.00  0.00              
ATOM   2156  O   SER A 145     -18.175   7.162   5.863  1.00  0.00              
ATOM   2157  CB  SER A 145     -20.030   4.749   7.213  1.00  0.00              
ATOM   2158  OG  SER A 145     -21.215   4.045   6.956  1.00  0.00              
ATOM   2159  H   SER A 145     -18.895   2.938   5.882  1.00  0.00              
ATOM   2160  HA  SER A 145     -20.001   5.487   5.317  1.00  0.00              
ATOM   2161 1HB  SER A 145     -19.410   4.163   7.891  1.00  0.00              
ATOM   2162 2HB  SER A 145     -20.279   5.700   7.681  1.00  0.00              
ATOM   2163  HG  SER A 145     -21.683   3.894   7.780  1.00  0.00              
ATOM   2164  N   LYS A 146     -17.021   5.498   6.838  1.00  0.00              
ATOM   2165  CA  LYS A 146     -15.834   6.305   7.104  1.00  0.00              
ATOM   2166  C   LYS A 146     -15.093   6.673   5.821  1.00  0.00              
ATOM   2167  O   LYS A 146     -14.523   7.759   5.723  1.00  0.00              
ATOM   2168  CB  LYS A 146     -14.901   5.559   8.057  1.00  0.00              
ATOM   2169  CG  LYS A 146     -15.387   5.572   9.493  1.00  0.00              
ATOM   2170  CD  LYS A 146     -15.118   6.920  10.133  1.00  0.00              
ATOM   2171  CE  LYS A 146     -15.835   7.079  11.457  1.00  0.00              
ATOM   2172  NZ  LYS A 146     -17.287   7.330  11.288  1.00  0.00              
ATOM   2173  H   LYS A 146     -17.035   4.567   7.152  1.00  0.00              
ATOM   2174  HA  LYS A 146     -16.126   7.249   7.565  1.00  0.00              
ATOM   2175 1HB  LYS A 146     -14.828   4.533   7.695  1.00  0.00              
ATOM   2176 2HB  LYS A 146     -13.924   6.038   7.988  1.00  0.00              
ATOM   2177 1HG  LYS A 146     -16.458   5.366   9.498  1.00  0.00              
ATOM   2178 2HG  LYS A 146     -14.865   4.790  10.043  1.00  0.00              
ATOM   2179 1HD  LYS A 146     -14.043   7.021  10.294  1.00  0.00              
ATOM   2180 2HD  LYS A 146     -15.455   7.701   9.451  1.00  0.00              
ATOM   2181 1HE  LYS A 146     -15.693   6.166  12.034  1.00  0.00              
ATOM   2182 2HE  LYS A 146     -15.385   7.918  11.990  1.00  0.00              
ATOM   2183 1HZ  LYS A 146     -17.720   7.429  12.196  1.00  0.00              
ATOM   2184 2HZ  LYS A 146     -17.424   8.178  10.756  1.00  0.00              
ATOM   2185 3HZ  LYS A 146     -17.709   6.553  10.798  1.00  0.00              
ATOM   2186  N   ALA A 147     -15.106   5.777   4.841  1.00  0.00              
ATOM   2187  CA  ALA A 147     -14.517   6.068   3.540  1.00  0.00              
ATOM   2188  C   ALA A 147     -15.220   7.256   2.889  1.00  0.00              
ATOM   2189  O   ALA A 147     -14.577   8.178   2.391  1.00  0.00              
ATOM   2190  CB  ALA A 147     -14.585   4.843   2.640  1.00  0.00              
ATOM   2191  H   ALA A 147     -15.513   4.900   4.997  1.00  0.00              
ATOM   2192  HA  ALA A 147     -13.471   6.338   3.683  1.00  0.00              
ATOM   2193 1HB  ALA A 147     -14.141   5.079   1.672  1.00  0.00              
ATOM   2194 2HB  ALA A 147     -14.036   4.021   3.100  1.00  0.00              
ATOM   2195 3HB  ALA A 147     -15.625   4.552   2.500  1.00  0.00              
ATOM   2196  N   GLU A 148     -16.540   7.242   2.934  1.00  0.00              
ATOM   2197  CA  GLU A 148     -17.341   8.320   2.375  1.00  0.00              
ATOM   2198  C   GLU A 148     -17.161   9.608   3.183  1.00  0.00              
ATOM   2199  O   GLU A 148     -17.123  10.707   2.627  1.00  0.00              
ATOM   2200  CB  GLU A 148     -18.818   7.921   2.331  1.00  0.00              
ATOM   2201  CG  GLU A 148     -19.151   6.853   1.298  1.00  0.00              
ATOM   2202  CD  GLU A 148     -20.577   6.395   1.426  1.00  0.00              
ATOM   2203  OE1 GLU A 148     -21.246   6.842   2.326  1.00  0.00              
ATOM   2204  OE2 GLU A 148     -21.032   5.685   0.560  1.00  0.00              
ATOM   2205  H   GLU A 148     -16.996   6.478   3.356  1.00  0.00              
ATOM   2206  HA  GLU A 148     -17.009   8.539   1.360  1.00  0.00              
ATOM   2207 1HB  GLU A 148     -19.079   7.557   3.324  1.00  0.00              
ATOM   2208 2HB  GLU A 148     -19.387   8.825   2.113  1.00  0.00              
ATOM   2209 1HG  GLU A 148     -18.963   7.170   0.272  1.00  0.00              
ATOM   2210 2HG  GLU A 148     -18.482   6.034   1.553  1.00  0.00              
ATOM   2211  N   GLU A 149     -17.041   9.453   4.498  1.00  0.00              
ATOM   2212  CA  GLU A 149     -16.806  10.570   5.405  1.00  0.00              
ATOM   2213  C   GLU A 149     -15.454  11.213   5.117  1.00  0.00              
ATOM   2214  O   GLU A 149     -15.308  12.434   5.173  1.00  0.00              
ATOM   2215  CB  GLU A 149     -16.875  10.106   6.862  1.00  0.00              
ATOM   2216  CG  GLU A 149     -16.652  11.212   7.884  1.00  0.00              
ATOM   2217  CD  GLU A 149     -16.862  10.710   9.285  1.00  0.00              
ATOM   2218  OE1 GLU A 149     -17.252   9.577   9.438  1.00  0.00              
ATOM   2219  OE2 GLU A 149     -16.527  11.418  10.205  1.00  0.00              
ATOM   2220  H   GLU A 149     -17.116   8.550   4.878  1.00  0.00              
ATOM   2221  HA  GLU A 149     -17.564  11.338   5.249  1.00  0.00              
ATOM   2222 1HB  GLU A 149     -17.862   9.669   7.011  1.00  0.00              
ATOM   2223 2HB  GLU A 149     -16.113   9.336   6.987  1.00  0.00              
ATOM   2224 1HG  GLU A 149     -15.670  11.679   7.810  1.00  0.00              
ATOM   2225 2HG  GLU A 149     -17.421  11.944   7.642  1.00  0.00              
ATOM   2226  N   TRP A 150     -14.471  10.380   4.794  1.00  0.00              
ATOM   2227  CA  TRP A 150     -13.115  10.853   4.562  1.00  0.00              
ATOM   2228  C   TRP A 150     -12.962  11.364   3.134  1.00  0.00              
ATOM   2229  O   TRP A 150     -12.089  12.182   2.842  1.00  0.00              
ATOM   2230  CB  TRP A 150     -12.103   9.731   4.835  1.00  0.00              
ATOM   2231  CG  TRP A 150     -12.101   9.258   6.260  1.00  0.00              
ATOM   2232  CD1 TRP A 150     -12.646   9.896   7.338  1.00  0.00              
ATOM   2233  CD2 TRP A 150     -11.523   8.046   6.765  1.00  0.00              
ATOM   2234  NE1 TRP A 150     -12.466   9.149   8.471  1.00  0.00              
ATOM   2235  CE2 TRP A 150     -11.774   8.012   8.150  1.00  0.00              
ATOM   2236  CE3 TRP A 150     -10.826   6.982   6.181  1.00  0.00              
ATOM   2237  CZ2 TRP A 150     -11.352   6.958   8.959  1.00  0.00              
ATOM   2238  CZ3 TRP A 150     -10.407   5.939   6.984  1.00  0.00              
ATOM   2239  CH2 TRP A 150     -10.673   5.934   8.360  1.00  0.00              
ATOM   2240  H   TRP A 150     -14.665   9.420   4.724  1.00  0.00              
ATOM   2241  HA  TRP A 150     -12.897  11.690   5.225  1.00  0.00              
ATOM   2242 1HB  TRP A 150     -12.328   8.861   4.218  1.00  0.00              
ATOM   2243 2HB  TRP A 150     -11.092  10.077   4.619  1.00  0.00              
ATOM   2244  HD1 TRP A 150     -13.156  10.847   7.287  1.00  0.00              
ATOM   2245  HE1 TRP A 150     -12.785   9.395   9.369  1.00  0.00              
ATOM   2246  HE3 TRP A 150     -10.612   6.970   5.123  1.00  0.00              
ATOM   2247  HZ2 TRP A 150     -11.549   6.938  10.020  1.00  0.00              
ATOM   2248  HZ3 TRP A 150      -9.866   5.112   6.551  1.00  0.00              
ATOM   2249  HH2 TRP A 150     -10.325   5.098   8.952  1.00  0.00              
ATOM   2250  N   GLY A 151     -13.823  10.883   2.247  1.00  0.00              
ATOM   2251  CA  GLY A 151     -13.745  11.269   0.850  1.00  0.00              
ATOM   2252  C   GLY A 151     -12.816  10.375   0.055  1.00  0.00              
ATOM   2253  O   GLY A 151     -12.208  10.808  -0.925  1.00  0.00              
ATOM   2254  H   GLY A 151     -14.521  10.261   2.543  1.00  0.00              
ATOM   2255 1HA  GLY A 151     -14.740  11.211   0.408  1.00  0.00              
ATOM   2256 2HA  GLY A 151     -13.378  12.293   0.783  1.00  0.00              
ATOM   2257  N   VAL A 152     -12.713   9.125   0.475  1.00  0.00              
ATOM   2258  CA  VAL A 152     -11.794   8.178  -0.140  1.00  0.00              
ATOM   2259  C   VAL A 152     -12.533   6.933  -0.589  1.00  0.00              
ATOM   2260  O   VAL A 152     -13.717   6.768  -0.295  1.00  0.00              
ATOM   2261  CB  VAL A 152     -10.662   7.774   0.822  1.00  0.00              
ATOM   2262  CG1 VAL A 152      -9.838   8.991   1.216  1.00  0.00              
ATOM   2263  CG2 VAL A 152     -11.229   7.095   2.059  1.00  0.00              
ATOM   2264  H   VAL A 152     -13.285   8.821   1.212  1.00  0.00              
ATOM   2265  HA  VAL A 152     -11.347   8.590  -1.046  1.00  0.00              
ATOM   2266  HB  VAL A 152     -10.020   7.045   0.328  1.00  0.00              
ATOM   2267 1HG1 VAL A 152      -9.042   8.687   1.897  1.00  0.00              
ATOM   2268 2HG1 VAL A 152      -9.400   9.438   0.324  1.00  0.00              
ATOM   2269 3HG1 VAL A 152     -10.479   9.720   1.712  1.00  0.00              
ATOM   2270 1HG2 VAL A 152     -10.416   6.815   2.727  1.00  0.00              
ATOM   2271 2HG2 VAL A 152     -11.903   7.780   2.573  1.00  0.00              
ATOM   2272 3HG2 VAL A 152     -11.779   6.200   1.764  1.00  0.00              
ATOM   2273  N   GLN A 153     -11.839   6.063  -1.298  1.00  0.00              
ATOM   2274  CA  GLN A 153     -12.454   4.853  -1.787  1.00  0.00              
ATOM   2275  C   GLN A 153     -12.111   3.679  -0.882  1.00  0.00              
ATOM   2276  O   GLN A 153     -11.176   3.751  -0.083  1.00  0.00              
ATOM   2277  CB  GLN A 153     -12.000   4.563  -3.221  1.00  0.00              
ATOM   2278  CG  GLN A 153     -12.318   5.671  -4.210  1.00  0.00              
ATOM   2279  CD  GLN A 153     -13.810   5.909  -4.353  1.00  0.00              
ATOM   2280  OE1 GLN A 153     -14.576   4.982  -4.630  1.00  0.00              
ATOM   2281  NE2 GLN A 153     -14.229   7.155  -4.168  1.00  0.00              
ATOM   2282  H   GLN A 153     -10.891   6.234  -1.492  1.00  0.00              
ATOM   2283  HA  GLN A 153     -13.538   4.961  -1.768  1.00  0.00              
ATOM   2284 1HB  GLN A 153     -10.922   4.400  -3.183  1.00  0.00              
ATOM   2285 2HB  GLN A 153     -12.496   3.642  -3.528  1.00  0.00              
ATOM   2286 1HG  GLN A 153     -11.825   6.642  -4.187  1.00  0.00              
ATOM   2287 2HG  GLN A 153     -11.974   5.112  -5.081  1.00  0.00              
ATOM   2288 1HE2 GLN A 153     -15.202   7.374  -4.250  1.00  0.00              
ATOM   2289 2HE2 GLN A 153     -13.572   7.877  -3.947  1.00  0.00              
ATOM   2290  N   TYR A 154     -12.879   2.610  -0.998  1.00  0.00              
ATOM   2291  CA  TYR A 154     -12.698   1.451  -0.141  1.00  0.00              
ATOM   2292  C   TYR A 154     -12.722   0.180  -0.973  1.00  0.00              
ATOM   2293  O   TYR A 154     -13.620  -0.024  -1.792  1.00  0.00              
ATOM   2294  CB  TYR A 154     -13.778   1.388   0.942  1.00  0.00              
ATOM   2295  CG  TYR A 154     -13.725   0.115   1.762  1.00  0.00              
ATOM   2296  CD1 TYR A 154     -12.698  -0.104   2.671  1.00  0.00              
ATOM   2297  CD2 TYR A 154     -14.692  -0.872   1.616  1.00  0.00              
ATOM   2298  CE1 TYR A 154     -12.634  -1.268   3.410  1.00  0.00              
ATOM   2299  CE2 TYR A 154     -14.639  -2.041   2.356  1.00  0.00              
ATOM   2300  CZ  TYR A 154     -13.604  -2.234   3.252  1.00  0.00              
ATOM   2301  OH  TYR A 154     -13.537  -3.393   3.991  1.00  0.00              
ATOM   2302  H   TYR A 154     -13.579   2.592  -1.692  1.00  0.00              
ATOM   2303  HA  TYR A 154     -11.724   1.500   0.347  1.00  0.00              
ATOM   2304 1HB  TYR A 154     -13.635   2.254   1.591  1.00  0.00              
ATOM   2305 2HB  TYR A 154     -14.743   1.466   0.441  1.00  0.00              
ATOM   2306  HD1 TYR A 154     -11.939   0.654   2.795  1.00  0.00              
ATOM   2307  HD2 TYR A 154     -15.499  -0.718   0.914  1.00  0.00              
ATOM   2308  HE1 TYR A 154     -11.826  -1.418   4.110  1.00  0.00              
ATOM   2309  HE2 TYR A 154     -15.408  -2.797   2.233  1.00  0.00              
ATOM   2310  HH  TYR A 154     -14.283  -3.961   3.765  1.00  0.00              
ATOM   2311  N   VAL A 155     -11.733  -0.667  -0.767  1.00  0.00              
ATOM   2312  CA  VAL A 155     -11.654  -1.927  -1.484  1.00  0.00              
ATOM   2313  C   VAL A 155     -11.567  -3.102  -0.510  1.00  0.00              
ATOM   2314  O   VAL A 155     -10.840  -3.042   0.486  1.00  0.00              
ATOM   2315  CB  VAL A 155     -10.442  -1.960  -2.434  1.00  0.00              
ATOM   2316  CG1 VAL A 155     -10.327  -3.322  -3.104  1.00  0.00              
ATOM   2317  CG2 VAL A 155     -10.556  -0.862  -3.481  1.00  0.00              
ATOM   2318  H   VAL A 155     -11.038  -0.446  -0.113  1.00  0.00              
ATOM   2319  HA  VAL A 155     -12.558  -2.109  -2.067  1.00  0.00              
ATOM   2320  HB  VAL A 155      -9.538  -1.759  -1.861  1.00  0.00              
ATOM   2321 1HG1 VAL A 155      -9.466  -3.327  -3.771  1.00  0.00              
ATOM   2322 2HG1 VAL A 155     -10.201  -4.092  -2.343  1.00  0.00              
ATOM   2323 3HG1 VAL A 155     -11.232  -3.522  -3.678  1.00  0.00              
ATOM   2324 1HG2 VAL A 155      -9.691  -0.900  -4.143  1.00  0.00              
ATOM   2325 2HG2 VAL A 155     -11.466  -1.008  -4.063  1.00  0.00              
ATOM   2326 3HG2 VAL A 155     -10.591   0.109  -2.987  1.00  0.00              
ATOM   2327  N   GLU A 156     -12.325  -4.155  -0.793  1.00  0.00              
ATOM   2328  CA  GLU A 156     -12.261  -5.387  -0.015  1.00  0.00              
ATOM   2329  C   GLU A 156     -11.257  -6.351  -0.635  1.00  0.00              
ATOM   2330  O   GLU A 156     -11.306  -6.619  -1.841  1.00  0.00              
ATOM   2331  CB  GLU A 156     -13.639  -6.043   0.079  1.00  0.00              
ATOM   2332  CG  GLU A 156     -14.663  -5.244   0.874  1.00  0.00              
ATOM   2333  CD  GLU A 156     -16.002  -5.926   0.881  1.00  0.00              
ATOM   2334  OE1 GLU A 156     -16.113  -6.983   0.307  1.00  0.00              
ATOM   2335  OE2 GLU A 156     -16.886  -5.450   1.554  1.00  0.00              
ATOM   2336  H   GLU A 156     -12.941  -4.104  -1.558  1.00  0.00              
ATOM   2337  HA  GLU A 156     -11.914  -5.169   0.995  1.00  0.00              
ATOM   2338 1HB  GLU A 156     -13.998  -6.177  -0.942  1.00  0.00              
ATOM   2339 2HB  GLU A 156     -13.498  -7.017   0.545  1.00  0.00              
ATOM   2340 1HG  GLU A 156     -14.354  -5.041   1.899  1.00  0.00              
ATOM   2341 2HG  GLU A 156     -14.736  -4.305   0.326  1.00  0.00              
ATOM   2342  N   THR A 157     -10.350  -6.867   0.184  1.00  0.00              
ATOM   2343  CA  THR A 157      -9.376  -7.850  -0.274  1.00  0.00              
ATOM   2344  C   THR A 157      -9.293  -9.045   0.678  1.00  0.00              
ATOM   2345  O   THR A 157      -9.924  -9.057   1.738  1.00  0.00              
ATOM   2346  CB  THR A 157      -7.973  -7.222  -0.399  1.00  0.00              
ATOM   2347  OG1 THR A 157      -7.464  -6.907   0.905  1.00  0.00              
ATOM   2348  CG2 THR A 157      -8.003  -5.961  -1.248  1.00  0.00              
ATOM   2349  H   THR A 157     -10.339  -6.587   1.127  1.00  0.00              
ATOM   2350  HA  THR A 157      -9.684  -8.252  -1.239  1.00  0.00              
ATOM   2351  HB  THR A 157      -7.315  -7.937  -0.870  1.00  0.00              
ATOM   2352  HG1 THR A 157      -6.506  -6.818   0.859  1.00  0.00              
ATOM   2353 1HG2 THR A 157      -6.999  -5.546  -1.316  1.00  0.00              
ATOM   2354 2HG2 THR A 157      -8.364  -6.205  -2.248  1.00  0.00              
ATOM   2355 3HG2 THR A 157      -8.669  -5.231  -0.791  1.00  0.00              
ATOM   2356  N   SER A 158      -8.513 -10.046   0.293  1.00  0.00              
ATOM   2357  CA  SER A 158      -8.321 -11.221   1.126  1.00  0.00              
ATOM   2358  C   SER A 158      -6.859 -11.631   1.137  1.00  0.00              
ATOM   2359  O   SER A 158      -6.297 -12.004   0.105  1.00  0.00              
ATOM   2360  CB  SER A 158      -9.177 -12.393   0.644  1.00  0.00              
ATOM   2361  OG  SER A 158      -8.934 -13.545   1.439  1.00  0.00              
ATOM   2362  H   SER A 158      -8.060  -9.996  -0.579  1.00  0.00              
ATOM   2363  HA  SER A 158      -8.688 -11.094   2.145  1.00  0.00              
ATOM   2364 1HB  SER A 158     -10.227 -12.110   0.715  1.00  0.00              
ATOM   2365 2HB  SER A 158      -8.928 -12.603  -0.396  1.00  0.00              
ATOM   2366  HG  SER A 158      -9.679 -14.169   1.347  1.00  0.00              
ATOM   2367  N   ALA A 159      -6.244 -11.545   2.307  1.00  0.00              
ATOM   2368  CA  ALA A 159      -4.901 -12.061   2.506  1.00  0.00              
ATOM   2369  C   ALA A 159      -4.948 -13.547   2.839  1.00  0.00              
ATOM   2370  O   ALA A 159      -3.926 -14.228   2.832  1.00  0.00              
ATOM   2371  CB  ALA A 159      -4.196 -11.291   3.610  1.00  0.00              
ATOM   2372  H   ALA A 159      -6.703 -11.116   3.056  1.00  0.00              
ATOM   2373  HA  ALA A 159      -4.341 -11.945   1.578  1.00  0.00              
ATOM   2374 1HB  ALA A 159      -3.191 -11.691   3.746  1.00  0.00              
ATOM   2375 2HB  ALA A 159      -4.134 -10.239   3.336  1.00  0.00              
ATOM   2376 3HB  ALA A 159      -4.755 -11.393   4.538  1.00  0.00              
ATOM   2377  N   LYS A 160      -6.147 -14.042   3.128  1.00  0.00              
ATOM   2378  CA  LYS A 160      -6.334 -15.449   3.452  1.00  0.00              
ATOM   2379  C   LYS A 160      -6.212 -16.284   2.186  1.00  0.00              
ATOM   2380  O   LYS A 160      -5.504 -17.289   2.153  1.00  0.00              
ATOM   2381  CB  LYS A 160      -7.691 -15.681   4.119  1.00  0.00              
ATOM   2382  CG  LYS A 160      -7.976 -17.134   4.475  1.00  0.00              
ATOM   2383  CD  LYS A 160      -9.326 -17.281   5.162  1.00  0.00              
ATOM   2384  CE  LYS A 160      -9.626 -18.736   5.489  1.00  0.00              
ATOM   2385  NZ  LYS A 160     -10.958 -18.898   6.132  1.00  0.00              
ATOM   2386  H   LYS A 160      -6.927 -13.450   3.102  1.00  0.00              
ATOM   2387  HA  LYS A 160      -5.553 -15.776   4.139  1.00  0.00              
ATOM   2388 1HB  LYS A 160      -7.708 -15.076   5.025  1.00  0.00              
ATOM   2389 2HB  LYS A 160      -8.453 -15.321   3.427  1.00  0.00              
ATOM   2390 1HG  LYS A 160      -7.970 -17.723   3.557  1.00  0.00              
ATOM   2391 2HG  LYS A 160      -7.188 -17.489   5.139  1.00  0.00              
ATOM   2392 1HD  LYS A 160      -9.311 -16.696   6.083  1.00  0.00              
ATOM   2393 2HD  LYS A 160     -10.098 -16.892   4.498  1.00  0.00              
ATOM   2394 1HE  LYS A 160      -9.598 -19.307   4.563  1.00  0.00              
ATOM   2395 2HE  LYS A 160      -8.851 -19.101   6.163  1.00  0.00              
ATOM   2396 1HZ  LYS A 160     -11.118 -19.876   6.333  1.00  0.00              
ATOM   2397 2HZ  LYS A 160     -10.983 -18.369   6.993  1.00  0.00              
ATOM   2398 3HZ  LYS A 160     -11.676 -18.561   5.508  1.00  0.00              
ATOM   2399  N   THR A 161      -6.901 -15.846   1.144  1.00  0.00              
ATOM   2400  CA  THR A 161      -6.971 -16.597  -0.094  1.00  0.00              
ATOM   2401  C   THR A 161      -6.207 -15.878  -1.205  1.00  0.00              
ATOM   2402  O   THR A 161      -6.198 -16.321  -2.354  1.00  0.00              
ATOM   2403  CB  THR A 161      -8.429 -16.818  -0.539  1.00  0.00              
ATOM   2404  OG1 THR A 161      -9.070 -15.550  -0.732  1.00  0.00              
ATOM   2405  CG2 THR A 161      -9.191 -17.613   0.511  1.00  0.00              
ATOM   2406  H   THR A 161      -7.383 -14.993   1.208  1.00  0.00              
ATOM   2407  HA  THR A 161      -6.493 -17.568   0.036  1.00  0.00              
ATOM   2408  HB  THR A 161      -8.434 -17.365  -1.481  1.00  0.00              
ATOM   2409  HG1 THR A 161      -8.820 -15.193  -1.587  1.00  0.00              
ATOM   2410 1HG2 THR A 161     -10.219 -17.759   0.178  1.00  0.00              
ATOM   2411 2HG2 THR A 161      -8.713 -18.582   0.651  1.00  0.00              
ATOM   2412 3HG2 THR A 161      -9.189 -17.067   1.452  1.00  0.00              
ATOM   2413  N   ARG A 162      -5.556 -14.775  -0.829  1.00  0.00              
ATOM   2414  CA  ARG A 162      -4.714 -13.989  -1.733  1.00  0.00              
ATOM   2415  C   ARG A 162      -5.514 -13.451  -2.915  1.00  0.00              
ATOM   2416  O   ARG A 162      -5.204 -13.732  -4.074  1.00  0.00              
ATOM   2417  CB  ARG A 162      -3.512 -14.797  -2.234  1.00  0.00              
ATOM   2418  CG  ARG A 162      -2.561 -15.222  -1.129  1.00  0.00              
ATOM   2419  CD  ARG A 162      -1.378 -16.000  -1.679  1.00  0.00              
ATOM   2420  NE  ARG A 162      -1.778 -17.262  -2.303  1.00  0.00              
ATOM   2421  CZ  ARG A 162      -0.931 -18.084  -2.922  1.00  0.00              
ATOM   2422  NH1 ARG A 162       0.335 -17.726  -3.097  1.00  0.00              
ATOM   2423  NH2 ARG A 162      -1.362 -19.244  -3.396  1.00  0.00              
ATOM   2424  H   ARG A 162      -5.654 -14.473   0.096  1.00  0.00              
ATOM   2425  HA  ARG A 162      -4.320 -13.119  -1.207  1.00  0.00              
ATOM   2426 1HB  ARG A 162      -3.908 -15.675  -2.741  1.00  0.00              
ATOM   2427 2HB  ARG A 162      -2.984 -14.168  -2.954  1.00  0.00              
ATOM   2428 1HG  ARG A 162      -2.200 -14.329  -0.618  1.00  0.00              
ATOM   2429 2HG  ARG A 162      -3.110 -15.848  -0.424  1.00  0.00              
ATOM   2430 1HD  ARG A 162      -0.871 -15.390  -2.426  1.00  0.00              
ATOM   2431 2HD  ARG A 162      -0.690 -16.220  -0.863  1.00  0.00              
ATOM   2432  HE  ARG A 162      -2.729 -17.523  -2.237  1.00  0.00              
ATOM   2433 1HH1 ARG A 162       0.656 -16.829  -2.759  1.00  0.00              
ATOM   2434 2HH1 ARG A 162       0.974 -18.352  -3.567  1.00  0.00              
ATOM   2435 1HH2 ARG A 162      -2.333 -19.501  -3.287  1.00  0.00              
ATOM   2436 2HH2 ARG A 162      -0.718 -19.865  -3.865  1.00  0.00              
ATOM   2437  N   ALA A 163      -6.549 -12.679  -2.615  1.00  0.00              
ATOM   2438  CA  ALA A 163      -7.429 -12.162  -3.649  1.00  0.00              
ATOM   2439  C   ALA A 163      -7.523 -10.644  -3.606  1.00  0.00              
ATOM   2440  O   ALA A 163      -7.534 -10.046  -2.525  1.00  0.00              
ATOM   2441  CB  ALA A 163      -8.818 -12.766  -3.511  1.00  0.00              
ATOM   2442  H   ALA A 163      -6.728 -12.456  -1.675  1.00  0.00              
ATOM   2443  HA  ALA A 163      -7.017 -12.427  -4.623  1.00  0.00              
ATOM   2444 1HB  ALA A 163      -9.464 -12.368  -4.294  1.00  0.00              
ATOM   2445 2HB  ALA A 163      -8.755 -13.850  -3.607  1.00  0.00              
ATOM   2446 3HB  ALA A 163      -9.229 -12.510  -2.537  1.00  0.00              
ATOM   2447  N   ASN A 164      -7.552 -10.039  -4.799  1.00  0.00              
ATOM   2448  CA  ASN A 164      -7.611  -8.582  -4.960  1.00  0.00              
ATOM   2449  C   ASN A 164      -6.362  -7.891  -4.408  1.00  0.00              
ATOM   2450  O   ASN A 164      -6.434  -6.762  -3.912  1.00  0.00              
ATOM   2451  CB  ASN A 164      -8.853  -8.006  -4.306  1.00  0.00              
ATOM   2452  CG  ASN A 164     -10.137  -8.460  -4.942  1.00  0.00              
ATOM   2453  OD1 ASN A 164     -10.159  -8.909  -6.094  1.00  0.00              
ATOM   2454  ND2 ASN A 164     -11.218  -8.272  -4.228  1.00  0.00              
ATOM   2455  H   ASN A 164      -7.524 -10.596  -5.605  1.00  0.00              
ATOM   2456  HA  ASN A 164      -7.649  -8.328  -6.021  1.00  0.00              
ATOM   2457 1HB  ASN A 164      -8.968  -8.014  -3.222  1.00  0.00              
ATOM   2458 2HB  ASN A 164      -8.635  -6.991  -4.641  1.00  0.00              
ATOM   2459 1HD2 ASN A 164     -12.109  -8.552  -4.588  1.00  0.00              
ATOM   2460 2HD2 ASN A 164     -11.154  -7.850  -3.324  1.00  0.00              
ATOM   2461  N   VAL A 165      -5.216  -8.551  -4.532  1.00  0.00              
ATOM   2462  CA  VAL A 165      -3.954  -8.025  -4.011  1.00  0.00              
ATOM   2463  C   VAL A 165      -3.460  -6.826  -4.823  1.00  0.00              
ATOM   2464  O   VAL A 165      -3.220  -5.749  -4.276  1.00  0.00              
ATOM   2465  CB  VAL A 165      -2.858  -9.106  -3.999  1.00  0.00              
ATOM   2466  CG1 VAL A 165      -1.517  -8.500  -3.614  1.00  0.00              
ATOM   2467  CG2 VAL A 165      -3.227 -10.229  -3.041  1.00  0.00              
ATOM   2468  H   VAL A 165      -5.216  -9.418  -4.995  1.00  0.00              
ATOM   2469  HA  VAL A 165      -4.074  -7.638  -2.999  1.00  0.00              
ATOM   2470  HB  VAL A 165      -2.786  -9.549  -4.992  1.00  0.00              
ATOM   2471 1HG1 VAL A 165      -0.753  -9.278  -3.611  1.00  0.00              
ATOM   2472 2HG1 VAL A 165      -1.245  -7.729  -4.336  1.00  0.00              
ATOM   2473 3HG1 VAL A 165      -1.588  -8.059  -2.621  1.00  0.00              
ATOM   2474 1HG2 VAL A 165      -2.442 -10.984  -3.045  1.00  0.00              
ATOM   2475 2HG2 VAL A 165      -3.338  -9.826  -2.035  1.00  0.00              
ATOM   2476 3HG2 VAL A 165      -4.167 -10.682  -3.357  1.00  0.00              
ATOM   2477  N   ASP A 166      -3.345  -7.009  -6.128  1.00  0.00              
ATOM   2478  CA  ASP A 166      -2.828  -5.965  -7.006  1.00  0.00              
ATOM   2479  C   ASP A 166      -3.884  -4.904  -7.319  1.00  0.00              
ATOM   2480  O   ASP A 166      -3.546  -3.787  -7.714  1.00  0.00              
ATOM   2481  CB  ASP A 166      -2.309  -6.578  -8.309  1.00  0.00              
ATOM   2482  CG  ASP A 166      -3.388  -7.312  -9.080  1.00  0.00              
ATOM   2483  OD1 ASP A 166      -4.014  -8.230  -8.507  1.00  0.00              
ATOM   2484  OD2 ASP A 166      -3.607  -6.977 -10.262  1.00  0.00              
ATOM   2485  H   ASP A 166      -3.620  -7.865  -6.520  1.00  0.00              
ATOM   2486  HA  ASP A 166      -2.011  -5.438  -6.512  1.00  0.00              
ATOM   2487 1HB  ASP A 166      -1.798  -5.861  -8.954  1.00  0.00              
ATOM   2488 2HB  ASP A 166      -1.584  -7.288  -7.911  1.00  0.00              
ATOM   2489  N   LYS A 167      -5.154  -5.246  -7.119  1.00  0.00              
ATOM   2490  CA  LYS A 167      -6.248  -4.324  -7.418  1.00  0.00              
ATOM   2491  C   LYS A 167      -6.049  -2.975  -6.735  1.00  0.00              
ATOM   2492  O   LYS A 167      -6.228  -1.928  -7.357  1.00  0.00              
ATOM   2493  CB  LYS A 167      -7.587  -4.931  -6.995  1.00  0.00              
ATOM   2494  CG  LYS A 167      -8.793  -4.041  -7.262  1.00  0.00              
ATOM   2495  CD  LYS A 167     -10.091  -4.745  -6.897  1.00  0.00              
ATOM   2496  CE  LYS A 167     -11.295  -3.846  -7.137  1.00  0.00              
ATOM   2497  NZ  LYS A 167     -12.578  -4.545  -6.849  1.00  0.00              
ATOM   2498  H   LYS A 167      -5.356  -6.140  -6.769  1.00  0.00              
ATOM   2499  HA  LYS A 167      -6.279  -4.123  -8.489  1.00  0.00              
ATOM   2500 1HB  LYS A 167      -7.700  -5.868  -7.541  1.00  0.00              
ATOM   2501 2HB  LYS A 167      -7.521  -5.140  -5.927  1.00  0.00              
ATOM   2502 1HG  LYS A 167      -8.691  -3.132  -6.669  1.00  0.00              
ATOM   2503 2HG  LYS A 167      -8.806  -3.783  -8.320  1.00  0.00              
ATOM   2504 1HD  LYS A 167     -10.182  -5.646  -7.504  1.00  0.00              
ATOM   2505 2HD  LYS A 167     -10.052  -5.021  -5.842  1.00  0.00              
ATOM   2506 1HE  LYS A 167     -11.205  -2.973  -6.492  1.00  0.00              
ATOM   2507 2HE  LYS A 167     -11.282  -3.529  -8.180  1.00  0.00              
ATOM   2508 1HZ  LYS A 167     -13.350  -3.915  -7.021  1.00  0.00              
ATOM   2509 2HZ  LYS A 167     -12.663  -5.354  -7.448  1.00  0.00              
ATOM   2510 3HZ  LYS A 167     -12.592  -4.837  -5.883  1.00  0.00              
ATOM   2511  N   VAL A 168      -5.669  -3.007  -5.457  1.00  0.00              
ATOM   2512  CA  VAL A 168      -5.546  -1.788  -4.660  1.00  0.00              
ATOM   2513  C   VAL A 168      -4.323  -0.968  -5.053  1.00  0.00              
ATOM   2514  O   VAL A 168      -4.273   0.237  -4.815  1.00  0.00              
ATOM   2515  CB  VAL A 168      -5.502  -2.086  -3.145  1.00  0.00              
ATOM   2516  CG1 VAL A 168      -6.725  -2.879  -2.730  1.00  0.00              
ATOM   2517  CG2 VAL A 168      -4.232  -2.829  -2.759  1.00  0.00              
ATOM   2518  H   VAL A 168      -5.468  -3.872  -5.041  1.00  0.00              
ATOM   2519  HA  VAL A 168      -6.388  -1.116  -4.831  1.00  0.00              
ATOM   2520  HB  VAL A 168      -5.518  -1.144  -2.615  1.00  0.00              
ATOM   2521 1HG1 VAL A 168      -6.681  -3.082  -1.660  1.00  0.00              
ATOM   2522 2HG1 VAL A 168      -7.624  -2.306  -2.954  1.00  0.00              
ATOM   2523 3HG1 VAL A 168      -6.750  -3.822  -3.276  1.00  0.00              
ATOM   2524 1HG2 VAL A 168      -4.233  -3.022  -1.687  1.00  0.00              
ATOM   2525 2HG2 VAL A 168      -4.188  -3.776  -3.298  1.00  0.00              
ATOM   2526 3HG2 VAL A 168      -3.363  -2.224  -3.017  1.00  0.00              
ATOM   2527  N   PHE A 169      -3.342  -1.617  -5.669  1.00  0.00              
ATOM   2528  CA  PHE A 169      -2.152  -0.912  -6.110  1.00  0.00              
ATOM   2529  C   PHE A 169      -2.405  -0.184  -7.421  1.00  0.00              
ATOM   2530  O   PHE A 169      -2.058   0.984  -7.559  1.00  0.00              
ATOM   2531  CB  PHE A 169      -0.973  -1.875  -6.267  1.00  0.00              
ATOM   2532  CG  PHE A 169      -0.439  -2.394  -4.960  1.00  0.00              
ATOM   2533  CD1 PHE A 169       0.482  -1.653  -4.237  1.00  0.00              
ATOM   2534  CD2 PHE A 169      -0.857  -3.614  -4.456  1.00  0.00              
ATOM   2535  CE1 PHE A 169       0.977  -2.120  -3.034  1.00  0.00              
ATOM   2536  CE2 PHE A 169      -0.365  -4.088  -3.254  1.00  0.00              
ATOM   2537  CZ  PHE A 169       0.553  -3.339  -2.544  1.00  0.00              
ATOM   2538  H   PHE A 169      -3.427  -2.578  -5.832  1.00  0.00              
ATOM   2539  HA  PHE A 169      -1.880  -0.151  -5.378  1.00  0.00              
ATOM   2540 1HB  PHE A 169      -1.273  -2.744  -6.848  1.00  0.00              
ATOM   2541 2HB  PHE A 169      -0.144  -1.374  -6.766  1.00  0.00              
ATOM   2542  HD1 PHE A 169       0.815  -0.699  -4.619  1.00  0.00              
ATOM   2543  HD2 PHE A 169      -1.574  -4.201  -5.013  1.00  0.00              
ATOM   2544  HE1 PHE A 169       1.693  -1.535  -2.477  1.00  0.00              
ATOM   2545  HE2 PHE A 169      -0.699  -5.040  -2.872  1.00  0.00              
ATOM   2546  HZ  PHE A 169       0.937  -3.706  -1.605  1.00  0.00              
ATOM   2547  N   PHE A 170      -3.073  -0.852  -8.356  1.00  0.00              
ATOM   2548  CA  PHE A 170      -3.338  -0.270  -9.668  1.00  0.00              
ATOM   2549  C   PHE A 170      -4.433   0.795  -9.619  1.00  0.00              
ATOM   2550  O   PHE A 170      -4.366   1.783 -10.350  1.00  0.00              
ATOM   2551  CB  PHE A 170      -3.692  -1.354 -10.688  1.00  0.00              
ATOM   2552  CG  PHE A 170      -2.506  -2.170 -11.119  1.00  0.00              
ATOM   2553  CD1 PHE A 170      -1.474  -1.574 -11.823  1.00  0.00              
ATOM   2554  CD2 PHE A 170      -2.418  -3.521 -10.825  1.00  0.00              
ATOM   2555  CE1 PHE A 170      -0.375  -2.305 -12.224  1.00  0.00              
ATOM   2556  CE2 PHE A 170      -1.321  -4.261 -11.225  1.00  0.00              
ATOM   2557  CZ  PHE A 170      -0.296  -3.649 -11.927  1.00  0.00              
ATOM   2558  H   PHE A 170      -3.396  -1.761  -8.159  1.00  0.00              
ATOM   2559  HA  PHE A 170      -2.445   0.238 -10.035  1.00  0.00              
ATOM   2560 1HB  PHE A 170      -4.417  -2.045 -10.264  1.00  0.00              
ATOM   2561 2HB  PHE A 170      -4.106  -0.899 -11.588  1.00  0.00              
ATOM   2562  HD1 PHE A 170      -1.533  -0.521 -12.055  1.00  0.00              
ATOM   2563  HD2 PHE A 170      -3.217  -3.996 -10.276  1.00  0.00              
ATOM   2564  HE1 PHE A 170       0.424  -1.823 -12.772  1.00  0.00              
ATOM   2565  HE2 PHE A 170      -1.262  -5.312 -10.991  1.00  0.00              
ATOM   2566  HZ  PHE A 170       0.564  -4.222 -12.240  1.00  0.00              
ATOM   2567  N   ASP A 171      -5.434   0.605  -8.762  1.00  0.00              
ATOM   2568  CA  ASP A 171      -6.482   1.614  -8.584  1.00  0.00              
ATOM   2569  C   ASP A 171      -5.907   2.891  -7.996  1.00  0.00              
ATOM   2570  O   ASP A 171      -6.285   3.996  -8.394  1.00  0.00              
ATOM   2571  CB  ASP A 171      -7.602   1.081  -7.687  1.00  0.00              
ATOM   2572  CG  ASP A 171      -8.511   0.059  -8.355  1.00  0.00              
ATOM   2573  OD1 ASP A 171      -8.430  -0.086  -9.553  1.00  0.00              
ATOM   2574  OD2 ASP A 171      -9.161  -0.678  -7.653  1.00  0.00              
ATOM   2575  H   ASP A 171      -5.476  -0.228  -8.242  1.00  0.00              
ATOM   2576  HA  ASP A 171      -6.910   1.876  -9.552  1.00  0.00              
ATOM   2577 1HB  ASP A 171      -7.245   0.684  -6.737  1.00  0.00              
ATOM   2578 2HB  ASP A 171      -8.160   2.002  -7.511  1.00  0.00              
ATOM   2579  N   LEU A 172      -4.971   2.736  -7.067  1.00  0.00              
ATOM   2580  CA  LEU A 172      -4.337   3.875  -6.414  1.00  0.00              
ATOM   2581  C   LEU A 172      -3.455   4.625  -7.409  1.00  0.00              
ATOM   2582  O   LEU A 172      -3.431   5.855  -7.441  1.00  0.00              
ATOM   2583  CB  LEU A 172      -3.515   3.410  -5.206  1.00  0.00              
ATOM   2584  CG  LEU A 172      -2.773   4.523  -4.454  1.00  0.00              
ATOM   2585  CD1 LEU A 172      -3.764   5.567  -3.956  1.00  0.00              
ATOM   2586  CD2 LEU A 172      -1.995   3.922  -3.293  1.00  0.00              
ATOM   2587  H   LEU A 172      -4.704   1.827  -6.808  1.00  0.00              
ATOM   2588  HA  LEU A 172      -5.101   4.572  -6.073  1.00  0.00              
ATOM   2589 1HB  LEU A 172      -4.318   3.013  -4.587  1.00  0.00              
ATOM   2590 2HB  LEU A 172      -2.827   2.606  -5.469  1.00  0.00              
ATOM   2591  HG  LEU A 172      -2.054   4.959  -5.148  1.00  0.00              
ATOM   2592 1HD1 LEU A 172      -3.229   6.353  -3.424  1.00  0.00              
ATOM   2593 2HD1 LEU A 172      -4.293   6.000  -4.805  1.00  0.00              
ATOM   2594 3HD1 LEU A 172      -4.480   5.096  -3.283  1.00  0.00              
ATOM   2595 1HD2 LEU A 172      -1.468   4.714  -2.760  1.00  0.00              
ATOM   2596 2HD2 LEU A 172      -2.684   3.421  -2.613  1.00  0.00              
ATOM   2597 3HD2 LEU A 172      -1.273   3.199  -3.674  1.00  0.00              
ATOM   2598  N   MET A 173      -2.741   3.864  -8.224  1.00  0.00              
ATOM   2599  CA  MET A 173      -1.909   4.420  -9.280  1.00  0.00              
ATOM   2600  C   MET A 173      -2.738   5.234 -10.271  1.00  0.00              
ATOM   2601  O   MET A 173      -2.284   6.273 -10.756  1.00  0.00              
ATOM   2602  CB  MET A 173      -1.176   3.292 -10.004  1.00  0.00              
ATOM   2603  CG  MET A 173      -0.052   2.677  -9.185  1.00  0.00              
ATOM   2604  SD  MET A 173       0.663   1.219  -9.964  1.00  0.00              
ATOM   2605  CE  MET A 173       1.588   1.972 -11.286  1.00  0.00              
ATOM   2606  H   MET A 173      -2.767   2.885  -8.103  1.00  0.00              
ATOM   2607  HA  MET A 173      -1.178   5.107  -8.854  1.00  0.00              
ATOM   2608 1HB  MET A 173      -1.918   2.533 -10.245  1.00  0.00              
ATOM   2609 2HB  MET A 173      -0.774   3.714 -10.926  1.00  0.00              
ATOM   2610 1HG  MET A 173       0.725   3.430  -9.056  1.00  0.00              
ATOM   2611 2HG  MET A 173      -0.456   2.399  -8.211  1.00  0.00              
ATOM   2612 1HE  MET A 173       2.093   1.198 -11.865  1.00  0.00              
ATOM   2613 2HE  MET A 173       0.910   2.527 -11.935  1.00  0.00              
ATOM   2614 3HE  MET A 173       2.330   2.653 -10.868  1.00  0.00              
ATOM   2615  N   ARG A 174      -3.944   4.767 -10.566  1.00  0.00              
ATOM   2616  CA  ARG A 174      -4.880   5.528 -11.385  1.00  0.00              
ATOM   2617  C   ARG A 174      -5.342   6.787 -10.664  1.00  0.00              
ATOM   2618  O   ARG A 174      -5.508   7.833 -11.289  1.00  0.00              
ATOM   2619  CB  ARG A 174      -6.059   4.682 -11.845  1.00  0.00              
ATOM   2620  CG  ARG A 174      -5.724   3.634 -12.893  1.00  0.00              
ATOM   2621  CD  ARG A 174      -6.855   2.739 -13.248  1.00  0.00              
ATOM   2622  NE  ARG A 174      -6.537   1.731 -14.247  1.00  0.00              
ATOM   2623  CZ  ARG A 174      -7.380   0.762 -14.652  1.00  0.00              
ATOM   2624  NH1 ARG A 174      -8.578   0.641 -14.122  1.00  0.00              
ATOM   2625  NH2 ARG A 174      -6.963  -0.081 -15.580  1.00  0.00              
ATOM   2626  H   ARG A 174      -4.213   3.880 -10.229  1.00  0.00              
ATOM   2627  HA  ARG A 174      -4.387   5.857 -12.300  1.00  0.00              
ATOM   2628 1HB  ARG A 174      -6.461   4.191 -10.961  1.00  0.00              
ATOM   2629 2HB  ARG A 174      -6.802   5.369 -12.249  1.00  0.00              
ATOM   2630 1HG  ARG A 174      -5.400   4.142 -13.802  1.00  0.00              
ATOM   2631 2HG  ARG A 174      -4.910   3.013 -12.515  1.00  0.00              
ATOM   2632 1HD  ARG A 174      -7.188   2.217 -12.352  1.00  0.00              
ATOM   2633 2HD  ARG A 174      -7.673   3.342 -13.642  1.00  0.00              
ATOM   2634  HE  ARG A 174      -5.684   1.594 -14.774  1.00  0.00              
ATOM   2635 1HH1 ARG A 174      -8.875   1.283 -13.401  1.00  0.00              
ATOM   2636 2HH1 ARG A 174      -9.195  -0.092 -14.439  1.00  0.00              
ATOM   2637 1HH2 ARG A 174      -6.033   0.015 -15.964  1.00  0.00              
ATOM   2638 2HH2 ARG A 174      -7.575  -0.817 -15.901  1.00  0.00              
ATOM   2639  N   GLU A 175      -5.537   6.693  -9.350  1.00  0.00              
ATOM   2640  CA  GLU A 175      -5.904   7.864  -8.556  1.00  0.00              
ATOM   2641  C   GLU A 175      -4.771   8.881  -8.562  1.00  0.00              
ATOM   2642  O   GLU A 175      -5.008  10.090  -8.588  1.00  0.00              
ATOM   2643  CB  GLU A 175      -6.249   7.464  -7.120  1.00  0.00              
ATOM   2644  CG  GLU A 175      -7.600   6.780  -6.966  1.00  0.00              
ATOM   2645  CD  GLU A 175      -8.724   7.695  -7.366  1.00  0.00              
ATOM   2646  OE1 GLU A 175      -8.784   8.789  -6.857  1.00  0.00              
ATOM   2647  OE2 GLU A 175      -9.456   7.347  -8.262  1.00  0.00              
ATOM   2648  H   GLU A 175      -5.445   5.820  -8.907  1.00  0.00              
ATOM   2649  HA  GLU A 175      -6.775   8.351  -8.996  1.00  0.00              
ATOM   2650 1HB  GLU A 175      -5.461   6.791  -6.780  1.00  0.00              
ATOM   2651 2HB  GLU A 175      -6.232   8.375  -6.523  1.00  0.00              
ATOM   2652 1HG  GLU A 175      -7.679   5.845  -7.520  1.00  0.00              
ATOM   2653 2HG  GLU A 175      -7.662   6.574  -5.898  1.00  0.00              
ATOM   2654  N   ILE A 176      -3.543   8.376  -8.551  1.00  0.00              
ATOM   2655  CA  ILE A 176      -2.355   9.217  -8.631  1.00  0.00              
ATOM   2656  C   ILE A 176      -2.289   9.950  -9.973  1.00  0.00              
ATOM   2657  O   ILE A 176      -1.999  11.147 -10.021  1.00  0.00              
ATOM   2658  CB  ILE A 176      -1.071   8.384  -8.400  1.00  0.00              
ATOM   2659  CG1 ILE A 176      -1.021   7.920  -6.940  1.00  0.00              
ATOM   2660  CG2 ILE A 176       0.175   9.195  -8.744  1.00  0.00              
ATOM   2661  CD1 ILE A 176       0.034   6.874  -6.663  1.00  0.00              
ATOM   2662  H   ILE A 176      -3.433   7.403  -8.474  1.00  0.00              
ATOM   2663  HA  ILE A 176      -2.395  10.009  -7.884  1.00  0.00              
ATOM   2664  HB  ILE A 176      -1.103   7.519  -9.047  1.00  0.00              
ATOM   2665 1HG1 ILE A 176      -0.827   8.799  -6.327  1.00  0.00              
ATOM   2666 2HG1 ILE A 176      -2.004   7.517  -6.695  1.00  0.00              
ATOM   2667 1HG2 ILE A 176       1.063   8.588  -8.572  1.00  0.00              
ATOM   2668 2HG2 ILE A 176       0.137   9.493  -9.791  1.00  0.00              
ATOM   2669 3HG2 ILE A 176       0.216  10.084  -8.115  1.00  0.00              
ATOM   2670 1HD1 ILE A 176       0.004   6.599  -5.609  1.00  0.00              
ATOM   2671 2HD1 ILE A 176      -0.159   5.991  -7.273  1.00  0.00              
ATOM   2672 3HD1 ILE A 176       1.018   7.274  -6.905  1.00  0.00              
ATOM   2673  N   ARG A 177      -2.596   9.238 -11.061  1.00  0.00              
ATOM   2674  CA  ARG A 177      -2.639   9.857 -12.381  1.00  0.00              
ATOM   2675  C   ARG A 177      -3.644  10.998 -12.379  1.00  0.00              
ATOM   2676  O   ARG A 177      -3.361  12.089 -12.858  1.00  0.00              
ATOM   2677  CB  ARG A 177      -3.035   8.844 -13.462  1.00  0.00              
ATOM   2678  CG  ARG A 177      -1.929   7.885 -13.877  1.00  0.00              
ATOM   2679  CD  ARG A 177      -2.380   7.009 -15.043  1.00  0.00              
ATOM   2680  NE  ARG A 177      -1.263   6.350 -15.728  1.00  0.00              
ATOM   2681  CZ  ARG A 177      -1.397   5.618 -16.840  1.00  0.00              
ATOM   2682  NH1 ARG A 177      -2.588   5.437 -17.391  1.00  0.00              
ATOM   2683  NH2 ARG A 177      -0.333   5.097 -17.422  1.00  0.00              
ATOM   2684  H   ARG A 177      -2.822   8.293 -10.965  1.00  0.00              
ATOM   2685  HA  ARG A 177      -1.663  10.279 -12.622  1.00  0.00              
ATOM   2686 1HB  ARG A 177      -3.875   8.273 -13.070  1.00  0.00              
ATOM   2687 2HB  ARG A 177      -3.357   9.417 -14.332  1.00  0.00              
ATOM   2688 1HG  ARG A 177      -1.057   8.468 -14.172  1.00  0.00              
ATOM   2689 2HG  ARG A 177      -1.675   7.257 -13.021  1.00  0.00              
ATOM   2690 1HD  ARG A 177      -3.052   6.237 -14.667  1.00  0.00              
ATOM   2691 2HD  ARG A 177      -2.908   7.627 -15.768  1.00  0.00              
ATOM   2692  HE  ARG A 177      -0.365   6.469 -15.347  1.00  0.00              
ATOM   2693 1HH1 ARG A 177      -3.406   5.855 -16.970  1.00  0.00              
ATOM   2694 2HH1 ARG A 177      -2.674   4.883 -18.230  1.00  0.00              
ATOM   2695 1HH2 ARG A 177       0.584   5.253 -17.025  1.00  0.00              
ATOM   2696 2HH2 ARG A 177      -0.440   4.546 -18.260  1.00  0.00              
ATOM   2697  N   THR A 178      -4.805  10.737 -11.795  1.00  0.00              
ATOM   2698  CA  THR A 178      -5.882  11.713 -11.748  1.00  0.00              
ATOM   2699  C   THR A 178      -5.476  12.942 -10.931  1.00  0.00              
ATOM   2700  O   THR A 178      -5.646  14.076 -11.372  1.00  0.00              
ATOM   2701  CB  THR A 178      -7.164  11.106 -11.148  1.00  0.00              
ATOM   2702  OG1 THR A 178      -7.623  10.034 -11.981  1.00  0.00              
ATOM   2703  CG2 THR A 178      -8.254  12.162 -11.041  1.00  0.00              
ATOM   2704  H   THR A 178      -4.947   9.856 -11.391  1.00  0.00              
ATOM   2705  HA  THR A 178      -6.100  12.070 -12.755  1.00  0.00              
ATOM   2706  HB  THR A 178      -6.940  10.714 -10.156  1.00  0.00              
ATOM   2707  HG1 THR A 178      -7.112   9.244 -11.794  1.00  0.00              
ATOM   2708 1HG2 THR A 178      -9.152  11.713 -10.615  1.00  0.00              
ATOM   2709 2HG2 THR A 178      -7.913  12.973 -10.398  1.00  0.00              
ATOM   2710 3HG2 THR A 178      -8.479  12.553 -12.031  1.00  0.00              
ATOM   2711  N   LYS A 179      -4.919  12.702  -9.747  1.00  0.00              
ATOM   2712  CA  LYS A 179      -4.571  13.778  -8.823  1.00  0.00              
ATOM   2713  C   LYS A 179      -3.394  14.603  -9.338  1.00  0.00              
ATOM   2714  O   LYS A 179      -3.305  15.804  -9.081  1.00  0.00              
ATOM   2715  CB  LYS A 179      -4.229  13.204  -7.441  1.00  0.00              
ATOM   2716  CG  LYS A 179      -5.381  13.229  -6.445  1.00  0.00              
ATOM   2717  CD  LYS A 179      -6.493  12.255  -6.803  1.00  0.00              
ATOM   2718  CE  LYS A 179      -7.602  12.288  -5.760  1.00  0.00              
ATOM   2719  NZ  LYS A 179      -8.845  11.614  -6.220  1.00  0.00              
ATOM   2720  H   LYS A 179      -4.739  11.772  -9.486  1.00  0.00              
ATOM   2721  HA  LYS A 179      -5.410  14.468  -8.728  1.00  0.00              
ATOM   2722 1HB  LYS A 179      -3.905  12.174  -7.595  1.00  0.00              
ATOM   2723 2HB  LYS A 179      -3.398  13.791  -7.049  1.00  0.00              
ATOM   2724 1HG  LYS A 179      -4.991  12.969  -5.460  1.00  0.00              
ATOM   2725 2HG  LYS A 179      -5.793  14.237  -6.418  1.00  0.00              
ATOM   2726 1HD  LYS A 179      -6.896  12.532  -7.778  1.00  0.00              
ATOM   2727 2HD  LYS A 179      -6.071  11.252  -6.857  1.00  0.00              
ATOM   2728 1HE  LYS A 179      -7.241  11.792  -4.861  1.00  0.00              
ATOM   2729 2HE  LYS A 179      -7.826  13.331  -5.534  1.00  0.00              
ATOM   2730 1HZ  LYS A 179      -9.544  11.665  -5.493  1.00  0.00              
ATOM   2731 2HZ  LYS A 179      -9.191  12.073  -7.052  1.00  0.00              
ATOM   2732 3HZ  LYS A 179      -8.647  10.646  -6.428  1.00  0.00              
ATOM   2733  N   LYS A 180      -2.505  13.959 -10.078  1.00  0.00              
ATOM   2734  CA  LYS A 180      -1.320  14.625 -10.607  1.00  0.00              
ATOM   2735  C   LYS A 180      -1.609  15.399 -11.896  1.00  0.00              
ATOM   2736  O   LYS A 180      -1.035  16.465 -12.118  1.00  0.00              
ATOM   2737  CB  LYS A 180      -0.210  13.602 -10.853  1.00  0.00              
ATOM   2738  CG  LYS A 180       0.426  13.046  -9.585  1.00  0.00              
ATOM   2739  CD  LYS A 180       1.135  14.138  -8.798  1.00  0.00              
ATOM   2740  CE  LYS A 180       1.769  13.585  -7.530  1.00  0.00              
ATOM   2741  NZ  LYS A 180       2.454  14.645  -6.741  1.00  0.00              
ATOM   2742  H   LYS A 180      -2.644  13.004 -10.270  1.00  0.00              
ATOM   2743  HA  LYS A 180      -0.963  15.367  -9.892  1.00  0.00              
ATOM   2744 1HB  LYS A 180      -0.650  12.785 -11.426  1.00  0.00              
ATOM   2745 2HB  LYS A 180       0.554  14.095 -11.455  1.00  0.00              
ATOM   2746 1HG  LYS A 180      -0.359  12.605  -8.970  1.00  0.00              
ATOM   2747 2HG  LYS A 180       1.144  12.276  -9.867  1.00  0.00              
ATOM   2748 1HD  LYS A 180       1.909  14.576  -9.430  1.00  0.00              
ATOM   2749 2HD  LYS A 180       0.406  14.905  -8.534  1.00  0.00              
ATOM   2750 1HE  LYS A 180       0.985  13.132  -6.925  1.00  0.00              
ATOM   2751 2HE  LYS A 180       2.492  12.821  -7.816  1.00  0.00              
ATOM   2752 1HZ  LYS A 180       2.860  14.237  -5.911  1.00  0.00              
ATOM   2753 2HZ  LYS A 180       3.182  15.064  -7.303  1.00  0.00              
ATOM   2754 3HZ  LYS A 180       1.784  15.353  -6.477  1.00  0.00              
ATOM   2755  N   MET A 181      -2.500  14.886 -12.735  1.00  0.00              
ATOM   2756  CA  MET A 181      -2.885  15.604 -13.948  1.00  0.00              
ATOM   2757  C   MET A 181      -3.843  16.738 -13.606  1.00  0.00              
ATOM   2758  O   MET A 181      -3.789  17.812 -14.207  1.00  0.00              
ATOM   2759  CB  MET A 181      -3.529  14.664 -14.974  1.00  0.00              
ATOM   2760  CG  MET A 181      -2.546  13.694 -15.611  1.00  0.00              
ATOM   2761  SD  MET A 181      -3.261  12.780 -16.995  1.00  0.00              
ATOM   2762  CE  MET A 181      -4.343  11.646 -16.132  1.00  0.00              
ATOM   2763  H   MET A 181      -2.907  14.013 -12.538  1.00  0.00              
ATOM   2764  HA  MET A 181      -2.006  16.053 -14.409  1.00  0.00              
ATOM   2765 1HB  MET A 181      -4.309  14.111 -14.450  1.00  0.00              
ATOM   2766 2HB  MET A 181      -3.981  15.292 -15.741  1.00  0.00              
ATOM   2767 1HG  MET A 181      -1.689  14.264 -15.967  1.00  0.00              
ATOM   2768 2HG  MET A 181      -2.223  12.988 -14.847  1.00  0.00              
ATOM   2769 1HE  MET A 181      -4.857  11.012 -16.854  1.00  0.00              
ATOM   2770 2HE  MET A 181      -3.754  11.024 -15.454  1.00  0.00              
ATOM   2771 3HE  MET A 181      -5.078  12.211 -15.558  1.00  0.00              
ATOM   2772  N   SER A 182      -4.710  16.481 -12.626  1.00  0.00              
ATOM   2773  CA  SER A 182      -5.686  17.458 -12.155  1.00  0.00              
ATOM   2774  C   SER A 182      -6.707  17.799 -13.242  1.00  0.00              
ATOM   2775  O   SER A 182      -6.840  17.084 -14.238  1.00  0.00              
ATOM   2776  CB  SER A 182      -4.976  18.712 -11.685  1.00  0.00              
ATOM   2777  OG  SER A 182      -5.820  19.544 -10.937  1.00  0.00              
ATOM   2778  H   SER A 182      -4.695  15.599 -12.207  1.00  0.00              
ATOM   2779  HA  SER A 182      -6.206  17.148 -11.248  1.00  0.00              
ATOM   2780 1HB  SER A 182      -4.127  18.422 -11.067  1.00  0.00              
ATOM   2781 2HB  SER A 182      -4.619  19.260 -12.556  1.00  0.00              
ATOM   2782  HG  SER A 182      -5.882  19.211 -10.038  1.00  0.00              
ATOM   2783  N   GLU A 183      -7.440  18.882 -13.035  1.00  0.00              
ATOM   2784  CA  GLU A 183      -8.445  19.314 -13.987  1.00  0.00              
ATOM   2785  C   GLU A 183      -8.153  20.728 -14.467  1.00  0.00              
ATOM   2786  O   GLU A 183      -8.487  21.706 -13.801  1.00  0.00              
ATOM   2787  CB  GLU A 183      -9.841  19.239 -13.364  1.00  0.00              
ATOM   2788  CG  GLU A 183     -10.308  17.829 -13.034  1.00  0.00              
ATOM   2789  CD  GLU A 183     -11.705  17.831 -12.478  1.00  0.00              
ATOM   2790  OE1 GLU A 183     -12.296  18.883 -12.412  1.00  0.00              
ATOM   2791  OE2 GLU A 183     -12.224  16.770 -12.224  1.00  0.00              
ATOM   2792  H   GLU A 183      -7.306  19.402 -12.216  1.00  0.00              
ATOM   2793  HA  GLU A 183      -8.422  18.670 -14.867  1.00  0.00              
ATOM   2794 1HB  GLU A 183      -9.815  19.835 -12.452  1.00  0.00              
ATOM   2795 2HB  GLU A 183     -10.532  19.692 -14.076  1.00  0.00              
ATOM   2796 1HG  GLU A 183     -10.257  17.145 -13.882  1.00  0.00              
ATOM   2797 2HG  GLU A 183      -9.611  17.502 -12.264  1.00  0.00              
ATOM   2798  N   ASN A 184      -7.491  20.825 -15.608  1.00  0.00              
ATOM   2799  CA  ASN A 184      -7.167  22.118 -16.191  1.00  0.00              
ATOM   2800  C   ASN A 184      -8.418  22.707 -16.816  1.00  0.00              
ATOM   2801  O   ASN A 184      -8.595  22.671 -18.034  1.00  0.00              
ATOM   2802  CB  ASN A 184      -6.049  22.021 -17.212  1.00  0.00              
ATOM   2803  CG  ASN A 184      -5.571  23.354 -17.716  1.00  0.00              
ATOM   2804  OD1 ASN A 184      -5.809  24.397 -17.094  1.00  0.00              
ATOM   2805  ND2 ASN A 184      -4.971  23.338 -18.878  1.00  0.00              
ATOM   2806  H   ASN A 184      -7.218  20.006 -16.077  1.00  0.00              
ATOM   2807  HA  ASN A 184      -6.830  22.802 -15.410  1.00  0.00              
ATOM   2808 1HB  ASN A 184      -5.188  21.375 -17.038  1.00  0.00              
ATOM   2809 2HB  ASN A 184      -6.694  21.571 -17.968  1.00  0.00              
ATOM   2810 1HD2 ASN A 184      -4.625  24.189 -19.274  1.00  0.00              
ATOM   2811 2HD2 ASN A 184      -4.857  22.474 -19.368  1.00  0.00              
ATOM   2812  N   LYS A 185      -9.302  23.202 -15.971  1.00  0.00              
ATOM   2813  CA  LYS A 185     -10.571  23.745 -16.420  1.00  0.00              
ATOM   2814  C   LYS A 185     -10.672  25.217 -16.059  1.00  0.00              
ATOM   2815  O   LYS A 185     -11.065  25.521 -14.918  1.00  0.00              
ATOM   2816  OXT LYS A 185     -10.376  26.054 -16.866  1.00  0.00              
ATOM   2817  CB  LYS A 185     -11.738  22.966 -15.811  1.00  0.00              
ATOM   2818  CG  LYS A 185     -11.809  21.505 -16.237  1.00  0.00              
ATOM   2819  CD  LYS A 185     -13.003  20.803 -15.609  1.00  0.00              
ATOM   2820  CE  LYS A 185     -13.043  19.331 -15.989  1.00  0.00              
ATOM   2821  NZ  LYS A 185     -14.218  18.635 -15.397  1.00  0.00              
ATOM   2822  H   LYS A 185      -9.091  23.213 -15.014  1.00  0.00              
ATOM   2823  HA  LYS A 185     -10.638  23.676 -17.506  1.00  0.00              
ATOM   2824 1HB  LYS A 185     -11.629  23.022 -14.728  1.00  0.00              
ATOM   2825 2HB  LYS A 185     -12.654  23.475 -16.110  1.00  0.00              
ATOM   2826 1HG  LYS A 185     -11.894  21.465 -17.325  1.00  0.00              
ATOM   2827 2HG  LYS A 185     -10.890  21.009 -15.929  1.00  0.00              
ATOM   2828 1HD  LYS A 185     -12.929  20.897 -14.524  1.00  0.00              
ATOM   2829 2HD  LYS A 185     -13.914  21.292 -15.952  1.00  0.00              
ATOM   2830 1HE  LYS A 185     -13.089  19.260 -17.075  1.00  0.00              
ATOM   2831 2HE  LYS A 185     -12.127  18.860 -15.633  1.00  0.00              
ATOM   2832 1HZ  LYS A 185     -14.208  17.663 -15.673  1.00  0.00              
ATOM   2833 2HZ  LYS A 185     -14.177  18.699 -14.390  1.00  0.00              
ATOM   2834 3HZ  LYS A 185     -15.069  19.069 -15.727  1.00  0.00              
ATOM   2835  N   GLY B 391      38.052 -14.145  -4.515  1.00  0.00              
ATOM   2836  CA  GLY B 391      37.526 -13.254  -3.451  1.00  0.00              
ATOM   2837  C   GLY B 391      36.180 -12.675  -3.818  1.00  0.00              
ATOM   2838  O   GLY B 391      35.601 -13.053  -4.835  1.00  0.00              
ATOM   2839 1H   GLY B 391      38.923 -13.934  -4.957  1.00  0.00              
ATOM   2840 2H   GLY B 391      38.243 -15.105  -4.313  1.00  0.00              
ATOM   2841 3H   GLY B 391      37.521 -14.295  -5.349  1.00  0.00              
ATOM   2842 1HA  GLY B 391      37.420 -13.825  -2.528  1.00  0.00              
ATOM   2843 2HA  GLY B 391      38.227 -12.436  -3.292  1.00  0.00              
ATOM   2844  N   SER B 392      35.680 -11.764  -2.997  1.00  0.00              
ATOM   2845  CA  SER B 392      34.396 -11.135  -3.262  1.00  0.00              
ATOM   2846  C   SER B 392      34.579 -10.061  -4.325  1.00  0.00              
ATOM   2847  O   SER B 392      33.842 -10.013  -5.310  1.00  0.00              
ATOM   2848  CB  SER B 392      33.835 -10.527  -1.977  1.00  0.00              
ATOM   2849  OG  SER B 392      33.509 -11.538  -1.039  1.00  0.00              
ATOM   2850  H   SER B 392      36.182 -11.508  -2.194  1.00  0.00              
ATOM   2851  HA  SER B 392      33.617 -11.845  -3.542  1.00  0.00              
ATOM   2852 1HB  SER B 392      34.586  -9.862  -1.551  1.00  0.00              
ATOM   2853 2HB  SER B 392      32.942  -9.954  -2.223  1.00  0.00              
ATOM   2854  HG  SER B 392      33.154 -11.126  -0.231  1.00  0.00              
ATOM   2855  N   GLU B 393      35.577  -9.209  -4.095  1.00  0.00              
ATOM   2856  CA  GLU B 393      35.971  -8.146  -5.020  1.00  0.00              
ATOM   2857  C   GLU B 393      34.806  -7.255  -5.447  1.00  0.00              
ATOM   2858  O   GLU B 393      34.567  -6.208  -4.843  1.00  0.00              
ATOM   2859  CB  GLU B 393      36.636  -8.751  -6.259  1.00  0.00              
ATOM   2860  CG  GLU B 393      37.989  -9.397  -5.995  1.00  0.00              
ATOM   2861  CD  GLU B 393      38.566  -9.988  -7.251  1.00  0.00              
ATOM   2862  OE1 GLU B 393      37.916  -9.928  -8.266  1.00  0.00              
ATOM   2863  OE2 GLU B 393      39.702 -10.399  -7.222  1.00  0.00              
ATOM   2864  H   GLU B 393      36.086  -9.305  -3.257  1.00  0.00              
ATOM   2865  HA  GLU B 393      36.680  -7.475  -4.532  1.00  0.00              
ATOM   2866 1HB  GLU B 393      35.948  -9.499  -6.655  1.00  0.00              
ATOM   2867 2HB  GLU B 393      36.753  -7.945  -6.983  1.00  0.00              
ATOM   2868 1HG  GLU B 393      38.714  -8.717  -5.547  1.00  0.00              
ATOM   2869 2HG  GLU B 393      37.759 -10.195  -5.291  1.00  0.00              
ATOM   2870  N   THR B 394      34.071  -7.678  -6.467  1.00  0.00              
ATOM   2871  CA  THR B 394      32.929  -6.920  -6.947  1.00  0.00              
ATOM   2872  C   THR B 394      31.836  -6.874  -5.883  1.00  0.00              
ATOM   2873  O   THR B 394      31.230  -5.827  -5.641  1.00  0.00              
ATOM   2874  CB  THR B 394      32.356  -7.520  -8.245  1.00  0.00              
ATOM   2875  OG1 THR B 394      33.348  -7.464  -9.279  1.00  0.00              
ATOM   2876  CG2 THR B 394      31.122  -6.749  -8.688  1.00  0.00              
ATOM   2877  H   THR B 394      34.302  -8.525  -6.909  1.00  0.00              
ATOM   2878  HA  THR B 394      33.226  -5.889  -7.141  1.00  0.00              
ATOM   2879  HB  THR B 394      32.088  -8.560  -8.066  1.00  0.00              
ATOM   2880  HG1 THR B 394      33.965  -8.191  -9.167  1.00  0.00              
ATOM   2881 1HG2 THR B 394      30.730  -7.187  -9.607  1.00  0.00              
ATOM   2882 2HG2 THR B 394      30.362  -6.799  -7.909  1.00  0.00              
ATOM   2883 3HG2 THR B 394      31.389  -5.708  -8.868  1.00  0.00              
ATOM   2884  N   GLN B 395      31.609  -8.011  -5.231  1.00  0.00              
ATOM   2885  CA  GLN B 395      30.596  -8.101  -4.187  1.00  0.00              
ATOM   2886  C   GLN B 395      30.986  -7.253  -2.987  1.00  0.00              
ATOM   2887  O   GLN B 395      30.136  -6.620  -2.370  1.00  0.00              
ATOM   2888  CB  GLN B 395      30.381  -9.547  -3.744  1.00  0.00              
ATOM   2889  CG  GLN B 395      29.679 -10.400  -4.779  1.00  0.00              
ATOM   2890  CD  GLN B 395      29.627 -11.862  -4.389  1.00  0.00              
ATOM   2891  OE1 GLN B 395      30.304 -12.294  -3.456  1.00  0.00              
ATOM   2892  NE2 GLN B 395      28.832 -12.631  -5.110  1.00  0.00              
ATOM   2893  H   GLN B 395      32.139  -8.809  -5.459  1.00  0.00              
ATOM   2894  HA  GLN B 395      29.651  -7.707  -4.560  1.00  0.00              
ATOM   2895 1HB  GLN B 395      31.367  -9.959  -3.524  1.00  0.00              
ATOM   2896 2HB  GLN B 395      29.793  -9.512  -2.828  1.00  0.00              
ATOM   2897 1HG  GLN B 395      28.711 -10.134  -5.206  1.00  0.00              
ATOM   2898 2HG  GLN B 395      30.455 -10.273  -5.537  1.00  0.00              
ATOM   2899 1HE2 GLN B 395      28.755 -13.607  -4.901  1.00  0.00              
ATOM   2900 2HE2 GLN B 395      28.306 -12.239  -5.865  1.00  0.00              
ATOM   2901  N   ALA B 396      32.277  -7.238  -2.668  1.00  0.00              
ATOM   2902  CA  ALA B 396      32.779  -6.438  -1.557  1.00  0.00              
ATOM   2903  C   ALA B 396      32.593  -4.954  -1.838  1.00  0.00              
ATOM   2904  O   ALA B 396      32.188  -4.194  -0.959  1.00  0.00              
ATOM   2905  CB  ALA B 396      34.246  -6.743  -1.297  1.00  0.00              
ATOM   2906  H   ALA B 396      32.904  -7.769  -3.201  1.00  0.00              
ATOM   2907  HA  ALA B 396      32.205  -6.681  -0.664  1.00  0.00              
ATOM   2908 1HB  ALA B 396      34.601  -6.136  -0.465  1.00  0.00              
ATOM   2909 2HB  ALA B 396      34.359  -7.799  -1.050  1.00  0.00              
ATOM   2910 3HB  ALA B 396      34.829  -6.514  -2.187  1.00  0.00              
ATOM   2911  N   GLY B 397      32.875  -4.553  -3.072  1.00  0.00              
ATOM   2912  CA  GLY B 397      32.708  -3.165  -3.454  1.00  0.00              
ATOM   2913  C   GLY B 397      31.258  -2.730  -3.377  1.00  0.00              
ATOM   2914  O   GLY B 397      30.954  -1.647  -2.885  1.00  0.00              
ATOM   2915  H   GLY B 397      33.201  -5.205  -3.727  1.00  0.00              
ATOM   2916 1HA  GLY B 397      33.297  -2.538  -2.785  1.00  0.00              
ATOM   2917 2HA  GLY B 397      33.058  -3.032  -4.477  1.00  0.00              
ATOM   2918  N   ILE B 398      30.362  -3.597  -3.846  1.00  0.00              
ATOM   2919  CA  ILE B 398      28.927  -3.335  -3.792  1.00  0.00              
ATOM   2920  C   ILE B 398      28.431  -3.242  -2.348  1.00  0.00              
ATOM   2921  O   ILE B 398      27.676  -2.338  -2.005  1.00  0.00              
ATOM   2922  CB  ILE B 398      28.127  -4.422  -4.532  1.00  0.00              
ATOM   2923  CG1 ILE B 398      28.416  -4.367  -6.034  1.00  0.00              
ATOM   2924  CG2 ILE B 398      26.639  -4.262  -4.266  1.00  0.00              
ATOM   2925  CD1 ILE B 398      27.902  -5.567  -6.799  1.00  0.00              
ATOM   2926  H   ILE B 398      30.675  -4.439  -4.240  1.00  0.00              
ATOM   2927  HA  ILE B 398      28.699  -2.360  -4.223  1.00  0.00              
ATOM   2928  HB  ILE B 398      28.455  -5.402  -4.185  1.00  0.00              
ATOM   2929 1HG1 ILE B 398      27.949  -3.463  -6.422  1.00  0.00              
ATOM   2930 2HG1 ILE B 398      29.497  -4.297  -6.154  1.00  0.00              
ATOM   2931 1HG2 ILE B 398      26.088  -5.039  -4.797  1.00  0.00              
ATOM   2932 2HG2 ILE B 398      26.448  -4.350  -3.198  1.00  0.00              
ATOM   2933 3HG2 ILE B 398      26.310  -3.282  -4.614  1.00  0.00              
ATOM   2934 1HD1 ILE B 398      28.144  -5.456  -7.857  1.00  0.00              
ATOM   2935 2HD1 ILE B 398      28.370  -6.473  -6.413  1.00  0.00              
ATOM   2936 3HD1 ILE B 398      26.822  -5.637  -6.681  1.00  0.00              
ATOM   2937  N   LYS B 399      28.882  -4.165  -1.499  1.00  0.00              
ATOM   2938  CA  LYS B 399      28.515  -4.154  -0.085  1.00  0.00              
ATOM   2939  C   LYS B 399      28.968  -2.873   0.606  1.00  0.00              
ATOM   2940  O   LYS B 399      28.246  -2.325   1.443  1.00  0.00              
ATOM   2941  CB  LYS B 399      29.093  -5.372   0.636  1.00  0.00              
ATOM   2942  CG  LYS B 399      28.388  -6.670   0.289  1.00  0.00              
ATOM   2943  CD  LYS B 399      29.014  -7.847   1.005  1.00  0.00              
ATOM   2944  CE  LYS B 399      28.304  -9.142   0.650  1.00  0.00              
ATOM   2945  NZ  LYS B 399      28.890 -10.312   1.354  1.00  0.00              
ATOM   2946  H   LYS B 399      29.479  -4.871  -1.833  1.00  0.00              
ATOM   2947  HA  LYS B 399      27.430  -4.187   0.014  1.00  0.00              
ATOM   2948 1HB  LYS B 399      30.144  -5.436   0.361  1.00  0.00              
ATOM   2949 2HB  LYS B 399      29.009  -5.179   1.706  1.00  0.00              
ATOM   2950 1HG  LYS B 399      27.339  -6.583   0.582  1.00  0.00              
ATOM   2951 2HG  LYS B 399      28.452  -6.822  -0.788  1.00  0.00              
ATOM   2952 1HD  LYS B 399      30.064  -7.913   0.713  1.00  0.00              
ATOM   2953 2HD  LYS B 399      28.947  -7.677   2.079  1.00  0.00              
ATOM   2954 1HE  LYS B 399      27.255  -9.044   0.923  1.00  0.00              
ATOM   2955 2HE  LYS B 399      28.387  -9.291  -0.427  1.00  0.00              
ATOM   2956 1HZ  LYS B 399      28.390 -11.148   1.089  1.00  0.00              
ATOM   2957 2HZ  LYS B 399      29.864 -10.406   1.099  1.00  0.00              
ATOM   2958 3HZ  LYS B 399      28.814 -10.176   2.351  1.00  0.00              
ATOM   2959  N   GLU B 400      30.153  -2.392   0.255  1.00  0.00              
ATOM   2960  CA  GLU B 400      30.646  -1.137   0.802  1.00  0.00              
ATOM   2961  C   GLU B 400      29.745   0.016   0.379  1.00  0.00              
ATOM   2962  O   GLU B 400      29.373   0.859   1.196  1.00  0.00              
ATOM   2963  CB  GLU B 400      32.087  -0.879   0.355  1.00  0.00              
ATOM   2964  CG  GLU B 400      32.714   0.375   0.947  1.00  0.00              
ATOM   2965  CD  GLU B 400      34.153   0.512   0.536  1.00  0.00              
ATOM   2966  OE1 GLU B 400      34.625  -0.326  -0.195  1.00  0.00              
ATOM   2967  OE2 GLU B 400      34.751   1.511   0.862  1.00  0.00              
ATOM   2968  H   GLU B 400      30.710  -2.894  -0.384  1.00  0.00              
ATOM   2969  HA  GLU B 400      30.625  -1.175   1.892  1.00  0.00              
ATOM   2970 1HB  GLU B 400      32.671  -1.750   0.649  1.00  0.00              
ATOM   2971 2HB  GLU B 400      32.072  -0.799  -0.733  1.00  0.00              
ATOM   2972 1HG  GLU B 400      32.177   1.289   0.693  1.00  0.00              
ATOM   2973 2HG  GLU B 400      32.656   0.207   2.021  1.00  0.00              
ATOM   2974  N   GLU B 401      29.377   0.037  -0.898  1.00  0.00              
ATOM   2975  CA  GLU B 401      28.496   1.069  -1.411  1.00  0.00              
ATOM   2976  C   GLU B 401      27.113   0.965  -0.782  1.00  0.00              
ATOM   2977  O   GLU B 401      26.452   1.981  -0.576  1.00  0.00              
ATOM   2978  CB  GLU B 401      28.395   0.977  -2.935  1.00  0.00              
ATOM   2979  CG  GLU B 401      29.659   1.390  -3.675  1.00  0.00              
ATOM   2980  CD  GLU B 401      29.517   1.178  -5.158  1.00  0.00              
ATOM   2981  OE1 GLU B 401      28.496   0.685  -5.573  1.00  0.00              
ATOM   2982  OE2 GLU B 401      30.381   1.611  -5.885  1.00  0.00              
ATOM   2983  H   GLU B 401      29.711  -0.660  -1.507  1.00  0.00              
ATOM   2984  HA  GLU B 401      28.885   2.053  -1.148  1.00  0.00              
ATOM   2985 1HB  GLU B 401      28.156  -0.059  -3.176  1.00  0.00              
ATOM   2986 2HB  GLU B 401      27.569   1.621  -3.238  1.00  0.00              
ATOM   2987 1HG  GLU B 401      29.956   2.420  -3.483  1.00  0.00              
ATOM   2988 2HG  GLU B 401      30.418   0.715  -3.283  1.00  0.00              
ATOM   2989  N   ILE B 402      26.679  -0.257  -0.471  1.00  0.00              
ATOM   2990  CA  ILE B 402      25.406  -0.448   0.220  1.00  0.00              
ATOM   2991  C   ILE B 402      25.483   0.182   1.603  1.00  0.00              
ATOM   2992  O   ILE B 402      24.559   0.867   2.028  1.00  0.00              
ATOM   2993  CB  ILE B 402      25.005  -1.940   0.350  1.00  0.00              
ATOM   2994  CG1 ILE B 402      24.621  -2.522  -1.015  1.00  0.00              
ATOM   2995  CG2 ILE B 402      23.842  -2.091   1.328  1.00  0.00              
ATOM   2996  CD1 ILE B 402      24.488  -4.030  -1.019  1.00  0.00              
ATOM   2997  H   ILE B 402      27.216  -1.041  -0.726  1.00  0.00              
ATOM   2998  HA  ILE B 402      24.604   0.073  -0.302  1.00  0.00              
ATOM   2999  HB  ILE B 402      25.848  -2.488   0.744  1.00  0.00              
ATOM   3000 1HG1 ILE B 402      23.671  -2.073  -1.304  1.00  0.00              
ATOM   3001 2HG1 ILE B 402      25.393  -2.223  -1.724  1.00  0.00              
ATOM   3002 1HG2 ILE B 402      23.570  -3.143   1.410  1.00  0.00              
ATOM   3003 2HG2 ILE B 402      24.138  -1.716   2.307  1.00  0.00              
ATOM   3004 3HG2 ILE B 402      22.986  -1.522   0.964  1.00  0.00              
ATOM   3005 1HD1 ILE B 402      24.215  -4.369  -2.018  1.00  0.00              
ATOM   3006 2HD1 ILE B 402      25.439  -4.481  -0.731  1.00  0.00              
ATOM   3007 3HD1 ILE B 402      23.716  -4.330  -0.312  1.00  0.00              
ATOM   3008  N   ARG B 403      26.617  -0.011   2.273  1.00  0.00              
ATOM   3009  CA  ARG B 403      26.853   0.608   3.571  1.00  0.00              
ATOM   3010  C   ARG B 403      26.916   2.127   3.443  1.00  0.00              
ATOM   3011  O   ARG B 403      26.492   2.847   4.347  1.00  0.00              
ATOM   3012  CB  ARG B 403      28.089   0.051   4.259  1.00  0.00              
ATOM   3013  CG  ARG B 403      27.953  -1.378   4.759  1.00  0.00              
ATOM   3014  CD  ARG B 403      29.200  -1.948   5.330  1.00  0.00              
ATOM   3015  NE  ARG B 403      29.074  -3.315   5.810  1.00  0.00              
ATOM   3016  CZ  ARG B 403      30.096  -4.062   6.273  1.00  0.00              
ATOM   3017  NH1 ARG B 403      31.325  -3.594   6.284  1.00  0.00              
ATOM   3018  NH2 ARG B 403      29.834  -5.287   6.692  1.00  0.00              
ATOM   3019  H   ARG B 403      27.310  -0.585   1.883  1.00  0.00              
ATOM   3020  HA  ARG B 403      26.024   0.384   4.243  1.00  0.00              
ATOM   3021 1HB  ARG B 403      28.904   0.103   3.538  1.00  0.00              
ATOM   3022 2HB  ARG B 403      28.306   0.707   5.101  1.00  0.00              
ATOM   3023 1HG  ARG B 403      27.188  -1.403   5.535  1.00  0.00              
ATOM   3024 2HG  ARG B 403      27.645  -2.009   3.925  1.00  0.00              
ATOM   3025 1HD  ARG B 403      29.975  -1.942   4.563  1.00  0.00              
ATOM   3026 2HD  ARG B 403      29.517  -1.334   6.172  1.00  0.00              
ATOM   3027  HE  ARG B 403      28.252  -3.902   5.876  1.00  0.00              
ATOM   3028 1HH1 ARG B 403      31.511  -2.661   5.943  1.00  0.00              
ATOM   3029 2HH1 ARG B 403      32.077  -4.170   6.633  1.00  0.00              
ATOM   3030 1HH2 ARG B 403      28.887  -5.637   6.659  1.00  0.00              
ATOM   3031 2HH2 ARG B 403      30.580  -5.868   7.043  1.00  0.00              
ATOM   3032  N   ARG B 404      27.435   2.609   2.317  1.00  0.00              
ATOM   3033  CA  ARG B 404      27.486   4.043   2.050  1.00  0.00              
ATOM   3034  C   ARG B 404      26.074   4.617   1.923  1.00  0.00              
ATOM   3035  O   ARG B 404      25.793   5.707   2.418  1.00  0.00              
ATOM   3036  CB  ARG B 404      28.340   4.374   0.834  1.00  0.00              
ATOM   3037  CG  ARG B 404      29.828   4.117   1.009  1.00  0.00              
ATOM   3038  CD  ARG B 404      30.636   4.339  -0.217  1.00  0.00              
ATOM   3039  NE  ARG B 404      32.033   3.957  -0.095  1.00  0.00              
ATOM   3040  CZ  ARG B 404      32.945   4.065  -1.080  1.00  0.00              
ATOM   3041  NH1 ARG B 404      32.607   4.506  -2.271  1.00  0.00              
ATOM   3042  NH2 ARG B 404      34.188   3.693  -0.826  1.00  0.00              
ATOM   3043  H   ARG B 404      27.802   1.987   1.653  1.00  0.00              
ATOM   3044  HA  ARG B 404      27.963   4.557   2.885  1.00  0.00              
ATOM   3045 1HB  ARG B 404      27.965   3.770   0.010  1.00  0.00              
ATOM   3046 2HB  ARG B 404      28.182   5.429   0.613  1.00  0.00              
ATOM   3047 1HG  ARG B 404      30.206   4.781   1.787  1.00  0.00              
ATOM   3048 2HG  ARG B 404      29.966   3.080   1.321  1.00  0.00              
ATOM   3049 1HD  ARG B 404      30.209   3.756  -1.033  1.00  0.00              
ATOM   3050 2HD  ARG B 404      30.608   5.398  -0.472  1.00  0.00              
ATOM   3051  HE  ARG B 404      32.530   3.570   0.698  1.00  0.00              
ATOM   3052 1HH1 ARG B 404      31.649   4.770  -2.455  1.00  0.00              
ATOM   3053 2HH1 ARG B 404      33.304   4.580  -2.998  1.00  0.00              
ATOM   3054 1HH2 ARG B 404      34.428   3.339   0.090  1.00  0.00              
ATOM   3055 2HH2 ARG B 404      34.891   3.763  -1.547  1.00  0.00              
ATOM   3056  N   GLN B 405      25.185   3.872   1.268  1.00  0.00              
ATOM   3057  CA  GLN B 405      23.818   4.335   1.062  1.00  0.00              
ATOM   3058  C   GLN B 405      23.029   4.244   2.359  1.00  0.00              
ATOM   3059  O   GLN B 405      22.177   5.090   2.639  1.00  0.00              
ATOM   3060  CB  GLN B 405      23.112   3.530  -0.035  1.00  0.00              
ATOM   3061  CG  GLN B 405      23.701   3.709  -1.426  1.00  0.00              
ATOM   3062  CD  GLN B 405      23.741   5.153  -1.884  1.00  0.00              
ATOM   3063  OE1 GLN B 405      22.777   5.897  -1.728  1.00  0.00              
ATOM   3064  NE2 GLN B 405      24.843   5.550  -2.492  1.00  0.00              
ATOM   3065  H   GLN B 405      25.452   2.986   0.931  1.00  0.00              
ATOM   3066  HA  GLN B 405      23.828   5.383   0.766  1.00  0.00              
ATOM   3067 1HB  GLN B 405      23.171   2.482   0.255  1.00  0.00              
ATOM   3068 2HB  GLN B 405      22.069   3.849  -0.037  1.00  0.00              
ATOM   3069 1HG  GLN B 405      24.641   3.251  -1.732  1.00  0.00              
ATOM   3070 2HG  GLN B 405      22.874   3.214  -1.934  1.00  0.00              
ATOM   3071 1HE2 GLN B 405      24.924   6.494  -2.817  1.00  0.00              
ATOM   3072 2HE2 GLN B 405      25.597   4.907  -2.629  1.00  0.00              
ATOM   3073  N   GLU B 406      23.326   3.222   3.160  1.00  0.00              
ATOM   3074  CA  GLU B 406      22.708   3.079   4.470  1.00  0.00              
ATOM   3075  C   GLU B 406      23.139   4.227   5.371  1.00  0.00              
ATOM   3076  O   GLU B 406      22.330   4.783   6.103  1.00  0.00              
ATOM   3077  CB  GLU B 406      23.077   1.735   5.102  1.00  0.00              
ATOM   3078  CG  GLU B 406      22.400   0.531   4.461  1.00  0.00              
ATOM   3079  CD  GLU B 406      22.941  -0.759   5.013  1.00  0.00              
ATOM   3080  OE1 GLU B 406      23.862  -0.708   5.793  1.00  0.00              
ATOM   3081  OE2 GLU B 406      22.364  -1.785   4.743  1.00  0.00              
ATOM   3082  H   GLU B 406      23.971   2.543   2.853  1.00  0.00              
ATOM   3083  HA  GLU B 406      21.623   3.128   4.375  1.00  0.00              
ATOM   3084 1HB  GLU B 406      24.158   1.630   5.019  1.00  0.00              
ATOM   3085 2HB  GLU B 406      22.796   1.790   6.155  1.00  0.00              
ATOM   3086 1HG  GLU B 406      21.315   0.540   4.560  1.00  0.00              
ATOM   3087 2HG  GLU B 406      22.669   0.617   3.409  1.00  0.00              
ATOM   3088  N   PHE B 407      24.417   4.585   5.283  1.00  0.00              
ATOM   3089  CA  PHE B 407      24.963   5.733   6.005  1.00  0.00              
ATOM   3090  C   PHE B 407      24.251   7.021   5.605  1.00  0.00              
ATOM   3091  O   PHE B 407      23.841   7.802   6.465  1.00  0.00              
ATOM   3092  CB  PHE B 407      26.464   5.856   5.711  1.00  0.00              
ATOM   3093  CG  PHE B 407      27.108   7.096   6.270  1.00  0.00              
ATOM   3094  CD1 PHE B 407      27.468   7.168   7.604  1.00  0.00              
ATOM   3095  CD2 PHE B 407      27.354   8.190   5.454  1.00  0.00              
ATOM   3096  CE1 PHE B 407      28.059   8.308   8.115  1.00  0.00              
ATOM   3097  CE2 PHE B 407      27.944   9.332   5.960  1.00  0.00              
ATOM   3098  CZ  PHE B 407      28.296   9.391   7.292  1.00  0.00              
ATOM   3099  H   PHE B 407      25.020   4.052   4.716  1.00  0.00              
ATOM   3100  HA  PHE B 407      24.802   5.607   7.077  1.00  0.00              
ATOM   3101 1HB  PHE B 407      27.003   5.013   6.141  1.00  0.00              
ATOM   3102 2HB  PHE B 407      26.633   5.884   4.635  1.00  0.00              
ATOM   3103  HD1 PHE B 407      27.282   6.323   8.251  1.00  0.00              
ATOM   3104  HD2 PHE B 407      27.076   8.146   4.409  1.00  0.00              
ATOM   3105  HE1 PHE B 407      28.334   8.351   9.161  1.00  0.00              
ATOM   3106  HE2 PHE B 407      28.131  10.174   5.312  1.00  0.00              
ATOM   3107  HZ  PHE B 407      28.758  10.282   7.691  1.00  0.00              
ATOM   3108  N   LEU B 408      24.109   7.237   4.304  1.00  0.00              
ATOM   3109  CA  LEU B 408      23.486   8.452   3.792  1.00  0.00              
ATOM   3110  C   LEU B 408      22.025   8.529   4.206  1.00  0.00              
ATOM   3111  O   LEU B 408      21.525   9.599   4.556  1.00  0.00              
ATOM   3112  CB  LEU B 408      23.615   8.516   2.265  1.00  0.00              
ATOM   3113  CG  LEU B 408      25.039   8.743   1.739  1.00  0.00              
ATOM   3114  CD1 LEU B 408      25.066   8.582   0.224  1.00  0.00              
ATOM   3115  CD2 LEU B 408      25.515  10.130   2.143  1.00  0.00              
ATOM   3116  H   LEU B 408      24.435   6.561   3.668  1.00  0.00              
ATOM   3117  HA  LEU B 408      23.979   9.324   4.223  1.00  0.00              
ATOM   3118 1HB  LEU B 408      23.281   7.509   2.018  1.00  0.00              
ATOM   3119 2HB  LEU B 408      22.929   9.243   1.832  1.00  0.00              
ATOM   3120  HG  LEU B 408      25.685   8.011   2.226  1.00  0.00              
ATOM   3121 1HD1 LEU B 408      26.081   8.746  -0.141  1.00  0.00              
ATOM   3122 2HD1 LEU B 408      24.743   7.575  -0.040  1.00  0.00              
ATOM   3123 3HD1 LEU B 408      24.397   9.311  -0.230  1.00  0.00              
ATOM   3124 1HD2 LEU B 408      26.527  10.288   1.769  1.00  0.00              
ATOM   3125 2HD2 LEU B 408      24.849  10.882   1.721  1.00  0.00              
ATOM   3126 3HD2 LEU B 408      25.514  10.212   3.230  1.00  0.00              
ATOM   3127  N   LEU B 409      21.353   7.384   4.197  1.00  0.00              
ATOM   3128  CA  LEU B 409      19.955   7.327   4.585  1.00  0.00              
ATOM   3129  C   LEU B 409      19.809   7.673   6.057  1.00  0.00              
ATOM   3130  O   LEU B 409      18.907   8.408   6.448  1.00  0.00              
ATOM   3131  CB  LEU B 409      19.372   5.939   4.293  1.00  0.00              
ATOM   3132  CG  LEU B 409      17.890   5.764   4.651  1.00  0.00              
ATOM   3133  CD1 LEU B 409      17.041   6.737   3.845  1.00  0.00              
ATOM   3134  CD2 LEU B 409      17.468   4.328   4.381  1.00  0.00              
ATOM   3135  H   LEU B 409      21.814   6.558   3.923  1.00  0.00              
ATOM   3136  HA  LEU B 409      19.390   8.070   4.022  1.00  0.00              
ATOM   3137 1HB  LEU B 409      19.501   5.916   3.213  1.00  0.00              
ATOM   3138 2HB  LEU B 409      19.969   5.147   4.747  1.00  0.00              
ATOM   3139  HG  LEU B 409      17.792   5.945   5.722  1.00  0.00              
ATOM   3140 1HD1 LEU B 409      15.991   6.606   4.105  1.00  0.00              
ATOM   3141 2HD1 LEU B 409      17.345   7.759   4.071  1.00  0.00              
ATOM   3142 3HD1 LEU B 409      17.177   6.544   2.781  1.00  0.00              
ATOM   3143 1HD2 LEU B 409      16.415   4.205   4.636  1.00  0.00              
ATOM   3144 2HD2 LEU B 409      17.616   4.097   3.326  1.00  0.00              
ATOM   3145 3HD2 LEU B 409      18.069   3.651   4.988  1.00  0.00              
ATOM   3146  N   ASN B 410      20.711   7.131   6.861  1.00  0.00              
ATOM   3147  CA  ASN B 410      20.748   7.406   8.300  1.00  0.00              
ATOM   3148  C   ASN B 410      21.111   8.864   8.577  1.00  0.00              
ATOM   3149  O   ASN B 410      20.584   9.478   9.507  1.00  0.00              
ATOM   3150  CB  ASN B 410      21.714   6.481   9.017  1.00  0.00              
ATOM   3151  CG  ASN B 410      21.212   5.071   9.155  1.00  0.00              
ATOM   3152  OD1 ASN B 410      20.006   4.811   9.089  1.00  0.00              
ATOM   3153  ND2 ASN B 410      22.124   4.171   9.427  1.00  0.00              
ATOM   3154  H   ASN B 410      21.368   6.501   6.475  1.00  0.00              
ATOM   3155  HA  ASN B 410      19.758   7.247   8.732  1.00  0.00              
ATOM   3156 1HB  ASN B 410      22.771   6.460   8.746  1.00  0.00              
ATOM   3157 2HB  ASN B 410      21.594   6.992   9.972  1.00  0.00              
ATOM   3158 1HD2 ASN B 410      21.862   3.212   9.532  1.00  0.00              
ATOM   3159 2HD2 ASN B 410      23.080   4.444   9.528  1.00  0.00              
ATOM   3160  N   SER B 411      22.002   9.413   7.762  1.00  0.00              
ATOM   3161  CA  SER B 411      22.407  10.805   7.889  1.00  0.00              
ATOM   3162  C   SER B 411      21.227  11.734   7.597  1.00  0.00              
ATOM   3163  O   SER B 411      21.030  12.727   8.296  1.00  0.00              
ATOM   3164  CB  SER B 411      23.565  11.102   6.956  1.00  0.00              
ATOM   3165  OG  SER B 411      24.729  10.414   7.328  1.00  0.00              
ATOM   3166  H   SER B 411      22.404   8.864   7.049  1.00  0.00              
ATOM   3167  HA  SER B 411      22.845  11.041   8.860  1.00  0.00              
ATOM   3168 1HB  SER B 411      23.284  10.805   5.947  1.00  0.00              
ATOM   3169 2HB  SER B 411      23.765  12.172   6.977  1.00  0.00              
ATOM   3170  HG  SER B 411      25.493  10.845   6.936  1.00  0.00              
ATOM   3171  N   LEU B 412      20.428  11.384   6.589  1.00  0.00              
ATOM   3172  CA  LEU B 412      19.211  12.131   6.274  1.00  0.00              
ATOM   3173  C   LEU B 412      18.230  12.089   7.448  1.00  0.00              
ATOM   3174  O   LEU B 412      17.678  13.113   7.850  1.00  0.00              
ATOM   3175  CB  LEU B 412      18.545  11.562   5.021  1.00  0.00              
ATOM   3176  CG  LEU B 412      19.246  11.874   3.694  1.00  0.00              
ATOM   3177  CD1 LEU B 412      18.638  11.051   2.573  1.00  0.00              
ATOM   3178  CD2 LEU B 412      19.145  13.355   3.359  1.00  0.00              
ATOM   3179  H   LEU B 412      20.663  10.604   6.038  1.00  0.00              
ATOM   3180  HA  LEU B 412      19.458  13.180   6.110  1.00  0.00              
ATOM   3181 1HB  LEU B 412      18.629  10.499   5.244  1.00  0.00              
ATOM   3182 2HB  LEU B 412      17.492  11.838   4.963  1.00  0.00              
ATOM   3183  HG  LEU B 412      20.292  11.615   3.773  1.00  0.00              
ATOM   3184 1HD1 LEU B 412      19.145  11.281   1.637  1.00  0.00              
ATOM   3185 2HD1 LEU B 412      18.755   9.990   2.797  1.00  0.00              
ATOM   3186 3HD1 LEU B 412      17.579  11.288   2.481  1.00  0.00              
ATOM   3187 1HD2 LEU B 412      19.650  13.548   2.414  1.00  0.00              
ATOM   3188 2HD2 LEU B 412      18.096  13.639   3.276  1.00  0.00              
ATOM   3189 3HD2 LEU B 412      19.617  13.939   4.149  1.00  0.00              
ATOM   3190  N   HIS B 413      18.021  10.897   8.001  1.00  0.00              
ATOM   3191  CA  HIS B 413      17.098  10.726   9.118  1.00  0.00              
ATOM   3192  C   HIS B 413      17.574  11.496  10.344  1.00  0.00              
ATOM   3193  O   HIS B 413      16.773  12.117  11.037  1.00  0.00              
ATOM   3194  CB  HIS B 413      16.932   9.242   9.462  1.00  0.00              
ATOM   3195  CG  HIS B 413      16.177   8.466   8.429  1.00  0.00              
ATOM   3196  ND1 HIS B 413      16.162   7.087   8.398  1.00  0.00              
ATOM   3197  CD2 HIS B 413      15.411   8.874   7.390  1.00  0.00              
ATOM   3198  CE1 HIS B 413      15.418   6.681   7.384  1.00  0.00              
ATOM   3199  NE2 HIS B 413      14.952   7.745   6.757  1.00  0.00              
ATOM   3200  H   HIS B 413      18.510  10.092   7.638  1.00  0.00              
ATOM   3201  HA  HIS B 413      16.122  11.133   8.853  1.00  0.00              
ATOM   3202 1HB  HIS B 413      17.909   8.766   9.557  1.00  0.00              
ATOM   3203 2HB  HIS B 413      16.383   9.133  10.398  1.00  0.00              
ATOM   3204  HD1 HIS B 413      16.571   6.476   9.077  1.00  0.00              
ATOM   3205  HD2 HIS B 413      15.133   9.860   7.017  1.00  0.00              
ATOM   3206  HE1 HIS B 413      15.280   5.618   7.189  1.00  0.00              
ATOM   3207  N   ARG B 414      18.873  11.464  10.604  1.00  0.00              
ATOM   3208  CA  ARG B 414      19.429  12.137  11.776  1.00  0.00              
ATOM   3209  C   ARG B 414      19.289  13.652  11.668  1.00  0.00              
ATOM   3210  O   ARG B 414      18.892  14.312  12.628  1.00  0.00              
ATOM   3211  CB  ARG B 414      20.871  11.731  12.039  1.00  0.00              
ATOM   3212  CG  ARG B 414      21.050  10.323  12.584  1.00  0.00              
ATOM   3213  CD  ARG B 414      22.466   9.898  12.730  1.00  0.00              
ATOM   3214  NE  ARG B 414      22.641   8.553  13.253  1.00  0.00              
ATOM   3215  CZ  ARG B 414      23.832   7.944  13.418  1.00  0.00              
ATOM   3216  NH1 ARG B 414      24.950   8.539  13.067  1.00  0.00              
ATOM   3217  NH2 ARG B 414      23.844   6.721  13.919  1.00  0.00              
ATOM   3218  H   ARG B 414      19.475  10.976   9.997  1.00  0.00              
ATOM   3219  HA  ARG B 414      18.877  11.840  12.668  1.00  0.00              
ATOM   3220 1HB  ARG B 414      21.405  11.820  11.093  1.00  0.00              
ATOM   3221 2HB  ARG B 414      21.279  12.446  12.753  1.00  0.00              
ATOM   3222 1HG  ARG B 414      20.581  10.269  13.566  1.00  0.00              
ATOM   3223 2HG  ARG B 414      20.557   9.624  11.908  1.00  0.00              
ATOM   3224 1HD  ARG B 414      22.950   9.933  11.754  1.00  0.00              
ATOM   3225 2HD  ARG B 414      22.973  10.581  13.411  1.00  0.00              
ATOM   3226  HE  ARG B 414      21.945   7.886  13.564  1.00  0.00              
ATOM   3227 1HH1 ARG B 414      24.923   9.468  12.668  1.00  0.00              
ATOM   3228 2HH1 ARG B 414      25.833   8.065  13.197  1.00  0.00              
ATOM   3229 1HH2 ARG B 414      22.974   6.271  14.167  1.00  0.00              
ATOM   3230 2HH2 ARG B 414      24.723   6.243  14.051  1.00  0.00              
ATOM   3231  N   ASP B 415      19.604  14.189  10.491  1.00  0.00              
ATOM   3232  CA  ASP B 415      19.499  15.628  10.228  1.00  0.00              
ATOM   3233  C   ASP B 415      18.050  16.082  10.324  1.00  0.00              
ATOM   3234  O   ASP B 415      17.734  17.093  10.954  1.00  0.00              
ATOM   3235  CB  ASP B 415      20.068  15.973   8.850  1.00  0.00              
ATOM   3236  CG  ASP B 415      21.587  15.902   8.761  1.00  0.00              
ATOM   3237  OD1 ASP B 415      22.219  15.823   9.788  1.00  0.00              
ATOM   3238  OD2 ASP B 415      22.093  15.769   7.673  1.00  0.00              
ATOM   3239  H   ASP B 415      19.917  13.601   9.770  1.00  0.00              
ATOM   3240  HA  ASP B 415      20.058  16.183  10.982  1.00  0.00              
ATOM   3241 1HB  ASP B 415      19.630  15.389   8.040  1.00  0.00              
ATOM   3242 2HB  ASP B 415      19.748  17.012   8.765  1.00  0.00              
ATOM   3243  N   LEU B 416      17.170  15.292   9.726  1.00  0.00              
ATOM   3244  CA  LEU B 416      15.747  15.593   9.705  1.00  0.00              
ATOM   3245  C   LEU B 416      15.129  15.544  11.101  1.00  0.00              
ATOM   3246  O   LEU B 416      14.261  16.355  11.429  1.00  0.00              
ATOM   3247  CB  LEU B 416      15.012  14.635   8.762  1.00  0.00              
ATOM   3248  CG  LEU B 416      14.936  15.069   7.289  1.00  0.00              
ATOM   3249  CD1 LEU B 416      16.216  15.761   6.845  1.00  0.00              
ATOM   3250  CD2 LEU B 416      14.648  13.868   6.402  1.00  0.00              
ATOM   3251  H   LEU B 416      17.493  14.488   9.269  1.00  0.00              
ATOM   3252  HA  LEU B 416      15.594  16.611   9.347  1.00  0.00              
ATOM   3253 1HB  LEU B 416      15.659  13.763   8.858  1.00  0.00              
ATOM   3254 2HB  LEU B 416      14.016  14.391   9.130  1.00  0.00              
ATOM   3255  HG  LEU B 416      14.122  15.771   7.172  1.00  0.00              
ATOM   3256 1HD1 LEU B 416      16.128  16.055   5.799  1.00  0.00              
ATOM   3257 2HD1 LEU B 416      16.381  16.649   7.457  1.00  0.00              
ATOM   3258 3HD1 LEU B 416      17.057  15.079   6.960  1.00  0.00              
ATOM   3259 1HD2 LEU B 416      14.595  14.189   5.363  1.00  0.00              
ATOM   3260 2HD2 LEU B 416      15.443  13.131   6.516  1.00  0.00              
ATOM   3261 3HD2 LEU B 416      13.696  13.421   6.692  1.00  0.00              
ATOM   3262  N   GLN B 417      15.566  14.593  11.923  1.00  0.00              
ATOM   3263  CA  GLN B 417      15.094  14.516  13.302  1.00  0.00              
ATOM   3264  C   GLN B 417      15.779  15.576  14.158  1.00  0.00              
ATOM   3265  O   GLN B 417      15.288  15.937  15.227  1.00  0.00              
ATOM   3266  CB  GLN B 417      15.354  13.125  13.887  1.00  0.00              
ATOM   3267  CG  GLN B 417      14.540  12.017  13.242  1.00  0.00              
ATOM   3268  CD  GLN B 417      14.854  10.653  13.827  1.00  0.00              
ATOM   3269  OE1 GLN B 417      15.658  10.530  14.755  1.00  0.00              
ATOM   3270  NE2 GLN B 417      14.224   9.618  13.283  1.00  0.00              
ATOM   3271  H   GLN B 417      16.225  13.944  11.602  1.00  0.00              
ATOM   3272  HA  GLN B 417      14.025  14.722  13.334  1.00  0.00              
ATOM   3273 1HB  GLN B 417      16.418  12.924  13.759  1.00  0.00              
ATOM   3274 2HB  GLN B 417      15.121  13.182  14.950  1.00  0.00              
ATOM   3275 1HG  GLN B 417      13.461  12.081  13.104  1.00  0.00              
ATOM   3276 2HG  GLN B 417      15.034  12.098  12.273  1.00  0.00              
ATOM   3277 1HE2 GLN B 417      14.391   8.693  13.628  1.00  0.00              
ATOM   3278 2HE2 GLN B 417      13.581   9.762  12.531  1.00  0.00              
ATOM   3279  N   GLY B 418      16.912  16.075  13.674  1.00  0.00              
ATOM   3280  CA  GLY B 418      17.603  17.159  14.345  1.00  0.00              
ATOM   3281  C   GLY B 418      16.929  18.497  14.123  1.00  0.00              
ATOM   3282  O   GLY B 418      17.276  19.491  14.765  1.00  0.00              
ATOM   3283  H   GLY B 418      17.285  15.700  12.846  1.00  0.00              
ATOM   3284 1HA  GLY B 418      17.626  16.958  15.416  1.00  0.00              
ATOM   3285 2HA  GLY B 418      18.623  17.219  13.967  1.00  0.00              
ATOM   3286  N   GLY B 419      15.967  18.527  13.210  1.00  0.00              
ATOM   3287  CA  GLY B 419      15.206  19.735  12.974  1.00  0.00              
ATOM   3288  C   GLY B 419      15.703  20.503  11.771  1.00  0.00              
ATOM   3289  O   GLY B 419      15.313  21.650  11.554  1.00  0.00              
ATOM   3290  H   GLY B 419      15.771  17.715  12.694  1.00  0.00              
ATOM   3291 1HA  GLY B 419      14.162  19.472  12.806  1.00  0.00              
ATOM   3292 2HA  GLY B 419      15.281  20.380  13.848  1.00  0.00              
ATOM   3293  N   ILE B 420      16.555  19.874  10.981  1.00  0.00              
ATOM   3294  CA  ILE B 420      17.092  20.507   9.791  1.00  0.00              
ATOM   3295  C   ILE B 420      16.663  19.752   8.554  1.00  0.00              
ATOM   3296  O   ILE B 420      17.254  18.736   8.213  1.00  0.00              
ATOM   3297  CB  ILE B 420      18.630  20.585   9.830  1.00  0.00              
ATOM   3298  CG1 ILE B 420      19.096  21.362  11.064  1.00  0.00              
ATOM   3299  CG2 ILE B 420      19.162  21.230   8.559  1.00  0.00              
ATOM   3300  CD1 ILE B 420      20.589  21.315  11.286  1.00  0.00              
ATOM   3301  H   ILE B 420      16.820  18.955  11.194  1.00  0.00              
ATOM   3302  HA  ILE B 420      16.684  21.509   9.672  1.00  0.00              
ATOM   3303  HB  ILE B 420      19.035  19.578   9.922  1.00  0.00              
ATOM   3304 1HG1 ILE B 420      18.779  22.396  10.933  1.00  0.00              
ATOM   3305 2HG1 ILE B 420      18.586  20.933  11.927  1.00  0.00              
ATOM   3306 1HG2 ILE B 420      20.250  21.278   8.602  1.00  0.00              
ATOM   3307 2HG2 ILE B 420      18.860  20.638   7.696  1.00  0.00              
ATOM   3308 3HG2 ILE B 420      18.758  22.239   8.466  1.00  0.00              
ATOM   3309 1HD1 ILE B 420      20.843  21.889  12.179  1.00  0.00              
ATOM   3310 2HD1 ILE B 420      20.906  20.281  11.419  1.00  0.00              
ATOM   3311 3HD1 ILE B 420      21.100  21.745  10.426  1.00  0.00              
ATOM   3312  N   LYS B 421      15.636  20.228   7.886  1.00  0.00              
ATOM   3313  CA  LYS B 421      15.098  19.488   6.771  1.00  0.00              
ATOM   3314  C   LYS B 421      14.413  20.425   5.796  1.00  0.00              
ATOM   3315  O   LYS B 421      14.143  21.585   6.104  1.00  0.00              
ATOM   3316  CB  LYS B 421      14.121  18.417   7.257  1.00  0.00              
ATOM   3317  CG  LYS B 421      12.865  18.965   7.922  1.00  0.00              
ATOM   3318  CD  LYS B 421      11.947  17.842   8.381  1.00  0.00              
ATOM   3319  CE  LYS B 421      10.700  18.389   9.060  1.00  0.00              
ATOM   3320  NZ  LYS B 421       9.765  17.304   9.464  1.00  0.00              
ATOM   3321  H   LYS B 421      15.236  21.093   8.140  1.00  0.00              
ATOM   3322  HA  LYS B 421      15.907  18.999   6.228  1.00  0.00              
ATOM   3323 1HB  LYS B 421      13.841  17.822   6.387  1.00  0.00              
ATOM   3324 2HB  LYS B 421      14.661  17.789   7.966  1.00  0.00              
ATOM   3325 1HG  LYS B 421      13.163  19.566   8.781  1.00  0.00              
ATOM   3326 2HG  LYS B 421      12.340  19.594   7.204  1.00  0.00              
ATOM   3327 1HD  LYS B 421      11.658  17.252   7.510  1.00  0.00              
ATOM   3328 2HD  LYS B 421      12.493  17.211   9.081  1.00  0.00              
ATOM   3329 1HE  LYS B 421      11.008  18.949   9.942  1.00  0.00              
ATOM   3330 2HE  LYS B 421      10.197  19.059   8.363  1.00  0.00              
ATOM   3331 1HZ  LYS B 421       8.953  17.707   9.910  1.00  0.00              
ATOM   3332 2HZ  LYS B 421       9.478  16.784   8.647  1.00  0.00              
ATOM   3333 3HZ  LYS B 421      10.230  16.683  10.111  1.00  0.00              
ATOM   3334  N   ASP B 422      14.156  19.906   4.618  1.00  0.00              
ATOM   3335  CA  ASP B 422      13.500  20.652   3.567  1.00  0.00              
ATOM   3336  C   ASP B 422      12.860  19.652   2.625  1.00  0.00              
ATOM   3337  O   ASP B 422      13.208  18.472   2.660  1.00  0.00              
ATOM   3338  CB  ASP B 422      14.486  21.555   2.821  1.00  0.00              
ATOM   3339  CG  ASP B 422      13.838  22.707   2.066  1.00  0.00              
ATOM   3340  OD1 ASP B 422      12.634  22.809   2.099  1.00  0.00              
ATOM   3341  OD2 ASP B 422      14.551  23.560   1.598  1.00  0.00              
ATOM   3342  H   ASP B 422      14.408  18.976   4.446  1.00  0.00              
ATOM   3343  HA  ASP B 422      12.719  21.282   3.993  1.00  0.00              
ATOM   3344 1HB  ASP B 422      15.286  21.941   3.453  1.00  0.00              
ATOM   3345 2HB  ASP B 422      14.900  20.840   2.107  1.00  0.00              
ATOM   3346  N   LEU B 423      11.936  20.103   1.796  1.00  0.00              
ATOM   3347  CA  LEU B 423      11.251  19.209   0.873  1.00  0.00              
ATOM   3348  C   LEU B 423      12.248  18.480  -0.018  1.00  0.00              
ATOM   3349  O   LEU B 423      12.094  17.291  -0.302  1.00  0.00              
ATOM   3350  CB  LEU B 423      10.245  19.993   0.022  1.00  0.00              
ATOM   3351  CG  LEU B 423       9.433  19.151  -0.971  1.00  0.00              
ATOM   3352  CD1 LEU B 423       8.597  18.122  -0.221  1.00  0.00              
ATOM   3353  CD2 LEU B 423       8.544  20.063  -1.804  1.00  0.00              
ATOM   3354  H   LEU B 423      11.712  21.055   1.797  1.00  0.00              
ATOM   3355  HA  LEU B 423      10.717  18.444   1.435  1.00  0.00              
ATOM   3356 1HB  LEU B 423       9.597  20.367   0.813  1.00  0.00              
ATOM   3357 2HB  LEU B 423      10.716  20.833  -0.489  1.00  0.00              
ATOM   3358  HG  LEU B 423      10.142  18.670  -1.644  1.00  0.00              
ATOM   3359 1HD1 LEU B 423       8.024  17.529  -0.933  1.00  0.00              
ATOM   3360 2HD1 LEU B 423       9.254  17.466   0.351  1.00  0.00              
ATOM   3361 3HD1 LEU B 423       7.914  18.633   0.457  1.00  0.00              
ATOM   3362 1HD2 LEU B 423       7.968  19.463  -2.509  1.00  0.00              
ATOM   3363 2HD2 LEU B 423       7.864  20.607  -1.149  1.00  0.00              
ATOM   3364 3HD2 LEU B 423       9.164  20.772  -2.353  1.00  0.00              
ATOM   3365  N   SER B 424      13.289  19.190  -0.424  1.00  0.00              
ATOM   3366  CA  SER B 424      14.325  18.613  -1.261  1.00  0.00              
ATOM   3367  C   SER B 424      14.934  17.388  -0.579  1.00  0.00              
ATOM   3368  O   SER B 424      15.170  16.366  -1.215  1.00  0.00              
ATOM   3369  CB  SER B 424      15.406  19.657  -1.535  1.00  0.00              
ATOM   3370  OG  SER B 424      14.888  20.723  -2.314  1.00  0.00              
ATOM   3371  H   SER B 424      13.362  20.135  -0.154  1.00  0.00              
ATOM   3372  HA  SER B 424      13.980  18.360  -2.264  1.00  0.00              
ATOM   3373 1HB  SER B 424      15.769  20.041  -0.582  1.00  0.00              
ATOM   3374 2HB  SER B 424      16.226  19.177  -2.069  1.00  0.00              
ATOM   3375  HG  SER B 424      15.463  21.498  -2.212  1.00  0.00              
ATOM   3376  N   LYS B 425      15.157  17.491   0.728  1.00  0.00              
ATOM   3377  CA  LYS B 425      15.781  16.415   1.492  1.00  0.00              
ATOM   3378  C   LYS B 425      14.786  15.295   1.733  1.00  0.00              
ATOM   3379  O   LYS B 425      15.151  14.127   1.781  1.00  0.00              
ATOM   3380  CB  LYS B 425      16.326  16.935   2.823  1.00  0.00              
ATOM   3381  CG  LYS B 425      17.523  17.867   2.692  1.00  0.00              
ATOM   3382  CD  LYS B 425      18.011  18.335   4.055  1.00  0.00              
ATOM   3383  CE  LYS B 425      19.205  19.269   3.924  1.00  0.00              
ATOM   3384  NZ  LYS B 425      19.688  19.743   5.250  1.00  0.00              
ATOM   3385  H   LYS B 425      14.873  18.307   1.195  1.00  0.00              
ATOM   3386  HA  LYS B 425      16.610  15.991   0.923  1.00  0.00              
ATOM   3387 1HB  LYS B 425      15.509  17.461   3.317  1.00  0.00              
ATOM   3388 2HB  LYS B 425      16.607  16.064   3.416  1.00  0.00              
ATOM   3389 1HG  LYS B 425      18.325  17.330   2.183  1.00  0.00              
ATOM   3390 2HG  LYS B 425      17.227  18.729   2.095  1.00  0.00              
ATOM   3391 1HD  LYS B 425      17.195  18.855   4.556  1.00  0.00              
ATOM   3392 2HD  LYS B 425      18.298  17.460   4.640  1.00  0.00              
ATOM   3393 1HE  LYS B 425      20.005  18.733   3.417  1.00  0.00              
ATOM   3394 2HE  LYS B 425      18.904  20.125   3.321  1.00  0.00              
ATOM   3395 1HZ  LYS B 425      20.478  20.359   5.120  1.00  0.00              
ATOM   3396 2HZ  LYS B 425      18.946  20.241   5.722  1.00  0.00              
ATOM   3397 3HZ  LYS B 425      19.968  18.949   5.809  1.00  0.00              
ATOM   3398  N   GLU B 426      13.523  15.675   1.875  1.00  0.00              
ATOM   3399  CA  GLU B 426      12.431  14.720   2.021  1.00  0.00              
ATOM   3400  C   GLU B 426      12.235  13.916   0.741  1.00  0.00              
ATOM   3401  O   GLU B 426      11.796  12.765   0.772  1.00  0.00              
ATOM   3402  CB  GLU B 426      11.134  15.440   2.395  1.00  0.00              
ATOM   3403  CG  GLU B 426      11.116  16.010   3.807  1.00  0.00              
ATOM   3404  CD  GLU B 426       9.851  16.779   4.070  1.00  0.00              
ATOM   3405  OE1 GLU B 426       9.059  16.910   3.167  1.00  0.00              
ATOM   3406  OE2 GLU B 426       9.622  17.138   5.201  1.00  0.00              
ATOM   3407  H   GLU B 426      13.313  16.636   1.880  1.00  0.00              
ATOM   3408  HA  GLU B 426      12.671  14.002   2.806  1.00  0.00              
ATOM   3409 1HB  GLU B 426      11.000  16.249   1.677  1.00  0.00              
ATOM   3410 2HB  GLU B 426      10.325  14.718   2.285  1.00  0.00              
ATOM   3411 1HG  GLU B 426      11.248  15.255   4.581  1.00  0.00              
ATOM   3412 2HG  GLU B 426      11.964  16.693   3.818  1.00  0.00              
ATOM   3413  N   GLU B 427      12.578  14.522  -0.383  1.00  0.00              
ATOM   3414  CA  GLU B 427      12.587  13.813  -1.649  1.00  0.00              
ATOM   3415  C   GLU B 427      13.879  13.014  -1.819  1.00  0.00              
ATOM   3416  O   GLU B 427      13.874  11.940  -2.420  1.00  0.00              
ATOM   3417  CB  GLU B 427      12.412  14.794  -2.811  1.00  0.00              
ATOM   3418  CG  GLU B 427      11.051  15.474  -2.860  1.00  0.00              
ATOM   3419  CD  GLU B 427      10.978  16.468  -3.985  1.00  0.00              
ATOM   3420  OE1 GLU B 427      11.953  16.624  -4.680  1.00  0.00              
ATOM   3421  OE2 GLU B 427       9.914  16.990  -4.221  1.00  0.00              
ATOM   3422  H   GLU B 427      12.825  15.474  -0.360  1.00  0.00              
ATOM   3423  HA  GLU B 427      11.770  13.091  -1.675  1.00  0.00              
ATOM   3424 1HB  GLU B 427      13.192  15.549  -2.710  1.00  0.00              
ATOM   3425 2HB  GLU B 427      12.569  14.230  -3.731  1.00  0.00              
ATOM   3426 1HG  GLU B 427      10.219  14.775  -2.939  1.00  0.00              
ATOM   3427 2HG  GLU B 427      10.994  15.999  -1.907  1.00  0.00              
ATOM   3428  N   ARG B 428      14.975  13.523  -1.258  1.00  0.00              
ATOM   3429  CA  ARG B 428      16.242  12.796  -1.275  1.00  0.00              
ATOM   3430  C   ARG B 428      16.127  11.481  -0.524  1.00  0.00              
ATOM   3431  O   ARG B 428      16.834  10.525  -0.834  1.00  0.00              
ATOM   3432  CB  ARG B 428      17.396  13.637  -0.752  1.00  0.00              
ATOM   3433  CG  ARG B 428      17.891  14.711  -1.708  1.00  0.00              
ATOM   3434  CD  ARG B 428      18.914  15.620  -1.131  1.00  0.00              
ATOM   3435  NE  ARG B 428      19.386  16.653  -2.041  1.00  0.00              
ATOM   3436  CZ  ARG B 428      20.219  17.654  -1.697  1.00  0.00              
ATOM   3437  NH1 ARG B 428      20.643  17.786  -0.460  1.00  0.00              
ATOM   3438  NH2 ARG B 428      20.577  18.516  -2.631  1.00  0.00              
ATOM   3439  H   ARG B 428      14.931  14.404  -0.828  1.00  0.00              
ATOM   3440  HA  ARG B 428      16.511  12.548  -2.302  1.00  0.00              
ATOM   3441 1HB  ARG B 428      17.056  14.107   0.170  1.00  0.00              
ATOM   3442 2HB  ARG B 428      18.214  12.951  -0.530  1.00  0.00              
ATOM   3443 1HG  ARG B 428      18.329  14.224  -2.580  1.00  0.00              
ATOM   3444 2HG  ARG B 428      17.040  15.317  -2.019  1.00  0.00              
ATOM   3445 1HD  ARG B 428      18.492  16.123  -0.261  1.00  0.00              
ATOM   3446 2HD  ARG B 428      19.780  15.033  -0.826  1.00  0.00              
ATOM   3447  HE  ARG B 428      19.184  16.787  -3.023  1.00  0.00              
ATOM   3448 1HH1 ARG B 428      20.345  17.130   0.248  1.00  0.00              
ATOM   3449 2HH1 ARG B 428      21.267  18.545  -0.222  1.00  0.00              
ATOM   3450 1HH2 ARG B 428      20.228  18.410  -3.573  1.00  0.00              
ATOM   3451 2HH2 ARG B 428      21.199  19.276  -2.400  1.00  0.00              
ATOM   3452  N   LEU B 429      15.230  11.440   0.460  1.00  0.00              
ATOM   3453  CA  LEU B 429      14.899  10.199   1.149  1.00  0.00              
ATOM   3454  C   LEU B 429      14.526   9.130   0.146  1.00  0.00              
ATOM   3455  O   LEU B 429      15.034   8.015   0.197  1.00  0.00              
ATOM   3456  CB  LEU B 429      13.755  10.422   2.146  1.00  0.00              
ATOM   3457  CG  LEU B 429      14.121  11.247   3.386  1.00  0.00              
ATOM   3458  CD1 LEU B 429      12.869  11.556   4.196  1.00  0.00              
ATOM   3459  CD2 LEU B 429      15.132  10.481   4.227  1.00  0.00              
ATOM   3460  H   LEU B 429      14.784  12.273   0.735  1.00  0.00              
ATOM   3461  HA  LEU B 429      15.772   9.840   1.693  1.00  0.00              
ATOM   3462 1HB  LEU B 429      13.073  10.985   1.510  1.00  0.00              
ATOM   3463 2HB  LEU B 429      13.286   9.483   2.439  1.00  0.00              
ATOM   3464  HG  LEU B 429      14.603  12.161   3.036  1.00  0.00              
ATOM   3465 1HD1 LEU B 429      13.139  12.143   5.074  1.00  0.00              
ATOM   3466 2HD1 LEU B 429      12.170  12.125   3.582  1.00  0.00              
ATOM   3467 3HD1 LEU B 429      12.402  10.625   4.512  1.00  0.00              
ATOM   3468 1HD2 LEU B 429      15.392  11.070   5.107  1.00  0.00              
ATOM   3469 2HD2 LEU B 429      14.700   9.530   4.539  1.00  0.00              
ATOM   3470 3HD2 LEU B 429      16.030  10.295   3.637  1.00  0.00              
ATOM   3471  N   TRP B 430      13.644   9.481  -0.774  1.00  0.00              
ATOM   3472  CA  TRP B 430      13.165   8.532  -1.763  1.00  0.00              
ATOM   3473  C   TRP B 430      14.272   8.143  -2.737  1.00  0.00              
ATOM   3474  O   TRP B 430      14.389   6.980  -3.105  1.00  0.00              
ATOM   3475  CB  TRP B 430      11.974   9.117  -2.524  1.00  0.00              
ATOM   3476  CG  TRP B 430      10.718   9.187  -1.709  1.00  0.00              
ATOM   3477  CD1 TRP B 430      10.283  10.248  -0.973  1.00  0.00              
ATOM   3478  CD2 TRP B 430       9.737   8.156  -1.548  1.00  0.00              
ATOM   3479  NE1 TRP B 430       9.092   9.943  -0.361  1.00  0.00              
ATOM   3480  CE2 TRP B 430       8.735   8.662  -0.701  1.00  0.00              
ATOM   3481  CE3 TRP B 430       9.610   6.851  -2.040  1.00  0.00              
ATOM   3482  CZ2 TRP B 430       7.626   7.916  -0.333  1.00  0.00              
ATOM   3483  CZ3 TRP B 430       8.497   6.104  -1.672  1.00  0.00              
ATOM   3484  CH2 TRP B 430       7.534   6.621  -0.844  1.00  0.00              
ATOM   3485  H   TRP B 430      13.300  10.404  -0.784  1.00  0.00              
ATOM   3486  HA  TRP B 430      12.847   7.613  -1.270  1.00  0.00              
ATOM   3487 1HB  TRP B 430      12.194  10.136  -2.845  1.00  0.00              
ATOM   3488 2HB  TRP B 430      11.747   8.503  -3.395  1.00  0.00              
ATOM   3489  HD1 TRP B 430      10.908  11.139  -0.975  1.00  0.00              
ATOM   3490  HE1 TRP B 430       8.564  10.559   0.240  1.00  0.00              
ATOM   3491  HE3 TRP B 430      10.344   6.392  -2.702  1.00  0.00              
ATOM   3492  HZ2 TRP B 430       6.885   8.366   0.327  1.00  0.00              
ATOM   3493  HZ3 TRP B 430       8.411   5.089  -2.061  1.00  0.00              
ATOM   3494  HH2 TRP B 430       6.676   6.002  -0.580  1.00  0.00              
ATOM   3495  N   GLU B 431      15.104   9.101  -3.130  1.00  0.00              
ATOM   3496  CA  GLU B 431      16.187   8.816  -4.065  1.00  0.00              
ATOM   3497  C   GLU B 431      17.206   7.849  -3.461  1.00  0.00              
ATOM   3498  O   GLU B 431      17.598   6.878  -4.109  1.00  0.00              
ATOM   3499  CB  GLU B 431      16.880  10.113  -4.490  1.00  0.00              
ATOM   3500  CG  GLU B 431      16.031  11.022  -5.365  1.00  0.00              
ATOM   3501  CD  GLU B 431      16.703  12.349  -5.589  1.00  0.00              
ATOM   3502  OE1 GLU B 431      17.742  12.572  -5.016  1.00  0.00              
ATOM   3503  OE2 GLU B 431      16.239  13.095  -6.419  1.00  0.00              
ATOM   3504  H   GLU B 431      14.988  10.014  -2.784  1.00  0.00              
ATOM   3505  HA  GLU B 431      15.789   8.327  -4.954  1.00  0.00              
ATOM   3506 1HB  GLU B 431      17.154  10.641  -3.576  1.00  0.00              
ATOM   3507 2HB  GLU B 431      17.784   9.830  -5.030  1.00  0.00              
ATOM   3508 1HG  GLU B 431      15.773  10.581  -6.327  1.00  0.00              
ATOM   3509 2HG  GLU B 431      15.124  11.170  -4.778  1.00  0.00              
ATOM   3510  N   VAL B 432      17.597   8.089  -2.214  1.00  0.00              
ATOM   3511  CA  VAL B 432      18.580   7.239  -1.538  1.00  0.00              
ATOM   3512  C   VAL B 432      18.000   5.848  -1.286  1.00  0.00              
ATOM   3513  O   VAL B 432      18.690   4.838  -1.414  1.00  0.00              
ATOM   3514  CB  VAL B 432      19.037   7.847  -0.198  1.00  0.00              
ATOM   3515  CG1 VAL B 432      19.886   6.851   0.576  1.00  0.00              
ATOM   3516  CG2 VAL B 432      19.811   9.134  -0.435  1.00  0.00              
ATOM   3517  H   VAL B 432      17.209   8.852  -1.728  1.00  0.00              
ATOM   3518  HA  VAL B 432      19.459   7.076  -2.162  1.00  0.00              
ATOM   3519  HB  VAL B 432      18.157   8.109   0.389  1.00  0.00              
ATOM   3520 1HG1 VAL B 432      20.201   7.297   1.520  1.00  0.00              
ATOM   3521 2HG1 VAL B 432      19.304   5.954   0.778  1.00  0.00              
ATOM   3522 3HG1 VAL B 432      20.768   6.590  -0.011  1.00  0.00              
ATOM   3523 1HG2 VAL B 432      20.125   9.552   0.522  1.00  0.00              
ATOM   3524 2HG2 VAL B 432      20.689   8.925  -1.046  1.00  0.00              
ATOM   3525 3HG2 VAL B 432      19.173   9.854  -0.951  1.00  0.00              
ATOM   3526  N   GLN B 433      16.723   5.821  -0.944  1.00  0.00              
ATOM   3527  CA  GLN B 433      15.992   4.584  -0.733  1.00  0.00              
ATOM   3528  C   GLN B 433      15.949   3.737  -2.008  1.00  0.00              
ATOM   3529  O   GLN B 433      16.187   2.522  -1.969  1.00  0.00              
ATOM   3530  CB  GLN B 433      14.567   4.885  -0.260  1.00  0.00              
ATOM   3531  CG  GLN B 433      13.750   3.651   0.079  1.00  0.00              
ATOM   3532  CD  GLN B 433      14.323   2.882   1.254  1.00  0.00              
ATOM   3533  OE1 GLN B 433      14.682   3.465   2.281  1.00  0.00              
ATOM   3534  NE2 GLN B 433      14.417   1.565   1.109  1.00  0.00              
ATOM   3535  H   GLN B 433      16.248   6.671  -0.824  1.00  0.00              
ATOM   3536  HA  GLN B 433      16.503   3.982   0.018  1.00  0.00              
ATOM   3537 1HB  GLN B 433      14.656   5.522   0.620  1.00  0.00              
ATOM   3538 2HB  GLN B 433      14.080   5.440  -1.062  1.00  0.00              
ATOM   3539 1HG  GLN B 433      12.666   3.673   0.191  1.00  0.00              
ATOM   3540 2HG  GLN B 433      14.008   3.121  -0.839  1.00  0.00              
ATOM   3541 1HE2 GLN B 433      14.788   1.004   1.851  1.00  0.00              
ATOM   3542 2HE2 GLN B 433      14.116   1.132   0.259  1.00  0.00              
ATOM   3543  N   ARG B 434      15.663   4.372  -3.140  1.00  0.00              
ATOM   3544  CA  ARG B 434      15.628   3.646  -4.399  1.00  0.00              
ATOM   3545  C   ARG B 434      17.014   3.161  -4.783  1.00  0.00              
ATOM   3546  O   ARG B 434      17.170   2.049  -5.272  1.00  0.00              
ATOM   3547  CB  ARG B 434      14.991   4.459  -5.516  1.00  0.00              
ATOM   3548  CG  ARG B 434      13.487   4.646  -5.394  1.00  0.00              
ATOM   3549  CD  ARG B 434      12.837   5.191  -6.614  1.00  0.00              
ATOM   3550  NE  ARG B 434      13.241   6.545  -6.958  1.00  0.00              
ATOM   3551  CZ  ARG B 434      12.669   7.662  -6.467  1.00  0.00              
ATOM   3552  NH1 ARG B 434      11.647   7.594  -5.642  1.00  0.00              
ATOM   3553  NH2 ARG B 434      13.148   8.831  -6.856  1.00  0.00              
ATOM   3554  H   ARG B 434      15.484   5.339  -3.124  1.00  0.00              
ATOM   3555  HA  ARG B 434      15.002   2.759  -4.296  1.00  0.00              
ATOM   3556 1HB  ARG B 434      15.476   5.435  -5.515  1.00  0.00              
ATOM   3557 2HB  ARG B 434      15.214   3.944  -6.451  1.00  0.00              
ATOM   3558 1HG  ARG B 434      13.034   3.679  -5.176  1.00  0.00              
ATOM   3559 2HG  ARG B 434      13.289   5.334  -4.571  1.00  0.00              
ATOM   3560 1HD  ARG B 434      13.083   4.552  -7.462  1.00  0.00              
ATOM   3561 2HD  ARG B 434      11.758   5.200  -6.466  1.00  0.00              
ATOM   3562  HE  ARG B 434      13.971   6.861  -7.582  1.00  0.00              
ATOM   3563 1HH1 ARG B 434      11.282   6.692  -5.369  1.00  0.00              
ATOM   3564 2HH1 ARG B 434      11.233   8.442  -5.286  1.00  0.00              
ATOM   3565 1HH2 ARG B 434      13.922   8.866  -7.504  1.00  0.00              
ATOM   3566 2HH2 ARG B 434      12.737   9.683  -6.504  1.00  0.00              
ATOM   3567  N   ILE B 435      18.025   3.997  -4.562  1.00  0.00              
ATOM   3568  CA  ILE B 435      19.391   3.608  -4.888  1.00  0.00              
ATOM   3569  C   ILE B 435      19.811   2.427  -4.024  1.00  0.00              
ATOM   3570  O   ILE B 435      20.383   1.469  -4.525  1.00  0.00              
ATOM   3571  CB  ILE B 435      20.401   4.759  -4.692  1.00  0.00              
ATOM   3572  CG1 ILE B 435      20.165   5.875  -5.705  1.00  0.00              
ATOM   3573  CG2 ILE B 435      21.824   4.232  -4.824  1.00  0.00              
ATOM   3574  CD1 ILE B 435      20.918   7.146  -5.379  1.00  0.00              
ATOM   3575  H   ILE B 435      17.849   4.882  -4.176  1.00  0.00              
ATOM   3576  HA  ILE B 435      19.454   3.256  -5.917  1.00  0.00              
ATOM   3577  HB  ILE B 435      20.278   5.151  -3.695  1.00  0.00              
ATOM   3578 1HG1 ILE B 435      20.479   5.501  -6.679  1.00  0.00              
ATOM   3579 2HG1 ILE B 435      19.094   6.076  -5.722  1.00  0.00              
ATOM   3580 1HG2 ILE B 435      22.529   5.049  -4.683  1.00  0.00              
ATOM   3581 2HG2 ILE B 435      22.001   3.467  -4.067  1.00  0.00              
ATOM   3582 3HG2 ILE B 435      21.961   3.801  -5.815  1.00  0.00              
ATOM   3583 1HD1 ILE B 435      20.707   7.900  -6.136  1.00  0.00              
ATOM   3584 2HD1 ILE B 435      20.602   7.517  -4.402  1.00  0.00              
ATOM   3585 3HD1 ILE B 435      21.987   6.942  -5.359  1.00  0.00              
ATOM   3586  N   LEU B 436      19.491   2.493  -2.734  1.00  0.00              
ATOM   3587  CA  LEU B 436      19.837   1.435  -1.789  1.00  0.00              
ATOM   3588  C   LEU B 436      19.224   0.097  -2.221  1.00  0.00              
ATOM   3589  O   LEU B 436      19.920  -0.915  -2.289  1.00  0.00              
ATOM   3590  CB  LEU B 436      19.370   1.811  -0.378  1.00  0.00              
ATOM   3591  CG  LEU B 436      19.636   0.754   0.701  1.00  0.00              
ATOM   3592  CD1 LEU B 436      21.132   0.508   0.835  1.00  0.00              
ATOM   3593  CD2 LEU B 436      19.045   1.218   2.025  1.00  0.00              
ATOM   3594  H   LEU B 436      19.024   3.295  -2.397  1.00  0.00              
ATOM   3595  HA  LEU B 436      20.917   1.294  -1.777  1.00  0.00              
ATOM   3596 1HB  LEU B 436      19.999   2.683  -0.209  1.00  0.00              
ATOM   3597 2HB  LEU B 436      18.322   2.112  -0.366  1.00  0.00              
ATOM   3598  HG  LEU B 436      19.110  -0.154   0.403  1.00  0.00              
ATOM   3599 1HD1 LEU B 436      21.311  -0.244   1.603  1.00  0.00              
ATOM   3600 2HD1 LEU B 436      21.529   0.154  -0.118  1.00  0.00              
ATOM   3601 3HD1 LEU B 436      21.630   1.435   1.113  1.00  0.00              
ATOM   3602 1HD2 LEU B 436      19.234   0.464   2.791  1.00  0.00              
ATOM   3603 2HD2 LEU B 436      19.507   2.160   2.320  1.00  0.00              
ATOM   3604 3HD2 LEU B 436      17.970   1.361   1.914  1.00  0.00              
ATOM   3605  N   THR B 437      17.933   0.095  -2.532  1.00  0.00              
ATOM   3606  CA  THR B 437      17.254  -1.146  -2.914  1.00  0.00              
ATOM   3607  C   THR B 437      17.803  -1.692  -4.241  1.00  0.00              
ATOM   3608  O   THR B 437      18.066  -2.892  -4.372  1.00  0.00              
ATOM   3609  CB  THR B 437      15.733  -0.941  -3.043  1.00  0.00              
ATOM   3610  OG1 THR B 437      15.194  -0.538  -1.777  1.00  0.00              
ATOM   3611  CG2 THR B 437      15.057  -2.227  -3.492  1.00  0.00              
ATOM   3612  H   THR B 437      17.435   0.939  -2.512  1.00  0.00              
ATOM   3613  HA  THR B 437      17.441  -1.915  -2.163  1.00  0.00              
ATOM   3614  HB  THR B 437      15.542  -0.156  -3.775  1.00  0.00              
ATOM   3615  HG1 THR B 437      14.342  -0.116  -1.912  1.00  0.00              
ATOM   3616 1HG2 THR B 437      13.983  -2.062  -3.577  1.00  0.00              
ATOM   3617 2HG2 THR B 437      15.457  -2.529  -4.459  1.00  0.00              
ATOM   3618 3HG2 THR B 437      15.247  -3.011  -2.760  1.00  0.00              
ATOM   3619  N   ALA B 438      18.017  -0.806  -5.206  1.00  0.00              
ATOM   3620  CA  ALA B 438      18.508  -1.211  -6.513  1.00  0.00              
ATOM   3621  C   ALA B 438      19.911  -1.784  -6.381  1.00  0.00              
ATOM   3622  O   ALA B 438      20.287  -2.721  -7.077  1.00  0.00              
ATOM   3623  CB  ALA B 438      18.496  -0.035  -7.476  1.00  0.00              
ATOM   3624  H   ALA B 438      17.843   0.146  -5.034  1.00  0.00              
ATOM   3625  HA  ALA B 438      17.856  -1.993  -6.904  1.00  0.00              
ATOM   3626 1HB  ALA B 438      18.866  -0.359  -8.449  1.00  0.00              
ATOM   3627 2HB  ALA B 438      17.477   0.338  -7.583  1.00  0.00              
ATOM   3628 3HB  ALA B 438      19.134   0.757  -7.091  1.00  0.00              
ATOM   3629  N   LEU B 439      20.663  -1.214  -5.458  1.00  0.00              
ATOM   3630  CA  LEU B 439      22.030  -1.626  -5.198  1.00  0.00              
ATOM   3631  C   LEU B 439      22.072  -2.980  -4.483  1.00  0.00              
ATOM   3632  O   LEU B 439      22.975  -3.779  -4.720  1.00  0.00              
ATOM   3633  CB  LEU B 439      22.729  -0.549  -4.373  1.00  0.00              
ATOM   3634  CG  LEU B 439      24.224  -0.756  -4.138  1.00  0.00              
ATOM   3635  CD1 LEU B 439      24.969  -0.844  -5.461  1.00  0.00              
ATOM   3636  CD2 LEU B 439      24.773   0.382  -3.299  1.00  0.00              
ATOM   3637  H   LEU B 439      20.288  -0.467  -4.935  1.00  0.00              
ATOM   3638  HA  LEU B 439      22.557  -1.760  -6.143  1.00  0.00              
ATOM   3639 1HB  LEU B 439      22.573   0.306  -5.030  1.00  0.00              
ATOM   3640 2HB  LEU B 439      22.221  -0.376  -3.424  1.00  0.00              
ATOM   3641  HG  LEU B 439      24.378  -1.679  -3.599  1.00  0.00              
ATOM   3642 1HD1 LEU B 439      26.032  -0.992  -5.272  1.00  0.00              
ATOM   3643 2HD1 LEU B 439      24.585  -1.685  -6.040  1.00  0.00              
ATOM   3644 3HD1 LEU B 439      24.825   0.078  -6.021  1.00  0.00              
ATOM   3645 1HD2 LEU B 439      25.839   0.230  -3.132  1.00  0.00              
ATOM   3646 2HD2 LEU B 439      24.617   1.328  -3.821  1.00  0.00              
ATOM   3647 3HD2 LEU B 439      24.256   0.410  -2.339  1.00  0.00              
ATOM   3648  N   LYS B 440      21.106  -3.237  -3.600  1.00  0.00              
ATOM   3649  CA  LYS B 440      21.022  -4.538  -2.930  1.00  0.00              
ATOM   3650  C   LYS B 440      20.665  -5.615  -3.953  1.00  0.00              
ATOM   3651  O   LYS B 440      21.134  -6.756  -3.884  1.00  0.00              
ATOM   3652  CB  LYS B 440      19.970  -4.531  -1.812  1.00  0.00              
ATOM   3653  CG  LYS B 440      20.366  -3.734  -0.580  1.00  0.00              
ATOM   3654  CD  LYS B 440      19.311  -3.853   0.515  1.00  0.00              
ATOM   3655  CE  LYS B 440      19.727  -3.116   1.778  1.00  0.00              
ATOM   3656  NZ  LYS B 440      18.823  -3.408   2.923  1.00  0.00              
ATOM   3657  H   LYS B 440      20.448  -2.540  -3.390  1.00  0.00              
ATOM   3658  HA  LYS B 440      21.992  -4.796  -2.503  1.00  0.00              
ATOM   3659 1HB  LYS B 440      19.057  -4.115  -2.234  1.00  0.00              
ATOM   3660 2HB  LYS B 440      19.798  -5.571  -1.529  1.00  0.00              
ATOM   3661 1HG  LYS B 440      21.320  -4.115  -0.212  1.00  0.00              
ATOM   3662 2HG  LYS B 440      20.480  -2.690  -0.866  1.00  0.00              
ATOM   3663 1HD  LYS B 440      18.376  -3.433   0.143  1.00  0.00              
ATOM   3664 2HD  LYS B 440      19.168  -4.909   0.746  1.00  0.00              
ATOM   3665 1HE  LYS B 440      20.741  -3.419   2.033  1.00  0.00              
ATOM   3666 2HE  LYS B 440      19.709  -2.047   1.570  1.00  0.00              
ATOM   3667 1HZ  LYS B 440      19.137  -2.898   3.738  1.00  0.00              
ATOM   3668 2HZ  LYS B 440      17.881  -3.126   2.691  1.00  0.00              
ATOM   3669 3HZ  LYS B 440      18.839  -4.398   3.120  1.00  0.00              
ATOM   3670  N   ARG B 441      19.849  -5.224  -4.926  1.00  0.00              
ATOM   3671  CA  ARG B 441      19.485  -6.111  -6.015  1.00  0.00              
ATOM   3672  C   ARG B 441      20.728  -6.414  -6.826  1.00  0.00              
ATOM   3673  O   ARG B 441      20.974  -7.551  -7.210  1.00  0.00              
ATOM   3674  CB  ARG B 441      18.357  -5.560  -6.877  1.00  0.00              
ATOM   3675  CG  ARG B 441      16.984  -5.588  -6.226  1.00  0.00              
ATOM   3676  CD  ARG B 441      15.897  -5.020  -7.066  1.00  0.00              
ATOM   3677  NE  ARG B 441      14.581  -5.050  -6.449  1.00  0.00              
ATOM   3678  CZ  ARG B 441      13.461  -4.552  -7.010  1.00  0.00              
ATOM   3679  NH1 ARG B 441      13.499  -3.952  -8.179  1.00  0.00              
ATOM   3680  NH2 ARG B 441      12.327  -4.660  -6.341  1.00  0.00              
ATOM   3681  H   ARG B 441      19.498  -4.307  -4.914  1.00  0.00              
ATOM   3682  HA  ARG B 441      19.101  -7.049  -5.615  1.00  0.00              
ATOM   3683 1HB  ARG B 441      18.618  -4.531  -7.122  1.00  0.00              
ATOM   3684 2HB  ARG B 441      18.334  -6.156  -7.789  1.00  0.00              
ATOM   3685 1HG  ARG B 441      16.727  -6.623  -6.001  1.00  0.00              
ATOM   3686 2HG  ARG B 441      17.028  -5.015  -5.300  1.00  0.00              
ATOM   3687 1HD  ARG B 441      16.129  -3.979  -7.289  1.00  0.00              
ATOM   3688 2HD  ARG B 441      15.835  -5.585  -7.995  1.00  0.00              
ATOM   3689  HE  ARG B 441      14.297  -5.425  -5.553  1.00  0.00              
ATOM   3690 1HH1 ARG B 441      14.378  -3.861  -8.669  1.00  0.00              
ATOM   3691 2HH1 ARG B 441      12.649  -3.584  -8.582  1.00  0.00              
ATOM   3692 1HH2 ARG B 441      12.319  -5.108  -5.435  1.00  0.00              
ATOM   3693 2HH2 ARG B 441      11.474  -4.294  -6.737  1.00  0.00              
ATOM   3694  N   LYS B 442      21.512  -5.372  -7.059  1.00  0.00              
ATOM   3695  CA  LYS B 442      22.776  -5.483  -7.772  1.00  0.00              
ATOM   3696  C   LYS B 442      23.742  -6.436  -7.071  1.00  0.00              
ATOM   3697  O   LYS B 442      24.466  -7.182  -7.726  1.00  0.00              
ATOM   3698  CB  LYS B 442      23.418  -4.102  -7.922  1.00  0.00              
ATOM   3699  CG  LYS B 442      24.723  -4.098  -8.707  1.00  0.00              
ATOM   3700  CD  LYS B 442      25.254  -2.685  -8.891  1.00  0.00              
ATOM   3701  CE  LYS B 442      26.556  -2.680  -9.679  1.00  0.00              
ATOM   3702  NZ  LYS B 442      27.055  -1.299  -9.923  1.00  0.00              
ATOM   3703  H   LYS B 442      21.211  -4.486  -6.754  1.00  0.00              
ATOM   3704  HA  LYS B 442      22.605  -5.901  -8.765  1.00  0.00              
ATOM   3705 1HB  LYS B 442      22.691  -3.464  -8.424  1.00  0.00              
ATOM   3706 2HB  LYS B 442      23.600  -3.723  -6.917  1.00  0.00              
ATOM   3707 1HG  LYS B 442      25.458  -4.694  -8.163  1.00  0.00              
ATOM   3708 2HG  LYS B 442      24.542  -4.549  -9.683  1.00  0.00              
ATOM   3709 1HD  LYS B 442      24.506  -2.100  -9.425  1.00  0.00              
ATOM   3710 2HD  LYS B 442      25.424  -2.246  -7.909  1.00  0.00              
ATOM   3711 1HE  LYS B 442      27.301  -3.239  -9.113  1.00  0.00              
ATOM   3712 2HE  LYS B 442      26.379  -3.175 -10.633  1.00  0.00              
ATOM   3713 1HZ  LYS B 442      27.917  -1.341 -10.447  1.00  0.00              
ATOM   3714 2HZ  LYS B 442      26.365  -0.781 -10.449  1.00  0.00              
ATOM   3715 3HZ  LYS B 442      27.220  -0.839  -9.039  1.00  0.00              
ATOM   3716  N   LEU B 443      23.760  -6.406  -5.745  1.00  0.00              
ATOM   3717  CA  LEU B 443      24.557  -7.358  -4.984  1.00  0.00              
ATOM   3718  C   LEU B 443      24.094  -8.778  -5.295  1.00  0.00              
ATOM   3719  O   LEU B 443      24.902  -9.673  -5.534  1.00  0.00              
ATOM   3720  CB  LEU B 443      24.451  -7.078  -3.482  1.00  0.00              
ATOM   3721  CG  LEU B 443      25.286  -7.994  -2.589  1.00  0.00              
ATOM   3722  CD1 LEU B 443      26.769  -7.842  -2.899  1.00  0.00              
ATOM   3723  CD2 LEU B 443      25.007  -7.691  -1.127  1.00  0.00              
ATOM   3724  H   LEU B 443      23.237  -5.724  -5.270  1.00  0.00              
ATOM   3725  HA  LEU B 443      25.602  -7.282  -5.285  1.00  0.00              
ATOM   3726 1HB  LEU B 443      24.856  -6.066  -3.461  1.00  0.00              
ATOM   3727 2HB  LEU B 443      23.415  -7.060  -3.146  1.00  0.00              
ATOM   3728  HG  LEU B 443      25.006  -9.021  -2.778  1.00  0.00              
ATOM   3729 1HD1 LEU B 443      27.346  -8.503  -2.251  1.00  0.00              
ATOM   3730 2HD1 LEU B 443      26.951  -8.105  -3.939  1.00  0.00              
ATOM   3731 3HD1 LEU B 443      27.072  -6.810  -2.724  1.00  0.00              
ATOM   3732 1HD2 LEU B 443      25.607  -8.351  -0.499  1.00  0.00              
ATOM   3733 2HD2 LEU B 443      25.266  -6.654  -0.914  1.00  0.00              
ATOM   3734 3HD2 LEU B 443      23.950  -7.852  -0.915  1.00  0.00              
ATOM   3735  N   ARG B 444      22.779  -8.977  -5.297  1.00  0.00              
ATOM   3736  CA  ARG B 444      22.203 -10.296  -5.567  1.00  0.00              
ATOM   3737  C   ARG B 444      22.507 -10.736  -6.999  1.00  0.00              
ATOM   3738  O   ARG B 444      22.707 -11.917  -7.280  1.00  0.00              
ATOM   3739  CB  ARG B 444      20.713 -10.348  -5.269  1.00  0.00              
ATOM   3740  CG  ARG B 444      20.351 -10.262  -3.794  1.00  0.00              
ATOM   3741  CD  ARG B 444      18.894 -10.171  -3.526  1.00  0.00              
ATOM   3742  NE  ARG B 444      18.545 -10.068  -2.117  1.00  0.00              
ATOM   3743  CZ  ARG B 444      17.305  -9.829  -1.652  1.00  0.00              
ATOM   3744  NH1 ARG B 444      16.299  -9.630  -2.474  1.00  0.00              
ATOM   3745  NH2 ARG B 444      17.128  -9.774  -0.343  1.00  0.00              
ATOM   3746  H   ARG B 444      22.181  -8.215  -5.107  1.00  0.00              
ATOM   3747  HA  ARG B 444      22.653 -11.037  -4.906  1.00  0.00              
ATOM   3748 1HB  ARG B 444      20.253  -9.518  -5.801  1.00  0.00              
ATOM   3749 2HB  ARG B 444      20.341 -11.290  -5.674  1.00  0.00              
ATOM   3750 1HG  ARG B 444      20.730 -11.152  -3.292  1.00  0.00              
ATOM   3751 2HG  ARG B 444      20.828  -9.376  -3.373  1.00  0.00              
ATOM   3752 1HD  ARG B 444      18.495  -9.289  -4.025  1.00  0.00              
ATOM   3753 2HD  ARG B 444      18.405 -11.063  -3.918  1.00  0.00              
ATOM   3754  HE  ARG B 444      19.136 -10.152  -1.300  1.00  0.00              
ATOM   3755 1HH1 ARG B 444      16.452  -9.658  -3.473  1.00  0.00              
ATOM   3756 2HH1 ARG B 444      15.375  -9.453  -2.106  1.00  0.00              
ATOM   3757 1HH2 ARG B 444      17.916  -9.911   0.276  1.00  0.00              
ATOM   3758 2HH2 ARG B 444      16.209  -9.596   0.033  1.00  0.00              
ATOM   3759  N   GLU B 445      22.522  -9.760  -7.891  1.00  0.00              
ATOM   3760  CA  GLU B 445      22.825  -9.964  -9.305  1.00  0.00              
ATOM   3761  C   GLU B 445      24.266 -10.443  -9.460  1.00  0.00              
ATOM   3762  O   GLU B 445      24.554 -11.372 -10.218  1.00  0.00              
ATOM   3763  CB  GLU B 445      22.599  -8.677 -10.103  1.00  0.00              
ATOM   3764  CG  GLU B 445      22.851  -8.812 -11.598  1.00  0.00              
ATOM   3765  CD  GLU B 445      22.606  -7.512 -12.312  1.00  0.00              
ATOM   3766  OE1 GLU B 445      22.250  -6.558 -11.662  1.00  0.00              
ATOM   3767  OE2 GLU B 445      22.882  -7.442 -13.486  1.00  0.00              
ATOM   3768  H   GLU B 445      22.310  -8.853  -7.590  1.00  0.00              
ATOM   3769  HA  GLU B 445      22.177 -10.740  -9.713  1.00  0.00              
ATOM   3770 1HB  GLU B 445      21.564  -8.378  -9.935  1.00  0.00              
ATOM   3771 2HB  GLU B 445      23.268  -7.924  -9.688  1.00  0.00              
ATOM   3772 1HG  GLU B 445      23.850  -9.174 -11.837  1.00  0.00              
ATOM   3773 2HG  GLU B 445      22.113  -9.546 -11.917  1.00  0.00              
ATOM   3774  N   ALA B 446      25.160  -9.803  -8.721  1.00  0.00              
ATOM   3775  CA  ALA B 446      26.568 -10.150  -8.741  1.00  0.00              
ATOM   3776  C   ALA B 446      26.785 -11.539  -8.153  1.00  0.00              
ATOM   3777  O   ALA B 446      26.926 -12.498  -8.936  1.00  0.00              
ATOM   3778  OXT ALA B 446      26.817 -11.688  -6.963  1.00  0.00              
ATOM   3779  CB  ALA B 446      27.375  -9.109  -7.978  1.00  0.00              
ATOM   3780  H   ALA B 446      24.862  -9.080  -8.134  1.00  0.00              
ATOM   3781  HA  ALA B 446      26.908 -10.172  -9.777  1.00  0.00              
ATOM   3782 1HB  ALA B 446      28.430  -9.381  -8.001  1.00  0.00              
ATOM   3783 2HB  ALA B 446      27.240  -8.132  -8.444  1.00  0.00              
ATOM   3784 3HB  ALA B 446      27.032  -9.070  -6.946  1.00  0.00              
TER                                                                             
# All scores below are weighted scores, not raw scores.
#BEGIN_POSE_ENERGIES_TABLE 027.d16_v11.3_repeated_1_3.0dG_02_RalA1andRalBP1_0050_0001.pdb
label fa_atr fa_rep fa_sol fa_intra_rep pro_close fa_pair hbond_sr_bb hbond_lr_bb hbond_bb_sc hbond_sc dslf_ss_dst dslf_cs_ang dslf_ss_dih dslf_ca_dih rama omega fa_dun p_aa_pp ref total
weights 0.8 0.44 0.65 0.004 1 0.49 0.585 1.17 1.17 1.1 0.5 2 5 5 0.2 0.5 0.56 0.32 1 NA
pose -890.3 90.6299 441.427 1.8857 0.364127 -28.8795 -74.568 -55.4083 -22.478 -18.5149 0 0 0 0 5.22429 16.6645 156.519 -18.3258 -69.84 -465.601
GLY_p:NtermProteinFull_1 -1.15677 0.0956439 0.989296 0.000235379 0 0 0 0 -0.377109 0 0 0 0 0 0 0.00365381 0 0 -0.17 -0.61505
GLN_2 -1.64075 0.14891 0.74832 0.00535716 0 -0.0512109 0 0 0 0 0 0 0 0 2.9553 2.96168e-08 0.791445 -0.302011 -0.97 1.68536
SER_3 -2.29869 0.307313 1.16925 0.00109745 0 -0.168962 0 0 0 0 0 0 0 0 1.80374 0.411722 0.135833 -0.423149 -0.37 0.568155
SER_4 -2.71216 0.156927 1.81351 0.00132705 0 -0.375703 0 0 0 0 0 0 0 0 -0.276333 0.0768266 0.125988 -0.166577 -0.37 -1.72619
LEU_5 -4.14989 0.393801 1.83265 0.0065363 0 0 0 0 -0.55924 0 0 0 0 0 -0.0887266 0.0133545 0.12192 -0.102695 -0.1 -2.6323
ALA_6 -3.46318 0.289598 1.50741 0.000634746 0 0 0 0 0 0 0 0 0 0 0.120496 0.000163094 0 0.0712086 0.16 -1.31367
ARG_7 -3.16167 0.104303 1.84976 0.00701255 0 -0.125211 0 0 0 0 0 0 0 0 0.033868 0.09723 1.38032 0.0792124 -0.98 -0.715176
HIS_8 -6.73963 0.249852 3.22589 0.00300823 0 -0.13464 0 0 -0.55924 0 0 0 0 0 -0.0249043 0.0187888 0.643067 0.047814 0.56 -2.70999
ARG_9 -6.7713 0.156456 3.99927 0.0074252 0 -0.454373 0 0 -0.976121 0 0 0 0 0 -0.0731617 0.0125276 1.68223 0.012762 -0.98 -3.38429
VAL_10 -4.1944 0.715907 1.19292 0.0131968 0 0 0 0 0 0 0 0 0 0 -0.152983 0.00431057 0.297097 -0.36824 0.29 -2.20219
ILE_11 -5.35426 0.526631 1.37147 0.0162723 0 0 0 0 0 0 0 0 0 0 -0.236077 0.0990102 0.193005 -0.373751 0.24 -3.5177
MET_12 -5.11036 0.404786 1.98091 0.00479929 0 0 0 0 -0.741194 0 0 0 0 0 -0.136491 0.0114349 1.19578 0.021825 -0.34 -2.70851
VAL_13 -4.64609 0.409854 1.30357 0.0104216 0 0 0 0 0 0 0 0 0 0 -0.147658 0.088228 0.254517 -0.195656 0.29 -2.63281
GLY_14 -2.44036 0.444387 1.42175 0.000279287 0 0 0 0 -0.755631 0 0 0 0 0 0.193453 0.676833 0 -0.766001 -0.17 -1.39529
SER_15 -1.58208 0.270644 1.23126 0.00111048 0 -0.061873 0 0 -0.299395 -0.6384 0 0 0 0 0.464973 0.174847 1.11575 0.147864 -0.37 0.454699
GLY_16 -1.12913 0.0457225 0.929443 3.39457e-05 0 0 0 0 -0.998185 0 0 0 0 0 1.44177 0.00650486 0 -0.136761 -0.17 -0.0105977
GLY_17 -1.13649 0.106286 0.605346 0.000210487 0 0 0 0 -0.0288579 0 0 0 0 0 2.89013 0.0141436 0 -0.444129 -0.17 1.83663
VAL_18 -1.83806 0.119246 1.38975 0.012188 0 0 0 0 0 0 0 0 0 0 0.117016 0.0295766 0.0054139 -0.147717 0.29 -0.0225811
GLY_19 -2.5224 0.609442 1.19321 7.61144e-06 0 0 0 0 0 0 0 0 0 0 0.115221 0.00459312 0 0.291589 -0.17 -0.47833
LYS_20 -6.75149 0.910469 4.7764 0.00583542 0 -0.103867 0 0 -1.9506 -0.248993 0 0 0 0 0.934931 0.00718367 1.69725 -0.0789457 -0.65 -1.45183
SER_21 -2.83485 0.180855 2.00033 0.00123224 0 -0.165287 0 0 -0.0288579 0 0 0 0 0 -0.2 0.128048 0.287223 -0.0243685 -0.37 -1.02568
ALA_22 -3.15459 0.617831 1.5824 0.000749175 0 0 0 0 0 0 0 0 0 0 -0.00293004 0.151571 0 -0.0701406 0.16 -0.715106
LEU_23 -4.79793 0.566465 1.53673 0.00771264 0 0 0 0 0 0 0 0 0 0 -0.150869 0.00011994 0.176427 -0.0774607 -0.1 -2.8388
THR_24 -5.08644 0.623438 2.46658 0.00407141 0 -0.104667 0 0 0 0 0 0 0 0 -0.0454363 0.0402878 0.553551 0.0486904 -0.27 -1.76993
LEU_25 -4.6538 0.275073 2.09109 0.00582176 0 0 0 0 0 0 0 0 0 0 -0.111052 0.0388051 0.395428 -0.116294 -0.1 -2.17493
GLN_26 -5.67106 0.651302 3.83688 0.00554106 0 -0.203736 0 0 -0.113849 -0.0145922 0 0 0 0 -0.176655 0.0785626 1.25087 -0.131728 -0.97 -1.45847
PHE_27 -6.17613 0.616373 1.39145 0.0251426 0 0 0 0 0 0 0 0 0 0 0.0172173 0.0136774 0.175935 -0.0715716 0.63 -3.3779
MET_28 -3.92625 0.262306 2.00437 0.0041179 0 0 0 0 -0.500055 0 0 0 0 0 -0.0259098 0.94394 1.05885 -0.0417626 -0.34 -0.560391
THR_29 -2.99077 0.483925 2.09291 0.00421521 0 -0.1637 0 0 -0.169696 0 0 0 0 0 0.0486261 0.187275 0.101766 -0.294993 -0.27 -0.970446
ASP_30 -2.82866 0.38638 2.3002 0.00327405 0 -0.257699 0 0 -0.0142004 0 0 0 0 0 0.0783181 0.0147934 0.551389 -0.0193049 -0.67 -0.455505
GLU_31 -2.47035 0.34781 1.92653 0.00525752 0 -0.0510743 0 0 -0.283544 0 0 0 0 0 -0.00116097 0.0143458 0.761238 0.0912798 -0.81 -0.469667
PHE_32 -1.90099 0.0231914 1.01958 0.0251294 0 0 0 0 0 0 0 0 0 0 -0.12833 0.0933985 0.455199 0.00924739 0.63 0.226427
VAL_33 -2.63004 0.185428 0.731092 0.0192984 0 0 0 0 0 0 0 0 0 0 -0.21427 0.00930095 1.26478 0.0647412 0.29 -0.27967
GLU_34 -0.956963 0.0538546 0.397236 0.00524209 0 0 0 0 0 0 0 0 0 0 0.0508206 0.0103644 0.92012 -0.131564 -0.81 -0.460889
ASP_35 -1.27421 0.0170269 0.886102 0.0122617 0 0.0549508 0 0 0 0 0 0 0 0 0.227232 0.0956647 0.204016 -0.435161 -0.67 -0.882122
TYR_36 -3.80572 0.145828 1.5092 0.026327 0 0 0 0 0 -0.0235906 0 0 0 0 0.355546 0.000572726 0.169429 -0.120177 0.51 -1.23258
GLU_37 -1.49976 0.629302 0.987169 0.00561271 0.00683662 0.0549508 0 0 -0.374467 0 0 0 0 0 0.00621723 0.032499 0.728267 -0.0835661 -0.81 -0.316941
PRO_38 -2.57828 0.754933 1.23861 0.00174677 0.169241 0 0 0 0 0 0 0 0 0 0.214042 0.0400858 0.261035 -0.448778 0.02 -0.327361
THR_39 -2.864 0.294403 1.74201 0.00356732 0 -0.0242856 0 0 -0.374467 0 0 0 0 0 0.611782 0.0056124 0.406112 -0.164075 -0.27 -0.633336
GLN_40 -1.07922 0.149726 0.706045 0.00460691 0 -0.0824788 0 0 0 0 0 0 0 0 -0.161516 0.032084 0.806129 -0.121833 -0.97 -0.716454
ALA_41 -1.72142 0.138743 1.24876 0.00116385 0 0 0 0 -0.608898 0 0 0 0 0 0.196366 0.0131897 0 0.256848 0.16 -0.315242
ASP_42 -3.49782 0.15494 3.02084 0.00293747 0 -0.468652 0 0 0 -0.415888 0 0 0 0 0.131556 0.00674672 0.504596 0.228765 -0.67 -1.00198
SER_43 -2.47275 0.0932763 1.86879 0.0013668 0 -0.0810362 0 0 0 -0.899208 0 0 0 0 -0.00685204 0.0839446 0.168 -0.16633 -0.37 -1.7808
TYR_44 -5.41557 0.610021 2.5046 0.0243466 0 0 0 0 0 0 0 0 0 0 -0.143965 0.104759 0.407683 -0.172325 0.51 -1.57045
LEU_45 -3.58241 0.762648 1.62713 0.00617401 0 0 0 0 -0.427519 0 0 0 0 0 -0.019011 0.00144245 0.806635 0.0266457 -0.1 -0.898265
LYS_46 -3.79268 0.277779 1.74715 0.00600419 0 -0.226719 0 0 -0.500055 0 0 0 0 0 0.174008 0.125432 1.62764 -0.0712785 -0.65 -1.28272
LYS_47 -2.33334 0.0823092 1.19521 0.00410138 0 -0.305966 0 0 0 -0.0361013 0 0 0 0 -0.123349 0.0716636 1.02897 -0.0342303 -0.65 -1.10074
VAL_48 -3.4864 0.635877 1.11233 0.0113833 0 0 0 0 0 0 0 0 0 0 -0.0476513 0.00772608 0.0159452 -0.16491 0.29 -1.62571
VAL_49 -2.10275 0.163835 0.810558 0.0117558 0 0 0 0 0 0 0 0 0 0 -0.198669 0.00515528 1.37306 -0.381222 0.29 -0.0282682
LEU_50 -3.98912 0.377761 1.89366 0.00761594 0 0 0 0 0 0 0 0 0 0 0.167865 0.00773676 0.333324 -0.0155204 -0.1 -1.31668
ASP_51 -0.987111 0.0881758 0.701437 0.00465739 0 -0.157986 0 0 0 0 0 0 0 0 -0.0850314 0.000335614 0.606262 -0.309417 -0.67 -0.808678
GLY_52 -1.20713 0.108642 0.648868 3.16634e-05 0 0 0 0 0 0 0 0 0 0 -0.0981887 0.0043088 0 -0.805799 -0.17 -1.51927
GLU_53 -3.17865 0.205479 2.27047 0.00477428 0 -0.152356 0 0 -0.377109 0 0 0 0 0 -0.146072 0.00297203 1.33517 0.00270501 -0.81 -0.842618
GLU_54 -1.58981 0.0682151 1.08133 0.00533814 0 -0.305966 0 0 0 -0.0361013 0 0 0 0 -0.0327958 0.0507287 1.1417 0.045755 -0.81 -0.381616
VAL_55 -4.22613 0.648302 1.77632 0.0121779 0 0 0 0 0 0 0 0 0 0 -0.12346 0.0182508 0.0417861 -0.239277 0.29 -1.80203
VAL_56 -3.27634 0.253042 1.24451 0.0116986 0 0 0 0 0 0 0 0 0 0 -0.147803 0.154366 0.433535 -0.199759 0.29 -1.23675
ILE_57 -4.78117 0.740974 1.17054 0.0262477 0 0 0 0 0 0 0 0 0 0 -0.182821 0.0691666 2.06572 -0.274282 0.24 -0.925625
VAL_58 -3.94661 0.767489 1.40528 0.0105801 0 0 0 0 0 0 0 0 0 0 -0.027745 0.194338 0.28576 -0.181617 0.29 -1.20253
ILE_59 -4.85193 0.746777 1.09883 0.0179238 0 0 0 0 0 0 0 0 0 0 -0.23967 8.83622e-05 0.215042 -0.349471 0.24 -3.12241
TYR_60 -6.2778 0.370118 2.45134 0.0250758 0 0 0 0 -0.752745 0 0 0 0 0 -0.103093 0.0198421 1.02317 -0.0513289 0.51 -2.78542
ASP_61 -4.05178 0.526247 3.11451 0.00465494 0 -0.382636 0 0 -0.611189 0 0 0 0 0 -0.0161715 3.29885e-05 1.29771 -0.172523 -0.67 -0.961152
THR_62 -3.13311 0.342772 2.47431 0.00320125 0 0.00571635 0 0 -1.84856 -0.248993 0 0 0 0 -0.110732 0.0900651 0.450516 -0.155547 -0.27 -2.40036
ALA_63 -1.47707 0.226313 0.694242 0.000730334 0 0 0 0 0 0 0 0 0 0 -0.126274 0.0251455 0 0.00819425 0.16 -0.488723
GLY_64 -0.690325 0.00839465 0.417403 4.43777e-05 0 0 0 0 0 0 0 0 0 0 0.575893 0.0329544 0 0.239289 -0.17 0.413653
LEU_65 -2.85326 0.295003 1.19873 0.060222 0 0 0 0 0 0 0 0 0 0 0.192534 0.023405 1.42106 0.164847 -0.1 0.402536
LYS_66 -1.70195 0.219231 1.15105 0.00663978 0 -0.0761672 0 0 0 0 0 0 0 0 -0.14541 0.121115 2.3061 -0.0512698 -0.65 1.17934
ARG_67 -1.96893 0.204134 1.29536 0.0117429 0 -0.391978 0 0 0 -0.015966 0 0 0 0 -0.109142 0.00614925 1.46512 -0.065049 -0.98 -0.548553
GLU_68 -4.12432 0.454104 2.79401 0.0069578 0 -0.583742 0 0 0 -0.530204 0 0 0 0 0.242015 0.00294748 0.819454 0.0626135 -0.81 -1.66617
ALA_69 -3.27048 0.426509 1.97334 0.000877554 0 0 0 0 0 0 0 0 0 0 -0.221234 0.0265996 0 -0.140129 0.16 -1.04451
SER_70 -4.21978 0.997071 2.70099 0.00257318 0 -0.266686 0 0 0 -0.413286 0 0 0 0 -0.26925 0.000242886 0.174551 -0.118177 -0.37 -1.78176
SER_71 -3.58336 0.436453 2.34828 0.000635193 0 -0.189516 0 0 -0.752745 -0.514238 0 0 0 0 0.0693378 0.0188609 0.497641 0.0594533 -0.37 -1.97919
ARG_72 -6.53081 0.384946 4.29111 0.00949267 0 -0.570337 0 0 0 -0.740164 0 0 0 0 0.451888 1.00229 1.65855 -0.0366471 -0.98 -1.05969
ASP_73 -4.82494 0.307894 3.40745 0.00314521 0 -0.544106 0 0 0 -0.716887 0 0 0 0 -0.0275682 0.124705 0.363183 0.0505609 -0.67 -2.52657
ASP_74 -5.05357 0.121749 3.64855 0.0032759 0 -0.369472 0 0 0 -0.459739 0 0 0 0 -0.195752 0.13995 0.366659 -0.00455447 -0.67 -2.47291
PHE_75 -7.92953 1.23276 2.46479 0.0227878 0 0 0 0 -0.000690243 0 0 0 0 0 -0.0862069 0.378609 0.822412 0.0558032 0.63 -2.40926
PHE_76 -7.2967 0.975882 1.64152 0.0342939 0 0 0 0 0 0 0 0 0 0 0.00248712 0.0131542 1.5484 -0.0478137 0.63 -2.49878
ARG_77 -4.5528 0.336381 2.98715 0.00973521 0 -0.631696 0 0 0 -0.550213 0 0 0 0 -0.185517 0.00491902 2.48599 -0.0623516 -0.98 -1.13841
SER_78 -3.82188 0.308031 2.81722 0.00170029 0 0.00746907 0 0 -0.902549 -0.378489 0 0 0 0 0.00430868 0.107355 0.333779 0.0762521 -0.37 -1.8168
GLY_79 -1.97165 0.135133 0.966689 0.000111082 0 0 0 0 0 0 0 0 0 0 0.00338959 0.000657927 0 -0.212805 -0.17 -1.24847
GLU_80 -4.60322 0.128286 3.09854 0.0051374 0 -0.541183 0 0 -0.758202 0 0 0 0 0 1.25544 0.0447993 1.13531 -0.140013 -0.81 -1.1851
GLY_81 -2.99632 0.295082 1.25627 7.43957e-05 0 0 0 0 0 0 0 0 0 0 0.356414 0.0117821 0 0.249002 -0.17 -0.997696
PHE_82 -7.19684 0.795563 1.39934 0.0234609 0 0 0 0 0 0 0 0 0 0 -0.10725 0.407578 0.2776 -0.0695455 0.63 -3.84009
LEU_83 -5.45718 0.725417 1.20293 0.00884964 0 0 0 0 0 0 0 0 0 0 0.10137 0.000358657 0.964343 -0.0941838 -0.1 -2.64809
LEU_84 -5.16415 0.407945 1.30231 0.0144367 0 0 0 0 0 0 0 0 0 0 0.138578 0.382534 1.82573 -0.0126633 -0.1 -1.20528
VAL_85 -3.88512 0.267006 1.28825 0.0126733 0 0 0 0 0 0 0 0 0 0 -0.208143 0.0262326 0.0310923 -0.256616 0.29 -2.43462
PHE_86 -6.78373 0.91962 2.03544 0.0301587 0 0 0 0 0 0 0 0 0 0 -0.141121 0.311323 0.719652 -0.226946 0.63 -2.50559
SER_87 -4.11795 0.749631 2.85348 0.00146624 0 -0.202958 0 0 -0.344774 -0.688924 0 0 0 0 -0.0450966 0.0116111 0.431814 0.0530738 -0.37 -1.66863
ILE_88 -5.48401 0.500416 1.93446 0.0170569 0 0 0 0 0 0 0 0 0 0 -0.0355877 0.00841729 0.703915 0.229181 0.24 -1.88615
THR_89 -3.86231 0.755645 1.85766 0.00539395 0 -0.0356926 0 0 -0.344774 -0.688924 0 0 0 0 -0.196374 0.000338937 0.181138 -0.0829332 -0.27 -2.68084
GLU_90 -4.26479 0.64035 2.73299 0.00421247 0 -0.238945 0 0 0 -0.743344 0 0 0 0 0.272179 0.00303024 1.31364 0.0531109 -0.81 -1.03757
HIS_91 -3.88202 0.151962 1.71497 0.00510077 0 -0.136166 0 0 0 0 0 0 0 0 -0.165953 0.0604902 0.76666 0.0336109 0.56 -0.89135
GLU_92 -2.97573 0.410267 1.58831 0.00553556 0 -0.079134 0 0 0 0 0 0 0 0 -0.194182 0.0804868 0.853181 -0.174396 -0.81 -1.29566
SER_93 -3.98758 0.402533 2.43959 0.000759313 0 -0.12345 0 0 0 -1.38174 0 0 0 0 -0.155602 0.18843 0.541624 0.0651878 -0.37 -2.38024
PHE_94 -6.28932 0.818944 1.83615 0.0257109 0 0 0 0 0 0 0 0 0 0 0.053022 0.00592352 0.263392 -0.121618 0.63 -2.7778
THR_95 -3.07243 0.414839 1.84721 0.00969256 0 0.00392314 0 0 0 0 0 0 0 0 0.0104264 0.0314195 0.060649 0.119085 -0.27 -0.84518
ALA_96 -3.78563 0.700763 1.76877 0.000798553 0 0 0 0 0 0 0 0 0 0 -0.128741 0.0744765 0 -0.16104 0.16 -1.37061
THR_97 -4.89228 0.376643 2.4193 0.00291437 0 0.000803442 0 0 0 0 0 0 0 0 -0.146759 0.127691 0.239532 0.0900529 -0.27 -2.05211
ALA_98 -3.74811 0.542107 1.99222 0.000768457 0 0 0 0 0 0 0 0 0 0 -0.190813 0.106782 0 -0.108386 0.16 -1.24543
GLU_99 -3.51524 0.386683 2.02145 0.00670434 0 -0.354825 0 0 0 0 0 0 0 0 -0.199883 0.001587 1.04728 -0.123719 -0.81 -1.53996
PHE_100 -6.61333 0.697009 2.18537 0.0224372 0 0 0 0 0 0 0 0 0 0 -0.107113 0.245094 0.687027 0.116058 0.63 -2.13745
ARG_101 -6.87863 0.645173 3.72931 0.0139365 0 -0.363954 0 0 0 0 0 0 0 0 -0.0738559 0.0587857 1.63628 -0.0977567 -0.98 -2.31071
GLU_102 -4.09563 0.313633 2.40844 0.00564065 0 -0.34136 0 0 0 0 0 0 0 0 -0.271787 0.0198208 0.881327 -0.136583 -0.81 -2.0265
GLN_103 -5.78674 0.540031 3.92793 0.00523268 0 -0.235183 0 0 0 -0.488162 0 0 0 0 -0.192921 0.173183 1.21075 -0.133566 -0.97 -1.94944
ILE_104 -5.9433 0.718827 1.43875 0.0185957 0 0 0 0 0 0 0 0 0 0 -0.0352696 0.0177728 0.224958 -0.0684842 0.24 -3.38815
LEU_105 -3.5207 0.32219 1.75208 0.00741541 0 0 0 0 0 0 0 0 0 0 -0.184143 0.0312199 0.0705266 -0.056111 -0.1 -1.67753
ARG_106 -3.34143 0.490418 2.25437 0.0106402 0 -0.349881 0 0 0 -0.464884 0 0 0 0 -0.0782157 0.0641753 1.68256 -0.0613545 -0.98 -0.773603
VAL_107 -3.92278 0.292935 1.35371 0.0108922 0 0 0 0 0 0 0 0 0 0 -0.01877 0.0360172 0.492956 0.137351 0.29 -1.32768
LYS_108 -4.40802 0.362108 2.74927 0.00731216 0 -0.690018 0 0 0 -0.26905 0 0 0 0 0.238368 0.000824705 2.32862 0.0349266 -0.65 -0.29565
ALA_109 -1.53435 0.326795 0.806231 0.000886006 0 0 0 0 0 0 0 0 0 0 0.336356 0.00815602 0 0.340026 0.16 0.444097
GLU_110 -0.755526 0.064537 0.393637 0.00731888 0 0 0 0 0 0 0 0 0 0 0.131563 0.00490508 0.539625 0.0795017 -0.81 -0.344438
GLU_111 -2.4764 0.247621 2.04848 0.00531152 0 -0.593026 0 0 0 -0.26905 0 0 0 0 0.107486 0.0553181 0.981668 -0.0230217 -0.81 -0.725616
ASP_112 -2.13187 0.0712575 1.89439 0.0127349 0 -0.477639 0 0 0 0 0 0 0 0 0.199233 0.223767 0.369894 -0.26908 -0.67 -0.777308
LYS_113 -1.76107 0.146957 0.783933 0.00319981 0 -0.324703 0 0 0 0 0 0 0 0 -0.0811973 0.094316 0.943239 0.0087793 -0.65 -0.836549
ILE_114 -2.96177 0.602976 0.917028 0.0171679 4.13965e-05 0 0 0 0 0 0 0 0 0 -0.160775 0.0162719 0.271573 -0.378648 0.24 -1.43614
PRO_115 -3.83767 0.617067 0.926918 0.0024944 0.0568373 0 0 0 0 0 0 0 0 0 0.751183 0.203169 0.241127 -0.198502 0.02 -1.21738
LEU_116 -3.51356 0.379366 0.451748 0.00675005 0 0 0 0 0 0 0 0 0 0 -0.124713 0.0494793 1.70516 -0.175694 -0.1 -1.32146
LEU_117 -4.69075 0.531163 1.42107 0.00861237 0 0 0 0 0 0 0 0 0 0 0.0730329 0.0764116 0.350124 -0.0381248 -0.1 -2.36846
VAL_118 -4.33869 0.559699 1.35377 0.0112979 0 0 0 0 0 0 0 0 0 0 -0.194436 0.245783 0.0573735 -0.20376 0.29 -2.21896
VAL_119 -4.96795 0.433175 1.40016 0.011314 0 0 0 0 0 0 0 0 0 0 -0.11802 0.28023 0.0221444 -0.341719 0.29 -2.99066
GLY_120 -2.99449 0.163474 1.64205 7.28667e-06 0 0 0 0 0 0 0 0 0 0 1.70281 0.144875 0 0.693893 -0.17 1.18262
ASN_121 -5.21994 0.744418 4.05734 0.00640242 0 -0.156714 0 0 0 0 0 0 0 0 0.0278123 0.0832198 1.74747 -0.077171 -0.89 0.322843
LYS_122 -4.49029 0.554393 2.31327 0.00490169 0 -0.0335767 0 0 0 0 0 0 0 0 -0.0696082 0.0200239 0.74131 -0.140104 -0.65 -1.74969
SER_123 -2.9728 0.424347 1.8833 0.00139334 0 -0.218005 0 0 0 0 0 0 0 0 -0.240687 0.004527 0.112338 -0.191462 -0.37 -1.56705
ASP_124 -2.7847 0.529232 2.22764 0.0031275 0 -0.53345 0 0 0 -0.509638 0 0 0 0 -0.186671 0.052098 0.35482 -0.0141242 -0.67 -1.53167
LEU_125 -4.61882 0.320636 2.08753 0.00893107 0 0 0 0 0 0 0 0 0 0 0.166106 6.81107e-05 0.0877533 0.0148079 -0.1 -2.03299
GLU_126 -2.91412 0.474615 1.69176 0.00531851 0 -0.313209 0 0 0 0 0 0 0 0 -0.187428 0.0201977 0.828219 -0.132585 -0.81 -1.33723
GLU_127 -2.75462 0.185519 2.03025 0.0233141 0 -0.39488 0 0 0 -0.0167904 0 0 0 0 -0.26119 0.0893662 1.32244 -0.0941693 -0.81 -0.680754
ARG_128 -3.47652 0.46896 1.8279 0.0094311 0 -0.179041 0 0 -0.0450353 -0.0167904 0 0 0 0 -0.10977 0.292411 1.19418 -0.0753684 -0.98 -1.08964
ARG_129 -5.20437 0.413201 2.54175 0.00954227 0 -0.279563 0 0 0 0 0 0 0 0 -0.258444 0.0913815 1.6313 0.0389253 -0.98 -1.99628
GLN_130 -3.29602 0.132868 1.63413 0.00470258 0 -0.0305605 0 0 -0.0450353 0 0 0 0 0 0.0771426 0.284911 0.692848 -0.0491998 -0.97 -1.56421
VAL_131 -3.98827 0.459329 1.19353 0.0152102 0.00013198 0 0 0 0 0 0 0 0 0 -0.219389 0.113623 2.0947 -0.380982 0.29 -0.42212
PRO_132 -3.532 0.636302 1.51161 0.00166765 0.131039 0 0 0 0 0 0 0 0 0 -0.204777 0.0220169 0.266305 -0.477325 0.02 -1.62517
VAL_133 -3.81728 0.373072 2.03237 0.0181119 0 0 0 0 0 0 0 0 0 0 -0.0708075 0.0637521 0.272805 0.131641 0.29 -0.706336
GLU_134 -2.44271 0.422885 1.29109 0.00701788 0 -0.0469875 0 0 0 0 0 0 0 0 -0.0620076 0.0216444 0.852457 -0.0961101 -0.81 -0.862714
GLU_135 -3.76386 0.331435 1.89553 0.00506312 0 -0.170189 0 0 0 0 0 0 0 0 -0.23097 0.0321448 0.94841 -0.158254 -0.81 -1.92069
ALA_136 -4.01619 0.228453 1.38078 0.000730231 0 0 0 0 0 0 0 0 0 0 -0.147657 0.0266529 0 -0.149766 0.16 -2.51699
ARG_137 -4.8945 0.319866 2.64754 0.00694078 0 -0.324084 0 0 0 0 0 0 0 0 -0.160282 0.0772999 1.05431 -0.0951658 -0.98 -2.34808
SER_138 -3.3632 0.208636 2.07409 0.000806948 0 -0.153898 0 0 0 0 0 0 0 0 -0.00540417 0.0369444 0.449623 0.139869 -0.37 -0.982528
LYS_139 -5.59843 0.540597 2.88619 0.00640399 0 -0.799438 0 0 0 -0.432035 0 0 0 0 -0.24657 0.110272 2.98135 -0.040076 -0.65 -1.24174
ALA_140 -4.57562 0.353506 1.91072 0.000712893 0 0 0 0 0 0 0 0 0 0 -0.0889473 0.00601522 0 -0.138427 0.16 -2.37204
GLU_141 -2.74988 0.216325 1.52278 0.00544448 0 -0.0010403 0 0 0 0 0 0 0 0 -0.236034 0.0364087 0.867471 -0.144644 -0.81 -1.29317
GLU_142 -3.14823 0.1824 2.05392 0.00715154 0 -0.593443 0 0 0 -0.432035 0 0 0 0 -0.242488 0.0515975 1.14938 -0.127137 -0.81 -1.90888
TRP_143 -7.50507 0.642577 2.85604 0.0251322 0 0 0 0 0 0 0 0 0 0 -0.158643 0.0174452 1.11479 -0.0689683 0.91 -2.16669
GLY_144 -1.38695 0.131454 0.798157 2.41202e-05 0 0 0 0 0 0 0 0 0 0 -0.239891 0.0786354 0 -0.785081 -0.17 -1.57365
VAL_145 -3.62118 0.418296 1.27758 0.0116118 0 0 0 0 0 0 0 0 0 0 -0.0173282 0.00270035 0.0170607 -0.145723 0.29 -1.76698
GLN_146 -2.19287 0.177541 1.16403 0.0046133 0 -0.0405565 0 0 0 0 0 0 0 0 -0.0818992 0.0535726 0.593428 -0.0352973 -0.97 -1.32744
TYR_147 -5.95826 0.464345 1.949 0.0264276 0 0 0 0 0 0 0 0 0 0 -0.0309646 0.0048603 0.654394 -0.12053 0.51 -2.50073
VAL_148 -3.90086 0.292729 1.39907 0.0127553 0 0 0 0 0 0 0 0 0 0 -0.193807 0.132453 0.151474 -0.358378 0.29 -2.17456
GLU_149 -2.9836 0.21873 2.07969 0.00536668 0 -0.39202 0 0 -0.523561 0 0 0 0 0 -0.099436 0.0448675 1.04324 0.0297442 -0.81 -1.38699
THR_150 -4.3927 0.466166 2.55428 0.00488615 0 -0.110131 0 0 0 0 0 0 0 0 -0.131778 0.015102 0.123197 -0.438197 -0.27 -2.17918
SER_151 -4.26385 0.225614 2.92082 0.00171832 0 -0.304454 0 0 -0.3441 -0.60214 0 0 0 0 0.219271 0.315739 0.12829 0.04677 -0.37 -2.02632
ALA_152 -2.03104 0.123982 0.860805 0.000918425 0 0 0 0 0 0 0 0 0 0 -0.206958 0.00161893 0 -0.0368646 0.16 -1.12754
LYS_153 -2.29378 0.225643 1.27323 0.00556403 0 -0.269771 0 0 -0.101319 0 0 0 0 0 -0.0742924 0.13676 0.926037 -0.0538083 -0.65 -0.875741
THR_154 -2.53608 0.245621 1.83644 0.00397886 0 -0.208979 0 0 -0.242781 -0.0925019 0 0 0 0 -0.14341 0.0517508 0.0104677 -0.230253 -0.27 -1.57574
ARG_155 -2.85898 0.31873 2.03102 0.0108467 0 -0.102093 0 0 -0.0142004 -0.0145922 0 0 0 0 0.119607 0.0509906 1.502 -0.0909497 -0.98 -0.0276267
ALA_156 -2.60006 0.157612 1.56016 0.000698297 0 0 0 0 0 0 0 0 0 0 0.1247 0.0096463 0 0.162365 0.16 -0.424873
ASN_157 -2.91108 0.175354 1.8602 0.00592951 0 -0.101733 0 0 -0.523561 0 0 0 0 0 -0.3027 0.018779 0.795014 -0.504263 -0.89 -2.37806
VAL_158 -3.72698 0.415618 1.22504 0.0153177 0 0 0 0 0 0 0 0 0 0 0.110287 0.0390572 0.00762719 -0.122349 0.29 -1.74638
ASP_159 -3.52633 0.494785 1.69806 0.00507694 0 -0.0475713 0 0 0 0 0 0 0 0 -0.222131 0.0133831 1.33807 -0.0560108 -0.67 -0.972669
LYS_160 -3.86693 0.353852 2.3306 0.00598651 0 -0.122471 0 0 0 0 0 0 0 0 -0.0873686 0.119061 0.792967 -0.0501448 -0.65 -1.17444
VAL_161 -4.52328 0.503546 0.959665 0.0114147 0 0 0 0 0 0 0 0 0 0 -0.0661219 0.0113934 0.435213 0.168506 0.29 -2.20966
PHE_162 -7.75206 0.706485 1.46704 0.02274 0 0 0 0 0 0 0 0 0 0 0.020003 0.0184565 0.392811 0.0181204 0.63 -4.47641
PHE_163 -5.07038 0.360185 1.87344 0.0235751 0 0 0 0 0 0 0 0 0 0 -0.0872772 0.0798321 0.544037 0.0854853 0.63 -1.5611
ASP_164 -3.7954 0.174759 2.40553 0.00325316 0 -0.202763 0 0 0 0 0 0 0 0 -0.139035 0.000349793 0.303672 0.0271346 -0.67 -1.8925
LEU_165 -6.13313 1.02711 1.77945 0.00933996 0 0 0 0 0 0 0 0 0 0 -0.0897434 0.0644762 0.616977 -0.112516 -0.1 -2.93803
MET_166 -6.19579 0.617841 2.18189 0.00321215 0 0 0 0 0 0 0 0 0 0 -0.0891576 0.221636 1.0657 -0.0808103 -0.34 -2.61549
ARG_167 -3.59385 0.275883 2.04205 0.00697586 0 -0.190047 0 0 0 0 0 0 0 0 -0.204207 0.066247 1.09713 -0.0868151 -0.98 -1.56663
GLU_168 -4.44908 0.421635 2.66049 0.00539341 0 -0.469123 0 0 0 -0.477294 0 0 0 0 -0.260878 0.062734 1.42503 -0.134814 -0.81 -2.0259
ILE_169 -6.41547 0.683501 2.30889 0.0176572 0 0 0 0 0 0 0 0 0 0 -0.0421108 0.0618054 0.142432 -0.0710753 0.24 -3.07438
ARG_170 -5.2881 0.46381 3.04126 0.00735373 0 -0.303258 0 0 0 0 0 0 0 0 -0.0993705 0.017457 1.89059 -0.0962446 -0.98 -1.3465
THR_171 -3.14603 0.245851 1.94822 0.00972663 0 -0.291887 0 0 0 0 0 0 0 0 0.0250275 0.0989586 0.0374403 0.0811594 -0.27 -1.26154
LYS_172 -4.45962 0.257931 1.99548 0.0051753 0 -0.580414 0 0 0 -0.477294 0 0 0 0 -0.248668 0.00890687 3.18414 -0.0438722 -0.65 -1.00824
LYS_173 -3.2309 0.248552 1.8022 0.0066122 0 -0.7231 0 0 0 0 0 0 0 0 -0.158284 0.0619669 1.3908 -0.124399 -0.65 -1.37655
MET_174 -2.41178 0.316833 1.07055 0.00264733 0 0 0 0 0 0 0 0 0 0 -0.0900293 0.00425314 1.18913 -0.103502 -0.34 -0.361895
SER_175 -1.60871 0.284866 1.05992 0.000980915 0 0.0289138 0 0 -0.174194 0 0 0 0 0 1.98655 4.77436e-05 0.271979 0.339817 -0.37 1.82017
GLU_176 -1.82849 0.245353 1.25823 0.00592708 0 -0.485138 0 0 -0.174194 -0.00907839 0 0 0 0 0.247381 0.00559982 0.992917 0.050185 -0.81 -0.501307
ASN_177 -0.644804 0.0213228 0.519593 0.0109936 0 -0.0008664 0 0 0 0 0 0 0 0 0.0301396 0.0372976 0.43735 -0.286562 -0.89 -0.765535
LYS_p:CtermProteinFull_178 -1.63529 0.216165 1.18768 0.00465101 0 -0.315322 0 0 0 -0.00907839 0 0 0 0 0 0 0.895748 0 -0.65 -0.305446
GLY_p:NtermProteinFull_179 -0.5413 0.0141521 0.452508 0.000241129 0 0 0 0 0 0 0 0 0 0 0 0.00121005 0 0 -0.17 -0.243189
SER_180 -2.09797 0.268619 1.21154 0.000701651 0 0.00348759 0 0 0 0 0 0 0 0 0.115892 0.0546985 0.482504 0.13092 -0.37 -0.199611
GLU_181 -2.24361 0.191984 1.29618 0.00518724 0 -0.021241 0 0 0 0 0 0 0 0 3.22763 0.00303444 0.872856 -0.328962 -0.81 2.19305
THR_182 -2.37301 0.383466 1.17367 0.00951494 0 -0.016271 0 0 0 0 0 0 0 0 -0.0453309 0.000322216 0.0778126 0.0936421 -0.27 -0.966175
GLN_183 -4.22623 0.302286 2.2236 0.00501506 0 -0.0626258 0 0 -0.414906 0 0 0 0 0 -0.165023 0.0104594 0.879617 -0.123705 -0.97 -2.54151
ALA_184 -3.08462 0.219321 1.45019 0.000741557 0 0 0 0 0 0 0 0 0 0 -0.153183 0.00702231 0 -0.146912 0.16 -1.54744
GLY_185 -2.63573 0.187631 1.49867 3.85724e-05 0 0 0 0 0 0 0 0 0 0 0.133607 0.0262173 0 0.271696 -0.17 -0.687864
ILE_186 -5.89676 0.5842 1.82612 0.0208649 0 0 0 0 0 0 0 0 0 0 -0.0313638 0.0214292 0.124509 -0.085018 0.24 -3.19602
LYS_187 -4.32513 0.328047 1.82861 0.0034208 0 -0.0552769 0 0 0 0 0 0 0 0 -0.189904 0.0553044 0.879012 -0.041905 -0.65 -2.16782
GLU_188 -4.15556 0.39436 2.55687 0.00653131 0 -0.244569 0 0 0 -0.228608 0 0 0 0 -0.180827 0.00967051 1.00902 -0.108382 -0.81 -1.75149
GLU_189 -4.5786 0.482383 2.40914 0.00536979 0 -0.330319 0 0 0 0 0 0 0 0 -0.273462 0.091671 0.853875 -0.137238 -0.81 -2.28719
ILE_190 -6.10692 0.745505 2.00958 0.020058 0 0 0 0 0 0 0 0 0 0 -0.044855 0.0774582 0.210775 -0.0539384 0.24 -2.90234
ARG_191 -3.61673 0.22032 1.93354 0.00697838 0 -0.0349402 0 0 0 0 0 0 0 0 -0.232049 0.0502972 1.07421 -0.0881615 -0.98 -1.66654
ARG_192 -4.92842 0.501832 2.8678 0.00693243 0 -0.340395 0 0 0 -0.228608 0 0 0 0 -0.193662 0.0094238 1.21098 -0.0778612 -0.98 -2.15198
GLN_193 -5.27217 0.301873 2.84729 0.00517223 0 -0.0112806 0 0 0 0 0 0 0 0 -0.192629 0.095859 1.14045 -0.13883 -0.97 -2.19426
GLU_194 -4.52584 0.248323 2.63808 0.00535748 0 -0.395812 0 0 0 0 0 0 0 0 -0.225467 0.113232 0.919797 -0.124116 -0.81 -2.15644
PHE_195 -4.09638 0.310713 2.15484 0.0268424 0 0 0 0 0 0 0 0 0 0 0.0129405 0.0214531 0.26048 -0.0652841 0.63 -0.744398
LEU_196 -4.4017 0.28361 2.07633 0.00680469 0 0 0 0 0 0 0 0 0 0 -0.11342 0.00187418 0.282042 -0.115678 -0.1 -2.08014
LEU_197 -5.29897 0.267945 2.30293 0.00874864 0 0 0 0 0 0 0 0 0 0 -0.0946924 0.0338485 0.537624 -0.112803 -0.1 -2.45537
ASN_198 -3.99385 0.238818 2.5102 0.00415802 0 -0.0248263 0 0 0 0 0 0 0 0 -0.0168946 0.0173207 0.325728 0.0987909 -0.89 -1.73055
SER_199 -3.82708 0.2222 2.36309 0.000798185 0 -0.0320099 0 0 0 0 0 0 0 0 -0.123686 0.11069 0.482165 0.108264 -0.37 -1.06557
LEU_200 -5.03862 0.545692 1.70777 0.00561841 0 0 0 0 0 0 0 0 0 0 -0.0457664 0.00193806 0.475317 -0.10301 -0.1 -2.55106
HIS_D_201 -6.55 0.639489 3.37101 0.0039285 0 -0.269294 0 0 0 0 0 0 0 0 -0.0556056 0.0152086 1.02369 0.0711745 0.56 -1.1904
ARG_202 -3.25618 0.236591 1.81174 0.0069319 0 -0.0103509 0 0 0 0 0 0 0 0 -0.14168 0.00526059 1.20305 -0.0657515 -0.98 -1.19039
ASP_203 -3.87425 0.237004 2.27751 0.00313515 0 -0.279776 0 0 0 0 0 0 0 0 -0.0814351 0.00527763 0.303038 0.0607897 -0.67 -2.01871
LEU_204 -5.40379 0.903681 1.88945 0.0143312 0 0 0 0 0 0 0 0 0 0 -0.117584 0.0685546 2.32163 -0.118745 -0.1 -0.542474
GLN_205 -3.42695 0.638669 2.39104 0.0046425 0 -0.231443 0 0 0 -0.413286 0 0 0 0 -0.234923 0.109862 0.814908 -0.0605113 -0.97 -1.37799
GLY_206 -1.46937 0.248006 0.807113 5.66562e-06 0 0 0 0 0 0 0 0 0 0 -0.0283955 0.0645163 0 0.187857 -0.17 -0.360267
GLY_207 -1.3085 0.317489 0.69854 9.01499e-06 0 0 0 0 0 0 0 0 0 0 -0.279939 0.00111761 0 -0.80508 -0.17 -1.54636
ILE_208 -2.29986 0.196689 1.53071 0.0186533 0 0 0 0 0 0 0 0 0 0 -0.00865129 0.169168 0.161508 -0.20944 0.24 -0.201229
LYS_209 -2.61464 0.365492 1.54626 0.00668567 0 -0.41524 0 0 0 -0.459739 0 0 0 0 0.0743619 0.000688549 0.626995 0.191238 -0.65 -1.32789
ASP_210 -2.93061 0.319627 1.74719 0.00495048 0 -0.241733 0 0 -0.201979 0 0 0 0 0 0.15382 0.0063161 0.513433 0.185669 -0.67 -1.11332
LEU_211 -3.89274 0.527499 2.5658 0.00884024 0 0 0 0 -0.201979 0 0 0 0 0 -0.0468774 0.00423156 0.561379 -0.0739298 -0.1 -0.64777
SER_212 -2.83065 0.426287 1.61437 0.000781288 0 -0.179559 0 0 0 0 0 0 0 0 -0.0534198 0.0281522 0.457754 0.0870063 -0.37 -0.819279
LYS_213 -4.68681 0.451152 2.3763 0.00317421 0 -0.336982 0 0 0 0 0 0 0 0 -0.22515 0.0924436 0.741024 -0.0559277 -0.65 -2.29078
GLU_214 -6.46806 0.381357 4.29346 0.00532635 0 -0.420671 0 0 -0.68463 -0.550213 0 0 0 0 -0.279832 0.263625 0.844186 -0.13497 -0.81 -3.56041
GLU_215 -4.38777 0.485634 2.55068 0.00541204 0 -0.200057 0 0 0 0 0 0 0 0 -0.156657 0.100875 0.813192 -0.140195 -0.81 -1.73889
ARG_216 -4.56067 0.478555 2.30942 0.00706606 0 -0.216533 0 0 0 0 0 0 0 0 -0.202909 0.30335 1.16779 -0.0648909 -0.98 -1.75882
LEU_217 -6.07887 1.11262 1.68713 0.00706384 0 0 0 0 0 0 0 0 0 0 0.04764 0.0277752 0.498784 -0.0763402 -0.1 -2.8742
TRP_218 -9.55287 0.74466 4.4921 0.0212849 0 0 0 0 -0.000690243 -0.378489 0 0 0 0 -0.147336 0.00039992 1.01836 0.0249647 0.91 -2.86761
GLU_219 -4.04708 0.260771 2.35443 0.00558311 0 -0.369181 0 0 0 0 0 0 0 0 -0.18258 0.00244975 0.934548 -0.110977 -0.81 -1.96203
VAL_220 -4.31191 0.242032 1.87522 0.016212 0 0 0 0 0 0 0 0 0 0 -0.0644712 0.0507746 0.086992 0.0241637 0.29 -1.79099
GLN_221 -5.20655 0.334506 3.85842 0.0159531 0 -0.108272 0 0 -0.608898 -0.383773 0 0 0 0 -0.0806075 0.00729292 1.10953 -0.0675035 -0.97 -2.0999
ARG_222 -5.70876 0.411189 3.66625 0.00939641 0 -0.321293 0 0 0 0 0 0 0 0 -0.180012 0.0019546 1.27452 -0.0788927 -0.98 -1.90565
ILE_223 -3.94638 0.389159 2.10895 0.0209415 0 0 0 0 0 0 0 0 0 0 -0.0332413 0.00047612 0.12599 -0.0842239 0.24 -1.17833
LEU_224 -5.25525 0.446695 2.19481 0.00892962 0 0 0 0 0 0 0 0 0 0 0.000734133 0.0192621 0.424347 -0.0961799 -0.1 -2.35665
THR_225 -4.20592 0.267114 2.66032 0.00958804 0 0.00149401 0 0 0 -0.515436 0 0 0 0 -0.037092 0.00869852 0.0701237 0.0878746 -0.27 -1.92323
ALA_226 -2.96612 0.164173 1.42028 0.000746423 0 0 0 0 0 0 0 0 0 0 -0.236345 0.000582477 0 -0.166527 0.16 -1.6232
LEU_227 -5.39346 0.820709 1.9116 0.00851486 0 0 0 0 0 0 0 0 0 0 -0.114581 0.0695249 0.800744 -0.116631 -0.1 -2.11358
LYS_228 -4.70515 0.317834 2.63873 0.00299317 0 -0.799089 0 0 0 -0.392297 0 0 0 0 -0.248286 0.0715193 0.960466 -0.0388877 -0.65 -2.84217
ARG_229 -5.00005 0.434504 3.15057 0.00678904 0 0.0273542 0 0 -0.427519 0 0 0 0 0 -0.170679 0.0350944 1.18471 -0.0711287 -0.98 -1.81036
LYS_230 -4.25042 0.459117 1.88161 0.00566406 0 -0.228589 0 0 0 0 0 0 0 0 -0.183085 0.154871 0.949194 -0.0431448 -0.65 -1.90478
LEU_231 -4.8106 0.586314 1.4536 0.0082172 0 0 0 0 0 0 0 0 0 0 -0.0499904 0.00196929 0.487142 -0.09902 -0.1 -2.52237
ARG_232 -2.42891 0.199677 1.35217 0.00699738 0 -0.017386 0 0 0 0 0 0 0 0 -0.231664 0.0129234 1.11032 -0.0909234 -0.98 -1.06679
GLU_233 -2.1112 0.219479 1.35397 0.00674794 0 -0.041851 0 0 0 0 0 0 0 0 -0.195699 0.00331119 1.02403 -0.113566 -0.81 -0.66478
ALA_p:CtermProteinFull_234 -2.54276 0.100447 1.64567 0.00210238 0 0 0 0 -0.414906 0 0 0 0 0 0 0 0 0 0.16 -1.04945
#END_POSE_ENERGIES_TABLE 027.d16_v11.3_repeated_1_3.0dG_02_RalA1andRalBP1_0050_0001.pdb
