# Supplementary material for: A Generic Program for Multistate Protein Design
Source: PLoS One. 2011 Jul 6;6(7):e20937. doi: 10.1371/journal.pone.0020937 (PMC3130737; doi:10.1371/journal.pone.0020937)
Supplement: File S2 — Design models generated by this study for both the heterodimerization task and the orthogonal interface redesign task. (BZ2) [file pone.0020937.s002.bz2 › SupplementaryMaterials/select_orthogonal_interface_designs/design3/redocked_027.d16_v11.3_repeated_1_3.0dG_02_RalA2andSec5_0026_0001.pdb]

ATOM      1  N   SER A  11      15.761 -17.974 -25.282  1.00  0.00              
ATOM      2  CA  SER A  11      16.400 -18.935 -24.339  1.00  0.00              
ATOM      3  C   SER A  11      15.513 -19.210 -23.124  1.00  0.00              
ATOM      4  O   SER A  11      15.750 -20.161 -22.371  1.00  0.00              
ATOM      5  CB  SER A  11      17.748 -18.412 -23.884  1.00  0.00              
ATOM      6  OG  SER A  11      17.629 -17.246 -23.116  1.00  0.00              
ATOM      7 1H   SER A  11      16.213 -17.108 -25.495  1.00  0.00              
ATOM      8 2H   SER A  11      15.569 -18.250 -26.224  1.00  0.00              
ATOM      9 3H   SER A  11      14.858 -17.597 -25.076  1.00  0.00              
ATOM     10  HA  SER A  11      16.684 -19.878 -24.808  1.00  0.00              
ATOM     11 1HB  SER A  11      18.237 -19.181 -23.287  1.00  0.00              
ATOM     12 2HB  SER A  11      18.354 -18.196 -24.763  1.00  0.00              
ATOM     13  HG  SER A  11      18.502 -16.948 -22.848  1.00  0.00              
ATOM     14  N   LEU A  12      14.494 -18.377 -22.931  1.00  0.00              
ATOM     15  CA  LEU A  12      13.562 -18.562 -21.824  1.00  0.00              
ATOM     16  C   LEU A  12      12.626 -19.721 -22.132  1.00  0.00              
ATOM     17  O   LEU A  12      12.237 -19.922 -23.285  1.00  0.00              
ATOM     18  CB  LEU A  12      12.726 -17.298 -21.603  1.00  0.00              
ATOM     19  CG  LEU A  12      13.293 -16.164 -20.746  1.00  0.00              
ATOM     20  CD1 LEU A  12      14.597 -15.649 -21.344  1.00  0.00              
ATOM     21  CD2 LEU A  12      12.261 -15.046 -20.660  1.00  0.00              
ATOM     22  H   LEU A  12      14.361 -17.599 -23.561  1.00  0.00              
ATOM     23  HA  LEU A  12      14.114 -18.819 -20.921  1.00  0.00              
ATOM     24 1HB  LEU A  12      12.655 -16.950 -22.633  1.00  0.00              
ATOM     25 2HB  LEU A  12      11.730 -17.533 -21.228  1.00  0.00              
ATOM     26  HG  LEU A  12      13.446 -16.561 -19.743  1.00  0.00              
ATOM     27 1HD1 LEU A  12      14.988 -14.842 -20.723  1.00  0.00              
ATOM     28 2HD1 LEU A  12      15.324 -16.460 -21.385  1.00  0.00              
ATOM     29 3HD1 LEU A  12      14.412 -15.275 -22.350  1.00  0.00              
ATOM     30 1HD2 LEU A  12      12.657 -14.233 -20.050  1.00  0.00              
ATOM     31 2HD2 LEU A  12      12.041 -14.675 -21.661  1.00  0.00              
ATOM     32 3HD2 LEU A  12      11.347 -15.428 -20.206  1.00  0.00              
ATOM     33  N   ALA A  13      12.274 -20.491 -21.107  1.00  0.00              
ATOM     34  CA  ALA A  13      11.361 -21.608 -21.305  1.00  0.00              
ATOM     35  C   ALA A  13      10.017 -20.956 -21.621  1.00  0.00              
ATOM     36  O   ALA A  13       9.688 -19.905 -21.071  1.00  0.00              
ATOM     37  CB  ALA A  13      11.258 -22.447 -20.032  1.00  0.00              
ATOM     38  H   ALA A  13      12.636 -20.309 -20.183  1.00  0.00              
ATOM     39  HA  ALA A  13      11.718 -22.207 -22.143  1.00  0.00              
ATOM     40 1HB  ALA A  13      10.572 -23.277 -20.198  1.00  0.00              
ATOM     41 2HB  ALA A  13      12.242 -22.837 -19.772  1.00  0.00              
ATOM     42 3HB  ALA A  13      10.886 -21.827 -19.218  1.00  0.00              
ATOM     43  N   ARG A  14       9.253 -21.570 -22.517  1.00  0.00              
ATOM     44  CA  ARG A  14       7.937 -21.056 -22.880  1.00  0.00              
ATOM     45  C   ARG A  14       6.883 -22.065 -22.446  1.00  0.00              
ATOM     46  O   ARG A  14       6.831 -23.177 -22.974  1.00  0.00              
ATOM     47  CB  ARG A  14       7.823 -20.707 -24.356  1.00  0.00              
ATOM     48  CG  ARG A  14       8.706 -19.556 -24.812  1.00  0.00              
ATOM     49  CD  ARG A  14       8.609 -19.246 -26.261  1.00  0.00              
ATOM     50  NE  ARG A  14       9.400 -18.102 -26.687  1.00  0.00              
ATOM     51  CZ  ARG A  14       9.399 -17.593 -27.934  1.00  0.00              
ATOM     52  NH1 ARG A  14       8.682 -18.143 -28.890  1.00  0.00              
ATOM     53  NH2 ARG A  14      10.157 -16.539 -28.179  1.00  0.00              
ATOM     54  H   ARG A  14       9.591 -22.413 -22.959  1.00  0.00              
ATOM     55  HA  ARG A  14       7.748 -20.120 -22.354  1.00  0.00              
ATOM     56 1HB  ARG A  14       8.084 -21.603 -24.917  1.00  0.00              
ATOM     57 2HB  ARG A  14       6.779 -20.453 -24.543  1.00  0.00              
ATOM     58 1HG  ARG A  14       8.423 -18.661 -24.257  1.00  0.00              
ATOM     59 2HG  ARG A  14       9.744 -19.807 -24.590  1.00  0.00              
ATOM     60 1HD  ARG A  14       8.950 -20.109 -26.831  1.00  0.00              
ATOM     61 2HD  ARG A  14       7.569 -19.034 -26.509  1.00  0.00              
ATOM     62  HE  ARG A  14      10.043 -17.530 -26.156  1.00  0.00              
ATOM     63 1HH1 ARG A  14       8.121 -18.959 -28.691  1.00  0.00              
ATOM     64 2HH1 ARG A  14       8.695 -17.746 -29.818  1.00  0.00              
ATOM     65 1HH2 ARG A  14      10.716 -16.139 -27.437  1.00  0.00              
ATOM     66 2HH2 ARG A  14      10.176 -16.138 -29.105  1.00  0.00              
ATOM     67  N   HIS A  15       6.059 -21.676 -21.478  1.00  0.00              
ATOM     68  CA  HIS A  15       5.002 -22.543 -20.974  1.00  0.00              
ATOM     69  C   HIS A  15       3.700 -22.282 -21.731  1.00  0.00              
ATOM     70  O   HIS A  15       3.148 -21.173 -21.687  1.00  0.00              
ATOM     71  CB  HIS A  15       4.823 -22.315 -19.475  1.00  0.00              
ATOM     72  CG  HIS A  15       6.081 -22.526 -18.693  1.00  0.00              
ATOM     73  ND1 HIS A  15       6.719 -23.748 -18.628  1.00  0.00              
ATOM     74  CD2 HIS A  15       6.833 -21.670 -17.961  1.00  0.00              
ATOM     75  CE1 HIS A  15       7.808 -23.634 -17.889  1.00  0.00              
ATOM     76  NE2 HIS A  15       7.901 -22.383 -17.473  1.00  0.00              
ATOM     77  H   HIS A  15       6.169 -20.753 -21.082  1.00  0.00              
ATOM     78  HA  HIS A  15       5.270 -23.585 -21.146  1.00  0.00              
ATOM     79 1HB  HIS A  15       4.501 -21.289 -19.286  1.00  0.00              
ATOM     80 2HB  HIS A  15       4.081 -23.006 -19.077  1.00  0.00              
ATOM     81  HD2 HIS A  15       6.731 -20.610 -17.725  1.00  0.00              
ATOM     82  HE1 HIS A  15       8.454 -24.495 -17.717  1.00  0.00              
ATOM     83  HE2 HIS A  15       8.635 -22.004 -16.891  1.00  0.00              
ATOM     84  N   ARG A  16       3.221 -23.312 -22.425  1.00  0.00              
ATOM     85  CA  ARG A  16       2.036 -23.196 -23.259  1.00  0.00              
ATOM     86  C   ARG A  16       0.751 -23.541 -22.529  1.00  0.00              
ATOM     87  O   ARG A  16       0.329 -24.706 -22.458  1.00  0.00              
ATOM     88  CB  ARG A  16       2.170 -24.013 -24.536  1.00  0.00              
ATOM     89  CG  ARG A  16       3.246 -23.529 -25.495  1.00  0.00              
ATOM     90  CD  ARG A  16       3.326 -24.297 -26.763  1.00  0.00              
ATOM     91  NE  ARG A  16       4.396 -23.879 -27.655  1.00  0.00              
ATOM     92  CZ  ARG A  16       4.301 -22.872 -28.545  1.00  0.00              
ATOM     93  NH1 ARG A  16       3.178 -22.204 -28.694  1.00  0.00              
ATOM     94  NH2 ARG A  16       5.360 -22.589 -29.284  1.00  0.00              
ATOM     95  H   ARG A  16       3.697 -24.200 -22.368  1.00  0.00              
ATOM     96  HA  ARG A  16       1.912 -22.162 -23.582  1.00  0.00              
ATOM     97 1HB  ARG A  16       2.389 -25.037 -24.237  1.00  0.00              
ATOM     98 2HB  ARG A  16       1.203 -23.980 -25.037  1.00  0.00              
ATOM     99 1HG  ARG A  16       3.044 -22.487 -25.746  1.00  0.00              
ATOM    100 2HG  ARG A  16       4.213 -23.601 -24.995  1.00  0.00              
ATOM    101 1HD  ARG A  16       3.489 -25.349 -26.530  1.00  0.00              
ATOM    102 2HD  ARG A  16       2.388 -24.186 -27.305  1.00  0.00              
ATOM    103  HE  ARG A  16       5.334 -24.246 -27.753  1.00  0.00              
ATOM    104 1HH1 ARG A  16       2.372 -22.444 -28.134  1.00  0.00              
ATOM    105 2HH1 ARG A  16       3.127 -21.453 -29.367  1.00  0.00              
ATOM    106 1HH2 ARG A  16       6.209 -23.125 -29.169  1.00  0.00              
ATOM    107 2HH2 ARG A  16       5.315 -21.841 -29.959  1.00  0.00              
ATOM    108  N   VAL A  17       0.128 -22.503 -21.991  1.00  0.00              
ATOM    109  CA  VAL A  17      -1.096 -22.646 -21.225  1.00  0.00              
ATOM    110  C   VAL A  17      -2.322 -22.522 -22.114  1.00  0.00              
ATOM    111  O   VAL A  17      -2.441 -21.593 -22.912  1.00  0.00              
ATOM    112  CB  VAL A  17      -1.141 -21.578 -20.099  1.00  0.00              
ATOM    113  CG1 VAL A  17      -2.486 -21.616 -19.378  1.00  0.00              
ATOM    114  CG2 VAL A  17       0.001 -21.824 -19.120  1.00  0.00              
ATOM    115  H   VAL A  17       0.522 -21.582 -22.120  1.00  0.00              
ATOM    116  HA  VAL A  17      -1.173 -23.640 -20.783  1.00  0.00              
ATOM    117  HB  VAL A  17      -0.987 -20.593 -20.539  1.00  0.00              
ATOM    118 1HG1 VAL A  17      -2.499 -20.859 -18.592  1.00  0.00              
ATOM    119 2HG1 VAL A  17      -3.287 -21.411 -20.090  1.00  0.00              
ATOM    120 3HG1 VAL A  17      -2.635 -22.600 -18.936  1.00  0.00              
ATOM    121 1HG2 VAL A  17      -0.030 -21.074 -18.330  1.00  0.00              
ATOM    122 2HG2 VAL A  17      -0.103 -22.817 -18.683  1.00  0.00              
ATOM    123 3HG2 VAL A  17       0.953 -21.756 -19.647  1.00  0.00              
ATOM    124  N   ILE A  18      -3.239 -23.469 -21.967  1.00  0.00              
ATOM    125  CA  ILE A  18      -4.494 -23.421 -22.686  1.00  0.00              
ATOM    126  C   ILE A  18      -5.658 -23.365 -21.706  1.00  0.00              
ATOM    127  O   ILE A  18      -5.759 -24.189 -20.793  1.00  0.00              
ATOM    128  CB  ILE A  18      -4.653 -24.648 -23.606  1.00  0.00              
ATOM    129  CG1 ILE A  18      -3.541 -24.639 -24.662  1.00  0.00              
ATOM    130  CG2 ILE A  18      -6.034 -24.635 -24.252  1.00  0.00              
ATOM    131  CD1 ILE A  18      -3.547 -25.835 -25.574  1.00  0.00              
ATOM    132  H   ILE A  18      -3.060 -24.240 -21.340  1.00  0.00              
ATOM    133  HA  ILE A  18      -4.567 -22.505 -23.271  1.00  0.00              
ATOM    134  HB  ILE A  18      -4.532 -25.554 -23.014  1.00  0.00              
ATOM    135 1HG1 ILE A  18      -3.663 -23.733 -25.255  1.00  0.00              
ATOM    136 2HG1 ILE A  18      -2.590 -24.598 -24.130  1.00  0.00              
ATOM    137 1HG2 ILE A  18      -6.139 -25.504 -24.902  1.00  0.00              
ATOM    138 2HG2 ILE A  18      -6.799 -24.667 -23.478  1.00  0.00              
ATOM    139 3HG2 ILE A  18      -6.152 -23.726 -24.841  1.00  0.00              
ATOM    140 1HD1 ILE A  18      -2.729 -25.753 -26.290  1.00  0.00              
ATOM    141 2HD1 ILE A  18      -3.421 -26.744 -24.984  1.00  0.00              
ATOM    142 3HD1 ILE A  18      -4.493 -25.879 -26.110  1.00  0.00              
ATOM    143  N   MET A  19      -6.520 -22.371 -21.899  1.00  0.00              
ATOM    144  CA  MET A  19      -7.741 -22.225 -21.113  1.00  0.00              
ATOM    145  C   MET A  19      -8.857 -22.995 -21.803  1.00  0.00              
ATOM    146  O   MET A  19      -9.146 -22.726 -22.962  1.00  0.00              
ATOM    147  CB  MET A  19      -8.173 -20.749 -21.045  1.00  0.00              
ATOM    148  CG  MET A  19      -7.128 -19.773 -20.528  1.00  0.00              
ATOM    149  SD  MET A  19      -6.699 -20.067 -18.816  1.00  0.00              
ATOM    150  CE  MET A  19      -8.165 -19.431 -17.933  1.00  0.00              
ATOM    151  H   MET A  19      -6.315 -21.693 -22.620  1.00  0.00              
ATOM    152  HA  MET A  19      -7.597 -22.651 -20.120  1.00  0.00              
ATOM    153 1HB  MET A  19      -8.457 -20.455 -22.055  1.00  0.00              
ATOM    154 2HB  MET A  19      -9.046 -20.703 -20.394  1.00  0.00              
ATOM    155 1HG  MET A  19      -6.235 -19.874 -21.144  1.00  0.00              
ATOM    156 2HG  MET A  19      -7.527 -18.764 -20.629  1.00  0.00              
ATOM    157 1HE  MET A  19      -8.026 -19.555 -16.859  1.00  0.00              
ATOM    158 2HE  MET A  19      -8.297 -18.373 -18.163  1.00  0.00              
ATOM    159 3HE  MET A  19      -9.050 -19.984 -18.251  1.00  0.00              
ATOM    160  N   VAL A  20      -9.485 -23.937 -21.103  1.00  0.00              
ATOM    161  CA  VAL A  20     -10.592 -24.690 -21.695  1.00  0.00              
ATOM    162  C   VAL A  20     -11.811 -24.629 -20.787  1.00  0.00              
ATOM    163  O   VAL A  20     -11.693 -24.378 -19.584  1.00  0.00              
ATOM    164  CB  VAL A  20     -10.246 -26.178 -21.940  1.00  0.00              
ATOM    165  CG1 VAL A  20      -9.072 -26.294 -22.885  1.00  0.00              
ATOM    166  CG2 VAL A  20      -9.953 -26.869 -20.617  1.00  0.00              
ATOM    167  H   VAL A  20      -9.203 -24.142 -20.155  1.00  0.00              
ATOM    168  HA  VAL A  20     -10.909 -24.251 -22.642  1.00  0.00              
ATOM    169  HB  VAL A  20     -11.113 -26.676 -22.377  1.00  0.00              
ATOM    170 1HG1 VAL A  20      -8.840 -27.347 -23.049  1.00  0.00              
ATOM    171 2HG1 VAL A  20      -9.324 -25.827 -23.836  1.00  0.00              
ATOM    172 3HG1 VAL A  20      -8.206 -25.795 -22.451  1.00  0.00              
ATOM    173 1HG2 VAL A  20      -9.712 -27.916 -20.799  1.00  0.00              
ATOM    174 2HG2 VAL A  20      -9.108 -26.381 -20.132  1.00  0.00              
ATOM    175 3HG2 VAL A  20     -10.829 -26.806 -19.972  1.00  0.00              
ATOM    176  N   GLY A  21     -12.981 -24.864 -21.370  1.00  0.00              
ATOM    177  CA  GLY A  21     -14.212 -24.770 -20.613  1.00  0.00              
ATOM    178  C   GLY A  21     -15.301 -24.104 -21.426  1.00  0.00              
ATOM    179  O   GLY A  21     -15.014 -23.437 -22.417  1.00  0.00              
ATOM    180  H   GLY A  21     -13.023 -25.111 -22.348  1.00  0.00              
ATOM    181 1HA  GLY A  21     -14.537 -25.773 -20.336  1.00  0.00              
ATOM    182 2HA  GLY A  21     -14.032 -24.185 -19.712  1.00  0.00              
ATOM    183  N   SER A  22     -16.548 -24.287 -21.008  1.00  0.00              
ATOM    184  CA  SER A  22     -17.693 -23.723 -21.715  1.00  0.00              
ATOM    185  C   SER A  22     -17.819 -22.215 -21.592  1.00  0.00              
ATOM    186  O   SER A  22     -17.178 -21.589 -20.750  1.00  0.00              
ATOM    187  CB  SER A  22     -18.965 -24.381 -21.219  1.00  0.00              
ATOM    188  OG  SER A  22     -19.258 -24.028 -19.895  1.00  0.00              
ATOM    189  H   SER A  22     -16.706 -24.834 -20.173  1.00  0.00              
ATOM    190  HA  SER A  22     -17.713 -23.974 -22.777  1.00  0.00              
ATOM    191 1HB  SER A  22     -19.790 -24.071 -21.859  1.00  0.00              
ATOM    192 2HB  SER A  22     -18.846 -25.462 -21.280  1.00  0.00              
ATOM    193  HG  SER A  22     -19.859 -24.675 -19.517  1.00  0.00              
ATOM    194  N   GLY A  23     -18.678 -21.643 -22.429  1.00  0.00              
ATOM    195  CA  GLY A  23     -18.890 -20.208 -22.416  1.00  0.00              
ATOM    196  C   GLY A  23     -19.506 -19.661 -21.140  1.00  0.00              
ATOM    197  O   GLY A  23     -20.358 -20.311 -20.531  1.00  0.00              
ATOM    198  H   GLY A  23     -19.194 -22.211 -23.085  1.00  0.00              
ATOM    199 1HA  GLY A  23     -17.932 -19.705 -22.550  1.00  0.00              
ATOM    200 2HA  GLY A  23     -19.557 -19.939 -23.234  1.00  0.00              
ATOM    201  N   GLY A  24     -19.061 -18.474 -20.731  1.00  0.00              
ATOM    202  CA  GLY A  24     -19.570 -17.853 -19.519  1.00  0.00              
ATOM    203  C   GLY A  24     -18.959 -18.231 -18.182  1.00  0.00              
ATOM    204  O   GLY A  24     -19.389 -17.722 -17.148  1.00  0.00              
ATOM    205  H   GLY A  24     -18.355 -17.993 -21.271  1.00  0.00              
ATOM    206 1HA  GLY A  24     -19.440 -16.773 -19.591  1.00  0.00              
ATOM    207 2HA  GLY A  24     -20.630 -18.085 -19.418  1.00  0.00              
ATOM    208  N   VAL A  25     -17.951 -19.094 -18.188  1.00  0.00              
ATOM    209  CA  VAL A  25     -17.329 -19.540 -16.942  1.00  0.00              
ATOM    210  C   VAL A  25     -16.243 -18.589 -16.423  1.00  0.00              
ATOM    211  O   VAL A  25     -15.872 -18.648 -15.249  1.00  0.00              
ATOM    212  CB  VAL A  25     -16.712 -20.942 -17.111  1.00  0.00              
ATOM    213  CG1 VAL A  25     -17.772 -21.940 -17.550  1.00  0.00              
ATOM    214  CG2 VAL A  25     -15.570 -20.904 -18.114  1.00  0.00              
ATOM    215  H   VAL A  25     -17.604 -19.450 -19.067  1.00  0.00              
ATOM    216  HA  VAL A  25     -18.051 -19.565 -16.125  1.00  0.00              
ATOM    217  HB  VAL A  25     -16.287 -21.259 -16.158  1.00  0.00              
ATOM    218 1HG1 VAL A  25     -17.319 -22.926 -17.665  1.00  0.00              
ATOM    219 2HG1 VAL A  25     -18.560 -21.989 -16.799  1.00  0.00              
ATOM    220 3HG1 VAL A  25     -18.197 -21.625 -18.503  1.00  0.00              
ATOM    221 1HG2 VAL A  25     -15.145 -21.902 -18.221  1.00  0.00              
ATOM    222 2HG2 VAL A  25     -15.945 -20.563 -19.079  1.00  0.00              
ATOM    223 3HG2 VAL A  25     -14.799 -20.218 -17.762  1.00  0.00              
ATOM    224  N   GLY A  26     -15.745 -17.720 -17.298  1.00  0.00              
ATOM    225  CA  GLY A  26     -14.716 -16.766 -16.905  1.00  0.00              
ATOM    226  C   GLY A  26     -13.300 -17.044 -17.381  1.00  0.00              
ATOM    227  O   GLY A  26     -12.335 -16.592 -16.753  1.00  0.00              
ATOM    228  H   GLY A  26     -16.080 -17.717 -18.251  1.00  0.00              
ATOM    229 1HA  GLY A  26     -14.976 -15.781 -17.294  1.00  0.00              
ATOM    230 2HA  GLY A  26     -14.665 -16.725 -15.818  1.00  0.00              
ATOM    231  N   LYS A  27     -13.152 -17.784 -18.475  1.00  0.00              
ATOM    232  CA  LYS A  27     -11.817 -18.014 -19.023  1.00  0.00              
ATOM    233  C   LYS A  27     -11.109 -16.689 -19.324  1.00  0.00              
ATOM    234  O   LYS A  27      -9.998 -16.444 -18.844  1.00  0.00              
ATOM    235  CB  LYS A  27     -11.891 -18.870 -20.288  1.00  0.00              
ATOM    236  CG  LYS A  27     -12.485 -20.258 -20.065  1.00  0.00              
ATOM    237  CD  LYS A  27     -12.324 -21.157 -21.303  1.00  0.00              
ATOM    238  CE  LYS A  27     -13.059 -20.604 -22.521  1.00  0.00              
ATOM    239  NZ  LYS A  27     -14.537 -20.608 -22.336  1.00  0.00              
ATOM    240  H   LYS A  27     -13.950 -18.194 -18.939  1.00  0.00              
ATOM    241  HA  LYS A  27     -11.202 -18.536 -18.289  1.00  0.00              
ATOM    242 1HB  LYS A  27     -12.498 -18.323 -21.009  1.00  0.00              
ATOM    243 2HB  LYS A  27     -10.874 -18.966 -20.670  1.00  0.00              
ATOM    244 1HG  LYS A  27     -11.978 -20.720 -19.218  1.00  0.00              
ATOM    245 2HG  LYS A  27     -13.545 -20.148 -19.837  1.00  0.00              
ATOM    246 1HD  LYS A  27     -11.261 -21.240 -21.537  1.00  0.00              
ATOM    247 2HD  LYS A  27     -12.720 -22.145 -21.070  1.00  0.00              
ATOM    248 1HE  LYS A  27     -12.719 -19.583 -22.692  1.00  0.00              
ATOM    249 2HE  LYS A  27     -12.801 -21.220 -23.383  1.00  0.00              
ATOM    250 1HZ  LYS A  27     -14.981 -20.235 -23.164  1.00  0.00              
ATOM    251 2HZ  LYS A  27     -14.855 -21.555 -22.180  1.00  0.00              
ATOM    252 3HZ  LYS A  27     -14.778 -20.037 -21.539  1.00  0.00              
ATOM    253  N   SER A  28     -11.760 -15.826 -20.097  1.00  0.00              
ATOM    254  CA  SER A  28     -11.167 -14.546 -20.468  1.00  0.00              
ATOM    255  C   SER A  28     -10.954 -13.635 -19.283  1.00  0.00              
ATOM    256  O   SER A  28     -10.010 -12.840 -19.265  1.00  0.00              
ATOM    257  CB  SER A  28     -12.039 -13.853 -21.497  1.00  0.00              
ATOM    258  OG  SER A  28     -12.155 -14.600 -22.677  1.00  0.00              
ATOM    259  H   SER A  28     -12.683 -16.059 -20.436  1.00  0.00              
ATOM    260  HA  SER A  28     -10.225 -14.646 -21.009  1.00  0.00              
ATOM    261 1HB  SER A  28     -13.031 -13.707 -21.071  1.00  0.00              
ATOM    262 2HB  SER A  28     -11.600 -12.885 -21.732  1.00  0.00              
ATOM    263  HG  SER A  28     -11.306 -14.993 -22.891  1.00  0.00              
ATOM    264  N   ALA A  29     -11.843 -13.735 -18.303  1.00  0.00              
ATOM    265  CA  ALA A  29     -11.750 -12.910 -17.114  1.00  0.00              
ATOM    266  C   ALA A  29     -10.498 -13.296 -16.336  1.00  0.00              
ATOM    267  O   ALA A  29      -9.767 -12.429 -15.866  1.00  0.00              
ATOM    268  CB  ALA A  29     -12.985 -13.092 -16.249  1.00  0.00              
ATOM    269  H   ALA A  29     -12.602 -14.397 -18.384  1.00  0.00              
ATOM    270  HA  ALA A  29     -11.662 -11.867 -17.418  1.00  0.00              
ATOM    271 1HB  ALA A  29     -12.901 -12.467 -15.361  1.00  0.00              
ATOM    272 2HB  ALA A  29     -13.871 -12.801 -16.814  1.00  0.00              
ATOM    273 3HB  ALA A  29     -13.070 -14.136 -15.951  1.00  0.00              
ATOM    274  N   LEU A  30     -10.256 -14.595 -16.199  1.00  0.00              
ATOM    275  CA  LEU A  30      -9.066 -15.063 -15.485  1.00  0.00              
ATOM    276  C   LEU A  30      -7.813 -14.685 -16.273  1.00  0.00              
ATOM    277  O   LEU A  30      -6.814 -14.291 -15.692  1.00  0.00              
ATOM    278  CB  LEU A  30      -9.105 -16.586 -15.305  1.00  0.00              
ATOM    279  CG  LEU A  30     -10.129 -17.174 -14.328  1.00  0.00              
ATOM    280  CD1 LEU A  30     -10.175 -18.702 -14.489  1.00  0.00              
ATOM    281  CD2 LEU A  30      -9.754 -16.786 -12.898  1.00  0.00              
ATOM    282  H   LEU A  30     -10.896 -15.273 -16.588  1.00  0.00              
ATOM    283  HA  LEU A  30      -9.004 -14.569 -14.516  1.00  0.00              
ATOM    284 1HB  LEU A  30      -9.375 -16.878 -16.318  1.00  0.00              
ATOM    285 2HB  LEU A  30      -8.122 -16.989 -15.060  1.00  0.00              
ATOM    286  HG  LEU A  30     -11.092 -16.717 -14.555  1.00  0.00              
ATOM    287 1HD1 LEU A  30     -10.903 -19.120 -13.794  1.00  0.00              
ATOM    288 2HD1 LEU A  30     -10.463 -18.953 -15.509  1.00  0.00              
ATOM    289 3HD1 LEU A  30      -9.191 -19.120 -14.276  1.00  0.00              
ATOM    290 1HD2 LEU A  30     -10.484 -17.204 -12.205  1.00  0.00              
ATOM    291 2HD2 LEU A  30      -8.764 -17.177 -12.662  1.00  0.00              
ATOM    292 3HD2 LEU A  30      -9.748 -15.700 -12.805  1.00  0.00              
ATOM    293  N   THR A  31      -7.885 -14.815 -17.595  1.00  0.00              
ATOM    294  CA  THR A  31      -6.771 -14.493 -18.480  1.00  0.00              
ATOM    295  C   THR A  31      -6.404 -13.000 -18.423  1.00  0.00              
ATOM    296  O   THR A  31      -5.221 -12.640 -18.380  1.00  0.00              
ATOM    297  CB  THR A  31      -7.090 -14.878 -19.937  1.00  0.00              
ATOM    298  OG1 THR A  31      -7.287 -16.295 -20.027  1.00  0.00              
ATOM    299  CG2 THR A  31      -5.951 -14.468 -20.858  1.00  0.00              
ATOM    300  H   THR A  31      -8.750 -15.152 -17.995  1.00  0.00              
ATOM    301  HA  THR A  31      -5.878 -15.031 -18.160  1.00  0.00              
ATOM    302  HB  THR A  31      -8.005 -14.372 -20.244  1.00  0.00              
ATOM    303  HG1 THR A  31      -7.779 -16.498 -20.827  1.00  0.00              
ATOM    304 1HG2 THR A  31      -6.196 -14.748 -21.883  1.00  0.00              
ATOM    305 2HG2 THR A  31      -5.807 -13.389 -20.800  1.00  0.00              
ATOM    306 3HG2 THR A  31      -5.037 -14.974 -20.552  1.00  0.00              
ATOM    307  N   LEU A  32      -7.422 -12.140 -18.400  1.00  0.00              
ATOM    308  CA  LEU A  32      -7.212 -10.700 -18.353  1.00  0.00              
ATOM    309  C   LEU A  32      -6.835 -10.175 -16.971  1.00  0.00              
ATOM    310  O   LEU A  32      -6.162  -9.155 -16.866  1.00  0.00              
ATOM    311  CB  LEU A  32      -8.474  -9.986 -18.852  1.00  0.00              
ATOM    312  CG  LEU A  32      -8.814 -10.217 -20.330  1.00  0.00              
ATOM    313  CD1 LEU A  32     -10.140  -9.552 -20.671  1.00  0.00              
ATOM    314  CD2 LEU A  32      -7.695  -9.667 -21.202  1.00  0.00              
ATOM    315  H   LEU A  32      -8.365 -12.500 -18.415  1.00  0.00              
ATOM    316  HA  LEU A  32      -6.370 -10.433 -18.991  1.00  0.00              
ATOM    317 1HB  LEU A  32      -9.215 -10.471 -18.218  1.00  0.00              
ATOM    318 2HB  LEU A  32      -8.449  -8.919 -18.630  1.00  0.00              
ATOM    319  HG  LEU A  32      -8.859 -11.295 -20.487  1.00  0.00              
ATOM    320 1HD1 LEU A  32     -10.373  -9.721 -21.723  1.00  0.00              
ATOM    321 2HD1 LEU A  32     -10.930  -9.977 -20.053  1.00  0.00              
ATOM    322 3HD1 LEU A  32     -10.069  -8.481 -20.485  1.00  0.00              
ATOM    323 1HD2 LEU A  32      -7.937  -9.832 -22.252  1.00  0.00              
ATOM    324 2HD2 LEU A  32      -7.582  -8.598 -21.019  1.00  0.00              
ATOM    325 3HD2 LEU A  32      -6.761 -10.176 -20.961  1.00  0.00              
ATOM    326  N   GLN A  33      -7.265 -10.856 -15.915  1.00  0.00              
ATOM    327  CA  GLN A  33      -6.832 -10.469 -14.580  1.00  0.00              
ATOM    328  C   GLN A  33      -5.345 -10.822 -14.463  1.00  0.00              
ATOM    329  O   GLN A  33      -4.544 -10.055 -13.925  1.00  0.00              
ATOM    330  CB  GLN A  33      -7.641 -11.220 -13.517  1.00  0.00              
ATOM    331  CG  GLN A  33      -7.328 -10.838 -12.078  1.00  0.00              
ATOM    332  CD  GLN A  33      -7.628  -9.378 -11.763  1.00  0.00              
ATOM    333  OE1 GLN A  33      -6.719  -8.576 -11.551  1.00  0.00              
ATOM    334  NE2 GLN A  33      -8.911  -9.028 -11.739  1.00  0.00              
ATOM    335  H   GLN A  33      -7.891 -11.642 -16.021  1.00  0.00              
ATOM    336  HA  GLN A  33      -6.950  -9.393 -14.456  1.00  0.00              
ATOM    337 1HB  GLN A  33      -8.693 -11.022 -13.723  1.00  0.00              
ATOM    338 2HB  GLN A  33      -7.437 -12.281 -13.659  1.00  0.00              
ATOM    339 1HG  GLN A  33      -7.663 -11.428 -11.225  1.00  0.00              
ATOM    340 2HG  GLN A  33      -6.249 -10.948 -12.192  1.00  0.00              
ATOM    341 1HE2 GLN A  33      -9.169  -8.082 -11.536  1.00  0.00              
ATOM    342 2HE2 GLN A  33      -9.620  -9.710 -11.924  1.00  0.00              
ATOM    343  N   PHE A  34      -4.969 -11.983 -14.984  1.00  0.00              
ATOM    344  CA  PHE A  34      -3.568 -12.394 -14.938  1.00  0.00              
ATOM    345  C   PHE A  34      -2.700 -11.523 -15.842  1.00  0.00              
ATOM    346  O   PHE A  34      -1.666 -11.009 -15.417  1.00  0.00              
ATOM    347  CB  PHE A  34      -3.427 -13.858 -15.367  1.00  0.00              
ATOM    348  CG  PHE A  34      -2.004 -14.355 -15.374  1.00  0.00              
ATOM    349  CD1 PHE A  34      -1.388 -14.745 -14.198  1.00  0.00              
ATOM    350  CD2 PHE A  34      -1.279 -14.419 -16.565  1.00  0.00              
ATOM    351  CE1 PHE A  34      -0.063 -15.201 -14.190  1.00  0.00              
ATOM    352  CE2 PHE A  34       0.049 -14.872 -16.574  1.00  0.00              
ATOM    353  CZ  PHE A  34       0.656 -15.263 -15.380  1.00  0.00              
ATOM    354  H   PHE A  34      -5.647 -12.594 -15.417  1.00  0.00              
ATOM    355  HA  PHE A  34      -3.179 -12.270 -13.926  1.00  0.00              
ATOM    356 1HB  PHE A  34      -3.980 -14.504 -14.685  1.00  0.00              
ATOM    357 2HB  PHE A  34      -3.808 -13.990 -16.379  1.00  0.00              
ATOM    358  HD1 PHE A  34      -1.947 -14.696 -13.263  1.00  0.00              
ATOM    359  HD2 PHE A  34      -1.757 -14.113 -17.496  1.00  0.00              
ATOM    360  HE1 PHE A  34       0.403 -15.505 -13.253  1.00  0.00              
ATOM    361  HE2 PHE A  34       0.606 -14.919 -17.510  1.00  0.00              
ATOM    362  HZ  PHE A  34       1.687 -15.614 -15.378  1.00  0.00              
ATOM    363  N   MET A  35      -3.135 -11.345 -17.085  1.00  0.00              
ATOM    364  CA  MET A  35      -2.363 -10.593 -18.067  1.00  0.00              
ATOM    365  C   MET A  35      -2.274  -9.095 -17.801  1.00  0.00              
ATOM    366  O   MET A  35      -1.181  -8.511 -17.863  1.00  0.00              
ATOM    367  CB  MET A  35      -2.956 -10.826 -19.455  1.00  0.00              
ATOM    368  CG  MET A  35      -2.554 -12.145 -20.099  1.00  0.00              
ATOM    369  SD  MET A  35      -0.778 -12.264 -20.390  1.00  0.00              
ATOM    370  CE  MET A  35      -0.565 -11.043 -21.683  1.00  0.00              
ATOM    371  H   MET A  35      -4.023 -11.742 -17.357  1.00  0.00              
ATOM    372  HA  MET A  35      -1.326 -10.928 -18.060  1.00  0.00              
ATOM    373 1HB  MET A  35      -4.039 -10.789 -19.347  1.00  0.00              
ATOM    374 2HB  MET A  35      -2.625  -9.999 -20.085  1.00  0.00              
ATOM    375 1HG  MET A  35      -2.863 -12.954 -19.437  1.00  0.00              
ATOM    376 2HG  MET A  35      -3.079 -12.232 -21.050  1.00  0.00              
ATOM    377 1HE  MET A  35       0.486 -10.998 -21.972  1.00  0.00              
ATOM    378 2HE  MET A  35      -1.168 -11.320 -22.548  1.00  0.00              
ATOM    379 3HE  MET A  35      -0.882 -10.066 -21.316  1.00  0.00              
ATOM    380  N   THR A  36      -3.421  -8.479 -17.507  1.00  0.00              
ATOM    381  CA  THR A  36      -3.472  -7.042 -17.304  1.00  0.00              
ATOM    382  C   THR A  36      -3.914  -6.503 -15.948  1.00  0.00              
ATOM    383  O   THR A  36      -4.039  -5.292 -15.775  1.00  0.00              
ATOM    384  CB  THR A  36      -4.394  -6.414 -18.366  1.00  0.00              
ATOM    385  OG1 THR A  36      -5.705  -6.985 -18.262  1.00  0.00              
ATOM    386  CG2 THR A  36      -3.846  -6.664 -19.763  1.00  0.00              
ATOM    387  H   THR A  36      -4.271  -9.018 -17.424  1.00  0.00              
ATOM    388  HA  THR A  36      -2.469  -6.622 -17.388  1.00  0.00              
ATOM    389  HB  THR A  36      -4.459  -5.341 -18.189  1.00  0.00              
ATOM    390  HG1 THR A  36      -6.341  -6.402 -18.683  1.00  0.00              
ATOM    391 1HG2 THR A  36      -4.510  -6.212 -20.499  1.00  0.00              
ATOM    392 2HG2 THR A  36      -2.854  -6.221 -19.848  1.00  0.00              
ATOM    393 3HG2 THR A  36      -3.781  -7.736 -19.941  1.00  0.00              
ATOM    394  N   ASP A  37      -4.149  -7.391 -14.985  1.00  0.00              
ATOM    395  CA  ASP A  37      -4.687  -6.975 -13.689  1.00  0.00              
ATOM    396  C   ASP A  37      -6.019  -6.231 -13.795  1.00  0.00              
ATOM    397  O   ASP A  37      -6.236  -5.226 -13.109  1.00  0.00              
ATOM    398  CB  ASP A  37      -3.677  -6.054 -12.996  1.00  0.00              
ATOM    399  CG  ASP A  37      -2.353  -6.740 -12.743  1.00  0.00              
ATOM    400  OD1 ASP A  37      -2.356  -7.856 -12.186  1.00  0.00              
ATOM    401  OD2 ASP A  37      -1.306  -6.168 -13.116  1.00  0.00              
ATOM    402  H   ASP A  37      -3.955  -8.369 -15.146  1.00  0.00              
ATOM    403  HA  ASP A  37      -4.899  -7.853 -13.078  1.00  0.00              
ATOM    404 1HB  ASP A  37      -3.528  -5.106 -13.513  1.00  0.00              
ATOM    405 2HB  ASP A  37      -4.194  -5.877 -12.052  1.00  0.00              
ATOM    406  N   GLU A  38      -6.913  -6.722 -14.638  1.00  0.00              
ATOM    407  CA  GLU A  38      -8.198  -6.064 -14.797  1.00  0.00              
ATOM    408  C   GLU A  38      -9.336  -7.074 -14.877  1.00  0.00              
ATOM    409  O   GLU A  38      -9.128  -8.256 -15.178  1.00  0.00              
ATOM    410  CB  GLU A  38      -8.191  -5.179 -16.045  1.00  0.00              
ATOM    411  CG  GLU A  38      -7.195  -4.029 -15.995  1.00  0.00              
ATOM    412  CD  GLU A  38      -7.241  -3.211 -17.256  1.00  0.00              
ATOM    413  OE1 GLU A  38      -8.009  -3.541 -18.128  1.00  0.00              
ATOM    414  OE2 GLU A  38      -6.592  -2.193 -17.304  1.00  0.00              
ATOM    415  H   GLU A  38      -6.716  -7.553 -15.178  1.00  0.00              
ATOM    416  HA  GLU A  38      -8.404  -5.440 -13.927  1.00  0.00              
ATOM    417 1HB  GLU A  38      -7.957  -5.825 -16.892  1.00  0.00              
ATOM    418 2HB  GLU A  38      -9.199  -4.781 -16.160  1.00  0.00              
ATOM    419 1HG  GLU A  38      -7.330  -3.375 -15.134  1.00  0.00              
ATOM    420 2HG  GLU A  38      -6.230  -4.529 -15.922  1.00  0.00              
ATOM    421  N   PHE A  39     -10.535  -6.571 -14.610  1.00  0.00              
ATOM    422  CA  PHE A  39     -11.760  -7.354 -14.659  1.00  0.00              
ATOM    423  C   PHE A  39     -12.889  -6.397 -15.010  1.00  0.00              
ATOM    424  O   PHE A  39     -13.040  -5.352 -14.390  1.00  0.00              
ATOM    425  CB  PHE A  39     -12.091  -8.010 -13.315  1.00  0.00              
ATOM    426  CG  PHE A  39     -13.412  -8.749 -13.328  1.00  0.00              
ATOM    427  CD1 PHE A  39     -13.492 -10.059 -13.814  1.00  0.00              
ATOM    428  CD2 PHE A  39     -14.582  -8.119 -12.912  1.00  0.00              
ATOM    429  CE1 PHE A  39     -14.715 -10.730 -13.885  1.00  0.00              
ATOM    430  CE2 PHE A  39     -15.820  -8.782 -12.981  1.00  0.00              
ATOM    431  CZ  PHE A  39     -15.882 -10.090 -13.468  1.00  0.00              
ATOM    432  H   PHE A  39     -10.586  -5.593 -14.361  1.00  0.00              
ATOM    433  HA  PHE A  39     -11.682  -8.115 -15.437  1.00  0.00              
ATOM    434 1HB  PHE A  39     -11.322  -8.734 -13.052  1.00  0.00              
ATOM    435 2HB  PHE A  39     -12.157  -7.252 -12.535  1.00  0.00              
ATOM    436  HD1 PHE A  39     -12.583 -10.562 -14.141  1.00  0.00              
ATOM    437  HD2 PHE A  39     -14.532  -7.098 -12.532  1.00  0.00              
ATOM    438  HE1 PHE A  39     -14.755 -11.750 -14.266  1.00  0.00              
ATOM    439  HE2 PHE A  39     -16.729  -8.279 -12.655  1.00  0.00              
ATOM    440  HZ  PHE A  39     -16.839 -10.608 -13.524  1.00  0.00              
ATOM    441  N   VAL A  40     -13.668  -6.732 -16.025  1.00  0.00              
ATOM    442  CA  VAL A  40     -14.818  -5.901 -16.387  1.00  0.00              
ATOM    443  C   VAL A  40     -16.007  -6.829 -16.568  1.00  0.00              
ATOM    444  O   VAL A  40     -15.832  -8.019 -16.813  1.00  0.00              
ATOM    445  CB  VAL A  40     -14.593  -5.090 -17.701  1.00  0.00              
ATOM    446  CG1 VAL A  40     -13.419  -4.129 -17.528  1.00  0.00              
ATOM    447  CG2 VAL A  40     -14.357  -6.028 -18.877  1.00  0.00              
ATOM    448  H   VAL A  40     -13.477  -7.567 -16.561  1.00  0.00              
ATOM    449  HA  VAL A  40     -15.068  -5.200 -15.589  1.00  0.00              
ATOM    450  HB  VAL A  40     -15.496  -4.522 -17.926  1.00  0.00              
ATOM    451 1HG1 VAL A  40     -13.269  -3.567 -18.451  1.00  0.00              
ATOM    452 2HG1 VAL A  40     -13.631  -3.437 -16.714  1.00  0.00              
ATOM    453 3HG1 VAL A  40     -12.516  -4.695 -17.300  1.00  0.00              
ATOM    454 1HG2 VAL A  40     -14.203  -5.444 -19.784  1.00  0.00              
ATOM    455 2HG2 VAL A  40     -13.475  -6.638 -18.684  1.00  0.00              
ATOM    456 3HG2 VAL A  40     -15.225  -6.676 -19.006  1.00  0.00              
ATOM    457  N   GLU A  41     -17.208  -6.285 -16.415  1.00  0.00              
ATOM    458  CA  GLU A  41     -18.425  -7.052 -16.638  1.00  0.00              
ATOM    459  C   GLU A  41     -18.767  -6.898 -18.117  1.00  0.00              
ATOM    460  O   GLU A  41     -19.302  -5.864 -18.535  1.00  0.00              
ATOM    461  CB  GLU A  41     -19.573  -6.569 -15.748  1.00  0.00              
ATOM    462  CG  GLU A  41     -19.328  -6.745 -14.256  1.00  0.00              
ATOM    463  CD  GLU A  41     -20.475  -6.207 -13.447  1.00  0.00              
ATOM    464  OE1 GLU A  41     -21.404  -5.703 -14.031  1.00  0.00              
ATOM    465  OE2 GLU A  41     -20.477  -6.399 -12.254  1.00  0.00              
ATOM    466  H   GLU A  41     -17.281  -5.316 -16.137  1.00  0.00              
ATOM    467  HA  GLU A  41     -18.245  -8.104 -16.414  1.00  0.00              
ATOM    468 1HB  GLU A  41     -19.723  -5.512 -15.968  1.00  0.00              
ATOM    469 2HB  GLU A  41     -20.460  -7.131 -16.039  1.00  0.00              
ATOM    470 1HG  GLU A  41     -19.134  -7.778 -13.967  1.00  0.00              
ATOM    471 2HG  GLU A  41     -18.439  -6.144 -14.069  1.00  0.00              
ATOM    472  N   ASP A  42     -18.451  -7.913 -18.912  1.00  0.00              
ATOM    473  CA  ASP A  42     -18.721  -7.842 -20.340  1.00  0.00              
ATOM    474  C   ASP A  42     -18.942  -9.208 -20.967  1.00  0.00              
ATOM    475  O   ASP A  42     -18.542 -10.233 -20.420  1.00  0.00              
ATOM    476  CB  ASP A  42     -17.572  -7.127 -21.057  1.00  0.00              
ATOM    477  CG  ASP A  42     -17.958  -6.492 -22.386  1.00  0.00              
ATOM    478  OD1 ASP A  42     -19.118  -6.523 -22.722  1.00  0.00              
ATOM    479  OD2 ASP A  42     -17.125  -5.848 -22.978  1.00  0.00              
ATOM    480  H   ASP A  42     -18.020  -8.745 -18.533  1.00  0.00              
ATOM    481  HA  ASP A  42     -19.644  -7.289 -20.514  1.00  0.00              
ATOM    482 1HB  ASP A  42     -17.065  -6.388 -20.436  1.00  0.00              
ATOM    483 2HB  ASP A  42     -16.905  -7.970 -21.238  1.00  0.00              
ATOM    484  N   TYR A  43     -19.585  -9.203 -22.127  1.00  0.00              
ATOM    485  CA  TYR A  43     -19.916 -10.425 -22.845  1.00  0.00              
ATOM    486  C   TYR A  43     -19.130 -10.494 -24.141  1.00  0.00              
ATOM    487  O   TYR A  43     -19.538  -9.916 -25.150  1.00  0.00              
ATOM    488  CB  TYR A  43     -21.418 -10.500 -23.128  1.00  0.00              
ATOM    489  CG  TYR A  43     -21.850 -11.782 -23.806  1.00  0.00              
ATOM    490  CD1 TYR A  43     -21.855 -12.986 -23.117  1.00  0.00              
ATOM    491  CD2 TYR A  43     -22.253 -11.783 -25.133  1.00  0.00              
ATOM    492  CE1 TYR A  43     -22.248 -14.159 -23.731  1.00  0.00              
ATOM    493  CE2 TYR A  43     -22.649 -12.950 -25.757  1.00  0.00              
ATOM    494  CZ  TYR A  43     -22.645 -14.137 -25.052  1.00  0.00              
ATOM    495  OH  TYR A  43     -23.039 -15.302 -25.669  1.00  0.00              
ATOM    496  H   TYR A  43     -19.853  -8.313 -22.522  1.00  0.00              
ATOM    497  HA  TYR A  43     -19.635 -11.293 -22.248  1.00  0.00              
ATOM    498 1HB  TYR A  43     -21.932 -10.404 -22.171  1.00  0.00              
ATOM    499 2HB  TYR A  43     -21.669  -9.651 -23.763  1.00  0.00              
ATOM    500  HD1 TYR A  43     -21.540 -12.996 -22.073  1.00  0.00              
ATOM    501  HD2 TYR A  43     -22.254 -10.843 -25.684  1.00  0.00              
ATOM    502  HE1 TYR A  43     -22.246 -15.098 -23.177  1.00  0.00              
ATOM    503  HE2 TYR A  43     -22.962 -12.931 -26.801  1.00  0.00              
ATOM    504  HH  TYR A  43     -23.295 -15.174 -26.586  1.00  0.00              
ATOM    505  N   GLU A  44     -17.993 -11.185 -24.109  1.00  0.00              
ATOM    506  CA  GLU A  44     -17.172 -11.325 -25.305  1.00  0.00              
ATOM    507  C   GLU A  44     -16.775 -12.772 -25.573  1.00  0.00              
ATOM    508  O   GLU A  44     -15.721 -13.223 -25.136  1.00  0.00              
ATOM    509  CB  GLU A  44     -15.917 -10.457 -25.186  1.00  0.00              
ATOM    510  CG  GLU A  44     -16.181  -8.959 -25.248  1.00  0.00              
ATOM    511  CD  GLU A  44     -14.953  -8.173 -24.883  1.00  0.00              
ATOM    512  OE1 GLU A  44     -13.933  -8.382 -25.495  1.00  0.00              
ATOM    513  OE2 GLU A  44     -15.060  -7.284 -24.071  1.00  0.00              
ATOM    514  H   GLU A  44     -17.690 -11.620 -23.250  1.00  0.00              
ATOM    515  HA  GLU A  44     -17.738 -11.007 -26.181  1.00  0.00              
ATOM    516 1HB  GLU A  44     -15.449 -10.703 -24.234  1.00  0.00              
ATOM    517 2HB  GLU A  44     -15.254 -10.742 -26.003  1.00  0.00              
ATOM    518 1HG  GLU A  44     -16.552  -8.623 -26.216  1.00  0.00              
ATOM    519 2HG  GLU A  44     -16.950  -8.803 -24.492  1.00  0.00              
ATOM    520  N   PRO A  45     -17.618 -13.519 -26.304  1.00  0.00              
ATOM    521  CA  PRO A  45     -17.332 -14.917 -26.639  1.00  0.00              
ATOM    522  C   PRO A  45     -15.997 -15.051 -27.367  1.00  0.00              
ATOM    523  O   PRO A  45     -15.702 -14.299 -28.295  1.00  0.00              
ATOM    524  CB  PRO A  45     -18.511 -15.341 -27.521  1.00  0.00              
ATOM    525  CG  PRO A  45     -19.619 -14.426 -27.124  1.00  0.00              
ATOM    526  CD  PRO A  45     -18.960 -13.106 -26.826  1.00  0.00              
ATOM    527  HA  PRO A  45     -17.234 -15.556 -25.749  1.00  0.00              
ATOM    528 1HB  PRO A  45     -18.273 -15.237 -28.590  1.00  0.00              
ATOM    529 2HB  PRO A  45     -18.783 -16.393 -27.352  1.00  0.00              
ATOM    530 1HG  PRO A  45     -20.360 -14.325 -27.930  1.00  0.00              
ATOM    531 2HG  PRO A  45     -20.154 -14.809 -26.241  1.00  0.00              
ATOM    532 1HD  PRO A  45     -18.861 -12.479 -27.725  1.00  0.00              
ATOM    533 2HD  PRO A  45     -19.520 -12.519 -26.084  1.00  0.00              
ATOM    534  N   THR A  46     -15.200 -16.020 -26.940  1.00  0.00              
ATOM    535  CA  THR A  46     -13.901 -16.285 -27.543  1.00  0.00              
ATOM    536  C   THR A  46     -13.927 -17.314 -28.666  1.00  0.00              
ATOM    537  O   THR A  46     -14.327 -18.455 -28.463  1.00  0.00              
ATOM    538  CB  THR A  46     -12.896 -16.759 -26.477  1.00  0.00              
ATOM    539  OG1 THR A  46     -12.729 -15.737 -25.486  1.00  0.00              
ATOM    540  CG2 THR A  46     -11.549 -17.067 -27.114  1.00  0.00              
ATOM    541  H   THR A  46     -15.511 -16.594 -26.168  1.00  0.00              
ATOM    542  HA  THR A  46     -13.522 -15.378 -28.015  1.00  0.00              
ATOM    543  HB  THR A  46     -13.284 -17.657 -25.998  1.00  0.00              
ATOM    544  HG1 THR A  46     -12.102 -16.034 -24.822  1.00  0.00              
ATOM    545 1HG2 THR A  46     -10.852 -17.400 -26.345  1.00  0.00              
ATOM    546 2HG2 THR A  46     -11.671 -17.852 -27.860  1.00  0.00              
ATOM    547 3HG2 THR A  46     -11.160 -16.169 -27.592  1.00  0.00              
ATOM    548  N   GLN A  47     -13.502 -16.896 -29.853  1.00  0.00              
ATOM    549  CA  GLN A  47     -13.315 -17.815 -30.968  1.00  0.00              
ATOM    550  C   GLN A  47     -11.956 -18.427 -30.640  1.00  0.00              
ATOM    551  O   GLN A  47     -11.843 -19.627 -30.417  1.00  0.00              
ATOM    552  CB  GLN A  47     -13.318 -17.115 -32.330  1.00  0.00              
ATOM    553  CG  GLN A  47     -14.675 -16.574 -32.748  1.00  0.00              
ATOM    554  CD  GLN A  47     -15.695 -17.675 -32.968  1.00  0.00              
ATOM    555  OE1 GLN A  47     -15.431 -18.652 -33.674  1.00  0.00              
ATOM    556  NE2 GLN A  47     -16.869 -17.521 -32.366  1.00  0.00              
ATOM    557  H   GLN A  47     -13.304 -15.914 -29.986  1.00  0.00              
ATOM    558  HA  GLN A  47     -14.115 -18.555 -30.969  1.00  0.00              
ATOM    559 1HB  GLN A  47     -12.599 -16.298 -32.265  1.00  0.00              
ATOM    560 2HB  GLN A  47     -12.973 -17.846 -33.060  1.00  0.00              
ATOM    561 1HG  GLN A  47     -15.171 -15.757 -32.224  1.00  0.00              
ATOM    562 2HG  GLN A  47     -14.331 -16.222 -33.721  1.00  0.00              
ATOM    563 1HE2 GLN A  47     -17.582 -18.215 -32.475  1.00  0.00              
ATOM    564 2HE2 GLN A  47     -17.041 -16.712 -31.804  1.00  0.00              
ATOM    565  N   ALA A  48     -10.933 -17.578 -30.589  1.00  0.00              
ATOM    566  CA  ALA A  48      -9.591 -17.970 -30.161  1.00  0.00              
ATOM    567  C   ALA A  48      -8.802 -16.694 -29.873  1.00  0.00              
ATOM    568  O   ALA A  48      -8.700 -15.816 -30.729  1.00  0.00              
ATOM    569  CB  ALA A  48      -8.889 -18.800 -31.243  1.00  0.00              
ATOM    570  H   ALA A  48     -11.103 -16.620 -30.860  1.00  0.00              
ATOM    571  HA  ALA A  48      -9.674 -18.560 -29.248  1.00  0.00              
ATOM    572 1HB  ALA A  48      -7.892 -19.077 -30.898  1.00  0.00              
ATOM    573 2HB  ALA A  48      -9.467 -19.701 -31.444  1.00  0.00              
ATOM    574 3HB  ALA A  48      -8.805 -18.212 -32.155  1.00  0.00              
ATOM    575  N   ASP A  49      -8.262 -16.593 -28.659  1.00  0.00              
ATOM    576  CA  ASP A  49      -7.466 -15.431 -28.258  1.00  0.00              
ATOM    577  C   ASP A  49      -6.054 -15.860 -27.866  1.00  0.00              
ATOM    578  O   ASP A  49      -5.864 -16.923 -27.262  1.00  0.00              
ATOM    579  CB  ASP A  49      -8.135 -14.689 -27.098  1.00  0.00              
ATOM    580  CG  ASP A  49      -9.445 -14.004 -27.462  1.00  0.00              
ATOM    581  OD1 ASP A  49      -9.862 -14.122 -28.590  1.00  0.00              
ATOM    582  OD2 ASP A  49     -10.096 -13.503 -26.576  1.00  0.00              
ATOM    583  H   ASP A  49      -8.408 -17.341 -27.997  1.00  0.00              
ATOM    584  HA  ASP A  49      -7.368 -14.743 -29.098  1.00  0.00              
ATOM    585 1HB  ASP A  49      -8.283 -15.309 -26.214  1.00  0.00              
ATOM    586 2HB  ASP A  49      -7.376 -13.934 -26.891  1.00  0.00              
ATOM    587  N   SER A  50      -5.072 -15.024 -28.200  1.00  0.00              
ATOM    588  CA  SER A  50      -3.671 -15.296 -27.870  1.00  0.00              
ATOM    589  C   SER A  50      -3.052 -14.200 -27.014  1.00  0.00              
ATOM    590  O   SER A  50      -3.114 -13.009 -27.346  1.00  0.00              
ATOM    591  CB  SER A  50      -2.866 -15.475 -29.143  1.00  0.00              
ATOM    592  OG  SER A  50      -1.507 -15.690 -28.880  1.00  0.00              
ATOM    593  H   SER A  50      -5.304 -14.177 -28.697  1.00  0.00              
ATOM    594  HA  SER A  50      -3.521 -16.259 -27.379  1.00  0.00              
ATOM    595 1HB  SER A  50      -3.262 -16.332 -29.687  1.00  0.00              
ATOM    596 2HB  SER A  50      -2.972 -14.578 -29.752  1.00  0.00              
ATOM    597  HG  SER A  50      -1.095 -16.100 -29.645  1.00  0.00              
ATOM    598  N   TYR A  51      -2.435 -14.629 -25.917  1.00  0.00              
ATOM    599  CA  TYR A  51      -1.705 -13.750 -25.024  1.00  0.00              
ATOM    600  C   TYR A  51      -0.342 -14.367 -24.750  1.00  0.00              
ATOM    601  O   TYR A  51      -0.186 -15.587 -24.778  1.00  0.00              
ATOM    602  CB  TYR A  51      -2.473 -13.525 -23.719  1.00  0.00              
ATOM    603  CG  TYR A  51      -3.816 -12.856 -23.906  1.00  0.00              
ATOM    604  CD1 TYR A  51      -4.962 -13.606 -24.127  1.00  0.00              
ATOM    605  CD2 TYR A  51      -3.935 -11.475 -23.860  1.00  0.00              
ATOM    606  CE1 TYR A  51      -6.191 -12.999 -24.299  1.00  0.00              
ATOM    607  CE2 TYR A  51      -5.159 -10.857 -24.029  1.00  0.00              
ATOM    608  CZ  TYR A  51      -6.285 -11.623 -24.249  1.00  0.00              
ATOM    609  OH  TYR A  51      -7.507 -11.013 -24.418  1.00  0.00              
ATOM    610  H   TYR A  51      -2.482 -15.616 -25.705  1.00  0.00              
ATOM    611  HA  TYR A  51      -1.552 -12.782 -25.501  1.00  0.00              
ATOM    612 1HB  TYR A  51      -2.616 -14.503 -23.256  1.00  0.00              
ATOM    613 2HB  TYR A  51      -1.845 -12.907 -23.078  1.00  0.00              
ATOM    614  HD1 TYR A  51      -4.880 -14.692 -24.165  1.00  0.00              
ATOM    615  HD2 TYR A  51      -3.041 -10.875 -23.686  1.00  0.00              
ATOM    616  HE1 TYR A  51      -7.083 -13.601 -24.472  1.00  0.00              
ATOM    617  HE2 TYR A  51      -5.231  -9.770 -23.990  1.00  0.00              
ATOM    618  HH  TYR A  51      -8.222 -11.638 -24.564  1.00  0.00              
ATOM    619  N   LEU A  52       0.646 -13.520 -24.493  1.00  0.00              
ATOM    620  CA  LEU A  52       1.971 -13.999 -24.157  1.00  0.00              
ATOM    621  C   LEU A  52       2.716 -12.889 -23.456  1.00  0.00              
ATOM    622  O   LEU A  52       2.620 -11.722 -23.844  1.00  0.00              
ATOM    623  CB  LEU A  52       2.725 -14.461 -25.411  1.00  0.00              
ATOM    624  CG  LEU A  52       3.212 -13.334 -26.331  1.00  0.00              
ATOM    625  CD1 LEU A  52       4.220 -13.879 -27.334  1.00  0.00              
ATOM    626  CD2 LEU A  52       2.023 -12.711 -27.046  1.00  0.00              
ATOM    627  H   LEU A  52       0.477 -12.525 -24.531  1.00  0.00              
ATOM    628  HA  LEU A  52       1.891 -14.842 -23.472  1.00  0.00              
ATOM    629 1HB  LEU A  52       3.574 -14.950 -24.937  1.00  0.00              
ATOM    630 2HB  LEU A  52       2.153 -15.195 -25.978  1.00  0.00              
ATOM    631  HG  LEU A  52       3.659 -12.569 -25.697  1.00  0.00              
ATOM    632 1HD1 LEU A  52       4.560 -13.073 -27.983  1.00  0.00              
ATOM    633 2HD1 LEU A  52       5.073 -14.300 -26.801  1.00  0.00              
ATOM    634 3HD1 LEU A  52       3.749 -14.655 -27.937  1.00  0.00              
ATOM    635 1HD2 LEU A  52       2.371 -11.910 -27.699  1.00  0.00              
ATOM    636 2HD2 LEU A  52       1.516 -13.471 -27.641  1.00  0.00              
ATOM    637 3HD2 LEU A  52       1.329 -12.303 -26.311  1.00  0.00              
ATOM    638  N   LYS A  53       3.442 -13.251 -22.405  1.00  0.00              
ATOM    639  CA  LYS A  53       4.293 -12.293 -21.724  1.00  0.00              
ATOM    640  C   LYS A  53       5.335 -13.001 -20.877  1.00  0.00              
ATOM    641  O   LYS A  53       5.234 -14.208 -20.624  1.00  0.00              
ATOM    642  CB  LYS A  53       3.467 -11.356 -20.840  1.00  0.00              
ATOM    643  CG  LYS A  53       2.778 -11.996 -19.647  1.00  0.00              
ATOM    644  CD  LYS A  53       2.124 -10.899 -18.789  1.00  0.00              
ATOM    645  CE  LYS A  53       1.329 -11.455 -17.616  1.00  0.00              
ATOM    646  NZ  LYS A  53       0.792 -10.344 -16.747  1.00  0.00              
ATOM    647  H   LYS A  53       3.408 -14.203 -22.069  1.00  0.00              
ATOM    648  HA  LYS A  53       4.837 -11.696 -22.457  1.00  0.00              
ATOM    649 1HB  LYS A  53       4.143 -10.581 -20.476  1.00  0.00              
ATOM    650 2HB  LYS A  53       2.706 -10.903 -21.477  1.00  0.00              
ATOM    651 1HG  LYS A  53       2.025 -12.693 -20.015  1.00  0.00              
ATOM    652 2HG  LYS A  53       3.523 -12.539 -19.068  1.00  0.00              
ATOM    653 1HD  LYS A  53       2.908 -10.247 -18.402  1.00  0.00              
ATOM    654 2HD  LYS A  53       1.451 -10.320 -19.421  1.00  0.00              
ATOM    655 1HE  LYS A  53       0.505 -12.046 -18.011  1.00  0.00              
ATOM    656 2HE  LYS A  53       1.987 -12.096 -17.031  1.00  0.00              
ATOM    657 1HZ  LYS A  53       0.270 -10.740 -15.978  1.00  0.00              
ATOM    658 2HZ  LYS A  53       1.561  -9.797 -16.386  1.00  0.00              
ATOM    659 3HZ  LYS A  53       0.186  -9.751 -17.296  1.00  0.00              
ATOM    660  N   LYS A  54       6.342 -12.242 -20.455  1.00  0.00              
ATOM    661  CA  LYS A  54       7.381 -12.766 -19.591  1.00  0.00              
ATOM    662  C   LYS A  54       6.919 -12.661 -18.149  1.00  0.00              
ATOM    663  O   LYS A  54       6.365 -11.649 -17.738  1.00  0.00              
ATOM    664  CB  LYS A  54       8.698 -12.015 -19.794  1.00  0.00              
ATOM    665  CG  LYS A  54       9.341 -12.230 -21.158  1.00  0.00              
ATOM    666  CD  LYS A  54      10.639 -11.448 -21.287  1.00  0.00              
ATOM    667  CE  LYS A  54      11.262 -11.631 -22.663  1.00  0.00              
ATOM    668  NZ  LYS A  54      12.530 -10.865 -22.807  1.00  0.00              
ATOM    669  H   LYS A  54       6.383 -11.275 -20.744  1.00  0.00              
ATOM    670  HA  LYS A  54       7.550 -13.820 -19.815  1.00  0.00              
ATOM    671 1HB  LYS A  54       8.485 -10.954 -19.657  1.00  0.00              
ATOM    672 2HB  LYS A  54       9.382 -12.351 -19.014  1.00  0.00              
ATOM    673 1HG  LYS A  54       9.543 -13.294 -21.281  1.00  0.00              
ATOM    674 2HG  LYS A  54       8.641 -11.902 -21.926  1.00  0.00              
ATOM    675 1HD  LYS A  54      10.426 -10.391 -21.122  1.00  0.00              
ATOM    676 2HD  LYS A  54      11.334 -11.800 -20.525  1.00  0.00              
ATOM    677 1HE  LYS A  54      11.461 -12.692 -22.810  1.00  0.00              
ATOM    678 2HE  LYS A  54      10.546 -11.290 -23.410  1.00  0.00              
ATOM    679 1HZ  LYS A  54      12.910 -11.013 -23.731  1.00  0.00              
ATOM    680 2HZ  LYS A  54      12.346  -9.881 -22.672  1.00  0.00              
ATOM    681 3HZ  LYS A  54      13.194 -11.181 -22.115  1.00  0.00              
ATOM    682  N   VAL A  55       7.150 -13.718 -17.388  1.00  0.00              
ATOM    683  CA  VAL A  55       6.754 -13.757 -15.995  1.00  0.00              
ATOM    684  C   VAL A  55       7.961 -14.332 -15.266  1.00  0.00              
ATOM    685  O   VAL A  55       8.867 -14.863 -15.901  1.00  0.00              
ATOM    686  CB  VAL A  55       5.510 -14.670 -15.779  1.00  0.00              
ATOM    687  CG1 VAL A  55       4.306 -14.096 -16.524  1.00  0.00              
ATOM    688  CG2 VAL A  55       5.797 -16.081 -16.273  1.00  0.00              
ATOM    689  H   VAL A  55       7.613 -14.520 -17.790  1.00  0.00              
ATOM    690  HA  VAL A  55       6.551 -12.756 -15.612  1.00  0.00              
ATOM    691  HB  VAL A  55       5.306 -14.744 -14.710  1.00  0.00              
ATOM    692 1HG1 VAL A  55       3.440 -14.740 -16.369  1.00  0.00              
ATOM    693 2HG1 VAL A  55       4.086 -13.096 -16.147  1.00  0.00              
ATOM    694 3HG1 VAL A  55       4.530 -14.041 -17.589  1.00  0.00              
ATOM    695 1HG2 VAL A  55       4.920 -16.707 -16.116  1.00  0.00              
ATOM    696 2HG2 VAL A  55       6.036 -16.051 -17.337  1.00  0.00              
ATOM    697 3HG2 VAL A  55       6.643 -16.495 -15.723  1.00  0.00              
ATOM    698  N   VAL A  56       7.981 -14.214 -13.947  1.00  0.00              
ATOM    699  CA  VAL A  56       9.073 -14.755 -13.157  1.00  0.00              
ATOM    700  C   VAL A  56       8.530 -15.859 -12.272  1.00  0.00              
ATOM    701  O   VAL A  56       7.741 -15.602 -11.365  1.00  0.00              
ATOM    702  CB  VAL A  56       9.754 -13.681 -12.288  1.00  0.00              
ATOM    703  CG1 VAL A  56      10.864 -14.298 -11.451  1.00  0.00              
ATOM    704  CG2 VAL A  56      10.304 -12.562 -13.159  1.00  0.00              
ATOM    705  H   VAL A  56       7.224 -13.737 -13.479  1.00  0.00              
ATOM    706  HA  VAL A  56       9.833 -15.212 -13.792  1.00  0.00              
ATOM    707  HB  VAL A  56       9.009 -13.234 -11.630  1.00  0.00              
ATOM    708 1HG1 VAL A  56      11.335 -13.525 -10.843  1.00  0.00              
ATOM    709 2HG1 VAL A  56      10.446 -15.066 -10.801  1.00  0.00              
ATOM    710 3HG1 VAL A  56      11.610 -14.745 -12.109  1.00  0.00              
ATOM    711 1HG2 VAL A  56      10.781 -11.811 -12.529  1.00  0.00              
ATOM    712 2HG2 VAL A  56      11.036 -12.970 -13.855  1.00  0.00              
ATOM    713 3HG2 VAL A  56       9.489 -12.101 -13.717  1.00  0.00              
ATOM    714  N   LEU A  57       8.945 -17.091 -12.550  1.00  0.00              
ATOM    715  CA  LEU A  57       8.452 -18.250 -11.815  1.00  0.00              
ATOM    716  C   LEU A  57       9.482 -18.720 -10.802  1.00  0.00              
ATOM    717  O   LEU A  57      10.519 -19.270 -11.169  1.00  0.00              
ATOM    718  CB  LEU A  57       8.131 -19.395 -12.778  1.00  0.00              
ATOM    719  CG  LEU A  57       7.635 -20.670 -12.095  1.00  0.00              
ATOM    720  CD1 LEU A  57       6.313 -20.406 -11.381  1.00  0.00              
ATOM    721  CD2 LEU A  57       7.485 -21.769 -13.127  1.00  0.00              
ATOM    722  H   LEU A  57       9.620 -17.228 -13.289  1.00  0.00              
ATOM    723  HA  LEU A  57       7.560 -17.974 -11.254  1.00  0.00              
ATOM    724 1HB  LEU A  57       7.325 -18.929 -13.344  1.00  0.00              
ATOM    725 2HB  LEU A  57       8.966 -19.608 -13.445  1.00  0.00              
ATOM    726  HG  LEU A  57       8.406 -20.979 -11.388  1.00  0.00              
ATOM    727 1HD1 LEU A  57       5.970 -21.320 -10.899  1.00  0.00              
ATOM    728 2HD1 LEU A  57       6.455 -19.630 -10.628  1.00  0.00              
ATOM    729 3HD1 LEU A  57       5.568 -20.078 -12.106  1.00  0.00              
ATOM    730 1HD2 LEU A  57       7.132 -22.679 -12.641  1.00  0.00              
ATOM    731 2HD2 LEU A  57       6.766 -21.460 -13.885  1.00  0.00              
ATOM    732 3HD2 LEU A  57       8.449 -21.960 -13.599  1.00  0.00              
ATOM    733  N   ASP A  58       9.176 -18.518  -9.526  1.00  0.00              
ATOM    734  CA  ASP A  58      10.062 -18.950  -8.460  1.00  0.00              
ATOM    735  C   ASP A  58      11.473 -18.401  -8.676  1.00  0.00              
ATOM    736  O   ASP A  58      12.467 -19.108  -8.502  1.00  0.00              
ATOM    737  CB  ASP A  58      10.069 -20.480  -8.371  1.00  0.00              
ATOM    738  CG  ASP A  58       8.716 -21.039  -7.950  1.00  0.00              
ATOM    739  OD1 ASP A  58       8.132 -20.490  -6.989  1.00  0.00              
ATOM    740  OD2 ASP A  58       8.237 -22.021  -8.560  1.00  0.00              
ATOM    741  H   ASP A  58       8.310 -18.055  -9.289  1.00  0.00              
ATOM    742  HA  ASP A  58       9.713 -18.554  -7.506  1.00  0.00              
ATOM    743 1HB  ASP A  58      10.422 -20.966  -9.281  1.00  0.00              
ATOM    744 2HB  ASP A  58      10.800 -20.622  -7.575  1.00  0.00              
ATOM    745  N   GLY A  59      11.539 -17.133  -9.080  1.00  0.00              
ATOM    746  CA  GLY A  59      12.810 -16.474  -9.329  1.00  0.00              
ATOM    747  C   GLY A  59      13.414 -16.661 -10.707  1.00  0.00              
ATOM    748  O   GLY A  59      14.422 -16.035 -11.036  1.00  0.00              
ATOM    749  H   GLY A  59      10.682 -16.616  -9.216  1.00  0.00              
ATOM    750 1HA  GLY A  59      12.686 -15.399  -9.194  1.00  0.00              
ATOM    751 2HA  GLY A  59      13.549 -16.845  -8.620  1.00  0.00              
ATOM    752  N   GLU A  60      12.813 -17.523 -11.519  1.00  0.00              
ATOM    753  CA  GLU A  60      13.310 -17.730 -12.870  1.00  0.00              
ATOM    754  C   GLU A  60      12.431 -17.108 -13.941  1.00  0.00              
ATOM    755  O   GLU A  60      11.272 -17.488 -14.130  1.00  0.00              
ATOM    756  CB  GLU A  60      13.466 -19.228 -13.143  1.00  0.00              
ATOM    757  CG  GLU A  60      14.009 -19.563 -14.524  1.00  0.00              
ATOM    758  CD  GLU A  60      14.142 -21.048 -14.714  1.00  0.00              
ATOM    759  OE1 GLU A  60      13.812 -21.775 -13.808  1.00  0.00              
ATOM    760  OE2 GLU A  60      14.467 -21.461 -15.802  1.00  0.00              
ATOM    761  H   GLU A  60      12.004 -18.043 -11.207  1.00  0.00              
ATOM    762  HA  GLU A  60      14.281 -17.247 -12.985  1.00  0.00              
ATOM    763 1HB  GLU A  60      14.141 -19.621 -12.382  1.00  0.00              
ATOM    764 2HB  GLU A  60      12.480 -19.678 -13.022  1.00  0.00              
ATOM    765 1HG  GLU A  60      13.415 -19.145 -15.337  1.00  0.00              
ATOM    766 2HG  GLU A  60      14.998 -19.107 -14.528  1.00  0.00              
ATOM    767  N   GLU A  61      12.998 -16.142 -14.649  1.00  0.00              
ATOM    768  CA  GLU A  61      12.259 -15.447 -15.681  1.00  0.00              
ATOM    769  C   GLU A  61      12.001 -16.391 -16.850  1.00  0.00              
ATOM    770  O   GLU A  61      12.933 -16.922 -17.444  1.00  0.00              
ATOM    771  CB  GLU A  61      13.019 -14.204 -16.148  1.00  0.00              
ATOM    772  CG  GLU A  61      12.235 -13.306 -17.095  1.00  0.00              
ATOM    773  CD  GLU A  61      13.029 -12.087 -17.475  1.00  0.00              
ATOM    774  OE1 GLU A  61      14.130 -11.947 -17.000  1.00  0.00              
ATOM    775  OE2 GLU A  61      12.583 -11.354 -18.325  1.00  0.00              
ATOM    776  H   GLU A  61      13.957 -15.882 -14.470  1.00  0.00              
ATOM    777  HA  GLU A  61      11.289 -15.134 -15.294  1.00  0.00              
ATOM    778 1HB  GLU A  61      13.288 -13.641 -15.254  1.00  0.00              
ATOM    779 2HB  GLU A  61      13.925 -14.552 -16.645  1.00  0.00              
ATOM    780 1HG  GLU A  61      11.900 -13.816 -17.997  1.00  0.00              
ATOM    781 2HG  GLU A  61      11.370 -13.006 -16.505  1.00  0.00              
ATOM    782  N   VAL A  62      10.729 -16.611 -17.154  1.00  0.00              
ATOM    783  CA  VAL A  62      10.329 -17.498 -18.238  1.00  0.00              
ATOM    784  C   VAL A  62       9.219 -16.787 -19.008  1.00  0.00              
ATOM    785  O   VAL A  62       8.812 -15.686 -18.651  1.00  0.00              
ATOM    786  CB  VAL A  62       9.745 -18.835 -17.702  1.00  0.00              
ATOM    787  CG1 VAL A  62      10.815 -19.619 -16.936  1.00  0.00              
ATOM    788  CG2 VAL A  62       8.536 -18.551 -16.803  1.00  0.00              
ATOM    789  H   VAL A  62      10.017 -16.143 -16.612  1.00  0.00              
ATOM    790  HA  VAL A  62      11.152 -17.672 -18.932  1.00  0.00              
ATOM    791  HB  VAL A  62       9.389 -19.428 -18.544  1.00  0.00              
ATOM    792 1HG1 VAL A  62      10.389 -20.553 -16.568  1.00  0.00              
ATOM    793 2HG1 VAL A  62      11.650 -19.840 -17.601  1.00  0.00              
ATOM    794 3HG1 VAL A  62      11.169 -19.025 -16.093  1.00  0.00              
ATOM    795 1HG2 VAL A  62       8.131 -19.490 -16.431  1.00  0.00              
ATOM    796 2HG2 VAL A  62       8.847 -17.931 -15.962  1.00  0.00              
ATOM    797 3HG2 VAL A  62       7.771 -18.028 -17.377  1.00  0.00              
ATOM    798  N   VAL A  63       8.739 -17.422 -20.067  1.00  0.00              
ATOM    799  CA  VAL A  63       7.666 -16.857 -20.862  1.00  0.00              
ATOM    800  C   VAL A  63       6.438 -17.736 -20.686  1.00  0.00              
ATOM    801  O   VAL A  63       6.552 -18.952 -20.526  1.00  0.00              
ATOM    802  CB  VAL A  63       8.033 -16.758 -22.355  1.00  0.00              
ATOM    803  CG1 VAL A  63       6.854 -16.228 -23.158  1.00  0.00              
ATOM    804  CG2 VAL A  63       9.250 -15.866 -22.546  1.00  0.00              
ATOM    805  H   VAL A  63       9.126 -18.318 -20.329  1.00  0.00              
ATOM    806  HA  VAL A  63       7.395 -15.860 -20.512  1.00  0.00              
ATOM    807  HB  VAL A  63       8.305 -17.748 -22.719  1.00  0.00              
ATOM    808 1HG1 VAL A  63       7.131 -16.165 -24.211  1.00  0.00              
ATOM    809 2HG1 VAL A  63       6.005 -16.903 -23.047  1.00  0.00              
ATOM    810 3HG1 VAL A  63       6.582 -15.237 -22.795  1.00  0.00              
ATOM    811 1HG2 VAL A  63       9.496 -15.808 -23.606  1.00  0.00              
ATOM    812 2HG2 VAL A  63       9.031 -14.867 -22.168  1.00  0.00              
ATOM    813 3HG2 VAL A  63      10.097 -16.284 -22.001  1.00  0.00              
ATOM    814  N   ILE A  64       5.264 -17.115 -20.694  1.00  0.00              
ATOM    815  CA  ILE A  64       4.025 -17.862 -20.578  1.00  0.00              
ATOM    816  C   ILE A  64       3.162 -17.451 -21.763  1.00  0.00              
ATOM    817  O   ILE A  64       3.086 -16.274 -22.099  1.00  0.00              
ATOM    818  CB  ILE A  64       3.263 -17.527 -19.270  1.00  0.00              
ATOM    819  CG1 ILE A  64       1.995 -18.380 -19.178  1.00  0.00              
ATOM    820  CG2 ILE A  64       2.872 -16.056 -19.244  1.00  0.00              
ATOM    821  CD1 ILE A  64       1.331 -18.335 -17.797  1.00  0.00              
ATOM    822  H   ILE A  64       5.225 -16.110 -20.782  1.00  0.00              
ATOM    823  HA  ILE A  64       4.213 -18.932 -20.660  1.00  0.00              
ATOM    824  HB  ILE A  64       3.905 -17.747 -18.418  1.00  0.00              
ATOM    825 1HG1 ILE A  64       1.300 -18.011 -19.931  1.00  0.00              
ATOM    826 2HG1 ILE A  64       2.277 -19.406 -19.416  1.00  0.00              
ATOM    827 1HG2 ILE A  64       2.338 -15.836 -18.321  1.00  0.00              
ATOM    828 2HG2 ILE A  64       3.769 -15.440 -19.299  1.00  0.00              
ATOM    829 3HG2 ILE A  64       2.229 -15.835 -20.096  1.00  0.00              
ATOM    830 1HD1 ILE A  64       0.438 -18.961 -17.800  1.00  0.00              
ATOM    831 2HD1 ILE A  64       2.029 -18.703 -17.045  1.00  0.00              
ATOM    832 3HD1 ILE A  64       1.052 -17.309 -17.560  1.00  0.00              
ATOM    833  N   VAL A  65       2.550 -18.429 -22.413  1.00  0.00              
ATOM    834  CA  VAL A  65       1.693 -18.163 -23.548  1.00  0.00              
ATOM    835  C   VAL A  65       0.331 -18.683 -23.123  1.00  0.00              
ATOM    836  O   VAL A  65       0.215 -19.802 -22.643  1.00  0.00              
ATOM    837  CB  VAL A  65       2.165 -18.851 -24.843  1.00  0.00              
ATOM    838  CG1 VAL A  65       1.283 -18.444 -26.014  1.00  0.00              
ATOM    839  CG2 VAL A  65       3.619 -18.510 -25.128  1.00  0.00              
ATOM    840  H   VAL A  65       2.683 -19.384 -22.110  1.00  0.00              
ATOM    841  HA  VAL A  65       1.622 -17.093 -23.750  1.00  0.00              
ATOM    842  HB  VAL A  65       2.113 -19.932 -24.708  1.00  0.00              
ATOM    843 1HG1 VAL A  65       1.630 -18.940 -26.921  1.00  0.00              
ATOM    844 2HG1 VAL A  65       0.253 -18.736 -25.813  1.00  0.00              
ATOM    845 3HG1 VAL A  65       1.335 -17.364 -26.150  1.00  0.00              
ATOM    846 1HG2 VAL A  65       3.936 -19.005 -26.046  1.00  0.00              
ATOM    847 2HG2 VAL A  65       3.723 -17.431 -25.243  1.00  0.00              
ATOM    848 3HG2 VAL A  65       4.242 -18.849 -24.300  1.00  0.00              
ATOM    849  N   ILE A  66      -0.695 -17.856 -23.281  1.00  0.00              
ATOM    850  CA  ILE A  66      -2.048 -18.272 -22.950  1.00  0.00              
ATOM    851  C   ILE A  66      -2.943 -18.305 -24.181  1.00  0.00              
ATOM    852  O   ILE A  66      -3.123 -17.299 -24.873  1.00  0.00              
ATOM    853  CB  ILE A  66      -2.696 -17.308 -21.921  1.00  0.00              
ATOM    854  CG1 ILE A  66      -1.858 -17.262 -20.641  1.00  0.00              
ATOM    855  CG2 ILE A  66      -4.123 -17.756 -21.621  1.00  0.00              
ATOM    856  CD1 ILE A  66      -2.249 -16.135 -19.670  1.00  0.00              
ATOM    857  H   ILE A  66      -0.540 -16.924 -23.635  1.00  0.00              
ATOM    858  HA  ILE A  66      -2.055 -19.298 -22.583  1.00  0.00              
ATOM    859  HB  ILE A  66      -2.704 -16.300 -22.334  1.00  0.00              
ATOM    860 1HG1 ILE A  66      -1.974 -18.224 -20.142  1.00  0.00              
ATOM    861 2HG1 ILE A  66      -0.817 -17.134 -20.939  1.00  0.00              
ATOM    862 1HG2 ILE A  66      -4.574 -17.076 -20.898  1.00  0.00              
ATOM    863 2HG2 ILE A  66      -4.708 -17.746 -22.540  1.00  0.00              
ATOM    864 3HG2 ILE A  66      -4.110 -18.766 -21.210  1.00  0.00              
ATOM    865 1HD1 ILE A  66      -1.606 -16.172 -18.790  1.00  0.00              
ATOM    866 2HD1 ILE A  66      -2.129 -15.170 -20.164  1.00  0.00              
ATOM    867 3HD1 ILE A  66      -3.286 -16.260 -19.365  1.00  0.00              
ATOM    868  N   TYR A  67      -3.479 -19.482 -24.468  1.00  0.00              
ATOM    869  CA  TYR A  67      -4.349 -19.647 -25.611  1.00  0.00              
ATOM    870  C   TYR A  67      -5.720 -19.838 -24.965  1.00  0.00              
ATOM    871  O   TYR A  67      -5.922 -20.769 -24.181  1.00  0.00              
ATOM    872  CB  TYR A  67      -3.948 -20.834 -26.490  1.00  0.00              
ATOM    873  CG  TYR A  67      -2.614 -20.663 -27.181  1.00  0.00              
ATOM    874  CD1 TYR A  67      -1.494 -21.358 -26.750  1.00  0.00              
ATOM    875  CD2 TYR A  67      -2.479 -19.807 -28.264  1.00  0.00              
ATOM    876  CE1 TYR A  67      -0.272 -21.205 -27.377  1.00  0.00              
ATOM    877  CE2 TYR A  67      -1.263 -19.646 -28.899  1.00  0.00              
ATOM    878  CZ  TYR A  67      -0.161 -20.347 -28.453  1.00  0.00              
ATOM    879  OH  TYR A  67       1.052 -20.191 -29.082  1.00  0.00              
ATOM    880  H   TYR A  67      -3.280 -20.280 -23.882  1.00  0.00              
ATOM    881  HA  TYR A  67      -4.316 -18.753 -26.234  1.00  0.00              
ATOM    882 1HB  TYR A  67      -3.914 -21.715 -25.847  1.00  0.00              
ATOM    883 2HB  TYR A  67      -4.731 -20.960 -27.237  1.00  0.00              
ATOM    884  HD1 TYR A  67      -1.589 -22.034 -25.899  1.00  0.00              
ATOM    885  HD2 TYR A  67      -3.353 -19.256 -28.611  1.00  0.00              
ATOM    886  HE1 TYR A  67       0.600 -21.757 -27.027  1.00  0.00              
ATOM    887  HE2 TYR A  67      -1.177 -18.968 -29.748  1.00  0.00              
ATOM    888  HH  TYR A  67       1.017 -19.573 -29.816  1.00  0.00              
ATOM    889  N   ASP A  68      -6.632 -18.915 -25.256  1.00  0.00              
ATOM    890  CA  ASP A  68      -8.013 -18.990 -24.791  1.00  0.00              
ATOM    891  C   ASP A  68      -8.760 -19.585 -25.968  1.00  0.00              
ATOM    892  O   ASP A  68      -8.908 -18.942 -27.010  1.00  0.00              
ATOM    893  CB  ASP A  68      -8.577 -17.624 -24.391  1.00  0.00              
ATOM    894  CG  ASP A  68     -10.004 -17.663 -23.862  1.00  0.00              
ATOM    895  OD1 ASP A  68     -10.496 -18.739 -23.614  1.00  0.00              
ATOM    896  OD2 ASP A  68     -10.533 -16.620 -23.561  1.00  0.00              
ATOM    897  H   ASP A  68      -6.347 -18.131 -25.825  1.00  0.00              
ATOM    898  HA  ASP A  68      -8.073 -19.638 -23.916  1.00  0.00              
ATOM    899 1HB  ASP A  68      -7.944 -17.082 -23.688  1.00  0.00              
ATOM    900 2HB  ASP A  68      -8.562 -17.121 -25.358  1.00  0.00              
ATOM    901  N   THR A  69      -9.215 -20.821 -25.798  1.00  0.00              
ATOM    902  CA  THR A  69      -9.912 -21.543 -26.856  1.00  0.00              
ATOM    903  C   THR A  69     -11.423 -21.385 -26.951  1.00  0.00              
ATOM    904  O   THR A  69     -12.080 -20.862 -26.057  1.00  0.00              
ATOM    905  CB  THR A  69      -9.616 -23.049 -26.736  1.00  0.00              
ATOM    906  OG1 THR A  69     -10.136 -23.544 -25.495  1.00  0.00              
ATOM    907  CG2 THR A  69      -8.117 -23.304 -26.790  1.00  0.00              
ATOM    908  H   THR A  69      -9.072 -21.272 -24.906  1.00  0.00              
ATOM    909  HA  THR A  69      -9.581 -21.181 -27.830  1.00  0.00              
ATOM    910  HB  THR A  69     -10.102 -23.573 -27.558  1.00  0.00              
ATOM    911  HG1 THR A  69     -10.238 -24.497 -25.549  1.00  0.00              
ATOM    912 1HG2 THR A  69      -7.927 -24.374 -26.703  1.00  0.00              
ATOM    913 2HG2 THR A  69      -7.720 -22.939 -27.737  1.00  0.00              
ATOM    914 3HG2 THR A  69      -7.630 -22.782 -25.967  1.00  0.00              
ATOM    915  N   ALA A  70     -11.964 -21.897 -28.047  1.00  0.00              
ATOM    916  CA  ALA A  70     -13.389 -21.803 -28.324  1.00  0.00              
ATOM    917  C   ALA A  70     -14.202 -22.573 -27.288  1.00  0.00              
ATOM    918  O   ALA A  70     -13.951 -23.758 -27.036  1.00  0.00              
ATOM    919  CB  ALA A  70     -13.682 -22.343 -29.724  1.00  0.00              
ATOM    920  H   ALA A  70     -11.364 -22.368 -28.710  1.00  0.00              
ATOM    921  HA  ALA A  70     -13.689 -20.757 -28.261  1.00  0.00              
ATOM    922 1HB  ALA A  70     -14.751 -22.270 -29.925  1.00  0.00              
ATOM    923 2HB  ALA A  70     -13.133 -21.758 -30.462  1.00  0.00              
ATOM    924 3HB  ALA A  70     -13.373 -23.386 -29.784  1.00  0.00              
ATOM    925  N   GLY A  71     -15.177 -21.892 -26.694  1.00  0.00              
ATOM    926  CA  GLY A  71     -16.051 -22.536 -25.736  1.00  0.00              
ATOM    927  C   GLY A  71     -17.174 -23.286 -26.420  1.00  0.00              
ATOM    928  O   GLY A  71     -17.781 -24.174 -25.825  1.00  0.00              
ATOM    929  H   GLY A  71     -15.317 -20.915 -26.908  1.00  0.00              
ATOM    930 1HA  GLY A  71     -15.470 -23.241 -25.141  1.00  0.00              
ATOM    931 2HA  GLY A  71     -16.482 -21.779 -25.082  1.00  0.00              
ATOM    932  N   GLN A  72     -17.455 -22.923 -27.668  1.00  0.00              
ATOM    933  CA  GLN A  72     -18.510 -23.568 -28.442  1.00  0.00              
ATOM    934  C   GLN A  72     -18.123 -24.983 -28.856  1.00  0.00              
ATOM    935  O   GLN A  72     -16.941 -25.305 -28.978  1.00  0.00              
ATOM    936  CB  GLN A  72     -18.839 -22.740 -29.687  1.00  0.00              
ATOM    937  CG  GLN A  72     -19.396 -21.359 -29.388  1.00  0.00              
ATOM    938  CD  GLN A  72     -20.703 -21.416 -28.620  1.00  0.00              
ATOM    939  OE1 GLN A  72     -21.641 -22.114 -29.014  1.00  0.00              
ATOM    940  NE2 GLN A  72     -20.774 -20.676 -27.519  1.00  0.00              
ATOM    941  H   GLN A  72     -16.919 -22.178 -28.092  1.00  0.00              
ATOM    942  HA  GLN A  72     -19.405 -23.666 -27.828  1.00  0.00              
ATOM    943 1HB  GLN A  72     -17.915 -22.650 -30.258  1.00  0.00              
ATOM    944 2HB  GLN A  72     -19.566 -23.313 -30.262  1.00  0.00              
ATOM    945 1HG  GLN A  72     -18.791 -20.559 -28.960  1.00  0.00              
ATOM    946 2HG  GLN A  72     -19.618 -21.127 -30.430  1.00  0.00              
ATOM    947 1HE2 GLN A  72     -21.612 -20.672 -26.972  1.00  0.00              
ATOM    948 2HE2 GLN A  72     -19.991 -20.122 -27.237  1.00  0.00              
ATOM    949  N   LYS A  73     -19.129 -25.825 -29.068  1.00  0.00              
ATOM    950  CA  LYS A  73     -18.902 -27.221 -29.421  1.00  0.00              
ATOM    951  C   LYS A  73     -19.071 -27.452 -30.919  1.00  0.00              
ATOM    952  O   LYS A  73     -19.324 -28.573 -31.359  1.00  0.00              
ATOM    953  CB  LYS A  73     -19.852 -28.130 -28.639  1.00  0.00              
ATOM    954  CG  LYS A  73     -19.585 -28.178 -27.141  1.00  0.00              
ATOM    955  CD  LYS A  73     -20.572 -29.093 -26.432  1.00  0.00              
ATOM    956  CE  LYS A  73     -20.318 -29.127 -24.932  1.00  0.00              
ATOM    957  NZ  LYS A  73     -21.296 -29.995 -24.222  1.00  0.00              
ATOM    958  H   LYS A  73     -20.077 -25.488 -28.983  1.00  0.00              
ATOM    959  HA  LYS A  73     -17.876 -27.500 -29.181  1.00  0.00              
ATOM    960 1HB  LYS A  73     -20.863 -27.762 -28.816  1.00  0.00              
ATOM    961 2HB  LYS A  73     -19.753 -29.132 -29.057  1.00  0.00              
ATOM    962 1HG  LYS A  73     -18.570 -28.545 -26.981  1.00  0.00              
ATOM    963 2HG  LYS A  73     -19.673 -27.169 -26.740  1.00  0.00              
ATOM    964 1HD  LYS A  73     -21.582 -28.728 -26.622  1.00  0.00              
ATOM    965 2HD  LYS A  73     -20.468 -30.099 -26.840  1.00  0.00              
ATOM    966 1HE  LYS A  73     -19.311 -29.504 -24.764  1.00  0.00              
ATOM    967 2HE  LYS A  73     -20.393 -28.109 -24.550  1.00  0.00              
ATOM    968 1HZ  LYS A  73     -21.094 -29.990 -23.232  1.00  0.00              
ATOM    969 2HZ  LYS A  73     -22.232 -29.646 -24.376  1.00  0.00              
ATOM    970 3HZ  LYS A  73     -21.227 -30.939 -24.574  1.00  0.00              
ATOM    971  N   ARG A  74     -18.928 -26.385 -31.697  1.00  0.00              
ATOM    972  CA  ARG A  74     -18.939 -26.492 -33.152  1.00  0.00              
ATOM    973  C   ARG A  74     -17.548 -26.832 -33.677  1.00  0.00              
ATOM    974  O   ARG A  74     -17.353 -26.994 -34.883  1.00  0.00              
ATOM    975  CB  ARG A  74     -19.501 -25.245 -33.819  1.00  0.00              
ATOM    976  CG  ARG A  74     -20.975 -24.986 -33.552  1.00  0.00              
ATOM    977  CD  ARG A  74     -21.507 -23.756 -34.192  1.00  0.00              
ATOM    978  NE  ARG A  74     -22.904 -23.479 -33.898  1.00  0.00              
ATOM    979  CZ  ARG A  74     -23.559 -22.364 -34.277  1.00  0.00              
ATOM    980  NH1 ARG A  74     -22.941 -21.404 -34.929  1.00  0.00              
ATOM    981  NH2 ARG A  74     -24.835 -22.250 -33.954  1.00  0.00              
ATOM    982  H   ARG A  74     -18.809 -25.476 -31.271  1.00  0.00              
ATOM    983  HA  ARG A  74     -19.600 -27.304 -33.457  1.00  0.00              
ATOM    984 1HB  ARG A  74     -18.917 -24.400 -33.457  1.00  0.00              
ATOM    985 2HB  ARG A  74     -19.346 -25.361 -34.892  1.00  0.00              
ATOM    986 1HG  ARG A  74     -21.550 -25.834 -33.926  1.00  0.00              
ATOM    987 2HG  ARG A  74     -21.121 -24.896 -32.475  1.00  0.00              
ATOM    988 1HD  ARG A  74     -20.926 -22.900 -33.849  1.00  0.00              
ATOM    989 2HD  ARG A  74     -21.412 -23.850 -35.273  1.00  0.00              
ATOM    990  HE  ARG A  74     -23.579 -24.038 -33.394  1.00  0.00              
ATOM    991 1HH1 ARG A  74     -21.961 -21.499 -35.153  1.00  0.00              
ATOM    992 2HH1 ARG A  74     -23.450 -20.577 -35.204  1.00  0.00              
ATOM    993 1HH2 ARG A  74     -25.290 -22.990 -33.437  1.00  0.00              
ATOM    994 2HH2 ARG A  74     -25.349 -21.425 -34.225  1.00  0.00              
ATOM    995  N   GLU A  75     -16.588 -26.934 -32.765  1.00  0.00              
ATOM    996  CA  GLU A  75     -15.197 -27.176 -33.134  1.00  0.00              
ATOM    997  C   GLU A  75     -14.765 -28.577 -32.712  1.00  0.00              
ATOM    998  O   GLU A  75     -15.119 -29.046 -31.630  1.00  0.00              
ATOM    999  CB  GLU A  75     -14.281 -26.126 -32.502  1.00  0.00              
ATOM   1000  CG  GLU A  75     -14.496 -24.711 -33.018  1.00  0.00              
ATOM   1001  CD  GLU A  75     -13.319 -23.829 -32.704  1.00  0.00              
ATOM   1002  OE1 GLU A  75     -12.407 -24.295 -32.064  1.00  0.00              
ATOM   1003  OE2 GLU A  75     -13.280 -22.727 -33.197  1.00  0.00              
ATOM   1004  H   GLU A  75     -16.829 -26.842 -31.788  1.00  0.00              
ATOM   1005  HA  GLU A  75     -15.088 -27.124 -34.218  1.00  0.00              
ATOM   1006 1HB  GLU A  75     -14.462 -26.151 -31.427  1.00  0.00              
ATOM   1007 2HB  GLU A  75     -13.255 -26.434 -32.705  1.00  0.00              
ATOM   1008 1HG  GLU A  75     -14.707 -24.666 -34.086  1.00  0.00              
ATOM   1009 2HG  GLU A  75     -15.367 -24.365 -32.463  1.00  0.00              
ATOM   1010  N   ALA A  76     -13.997 -29.239 -33.571  1.00  0.00              
ATOM   1011  CA  ALA A  76     -13.533 -30.594 -33.300  1.00  0.00              
ATOM   1012  C   ALA A  76     -12.053 -30.736 -33.635  1.00  0.00              
ATOM   1013  O   ALA A  76     -11.225 -30.966 -32.755  1.00  0.00              
ATOM   1014  CB  ALA A  76     -14.351 -31.595 -34.105  1.00  0.00              
ATOM   1015  H   ALA A  76     -13.727 -28.791 -34.435  1.00  0.00              
ATOM   1016  HA  ALA A  76     -13.651 -30.798 -32.236  1.00  0.00              
ATOM   1017 1HB  ALA A  76     -13.998 -32.605 -33.894  1.00  0.00              
ATOM   1018 2HB  ALA A  76     -15.402 -31.514 -33.826  1.00  0.00              
ATOM   1019 3HB  ALA A  76     -14.240 -31.385 -35.167  1.00  0.00              
ATOM   1020  N   SER A  77     -11.729 -30.597 -34.917  1.00  0.00              
ATOM   1021  CA  SER A  77     -10.355 -30.730 -35.385  1.00  0.00              
ATOM   1022  C   SER A  77      -9.497 -29.588 -34.853  1.00  0.00              
ATOM   1023  O   SER A  77      -8.321 -29.776 -34.536  1.00  0.00              
ATOM   1024  CB  SER A  77     -10.316 -30.765 -36.900  1.00  0.00              
ATOM   1025  OG  SER A  77     -10.733 -29.553 -37.466  1.00  0.00              
ATOM   1026  H   SER A  77     -12.458 -30.393 -35.586  1.00  0.00              
ATOM   1027  HA  SER A  77      -9.904 -31.692 -35.136  1.00  0.00              
ATOM   1028 1HB  SER A  77      -9.294 -30.971 -37.218  1.00  0.00              
ATOM   1029 2HB  SER A  77     -10.971 -31.562 -37.248  1.00  0.00              
ATOM   1030  HG  SER A  77     -10.410 -29.493 -38.368  1.00  0.00              
ATOM   1031  N   SER A  78     -10.093 -28.404 -34.763  1.00  0.00              
ATOM   1032  CA  SER A  78      -9.384 -27.227 -34.280  1.00  0.00              
ATOM   1033  C   SER A  78      -9.131 -27.384 -32.786  1.00  0.00              
ATOM   1034  O   SER A  78      -8.026 -27.136 -32.302  1.00  0.00              
ATOM   1035  CB  SER A  78     -10.176 -25.966 -34.568  1.00  0.00              
ATOM   1036  OG  SER A  78     -10.284 -25.715 -35.942  1.00  0.00              
ATOM   1037  H   SER A  78     -11.061 -28.316 -35.037  1.00  0.00              
ATOM   1038  HA  SER A  78      -8.460 -27.024 -34.824  1.00  0.00              
ATOM   1039 1HB  SER A  78     -11.175 -26.079 -34.148  1.00  0.00              
ATOM   1040 2HB  SER A  78      -9.676 -25.124 -34.091  1.00  0.00              
ATOM   1041  HG  SER A  78     -10.790 -24.911 -36.080  1.00  0.00              
ATOM   1042  N   ARG A  79     -10.169 -27.799 -32.064  1.00  0.00              
ATOM   1043  CA  ARG A  79     -10.049 -28.133 -30.650  1.00  0.00              
ATOM   1044  C   ARG A  79      -8.903 -29.111 -30.431  1.00  0.00              
ATOM   1045  O   ARG A  79      -8.053 -28.907 -29.564  1.00  0.00              
ATOM   1046  CB  ARG A  79     -11.343 -28.773 -30.145  1.00  0.00              
ATOM   1047  CG  ARG A  79     -12.435 -27.795 -29.772  1.00  0.00              
ATOM   1048  CD  ARG A  79     -12.172 -27.165 -28.416  1.00  0.00              
ATOM   1049  NE  ARG A  79     -13.323 -26.402 -27.945  1.00  0.00              
ATOM   1050  CZ  ARG A  79     -14.378 -26.940 -27.339  1.00  0.00              
ATOM   1051  NH1 ARG A  79     -14.428 -28.249 -27.127  1.00  0.00              
ATOM   1052  NH2 ARG A  79     -15.386 -26.170 -26.950  1.00  0.00              
ATOM   1053  H   ARG A  79     -11.069 -27.883 -32.516  1.00  0.00              
ATOM   1054  HA  ARG A  79      -9.817 -27.235 -30.077  1.00  0.00              
ATOM   1055 1HB  ARG A  79     -11.704 -29.428 -30.937  1.00  0.00              
ATOM   1056 2HB  ARG A  79     -11.082 -29.369 -29.270  1.00  0.00              
ATOM   1057 1HG  ARG A  79     -12.477 -27.015 -30.533  1.00  0.00              
ATOM   1058 2HG  ARG A  79     -13.385 -28.329 -29.748  1.00  0.00              
ATOM   1059 1HD  ARG A  79     -11.953 -27.954 -27.696  1.00  0.00              
ATOM   1060 2HD  ARG A  79     -11.314 -26.498 -28.496  1.00  0.00              
ATOM   1061  HE  ARG A  79     -13.501 -25.408 -27.996  1.00  0.00              
ATOM   1062 1HH1 ARG A  79     -13.662 -28.836 -27.425  1.00  0.00              
ATOM   1063 2HH1 ARG A  79     -15.231 -28.651 -26.667  1.00  0.00              
ATOM   1064 1HH2 ARG A  79     -15.349 -25.174 -27.115  1.00  0.00              
ATOM   1065 2HH2 ARG A  79     -16.184 -26.582 -26.491  1.00  0.00              
ATOM   1066  N   ASP A  80      -8.899 -30.177 -31.226  1.00  0.00              
ATOM   1067  CA  ASP A  80      -7.897 -31.226 -31.117  1.00  0.00              
ATOM   1068  C   ASP A  80      -6.483 -30.717 -31.362  1.00  0.00              
ATOM   1069  O   ASP A  80      -5.553 -31.070 -30.637  1.00  0.00              
ATOM   1070  CB  ASP A  80      -8.217 -32.359 -32.095  1.00  0.00              
ATOM   1071  CG  ASP A  80      -9.390 -33.236 -31.681  1.00  0.00              
ATOM   1072  OD1 ASP A  80      -9.802 -33.147 -30.548  1.00  0.00              
ATOM   1073  OD2 ASP A  80      -9.964 -33.869 -32.535  1.00  0.00              
ATOM   1074  H   ASP A  80      -9.619 -30.255 -31.930  1.00  0.00              
ATOM   1075  HA  ASP A  80      -7.891 -31.627 -30.103  1.00  0.00              
ATOM   1076 1HB  ASP A  80      -8.363 -32.019 -33.121  1.00  0.00              
ATOM   1077 2HB  ASP A  80      -7.293 -32.934 -32.030  1.00  0.00              
ATOM   1078  N   ASP A  81      -6.325 -29.884 -32.384  1.00  0.00              
ATOM   1079  CA  ASP A  81      -5.018 -29.333 -32.716  1.00  0.00              
ATOM   1080  C   ASP A  81      -4.486 -28.444 -31.592  1.00  0.00              
ATOM   1081  O   ASP A  81      -3.305 -28.504 -31.244  1.00  0.00              
ATOM   1082  CB  ASP A  81      -5.090 -28.542 -34.024  1.00  0.00              
ATOM   1083  CG  ASP A  81      -5.233 -29.402 -35.273  1.00  0.00              
ATOM   1084  OD1 ASP A  81      -5.045 -30.592 -35.175  1.00  0.00              
ATOM   1085  OD2 ASP A  81      -5.680 -28.893 -36.272  1.00  0.00              
ATOM   1086  H   ASP A  81      -7.125 -29.624 -32.944  1.00  0.00              
ATOM   1087  HA  ASP A  81      -4.296 -30.141 -32.836  1.00  0.00              
ATOM   1088 1HB  ASP A  81      -5.862 -27.772 -34.024  1.00  0.00              
ATOM   1089 2HB  ASP A  81      -4.106 -28.072 -34.018  1.00  0.00              
ATOM   1090  N   PHE A  82      -5.364 -27.619 -31.028  1.00  0.00              
ATOM   1091  CA  PHE A  82      -4.988 -26.738 -29.926  1.00  0.00              
ATOM   1092  C   PHE A  82      -4.504 -27.574 -28.747  1.00  0.00              
ATOM   1093  O   PHE A  82      -3.431 -27.332 -28.193  1.00  0.00              
ATOM   1094  CB  PHE A  82      -6.164 -25.852 -29.509  1.00  0.00              
ATOM   1095  CG  PHE A  82      -6.679 -24.970 -30.610  1.00  0.00              
ATOM   1096  CD1 PHE A  82      -5.944 -24.786 -31.772  1.00  0.00              
ATOM   1097  CD2 PHE A  82      -7.898 -24.323 -30.487  1.00  0.00              
ATOM   1098  CE1 PHE A  82      -6.417 -23.975 -32.786  1.00  0.00              
ATOM   1099  CE2 PHE A  82      -8.374 -23.512 -31.499  1.00  0.00              
ATOM   1100  CZ  PHE A  82      -7.632 -23.338 -32.650  1.00  0.00              
ATOM   1101  H   PHE A  82      -6.314 -27.600 -31.370  1.00  0.00              
ATOM   1102  HA  PHE A  82      -4.164 -26.093 -30.233  1.00  0.00              
ATOM   1103 1HB  PHE A  82      -7.001 -26.469 -29.185  1.00  0.00              
ATOM   1104 2HB  PHE A  82      -5.864 -25.192 -28.696  1.00  0.00              
ATOM   1105  HD1 PHE A  82      -4.983 -25.291 -31.880  1.00  0.00              
ATOM   1106  HD2 PHE A  82      -8.485 -24.460 -29.577  1.00  0.00              
ATOM   1107  HE1 PHE A  82      -5.829 -23.839 -33.693  1.00  0.00              
ATOM   1108  HE2 PHE A  82      -9.335 -23.009 -31.390  1.00  0.00              
ATOM   1109  HZ  PHE A  82      -8.005 -22.698 -33.448  1.00  0.00              
ATOM   1110  N   PHE A  83      -5.308 -28.567 -28.381  1.00  0.00              
ATOM   1111  CA  PHE A  83      -5.012 -29.433 -27.249  1.00  0.00              
ATOM   1112  C   PHE A  83      -3.713 -30.217 -27.389  1.00  0.00              
ATOM   1113  O   PHE A  83      -2.926 -30.304 -26.449  1.00  0.00              
ATOM   1114  CB  PHE A  83      -6.180 -30.398 -27.023  1.00  0.00              
ATOM   1115  CG  PHE A  83      -7.464 -29.721 -26.617  1.00  0.00              
ATOM   1116  CD1 PHE A  83      -8.626 -30.462 -26.432  1.00  0.00              
ATOM   1117  CD2 PHE A  83      -7.511 -28.349 -26.402  1.00  0.00              
ATOM   1118  CE1 PHE A  83      -9.813 -29.844 -26.037  1.00  0.00              
ATOM   1119  CE2 PHE A  83      -8.691 -27.726 -26.010  1.00  0.00              
ATOM   1120  CZ  PHE A  83      -9.844 -28.476 -25.827  1.00  0.00              
ATOM   1121  H   PHE A  83      -6.154 -28.721 -28.911  1.00  0.00              
ATOM   1122  HA  PHE A  83      -4.877 -28.832 -26.349  1.00  0.00              
ATOM   1123 1HB  PHE A  83      -6.396 -30.948 -27.938  1.00  0.00              
ATOM   1124 2HB  PHE A  83      -5.936 -31.101 -26.228  1.00  0.00              
ATOM   1125  HD1 PHE A  83      -8.602 -31.539 -26.597  1.00  0.00              
ATOM   1126  HD2 PHE A  83      -6.605 -27.759 -26.546  1.00  0.00              
ATOM   1127  HE1 PHE A  83     -10.715 -30.439 -25.895  1.00  0.00              
ATOM   1128  HE2 PHE A  83      -8.711 -26.648 -25.847  1.00  0.00              
ATOM   1129  HZ  PHE A  83     -10.770 -27.991 -25.521  1.00  0.00              
ATOM   1130  N   ARG A  84      -3.488 -30.783 -28.565  1.00  0.00              
ATOM   1131  CA  ARG A  84      -2.281 -31.558 -28.815  1.00  0.00              
ATOM   1132  C   ARG A  84      -1.027 -30.690 -28.751  1.00  0.00              
ATOM   1133  O   ARG A  84       0.024 -31.137 -28.292  1.00  0.00              
ATOM   1134  CB  ARG A  84      -2.361 -32.323 -30.128  1.00  0.00              
ATOM   1135  CG  ARG A  84      -1.183 -33.245 -30.403  1.00  0.00              
ATOM   1136  CD  ARG A  84      -1.353 -34.116 -31.595  1.00  0.00              
ATOM   1137  NE  ARG A  84      -0.220 -34.983 -31.874  1.00  0.00              
ATOM   1138  CZ  ARG A  84      -0.123 -35.795 -32.944  1.00  0.00              
ATOM   1139  NH1 ARG A  84      -1.102 -35.883 -33.818  1.00  0.00              
ATOM   1140  NH2 ARG A  84       0.973 -36.520 -33.081  1.00  0.00              
ATOM   1141  H   ARG A  84      -4.166 -30.675 -29.305  1.00  0.00              
ATOM   1142  HA  ARG A  84      -2.163 -32.318 -28.042  1.00  0.00              
ATOM   1143 1HB  ARG A  84      -3.277 -32.910 -30.099  1.00  0.00              
ATOM   1144 2HB  ARG A  84      -2.429 -31.581 -30.924  1.00  0.00              
ATOM   1145 1HG  ARG A  84      -0.293 -32.634 -30.558  1.00  0.00              
ATOM   1146 2HG  ARG A  84      -1.036 -33.887 -29.535  1.00  0.00              
ATOM   1147 1HD  ARG A  84      -2.223 -34.754 -31.445  1.00  0.00              
ATOM   1148 2HD  ARG A  84      -1.509 -33.489 -32.472  1.00  0.00              
ATOM   1149  HE  ARG A  84       0.634 -35.117 -31.348  1.00  0.00              
ATOM   1150 1HH1 ARG A  84      -1.941 -35.336 -33.689  1.00  0.00              
ATOM   1151 2HH1 ARG A  84      -1.010 -36.498 -34.613  1.00  0.00              
ATOM   1152 1HH2 ARG A  84       1.709 -36.454 -32.390  1.00  0.00              
ATOM   1153 2HH2 ARG A  84       1.071 -37.137 -33.873  1.00  0.00              
ATOM   1154  N   SER A  85      -1.140 -29.442 -29.197  1.00  0.00              
ATOM   1155  CA  SER A  85       0.001 -28.529 -29.185  1.00  0.00              
ATOM   1156  C   SER A  85       0.232 -27.870 -27.832  1.00  0.00              
ATOM   1157  O   SER A  85       1.235 -27.187 -27.644  1.00  0.00              
ATOM   1158  CB  SER A  85      -0.189 -27.465 -30.249  1.00  0.00              
ATOM   1159  OG  SER A  85      -1.254 -26.605 -29.950  1.00  0.00              
ATOM   1160  H   SER A  85      -2.028 -29.115 -29.550  1.00  0.00              
ATOM   1161  HA  SER A  85       0.934 -28.997 -29.503  1.00  0.00              
ATOM   1162 1HB  SER A  85       0.728 -26.882 -30.324  1.00  0.00              
ATOM   1163 2HB  SER A  85      -0.386 -27.955 -31.201  1.00  0.00              
ATOM   1164  HG  SER A  85      -1.340 -25.949 -30.645  1.00  0.00              
ATOM   1165  N   GLY A  86      -0.690 -28.068 -26.896  1.00  0.00              
ATOM   1166  CA  GLY A  86      -0.528 -27.479 -25.576  1.00  0.00              
ATOM   1167  C   GLY A  86       0.473 -28.160 -24.663  1.00  0.00              
ATOM   1168  O   GLY A  86       0.940 -29.256 -24.948  1.00  0.00              
ATOM   1169  H   GLY A  86      -1.508 -28.628 -27.088  1.00  0.00              
ATOM   1170 1HA  GLY A  86      -0.196 -26.446 -25.685  1.00  0.00              
ATOM   1171 2HA  GLY A  86      -1.486 -27.499 -25.057  1.00  0.00              
ATOM   1172  N   GLU A  87       0.793 -27.507 -23.549  1.00  0.00              
ATOM   1173  CA  GLU A  87       1.704 -28.072 -22.564  1.00  0.00              
ATOM   1174  C   GLU A  87       1.001 -28.206 -21.216  1.00  0.00              
ATOM   1175  O   GLU A  87       1.244 -29.156 -20.468  1.00  0.00              
ATOM   1176  CB  GLU A  87       2.959 -27.208 -22.428  1.00  0.00              
ATOM   1177  CG  GLU A  87       3.888 -27.254 -23.633  1.00  0.00              
ATOM   1178  CD  GLU A  87       5.023 -26.280 -23.486  1.00  0.00              
ATOM   1179  OE1 GLU A  87       5.028 -25.542 -22.529  1.00  0.00              
ATOM   1180  OE2 GLU A  87       5.943 -26.348 -24.266  1.00  0.00              
ATOM   1181  H   GLU A  87       0.392 -26.595 -23.384  1.00  0.00              
ATOM   1182  HA  GLU A  87       2.005 -29.074 -22.871  1.00  0.00              
ATOM   1183 1HB  GLU A  87       2.624 -26.183 -22.268  1.00  0.00              
ATOM   1184 2HB  GLU A  87       3.493 -27.558 -21.545  1.00  0.00              
ATOM   1185 1HG  GLU A  87       4.287 -28.248 -23.835  1.00  0.00              
ATOM   1186 2HG  GLU A  87       3.250 -26.946 -24.460  1.00  0.00              
ATOM   1187  N   GLY A  88       0.120 -27.257 -20.913  1.00  0.00              
ATOM   1188  CA  GLY A  88      -0.628 -27.293 -19.666  1.00  0.00              
ATOM   1189  C   GLY A  88      -2.033 -26.761 -19.877  1.00  0.00              
ATOM   1190  O   GLY A  88      -2.258 -25.922 -20.759  1.00  0.00              
ATOM   1191  H   GLY A  88      -0.035 -26.495 -21.558  1.00  0.00              
ATOM   1192 1HA  GLY A  88      -0.680 -28.323 -19.311  1.00  0.00              
ATOM   1193 2HA  GLY A  88      -0.116 -26.680 -18.925  1.00  0.00              
ATOM   1194  N   PHE A  89      -2.980 -27.228 -19.064  1.00  0.00              
ATOM   1195  CA  PHE A  89      -4.356 -26.762 -19.159  1.00  0.00              
ATOM   1196  C   PHE A  89      -4.965 -26.225 -17.867  1.00  0.00              
ATOM   1197  O   PHE A  89      -4.690 -26.744 -16.782  1.00  0.00              
ATOM   1198  CB  PHE A  89      -5.261 -27.899 -19.667  1.00  0.00              
ATOM   1199  CG  PHE A  89      -4.915 -28.383 -21.042  1.00  0.00              
ATOM   1200  CD1 PHE A  89      -3.908 -29.324 -21.231  1.00  0.00              
ATOM   1201  CD2 PHE A  89      -5.561 -27.855 -22.160  1.00  0.00              
ATOM   1202  CE1 PHE A  89      -3.543 -29.728 -22.518  1.00  0.00              
ATOM   1203  CE2 PHE A  89      -5.206 -28.252 -23.446  1.00  0.00              
ATOM   1204  CZ  PHE A  89      -4.195 -29.188 -23.628  1.00  0.00              
ATOM   1205  H   PHE A  89      -2.741 -27.918 -18.366  1.00  0.00              
ATOM   1206  HA  PHE A  89      -4.413 -25.913 -19.842  1.00  0.00              
ATOM   1207 1HB  PHE A  89      -5.186 -28.762 -19.007  1.00  0.00              
ATOM   1208 2HB  PHE A  89      -6.296 -27.564 -19.708  1.00  0.00              
ATOM   1209  HD1 PHE A  89      -3.403 -29.746 -20.361  1.00  0.00              
ATOM   1210  HD2 PHE A  89      -6.354 -27.120 -22.015  1.00  0.00              
ATOM   1211  HE1 PHE A  89      -2.750 -30.464 -22.653  1.00  0.00              
ATOM   1212  HE2 PHE A  89      -5.719 -27.829 -24.309  1.00  0.00              
ATOM   1213  HZ  PHE A  89      -3.911 -29.499 -24.632  1.00  0.00              
ATOM   1214  N   LEU A  90      -5.785 -25.178 -17.991  1.00  0.00              
ATOM   1215  CA  LEU A  90      -6.607 -24.708 -16.873  1.00  0.00              
ATOM   1216  C   LEU A  90      -8.032 -24.992 -17.343  1.00  0.00              
ATOM   1217  O   LEU A  90      -8.551 -24.334 -18.256  1.00  0.00              
ATOM   1218  CB  LEU A  90      -6.435 -23.206 -16.607  1.00  0.00              
ATOM   1219  CG  LEU A  90      -5.057 -22.754 -16.116  1.00  0.00              
ATOM   1220  CD1 LEU A  90      -5.066 -21.250 -15.811  1.00  0.00              
ATOM   1221  CD2 LEU A  90      -4.691 -23.544 -14.864  1.00  0.00              
ATOM   1222  H   LEU A  90      -5.840 -24.698 -18.878  1.00  0.00              
ATOM   1223  HA  LEU A  90      -6.362 -25.276 -15.976  1.00  0.00              
ATOM   1224 1HB  LEU A  90      -6.606 -22.826 -17.613  1.00  0.00              
ATOM   1225 2HB  LEU A  90      -7.206 -22.823 -15.938  1.00  0.00              
ATOM   1226  HG  LEU A  90      -4.337 -23.005 -16.895  1.00  0.00              
ATOM   1227 1HD1 LEU A  90      -4.080 -20.943 -15.463  1.00  0.00              
ATOM   1228 2HD1 LEU A  90      -5.320 -20.696 -16.715  1.00  0.00              
ATOM   1229 3HD1 LEU A  90      -5.804 -21.040 -15.037  1.00  0.00              
ATOM   1230 1HD2 LEU A  90      -3.710 -23.227 -14.508  1.00  0.00              
ATOM   1231 2HD2 LEU A  90      -5.435 -23.361 -14.087  1.00  0.00              
ATOM   1232 3HD2 LEU A  90      -4.666 -24.608 -15.098  1.00  0.00              
ATOM   1233  N   CYS A  91      -8.643 -26.003 -16.738  1.00  0.00              
ATOM   1234  CA  CYS A  91      -9.998 -26.406 -17.072  1.00  0.00              
ATOM   1235  C   CYS A  91     -10.919 -25.601 -16.179  1.00  0.00              
ATOM   1236  O   CYS A  91     -11.090 -25.908 -14.997  1.00  0.00              
ATOM   1237  CB  CYS A  91     -10.145 -27.910 -16.819  1.00  0.00              
ATOM   1238  SG  CYS A  91     -11.749 -28.559 -17.233  1.00  0.00              
ATOM   1239  H   CYS A  91      -8.143 -26.506 -16.019  1.00  0.00              
ATOM   1240  HA  CYS A  91     -10.232 -26.303 -18.132  1.00  0.00              
ATOM   1241 1HB  CYS A  91      -9.424 -28.466 -17.418  1.00  0.00              
ATOM   1242 2HB  CYS A  91      -9.988 -28.131 -15.763  1.00  0.00              
ATOM   1243  HG  CYS A  91     -11.530 -28.644 -18.541  1.00  0.00              
ATOM   1244  N   VAL A  92     -11.519 -24.571 -16.759  1.00  0.00              
ATOM   1245  CA  VAL A  92     -12.357 -23.636 -16.019  1.00  0.00              
ATOM   1246  C   VAL A  92     -13.869 -23.857 -16.118  1.00  0.00              
ATOM   1247  O   VAL A  92     -14.415 -24.007 -17.201  1.00  0.00              
ATOM   1248  CB  VAL A  92     -12.061 -22.183 -16.490  1.00  0.00              
ATOM   1249  CG1 VAL A  92     -12.918 -21.181 -15.717  1.00  0.00              
ATOM   1250  CG2 VAL A  92     -10.562 -21.871 -16.334  1.00  0.00              
ATOM   1251  H   VAL A  92     -11.386 -24.436 -17.751  1.00  0.00              
ATOM   1252  HA  VAL A  92     -12.194 -23.722 -14.944  1.00  0.00              
ATOM   1253  HB  VAL A  92     -12.297 -22.100 -17.551  1.00  0.00              
ATOM   1254 1HG1 VAL A  92     -12.696 -20.171 -16.062  1.00  0.00              
ATOM   1255 2HG1 VAL A  92     -13.972 -21.398 -15.885  1.00  0.00              
ATOM   1256 3HG1 VAL A  92     -12.696 -21.258 -14.653  1.00  0.00              
ATOM   1257 1HG2 VAL A  92     -10.365 -20.852 -16.666  1.00  0.00              
ATOM   1258 2HG2 VAL A  92     -10.277 -21.972 -15.286  1.00  0.00              
ATOM   1259 3HG2 VAL A  92      -9.979 -22.568 -16.937  1.00  0.00              
ATOM   1260  N   PHE A  93     -14.524 -23.886 -14.962  1.00  0.00              
ATOM   1261  CA  PHE A  93     -15.970 -24.055 -14.884  1.00  0.00              
ATOM   1262  C   PHE A  93     -16.375 -23.079 -13.793  1.00  0.00              
ATOM   1263  O   PHE A  93     -15.512 -22.571 -13.070  1.00  0.00              
ATOM   1264  CB  PHE A  93     -16.382 -25.501 -14.511  1.00  0.00              
ATOM   1265  CG  PHE A  93     -16.038 -25.906 -13.095  1.00  0.00              
ATOM   1266  CD1 PHE A  93     -14.790 -26.441 -12.795  1.00  0.00              
ATOM   1267  CD2 PHE A  93     -16.960 -25.740 -12.066  1.00  0.00              
ATOM   1268  CE1 PHE A  93     -14.461 -26.806 -11.484  1.00  0.00              
ATOM   1269  CE2 PHE A  93     -16.643 -26.101 -10.748  1.00  0.00              
ATOM   1270  CZ  PHE A  93     -15.391 -26.633 -10.456  1.00  0.00              
ATOM   1271  H   PHE A  93     -13.993 -23.786 -14.108  1.00  0.00              
ATOM   1272  HA  PHE A  93     -16.425 -23.798 -15.842  1.00  0.00              
ATOM   1273 1HB  PHE A  93     -17.460 -25.621 -14.610  1.00  0.00              
ATOM   1274 2HB  PHE A  93     -15.878 -26.213 -15.163  1.00  0.00              
ATOM   1275  HD1 PHE A  93     -14.061 -26.574 -13.594  1.00  0.00              
ATOM   1276  HD2 PHE A  93     -17.941 -25.324 -12.295  1.00  0.00              
ATOM   1277  HE1 PHE A  93     -13.478 -27.226 -11.266  1.00  0.00              
ATOM   1278  HE2 PHE A  93     -17.375 -25.965  -9.952  1.00  0.00              
ATOM   1279  HZ  PHE A  93     -15.136 -26.916  -9.435  1.00  0.00              
ATOM   1280  N   SER A  94     -17.664 -22.779 -13.692  1.00  0.00              
ATOM   1281  CA  SER A  94     -18.135 -21.882 -12.646  1.00  0.00              
ATOM   1282  C   SER A  94     -18.675 -22.701 -11.485  1.00  0.00              
ATOM   1283  O   SER A  94     -19.419 -23.660 -11.700  1.00  0.00              
ATOM   1284  CB  SER A  94     -19.247 -20.977 -13.163  1.00  0.00              
ATOM   1285  OG  SER A  94     -19.851 -20.291 -12.078  1.00  0.00              
ATOM   1286  H   SER A  94     -18.331 -23.171 -14.342  1.00  0.00              
ATOM   1287  HA  SER A  94     -17.377 -21.173 -12.310  1.00  0.00              
ATOM   1288 1HB  SER A  94     -18.817 -20.263 -13.865  1.00  0.00              
ATOM   1289 2HB  SER A  94     -19.986 -21.590 -13.678  1.00  0.00              
ATOM   1290  HG  SER A  94     -20.719 -19.979 -12.341  1.00  0.00              
ATOM   1291  N   ILE A  95     -18.314 -22.335 -10.258  1.00  0.00              
ATOM   1292  CA  ILE A  95     -18.837 -23.063  -9.114  1.00  0.00              
ATOM   1293  C   ILE A  95     -20.336 -22.820  -8.975  1.00  0.00              
ATOM   1294  O   ILE A  95     -21.013 -23.530  -8.238  1.00  0.00              
ATOM   1295  CB  ILE A  95     -18.166 -22.649  -7.778  1.00  0.00              
ATOM   1296  CG1 ILE A  95     -18.500 -21.189  -7.458  1.00  0.00              
ATOM   1297  CG2 ILE A  95     -16.672 -22.915  -7.841  1.00  0.00              
ATOM   1298  CD1 ILE A  95     -18.174 -20.797  -6.031  1.00  0.00              
ATOM   1299  H   ILE A  95     -17.684 -21.561 -10.103  1.00  0.00              
ATOM   1300  HA  ILE A  95     -18.733 -24.137  -9.262  1.00  0.00              
ATOM   1301  HB  ILE A  95     -18.607 -23.226  -6.966  1.00  0.00              
ATOM   1302 1HG1 ILE A  95     -17.932 -20.567  -8.149  1.00  0.00              
ATOM   1303 2HG1 ILE A  95     -19.566 -21.053  -7.641  1.00  0.00              
ATOM   1304 1HG2 ILE A  95     -16.210 -22.621  -6.898  1.00  0.00              
ATOM   1305 2HG2 ILE A  95     -16.497 -23.976  -8.014  1.00  0.00              
ATOM   1306 3HG2 ILE A  95     -16.233 -22.338  -8.655  1.00  0.00              
ATOM   1307 1HD1 ILE A  95     -18.435 -19.751  -5.871  1.00  0.00              
ATOM   1308 2HD1 ILE A  95     -18.742 -21.422  -5.342  1.00  0.00              
ATOM   1309 3HD1 ILE A  95     -17.108 -20.935  -5.851  1.00  0.00              
ATOM   1310  N   THR A  96     -20.857 -21.815  -9.676  1.00  0.00              
ATOM   1311  CA  THR A  96     -22.279 -21.506  -9.597  1.00  0.00              
ATOM   1312  C   THR A  96     -23.115 -22.219 -10.666  1.00  0.00              
ATOM   1313  O   THR A  96     -24.327 -22.029 -10.729  1.00  0.00              
ATOM   1314  CB  THR A  96     -22.543 -19.987  -9.734  1.00  0.00              
ATOM   1315  OG1 THR A  96     -22.211 -19.557 -11.059  1.00  0.00              
ATOM   1316  CG2 THR A  96     -21.718 -19.202  -8.719  1.00  0.00              
ATOM   1317  H   THR A  96     -20.264 -21.255 -10.273  1.00  0.00              
ATOM   1318  HA  THR A  96     -22.680 -21.855  -8.645  1.00  0.00              
ATOM   1319  HB  THR A  96     -23.602 -19.795  -9.563  1.00  0.00              
ATOM   1320  HG1 THR A  96     -22.652 -18.724 -11.245  1.00  0.00              
ATOM   1321 1HG2 THR A  96     -21.920 -18.137  -8.834  1.00  0.00              
ATOM   1322 2HG2 THR A  96     -21.986 -19.516  -7.711  1.00  0.00              
ATOM   1323 3HG2 THR A  96     -20.658 -19.391  -8.889  1.00  0.00              
ATOM   1324  N   GLU A  97     -22.474 -23.029 -11.505  1.00  0.00              
ATOM   1325  CA  GLU A  97     -23.198 -23.735 -12.552  1.00  0.00              
ATOM   1326  C   GLU A  97     -22.746 -25.181 -12.710  1.00  0.00              
ATOM   1327  O   GLU A  97     -21.661 -25.445 -13.232  1.00  0.00              
ATOM   1328  CB  GLU A  97     -23.043 -22.997 -13.884  1.00  0.00              
ATOM   1329  CG  GLU A  97     -23.815 -23.618 -15.040  1.00  0.00              
ATOM   1330  CD  GLU A  97     -23.575 -22.869 -16.322  1.00  0.00              
ATOM   1331  OE1 GLU A  97     -22.843 -21.909 -16.298  1.00  0.00              
ATOM   1332  OE2 GLU A  97     -24.031 -23.322 -17.345  1.00  0.00              
ATOM   1333  H   GLU A  97     -21.476 -23.161 -11.422  1.00  0.00              
ATOM   1334  HA  GLU A  97     -24.257 -23.787 -12.298  1.00  0.00              
ATOM   1335 1HB  GLU A  97     -23.389 -21.976 -13.725  1.00  0.00              
ATOM   1336 2HB  GLU A  97     -21.979 -22.988 -14.122  1.00  0.00              
ATOM   1337 1HG  GLU A  97     -23.594 -24.674 -15.191  1.00  0.00              
ATOM   1338 2HG  GLU A  97     -24.856 -23.505 -14.743  1.00  0.00              
ATOM   1339  N   MET A  98     -23.597 -26.108 -12.265  1.00  0.00              
ATOM   1340  CA  MET A  98     -23.317 -27.539 -12.325  1.00  0.00              
ATOM   1341  C   MET A  98     -23.129 -28.035 -13.754  1.00  0.00              
ATOM   1342  O   MET A  98     -22.407 -29.002 -13.998  1.00  0.00              
ATOM   1343  CB  MET A  98     -24.457 -28.321 -11.661  1.00  0.00              
ATOM   1344  CG  MET A  98     -24.224 -29.825 -11.580  1.00  0.00              
ATOM   1345  SD  MET A  98     -22.776 -30.273 -10.604  1.00  0.00              
ATOM   1346  CE  MET A  98     -23.342 -29.919  -8.933  1.00  0.00              
ATOM   1347  H   MET A  98     -24.471 -25.794 -11.870  1.00  0.00              
ATOM   1348  HA  MET A  98     -22.381 -27.756 -11.811  1.00  0.00              
ATOM   1349 1HB  MET A  98     -24.576 -27.916 -10.657  1.00  0.00              
ATOM   1350 2HB  MET A  98     -25.359 -28.123 -12.242  1.00  0.00              
ATOM   1351 1HG  MET A  98     -25.106 -30.281 -11.131  1.00  0.00              
ATOM   1352 2HG  MET A  98     -24.095 -30.203 -12.594  1.00  0.00              
ATOM   1353 1HE  MET A  98     -22.548 -30.149  -8.223  1.00  0.00              
ATOM   1354 2HE  MET A  98     -23.606 -28.864  -8.854  1.00  0.00              
ATOM   1355 3HE  MET A  98     -24.218 -30.530  -8.708  1.00  0.00              
ATOM   1356  N   GLU A  99     -23.787 -27.378 -14.698  1.00  0.00              
ATOM   1357  CA  GLU A  99     -23.669 -27.760 -16.093  1.00  0.00              
ATOM   1358  C   GLU A  99     -22.251 -27.534 -16.614  1.00  0.00              
ATOM   1359  O   GLU A  99     -21.717 -28.375 -17.338  1.00  0.00              
ATOM   1360  CB  GLU A  99     -24.675 -26.980 -16.943  1.00  0.00              
ATOM   1361  CG  GLU A  99     -26.128 -27.372 -16.714  1.00  0.00              
ATOM   1362  CD  GLU A  99     -27.062 -26.475 -17.478  1.00  0.00              
ATOM   1363  OE1 GLU A  99     -26.595 -25.545 -18.090  1.00  0.00              
ATOM   1364  OE2 GLU A  99     -28.229 -26.783 -17.542  1.00  0.00              
ATOM   1365  H   GLU A  99     -24.380 -26.599 -14.450  1.00  0.00              
ATOM   1366  HA  GLU A  99     -23.869 -28.826 -16.203  1.00  0.00              
ATOM   1367 1HB  GLU A  99     -24.543 -25.925 -16.706  1.00  0.00              
ATOM   1368 2HB  GLU A  99     -24.413 -27.154 -17.987  1.00  0.00              
ATOM   1369 1HG  GLU A  99     -26.341 -28.412 -16.962  1.00  0.00              
ATOM   1370 2HG  GLU A  99     -26.270 -27.218 -15.645  1.00  0.00              
ATOM   1371  N   SER A 100     -21.636 -26.409 -16.245  1.00  0.00              
ATOM   1372  CA  SER A 100     -20.278 -26.107 -16.711  1.00  0.00              
ATOM   1373  C   SER A 100     -19.266 -27.046 -16.049  1.00  0.00              
ATOM   1374  O   SER A 100     -18.240 -27.376 -16.639  1.00  0.00              
ATOM   1375  CB  SER A 100     -19.918 -24.630 -16.438  1.00  0.00              
ATOM   1376  OG  SER A 100     -19.763 -24.357 -15.051  1.00  0.00              
ATOM   1377  H   SER A 100     -22.105 -25.752 -15.637  1.00  0.00              
ATOM   1378  HA  SER A 100     -20.176 -26.139 -17.797  1.00  0.00              
ATOM   1379 1HB  SER A 100     -18.983 -24.400 -16.949  1.00  0.00              
ATOM   1380 2HB  SER A 100     -20.712 -23.998 -16.834  1.00  0.00              
ATOM   1381  HG  SER A 100     -20.584 -24.552 -14.594  1.00  0.00              
ATOM   1382  N   PHE A 101     -19.569 -27.488 -14.831  1.00  0.00              
ATOM   1383  CA  PHE A 101     -18.741 -28.482 -14.146  1.00  0.00              
ATOM   1384  C   PHE A 101     -18.854 -29.848 -14.840  1.00  0.00              
ATOM   1385  O   PHE A 101     -17.861 -30.534 -15.046  1.00  0.00              
ATOM   1386  CB  PHE A 101     -19.190 -28.614 -12.685  1.00  0.00              
ATOM   1387  CG  PHE A 101     -18.460 -29.683 -11.916  1.00  0.00              
ATOM   1388  CD1 PHE A 101     -17.097 -29.574 -11.670  1.00  0.00              
ATOM   1389  CD2 PHE A 101     -19.144 -30.793 -11.428  1.00  0.00              
ATOM   1390  CE1 PHE A 101     -16.419 -30.560 -10.940  1.00  0.00              
ATOM   1391  CE2 PHE A 101     -18.476 -31.791 -10.695  1.00  0.00              
ATOM   1392  CZ  PHE A 101     -17.111 -31.670 -10.451  1.00  0.00              
ATOM   1393  H   PHE A 101     -20.391 -27.129 -14.368  1.00  0.00              
ATOM   1394  HA  PHE A 101     -17.692 -28.187 -14.195  1.00  0.00              
ATOM   1395 1HB  PHE A 101     -19.019 -27.678 -12.154  1.00  0.00              
ATOM   1396 2HB  PHE A 101     -20.248 -28.868 -12.640  1.00  0.00              
ATOM   1397  HD1 PHE A 101     -16.554 -28.709 -12.050  1.00  0.00              
ATOM   1398  HD2 PHE A 101     -20.213 -30.884 -11.622  1.00  0.00              
ATOM   1399  HE1 PHE A 101     -15.350 -30.460 -10.753  1.00  0.00              
ATOM   1400  HE2 PHE A 101     -19.021 -32.656 -10.318  1.00  0.00              
ATOM   1401  HZ  PHE A 101     -16.584 -32.436  -9.884  1.00  0.00              
ATOM   1402  N   ALA A 102     -20.071 -30.242 -15.191  1.00  0.00              
ATOM   1403  CA  ALA A 102     -20.274 -31.514 -15.887  1.00  0.00              
ATOM   1404  C   ALA A 102     -19.546 -31.498 -17.236  1.00  0.00              
ATOM   1405  O   ALA A 102     -19.008 -32.508 -17.681  1.00  0.00              
ATOM   1406  CB  ALA A 102     -21.771 -31.764 -16.095  1.00  0.00              
ATOM   1407  H   ALA A 102     -20.872 -29.664 -14.980  1.00  0.00              
ATOM   1408  HA  ALA A 102     -19.847 -32.315 -15.283  1.00  0.00              
ATOM   1409 1HB  ALA A 102     -21.911 -32.713 -16.613  1.00  0.00              
ATOM   1410 2HB  ALA A 102     -22.272 -31.802 -15.127  1.00  0.00              
ATOM   1411 3HB  ALA A 102     -22.194 -30.959 -16.692  1.00  0.00              
ATOM   1412  N   ALA A 103     -19.522 -30.333 -17.877  1.00  0.00              
ATOM   1413  CA  ALA A 103     -18.860 -30.188 -19.170  1.00  0.00              
ATOM   1414  C   ALA A 103     -17.366 -30.511 -19.125  1.00  0.00              
ATOM   1415  O   ALA A 103     -16.785 -30.918 -20.129  1.00  0.00              
ATOM   1416  CB  ALA A 103     -19.074 -28.771 -19.693  1.00  0.00              
ATOM   1417  H   ALA A 103     -19.972 -29.530 -17.462  1.00  0.00              
ATOM   1418  HA  ALA A 103     -19.300 -30.899 -19.870  1.00  0.00              
ATOM   1419 1HB  ALA A 103     -18.579 -28.663 -20.659  1.00  0.00              
ATOM   1420 2HB  ALA A 103     -20.141 -28.582 -19.809  1.00  0.00              
ATOM   1421 3HB  ALA A 103     -18.652 -28.056 -18.989  1.00  0.00              
ATOM   1422  N   THR A 104     -16.745 -30.342 -17.964  1.00  0.00              
ATOM   1423  CA  THR A 104     -15.301 -30.538 -17.859  1.00  0.00              
ATOM   1424  C   THR A 104     -14.847 -31.964 -18.158  1.00  0.00              
ATOM   1425  O   THR A 104     -13.685 -32.183 -18.504  1.00  0.00              
ATOM   1426  CB  THR A 104     -14.784 -30.152 -16.474  1.00  0.00              
ATOM   1427  OG1 THR A 104     -15.363 -31.017 -15.492  1.00  0.00              
ATOM   1428  CG2 THR A 104     -15.140 -28.712 -16.169  1.00  0.00              
ATOM   1429  H   THR A 104     -17.266 -30.076 -17.141  1.00  0.00              
ATOM   1430  HA  THR A 104     -14.790 -29.924 -18.601  1.00  0.00              
ATOM   1431  HB  THR A 104     -13.701 -30.273 -16.453  1.00  0.00              
ATOM   1432  HG1 THR A 104     -14.828 -30.997 -14.694  1.00  0.00              
ATOM   1433 1HG2 THR A 104     -14.767 -28.448 -15.180  1.00  0.00              
ATOM   1434 2HG2 THR A 104     -14.687 -28.059 -16.915  1.00  0.00              
ATOM   1435 3HG2 THR A 104     -16.223 -28.594 -16.191  1.00  0.00              
ATOM   1436  N   ALA A 105     -15.751 -32.929 -18.016  1.00  0.00              
ATOM   1437  CA  ALA A 105     -15.421 -34.318 -18.329  1.00  0.00              
ATOM   1438  C   ALA A 105     -15.127 -34.458 -19.821  1.00  0.00              
ATOM   1439  O   ALA A 105     -14.266 -35.235 -20.227  1.00  0.00              
ATOM   1440  CB  ALA A 105     -16.572 -35.235 -17.939  1.00  0.00              
ATOM   1441  H   ALA A 105     -16.680 -32.706 -17.688  1.00  0.00              
ATOM   1442  HA  ALA A 105     -14.523 -34.597 -17.778  1.00  0.00              
ATOM   1443 1HB  ALA A 105     -16.311 -36.266 -18.178  1.00  0.00              
ATOM   1444 2HB  ALA A 105     -16.761 -35.147 -16.868  1.00  0.00              
ATOM   1445 3HB  ALA A 105     -17.467 -34.951 -18.490  1.00  0.00              
ATOM   1446  N   ASP A 106     -15.848 -33.694 -20.637  1.00  0.00              
ATOM   1447  CA  ASP A 106     -15.664 -33.742 -22.081  1.00  0.00              
ATOM   1448  C   ASP A 106     -14.342 -33.098 -22.493  1.00  0.00              
ATOM   1449  O   ASP A 106     -13.674 -33.573 -23.410  1.00  0.00              
ATOM   1450  CB  ASP A 106     -16.830 -33.050 -22.792  1.00  0.00              
ATOM   1451  CG  ASP A 106     -18.136 -33.833 -22.765  1.00  0.00              
ATOM   1452  OD1 ASP A 106     -18.104 -34.994 -22.430  1.00  0.00              
ATOM   1453  OD2 ASP A 106     -19.170 -33.230 -22.925  1.00  0.00              
ATOM   1454  H   ASP A 106     -16.537 -33.066 -20.249  1.00  0.00              
ATOM   1455  HA  ASP A 106     -15.618 -34.780 -22.413  1.00  0.00              
ATOM   1456 1HB  ASP A 106     -17.010 -32.033 -22.443  1.00  0.00              
ATOM   1457 2HB  ASP A 106     -16.444 -33.023 -23.811  1.00  0.00              
ATOM   1458  N   PHE A 107     -13.971 -32.013 -21.817  1.00  0.00              
ATOM   1459  CA  PHE A 107     -12.713 -31.328 -22.109  1.00  0.00              
ATOM   1460  C   PHE A 107     -11.521 -32.192 -21.697  1.00  0.00              
ATOM   1461  O   PHE A 107     -10.502 -32.230 -22.390  1.00  0.00              
ATOM   1462  CB  PHE A 107     -12.679 -29.968 -21.395  1.00  0.00              
ATOM   1463  CG  PHE A 107     -13.554 -28.922 -22.046  1.00  0.00              
ATOM   1464  CD1 PHE A 107     -13.117 -28.234 -23.171  1.00  0.00              
ATOM   1465  CD2 PHE A 107     -14.824 -28.646 -21.548  1.00  0.00              
ATOM   1466  CE1 PHE A 107     -13.930 -27.286 -23.795  1.00  0.00              
ATOM   1467  CE2 PHE A 107     -15.644 -27.700 -22.164  1.00  0.00              
ATOM   1468  CZ  PHE A 107     -15.196 -27.020 -23.293  1.00  0.00              
ATOM   1469  H   PHE A 107     -14.569 -31.654 -21.087  1.00  0.00              
ATOM   1470  HA  PHE A 107     -12.625 -31.158 -23.183  1.00  0.00              
ATOM   1471 1HB  PHE A 107     -13.027 -30.074 -20.369  1.00  0.00              
ATOM   1472 2HB  PHE A 107     -11.665 -29.571 -21.394  1.00  0.00              
ATOM   1473  HD1 PHE A 107     -12.123 -28.441 -23.569  1.00  0.00              
ATOM   1474  HD2 PHE A 107     -15.175 -29.178 -20.663  1.00  0.00              
ATOM   1475  HE1 PHE A 107     -13.571 -26.756 -24.677  1.00  0.00              
ATOM   1476  HE2 PHE A 107     -16.636 -27.494 -21.762  1.00  0.00              
ATOM   1477  HZ  PHE A 107     -15.832 -26.282 -23.780  1.00  0.00              
ATOM   1478  N   ARG A 108     -11.670 -32.891 -20.575  1.00  0.00              
ATOM   1479  CA  ARG A 108     -10.664 -33.816 -20.062  1.00  0.00              
ATOM   1480  C   ARG A 108     -10.454 -34.978 -21.038  1.00  0.00              
ATOM   1481  O   ARG A 108      -9.325 -35.366 -21.341  1.00  0.00              
ATOM   1482  CB  ARG A 108     -11.141 -34.352 -18.706  1.00  0.00              
ATOM   1483  CG  ARG A 108     -10.223 -35.353 -18.018  1.00  0.00              
ATOM   1484  CD  ARG A 108      -8.923 -34.714 -17.609  1.00  0.00              
ATOM   1485  NE  ARG A 108      -8.115 -35.598 -16.774  1.00  0.00              
ATOM   1486  CZ  ARG A 108      -6.826 -35.398 -16.527  1.00  0.00              
ATOM   1487  NH1 ARG A 108      -6.208 -34.347 -17.051  1.00  0.00              
ATOM   1488  NH2 ARG A 108      -6.153 -36.242 -15.758  1.00  0.00              
ATOM   1489  H   ARG A 108     -12.530 -32.765 -20.061  1.00  0.00              
ATOM   1490  HA  ARG A 108      -9.706 -33.304 -19.968  1.00  0.00              
ATOM   1491 1HB  ARG A 108     -11.269 -33.492 -18.051  1.00  0.00              
ATOM   1492 2HB  ARG A 108     -12.107 -34.827 -18.873  1.00  0.00              
ATOM   1493 1HG  ARG A 108     -10.730 -35.739 -17.134  1.00  0.00              
ATOM   1494 2HG  ARG A 108     -10.023 -36.173 -18.710  1.00  0.00              
ATOM   1495 1HD  ARG A 108      -8.354 -34.464 -18.504  1.00  0.00              
ATOM   1496 2HD  ARG A 108      -9.137 -33.804 -17.050  1.00  0.00              
ATOM   1497  HE  ARG A 108      -8.381 -36.442 -16.284  1.00  0.00              
ATOM   1498 1HH1 ARG A 108      -6.720 -33.703 -17.636  1.00  0.00              
ATOM   1499 2HH1 ARG A 108      -5.228 -34.196 -16.863  1.00  0.00              
ATOM   1500 1HH2 ARG A 108      -6.625 -37.042 -15.358  1.00  0.00              
ATOM   1501 2HH2 ARG A 108      -5.174 -36.083 -15.576  1.00  0.00              
ATOM   1502  N   GLU A 109     -11.567 -35.517 -21.520  1.00  0.00              
ATOM   1503  CA  GLU A 109     -11.579 -36.627 -22.470  1.00  0.00              
ATOM   1504  C   GLU A 109     -10.814 -36.253 -23.741  1.00  0.00              
ATOM   1505  O   GLU A 109      -9.921 -36.978 -24.191  1.00  0.00              
ATOM   1506  CB  GLU A 109     -13.015 -37.029 -22.814  1.00  0.00              
ATOM   1507  CG  GLU A 109     -13.127 -38.190 -23.791  1.00  0.00              
ATOM   1508  CD  GLU A 109     -14.564 -38.530 -24.074  1.00  0.00              
ATOM   1509  OE1 GLU A 109     -15.426 -37.891 -23.518  1.00  0.00              
ATOM   1510  OE2 GLU A 109     -14.803 -39.350 -24.929  1.00  0.00              
ATOM   1511  H   GLU A 109     -12.445 -35.129 -21.205  1.00  0.00              
ATOM   1512  HA  GLU A 109     -11.072 -37.490 -22.037  1.00  0.00              
ATOM   1513 1HB  GLU A 109     -13.504 -37.295 -21.876  1.00  0.00              
ATOM   1514 2HB  GLU A 109     -13.499 -36.149 -23.239  1.00  0.00              
ATOM   1515 1HG  GLU A 109     -12.603 -38.018 -24.731  1.00  0.00              
ATOM   1516 2HG  GLU A 109     -12.657 -39.017 -23.260  1.00  0.00              
ATOM   1517  N   GLN A 110     -11.169 -35.107 -24.309  1.00  0.00              
ATOM   1518  CA  GLN A 110     -10.579 -34.648 -25.556  1.00  0.00              
ATOM   1519  C   GLN A 110      -9.098 -34.326 -25.413  1.00  0.00              
ATOM   1520  O   GLN A 110      -8.298 -34.662 -26.284  1.00  0.00              
ATOM   1521  CB  GLN A 110     -11.324 -33.412 -26.067  1.00  0.00              
ATOM   1522  CG  GLN A 110     -12.717 -33.700 -26.600  1.00  0.00              
ATOM   1523  CD  GLN A 110     -13.477 -32.434 -26.947  1.00  0.00              
ATOM   1524  OE1 GLN A 110     -13.000 -31.321 -26.706  1.00  0.00              
ATOM   1525  NE2 GLN A 110     -14.668 -32.596 -27.511  1.00  0.00              
ATOM   1526  H   GLN A 110     -11.871 -34.538 -23.858  1.00  0.00              
ATOM   1527  HA  GLN A 110     -10.639 -35.441 -26.302  1.00  0.00              
ATOM   1528 1HB  GLN A 110     -11.385 -32.714 -25.232  1.00  0.00              
ATOM   1529 2HB  GLN A 110     -10.710 -32.979 -26.857  1.00  0.00              
ATOM   1530 1HG  GLN A 110     -12.909 -34.431 -27.385  1.00  0.00              
ATOM   1531 2HG  GLN A 110     -13.096 -34.080 -25.650  1.00  0.00              
ATOM   1532 1HE2 GLN A 110     -15.217 -31.797 -27.762  1.00  0.00              
ATOM   1533 2HE2 GLN A 110     -15.018 -33.516 -27.686  1.00  0.00              
ATOM   1534  N   ILE A 111      -8.728 -33.678 -24.312  1.00  0.00              
ATOM   1535  CA  ILE A 111      -7.325 -33.364 -24.072  1.00  0.00              
ATOM   1536  C   ILE A 111      -6.469 -34.627 -23.941  1.00  0.00              
ATOM   1537  O   ILE A 111      -5.424 -34.741 -24.581  1.00  0.00              
ATOM   1538  CB  ILE A 111      -7.145 -32.499 -22.797  1.00  0.00              
ATOM   1539  CG1 ILE A 111      -7.722 -31.100 -23.026  1.00  0.00              
ATOM   1540  CG2 ILE A 111      -5.667 -32.389 -22.444  1.00  0.00              
ATOM   1541  CD1 ILE A 111      -7.919 -30.306 -21.755  1.00  0.00              
ATOM   1542  H   ILE A 111      -9.418 -33.397 -23.631  1.00  0.00              
ATOM   1543  HA  ILE A 111      -6.897 -32.840 -24.926  1.00  0.00              
ATOM   1544  HB  ILE A 111      -7.686 -32.964 -21.973  1.00  0.00              
ATOM   1545 1HG1 ILE A 111      -7.034 -30.568 -23.684  1.00  0.00              
ATOM   1546 2HG1 ILE A 111      -8.681 -31.223 -23.529  1.00  0.00              
ATOM   1547 1HG2 ILE A 111      -5.551 -31.780 -21.548  1.00  0.00              
ATOM   1548 2HG2 ILE A 111      -5.262 -33.384 -22.261  1.00  0.00              
ATOM   1549 3HG2 ILE A 111      -5.129 -31.925 -23.270  1.00  0.00              
ATOM   1550 1HD1 ILE A 111      -8.330 -29.326 -21.997  1.00  0.00              
ATOM   1551 2HD1 ILE A 111      -8.608 -30.836 -21.097  1.00  0.00              
ATOM   1552 3HD1 ILE A 111      -6.961 -30.180 -21.252  1.00  0.00              
ATOM   1553  N   LEU A 112      -6.916 -35.567 -23.111  1.00  0.00              
ATOM   1554  CA  LEU A 112      -6.187 -36.816 -22.885  1.00  0.00              
ATOM   1555  C   LEU A 112      -6.085 -37.642 -24.163  1.00  0.00              
ATOM   1556  O   LEU A 112      -5.054 -38.262 -24.445  1.00  0.00              
ATOM   1557  CB  LEU A 112      -6.884 -37.649 -21.807  1.00  0.00              
ATOM   1558  CG  LEU A 112      -6.872 -37.116 -20.376  1.00  0.00              
ATOM   1559  CD1 LEU A 112      -7.726 -38.014 -19.502  1.00  0.00              
ATOM   1560  CD2 LEU A 112      -5.447 -37.054 -19.853  1.00  0.00              
ATOM   1561  H   LEU A 112      -7.786 -35.410 -22.623  1.00  0.00              
ATOM   1562  HA  LEU A 112      -5.165 -36.592 -22.582  1.00  0.00              
ATOM   1563 1HB  LEU A 112      -7.902 -37.618 -22.191  1.00  0.00              
ATOM   1564 2HB  LEU A 112      -6.530 -38.680 -21.802  1.00  0.00              
ATOM   1565  HG  LEU A 112      -7.255 -36.096 -20.407  1.00  0.00              
ATOM   1566 1HD1 LEU A 112      -7.721 -37.638 -18.479  1.00  0.00              
ATOM   1567 2HD1 LEU A 112      -8.749 -38.023 -19.879  1.00  0.00              
ATOM   1568 3HD1 LEU A 112      -7.324 -39.027 -19.518  1.00  0.00              
ATOM   1569 1HD2 LEU A 112      -5.452 -36.672 -18.831  1.00  0.00              
ATOM   1570 2HD2 LEU A 112      -5.011 -38.053 -19.866  1.00  0.00              
ATOM   1571 3HD2 LEU A 112      -4.856 -36.392 -20.485  1.00  0.00              
ATOM   1572  N   ARG A 113      -7.172 -37.647 -24.924  1.00  0.00              
ATOM   1573  CA  ARG A 113      -7.235 -38.355 -26.194  1.00  0.00              
ATOM   1574  C   ARG A 113      -6.107 -37.953 -27.148  1.00  0.00              
ATOM   1575  O   ARG A 113      -5.340 -38.801 -27.614  1.00  0.00              
ATOM   1576  CB  ARG A 113      -8.592 -38.083 -26.851  1.00  0.00              
ATOM   1577  CG  ARG A 113      -8.802 -38.769 -28.188  1.00  0.00              
ATOM   1578  CD  ARG A 113     -10.189 -38.469 -28.726  1.00  0.00              
ATOM   1579  NE  ARG A 113     -10.337 -37.057 -29.067  1.00  0.00              
ATOM   1580  CZ  ARG A 113     -11.502 -36.464 -29.297  1.00  0.00              
ATOM   1581  NH1 ARG A 113     -12.627 -37.159 -29.216  1.00  0.00              
ATOM   1582  NH2 ARG A 113     -11.541 -35.178 -29.614  1.00  0.00              
ATOM   1583  H   ARG A 113      -7.982 -37.137 -24.604  1.00  0.00              
ATOM   1584  HA  ARG A 113      -7.109 -39.425 -26.027  1.00  0.00              
ATOM   1585 1HB  ARG A 113      -9.357 -38.417 -26.151  1.00  0.00              
ATOM   1586 2HB  ARG A 113      -8.670 -37.005 -26.986  1.00  0.00              
ATOM   1587 1HG  ARG A 113      -8.046 -38.407 -28.885  1.00  0.00              
ATOM   1588 2HG  ARG A 113      -8.681 -39.844 -28.048  1.00  0.00              
ATOM   1589 1HD  ARG A 113     -10.359 -39.068 -29.620  1.00  0.00              
ATOM   1590 2HD  ARG A 113     -10.927 -38.729 -27.968  1.00  0.00              
ATOM   1591  HE  ARG A 113      -9.630 -36.343 -29.177  1.00  0.00              
ATOM   1592 1HH1 ARG A 113     -12.595 -38.140 -28.978  1.00  0.00              
ATOM   1593 2HH1 ARG A 113     -13.511 -36.705 -29.392  1.00  0.00              
ATOM   1594 1HH2 ARG A 113     -10.680 -34.651 -29.680  1.00  0.00              
ATOM   1595 2HH2 ARG A 113     -12.428 -34.731 -29.789  1.00  0.00              
ATOM   1596  N   VAL A 114      -6.001 -36.658 -27.430  1.00  0.00              
ATOM   1597  CA  VAL A 114      -5.060 -36.174 -28.436  1.00  0.00              
ATOM   1598  C   VAL A 114      -3.626 -36.052 -27.931  1.00  0.00              
ATOM   1599  O   VAL A 114      -2.684 -36.163 -28.712  1.00  0.00              
ATOM   1600  CB  VAL A 114      -5.501 -34.807 -29.023  1.00  0.00              
ATOM   1601  CG1 VAL A 114      -6.935 -34.895 -29.520  1.00  0.00              
ATOM   1602  CG2 VAL A 114      -5.360 -33.716 -27.985  1.00  0.00              
ATOM   1603  H   VAL A 114      -6.583 -35.993 -26.941  1.00  0.00              
ATOM   1604  HA  VAL A 114      -4.972 -36.875 -29.266  1.00  0.00              
ATOM   1605  HB  VAL A 114      -4.840 -34.546 -29.849  1.00  0.00              
ATOM   1606 1HG1 VAL A 114      -7.237 -33.931 -29.931  1.00  0.00              
ATOM   1607 2HG1 VAL A 114      -7.006 -35.657 -30.295  1.00  0.00              
ATOM   1608 3HG1 VAL A 114      -7.592 -35.158 -28.691  1.00  0.00              
ATOM   1609 1HG2 VAL A 114      -5.673 -32.763 -28.412  1.00  0.00              
ATOM   1610 2HG2 VAL A 114      -5.986 -33.951 -27.123  1.00  0.00              
ATOM   1611 3HG2 VAL A 114      -4.319 -33.646 -27.669  1.00  0.00              
ATOM   1612  N   LYS A 115      -3.454 -35.829 -26.634  1.00  0.00              
ATOM   1613  CA  LYS A 115      -2.113 -35.734 -26.075  1.00  0.00              
ATOM   1614  C   LYS A 115      -1.585 -37.091 -25.612  1.00  0.00              
ATOM   1615  O   LYS A 115      -0.378 -37.270 -25.453  1.00  0.00              
ATOM   1616  CB  LYS A 115      -2.092 -34.733 -24.919  1.00  0.00              
ATOM   1617  CG  LYS A 115      -1.982 -33.278 -25.366  1.00  0.00              
ATOM   1618  CD  LYS A 115      -1.475 -32.376 -24.248  1.00  0.00              
ATOM   1619  CE  LYS A 115      -0.022 -32.656 -23.920  1.00  0.00              
ATOM   1620  NZ  LYS A 115       0.877 -32.132 -24.979  1.00  0.00              
ATOM   1621  H   LYS A 115      -4.251 -35.724 -26.022  1.00  0.00              
ATOM   1622  HA  LYS A 115      -1.418 -35.388 -26.841  1.00  0.00              
ATOM   1623 1HB  LYS A 115      -3.014 -34.876 -24.355  1.00  0.00              
ATOM   1624 2HB  LYS A 115      -1.239 -34.989 -24.290  1.00  0.00              
ATOM   1625 1HG  LYS A 115      -1.293 -33.225 -26.209  1.00  0.00              
ATOM   1626 2HG  LYS A 115      -2.968 -32.937 -25.682  1.00  0.00              
ATOM   1627 1HD  LYS A 115      -1.581 -31.337 -24.565  1.00  0.00              
ATOM   1628 2HD  LYS A 115      -2.084 -32.548 -23.361  1.00  0.00              
ATOM   1629 1HE  LYS A 115       0.211 -32.181 -22.968  1.00  0.00              
ATOM   1630 2HE  LYS A 115       0.104 -33.735 -23.826  1.00  0.00              
ATOM   1631 1HZ  LYS A 115       1.837 -32.332 -24.736  1.00  0.00              
ATOM   1632 2HZ  LYS A 115       0.654 -32.575 -25.860  1.00  0.00              
ATOM   1633 3HZ  LYS A 115       0.752 -31.134 -25.063  1.00  0.00              
ATOM   1634  N   GLU A 116      -2.491 -38.047 -25.416  1.00  0.00              
ATOM   1635  CA  GLU A 116      -2.118 -39.387 -24.967  1.00  0.00              
ATOM   1636  C   GLU A 116      -1.164 -39.292 -23.783  1.00  0.00              
ATOM   1637  O   GLU A 116      -0.074 -39.868 -23.794  1.00  0.00              
ATOM   1638  CB  GLU A 116      -1.478 -40.186 -26.105  1.00  0.00              
ATOM   1639  CG  GLU A 116      -2.377 -40.389 -27.315  1.00  0.00              
ATOM   1640  CD  GLU A 116      -1.668 -41.147 -28.402  1.00  0.00              
ATOM   1641  OE1 GLU A 116      -0.553 -41.557 -28.184  1.00  0.00              
ATOM   1642  OE2 GLU A 116      -2.280 -41.414 -29.410  1.00  0.00              
ATOM   1643  H   GLU A 116      -3.465 -37.837 -25.584  1.00  0.00              
ATOM   1644  HA  GLU A 116      -3.005 -39.923 -24.627  1.00  0.00              
ATOM   1645 1HB  GLU A 116      -0.580 -39.646 -26.406  1.00  0.00              
ATOM   1646 2HB  GLU A 116      -1.197 -41.156 -25.695  1.00  0.00              
ATOM   1647 1HG  GLU A 116      -3.316 -40.888 -27.079  1.00  0.00              
ATOM   1648 2HG  GLU A 116      -2.582 -39.374 -27.655  1.00  0.00              
ATOM   1649  N   ASP A 117      -1.592 -38.561 -22.760  1.00  0.00              
ATOM   1650  CA  ASP A 117      -0.771 -38.330 -21.582  1.00  0.00              
ATOM   1651  C   ASP A 117      -1.669 -38.130 -20.367  1.00  0.00              
ATOM   1652  O   ASP A 117      -2.322 -37.096 -20.229  1.00  0.00              
ATOM   1653  CB  ASP A 117       0.094 -37.086 -21.810  1.00  0.00              
ATOM   1654  CG  ASP A 117       1.062 -36.823 -20.676  1.00  0.00              
ATOM   1655  OD1 ASP A 117       1.878 -35.885 -20.810  1.00  0.00              
ATOM   1656  OD2 ASP A 117       1.017 -37.543 -19.656  1.00  0.00              
ATOM   1657  H   ASP A 117      -2.515 -38.154 -22.804  1.00  0.00              
ATOM   1658  HA  ASP A 117      -0.147 -39.203 -21.390  1.00  0.00              
ATOM   1659 1HB  ASP A 117       0.621 -37.094 -22.764  1.00  0.00              
ATOM   1660 2HB  ASP A 117      -0.679 -36.316 -21.827  1.00  0.00              
ATOM   1661  N   GLU A 118      -1.703 -39.127 -19.491  1.00  0.00              
ATOM   1662  CA  GLU A 118      -2.532 -39.074 -18.294  1.00  0.00              
ATOM   1663  C   GLU A 118      -1.947 -38.138 -17.236  1.00  0.00              
ATOM   1664  O   GLU A 118      -2.627 -37.767 -16.278  1.00  0.00              
ATOM   1665  CB  GLU A 118      -2.708 -40.478 -17.710  1.00  0.00              
ATOM   1666  CG  GLU A 118      -3.510 -41.428 -18.589  1.00  0.00              
ATOM   1667  CD  GLU A 118      -4.908 -40.922 -18.807  1.00  0.00              
ATOM   1668  OE1 GLU A 118      -5.586 -40.671 -17.839  1.00  0.00              
ATOM   1669  OE2 GLU A 118      -5.262 -40.679 -19.936  1.00  0.00              
ATOM   1670  H   GLU A 118      -1.136 -39.945 -19.661  1.00  0.00              
ATOM   1671  HA  GLU A 118      -3.514 -38.671 -18.542  1.00  0.00              
ATOM   1672 1HB  GLU A 118      -1.709 -40.885 -17.554  1.00  0.00              
ATOM   1673 2HB  GLU A 118      -3.209 -40.364 -16.749  1.00  0.00              
ATOM   1674 1HG  GLU A 118      -3.042 -41.626 -19.553  1.00  0.00              
ATOM   1675 2HG  GLU A 118      -3.543 -42.348 -18.008  1.00  0.00              
ATOM   1676  N   ASN A 119      -0.683 -37.765 -17.411  1.00  0.00              
ATOM   1677  CA  ASN A 119      -0.033 -36.850 -16.482  1.00  0.00              
ATOM   1678  C   ASN A 119       0.172 -35.452 -17.059  1.00  0.00              
ATOM   1679  O   ASN A 119       1.081 -34.730 -16.647  1.00  0.00              
ATOM   1680  CB  ASN A 119       1.313 -37.422 -16.036  1.00  0.00              
ATOM   1681  CG  ASN A 119       1.162 -38.705 -15.242  1.00  0.00              
ATOM   1682  OD1 ASN A 119       0.627 -38.702 -14.130  1.00  0.00              
ATOM   1683  ND2 ASN A 119       1.629 -39.812 -15.811  1.00  0.00              
ATOM   1684  H   ASN A 119      -0.161 -38.120 -18.199  1.00  0.00              
ATOM   1685  HA  ASN A 119      -0.663 -36.706 -15.603  1.00  0.00              
ATOM   1686 1HB  ASN A 119       2.143 -37.511 -16.739  1.00  0.00              
ATOM   1687 2HB  ASN A 119       1.507 -36.598 -15.348  1.00  0.00              
ATOM   1688 1HD2 ASN A 119       1.555 -40.688 -15.334  1.00  0.00              
ATOM   1689 2HD2 ASN A 119       2.052 -39.769 -16.716  1.00  0.00              
ATOM   1690  N   VAL A 120      -0.669 -35.069 -18.015  1.00  0.00              
ATOM   1691  CA  VAL A 120      -0.546 -33.752 -18.626  1.00  0.00              
ATOM   1692  C   VAL A 120      -0.736 -32.682 -17.546  1.00  0.00              
ATOM   1693  O   VAL A 120      -1.675 -32.761 -16.744  1.00  0.00              
ATOM   1694  CB  VAL A 120      -1.605 -33.553 -19.739  1.00  0.00              
ATOM   1695  CG1 VAL A 120      -2.999 -33.575 -19.143  1.00  0.00              
ATOM   1696  CG2 VAL A 120      -1.366 -32.239 -20.461  1.00  0.00              
ATOM   1697  H   VAL A 120      -1.402 -35.690 -18.325  1.00  0.00              
ATOM   1698  HA  VAL A 120       0.452 -33.597 -19.036  1.00  0.00              
ATOM   1699  HB  VAL A 120      -1.497 -34.348 -20.478  1.00  0.00              
ATOM   1700 1HG1 VAL A 120      -3.735 -33.435 -19.935  1.00  0.00              
ATOM   1701 2HG1 VAL A 120      -3.171 -34.534 -18.655  1.00  0.00              
ATOM   1702 3HG1 VAL A 120      -3.095 -32.772 -18.413  1.00  0.00              
ATOM   1703 1HG2 VAL A 120      -2.116 -32.110 -21.241  1.00  0.00              
ATOM   1704 2HG2 VAL A 120      -1.436 -31.416 -19.749  1.00  0.00              
ATOM   1705 3HG2 VAL A 120      -0.373 -32.246 -20.911  1.00  0.00              
ATOM   1706  N   PRO A 121       0.162 -31.680 -17.497  1.00  0.00              
ATOM   1707  CA  PRO A 121      -0.005 -30.551 -16.569  1.00  0.00              
ATOM   1708  C   PRO A 121      -1.446 -30.048 -16.696  1.00  0.00              
ATOM   1709  O   PRO A 121      -1.871 -29.617 -17.772  1.00  0.00              
ATOM   1710  CB  PRO A 121       1.035 -29.548 -17.061  1.00  0.00              
ATOM   1711  CG  PRO A 121       2.119 -30.452 -17.563  1.00  0.00              
ATOM   1712  CD  PRO A 121       1.344 -31.527 -18.311  1.00  0.00              
ATOM   1713  HA  PRO A 121       0.145 -30.838 -15.518  1.00  0.00              
ATOM   1714 1HB  PRO A 121       0.627 -28.900 -17.851  1.00  0.00              
ATOM   1715 2HB  PRO A 121       1.377 -28.890 -16.249  1.00  0.00              
ATOM   1716 1HG  PRO A 121       2.817 -29.909 -18.217  1.00  0.00              
ATOM   1717 2HG  PRO A 121       2.709 -30.864 -16.732  1.00  0.00              
ATOM   1718 1HD  PRO A 121       1.094 -31.222 -19.338  1.00  0.00              
ATOM   1719 2HD  PRO A 121       1.905 -32.471 -18.384  1.00  0.00              
ATOM   1720  N   PHE A 122      -2.189 -30.107 -15.593  1.00  0.00              
ATOM   1721  CA  PHE A 122      -3.616 -29.821 -15.629  1.00  0.00              
ATOM   1722  C   PHE A 122      -4.119 -29.356 -14.263  1.00  0.00              
ATOM   1723  O   PHE A 122      -3.856 -29.997 -13.241  1.00  0.00              
ATOM   1724  CB  PHE A 122      -4.320 -31.128 -16.043  1.00  0.00              
ATOM   1725  CG  PHE A 122      -5.797 -31.007 -16.305  1.00  0.00              
ATOM   1726  CD1 PHE A 122      -6.268 -30.893 -17.613  1.00  0.00              
ATOM   1727  CD2 PHE A 122      -6.719 -31.082 -15.265  1.00  0.00              
ATOM   1728  CE1 PHE A 122      -7.639 -30.860 -17.880  1.00  0.00              
ATOM   1729  CE2 PHE A 122      -8.089 -31.049 -15.517  1.00  0.00              
ATOM   1730  CZ  PHE A 122      -8.551 -30.940 -16.828  1.00  0.00              
ATOM   1731  H   PHE A 122      -1.758 -30.354 -14.714  1.00  0.00              
ATOM   1732  HA  PHE A 122      -3.813 -29.005 -16.326  1.00  0.00              
ATOM   1733 1HB  PHE A 122      -3.885 -31.514 -16.964  1.00  0.00              
ATOM   1734 2HB  PHE A 122      -4.218 -31.874 -15.254  1.00  0.00              
ATOM   1735  HD1 PHE A 122      -5.552 -30.831 -18.433  1.00  0.00              
ATOM   1736  HD2 PHE A 122      -6.356 -31.167 -14.240  1.00  0.00              
ATOM   1737  HE1 PHE A 122      -7.991 -30.772 -18.908  1.00  0.00              
ATOM   1738  HE2 PHE A 122      -8.800 -31.106 -14.693  1.00  0.00              
ATOM   1739  HZ  PHE A 122      -9.621 -30.916 -17.030  1.00  0.00              
ATOM   1740  N   LEU A 123      -4.842 -28.240 -14.246  1.00  0.00              
ATOM   1741  CA  LEU A 123      -5.523 -27.795 -13.041  1.00  0.00              
ATOM   1742  C   LEU A 123      -7.022 -27.749 -13.294  1.00  0.00              
ATOM   1743  O   LEU A 123      -7.459 -27.377 -14.385  1.00  0.00              
ATOM   1744  CB  LEU A 123      -5.054 -26.404 -12.601  1.00  0.00              
ATOM   1745  CG  LEU A 123      -3.900 -26.289 -11.600  1.00  0.00              
ATOM   1746  CD1 LEU A 123      -2.576 -26.551 -12.302  1.00  0.00              
ATOM   1747  CD2 LEU A 123      -3.900 -24.892 -10.996  1.00  0.00              
ATOM   1748  H   LEU A 123      -4.920 -27.688 -15.089  1.00  0.00              
ATOM   1749  HA  LEU A 123      -5.347 -28.509 -12.237  1.00  0.00              
ATOM   1750 1HB  LEU A 123      -4.718 -26.018 -13.563  1.00  0.00              
ATOM   1751 2HB  LEU A 123      -5.880 -25.796 -12.234  1.00  0.00              
ATOM   1752  HG  LEU A 123      -4.094 -27.002 -10.799  1.00  0.00              
ATOM   1753 1HD1 LEU A 123      -1.760 -26.467 -11.584  1.00  0.00              
ATOM   1754 2HD1 LEU A 123      -2.583 -27.555 -12.728  1.00  0.00              
ATOM   1755 3HD1 LEU A 123      -2.435 -25.820 -13.098  1.00  0.00              
ATOM   1756 1HD2 LEU A 123      -3.081 -24.805 -10.281  1.00  0.00              
ATOM   1757 2HD2 LEU A 123      -3.772 -24.153 -11.787  1.00  0.00              
ATOM   1758 3HD2 LEU A 123      -4.847 -24.716 -10.485  1.00  0.00              
ATOM   1759  N   LEU A 124      -7.803 -28.145 -12.293  1.00  0.00              
ATOM   1760  CA  LEU A 124      -9.254 -28.031 -12.366  1.00  0.00              
ATOM   1761  C   LEU A 124      -9.564 -26.720 -11.650  1.00  0.00              
ATOM   1762  O   LEU A 124      -9.248 -26.560 -10.475  1.00  0.00              
ATOM   1763  CB  LEU A 124      -9.962 -29.227 -11.715  1.00  0.00              
ATOM   1764  CG  LEU A 124     -11.494 -29.159 -11.717  1.00  0.00              
ATOM   1765  CD1 LEU A 124     -12.014 -29.137 -13.148  1.00  0.00              
ATOM   1766  CD2 LEU A 124     -12.057 -30.350 -10.957  1.00  0.00              
ATOM   1767  H   LEU A 124      -7.381 -28.534 -11.463  1.00  0.00              
ATOM   1768  HA  LEU A 124      -9.564 -27.985 -13.409  1.00  0.00              
ATOM   1769 1HB  LEU A 124      -9.622 -30.018 -12.381  1.00  0.00              
ATOM   1770 2HB  LEU A 124      -9.590 -29.416 -10.708  1.00  0.00              
ATOM   1771  HG  LEU A 124     -11.779 -28.255 -11.178  1.00  0.00              
ATOM   1772 1HD1 LEU A 124     -13.103 -29.089 -13.139  1.00  0.00              
ATOM   1773 2HD1 LEU A 124     -11.617 -28.264 -13.666  1.00  0.00              
ATOM   1774 3HD1 LEU A 124     -11.696 -30.042 -13.664  1.00  0.00              
ATOM   1775 1HD2 LEU A 124     -13.146 -30.300 -10.958  1.00  0.00              
ATOM   1776 2HD2 LEU A 124     -11.735 -31.274 -11.437  1.00  0.00              
ATOM   1777 3HD2 LEU A 124     -11.695 -30.331  -9.929  1.00  0.00              
ATOM   1778  N   VAL A 125     -10.166 -25.776 -12.365  1.00  0.00              
ATOM   1779  CA  VAL A 125     -10.406 -24.452 -11.810  1.00  0.00              
ATOM   1780  C   VAL A 125     -11.879 -24.107 -11.602  1.00  0.00              
ATOM   1781  O   VAL A 125     -12.638 -23.985 -12.569  1.00  0.00              
ATOM   1782  CB  VAL A 125      -9.783 -23.368 -12.728  1.00  0.00              
ATOM   1783  CG1 VAL A 125     -10.052 -21.991 -12.167  1.00  0.00              
ATOM   1784  CG2 VAL A 125      -8.283 -23.600 -12.871  1.00  0.00              
ATOM   1785  H   VAL A 125     -10.465 -25.976 -13.309  1.00  0.00              
ATOM   1786  HA  VAL A 125      -9.997 -24.364 -10.803  1.00  0.00              
ATOM   1787  HB  VAL A 125     -10.216 -23.456 -13.724  1.00  0.00              
ATOM   1788 1HG1 VAL A 125      -9.610 -21.239 -12.821  1.00  0.00              
ATOM   1789 2HG1 VAL A 125     -11.128 -21.828 -12.104  1.00  0.00              
ATOM   1790 3HG1 VAL A 125      -9.613 -21.911 -11.173  1.00  0.00              
ATOM   1791 1HG2 VAL A 125      -7.857 -22.834 -13.517  1.00  0.00              
ATOM   1792 2HG2 VAL A 125      -7.813 -23.550 -11.889  1.00  0.00              
ATOM   1793 3HG2 VAL A 125      -8.107 -24.583 -13.308  1.00  0.00              
ATOM   1794  N   GLY A 126     -12.270 -23.948 -10.341  1.00  0.00              
ATOM   1795  CA  GLY A 126     -13.636 -23.575 -10.016  1.00  0.00              
ATOM   1796  C   GLY A 126     -13.660 -22.064  -9.857  1.00  0.00              
ATOM   1797  O   GLY A 126     -13.128 -21.527  -8.884  1.00  0.00              
ATOM   1798  H   GLY A 126     -11.606 -24.087  -9.592  1.00  0.00              
ATOM   1799 1HA  GLY A 126     -14.294 -23.894 -10.824  1.00  0.00              
ATOM   1800 2HA  GLY A 126     -13.930 -24.071  -9.092  1.00  0.00              
ATOM   1801  N   ASN A 127     -14.270 -21.376 -10.817  1.00  0.00              
ATOM   1802  CA  ASN A 127     -14.277 -19.920 -10.831  1.00  0.00              
ATOM   1803  C   ASN A 127     -15.522 -19.285 -10.201  1.00  0.00              
ATOM   1804  O   ASN A 127     -16.526 -19.957  -9.956  1.00  0.00              
ATOM   1805  CB  ASN A 127     -14.108 -19.406 -12.249  1.00  0.00              
ATOM   1806  CG  ASN A 127     -13.707 -17.959 -12.325  1.00  0.00              
ATOM   1807  OD1 ASN A 127     -13.074 -17.421 -11.410  1.00  0.00              
ATOM   1808  ND2 ASN A 127     -14.142 -17.307 -13.373  1.00  0.00              
ATOM   1809  H   ASN A 127     -14.741 -21.877 -11.557  1.00  0.00              
ATOM   1810  HA  ASN A 127     -13.448 -19.540 -10.232  1.00  0.00              
ATOM   1811 1HB  ASN A 127     -13.537 -19.975 -12.984  1.00  0.00              
ATOM   1812 2HB  ASN A 127     -15.172 -19.488 -12.474  1.00  0.00              
ATOM   1813 1HD2 ASN A 127     -13.913 -16.340 -13.489  1.00  0.00              
ATOM   1814 2HD2 ASN A 127     -14.702 -17.774 -14.056  1.00  0.00              
ATOM   1815  N   LYS A 128     -15.427 -17.981  -9.938  1.00  0.00              
ATOM   1816  CA  LYS A 128     -16.490 -17.185  -9.320  1.00  0.00              
ATOM   1817  C   LYS A 128     -16.713 -17.536  -7.859  1.00  0.00              
ATOM   1818  O   LYS A 128     -17.845 -17.568  -7.388  1.00  0.00              
ATOM   1819  CB  LYS A 128     -17.805 -17.336 -10.094  1.00  0.00              
ATOM   1820  CG  LYS A 128     -17.670 -17.071 -11.584  1.00  0.00              
ATOM   1821  CD  LYS A 128     -19.026 -17.034 -12.277  1.00  0.00              
ATOM   1822  CE  LYS A 128     -18.854 -17.006 -13.775  1.00  0.00              
ATOM   1823  NZ  LYS A 128     -20.140 -16.979 -14.498  1.00  0.00              
ATOM   1824  H   LYS A 128     -14.558 -17.530 -10.188  1.00  0.00              
ATOM   1825  HA  LYS A 128     -16.214 -16.130  -9.330  1.00  0.00              
ATOM   1826 1HB  LYS A 128     -18.157 -18.354  -9.930  1.00  0.00              
ATOM   1827 2HB  LYS A 128     -18.515 -16.633  -9.658  1.00  0.00              
ATOM   1828 1HG  LYS A 128     -17.170 -16.112 -11.721  1.00  0.00              
ATOM   1829 2HG  LYS A 128     -17.064 -17.863 -12.022  1.00  0.00              
ATOM   1830 1HD  LYS A 128     -19.589 -17.921 -11.985  1.00  0.00              
ATOM   1831 2HD  LYS A 128     -19.559 -16.142 -11.949  1.00  0.00              
ATOM   1832 1HE  LYS A 128     -18.281 -16.118 -14.037  1.00  0.00              
ATOM   1833 2HE  LYS A 128     -18.298 -17.895 -14.072  1.00  0.00              
ATOM   1834 1HZ  LYS A 128     -19.967 -16.962 -15.493  1.00  0.00              
ATOM   1835 2HZ  LYS A 128     -20.675 -17.804 -14.264  1.00  0.00              
ATOM   1836 3HZ  LYS A 128     -20.658 -16.155 -14.231  1.00  0.00              
ATOM   1837  N   SER A 129     -15.618 -17.772  -7.145  1.00  0.00              
ATOM   1838  CA  SER A 129     -15.666 -18.128  -5.733  1.00  0.00              
ATOM   1839  C   SER A 129     -16.216 -17.004  -4.864  1.00  0.00              
ATOM   1840  O   SER A 129     -16.601 -17.235  -3.718  1.00  0.00              
ATOM   1841  CB  SER A 129     -14.281 -18.522  -5.257  1.00  0.00              
ATOM   1842  OG  SER A 129     -13.397 -17.435  -5.252  1.00  0.00              
ATOM   1843  H   SER A 129     -14.721 -17.700  -7.604  1.00  0.00              
ATOM   1844  HA  SER A 129     -16.235 -19.038  -5.535  1.00  0.00              
ATOM   1845 1HB  SER A 129     -14.360 -18.920  -4.246  1.00  0.00              
ATOM   1846 2HB  SER A 129     -13.890 -19.294  -5.920  1.00  0.00              
ATOM   1847  HG  SER A 129     -12.492 -17.759  -5.255  1.00  0.00              
ATOM   1848  N   ASP A 130     -16.268 -15.791  -5.408  1.00  0.00              
ATOM   1849  CA  ASP A 130     -16.904 -14.684  -4.701  1.00  0.00              
ATOM   1850  C   ASP A 130     -18.425 -14.797  -4.692  1.00  0.00              
ATOM   1851  O   ASP A 130     -19.100 -14.062  -3.967  1.00  0.00              
ATOM   1852  CB  ASP A 130     -16.488 -13.330  -5.307  1.00  0.00              
ATOM   1853  CG  ASP A 130     -16.811 -13.216  -6.785  1.00  0.00              
ATOM   1854  OD1 ASP A 130     -16.216 -13.963  -7.585  1.00  0.00              
ATOM   1855  OD2 ASP A 130     -17.655 -12.375  -7.152  1.00  0.00              
ATOM   1856  H   ASP A 130     -15.864 -15.627  -6.319  1.00  0.00              
ATOM   1857  HA  ASP A 130     -16.600 -14.692  -3.654  1.00  0.00              
ATOM   1858 1HB  ASP A 130     -16.886 -12.471  -4.767  1.00  0.00              
ATOM   1859 2HB  ASP A 130     -15.408 -13.380  -5.165  1.00  0.00              
ATOM   1860  N   LEU A 131     -18.963 -15.711  -5.493  1.00  0.00              
ATOM   1861  CA  LEU A 131     -20.408 -15.953  -5.501  1.00  0.00              
ATOM   1862  C   LEU A 131     -20.759 -17.208  -4.698  1.00  0.00              
ATOM   1863  O   LEU A 131     -21.527 -18.064  -5.151  1.00  0.00              
ATOM   1864  CB  LEU A 131     -20.914 -16.094  -6.941  1.00  0.00              
ATOM   1865  CG  LEU A 131     -20.679 -14.894  -7.867  1.00  0.00              
ATOM   1866  CD1 LEU A 131     -21.158 -15.227  -9.279  1.00  0.00              
ATOM   1867  CD2 LEU A 131     -21.419 -13.673  -7.318  1.00  0.00              
ATOM   1868  H   LEU A 131     -18.370 -16.250  -6.107  1.00  0.00              
ATOM   1869  HA  LEU A 131     -20.920 -15.121  -5.018  1.00  0.00              
ATOM   1870 1HB  LEU A 131     -20.297 -16.931  -7.264  1.00  0.00              
ATOM   1871 2HB  LEU A 131     -21.965 -16.383  -6.974  1.00  0.00              
ATOM   1872  HG  LEU A 131     -19.612 -14.675  -7.847  1.00  0.00              
ATOM   1873 1HD1 LEU A 131     -20.988 -14.370  -9.932  1.00  0.00              
ATOM   1874 2HD1 LEU A 131     -20.604 -16.086  -9.658  1.00  0.00              
ATOM   1875 3HD1 LEU A 131     -22.221 -15.460  -9.258  1.00  0.00              
ATOM   1876 1HD2 LEU A 131     -21.251 -12.820  -7.976  1.00  0.00              
ATOM   1877 2HD2 LEU A 131     -22.487 -13.886  -7.265  1.00  0.00              
ATOM   1878 3HD2 LEU A 131     -21.046 -13.439  -6.321  1.00  0.00              
ATOM   1879  N   GLU A 132     -20.182 -17.306  -3.503  1.00  0.00              
ATOM   1880  CA  GLU A 132     -20.408 -18.437  -2.614  1.00  0.00              
ATOM   1881  C   GLU A 132     -21.884 -18.786  -2.468  1.00  0.00              
ATOM   1882  O   GLU A 132     -22.254 -19.958  -2.488  1.00  0.00              
ATOM   1883  CB  GLU A 132     -19.807 -18.150  -1.237  1.00  0.00              
ATOM   1884  CG  GLU A 132     -19.876 -19.319  -0.264  1.00  0.00              
ATOM   1885  CD  GLU A 132     -19.108 -20.504  -0.780  1.00  0.00              
ATOM   1886  OE1 GLU A 132     -17.998 -20.324  -1.219  1.00  0.00              
ATOM   1887  OE2 GLU A 132     -19.584 -21.605  -0.632  1.00  0.00              
ATOM   1888  H   GLU A 132     -19.566 -16.563  -3.207  1.00  0.00              
ATOM   1889  HA  GLU A 132     -19.936 -19.330  -3.025  1.00  0.00              
ATOM   1890 1HB  GLU A 132     -18.765 -17.872  -1.396  1.00  0.00              
ATOM   1891 2HB  GLU A 132     -20.350 -17.300  -0.822  1.00  0.00              
ATOM   1892 1HG  GLU A 132     -19.528 -19.070   0.738  1.00  0.00              
ATOM   1893 2HG  GLU A 132     -20.937 -19.561  -0.229  1.00  0.00              
ATOM   1894  N   ASP A 133     -22.721 -17.766  -2.317  1.00  0.00              
ATOM   1895  CA  ASP A 133     -24.154 -17.972  -2.139  1.00  0.00              
ATOM   1896  C   ASP A 133     -24.836 -18.600  -3.351  1.00  0.00              
ATOM   1897  O   ASP A 133     -25.896 -19.215  -3.218  1.00  0.00              
ATOM   1898  CB  ASP A 133     -24.832 -16.642  -1.804  1.00  0.00              
ATOM   1899  CG  ASP A 133     -24.548 -16.127  -0.400  1.00  0.00              
ATOM   1900  OD1 ASP A 133     -24.034 -16.879   0.395  1.00  0.00              
ATOM   1901  OD2 ASP A 133     -24.701 -14.950  -0.178  1.00  0.00              
ATOM   1902  H   ASP A 133     -22.357 -16.824  -2.326  1.00  0.00              
ATOM   1903  HA  ASP A 133     -24.328 -18.674  -1.323  1.00  0.00              
ATOM   1904 1HB  ASP A 133     -24.624 -15.853  -2.528  1.00  0.00              
ATOM   1905 2HB  ASP A 133     -25.879 -16.936  -1.878  1.00  0.00              
ATOM   1906  N   LYS A 134     -24.229 -18.449  -4.526  1.00  0.00              
ATOM   1907  CA  LYS A 134     -24.782 -19.007  -5.757  1.00  0.00              
ATOM   1908  C   LYS A 134     -24.174 -20.350  -6.138  1.00  0.00              
ATOM   1909  O   LYS A 134     -24.458 -20.892  -7.207  1.00  0.00              
ATOM   1910  CB  LYS A 134     -24.596 -18.017  -6.908  1.00  0.00              
ATOM   1911  CG  LYS A 134     -25.307 -16.684  -6.713  1.00  0.00              
ATOM   1912  CD  LYS A 134     -25.104 -15.768  -7.910  1.00  0.00              
ATOM   1913  CE  LYS A 134     -25.782 -14.422  -7.700  1.00  0.00              
ATOM   1914  NZ  LYS A 134     -25.633 -13.533  -8.883  1.00  0.00              
ATOM   1915  H   LYS A 134     -23.361 -17.933  -4.566  1.00  0.00              
ATOM   1916  HA  LYS A 134     -25.847 -19.202  -5.628  1.00  0.00              
ATOM   1917 1HB  LYS A 134     -23.524 -17.844  -7.010  1.00  0.00              
ATOM   1918 2HB  LYS A 134     -24.973 -18.499  -7.810  1.00  0.00              
ATOM   1919 1HG  LYS A 134     -26.372 -16.876  -6.578  1.00  0.00              
ATOM   1920 2HG  LYS A 134     -24.908 -16.207  -5.818  1.00  0.00              
ATOM   1921 1HD  LYS A 134     -24.033 -15.617  -8.055  1.00  0.00              
ATOM   1922 2HD  LYS A 134     -25.524 -16.251  -8.792  1.00  0.00              
ATOM   1923 1HE  LYS A 134     -26.840 -14.598  -7.510  1.00  0.00              
ATOM   1924 2HE  LYS A 134     -25.332 -13.945  -6.829  1.00  0.00              
ATOM   1925 1HZ  LYS A 134     -26.095 -12.652  -8.703  1.00  0.00              
ATOM   1926 2HZ  LYS A 134     -24.651 -13.368  -9.060  1.00  0.00              
ATOM   1927 3HZ  LYS A 134     -26.050 -13.973  -9.690  1.00  0.00              
ATOM   1928  N   ARG A 135     -23.337 -20.884  -5.259  1.00  0.00              
ATOM   1929  CA  ARG A 135     -22.632 -22.120  -5.543  1.00  0.00              
ATOM   1930  C   ARG A 135     -23.604 -23.287  -5.745  1.00  0.00              
ATOM   1931  O   ARG A 135     -24.549 -23.472  -4.970  1.00  0.00              
ATOM   1932  CB  ARG A 135     -21.669 -22.441  -4.400  1.00  0.00              
ATOM   1933  CG  ARG A 135     -20.879 -23.727  -4.607  1.00  0.00              
ATOM   1934  CD  ARG A 135     -20.233 -24.196  -3.318  1.00  0.00              
ATOM   1935  NE  ARG A 135     -19.145 -23.329  -2.878  1.00  0.00              
ATOM   1936  CZ  ARG A 135     -17.893 -23.403  -3.321  1.00  0.00              
ATOM   1937  NH1 ARG A 135     -17.553 -24.312  -4.231  1.00  0.00              
ATOM   1938  NH2 ARG A 135     -16.975 -22.577  -2.845  1.00  0.00              
ATOM   1939  H   ARG A 135     -23.184 -20.423  -4.373  1.00  0.00              
ATOM   1940  HA  ARG A 135     -22.076 -22.022  -6.476  1.00  0.00              
ATOM   1941 1HB  ARG A 135     -20.986 -21.597  -4.313  1.00  0.00              
ATOM   1942 2HB  ARG A 135     -22.268 -22.518  -3.492  1.00  0.00              
ATOM   1943 1HG  ARG A 135     -21.559 -24.496  -4.972  1.00  0.00              
ATOM   1944 2HG  ARG A 135     -20.105 -23.541  -5.353  1.00  0.00              
ATOM   1945 1HD  ARG A 135     -20.988 -24.221  -2.533  1.00  0.00              
ATOM   1946 2HD  ARG A 135     -19.833 -25.198  -3.467  1.00  0.00              
ATOM   1947  HE  ARG A 135     -19.154 -22.573  -2.207  1.00  0.00              
ATOM   1948 1HH1 ARG A 135     -18.250 -24.949  -4.589  1.00  0.00              
ATOM   1949 2HH1 ARG A 135     -16.600 -24.360  -4.559  1.00  0.00              
ATOM   1950 1HH2 ARG A 135     -17.230 -21.891  -2.147  1.00  0.00              
ATOM   1951 2HH2 ARG A 135     -16.025 -22.634  -3.181  1.00  0.00              
ATOM   1952  N   GLN A 136     -23.365 -24.059  -6.802  1.00  0.00              
ATOM   1953  CA  GLN A 136     -24.088 -25.305  -7.061  1.00  0.00              
ATOM   1954  C   GLN A 136     -23.109 -26.473  -6.971  1.00  0.00              
ATOM   1955  O   GLN A 136     -23.504 -27.614  -6.711  1.00  0.00              
ATOM   1956  CB  GLN A 136     -24.712 -25.290  -8.457  1.00  0.00              
ATOM   1957  CG  GLN A 136     -25.786 -24.238  -8.678  1.00  0.00              
ATOM   1958  CD  GLN A 136     -26.354 -24.285 -10.083  1.00  0.00              
ATOM   1959  OE1 GLN A 136     -26.032 -25.181 -10.867  1.00  0.00              
ATOM   1960  NE2 GLN A 136     -27.209 -23.326 -10.405  1.00  0.00              
ATOM   1961  H   GLN A 136     -22.649 -23.763  -7.450  1.00  0.00              
ATOM   1962  HA  GLN A 136     -24.853 -25.448  -6.298  1.00  0.00              
ATOM   1963 1HB  GLN A 136     -23.898 -25.126  -9.164  1.00  0.00              
ATOM   1964 2HB  GLN A 136     -25.140 -26.279  -8.621  1.00  0.00              
ATOM   1965 1HG  GLN A 136     -26.613 -24.085  -7.984  1.00  0.00              
ATOM   1966 2HG  GLN A 136     -25.097 -23.396  -8.611  1.00  0.00              
ATOM   1967 1HE2 GLN A 136     -27.617 -23.305 -11.319  1.00  0.00              
ATOM   1968 2HE2 GLN A 136     -27.449 -22.623  -9.735  1.00  0.00              
ATOM   1969  N   VAL A 137     -21.832 -26.187  -7.206  1.00  0.00              
ATOM   1970  CA  VAL A 137     -20.796 -27.219  -7.216  1.00  0.00              
ATOM   1971  C   VAL A 137     -19.988 -27.115  -5.928  1.00  0.00              
ATOM   1972  O   VAL A 137     -19.307 -26.118  -5.695  1.00  0.00              
ATOM   1973  CB  VAL A 137     -19.848 -27.043  -8.429  1.00  0.00              
ATOM   1974  CG1 VAL A 137     -18.793 -28.132  -8.432  1.00  0.00              
ATOM   1975  CG2 VAL A 137     -20.648 -27.067  -9.715  1.00  0.00              
ATOM   1976  H   VAL A 137     -21.572 -25.227  -7.383  1.00  0.00              
ATOM   1977  HA  VAL A 137     -21.232 -28.219  -7.228  1.00  0.00              
ATOM   1978  HB  VAL A 137     -19.369 -26.066  -8.365  1.00  0.00              
ATOM   1979 1HG1 VAL A 137     -18.133 -27.997  -9.290  1.00  0.00              
ATOM   1980 2HG1 VAL A 137     -18.209 -28.076  -7.514  1.00  0.00              
ATOM   1981 3HG1 VAL A 137     -19.276 -29.106  -8.498  1.00  0.00              
ATOM   1982 1HG2 VAL A 137     -19.977 -26.941 -10.564  1.00  0.00              
ATOM   1983 2HG2 VAL A 137     -21.170 -28.020  -9.800  1.00  0.00              
ATOM   1984 3HG2 VAL A 137     -21.376 -26.255  -9.705  1.00  0.00              
ATOM   1985  N   SER A 138     -20.066 -28.141  -5.092  1.00  0.00              
ATOM   1986  CA  SER A 138     -19.374 -28.126  -3.808  1.00  0.00              
ATOM   1987  C   SER A 138     -17.883 -28.343  -3.960  1.00  0.00              
ATOM   1988  O   SER A 138     -17.426 -28.889  -4.962  1.00  0.00              
ATOM   1989  CB  SER A 138     -19.919 -29.220  -2.895  1.00  0.00              
ATOM   1990  OG  SER A 138     -19.550 -30.491  -3.399  1.00  0.00              
ATOM   1991  H   SER A 138     -20.614 -28.950  -5.345  1.00  0.00              
ATOM   1992  HA  SER A 138     -19.548 -27.216  -3.233  1.00  0.00              
ATOM   1993 1HB  SER A 138     -19.506 -29.078  -1.896  1.00  0.00              
ATOM   1994 2HB  SER A 138     -21.004 -29.133  -2.855  1.00  0.00              
ATOM   1995  HG  SER A 138     -20.143 -30.735  -4.113  1.00  0.00              
ATOM   1996  N   VAL A 139     -17.130 -27.930  -2.946  1.00  0.00              
ATOM   1997  CA  VAL A 139     -15.684 -28.080  -2.959  1.00  0.00              
ATOM   1998  C   VAL A 139     -15.331 -29.561  -2.950  1.00  0.00              
ATOM   1999  O   VAL A 139     -14.421 -30.000  -3.654  1.00  0.00              
ATOM   2000  CB  VAL A 139     -15.049 -27.411  -1.725  1.00  0.00              
ATOM   2001  CG1 VAL A 139     -13.560 -27.739  -1.656  1.00  0.00              
ATOM   2002  CG2 VAL A 139     -15.267 -25.900  -1.787  1.00  0.00              
ATOM   2003  H   VAL A 139     -17.574 -27.501  -2.146  1.00  0.00              
ATOM   2004  HA  VAL A 139     -15.251 -27.672  -3.873  1.00  0.00              
ATOM   2005  HB  VAL A 139     -15.550 -27.774  -0.828  1.00  0.00              
ATOM   2006 1HG1 VAL A 139     -13.123 -27.261  -0.779  1.00  0.00              
ATOM   2007 2HG1 VAL A 139     -13.429 -28.818  -1.583  1.00  0.00              
ATOM   2008 3HG1 VAL A 139     -13.064 -27.371  -2.554  1.00  0.00              
ATOM   2009 1HG2 VAL A 139     -14.818 -25.431  -0.912  1.00  0.00              
ATOM   2010 2HG2 VAL A 139     -14.805 -25.503  -2.691  1.00  0.00              
ATOM   2011 3HG2 VAL A 139     -16.337 -25.688  -1.802  1.00  0.00              
ATOM   2012  N   GLU A 140     -16.062 -30.328  -2.145  1.00  0.00              
ATOM   2013  CA  GLU A 140     -15.808 -31.757  -2.020  1.00  0.00              
ATOM   2014  C   GLU A 140     -16.045 -32.487  -3.333  1.00  0.00              
ATOM   2015  O   GLU A 140     -15.248 -33.333  -3.732  1.00  0.00              
ATOM   2016  CB  GLU A 140     -16.686 -32.360  -0.921  1.00  0.00              
ATOM   2017  CG  GLU A 140     -16.305 -31.937   0.491  1.00  0.00              
ATOM   2018  CD  GLU A 140     -17.288 -32.460   1.501  1.00  0.00              
ATOM   2019  OE1 GLU A 140     -18.257 -33.060   1.104  1.00  0.00              
ATOM   2020  OE2 GLU A 140     -17.015 -32.358   2.674  1.00  0.00              
ATOM   2021  H   GLU A 140     -16.810 -29.913  -1.608  1.00  0.00              
ATOM   2022  HA  GLU A 140     -14.762 -31.925  -1.763  1.00  0.00              
ATOM   2023 1HB  GLU A 140     -17.711 -32.052  -1.128  1.00  0.00              
ATOM   2024 2HB  GLU A 140     -16.607 -33.444  -1.009  1.00  0.00              
ATOM   2025 1HG  GLU A 140     -15.297 -32.238   0.776  1.00  0.00              
ATOM   2026 2HG  GLU A 140     -16.363 -30.850   0.457  1.00  0.00              
ATOM   2027  N   GLU A 141     -17.141 -32.159  -4.006  1.00  0.00              
ATOM   2028  CA  GLU A 141     -17.464 -32.808  -5.266  1.00  0.00              
ATOM   2029  C   GLU A 141     -16.399 -32.526  -6.328  1.00  0.00              
ATOM   2030  O   GLU A 141     -15.935 -33.436  -7.016  1.00  0.00              
ATOM   2031  CB  GLU A 141     -18.838 -32.351  -5.760  1.00  0.00              
ATOM   2032  CG  GLU A 141     -19.280 -32.990  -7.069  1.00  0.00              
ATOM   2033  CD  GLU A 141     -20.666 -32.550  -7.451  1.00  0.00              
ATOM   2034  OE1 GLU A 141     -21.258 -31.805  -6.708  1.00  0.00              
ATOM   2035  OE2 GLU A 141     -21.090 -32.867  -8.538  1.00  0.00              
ATOM   2036  H   GLU A 141     -17.762 -31.449  -3.644  1.00  0.00              
ATOM   2037  HA  GLU A 141     -17.482 -33.890  -5.131  1.00  0.00              
ATOM   2038 1HB  GLU A 141     -19.556 -32.595  -4.977  1.00  0.00              
ATOM   2039 2HB  GLU A 141     -18.789 -31.269  -5.883  1.00  0.00              
ATOM   2040 1HG  GLU A 141     -18.598 -32.799  -7.897  1.00  0.00              
ATOM   2041 2HG  GLU A 141     -19.287 -34.056  -6.844  1.00  0.00              
ATOM   2042  N   ALA A 142     -16.015 -31.260  -6.454  1.00  0.00              
ATOM   2043  CA  ALA A 142     -15.020 -30.864  -7.444  1.00  0.00              
ATOM   2044  C   ALA A 142     -13.661 -31.478  -7.140  1.00  0.00              
ATOM   2045  O   ALA A 142     -12.955 -31.897  -8.052  1.00  0.00              
ATOM   2046  CB  ALA A 142     -14.911 -29.345  -7.494  1.00  0.00              
ATOM   2047  H   ALA A 142     -16.418 -30.556  -5.853  1.00  0.00              
ATOM   2048  HA  ALA A 142     -15.331 -31.235  -8.420  1.00  0.00              
ATOM   2049 1HB  ALA A 142     -14.166 -29.059  -8.237  1.00  0.00              
ATOM   2050 2HB  ALA A 142     -15.877 -28.919  -7.768  1.00  0.00              
ATOM   2051 3HB  ALA A 142     -14.612 -28.969  -6.517  1.00  0.00              
ATOM   2052  N   LYS A 143     -13.294 -31.530  -5.862  1.00  0.00              
ATOM   2053  CA  LYS A 143     -12.024 -32.140  -5.470  1.00  0.00              
ATOM   2054  C   LYS A 143     -12.043 -33.659  -5.639  1.00  0.00              
ATOM   2055  O   LYS A 143     -11.005 -34.274  -5.887  1.00  0.00              
ATOM   2056  CB  LYS A 143     -11.685 -31.813  -4.013  1.00  0.00              
ATOM   2057  CG  LYS A 143     -11.193 -30.401  -3.765  1.00  0.00              
ATOM   2058  CD  LYS A 143     -10.821 -30.220  -2.300  1.00  0.00              
ATOM   2059  CE  LYS A 143     -10.159 -28.875  -2.046  1.00  0.00              
ATOM   2060  NZ  LYS A 143      -9.843 -28.689  -0.598  1.00  0.00              
ATOM   2061  H   LYS A 143     -13.897 -31.146  -5.148  1.00  0.00              
ATOM   2062  HA  LYS A 143     -11.224 -31.775  -6.115  1.00  0.00              
ATOM   2063 1HB  LYS A 143     -12.590 -31.981  -3.429  1.00  0.00              
ATOM   2064 2HB  LYS A 143     -10.914 -32.516  -3.698  1.00  0.00              
ATOM   2065 1HG  LYS A 143     -10.322 -30.222  -4.396  1.00  0.00              
ATOM   2066 2HG  LYS A 143     -11.987 -29.705  -4.036  1.00  0.00              
ATOM   2067 1HD  LYS A 143     -11.729 -30.293  -1.700  1.00  0.00              
ATOM   2068 2HD  LYS A 143     -10.134 -31.016  -2.015  1.00  0.00              
ATOM   2069 1HE  LYS A 143      -9.243 -28.830  -2.632  1.00  0.00              
ATOM   2070 2HE  LYS A 143     -10.840 -28.092  -2.378  1.00  0.00              
ATOM   2071 1HZ  LYS A 143      -9.406 -27.788  -0.463  1.00  0.00              
ATOM   2072 2HZ  LYS A 143     -10.696 -28.733  -0.058  1.00  0.00              
ATOM   2073 3HZ  LYS A 143      -9.213 -29.417  -0.295  1.00  0.00              
ATOM   2074  N   ASN A 144     -13.222 -34.262  -5.503  1.00  0.00              
ATOM   2075  CA  ASN A 144     -13.362 -35.693  -5.757  1.00  0.00              
ATOM   2076  C   ASN A 144     -13.144 -36.028  -7.225  1.00  0.00              
ATOM   2077  O   ASN A 144     -12.510 -37.030  -7.552  1.00  0.00              
ATOM   2078  CB  ASN A 144     -14.717 -36.204  -5.303  1.00  0.00              
ATOM   2079  CG  ASN A 144     -14.840 -36.350  -3.811  1.00  0.00              
ATOM   2080  OD1 ASN A 144     -13.839 -36.446  -3.092  1.00  0.00              
ATOM   2081  ND2 ASN A 144     -16.061 -36.451  -3.352  1.00  0.00              
ATOM   2082  H   ASN A 144     -14.033 -33.730  -5.220  1.00  0.00              
ATOM   2083  HA  ASN A 144     -12.600 -36.243  -5.203  1.00  0.00              
ATOM   2084 1HB  ASN A 144     -15.638 -35.772  -5.697  1.00  0.00              
ATOM   2085 2HB  ASN A 144     -14.563 -37.190  -5.741  1.00  0.00              
ATOM   2086 1HD2 ASN A 144     -16.219 -36.550  -2.369  1.00  0.00              
ATOM   2087 2HD2 ASN A 144     -16.836 -36.427  -3.983  1.00  0.00              
ATOM   2088  N   ARG A 145     -13.671 -35.195  -8.115  1.00  0.00              
ATOM   2089  CA  ARG A 145     -13.408 -35.376  -9.535  1.00  0.00              
ATOM   2090  C   ARG A 145     -11.933 -35.165  -9.839  1.00  0.00              
ATOM   2091  O   ARG A 145     -11.333 -35.927 -10.597  1.00  0.00              
ATOM   2092  CB  ARG A 145     -14.259 -34.418 -10.374  1.00  0.00              
ATOM   2093  CG  ARG A 145     -14.083 -34.628 -11.875  1.00  0.00              
ATOM   2094  CD  ARG A 145     -15.241 -34.063 -12.665  1.00  0.00              
ATOM   2095  NE  ARG A 145     -16.475 -34.792 -12.400  1.00  0.00              
ATOM   2096  CZ  ARG A 145     -17.658 -34.470 -12.911  1.00  0.00              
ATOM   2097  NH1 ARG A 145     -17.769 -33.428 -13.724  1.00  0.00              
ATOM   2098  NH2 ARG A 145     -18.732 -35.184 -12.598  1.00  0.00              
ATOM   2099  H   ARG A 145     -14.259 -34.429  -7.817  1.00  0.00              
ATOM   2100  HA  ARG A 145     -13.648 -36.399  -9.827  1.00  0.00              
ATOM   2101 1HB  ARG A 145     -15.297 -34.583 -10.089  1.00  0.00              
ATOM   2102 2HB  ARG A 145     -13.962 -33.406 -10.098  1.00  0.00              
ATOM   2103 1HG  ARG A 145     -13.162 -34.135 -12.189  1.00  0.00              
ATOM   2104 2HG  ARG A 145     -14.006 -35.699 -12.069  1.00  0.00              
ATOM   2105 1HD  ARG A 145     -15.381 -33.018 -12.390  1.00  0.00              
ATOM   2106 2HD  ARG A 145     -15.011 -34.130 -13.728  1.00  0.00              
ATOM   2107  HE  ARG A 145     -16.630 -35.608 -11.823  1.00  0.00              
ATOM   2108 1HH1 ARG A 145     -16.952 -32.881 -13.953  1.00  0.00              
ATOM   2109 2HH1 ARG A 145     -18.670 -33.186 -14.110  1.00  0.00              
ATOM   2110 1HH2 ARG A 145     -18.646 -35.972 -11.972  1.00  0.00              
ATOM   2111 2HH2 ARG A 145     -19.629 -34.937 -12.987  1.00  0.00              
ATOM   2112  N   ALA A 146     -11.346 -34.133  -9.247  1.00  0.00              
ATOM   2113  CA  ALA A 146      -9.923 -33.881  -9.432  1.00  0.00              
ATOM   2114  C   ALA A 146      -9.089 -35.022  -8.841  1.00  0.00              
ATOM   2115  O   ALA A 146      -8.019 -35.352  -9.353  1.00  0.00              
ATOM   2116  CB  ALA A 146      -9.536 -32.552  -8.788  1.00  0.00              
ATOM   2117  H   ALA A 146     -11.884 -33.510  -8.662  1.00  0.00              
ATOM   2118  HA  ALA A 146      -9.712 -33.838 -10.501  1.00  0.00              
ATOM   2119 1HB  ALA A 146      -8.470 -32.375  -8.933  1.00  0.00              
ATOM   2120 2HB  ALA A 146     -10.105 -31.745  -9.250  1.00  0.00              
ATOM   2121 3HB  ALA A 146      -9.756 -32.587  -7.722  1.00  0.00              
ATOM   2122  N   GLU A 147      -9.580 -35.628  -7.767  1.00  0.00              
ATOM   2123  CA  GLU A 147      -8.867 -36.738  -7.150  1.00  0.00              
ATOM   2124  C   GLU A 147      -8.874 -37.957  -8.068  1.00  0.00              
ATOM   2125  O   GLU A 147      -7.862 -38.642  -8.215  1.00  0.00              
ATOM   2126  CB  GLU A 147      -9.485 -37.090  -5.795  1.00  0.00              
ATOM   2127  CG  GLU A 147      -8.779 -38.217  -5.055  1.00  0.00              
ATOM   2128  CD  GLU A 147      -9.403 -38.462  -3.710  1.00  0.00              
ATOM   2129  OE1 GLU A 147     -10.333 -37.769  -3.372  1.00  0.00              
ATOM   2130  OE2 GLU A 147      -9.026 -39.412  -3.066  1.00  0.00              
ATOM   2131  H   GLU A 147     -10.455 -35.323  -7.367  1.00  0.00              
ATOM   2132  HA  GLU A 147      -7.823 -36.466  -6.994  1.00  0.00              
ATOM   2133 1HB  GLU A 147      -9.458 -36.184  -5.189  1.00  0.00              
ATOM   2134 2HB  GLU A 147     -10.522 -37.372  -5.982  1.00  0.00              
ATOM   2135 1HG  GLU A 147      -8.748 -39.151  -5.615  1.00  0.00              
ATOM   2136 2HG  GLU A 147      -7.766 -37.840  -4.922  1.00  0.00              
ATOM   2137  N   GLN A 148     -10.011 -38.215  -8.702  1.00  0.00              
ATOM   2138  CA  GLN A 148     -10.107 -39.316  -9.651  1.00  0.00              
ATOM   2139  C   GLN A 148      -9.192 -39.028 -10.844  1.00  0.00              
ATOM   2140  O   GLN A 148      -8.577 -39.939 -11.401  1.00  0.00              
ATOM   2141  CB  GLN A 148     -11.551 -39.511 -10.121  1.00  0.00              
ATOM   2142  CG  GLN A 148     -11.757 -40.720 -11.017  1.00  0.00              
ATOM   2143  CD  GLN A 148     -11.440 -42.025 -10.312  1.00  0.00              
ATOM   2144  OE1 GLN A 148     -11.856 -42.246  -9.171  1.00  0.00              
ATOM   2145  NE2 GLN A 148     -10.697 -42.896 -10.985  1.00  0.00              
ATOM   2146  H   GLN A 148     -10.825 -37.643  -8.528  1.00  0.00              
ATOM   2147  HA  GLN A 148      -9.761 -40.236  -9.179  1.00  0.00              
ATOM   2148 1HB  GLN A 148     -12.164 -39.608  -9.224  1.00  0.00              
ATOM   2149 2HB  GLN A 148     -11.833 -38.604 -10.655  1.00  0.00              
ATOM   2150 1HG  GLN A 148     -12.660 -40.869 -11.608  1.00  0.00              
ATOM   2151 2HG  GLN A 148     -10.926 -40.477 -11.682  1.00  0.00              
ATOM   2152 1HE2 GLN A 148     -10.456 -43.774 -10.570  1.00  0.00              
ATOM   2153 2HE2 GLN A 148     -10.379 -42.675 -11.907  1.00  0.00              
ATOM   2154  N   TRP A 149      -9.104 -37.755 -11.227  1.00  0.00              
ATOM   2155  CA  TRP A 149      -8.244 -37.335 -12.333  1.00  0.00              
ATOM   2156  C   TRP A 149      -6.788 -37.230 -11.910  1.00  0.00              
ATOM   2157  O   TRP A 149      -5.890 -37.174 -12.749  1.00  0.00              
ATOM   2158  CB  TRP A 149      -8.677 -35.972 -12.883  1.00  0.00              
ATOM   2159  CG  TRP A 149      -9.998 -35.976 -13.561  1.00  0.00              
ATOM   2160  CD1 TRP A 149     -10.772 -37.064 -13.837  1.00  0.00              
ATOM   2161  CD2 TRP A 149     -10.680 -34.846 -14.112  1.00  0.00              
ATOM   2162  NE1 TRP A 149     -11.897 -36.682 -14.526  1.00  0.00              
ATOM   2163  CE2 TRP A 149     -11.866 -35.325 -14.710  1.00  0.00              
ATOM   2164  CE3 TRP A 149     -10.404 -33.472 -14.160  1.00  0.00              
ATOM   2165  CZ2 TRP A 149     -12.778 -34.480 -15.349  1.00  0.00              
ATOM   2166  CZ3 TRP A 149     -11.311 -32.632 -14.797  1.00  0.00              
ATOM   2167  CH2 TRP A 149     -12.481 -33.139 -15.381  1.00  0.00              
ATOM   2168  H   TRP A 149      -9.648 -37.060 -10.737  1.00  0.00              
ATOM   2169  HA  TRP A 149      -8.277 -38.078 -13.130  1.00  0.00              
ATOM   2170 1HB  TRP A 149      -8.753 -35.245 -12.074  1.00  0.00              
ATOM   2171 2HB  TRP A 149      -7.958 -35.619 -13.622  1.00  0.00              
ATOM   2172  HD1 TRP A 149     -10.408 -38.029 -13.489  1.00  0.00              
ATOM   2173  HE1 TRP A 149     -12.628 -37.300 -14.847  1.00  0.00              
ATOM   2174  HE3 TRP A 149      -9.512 -33.029 -13.719  1.00  0.00              
ATOM   2175  HZ2 TRP A 149     -13.677 -34.912 -15.788  1.00  0.00              
ATOM   2176  HZ3 TRP A 149     -11.089 -31.566 -14.832  1.00  0.00              
ATOM   2177  HH2 TRP A 149     -13.170 -32.451 -15.872  1.00  0.00              
ATOM   2178  N   ASN A 150      -6.561 -37.182 -10.607  1.00  0.00              
ATOM   2179  CA  ASN A 150      -5.219 -37.047 -10.062  1.00  0.00              
ATOM   2180  C   ASN A 150      -4.580 -35.699 -10.405  1.00  0.00              
ATOM   2181  O   ASN A 150      -3.394 -35.623 -10.742  1.00  0.00              
ATOM   2182  CB  ASN A 150      -4.327 -38.181 -10.532  1.00  0.00              
ATOM   2183  CG  ASN A 150      -4.798 -39.541 -10.098  1.00  0.00              
ATOM   2184  OD1 ASN A 150      -4.974 -39.808  -8.903  1.00  0.00              
ATOM   2185  ND2 ASN A 150      -4.924 -40.427 -11.053  1.00  0.00              
ATOM   2186  H   ASN A 150      -7.346 -37.241  -9.974  1.00  0.00              
ATOM   2187  HA  ASN A 150      -5.257 -37.084  -8.972  1.00  0.00              
ATOM   2188 1HB  ASN A 150      -3.990 -38.233 -11.568  1.00  0.00              
ATOM   2189 2HB  ASN A 150      -3.497 -37.877  -9.895  1.00  0.00              
ATOM   2190 1HD2 ASN A 150      -5.233 -41.354 -10.838  1.00  0.00              
ATOM   2191 2HD2 ASN A 150      -4.711 -40.177 -11.997  1.00  0.00              
ATOM   2192  N   VAL A 151      -5.377 -34.638 -10.327  1.00  0.00              
ATOM   2193  CA  VAL A 151      -4.913 -33.300 -10.682  1.00  0.00              
ATOM   2194  C   VAL A 151      -5.242 -32.359  -9.535  1.00  0.00              
ATOM   2195  O   VAL A 151      -6.035 -32.697  -8.658  1.00  0.00              
ATOM   2196  CB  VAL A 151      -5.596 -32.763 -11.955  1.00  0.00              
ATOM   2197  CG1 VAL A 151      -5.285 -33.673 -13.135  1.00  0.00              
ATOM   2198  CG2 VAL A 151      -7.096 -32.641 -11.734  1.00  0.00              
ATOM   2199  H   VAL A 151      -6.329 -34.762 -10.014  1.00  0.00              
ATOM   2200  HA  VAL A 151      -3.830 -33.276 -10.807  1.00  0.00              
ATOM   2201  HB  VAL A 151      -5.221 -31.760 -12.162  1.00  0.00              
ATOM   2202 1HG1 VAL A 151      -5.772 -33.286 -14.031  1.00  0.00              
ATOM   2203 2HG1 VAL A 151      -4.208 -33.708 -13.293  1.00  0.00              
ATOM   2204 3HG1 VAL A 151      -5.655 -34.676 -12.927  1.00  0.00              
ATOM   2205 1HG2 VAL A 151      -7.568 -32.260 -12.639  1.00  0.00              
ATOM   2206 2HG2 VAL A 151      -7.508 -33.622 -11.493  1.00  0.00              
ATOM   2207 3HG2 VAL A 151      -7.288 -31.955 -10.909  1.00  0.00              
ATOM   2208  N   ASN A 152      -4.633 -31.179  -9.542  1.00  0.00              
ATOM   2209  CA  ASN A 152      -4.903 -30.191  -8.508  1.00  0.00              
ATOM   2210  C   ASN A 152      -6.199 -29.438  -8.781  1.00  0.00              
ATOM   2211  O   ASN A 152      -6.635 -29.310  -9.930  1.00  0.00              
ATOM   2212  CB  ASN A 152      -3.761 -29.177  -8.415  1.00  0.00              
ATOM   2213  CG  ASN A 152      -2.484 -29.779  -7.878  1.00  0.00              
ATOM   2214  OD1 ASN A 152      -2.436 -30.229  -6.735  1.00  0.00              
ATOM   2215  ND2 ASN A 152      -1.442 -29.787  -8.696  1.00  0.00              
ATOM   2216  H   ASN A 152      -3.972 -30.958 -10.273  1.00  0.00              
ATOM   2217  HA  ASN A 152      -5.036 -30.689  -7.546  1.00  0.00              
ATOM   2218 1HB  ASN A 152      -3.534 -28.515  -9.252  1.00  0.00              
ATOM   2219 2HB  ASN A 152      -4.245 -28.608  -7.623  1.00  0.00              
ATOM   2220 1HD2 ASN A 152      -0.572 -30.175  -8.391  1.00  0.00              
ATOM   2221 2HD2 ASN A 152      -1.525 -29.407  -9.616  1.00  0.00              
ATOM   2222  N   TYR A 153      -6.812 -28.945  -7.711  1.00  0.00              
ATOM   2223  CA  TYR A 153      -8.051 -28.191  -7.814  1.00  0.00              
ATOM   2224  C   TYR A 153      -7.839 -26.879  -7.087  1.00  0.00              
ATOM   2225  O   TYR A 153      -7.390 -26.859  -5.945  1.00  0.00              
ATOM   2226  CB  TYR A 153      -9.225 -28.931  -7.167  1.00  0.00              
ATOM   2227  CG  TYR A 153     -10.512 -28.127  -7.149  1.00  0.00              
ATOM   2228  CD1 TYR A 153     -11.164 -27.782  -8.337  1.00  0.00              
ATOM   2229  CD2 TYR A 153     -11.083 -27.713  -5.943  1.00  0.00              
ATOM   2230  CE1 TYR A 153     -12.351 -27.052  -8.328  1.00  0.00              
ATOM   2231  CE2 TYR A 153     -12.269 -26.976  -5.922  1.00  0.00              
ATOM   2232  CZ  TYR A 153     -12.901 -26.651  -7.117  1.00  0.00              
ATOM   2233  OH  TYR A 153     -14.095 -25.950  -7.100  1.00  0.00              
ATOM   2234  H   TYR A 153      -6.404 -29.100  -6.800  1.00  0.00              
ATOM   2235  HA  TYR A 153      -8.274 -27.987  -8.862  1.00  0.00              
ATOM   2236 1HB  TYR A 153      -9.376 -29.852  -7.732  1.00  0.00              
ATOM   2237 2HB  TYR A 153      -8.930 -29.173  -6.147  1.00  0.00              
ATOM   2238  HD1 TYR A 153     -10.727 -28.094  -9.286  1.00  0.00              
ATOM   2239  HD2 TYR A 153     -10.586 -27.974  -5.009  1.00  0.00              
ATOM   2240  HE1 TYR A 153     -12.845 -26.791  -9.263  1.00  0.00              
ATOM   2241  HE2 TYR A 153     -12.696 -26.658  -4.970  1.00  0.00              
ATOM   2242  HH  TYR A 153     -14.394 -25.741  -6.211  1.00  0.00              
ATOM   2243  N   VAL A 154      -8.174 -25.781  -7.750  1.00  0.00              
ATOM   2244  CA  VAL A 154      -8.064 -24.466  -7.144  1.00  0.00              
ATOM   2245  C   VAL A 154      -9.351 -23.704  -7.409  1.00  0.00              
ATOM   2246  O   VAL A 154      -9.908 -23.788  -8.504  1.00  0.00              
ATOM   2247  CB  VAL A 154      -6.889 -23.681  -7.763  1.00  0.00              
ATOM   2248  CG1 VAL A 154      -6.783 -22.297  -7.138  1.00  0.00              
ATOM   2249  CG2 VAL A 154      -5.596 -24.461  -7.580  1.00  0.00              
ATOM   2250  H   VAL A 154      -8.514 -25.859  -8.698  1.00  0.00              
ATOM   2251  HA  VAL A 154      -7.961 -24.536  -6.061  1.00  0.00              
ATOM   2252  HB  VAL A 154      -7.057 -23.580  -8.836  1.00  0.00              
ATOM   2253 1HG1 VAL A 154      -5.949 -21.757  -7.587  1.00  0.00              
ATOM   2254 2HG1 VAL A 154      -7.707 -21.747  -7.313  1.00  0.00              
ATOM   2255 3HG1 VAL A 154      -6.616 -22.395  -6.065  1.00  0.00              
ATOM   2256 1HG2 VAL A 154      -4.769 -23.904  -8.020  1.00  0.00              
ATOM   2257 2HG2 VAL A 154      -5.410 -24.610  -6.517  1.00  0.00              
ATOM   2258 3HG2 VAL A 154      -5.683 -25.429  -8.073  1.00  0.00              
ATOM   2259  N   GLU A 155      -9.844 -22.986  -6.403  1.00  0.00              
ATOM   2260  CA  GLU A 155     -11.003 -22.133  -6.613  1.00  0.00              
ATOM   2261  C   GLU A 155     -10.469 -20.721  -6.809  1.00  0.00              
ATOM   2262  O   GLU A 155      -9.528 -20.296  -6.138  1.00  0.00              
ATOM   2263  CB  GLU A 155     -11.965 -22.183  -5.427  1.00  0.00              
ATOM   2264  CG  GLU A 155     -12.514 -23.572  -5.159  1.00  0.00              
ATOM   2265  CD  GLU A 155     -13.882 -23.531  -4.514  1.00  0.00              
ATOM   2266  OE1 GLU A 155     -14.052 -22.769  -3.543  1.00  0.00              
ATOM   2267  OE2 GLU A 155     -14.783 -24.262  -4.975  1.00  0.00              
ATOM   2268  H   GLU A 155      -9.421 -23.024  -5.487  1.00  0.00              
ATOM   2269  HA  GLU A 155     -11.536 -22.448  -7.511  1.00  0.00              
ATOM   2270 1HB  GLU A 155     -11.416 -21.825  -4.557  1.00  0.00              
ATOM   2271 2HB  GLU A 155     -12.781 -21.496  -5.650  1.00  0.00              
ATOM   2272 1HG  GLU A 155     -12.562 -24.199  -6.049  1.00  0.00              
ATOM   2273 2HG  GLU A 155     -11.801 -23.997  -4.454  1.00  0.00              
ATOM   2274  N   THR A 156     -11.076 -20.003  -7.739  1.00  0.00              
ATOM   2275  CA  THR A 156     -10.631 -18.661  -8.070  1.00  0.00              
ATOM   2276  C   THR A 156     -11.742 -17.658  -8.165  1.00  0.00              
ATOM   2277  O   THR A 156     -12.919 -18.006  -8.234  1.00  0.00              
ATOM   2278  CB  THR A 156      -9.968 -18.620  -9.448  1.00  0.00              
ATOM   2279  OG1 THR A 156     -10.935 -19.004 -10.436  1.00  0.00              
ATOM   2280  CG2 THR A 156      -8.777 -19.537  -9.511  1.00  0.00              
ATOM   2281  H   THR A 156     -11.867 -20.394  -8.232  1.00  0.00              
ATOM   2282  HA  THR A 156      -9.981 -18.283  -7.281  1.00  0.00              
ATOM   2283  HB  THR A 156      -9.641 -17.601  -9.654  1.00  0.00              
ATOM   2284  HG1 THR A 156     -11.503 -18.256 -10.636  1.00  0.00              
ATOM   2285 1HG2 THR A 156      -8.330 -19.483 -10.504  1.00  0.00              
ATOM   2286 2HG2 THR A 156      -8.044 -19.233  -8.765  1.00  0.00              
ATOM   2287 3HG2 THR A 156      -9.096 -20.560  -9.312  1.00  0.00              
ATOM   2288  N   SER A 157     -11.334 -16.397  -8.209  1.00  0.00              
ATOM   2289  CA  SER A 157     -12.243 -15.301  -8.461  1.00  0.00              
ATOM   2290  C   SER A 157     -11.514 -14.322  -9.373  1.00  0.00              
ATOM   2291  O   SER A 157     -10.571 -13.663  -8.946  1.00  0.00              
ATOM   2292  CB  SER A 157     -12.639 -14.593  -7.171  1.00  0.00              
ATOM   2293  OG  SER A 157     -13.410 -13.443  -7.470  1.00  0.00              
ATOM   2294  H   SER A 157     -10.355 -16.200  -8.059  1.00  0.00              
ATOM   2295  HA  SER A 157     -13.205 -15.620  -8.864  1.00  0.00              
ATOM   2296 1HB  SER A 157     -13.219 -15.284  -6.559  1.00  0.00              
ATOM   2297 2HB  SER A 157     -11.733 -14.308  -6.636  1.00  0.00              
ATOM   2298  HG  SER A 157     -14.317 -13.704  -7.651  1.00  0.00              
ATOM   2299  N   ALA A 158     -11.942 -14.244 -10.629  1.00  0.00              
ATOM   2300  CA  ALA A 158     -11.350 -13.311 -11.579  1.00  0.00              
ATOM   2301  C   ALA A 158     -11.725 -11.884 -11.187  1.00  0.00              
ATOM   2302  O   ALA A 158     -11.006 -10.932 -11.496  1.00  0.00              
ATOM   2303  CB  ALA A 158     -11.836 -13.619 -13.001  1.00  0.00              
ATOM   2304  H   ALA A 158     -12.696 -14.843 -10.934  1.00  0.00              
ATOM   2305  HA  ALA A 158     -10.265 -13.407 -11.534  1.00  0.00              
ATOM   2306 1HB  ALA A 158     -11.385 -12.914 -13.699  1.00  0.00              
ATOM   2307 2HB  ALA A 158     -11.548 -14.634 -13.273  1.00  0.00              
ATOM   2308 3HB  ALA A 158     -12.920 -13.525 -13.042  1.00  0.00              
ATOM   2309  N   LYS A 159     -12.854 -11.746 -10.500  1.00  0.00              
ATOM   2310  CA  LYS A 159     -13.342 -10.439 -10.076  1.00  0.00              
ATOM   2311  C   LYS A 159     -12.521  -9.821  -8.941  1.00  0.00              
ATOM   2312  O   LYS A 159     -12.139  -8.654  -9.000  1.00  0.00              
ATOM   2313  CB  LYS A 159     -14.800 -10.550  -9.646  1.00  0.00              
ATOM   2314  CG  LYS A 159     -15.420  -9.227  -9.247  1.00  0.00              
ATOM   2315  CD  LYS A 159     -16.911  -9.388  -9.001  1.00  0.00              
ATOM   2316  CE  LYS A 159     -17.562  -8.070  -8.615  1.00  0.00              
ATOM   2317  NZ  LYS A 159     -19.025  -8.251  -8.392  1.00  0.00              
ATOM   2318  H   LYS A 159     -13.388 -12.571 -10.265  1.00  0.00              
ATOM   2319  HA  LYS A 159     -13.264  -9.730 -10.901  1.00  0.00              
ATOM   2320 1HB  LYS A 159     -15.349 -10.976 -10.486  1.00  0.00              
ATOM   2321 2HB  LYS A 159     -14.834 -11.242  -8.803  1.00  0.00              
ATOM   2322 1HG  LYS A 159     -14.931  -8.876  -8.337  1.00  0.00              
ATOM   2323 2HG  LYS A 159     -15.252  -8.510 -10.049  1.00  0.00              
ATOM   2324 1HD  LYS A 159     -17.374  -9.765  -9.914  1.00  0.00              
ATOM   2325 2HD  LYS A 159     -17.056 -10.108  -8.197  1.00  0.00              
ATOM   2326 1HE  LYS A 159     -17.087  -7.708  -7.704  1.00  0.00              
ATOM   2327 2HE  LYS A 159     -17.392  -7.356  -9.422  1.00  0.00              
ATOM   2328 1HZ  LYS A 159     -19.438  -7.366  -8.137  1.00  0.00              
ATOM   2329 2HZ  LYS A 159     -19.456  -8.593  -9.240  1.00  0.00              
ATOM   2330 3HZ  LYS A 159     -19.172  -8.918  -7.648  1.00  0.00              
ATOM   2331  N   THR A 160     -12.249 -10.604  -7.904  1.00  0.00              
ATOM   2332  CA  THR A 160     -11.505 -10.094  -6.751  1.00  0.00              
ATOM   2333  C   THR A 160     -10.053 -10.536  -6.842  1.00  0.00              
ATOM   2334  O   THR A 160      -9.244 -10.222  -5.973  1.00  0.00              
ATOM   2335  CB  THR A 160     -12.070 -10.631  -5.433  1.00  0.00              
ATOM   2336  OG1 THR A 160     -11.940 -12.056  -5.420  1.00  0.00              
ATOM   2337  CG2 THR A 160     -13.545 -10.253  -5.285  1.00  0.00              
ATOM   2338  H   THR A 160     -12.557 -11.566  -7.904  1.00  0.00              
ATOM   2339  HA  THR A 160     -11.516  -9.004  -6.758  1.00  0.00              
ATOM   2340  HB  THR A 160     -11.503 -10.206  -4.604  1.00  0.00              
ATOM   2341  HG1 THR A 160     -12.649 -12.446  -5.936  1.00  0.00              
ATOM   2342 1HG2 THR A 160     -13.927 -10.644  -4.341  1.00  0.00              
ATOM   2343 2HG2 THR A 160     -13.645  -9.168  -5.295  1.00  0.00              
ATOM   2344 3HG2 THR A 160     -14.113 -10.678  -6.111  1.00  0.00              
ATOM   2345  N   ARG A 161      -9.748 -11.273  -7.908  1.00  0.00              
ATOM   2346  CA  ARG A 161      -8.396 -11.734  -8.223  1.00  0.00              
ATOM   2347  C   ARG A 161      -7.911 -12.892  -7.341  1.00  0.00              
ATOM   2348  O   ARG A 161      -6.771 -13.343  -7.462  1.00  0.00              
ATOM   2349  CB  ARG A 161      -7.395 -10.575  -8.134  1.00  0.00              
ATOM   2350  CG  ARG A 161      -5.985 -10.970  -8.566  1.00  0.00              
ATOM   2351  CD  ARG A 161      -5.059  -9.767  -8.554  1.00  0.00              
ATOM   2352  NE  ARG A 161      -3.692 -10.139  -8.903  1.00  0.00              
ATOM   2353  CZ  ARG A 161      -2.720  -9.266  -9.154  1.00  0.00              
ATOM   2354  NH1 ARG A 161      -2.963  -7.958  -9.099  1.00  0.00              
ATOM   2355  NH2 ARG A 161      -1.504  -9.702  -9.452  1.00  0.00              
ATOM   2356  H   ARG A 161     -10.508 -11.520  -8.526  1.00  0.00              
ATOM   2357  HA  ARG A 161      -8.368 -12.129  -9.239  1.00  0.00              
ATOM   2358 1HB  ARG A 161      -7.774  -9.778  -8.772  1.00  0.00              
ATOM   2359 2HB  ARG A 161      -7.389 -10.239  -7.097  1.00  0.00              
ATOM   2360 1HG  ARG A 161      -5.611 -11.729  -7.878  1.00  0.00              
ATOM   2361 2HG  ARG A 161      -6.036 -11.386  -9.573  1.00  0.00              
ATOM   2362 1HD  ARG A 161      -5.420  -9.035  -9.275  1.00  0.00              
ATOM   2363 2HD  ARG A 161      -5.062  -9.328  -7.557  1.00  0.00              
ATOM   2364  HE  ARG A 161      -3.280 -11.057  -9.007  1.00  0.00              
ATOM   2365 1HH1 ARG A 161      -3.889  -7.629  -8.865  1.00  0.00              
ATOM   2366 2HH1 ARG A 161      -2.220  -7.302  -9.291  1.00  0.00              
ATOM   2367 1HH2 ARG A 161      -1.322 -10.696  -9.488  1.00  0.00              
ATOM   2368 2HH2 ARG A 161      -0.766  -9.040  -9.643  1.00  0.00              
ATOM   2369  N   ALA A 162      -8.768 -13.380  -6.454  1.00  0.00              
ATOM   2370  CA  ALA A 162      -8.370 -14.467  -5.566  1.00  0.00              
ATOM   2371  C   ALA A 162      -7.864 -15.684  -6.351  1.00  0.00              
ATOM   2372  O   ALA A 162      -8.582 -16.255  -7.177  1.00  0.00              
ATOM   2373  CB  ALA A 162      -9.529 -14.855  -4.669  1.00  0.00              
ATOM   2374  H   ALA A 162      -9.703 -13.005  -6.383  1.00  0.00              
ATOM   2375  HA  ALA A 162      -7.544 -14.125  -4.943  1.00  0.00              
ATOM   2376 1HB  ALA A 162      -9.222 -15.667  -4.010  1.00  0.00              
ATOM   2377 2HB  ALA A 162      -9.830 -13.997  -4.070  1.00  0.00              
ATOM   2378 3HB  ALA A 162     -10.368 -15.183  -5.281  1.00  0.00              
ATOM   2379  N   ASN A 163      -6.609 -16.050  -6.104  1.00  0.00              
ATOM   2380  CA  ASN A 163      -5.985 -17.229  -6.703  1.00  0.00              
ATOM   2381  C   ASN A 163      -5.862 -17.261  -8.229  1.00  0.00              
ATOM   2382  O   ASN A 163      -5.668 -18.325  -8.817  1.00  0.00              
ATOM   2383  CB  ASN A 163      -6.719 -18.478  -6.249  1.00  0.00              
ATOM   2384  CG  ASN A 163      -6.571 -18.767  -4.781  1.00  0.00              
ATOM   2385  OD1 ASN A 163      -5.571 -18.401  -4.153  1.00  0.00              
ATOM   2386  ND2 ASN A 163      -7.522 -19.493  -4.250  1.00  0.00              
ATOM   2387  H   ASN A 163      -6.070 -15.476  -5.470  1.00  0.00              
ATOM   2388  HA  ASN A 163      -4.945 -17.302  -6.380  1.00  0.00              
ATOM   2389 1HB  ASN A 163      -7.754 -18.656  -6.546  1.00  0.00              
ATOM   2390 2HB  ASN A 163      -6.061 -19.144  -6.807  1.00  0.00              
ATOM   2391 1HD2 ASN A 163      -7.489 -19.724  -3.277  1.00  0.00              
ATOM   2392 2HD2 ASN A 163      -8.280 -19.815  -4.815  1.00  0.00              
ATOM   2393  N   VAL A 164      -5.962 -16.105  -8.876  1.00  0.00              
ATOM   2394  CA  VAL A 164      -5.792 -16.057 -10.324  1.00  0.00              
ATOM   2395  C   VAL A 164      -4.326 -16.309 -10.702  1.00  0.00              
ATOM   2396  O   VAL A 164      -4.024 -17.077 -11.621  1.00  0.00              
ATOM   2397  CB  VAL A 164      -6.242 -14.689 -10.880  1.00  0.00              
ATOM   2398  CG1 VAL A 164      -5.873 -14.574 -12.375  1.00  0.00              
ATOM   2399  CG2 VAL A 164      -7.749 -14.529 -10.669  1.00  0.00              
ATOM   2400  H   VAL A 164      -6.156 -15.250  -8.375  1.00  0.00              
ATOM   2401  HA  VAL A 164      -6.355 -16.851 -10.816  1.00  0.00              
ATOM   2402  HB  VAL A 164      -5.746 -13.898 -10.318  1.00  0.00              
ATOM   2403 1HG1 VAL A 164      -6.195 -13.604 -12.756  1.00  0.00              
ATOM   2404 2HG1 VAL A 164      -4.793 -14.668 -12.492  1.00  0.00              
ATOM   2405 3HG1 VAL A 164      -6.369 -15.366 -12.934  1.00  0.00              
ATOM   2406 1HG2 VAL A 164      -8.071 -13.564 -11.060  1.00  0.00              
ATOM   2407 2HG2 VAL A 164      -8.276 -15.327 -11.192  1.00  0.00              
ATOM   2408 3HG2 VAL A 164      -7.975 -14.582  -9.604  1.00  0.00              
ATOM   2409  N   ASP A 165      -3.412 -15.661  -9.990  1.00  0.00              
ATOM   2410  CA  ASP A 165      -1.999 -15.874 -10.254  1.00  0.00              
ATOM   2411  C   ASP A 165      -1.632 -17.307  -9.871  1.00  0.00              
ATOM   2412  O   ASP A 165      -0.756 -17.923 -10.486  1.00  0.00              
ATOM   2413  CB  ASP A 165      -1.140 -14.868  -9.484  1.00  0.00              
ATOM   2414  CG  ASP A 165      -1.199 -13.446 -10.025  1.00  0.00              
ATOM   2415  OD1 ASP A 165      -1.697 -13.264 -11.111  1.00  0.00              
ATOM   2416  OD2 ASP A 165      -0.892 -12.539  -9.289  1.00  0.00              
ATOM   2417  H   ASP A 165      -3.684 -15.017  -9.261  1.00  0.00              
ATOM   2418  HA  ASP A 165      -1.800 -15.751 -11.319  1.00  0.00              
ATOM   2419 1HB  ASP A 165      -1.340 -14.857  -8.412  1.00  0.00              
ATOM   2420 2HB  ASP A 165      -0.149 -15.284  -9.666  1.00  0.00              
ATOM   2421  N   LYS A 166      -2.320 -17.837  -8.866  1.00  0.00              
ATOM   2422  CA  LYS A 166      -2.055 -19.189  -8.373  1.00  0.00              
ATOM   2423  C   LYS A 166      -2.287 -20.263  -9.434  1.00  0.00              
ATOM   2424  O   LYS A 166      -1.483 -21.183  -9.572  1.00  0.00              
ATOM   2425  CB  LYS A 166      -2.921 -19.480  -7.147  1.00  0.00              
ATOM   2426  CG  LYS A 166      -2.744 -20.877  -6.568  1.00  0.00              
ATOM   2427  CD  LYS A 166      -3.451 -21.015  -5.228  1.00  0.00              
ATOM   2428  CE  LYS A 166      -3.431 -22.455  -4.737  1.00  0.00              
ATOM   2429  NZ  LYS A 166      -2.044 -22.972  -4.584  1.00  0.00              
ATOM   2430  H   LYS A 166      -3.048 -17.289  -8.430  1.00  0.00              
ATOM   2431  HA  LYS A 166      -1.006 -19.280  -8.091  1.00  0.00              
ATOM   2432 1HB  LYS A 166      -2.663 -18.738  -6.390  1.00  0.00              
ATOM   2433 2HB  LYS A 166      -3.960 -19.342  -7.449  1.00  0.00              
ATOM   2434 1HG  LYS A 166      -3.157 -21.599  -7.274  1.00  0.00              
ATOM   2435 2HG  LYS A 166      -1.679 -21.066  -6.439  1.00  0.00              
ATOM   2436 1HD  LYS A 166      -2.947 -20.376  -4.502  1.00  0.00              
ATOM   2437 2HD  LYS A 166      -4.483 -20.686  -5.345  1.00  0.00              
ATOM   2438 1HE  LYS A 166      -3.941 -22.495  -3.775  1.00  0.00              
ATOM   2439 2HE  LYS A 166      -3.970 -23.069  -5.458  1.00  0.00              
ATOM   2440 1HZ  LYS A 166      -2.075 -23.928  -4.258  1.00  0.00              
ATOM   2441 2HZ  LYS A 166      -1.571 -22.936  -5.476  1.00  0.00              
ATOM   2442 3HZ  LYS A 166      -1.545 -22.404  -3.915  1.00  0.00              
ATOM   2443  N   VAL A 167      -3.373 -20.165 -10.193  1.00  0.00              
ATOM   2444  CA  VAL A 167      -3.627 -21.210 -11.167  1.00  0.00              
ATOM   2445  C   VAL A 167      -2.643 -21.193 -12.328  1.00  0.00              
ATOM   2446  O   VAL A 167      -2.303 -22.250 -12.862  1.00  0.00              
ATOM   2447  CB  VAL A 167      -5.097 -21.183 -11.680  1.00  0.00              
ATOM   2448  CG1 VAL A 167      -6.036 -21.502 -10.515  1.00  0.00              
ATOM   2449  CG2 VAL A 167      -5.443 -19.829 -12.296  1.00  0.00              
ATOM   2450  H   VAL A 167      -4.024 -19.395 -10.117  1.00  0.00              
ATOM   2451  HA  VAL A 167      -3.493 -22.200 -10.730  1.00  0.00              
ATOM   2452  HB  VAL A 167      -5.209 -21.922 -12.473  1.00  0.00              
ATOM   2453 1HG1 VAL A 167      -7.068 -21.485 -10.865  1.00  0.00              
ATOM   2454 2HG1 VAL A 167      -5.802 -22.491 -10.120  1.00  0.00              
ATOM   2455 3HG1 VAL A 167      -5.908 -20.756  -9.730  1.00  0.00              
ATOM   2456 1HG2 VAL A 167      -6.475 -19.840 -12.646  1.00  0.00              
ATOM   2457 2HG2 VAL A 167      -5.322 -19.048 -11.545  1.00  0.00              
ATOM   2458 3HG2 VAL A 167      -4.777 -19.631 -13.137  1.00  0.00              
ATOM   2459  N   PHE A 168      -2.174 -20.009 -12.718  1.00  0.00              
ATOM   2460  CA  PHE A 168      -1.221 -19.921 -13.815  1.00  0.00              
ATOM   2461  C   PHE A 168       0.178 -20.342 -13.359  1.00  0.00              
ATOM   2462  O   PHE A 168       0.882 -21.053 -14.082  1.00  0.00              
ATOM   2463  CB  PHE A 168      -1.198 -18.498 -14.398  1.00  0.00              
ATOM   2464  CG  PHE A 168      -2.374 -18.200 -15.300  1.00  0.00              
ATOM   2465  CD1 PHE A 168      -2.397 -18.664 -16.615  1.00  0.00              
ATOM   2466  CD2 PHE A 168      -3.472 -17.497 -14.820  1.00  0.00              
ATOM   2467  CE1 PHE A 168      -3.496 -18.436 -17.436  1.00  0.00              
ATOM   2468  CE2 PHE A 168      -4.578 -17.263 -15.630  1.00  0.00              
ATOM   2469  CZ  PHE A 168      -4.594 -17.732 -16.940  1.00  0.00              
ATOM   2470  H   PHE A 168      -2.473 -19.161 -12.257  1.00  0.00              
ATOM   2471  HA  PHE A 168      -1.509 -20.608 -14.612  1.00  0.00              
ATOM   2472 1HB  PHE A 168      -1.221 -17.762 -13.596  1.00  0.00              
ATOM   2473 2HB  PHE A 168      -0.299 -18.353 -14.996  1.00  0.00              
ATOM   2474  HD1 PHE A 168      -1.538 -19.214 -17.000  1.00  0.00              
ATOM   2475  HD2 PHE A 168      -3.461 -17.128 -13.794  1.00  0.00              
ATOM   2476  HE1 PHE A 168      -3.496 -18.807 -18.460  1.00  0.00              
ATOM   2477  HE2 PHE A 168      -5.433 -16.711 -15.240  1.00  0.00              
ATOM   2478  HZ  PHE A 168      -5.458 -17.550 -17.576  1.00  0.00              
ATOM   2479  N   PHE A 169       0.572 -19.912 -12.162  1.00  0.00              
ATOM   2480  CA  PHE A 169       1.887 -20.246 -11.623  1.00  0.00              
ATOM   2481  C   PHE A 169       1.982 -21.738 -11.294  1.00  0.00              
ATOM   2482  O   PHE A 169       2.948 -22.399 -11.669  1.00  0.00              
ATOM   2483  CB  PHE A 169       2.194 -19.405 -10.371  1.00  0.00              
ATOM   2484  CG  PHE A 169       2.864 -18.081 -10.677  1.00  0.00              
ATOM   2485  CD1 PHE A 169       2.185 -17.081 -11.374  1.00  0.00              
ATOM   2486  CD2 PHE A 169       4.182 -17.844 -10.288  1.00  0.00              
ATOM   2487  CE1 PHE A 169       2.810 -15.860 -11.684  1.00  0.00              
ATOM   2488  CE2 PHE A 169       4.817 -16.630 -10.593  1.00  0.00              
ATOM   2489  CZ  PHE A 169       4.127 -15.636 -11.294  1.00  0.00              
ATOM   2490  H   PHE A 169      -0.054 -19.340 -11.614  1.00  0.00              
ATOM   2491  HA  PHE A 169       2.656 -20.042 -12.370  1.00  0.00              
ATOM   2492 1HB  PHE A 169       1.272 -19.174  -9.839  1.00  0.00              
ATOM   2493 2HB  PHE A 169       2.867 -19.950  -9.710  1.00  0.00              
ATOM   2494  HD1 PHE A 169       1.153 -17.253 -11.681  1.00  0.00              
ATOM   2495  HD2 PHE A 169       4.721 -18.619  -9.741  1.00  0.00              
ATOM   2496  HE1 PHE A 169       2.263 -15.092 -12.229  1.00  0.00              
ATOM   2497  HE2 PHE A 169       5.849 -16.462 -10.283  1.00  0.00              
ATOM   2498  HZ  PHE A 169       4.615 -14.693 -11.535  1.00  0.00              
ATOM   2499  N   ASP A 170       0.976 -22.274 -10.611  1.00  0.00              
ATOM   2500  CA  ASP A 170       0.973 -23.696 -10.292  1.00  0.00              
ATOM   2501  C   ASP A 170       0.937 -24.543 -11.554  1.00  0.00              
ATOM   2502  O   ASP A 170       1.538 -25.617 -11.600  1.00  0.00              
ATOM   2503  CB  ASP A 170      -0.205 -24.065  -9.385  1.00  0.00              
ATOM   2504  CG  ASP A 170       0.001 -23.608  -7.952  1.00  0.00              
ATOM   2505  OD1 ASP A 170       1.148 -23.265  -7.595  1.00  0.00              
ATOM   2506  OD2 ASP A 170      -0.971 -23.606  -7.173  1.00  0.00              
ATOM   2507  H   ASP A 170       0.202 -21.700 -10.306  1.00  0.00              
ATOM   2508  HA  ASP A 170       1.893 -23.959  -9.768  1.00  0.00              
ATOM   2509 1HB  ASP A 170      -1.168 -23.721  -9.763  1.00  0.00              
ATOM   2510 2HB  ASP A 170      -0.159 -25.152  -9.443  1.00  0.00              
ATOM   2511  N   LEU A 171       0.239 -24.073 -12.587  1.00  0.00              
ATOM   2512  CA  LEU A 171       0.231 -24.821 -13.835  1.00  0.00              
ATOM   2513  C   LEU A 171       1.629 -24.802 -14.445  1.00  0.00              
ATOM   2514  O   LEU A 171       2.111 -25.829 -14.921  1.00  0.00              
ATOM   2515  CB  LEU A 171      -0.787 -24.251 -14.836  1.00  0.00              
ATOM   2516  CG  LEU A 171      -0.846 -25.002 -16.176  1.00  0.00              
ATOM   2517  CD1 LEU A 171      -1.187 -26.476 -15.909  1.00  0.00              
ATOM   2518  CD2 LEU A 171      -1.893 -24.366 -17.129  1.00  0.00              
ATOM   2519  H   LEU A 171      -0.284 -23.212 -12.526  1.00  0.00              
ATOM   2520  HA  LEU A 171      -0.027 -25.861 -13.636  1.00  0.00              
ATOM   2521 1HB  LEU A 171      -1.702 -24.414 -14.270  1.00  0.00              
ATOM   2522 2HB  LEU A 171      -0.642 -23.182 -14.994  1.00  0.00              
ATOM   2523  HG  LEU A 171       0.129 -24.893 -16.652  1.00  0.00              
ATOM   2524 1HD1 LEU A 171      -1.231 -27.018 -16.854  1.00  0.00              
ATOM   2525 2HD1 LEU A 171      -0.419 -26.918 -15.274  1.00  0.00              
ATOM   2526 3HD1 LEU A 171      -2.153 -26.541 -15.409  1.00  0.00              
ATOM   2527 1HD2 LEU A 171      -1.911 -24.918 -18.069  1.00  0.00              
ATOM   2528 2HD2 LEU A 171      -2.879 -24.405 -16.665  1.00  0.00              
ATOM   2529 3HD2 LEU A 171      -1.624 -23.327 -17.324  1.00  0.00              
ATOM   2530  N   MET A 172       2.286 -23.644 -14.423  1.00  0.00              
ATOM   2531  CA  MET A 172       3.641 -23.556 -14.970  1.00  0.00              
ATOM   2532  C   MET A 172       4.601 -24.455 -14.185  1.00  0.00              
ATOM   2533  O   MET A 172       5.582 -24.951 -14.730  1.00  0.00              
ATOM   2534  CB  MET A 172       4.170 -22.112 -14.939  1.00  0.00              
ATOM   2535  CG  MET A 172       3.540 -21.162 -15.952  1.00  0.00              
ATOM   2536  SD  MET A 172       4.412 -19.560 -16.025  1.00  0.00              
ATOM   2537  CE  MET A 172       3.883 -18.812 -14.486  1.00  0.00              
ATOM   2538  H   MET A 172       1.859 -22.817 -14.031  1.00  0.00              
ATOM   2539  HA  MET A 172       3.649 -23.910 -16.001  1.00  0.00              
ATOM   2540 1HB  MET A 172       3.991 -21.730 -13.935  1.00  0.00              
ATOM   2541 2HB  MET A 172       5.245 -22.163 -15.122  1.00  0.00              
ATOM   2542 1HG  MET A 172       3.573 -21.638 -16.931  1.00  0.00              
ATOM   2543 2HG  MET A 172       2.502 -20.998 -15.661  1.00  0.00              
ATOM   2544 1HE  MET A 172       4.335 -17.825 -14.386  1.00  0.00              
ATOM   2545 2HE  MET A 172       2.796 -18.717 -14.481  1.00  0.00              
ATOM   2546 3HE  MET A 172       4.196 -19.440 -13.651  1.00  0.00              
ATOM   2547  N   ARG A 173       4.323 -24.651 -12.903  1.00  0.00              
ATOM   2548  CA  ARG A 173       5.133 -25.550 -12.099  1.00  0.00              
ATOM   2549  C   ARG A 173       4.901 -26.985 -12.552  1.00  0.00              
ATOM   2550  O   ARG A 173       5.831 -27.780 -12.604  1.00  0.00              
ATOM   2551  CB  ARG A 173       4.800 -25.388 -10.611  1.00  0.00              
ATOM   2552  CG  ARG A 173       5.282 -24.070 -10.039  1.00  0.00              
ATOM   2553  CD  ARG A 173       5.030 -23.967  -8.538  1.00  0.00              
ATOM   2554  NE  ARG A 173       5.499 -22.683  -8.019  1.00  0.00              
ATOM   2555  CZ  ARG A 173       4.708 -21.658  -7.713  1.00  0.00              
ATOM   2556  NH1 ARG A 173       3.389 -21.757  -7.864  1.00  0.00              
ATOM   2557  NH2 ARG A 173       5.240 -20.527  -7.268  1.00  0.00              
ATOM   2558  H   ARG A 173       3.542 -24.176 -12.474  1.00  0.00              
ATOM   2559  HA  ARG A 173       6.190 -25.325 -12.245  1.00  0.00              
ATOM   2560 1HB  ARG A 173       3.718 -25.467 -10.518  1.00  0.00              
ATOM   2561 2HB  ARG A 173       5.271 -26.220 -10.088  1.00  0.00              
ATOM   2562 1HG  ARG A 173       6.353 -23.981 -10.226  1.00  0.00              
ATOM   2563 2HG  ARG A 173       4.757 -23.260 -10.545  1.00  0.00              
ATOM   2564 1HD  ARG A 173       3.961 -24.061  -8.351  1.00  0.00              
ATOM   2565 2HD  ARG A 173       5.560 -24.775  -8.034  1.00  0.00              
ATOM   2566  HE  ARG A 173       6.442 -22.375  -7.817  1.00  0.00              
ATOM   2567 1HH1 ARG A 173       2.986 -22.616  -8.213  1.00  0.00              
ATOM   2568 2HH1 ARG A 173       2.797 -20.974  -7.629  1.00  0.00              
ATOM   2569 1HH2 ARG A 173       6.243 -20.451  -7.165  1.00  0.00              
ATOM   2570 2HH2 ARG A 173       4.643 -19.748  -7.036  1.00  0.00              
ATOM   2571  N   GLU A 174       3.659 -27.309 -12.895  1.00  0.00              
ATOM   2572  CA  GLU A 174       3.354 -28.640 -13.398  1.00  0.00              
ATOM   2573  C   GLU A 174       4.006 -28.830 -14.761  1.00  0.00              
ATOM   2574  O   GLU A 174       4.511 -29.912 -15.077  1.00  0.00              
ATOM   2575  CB  GLU A 174       1.842 -28.842 -13.487  1.00  0.00              
ATOM   2576  CG  GLU A 174       1.222 -29.181 -12.148  1.00  0.00              
ATOM   2577  CD  GLU A 174      -0.240 -29.541 -12.247  1.00  0.00              
ATOM   2578  OE1 GLU A 174      -0.607 -30.316 -13.155  1.00  0.00              
ATOM   2579  OE2 GLU A 174      -1.019 -29.053 -11.401  1.00  0.00              
ATOM   2580  H   GLU A 174       2.914 -26.633 -12.808  1.00  0.00              
ATOM   2581  HA  GLU A 174       3.769 -29.393 -12.727  1.00  0.00              
ATOM   2582 1HB  GLU A 174       1.420 -27.916 -13.877  1.00  0.00              
ATOM   2583 2HB  GLU A 174       1.669 -29.649 -14.200  1.00  0.00              
ATOM   2584 1HG  GLU A 174       1.738 -29.983 -11.621  1.00  0.00              
ATOM   2585 2HG  GLU A 174       1.316 -28.255 -11.581  1.00  0.00              
ATOM   2586  N   ILE A 175       4.007 -27.774 -15.567  1.00  0.00              
ATOM   2587  CA  ILE A 175       4.567 -27.858 -16.904  1.00  0.00              
ATOM   2588  C   ILE A 175       6.075 -28.056 -16.767  1.00  0.00              
ATOM   2589  O   ILE A 175       6.679 -28.872 -17.460  1.00  0.00              
ATOM   2590  CB  ILE A 175       4.271 -26.602 -17.743  1.00  0.00              
ATOM   2591  CG1 ILE A 175       2.774 -26.503 -18.047  1.00  0.00              
ATOM   2592  CG2 ILE A 175       5.079 -26.621 -19.032  1.00  0.00              
ATOM   2593  CD1 ILE A 175       2.352 -25.167 -18.614  1.00  0.00              
ATOM   2594  H   ILE A 175       3.615 -26.897 -15.252  1.00  0.00              
ATOM   2595  HA  ILE A 175       4.181 -28.732 -17.428  1.00  0.00              
ATOM   2596  HB  ILE A 175       4.532 -25.718 -17.163  1.00  0.00              
ATOM   2597 1HG1 ILE A 175       2.535 -27.292 -18.760  1.00  0.00              
ATOM   2598 2HG1 ILE A 175       2.241 -26.686 -17.114  1.00  0.00              
ATOM   2599 1HG2 ILE A 175       4.857 -25.726 -19.613  1.00  0.00              
ATOM   2600 2HG2 ILE A 175       6.142 -26.645 -18.794  1.00  0.00              
ATOM   2601 3HG2 ILE A 175       4.817 -27.505 -19.613  1.00  0.00              
ATOM   2602 1HD1 ILE A 175       1.279 -25.173 -18.804  1.00  0.00              
ATOM   2603 2HD1 ILE A 175       2.590 -24.377 -17.901  1.00  0.00              
ATOM   2604 3HD1 ILE A 175       2.883 -24.984 -19.548  1.00  0.00              
ATOM   2605  N   ARG A 176       6.669 -27.287 -15.861  1.00  0.00              
ATOM   2606  CA  ARG A 176       8.090 -27.389 -15.561  1.00  0.00              
ATOM   2607  C   ARG A 176       8.432 -28.823 -15.162  1.00  0.00              
ATOM   2608  O   ARG A 176       9.375 -29.412 -15.688  1.00  0.00              
ATOM   2609  CB  ARG A 176       8.536 -26.384 -14.509  1.00  0.00              
ATOM   2610  CG  ARG A 176      10.017 -26.429 -14.169  1.00  0.00              
ATOM   2611  CD  ARG A 176      10.480 -25.319 -13.298  1.00  0.00              
ATOM   2612  NE  ARG A 176       9.847 -25.277 -11.989  1.00  0.00              
ATOM   2613  CZ  ARG A 176       9.813 -24.192 -11.190  1.00  0.00              
ATOM   2614  NH1 ARG A 176      10.404 -23.072 -11.543  1.00  0.00              
ATOM   2615  NH2 ARG A 176       9.189 -24.291 -10.030  1.00  0.00              
ATOM   2616  H   ARG A 176       6.109 -26.608 -15.365  1.00  0.00              
ATOM   2617  HA  ARG A 176       8.673 -27.150 -16.451  1.00  0.00              
ATOM   2618 1HB  ARG A 176       8.284 -25.395 -14.888  1.00  0.00              
ATOM   2619 2HB  ARG A 176       7.956 -26.587 -13.609  1.00  0.00              
ATOM   2620 1HG  ARG A 176      10.227 -27.368 -13.657  1.00  0.00              
ATOM   2621 2HG  ARG A 176      10.587 -26.388 -15.098  1.00  0.00              
ATOM   2622 1HD  ARG A 176      11.553 -25.418 -13.138  1.00  0.00              
ATOM   2623 2HD  ARG A 176      10.272 -24.371 -13.792  1.00  0.00              
ATOM   2624  HE  ARG A 176       9.356 -26.004 -11.487  1.00  0.00              
ATOM   2625 1HH1 ARG A 176      10.893 -23.019 -12.426  1.00  0.00              
ATOM   2626 2HH1 ARG A 176      10.368 -22.271 -10.931  1.00  0.00              
ATOM   2627 1HH2 ARG A 176       8.755 -25.165  -9.766  1.00  0.00              
ATOM   2628 2HH2 ARG A 176       9.149 -23.494  -9.412  1.00  0.00              
ATOM   2629  N   ALA A 177       7.660 -29.378 -14.232  1.00  0.00              
ATOM   2630  CA  ALA A 177       7.914 -30.722 -13.735  1.00  0.00              
ATOM   2631  C   ALA A 177       7.860 -31.697 -14.901  1.00  0.00              
ATOM   2632  O   ALA A 177       8.708 -32.580 -15.028  1.00  0.00              
ATOM   2633  CB  ALA A 177       6.872 -31.102 -12.691  1.00  0.00              
ATOM   2634  H   ALA A 177       6.878 -28.856 -13.861  1.00  0.00              
ATOM   2635  HA  ALA A 177       8.913 -30.751 -13.300  1.00  0.00              
ATOM   2636 1HB  ALA A 177       7.074 -32.109 -12.327  1.00  0.00              
ATOM   2637 2HB  ALA A 177       6.918 -30.400 -11.859  1.00  0.00              
ATOM   2638 3HB  ALA A 177       5.880 -31.070 -13.139  1.00  0.00              
ATOM   2639  N   ARG A 178       6.862 -31.513 -15.758  1.00  0.00              
ATOM   2640  CA  ARG A 178       6.667 -32.374 -16.914  1.00  0.00              
ATOM   2641  C   ARG A 178       7.796 -32.238 -17.933  1.00  0.00              
ATOM   2642  O   ARG A 178       8.174 -33.210 -18.583  1.00  0.00              
ATOM   2643  CB  ARG A 178       5.308 -32.149 -17.562  1.00  0.00              
ATOM   2644  CG  ARG A 178       4.992 -33.078 -18.724  1.00  0.00              
ATOM   2645  CD  ARG A 178       5.003 -34.521 -18.374  1.00  0.00              
ATOM   2646  NE  ARG A 178       4.708 -35.412 -19.485  1.00  0.00              
ATOM   2647  CZ  ARG A 178       4.910 -36.744 -19.472  1.00  0.00              
ATOM   2648  NH1 ARG A 178       5.442 -37.338 -18.427  1.00  0.00              
ATOM   2649  NH2 ARG A 178       4.582 -37.436 -20.549  1.00  0.00              
ATOM   2650  H   ARG A 178       6.219 -30.750 -15.599  1.00  0.00              
ATOM   2651  HA  ARG A 178       6.673 -33.419 -16.601  1.00  0.00              
ATOM   2652 1HB  ARG A 178       4.559 -32.280 -16.783  1.00  0.00              
ATOM   2653 2HB  ARG A 178       5.291 -31.117 -17.913  1.00  0.00              
ATOM   2654 1HG  ARG A 178       4.000 -32.832 -19.104  1.00  0.00              
ATOM   2655 2HG  ARG A 178       5.732 -32.915 -19.508  1.00  0.00              
ATOM   2656 1HD  ARG A 178       5.991 -34.787 -17.997  1.00  0.00              
ATOM   2657 2HD  ARG A 178       4.258 -34.704 -17.601  1.00  0.00              
ATOM   2658  HE  ARG A 178       4.325 -35.201 -20.397  1.00  0.00              
ATOM   2659 1HH1 ARG A 178       5.704 -36.793 -17.618  1.00  0.00              
ATOM   2660 2HH1 ARG A 178       5.586 -38.338 -18.437  1.00  0.00              
ATOM   2661 1HH2 ARG A 178       4.191 -36.961 -21.351  1.00  0.00              
ATOM   2662 2HH2 ARG A 178       4.724 -38.435 -20.566  1.00  0.00              
ATOM   2663  N   LYS A 179       8.334 -31.031 -18.073  1.00  0.00              
ATOM   2664  CA  LYS A 179       9.491 -30.816 -18.934  1.00  0.00              
ATOM   2665  C   LYS A 179      10.749 -31.493 -18.394  1.00  0.00              
ATOM   2666  O   LYS A 179      11.603 -31.925 -19.163  1.00  0.00              
ATOM   2667  CB  LYS A 179       9.738 -29.315 -19.128  1.00  0.00              
ATOM   2668  CG  LYS A 179       8.728 -28.643 -20.056  1.00  0.00              
ATOM   2669  CD  LYS A 179       8.916 -27.129 -20.128  1.00  0.00              
ATOM   2670  CE  LYS A 179       8.016 -26.516 -21.206  1.00  0.00              
ATOM   2671  NZ  LYS A 179       7.987 -25.023 -21.175  1.00  0.00              
ATOM   2672  H   LYS A 179       7.938 -30.245 -17.576  1.00  0.00              
ATOM   2673  HA  LYS A 179       9.310 -31.261 -19.913  1.00  0.00              
ATOM   2674 1HB  LYS A 179       9.695 -28.854 -18.141  1.00  0.00              
ATOM   2675 2HB  LYS A 179      10.743 -29.206 -19.535  1.00  0.00              
ATOM   2676 1HG  LYS A 179       8.846 -29.062 -21.056  1.00  0.00              
ATOM   2677 2HG  LYS A 179       7.724 -28.857 -19.689  1.00  0.00              
ATOM   2678 1HD  LYS A 179       8.668 -26.702 -19.155  1.00  0.00              
ATOM   2679 2HD  LYS A 179       9.960 -26.919 -20.360  1.00  0.00              
ATOM   2680 1HE  LYS A 179       8.380 -26.839 -22.180  1.00  0.00              
ATOM   2681 2HE  LYS A 179       7.002 -26.888 -21.057  1.00  0.00              
ATOM   2682 1HZ  LYS A 179       7.379 -24.683 -21.906  1.00  0.00              
ATOM   2683 2HZ  LYS A 179       7.642 -24.712 -20.277  1.00  0.00              
ATOM   2684 3HZ  LYS A 179       8.920 -24.666 -21.319  1.00  0.00              
ATOM   2685  N   MET A 180      10.863 -31.584 -17.071  1.00  0.00              
ATOM   2686  CA  MET A 180      11.974 -32.308 -16.460  1.00  0.00              
ATOM   2687  C   MET A 180      11.830 -33.782 -16.795  1.00  0.00              
ATOM   2688  O   MET A 180      12.803 -34.462 -17.110  1.00  0.00              
ATOM   2689  CB  MET A 180      12.003 -32.095 -14.947  1.00  0.00              
ATOM   2690  CG  MET A 180      12.376 -30.684 -14.517  1.00  0.00              
ATOM   2691  SD  MET A 180      12.294 -30.458 -12.729  1.00  0.00              
ATOM   2692  CE  MET A 180      13.698 -31.436 -12.200  1.00  0.00              
ATOM   2693  H   MET A 180      10.173 -31.148 -16.477  1.00  0.00              
ATOM   2694  HA  MET A 180      12.919 -31.954 -16.872  1.00  0.00              
ATOM   2695 1HB  MET A 180      11.009 -32.338 -14.574  1.00  0.00              
ATOM   2696 2HB  MET A 180      12.727 -32.802 -14.541  1.00  0.00              
ATOM   2697 1HG  MET A 180      13.391 -30.482 -14.857  1.00  0.00              
ATOM   2698 2HG  MET A 180      11.686 -29.989 -14.997  1.00  0.00              
ATOM   2699 1HE  MET A 180      13.781 -31.395 -11.114  1.00  0.00              
ATOM   2700 2HE  MET A 180      13.560 -32.470 -12.516  1.00  0.00              
ATOM   2701 3HE  MET A 180      14.608 -31.037 -12.649  1.00  0.00              
ATOM   2702  N   GLU A 181      10.591 -34.257 -16.726  1.00  0.00              
ATOM   2703  CA  GLU A 181      10.244 -35.623 -17.087  1.00  0.00              
ATOM   2704  C   GLU A 181      10.464 -35.927 -18.566  1.00  0.00              
ATOM   2705  O   GLU A 181      10.853 -37.038 -18.924  1.00  0.00              
ATOM   2706  CB  GLU A 181       8.787 -35.905 -16.715  1.00  0.00              
ATOM   2707  CG  GLU A 181       8.529 -36.005 -15.218  1.00  0.00              
ATOM   2708  CD  GLU A 181       7.064 -36.178 -14.926  1.00  0.00              
ATOM   2709  OE1 GLU A 181       6.287 -36.152 -15.850  1.00  0.00              
ATOM   2710  OE2 GLU A 181       6.731 -36.449 -13.797  1.00  0.00              
ATOM   2711  H   GLU A 181       9.864 -33.632 -16.406  1.00  0.00              
ATOM   2712  HA  GLU A 181      10.888 -36.322 -16.552  1.00  0.00              
ATOM   2713 1HB  GLU A 181       8.189 -35.094 -17.132  1.00  0.00              
ATOM   2714 2HB  GLU A 181       8.510 -36.844 -17.194  1.00  0.00              
ATOM   2715 1HG  GLU A 181       9.091 -36.803 -14.734  1.00  0.00              
ATOM   2716 2HG  GLU A 181       8.863 -35.042 -14.835  1.00  0.00              
ATOM   2717  N   ASP A 182      10.213 -34.938 -19.416  1.00  0.00              
ATOM   2718  CA  ASP A 182      10.384 -35.097 -20.857  1.00  0.00              
ATOM   2719  C   ASP A 182      11.806 -34.858 -21.356  1.00  0.00              
ATOM   2720  O   ASP A 182      12.110 -35.130 -22.517  1.00  0.00              
ATOM   2721  CB  ASP A 182       9.427 -34.157 -21.594  1.00  0.00              
ATOM   2722  CG  ASP A 182       7.963 -34.568 -21.524  1.00  0.00              
ATOM   2723  OD1 ASP A 182       7.698 -35.689 -21.158  1.00  0.00              
ATOM   2724  OD2 ASP A 182       7.120 -33.718 -21.682  1.00  0.00              
ATOM   2725  H   ASP A 182       9.894 -34.051 -19.054  1.00  0.00              
ATOM   2726  HA  ASP A 182      10.165 -36.126 -21.143  1.00  0.00              
ATOM   2727 1HB  ASP A 182       9.526 -33.113 -21.294  1.00  0.00              
ATOM   2728 2HB  ASP A 182       9.789 -34.277 -22.616  1.00  0.00              
ATOM   2729  N   SER A 183      12.674 -34.350 -20.492  1.00  0.00              
ATOM   2730  CA  SER A 183      14.045 -34.074 -20.896  1.00  0.00              
ATOM   2731  C   SER A 183      15.047 -34.688 -19.930  1.00  0.00              
ATOM   2732  O   SER A 183      15.774 -35.610 -20.359  1.00  0.00              
ATOM   2733  OXT SER A 183      15.118 -34.284 -18.802  1.00  0.00              
ATOM   2734  CB  SER A 183      14.264 -32.577 -21.001  1.00  0.00              
ATOM   2735  OG  SER A 183      15.577 -32.262 -21.377  1.00  0.00              
ATOM   2736  H   SER A 183      12.391 -34.150 -19.543  1.00  0.00              
ATOM   2737  HA  SER A 183      14.270 -34.398 -21.913  1.00  0.00              
ATOM   2738 1HB  SER A 183      13.576 -32.176 -21.744  1.00  0.00              
ATOM   2739 2HB  SER A 183      14.055 -32.125 -20.032  1.00  0.00              
ATOM   2740  HG  SER A 183      15.674 -31.309 -21.432  1.00  0.00              
ATOM   2741  N   SER C   4      -8.315  21.166 -34.219  1.00  0.00              
ATOM   2742  CA  SER C   4      -8.441  21.398 -32.750  1.00  0.00              
ATOM   2743  C   SER C   4      -7.244  20.790 -32.021  1.00  0.00              
ATOM   2744  O   SER C   4      -6.254  21.476 -31.753  1.00  0.00              
ATOM   2745  CB  SER C   4      -9.733  20.810 -32.217  1.00  0.00              
ATOM   2746  OG  SER C   4     -10.861  21.461 -32.736  1.00  0.00              
ATOM   2747 1H   SER C   4      -9.019  20.648 -34.705  1.00  0.00              
ATOM   2748 2H   SER C   4      -8.275  21.943 -34.847  1.00  0.00              
ATOM   2749 3H   SER C   4      -7.525  20.672 -34.581  1.00  0.00              
ATOM   2750  HA  SER C   4      -8.565  22.450 -32.487  1.00  0.00              
ATOM   2751 1HB  SER C   4      -9.775  19.756 -32.490  1.00  0.00              
ATOM   2752 2HB  SER C   4      -9.738  20.903 -31.133  1.00  0.00              
ATOM   2753  HG  SER C   4     -11.656  21.060 -32.375  1.00  0.00              
ATOM   2754  N   ARG C   5      -7.339  19.501 -31.708  1.00  0.00              
ATOM   2755  CA  ARG C   5      -6.283  18.829 -30.965  1.00  0.00              
ATOM   2756  C   ARG C   5      -5.210  18.300 -31.905  1.00  0.00              
ATOM   2757  O   ARG C   5      -5.296  18.461 -33.122  1.00  0.00              
ATOM   2758  CB  ARG C   5      -6.858  17.676 -30.137  1.00  0.00              
ATOM   2759  CG  ARG C   5      -7.942  18.093 -29.154  1.00  0.00              
ATOM   2760  CD  ARG C   5      -7.406  19.021 -28.069  1.00  0.00              
ATOM   2761  NE  ARG C   5      -8.452  19.414 -27.127  1.00  0.00              
ATOM   2762  CZ  ARG C   5      -8.810  18.701 -26.062  1.00  0.00              
ATOM   2763  NH1 ARG C   5      -8.201  17.552 -25.792  1.00  0.00              
ATOM   2764  NH2 ARG C   5      -9.781  19.131 -25.268  1.00  0.00              
ATOM   2765  H   ARG C   5      -8.153  18.976 -31.987  1.00  0.00              
ATOM   2766  HA  ARG C   5      -5.793  19.538 -30.297  1.00  0.00              
ATOM   2767 1HB  ARG C   5      -7.260  16.951 -30.840  1.00  0.00              
ATOM   2768 2HB  ARG C   5      -6.025  17.230 -29.593  1.00  0.00              
ATOM   2769 1HG  ARG C   5      -8.731  18.607 -29.705  1.00  0.00              
ATOM   2770 2HG  ARG C   5      -8.350  17.195 -28.688  1.00  0.00              
ATOM   2771 1HD  ARG C   5      -6.617  18.506 -27.523  1.00  0.00              
ATOM   2772 2HD  ARG C   5      -7.000  19.915 -28.537  1.00  0.00              
ATOM   2773  HE  ARG C   5      -9.042  20.236 -27.124  1.00  0.00              
ATOM   2774 1HH1 ARG C   5      -7.464  17.220 -26.399  1.00  0.00              
ATOM   2775 2HH1 ARG C   5      -8.476  17.015 -24.982  1.00  0.00              
ATOM   2776 1HH2 ARG C   5     -10.250  20.003 -25.475  1.00  0.00              
ATOM   2777 2HH2 ARG C   5     -10.048  18.588 -24.461  1.00  0.00              
ATOM   2778  N   GLN C   6      -4.194  17.668 -31.328  1.00  0.00              
ATOM   2779  CA  GLN C   6      -3.133  17.073 -32.116  1.00  0.00              
ATOM   2780  C   GLN C   6      -3.494  15.658 -32.556  1.00  0.00              
ATOM   2781  O   GLN C   6      -4.310  14.983 -31.928  1.00  0.00              
ATOM   2782  CB  GLN C   6      -1.827  17.052 -31.318  1.00  0.00              
ATOM   2783  CG  GLN C   6      -1.329  18.425 -30.903  1.00  0.00              
ATOM   2784  CD  GLN C   6      -1.014  19.311 -32.093  1.00  0.00              
ATOM   2785  OE1 GLN C   6      -0.260  18.927 -32.990  1.00  0.00              
ATOM   2786  NE2 GLN C   6      -1.591  20.507 -32.106  1.00  0.00              
ATOM   2787  H   GLN C   6      -4.156  17.601 -30.321  1.00  0.00              
ATOM   2788  HA  GLN C   6      -2.990  17.650 -33.030  1.00  0.00              
ATOM   2789 1HB  GLN C   6      -2.008  16.440 -30.434  1.00  0.00              
ATOM   2790 2HB  GLN C   6      -1.081  16.564 -31.947  1.00  0.00              
ATOM   2791 1HG  GLN C   6      -1.837  19.035 -30.156  1.00  0.00              
ATOM   2792 2HG  GLN C   6      -0.389  18.056 -30.490  1.00  0.00              
ATOM   2793 1HE2 GLN C   6      -1.421  21.138 -32.866  1.00  0.00              
ATOM   2794 2HE2 GLN C   6      -2.196  20.782 -31.358  1.00  0.00              
ATOM   2795  N   PRO C   7      -2.903  15.198 -33.664  1.00  0.00              
ATOM   2796  CA  PRO C   7      -3.167  13.837 -34.144  1.00  0.00              
ATOM   2797  C   PRO C   7      -2.897  12.766 -33.095  1.00  0.00              
ATOM   2798  O   PRO C   7      -1.876  12.790 -32.407  1.00  0.00              
ATOM   2799  CB  PRO C   7      -2.226  13.697 -35.340  1.00  0.00              
ATOM   2800  CG  PRO C   7      -2.072  15.113 -35.842  1.00  0.00              
ATOM   2801  CD  PRO C   7      -1.968  15.899 -34.567  1.00  0.00              
ATOM   2802  HA  PRO C   7      -4.222  13.678 -34.413  1.00  0.00              
ATOM   2803 1HB  PRO C   7      -1.258  13.265 -35.043  1.00  0.00              
ATOM   2804 2HB  PRO C   7      -2.649  13.037 -36.112  1.00  0.00              
ATOM   2805 1HG  PRO C   7      -1.179  15.217 -36.475  1.00  0.00              
ATOM   2806 2HG  PRO C   7      -2.935  15.414 -36.454  1.00  0.00              
ATOM   2807 1HD  PRO C   7      -0.947  15.898 -34.163  1.00  0.00              
ATOM   2808 2HD  PRO C   7      -2.262  16.950 -34.703  1.00  0.00              
ATOM   2809  N   PRO C   8      -3.833  11.825 -32.941  1.00  0.00              
ATOM   2810  CA  PRO C   8      -3.640  10.732 -31.988  1.00  0.00              
ATOM   2811  C   PRO C   8      -2.302  10.053 -32.269  1.00  0.00              
ATOM   2812  O   PRO C   8      -1.961   9.790 -33.428  1.00  0.00              
ATOM   2813  CB  PRO C   8      -4.833   9.798 -32.218  1.00  0.00              
ATOM   2814  CG  PRO C   8      -5.897  10.685 -32.769  1.00  0.00              
ATOM   2815  CD  PRO C   8      -5.176  11.691 -33.626  1.00  0.00              
ATOM   2816  HA  PRO C   8      -3.595  11.080 -30.945  1.00  0.00              
ATOM   2817 1HB  PRO C   8      -4.582   8.993 -32.924  1.00  0.00              
ATOM   2818 2HB  PRO C   8      -5.157   9.319 -31.284  1.00  0.00              
ATOM   2819 1HG  PRO C   8      -6.626  10.111 -33.360  1.00  0.00              
ATOM   2820 2HG  PRO C   8      -6.456  11.182 -31.962  1.00  0.00              
ATOM   2821 1HD  PRO C   8      -5.060  11.346 -34.664  1.00  0.00              
ATOM   2822 2HD  PRO C   8      -5.701  12.656 -33.666  1.00  0.00              
ATOM   2823  N   LEU C   9      -1.552   9.770 -31.211  1.00  0.00              
ATOM   2824  CA  LEU C   9      -0.259   9.112 -31.351  1.00  0.00              
ATOM   2825  C   LEU C   9      -0.223   7.887 -30.442  1.00  0.00              
ATOM   2826  O   LEU C   9      -0.187   8.014 -29.223  1.00  0.00              
ATOM   2827  CB  LEU C   9       0.883  10.078 -31.014  1.00  0.00              
ATOM   2828  CG  LEU C   9       2.292   9.480 -31.104  1.00  0.00              
ATOM   2829  CD1 LEU C   9       2.581   9.036 -32.532  1.00  0.00              
ATOM   2830  CD2 LEU C   9       3.312  10.510 -30.643  1.00  0.00              
ATOM   2831  H   LEU C   9      -1.881  10.013 -30.287  1.00  0.00              
ATOM   2832  HA  LEU C   9      -0.133   8.769 -32.377  1.00  0.00              
ATOM   2833 1HB  LEU C   9       0.735  10.809 -31.808  1.00  0.00              
ATOM   2834 2HB  LEU C   9       0.734  10.558 -30.046  1.00  0.00              
ATOM   2835  HG  LEU C   9       2.333   8.639 -30.412  1.00  0.00              
ATOM   2836 1HD1 LEU C   9       3.585   8.614 -32.586  1.00  0.00              
ATOM   2837 2HD1 LEU C   9       1.854   8.283 -32.833  1.00  0.00              
ATOM   2838 3HD1 LEU C   9       2.513   9.894 -33.200  1.00  0.00              
ATOM   2839 1HD2 LEU C   9       4.314  10.084 -30.706  1.00  0.00              
ATOM   2840 2HD2 LEU C   9       3.252  11.393 -31.279  1.00  0.00              
ATOM   2841 3HD2 LEU C   9       3.105  10.792 -29.611  1.00  0.00              
ATOM   2842  N   VAL C  10      -0.232   6.697 -31.033  1.00  0.00              
ATOM   2843  CA  VAL C  10      -0.109   5.489 -30.240  1.00  0.00              
ATOM   2844  C   VAL C  10       1.371   5.257 -29.957  1.00  0.00              
ATOM   2845  O   VAL C  10       2.209   5.351 -30.862  1.00  0.00              
ATOM   2846  CB  VAL C  10      -0.717   4.285 -30.976  1.00  0.00              
ATOM   2847  CG1 VAL C  10      -0.463   2.997 -30.193  1.00  0.00              
ATOM   2848  CG2 VAL C  10      -2.218   4.522 -31.157  1.00  0.00              
ATOM   2849  H   VAL C  10      -0.327   6.620 -32.035  1.00  0.00              
ATOM   2850  HA  VAL C  10      -0.602   5.597 -29.274  1.00  0.00              
ATOM   2851  HB  VAL C  10      -0.271   4.215 -31.968  1.00  0.00              
ATOM   2852 1HG1 VAL C  10      -0.900   2.154 -30.729  1.00  0.00              
ATOM   2853 2HG1 VAL C  10       0.609   2.844 -30.086  1.00  0.00              
ATOM   2854 3HG1 VAL C  10      -0.920   3.077 -29.207  1.00  0.00              
ATOM   2855 1HG2 VAL C  10      -2.661   3.675 -31.679  1.00  0.00              
ATOM   2856 2HG2 VAL C  10      -2.689   4.633 -30.180  1.00  0.00              
ATOM   2857 3HG2 VAL C  10      -2.375   5.430 -31.741  1.00  0.00              
ATOM   2858  N   THR C  11       1.686   4.961 -28.698  1.00  0.00              
ATOM   2859  CA  THR C  11       3.071   4.808 -28.273  1.00  0.00              
ATOM   2860  C   THR C  11       3.337   3.515 -27.498  1.00  0.00              
ATOM   2861  O   THR C  11       4.473   3.246 -27.131  1.00  0.00              
ATOM   2862  CB  THR C  11       3.508   6.000 -27.402  1.00  0.00              
ATOM   2863  OG1 THR C  11       2.679   6.072 -26.234  1.00  0.00              
ATOM   2864  CG2 THR C  11       3.392   7.301 -28.182  1.00  0.00              
ATOM   2865  H   THR C  11       0.948   4.840 -28.019  1.00  0.00              
ATOM   2866  HA  THR C  11       3.720   4.746 -29.147  1.00  0.00              
ATOM   2867  HB  THR C  11       4.543   5.854 -27.093  1.00  0.00              
ATOM   2868  HG1 THR C  11       3.124   6.588 -25.558  1.00  0.00              
ATOM   2869 1HG2 THR C  11       3.705   8.132 -27.550  1.00  0.00              
ATOM   2870 2HG2 THR C  11       4.030   7.254 -29.064  1.00  0.00              
ATOM   2871 3HG2 THR C  11       2.357   7.449 -28.489  1.00  0.00              
ATOM   2872  N   GLY C  12       2.291   2.737 -27.233  1.00  0.00              
ATOM   2873  CA  GLY C  12       2.472   1.436 -26.607  1.00  0.00              
ATOM   2874  C   GLY C  12       1.379   0.467 -27.027  1.00  0.00              
ATOM   2875  O   GLY C  12       0.265   0.891 -27.298  1.00  0.00              
ATOM   2876  H   GLY C  12       1.358   3.045 -27.469  1.00  0.00              
ATOM   2877 1HA  GLY C  12       3.440   1.030 -26.903  1.00  0.00              
ATOM   2878 2HA  GLY C  12       2.445   1.555 -25.525  1.00  0.00              
ATOM   2879  N   ILE C  13       1.693  -0.826 -27.079  1.00  0.00              
ATOM   2880  CA  ILE C  13       0.716  -1.849 -27.448  1.00  0.00              
ATOM   2881  C   ILE C  13       0.975  -3.091 -26.593  1.00  0.00              
ATOM   2882  O   ILE C  13       2.121  -3.537 -26.450  1.00  0.00              
ATOM   2883  CB  ILE C  13       0.791  -2.216 -28.942  1.00  0.00              
ATOM   2884  CG1 ILE C  13      -0.316  -3.211 -29.301  1.00  0.00              
ATOM   2885  CG2 ILE C  13       2.158  -2.789 -29.281  1.00  0.00              
ATOM   2886  CD1 ILE C  13      -1.692  -2.591 -29.389  1.00  0.00              
ATOM   2887  H   ILE C  13       2.638  -1.105 -26.857  1.00  0.00              
ATOM   2888  HA  ILE C  13      -0.294  -1.516 -27.214  1.00  0.00              
ATOM   2889  HB  ILE C  13       0.613  -1.320 -29.537  1.00  0.00              
ATOM   2890 1HG1 ILE C  13      -0.055  -3.652 -30.263  1.00  0.00              
ATOM   2891 2HG1 ILE C  13      -0.315  -3.987 -28.535  1.00  0.00              
ATOM   2892 1HG2 ILE C  13       2.192  -3.043 -30.340  1.00  0.00              
ATOM   2893 2HG2 ILE C  13       2.927  -2.049 -29.061  1.00  0.00              
ATOM   2894 3HG2 ILE C  13       2.335  -3.684 -28.687  1.00  0.00              
ATOM   2895 1HD1 ILE C  13      -2.422  -3.358 -29.646  1.00  0.00              
ATOM   2896 2HD1 ILE C  13      -1.955  -2.150 -28.425  1.00  0.00              
ATOM   2897 3HD1 ILE C  13      -1.695  -1.817 -30.153  1.00  0.00              
ATOM   2898  N   SER C  14      -0.090  -3.642 -26.013  1.00  0.00              
ATOM   2899  CA  SER C  14       0.014  -4.836 -25.183  1.00  0.00              
ATOM   2900  C   SER C  14      -1.164  -5.796 -25.340  1.00  0.00              
ATOM   2901  O   SER C  14      -2.300  -5.438 -25.036  1.00  0.00              
ATOM   2902  CB  SER C  14       0.154  -4.426 -23.730  1.00  0.00              
ATOM   2903  OG  SER C  14       0.218  -5.534 -22.875  1.00  0.00              
ATOM   2904  H   SER C  14      -0.996  -3.219 -26.153  1.00  0.00              
ATOM   2905  HA  SER C  14       0.934  -5.399 -25.347  1.00  0.00              
ATOM   2906 1HB  SER C  14       1.066  -3.840 -23.620  1.00  0.00              
ATOM   2907 2HB  SER C  14      -0.705  -3.815 -23.455  1.00  0.00              
ATOM   2908  HG  SER C  14       0.306  -5.233 -21.967  1.00  0.00              
ATOM   2909  N   PRO C  15      -0.909  -7.029 -25.826  1.00  0.00              
ATOM   2910  CA  PRO C  15       0.387  -7.570 -26.255  1.00  0.00              
ATOM   2911  C   PRO C  15       0.771  -6.980 -27.610  1.00  0.00              
ATOM   2912  O   PRO C  15      -0.089  -6.462 -28.315  1.00  0.00              
ATOM   2913  CB  PRO C  15       0.171  -9.085 -26.321  1.00  0.00              
ATOM   2914  CG  PRO C  15      -1.275  -9.241 -26.648  1.00  0.00              
ATOM   2915  CD  PRO C  15      -1.972  -8.125 -25.916  1.00  0.00              
ATOM   2916  HA  PRO C  15       1.206  -7.306 -25.570  1.00  0.00              
ATOM   2917 1HB  PRO C  15       0.806  -9.550 -27.090  1.00  0.00              
ATOM   2918 2HB  PRO C  15       0.417  -9.569 -25.364  1.00  0.00              
ATOM   2919 1HG  PRO C  15      -1.447  -9.170 -27.732  1.00  0.00              
ATOM   2920 2HG  PRO C  15      -1.652 -10.222 -26.325  1.00  0.00              
ATOM   2921 1HD  PRO C  15      -2.853  -7.756 -26.461  1.00  0.00              
ATOM   2922 2HD  PRO C  15      -2.319  -8.435 -24.919  1.00  0.00              
ATOM   2923  N   ASN C  16       2.046  -7.075 -27.984  1.00  0.00              
ATOM   2924  CA  ASN C  16       2.492  -6.525 -29.262  1.00  0.00              
ATOM   2925  C   ASN C  16       2.260  -7.466 -30.452  1.00  0.00              
ATOM   2926  O   ASN C  16       2.596  -7.144 -31.593  1.00  0.00              
ATOM   2927  CB  ASN C  16       3.958  -6.138 -29.194  1.00  0.00              
ATOM   2928  CG  ASN C  16       4.885  -7.307 -29.009  1.00  0.00              
ATOM   2929  OD1 ASN C  16       4.452  -8.462 -28.927  1.00  0.00              
ATOM   2930  ND2 ASN C  16       6.150  -7.006 -28.862  1.00  0.00              
ATOM   2931  H   ASN C  16       2.716  -7.530 -27.383  1.00  0.00              
ATOM   2932  HA  ASN C  16       1.919  -5.627 -29.499  1.00  0.00              
ATOM   2933 1HB  ASN C  16       4.388  -5.451 -29.924  1.00  0.00              
ATOM   2934 2HB  ASN C  16       3.844  -5.626 -28.238  1.00  0.00              
ATOM   2935 1HD2 ASN C  16       6.825  -7.734 -28.735  1.00  0.00              
ATOM   2936 2HD2 ASN C  16       6.442  -6.050 -28.877  1.00  0.00              
ATOM   2937  N   GLU C  17       1.686  -8.628 -30.181  1.00  0.00              
ATOM   2938  CA  GLU C  17       1.439  -9.611 -31.227  1.00  0.00              
ATOM   2939  C   GLU C  17       0.277 -10.473 -30.784  1.00  0.00              
ATOM   2940  O   GLU C  17       0.021 -10.619 -29.585  1.00  0.00              
ATOM   2941  CB  GLU C  17       2.678 -10.466 -31.500  1.00  0.00              
ATOM   2942  CG  GLU C  17       3.111 -11.339 -30.331  1.00  0.00              
ATOM   2943  CD  GLU C  17       4.364 -12.103 -30.653  1.00  0.00              
ATOM   2944  OE1 GLU C  17       5.346 -11.483 -30.986  1.00  0.00              
ATOM   2945  OE2 GLU C  17       4.376 -13.296 -30.459  1.00  0.00              
ATOM   2946  H   GLU C  17       1.412  -8.840 -29.233  1.00  0.00              
ATOM   2947  HA  GLU C  17       1.166  -9.104 -32.154  1.00  0.00              
ATOM   2948 1HB  GLU C  17       2.446 -11.098 -32.358  1.00  0.00              
ATOM   2949 2HB  GLU C  17       3.486  -9.782 -31.761  1.00  0.00              
ATOM   2950 1HG  GLU C  17       3.254 -10.782 -29.405  1.00  0.00              
ATOM   2951 2HG  GLU C  17       2.282 -12.035 -30.210  1.00  0.00              
ATOM   2952  N   GLY C  18      -0.422 -11.053 -31.754  1.00  0.00              
ATOM   2953  CA  GLY C  18      -1.549 -11.898 -31.428  1.00  0.00              
ATOM   2954  C   GLY C  18      -2.384 -12.253 -32.635  1.00  0.00              
ATOM   2955  O   GLY C  18      -2.286 -11.630 -33.694  1.00  0.00              
ATOM   2956  H   GLY C  18      -0.176 -10.912 -32.724  1.00  0.00              
ATOM   2957 1HA  GLY C  18      -1.183 -12.823 -30.982  1.00  0.00              
ATOM   2958 2HA  GLY C  18      -2.187 -11.380 -30.713  1.00  0.00              
ATOM   2959  N   ILE C  19      -3.213 -13.273 -32.464  1.00  0.00              
ATOM   2960  CA  ILE C  19      -3.984 -13.848 -33.550  1.00  0.00              
ATOM   2961  C   ILE C  19      -5.257 -13.028 -33.730  1.00  0.00              
ATOM   2962  O   ILE C  19      -5.607 -12.216 -32.873  1.00  0.00              
ATOM   2963  CB  ILE C  19      -4.342 -15.323 -33.289  1.00  0.00              
ATOM   2964  CG1 ILE C  19      -5.236 -15.444 -32.052  1.00  0.00              
ATOM   2965  CG2 ILE C  19      -3.080 -16.155 -33.121  1.00  0.00              
ATOM   2966  CD1 ILE C  19      -5.833 -16.820 -31.863  1.00  0.00              
ATOM   2967  H   ILE C  19      -3.304 -13.660 -31.536  1.00  0.00              
ATOM   2968  HA  ILE C  19      -3.437 -13.775 -34.489  1.00  0.00              
ATOM   2969  HB  ILE C  19      -4.919 -15.703 -34.131  1.00  0.00              
ATOM   2970 1HG1 ILE C  19      -4.627 -15.190 -31.185  1.00  0.00              
ATOM   2971 2HG1 ILE C  19      -6.037 -14.712 -32.159  1.00  0.00              
ATOM   2972 1HG2 ILE C  19      -3.351 -17.194 -32.936  1.00  0.00              
ATOM   2973 2HG2 ILE C  19      -2.480 -16.093 -34.028  1.00  0.00              
ATOM   2974 3HG2 ILE C  19      -2.503 -15.776 -32.277  1.00  0.00              
ATOM   2975 1HD1 ILE C  19      -6.455 -16.828 -30.967  1.00  0.00              
ATOM   2976 2HD1 ILE C  19      -6.445 -17.074 -32.729  1.00  0.00              
ATOM   2977 3HD1 ILE C  19      -5.035 -17.552 -31.755  1.00  0.00              
ATOM   2978  N   PRO C  20      -5.961 -13.218 -34.856  1.00  0.00              
ATOM   2979  CA  PRO C  20      -7.240 -12.531 -35.028  1.00  0.00              
ATOM   2980  C   PRO C  20      -8.162 -12.751 -33.829  1.00  0.00              
ATOM   2981  O   PRO C  20      -8.225 -13.846 -33.258  1.00  0.00              
ATOM   2982  CB  PRO C  20      -7.815 -13.135 -36.314  1.00  0.00              
ATOM   2983  CG  PRO C  20      -6.618 -13.577 -37.084  1.00  0.00              
ATOM   2984  CD  PRO C  20      -5.653 -14.103 -36.055  1.00  0.00              
ATOM   2985  HA  PRO C  20      -7.131 -11.439 -35.100  1.00  0.00              
ATOM   2986 1HB  PRO C  20      -8.484 -13.980 -36.098  1.00  0.00              
ATOM   2987 2HB  PRO C  20      -8.401 -12.396 -36.879  1.00  0.00              
ATOM   2988 1HG  PRO C  20      -6.880 -14.356 -37.815  1.00  0.00              
ATOM   2989 2HG  PRO C  20      -6.177 -12.742 -37.648  1.00  0.00              
ATOM   2990 1HD  PRO C  20      -5.816 -15.170 -35.839  1.00  0.00              
ATOM   2991 2HD  PRO C  20      -4.606 -13.997 -36.374  1.00  0.00              
ATOM   2992  N   TRP C  21      -8.856 -11.682 -33.452  1.00  0.00              
ATOM   2993  CA  TRP C  21      -9.786 -11.673 -32.330  1.00  0.00              
ATOM   2994  C   TRP C  21      -9.114 -11.629 -30.958  1.00  0.00              
ATOM   2995  O   TRP C  21      -9.735 -11.912 -29.935  1.00  0.00              
ATOM   2996  CB  TRP C  21     -10.694 -12.901 -32.413  1.00  0.00              
ATOM   2997  CG  TRP C  21     -11.875 -12.835 -31.493  1.00  0.00              
ATOM   2998  CD1 TRP C  21     -12.232 -13.759 -30.557  1.00  0.00              
ATOM   2999  CD2 TRP C  21     -12.854 -11.791 -31.422  1.00  0.00              
ATOM   3000  NE1 TRP C  21     -13.372 -13.357 -29.906  1.00  0.00              
ATOM   3001  CE2 TRP C  21     -13.773 -12.149 -30.420  1.00  0.00              
ATOM   3002  CE3 TRP C  21     -13.040 -10.585 -32.110  1.00  0.00              
ATOM   3003  CZ2 TRP C  21     -14.859 -11.353 -30.089  1.00  0.00              
ATOM   3004  CZ3 TRP C  21     -14.128  -9.787 -31.777  1.00  0.00              
ATOM   3005  CH2 TRP C  21     -15.011 -10.160 -30.795  1.00  0.00              
ATOM   3006  H   TRP C  21      -8.721 -10.836 -33.985  1.00  0.00              
ATOM   3007  HA  TRP C  21     -10.399 -10.773 -32.366  1.00  0.00              
ATOM   3008 1HB  TRP C  21     -11.090 -13.011 -33.422  1.00  0.00              
ATOM   3009 2HB  TRP C  21     -10.137 -13.798 -32.142  1.00  0.00              
ATOM   3010  HD1 TRP C  21     -11.595 -14.637 -30.463  1.00  0.00              
ATOM   3011  HE1 TRP C  21     -13.841 -13.866 -29.171  1.00  0.00              
ATOM   3012  HE3 TRP C  21     -12.368 -10.241 -32.895  1.00  0.00              
ATOM   3013  HZ2 TRP C  21     -15.536 -11.687 -29.302  1.00  0.00              
ATOM   3014  HZ3 TRP C  21     -14.262  -8.852 -32.321  1.00  0.00              
ATOM   3015  HH2 TRP C  21     -15.851  -9.505 -30.564  1.00  0.00              
ATOM   3016  N   THR C  22      -7.836 -11.263 -30.951  1.00  0.00              
ATOM   3017  CA  THR C  22      -7.092 -11.072 -29.706  1.00  0.00              
ATOM   3018  C   THR C  22      -7.398  -9.648 -29.244  1.00  0.00              
ATOM   3019  O   THR C  22      -7.268  -8.706 -30.022  1.00  0.00              
ATOM   3020  CB  THR C  22      -5.574 -11.264 -29.879  1.00  0.00              
ATOM   3021  OG1 THR C  22      -5.294 -12.639 -30.175  1.00  0.00              
ATOM   3022  CG2 THR C  22      -4.837 -10.863 -28.610  1.00  0.00              
ATOM   3023  H   THR C  22      -7.366 -11.114 -31.831  1.00  0.00              
ATOM   3024  HA  THR C  22      -7.437 -11.784 -28.956  1.00  0.00              
ATOM   3025  HB  THR C  22      -5.230 -10.646 -30.708  1.00  0.00              
ATOM   3026  HG1 THR C  22      -5.742 -12.888 -30.987  1.00  0.00              
ATOM   3027 1HG2 THR C  22      -3.766 -11.006 -28.751  1.00  0.00              
ATOM   3028 2HG2 THR C  22      -5.039  -9.816 -28.388  1.00  0.00              
ATOM   3029 3HG2 THR C  22      -5.180 -11.482 -27.781  1.00  0.00              
ATOM   3030  N   LYS C  23      -7.803  -9.496 -27.990  1.00  0.00              
ATOM   3031  CA  LYS C  23      -8.090  -8.183 -27.431  1.00  0.00              
ATOM   3032  C   LYS C  23      -6.771  -7.531 -27.026  1.00  0.00              
ATOM   3033  O   LYS C  23      -5.994  -8.124 -26.287  1.00  0.00              
ATOM   3034  CB  LYS C  23      -9.037  -8.285 -26.235  1.00  0.00              
ATOM   3035  CG  LYS C  23      -9.638  -6.957 -25.793  1.00  0.00              
ATOM   3036  CD  LYS C  23     -10.797  -7.168 -24.831  1.00  0.00              
ATOM   3037  CE  LYS C  23     -11.398  -5.842 -24.388  1.00  0.00              
ATOM   3038  NZ  LYS C  23     -12.530  -6.032 -23.441  1.00  0.00              
ATOM   3039  H   LYS C  23      -7.914 -10.316 -27.408  1.00  0.00              
ATOM   3040  HA  LYS C  23      -8.562  -7.555 -28.188  1.00  0.00              
ATOM   3041 1HB  LYS C  23      -9.837  -8.969 -26.519  1.00  0.00              
ATOM   3042 2HB  LYS C  23      -8.467  -8.717 -25.412  1.00  0.00              
ATOM   3043 1HG  LYS C  23      -8.860  -6.371 -25.302  1.00  0.00              
ATOM   3044 2HG  LYS C  23      -9.990  -6.425 -26.676  1.00  0.00              
ATOM   3045 1HD  LYS C  23     -11.561  -7.764 -25.333  1.00  0.00              
ATOM   3046 2HD  LYS C  23     -10.431  -7.709 -23.958  1.00  0.00              
ATOM   3047 1HE  LYS C  23     -10.616  -5.257 -23.906  1.00  0.00              
ATOM   3048 2HE  LYS C  23     -11.751  -5.314 -25.274  1.00  0.00              
ATOM   3049 1HZ  LYS C  23     -12.899  -5.131 -23.173  1.00  0.00              
ATOM   3050 2HZ  LYS C  23     -13.256  -6.574 -23.888  1.00  0.00              
ATOM   3051 3HZ  LYS C  23     -12.203  -6.520 -22.620  1.00  0.00              
ATOM   3052  N   VAL C  24      -6.518  -6.316 -27.503  1.00  0.00              
ATOM   3053  CA  VAL C  24      -5.288  -5.612 -27.152  1.00  0.00              
ATOM   3054  C   VAL C  24      -5.524  -4.264 -26.480  1.00  0.00              
ATOM   3055  O   VAL C  24      -6.556  -3.618 -26.689  1.00  0.00              
ATOM   3056  CB  VAL C  24      -4.402  -5.357 -28.392  1.00  0.00              
ATOM   3057  CG1 VAL C  24      -4.037  -6.683 -29.070  1.00  0.00              
ATOM   3058  CG2 VAL C  24      -5.122  -4.446 -29.359  1.00  0.00              
ATOM   3059  H   VAL C  24      -7.181  -5.868 -28.118  1.00  0.00              
ATOM   3060  HA  VAL C  24      -4.713  -6.165 -26.407  1.00  0.00              
ATOM   3061  HB  VAL C  24      -3.494  -4.843 -28.080  1.00  0.00              
ATOM   3062 1HG1 VAL C  24      -3.412  -6.486 -29.941  1.00  0.00              
ATOM   3063 2HG1 VAL C  24      -3.491  -7.312 -28.367  1.00  0.00              
ATOM   3064 3HG1 VAL C  24      -4.947  -7.193 -29.383  1.00  0.00              
ATOM   3065 1HG2 VAL C  24      -4.492  -4.270 -30.231  1.00  0.00              
ATOM   3066 2HG2 VAL C  24      -6.056  -4.913 -29.674  1.00  0.00              
ATOM   3067 3HG2 VAL C  24      -5.337  -3.495 -28.872  1.00  0.00              
ATOM   3068  N   THR C  25      -4.562  -3.851 -25.662  1.00  0.00              
ATOM   3069  CA  THR C  25      -4.622  -2.549 -25.033  1.00  0.00              
ATOM   3070  C   THR C  25      -3.719  -1.623 -25.842  1.00  0.00              
ATOM   3071  O   THR C  25      -2.543  -1.920 -26.049  1.00  0.00              
ATOM   3072  CB  THR C  25      -4.124  -2.610 -23.596  1.00  0.00              
ATOM   3073  OG1 THR C  25      -4.975  -3.473 -22.850  1.00  0.00              
ATOM   3074  CG2 THR C  25      -4.134  -1.225 -22.966  1.00  0.00              
ATOM   3075  H   THR C  25      -3.773  -4.454 -25.474  1.00  0.00              
ATOM   3076  HA  THR C  25      -5.643  -2.169 -25.066  1.00  0.00              
ATOM   3077  HB  THR C  25      -3.108  -3.003 -23.589  1.00  0.00              
ATOM   3078  HG1 THR C  25      -4.734  -4.387 -23.020  1.00  0.00              
ATOM   3079 1HG2 THR C  25      -3.773  -1.292 -21.940  1.00  0.00              
ATOM   3080 2HG2 THR C  25      -3.484  -0.561 -23.538  1.00  0.00              
ATOM   3081 3HG2 THR C  25      -5.149  -0.831 -22.971  1.00  0.00              
ATOM   3082  N   ILE C  26      -4.294  -0.521 -26.320  1.00  0.00              
ATOM   3083  CA  ILE C  26      -3.564   0.487 -27.082  1.00  0.00              
ATOM   3084  C   ILE C  26      -3.316   1.713 -26.205  1.00  0.00              
ATOM   3085  O   ILE C  26      -4.266   2.372 -25.769  1.00  0.00              
ATOM   3086  CB  ILE C  26      -4.380   0.933 -28.318  1.00  0.00              
ATOM   3087  CG1 ILE C  26      -4.630  -0.263 -29.242  1.00  0.00              
ATOM   3088  CG2 ILE C  26      -3.641   2.025 -29.065  1.00  0.00              
ATOM   3089  CD1 ILE C  26      -5.611   0.022 -30.378  1.00  0.00              
ATOM   3090  H   ILE C  26      -5.279  -0.386 -26.143  1.00  0.00              
ATOM   3091  HA  ILE C  26      -2.577   0.120 -27.359  1.00  0.00              
ATOM   3092  HB  ILE C  26      -5.350   1.305 -27.988  1.00  0.00              
ATOM   3093 1HG1 ILE C  26      -3.669  -0.557 -29.660  1.00  0.00              
ATOM   3094 2HG1 ILE C  26      -5.018  -1.074 -28.626  1.00  0.00              
ATOM   3095 1HG2 ILE C  26      -4.224   2.331 -29.933  1.00  0.00              
ATOM   3096 2HG2 ILE C  26      -3.495   2.881 -28.406  1.00  0.00              
ATOM   3097 3HG2 ILE C  26      -2.671   1.650 -29.393  1.00  0.00              
ATOM   3098 1HD1 ILE C  26      -5.735  -0.874 -30.988  1.00  0.00              
ATOM   3099 2HD1 ILE C  26      -6.576   0.313 -29.964  1.00  0.00              
ATOM   3100 3HD1 ILE C  26      -5.225   0.830 -31.000  1.00  0.00              
ATOM   3101  N   ARG C  27      -2.046   2.012 -25.942  1.00  0.00              
ATOM   3102  CA  ARG C  27      -1.688   3.144 -25.086  1.00  0.00              
ATOM   3103  C   ARG C  27      -1.050   4.239 -25.935  1.00  0.00              
ATOM   3104  O   ARG C  27      -0.277   3.961 -26.858  1.00  0.00              
ATOM   3105  CB  ARG C  27      -0.799   2.742 -23.917  1.00  0.00              
ATOM   3106  CG  ARG C  27      -1.397   1.696 -22.991  1.00  0.00              
ATOM   3107  CD  ARG C  27      -2.737   2.048 -22.453  1.00  0.00              
ATOM   3108  NE  ARG C  27      -2.790   3.321 -21.754  1.00  0.00              
ATOM   3109  CZ  ARG C  27      -2.412   3.509 -20.475  1.00  0.00              
ATOM   3110  NH1 ARG C  27      -1.988   2.504 -19.740  1.00  0.00              
ATOM   3111  NH2 ARG C  27      -2.501   4.726 -19.969  1.00  0.00              
ATOM   3112  H   ARG C  27      -1.312   1.446 -26.340  1.00  0.00              
ATOM   3113  HA  ARG C  27      -2.586   3.560 -24.628  1.00  0.00              
ATOM   3114 1HB  ARG C  27       0.129   2.361 -24.340  1.00  0.00              
ATOM   3115 2HB  ARG C  27      -0.593   3.649 -23.349  1.00  0.00              
ATOM   3116 1HG  ARG C  27      -1.491   0.759 -23.540  1.00  0.00              
ATOM   3117 2HG  ARG C  27      -0.721   1.556 -22.146  1.00  0.00              
ATOM   3118 1HD  ARG C  27      -3.447   2.098 -23.278  1.00  0.00              
ATOM   3119 2HD  ARG C  27      -3.049   1.276 -21.751  1.00  0.00              
ATOM   3120  HE  ARG C  27      -3.099   4.225 -22.085  1.00  0.00              
ATOM   3121 1HH1 ARG C  27      -1.943   1.575 -20.135  1.00  0.00              
ATOM   3122 2HH1 ARG C  27      -1.710   2.665 -18.782  1.00  0.00              
ATOM   3123 1HH2 ARG C  27      -2.846   5.484 -20.543  1.00  0.00              
ATOM   3124 2HH2 ARG C  27      -2.225   4.894 -19.013  1.00  0.00              
ATOM   3125  N   GLY C  28      -1.378   5.482 -25.622  1.00  0.00              
ATOM   3126  CA  GLY C  28      -0.852   6.583 -26.400  1.00  0.00              
ATOM   3127  C   GLY C  28      -1.221   7.941 -25.837  1.00  0.00              
ATOM   3128  O   GLY C  28      -1.533   8.074 -24.646  1.00  0.00              
ATOM   3129  H   GLY C  28      -1.993   5.680 -24.845  1.00  0.00              
ATOM   3130 1HA  GLY C  28       0.236   6.513 -26.426  1.00  0.00              
ATOM   3131 2HA  GLY C  28      -1.243   6.521 -27.415  1.00  0.00              
ATOM   3132  N   GLU C  29      -1.189   8.940 -26.710  1.00  0.00              
ATOM   3133  CA  GLU C  29      -1.539  10.311 -26.365  1.00  0.00              
ATOM   3134  C   GLU C  29      -2.566  10.829 -27.342  1.00  0.00              
ATOM   3135  O   GLU C  29      -2.521  10.501 -28.528  1.00  0.00              
ATOM   3136  CB  GLU C  29      -0.303  11.213 -26.364  1.00  0.00              
ATOM   3137  CG  GLU C  29       0.735  10.856 -25.309  1.00  0.00              
ATOM   3138  CD  GLU C  29       1.909  11.794 -25.359  1.00  0.00              
ATOM   3139  OE1 GLU C  29       1.919  12.659 -26.202  1.00  0.00              
ATOM   3140  OE2 GLU C  29       2.742  11.718 -24.487  1.00  0.00              
ATOM   3141  H   GLU C  29      -0.906   8.727 -27.655  1.00  0.00              
ATOM   3142  HA  GLU C  29      -1.984  10.339 -25.370  1.00  0.00              
ATOM   3143 1HB  GLU C  29       0.146  11.139 -27.354  1.00  0.00              
ATOM   3144 2HB  GLU C  29      -0.652  12.233 -26.199  1.00  0.00              
ATOM   3145 1HG  GLU C  29       0.334  10.832 -24.297  1.00  0.00              
ATOM   3146 2HG  GLU C  29       1.057   9.856 -25.595  1.00  0.00              
ATOM   3147  N   ASN C  30      -3.476  11.658 -26.835  1.00  0.00              
ATOM   3148  CA  ASN C  30      -4.515  12.275 -27.649  1.00  0.00              
ATOM   3149  C   ASN C  30      -5.328  11.238 -28.405  1.00  0.00              
ATOM   3150  O   ASN C  30      -5.600  11.410 -29.604  1.00  0.00              
ATOM   3151  CB  ASN C  30      -3.885  13.247 -28.645  1.00  0.00              
ATOM   3152  CG  ASN C  30      -3.123  14.368 -27.963  1.00  0.00              
ATOM   3153  OD1 ASN C  30      -3.674  15.108 -27.151  1.00  0.00              
ATOM   3154  ND2 ASN C  30      -1.843  14.494 -28.291  1.00  0.00              
ATOM   3155  H   ASN C  30      -3.439  11.861 -25.846  1.00  0.00              
ATOM   3156  HA  ASN C  30      -5.221  12.806 -27.008  1.00  0.00              
ATOM   3157 1HB  ASN C  30      -3.318  12.879 -29.502  1.00  0.00              
ATOM   3158 2HB  ASN C  30      -4.850  13.627 -28.983  1.00  0.00              
ATOM   3159 1HD2 ASN C  30      -1.290  15.216 -27.873  1.00  0.00              
ATOM   3160 2HD2 ASN C  30      -1.432  13.869 -28.954  1.00  0.00              
ATOM   3161  N   LEU C  31      -5.721  10.171 -27.717  1.00  0.00              
ATOM   3162  CA  LEU C  31      -6.441   9.106 -28.400  1.00  0.00              
ATOM   3163  C   LEU C  31      -7.951   9.332 -28.360  1.00  0.00              
ATOM   3164  O   LEU C  31      -8.725   8.484 -28.793  1.00  0.00              
ATOM   3165  CB  LEU C  31      -6.075   7.733 -27.814  1.00  0.00              
ATOM   3166  CG  LEU C  31      -4.577   7.369 -27.860  1.00  0.00              
ATOM   3167  CD1 LEU C  31      -4.373   5.946 -27.336  1.00  0.00              
ATOM   3168  CD2 LEU C  31      -4.035   7.490 -29.293  1.00  0.00              
ATOM   3169  H   LEU C  31      -5.531  10.080 -26.728  1.00  0.00              
ATOM   3170  HA  LEU C  31      -6.164   9.096 -29.454  1.00  0.00              
ATOM   3171 1HB  LEU C  31      -6.386   7.892 -26.782  1.00  0.00              
ATOM   3172 2HB  LEU C  31      -6.671   6.935 -28.253  1.00  0.00              
ATOM   3173  HG  LEU C  31      -4.045   8.099 -27.248  1.00  0.00              
ATOM   3174 1HD1 LEU C  31      -3.313   5.692 -27.372  1.00  0.00              
ATOM   3175 2HD1 LEU C  31      -4.727   5.882 -26.306  1.00  0.00              
ATOM   3176 3HD1 LEU C  31      -4.933   5.246 -27.956  1.00  0.00              
ATOM   3177 1HD2 LEU C  31      -2.976   7.229 -29.305  1.00  0.00              
ATOM   3178 2HD2 LEU C  31      -4.584   6.813 -29.949  1.00  0.00              
ATOM   3179 3HD2 LEU C  31      -4.159   8.514 -29.644  1.00  0.00              
ATOM   3180  N   GLY C  32      -8.365  10.484 -27.847  1.00  0.00              
ATOM   3181  CA  GLY C  32      -9.778  10.816 -27.822  1.00  0.00              
ATOM   3182  C   GLY C  32     -10.238  11.396 -26.502  1.00  0.00              
ATOM   3183  O   GLY C  32      -9.712  11.058 -25.440  1.00  0.00              
ATOM   3184  H   GLY C  32      -7.698  11.142 -27.469  1.00  0.00              
ATOM   3185 1HA  GLY C  32      -9.985  11.551 -28.601  1.00  0.00              
ATOM   3186 2HA  GLY C  32     -10.359   9.914 -28.011  1.00  0.00              
ATOM   3187  N   THR C  33     -11.224  12.278 -26.572  1.00  0.00              
ATOM   3188  CA  THR C  33     -11.719  12.952 -25.384  1.00  0.00              
ATOM   3189  C   THR C  33     -12.868  12.160 -24.767  1.00  0.00              
ATOM   3190  O   THR C  33     -13.245  12.403 -23.634  1.00  0.00              
ATOM   3191  CB  THR C  33     -12.165  14.402 -25.725  1.00  0.00              
ATOM   3192  OG1 THR C  33     -13.265  14.372 -26.642  1.00  0.00              
ATOM   3193  CG2 THR C  33     -11.020  15.169 -26.385  1.00  0.00              
ATOM   3194  H   THR C  33     -11.643  12.487 -27.466  1.00  0.00              
ATOM   3195  HA  THR C  33     -10.930  13.005 -24.634  1.00  0.00              
ATOM   3196  HB  THR C  33     -12.458  14.907 -24.804  1.00  0.00              
ATOM   3197  HG1 THR C  33     -13.731  15.210 -26.609  1.00  0.00              
ATOM   3198 1HG2 THR C  33     -11.348  16.182 -26.619  1.00  0.00              
ATOM   3199 2HG2 THR C  33     -10.168  15.207 -25.706  1.00  0.00              
ATOM   3200 3HG2 THR C  33     -10.728  14.662 -27.304  1.00  0.00              
ATOM   3201  N   GLY C  34     -13.403  11.195 -25.508  1.00  0.00              
ATOM   3202  CA  GLY C  34     -14.501  10.386 -25.005  1.00  0.00              
ATOM   3203  C   GLY C  34     -14.934   9.359 -26.031  1.00  0.00              
ATOM   3204  O   GLY C  34     -14.473   9.400 -27.168  1.00  0.00              
ATOM   3205  H   GLY C  34     -13.045  11.015 -26.435  1.00  0.00              
ATOM   3206 1HA  GLY C  34     -14.179   9.871 -24.100  1.00  0.00              
ATOM   3207 2HA  GLY C  34     -15.344  11.035 -24.773  1.00  0.00              
ATOM   3208  N   PRO C  35     -15.834   8.430 -25.669  1.00  0.00              
ATOM   3209  CA  PRO C  35     -16.348   7.393 -26.575  1.00  0.00              
ATOM   3210  C   PRO C  35     -16.969   7.942 -27.855  1.00  0.00              
ATOM   3211  O   PRO C  35     -16.864   7.342 -28.934  1.00  0.00              
ATOM   3212  CB  PRO C  35     -17.378   6.667 -25.711  1.00  0.00              
ATOM   3213  CG  PRO C  35     -16.846   6.834 -24.318  1.00  0.00              
ATOM   3214  CD  PRO C  35     -16.382   8.269 -24.322  1.00  0.00              
ATOM   3215  HA  PRO C  35     -15.559   6.721 -26.945  1.00  0.00              
ATOM   3216 1HB  PRO C  35     -18.378   7.108 -25.821  1.00  0.00              
ATOM   3217 2HB  PRO C  35     -17.463   5.605 -25.989  1.00  0.00              
ATOM   3218 1HG  PRO C  35     -17.627   6.644 -23.567  1.00  0.00              
ATOM   3219 2HG  PRO C  35     -16.027   6.127 -24.117  1.00  0.00              
ATOM   3220 1HD  PRO C  35     -17.207   8.973 -24.136  1.00  0.00              
ATOM   3221 2HD  PRO C  35     -15.617   8.462 -23.556  1.00  0.00              
ATOM   3222  N   THR C  36     -17.599   9.100 -27.731  1.00  0.00              
ATOM   3223  CA  THR C  36     -18.223   9.760 -28.866  1.00  0.00              
ATOM   3224  C   THR C  36     -17.251  10.537 -29.746  1.00  0.00              
ATOM   3225  O   THR C  36     -17.556  10.828 -30.906  1.00  0.00              
ATOM   3226  CB  THR C  36     -19.310  10.717 -28.368  1.00  0.00              
ATOM   3227  OG1 THR C  36     -18.710  11.730 -27.556  1.00  0.00              
ATOM   3228  CG2 THR C  36     -20.319   9.966 -27.530  1.00  0.00              
ATOM   3229  H   THR C  36     -17.646   9.537 -26.822  1.00  0.00              
ATOM   3230  HA  THR C  36     -18.658   9.014 -29.532  1.00  0.00              
ATOM   3231  HB  THR C  36     -19.808  11.165 -29.228  1.00  0.00              
ATOM   3232  HG1 THR C  36     -19.300  12.486 -27.501  1.00  0.00              
ATOM   3233 1HG2 THR C  36     -21.086  10.654 -27.182  1.00  0.00              
ATOM   3234 2HG2 THR C  36     -20.777   9.182 -28.132  1.00  0.00              
ATOM   3235 3HG2 THR C  36     -19.816   9.517 -26.674  1.00  0.00              
ATOM   3236  N   ASP C  37     -16.081  10.858 -29.197  1.00  0.00              
ATOM   3237  CA  ASP C  37     -15.019  11.521 -29.958  1.00  0.00              
ATOM   3238  C   ASP C  37     -14.243  10.572 -30.879  1.00  0.00              
ATOM   3239  O   ASP C  37     -13.848  10.935 -31.988  1.00  0.00              
ATOM   3240  CB  ASP C  37     -14.049  12.212 -28.997  1.00  0.00              
ATOM   3241  CG  ASP C  37     -12.977  13.050 -29.682  1.00  0.00              
ATOM   3242  OD1 ASP C  37     -13.326  13.891 -30.477  1.00  0.00              
ATOM   3243  OD2 ASP C  37     -11.838  12.953 -29.292  1.00  0.00              
ATOM   3244  H   ASP C  37     -15.924  10.634 -28.225  1.00  0.00              
ATOM   3245  HA  ASP C  37     -15.453  12.268 -30.622  1.00  0.00              
ATOM   3246 1HB  ASP C  37     -14.546  12.812 -28.234  1.00  0.00              
ATOM   3247 2HB  ASP C  37     -13.587  11.341 -28.533  1.00  0.00              
ATOM   3248  N   LEU C  38     -14.045   9.349 -30.416  1.00  0.00              
ATOM   3249  CA  LEU C  38     -13.458   8.283 -31.227  1.00  0.00              
ATOM   3250  C   LEU C  38     -14.379   7.801 -32.359  1.00  0.00              
ATOM   3251  O   LEU C  38     -15.463   7.275 -32.105  1.00  0.00              
ATOM   3252  CB  LEU C  38     -13.089   7.125 -30.290  1.00  0.00              
ATOM   3253  CG  LEU C  38     -12.472   5.864 -30.879  1.00  0.00              
ATOM   3254  CD1 LEU C  38     -11.126   6.208 -31.516  1.00  0.00              
ATOM   3255  CD2 LEU C  38     -12.308   4.825 -29.772  1.00  0.00              
ATOM   3256  H   LEU C  38     -14.313   9.152 -29.462  1.00  0.00              
ATOM   3257  HA  LEU C  38     -12.565   8.656 -31.728  1.00  0.00              
ATOM   3258 1HB  LEU C  38     -12.340   7.625 -29.678  1.00  0.00              
ATOM   3259 2HB  LEU C  38     -13.932   6.829 -29.665  1.00  0.00              
ATOM   3260  HG  LEU C  38     -13.180   5.470 -31.609  1.00  0.00              
ATOM   3261 1HD1 LEU C  38     -10.683   5.306 -31.939  1.00  0.00              
ATOM   3262 2HD1 LEU C  38     -11.275   6.943 -32.307  1.00  0.00              
ATOM   3263 3HD1 LEU C  38     -10.459   6.618 -30.758  1.00  0.00              
ATOM   3264 1HD2 LEU C  38     -11.867   3.918 -30.186  1.00  0.00              
ATOM   3265 2HD2 LEU C  38     -11.656   5.223 -28.993  1.00  0.00              
ATOM   3266 3HD2 LEU C  38     -13.283   4.593 -29.343  1.00  0.00              
ATOM   3267  N   ILE C  39     -13.951   7.975 -33.607  1.00  0.00              
ATOM   3268  CA  ILE C  39     -14.823   7.707 -34.755  1.00  0.00              
ATOM   3269  C   ILE C  39     -14.252   6.730 -35.766  1.00  0.00              
ATOM   3270  O   ILE C  39     -14.920   6.357 -36.734  1.00  0.00              
ATOM   3271  CB  ILE C  39     -15.164   8.993 -35.535  1.00  0.00              
ATOM   3272  CG1 ILE C  39     -13.879   9.656 -36.042  1.00  0.00              
ATOM   3273  CG2 ILE C  39     -15.960   9.930 -34.659  1.00  0.00              
ATOM   3274  CD1 ILE C  39     -14.125  10.800 -37.025  1.00  0.00              
ATOM   3275  H   ILE C  39     -13.007   8.299 -33.769  1.00  0.00              
ATOM   3276  HA  ILE C  39     -15.739   7.212 -34.435  1.00  0.00              
ATOM   3277  HB  ILE C  39     -15.745   8.730 -36.419  1.00  0.00              
ATOM   3278 1HG1 ILE C  39     -13.343  10.031 -35.170  1.00  0.00              
ATOM   3279 2HG1 ILE C  39     -13.283   8.881 -36.525  1.00  0.00              
ATOM   3280 1HG2 ILE C  39     -16.197  10.837 -35.214  1.00  0.00              
ATOM   3281 2HG2 ILE C  39     -16.886   9.443 -34.351  1.00  0.00              
ATOM   3282 3HG2 ILE C  39     -15.376  10.189 -33.775  1.00  0.00              
ATOM   3283 1HD1 ILE C  39     -13.169  11.220 -37.341  1.00  0.00              
ATOM   3284 2HD1 ILE C  39     -14.661  10.422 -37.897  1.00  0.00              
ATOM   3285 3HD1 ILE C  39     -14.719  11.575 -36.543  1.00  0.00              
ATOM   3286  N   GLY C  40     -13.009   6.324 -35.546  1.00  0.00              
ATOM   3287  CA  GLY C  40     -12.428   5.279 -36.364  1.00  0.00              
ATOM   3288  C   GLY C  40     -11.225   4.642 -35.691  1.00  0.00              
ATOM   3289  O   GLY C  40     -10.549   5.271 -34.875  1.00  0.00              
ATOM   3290  H   GLY C  40     -12.456   6.737 -34.810  1.00  0.00              
ATOM   3291 1HA  GLY C  40     -13.178   4.508 -36.543  1.00  0.00              
ATOM   3292 2HA  GLY C  40     -12.113   5.706 -37.316  1.00  0.00              
ATOM   3293  N   LEU C  41     -10.972   3.385 -36.025  1.00  0.00              
ATOM   3294  CA  LEU C  41      -9.785   2.686 -35.555  1.00  0.00              
ATOM   3295  C   LEU C  41      -9.365   1.670 -36.611  1.00  0.00              
ATOM   3296  O   LEU C  41     -10.096   0.726 -36.928  1.00  0.00              
ATOM   3297  CB  LEU C  41     -10.054   2.002 -34.212  1.00  0.00              
ATOM   3298  CG  LEU C  41      -8.914   1.202 -33.570  1.00  0.00              
ATOM   3299  CD1 LEU C  41      -7.736   2.105 -33.230  1.00  0.00              
ATOM   3300  CD2 LEU C  41      -9.447   0.501 -32.326  1.00  0.00              
ATOM   3301  H   LEU C  41     -11.624   2.900 -36.623  1.00  0.00              
ATOM   3302  HA  LEU C  41      -8.969   3.397 -35.429  1.00  0.00              
ATOM   3303 1HB  LEU C  41     -10.256   2.881 -33.602  1.00  0.00              
ATOM   3304 2HB  LEU C  41     -10.943   1.373 -34.251  1.00  0.00              
ATOM   3305  HG  LEU C  41      -8.611   0.438 -34.286  1.00  0.00              
ATOM   3306 1HD1 LEU C  41      -6.943   1.512 -32.777  1.00  0.00              
ATOM   3307 2HD1 LEU C  41      -7.365   2.573 -34.141  1.00  0.00              
ATOM   3308 3HD1 LEU C  41      -8.061   2.874 -32.531  1.00  0.00              
ATOM   3309 1HD2 LEU C  41      -8.645  -0.071 -31.861  1.00  0.00              
ATOM   3310 2HD2 LEU C  41      -9.820   1.244 -31.622  1.00  0.00              
ATOM   3311 3HD2 LEU C  41     -10.257  -0.171 -32.608  1.00  0.00              
ATOM   3312  N   THR C  42      -8.177   1.894 -37.163  1.00  0.00              
ATOM   3313  CA  THR C  42      -7.634   1.041 -38.207  1.00  0.00              
ATOM   3314  C   THR C  42      -6.304   0.433 -37.768  1.00  0.00              
ATOM   3315  O   THR C  42      -5.311   1.140 -37.606  1.00  0.00              
ATOM   3316  CB  THR C  42      -7.393   1.842 -39.508  1.00  0.00              
ATOM   3317  OG1 THR C  42      -8.635   2.399 -39.970  1.00  0.00              
ATOM   3318  CG2 THR C  42      -6.821   0.946 -40.583  1.00  0.00              
ATOM   3319  H   THR C  42      -7.637   2.685 -36.844  1.00  0.00              
ATOM   3320  HA  THR C  42      -8.312   0.209 -38.395  1.00  0.00              
ATOM   3321  HB  THR C  42      -6.696   2.653 -39.300  1.00  0.00              
ATOM   3322  HG1 THR C  42      -8.835   3.193 -39.471  1.00  0.00              
ATOM   3323 1HG2 THR C  42      -6.659   1.527 -41.490  1.00  0.00              
ATOM   3324 2HG2 THR C  42      -5.874   0.530 -40.242  1.00  0.00              
ATOM   3325 3HG2 THR C  42      -7.520   0.136 -40.790  1.00  0.00              
ATOM   3326  N   ILE C  43      -6.302  -0.878 -37.571  1.00  0.00              
ATOM   3327  CA  ILE C  43      -5.131  -1.583 -37.065  1.00  0.00              
ATOM   3328  C   ILE C  43      -4.753  -2.618 -38.117  1.00  0.00              
ATOM   3329  O   ILE C  43      -5.529  -3.532 -38.396  1.00  0.00              
ATOM   3330  CB  ILE C  43      -5.431  -2.309 -35.744  1.00  0.00              
ATOM   3331  CG1 ILE C  43      -5.921  -1.304 -34.700  1.00  0.00              
ATOM   3332  CG2 ILE C  43      -4.185  -3.023 -35.250  1.00  0.00              
ATOM   3333  CD1 ILE C  43      -6.434  -1.956 -33.416  1.00  0.00              
ATOM   3334  H   ILE C  43      -7.139  -1.403 -37.781  1.00  0.00              
ATOM   3335  HA  ILE C  43      -4.289  -0.901 -36.958  1.00  0.00              
ATOM   3336  HB  ILE C  43      -6.229  -3.032 -35.909  1.00  0.00              
ATOM   3337 1HG1 ILE C  43      -5.087  -0.645 -34.466  1.00  0.00              
ATOM   3338 2HG1 ILE C  43      -6.723  -0.726 -35.159  1.00  0.00              
ATOM   3339 1HG2 ILE C  43      -4.407  -3.535 -34.314  1.00  0.00              
ATOM   3340 2HG2 ILE C  43      -3.865  -3.752 -35.993  1.00  0.00              
ATOM   3341 3HG2 ILE C  43      -3.388  -2.298 -35.087  1.00  0.00              
ATOM   3342 1HD1 ILE C  43      -6.766  -1.183 -32.722  1.00  0.00              
ATOM   3343 2HD1 ILE C  43      -7.270  -2.614 -33.651  1.00  0.00              
ATOM   3344 3HD1 ILE C  43      -5.633  -2.534 -32.957  1.00  0.00              
ATOM   3345  N   CYS C  44      -3.568  -2.472 -38.704  1.00  0.00              
ATOM   3346  CA  CYS C  44      -3.133  -3.384 -39.756  1.00  0.00              
ATOM   3347  C   CYS C  44      -4.122  -3.328 -40.914  1.00  0.00              
ATOM   3348  O   CYS C  44      -4.284  -4.301 -41.649  1.00  0.00              
ATOM   3349  CB  CYS C  44      -3.069  -4.821 -39.233  1.00  0.00              
ATOM   3350  SG  CYS C  44      -2.089  -5.048 -37.744  1.00  0.00              
ATOM   3351  H   CYS C  44      -2.958  -1.719 -38.421  1.00  0.00              
ATOM   3352  HA  CYS C  44      -2.115  -3.198 -40.097  1.00  0.00              
ATOM   3353 1HB  CYS C  44      -4.069  -5.175 -38.985  1.00  0.00              
ATOM   3354 2HB  CYS C  44      -2.624  -5.474 -39.983  1.00  0.00              
ATOM   3355  HG  CYS C  44      -1.906  -6.356 -37.897  1.00  0.00              
ATOM   3356  N   GLY C  45      -4.795  -2.191 -41.061  1.00  0.00              
ATOM   3357  CA  GLY C  45      -5.797  -2.049 -42.098  1.00  0.00              
ATOM   3358  C   GLY C  45      -7.182  -2.484 -41.672  1.00  0.00              
ATOM   3359  O   GLY C  45      -8.172  -2.091 -42.291  1.00  0.00              
ATOM   3360  H   GLY C  45      -4.611  -1.411 -40.444  1.00  0.00              
ATOM   3361 1HA  GLY C  45      -5.856  -1.001 -42.396  1.00  0.00              
ATOM   3362 2HA  GLY C  45      -5.509  -2.653 -42.957  1.00  0.00              
ATOM   3363  N   HIS C  46      -7.270  -3.289 -40.617  1.00  0.00              
ATOM   3364  CA  HIS C  46      -8.566  -3.797 -40.180  1.00  0.00              
ATOM   3365  C   HIS C  46      -9.403  -2.764 -39.414  1.00  0.00              
ATOM   3366  O   HIS C  46      -8.903  -2.065 -38.524  1.00  0.00              
ATOM   3367  CB  HIS C  46      -8.397  -5.038 -39.310  1.00  0.00              
ATOM   3368  CG  HIS C  46      -9.689  -5.722 -39.004  1.00  0.00              
ATOM   3369  ND1 HIS C  46     -10.296  -6.592 -39.885  1.00  0.00              
ATOM   3370  CD2 HIS C  46     -10.533  -5.604 -37.952  1.00  0.00              
ATOM   3371  CE1 HIS C  46     -11.459  -6.976 -39.391  1.00  0.00              
ATOM   3372  NE2 HIS C  46     -11.628  -6.390 -38.219  1.00  0.00              
ATOM   3373  H   HIS C  46      -6.439  -3.557 -40.108  1.00  0.00              
ATOM   3374  HA  HIS C  46      -9.169  -4.058 -41.050  1.00  0.00              
ATOM   3375 1HB  HIS C  46      -7.766  -5.769 -39.816  1.00  0.00              
ATOM   3376 2HB  HIS C  46      -7.947  -4.769 -38.355  1.00  0.00              
ATOM   3377  HD1 HIS C  46      -9.897  -6.952 -40.728  1.00  0.00              
ATOM   3378  HD2 HIS C  46     -10.484  -5.034 -37.024  1.00  0.00              
ATOM   3379  HE1 HIS C  46     -12.095  -7.667 -39.944  1.00  0.00              
ATOM   3380  N   ASN C  47     -10.688  -2.694 -39.763  1.00  0.00              
ATOM   3381  CA  ASN C  47     -11.639  -1.805 -39.102  1.00  0.00              
ATOM   3382  C   ASN C  47     -11.975  -2.382 -37.738  1.00  0.00              
ATOM   3383  O   ASN C  47     -12.788  -3.300 -37.632  1.00  0.00              
ATOM   3384  CB  ASN C  47     -12.896  -1.595 -39.926  1.00  0.00              
ATOM   3385  CG  ASN C  47     -13.830  -0.565 -39.353  1.00  0.00              
ATOM   3386  OD1 ASN C  47     -13.814  -0.285 -38.149  1.00  0.00              
ATOM   3387  ND2 ASN C  47     -14.696  -0.059 -40.193  1.00  0.00              
ATOM   3388  H   ASN C  47     -11.009  -3.285 -40.516  1.00  0.00              
ATOM   3389  HA  ASN C  47     -11.186  -0.824 -38.954  1.00  0.00              
ATOM   3390 1HB  ASN C  47     -12.840  -1.466 -41.008  1.00  0.00              
ATOM   3391 2HB  ASN C  47     -13.286  -2.587 -39.698  1.00  0.00              
ATOM   3392 1HD2 ASN C  47     -15.347   0.633 -39.882  1.00  0.00              
ATOM   3393 2HD2 ASN C  47     -14.706  -0.363 -41.145  1.00  0.00              
ATOM   3394  N   CYS C  48     -11.360  -1.838 -36.697  1.00  0.00              
ATOM   3395  CA  CYS C  48     -11.558  -2.348 -35.342  1.00  0.00              
ATOM   3396  C   CYS C  48     -12.488  -1.461 -34.514  1.00  0.00              
ATOM   3397  O   CYS C  48     -12.725  -1.733 -33.340  1.00  0.00              
ATOM   3398  CB  CYS C  48     -10.140  -2.316 -34.770  1.00  0.00              
ATOM   3399  SG  CYS C  48      -8.960  -3.382 -35.631  1.00  0.00              
ATOM   3400  H   CYS C  48     -10.740  -1.053 -36.842  1.00  0.00              
ATOM   3401  HA  CYS C  48     -11.925  -3.374 -35.314  1.00  0.00              
ATOM   3402 1HB  CYS C  48      -9.733  -1.306 -34.827  1.00  0.00              
ATOM   3403 2HB  CYS C  48     -10.146  -2.648 -33.732  1.00  0.00              
ATOM   3404  HG  CYS C  48      -9.337  -4.513 -35.040  1.00  0.00              
ATOM   3405  N   LEU C  49     -13.018  -0.412 -35.127  1.00  0.00              
ATOM   3406  CA  LEU C  49     -13.934   0.488 -34.423  1.00  0.00              
ATOM   3407  C   LEU C  49     -15.093  -0.196 -33.684  1.00  0.00              
ATOM   3408  O   LEU C  49     -15.439   0.197 -32.573  1.00  0.00              
ATOM   3409  CB  LEU C  49     -14.489   1.540 -35.389  1.00  0.00              
ATOM   3410  CG  LEU C  49     -15.416   2.567 -34.722  1.00  0.00              
ATOM   3411  CD1 LEU C  49     -14.630   3.398 -33.702  1.00  0.00              
ATOM   3412  CD2 LEU C  49     -16.021   3.453 -35.763  1.00  0.00              
ATOM   3413  H   LEU C  49     -12.787  -0.223 -36.091  1.00  0.00              
ATOM   3414  HA  LEU C  49     -13.396   1.012 -33.633  1.00  0.00              
ATOM   3415 1HB  LEU C  49     -13.555   2.010 -35.695  1.00  0.00              
ATOM   3416 2HB  LEU C  49     -14.964   1.082 -36.255  1.00  0.00              
ATOM   3417  HG  LEU C  49     -16.226   2.012 -34.249  1.00  0.00              
ATOM   3418 1HD1 LEU C  49     -15.294   4.124 -33.234  1.00  0.00              
ATOM   3419 2HD1 LEU C  49     -14.216   2.740 -32.937  1.00  0.00              
ATOM   3420 3HD1 LEU C  49     -13.818   3.922 -34.207  1.00  0.00              
ATOM   3421 1HD2 LEU C  49     -16.678   4.179 -35.284  1.00  0.00              
ATOM   3422 2HD2 LEU C  49     -15.229   3.978 -36.298  1.00  0.00              
ATOM   3423 3HD2 LEU C  49     -16.597   2.851 -36.465  1.00  0.00              
ATOM   3424  N   LEU C  50     -15.677  -1.228 -34.287  1.00  0.00              
ATOM   3425  CA  LEU C  50     -16.770  -1.959 -33.646  1.00  0.00              
ATOM   3426  C   LEU C  50     -16.437  -2.653 -32.329  1.00  0.00              
ATOM   3427  O   LEU C  50     -17.343  -2.992 -31.562  1.00  0.00              
ATOM   3428  CB  LEU C  50     -17.317  -2.999 -34.633  1.00  0.00              
ATOM   3429  CG  LEU C  50     -18.013  -2.421 -35.872  1.00  0.00              
ATOM   3430  CD1 LEU C  50     -18.402  -3.543 -36.823  1.00  0.00              
ATOM   3431  CD2 LEU C  50     -19.237  -1.627 -35.442  1.00  0.00              
ATOM   3432  H   LEU C  50     -15.364  -1.515 -35.204  1.00  0.00              
ATOM   3433  HA  LEU C  50     -17.563  -1.264 -33.372  1.00  0.00              
ATOM   3434 1HB  LEU C  50     -16.381  -3.478 -34.920  1.00  0.00              
ATOM   3435 2HB  LEU C  50     -17.960  -3.726 -34.139  1.00  0.00              
ATOM   3436  HG  LEU C  50     -17.315  -1.727 -36.341  1.00  0.00              
ATOM   3437 1HD1 LEU C  50     -18.896  -3.123 -37.700  1.00  0.00              
ATOM   3438 2HD1 LEU C  50     -17.508  -4.082 -37.136  1.00  0.00              
ATOM   3439 3HD1 LEU C  50     -19.082  -4.228 -36.318  1.00  0.00              
ATOM   3440 1HD2 LEU C  50     -19.731  -1.215 -36.323  1.00  0.00              
ATOM   3441 2HD2 LEU C  50     -19.927  -2.282 -34.911  1.00  0.00              
ATOM   3442 3HD2 LEU C  50     -18.932  -0.813 -34.784  1.00  0.00              
ATOM   3443  N   THR C  51     -15.154  -2.872 -32.064  1.00  0.00              
ATOM   3444  CA  THR C  51     -14.739  -3.439 -30.783  1.00  0.00              
ATOM   3445  C   THR C  51     -13.984  -2.415 -29.930  1.00  0.00              
ATOM   3446  O   THR C  51     -13.609  -2.689 -28.792  1.00  0.00              
ATOM   3447  CB  THR C  51     -13.832  -4.664 -31.003  1.00  0.00              
ATOM   3448  OG1 THR C  51     -12.641  -4.253 -31.688  1.00  0.00              
ATOM   3449  CG2 THR C  51     -14.560  -5.711 -31.843  1.00  0.00              
ATOM   3450  H   THR C  51     -14.451  -2.645 -32.752  1.00  0.00              
ATOM   3451  HA  THR C  51     -15.618  -3.726 -30.204  1.00  0.00              
ATOM   3452  HB  THR C  51     -13.567  -5.089 -30.034  1.00  0.00              
ATOM   3453  HG1 THR C  51     -12.825  -4.167 -32.626  1.00  0.00              
ATOM   3454 1HG2 THR C  51     -13.911  -6.571 -31.992  1.00  0.00              
ATOM   3455 2HG2 THR C  51     -15.467  -6.024 -31.327  1.00  0.00              
ATOM   3456 3HG2 THR C  51     -14.823  -5.281 -32.808  1.00  0.00              
ATOM   3457  N   ALA C  52     -13.763  -1.234 -30.492  1.00  0.00              
ATOM   3458  CA  ALA C  52     -13.020  -0.184 -29.807  1.00  0.00              
ATOM   3459  C   ALA C  52     -13.770   0.375 -28.600  1.00  0.00              
ATOM   3460  O   ALA C  52     -14.904   0.842 -28.721  1.00  0.00              
ATOM   3461  CB  ALA C  52     -12.715   0.933 -30.776  1.00  0.00              
ATOM   3462  H   ALA C  52     -14.122  -1.059 -31.419  1.00  0.00              
ATOM   3463  HA  ALA C  52     -12.091  -0.607 -29.424  1.00  0.00              
ATOM   3464 1HB  ALA C  52     -12.159   1.717 -30.263  1.00  0.00              
ATOM   3465 2HB  ALA C  52     -12.117   0.545 -31.601  1.00  0.00              
ATOM   3466 3HB  ALA C  52     -13.646   1.342 -31.163  1.00  0.00              
ATOM   3467  N   GLU C  53     -13.127   0.326 -27.440  1.00  0.00              
ATOM   3468  CA  GLU C  53     -13.681   0.905 -26.228  1.00  0.00              
ATOM   3469  C   GLU C  53     -12.728   1.965 -25.673  1.00  0.00              
ATOM   3470  O   GLU C  53     -11.622   1.656 -25.243  1.00  0.00              
ATOM   3471  CB  GLU C  53     -13.946  -0.180 -25.183  1.00  0.00              
ATOM   3472  CG  GLU C  53     -14.565   0.330 -23.889  1.00  0.00              
ATOM   3473  CD  GLU C  53     -14.815  -0.793 -22.921  1.00  0.00              
ATOM   3474  OE1 GLU C  53     -14.460  -1.906 -23.228  1.00  0.00              
ATOM   3475  OE2 GLU C  53     -15.254  -0.524 -21.829  1.00  0.00              
ATOM   3476  H   GLU C  53     -12.225  -0.128 -27.400  1.00  0.00              
ATOM   3477  HA  GLU C  53     -14.623   1.405 -26.454  1.00  0.00              
ATOM   3478 1HB  GLU C  53     -14.617  -0.909 -25.642  1.00  0.00              
ATOM   3479 2HB  GLU C  53     -12.989  -0.654 -24.964  1.00  0.00              
ATOM   3480 1HG  GLU C  53     -13.974   1.105 -23.401  1.00  0.00              
ATOM   3481 2HG  GLU C  53     -15.517   0.750 -24.209  1.00  0.00              
ATOM   3482  N   TRP C  54     -13.166   3.220 -25.706  1.00  0.00              
ATOM   3483  CA  TRP C  54     -12.400   4.326 -25.142  1.00  0.00              
ATOM   3484  C   TRP C  54     -12.332   4.145 -23.628  1.00  0.00              
ATOM   3485  O   TRP C  54     -13.369   4.014 -22.973  1.00  0.00              
ATOM   3486  CB  TRP C  54     -13.096   5.651 -25.472  1.00  0.00              
ATOM   3487  CG  TRP C  54     -12.394   6.870 -24.946  1.00  0.00              
ATOM   3488  CD1 TRP C  54     -11.412   7.585 -25.572  1.00  0.00              
ATOM   3489  CD2 TRP C  54     -12.608   7.505 -23.680  1.00  0.00              
ATOM   3490  NE1 TRP C  54     -11.000   8.626 -24.775  1.00  0.00              
ATOM   3491  CE2 TRP C  54     -11.719   8.600 -23.608  1.00  0.00              
ATOM   3492  CE3 TRP C  54     -13.459   7.253 -22.599  1.00  0.00              
ATOM   3493  CZ2 TRP C  54     -11.660   9.447 -22.496  1.00  0.00              
ATOM   3494  CZ3 TRP C  54     -13.400   8.094 -21.491  1.00  0.00              
ATOM   3495  CH2 TRP C  54     -12.509   9.176 -21.448  1.00  0.00              
ATOM   3496  H   TRP C  54     -14.059   3.408 -26.137  1.00  0.00              
ATOM   3497  HA  TRP C  54     -11.384   4.310 -25.535  1.00  0.00              
ATOM   3498 1HB  TRP C  54     -13.165   5.784 -26.551  1.00  0.00              
ATOM   3499 2HB  TRP C  54     -14.096   5.668 -25.040  1.00  0.00              
ATOM   3500  HD1 TRP C  54     -11.112   7.246 -26.563  1.00  0.00              
ATOM   3501  HE1 TRP C  54     -10.284   9.298 -25.009  1.00  0.00              
ATOM   3502  HE3 TRP C  54     -14.173   6.431 -22.584  1.00  0.00              
ATOM   3503  HZ2 TRP C  54     -10.954  10.279 -22.503  1.00  0.00              
ATOM   3504  HZ3 TRP C  54     -14.066   7.885 -20.654  1.00  0.00              
ATOM   3505  HH2 TRP C  54     -12.490   9.816 -20.565  1.00  0.00              
ATOM   3506  N   MET C  55     -11.123   4.121 -23.077  1.00  0.00              
ATOM   3507  CA  MET C  55     -10.944   3.975 -21.633  1.00  0.00              
ATOM   3508  C   MET C  55     -10.551   5.329 -21.028  1.00  0.00              
ATOM   3509  O   MET C  55     -11.098   5.751 -20.005  1.00  0.00              
ATOM   3510  CB  MET C  55      -9.886   2.917 -21.326  1.00  0.00              
ATOM   3511  CG  MET C  55     -10.198   1.535 -21.881  1.00  0.00              
ATOM   3512  SD  MET C  55     -11.746   0.863 -21.243  1.00  0.00              
ATOM   3513  CE  MET C  55     -11.309   0.566 -19.533  1.00  0.00              
ATOM   3514  H   MET C  55     -10.309   4.204 -23.668  1.00  0.00              
ATOM   3515  HA  MET C  55     -11.882   3.668 -21.172  1.00  0.00              
ATOM   3516 1HB  MET C  55      -8.949   3.275 -21.749  1.00  0.00              
ATOM   3517 2HB  MET C  55      -9.799   2.861 -20.240  1.00  0.00              
ATOM   3518 1HG  MET C  55     -10.261   1.610 -22.965  1.00  0.00              
ATOM   3519 2HG  MET C  55      -9.380   0.867 -21.608  1.00  0.00              
ATOM   3520 1HE  MET C  55     -12.166   0.149 -19.004  1.00  0.00              
ATOM   3521 2HE  MET C  55     -10.476  -0.136 -19.486  1.00  0.00              
ATOM   3522 3HE  MET C  55     -11.015   1.507 -19.065  1.00  0.00              
ATOM   3523  N   SER C  56      -9.591   5.989 -21.667  1.00  0.00              
ATOM   3524  CA  SER C  56      -9.144   7.319 -21.260  1.00  0.00              
ATOM   3525  C   SER C  56      -8.533   7.965 -22.489  1.00  0.00              
ATOM   3526  O   SER C  56      -8.475   7.346 -23.547  1.00  0.00              
ATOM   3527  CB  SER C  56      -8.069   7.235 -20.182  1.00  0.00              
ATOM   3528  OG  SER C  56      -6.843   6.790 -20.743  1.00  0.00              
ATOM   3529  H   SER C  56      -9.158   5.548 -22.465  1.00  0.00              
ATOM   3530  HA  SER C  56      -9.932   7.921 -20.804  1.00  0.00              
ATOM   3531 1HB  SER C  56      -7.938   8.224 -19.743  1.00  0.00              
ATOM   3532 2HB  SER C  56      -8.400   6.539 -19.413  1.00  0.00              
ATOM   3533  HG  SER C  56      -6.866   5.836 -20.846  1.00  0.00              
ATOM   3534  N   ALA C  57      -8.062   9.203 -22.344  1.00  0.00              
ATOM   3535  CA  ALA C  57      -7.423   9.895 -23.459  1.00  0.00              
ATOM   3536  C   ALA C  57      -6.090   9.233 -23.849  1.00  0.00              
ATOM   3537  O   ALA C  57      -5.529   9.530 -24.905  1.00  0.00              
ATOM   3538  CB  ALA C  57      -7.203  11.377 -23.099  1.00  0.00              
ATOM   3539  H   ALA C  57      -8.146   9.674 -21.455  1.00  0.00              
ATOM   3540  HA  ALA C  57      -8.076   9.832 -24.330  1.00  0.00              
ATOM   3541 1HB  ALA C  57      -6.725  11.887 -23.937  1.00  0.00              
ATOM   3542 2HB  ALA C  57      -8.162  11.849 -22.889  1.00  0.00              
ATOM   3543 3HB  ALA C  57      -6.563  11.447 -22.222  1.00  0.00              
ATOM   3544  N   SER C  58      -5.589   8.335 -23.003  1.00  0.00              
ATOM   3545  CA  SER C  58      -4.343   7.627 -23.298  1.00  0.00              
ATOM   3546  C   SER C  58      -4.580   6.141 -23.533  1.00  0.00              
ATOM   3547  O   SER C  58      -3.629   5.375 -23.746  1.00  0.00              
ATOM   3548  CB  SER C  58      -3.352   7.825 -22.167  1.00  0.00              
ATOM   3549  OG  SER C  58      -3.827   7.310 -20.954  1.00  0.00              
ATOM   3550  H   SER C  58      -6.075   8.136 -22.141  1.00  0.00              
ATOM   3551  HA  SER C  58      -3.796   8.047 -24.143  1.00  0.00              
ATOM   3552 1HB  SER C  58      -2.422   7.319 -22.427  1.00  0.00              
ATOM   3553 2HB  SER C  58      -3.164   8.891 -22.050  1.00  0.00              
ATOM   3554  HG  SER C  58      -4.763   7.505 -20.869  1.00  0.00              
ATOM   3555  N   LYS C  59      -5.839   5.720 -23.527  1.00  0.00              
ATOM   3556  CA  LYS C  59      -6.099   4.291 -23.591  1.00  0.00              
ATOM   3557  C   LYS C  59      -7.357   3.859 -24.329  1.00  0.00              
ATOM   3558  O   LYS C  59      -8.461   4.322 -24.030  1.00  0.00              
ATOM   3559  CB  LYS C  59      -6.138   3.744 -22.160  1.00  0.00              
ATOM   3560  CG  LYS C  59      -6.276   2.221 -22.044  1.00  0.00              
ATOM   3561  CD  LYS C  59      -6.226   1.795 -20.576  1.00  0.00              
ATOM   3562  CE  LYS C  59      -6.462   0.309 -20.419  1.00  0.00              
ATOM   3563  NZ  LYS C  59      -6.349  -0.134 -18.991  1.00  0.00              
ATOM   3564  H   LYS C  59      -6.618   6.361 -23.480  1.00  0.00              
ATOM   3565  HA  LYS C  59      -5.302   3.796 -24.147  1.00  0.00              
ATOM   3566 1HB  LYS C  59      -5.212   4.053 -21.674  1.00  0.00              
ATOM   3567 2HB  LYS C  59      -6.984   4.215 -21.660  1.00  0.00              
ATOM   3568 1HG  LYS C  59      -7.230   1.927 -22.487  1.00  0.00              
ATOM   3569 2HG  LYS C  59      -5.460   1.756 -22.596  1.00  0.00              
ATOM   3570 1HD  LYS C  59      -5.245   2.051 -20.174  1.00  0.00              
ATOM   3571 2HD  LYS C  59      -6.995   2.342 -20.029  1.00  0.00              
ATOM   3572 1HE  LYS C  59      -7.459   0.081 -20.790  1.00  0.00              
ATOM   3573 2HE  LYS C  59      -5.722  -0.220 -21.021  1.00  0.00              
ATOM   3574 1HZ  LYS C  59      -6.512  -1.130 -18.935  1.00  0.00              
ATOM   3575 2HZ  LYS C  59      -5.422   0.074 -18.645  1.00  0.00              
ATOM   3576 3HZ  LYS C  59      -7.035   0.352 -18.434  1.00  0.00              
ATOM   3577  N   ILE C  60      -7.169   2.959 -25.285  1.00  0.00              
ATOM   3578  CA  ILE C  60      -8.264   2.371 -26.038  1.00  0.00              
ATOM   3579  C   ILE C  60      -8.038   0.866 -26.036  1.00  0.00              
ATOM   3580  O   ILE C  60      -6.936   0.399 -26.328  1.00  0.00              
ATOM   3581  CB  ILE C  60      -8.279   2.829 -27.508  1.00  0.00              
ATOM   3582  CG1 ILE C  60      -8.476   4.347 -27.590  1.00  0.00              
ATOM   3583  CG2 ILE C  60      -9.400   2.115 -28.258  1.00  0.00              
ATOM   3584  CD1 ILE C  60      -8.359   4.891 -29.022  1.00  0.00              
ATOM   3585  H   ILE C  60      -6.222   2.674 -25.491  1.00  0.00              
ATOM   3586  HA  ILE C  60      -9.216   2.560 -25.544  1.00  0.00              
ATOM   3587  HB  ILE C  60      -7.318   2.591 -27.964  1.00  0.00              
ATOM   3588 1HG1 ILE C  60      -9.466   4.568 -27.190  1.00  0.00              
ATOM   3589 2HG1 ILE C  60      -7.719   4.808 -26.956  1.00  0.00              
ATOM   3590 1HG2 ILE C  60      -9.410   2.441 -29.298  1.00  0.00              
ATOM   3591 2HG2 ILE C  60      -9.239   1.039 -28.217  1.00  0.00              
ATOM   3592 3HG2 ILE C  60     -10.358   2.354 -27.795  1.00  0.00              
ATOM   3593 1HD1 ILE C  60      -8.507   5.971 -29.017  1.00  0.00              
ATOM   3594 2HD1 ILE C  60      -7.370   4.663 -29.418  1.00  0.00              
ATOM   3595 3HD1 ILE C  60      -9.116   4.425 -29.652  1.00  0.00              
ATOM   3596  N   VAL C  61      -9.071   0.108 -25.683  1.00  0.00              
ATOM   3597  CA  VAL C  61      -8.973  -1.347 -25.699  1.00  0.00              
ATOM   3598  C   VAL C  61      -9.887  -1.866 -26.810  1.00  0.00              
ATOM   3599  O   VAL C  61     -11.038  -1.441 -26.924  1.00  0.00              
ATOM   3600  CB  VAL C  61      -9.371  -1.976 -24.351  1.00  0.00              
ATOM   3601  CG1 VAL C  61      -8.428  -1.517 -23.249  1.00  0.00              
ATOM   3602  CG2 VAL C  61     -10.808  -1.622 -24.001  1.00  0.00              
ATOM   3603  H   VAL C  61      -9.937   0.539 -25.397  1.00  0.00              
ATOM   3604  HA  VAL C  61      -7.960  -1.673 -25.940  1.00  0.00              
ATOM   3605  HB  VAL C  61      -9.325  -3.062 -24.439  1.00  0.00              
ATOM   3606 1HG1 VAL C  61      -8.724  -1.972 -22.303  1.00  0.00              
ATOM   3607 2HG1 VAL C  61      -7.409  -1.818 -23.493  1.00  0.00              
ATOM   3608 3HG1 VAL C  61      -8.474  -0.432 -23.159  1.00  0.00              
ATOM   3609 1HG2 VAL C  61     -11.073  -2.075 -23.047  1.00  0.00              
ATOM   3610 2HG2 VAL C  61     -10.908  -0.539 -23.930  1.00  0.00              
ATOM   3611 3HG2 VAL C  61     -11.475  -1.998 -24.778  1.00  0.00              
ATOM   3612  N   CYS C  62      -9.367  -2.763 -27.639  1.00  0.00              
ATOM   3613  CA  CYS C  62     -10.126  -3.266 -28.778  1.00  0.00              
ATOM   3614  C   CYS C  62      -9.659  -4.668 -29.149  1.00  0.00              
ATOM   3615  O   CYS C  62      -8.769  -5.231 -28.510  1.00  0.00              
ATOM   3616  CB  CYS C  62      -9.785  -2.269 -29.886  1.00  0.00              
ATOM   3617  SG  CYS C  62      -8.059  -2.318 -30.431  1.00  0.00              
ATOM   3618  H   CYS C  62      -8.429  -3.104 -27.483  1.00  0.00              
ATOM   3619  HA  CYS C  62     -11.205  -3.253 -28.619  1.00  0.00              
ATOM   3620 1HB  CYS C  62     -10.387  -2.469 -30.773  1.00  0.00              
ATOM   3621 2HB  CYS C  62      -9.965  -1.250 -29.546  1.00  0.00              
ATOM   3622  HG  CYS C  62      -8.192  -3.380 -31.219  1.00  0.00              
ATOM   3623  N   ARG C  63     -10.283  -5.233 -30.176  1.00  0.00              
ATOM   3624  CA  ARG C  63      -9.876  -6.533 -30.688  1.00  0.00              
ATOM   3625  C   ARG C  63      -9.378  -6.364 -32.104  1.00  0.00              
ATOM   3626  O   ARG C  63      -9.993  -5.672 -32.906  1.00  0.00              
ATOM   3627  CB  ARG C  63     -10.975  -7.581 -30.591  1.00  0.00              
ATOM   3628  CG  ARG C  63     -11.164  -8.183 -29.207  1.00  0.00              
ATOM   3629  CD  ARG C  63     -12.429  -8.943 -29.038  1.00  0.00              
ATOM   3630  NE  ARG C  63     -12.675  -9.409 -27.683  1.00  0.00              
ATOM   3631  CZ  ARG C  63     -12.217 -10.572 -27.179  1.00  0.00              
ATOM   3632  NH1 ARG C  63     -11.522 -11.405 -27.921  1.00  0.00              
ATOM   3633  NH2 ARG C  63     -12.505 -10.864 -25.923  1.00  0.00              
ATOM   3634  H   ARG C  63     -11.055  -4.751 -30.615  1.00  0.00              
ATOM   3635  HA  ARG C  63      -9.058  -6.927 -30.085  1.00  0.00              
ATOM   3636 1HB  ARG C  63     -11.901  -7.101 -30.904  1.00  0.00              
ATOM   3637 2HB  ARG C  63     -10.720  -8.374 -31.295  1.00  0.00              
ATOM   3638 1HG  ARG C  63     -10.335  -8.862 -29.008  1.00  0.00              
ATOM   3639 2HG  ARG C  63     -11.156  -7.375 -28.475  1.00  0.00              
ATOM   3640 1HD  ARG C  63     -13.266  -8.306 -29.321  1.00  0.00              
ATOM   3641 2HD  ARG C  63     -12.404  -9.819 -29.686  1.00  0.00              
ATOM   3642  HE  ARG C  63     -13.197  -8.972 -26.936  1.00  0.00              
ATOM   3643 1HH1 ARG C  63     -11.325 -11.175 -28.885  1.00  0.00              
ATOM   3644 2HH1 ARG C  63     -11.188 -12.271 -27.524  1.00  0.00              
ATOM   3645 1HH2 ARG C  63     -13.056 -10.220 -25.371  1.00  0.00              
ATOM   3646 2HH2 ARG C  63     -12.175 -11.728 -25.520  1.00  0.00              
ATOM   3647  N   VAL C  64      -8.241  -6.979 -32.401  1.00  0.00              
ATOM   3648  CA  VAL C  64      -7.649  -6.861 -33.720  1.00  0.00              
ATOM   3649  C   VAL C  64      -8.116  -8.014 -34.593  1.00  0.00              
ATOM   3650  O   VAL C  64      -7.977  -9.183 -34.226  1.00  0.00              
ATOM   3651  CB  VAL C  64      -6.110  -6.850 -33.661  1.00  0.00              
ATOM   3652  CG1 VAL C  64      -5.524  -6.737 -35.061  1.00  0.00              
ATOM   3653  CG2 VAL C  64      -5.619  -5.707 -32.785  1.00  0.00              
ATOM   3654  H   VAL C  64      -7.776  -7.538 -31.700  1.00  0.00              
ATOM   3655  HA  VAL C  64      -7.980  -5.953 -34.224  1.00  0.00              
ATOM   3656  HB  VAL C  64      -5.767  -7.775 -33.196  1.00  0.00              
ATOM   3657 1HG1 VAL C  64      -4.435  -6.730 -35.000  1.00  0.00              
ATOM   3658 2HG1 VAL C  64      -5.849  -7.587 -35.661  1.00  0.00              
ATOM   3659 3HG1 VAL C  64      -5.866  -5.812 -35.525  1.00  0.00              
ATOM   3660 1HG2 VAL C  64      -4.530  -5.715 -32.754  1.00  0.00              
ATOM   3661 2HG2 VAL C  64      -5.965  -4.759 -33.199  1.00  0.00              
ATOM   3662 3HG2 VAL C  64      -6.012  -5.827 -31.775  1.00  0.00              
ATOM   3663  N   GLY C  65      -8.689  -7.670 -35.740  1.00  0.00              
ATOM   3664  CA  GLY C  65      -9.233  -8.670 -36.635  1.00  0.00              
ATOM   3665  C   GLY C  65      -8.241  -8.952 -37.746  1.00  0.00              
ATOM   3666  O   GLY C  65      -7.051  -8.692 -37.600  1.00  0.00              
ATOM   3667  H   GLY C  65      -8.749  -6.695 -35.996  1.00  0.00              
ATOM   3668 1HA  GLY C  65      -9.427  -9.583 -36.073  1.00  0.00              
ATOM   3669 2HA  GLY C  65     -10.165  -8.299 -37.059  1.00  0.00              
ATOM   3670  N   GLN C  66      -8.732  -9.481 -38.858  1.00  0.00              
ATOM   3671  CA  GLN C  66      -7.880  -9.869 -39.979  1.00  0.00              
ATOM   3672  C   GLN C  66      -7.350  -8.645 -40.717  1.00  0.00              
ATOM   3673  O   GLN C  66      -8.104  -7.747 -41.085  1.00  0.00              
ATOM   3674  CB  GLN C  66      -8.649 -10.765 -40.954  1.00  0.00              
ATOM   3675  CG  GLN C  66      -7.828 -11.245 -42.137  1.00  0.00              
ATOM   3676  CD  GLN C  66      -8.579 -12.247 -42.993  1.00  0.00              
ATOM   3677  OE1 GLN C  66      -9.699 -12.650 -42.665  1.00  0.00              
ATOM   3678  NE2 GLN C  66      -7.966 -12.660 -44.098  1.00  0.00              
ATOM   3679  H   GLN C  66      -9.730  -9.617 -38.929  1.00  0.00              
ATOM   3680  HA  GLN C  66      -7.010 -10.408 -39.607  1.00  0.00              
ATOM   3681 1HB  GLN C  66      -9.006 -11.620 -40.379  1.00  0.00              
ATOM   3682 2HB  GLN C  66      -9.501 -10.185 -41.307  1.00  0.00              
ATOM   3683 1HG  GLN C  66      -7.300 -10.565 -42.805  1.00  0.00              
ATOM   3684 2HG  GLN C  66      -7.104 -11.788 -41.526  1.00  0.00              
ATOM   3685 1HE2 GLN C  66      -8.412 -13.321 -44.702  1.00  0.00              
ATOM   3686 2HE2 GLN C  66      -7.056 -12.309 -44.325  1.00  0.00              
ATOM   3687  N   ALA C  67      -6.039  -8.612 -40.922  1.00  0.00              
ATOM   3688  CA  ALA C  67      -5.389  -7.492 -41.594  1.00  0.00              
ATOM   3689  C   ALA C  67      -5.692  -7.313 -43.078  1.00  0.00              
ATOM   3690  O   ALA C  67      -5.927  -8.278 -43.808  1.00  0.00              
ATOM   3691  CB  ALA C  67      -3.883  -7.585 -41.397  1.00  0.00              
ATOM   3692  H   ALA C  67      -5.476  -9.388 -40.603  1.00  0.00              
ATOM   3693  HA  ALA C  67      -5.737  -6.564 -41.141  1.00  0.00              
ATOM   3694 1HB  ALA C  67      -3.399  -6.747 -41.899  1.00  0.00              
ATOM   3695 2HB  ALA C  67      -3.652  -7.554 -40.332  1.00  0.00              
ATOM   3696 3HB  ALA C  67      -3.519  -8.520 -41.819  1.00  0.00              
ATOM   3697  N   LYS C  68      -5.691  -6.053 -43.500  1.00  0.00              
ATOM   3698  CA  LYS C  68      -6.050  -5.667 -44.859  1.00  0.00              
ATOM   3699  C   LYS C  68      -4.772  -5.085 -45.439  1.00  0.00              
ATOM   3700  O   LYS C  68      -4.553  -5.102 -46.650  1.00  0.00              
ATOM   3701  CB  LYS C  68      -7.198  -4.655 -44.893  1.00  0.00              
ATOM   3702  CG  LYS C  68      -8.509  -5.173 -44.317  1.00  0.00              
ATOM   3703  CD  LYS C  68      -9.632  -4.164 -44.505  1.00  0.00              
ATOM   3704  CE  LYS C  68     -10.934  -4.664 -43.895  1.00  0.00              
ATOM   3705  NZ  LYS C  68     -12.037  -3.678 -44.051  1.00  0.00              
ATOM   3706  H   LYS C  68      -5.427  -5.338 -42.838  1.00  0.00              
ATOM   3707  HA  LYS C  68      -6.366  -6.546 -45.422  1.00  0.00              
ATOM   3708 1HB  LYS C  68      -6.871  -3.783 -44.327  1.00  0.00              
ATOM   3709 2HB  LYS C  68      -7.346  -4.375 -45.936  1.00  0.00              
ATOM   3710 1HG  LYS C  68      -8.766  -6.105 -44.826  1.00  0.00              
ATOM   3711 2HG  LYS C  68      -8.368  -5.367 -43.254  1.00  0.00              
ATOM   3712 1HD  LYS C  68      -9.342  -3.229 -44.027  1.00  0.00              
ATOM   3713 2HD  LYS C  68      -9.773  -3.996 -45.573  1.00  0.00              
ATOM   3714 1HE  LYS C  68     -11.207  -5.595 -44.390  1.00  0.00              
ATOM   3715 2HE  LYS C  68     -10.764  -4.853 -42.835  1.00  0.00              
ATOM   3716 1HZ  LYS C  68     -12.880  -4.047 -43.636  1.00  0.00              
ATOM   3717 2HZ  LYS C  68     -11.784  -2.814 -43.593  1.00  0.00              
ATOM   3718 3HZ  LYS C  68     -12.195  -3.503 -45.034  1.00  0.00              
ATOM   3719  N   ASN C  69      -3.931  -4.580 -44.540  1.00  0.00              
ATOM   3720  CA  ASN C  69      -2.647  -3.965 -44.870  1.00  0.00              
ATOM   3721  C   ASN C  69      -1.533  -4.895 -44.413  1.00  0.00              
ATOM   3722  O   ASN C  69      -1.713  -5.669 -43.473  1.00  0.00              
ATOM   3723  CB  ASN C  69      -2.489  -2.590 -44.248  1.00  0.00              
ATOM   3724  CG  ASN C  69      -3.402  -1.552 -44.837  1.00  0.00              
ATOM   3725  OD1 ASN C  69      -3.826  -1.653 -45.995  1.00  0.00              
ATOM   3726  ND2 ASN C  69      -3.640  -0.514 -44.078  1.00  0.00              
ATOM   3727  H   ASN C  69      -4.216  -4.634 -43.573  1.00  0.00              
ATOM   3728  HA  ASN C  69      -2.564  -3.840 -45.951  1.00  0.00              
ATOM   3729 1HB  ASN C  69      -2.461  -2.467 -43.164  1.00  0.00              
ATOM   3730 2HB  ASN C  69      -1.488  -2.450 -44.655  1.00  0.00              
ATOM   3731 1HD2 ASN C  69      -4.240   0.219 -44.406  1.00  0.00              
ATOM   3732 2HD2 ASN C  69      -3.225  -0.450 -43.172  1.00  0.00              
ATOM   3733  N   ASP C  70      -0.383  -4.806 -45.071  1.00  0.00              
ATOM   3734  CA  ASP C  70       0.769  -5.613 -44.690  1.00  0.00              
ATOM   3735  C   ASP C  70       1.651  -4.864 -43.687  1.00  0.00              
ATOM   3736  O   ASP C  70       2.687  -5.372 -43.258  1.00  0.00              
ATOM   3737  CB  ASP C  70       1.585  -6.002 -45.927  1.00  0.00              
ATOM   3738  CG  ASP C  70       2.191  -4.824 -46.677  1.00  0.00              
ATOM   3739  OD1 ASP C  70       1.953  -3.707 -46.281  1.00  0.00              
ATOM   3740  OD2 ASP C  70       3.008  -5.050 -47.536  1.00  0.00              
ATOM   3741  H   ASP C  70      -0.301  -4.169 -45.850  1.00  0.00              
ATOM   3742  HA  ASP C  70       0.434  -6.524 -44.193  1.00  0.00              
ATOM   3743 1HB  ASP C  70       2.361  -6.740 -45.722  1.00  0.00              
ATOM   3744 2HB  ASP C  70       0.803  -6.455 -46.536  1.00  0.00              
ATOM   3745  N   LYS C  71       1.236  -3.652 -43.326  1.00  0.00              
ATOM   3746  CA  LYS C  71       1.934  -2.881 -42.298  1.00  0.00              
ATOM   3747  C   LYS C  71       1.095  -2.985 -41.030  1.00  0.00              
ATOM   3748  O   LYS C  71      -0.132  -2.931 -41.087  1.00  0.00              
ATOM   3749  CB  LYS C  71       2.128  -1.422 -42.714  1.00  0.00              
ATOM   3750  CG  LYS C  71       3.070  -1.224 -43.895  1.00  0.00              
ATOM   3751  CD  LYS C  71       3.166   0.243 -44.287  1.00  0.00              
ATOM   3752  CE  LYS C  71       4.069   0.435 -45.496  1.00  0.00              
ATOM   3753  NZ  LYS C  71       4.134   1.859 -45.921  1.00  0.00              
ATOM   3754  H   LYS C  71       0.422  -3.254 -43.771  1.00  0.00              
ATOM   3755  HA  LYS C  71       2.919  -3.314 -42.118  1.00  0.00              
ATOM   3756 1HB  LYS C  71       1.143  -1.027 -42.967  1.00  0.00              
ATOM   3757 2HB  LYS C  71       2.519  -0.891 -41.847  1.00  0.00              
ATOM   3758 1HG  LYS C  71       4.057  -1.593 -43.615  1.00  0.00              
ATOM   3759 2HG  LYS C  71       2.693  -1.801 -44.739  1.00  0.00              
ATOM   3760 1HD  LYS C  71       2.164   0.607 -44.518  1.00  0.00              
ATOM   3761 2HD  LYS C  71       3.569   0.802 -43.442  1.00  0.00              
ATOM   3762 1HE  LYS C  71       5.068   0.087 -45.237  1.00  0.00              
ATOM   3763 2HE  LYS C  71       3.676  -0.169 -46.315  1.00  0.00              
ATOM   3764 1HZ  LYS C  71       4.741   1.945 -46.725  1.00  0.00              
ATOM   3765 2HZ  LYS C  71       3.208   2.182 -46.163  1.00  0.00              
ATOM   3766 3HZ  LYS C  71       4.498   2.420 -45.164  1.00  0.00              
ATOM   3767  N   GLY C  72       1.755  -3.151 -39.890  1.00  0.00              
ATOM   3768  CA  GLY C  72       1.035  -3.361 -38.645  1.00  0.00              
ATOM   3769  C   GLY C  72       0.806  -2.100 -37.838  1.00  0.00              
ATOM   3770  O   GLY C  72       0.732  -2.145 -36.614  1.00  0.00              
ATOM   3771  H   GLY C  72       2.764  -3.132 -39.877  1.00  0.00              
ATOM   3772 1HA  GLY C  72       0.057  -3.790 -38.866  1.00  0.00              
ATOM   3773 2HA  GLY C  72       1.599  -4.052 -38.019  1.00  0.00              
ATOM   3774  N   ASP C  73       0.679  -0.974 -38.533  1.00  0.00              
ATOM   3775  CA  ASP C  73       0.451   0.324 -37.907  1.00  0.00              
ATOM   3776  C   ASP C  73      -0.903   0.405 -37.186  1.00  0.00              
ATOM   3777  O   ASP C  73      -1.877  -0.244 -37.582  1.00  0.00              
ATOM   3778  CB  ASP C  73       0.549   1.432 -38.958  1.00  0.00              
ATOM   3779  CG  ASP C  73       1.964   1.712 -39.447  1.00  0.00              
ATOM   3780  OD1 ASP C  73       2.887   1.200 -38.858  1.00  0.00              
ATOM   3781  OD2 ASP C  73       2.106   2.302 -40.491  1.00  0.00              
ATOM   3782  H   ASP C  73       0.743  -1.031 -39.541  1.00  0.00              
ATOM   3783  HA  ASP C  73       1.203   0.499 -37.137  1.00  0.00              
ATOM   3784 1HB  ASP C  73      -0.107   1.279 -39.815  1.00  0.00              
ATOM   3785 2HB  ASP C  73       0.193   2.281 -38.374  1.00  0.00              
ATOM   3786  N   ILE C  74      -0.953   1.209 -36.129  1.00  0.00              
ATOM   3787  CA  ILE C  74      -2.150   1.370 -35.306  1.00  0.00              
ATOM   3788  C   ILE C  74      -2.635   2.817 -35.467  1.00  0.00              
ATOM   3789  O   ILE C  74      -2.042   3.750 -34.924  1.00  0.00              
ATOM   3790  CB  ILE C  74      -1.818   1.082 -33.829  1.00  0.00              
ATOM   3791  CG1 ILE C  74      -1.254  -0.339 -33.706  1.00  0.00              
ATOM   3792  CG2 ILE C  74      -3.069   1.238 -32.960  1.00  0.00              
ATOM   3793  CD1 ILE C  74      -0.665  -0.662 -32.358  1.00  0.00              
ATOM   3794  H   ILE C  74      -0.120   1.728 -35.892  1.00  0.00              
ATOM   3795  HA  ILE C  74      -2.951   0.725 -35.663  1.00  0.00              
ATOM   3796  HB  ILE C  74      -1.053   1.782 -33.492  1.00  0.00              
ATOM   3797 1HG1 ILE C  74      -2.068  -1.031 -33.915  1.00  0.00              
ATOM   3798 2HG1 ILE C  74      -0.480  -0.446 -34.468  1.00  0.00              
ATOM   3799 1HG2 ILE C  74      -2.817   1.031 -31.919  1.00  0.00              
ATOM   3800 2HG2 ILE C  74      -3.447   2.257 -33.044  1.00  0.00              
ATOM   3801 3HG2 ILE C  74      -3.835   0.537 -33.293  1.00  0.00              
ATOM   3802 1HD1 ILE C  74      -0.290  -1.685 -32.359  1.00  0.00              
ATOM   3803 2HD1 ILE C  74       0.154   0.025 -32.144  1.00  0.00              
ATOM   3804 3HD1 ILE C  74      -1.432  -0.560 -31.592  1.00  0.00              
ATOM   3805  N   ILE C  75      -3.720   2.988 -36.217  1.00  0.00              
ATOM   3806  CA  ILE C  75      -4.282   4.312 -36.486  1.00  0.00              
ATOM   3807  C   ILE C  75      -5.585   4.628 -35.749  1.00  0.00              
ATOM   3808  O   ILE C  75      -6.616   3.987 -35.977  1.00  0.00              
ATOM   3809  CB  ILE C  75      -4.529   4.493 -37.994  1.00  0.00              
ATOM   3810  CG1 ILE C  75      -3.211   4.402 -38.767  1.00  0.00              
ATOM   3811  CG2 ILE C  75      -5.217   5.822 -38.265  1.00  0.00              
ATOM   3812  CD1 ILE C  75      -3.384   4.340 -40.267  1.00  0.00              
ATOM   3813  H   ILE C  75      -4.170   2.174 -36.611  1.00  0.00              
ATOM   3814  HA  ILE C  75      -3.617   5.093 -36.120  1.00  0.00              
ATOM   3815  HB  ILE C  75      -5.160   3.678 -38.351  1.00  0.00              
ATOM   3816 1HG1 ILE C  75      -2.620   5.279 -38.505  1.00  0.00              
ATOM   3817 2HG1 ILE C  75      -2.697   3.503 -38.423  1.00  0.00              
ATOM   3818 1HG2 ILE C  75      -5.385   5.934 -39.336  1.00  0.00              
ATOM   3819 2HG2 ILE C  75      -6.173   5.850 -37.745  1.00  0.00              
ATOM   3820 3HG2 ILE C  75      -4.587   6.638 -37.910  1.00  0.00              
ATOM   3821 1HD1 ILE C  75      -2.408   4.275 -40.745  1.00  0.00              
ATOM   3822 2HD1 ILE C  75      -3.974   3.461 -40.530  1.00  0.00              
ATOM   3823 3HD1 ILE C  75      -3.897   5.236 -40.612  1.00  0.00              
ATOM   3824  N   VAL C  76      -5.532   5.633 -34.881  1.00  0.00              
ATOM   3825  CA  VAL C  76      -6.707   6.078 -34.148  1.00  0.00              
ATOM   3826  C   VAL C  76      -7.240   7.345 -34.803  1.00  0.00              
ATOM   3827  O   VAL C  76      -6.484   8.271 -35.093  1.00  0.00              
ATOM   3828  CB  VAL C  76      -6.372   6.401 -32.666  1.00  0.00              
ATOM   3829  CG1 VAL C  76      -7.617   6.950 -31.959  1.00  0.00              
ATOM   3830  CG2 VAL C  76      -5.866   5.146 -31.957  1.00  0.00              
ATOM   3831  H   VAL C  76      -4.649   6.100 -34.729  1.00  0.00              
ATOM   3832  HA  VAL C  76      -7.510   5.342 -34.200  1.00  0.00              
ATOM   3833  HB  VAL C  76      -5.564   7.131 -32.636  1.00  0.00              
ATOM   3834 1HG1 VAL C  76      -7.376   7.174 -30.918  1.00  0.00              
ATOM   3835 2HG1 VAL C  76      -7.948   7.860 -32.458  1.00  0.00              
ATOM   3836 3HG1 VAL C  76      -8.413   6.206 -31.991  1.00  0.00              
ATOM   3837 1HG2 VAL C  76      -5.633   5.383 -30.918  1.00  0.00              
ATOM   3838 2HG2 VAL C  76      -6.637   4.375 -31.990  1.00  0.00              
ATOM   3839 3HG2 VAL C  76      -4.968   4.783 -32.455  1.00  0.00              
ATOM   3840  N   THR C  77      -8.544   7.378 -35.050  1.00  0.00              
ATOM   3841  CA  THR C  77      -9.167   8.526 -35.693  1.00  0.00              
ATOM   3842  C   THR C  77     -10.262   9.088 -34.789  1.00  0.00              
ATOM   3843  O   THR C  77     -11.202   8.381 -34.421  1.00  0.00              
ATOM   3844  CB  THR C  77      -9.766   8.162 -37.063  1.00  0.00              
ATOM   3845  OG1 THR C  77      -8.734   7.661 -37.922  1.00  0.00              
ATOM   3846  CG2 THR C  77     -10.406   9.383 -37.706  1.00  0.00              
ATOM   3847  H   THR C  77      -9.118   6.590 -34.785  1.00  0.00              
ATOM   3848  HA  THR C  77      -8.428   9.314 -35.838  1.00  0.00              
ATOM   3849  HB  THR C  77     -10.521   7.388 -36.926  1.00  0.00              
ATOM   3850  HG1 THR C  77      -8.560   6.741 -37.708  1.00  0.00              
ATOM   3851 1HG2 THR C  77     -10.826   9.105 -38.673  1.00  0.00              
ATOM   3852 2HG2 THR C  77     -11.201   9.761 -37.061  1.00  0.00              
ATOM   3853 3HG2 THR C  77      -9.653  10.158 -37.846  1.00  0.00              
ATOM   3854  N   THR C  78     -10.122  10.356 -34.423  1.00  0.00              
ATOM   3855  CA  THR C  78     -11.073  11.018 -33.544  1.00  0.00              
ATOM   3856  C   THR C  78     -11.540  12.311 -34.209  1.00  0.00              
ATOM   3857  O   THR C  78     -10.899  12.811 -35.137  1.00  0.00              
ATOM   3858  CB  THR C  78     -10.434  11.413 -32.218  1.00  0.00              
ATOM   3859  OG1 THR C  78      -9.411  12.379 -32.481  1.00  0.00              
ATOM   3860  CG2 THR C  78      -9.836  10.184 -31.486  1.00  0.00              
ATOM   3861  H   THR C  78      -9.328  10.876 -34.770  1.00  0.00              
ATOM   3862  HA  THR C  78     -11.947  10.381 -33.400  1.00  0.00              
ATOM   3863  HB  THR C  78     -11.192  11.870 -31.580  1.00  0.00              
ATOM   3864  HG1 THR C  78      -8.620  11.929 -32.785  1.00  0.00              
ATOM   3865 1HG2 THR C  78      -9.389  10.504 -30.545  1.00  0.00              
ATOM   3866 2HG2 THR C  78     -10.625   9.459 -31.287  1.00  0.00              
ATOM   3867 3HG2 THR C  78      -9.072   9.725 -32.113  1.00  0.00              
ATOM   3868  N   LYS C  79     -12.648  12.854 -33.727  1.00  0.00              
ATOM   3869  CA  LYS C  79     -13.168  14.097 -34.276  1.00  0.00              
ATOM   3870  C   LYS C  79     -12.209  15.217 -33.894  1.00  0.00              
ATOM   3871  O   LYS C  79     -11.743  15.966 -34.750  1.00  0.00              
ATOM   3872  CB  LYS C  79     -14.558  14.387 -33.702  1.00  0.00              
ATOM   3873  CG  LYS C  79     -15.641  13.430 -34.179  1.00  0.00              
ATOM   3874  CD  LYS C  79     -17.006  13.800 -33.600  1.00  0.00              
ATOM   3875  CE  LYS C  79     -18.098  12.822 -34.057  1.00  0.00              
ATOM   3876  NZ  LYS C  79     -19.453  13.194 -33.553  1.00  0.00              
ATOM   3877  H   LYS C  79     -13.143  12.407 -32.970  1.00  0.00              
ATOM   3878  HA  LYS C  79     -13.210  14.032 -35.364  1.00  0.00              
ATOM   3879 1HB  LYS C  79     -14.474  14.329 -32.617  1.00  0.00              
ATOM   3880 2HB  LYS C  79     -14.818  15.405 -33.993  1.00  0.00              
ATOM   3881 1HG  LYS C  79     -15.685  13.472 -35.268  1.00  0.00              
ATOM   3882 2HG  LYS C  79     -15.374  12.421 -33.865  1.00  0.00              
ATOM   3883 1HD  LYS C  79     -16.938  13.782 -32.512  1.00  0.00              
ATOM   3884 2HD  LYS C  79     -17.264  14.806 -33.931  1.00  0.00              
ATOM   3885 1HE  LYS C  79     -18.114  12.811 -35.147  1.00  0.00              
ATOM   3886 2HE  LYS C  79     -17.842  11.829 -33.688  1.00  0.00              
ATOM   3887 1HZ  LYS C  79     -20.131  12.521 -33.879  1.00  0.00              
ATOM   3888 2HZ  LYS C  79     -19.447  13.201 -32.542  1.00  0.00              
ATOM   3889 3HZ  LYS C  79     -19.699  14.113 -33.895  1.00  0.00              
ATOM   3890  N   SER C  80     -11.902  15.297 -32.603  1.00  0.00              
ATOM   3891  CA  SER C  80     -11.043  16.341 -32.065  1.00  0.00              
ATOM   3892  C   SER C  80      -9.592  16.382 -32.556  1.00  0.00              
ATOM   3893  O   SER C  80      -9.046  17.465 -32.770  1.00  0.00              
ATOM   3894  CB  SER C  80     -11.049  16.224 -30.553  1.00  0.00              
ATOM   3895  OG  SER C  80     -12.318  16.472 -30.012  1.00  0.00              
ATOM   3896  H   SER C  80     -12.286  14.604 -31.977  1.00  0.00              
ATOM   3897  HA  SER C  80     -11.432  17.348 -32.225  1.00  0.00              
ATOM   3898 1HB  SER C  80     -10.738  15.217 -30.280  1.00  0.00              
ATOM   3899 2HB  SER C  80     -10.343  16.946 -30.144  1.00  0.00              
ATOM   3900  HG  SER C  80     -12.863  15.686 -30.102  1.00  0.00              
ATOM   3901  N   GLY C  81      -8.965  15.220 -32.728  1.00  0.00              
ATOM   3902  CA  GLY C  81      -7.601  15.209 -33.231  1.00  0.00              
ATOM   3903  C   GLY C  81      -7.378  14.717 -34.647  1.00  0.00              
ATOM   3904  O   GLY C  81      -6.259  14.782 -35.148  1.00  0.00              
ATOM   3905  H   GLY C  81      -9.419  14.344 -32.515  1.00  0.00              
ATOM   3906 1HA  GLY C  81      -7.203  16.224 -33.205  1.00  0.00              
ATOM   3907 2HA  GLY C  81      -6.993  14.566 -32.596  1.00  0.00              
ATOM   3908  N   GLY C  82      -8.420  14.213 -35.296  1.00  0.00              
ATOM   3909  CA  GLY C  82      -8.257  13.682 -36.640  1.00  0.00              
ATOM   3910  C   GLY C  82      -7.620  12.304 -36.734  1.00  0.00              
ATOM   3911  O   GLY C  82      -7.661  11.513 -35.788  1.00  0.00              
ATOM   3912  H   GLY C  82      -9.334  14.191 -34.866  1.00  0.00              
ATOM   3913 1HA  GLY C  82      -9.235  13.607 -37.115  1.00  0.00              
ATOM   3914 2HA  GLY C  82      -7.625  14.358 -37.216  1.00  0.00              
ATOM   3915  N   ARG C  83      -7.031  12.014 -37.892  1.00  0.00              
ATOM   3916  CA  ARG C  83      -6.360  10.741 -38.119  1.00  0.00              
ATOM   3917  C   ARG C  83      -4.982  10.707 -37.476  1.00  0.00              
ATOM   3918  O   ARG C  83      -4.155  11.588 -37.715  1.00  0.00              
ATOM   3919  CB  ARG C  83      -6.288  10.389 -39.598  1.00  0.00              
ATOM   3920  CG  ARG C  83      -5.825   8.972 -39.897  1.00  0.00              
ATOM   3921  CD  ARG C  83      -5.915   8.586 -41.328  1.00  0.00              
ATOM   3922  NE  ARG C  83      -4.954   9.252 -42.193  1.00  0.00              
ATOM   3923  CZ  ARG C  83      -4.939   9.155 -43.536  1.00  0.00              
ATOM   3924  NH1 ARG C  83      -5.802   8.395 -44.171  1.00  0.00              
ATOM   3925  NH2 ARG C  83      -4.014   9.828 -44.201  1.00  0.00              
ATOM   3926  H   ARG C  83      -7.051  12.699 -38.635  1.00  0.00              
ATOM   3927  HA  ARG C  83      -6.931   9.935 -37.657  1.00  0.00              
ATOM   3928 1HB  ARG C  83      -7.286  10.534 -40.008  1.00  0.00              
ATOM   3929 2HB  ARG C  83      -5.599  11.096 -40.059  1.00  0.00              
ATOM   3930 1HG  ARG C  83      -4.783   8.875 -39.589  1.00  0.00              
ATOM   3931 2HG  ARG C  83      -6.439   8.279 -39.322  1.00  0.00              
ATOM   3932 1HD  ARG C  83      -5.746   7.514 -41.418  1.00  0.00              
ATOM   3933 2HD  ARG C  83      -6.910   8.831 -41.698  1.00  0.00              
ATOM   3934  HE  ARG C  83      -4.183   9.862 -41.953  1.00  0.00              
ATOM   3935 1HH1 ARG C  83      -6.492   7.873 -43.647  1.00  0.00              
ATOM   3936 2HH1 ARG C  83      -5.776   8.336 -45.179  1.00  0.00              
ATOM   3937 1HH2 ARG C  83      -3.346  10.394 -43.696  1.00  0.00              
ATOM   3938 2HH2 ARG C  83      -3.980   9.772 -45.207  1.00  0.00              
ATOM   3939  N   GLY C  84      -4.736   9.681 -36.668  1.00  0.00              
ATOM   3940  CA  GLY C  84      -3.457   9.577 -35.995  1.00  0.00              
ATOM   3941  C   GLY C  84      -2.491   8.593 -36.623  1.00  0.00              
ATOM   3942  O   GLY C  84      -2.672   8.152 -37.756  1.00  0.00              
ATOM   3943  H   GLY C  84      -5.432   8.965 -36.516  1.00  0.00              
ATOM   3944 1HA  GLY C  84      -2.973  10.554 -35.998  1.00  0.00              
ATOM   3945 2HA  GLY C  84      -3.622   9.257 -34.966  1.00  0.00              
ATOM   3946  N   THR C  85      -1.458   8.249 -35.861  1.00  0.00              
ATOM   3947  CA  THR C  85      -0.439   7.298 -36.285  1.00  0.00              
ATOM   3948  C   THR C  85       0.095   6.569 -35.057  1.00  0.00              
ATOM   3949  O   THR C  85      -0.456   6.692 -33.965  1.00  0.00              
ATOM   3950  CB  THR C  85       0.726   7.984 -37.023  1.00  0.00              
ATOM   3951  OG1 THR C  85       1.582   6.990 -37.602  1.00  0.00              
ATOM   3952  CG2 THR C  85       1.532   8.847 -36.065  1.00  0.00              
ATOM   3953  H   THR C  85      -1.386   8.673 -34.947  1.00  0.00              
ATOM   3954  HA  THR C  85      -0.880   6.556 -36.951  1.00  0.00              
ATOM   3955  HB  THR C  85       0.321   8.610 -37.820  1.00  0.00              
ATOM   3956  HG1 THR C  85       1.194   6.673 -38.422  1.00  0.00              
ATOM   3957 1HG2 THR C  85       2.349   9.324 -36.606  1.00  0.00              
ATOM   3958 2HG2 THR C  85       0.888   9.611 -35.633  1.00  0.00              
ATOM   3959 3HG2 THR C  85       1.939   8.223 -35.270  1.00  0.00              
ATOM   3960  N   SER C  86       1.160   5.797 -35.240  1.00  0.00              
ATOM   3961  CA  SER C  86       1.721   5.043 -34.130  1.00  0.00              
ATOM   3962  C   SER C  86       3.240   4.954 -34.250  1.00  0.00              
ATOM   3963  O   SER C  86       3.794   5.018 -35.350  1.00  0.00              
ATOM   3964  CB  SER C  86       1.123   3.632 -34.051  1.00  0.00              
ATOM   3965  OG  SER C  86       1.452   2.864 -35.187  1.00  0.00              
ATOM   3966  H   SER C  86       1.590   5.724 -36.151  1.00  0.00              
ATOM   3967  HA  SER C  86       1.444   5.440 -33.153  1.00  0.00              
ATOM   3968 1HB  SER C  86       1.514   3.140 -33.161  1.00  0.00              
ATOM   3969 2HB  SER C  86       0.040   3.716 -33.975  1.00  0.00              
ATOM   3970  HG  SER C  86       2.344   2.523 -35.095  1.00  0.00              
ATOM   3971  N   THR C  87       3.897   4.805 -33.108  1.00  0.00              
ATOM   3972  CA  THR C  87       5.332   4.567 -33.070  1.00  0.00              
ATOM   3973  C   THR C  87       5.577   3.069 -32.921  1.00  0.00              
ATOM   3974  O   THR C  87       6.685   2.587 -33.129  1.00  0.00              
ATOM   3975  CB  THR C  87       6.016   5.324 -31.916  1.00  0.00              
ATOM   3976  OG1 THR C  87       5.484   4.872 -30.664  1.00  0.00              
ATOM   3977  CG2 THR C  87       5.785   6.821 -32.050  1.00  0.00              
ATOM   3978  H   THR C  87       3.385   4.858 -32.239  1.00  0.00              
ATOM   3979  HA  THR C  87       5.785   4.890 -34.007  1.00  0.00              
ATOM   3980  HB  THR C  87       7.086   5.118 -31.942  1.00  0.00              
ATOM   3981  HG1 THR C  87       6.098   5.092 -29.958  1.00  0.00              
ATOM   3982 1HG2 THR C  87       6.276   7.339 -31.226  1.00  0.00              
ATOM   3983 2HG2 THR C  87       6.199   7.169 -32.996  1.00  0.00              
ATOM   3984 3HG2 THR C  87       4.716   7.028 -32.023  1.00  0.00              
ATOM   3985  N   VAL C  88       4.537   2.339 -32.535  1.00  0.00              
ATOM   3986  CA  VAL C  88       4.647   0.897 -32.369  1.00  0.00              
ATOM   3987  C   VAL C  88       3.739   0.182 -33.347  1.00  0.00              
ATOM   3988  O   VAL C  88       2.913   0.798 -34.015  1.00  0.00              
ATOM   3989  CB  VAL C  88       4.294   0.456 -30.936  1.00  0.00              
ATOM   3990  CG1 VAL C  88       5.246   1.092 -29.934  1.00  0.00              
ATOM   3991  CG2 VAL C  88       2.855   0.820 -30.606  1.00  0.00              
ATOM   3992  H   VAL C  88       3.653   2.789 -32.350  1.00  0.00              
ATOM   3993  HA  VAL C  88       5.654   0.547 -32.600  1.00  0.00              
ATOM   3994  HB  VAL C  88       4.370  -0.629 -30.870  1.00  0.00              
ATOM   3995 1HG1 VAL C  88       4.982   0.770 -28.926  1.00  0.00              
ATOM   3996 2HG1 VAL C  88       6.268   0.785 -30.157  1.00  0.00              
ATOM   3997 3HG1 VAL C  88       5.170   2.178 -29.998  1.00  0.00              
ATOM   3998 1HG2 VAL C  88       2.622   0.501 -29.590  1.00  0.00              
ATOM   3999 2HG2 VAL C  88       2.725   1.899 -30.686  1.00  0.00              
ATOM   4000 3HG2 VAL C  88       2.184   0.320 -31.305  1.00  0.00              
ATOM   4001  N   SER C  89       3.884  -1.130 -33.416  1.00  0.00              
ATOM   4002  CA  SER C  89       3.133  -1.910 -34.371  1.00  0.00              
ATOM   4003  C   SER C  89       2.619  -3.177 -33.721  1.00  0.00              
ATOM   4004  O   SER C  89       3.148  -3.633 -32.708  1.00  0.00              
ATOM   4005  CB  SER C  89       4.026  -2.254 -35.563  1.00  0.00              
ATOM   4006  OG  SER C  89       5.100  -3.076 -35.139  1.00  0.00              
ATOM   4007  H   SER C  89       4.526  -1.599 -32.794  1.00  0.00              
ATOM   4008  HA  SER C  89       2.314  -1.356 -34.833  1.00  0.00              
ATOM   4009 1HB  SER C  89       3.428  -2.776 -36.308  1.00  0.00              
ATOM   4010 2HB  SER C  89       4.411  -1.328 -35.990  1.00  0.00              
ATOM   4011  HG  SER C  89       5.467  -3.539 -35.894  1.00  0.00              
ATOM   4012  N   PHE C  90       1.572  -3.736 -34.304  1.00  0.00              
ATOM   4013  CA  PHE C  90       0.990  -4.964 -33.795  1.00  0.00              
ATOM   4014  C   PHE C  90       1.207  -6.056 -34.836  1.00  0.00              
ATOM   4015  O   PHE C  90       0.804  -5.902 -35.980  1.00  0.00              
ATOM   4016  CB  PHE C  90      -0.509  -4.789 -33.560  1.00  0.00              
ATOM   4017  CG  PHE C  90      -1.180  -6.038 -33.099  1.00  0.00              
ATOM   4018  CD1 PHE C  90      -1.058  -6.457 -31.782  1.00  0.00              
ATOM   4019  CD2 PHE C  90      -1.875  -6.841 -33.999  1.00  0.00              
ATOM   4020  CE1 PHE C  90      -1.616  -7.662 -31.358  1.00  0.00              
ATOM   4021  CE2 PHE C  90      -2.437  -8.048 -33.589  1.00  0.00              
ATOM   4022  CZ  PHE C  90      -2.304  -8.460 -32.257  1.00  0.00              
ATOM   4023  H   PHE C  90       1.166  -3.303 -35.122  1.00  0.00              
ATOM   4024  HA  PHE C  90       1.495  -5.259 -32.874  1.00  0.00              
ATOM   4025 1HB  PHE C  90      -0.684  -4.035 -32.795  1.00  0.00              
ATOM   4026 2HB  PHE C  90      -1.000  -4.487 -34.485  1.00  0.00              
ATOM   4027  HD1 PHE C  90      -0.518  -5.832 -31.072  1.00  0.00              
ATOM   4028  HD2 PHE C  90      -1.977  -6.516 -35.036  1.00  0.00              
ATOM   4029  HE1 PHE C  90      -1.508  -7.975 -30.319  1.00  0.00              
ATOM   4030  HE2 PHE C  90      -2.979  -8.671 -34.299  1.00  0.00              
ATOM   4031  HZ  PHE C  90      -2.737  -9.404 -31.928  1.00  0.00              
ATOM   4032  N   LYS C  91       1.832  -7.154 -34.431  1.00  0.00              
ATOM   4033  CA  LYS C  91       2.079  -8.259 -35.345  1.00  0.00              
ATOM   4034  C   LYS C  91       0.928  -9.250 -35.280  1.00  0.00              
ATOM   4035  O   LYS C  91       0.727  -9.925 -34.274  1.00  0.00              
ATOM   4036  CB  LYS C  91       3.401  -8.955 -35.017  1.00  0.00              
ATOM   4037  CG  LYS C  91       3.768 -10.088 -35.965  1.00  0.00              
ATOM   4038  CD  LYS C  91       5.086 -10.737 -35.568  1.00  0.00              
ATOM   4039  CE  LYS C  91       5.486 -11.826 -36.552  1.00  0.00              
ATOM   4040  NZ  LYS C  91       6.766 -12.481 -36.167  1.00  0.00              
ATOM   4041  H   LYS C  91       2.144  -7.229 -33.473  1.00  0.00              
ATOM   4042  HA  LYS C  91       2.130  -7.886 -36.369  1.00  0.00              
ATOM   4043 1HB  LYS C  91       4.179  -8.191 -35.047  1.00  0.00              
ATOM   4044 2HB  LYS C  91       3.314  -9.344 -34.003  1.00  0.00              
ATOM   4045 1HG  LYS C  91       2.973 -10.833 -35.938  1.00  0.00              
ATOM   4046 2HG  LYS C  91       3.851  -9.683 -36.974  1.00  0.00              
ATOM   4047 1HD  LYS C  91       5.859  -9.967 -35.544  1.00  0.00              
ATOM   4048 2HD  LYS C  91       4.974 -11.169 -34.574  1.00  0.00              
ATOM   4049 1HE  LYS C  91       4.692 -12.571 -36.578  1.00  0.00              
ATOM   4050 2HE  LYS C  91       5.590 -11.376 -37.538  1.00  0.00              
ATOM   4051 1HZ  LYS C  91       6.995 -13.195 -36.844  1.00  0.00              
ATOM   4052 2HZ  LYS C  91       7.504 -11.790 -36.145  1.00  0.00              
ATOM   4053 3HZ  LYS C  91       6.668 -12.900 -35.254  1.00  0.00              
ATOM   4054  N   LEU C  92       0.162  -9.322 -36.361  1.00  0.00              
ATOM   4055  CA  LEU C  92      -0.933 -10.276 -36.445  1.00  0.00              
ATOM   4056  C   LEU C  92      -0.389 -11.686 -36.678  1.00  0.00              
ATOM   4057  O   LEU C  92       0.398 -11.908 -37.596  1.00  0.00              
ATOM   4058  CB  LEU C  92      -1.904  -9.878 -37.564  1.00  0.00              
ATOM   4059  CG  LEU C  92      -3.198 -10.700 -37.630  1.00  0.00              
ATOM   4060  CD1 LEU C  92      -4.066 -10.403 -36.415  1.00  0.00              
ATOM   4061  CD2 LEU C  92      -3.942 -10.375 -38.916  1.00  0.00              
ATOM   4062  H   LEU C  92       0.340  -8.707 -37.142  1.00  0.00              
ATOM   4063  HA  LEU C  92      -1.474 -10.295 -35.499  1.00  0.00              
ATOM   4064 1HB  LEU C  92      -2.124  -8.859 -37.253  1.00  0.00              
ATOM   4065 2HB  LEU C  92      -1.414  -9.862 -38.536  1.00  0.00              
ATOM   4066  HG  LEU C  92      -2.912 -11.752 -37.665  1.00  0.00              
ATOM   4067 1HD1 LEU C  92      -4.982 -10.992 -36.470  1.00  0.00              
ATOM   4068 2HD1 LEU C  92      -3.522 -10.664 -35.506  1.00  0.00              
ATOM   4069 3HD1 LEU C  92      -4.316  -9.344 -36.397  1.00  0.00              
ATOM   4070 1HD2 LEU C  92      -4.860 -10.960 -38.962  1.00  0.00              
ATOM   4071 2HD2 LEU C  92      -4.186  -9.312 -38.939  1.00  0.00              
ATOM   4072 3HD2 LEU C  92      -3.313 -10.620 -39.773  1.00  0.00              
ATOM   4073  N   LEU C  93      -0.800 -12.629 -35.836  1.00  0.00              
ATOM   4074  CA  LEU C  93      -0.288 -13.995 -35.919  1.00  0.00              
ATOM   4075  C   LEU C  93      -1.286 -14.951 -36.570  1.00  0.00              
ATOM   4076  O   LEU C  93      -2.446 -14.601 -36.800  1.00  0.00              
ATOM   4077  CB  LEU C  93       0.087 -14.497 -34.518  1.00  0.00              
ATOM   4078  CG  LEU C  93       1.103 -13.630 -33.765  1.00  0.00              
ATOM   4079  CD1 LEU C  93       1.327 -14.186 -32.365  1.00  0.00              
ATOM   4080  CD2 LEU C  93       2.410 -13.586 -34.543  1.00  0.00              
ATOM   4081  H   LEU C  93      -1.478 -12.401 -35.124  1.00  0.00              
ATOM   4082  HA  LEU C  93       0.598 -14.015 -36.553  1.00  0.00              
ATOM   4083 1HB  LEU C  93      -0.889 -14.430 -34.040  1.00  0.00              
ATOM   4084 2HB  LEU C  93       0.412 -15.537 -34.536  1.00  0.00              
ATOM   4085  HG  LEU C  93       0.702 -12.617 -33.729  1.00  0.00              
ATOM   4086 1HD1 LEU C  93       2.051 -13.564 -31.837  1.00  0.00              
ATOM   4087 2HD1 LEU C  93       0.384 -14.187 -31.818  1.00  0.00              
ATOM   4088 3HD1 LEU C  93       1.708 -15.204 -32.435  1.00  0.00              
ATOM   4089 1HD2 LEU C  93       3.132 -12.969 -34.006  1.00  0.00              
ATOM   4090 2HD2 LEU C  93       2.805 -14.596 -34.650  1.00  0.00              
ATOM   4091 3HD2 LEU C  93       2.232 -13.159 -35.530  1.00  0.00              
ATOM   4092  N   LYS C  94      -0.825 -16.164 -36.862  1.00  0.00              
ATOM   4093  CA  LYS C  94      -1.683 -17.203 -37.415  1.00  0.00              
ATOM   4094  C   LYS C  94      -2.076 -18.176 -36.300  1.00  0.00              
ATOM   4095  O   LYS C  94      -1.214 -18.707 -35.598  1.00  0.00              
ATOM   4096  CB  LYS C  94      -0.983 -17.942 -38.556  1.00  0.00              
ATOM   4097  CG  LYS C  94      -1.837 -19.006 -39.233  1.00  0.00              
ATOM   4098  CD  LYS C  94      -1.063 -19.718 -40.334  1.00  0.00              
ATOM   4099  CE  LYS C  94      -1.907 -20.796 -40.996  1.00  0.00              
ATOM   4100  NZ  LYS C  94      -1.169 -21.489 -42.088  1.00  0.00              
ATOM   4101  H   LYS C  94       0.151 -16.367 -36.695  1.00  0.00              
ATOM   4102  HA  LYS C  94      -2.598 -16.757 -37.806  1.00  0.00              
ATOM   4103 1HB  LYS C  94      -0.691 -17.190 -39.290  1.00  0.00              
ATOM   4104 2HB  LYS C  94      -0.090 -18.405 -38.138  1.00  0.00              
ATOM   4105 1HG  LYS C  94      -2.147 -19.731 -38.480  1.00  0.00              
ATOM   4106 2HG  LYS C  94      -2.716 -18.526 -39.660  1.00  0.00              
ATOM   4107 1HD  LYS C  94      -0.764 -18.980 -41.080  1.00  0.00              
ATOM   4108 2HD  LYS C  94      -0.174 -20.170 -39.897  1.00  0.00              
ATOM   4109 1HE  LYS C  94      -2.194 -21.521 -40.236  1.00  0.00              
ATOM   4110 2HE  LYS C  94      -2.802 -20.326 -41.405  1.00  0.00              
ATOM   4111 1HZ  LYS C  94      -1.762 -22.195 -42.500  1.00  0.00              
ATOM   4112 2HZ  LYS C  94      -0.904 -20.818 -42.795  1.00  0.00              
ATOM   4113 3HZ  LYS C  94      -0.341 -21.925 -41.709  1.00  0.00              
ATOM   4114  N   PRO C  95      -3.386 -18.410 -36.116  1.00  0.00              
ATOM   4115  CA  PRO C  95      -3.910 -19.351 -35.119  1.00  0.00              
ATOM   4116  C   PRO C  95      -3.378 -20.777 -35.263  1.00  0.00              
ATOM   4117  O   PRO C  95      -4.199 -21.693 -35.490  1.00  0.00              
ATOM   4118  OXT PRO C  95      -2.202 -20.992 -35.159  1.00  0.00              
ATOM   4119  CB  PRO C  95      -5.425 -19.294 -35.338  1.00  0.00              
ATOM   4120  CG  PRO C  95      -5.661 -17.961 -35.960  1.00  0.00              
ATOM   4121  CD  PRO C  95      -4.474 -17.722 -36.854  1.00  0.00              
ATOM   4122  HA  PRO C  95      -3.628 -19.083 -34.091  1.00  0.00              
ATOM   4123 1HB  PRO C  95      -5.768 -20.107 -35.995  1.00  0.00              
ATOM   4124 2HB  PRO C  95      -5.974 -19.394 -34.389  1.00  0.00              
ATOM   4125 1HG  PRO C  95      -6.598 -17.951 -36.536  1.00  0.00              
ATOM   4126 2HG  PRO C  95      -5.745 -17.174 -35.196  1.00  0.00              
ATOM   4127 1HD  PRO C  95      -4.618 -18.146 -37.859  1.00  0.00              
ATOM   4128 2HD  PRO C  95      -4.261 -16.650 -36.984  1.00  0.00              
TER                                                                             
# All scores below are weighted scores, not raw scores.
#BEGIN_POSE_ENERGIES_TABLE 027.d16_v11.3_repeated_1_3.0dG_02_RalA2andSec5_0026_0001.pdb
label fa_atr fa_rep fa_sol fa_intra_rep pro_close fa_pair hbond_sr_bb hbond_lr_bb hbond_bb_sc hbond_sc dslf_ss_dst dslf_cs_ang dslf_ss_dih dslf_ca_dih rama omega fa_dun p_aa_pp ref total
weights 0.8 0.44 0.65 0.004 1 0.49 0.585 1.17 1.17 1.1 0.5 2 5 5 0.2 0.5 0.56 0.32 1 NA
pose -1000.39 98.336 497.656 2.09838 1.38639 -26.5493 -51.7728 -110.693 -36.4111 -26.0533 0 0 0 0 -11.1848 12.4251 160.68 -26.6695 -60.69 -577.827
SER_p:NtermProteinFull_1 -0.598573 0.14338 0.593958 0.00144488 0 0.000388362 0 0 0 0 0 0 0 0 0 0.0122648 0.159073 0 -0.37 -0.0580636
LEU_2 -2.79076 0.353459 1.26223 0.00878846 0 0 0 0 0 0 0 0 0 0 -0.276526 0.00686987 1.67133 -0.0646904 -0.1 0.0707076
ALA_3 -2.24402 0.116451 1.37574 0.000950196 0 0 0 0 0 0 0 0 0 0 -0.330856 0.00773803 0 -0.101098 0.16 -1.0151
ARG_4 -2.73048 0.389612 1.60074 0.00701971 0 -0.147327 0 0 -0.36115 0 0 0 0 0 0.0765322 0.000367892 1.31657 0.0721762 -0.98 -0.755945
HIS_5 -6.29177 0.232219 3.27168 0.00319992 0 0.0661095 0 0 0 -0.317464 0 0 0 0 -0.0291615 0.0693969 0.911687 -0.0120085 0.56 -1.53611
ARG_6 -4.29073 0.141718 2.47202 0.00949834 0 -0.310809 0 0 -0.724252 -0.187554 0 0 0 0 0.171434 0.0139994 1.2325 0.152946 -0.98 -2.29924
VAL_7 -4.36496 0.513315 1.36194 0.0125393 0 0 0 0 0 0 0 0 0 0 -0.206441 0.0889731 0.0957831 -0.189504 0.29 -2.39835
ILE_8 -5.16646 0.752897 1.56377 0.0187543 0 0 0 0 0 0 0 0 0 0 -0.186246 0.0996844 0.280875 -0.364611 0.24 -2.76134
MET_9 -4.88676 0.22356 1.93938 0.00407356 0 0 0 0 0 0 0 0 0 0 -0.0712541 0.0138347 0.999259 0.0568656 -0.34 -2.06105
VAL_10 -4.39473 0.62671 1.23326 0.0131663 0 0 0 0 0 0 0 0 0 0 -0.136637 0.0420237 0.0974227 -0.19761 0.29 -2.4264
GLY_11 -2.40034 0.211478 1.31142 0.000204189 0 0 0 0 -0.796391 0 0 0 0 0 0.243662 0.00763024 0 -0.802263 -0.17 -2.3946
SER_12 -2.29992 0.214016 1.70592 0.00136399 0 -0.0761108 0 0 0 0 0 0 0 0 -0.219241 6.62836e-05 0.103267 -0.266656 -0.37 -1.20729
GLY_13 -0.952942 0.0653355 0.714492 1.62206e-05 0 0 0 0 0 0 0 0 0 0 0.00342175 0.000736489 0 0.317947 -0.17 -0.0209928
GLY_14 -0.916405 0.0512283 0.746757 1.7232e-05 0 0 0 0 -0.50101 0 0 0 0 0 -0.391124 0.01429 0 -0.788608 -0.17 -1.95485
VAL_15 -4.38511 0.470425 1.97181 0.0130569 0 0 0 0 -0.820876 0 0 0 0 0 0.0379255 0.000970725 0.219291 0.230013 0.29 -1.9725
GLY_16 -2.35155 0.324019 1.28614 3.63167e-05 0 0 0 0 0 0 0 0 0 0 -0.0091646 0.0694128 0 -0.808888 -0.17 -1.66
LYS_17 -5.65886 0.480747 3.59088 0.00759927 0 -0.0542495 0 0 -0.796391 0 0 0 0 0 -0.0169081 0.00756151 2.33181 -0.0547714 -0.65 -0.81258
SER_18 -2.85437 0.317208 2.07442 0.00108411 0 -0.229926 0 0 0 -0.413707 0 0 0 0 -0.211903 0.000307536 0.648401 0.0167169 -0.37 -1.02177
ALA_19 -3.15825 0.413589 1.28206 0.000761581 0 0 0 0 0 0 0 0 0 0 -0.11283 0.00442186 0 -0.128157 0.16 -1.5384
LEU_20 -5.56143 0.329334 2.02689 0.00482332 0 0 0 0 0 0 0 0 0 0 -0.103716 2.78381e-06 0.336343 -0.115326 -0.1 -3.18309
THR_21 -4.68747 0.349611 2.26576 0.0106662 0 -0.114204 0 0 0 0 0 0 0 0 -0.0362659 0.000499801 0.0762435 0.100836 -0.27 -2.30432
LEU_22 -4.64578 0.359023 2.4337 0.00764617 0 0 0 0 0 0 0 0 0 0 -0.138399 0.157923 0.116981 -0.0962559 -0.1 -1.90517
GLN_23 -6.37069 0.351784 4.11706 0.0102109 0 -0.220966 0 0 -0.576835 0 0 0 0 0 -0.137607 0.00454499 2.55473 -0.10519 -0.97 -1.34295
PHE_24 -6.58384 0.455982 2.01124 0.0243853 0 0 0 0 -0.373906 0 0 0 0 0 0.0342931 0.053267 0.206027 -0.0414349 0.63 -3.58399
MET_25 -4.88455 0.780698 2.08241 0.0045986 0 0 0 0 -0.558165 0 0 0 0 0 -0.0298745 0.0542017 1.26971 -0.0438901 -0.34 -1.66487
THR_26 -2.97041 0.364564 2.20333 0.0049485 0 -0.088463 0 0 0 0 0 0 0 0 -0.103871 0.141739 0.00800025 -0.292197 -0.27 -1.00236
ASP_27 -2.92492 0.338281 2.40853 0.00534101 0 -0.533831 0 0 0 -0.00126628 0 0 0 0 -0.120576 0.000573062 0.644582 -0.246467 -0.67 -1.09976
GLU_28 -3.34833 0.319061 2.66279 0.00548019 0 -0.344907 0 0 0 -0.265035 0 0 0 0 0.0173329 0.0100681 0.871762 0.0952 -0.81 -0.78658
PHE_29 -4.1189 0.251821 1.08897 0.0260536 0 0 0 0 0 0 0 0 0 0 0.117765 0.0467117 0.291728 -0.0965537 0.63 -1.76241
VAL_30 -1.87873 0.0673226 0.824983 0.0112095 0 0 0 0 0 0 0 0 0 0 -0.141992 0.0636275 0.11683 -0.198846 0.29 -0.845598
GLU_31 -0.827712 0.0117435 0.467113 0.00578039 0 -0.334788 0 0 0 0 0 0 0 0 0.066562 0.00518092 1.06449 0.0865765 -0.81 -0.265054
ASP_32 -1.91477 0.139167 1.4844 0.00502337 0 -0.0851465 0 0 -0.153738 0 0 0 0 0 0.159175 0.0177772 0.588706 0.259012 -0.67 -0.170386
TYR_33 -1.86668 0.199701 0.730273 0.0257384 0 0 0 0 -0.153738 0 0 0 0 0 0.0498644 0.00260465 0.814767 -0.155784 0.51 0.156745
GLU_34 -3.29142 0.405488 3.05398 0.00459082 0.000172408 -0.64965 0 0 0 -1.14871 0 0 0 0 0.303395 0.00324612 1.22683 0.108528 -0.81 -0.793545
PRO_35 -1.91729 0.198668 0.828662 0.000928744 0.0512811 0 0 0 -0.282565 0 0 0 0 0 -0.244802 0.00290768 0.148827 -0.55346 0.02 -1.74684
THR_36 -3.66671 0.316386 2.62945 0.0118039 0 -0.145382 0 0 0 -0.498894 0 0 0 0 -0.0335071 0.308869 0.0393151 -0.0247805 -0.27 -1.33344
GLN_37 -2.11294 0.20614 1.12818 0.00418662 0 -0.110309 0 0 0 0 0 0 0 0 0.163706 0.192553 1.16906 -0.0853424 -0.97 -0.414768
ALA_38 -2.49761 0.424374 1.25255 0.000985788 0 0 0 0 0 0 0 0 0 0 0.766567 0.0035377 0 -0.0196494 0.16 0.0907549
ASP_39 -5.25819 0.55107 3.968 0.00284799 0 -0.521514 0 0 0 -0.612126 0 0 0 0 0.176456 0.00443042 0.913446 0.333882 -0.67 -1.1117
SER_40 -2.90226 0.22583 1.60548 0.00145282 0 -0.072052 0 0 -0.582869 0 0 0 0 0 0.0722121 0.0978609 0.32835 0.214152 -0.37 -1.38185
TYR_41 -5.59159 0.633711 1.95551 0.0237875 0 0 0 0 0 0 0 0 0 0 -0.14979 0.0417836 0.167304 -0.209381 0.51 -2.61867
LEU_42 -2.6283 0.236626 1.01377 0.0256109 0 0 0 0 0 0 0 0 0 0 0.422444 0.149001 1.79886 0.0904583 -0.1 1.00847
LYS_43 -4.43897 0.379163 2.72678 0.00673695 0 -0.160385 0 0 -0.932071 0 0 0 0 0 0.121725 0.0355003 0.697518 0.137193 -0.65 -2.0768
LYS_44 -2.20678 0.241935 0.944042 0.00323275 0 -0.197543 0 0 0 0 0 0 0 0 -0.149281 0.000794883 0.886405 -0.0452915 -0.65 -1.17249
VAL_45 -3.73139 0.447969 1.27132 0.0121892 0 0 0 0 0 0 0 0 0 0 -0.114359 0.00924377 0.0425119 -0.229459 0.29 -2.00197
VAL_46 -2.60377 0.1782 0.848629 0.0111913 0 0 0 0 0 0 0 0 0 0 -0.147953 0.0403006 0.00758878 -0.314134 0.29 -1.68994
LEU_47 -5.42463 0.478003 2.48939 0.0107748 0 0 0 0 0 0 0 0 0 0 0.0190051 0.010729 0.37838 -0.0967625 -0.1 -2.23511
ASP_48 -2.83787 0.2924 2.4795 0.00420543 0 -0.465604 0 0 0 -1.03123 0 0 0 0 -0.119336 5.09254e-05 0.628656 -0.274006 -0.67 -1.99323
GLY_49 -1.1143 0.258685 0.499485 1.0972e-05 0 0 0 0 0 0 0 0 0 0 -0.32096 0.0147428 0 -0.789001 -0.17 -1.62134
GLU_50 -3.09413 0.199323 1.70823 0.008041 0 -0.214173 0 0 0 0 0 0 0 0 0.0238827 0.00917694 0.903806 0.0863433 -0.81 -1.17949
GLU_51 -2.65963 0.142188 1.25215 0.00610955 0 -0.197931 0 0 0 0 0 0 0 0 -0.138105 0.00147684 0.801036 0.0612916 -0.81 -1.54141
VAL_52 -4.80474 0.43787 2.04272 0.0136312 0 0 0 0 0 0 0 0 0 0 0.103241 0.00675471 0.0345981 -0.0460698 0.29 -1.922
VAL_53 -4.32374 0.780848 1.50369 0.0107604 0 0 0 0 0 0 0 0 0 0 -0.0979373 0.0207868 0.314753 -0.148563 0.29 -1.64941
ILE_54 -4.7551 0.468758 1.15943 0.0264781 0 0 0 0 0 0 0 0 0 0 -0.122427 0.00166107 1.24268 -0.301522 0.24 -2.04003
VAL_55 -4.06188 0.392324 1.66213 0.00807707 0 0 0 0 0 0 0 0 0 0 -0.202851 0.0239538 0.325526 -0.370842 0.29 -1.93356
ILE_56 -5.01881 0.340961 1.28118 0.017562 0 0 0 0 0 0 0 0 0 0 -0.192573 1.2547e-05 0.196422 -0.392488 0.24 -3.52773
TYR_57 -4.45231 0.303884 2.00341 0.0227214 0 0 0 0 0 -0.187554 0 0 0 0 -0.0422771 0.0751596 0.643605 0.00918298 0.51 -1.11418
ASP_58 -4.53257 0.280692 3.51021 0.00552194 0 -0.490223 0 0 0 -0.9126 0 0 0 0 -0.161831 0.0232757 0.526 -0.208964 -0.67 -2.63049
THR_59 -3.17398 0.151694 1.87502 0.00487169 0 0.0178475 0 0 0 0 0 0 0 0 -0.165023 0.0170393 0.0160347 -0.300027 -0.27 -1.82652
ALA_60 -2.65944 0.324621 1.905 0.000987069 0 0 0 0 -0.936552 0 0 0 0 0 -0.240274 0.0359119 0 0.0516904 0.16 -1.35806
GLY_61 -1.73003 0.0815784 1.23646 1.45767e-05 0 0 0 0 -0.00318331 0 0 0 0 0 0.0276021 0.000280277 0 0.26615 -0.17 -0.291127
GLN_62 -1.99852 0.26501 1.35188 0.00481552 0 -0.0801318 0 0 -0.0435361 0 0 0 0 0 -0.179027 0.0258835 0.877309 0.147784 -0.97 -0.598537
LYS_63 -1.18644 0.267808 0.88506 0.00467049 0 -0.133152 0 0 0 0 0 0 0 0 0.0341799 0.173554 0.585204 0.0793285 -0.65 0.060218
ARG_64 -0.901901 0.206698 0.469618 0.00734305 0 -0.0310674 0 0 0 0 0 0 0 0 -0.188782 0.067955 0.958142 0.011134 -0.98 -0.38086
GLU_65 -2.62682 0.48093 1.85417 0.00567407 0 -0.263605 0 0 0 0 0 0 0 0 -0.0376549 0.00513919 1.11506 0.0663262 -0.81 -0.210777
ALA_66 -2.12685 0.188075 1.25251 0.00056108 0 0 0 0 0 0 0 0 0 0 1.13873 0.00560983 0 -0.170776 0.16 0.447865
SER_67 -2.26705 0.108859 1.53192 0.00119913 0 -0.0796789 0 0 -0.0304194 0 0 0 0 0 -0.165791 0.00108977 0.48501 0.0655223 -0.37 -0.719346
SER_68 -3.49577 0.396343 1.86865 0.000704968 0 -0.090519 0 0 -0.0304194 0 0 0 0 0 0.00900323 0.221386 0.455137 0.159477 -0.37 -0.876015
ARG_69 -7.47975 0.522136 4.81999 0.0114515 0 -0.280801 0 0 -0.983272 -0.0454439 0 0 0 0 0.0492542 0.0190145 3.45062 -0.0858926 -0.98 -0.98269
ASP_70 -4.89354 0.333917 3.25465 0.00343415 0 -0.259618 0 0 0 -0.324735 0 0 0 0 -0.0727306 2.15571e-05 0.305394 0.0522226 -0.67 -2.27099
ASP_71 -3.50342 0.232822 2.10189 0.00319114 0 -0.0627467 0 0 0 0 0 0 0 0 -0.100243 0.0079556 0.297021 0.0496799 -0.67 -1.64385
PHE_72 -5.2587 0.414528 2.16151 0.0367992 0 0 0 0 0 0 0 0 0 0 0.0375388 0.0181149 1.69257 -0.0979203 0.63 -0.365564
PHE_73 -7.57072 0.788303 2.05101 0.0378708 0 0 0 0 0 0 0 0 0 0 -0.0267572 2.19493e-05 1.44865 0.00708631 0.63 -2.63454
ARG_74 -2.99862 0.198332 1.52254 0.0087975 0 -0.0661549 0 0 -0.0133979 0 0 0 0 0 -0.232133 0.000250799 1.6649 -0.0914892 -0.98 -0.986985
SER_75 -2.08756 0.134842 1.5085 0.00156148 0 -0.197423 0 0 0 0 0 0 0 0 -0.239024 0.00167353 0.126372 -0.149375 -0.37 -1.27043
GLY_76 -2.25401 0.314153 1.28839 3.89214e-05 0 0 0 0 -0.62887 0 0 0 0 0 -0.0889161 0.0260843 0 -0.113229 -0.17 -1.62636
GLU_77 -4.65817 0.259795 3.06039 0.005214 0 -0.567466 0 0 -0.724252 -0.0556988 0 0 0 0 0.262978 0.00598176 0.665607 -0.0753513 -0.81 -2.63097
GLY_78 -3.12286 0.461828 1.27965 0.000190298 0 0 0 0 0 0 0 0 0 0 0.599566 0.01009 0 0.333842 -0.17 -0.607698
PHE_79 -7.46088 1.01099 1.51445 0.022915 0 0 0 0 0 0 0 0 0 0 -0.13891 0.544078 0.340683 -0.142577 0.63 -3.67926
LEU_80 -5.20078 0.474087 1.04617 0.00862422 0 0 0 0 0 0 0 0 0 0 0.0932806 0.000308446 0.767053 -0.0968281 -0.1 -3.00808
CYS_81 -3.6971 0.452763 1.76491 0.00171151 0 0 0 0 0 0 0 0 0 0 0.022335 0.110835 0.275858 -0.0306754 1.7 0.600633
VAL_82 -4.29309 0.266187 1.15546 0.0145588 0 0 0 0 0 0 0 0 0 0 -0.197677 0.0113842 0.0907874 -0.250435 0.29 -2.91283
PHE_83 -7.75014 0.795786 1.91642 0.0272084 0 0 0 0 0 0 0 0 0 0 -0.106798 0.0167765 0.346158 -0.210577 0.63 -4.33516
SER_84 -4.39276 0.780918 2.87626 0.00218441 0 -0.107613 0 0 -1.31784 -0.472986 0 0 0 0 -0.00767492 0.016671 0.521243 0.120462 -0.37 -2.35114
ILE_85 -6.16848 0.411847 2.87415 0.0213294 0 0 0 0 0 0 0 0 0 0 -0.0421622 0.000744426 0.589409 0.24399 0.24 -1.82917
THR_86 -4.07993 0.830568 2.12619 0.00488845 0 0.0505199 0 0 -0.525762 -0.472986 0 0 0 0 -0.165646 0.000692043 0.215354 -0.0442928 -0.27 -2.3304
GLU_87 -4.51404 0.372804 2.93504 0.00801855 0 -0.184695 0 0 0 0 0 0 0 0 0.317059 0.0023487 0.815766 0.0256841 -0.81 -1.03202
MET_88 -3.76198 0.211814 1.83028 0.00656131 0 0 0 0 -0.435841 0 0 0 0 0 -0.112162 0.00157217 1.4487 -0.072001 -0.34 -1.22305
GLU_89 -2.76221 0.314534 1.47789 0.00549321 0 -0.0399037 0 0 0 0 0 0 0 0 -0.2158 0.00184511 0.895179 -0.122425 -0.81 -1.2554
SER_90 -4.32988 0.323566 2.7481 0.00106422 0 -0.199732 0 0 -0.792079 0 0 0 0 0 -0.223705 0.152964 0.321932 -0.0243421 -0.37 -2.39211
PHE_91 -8.06296 0.753367 2.84387 0.0230677 0 0 0 0 0 0 0 0 0 0 -0.0270298 0.0114162 0.615872 0.0262858 0.63 -3.18611
ALA_92 -2.74373 0.313668 1.55245 0.000696438 0 0 0 0 0 0 0 0 0 0 -0.211582 6.31315e-07 0 -0.167767 0.16 -1.09626
ALA_93 -3.23147 0.453199 1.64246 0.000869938 0 0 0 0 0 0 0 0 0 0 -0.228657 0.0924112 0 -0.122454 0.16 -1.23364
THR_94 -4.66116 0.617604 2.53339 0.00514994 0 0.0157747 0 0 0 0 0 0 0 0 -0.0976066 0.0274471 0.238688 0.15426 -0.27 -1.43646
ALA_95 -2.84653 0.28638 1.58231 0.000753404 0 0 0 0 0 0 0 0 0 0 -0.231662 0.000385609 0 -0.166346 0.16 -1.21472
ASP_96 -3.25511 0.263242 2.10062 0.00318792 0 -0.159376 0 0 0 0 0 0 0 0 -0.147041 0.00619549 0.33532 -0.00720937 -0.67 -1.53018
PHE_97 -6.45136 0.524627 2.4798 0.0208106 0 0 0 0 0 0 0 0 0 0 -0.0856087 0.0437715 0.605598 0.0861443 0.63 -2.14622
ARG_98 -7.82675 0.397255 4.36875 0.0124865 0 -0.23886 0 0 -0.0325175 0 0 0 0 0 -0.137479 0.00101322 2.07201 -0.0708655 -0.98 -2.43495
GLU_99 -3.1448 0.211244 1.80254 0.00698086 0 -0.123781 0 0 0 0 0 0 0 0 -0.0720241 0.0451354 0.919591 -0.102134 -0.81 -1.26725
GLN_100 -4.89987 0.23845 3.24337 0.00494858 0 -0.343473 0 0 0 -0.0454439 0 0 0 0 -0.13599 0.0173719 0.861319 -0.101136 -0.97 -2.13045
ILE_101 -5.94214 0.695919 1.33185 0.0205696 0 0 0 0 0 0 0 0 0 0 0.0301436 0.00175205 0.204939 -0.102336 0.24 -3.5193
LEU_102 -4.95407 0.384156 2.81311 0.00586814 0 0 0 0 0 0 0 0 0 0 -0.0990744 0.0130325 0.316489 -0.108495 -0.1 -1.72898
ARG_103 -3.98621 0.296032 2.76742 0.012546 0 -0.352512 0 0 0 -0.324735 0 0 0 0 0.119312 0.225884 1.32857 -0.0810579 -0.98 -0.974762
VAL_104 -4.13722 0.329055 1.57355 0.0140494 0 0 0 0 0 0 0 0 0 0 -0.014958 0.0114869 0.64767 0.108288 0.29 -1.17808
LYS_105 -4.12641 0.596485 2.16274 0.01012 0 -0.339979 0 0 -0.642268 0 0 0 0 0 -0.166166 0.000463843 2.56984 -0.0226196 -0.65 -0.6078
GLU_106 -1.70715 0.311702 1.05649 0.0071735 0 -0.0661549 0 0 0 0 0 0 0 0 0.097908 0.0349347 0.577614 -0.0457487 -0.81 -0.54323
ASP_107 -4.1006 0.342348 3.17454 0.0106049 0 -0.667971 0 0 -0.28052 -0.068624 0 0 0 0 0.139051 0.00296261 0.216125 -0.384422 -0.67 -2.28651
GLU_108 -2.18475 0.124513 1.69828 0.00526427 0 -0.234937 0 0 0 0 0 0 0 0 -0.265531 0.010679 1.21827 -0.089833 -0.81 -0.528048
ASN_109 -2.21406 0.295622 1.61862 0.00537792 0 -0.180087 0 0 -0.28052 0 0 0 0 0 -0.167046 0.000128272 0.757213 -0.380068 -0.89 -1.43483
VAL_110 -3.58651 0.582181 1.49452 0.0234386 0.0101762 0 0 0 0 0 0 0 0 0 -0.218141 0.13597 1.26285 0.0731385 0.29 0.0676142
PRO_111 -4.35329 0.828145 1.34858 0.00125833 0.118625 0 0 0 0 0 0 0 0 0 0.0306477 0.317909 0.333835 -0.519491 0.02 -1.87378
PHE_112 -6.71347 0.542905 2.34986 0.0237479 0 0 0 0 -0.697591 0 0 0 0 0 0.155315 0.344775 0.596746 -0.091035 0.63 -2.85875
LEU_113 -5.29759 0.396571 1.76114 0.0061279 0 0 0 0 0 0 0 0 0 0 -0.0956529 0.166535 1.63669 -0.0841343 -0.1 -1.61031
LEU_114 -5.12827 0.391794 1.2988 0.00763568 0 0 0 0 0 0 0 0 0 0 -0.0648029 0.131046 0.375885 -0.120884 -0.1 -3.20879
VAL_115 -5.11457 0.227372 1.52365 0.0158255 0 0 0 0 0 0 0 0 0 0 -0.167129 0.0210771 0.00775895 -0.32241 0.29 -3.51843
GLY_116 -3.15533 0.195061 1.56712 7.64951e-06 0 0 0 0 0 0 0 0 0 0 1.57398 0.102385 0 0.606793 -0.17 0.720004
ASN_117 -5.81022 0.617382 4.52019 0.00592016 0 -0.250141 0 0 -1.36084 -0.687801 0 0 0 0 0.0292007 0.00438595 1.67993 -0.0219042 -0.89 -2.16389
LYS_118 -4.73714 0.850056 3.10627 0.0059684 0 0.0374343 0 0 -0.970026 0 0 0 0 0 0.0283578 0.000621544 0.983648 0.136129 -0.65 -1.20868
SER_119 -2.88778 0.412818 1.88262 0.00145788 0 -0.287962 0 0 0 0 0 0 0 0 -0.249458 0.19678 0.120126 -0.194564 -0.37 -1.37595
ASP_120 -3.02972 0.473721 2.55317 0.00423276 0 -0.354925 0 0 0 -0.59803 0 0 0 0 -0.214775 0.0649198 1.44043 -0.108544 -0.67 -0.43952
LEU_121 -4.17297 0.604473 1.91915 0.00792315 0 0 0 0 0 0 0 0 0 0 0.55658 2.77401e-05 0.033235 0.0780092 -0.1 -1.07357
GLU_122 -2.93537 0.491756 2.31439 0.00962986 0 -0.403856 0 0 0 -0.793962 0 0 0 0 -0.0105677 0.0087018 1.81806 -0.108452 -0.81 -0.419678
ASP_123 -1.2752 0.249445 0.735004 0.00352033 0 -0.00106382 0 0 0 0 0 0 0 0 -0.170076 0.000113737 0.364827 -0.0168189 -0.67 -0.780249
LYS_124 -2.91563 0.406938 1.31673 0.00428302 0 0.0330027 0 0 0 0 0 0 0 0 -0.169802 0.0714105 0.646436 -0.0676208 -0.65 -1.32425
ARG_125 -6.38486 0.495611 4.57361 0.0153909 0 -0.727575 0 0 -0.540215 -1.98844 0 0 0 0 -0.26479 0.282043 2.02017 0.0445651 -0.98 -3.45449
GLN_126 -3.45905 0.209271 2.09744 0.00443688 0 -0.054952 0 0 -0.435841 0 0 0 0 0 0.0935173 0.0433426 0.906706 -0.0854385 -0.97 -1.65057
VAL_127 -4.57834 0.36586 1.51864 0.0110129 0 0 0 0 -0.540215 0 0 0 0 0 -0.173744 0.0268655 0.0476793 -0.30441 0.29 -3.33665
SER_128 -2.91171 0.234097 1.93499 0.00193034 0 -0.122506 0 0 -0.354522 0 0 0 0 0 -0.27893 0.000134766 0.201424 -0.223349 -0.37 -1.88844
VAL_129 -3.36946 0.235632 1.98477 0.0151178 0 0 0 0 0 0 0 0 0 0 -0.0481563 0.00959618 0.041083 -0.00242663 0.29 -0.843851
GLU_130 -2.63242 0.290462 1.58478 0.00546787 0 -0.004417 0 0 0 0 0 0 0 0 -0.188349 0.00158959 0.915507 -0.11061 -0.81 -0.947992
GLU_131 -4.16413 0.262982 2.57982 0.00708579 0 -0.194962 0 0 -0.354522 0 0 0 0 0 -0.153824 0.00357867 0.981111 -0.106119 -0.81 -1.94898
ALA_132 -4.37723 0.42343 1.44234 0.000780252 0 0 0 0 0 0 0 0 0 0 -0.185869 0.0182655 0 -0.153418 0.16 -2.6717
LYS_133 -4.32196 0.375332 1.89426 0.00331171 0 -0.0490186 0 0 0 0 0 0 0 0 -0.250184 0.134734 0.903244 -0.0457384 -0.65 -2.00602
ASN_134 -3.73088 0.27433 2.42597 0.00444554 0 -0.0287159 0 0 0 0 0 0 0 0 0.0305554 0.151981 0.359654 0.134644 -0.89 -1.26801
ARG_135 -6.086 0.386272 3.21617 0.0111512 0 -0.157395 0 0 0 0 0 0 0 0 -0.168266 0.0324501 2.33074 -0.0698045 -0.98 -1.48468
ALA_136 -4.60218 0.284696 1.82395 0.000738699 0 0 0 0 0 0 0 0 0 0 -0.245719 0.00519864 0 -0.153922 0.16 -2.72724
GLU_137 -3.11148 0.437183 1.94497 0.00689402 0 -0.0341267 0 0 0 0 0 0 0 0 -0.205364 0.0445415 1.08677 -0.134545 -0.81 -0.775165
GLN_138 -2.38864 0.191862 1.25915 0.013049 0 -0.0309845 0 0 0 0 0 0 0 0 -0.175839 0.00934447 1.1127 -0.132875 -0.97 -1.11223
TRP_139 -8.29107 0.64037 2.99949 0.0262602 0 0 0 0 -0.0325175 0 0 0 0 0 -0.207465 0.0126068 0.94158 0.0167926 0.91 -2.98396
ASN_140 -2.38262 0.350688 1.69606 0.00521253 0 -0.0390756 0 0 0 0 0 0 0 0 -0.243527 0.0354284 0.824189 -0.483 -0.89 -1.12665
VAL_141 -3.9913 0.285211 1.46735 0.0145377 0 0 0 0 0 0 0 0 0 0 -0.119843 0.0120775 0.0311527 -0.230916 0.29 -2.24173
ASN_142 -2.23103 0.0406142 1.51166 0.00315099 0 -0.114882 0 0 0 -0.591263 0 0 0 0 -0.0824882 0.00202275 0.750518 0.0940697 -0.89 -1.50763
TYR_143 -6.29717 0.841575 2.05323 0.0234793 0 0 0 0 0 -0.504877 0 0 0 0 -0.0513379 0.02584 0.792781 -0.0703011 0.51 -2.67678
VAL_144 -3.97778 0.315414 1.37035 0.0113834 0 0 0 0 0 0 0 0 0 0 -0.135956 0.158098 0.226893 -0.31749 0.29 -2.05909
GLU_145 -4.06797 0.437311 3.14097 0.0034539 0 -0.399455 0 0 -0.601253 -1.69935 0 0 0 0 -0.0898972 0.0366592 2.32663 0.0365731 -0.81 -1.68633
THR_146 -4.89715 0.238729 2.9503 0.00576921 0 -0.181508 0 0 0 -0.687801 0 0 0 0 -0.186007 0.284538 0.0826313 -0.357872 -0.27 -3.01838
SER_147 -4.80248 0.486428 3.38253 0.00216857 0 -0.203479 0 0 -0.503106 -1.11443 0 0 0 0 0.387674 0.0210914 0.144891 -0.0448771 -0.37 -2.61359
ALA_148 -3.44837 0.290026 1.38311 0.000724922 0 0 0 0 -0.64778 0 0 0 0 0 -0.261506 0.00341657 0 -0.0819467 0.16 -2.60233
LYS_149 -3.29003 0.44376 1.48698 0.00627162 0 -0.449326 0 0 0 0 0 0 0 0 -0.0838177 0.017211 0.887742 -0.052137 -0.65 -1.68334
THR_150 -2.38516 0.681452 1.60746 0.00495878 0 -0.109255 0 0 -0.60183 -0.516402 0 0 0 0 -0.168093 0.0655586 0.0151234 -0.1104 -0.27 -1.78659
ARG_151 -4.32264 0.726698 3.1283 0.0285987 0 -0.721414 0 0 0 -0.524146 0 0 0 0 0.307228 0.00497601 3.76985 0.269404 -0.98 1.68686
ALA_152 -2.90337 0.488837 1.75105 0.00103364 0 0 0 0 -0.0987246 0 0 0 0 0 -0.0918026 0.062004 0 0.0643152 0.16 -0.566655
ASN_153 -3.78947 0.20603 2.1567 0.00811928 0 -0.0728598 0 0 -0.601253 0 0 0 0 0 -0.122584 0.0407285 0.580473 -0.38477 -0.89 -2.86888
VAL_154 -4.91078 0.781054 1.58958 0.0138592 0 0 0 0 0 0 0 0 0 0 -0.0106151 0.018438 0.0271971 -0.0895355 0.29 -2.29081
ASP_155 -3.45014 0.252194 2.24507 0.00299912 0 -0.427838 0 0 0 -0.52288 0 0 0 0 -0.174757 0.00965617 0.310917 -0.00692995 -0.67 -2.43171
LYS_156 -4.4075 0.437935 2.54157 0.00791247 0 -0.345167 0 0 0 -0.443414 0 0 0 0 -0.161077 0.028474 1.71308 -0.0410211 -0.65 -1.3192
VAL_157 -5.02147 0.548803 1.16454 0.00849029 0 0 0 0 0 0 0 0 0 0 -0.0771768 0.0013149 1.15328 0.071753 0.29 -1.86047
PHE_158 -7.58447 0.733034 1.41345 0.0207453 0 0 0 0 0 0 0 0 0 0 -0.0250704 0.000183269 0.474074 0.0460649 0.63 -4.29199
PHE_159 -6.09685 0.646086 2.48125 0.020445 0 0 0 0 0 0 0 0 0 0 0.00692149 0.0157569 2.02777 -0.0162917 0.63 -0.284908
ASP_160 -4.8488 0.290857 3.28896 0.00397834 0 -0.570005 0 0 0 -0.628748 0 0 0 0 -0.146289 0.0423483 0.322023 0.0122484 -0.67 -2.90343
LEU_161 -6.74117 1.25926 2.02288 0.0107795 0 0 0 0 0 0 0 0 0 0 -0.0886685 0.00528542 0.581007 -0.111777 -0.1 -3.1624
MET_162 -6.48662 0.541498 2.10097 0.00245616 0 0 0 0 0 0 0 0 0 0 -0.129372 0.0640033 1.20162 -0.089157 -0.34 -3.1346
ARG_163 -6.41968 0.549045 4.46543 0.01177 0 -0.558656 0 0 0 -0.838282 0 0 0 0 -0.184397 0.039003 1.97828 -0.0865654 -0.98 -2.02405
GLU_164 -5.5407 0.431579 3.44605 0.00321427 0 -0.0696026 0 0 -0.697591 -0.591263 0 0 0 0 -0.232409 0.017166 1.91641 -0.141118 -0.81 -2.26827
ILE_165 -6.92936 0.742845 2.33219 0.0175818 0 0 0 0 0 0 0 0 0 0 -0.0350262 0.0388701 0.121484 -0.0971446 0.24 -3.56856
ARG_166 -5.21502 0.437546 3.50036 0.00970976 0 -0.608812 0 0 0 -0.378279 0 0 0 0 -0.00830335 0.023601 1.5918 -0.0903382 -0.98 -1.71774
ALA_167 -3.34061 0.311993 1.70108 0.000757191 0 0 0 0 0 0 0 0 0 0 -0.111601 0.00303494 0 -0.150332 0.16 -1.42567
ARG_168 -6.37028 0.369272 4.53892 0.0128556 0 -1.08774 0 0 0 -0.385504 0 0 0 0 -0.226099 0.137813 2.13094 -0.092503 -0.98 -1.95233
LYS_169 -5.43273 0.39537 4.02003 0.00320771 0 -0.217573 0 0 -0.36115 -0.373163 0 0 0 0 -0.251995 0.124196 1.02689 -0.0405064 -0.65 -1.75743
MET_170 -2.93096 0.265759 1.5957 0.00308951 0 0 0 0 0 0 0 0 0 0 -0.107684 0.0691519 0.934395 -0.0930782 -0.34 -0.603633
GLU_171 -3.39305 0.247926 2.29885 0.00551356 0 -0.322024 0 0 0 -0.31688 0 0 0 0 -0.264033 1.26739e-05 0.868492 -0.135288 -0.81 -1.82048
ASP_172 -2.94138 0.13038 2.28216 0.00391849 0 -0.427415 0 0 0 0 0 0 0 0 -0.249398 0.00418699 0.554096 -0.12356 -0.67 -1.43702
SER_p:CtermProteinFull_173 -1.43768 0.10166 1.10387 0.0017629 0 0 0 0 0 0 0 0 0 0 0 0 0.295135 0 -0.37 -0.305246
SER_p:NtermProteinFull_174 -0.806388 0.105331 0.603902 0.00079247 0 -0.0564176 0 0 0 0 0 0 0 0 0 0.0315897 0.514558 0 -0.37 0.0233668
ARG_175 -2.41122 0.136387 1.36031 0.0123512 0 -0.0243065 0 0 0 0 0 0 0 0 0.147024 0.0281746 1.59089 0.226912 -0.98 0.0865275
GLN_176 -2.07061 0.229281 1.30272 0.00467777 1.43964e-05 -0.00247915 0 0 0 0 0 0 0 0 -0.16334 0.0100413 0.771153 0.0018498 -0.97 -0.886688
PRO_177 -1.97972 0.575468 0.955909 0.00104928 0.0181253 0 0 0 0 0 0 0 0 0 -0.242271 0.0199833 0.255061 -0.565343 0.02 -0.941743
PRO_178 -4.73347 0.804806 1.58773 0.000904823 0.162396 0 0 0 0 0 0 0 0 0 -0.232396 0.00130733 0.124642 -0.591402 0.02 -2.85548
LEU_179 -3.73785 0.166036 1.51882 0.00866503 0 0 0 0 0 0 0 0 0 0 0.162913 0.0857035 0.285164 -0.0295032 -0.1 -1.64006
VAL_180 -4.88628 0.527731 1.54469 0.0113608 0 0 0 0 0 0 0 0 0 0 -0.229937 0.0953209 0.0501884 -0.115338 0.29 -2.71226
THR_181 -2.56268 0.210001 1.29085 0.00410972 0 -0.111456 0 0 0 0 0 0 0 0 0.0308908 0.15163 0.01527 -0.354319 -0.27 -1.5957
GLY_182 -2.27436 0.142334 1.15994 0.000189106 0 0 0 0 0 0 0 0 0 0 0.592494 0.00547729 0 0.292955 -0.17 -0.250962
ILE_183 -3.76218 0.36245 0.690454 0.0229169 0 0 0 0 0 0 0 0 0 0 0.0334404 0.00190893 1.64435 -0.144291 0.24 -0.910943
SER_184 -2.07297 0.244189 1.27503 0.00171561 0.141011 -0.045284 0 0 0 0 0 0 0 0 0.202703 0.00670093 0.113004 -0.0184927 -0.37 -0.52239
PRO_185 -3.14839 0.385047 1.22173 0.00176092 0.5134 0 0 0 0 0 0 0 0 0 -0.154345 0.00115874 0.126184 -0.524006 0.02 -1.55746
ASN_186 -2.8113 0.105741 1.65437 0.0105565 0 -0.126026 0 0 0 0 0 0 0 0 -0.220902 0.00668329 0.84216 -0.187017 -0.89 -1.61573
GLU_187 -4.34432 0.539551 2.2334 0.00710303 0 -0.397937 0 0 0 0 0 0 0 0 0.0748083 9.62352e-05 1.17632 0.112876 -0.81 -1.40812
GLY_188 -3.11585 0.27132 1.49239 0.000211731 0 0 0 0 0 0 0 0 0 0 0.265583 0.239874 0 -0.683631 -0.17 -1.7001
ILE_189 -5.24727 0.770632 1.89653 0.0186533 0.00101611 0 0 0 0 0 0 0 0 0 0.18734 0.106607 0.111187 0.498938 0.24 -1.41637
PRO_190 -2.83191 0.868241 0.87048 0.000836527 0.262356 0 0 0 0 0 0 0 0 0 -0.213308 0.00050636 0.100036 -0.635756 0.02 -1.55851
TRP_191 -6.82866 1.19546 3.90011 0.0314192 0 0 0 0 -0.572928 0 0 0 0 0 0.391611 0.123701 1.6716 0.473913 0.91 1.29622
THR_192 -4.74767 0.298564 2.96477 0.00865086 0 -0.118275 0 0 -0.582869 0 0 0 0 0 -0.0956584 0.0127142 0.366139 0.00568866 -0.27 -2.15795
LYS_193 -4.36499 0.308241 2.98947 0.00368877 0 -1.07651 0 0 0 -0.46883 0 0 0 0 -0.155841 0.00328025 1.37665 -0.0226956 -0.65 -2.05754
VAL_194 -4.26961 0.400166 1.41302 0.0144196 0 0 0 0 0 0 0 0 0 0 -0.126257 0.0893088 0.281801 -0.160927 0.29 -2.06808
THR_195 -3.14461 0.179958 1.57347 0.00759482 0 -0.0744882 0 0 0 0 0 0 0 0 -0.0288558 0.0149967 0.0592492 -0.0537811 -0.27 -1.73647
ILE_196 -4.56257 0.54304 1.17337 0.0174493 0 0 0 0 0 0 0 0 0 0 -0.223626 0.0118052 0.191122 -0.361868 0.24 -2.97128
ARG_197 -5.09857 0.433557 3.145 0.0125711 0 -0.230833 0 0 0 -0.436647 0 0 0 0 -0.0739029 0.0174934 2.0073 -0.00500225 -0.98 -1.20903
GLY_198 -2.36273 0.27429 1.19619 0.000193459 0 0 0 0 0 0 0 0 0 0 0.386362 0.0092347 0 -0.773233 -0.17 -1.43969
GLU_199 -2.77855 0.180267 1.7472 0.00530713 0 -0.0397549 0 0 0 0 0 0 0 0 -0.0459059 0.0139141 0.7747 0.0173777 -0.81 -0.935438
ASN_200 -2.8061 0.342682 1.79252 0.00544592 0 -0.0330643 0 0 0 0 0 0 0 0 -0.305796 0.0544771 0.842964 -0.569244 -0.89 -1.56611
LEU_201 -5.54828 0.441354 1.39359 0.00787112 0 0 0 0 0 0 0 0 0 0 -0.126842 0.0399871 0.387835 0.019176 -0.1 -3.48531
GLY_202 -2.28898 0.487408 1.41759 7.15568e-05 0 0 0 0 -0.656435 0 0 0 0 0 0.47745 0.036149 0 -0.804306 -0.17 -1.50105
THR_203 -2.41183 0.0972025 1.69854 0.00434377 0 -0.122808 0 0 -0.580405 0 0 0 0 0 -0.193874 1.69099e-05 0.0333932 -0.16455 -0.27 -1.90997
GLY_204 -3.06893 0.367357 1.46169 0.000352 0.00319714 0 0 0 0 0 0 0 0 0 0.165593 0.00395103 0 -0.61482 -0.17 -1.85162
PRO_205 -2.37536 0.242487 0.579189 0.000939079 0.0200077 0 0 0 0 0 0 0 0 0 -0.0474735 0.00500366 0.377284 -0.283675 0.02 -1.4616
THR_206 -1.51375 0.163682 0.929264 0.00584825 0 -0.009108 0 0 0 0 0 0 0 0 -0.181066 0.0945418 0.0454901 -0.0430719 -0.27 -0.778171
ASP_207 -5.54231 0.332252 4.18279 0.00365269 0 -0.279659 0 0 -1.08816 -0.52218 0 0 0 0 -0.149496 0.248751 1.57454 -0.0523471 -0.67 -1.96217
LEU_208 -3.96547 0.152565 1.13533 0.00692383 0 0 0 0 0 0 0 0 0 0 -0.0904646 0.307835 0.309404 -0.0459351 -0.1 -2.28981
ILE_209 -3.44469 0.341989 1.06189 0.016549 0 0 0 0 0 0 0 0 0 0 0.278544 0.247838 0.0947863 -0.100691 0.24 -1.26379
GLY_210 -2.45507 0.135266 1.24991 0.000206482 0 0 0 0 0 0 0 0 0 0 0.517322 0.162518 0 0.117013 -0.17 -0.442838
LEU_211 -4.44604 0.253987 1.28199 0.00633229 0 0 0 0 0 0 0 0 0 0 0.354663 0.00904456 0.101478 0.0105716 -0.1 -2.52797
THR_212 -3.3086 0.244132 1.74621 0.00898373 0 -0.0407761 0 0 0 0 0 0 0 0 0.0945485 0.087431 0.0320812 0.0108706 -0.27 -1.39512
ILE_213 -4.74666 0.924636 1.30831 0.0159146 0 0 0 0 0 0 0 0 0 0 -0.139664 0.021939 0.163449 -0.38143 0.24 -2.5935
CYS_214 -3.95472 0.679793 2.05236 0.00220375 0 0 0 0 0 0 0 0 0 0 0.0520204 0.0284663 0.117256 0.165041 1.7 0.842418
GLY_215 -2.65182 0.640716 1.32602 2.00658e-05 0 0 0 0 0 0 0 0 0 0 -0.16716 0.0340505 0 -0.782588 -0.17 -1.77077
HIS_D_216 -6.45904 0.656242 3.38574 0.00502476 0 -0.0382611 0 0 -0.290049 0 0 0 0 0 -0.224789 0.0305522 1.3317 0.00358287 0.56 -1.03931
ASN_217 -2.45538 0.119535 1.84021 0.0132549 0 -0.0608985 0 0 -0.0975369 0 0 0 0 0 -0.0269704 0.0374436 0.493986 -0.224607 -0.89 -1.25096
CYS_218 -4.62218 0.4002 2.54825 0.00162475 0 0 0 0 0 0 0 0 0 0 -0.0803794 0.00282494 0.16867 0.10335 1.7 0.222359
LEU_219 -3.89209 0.447741 1.69172 0.0117947 0 0 0 0 -0.0975369 0 0 0 0 0 0.0513467 0.00880281 0.482777 -0.0254117 -0.1 -1.42086
LEU_220 -1.2368 0.147133 0.670547 0.00793475 0 0 0 0 0 0 0 0 0 0 -0.0899753 0.107453 0.106987 0.0344552 -0.1 -0.35227
THR_221 -3.06275 0.285762 1.85781 0.00508622 0 0.00876353 0 0 -0.640065 0 0 0 0 0 -0.132248 0.0190296 0.0386292 -0.235843 -0.27 -2.12582
ALA_222 -2.59659 0.221868 0.82072 0.00118762 0 0 0 0 0 0 0 0 0 0 -0.172775 0.0944007 0 0.104768 0.16 -1.36642
GLU_223 -3.26392 0.251905 1.91475 0.0068068 0 -0.366985 0 0 0 0 0 0 0 0 0.108478 0.0651992 0.920128 0.114801 -0.81 -1.05884
TRP_224 -8.39905 0.512065 2.83139 0.0243044 0 0 0 0 -0.656435 0 0 0 0 0 -0.244505 0.0053073 1.17138 -0.0254779 0.91 -3.87102
MET_225 -4.04839 0.114072 1.58996 0.00417759 0 0 0 0 0 0 0 0 0 0 0.314393 0.0446164 0.967321 -0.0399424 -0.34 -1.39379
SER_226 -4.21578 0.827164 2.47506 0.00293452 0 -0.14998 0 0 -0.378549 -0.269038 0 0 0 0 0.022162 0.0139925 0.189479 -0.303306 -0.37 -2.15586
ALA_227 -2.48454 0.131733 1.42771 0.000830641 0 0 0 0 0 0 0 0 0 0 -0.210464 0.0105478 0 -0.054056 0.16 -1.01825
SER_228 -3.44523 0.734522 2.39491 0.00214352 0 -0.0561776 0 0 -0.378549 -0.705685 0 0 0 0 -0.00653993 0.25206 0.19505 -0.0170945 -0.37 -1.40059
LYS_229 -5.65745 0.717924 3.35003 0.00552463 0 -0.397611 0 0 0 -0.265035 0 0 0 0 0.117216 0.0743875 0.779428 -0.0424984 -0.65 -1.96808
ILE_230 -4.65863 0.23306 1.2081 0.018043 0 0 0 0 0 0 0 0 0 0 -0.0864067 0.02886 0.210176 -0.289564 0.24 -3.09635
VAL_231 -3.75879 0.324891 1.70393 0.0160315 0 0 0 0 0 0 0 0 0 0 -0.195133 0.0625021 1.73688 -0.324565 0.29 -0.144248
CYS_232 -3.75743 0.419065 1.92318 0.00230094 0 0 0 0 0 0 0 0 0 0 -0.0317158 0.0814992 0.229651 -0.22724 1.7 0.339313
ARG_233 -7.85687 0.950494 5.16294 0.00889198 0 -0.543601 0 0 -0.930428 -1.292 0 0 0 0 -0.0366014 0.0119733 1.97528 0.0309957 -0.98 -3.49893
VAL_234 -3.55789 0.229601 0.926903 0.0112061 0 0 0 0 0 0 0 0 0 0 -0.22797 0.0407621 0.0434659 -0.244344 0.29 -2.48826
GLY_235 -2.2259 0.105846 1.04863 0.000148116 0 0 0 0 0 0 0 0 0 0 0.0289659 0.0560914 0 -0.648081 -0.17 -1.8043
GLN_236 -2.0745 0.108834 1.10946 0.00565483 0 -0.00850631 0 0 -0.290049 0 0 0 0 0 -0.219249 0.00589129 0.818873 0.00369052 -0.97 -1.50989
ALA_237 -2.10055 0.241128 0.841211 0.000854969 0 0 0 0 0 0 0 0 0 0 -0.326062 0.100021 0 -0.107477 0.16 -1.19087
LYS_238 -2.55266 0.292122 1.47052 0.00298827 0 -0.04967 0 0 0 0 0 0 0 0 0.0872173 0.000342565 0.844943 -0.0939113 -0.65 -0.64811
ASN_239 -2.97701 0.435469 1.93117 0.00351771 0 -0.027721 0 0 0 0 0 0 0 0 0.0603431 0.0248096 0.633041 0.147393 -0.89 -0.658993
ASP_240 -0.983967 0.0696012 0.782059 0.00992873 0 -0.122925 0 0 0 0 0 0 0 0 -0.249294 0.117134 0.576936 -0.217323 -0.67 -0.687848
LYS_241 -2.04225 0.473409 1.42944 0.00307087 0 -0.157254 0 0 0 0 0 0 0 0 -0.10363 0.108562 0.785775 -0.0276128 -0.65 -0.180486
GLY_242 -1.91545 0.10365 1.16297 3.29602e-05 0 0 0 0 0 0 0 0 0 0 0.287163 0.000129796 0 0.0429947 -0.17 -0.488505
ASP_243 -2.35259 0.244272 1.65531 0.00326522 0 -0.205368 0 0 0 0 0 0 0 0 -0.20479 0.0190596 0.394608 0.0346369 -0.67 -1.0816
ILE_244 -4.30535 0.414943 0.882075 0.0149685 0 0 0 0 -0.708248 0 0 0 0 0 -0.0983143 0.0099487 0.197485 -0.293221 0.24 -3.64571
ILE_245 -3.5981 0.163076 1.65427 0.022868 0 0 0 0 0 0 0 0 0 0 -0.214948 0.0299952 0.209539 -0.370608 0.24 -1.86391
VAL_246 -3.9043 0.342291 0.830977 0.0118898 0 0 0 0 0 0 0 0 0 0 -0.189053 0.00523214 0.0462298 -0.251679 0.29 -2.81841
THR_247 -4.19067 0.236267 2.18179 0.00741447 0 -0.0203089 0 0 0 0 0 0 0 0 0.0384042 0.00692425 0.0423745 -0.0735102 -0.27 -2.04131
THR_248 -5.05323 0.285951 2.78561 0.00484791 0 -0.133243 0 0 -0.667787 0 0 0 0 0 -0.186826 0.00426367 0.0523449 -0.292279 -0.27 -3.47034
LYS_249 -2.87975 0.299064 1.55751 0.00305079 0 -0.00933283 0 0 0 0 0 0 0 0 -0.0447339 0.0315231 1.01342 -0.0560781 -0.65 -0.73532
SER_250 -2.7798 0.169653 2.0149 0.00111018 0 -0.256986 0 0 -0.507755 -0.52218 0 0 0 0 -0.125475 0.017121 0.498508 0.0920348 -0.37 -1.76887
GLY_251 -2.38207 0.106828 1.27196 1.52482e-05 0 0 0 0 -0.667787 0 0 0 0 0 0.177542 0.0234108 0 0.377124 -0.17 -1.26298
GLY_252 -2.39812 0.117155 1.4815 2.10734e-05 0 0 0 0 0 0 0 0 0 0 -0.0121813 0.00560359 0 -0.804909 -0.17 -1.78093
ARG_253 -1.9432 0.0680667 0.847649 0.0085456 0 0.0264732 0 0 0 0 0 0 0 0 -0.15587 0.00455945 1.51421 0.0415018 -0.98 -0.568061
GLY_254 -2.32717 0.256985 1.12916 4.7004e-05 0 0 0 0 0 0 0 0 0 0 0.0179841 0.00604672 0 -0.594183 -0.17 -1.68113
THR_255 -2.36518 0.136663 1.3729 0.0113449 0 -0.0886256 0 0 -0.389997 0 0 0 0 0 0.184342 0.00760803 0.128686 -0.311841 -0.27 -1.58409
SER_256 -3.11839 0.428055 1.89158 0.00130196 0 -0.20577 0 0 -1.30681 0 0 0 0 0 -0.0869488 0.209088 0.308634 -0.221552 -0.37 -2.47081
THR_257 -1.8581 0.191671 1.18445 0.00366134 0 -0.0903092 0 0 0 0 0 0 0 0 -0.1697 0.00126897 0.0179407 -0.241629 -0.27 -1.23075
VAL_258 -3.11119 0.151401 1.31684 0.0118693 0 0 0 0 -0.208569 0 0 0 0 0 0.013491 0.0750094 0.0251202 -0.0730101 0.29 -1.50904
SER_259 -1.60073 0.0463703 0.847234 0.00134683 0 -0.0801187 0 0 0 0 0 0 0 0 -0.0673653 0.00365729 0.301668 -0.119216 -0.37 -1.03715
PHE_260 -6.45844 0.538916 1.61834 0.0255946 0 0 0 0 0 0 0 0 0 0 -0.0814168 0.00110684 0.758822 -0.042314 0.63 -3.0094
LYS_261 -3.30418 0.132922 1.49215 0.00556123 0 -0.201184 0 0 0 0 0 0 0 0 0.0115229 0.0412347 0.808858 0.109727 -0.65 -1.55338
LEU_262 -3.63747 0.24268 1.00274 0.00729975 0 0 0 0 0 0 0 0 0 0 -0.217858 0.0579166 0.50387 -0.0695526 -0.1 -2.21037
LEU_263 -4.32236 0.216345 1.69393 0.00733335 0 0 0 0 0 0 0 0 0 0 0.0375117 0.0627499 0.0593263 -0.0431702 -0.1 -2.38833
LYS_264 -1.00815 0.557299 0.582116 0.00501265 0.0262143 0 0 0 0 0 0 0 0 0 -0.0474985 0.0234683 0.909547 0.0720143 -0.65 0.470022
PRO_p:CtermProteinFull_265 -1.76423 0.649652 0.417779 0.00454932 0.0583968 0 0 0 0 0 0 0 0 0 0 0 0.142924 0 0.02 -0.470924
#END_POSE_ENERGIES_TABLE 027.d16_v11.3_repeated_1_3.0dG_02_RalA2andSec5_0026_0001.pdb
